# Supplementary material for: Molecular-resolution imaging of ice crystallized from liquid water by cryogenic liquid-cell TEM
Source: Nat Commun. 2025 Sep 25;16:8342. doi: 10.1038/s41467-025-62451-0 (PMC12462463; doi:10.1038/s41467-025-62451-0)
Supplement: Supplementary file 9 — Supplementary Data 1 [file 41467_2025_62451_MOESM9_ESM.zip › supercell_4_3_3/2.0/93K_relaxed.xyz]

15327
F15327
F 2.141138 1.369574 2.701161
F 2.141138 9.092234 2.701161
F 2.141138 16.814884 2.701161
F 11.039468 1.344774 3.051081
F 11.039468 9.067434 3.051081
F 11.039468 16.790084 3.051081
F 2.021758 3.848984 6.372291
F 2.021758 11.571684 6.372291
F 10.913668 3.863654 6.692091
F 10.913668 11.586284 6.692091
F 2.116598 3.891334 3.677511
F 2.116598 11.613984 3.677511
F 11.008168 3.908354 3.965921
F 11.008168 11.630984 3.965921
F 2.092138 2.031124 0.019693
F 2.092138 9.753784 0.019693
F 8.684638 0.002674 6.614541
F 11.107868 1.917074 0.344646
F 11.107868 9.639734 0.344646
F 11.107868 17.362384 0.344646
F 4.309178 7.767084 3.728081
F 4.309178 15.489784 3.728081
F 15.487168 1.754464 0.469919
F 13.236568 7.769634 4.043761
F 13.236568 15.492284 4.043761
F 15.330268 16.954484 7.795501
F 4.414508 5.784004 0.104325
F 4.414508 13.506684 0.104325
F 13.336268 5.778364 0.422500
F 13.336268 13.500984 0.422500
F 4.343128 5.211504 2.809781
F 4.343128 12.934184 2.809781
F 13.267768 5.206164 3.128861
F 13.267768 12.928784 3.128861
F 4.221538 7.719674 6.451341
F 4.221538 15.442284 6.451341
F 8.399188 12.870684 14.786221
F 13.142068 7.724934 6.769871
F 13.142068 15.447584 6.769871
F 8.399188 5.147994 14.786221
F 6.577058 1.342654 2.897841
F 6.577058 9.065314 2.897841
F 6.577058 16.787984 2.897841
F 15.407568 1.456164 3.237211
F 15.273868 9.378084 3.302671
F 15.460668 17.060784 3.124861
F 6.452078 3.865924 6.537791
F 6.452078 11.588584 6.537791
F 15.379568 3.929604 7.010131
F 15.399568 11.525884 6.894761
F 6.545878 3.911354 3.808361
F 6.545878 11.633984 3.808361
F 15.437168 4.032914 4.145951
F 15.560968 11.817184 4.257681
F 6.642818 1.917624 0.188742
F 6.642818 9.640284 0.188742
F 6.642818 17.362984 0.188742
F 15.143768 16.730484 14.873221
F 8.430928 15.445784 13.877321
F 10.628268 16.732384 14.864321
F 8.779298 7.769834 3.888051
F 8.779298 15.492484 3.888051
F 15.491368 9.732674 0.654667
F 12.983668 0.000034 11.304421
F 8.779298 0.047174 3.888051
F 3.936158 12.876784 14.634221
F 8.880898 5.777664 0.267365
F 8.880898 13.500284 0.267364
F 8.809998 5.205684 2.973741
F 8.809998 12.928384 2.973741
F 12.888368 0.000029 14.032721
F 8.526228 0.000441 11.148521
F 8.684638 7.725334 6.614541
F 8.684638 15.447984 6.614541
F 15.080768 9.013524 14.955021
F 8.430928 0.000438 13.877321
F 13.142068 0.002271 6.769871
F 13.236568 0.046973 4.043761
F 1.898458 1.303344 9.994241
F 1.898458 9.026004 9.994241
F 1.898458 16.748684 9.994241
F 10.786968 1.287044 10.319721
F 10.786968 9.009704 10.319721
F 10.786968 16.732384 10.319721
F 1.771978 3.844724 13.630421
F 1.771978 11.567384 13.630421
F 10.660068 3.861414 13.954921
F 10.660068 11.584084 13.954921
F 1.866118 3.844684 10.929821
F 1.866128 11.567384 10.929821
F 10.755368 3.861414 11.226521
F 10.755368 11.584084 11.226521
F 1.989878 1.303154 7.294961
F 1.989878 9.025814 7.294961
F 1.989878 16.748484 7.294961
F 10.882268 1.288144 7.594561
F 10.882268 9.010804 7.594561
F 10.882268 16.733484 7.594561
F 4.063098 7.717054 10.996421
F 4.063098 15.439684 10.996421
F 14.966368 1.420354 15.094421
F 12.983668 7.722694 11.304421
F 12.983668 15.445384 11.304421
F 6.166898 16.730084 14.706921
F 4.189998 5.155164 7.364321
F 4.189998 12.877784 7.364321
F 13.110568 5.149534 7.672411
F 13.110568 12.872184 7.672401
F 4.095198 5.154144 10.082421
F 4.095198 12.876784 10.082421
F 13.015368 5.148434 10.397521
F 13.015368 12.871084 10.397521
F 3.968168 7.716974 13.717521
F 3.968168 15.439684 13.717521
F 6.166898 9.007414 14.706921
F 12.888368 7.722684 14.032721
F 12.888368 15.445384 14.032721
F 6.166898 1.284754 14.706921
F 6.325478 1.284784 10.165521
F 6.325478 9.007444 10.165521
F 6.325478 16.730084 10.165521
F 15.191268 1.327774 10.560921
F 15.301168 8.938794 10.616421
F 15.254468 16.752084 10.493921
F 6.198548 3.863684 13.800721
F 6.198548 11.586384 13.800721
F 15.266468 4.060854 14.157621
F 15.094468 11.621884 13.915921
F 6.293948 3.863684 11.069221
F 6.293948 11.586384 11.069221
F 15.248568 3.940704 11.384321
F 15.294168 11.574084 11.188021
F 6.420708 1.285904 7.437001
F 6.420708 9.008564 7.437001
F 6.420708 16.731184 7.437001
F 15.405068 1.286514 7.771681
F 15.308168 9.129884 7.897091
F 12.856668 5.148404 14.942121
F 8.526228 7.723094 11.148521
F 8.526228 15.445784 11.148521
F 12.856668 12.871084 14.942121
F 10.628268 9.009684 14.864321
F 1.739268 1.303714 14.567921
F 10.628268 1.287024 14.864321
F 8.653008 5.149084 7.516421
F 8.653008 12.871784 7.516421
F 4.309178 0.044430 3.728081
F 3.936158 5.154124 14.634221
F 8.557878 5.148014 10.242121
F 8.557878 12.870684 10.242121
F 1.739268 9.026374 14.567921
F 1.739268 16.749084 14.567921
F 8.430928 7.723094 13.877321
F 17.265768 5.470344 15.215221
F 17.251468 0.148033 14.420521
F 17.438068 7.900814 7.017681
F 17.446468 7.982784 14.292421
F 17.474368 12.958884 10.470121
F 17.570368 5.348424 3.154311
F 17.645268 15.544684 6.851121
F 15.438968 17.267084 0.368955
F 1.390858 1.303714 24.545221
F 1.390858 9.026374 24.545221
F 1.390858 16.749084 24.545221
F 10.278868 1.287024 24.869621
F 10.278868 9.009684 24.869621
F 10.278868 16.732384 24.869621
F 1.263798 3.844724 28.183521
F 1.263798 11.567384 28.183521
F 10.151868 3.861414 28.507921
F 10.151868 11.584084 28.507921
F 1.358118 3.844714 25.482721
F 1.358118 11.567384 25.482721
F 10.247168 3.861414 25.779121
F 10.247168 11.584084 25.779121
F 1.485168 1.303714 21.844421
F 1.485168 9.026374 21.844421
F 1.485168 16.749084 21.844421
F 10.374168 1.287024 22.140821
F 10.374168 9.009684 22.140821
F 10.374168 16.732384 22.140821
F 3.555018 7.716974 25.549121
F 3.555018 15.439584 25.549121
F 17.227168 7.866904 18.557221
F 12.475468 7.722684 25.856921
F 12.475468 15.445384 25.856921
F 17.047168 12.774984 25.082721
F 3.682058 5.154124 21.910821
F 3.682058 12.876784 21.910821
F 12.602568 5.148404 22.218721
F 12.602568 12.871084 22.218721
F 3.587028 5.154124 24.632321
F 3.587028 12.876784 24.632321
F 12.507268 5.148404 24.947421
F 12.507268 12.871084 24.947421
F 3.459978 7.716974 28.270521
F 3.459978 15.439584 28.270521
F 17.169668 15.423484 18.684721
F 12.380168 7.722684 28.585721
F 12.380168 15.445384 28.585721
F 8.176828 15.445784 21.153721
F 5.817398 1.284754 24.715421
F 5.817398 9.007414 24.715421
F 5.817398 16.730084 24.715421
F 14.735368 1.287104 25.025221
F 14.735368 9.009764 25.025221
F 14.735368 16.732384 25.025221
F 5.690338 3.863684 28.353721
F 5.690338 11.586384 28.353721
F 14.608268 3.861334 28.663521
F 14.608268 11.583984 28.663521
F 5.785748 3.863684 25.621721
F 5.785748 11.586384 25.621721
F 14.703568 3.861334 25.934821
F 14.703568 11.583984 25.934821
F 5.912798 1.284754 21.983421
F 5.912798 9.007414 21.983421
F 5.912798 16.730084 21.983421
F 14.830568 1.287104 22.296521
F 14.830568 9.009764 22.296521
F 14.830568 16.732384 22.296521
F 8.018048 7.723094 25.701021
F 8.018048 15.445784 25.701021
F 8.176828 7.723094 21.153721
F 16.987068 7.846404 25.917121
F 16.701568 5.129014 32.226421
F 8.018048 0.000438 25.701021
F 8.145088 5.147994 22.062721
F 8.145088 12.870684 22.062721
F 8.176828 0.000438 21.153721
F 17.150968 12.813684 17.759121
F 8.049788 5.147994 24.792021
F 8.049788 12.870684 24.792021
F 17.130368 5.227444 17.888821
F 17.064868 15.301284 21.506121
F 7.922728 7.723094 28.430321
F 7.922728 15.445784 28.430321
F 7.922728 0.000438 28.430321
F 16.757568 7.691494 28.605121
F 16.918468 15.436984 28.789121
F 8.272148 15.445784 18.424421
F 1.136758 1.303724 31.821821
F 1.136758 9.026384 31.821821
F 1.136758 16.749084 31.821821
F 10.024768 1.287024 32.146221
F 10.024768 9.009684 32.146221
F 10.024768 16.732384 32.146221
F 1.104018 3.844724 32.759321
F 1.104018 11.567384 32.759321
F 1.231058 1.303714 29.121021
F 1.231058 9.026374 29.121021
F 1.231068 16.749084 29.121021
F 10.120068 1.287024 29.417421
F 10.120068 9.009684 29.417421
F 10.120068 16.732384 29.417421
F 3.427958 5.154124 29.187321
F 3.427958 12.876784 29.187321
F 12.348468 5.148404 29.495221
F 12.348468 12.871084 29.495221
F 3.332928 5.154124 31.908821
F 3.332928 12.876784 31.908821
F 12.253168 5.148404 32.224021
F 12.253168 12.871084 32.224021
F 5.563298 1.284754 31.992021
F 5.563298 9.007414 31.992021
F 5.563298 16.730084 31.992021
F 14.481268 1.287104 32.301821
F 14.481268 9.009764 32.301821
F 14.481268 16.732384 32.301821
F 5.658698 1.284754 29.260021
F 5.658698 9.007414 29.260021
F 5.658698 16.730084 29.260021
F 14.576468 1.287104 29.573021
F 14.576468 9.009764 29.573021
F 14.576468 16.732384 29.573021
F 7.890978 5.147994 29.339321
F 7.890978 12.870684 29.339321
F 16.793868 5.153324 29.516821
F 16.877668 12.799084 29.633221
F 7.795678 5.147994 32.068621
F 7.795678 12.870684 32.068621
F 17.026368 5.033534 22.406821
F 16.930868 5.132384 25.134421
F 1.644968 1.303714 17.268721
F 1.644968 9.026374 17.268721
F 1.644968 16.749084 17.268721
F 10.533068 1.287024 17.593121
F 10.533068 9.009684 17.593121
F 10.533068 16.732384 17.593121
F 1.517898 3.844724 20.906921
F 1.517908 11.567384 20.906921
F 10.405968 3.861414 21.231321
F 10.405968 11.584084 21.231321
F 1.612228 3.844714 18.206121
F 1.612228 11.567384 18.206121
F 10.501268 3.861414 18.502521
F 10.501268 11.584084 18.502521
F 3.809118 7.716974 18.272521
F 3.809118 15.439584 18.272521
F 16.896668 15.497484 26.078021
F 12.729568 7.722684 18.580421
F 12.729568 15.445384 18.580421
F 8.303888 12.870684 17.515521
F 3.841138 5.154124 17.355721
F 3.841138 12.876784 17.355721
F 12.761368 5.148404 17.670821
F 12.761368 12.871084 17.670821
F 3.714078 7.716974 20.994021
F 3.714078 15.439584 20.994021
F 8.303888 5.147994 17.515521
F 12.634268 7.722684 21.309121
F 12.634268 15.445384 21.309121
F 8.272148 7.723094 18.424421
F 6.071508 1.284754 17.438821
F 6.071508 9.007414 17.438821
F 6.071508 16.730084 17.438821
F 14.989468 1.287104 17.748621
F 14.989468 9.009764 17.748621
F 14.989468 16.732384 17.748621
F 5.944448 3.863684 21.077121
F 5.944448 11.586384 21.077121
F 14.862368 3.861334 21.386921
F 14.862368 11.583984 21.386921
F 6.039858 3.863684 18.345221
F 6.039858 11.586384 18.345221
F 14.957668 3.861334 18.658221
F 14.957668 11.583984 18.658221
F 12.475468 0.000029 25.856921
F 8.272148 0.000438 18.424421
F 12.634268 0.000029 21.309121
F 12.380168 0.000029 28.585721
F 12.729568 0.000029 18.580421
F 17.058068 12.788784 22.403221
F 17.222968 7.694244 21.392221
F 16.815968 12.918184 32.395021
F 16.972268 -0.015130 28.535121
F 17.174868 0.056540 21.401421
F 17.248668 0.092987 18.655921
F 16.973768 0.045485 25.847721
F 0.643997 1.376924 46.448421
F 0.643997 9.099584 46.448421
F 0.643998 16.822284 46.448421
F 9.516548 1.286984 46.699321
F 9.516548 9.009644 46.699321
F 9.516548 16.732284 46.699321
F 0.407250 3.931324 47.380521
F 0.407250 11.653984 47.380521
F 9.483238 3.861814 47.608421
F 9.483238 11.584484 47.608421
F 0.501068 1.221314 43.727621
F 0.501068 8.943974 43.727621
F 0.501069 16.666684 43.727621
F 9.610968 1.286794 43.970321
F 9.610968 9.009454 43.970321
F 9.610968 16.732084 43.970321
F 2.789498 7.721484 47.397721
F 2.789498 15.444184 47.397721
F 16.467868 15.431584 40.496921
F 11.713168 7.722694 47.686621
F 11.713168 15.445384 47.686621
F 16.358968 15.341284 43.200621
F 2.899998 5.143784 43.756821
F 2.899998 12.866484 43.756821
F 11.840168 5.148404 44.048321
F 11.840168 12.871084 44.048321
F 2.750668 5.141734 46.494721
F 2.750668 12.864384 46.494721
F 11.744668 5.148364 46.777121
F 11.744668 12.870984 46.777121
F 5.052318 1.283834 46.547521
F 5.052318 9.006494 46.547521
F 5.052318 16.729184 46.547521
F 13.973068 1.287104 46.854921
F 13.973068 9.009764 46.854921
F 13.973068 16.732384 46.854921
F 5.000748 3.868524 47.448521
F 5.000748 11.591184 47.448521
F 13.941268 3.861334 47.764421
F 13.941268 11.583984 47.764421
F 5.128988 1.280474 43.811221
F 5.128988 9.003134 43.811221
F 5.128998 16.725784 43.811221
F 14.068268 1.287104 44.126221
F 14.068268 9.009764 44.126221
F 14.068268 16.732384 44.126221
F 7.255558 7.722964 47.531021
F 7.255558 15.445584 47.531021
F 16.255568 7.731634 43.391821
F 16.196468 7.792604 47.802521
F 16.130668 15.325784 47.665521
F 16.558268 7.788464 40.428321
F 7.382228 5.148054 43.892921
F 7.382228 12.870684 43.892921
F 16.281168 5.124174 44.079821
F 16.423368 12.818684 44.158021
F 7.280248 5.146184 46.622921
F 7.280248 12.868884 46.622921
F 16.445068 5.132414 46.810221
F 16.237868 12.735184 46.936521
F 1.009748 3.844754 35.460221
F 1.009748 11.567384 35.460221
F 9.897758 3.861414 35.784521
F 9.897748 11.584084 35.784521
F 9.993048 3.861414 33.055621
F 9.993048 11.584084 33.055621
F 3.300928 7.716974 32.825621
F 3.300928 15.439584 32.825621
F 7.408968 15.447084 42.984321
F 12.221368 7.722684 33.133521
F 12.221368 15.445384 33.133521
F 7.408968 7.724404 42.984321
F 3.205968 7.716974 35.547021
F 3.205968 15.439584 35.547021
F 16.377568 12.811484 39.658621
F 12.126068 7.722684 35.862221
F 12.126068 15.445384 35.862221
F 16.391568 5.186604 39.609621
F 5.436238 3.863634 35.630321
F 5.436238 11.586284 35.630321
F 14.354168 3.861334 35.940021
F 14.354168 11.583984 35.940021
F 5.531648 3.863674 32.898321
F 5.531648 11.586284 32.898321
F 14.449468 3.861334 33.211321
F 14.449468 11.583984 33.211321
F 7.763938 7.723094 32.977621
F 7.763938 15.445784 32.977621
F 7.541758 12.870684 39.345221
F 12.221368 0.000029 33.133521
F 7.408968 0.001743 42.984321
F 7.509648 15.445784 40.254421
F 7.668578 7.723124 35.706921
F 7.668578 15.445784 35.706921
F 7.541758 5.148034 39.345221
F 16.525468 7.751024 36.051421
F 16.661868 15.408384 36.088321
F 7.509648 7.723124 40.254421
F 0.882901 1.301364 39.096621
F 0.882901 9.024024 39.096621
F 0.882901 16.746684 39.096621
F 9.770668 1.287024 39.422821
F 9.770668 9.009684 39.422821
F 9.770668 16.732384 39.422821
F 0.747920 3.783034 42.756921
F 0.747920 11.505684 42.756921
F 9.643518 3.861464 43.061121
F 9.643518 11.584084 43.061121
F 0.857411 3.836414 40.049321
F 0.857411 11.559084 40.049321
F 9.738988 3.861404 40.332221
F 9.738988 11.584084 40.332221
F 0.977173 1.303614 36.397021
F 0.977173 9.026274 36.397021
F 0.977174 16.748884 36.397021
F 9.865988 1.287024 36.693921
F 9.865988 9.009684 36.693921
F 9.865988 16.732384 36.693921
F 3.041568 7.718084 40.119221
F 3.041568 15.440784 40.119221
F 16.513268 12.980884 36.887821
F 11.967268 7.722684 40.410121
F 11.967268 15.445384 40.410121
F 16.426468 5.179134 36.922621
F 3.173868 5.154334 36.464421
F 3.173868 12.876984 36.464421
F 12.094368 5.148404 36.771821
F 12.094368 12.871084 36.771821
F 3.079718 5.155974 39.188221
F 3.079718 12.878684 39.188221
F 11.999068 5.148404 39.500521
F 11.999068 12.871084 39.500521
F 2.870968 7.733434 42.857221
F 2.870968 15.456084 42.857221
F 7.636878 12.870684 36.615921
F 11.871868 7.722704 43.138821
F 11.871868 15.445384 43.138821
F 7.636878 5.147994 36.615921
F 5.307108 1.283884 39.271021
F 5.307108 9.006544 39.271021
F 5.307108 16.729184 39.271021
F 14.227168 1.287104 39.578321
F 14.227168 9.009764 39.578321
F 14.227168 16.732384 39.578321
F 5.177838 3.866114 42.909921
F 5.177838 11.588784 42.909921
F 14.100068 3.861334 43.216621
F 14.100068 11.583984 43.216621
F 5.278068 3.863854 40.176021
F 5.278068 11.586484 40.176021
F 14.195368 3.861334 40.487921
F 14.195368 11.583984 40.487921
F 5.404368 1.284664 36.537221
F 5.404368 9.007324 36.537221
F 5.404368 16.729984 36.537221
F 14.322368 1.287104 36.849621
F 14.322368 9.009764 36.849621
F 14.322368 16.732384 36.849621
F 11.713168 0.000037 47.686621
F 7.509648 0.000469 40.254421
F 11.871868 0.000046 43.138821
F 2.870968 0.010774 42.857221
F 11.967268 0.000029 40.410121
F 7.255558 0.000309 47.531021
F 7.668578 0.000461 35.706921
F 7.763938 0.000441 32.977621
F 12.126068 0.000029 35.862221
F 16.834468 15.438284 33.362621
F 16.641068 7.679844 33.247121
F 16.792768 -0.031441 33.124121
F 0.539667 3.779344 50.099921
F 0.539668 11.501984 50.099921
F 9.389768 3.861364 50.337521
F 9.389768 11.583984 50.337521
F 2.649278 7.725024 50.126321
F 2.649278 15.447684 50.126321
F 7.155538 0.001596 50.260721
F 11.617668 7.722724 50.415421
F 11.617668 15.445384 50.415421
F 6.682948 14.813084 64.780121
F 4.932028 3.862444 50.182821
F 4.932028 11.585084 50.182821
F 13.845968 3.861334 50.493121
F 13.845968 11.583984 50.493121
F 7.155538 7.724254 50.260721
F 7.155538 15.446884 50.260721
F 6.682948 7.090454 64.780121
F 16.127368 7.645744 50.518221
F 16.000568 15.398184 50.440221
F 7.003678 0.000086 54.804221
F 0.433181 1.325104 53.739621
F 0.433181 9.047764 53.739621
F 0.433181 16.770384 53.739621
F 9.262958 1.287124 53.975221
F 9.262958 9.009784 53.975221
F 9.262958 16.732484 53.975221
F 0.097016 3.923814 57.315121
F 0.097016 11.646484 57.315121
F 9.135438 3.860364 57.607321
F 9.135438 11.582984 57.607321
F 0.328777 3.883104 54.529721
F 0.328778 11.605784 54.529721
F 9.230408 3.861504 54.882021
F 9.230408 11.584184 54.882021
F 0.329786 1.223184 51.024221
F 0.329786 8.945844 51.024221
F 0.329786 16.668484 51.024221
F 9.356638 1.286734 51.246621
F 9.356638 9.009394 51.246621
F 9.356638 16.732084 51.246621
F 2.573098 7.708854 54.669921
F 2.573098 15.431484 54.669921
F 15.748368 12.627784 61.425421
F 11.459268 7.722654 54.960021
F 11.459268 15.445284 54.960021
F 15.673468 4.887334 61.658621
F 2.680578 5.154924 51.032121
F 2.680578 12.877584 51.032121
F 11.586168 5.148404 51.324821
F 11.586168 12.871084 51.324821
F 2.576438 5.162904 53.746921
F 2.576438 12.885584 53.746921
F 11.490768 5.148384 54.053121
F 11.490768 12.871084 54.053121
F 2.436318 7.720254 57.377921
F 2.436318 15.442884 57.377921
F 6.779518 12.823484 61.158921
F 11.363968 7.721564 57.685121
F 11.363968 15.444184 57.685121
F 6.779518 5.100794 61.158921
F 4.808528 1.287354 53.819521
F 4.808528 9.010014 53.819521
F 4.808528 16.732684 53.819521
F 13.718968 1.287104 54.130921
F 13.718968 9.009754 54.130921
F 13.718968 16.732384 54.130921
F 4.668308 3.863684 57.450721
F 4.668308 11.586384 57.450721
F 13.592068 3.860204 57.762921
F 13.592068 11.582884 57.762921
F 4.766648 3.863614 54.724621
F 4.766648 11.586284 54.724621
F 13.687268 3.861314 55.037821
F 13.687268 11.583984 55.037821
F 4.881828 1.282004 51.087521
F 4.881828 9.004654 51.087521
F 4.881828 16.727284 51.087521
F 13.814168 1.287094 51.402621
F 13.814168 9.009754 51.402621
F 13.814168 16.732384 51.402621
F 7.003678 7.722744 54.804221
F 7.003678 15.445384 54.804221
F 15.810768 12.831584 58.759521
F 15.974368 7.636404 55.003521
F 15.931468 15.338184 54.989021
F 0.010701 3.724694 64.541221
F 7.129898 5.148244 51.169021
F 7.129898 12.870884 51.169021
F 16.170068 4.980624 51.399821
F 16.127768 12.987784 51.478321
F 7.031698 5.147434 53.898121
F 7.031698 12.870084 53.898121
F 16.029668 5.059614 54.099421
F 16.251368 12.723784 54.307421
F 6.905438 7.722574 57.529821
F 6.905438 15.445184 57.529821
F 15.867168 5.047904 58.841921
F 15.787468 7.579934 57.759121
F 15.732968 15.252484 57.675121
F 0.010701 11.447384 64.541221
F 0.012829 1.216234 60.872721
F 0.012829 8.938894 60.872721
F 0.012829 16.661584 60.872721
F 9.009178 1.239824 61.236121
F 9.009178 8.962484 61.236121
F 9.009178 16.685184 61.236121
F 6.873458 12.868184 58.431421
F 11.617668 0.000069 50.415421
F 8.907388 3.230084 64.857921
F 8.907388 10.952784 64.857921
F 15.638168 15.259984 62.353021
F 15.519968 7.512404 62.567221
F 0.013154 3.834194 61.641921
F 0.013154 11.556884 61.641921
F 8.978308 3.803644 62.151021
F 8.978308 11.526284 62.151021
F 0.069099 1.259464 57.980321
F 0.069099 8.982124 57.980321
F 0.069100 16.704784 57.980321
F 9.103978 1.284744 58.509821
F 9.103978 9.007394 58.509821
F 9.103978 16.730084 58.509821
F 2.258248 7.676354 61.855821
F 2.258248 15.398984 61.855821
F 6.746738 15.388984 62.071921
F 11.206768 7.664894 62.228721
F 11.206768 15.387584 62.228721
F 6.746738 7.666374 62.071921
F 2.383328 5.141074 58.258921
F 2.383328 12.863684 58.258921
F 11.332468 5.146164 58.587621
F 11.332468 12.868784 58.587621
F 2.329368 5.109774 60.978821
F 2.329368 12.832384 60.978821
F 11.237968 5.101444 61.313721
F 11.237968 12.824084 61.313721
F 2.319558 7.224554 64.557321
F 2.319558 14.947184 64.557321
F 6.873458 5.145564 58.431421
F 11.138468 7.092684 64.935021
F 11.138468 14.815384 64.935021
F 13.560568 16.730184 58.665421
F 4.546108 1.242514 61.072321
F 4.546108 8.965174 61.072321
F 4.546108 16.687784 61.072321
F 13.466068 1.240154 61.391521
F 13.466068 8.962814 61.391521
F 13.466068 16.685484 61.391521
F 4.434708 3.233664 64.701821
F 4.434708 10.956284 64.701821
F 13.366368 3.231404 65.012821
F 13.366368 10.954084 65.012821
F 4.514688 3.805564 61.993721
F 4.514688 11.528184 61.993721
F 13.434868 3.803574 62.306421
F 13.434868 11.526184 62.306421
F 4.639998 1.285694 58.349321
F 4.639998 9.008354 58.349321
F 4.639998 16.730984 58.349321
F 13.560568 1.284864 58.665421
F 13.560568 9.007524 58.665421
F 2.649278 0.002367 50.126321
F 15.602568 14.614484 65.132821
F 15.469868 7.200634 65.259021
F 2.141138 24.537584 2.701161
F 2.141138 32.260184 2.701161
F 11.039468 24.512784 3.051081
F 11.039468 32.235384 3.051081
F 2.021758 27.016984 6.372291
F 2.021758 34.739584 6.372291
F 2.021758 19.294284 6.372291
F 10.913668 27.031684 6.692091
F 2.092138 17.476484 0.019692
F 10.913668 19.308984 6.692091
F 2.116598 27.059284 3.677511
F 3.936158 28.322084 14.634221
F 2.116598 19.336684 3.677511
F 11.008168 27.076284 3.965921
F 8.399188 20.593284 14.786221
F 11.008168 19.353684 3.965921
F 2.092138 25.199084 0.019693
F 2.092138 32.921784 0.019693
F 11.107868 25.085084 0.344646
F 11.107868 32.807684 0.344646
F 4.309178 30.935084 3.728081
F 4.309178 23.212384 3.728081
F 13.236568 30.937584 4.043761
F 13.236568 23.214984 4.043761
F 4.414508 28.951984 0.104325
F 4.414508 21.229284 0.104324
F 13.336268 28.946384 0.422500
F 13.336268 21.223684 0.422500
F 4.343128 28.379484 2.809781
F 4.343128 20.656784 2.809781
F 13.267768 28.374184 3.128861
F 13.267768 20.651484 3.128861
F 4.221538 30.887684 6.451341
F 4.221538 23.164984 6.451341
F 13.142068 30.892884 6.769871
F 13.142068 23.170284 6.769871
F 6.577058 24.510584 2.897841
F 6.577058 32.233284 2.897841
F 15.293868 24.789684 3.055891
F 15.334168 32.593284 3.300091
F 6.452078 27.033884 6.537791
F 8.399188 28.315984 14.786221
F 6.452078 19.311284 6.537791
F 15.592368 27.204284 6.705311
F 15.044768 32.321684 15.037421
F 15.370668 19.489384 6.790851
F 6.545878 27.079384 3.808361
F 15.256368 24.454784 14.930621
F 6.545878 19.356684 3.808361
F 15.638068 27.251784 4.078941
F 6.166898 32.175384 14.706921
F 15.542068 19.550484 4.161861
F 6.642818 25.085584 0.188742
F 6.642818 32.808284 0.188742
F 15.539668 25.057284 0.388979
F 8.430928 23.168384 13.877321
F 8.779298 30.937784 3.888051
F 8.779298 23.215184 3.888051
F 10.628268 32.177684 14.864321
F 10.628268 24.454984 14.864321
F 8.880898 28.945684 0.267365
F 8.880898 21.222984 0.267364
F 8.809998 28.373684 2.973741
F 8.809998 20.650984 2.973741
F 1.739268 32.194384 14.567921
F 1.739268 24.471684 14.567921
F 8.684638 30.893284 6.614541
F 8.684638 23.170684 6.614541
F 8.653008 28.317084 7.516421
F 8.653008 20.594384 7.516421
F 1.898458 24.471284 9.994241
F 1.898458 32.193984 9.994241
F 10.786968 24.454984 10.319721
F 10.786968 32.177684 10.319721
F 1.771978 27.012684 13.630421
F 1.771978 34.735384 13.630421
F 1.771978 19.290084 13.630421
F 10.660068 27.029384 13.954921
F 6.166898 24.452784 14.706921
F 10.660068 19.306684 13.954921
F 1.866118 27.012684 10.929821
F 1.866128 34.735284 10.929821
F 1.866128 19.289984 10.929821
F 10.755368 27.029384 11.226521
F 12.856668 20.593684 14.942121
F 10.755368 19.306784 11.226521
F 1.989878 24.471084 7.294961
F 1.989878 32.193784 7.294961
F 10.882268 24.456084 7.594561
F 10.882268 32.178784 7.594561
F 4.063098 30.885084 10.996421
F 4.063098 23.162384 10.996421
F 12.983668 30.890684 11.304421
F 12.983668 23.167984 11.304421
F 4.189998 28.323184 7.364321
F 4.189998 20.600484 7.364321
F 13.110568 28.317484 7.672411
F 13.110568 20.594884 7.672401
F 4.095198 28.322084 10.082421
F 4.095198 20.599484 10.082421
F 13.015368 28.316384 10.397521
F 13.015368 20.593784 10.397521
F 3.968168 30.884984 13.717521
F 3.968168 23.162284 13.717521
F 12.888368 30.890684 14.032721
F 12.888368 23.167984 14.032721
F 6.325478 24.452784 10.165521
F 6.325478 32.175384 10.165521
F 15.110768 24.555284 10.636321
F 15.308168 32.221684 10.492021
F 6.198548 27.031684 13.800721
F 17.242168 28.318884 15.301621
F 6.198548 19.308984 13.800721
F 15.189568 26.980684 14.212321
F 12.856668 28.316384 14.942121
F 15.277668 19.397084 14.084621
F 6.293948 27.031684 11.069221
F 8.557878 28.315984 10.242121
F 6.293948 19.308984 11.069221
F 15.274868 27.046384 11.429621
F 3.936158 20.599484 14.634221
F 15.339668 19.334584 11.334621
F 6.420708 24.453884 7.437001
F 6.420708 32.176584 7.437001
F 15.209068 24.711784 7.757641
F 15.339568 32.304484 7.652081
F 8.526228 30.891084 11.148521
F 8.526228 23.168384 11.148521
F 8.557878 20.593384 10.242121
F 8.430928 30.891084 13.877321
F 15.590268 32.988684 0.680704
F 17.489868 20.791784 15.025221
F 17.650668 23.525284 11.365421
F 17.649168 28.532984 7.746031
F 17.597768 31.041884 11.463321
F 17.473068 23.354884 13.949921
F 15.189568 34.874984 11.398421
F 14.998768 34.768184 14.093421
F 1.390858 24.471684 24.545221
F 1.390858 32.194384 24.545221
F 10.278868 24.454984 24.869621
F 10.278868 32.177684 24.869621
F 1.263798 27.012684 28.183521
F 1.263798 34.735384 28.183521
F 1.263798 19.290084 28.183521
F 10.151868 27.029384 28.507921
F 14.957668 19.306684 18.658221
F 10.151868 19.306684 28.507921
F 1.358118 27.012684 25.482721
F 1.358118 34.735384 25.482721
F 1.358118 19.290084 25.482721
F 10.247168 27.029384 25.779121
F 16.862668 23.026484 28.727421
F 10.247168 19.306684 25.779121
F 1.485168 24.471684 21.844421
F 1.485168 32.194384 21.844421
F 10.374168 24.454984 22.140821
F 10.374168 32.177684 22.140821
F 3.555018 30.884984 25.549121
F 3.555018 23.162284 25.549121
F 12.475468 30.890684 25.856921
F 12.475468 23.167984 25.856921
F 3.682058 28.322084 21.910821
F 3.682058 20.599484 21.910821
F 12.602568 28.316384 22.218721
F 12.602568 20.593684 22.218721
F 3.587028 28.322084 24.632321
F 3.587028 20.599484 24.632321
F 12.507268 28.316384 24.947421
F 12.507268 20.593684 24.947421
F 3.459978 30.884984 28.270521
F 3.459978 23.162284 28.270521
F 12.380168 30.890684 28.585721
F 12.380168 23.167984 28.585721
F 5.817398 24.452784 24.715421
F 5.817398 32.175384 24.715421
F 14.735368 24.455084 25.025221
F 14.735368 32.177784 25.025221
F 5.690338 27.031684 28.353721
F 16.994868 20.600184 24.991421
F 5.690338 19.308984 28.353721
F 14.608268 27.029284 28.663521
F 8.303888 20.593284 17.515521
F 14.608268 19.306684 28.663521
F 5.785748 27.031684 25.621721
F 17.164268 28.265784 22.341221
F 5.785748 19.308984 25.621721
F 14.703568 27.029284 25.934821
F 8.303888 28.315984 17.515521
F 14.703568 19.306684 25.934821
F 5.912798 24.452784 21.983421
F 5.912798 32.175384 21.983421
F 14.830568 24.455084 22.296521
F 14.830568 32.177784 22.296521
F 8.018048 30.891084 25.701021
F 8.018048 23.168384 25.701021
F 17.094968 30.963484 21.434621
F 17.278468 23.106484 18.714821
F 8.145088 28.315984 22.062721
F 8.145088 20.593284 22.062721
F 16.916768 23.165684 26.061721
F 17.252668 20.625684 17.656921
F 8.049788 28.315984 24.792021
F 8.049788 20.593284 24.792021
F 16.764168 20.567084 32.462721
F 17.057168 20.552284 22.273421
F 7.922728 30.891084 28.430321
F 7.922728 23.168384 28.430321
F 16.906968 31.032584 28.553121
F 16.978768 30.949784 25.894221
F 1.136758 24.471684 31.821821
F 1.136758 32.194384 31.821821
F 10.024768 24.454984 32.146221
F 10.024768 32.177684 32.146221
F 1.104018 27.012684 32.759321
F 1.104018 34.735384 32.759321
F 1.104018 19.290084 32.759321
F 1.231058 24.471684 29.121021
F 1.231058 32.194384 29.121021
F 10.120068 24.454984 29.417421
F 10.120068 32.177684 29.417421
F 3.427958 28.322084 29.187321
F 3.427958 20.599484 29.187321
F 12.348468 28.316384 29.495221
F 12.348468 20.593684 29.495221
F 3.332928 28.322084 31.908821
F 3.332928 20.599484 31.908821
F 12.253168 28.316384 32.224021
F 12.253168 20.593684 32.224021
F 5.563298 24.452784 31.992021
F 5.563298 32.175384 31.992021
F 14.481268 24.455084 32.301821
F 14.481268 32.177784 32.301821
F 5.658698 24.452784 29.260021
F 5.658698 32.175384 29.260021
F 14.576468 24.455084 29.573021
F 14.576468 32.177784 29.573021
F 7.890978 28.315984 29.339321
F 7.890978 20.593284 29.339321
F 16.825768 28.398784 29.312321
F 16.804768 20.530184 29.711421
F 7.795678 28.315984 32.068621
F 7.795678 20.593284 32.068621
F 14.957668 27.029284 18.658221
F 16.975768 28.357284 25.006021
F 1.644968 24.471684 17.268721
F 1.644968 32.194384 17.268721
F 10.533068 24.454984 17.593121
F 10.533068 32.177684 17.593121
F 1.517898 27.012684 20.906921
F 1.517908 34.735384 20.906921
F 1.517908 19.290084 20.906921
F 10.405968 27.029384 21.231321
F 17.228368 28.164784 17.987621
F 10.405968 19.306684 21.231321
F 1.612228 27.012684 18.206121
F 1.612228 34.735384 18.206121
F 1.612228 19.290084 18.206121
F 10.501268 27.029384 18.502521
F 8.272148 30.891084 18.424421
F 10.501268 19.306684 18.502521
F 3.809118 30.884984 18.272521
F 3.809118 23.162284 18.272521
F 12.729568 30.890684 18.580421
F 12.729568 23.167984 18.580421
F 3.841138 28.322084 17.355721
F 3.841138 20.599484 17.355721
F 12.761368 28.316384 17.670821
F 12.761368 20.593684 17.670821
F 3.714078 30.884984 20.994021
F 3.714078 23.162284 20.994021
F 12.634268 30.890684 21.309121
F 12.634268 23.167984 21.309121
F 6.071508 24.452784 17.438821
F 6.071508 32.175384 17.438821
F 14.989468 24.455084 17.748621
F 14.989468 32.177784 17.748621
F 5.944448 27.031684 21.077121
F 8.176828 23.168384 21.153721
F 5.944448 19.308984 21.077121
F 14.862368 27.029284 21.386921
F 8.272148 23.168384 18.424421
F 14.862368 19.306684 21.386921
F 6.039858 27.031684 18.345221
F 8.176828 30.891084 21.153721
F 6.039858 19.308984 18.345221
F 16.806268 28.277284 32.112821
F 17.147368 23.242984 21.387221
F 17.338868 30.777584 18.677021
F 0.643997 24.544884 46.448421
F 0.643997 32.267584 46.448421
F 9.516548 24.454984 46.699321
F 9.516548 32.177584 46.699321
F 0.407250 27.099284 47.380521
F 16.464668 23.401284 43.208821
F 0.407250 19.376684 47.380521
F 9.483238 27.029784 47.608421
F 16.404168 28.306984 39.728621
F 9.483238 19.307184 47.608421
F 0.501068 24.389284 43.727621
F 0.501068 32.111984 43.727621
F 9.610968 24.454784 43.970321
F 9.610968 32.177484 43.970321
F 2.789498 30.889484 47.397721
F 2.789498 23.166784 47.397721
F 11.713168 30.890684 47.686621
F 11.713168 23.167984 47.686621
F 2.899998 28.311784 43.756821
F 2.899998 20.589084 43.756821
F 11.840168 28.316384 44.048321
F 11.840168 20.593684 44.048321
F 2.750668 28.309684 46.494721
F 2.750668 20.587084 46.494721
F 11.744668 28.316384 46.777121
F 11.744668 20.593684 46.777121
F 5.052318 24.451784 46.547521
F 5.052318 32.174484 46.547521
F 13.973068 24.455084 46.854921
F 13.973068 32.177784 46.854921
F 5.000748 27.036484 47.448521
F 7.541758 20.593384 39.345221
F 5.000748 19.313884 47.448521
F 13.941268 27.029284 47.764421
F 7.541758 28.315984 39.345221
F 13.941268 19.306684 47.764421
F 5.128988 24.448484 43.811221
F 5.128988 32.171084 43.811221
F 14.068268 24.455084 44.126221
F 14.068268 32.177784 44.126221
F 7.255558 30.890984 47.531021
F 7.255558 23.168284 47.531021
F 16.091568 30.751484 47.871021
F 16.157768 22.999284 47.699121
F 7.382228 28.316084 43.892921
F 7.382228 20.593384 43.892921
F 16.371068 28.320884 44.218221
F 16.467868 20.661584 43.956221
F 7.280248 28.314184 46.622921
F 7.280248 20.591484 46.622921
F 16.207668 28.213884 46.909421
F 16.155968 20.563184 46.597321
F 1.009748 27.012684 35.460221
F 1.009748 34.735384 35.460221
F 1.009748 19.290084 35.460221
F 9.897748 27.029384 35.784521
F 16.650368 20.495384 36.874221
F 9.897748 19.306684 35.784521
F 9.993048 27.029384 33.055621
F 16.394368 28.388284 37.002721
F 9.993048 19.306684 33.055621
F 3.300928 30.884984 32.825621
F 3.300928 23.162284 32.825621
F 12.221368 30.890684 33.133521
F 12.221368 23.167984 33.133521
F 3.205968 30.884984 35.547021
F 3.205968 23.162284 35.547021
F 12.126068 30.890684 35.862221
F 12.126068 23.167984 35.862221
F 5.436238 27.031584 35.630321
F 16.269868 30.794684 43.151521
F 5.436238 19.308984 35.630321
F 14.354168 27.029284 35.940021
F 7.636878 20.593284 36.615921
F 14.354168 19.306684 35.940021
F 5.531648 27.031684 32.898321
F 7.408968 23.169684 42.984321
F 5.531648 19.308984 32.898321
F 14.449468 27.029284 33.211321
F 7.636878 28.315984 36.615921
F 14.449468 19.306684 33.211321
F 7.763938 30.891084 32.977621
F 7.763938 23.168384 32.977621
F 14.322368 24.455084 36.849621
F 14.322368 32.177784 36.849621
F 7.668578 30.891084 35.706921
F 7.668578 23.168484 35.706921
F 16.469068 30.829484 35.904521
F 16.581368 23.179684 36.044921
F 0.882901 24.469384 39.096621
F 0.882901 32.191984 39.096621
F 9.770668 24.454984 39.422821
F 9.770668 32.177684 39.422821
F 0.747920 26.950984 42.756921
F 0.747920 34.673684 42.756921
F 0.747920 19.228384 42.756921
F 9.643518 27.029484 43.061121
F 16.517268 23.089584 40.502321
F 9.643518 19.306784 43.061121
F 0.857411 27.004384 40.049321
F 0.857411 34.727084 40.049321
F 0.857411 19.281784 40.049321
F 9.738988 27.029384 40.332221
F 16.433668 30.921884 40.435421
F 9.738988 19.306684 40.332221
F 0.977173 24.471584 36.397021
F 0.977173 32.194284 36.397021
F 9.865988 24.454984 36.693921
F 9.865988 32.177684 36.693921
F 3.041568 30.886084 40.119221
F 3.041568 23.163384 40.119221
F 11.967268 30.890684 40.410121
F 11.967268 23.167984 40.410121
F 3.173868 28.322284 36.464421
F 3.173868 20.599684 36.464421
F 12.094368 28.316384 36.771821
F 12.094368 20.593684 36.771821
F 3.079718 28.323984 39.188221
F 3.079718 20.601284 39.188221
F 11.999068 28.316384 39.500521
F 11.999068 20.593684 39.500521
F 2.870968 30.901384 42.857221
F 2.870968 23.178784 42.857221
F 11.871868 30.890684 43.138821
F 11.871868 23.167984 43.138821
F 5.307108 24.451884 39.271021
F 5.307108 32.174484 39.271021
F 14.227168 24.455084 39.578321
F 14.227168 32.177784 39.578321
F 5.177838 27.034084 42.909921
F 7.408968 30.892384 42.984321
F 5.177838 19.311484 42.909921
F 14.100068 27.029284 43.216621
F 7.509648 23.168484 40.254421
F 14.100068 19.306684 43.216621
F 5.278068 27.031884 40.176021
F 16.473568 20.367184 39.662721
F 5.278068 19.309184 40.176021
F 14.195368 27.029284 40.487921
F 7.509648 30.891084 40.254421
F 14.195368 19.306684 40.487921
F 5.404368 24.452684 36.537221
F 5.404368 32.175284 36.537221
F 16.823768 30.857884 33.088821
F 16.751768 23.192684 33.423221
F 0.539667 26.947284 50.099921
F 0.539668 34.669984 50.099921
F 0.539667 19.224684 50.099921
F 9.389768 27.029384 50.337521
F 0.010701 19.169984 64.541221
F 9.389768 19.306684 50.337521
F 2.649278 30.892984 50.126321
F 2.649278 23.170384 50.126321
F 11.617668 30.890684 50.415421
F 11.617668 23.168084 50.415421
F 4.932028 27.030384 50.182821
F 0.010701 26.892684 64.541221
F 4.932028 19.307784 50.182821
F 13.845968 27.029284 50.493121
F 6.873458 20.590884 58.431421
F 13.845968 19.306684 50.493121
F 7.155538 30.892284 50.260721
F 7.155538 23.169584 50.260721
F 16.134368 30.849184 50.529821
F 16.012768 23.041484 50.441221
F 0.433181 24.493084 53.739621
F 0.433181 32.215784 53.739621
F 9.262958 24.455084 53.975221
F 9.262958 32.177784 53.975221
F 0.097016 27.091784 57.315121
F 6.873458 28.313584 58.431421
F 0.097016 19.369184 57.315121
F 9.135438 27.028384 57.607321
F 9.135438 34.750984 57.607321
F 9.135438 19.305684 57.607321
F 0.328777 27.051084 54.529721
F 6.682948 30.258384 64.780121
F 0.328778 19.328384 54.529721
F 9.230408 27.029484 54.882021
F 15.499168 22.928884 62.252321
F 9.230408 19.306784 54.882021
F 0.329786 24.391184 51.024221
F 0.329786 32.113784 51.024221
F 9.356638 24.454684 51.246621
F 9.356638 32.177384 51.246621
F 2.573098 30.876784 54.669921
F 2.573098 23.154184 54.669921
F 11.459268 30.890684 54.960021
F 11.459268 23.167984 54.960021
F 2.680578 28.322884 51.032121
F 2.680578 20.600284 51.032121
F 11.586168 28.316384 51.324821
F 11.586168 20.593684 51.324821
F 2.576438 28.330884 53.746921
F 2.576438 20.608184 53.746921
F 11.490768 28.316384 54.053121
F 11.490768 20.593684 54.053121
F 2.436318 30.888284 57.377921
F 2.436318 23.165584 57.377921
F 11.363968 30.889584 57.685121
F 11.363968 23.166884 57.685121
F 4.808528 24.455384 53.819521
F 4.808528 32.177984 53.819521
F 13.718968 24.455084 54.130921
F 13.718968 32.177784 54.130921
F 4.668308 27.031684 57.450721
F 15.372168 30.521084 62.616121
F 4.668308 19.308984 57.450721
F 13.592068 27.028184 57.762921
F 13.592068 34.750884 57.762921
F 13.592068 19.305484 57.762921
F 4.766648 27.031584 54.724621
F 6.746738 23.111684 62.071921
F 4.766648 19.308884 54.724621
F 13.687268 27.029284 55.037821
F 13.687268 34.751984 55.037821
F 13.687268 19.306584 55.037821
F 4.881828 24.449984 51.087521
F 4.881828 32.172684 51.087521
F 13.814168 24.455084 51.402621
F 13.814168 32.177784 51.402621
F 7.003678 30.890684 54.804221
F 7.003678 23.168084 54.804221
F 15.981168 30.865884 55.071321
F 15.758368 23.042784 55.117821
F 7.129898 28.316184 51.169021
F 7.129898 20.593584 51.169021
F 16.078868 28.297684 51.401921
F 16.066868 20.522884 51.441621
F 7.031698 28.315384 53.898121
F 7.031698 20.592784 53.898121
F 15.934668 28.301584 53.999821
F 15.979468 20.552784 54.194921
F 6.905438 30.890584 57.529821
F 6.905438 23.167884 57.529821
F 15.655868 30.709984 57.837021
F 15.742568 23.041984 57.805021
F 0.012829 24.384184 60.872721
F 0.012829 32.106884 60.872721
F 9.009178 24.407784 61.236121
F 9.009178 32.130484 61.236121
F 0.010701 34.615284 64.541221
F 8.978308 34.694284 62.151021
F 6.682948 22.535784 64.780121
F 8.907388 26.398084 64.857921
F 8.907388 34.120684 64.857921
F 8.907388 18.675384 64.857921
F 6.779518 28.268784 61.158921
F 15.855468 20.334284 58.501921
F 15.767368 28.078684 58.867321
F 0.013154 27.002184 61.641921
F 0.013154 34.724884 61.641921
F 0.013154 19.279484 61.641921
F 8.978308 26.971584 62.151021
F 15.723168 20.365084 61.311421
F 8.978308 19.248984 62.151021
F 0.069099 24.427484 57.980321
F 0.069099 32.150084 57.980321
F 9.103978 24.452684 58.509821
F 9.103978 32.175384 58.509821
F 2.258248 30.844284 61.855821
F 2.258248 23.121684 61.855821
F 11.206768 30.832884 62.228721
F 11.206768 23.110184 62.228721
F 2.383328 28.309084 58.258921
F 2.383338 20.586384 58.258921
F 11.332468 28.314184 58.587621
F 11.332468 20.591484 58.587621
F 2.329368 28.277784 60.978821
F 2.329368 20.555084 60.978821
F 11.237968 28.269384 61.313721
F 11.237968 20.546784 61.313721
F 2.319558 30.392484 64.557321
F 2.319558 22.669884 64.557321
F 11.138468 30.260684 64.935021
F 11.138468 22.537984 64.935021
F 4.546108 24.410484 61.072321
F 4.546108 32.133184 61.072321
F 13.466068 24.408084 61.391521
F 13.466068 32.130784 61.391521
F 4.434708 26.401684 64.701821
F 4.434708 34.124284 64.701821
F 4.434708 18.678984 64.701821
F 13.366368 26.399384 65.012821
F 13.366368 34.122084 65.012821
F 13.366368 18.676684 65.012821
F 4.514688 26.973584 61.993721
F 15.885568 28.053084 61.731721
F 4.514688 19.250884 61.993721
F 13.434868 26.971584 62.306421
F 6.779518 20.546084 61.158921
F 13.434868 19.248884 62.306421
F 4.639998 24.453684 58.349321
F 4.639998 32.176284 58.349321
F 13.560568 24.452884 58.665421
F 13.560568 32.175484 58.665421
F 6.746738 30.834384 62.071921
F 13.434868 34.694184 62.306421
F 4.514688 34.696184 61.993721
F 15.460868 30.378284 65.338821
F 15.600068 22.483384 65.040121
F 2.141138 47.705484 2.701161
F 2.141138 39.982884 2.701161
F 11.039468 47.680784 3.051081
F 11.039468 39.958084 3.051081
F 2.021758 50.184984 6.372291
F 2.021758 42.462284 6.372291
F 10.913668 50.199584 6.692091
F 10.913668 42.476984 6.692091
F 2.116598 50.227284 3.677511
F 2.116598 42.504584 3.677511
F 11.008168 50.244284 3.965921
F 11.008168 42.521684 3.965921
F 2.092138 48.367084 0.019693
F 2.092138 40.644384 0.019692
F 11.107868 48.253084 0.344646
F 11.107868 40.530384 0.344646
F 4.309178 38.657684 3.728081
F 4.309178 46.380384 3.728081
F 13.236568 38.660284 4.043761
F 13.236568 46.382984 4.043761
F 4.414508 52.119984 0.104325
F 4.414508 36.674684 0.104324
F 4.414508 44.397284 0.104324
F 13.336268 52.114284 0.422500
F 13.336268 36.668984 0.422500
F 13.336268 44.391684 0.422500
F 4.343128 51.547484 2.809781
F 4.343128 36.102184 2.809781
F 4.343128 43.824784 2.809781
F 13.267768 51.542084 3.128861
F 13.267768 36.096784 3.128861
F 13.267768 43.819484 3.128861
F 4.221538 38.610284 6.451341
F 4.221538 46.332984 6.451341
F 13.142068 38.615584 6.769871
F 13.142068 46.338184 6.769871
F 6.577058 47.678584 2.897841
F 6.577058 39.955984 2.897841
F 15.473168 47.778184 3.384221
F 15.409768 40.171684 3.368011
F 6.452078 50.201884 6.537791
F 6.452078 42.479184 6.537791
F 15.371568 50.301284 6.826631
F 15.606068 42.734284 6.902261
F 6.545878 50.247284 3.808361
F 6.545878 42.524684 3.808361
F 15.469668 50.408184 4.102541
F 15.560068 42.773084 4.276531
F 6.642818 48.253584 0.188742
F 6.642818 40.530884 0.188742
F 17.273968 36.096984 15.184021
F 15.383568 40.587784 0.737348
F 8.779298 38.660484 3.888051
F 8.779298 46.383184 3.888051
F 15.407268 48.241684 0.621970
F 8.399188 43.761284 14.786221
F 8.880898 52.113584 0.267365
F 8.880898 36.668284 0.267364
F 8.880898 44.390984 0.267364
F 8.809998 51.541684 2.973741
F 8.809998 36.096284 2.973741
F 8.809998 43.818984 2.973741
F 10.755368 34.752084 11.226521
F 10.660068 34.752084 13.954921
F 15.053668 47.671084 15.169821
F 8.684638 38.615984 6.614541
F 8.684638 46.338684 6.614541
F 6.545878 34.801984 3.808361
F 6.166898 47.620684 14.706921
F 1.898458 47.639284 9.994241
F 1.898458 39.916684 9.994241
F 10.786968 47.622984 10.319721
F 10.786968 39.900384 10.319721
F 1.771978 50.180684 13.630421
F 1.771978 42.457984 13.630421
F 10.660068 50.197384 13.954921
F 10.660068 42.474684 13.954921
F 1.866118 50.180684 10.929821
F 1.866128 42.457984 10.929821
F 10.755368 50.197384 11.226521
F 10.755368 42.474684 11.226521
F 1.989878 47.639084 7.294961
F 1.989878 39.916484 7.294961
F 10.882268 47.624084 7.594561
F 10.882268 39.901484 7.594561
F 4.063098 38.607684 10.996421
F 4.063098 46.330384 10.996421
F 12.983668 38.613284 11.304421
F 12.983668 46.335984 11.304421
F 4.189998 51.491084 7.364321
F 4.189998 36.045784 7.364321
F 4.189998 43.768484 7.364321
F 13.110568 51.485484 7.672411
F 13.110568 36.040184 7.672401
F 13.110568 43.762784 7.672401
F 4.095198 51.490084 10.082421
F 4.095198 36.044784 10.082421
F 4.095198 43.767484 10.082421
F 13.015368 51.484384 10.397521
F 13.015368 36.039084 10.397521
F 13.015368 43.761684 10.397521
F 3.968168 38.607584 13.717521
F 3.968168 46.330284 13.717521
F 12.888368 38.613284 14.032721
F 12.888368 46.335984 14.032721
F 6.325478 47.620784 10.165521
F 6.325478 39.898084 10.165521
F 15.192868 47.739284 10.548721
F 15.228868 40.097784 10.531021
F 6.198548 50.199684 13.800721
F 6.198548 42.476984 13.800721
F 15.137768 50.263084 14.213521
F 15.201868 42.544984 14.106921
F 6.293948 50.199684 11.069221
F 6.293948 42.476984 11.069221
F 15.383968 50.403184 11.411021
F 15.371668 42.767584 11.429521
F 6.420708 47.621884 7.437001
F 6.420708 39.899184 7.437001
F 15.262968 47.741084 7.831071
F 15.236368 40.044484 7.844211
F 8.526228 38.613784 11.148521
F 8.526228 46.336384 11.148521
F 10.913668 34.754284 6.692091
F 6.293948 34.754284 11.069221
F 8.653008 51.485084 7.516421
F 8.653008 36.039684 7.516421
F 8.653008 43.762384 7.516421
F 6.452078 34.756584 6.537791
F 11.008168 34.798984 3.965921
F 2.116598 34.781984 3.677511
F 8.557878 51.483984 10.242121
F 8.557878 36.038684 10.242121
F 8.557878 43.761284 10.242121
F 6.198548 34.754284 13.800721
F 8.399188 36.038684 14.786221
F 6.166898 39.898084 14.706921
F 8.430928 38.613784 13.877321
F 8.430928 46.336384 13.877321
F 14.884468 40.021184 15.131221
F 8.399188 51.483984 14.786221
F 1.739268 47.639684 14.567921
F 1.739268 39.916984 14.567921
F 10.628268 47.622984 14.864321
F 10.628268 39.900284 14.864321
F 3.936158 51.490084 14.634221
F 3.936158 36.044784 14.634221
F 3.936158 43.767384 14.634221
F 12.856668 51.484384 14.942121
F 12.856668 36.039084 14.942121
F 12.856668 43.761684 14.942121
F 15.511968 35.119384 4.300081
F 17.351668 36.294884 10.587921
F 17.685868 43.982484 7.913881
F 17.202468 38.745584 14.452621
F 15.494268 34.960084 6.908191
F 17.297268 51.634584 15.057321
F 17.345268 43.784484 15.073321
F 17.309668 46.321184 14.287421
F 17.574768 46.612284 11.494021
F 17.559468 44.100284 10.833321
F 17.277068 38.759684 11.734421
F 17.640268 36.220284 7.806011
F 1.390858 47.639684 24.545221
F 1.390858 39.916984 24.545221
F 10.278868 47.622984 24.869621
F 10.278868 39.900284 24.869621
F 1.263798 50.180684 28.183521
F 1.263798 42.457984 28.183521
F 10.151868 50.197384 28.507921
F 10.151868 42.474684 28.507921
F 1.358118 50.180684 25.482721
F 1.358118 42.457984 25.482721
F 10.247168 50.197384 25.779121
F 10.247168 42.474684 25.779121
F 1.485168 47.639684 21.844421
F 1.485168 39.916984 21.844421
F 10.374168 47.622984 22.140821
F 10.374168 39.900284 22.140821
F 3.555018 38.607584 25.549121
F 3.555018 46.330284 25.549121
F 12.475468 38.613284 25.856921
F 12.475468 46.335984 25.856921
F 3.682058 51.490084 21.910821
F 3.682058 36.044784 21.910821
F 3.682058 43.767384 21.910821
F 12.602568 51.484384 22.218721
F 12.602568 36.039084 22.218721
F 12.602568 43.761684 22.218721
F 3.587028 51.490084 24.632321
F 3.587028 36.044784 24.632321
F 3.587028 43.767384 24.632321
F 12.507268 51.484384 24.947421
F 12.507268 36.039084 24.947421
F 12.507268 43.761684 24.947421
F 3.459978 38.607584 28.270521
F 3.459978 46.330284 28.270521
F 12.380168 38.613284 28.585721
F 12.380168 46.335984 28.585721
F 5.817398 47.620684 24.715421
F 5.817398 39.898084 24.715421
F 14.735368 47.623084 25.025221
F 14.735368 39.900384 25.025221
F 5.690338 50.199684 28.353721
F 5.690338 42.476984 28.353721
F 14.608268 50.197284 28.663521
F 14.608268 42.474584 28.663521
F 5.785748 50.199684 25.621721
F 5.785748 42.476984 25.621721
F 14.703568 50.197284 25.934821
F 14.703568 42.474584 25.934821
F 5.912798 47.620684 21.983421
F 5.912798 39.898084 21.983421
F 14.830568 47.623084 22.296521
F 14.830568 39.900384 22.296521
F 8.018048 38.613784 25.701021
F 8.018048 46.336384 25.701021
F 16.746668 43.700084 32.308221
F 17.252068 38.671784 21.423321
F 8.145088 51.483984 22.062721
F 8.145088 36.038684 22.062721
F 8.145088 43.761284 22.062721
F 16.938968 51.546484 25.086121
F 10.405968 34.752084 21.231321
F 17.178168 38.686284 18.726321
F 8.049788 51.483984 24.792021
F 8.049788 36.038684 24.792021
F 8.049788 43.761284 24.792021
F 16.952568 38.598684 26.075121
F 17.107968 36.016584 25.319621
F 16.911068 38.560784 28.867921
F 7.922728 38.613784 28.430321
F 7.922728 46.336384 28.430321
F 17.096168 36.143384 22.556521
F 16.739468 46.400184 28.705021
F 1.136758 47.639684 31.821821
F 1.136758 39.916984 31.821821
F 10.024768 47.622984 32.146221
F 10.024768 39.900284 32.146221
F 1.104018 50.180684 32.759321
F 1.104018 42.457984 32.759321
F 1.231058 47.639684 29.121021
F 1.231068 39.916984 29.121021
F 10.120068 47.622984 29.417421
F 10.120068 39.900284 29.417421
F 3.427958 51.490084 29.187321
F 3.427958 36.044784 29.187321
F 3.427958 43.767384 29.187321
F 12.348468 51.484384 29.495221
F 12.348468 36.039084 29.495221
F 12.348468 43.761684 29.495221
F 3.332928 51.490084 31.908821
F 3.332928 36.044784 31.908821
F 3.332928 43.767384 31.908821
F 12.253168 51.484384 32.224021
F 12.253168 36.039084 32.224021
F 12.253168 43.761684 32.224021
F 5.563298 47.620684 31.992021
F 5.563298 39.898084 31.992021
F 14.481268 47.623084 32.301821
F 14.481268 39.900384 32.301821
F 5.658698 47.620684 29.260021
F 5.658698 39.898084 29.260021
F 14.576468 47.623084 29.573021
F 14.576468 39.900384 29.573021
F 7.890978 51.483984 29.339321
F 7.890978 36.038684 29.339321
F 7.890978 43.761284 29.339321
F 17.008168 51.509084 22.315221
F 16.933768 35.841584 29.645621
F 16.813268 43.823284 29.575221
F 7.795678 51.483984 32.068621
F 7.795678 36.038684 32.068621
F 7.795678 43.761284 32.068621
F 16.942268 51.425584 29.698321
F 17.109968 46.431584 21.460321
F 10.501268 34.752084 18.502521
F 1.644968 47.639684 17.268721
F 1.644968 39.916984 17.268721
F 10.533068 47.622984 17.593121
F 10.533068 39.900284 17.593121
F 1.517898 50.180684 20.906921
F 1.517908 42.457984 20.906921
F 10.405968 50.197384 21.231321
F 10.405968 42.474684 21.231321
F 1.612228 50.180684 18.206121
F 1.612228 42.457984 18.206121
F 10.501268 50.197384 18.502521
F 10.501268 42.474684 18.502521
F 3.809118 38.607584 18.272521
F 3.809118 46.330284 18.272521
F 12.729568 38.613284 18.580421
F 12.729568 46.335984 18.580421
F 3.841138 51.490084 17.355721
F 3.841138 36.044784 17.355721
F 3.841138 43.767384 17.355721
F 12.761368 51.484384 17.670821
F 12.761368 36.039084 17.670821
F 12.761368 43.761684 17.670821
F 3.714078 38.607584 20.994021
F 3.714078 46.330284 20.994021
F 12.634268 38.613284 21.309121
F 12.634268 46.335984 21.309121
F 6.071508 47.620684 17.438821
F 6.071508 39.898084 17.438821
F 14.989468 47.623084 17.748621
F 14.989468 39.900384 17.748621
F 5.944448 50.199684 21.077121
F 5.944448 42.476984 21.077121
F 14.862368 50.197284 21.386921
F 14.862368 42.474584 21.386921
F 6.039858 50.199684 18.345221
F 6.039858 42.476984 18.345221
F 14.957668 50.197284 18.658221
F 14.957668 42.474584 18.658221
F 8.272148 38.613784 18.424421
F 8.272148 46.336384 18.424421
F 14.862368 34.751984 21.386921
F 14.957668 34.751984 18.658221
F 8.303888 51.483984 17.515521
F 8.303888 36.038684 17.515521
F 8.303888 43.761284 17.515521
F 17.176368 36.103784 17.931521
F 16.985168 46.423284 25.965521
F 17.100868 43.822684 22.402621
F 8.176828 38.613784 21.153721
F 8.176828 46.336384 21.153721
F 17.105468 43.693784 25.094821
F 17.231968 43.631184 17.783821
F 5.690338 34.754284 28.353721
F 5.785748 34.754284 25.621721
F 5.944448 34.754284 21.077121
F 6.039858 34.754284 18.345221
F 10.151868 34.752084 28.507921
F 10.247168 34.752084 25.779121
F 14.608268 34.751984 28.663521
F 14.703568 34.751984 25.934821
F 16.856268 51.375184 32.499321
F 17.195568 51.574784 18.003521
F 16.820168 36.013184 32.349421
F 17.190868 46.321384 18.748921
F 0.643997 47.712884 46.448421
F 0.643998 39.990184 46.448421
F 9.516548 47.622984 46.699321
F 9.516548 39.900284 46.699321
F 0.407250 50.267284 47.380521
F 0.407250 42.544584 47.380521
F 9.483238 50.197784 47.608421
F 9.483238 42.475084 47.608421
F 0.501068 47.557284 43.727621
F 0.501069 39.834584 43.727621
F 9.610968 47.622784 43.970321
F 9.610968 39.900084 43.970321
F 2.789498 38.612084 47.397721
F 2.789498 46.334784 47.397721
F 11.713168 38.613384 47.686621
F 11.713168 46.335984 47.686621
F 2.899998 51.479784 43.756821
F 2.899998 36.034384 43.756821
F 2.899998 43.757084 43.756821
F 11.840168 51.484384 44.048321
F 11.840168 36.039084 44.048321
F 11.840168 43.761684 44.048321
F 2.750668 51.477684 46.494721
F 2.750668 36.032384 46.494721
F 2.750668 43.755084 46.494721
F 11.744668 51.484284 46.777121
F 11.744668 36.038984 46.777121
F 11.744668 43.761684 46.777121
F 5.052318 47.619784 46.547521
F 5.052318 39.897184 46.547521
F 13.973068 47.623084 46.854921
F 13.973068 39.900384 46.854921
F 5.000748 50.204484 47.448521
F 5.000748 42.481784 47.448521
F 13.941268 50.197284 47.764421
F 13.941268 42.474684 47.764421
F 5.128988 47.616384 43.811221
F 5.128998 39.893784 43.811221
F 14.068268 47.623084 44.126221
F 14.068268 39.900384 44.126221
F 7.255558 38.613584 47.531021
F 7.255558 46.336284 47.531021
F 16.162468 38.583384 47.701121
F 16.044568 46.091084 47.815321
F 7.382228 51.483984 43.892921
F 7.382228 36.038684 43.892921
F 7.382228 43.761384 43.892921
F 16.640568 51.736184 36.996521
F 16.236968 35.956884 44.155821
F 16.374268 43.804484 44.009321
F 7.280248 51.482184 46.622921
F 7.280248 36.036784 46.622921
F 7.280248 43.759484 46.622921
F 14.100068 34.751984 43.216621
F 16.193168 36.004984 46.949521
F 16.245968 43.659084 46.873921
F 1.009748 50.180684 35.460221
F 1.009748 42.458084 35.460221
F 9.897758 50.197384 35.784521
F 9.897748 42.474684 35.784521
F 9.993048 50.197384 33.055621
F 9.993048 42.474684 33.055621
F 3.300928 38.607584 32.825621
F 3.300928 46.330284 32.825621
F 12.221368 38.613284 33.133521
F 12.221368 46.335984 33.133521
F 3.205968 38.607584 35.547021
F 3.205968 46.330284 35.547021
F 12.126068 38.613284 35.862221
F 12.126068 46.335984 35.862221
F 5.436238 50.199584 35.630321
F 5.436238 42.476984 35.630321
F 14.354168 50.197284 35.940021
F 14.354168 42.474584 35.940021
F 5.531648 50.199684 32.898321
F 5.531648 42.476984 32.898321
F 14.449468 50.197284 33.211321
F 14.449468 42.474584 33.211321
F 7.763938 38.613784 32.977621
F 7.763938 46.336384 32.977621
F 16.825768 38.570384 33.236021
F 14.195368 34.751984 40.487921
F 7.668578 38.613784 35.706921
F 7.668578 46.336384 35.706921
F 16.368868 51.431784 47.015721
F 16.552668 46.382884 36.125321
F 0.882901 47.637284 39.096621
F 0.882901 39.914684 39.096621
F 9.770668 47.622984 39.422821
F 9.770668 39.900284 39.422821
F 0.747920 50.118984 42.756921
F 0.747920 42.396384 42.756921
F 9.643518 50.197384 43.061121
F 9.643518 42.474784 43.061121
F 0.857411 50.172384 40.049321
F 0.857411 42.449684 40.049321
F 9.738988 50.197384 40.332221
F 9.738988 42.474684 40.332221
F 0.977173 47.639584 36.397021
F 0.977174 39.916884 36.397021
F 9.865988 47.622984 36.693921
F 9.865988 39.900284 36.693921
F 3.041568 38.608684 40.119221
F 3.041568 46.331384 40.119221
F 11.967268 38.613284 40.410121
F 11.967268 46.335984 40.410121
F 3.173868 51.490284 36.464421
F 3.173868 36.044984 36.464421
F 3.173868 43.767684 36.464421
F 12.094368 51.484384 36.771821
F 12.094368 36.039084 36.771821
F 12.094368 43.761684 36.771821
F 3.079718 51.491984 39.188221
F 3.079718 36.046584 39.188221
F 3.079718 43.769284 39.188221
F 11.999068 51.484384 39.500521
F 11.999068 36.039084 39.500521
F 11.999068 43.761684 39.500521
F 2.870968 38.624084 42.857221
F 2.870968 46.346784 42.857221
F 11.871868 38.613384 43.138821
F 11.871868 46.335984 43.138821
F 5.307108 47.619884 39.271021
F 5.307108 39.897184 39.271021
F 14.227168 47.623084 39.578321
F 14.227168 39.900384 39.578321
F 5.177838 50.202084 42.909921
F 5.177838 42.479384 42.909921
F 14.100068 50.197284 43.216621
F 14.100068 42.474584 43.216621
F 5.278068 50.199784 40.176021
F 5.278068 42.477184 40.176021
F 14.195368 50.197284 40.487921
F 14.195368 42.474584 40.487921
F 5.404368 47.620584 36.537221
F 5.404368 39.897984 36.537221
F 14.322368 47.623084 36.849621
F 14.322368 39.900384 36.849621
F 7.509648 38.613784 40.254421
F 7.509648 46.336384 40.254421
F 16.452668 38.596884 40.473421
F 16.536668 46.376484 40.361421
F 7.636878 51.483984 36.615921
F 7.636878 36.038584 36.615921
F 7.636878 43.761284 36.615921
F 16.636468 38.443784 36.065321
F 16.597768 35.924984 36.854821
F 16.577868 43.821684 37.051121
F 7.541758 51.483984 39.345221
F 7.541758 36.038684 39.345221
F 7.541758 43.761384 39.345221
F 16.491468 51.562484 39.711521
F 16.602468 35.934884 39.691621
F 16.577568 43.693584 39.620521
F 7.408968 38.615084 42.984321
F 7.408968 46.337684 42.984321
F 16.319568 38.527184 43.275921
F 16.360968 46.281484 43.086521
F 0.407250 34.821984 47.380521
F 5.436238 34.754284 35.630321
F 5.531648 34.754284 32.898321
F 5.177838 34.756784 42.909921
F 5.278068 34.754484 40.176021
F 9.483238 34.752484 47.608421
F 5.000748 34.759184 47.448521
F 13.941268 34.751984 47.764421
F 9.897748 34.752084 35.784521
F 9.993048 34.752084 33.055621
F 14.354168 34.751984 35.940021
F 14.449468 34.751984 33.211321
F 9.643518 34.752084 43.061121
F 9.738988 34.752084 40.332221
F 16.427568 51.375884 44.169821
F 16.685768 46.208684 33.460321
F 0.539667 50.115284 50.099921
F 0.539667 42.392684 50.099921
F 9.389768 50.197284 50.337521
F 9.389768 42.474684 50.337521
F 2.649278 38.615684 50.126321
F 2.649278 46.338284 50.126321
F 11.617668 38.613384 50.415421
F 11.617668 46.335984 50.415421
F 4.932028 50.198384 50.182821
F 4.932028 42.475784 50.182821
F 13.845968 50.197284 50.493121
F 13.845968 42.474584 50.493121
F 7.155538 38.614884 50.260721
F 7.155538 46.337584 50.260721
F 16.026268 38.772484 50.436121
F 15.910668 46.242884 50.469121
F 0.433181 47.661084 53.739621
F 0.433181 39.938384 53.739621
F 9.262958 47.623084 53.975221
F 9.262958 39.900384 53.975221
F 0.097016 50.259784 57.315121
F 0.097016 42.537084 57.315121
F 9.135438 50.196284 57.607321
F 9.135438 42.473684 57.607321
F 0.328777 50.219084 54.529721
F 0.328778 42.496384 54.529721
F 9.230408 50.197484 54.882021
F 9.230408 42.474784 54.882021
F 0.329786 47.559184 51.024221
F 0.329786 39.836484 51.024221
F 9.356638 47.622684 51.246621
F 9.356638 39.899984 51.246621
F 2.573098 38.599484 54.669921
F 2.573098 46.322184 54.669921
F 11.459268 38.613284 54.960021
F 11.459268 46.335984 54.960021
F 2.680578 51.490884 51.032121
F 2.680578 36.045584 51.032121
F 2.680578 43.768184 51.032121
F 11.586168 51.484384 51.324821
F 11.586168 36.039084 51.324821
F 11.586168 43.761684 51.324821
F 2.576438 51.498884 53.746921
F 2.576438 36.053584 53.746921
F 2.576438 43.776184 53.746921
F 11.490768 51.484384 54.053121
F 11.490768 36.038984 54.053121
F 11.490768 43.761684 54.053121
F 2.436318 38.610884 57.377921
F 2.436318 46.333584 57.377921
F 11.363968 38.612184 57.685121
F 11.363968 46.334884 57.685121
F 4.808528 47.623284 53.819521
F 4.808528 39.900684 53.819521
F 13.718968 47.623084 54.130921
F 13.718968 39.900384 54.130921
F 4.668308 50.199684 57.450721
F 4.668308 42.476984 57.450721
F 13.592068 50.196184 57.762921
F 13.592068 42.473484 57.762921
F 4.766648 50.199584 54.724621
F 4.766648 42.476884 54.724621
F 13.687268 50.197284 55.037821
F 13.687268 42.474584 55.037821
F 4.881828 47.617984 51.087521
F 4.881828 39.895284 51.087521
F 13.814168 47.623084 51.402621
F 13.814168 39.900384 51.402621
F 7.003678 38.613384 54.804221
F 7.003678 46.336084 54.804221
F 15.779268 38.482484 55.126121
F 15.830168 46.303384 55.321921
F 7.129898 51.484184 51.169021
F 7.129898 36.038884 51.169021
F 7.129898 43.761584 51.169021
F 16.029568 51.482184 51.428821
F 16.138268 36.068084 51.233221
F 16.174568 43.642084 51.530521
F 7.031698 51.483384 53.898121
F 7.031698 36.038084 53.898121
F 7.031698 43.760784 53.898121
F 16.017768 51.391484 54.161921
F 15.871668 35.920784 54.208021
F 15.919168 43.833484 54.257321
F 6.905438 38.613184 57.529821
F 6.905438 46.335884 57.529821
F 15.757068 38.353884 57.945421
F 15.747168 46.208184 57.964721
F 0.012829 47.552184 60.872721
F 0.012830 39.829484 60.872721
F 9.009178 47.575784 61.236121
F 9.009178 39.853084 61.236121
F 4.766648 34.754284 54.724621
F 4.668308 34.754284 57.450721
F 8.907388 49.566084 64.857921
F 8.907388 41.843384 64.857921
F 0.010701 42.337984 64.541221
F 0.010701 50.060684 64.541221
F 0.013154 50.170184 61.641921
F 0.013154 42.447484 61.641921
F 8.978308 50.139584 62.151021
F 8.978308 42.416984 62.151021
F 0.069099 47.595384 57.980321
F 0.069100 39.872784 57.980321
F 9.103978 47.620684 58.509821
F 9.103978 39.898084 58.509821
F 2.258248 38.566984 61.855821
F 2.258248 46.289684 61.855821
F 11.206768 38.555484 62.228721
F 11.206768 46.278184 62.228721
F 2.383328 51.476984 58.258921
F 2.383338 36.031684 58.258921
F 2.383338 43.754384 58.258921
F 11.332468 51.482084 58.587621
F 11.332468 36.036784 58.587621
F 11.332468 43.759484 58.587621
F 2.329368 51.445684 60.978821
F 2.329368 36.000384 60.978821
F 2.329368 43.723084 60.978821
F 11.237968 51.437384 61.313721
F 11.237968 35.992084 61.313721
F 11.237968 43.714784 61.313721
F 2.319558 38.115184 64.557321
F 2.319558 45.837884 64.557321
F 11.138468 37.983284 64.935021
F 11.138468 45.705984 64.935021
F 4.546108 47.578484 61.072321
F 4.546108 39.855784 61.072321
F 13.466068 47.576084 61.391521
F 13.466068 39.853484 61.391521
F 4.434708 49.569584 64.701821
F 4.434708 41.846984 64.701821
F 13.366368 49.567384 65.012821
F 13.366368 41.844684 65.012821
F 4.514688 50.141484 61.993721
F 4.514688 42.418884 61.993721
F 13.434868 50.139484 62.306421
F 13.434868 42.416884 62.306421
F 4.639998 47.621684 58.349321
F 4.639998 39.898984 58.349321
F 13.560568 47.620784 58.665421
F 13.560568 39.898184 58.665421
F 6.746738 38.556984 62.071921
F 6.746738 46.279684 62.071921
F 15.536568 38.366184 62.443821
F 15.594468 46.144784 62.588921
F 6.873458 51.481484 58.431421
F 6.873458 36.036184 58.431421
F 6.873458 43.758884 58.431421
F 15.750368 51.372784 58.817121
F 15.964068 35.785984 58.838921
F 15.785768 43.692384 58.927521
F 6.779518 51.436784 61.158921
F 6.779518 35.991384 61.158921
F 6.779518 43.714084 61.158921
F 15.714068 51.172284 61.399021
F 15.697668 35.798484 61.490021
F 15.764368 43.673184 61.549421
F 6.682948 37.981084 64.780121
F 6.682948 45.703784 64.780121
F 0.328778 34.773784 54.529721
F 9.389768 34.751984 50.337521
F 4.932028 34.753084 50.182821
F 13.845968 34.751984 50.493121
F 0.097016 34.814484 57.315121
F 9.230408 34.752184 54.882021
F 15.609768 45.718884 65.157621
F 15.583368 38.062284 65.104521
F 2.141138 55.428184 2.701161
F 2.141138 63.150884 2.701161
F 11.039468 55.403384 3.051081
F 11.039468 63.126084 3.051081
F 2.021758 57.907584 6.372291
F 2.021758 65.630284 6.372291
F 10.913668 57.922284 6.692091
F 10.913668 65.644984 6.692091
F 2.116598 57.949984 3.677511
F 2.116598 65.672584 3.677511
F 11.008168 57.966984 3.965921
F 11.008168 65.689584 3.965921
F 2.092138 56.089784 0.019693
F 2.092138 63.812384 0.019692
F 11.107868 55.975684 0.344646
F 11.107868 63.698384 0.344646
F 4.309178 54.103084 3.728081
F 4.309178 61.825684 3.728081
F 13.236568 54.105584 4.043761
F 13.236568 61.828284 4.043761
F 4.414508 59.842584 0.104325
F 4.414508 67.565284 0.104324
F 13.336268 59.836984 0.422500
F 13.336268 67.559684 0.422500
F 4.343128 59.270084 2.809781
F 4.343128 66.992784 2.809781
F 13.267768 59.264784 3.128861
F 13.267768 66.987484 3.128861
F 4.221538 54.055584 6.451341
F 4.221538 61.778284 6.451341
F 13.142068 54.060884 6.769871
F 13.142068 61.783584 6.769871
F 6.577058 55.401284 2.897841
F 6.577058 63.123884 2.897841
F 15.554668 55.301884 3.106991
F 15.550168 63.165984 3.217401
F 6.452078 57.924584 6.537791
F 6.452078 65.647184 6.537791
F 15.311768 57.923384 6.771411
F 15.405568 65.614084 6.892971
F 6.545878 57.969984 3.808361
F 6.545878 65.692684 3.808361
F 15.529868 57.846784 3.974341
F 15.398468 65.682584 4.105921
F 6.642818 55.976284 0.188742
F 6.642818 63.698884 0.188742
F 10.628268 63.068284 14.864321
F 15.507168 55.877284 0.289768
F 8.779298 54.105784 3.888051
F 8.779298 61.828484 3.888051
F 3.936158 59.212784 14.634221
F 4.063098 69.498384 10.996421
F 8.880898 59.836284 0.267364
F 8.880898 67.558984 0.267364
F 8.809998 59.264284 2.973741
F 8.809998 66.986984 2.973741
F 3.968168 69.498284 13.717521
F 4.221538 69.500984 6.451341
F 8.684638 54.061284 6.614541
F 8.684638 61.783984 6.614541
F 15.081368 63.179284 14.955521
F 17.355868 54.305484 14.141821
F 1.898458 55.361984 9.994241
F 1.898458 63.084584 9.994241
F 10.786968 55.345684 10.319721
F 10.786968 63.068284 10.319721
F 1.771978 57.903384 13.630421
F 1.771978 65.625984 13.630421
F 10.660068 57.919984 13.954921
F 10.660068 65.642684 13.954921
F 1.866128 57.903284 10.929821
F 1.866128 65.625984 10.929821
F 10.755368 57.920084 11.226521
F 10.755368 65.642684 11.226521
F 1.989878 55.361784 7.294961
F 1.989878 63.084384 7.294961
F 10.882268 55.346784 7.594561
F 10.882268 63.069384 7.594561
F 4.063098 54.052984 10.996421
F 4.063098 61.775684 10.996421
F 12.983668 54.058684 11.304421
F 12.983668 61.781284 11.304421
F 4.189998 59.213784 7.364321
F 4.189998 66.936484 7.364321
F 13.110568 59.208184 7.672401
F 13.110568 66.930784 7.672401
F 4.095198 59.212784 10.082421
F 4.095198 66.935384 10.082421
F 13.015368 59.207084 10.397521
F 13.015368 66.929684 10.397521
F 3.968168 54.052984 13.717521
F 3.968168 61.775584 13.717521
F 12.888368 54.058684 14.032721
F 12.888368 61.781284 14.032721
F 6.325478 55.343384 10.165521
F 6.325478 63.066084 10.165521
F 15.321768 55.385284 10.529521
F 15.251768 63.067584 10.619421
F 6.198548 57.922284 13.800721
F 6.198548 65.644984 13.800721
F 15.015168 57.939984 13.956421
F 15.037868 65.632484 14.135321
F 6.293948 57.922284 11.069221
F 6.293948 65.644984 11.069221
F 15.247768 57.897684 11.111621
F 15.286268 65.615384 11.419021
F 6.420708 55.344484 7.437001
F 6.420708 63.067184 7.437001
F 15.299968 55.307484 7.668141
F 15.267368 63.043384 7.729231
F 8.526228 54.059084 11.148521
F 8.526228 61.781684 11.148521
F 15.033168 55.402684 15.013721
F 6.166898 55.343384 14.706921
F 8.653008 59.207684 7.516421
F 8.653008 66.930384 7.516421
F 8.399188 66.929284 14.786221
F 8.399188 59.206584 14.786221
F 8.557878 59.206684 10.242121
F 8.557878 66.929284 10.242121
F 12.856668 66.929684 14.942121
F 6.166898 63.066084 14.706921
F 8.430928 54.059084 13.877321
F 8.430928 61.781684 13.877321
F 12.856668 59.206984 14.942121
F 3.936158 66.935384 14.634221
F 1.739268 55.362384 14.567921
F 1.739268 63.084984 14.567921
F 10.628268 55.345684 14.864321
F 15.571568 63.658484 0.472806
F 17.196368 59.286284 15.105621
F 17.452168 61.837784 14.275921
F 17.432768 59.276384 7.720041
F 17.497668 61.894284 11.553021
F 17.393268 66.958484 15.060421
F 17.569668 54.102984 11.354221
F 17.586668 54.351584 6.994441
F 17.358268 69.492584 11.695121
F 1.390858 55.362384 24.545221
F 1.390858 63.084984 24.545221
F 10.278868 55.345684 24.869621
F 10.278868 63.068284 24.869621
F 1.263798 57.903384 28.183521
F 1.263798 65.625984 28.183521
F 10.151868 57.919984 28.507921
F 10.151868 65.642684 28.507921
F 1.358118 57.903384 25.482721
F 1.358118 65.625984 25.482721
F 10.247168 57.919984 25.779121
F 10.247168 65.642684 25.779121
F 1.485168 55.362384 21.844421
F 1.485168 63.084984 21.844421
F 10.374168 55.345684 22.140821
F 10.374168 63.068284 22.140821
F 3.555018 54.052884 25.549121
F 3.555018 61.775584 25.549121
F 12.475468 54.058684 25.856921
F 12.475468 61.781284 25.856921
F 3.682058 59.212784 21.910821
F 3.682058 66.935384 21.910821
F 12.602568 59.206984 22.218721
F 12.602568 66.929684 22.218721
F 3.587028 59.212784 24.632321
F 3.587028 66.935384 24.632321
F 12.507268 59.206984 24.947421
F 12.507268 66.929684 24.947421
F 3.459978 54.052884 28.270521
F 3.459978 61.775584 28.270521
F 12.380168 54.058684 28.585721
F 12.380168 61.781284 28.585721
F 5.817398 55.343384 24.715421
F 5.817398 63.066084 24.715421
F 14.735368 55.345684 25.025221
F 14.735368 63.068384 25.025221
F 5.690338 57.922284 28.353721
F 5.690338 65.644984 28.353721
F 14.608268 57.919984 28.663521
F 14.608268 65.642584 28.663521
F 5.785748 57.922284 25.621721
F 5.785748 65.644984 25.621721
F 14.703568 57.919984 25.934821
F 14.703568 65.642584 25.934821
F 5.912798 55.343384 21.983421
F 5.912798 63.066084 21.983421
F 14.830568 55.345684 22.296521
F 14.830568 63.068384 22.296521
F 8.018048 54.059084 25.701021
F 8.018048 61.781684 25.701021
F 16.693268 66.933184 32.392321
F 17.197368 54.189384 18.745821
F 8.145088 59.206584 22.062721
F 8.145088 66.929284 22.062721
F 3.459978 69.498284 28.270521
F 16.730268 59.292984 29.805121
F 8.049788 59.206584 24.792021
F 8.049788 66.929284 24.792021
F 16.954668 61.933484 26.023621
F 17.125968 59.142984 22.399321
F 7.922728 54.059084 28.430321
F 7.922728 61.781684 28.430321
F 16.972868 54.042784 28.797521
F 16.866168 61.789984 28.762721
F 1.136758 55.362384 31.821821
F 1.136758 63.084984 31.821821
F 10.024768 55.345684 32.146221
F 10.024768 63.068284 32.146221
F 1.104018 57.903384 32.759321
F 1.104018 65.625984 32.759321
F 1.231058 55.362384 29.121021
F 1.231068 63.084984 29.121021
F 10.120068 55.345684 29.417421
F 10.120068 63.068284 29.417421
F 3.427958 59.212784 29.187321
F 3.427958 66.935384 29.187321
F 12.348468 59.206984 29.495221
F 12.348468 66.929684 29.495221
F 3.332928 59.212784 31.908821
F 3.332928 66.935384 31.908821
F 12.253168 59.206984 32.224021
F 12.253168 66.929684 32.224021
F 5.563298 55.343384 31.992021
F 5.563298 63.066084 31.992021
F 14.481268 55.345684 32.301821
F 14.481268 63.068384 32.301821
F 5.658698 55.343384 29.260021
F 5.658698 63.066084 29.260021
F 14.576468 55.345684 29.573021
F 14.576468 63.068384 29.573021
F 7.890978 59.206584 29.339321
F 7.890978 66.929284 29.339321
F 17.054168 54.108684 21.468521
F 16.929368 66.955184 29.559921
F 7.795678 59.206584 32.068621
F 7.795678 66.929284 32.068621
F 17.188668 61.805984 21.405121
F 16.811368 59.239884 32.460721
F 1.644968 55.362384 17.268721
F 1.644968 63.084984 17.268721
F 10.533068 55.345684 17.593121
F 10.533068 63.068284 17.593121
F 1.517908 57.903384 20.906921
F 1.517908 65.625984 20.906921
F 10.405968 57.919984 21.231321
F 10.405968 65.642684 21.231321
F 1.612228 57.903384 18.206121
F 1.612228 65.625984 18.206121
F 10.501268 57.919984 18.502521
F 10.501268 65.642684 18.502521
F 3.809118 54.052884 18.272521
F 3.809118 61.775584 18.272521
F 12.729568 54.058684 18.580421
F 12.729568 61.781284 18.580421
F 3.841138 59.212784 17.355721
F 3.841138 66.935384 17.355721
F 12.761368 59.206984 17.670821
F 12.761368 66.929684 17.670821
F 3.714078 54.052884 20.994021
F 3.714078 61.775584 20.994021
F 12.634268 54.058684 21.309121
F 12.634268 61.781284 21.309121
F 6.071508 55.343384 17.438821
F 6.071508 63.066084 17.438821
F 14.989468 55.345684 17.748621
F 14.989468 63.068384 17.748621
F 5.944448 57.922284 21.077121
F 5.944448 65.644984 21.077121
F 14.862368 57.919984 21.386921
F 14.862368 65.642584 21.386921
F 6.039858 57.922284 18.345221
F 6.039858 65.644984 18.345221
F 14.957668 57.919984 18.658221
F 14.957668 65.642584 18.658221
F 8.272148 54.059084 18.424421
F 8.272148 61.781684 18.424421
F 16.836468 54.188084 26.142521
F 3.714078 69.498284 20.994021
F 8.303888 59.206584 17.515521
F 8.303888 66.929284 17.515521
F 3.809118 69.498284 18.272521
F 16.996168 66.814284 25.033321
F 8.176828 54.059084 21.153721
F 8.176828 61.781684 21.153721
F 17.142268 66.988484 22.320821
F 16.959268 59.348384 25.226121
F 3.555018 69.498284 25.549121
F 17.241268 59.261984 17.808321
F 17.286268 61.837884 18.625121
F 17.164868 66.942184 17.835221
F 0.643997 55.435584 46.448421
F 0.643998 63.158184 46.448421
F 9.516548 55.345584 46.699321
F 9.516548 63.068284 46.699321
F 0.407250 57.989984 47.380521
F 0.407250 65.712584 47.380521
F 9.483238 57.920484 47.608421
F 9.483238 65.643084 47.608421
F 0.501068 55.279984 43.727621
F 0.501069 63.002584 43.727621
F 9.610968 55.345384 43.970321
F 9.610968 63.068084 43.970321
F 2.789498 54.057484 47.397721
F 2.789498 61.780084 47.397721
F 11.713168 54.058684 47.686621
F 11.713168 61.781284 47.686621
F 2.899998 59.202384 43.756821
F 2.899998 66.925084 43.756821
F 11.840168 59.206984 44.048321
F 11.840168 66.929684 44.048321
F 2.750668 59.200384 46.494721
F 2.750668 66.922984 46.494721
F 11.744668 59.206984 46.777121
F 11.744668 66.929684 46.777121
F 5.052318 55.342484 46.547521
F 5.052318 63.065084 46.547521
F 13.973068 55.345684 46.854921
F 13.973068 63.068384 46.854921
F 5.000748 57.927184 47.448521
F 5.000748 65.649784 47.448521
F 13.941268 57.919984 47.764421
F 13.941268 65.642584 47.764421
F 5.128988 55.339084 43.811221
F 5.128998 63.061784 43.811221
F 14.068268 55.345684 44.126221
F 14.068268 63.068384 44.126221
F 7.255558 54.058884 47.531021
F 7.255558 61.781584 47.531021
F 16.255368 54.064084 47.860021
F 16.152768 61.606184 47.758021
F 7.382228 59.206684 43.892921
F 7.382228 66.929384 43.892921
F 16.447968 59.259084 44.004621
F 16.256968 66.818984 44.063021
F 7.280248 59.204784 46.622921
F 7.280248 66.927484 46.622921
F 16.268868 59.130984 46.681921
F 16.269868 66.902284 46.896221
F 1.009748 57.903384 35.460221
F 1.009748 65.625984 35.460221
F 9.897748 57.919984 35.784521
F 9.897748 65.642684 35.784521
F 9.993048 57.919984 33.055621
F 9.993048 65.642684 33.055621
F 3.300928 54.052884 32.825621
F 3.300928 61.775584 32.825621
F 12.221368 54.058684 33.133521
F 12.221368 61.781284 33.133521
F 3.205968 54.052884 35.547021
F 3.205968 61.775584 35.547021
F 12.126068 54.058684 35.862221
F 12.126068 61.781284 35.862221
F 5.436238 57.922284 35.630321
F 5.436238 65.644884 35.630321
F 14.354168 57.919984 35.940021
F 14.354168 65.642584 35.940021
F 5.531648 57.922284 32.898321
F 5.531648 65.644984 32.898321
F 14.449468 57.919984 33.211321
F 14.449468 65.642584 33.211321
F 7.763938 54.059084 32.977621
F 7.763938 61.781684 32.977621
F 16.673068 61.917984 33.350621
F 3.300928 69.498284 32.825621
F 7.668578 54.059084 35.706921
F 7.668578 61.781784 35.706921
F 16.574568 54.119484 35.822821
F 16.707468 61.758284 36.076021
F 0.882901 55.359984 39.096621
F 0.882901 63.082684 39.096621
F 9.770668 55.345684 39.422821
F 9.770668 63.068284 39.422821
F 0.747920 57.841684 42.756921
F 0.747920 65.564284 42.756921
F 9.643518 57.920084 43.061121
F 9.643518 65.642784 43.061121
F 0.857411 57.895084 40.049321
F 0.857411 65.617684 40.049321
F 9.738988 57.919984 40.332221
F 9.738988 65.642684 40.332221
F 0.977173 55.362184 36.397021
F 0.977174 63.084884 36.397021
F 9.865988 55.345684 36.693921
F 9.865988 63.068284 36.693921
F 3.041568 54.054084 40.119221
F 3.041568 61.776684 40.119221
F 11.967268 54.058684 40.410121
F 11.967268 61.781284 40.410121
F 3.173868 59.212984 36.464421
F 3.173868 66.935584 36.464421
F 12.094368 59.206984 36.771821
F 12.094368 66.929684 36.771821
F 3.079718 59.214584 39.188221
F 3.079718 66.937284 39.188221
F 11.999068 59.206984 39.500521
F 11.999068 66.929684 39.500521
F 2.870968 54.069384 42.857221
F 2.870968 61.792084 42.857221
F 11.871868 54.058684 43.138821
F 11.871868 61.781284 43.138821
F 5.307108 55.342484 39.271021
F 5.307108 63.065184 39.271021
F 14.227168 55.345684 39.578321
F 14.227168 63.068384 39.578321
F 5.177838 57.924684 42.909921
F 5.177838 65.647384 42.909921
F 14.100068 57.919984 43.216621
F 14.100068 65.642584 43.216621
F 5.278068 57.922484 40.176021
F 5.278068 65.645184 40.176021
F 14.195368 57.919984 40.487921
F 14.195368 65.642584 40.487921
F 5.404368 55.343284 36.537221
F 5.404368 63.065984 36.537221
F 14.322368 55.345684 36.849621
F 14.322368 63.068384 36.849621
F 7.509648 54.059084 40.254421
F 7.509648 61.781784 40.254421
F 16.436068 54.091484 40.590421
F 16.390468 61.826984 40.488221
F 7.636878 59.206584 36.615921
F 7.636878 66.929284 36.615921
F 16.627768 59.185984 36.914621
F 16.516168 67.114584 36.999021
F 7.541758 59.206684 39.345221
F 7.541758 66.929284 39.345221
F 16.398768 59.144184 39.712921
F 16.531768 66.988684 39.744821
F 7.408968 54.060384 42.984321
F 7.408968 61.782984 42.984321
F 16.242268 54.010584 43.292521
F 16.305968 61.743384 43.068521
F 2.789498 69.502784 47.397721
F 3.041568 69.499384 40.119221
F 3.205968 69.498284 35.547021
F 16.865068 54.089984 33.014621
F 16.628468 69.780984 35.952421
F 16.323168 69.529984 40.654521
F 16.234868 69.490884 43.342521
F 16.078368 69.461884 47.826221
F 0.539668 57.837984 50.099921
F 0.539668 65.560584 50.099921
F 9.389768 57.919984 50.337521
F 9.389768 65.642684 50.337521
F 2.649278 54.060984 50.126321
F 2.649278 61.783684 50.126321
F 11.617668 54.058684 50.415421
F 11.617668 61.781384 50.415421
F 4.932028 57.921084 50.182821
F 4.932028 65.643684 50.182821
F 13.845968 57.919984 50.493121
F 13.845968 65.642584 50.493121
F 7.155538 54.060184 50.260721
F 7.155538 61.782884 50.260721
F 16.042068 54.076484 50.536921
F 16.008468 61.567984 50.448321
F 0.433181 55.383684 53.739621
F 0.433181 63.106384 53.739621
F 9.262958 55.345784 53.975221
F 9.262958 63.068384 53.975221
F 0.097016 57.982384 57.315121
F 0.097016 65.705084 57.315121
F 9.135438 57.918984 57.607321
F 9.135438 65.641684 57.607321
F 0.328778 57.941684 54.529721
F 0.328778 65.664384 54.529721
F 9.230408 57.920084 54.882021
F 9.230408 65.642784 54.882021
F 0.329786 55.281784 51.024221
F 0.329786 63.004484 51.024221
F 9.356638 55.345384 51.246621
F 9.356638 63.067984 51.246621
F 2.573098 54.044784 54.669921
F 2.573098 61.767484 54.669921
F 11.459268 54.058584 54.960021
F 11.459268 61.781284 54.960021
F 2.680578 59.213584 51.032121
F 2.680578 66.936184 51.032121
F 11.586168 59.206984 51.324821
F 11.586168 66.929684 51.324821
F 2.576438 59.221484 53.746921
F 2.576438 66.944184 53.746921
F 11.490768 59.206984 54.053121
F 11.490768 66.929684 54.053121
F 2.436318 54.056184 57.377921
F 2.436318 61.778884 57.377921
F 11.363968 54.057484 57.685121
F 11.363968 61.780184 57.685121
F 4.808528 55.345984 53.819521
F 4.808528 63.068684 53.819521
F 13.718968 55.345684 54.130921
F 13.718968 63.068384 54.130921
F 4.668308 57.922284 57.450721
F 4.668308 65.644984 57.450721
F 13.592068 57.918784 57.762921
F 13.592068 65.641484 57.762921
F 4.766648 57.922184 54.724621
F 4.766648 65.644884 54.724621
F 13.687268 57.919884 55.037821
F 13.687268 65.642584 55.037821
F 4.881828 55.340584 51.087521
F 4.881828 63.063284 51.087521
F 13.814168 55.345684 51.402621
F 13.814168 63.068384 51.402621
F 7.003678 54.058684 54.804221
F 7.003678 61.781384 54.804221
F 15.961468 53.997984 55.126021
F 16.067068 61.758784 55.224921
F 7.129898 59.206884 51.169021
F 7.129898 66.929484 51.169021
F 16.021768 59.148584 51.594321
F 16.059668 66.872784 51.290821
F 7.031698 59.206084 53.898121
F 7.031698 66.928684 53.898121
F 16.010768 59.073284 54.217721
F 15.997468 66.741984 54.059721
F 6.905438 54.058484 57.529821
F 6.905438 61.781184 57.529821
F 15.797168 53.915884 57.818321
F 15.747168 61.712884 57.899621
F 0.012829 55.274884 60.872721
F 0.012829 62.997484 60.872721
F 9.009178 55.298484 61.236121
F 9.009178 63.021084 61.236121
F 11.206768 69.446184 62.228721
F 2.258248 69.457684 61.855821
F 8.907388 57.288684 64.857921
F 8.907388 65.011384 64.857921
F 11.138468 68.873984 64.935021
F 2.319558 69.005884 64.557321
F 0.013154 57.892784 61.641921
F 0.013154 65.615484 61.641921
F 8.978308 57.862284 62.151021
F 8.978308 65.584884 62.151021
F 0.069099 55.318084 57.980321
F 0.069100 63.040784 57.980321
F 9.103978 55.343384 58.509821
F 9.103978 63.065984 58.509821
F 2.258248 54.012284 61.855821
F 2.258248 61.734984 61.855821
F 11.206768 54.000884 62.228721
F 11.206768 61.723484 62.228721
F 2.383328 59.199684 58.258921
F 2.383338 66.922384 58.258921
F 11.332468 59.204784 58.587621
F 11.332468 66.927484 58.587621
F 2.329368 59.168384 60.978821
F 2.329368 66.891084 60.978821
F 11.237968 59.160084 61.313721
F 11.237968 66.882684 61.313721
F 2.319558 53.560484 64.557321
F 2.319558 61.283184 64.557321
F 11.138468 53.428684 64.935021
F 11.138468 61.151284 64.935021
F 4.546108 55.301084 61.072321
F 4.546108 63.023784 61.072321
F 13.466068 55.298784 61.391521
F 13.466068 63.021384 61.391521
F 4.434708 57.292284 64.701821
F 4.434708 65.014984 64.701821
F 13.366368 57.289984 65.012821
F 13.366368 65.012684 65.012821
F 4.514688 57.864184 61.993721
F 4.514688 65.586884 61.993721
F 13.434868 57.862184 62.306421
F 13.434868 65.584884 62.306421
F 4.639998 55.344284 58.349321
F 4.639998 63.066984 58.349321
F 13.560568 55.343484 58.665421
F 13.560568 63.066184 58.665421
F 6.746738 54.002284 62.071921
F 6.746738 61.724984 62.071921
F 15.522168 53.695084 62.302921
F 15.492568 61.426184 62.286321
F 6.873458 59.204184 58.431421
F 6.873458 66.926884 58.431421
F 15.908768 59.022284 58.514721
F 15.861768 66.840884 58.545521
F 6.779518 59.159384 61.158921
F 6.779518 66.882084 61.158921
F 15.646868 58.822584 61.286421
F 15.744668 66.584984 61.369421
F 6.682948 53.426384 64.780121
F 6.682948 61.149084 64.780121
F 0.010701 65.505984 64.541221
F 0.010701 57.783284 64.541221
F 6.682948 68.871784 64.780121
F 15.617568 53.233884 65.105621
F 2.573098 69.490084 54.669921
F 11.459268 69.503984 54.960021
F 2.436318 69.501584 57.377921
F 11.363968 69.502884 57.685121
F 6.905438 69.503884 57.529821
F 6.746738 69.447684 62.071921
F 15.634568 68.654084 64.886121
F 15.712468 60.989384 64.954221
F 15.549068 69.275984 62.330321
F 15.881368 69.534884 57.874721
F 15.915168 69.380484 55.080121
F 16.075068 69.475784 50.493421
F 28.746568 4.249954 4.647251
F 28.880468 9.304094 3.468361
F 33.169168 9.219184 0.964546
F 19.651968 1.774164 3.237781
F 19.862468 9.533854 3.445691
F 30.722568 13.033684 15.616921
F 28.711368 4.237574 7.397241
F 28.741268 11.968084 7.382701
F 19.708968 4.081314 6.825741
F 19.828968 11.754484 6.962681
F 31.081168 5.593464 3.732491
F 28.900968 11.917884 4.509441
F 19.780568 4.225474 4.242061
F 19.950468 11.960184 4.346801
F 21.931668 0.068969 11.659421
F 30.869668 0.375778 14.626121
F 33.486768 1.855914 1.044441
F 28.677268 16.886184 15.574421
F 33.406068 14.712384 -0.023670
F 31.045568 0.423094 4.435321
F 30.916668 8.106684 7.355611
F 31.022068 15.708984 4.500021
F 19.728868 16.832184 10.592921
F 22.065668 8.218984 4.343841
F 22.316968 15.867184 4.377791
F 21.912968 13.252584 15.345721
F 26.332468 0.464479 7.246711
F 26.727268 13.439284 0.733912
F 24.169268 16.873884 10.685521
F 17.613868 5.227314 7.856961
F 31.040068 8.211754 4.685211
F 31.230868 13.206984 3.643191
F 22.053868 5.687754 3.528051
F 22.124968 13.427984 3.268961
F 33.233768 9.299624 8.342051
F 30.934368 15.882884 7.299361
F 33.044968 16.925484 11.059421
F 22.001568 7.962214 6.993391
F 22.158168 15.684184 7.080941
F 28.786268 17.190584 0.933575
F 33.348668 1.591174 3.739231
F 33.289268 9.456084 3.843631
F 26.227768 13.263984 15.377421
F 24.353468 1.851554 3.440161
F 24.482968 9.436534 3.410861
F 33.291168 17.096184 3.727821
F 33.277668 4.053264 7.471471
F 30.901368 13.308584 8.266701
F 24.326368 4.041074 7.302601
F 24.303268 12.049284 7.124631
F 33.190568 4.203104 4.595411
F 33.431468 11.952684 4.801251
F 24.075268 4.159644 4.598461
F 24.313068 12.031684 4.421981
F 33.426568 6.677954 -0.019171
F 21.708868 0.098358 14.475921
F 31.099668 5.531524 1.042991
F 24.392668 9.664904 0.713905
F 17.743368 13.315784 3.294071
F 31.158868 13.315684 0.831918
F 33.081968 17.050784 8.388721
F 28.863568 17.170284 3.771721
F 19.655268 16.862684 15.164821
F 26.617368 8.074534 4.556921
F 26.637068 15.841384 4.574811
F 26.335068 5.410944 15.479021
F 21.898868 5.317024 15.329621
F 26.566468 5.585034 0.807071
F 26.356668 0.415471 14.507821
F 19.780668 16.786884 7.909401
F 22.307168 5.660974 0.849538
F 33.396568 17.178884 0.986303
F 26.435868 5.540594 3.687741
F 26.672168 13.237484 3.536431
F 24.398468 1.952164 0.731880
F 33.108268 1.562634 15.642421
F 30.847468 5.558414 15.489121
F 26.601568 8.076424 7.301181
F 26.498068 15.822884 7.165831
F 28.650068 1.744374 15.417921
F 28.538268 1.596734 10.842921
F 28.451968 9.161584 10.992721
F 17.457068 5.183794 10.564021
F 19.556768 1.408224 10.654921
F 19.586668 9.310664 10.583221
F 24.176868 16.799184 15.454721
F 28.583768 4.310394 14.552421
F 28.445768 12.012184 14.559721
F 19.639268 4.086154 14.476921
F 19.861068 11.781884 14.224221
F 28.533868 3.997394 11.824721
F 28.522668 11.862484 11.744221
F 19.678168 4.003084 11.612721
F 19.801368 11.953384 11.432621
F 28.732768 1.542314 8.128261
F 28.679968 9.283764 8.191581
F 19.889168 9.343254 0.672481
F 19.476368 1.372114 7.874611
F 19.817468 9.192334 7.926851
F 28.987868 1.557124 0.694823
F 30.703668 7.913134 11.863621
F 30.892868 15.709984 11.974121
F 28.784168 9.510744 0.845111
F 21.789368 7.818114 11.494121
F 21.991568 15.604984 11.508121
F 33.023968 9.230604 15.492621
F 31.082968 5.416424 8.395701
F 30.836568 13.108284 11.026321
F 21.997468 5.449054 7.753061
F 21.956068 13.059884 7.887181
F 30.905568 5.332714 11.091621
F 32.981168 11.809384 12.030621
F 21.919868 5.306544 10.525621
F 22.094568 13.048284 10.608321
F 30.798068 8.105784 14.718921
F 30.830668 15.722684 14.682121
F 17.487268 0.010354 6.888471
F 21.836668 7.904144 14.350121
F 22.006768 15.709684 14.274421
F 22.221968 13.435784 0.521806
F 33.009968 1.705004 11.108821
F 32.952968 9.171194 10.958021
F 17.659668 8.084614 4.194031
F 24.082468 1.524204 10.821221
F 24.035068 9.269724 10.751321
F 26.356168 7.999824 14.540021
F 33.104968 4.117304 14.717921
F 32.967068 11.807484 14.670721
F 24.096768 4.199024 14.442521
F 24.076168 11.697384 14.506621
F 33.224868 4.325604 11.995621
F 33.188768 16.868184 15.614021
F 24.214868 4.238574 11.658021
F 24.295768 11.814984 11.729321
F 33.176668 1.512894 8.344881
F 33.125768 11.859084 7.636501
F 28.865468 1.591844 3.484331
F 24.062868 1.478704 8.157021
F 24.324668 9.492494 7.939141
F 20.175568 17.256284 0.529769
F 17.571068 0.329576 4.207461
F 28.510968 9.398384 15.304821
F 23.989668 1.427544 15.379621
F 26.152868 7.860424 11.808921
F 26.435968 15.891884 11.680921
F 26.468768 15.771584 14.437921
F 19.545268 9.191094 15.249921
F 19.443868 1.614074 15.326221
F 26.528668 5.472864 8.109421
F 26.606268 13.337484 8.134481
F 24.055468 9.031084 15.516821
F 26.383268 13.380484 10.861921
F 26.418868 5.320114 10.643021
F 22.004868 0.476753 4.220041
F 17.810868 15.849384 4.050201
F 19.807668 1.805224 0.463625
F 28.802668 16.957084 10.858321
F 21.816668 0.241260 7.075211
F 31.093168 0.438885 7.146821
F 17.655568 5.606324 0.525544
F 26.453368 0.538932 4.376971
F 30.869668 0.248102 11.872021
F 24.207868 17.014584 8.101441
F 20.061368 17.166484 3.221981
F 26.306068 0.448974 11.888221
F 17.444668 15.449084 14.203921
F 17.471168 7.826454 11.600821
F 31.157568 10.730184 -0.006283
F 17.799068 13.376084 0.685627
F 28.590768 17.129084 8.109401
F 17.449968 12.850784 15.027321
F 24.418968 17.278884 0.774043
F 17.427568 13.020384 7.752731
F 17.408868 15.400384 11.426521
F 28.477068 1.247904 25.579521
F 28.140268 8.951794 25.631421
F 23.588368 9.015984 32.634921
F 19.317468 1.289644 25.003421
F 19.207268 9.023084 25.163221
F 26.377768 0.295495 19.341221
F 28.292768 3.795274 29.144021
F 28.055668 11.662384 29.173921
F 19.188368 3.808244 28.847421
F 19.207968 11.575984 28.669521
F 28.377268 3.973534 26.316121
F 28.283468 11.588484 26.555921
F 19.068368 3.643394 26.208421
F 19.211068 11.658484 26.031921
F 28.288368 1.741704 22.873521
F 28.117468 9.148894 22.881721
F 26.140468 0.079804 26.406921
F 19.278968 1.357144 22.347221
F 19.154368 9.089524 22.532321
F 25.735568 5.221774 32.740321
F 30.580068 7.720984 26.281521
F 30.511768 15.524884 26.413921
F 26.224768 15.651084 21.844121
F 21.300168 7.658514 26.169421
F 21.565468 15.363984 26.115721
F 26.229968 8.024104 19.168321
F 30.575968 5.451694 22.739821
F 30.414868 12.964184 22.861521
F 21.419668 5.269114 22.605321
F 21.494268 12.916684 22.681321
F 30.654068 5.208814 25.514921
F 30.356068 12.989584 25.668421
F 21.298368 5.057444 25.285121
F 21.566768 12.844584 25.339621
F 30.507068 7.860904 29.168421
F 30.537968 15.777084 28.999621
F 26.051368 7.918114 21.894921
F 21.541468 7.577654 28.927021
F 21.493768 15.451984 28.794621
F 26.155168 15.560184 19.193421
F 33.039768 1.456614 25.618721
F 32.656168 9.302374 25.587821
F 32.595968 17.076284 30.023421
F 23.908468 1.309804 25.263421
F 23.624968 8.918484 25.542221
F 18.999368 1.279434 32.295621
F 32.744568 4.120574 29.287121
F 32.677268 11.939584 29.398221
F 23.604768 3.693714 28.978821
F 23.678868 11.485584 29.040821
F 32.861468 3.953904 26.571721
F 32.620068 11.833784 26.509121
F 23.685668 3.870154 26.250321
F 23.923568 11.569984 26.301221
F 32.834968 1.516794 22.919321
F 32.453868 9.226704 22.769121
F 30.509168 0.484335 22.018421
F 23.875868 1.417314 22.584721
F 23.837068 9.136934 22.875921
F 28.356168 16.991784 30.283221
F 26.029368 0.091184 29.135721
F 32.872268 9.156304 18.237421
F 33.128568 16.858284 18.437821
F 25.906068 7.649384 26.523921
F 25.939768 15.367084 26.347621
F 23.715168 16.776484 22.630721
F 32.952768 4.354584 19.165421
F 23.755168 11.580484 21.960721
F 25.997368 5.482934 22.801021
F 26.154068 13.051884 22.818921
F 33.088468 1.727184 18.418921
F 23.780568 4.025314 21.748921
F 26.012268 5.183104 25.523521
F 26.147268 12.902184 25.394021
F 21.365168 15.578584 21.674321
F 21.865568 0.260700 19.049221
F 25.962068 13.033284 18.127721
F 26.029668 7.709174 29.201221
F 25.865068 15.628284 29.092821
F 26.252468 5.534954 18.362921
F 24.228968 1.423254 18.143721
F 21.768468 0.075782 21.765621
F 24.042868 16.705184 18.238521
F 28.223268 1.262584 29.976721
F 28.173068 9.099544 29.957221
F 32.812268 16.842884 23.042521
F 19.248168 1.139574 29.547221
F 19.056168 8.758744 29.663821
F 23.532168 1.393184 32.426721
F 30.391168 5.153874 30.082421
F 30.299868 13.113884 29.988421
F 21.490368 5.081814 29.907821
F 21.408068 12.808284 29.674721
F 19.074968 16.894584 29.675921
F 24.014868 9.284764 18.197721
F 19.394568 16.568684 25.124921
F 28.264468 16.844984 25.571021
F 23.795368 16.845684 25.335521
F 32.726468 1.503444 30.332621
F 32.565968 9.346304 30.183421
F 28.356968 16.855084 18.466621
F 23.628768 1.138394 29.825221
F 23.618868 8.950954 30.027721
F 23.516368 16.785684 29.843121
F 32.610368 11.796684 21.873921
F 19.017868 8.873184 32.392021
F 25.929268 4.988054 29.956421
F 25.865068 13.024084 29.971521
F 32.927868 4.129114 21.913321
F 18.960068 16.757184 32.405121
F 28.502968 1.568034 18.166021
F 28.311568 9.355984 18.159521
F 21.656568 7.930604 21.759521
F 19.397368 1.417904 18.030821
F 19.470668 9.303434 17.957021
F 19.361368 16.854884 17.934121
F 28.249968 4.326424 21.893621
F 28.155368 11.682584 21.847121
F 19.260568 3.877244 21.551321
F 19.260368 11.579384 21.561621
F 28.534168 4.160524 18.996521
F 28.293068 11.937084 19.005621
F 19.531468 4.177664 18.864321
F 19.311268 11.800084 18.829921
F 30.557568 8.029994 19.080421
F 30.770868 15.633484 19.399221
F 23.857068 11.735184 19.342821
F 21.598868 7.976074 19.127421
F 21.710268 15.581984 18.955921
F 24.024668 4.137114 18.881521
F 30.788368 5.426104 18.128221
F 30.624768 13.174384 18.258721
F 21.905868 5.408284 18.071821
F 21.728268 13.017084 18.107321
F 30.286368 7.887144 21.895621
F 30.686968 15.542884 22.074521
F 32.744268 11.721484 19.093321
F 19.138068 16.680584 22.418821
F 21.554168 0.139207 26.071521
F 21.344468 12.787484 32.491421
F 21.519668 -0.260272 28.816121
F 30.840868 0.125083 26.433721
F 21.317268 5.129504 32.526921
F 32.783268 17.015884 25.617421
F 28.479768 16.803484 22.824021
F 25.789268 12.990884 32.776021
F 34.989368 15.889184 29.181521
F 26.143068 0.217610 22.123021
F 30.558668 0.126544 29.273021
F 34.837268 8.039714 29.331521
F 30.716768 0.422275 19.229721
F 34.927768 15.766184 26.448921
F 34.893868 5.400814 30.263921
F 34.908968 13.339184 30.179021
F 35.010268 12.881384 22.840221
F 27.966368 9.237404 32.610621
F 27.914168 16.929184 32.996021
F 34.417668 12.652184 44.759921
F 27.069368 8.731874 47.242921
F 18.617868 3.701364 43.320321
F 32.670668 9.326024 33.043921
F 18.596668 8.975384 46.815521
F 18.309168 11.609384 48.047721
F 34.354568 15.267584 43.951021
F 27.386768 11.292184 48.293221
F 18.273768 16.683384 46.964921
F 23.423868 3.827434 33.494021
F 30.240268 7.899864 33.551721
F 27.537468 8.708534 44.578421
F 34.919768 5.336484 37.697921
F 18.542168 1.047274 44.178421
F 30.160268 0.056907 36.489321
F 18.953668 11.470584 33.224121
F 34.244368 7.328764 48.462921
F 34.609768 5.322684 40.395621
F 25.183968 15.148884 43.571221
F 20.500268 7.491114 48.032721
F 20.557368 15.330684 47.566121
F 25.471668 15.348884 40.915421
F 29.836568 4.940484 44.681421
F 29.966868 12.783684 44.370221
F 20.816768 5.058564 44.083321
F 20.854768 12.711784 44.456821
F 29.813068 5.027454 47.397121
F 29.727768 12.248884 47.218221
F 20.718168 4.967854 46.862021
F 20.734768 12.709684 47.180221
F 32.596268 3.922714 33.872021
F 31.985668 8.486454 47.462821
F 23.000468 16.550484 44.363221
F 31.819568 1.114674 47.650021
F 22.707768 8.786734 46.882221
F 18.778568 16.700584 39.700621
F 21.217368 7.744034 33.290521
F 34.441368 7.611734 43.929221
F 22.900668 3.808124 47.840021
F 23.049768 11.308184 47.996121
F 31.991668 1.106774 44.723421
F 32.222968 8.612934 44.905421
F 27.444568 16.370584 44.609321
F 23.138168 1.103434 44.317821
F 23.242768 8.868194 44.194721
F 18.501968 1.162784 46.857521
F 28.103068 3.972034 33.664021
F 23.252968 11.510184 40.825821
F 25.328068 7.552914 43.446621
F 34.818968 5.406584 33.005021
F 25.150168 15.003184 48.036721
F 30.174168 15.691384 33.714521
F 34.256068 12.328184 47.423921
F 18.688468 9.042724 44.169821
F 25.371568 4.810144 44.404321
F 25.615068 12.657284 44.500121
F 31.966268 16.417884 44.592021
F 25.729368 7.810464 33.438221
F 25.278068 4.925384 47.070621
F 25.257968 12.419684 47.162121
F 29.626568 14.911984 48.245521
F 34.465968 4.917104 44.808121
F 22.964468 16.474584 47.024121
F 28.026668 4.014504 36.478821
F 27.723168 11.449084 36.376621
F 18.879168 4.020104 35.946021
F 18.753368 11.598284 35.889821
F 34.774768 8.006184 33.961921
F 31.888568 3.740564 48.191621
F 23.373868 11.576084 33.536121
F 27.791968 16.766584 37.213621
F 34.428868 7.869434 41.212321
F 34.657968 15.215384 41.341121
F 34.792268 12.981084 37.700421
F 32.377568 11.550484 41.110921
F 27.371068 1.124454 47.073921
F 25.410568 7.461324 40.743121
F 28.053868 11.749384 33.732421
F 32.301068 3.910394 41.071821
F 30.103968 7.743004 36.348821
F 29.951368 15.463584 36.462521
F 25.669768 12.727084 40.188821
F 20.927068 7.813244 35.966421
F 21.171668 15.332084 36.057821
F 34.980568 0.275994 33.882021
F 27.433568 3.681564 48.093321
F 18.416668 3.671854 47.930421
F 23.244468 8.850794 37.060221
F 32.730768 4.007584 36.646621
F 32.534668 11.928684 36.454021
F 23.423068 4.032824 36.146421
F 23.216768 11.580084 36.268021
F 18.521968 16.586084 44.292321
F 32.659268 12.016684 33.737821
F 32.247168 9.288574 37.256721
F 31.868568 11.109284 48.375521
F 32.449768 16.573184 40.043321
F 32.466168 1.163934 37.436221
F 25.433568 4.857054 39.985321
F 34.132368 4.867804 47.494721
F 23.261768 11.587784 43.546521
F 27.755068 16.601284 39.985221
F 20.976168 0.033089 35.926721
F 23.250068 1.426104 36.843021
F 22.849568 3.748854 40.750021
F 34.135568 14.769584 48.422421
F 18.932368 3.929524 33.236321
F 25.543268 7.581354 36.142121
F 25.503468 15.424784 36.385621
F 25.487568 12.728084 37.200421
F 27.648368 1.196714 39.966521
F 27.531168 8.988684 40.026921
F 27.420168 1.039894 44.393821
F 18.619168 1.312074 39.706321
F 18.882268 9.037264 39.752421
F 27.500868 16.196784 47.262921
F 27.649268 3.628894 43.579221
F 27.865868 11.325984 43.723821
F 31.946168 16.169884 47.204321
F 18.715068 11.613084 43.373921
F 27.723368 3.764644 40.881821
F 27.885868 11.533784 41.022021
F 18.597968 3.786574 40.648821
F 18.629368 11.510784 40.688921
F 27.776368 1.428504 37.208921
F 27.755868 8.966514 37.214321
F 24.866968 7.466444 47.888421
F 18.862568 1.493224 37.022421
F 18.777068 9.075594 37.055721
F 20.991568 15.247184 33.364121
F 29.896868 7.972064 40.959321
F 30.171268 15.378284 40.785021
F 25.628668 5.022844 37.262121
F 20.963668 7.635084 40.627321
F 20.951968 15.359584 40.850421
F 23.279368 16.648484 40.052321
F 30.398368 5.150494 37.294021
F 29.989268 12.822184 37.470921
F 21.120768 5.307284 36.883521
F 20.928968 12.741784 37.044121
F 30.038668 5.363074 39.944621
F 30.128968 12.772584 40.207221
F 20.808168 4.992104 39.592121
F 20.905568 12.830584 39.812221
F 29.966068 7.464614 43.884021
F 29.835768 15.284384 43.503021
F 18.951968 16.617484 37.065321
F 20.932768 7.737414 43.385821
F 20.810568 15.213484 43.608421
F 25.524368 15.585384 33.711921
F 32.220068 1.179954 40.357121
F 32.274968 9.096754 40.027421
F 22.859368 1.211614 46.957121
F 23.327968 1.179364 39.648321
F 23.213468 8.972364 39.817021
F 29.418268 7.692964 48.213321
F 32.184668 3.707114 43.942921
F 32.268868 11.177784 43.788921
F 23.120768 3.718284 43.366321
F 32.327268 16.750984 37.201721
F 23.329068 16.800884 37.343721
F 34.777168 0.028744 36.645521
F 34.823068 15.853084 33.828821
F 34.829768 7.898864 36.783021
F 34.473568 -0.066278 41.028321
F 34.752968 12.759884 40.391621
F 34.705068 15.454684 36.492421
F 30.386568 0.080502 33.798421
F 25.399068 -0.144177 40.756121
F 21.172968 -0.008569 33.268721
F 25.276168 -0.337838 43.441221
F 32.473668 17.071984 32.797421
F 23.241768 16.660884 32.505521
F 30.177068 13.005984 32.641121
F 32.538768 1.410874 33.045621
F 28.105368 1.422284 32.725621
F 35.012468 13.306784 32.902321
F 30.321368 5.216984 32.924521
F 27.217268 3.470224 50.864521
F 27.173068 11.386384 51.127421
F 31.691268 0.760203 51.784121
F 31.528468 0.468969 54.455821
F 29.284568 7.413394 50.905721
F 29.446068 15.040084 50.921821
F 18.415768 1.047244 51.663121
F 20.460868 7.473904 50.761721
F 20.496068 15.210284 50.468321
F 31.126768 3.103854 62.813921
F 31.680968 3.350574 51.093421
F 31.694568 11.155684 51.178721
F 22.824768 3.415034 50.601621
F 22.756768 11.250184 50.713021
F 22.464568 0.618960 61.570021
F 33.779968 14.916184 51.015021
F 31.317768 0.520388 59.247321
F 24.932068 7.392434 50.675121
F 24.855968 15.082484 50.710421
F 24.419568 12.242684 61.618621
F 22.613568 0.768376 58.879321
F 27.004668 8.416254 54.544721
F 26.862468 16.054884 54.352221
F 18.159368 11.295884 58.053721
F 17.774068 10.908784 65.264821
F 26.868368 0.631623 61.551621
F 26.977868 3.317184 58.189821
F 26.900668 11.085984 58.083721
F 18.159668 3.557824 55.129121
F 18.253768 8.826684 51.672921
F 26.868568 3.385734 55.358321
F 26.982668 11.103084 55.208121
F 18.243868 0.893628 54.285221
F 22.186168 3.077224 62.612821
F 27.105368 0.888607 51.743021
F 27.009368 8.732784 51.792821
F 27.083968 16.190384 51.715121
F 27.049668 0.783866 58.809121
F 27.227768 0.766074 54.486221
F 18.012368 8.509064 61.606721
F 29.303568 7.102194 55.376021
F 29.145768 14.876484 55.473521
F 24.558868 4.346424 61.639621
F 20.359368 7.124724 55.420021
F 20.389368 15.200984 55.189921
F 22.338868 16.383884 58.959321
F 29.526868 4.745634 51.803221
F 29.489168 12.560384 52.045921
F 20.598268 4.794274 51.444621
F 20.599568 12.600184 51.469021
F 29.230668 4.480064 54.442721
F 29.329868 12.316984 54.693821
F 20.311768 4.839554 54.120021
F 20.556168 12.592784 54.299221
F 29.012068 7.085594 58.162821
F 29.373268 14.915884 58.175021
F 33.505368 11.940584 62.073821
F 20.127968 7.269854 58.228921
F 20.151968 15.112384 58.022121
F 24.636768 14.774884 62.450121
F 33.980668 7.417004 51.155921
F 31.686868 8.374214 54.734021
F 31.329068 16.172484 54.726221
F 22.683468 0.707142 54.283521
F 22.699568 8.422054 54.282421
F 31.250668 0.513154 62.030321
F 31.391968 3.017664 58.208421
F 31.319268 11.085084 58.250821
F 22.611168 3.268624 57.742621
F 22.421868 11.075584 58.057021
F 31.457268 3.094624 55.458021
F 31.485768 11.025684 55.608521
F 22.451968 3.314884 55.061121
F 22.621568 11.050784 55.242921
F 18.173868 16.359784 54.085421
F 31.683468 8.522174 51.981321
F 31.564268 16.332284 51.983321
F 22.778068 0.903969 51.655721
F 22.877468 8.690274 51.621221
F 22.662168 16.397884 51.580121
F 33.904368 6.928844 55.641521
F 33.732168 14.736784 55.580721
F 33.456868 4.244114 61.856721
F 24.763768 7.054534 55.446721
F 24.610068 15.245584 55.449521
F 24.706168 12.148784 58.928821
F 33.887568 4.571604 51.841521
F 22.238968 3.126144 65.249921
F 24.935868 4.789604 51.527621
F 24.888768 12.622184 51.818721
F 33.826068 4.452994 54.575021
F 33.647268 12.171884 54.669821
F 24.793868 4.639144 54.237321
F 24.807168 12.651584 54.467221
F 33.599568 6.749244 58.306621
F 33.840268 14.643584 58.387121
F 24.669668 4.572704 58.983621
F 24.706668 7.190544 58.024721
F 24.587668 14.793684 58.202121
F 33.563568 12.047284 59.280821
F 33.936868 12.296584 52.017421
F 26.798568 8.490924 62.005921
F 26.891468 16.159984 62.010821
F 18.260068 1.131264 58.875821
F 18.364368 3.636964 50.642221
F 18.302668 8.759044 54.323821
F 22.442168 8.612374 58.969521
F 33.388668 6.949544 62.762421
F 26.898168 3.259544 62.543221
F 26.719168 11.016184 62.612421
F 17.912768 0.828975 61.519021
F 22.546368 16.385284 54.220821
F 18.382268 11.357884 55.140821
F 26.957568 8.501884 59.241321
F 26.774768 16.147284 59.220721
F 31.084568 10.876684 62.857421
F 18.307168 16.535384 51.363421
F 17.965568 3.726294 57.797921
F 29.003468 7.043814 62.777821
F 29.166968 14.818084 62.771421
F 24.558968 6.823544 62.638021
F 20.120168 7.127514 62.564221
F 19.912668 15.001684 62.616021
F 33.636968 14.661084 62.687221
F 29.211168 4.592654 59.154221
F 29.104168 12.325084 59.148621
F 20.320268 4.562274 58.823421
F 20.376468 12.541784 58.964121
F 29.115168 4.526884 61.889121
F 28.982568 12.368584 61.883621
F 20.143768 4.615844 61.626321
F 20.100468 12.386084 61.786721
F 22.333968 10.987584 62.522021
F 31.368368 8.285624 58.986221
F 33.582268 4.111044 59.231921
F 18.167768 11.507984 50.748621
F 31.254568 8.312434 61.890521
F 31.552568 15.983784 61.766621
F 17.869268 16.483884 58.887821
F 22.380068 8.262604 61.731021
F 22.300468 16.188284 61.810421
F 31.626268 15.841884 59.008421
F 17.614868 3.107294 65.060321
F 17.857668 3.491944 62.433121
F 17.957968 8.743664 58.999921
F 17.827968 16.514784 61.566721
F 20.106968 14.644584 65.260521
F 17.788068 11.099884 62.437321
F 20.063968 6.804494 65.294021
F 24.648368 14.809084 65.230821
F 22.175168 10.722984 65.350521
F 24.526468 6.991754 65.363821
F 26.869368 3.035604 65.419221
F 31.213568 2.995344 65.633921
F 26.700568 10.967184 65.263221
F 28.847568 6.930394 65.525921
F 29.040568 14.638384 65.523121
F 28.717568 24.912784 3.622391
F 28.966168 32.412184 3.710671
F 19.754768 25.028184 3.291911
F 20.038768 32.659284 3.511611
F 28.750368 27.270684 7.308461
F 30.767968 28.511884 15.566721
F 28.771768 19.701084 7.299111
F 19.915368 27.362084 6.985921
F 31.136468 28.822384 0.823771
F 19.773568 19.515884 7.185661
F 28.947968 27.533384 4.563111
F 31.031868 18.533284 -0.077184
F 28.781568 19.740084 4.513651
F 20.043068 27.441784 4.241301
F 24.502868 17.276784 3.568421
F 19.955368 19.617284 4.403951
F 30.891868 20.807984 15.630821
F 32.930768 24.712284 15.619321
F 22.172668 21.109784 0.675718
F 26.113268 28.360884 15.386421
F 31.231168 31.292484 4.650591
F 31.083968 23.453484 4.525861
F 22.249468 31.328284 4.392131
F 21.928668 23.737784 4.328881
F 33.356168 22.159084 -0.048506
F 26.578768 21.147084 0.890908
F 24.543868 32.767284 0.616226
F 26.468168 28.437484 8.125711
F 31.192368 28.728484 3.668141
F 31.123868 20.856484 3.641311
F 22.213868 28.678184 3.487151
F 22.211368 21.015084 3.585481
F 31.073168 31.160584 7.307011
F 30.949468 23.402584 7.224281
F 22.011768 31.353084 7.171331
F 21.957468 23.328084 7.083891
F 33.181068 24.965784 3.670081
F 33.450168 32.520784 3.777231
F 24.273868 25.031184 3.395771
F 24.467068 32.595384 3.511871
F 33.113468 27.499584 7.656991
F 26.520968 20.678784 10.901721
F 33.287668 19.710484 7.503861
F 24.250268 27.376984 7.228611
F 24.396168 24.974384 0.707692
F 24.393168 19.725484 7.171001
F 33.451068 27.325984 4.816731
F 17.871468 20.930984 3.206641
F 33.281268 19.562184 4.752461
F 24.475668 27.545684 4.488201
F 22.071968 20.745884 15.390321
F 24.474368 19.874684 4.504811
F 33.435768 24.776284 0.818603
F 33.581768 32.447084 1.142111
F 28.649368 24.635484 15.399621
F 31.061868 21.131184 1.013565
F 26.131068 30.885184 14.499721
F 26.485968 23.457784 11.713421
F 26.514568 31.187984 4.532131
F 26.411468 23.814084 4.449751
F 19.607268 24.444184 15.238521
F 23.917568 32.411884 15.239921
F 33.182568 32.417484 15.586521
F 19.978968 24.995884 0.543614
F 26.441968 23.462384 14.488421
F 26.674868 20.971984 15.600721
F 26.669068 28.679784 3.497581
F 26.677568 21.219684 3.610681
F 20.203668 32.856784 0.712897
F 28.427268 32.203284 15.415821
F 26.602368 30.925184 7.337531
F 26.288768 23.435884 7.142891
F 28.829068 24.868284 11.010921
F 28.696968 32.523184 10.865621
F 20.012568 24.734784 10.558521
F 19.938868 32.347484 10.590221
F 28.650268 27.203684 14.576921
F 26.558868 28.409284 10.888521
F 28.893468 19.550984 14.728521
F 19.496268 26.988184 14.363621
F 28.888568 32.403084 0.936170
F 19.779868 19.431084 14.346021
F 28.887768 27.357984 11.887321
F 21.704368 28.306784 15.403521
F 28.730868 19.421084 12.031821
F 19.802468 27.278284 11.671721
F 26.656868 30.960684 11.775321
F 19.757368 19.451484 11.548421
F 28.616668 24.682784 8.079841
F 28.876568 32.498084 8.001981
F 19.799768 24.806084 7.768201
F 19.669068 32.540884 7.867431
F 30.949868 31.351084 11.953321
F 30.957068 23.517884 11.771421
F 22.096868 31.109484 11.633921
F 22.125868 23.560184 11.620621
F 30.850368 28.625784 8.284331
F 30.996768 20.797684 8.245841
F 21.974268 28.733184 7.942201
F 22.045168 20.735484 8.027461
F 31.012468 28.839584 11.000321
F 30.954068 20.911484 10.850021
F 22.042568 28.528584 10.692621
F 22.111168 20.826384 10.977221
F 30.825068 31.145884 14.681321
F 30.758568 23.362284 14.492621
F 21.718468 30.871184 14.441121
F 21.830468 23.305984 14.326821
F 33.107468 24.903784 10.876021
F 33.397368 32.490284 10.895821
F 24.384868 24.821584 10.933221
F 24.399968 32.287584 10.986321
F 32.975768 27.346884 14.809321
F 26.573868 20.902084 8.122811
F 33.116568 19.440984 14.716921
F 23.979768 27.085484 14.458821
F 28.962268 24.843284 0.946831
F 24.481068 19.447984 14.691021
F 32.962868 27.445284 11.995721
F 26.543068 28.853784 0.698806
F 33.195568 19.416484 12.007321
F 24.138368 27.260184 11.833921
F 19.567968 32.186884 15.337321
F 24.374268 19.530084 11.903021
F 33.081568 24.762184 8.295621
F 33.326968 32.329984 8.281231
F 24.107268 24.696184 8.170341
F 24.392668 32.289084 8.329681
F 24.124668 24.411084 15.333621
F 17.502468 20.964484 7.693911
F 22.057068 28.800584 0.727706
F 17.626068 31.348984 4.031391
F 17.507668 23.483984 4.200311
F 33.406168 29.915884 -0.010250
F 17.676568 21.017884 0.421426
F 17.772268 31.022084 6.675091
F 31.294168 33.576684 0.210495
F 17.662368 28.960884 0.711695
F 17.481268 23.673884 6.862161
F 17.646168 28.779584 3.346931
F 28.803968 29.920284 -0.058725
F 17.590168 28.340884 10.507221
F 26.779768 26.186284 -0.137123
F 17.602068 20.909984 10.560421
F 31.302668 26.054284 0.091209
F 17.277268 30.853884 14.137721
F 26.800368 33.891884 -0.119242
F 28.311168 24.568384 25.718121
F 28.301368 32.403584 25.107421
F 18.998168 24.501684 25.042521
F 19.257468 32.273284 25.269121
F 28.268168 27.103184 29.067921
F 34.899268 28.255684 30.424721
F 28.151068 19.469884 29.261321
F 19.194368 26.847984 28.769721
F 24.130268 24.517984 18.092421
F 19.102368 19.436384 28.817721
F 28.270368 27.173684 26.384921
F 21.825868 20.623084 18.036321
F 28.245668 19.393784 26.462621
F 19.150268 27.102884 26.009321
F 23.766968 19.303184 21.956721
F 19.292868 19.262284 26.020621
F 28.238768 24.773484 22.955221
F 28.333468 32.388084 22.461621
F 19.301668 24.467384 22.274921
F 19.332268 32.256784 22.566821
F 30.501068 31.130684 26.324621
F 30.598368 23.357684 26.630521
F 21.380568 30.944384 26.120321
F 21.381368 23.341484 25.841421
F 30.828868 28.481384 22.958021
F 30.734568 20.844484 22.787921
F 21.622168 28.426784 22.643021
F 21.476768 20.534984 22.637921
F 30.599668 28.527184 25.648321
F 30.604168 20.722784 25.419021
F 21.541568 28.266984 25.256521
F 21.501668 20.713984 25.287221
F 30.501268 31.048784 29.078621
F 30.311968 23.278784 29.267521
F 21.335868 30.787284 28.880021
F 21.188168 23.206884 28.540321
F 32.882468 24.720384 25.853521
F 32.949668 32.308484 25.590221
F 23.905668 24.612884 25.271821
F 23.744868 32.130784 25.516221
F 32.693568 27.050284 29.280321
F 26.233168 20.831084 18.389921
F 32.538268 19.613984 29.297721
F 23.618768 27.012084 29.128821
F 21.672568 28.440884 18.114421
F 23.678368 19.481984 28.969921
F 32.860368 27.367084 26.592521
F 26.174468 28.464384 18.175421
F 32.705568 19.482484 26.533921
F 23.810668 27.160484 26.369321
F 23.969968 27.230884 19.004921
F 23.833868 19.492984 26.212221
F 32.811368 24.443184 23.029721
F 32.681268 32.345984 22.977121
F 23.917668 24.696284 22.534921
F 23.975468 32.356184 22.772621
F 32.945868 32.464684 18.280821
F 30.610768 30.920084 21.954821
F 26.034668 31.009284 26.228121
F 26.051668 23.103984 26.263121
F 23.704968 32.163984 32.586521
F 24.119068 19.347684 19.204921
F 26.103968 28.581284 22.848621
F 26.278268 20.716484 22.731121
F 23.913268 27.220684 21.609521
F 19.120668 32.102684 32.603221
F 26.051068 28.329884 25.515521
F 26.150868 20.576484 25.313421
F 30.823368 28.566384 18.272721
F 33.030068 19.408684 22.224921
F 26.000468 30.893684 29.115821
F 25.825768 23.175884 28.964421
F 30.823068 20.738284 18.306621
F 32.930868 27.390684 19.407321
F 27.917768 24.555084 30.075121
F 28.105768 32.249684 29.906321
F 19.083268 24.283384 29.494521
F 19.084868 31.993584 29.829021
F 30.408168 28.417384 30.069321
F 30.313168 20.811984 30.094221
F 21.275268 28.144284 29.860921
F 21.405968 20.744884 29.590121
F 26.315068 31.087884 18.990321
F 33.030768 27.180784 22.106721
F 21.703468 31.128684 21.805821
F 21.844068 23.313084 18.953421
F 32.609868 24.457784 30.096421
F 32.679068 32.244784 29.997821
F 23.263768 24.338084 29.637921
F 23.640068 32.118784 29.792821
F 32.988568 24.778384 18.470921
F 21.667968 23.270884 21.731421
F 25.999968 28.403984 29.881821
F 25.869868 20.682584 29.906121
F 26.033368 31.010284 21.790521
F 26.102168 23.320384 21.917821
F 28.670568 24.648184 18.201421
F 28.447968 32.526984 18.028921
F 19.526068 24.486784 17.946921
F 19.526268 32.226284 17.979421
F 28.541968 27.203484 21.842721
F 32.970468 19.503484 19.408421
F 28.488668 19.482084 21.938421
F 19.379168 27.024284 21.729121
F 30.508668 23.423984 21.993821
F 19.350668 19.306184 21.486121
F 28.591268 27.317184 18.978821
F 26.410568 23.395384 19.265921
F 28.544768 19.514684 19.319121
F 19.424868 27.059884 19.052621
F 24.006868 32.292584 17.965021
F 19.495868 19.397784 18.743621
F 30.669068 31.216784 19.054021
F 30.836468 23.387384 19.259421
F 21.737468 31.068984 18.873621
F 18.853468 24.342284 32.307321
F 35.043968 23.290584 26.839721
F 34.992368 20.586384 30.320721
F 28.334968 34.887284 29.028121
F 23.602668 24.377984 32.428521
F 19.192268 34.659084 28.904921
F 21.302368 20.765884 32.332121
F 32.929268 34.956784 26.331921
F 21.298368 28.212584 32.493621
F 25.716468 28.254384 32.606921
F 35.257668 20.782084 23.058021
F 35.109768 31.043584 26.555321
F 35.171568 23.340484 22.072421
F 28.201868 32.196184 32.679921
F 27.275268 24.053584 47.209621
F 27.405868 31.903584 47.385321
F 34.461168 23.057784 41.032121
F 18.409968 32.190884 46.849521
F 34.695568 20.509584 37.626421
F 25.189568 23.112384 43.666721
F 27.297968 18.846384 48.076521
F 34.843468 20.729484 33.167421
F 25.190868 30.706684 43.540921
F 22.864668 34.395184 47.863821
F 27.600968 24.176684 44.553021
F 27.229368 32.154584 44.639121
F 18.798968 24.372284 44.236121
F 27.867968 19.565484 33.838921
F 34.482968 20.474084 40.326821
F 35.069568 28.469384 33.041221
F 20.391668 30.768784 47.874021
F 20.465668 22.893884 47.856121
F 29.691668 28.185984 44.549921
F 29.730368 20.174284 44.404621
F 20.855168 28.162684 44.341221
F 20.670268 20.610184 44.213321
F 29.697568 27.639784 47.227921
F 29.615068 20.185884 47.285521
F 20.714368 28.132784 47.040321
F 20.734868 20.393484 46.984621
F 31.840068 24.119984 47.490521
F 31.920768 31.864384 47.221421
F 22.864668 24.206684 47.218521
F 22.877168 31.731684 47.128221
F 34.249568 27.972384 44.686321
F 32.623068 32.352784 32.768121
F 21.159468 23.195584 33.120121
F 22.938968 26.816384 48.113221
F 23.458868 24.276884 36.826921
F 22.707568 18.844584 48.077821
F 32.114568 24.355384 44.741921
F 31.899968 31.763784 44.523421
F 22.947668 24.322584 44.503521
F 22.846768 31.878184 44.436821
F 18.540368 31.987184 44.191121
F 31.974568 26.716984 48.292121
F 25.097168 30.687984 48.116521
F 25.028468 22.843984 48.205621
F 27.362868 26.745684 48.263221
F 31.692968 18.701584 48.190021
F 25.322768 28.080784 44.571521
F 25.323468 20.560884 44.647121
F 34.287568 22.850484 43.788121
F 34.307968 20.298784 44.797821
F 25.220268 28.125984 47.243221
F 25.008568 20.195084 47.313421
F 32.414168 32.085884 37.415221
F 32.590768 24.373384 37.374421
F 27.907868 26.999484 36.293621
F 23.561468 26.952884 33.422321
F 27.776368 19.243184 36.407121
F 18.739468 27.175784 35.781121
F 25.448268 20.399484 39.901321
F 18.998468 19.257784 36.260421
F 30.257168 30.929584 33.635621
F 23.082368 19.326484 41.002421
F 33.824068 20.124484 47.358221
F 34.465768 30.848084 41.275121
F 25.393968 28.057184 39.573421
F 27.513868 34.620284 48.098221
F 25.624168 22.986684 33.538821
F 25.902268 30.802584 33.405821
F 18.392568 24.433884 46.909821
F 23.046568 26.830984 43.588921
F 18.411668 26.923784 47.886721
F 32.323368 19.127584 40.939121
F 30.223868 30.852684 36.282821
F 30.378368 23.211684 36.478121
F 21.086168 30.842184 36.166321
F 20.918468 23.112384 35.905621
F 34.339868 30.634384 43.952021
F 23.272468 26.796784 40.781121
F 32.556968 26.997284 36.595721
F 34.194468 27.871684 47.459721
F 32.517868 19.277884 36.586821
F 23.420968 26.917184 36.184821
F 23.277868 32.181884 36.985821
F 23.272268 19.329784 36.317121
F 32.647668 27.147884 33.916421
F 32.479268 19.555384 33.822221
F 34.160168 30.471584 48.328221
F 30.524168 23.257784 33.688521
F 25.522768 20.504284 37.279921
F 34.790668 31.006384 33.803121
F 29.540368 22.873184 48.114421
F 32.173968 26.877284 41.054721
F 21.527768 30.828984 33.389921
F 28.032268 26.972384 33.602421
F 23.072668 19.279484 43.553721
F 29.681868 30.393784 48.011121
F 34.740568 28.242284 37.447221
F 33.865868 22.561384 48.562621
F 25.629468 30.800884 36.170021
F 25.853768 23.035684 36.266721
F 27.756568 24.442084 39.895521
F 27.620268 31.888284 39.906721
F 18.667068 24.533084 39.742021
F 18.810668 32.025384 39.546421
F 27.521568 26.802684 43.557221
F 25.626368 28.249484 36.880621
F 27.278068 18.973684 43.811621
F 18.547368 26.885684 43.474021
F 23.356868 19.237584 33.526621
F 18.573868 19.106684 43.396621
F 27.604568 26.988584 40.824621
F 18.312368 19.320284 47.710021
F 27.520568 19.297284 41.106621
F 18.620668 27.063484 40.663921
F 25.461068 23.003684 40.960521
F 18.813068 19.268784 40.689321
F 28.012668 24.390584 37.246921
F 27.866868 31.972084 37.184321
F 18.853668 24.574884 37.009521
F 18.758868 32.140784 36.769721
F 29.955968 30.748584 40.861021
F 29.973668 23.086584 41.094621
F 20.939968 30.785284 40.591121
F 20.895368 23.182184 40.491921
F 30.253468 28.236084 37.352021
F 30.103468 20.539184 37.326421
F 20.981868 28.158684 36.987521
F 21.047868 20.775984 37.077421
F 29.964868 28.179784 40.121221
F 29.832568 20.381684 40.156821
F 21.002268 27.995084 39.758421
F 21.001768 20.598184 39.741721
F 29.590168 30.819384 43.551121
F 29.924468 22.803984 43.912021
F 20.775468 30.603584 43.380121
F 20.910168 23.019084 43.151421
F 32.225068 24.359384 40.035321
F 32.284568 32.177184 40.234121
F 23.326768 24.218584 39.633021
F 23.226668 32.200084 39.792921
F 31.966168 26.919284 43.645321
F 25.337468 30.685684 40.765221
F 32.033068 18.908184 43.797521
F 19.008168 19.372684 33.456721
F 35.022468 23.099584 36.469821
F 34.612568 30.776084 36.592521
F 18.944068 27.041184 33.106521
F 34.363668 28.299284 40.177521
F 23.135468 34.487084 43.445621
F 32.201868 34.441784 43.750321
F 31.957568 34.398684 48.040621
F 30.285768 20.714684 32.824021
F 32.781168 24.515684 32.815321
F 18.485768 34.648384 47.864621
F 18.883068 34.581984 40.692421
F 27.709168 34.653884 43.604621
F 32.278768 34.824284 41.014121
F 28.101268 24.465484 32.740121
F 25.845268 20.495884 32.674721
F 30.473968 28.346684 32.773921
F 27.276968 26.605384 51.052121
F 33.589368 22.171384 62.797221
F 27.152868 18.789884 50.815421
F 17.988468 24.159684 58.863121
F 24.756868 27.727284 58.977621
F 18.270568 32.158284 54.249821
F 29.648468 30.399384 50.820521
F 29.298268 22.680884 50.887321
F 20.616268 30.698084 50.698721
F 20.285868 22.815384 50.713521
F 31.668368 26.265984 50.997921
F 31.227468 33.839384 62.887621
F 31.578368 18.948984 51.023421
F 22.761168 26.598384 50.838521
F 22.527968 34.398984 55.268321
F 22.743068 18.952184 50.746321
F 33.724768 29.929084 50.942021
F 33.870968 22.541484 51.238821
F 24.894468 30.464484 50.774921
F 24.978368 22.712084 50.856821
F 26.827168 23.678984 54.641521
F 27.155168 31.521384 54.306721
F 22.830068 34.430284 50.655121
F 17.694368 31.823484 61.832521
F 26.989168 26.396984 58.146721
F 33.625668 27.415784 61.951221
F 26.878468 18.591884 58.223321
F 17.735068 34.327184 62.654721
F 22.442068 34.104284 58.167121
F 17.834168 34.039484 65.372021
F 27.142868 26.377984 55.353221
F 17.739068 26.373384 65.237521
F 26.834768 18.549184 55.501621
F 18.077468 24.222784 54.242321
F 33.448168 30.030384 62.860221
F 31.293868 34.089184 55.615821
F 27.053368 24.021584 52.013621
F 27.289868 31.700584 51.540121
F 18.050868 18.901184 57.723121
F 22.398868 23.969384 59.182721
F 29.486068 30.164484 55.611021
F 29.168068 22.416584 55.631921
F 20.194368 30.414384 55.194121
F 20.172368 22.752184 55.212021
F 29.590068 27.843484 51.652821
F 29.306068 20.167584 51.989121
F 20.607168 28.085184 51.549021
F 20.478068 20.416384 51.510721
F 29.450468 27.741484 54.415121
F 29.186868 19.882884 54.935821
F 20.337668 27.956984 54.261721
F 20.251068 20.150584 54.274721
F 29.306868 30.197284 58.280521
F 29.357868 22.456884 58.274121
F 20.129468 30.320284 57.958721
F 20.291068 22.746184 57.909121
F 31.235268 23.651284 54.659421
F 31.509768 31.502684 54.658321
F 22.691168 23.908584 54.446121
F 22.628468 31.724084 54.375521
F 31.515568 26.395284 58.213121
F 18.286268 26.875084 50.622221
F 31.560768 18.491584 58.341021
F 22.441268 26.492084 58.025721
F 22.561768 31.570384 58.925021
F 22.390968 18.849784 58.094221
F 31.506668 26.236284 55.594521
F 24.744968 22.615584 62.671821
F 31.314668 18.648084 55.738221
F 22.514268 26.526384 55.293821
F 31.399468 31.404084 59.293721
F 22.404968 18.975184 55.332021
F 31.541668 23.674084 52.008521
F 31.797168 31.745184 51.891321
F 22.710868 23.924084 51.687521
F 22.841968 31.895784 51.712421
F 33.570368 30.046884 55.651921
F 33.457868 22.592684 55.617921
F 24.730368 30.424184 55.366921
F 24.644868 22.518884 55.536821
F 33.941768 27.510984 51.980121
F 33.808068 19.993684 52.052021
F 24.862768 27.800284 51.858921
F 25.042168 20.210884 51.846121
F 33.659568 27.412784 54.634821
F 33.627368 20.042784 54.802821
F 24.956668 27.839284 54.661921
F 24.858068 19.998084 54.599021
F 33.709268 30.088984 58.351121
F 33.660168 22.546984 58.316621
F 24.783668 30.343184 58.168221
F 24.641768 22.585084 58.302721
F 27.001068 23.823784 61.688521
F 26.962268 31.519984 61.732921
F 17.998668 26.693084 57.907621
F 26.753468 33.931284 58.018021
F 17.862668 19.120184 62.427621
F 17.904868 18.510784 64.995221
F 18.206768 24.248684 51.475821
F 27.038368 26.375284 62.692421
F 22.103468 34.101584 62.559521
F 26.761268 18.840884 62.748721
F 18.353868 34.616084 50.683921
F 17.935668 18.901884 55.005121
F 17.961868 26.784484 55.202721
F 26.988068 23.733384 58.861921
F 27.156168 31.560384 59.126321
F 18.023468 31.807684 58.912621
F 24.696168 19.973084 59.110421
F 28.923768 30.191084 62.825621
F 29.152368 22.435884 62.917321
F 19.888668 30.399184 62.520221
F 20.171968 22.647284 62.492621
F 29.272768 27.589984 59.007821
F 29.291368 19.829184 59.188721
F 20.166368 27.853484 59.040621
F 20.248768 20.206884 58.709121
F 29.294668 27.549884 61.807021
F 29.267968 19.991684 61.799321
F 20.259768 27.767384 61.745821
F 20.219768 20.120284 61.510421
F 24.618868 30.281084 62.476521
F 31.441168 23.876784 59.112221
F 31.417868 23.540384 61.959321
F 31.146568 31.335884 61.937021
F 22.493068 23.913184 61.802621
F 22.202868 31.475784 61.694921
F 33.770268 19.559584 61.922421
F 33.651268 27.582284 59.219221
F 33.831668 19.906484 59.144621
F 31.408168 26.181384 62.839321
F 24.580968 20.022184 61.816921
F 31.469068 18.543384 62.765921
F 22.506668 26.509184 62.619621
F 24.806568 27.599484 61.747821
F 22.391368 18.773384 62.516421
F 31.505168 34.116084 50.657321
F 18.347868 32.013984 51.480021
F 18.247568 19.177684 50.430321
F 31.312668 34.054084 58.312121
F 19.986768 22.363484 65.331621
F 18.135768 34.707784 55.207421
F 26.635368 34.030384 62.707321
F 18.031168 24.070384 61.493221
F 17.996268 26.568584 62.537021
F 26.894268 34.056484 55.255521
F 22.472768 34.099284 65.229621
F 27.210368 34.258884 50.847821
F 22.332368 18.590784 65.161721
F 18.009968 34.297084 57.862721
F 24.226168 30.209484 65.311521
F 19.973668 30.296984 65.315121
F 26.623768 18.548784 65.449021
F 28.809868 22.332084 65.614721
F 22.352568 26.272584 65.327421
F 24.558668 22.478584 65.416121
F 28.807468 48.026584 3.541831
F 28.864168 40.323984 3.607501
F 19.962668 47.932284 3.360891
F 19.905368 40.061784 3.463771
F 28.905968 50.369884 7.084021
F 29.024268 42.800784 7.397221
F 19.989668 50.652484 6.996441
F 19.874268 42.713984 6.900591
F 28.993468 50.568984 4.430181
F 28.678368 42.956684 4.746901
F 19.943468 50.552684 4.272471
F 19.896468 42.827684 4.245061
F 19.935568 48.175684 0.665019
F 19.461468 34.701784 14.297521
F 19.842568 35.090384 7.097791
F 28.902168 47.943884 0.779749
F 30.943568 38.858284 4.560811
F 30.967368 46.698084 4.655391
F 22.278168 39.028884 4.444991
F 22.338268 46.873884 4.505241
F 33.435368 34.956484 7.602471
F 22.294968 51.941284 0.602997
F 24.142768 35.003284 14.340121
F 17.530268 51.663884 7.717411
F 19.993368 35.226084 4.414181
F 28.892068 35.074784 4.446441
F 31.144968 43.946584 1.147001
F 31.175468 36.259084 3.684321
F 30.938568 44.001184 3.927531
F 19.648568 34.850484 11.503921
F 22.385668 36.429184 3.634031
F 22.187868 44.471984 3.485311
F 31.091868 39.079084 7.454191
F 31.009168 46.625484 7.524771
F 22.087668 38.916084 7.346741
F 22.115068 46.689784 7.212871
F 33.163668 47.928684 3.760841
F 33.429268 40.263784 4.036891
F 24.638968 48.074284 3.405911
F 24.382768 40.318084 3.535231
F 33.307068 50.462184 7.459491
F 33.365368 42.820584 7.686801
F 24.460968 50.523384 7.227421
F 24.225468 42.910584 7.287841
F 33.401168 50.537584 4.669851
F 33.334368 42.824584 4.891881
F 24.571468 50.650384 4.245101
F 24.088468 42.776784 4.647751
F 33.498668 47.897784 1.035331
F 33.467768 40.139984 1.053731
F 31.304468 51.829984 3.627671
F 24.555768 35.109684 4.654341
F 21.848868 51.569684 15.350221
F 22.393868 44.162084 0.762553
F 26.552168 38.962584 4.418671
F 26.582168 46.588884 4.507321
F 28.799468 35.129484 11.748021
F 17.774068 44.401684 0.497235
F 26.641468 44.036984 0.991700
F 28.860168 35.198384 7.201001
F 28.687768 40.241884 0.928139
F 28.571168 34.881684 14.411321
F 17.866468 36.495984 3.253411
F 17.765868 36.714384 0.462118
F 24.283568 35.147484 11.638421
F 21.881668 43.820584 15.171421
F 26.564568 36.508084 3.469901
F 26.376968 43.996884 3.761891
F 26.323368 43.986984 15.251021
F 22.229668 51.772684 10.642621
F 26.537468 39.032684 7.190831
F 26.662168 46.495384 7.232571
F 28.828668 47.884784 11.127321
F 28.671668 40.167484 10.955821
F 19.860368 47.805484 10.695421
F 19.667868 40.196484 10.764621
F 33.397668 45.229884 0.261966
F 28.623868 42.943484 14.520021
F 19.774268 50.257684 14.452421
F 19.667668 42.565084 14.328721
F 28.830968 50.565484 12.005521
F 28.892968 42.700084 11.849321
F 19.933868 50.334884 11.596221
F 19.737468 42.769584 11.597921
F 28.806068 47.893484 8.316321
F 28.761968 40.170284 8.191461
F 19.864468 48.044784 8.022991
F 19.785968 40.169884 8.023361
F 30.948268 38.705084 11.922821
F 31.027668 46.473684 12.103921
F 21.826868 38.722384 11.519421
F 22.074968 46.490984 11.709221
F 21.781068 36.109184 15.140121
F 31.112068 36.312484 8.142661
F 31.309168 44.234284 8.668651
F 26.879568 51.835284 3.383491
F 22.085368 36.203284 7.870481
F 21.915368 44.132984 7.991721
F 30.791368 36.242984 15.688021
F 30.987968 36.267284 10.827821
F 31.125368 43.990884 11.296421
F 26.716768 51.754384 8.168891
F 21.874268 36.111184 10.734521
F 21.962968 43.910684 10.610921
F 30.834368 38.805384 14.602621
F 30.979168 46.664984 14.910521
F 21.738668 38.802084 14.152021
F 22.007968 46.457184 14.350021
F 33.251368 47.786984 11.175921
F 33.204368 40.166284 11.295621
F 24.404668 47.694784 10.842321
F 24.242068 39.937484 10.885321
F 33.350668 50.434784 14.740121
F 33.146668 42.857184 14.912321
F 24.329768 50.572384 14.385421
F 24.291968 42.646584 14.284521
F 32.962668 50.383684 12.106921
F 33.379368 42.598784 12.237221
F 24.330968 50.405184 11.597721
F 24.256768 42.558884 11.659721
F 33.252868 47.938184 8.416541
F 33.247368 40.235184 8.705551
F 24.382668 47.904184 8.106011
F 24.321268 40.352984 8.101601
F 33.181568 35.070184 11.904021
F 35.400968 38.853284 12.216421
F 26.514568 38.860684 11.839621
F 26.569068 46.554784 11.865921
F 35.338768 44.102684 15.978621
F 33.028868 40.218484 15.582321
F 26.645268 36.643684 0.734484
F 24.193768 40.522084 0.837991
F 26.448668 36.531884 8.128501
F 26.693268 43.937884 7.946731
F 19.764668 40.396984 0.646758
F 17.659268 44.165884 3.181801
F 24.131468 47.998784 15.225421
F 28.485668 50.647984 14.753921
F 26.573968 36.409984 10.942521
F 26.475668 43.996584 10.819921
F 33.210768 47.878684 15.808021
F 24.075368 40.047184 15.081121
F 26.432068 38.789584 14.493121
F 26.430568 46.553084 14.463521
F 30.803768 44.177084 15.702021
F 31.216768 36.229884 0.944019
F 31.217668 49.214484 0.042051
F 28.570668 40.141184 15.406121
F 19.503068 47.641084 15.288621
F 19.493168 40.004884 15.206121
F 28.559668 47.859584 15.401821
F 22.292768 36.506084 0.869809
F 26.386268 36.279984 15.334421
F 24.405368 47.950584 0.677055
F 29.030168 37.666384 0.023173
F 33.283568 35.062384 4.806351
F 17.572468 38.972684 4.302441
F 30.998168 51.766584 15.431721
F 31.067168 51.821184 0.815253
F 24.488368 34.915484 7.287931
F 33.139468 35.026384 14.691521
F 26.566168 51.629484 10.790121
F 22.173868 51.938884 7.959921
F 17.595868 38.876184 6.956921
F 17.566868 46.483384 7.232381
F 33.448368 37.542084 0.121612
F 17.744168 51.637184 10.546921
F 22.372268 51.987784 3.268341
F 17.726568 46.732684 4.357301
F 17.781168 51.926484 3.355041
F 28.928968 45.315584 0.144411
F 31.259468 41.399984 0.222789
F 28.322468 47.775684 25.504921
F 28.459968 40.069484 25.186321
F 19.205768 47.589384 25.180821
F 19.222268 39.855984 25.278121
F 28.336668 50.442284 29.009121
F 28.217868 42.644584 29.149521
F 19.240668 50.236384 28.732121
F 19.229668 42.581484 28.841521
F 28.315568 50.386884 26.149021
F 28.315168 42.656484 26.373721
F 19.289968 50.283184 25.997821
F 19.483868 42.596184 26.018821
F 28.195268 47.918884 22.668421
F 28.367868 39.919184 22.642721
F 19.347768 47.792184 22.218021
F 19.490668 39.817184 22.476521
F 30.616668 38.831184 26.433121
F 30.503168 46.375084 26.503121
F 21.504868 38.576184 26.118621
F 21.504668 46.573484 26.124821
F 34.956368 51.868084 30.073021
F 30.650268 36.369684 22.839921
F 30.626268 43.906884 22.783421
F 18.831668 47.625284 32.291121
F 21.804768 36.085784 22.537321
F 21.694068 43.708384 22.406221
F 25.840968 51.407084 22.765421
F 30.633768 36.194784 25.462621
F 30.583768 43.870284 25.618321
F 28.306468 34.845084 26.308721
F 21.570468 36.058884 25.132021
F 21.668368 43.849384 25.058221
F 30.344568 38.906184 29.131621
F 30.465868 46.566384 29.152021
F 21.274168 38.667184 28.840921
F 21.422968 46.400484 28.921521
F 32.764268 47.780884 25.790121
F 32.945068 40.059184 25.731821
F 23.694068 47.850884 25.251121
F 23.831568 39.803984 25.262021
F 32.812468 50.366084 29.303921
F 32.689668 42.842884 29.288521
F 23.709068 50.360884 28.787121
F 23.686968 42.496384 28.928521
F 32.541368 50.348584 26.678421
F 32.988168 42.742684 26.626221
F 23.750168 50.387384 26.097821
F 23.667968 42.413084 26.083921
F 32.671468 47.720684 23.010821
F 32.808868 40.377084 22.941721
F 23.807568 47.653284 22.645821
F 23.854768 39.933484 22.561321
F 26.035368 36.163584 18.022921
F 21.481868 51.663684 25.124421
F 26.330768 38.657284 25.867521
F 26.021868 46.458984 26.179721
F 19.054568 39.709084 32.359021
F 21.287368 35.977384 32.308621
F 25.871768 51.727584 29.903021
F 23.929668 34.773784 18.989421
F 26.084368 36.033684 22.676121
F 26.187368 43.911084 22.683721
F 28.373268 34.995684 19.032321
F 24.150168 42.709484 19.127921
F 34.953068 51.540984 23.062621
F 28.359168 35.018484 21.842921
F 26.032268 36.041984 25.370021
F 26.141468 43.850784 25.405821
F 32.921368 42.911984 19.191521
F 24.092568 42.493084 21.784621
F 26.135568 38.726184 28.783721
F 25.923768 46.727084 28.817021
F 26.001968 46.563884 21.764621
F 32.646168 34.838184 29.203221
F 28.249568 47.895384 29.928721
F 28.102968 40.090184 30.012121
F 19.088568 47.624784 29.641521
F 19.110668 39.998784 29.690021
F 19.402368 34.770784 26.233421
F 30.378868 36.333284 29.965421
F 30.230668 43.924484 30.369121
F 26.135268 38.605284 21.712321
F 21.344268 36.040784 29.603221
F 21.421368 43.765284 29.880321
F 26.162868 51.856684 18.442021
F 32.910668 50.256184 19.218921
F 23.893168 50.411084 19.120621
F 21.512268 51.575084 29.676821
F 30.706368 51.691884 18.308821
F 32.566368 47.877684 30.187621
F 32.655768 40.141984 30.063321
F 23.492468 47.805384 29.836021
F 23.643668 39.788984 29.693021
F 26.296668 44.001684 17.983121
F 25.942668 36.075084 32.417521
F 21.123768 51.408984 32.330921
F 23.796568 50.161584 21.708321
F 25.863568 36.234584 29.676521
F 25.923568 43.877984 29.718021
F 30.626368 51.780484 25.430221
F 26.181868 38.831884 18.919321
F 25.999668 51.718384 25.478621
F 28.480468 47.736184 18.098321
F 28.479768 40.121884 18.053221
F 19.491668 47.661084 17.991021
F 19.457368 39.982184 17.867421
F 28.158568 50.525184 21.757921
F 28.439768 42.620084 21.934621
F 19.300168 50.359784 21.334921
F 19.439168 42.500684 21.661621
F 28.439568 50.388384 19.112121
F 28.403768 42.660384 19.106721
F 19.500468 50.319884 18.625821
F 19.478768 42.528584 18.843421
F 30.718768 39.049084 19.097221
F 30.642168 46.437884 19.295721
F 22.003068 38.883084 18.979421
F 21.893068 46.492584 18.787521
F 26.282868 46.631584 18.998221
F 30.655868 36.353884 18.506921
F 30.651268 43.931584 18.323921
F 30.431268 51.665684 22.752821
F 21.569968 36.113384 18.106921
F 21.790868 43.824584 18.077721
F 30.647768 38.960084 21.818121
F 30.502668 46.553784 21.971321
F 21.724168 38.682884 21.624621
F 21.670468 46.285584 21.426121
F 33.054168 47.761184 18.574321
F 32.937968 40.364984 18.353021
F 24.106368 47.969184 17.950821
F 24.068468 40.261384 17.900721
F 32.791468 50.476484 21.958521
F 32.930468 42.871384 22.011921
F 23.483068 47.577784 32.611621
F 21.824368 51.771984 18.133321
F 21.670968 51.510784 22.435621
F 34.982168 36.188384 22.880421
F 30.547068 51.795884 30.017721
F 32.869468 34.852984 19.272721
F 19.340668 34.873584 21.674321
F 32.754668 34.837284 22.057321
F 23.741268 34.792784 26.281721
F 23.854768 34.834584 21.610221
F 23.634968 34.753984 28.861621
F 19.386168 34.767784 18.885621
F 35.130968 36.251584 25.618321
F 35.258468 44.315584 18.634321
F 34.740068 36.230584 30.227321
F 25.795168 51.683084 32.547321
F 21.205968 43.793784 32.584421
F 25.900568 43.902984 32.448021
F 27.331768 47.456184 47.233321
F 27.375468 39.662384 47.357321
F 18.280868 47.518784 46.979721
F 34.611568 35.976084 40.188821
F 34.764868 39.001584 36.620021
F 27.176768 42.097784 48.143421
F 34.278968 43.572084 44.662221
F 21.091468 46.401784 33.506021
F 27.577368 47.367084 44.273921
F 27.737668 39.588184 44.474021
F 18.483668 47.585884 43.994321
F 18.745968 39.708684 44.193421
F 29.817668 35.868684 47.334821
F 34.741568 51.516884 40.022421
F 20.631568 38.460284 48.061621
F 20.481768 46.265584 47.821021
F 21.052368 51.482384 36.927221
F 34.045468 37.972784 48.461321
F 29.822168 43.535884 44.703821
F 34.099068 46.162584 43.599321
F 20.786068 35.732084 44.292621
F 20.812268 43.710784 44.282921
F 34.408368 35.605084 44.682721
F 34.606468 38.618384 41.126021
F 29.526868 43.448184 47.541121
F 18.543468 39.784284 46.887121
F 20.614868 35.868484 47.046621
F 20.638968 43.770584 46.981521
F 31.985668 47.261584 47.453221
F 32.069568 39.561784 47.263721
F 22.816868 47.343784 46.800621
F 22.863968 39.669484 47.058021
F 21.284168 38.599484 33.402821
F 21.098768 51.586484 39.681521
F 22.907768 49.899584 47.823321
F 22.722668 42.358884 47.950921
F 31.928468 47.481684 44.611821
F 32.095768 39.708584 44.644821
F 23.136268 47.687384 44.199021
F 22.967168 39.676384 44.408321
F 18.384868 50.045784 47.978621
F 32.564068 42.637384 33.858821
F 25.125868 38.461784 48.019121
F 25.044668 45.987484 48.110821
F 32.433268 50.518484 33.649821
F 25.146468 35.919284 47.275021
F 27.951268 50.398984 33.584521
F 25.891468 46.399284 33.535521
F 25.298468 35.862784 44.482021
F 25.305168 43.638684 44.367821
F 34.143968 43.310984 47.443321
F 34.786568 46.433684 36.696721
F 27.986468 42.615384 33.601021
F 18.435768 42.390784 47.842621
F 25.516368 51.531984 37.064621
F 25.093468 43.497884 47.309221
F 25.605768 43.659384 37.098421
F 25.616668 51.414484 39.761721
F 27.853268 50.381384 36.459521
F 28.001568 42.547184 36.329521
F 18.823668 50.259584 35.962821
F 18.786968 42.377784 36.023921
F 34.241268 51.166784 44.728121
F 23.634168 42.437684 33.445721
F 29.685768 38.455384 47.999721
F 20.632268 51.166484 46.817321
F 30.553268 36.081084 32.589621
F 27.989168 47.895284 32.612621
F 25.037868 51.369584 46.862221
F 29.608168 46.120084 48.095821
F 25.611068 36.052784 39.775121
F 29.768968 51.360484 44.312521
F 25.328168 46.280184 43.508221
F 30.250468 38.586884 36.278321
F 30.310568 46.647284 36.531921
F 21.265168 38.609884 35.942021
F 21.195268 46.393784 36.225721
F 30.245968 46.514084 33.725621
F 30.250168 51.586284 37.431221
F 32.505668 50.488284 36.295021
F 32.463968 42.775784 36.742021
F 23.333068 50.272484 36.097521
F 23.276268 42.514784 36.274221
F 34.214168 35.515484 47.283321
F 19.065568 50.067184 33.281121
F 34.714368 43.877884 37.590621
F 25.508168 51.668584 44.101621
F 34.907068 38.692084 33.865221
F 34.326168 38.208484 43.735921
F 18.982968 42.323884 33.329321
F 32.488068 47.715384 32.834521
F 29.963868 35.839784 44.581921
F 25.397268 38.484084 43.575021
F 34.792668 51.618384 37.140121
F 27.243268 50.023284 47.944321
F 31.699268 49.879584 48.301621
F 25.628068 38.526684 36.190321
F 25.806068 46.299384 36.282221
F 27.803368 47.660084 40.182921
F 27.872268 39.842084 39.790221
F 18.831468 47.517684 39.382221
F 18.808068 39.689084 39.533921
F 27.610968 49.962084 43.433721
F 27.494268 42.282484 43.684421
F 18.674268 50.244384 43.096521
F 18.580768 42.301684 43.396921
F 27.813068 50.260084 40.824621
F 27.650368 42.401584 40.868321
F 18.848068 50.147284 40.367421
F 18.834168 42.241984 40.566321
F 27.966068 47.715084 37.522821
F 27.903768 39.957884 37.072921
F 18.807868 47.617484 36.781421
F 18.853168 39.806384 36.838421
F 30.044368 38.419984 40.826321
F 29.973268 46.209084 40.854321
F 20.915968 38.489084 40.586921
F 21.128168 46.417084 40.547221
F 23.579368 50.243284 33.318421
F 30.152568 35.957384 37.104621
F 30.005368 44.067084 37.197721
F 33.918568 51.231284 47.428521
F 21.256768 36.060484 37.083021
F 20.823868 43.711184 36.962121
F 33.891968 45.764884 48.535721
F 30.098768 35.865484 39.805221
F 29.791568 43.664484 39.864521
F 30.352268 38.734884 33.594621
F 20.995468 35.951684 39.648621
F 20.920568 43.789184 39.746521
F 29.917168 38.607584 43.444721
F 29.924368 46.049784 43.541321
F 20.888368 38.284184 43.167921
F 20.881768 46.191184 43.274821
F 32.180568 47.705484 39.828121
F 32.311568 39.882284 40.173021
F 23.416668 47.751984 39.707821
F 23.296068 39.743884 39.793721
F 31.957668 50.044284 43.658621
F 32.075068 42.282884 43.818221
F 23.304668 50.340184 43.383521
F 23.129068 42.198584 43.389521
F 32.373968 50.220384 40.894821
F 32.038368 42.489084 41.169821
F 23.289468 50.297084 40.572821
F 23.089968 42.370584 40.588921
F 32.575768 47.945984 37.202921
F 32.343568 40.083684 37.413621
F 23.516868 47.667784 36.977321
F 23.350368 39.838384 37.006421
F 34.231468 46.361684 40.856521
F 31.826868 42.168184 48.195321
F 25.528168 38.571284 40.750321
F 25.403168 46.250984 40.766021
F 25.877768 38.697484 33.465921
F 20.967768 51.510884 44.143921
F 25.378468 43.671084 39.830121
F 29.512968 51.136284 47.200721
F 25.723768 35.949384 36.939321
F 30.251568 43.958384 32.948821
F 34.361768 43.697384 40.298121
F 30.011068 51.599884 40.145421
F 32.462968 34.764184 36.694221
F 30.111168 51.645584 32.692121
F 32.625668 34.889984 33.988721
F 28.153468 40.081384 32.667321
F 27.903968 34.596484 36.205821
F 34.615568 36.262384 37.440021
F 35.065168 51.451784 32.928721
F 28.199868 34.899584 33.532721
F 23.506468 34.815984 33.369921
F 18.951368 34.841284 36.033421
F 34.751268 44.012384 32.828921
F 18.500268 34.679984 43.368721
F 34.808868 36.023384 33.042321
F 19.065868 34.792084 33.232821
F 23.355368 34.746884 36.075821
F 23.312768 34.721384 40.695621
F 32.688868 40.063184 32.910221
F 27.697368 34.603684 40.884121
F 23.604968 39.691484 32.455121
F 27.233068 49.771184 50.707121
F 27.126068 41.972884 50.827821
F 20.358068 51.071584 51.374621
F 18.077768 47.519784 54.437421
F 29.483268 38.117784 50.784321
F 29.350368 45.968084 50.801921
F 20.426368 38.554584 50.772321
F 20.442468 46.130584 50.625521
F 31.451968 49.811084 50.896221
F 31.440468 41.981784 50.796921
F 22.579668 49.701684 50.632621
F 22.783668 42.201184 50.712621
F 33.677468 37.773684 51.078021
F 33.742668 45.783984 51.241921
F 25.029868 38.329584 50.780621
F 24.879068 45.884384 50.753521
F 27.104068 47.182784 54.621021
F 26.996868 39.176884 54.389621
F 25.079468 35.719484 51.583721
F 33.402668 35.088384 61.992121
F 26.826668 49.413184 58.100021
F 27.089768 41.696484 57.896221
F 18.260468 39.904484 51.523121
F 20.204968 51.116584 58.914921
F 27.158268 49.821084 55.362521
F 27.057668 41.783384 55.243321
F 33.284068 50.546084 61.961821
F 17.828468 49.724384 62.488421
F 27.155168 47.308184 51.705621
F 27.220768 39.421784 51.622721
F 20.384468 51.062884 54.117621
F 18.115168 50.118684 55.202621
F 29.244868 37.954884 55.394821
F 29.482068 45.709984 55.377721
F 20.393068 38.306084 55.107021
F 20.297568 46.119884 55.218721
F 29.318968 51.171884 51.787121
F 17.934568 47.155284 61.839521
F 29.271268 43.460184 51.565621
F 24.947668 35.549584 54.397921
F 20.694368 35.972884 51.577521
F 20.566968 43.531084 51.590621
F 29.244468 51.118584 54.595421
F 33.720768 35.236084 59.185721
F 29.369568 43.097584 54.357921
F 18.014968 49.924384 50.691821
F 20.553668 35.856384 54.257221
F 20.162768 43.587584 54.377621
F 29.136568 37.970884 58.131221
F 29.122968 45.637384 58.126821
F 20.133768 37.899884 57.810521
F 20.072668 45.854384 57.997721
F 31.693068 47.056884 54.704521
F 31.420168 39.190884 54.491021
F 22.670768 47.106184 54.427821
F 22.708268 39.557784 54.435721
F 31.328668 49.300784 58.253621
F 31.506268 41.620684 58.145421
F 22.356068 49.844584 57.911721
F 22.460468 41.805784 58.099921
F 31.468168 49.719884 55.545521
F 31.459168 41.767084 55.340921
F 22.422368 49.693284 55.274921
F 22.403468 42.155784 55.219021
F 31.523568 47.133384 51.953921
F 31.524468 39.349184 51.830421
F 22.766468 47.193384 51.675621
F 22.741468 39.666484 51.583321
F 33.425068 37.794284 55.432521
F 33.671668 45.414884 55.542621
F 24.754668 38.169384 55.424121
F 24.788968 45.742484 55.417121
F 33.717268 50.899784 51.894121
F 20.168868 35.505784 59.072821
F 33.754968 42.964984 52.010421
F 18.057968 39.403284 58.804021
F 29.112668 35.322384 59.131821
F 24.940468 43.324684 51.731521
F 33.933368 50.732884 54.670021
F 29.186768 35.392384 54.389621
F 33.795868 42.792684 54.685221
F 24.790768 50.937484 54.395121
F 18.147268 47.339484 51.615521
F 24.724168 43.308084 54.467221
F 33.583368 37.856984 58.253721
F 33.488368 45.244884 58.227821
F 24.720968 37.983684 58.110521
F 24.675068 45.744784 58.103521
F 26.986668 46.857584 61.793021
F 26.815068 39.074384 61.813121
F 24.426168 35.263084 61.785421
F 33.519668 35.260484 54.602221
F 24.846468 50.953384 51.588821
F 29.470468 35.465484 51.815521
F 26.599568 49.303384 62.739421
F 26.791868 41.620284 62.579821
F 33.675968 35.242084 51.885821
F 24.508168 50.848684 61.657921
F 26.952368 46.873084 59.006721
F 26.985868 39.296584 58.870321
F 21.967968 41.592284 65.233121
F 24.637268 35.359784 59.022521
F 29.015068 37.623584 62.912921
F 28.994668 45.393184 62.798221
F 20.047068 38.116084 62.525421
F 20.225068 45.801984 62.587121
F 29.063468 50.706184 59.105521
F 18.390468 42.401684 50.462721
F 29.275368 43.077484 59.017921
F 17.867768 42.038484 62.605621
F 24.724968 43.064484 58.735121
F 20.272068 43.192084 58.894621
F 28.859668 50.472784 61.870021
F 28.994568 35.041184 61.821721
F 29.115268 42.813684 61.752421
F 20.210268 50.801384 61.494121
F 18.009368 42.303884 55.382421
F 20.168868 43.166484 61.565421
F 24.665268 42.890284 61.483321
F 17.871368 50.065484 57.925021
F 31.386068 46.544184 61.873521
F 31.389468 38.914684 61.966721
F 22.472068 46.990084 61.545421
F 22.329368 39.301184 61.693321
F 20.161668 45.649184 65.347921
F 33.649668 42.696584 62.167621
F 30.996668 49.217484 62.816121
F 31.378168 41.414584 62.884421
F 22.294368 49.485184 62.604721
F 22.311568 41.799584 62.549821
F 31.376868 46.738884 59.188621
F 31.426268 39.109884 59.164321
F 22.253568 47.230384 58.975521
F 22.449168 39.173584 58.901721
F 33.517568 37.487184 62.940621
F 33.429968 45.410984 63.106621
F 24.445968 37.885884 62.599421
F 24.621168 45.540984 62.504421
F 33.473768 50.689984 59.182621
F 18.230368 39.740584 54.350021
F 33.641968 42.784884 59.389321
F 24.582868 50.736084 58.895321
F 19.957068 35.459484 61.763421
F 17.831668 47.466384 59.162021
F 17.973468 42.124384 58.084621
F 17.965268 39.474484 61.515821
F 17.659668 49.581684 65.315021
F 20.194668 37.931084 65.283221
F 17.549668 41.851884 65.244721
F 26.568468 41.558084 65.305021
F 22.190168 49.356884 65.387221
F 24.323968 38.005484 65.496721
F 24.584668 45.429584 65.336121
F 26.807668 49.288284 65.395821
F 28.832768 55.512284 3.410181
F 28.983968 63.563084 0.740022
F 19.958568 55.710384 3.257681
F 19.851568 63.336184 3.397491
F 28.809768 58.092784 7.119241
F 28.705668 65.998784 4.386671
F 19.829568 58.189484 7.006501
F 19.924168 65.777884 6.962341
F 28.835168 58.145184 4.296031
F 28.922268 63.349784 3.463721
F 19.945768 58.297984 4.180201
F 19.785368 66.039684 4.170881
F 19.851568 63.631384 0.684531
F 22.337268 67.524284 0.596734
F 28.873468 55.681184 0.563815
F 24.460668 63.477484 0.566393
F 31.197868 54.584184 4.711801
F 31.020668 62.212284 4.677411
F 22.209068 54.456184 4.254661
F 22.127368 61.930684 4.149661
F 18.030668 59.716984 0.515078
F 29.052068 68.547584 -0.137220
F 33.455168 60.780684 0.153099
F 17.862768 54.414784 4.277311
F 31.013768 59.731084 3.534331
F 30.984168 67.273884 3.655391
F 22.261368 59.464384 3.235801
F 21.934168 67.451684 3.314921
F 31.080468 54.447884 7.335331
F 31.123868 62.071184 7.363801
F 22.265968 54.529584 7.011211
F 21.994768 61.945484 6.969631
F 33.405868 55.807484 3.810771
F 33.201768 65.934984 4.708161
F 24.441368 55.556384 3.334191
F 24.297268 63.380884 3.189561
F 33.162768 58.317384 7.540141
F 30.927468 67.373084 8.083041
F 24.266468 58.217284 7.187541
F 24.093768 65.911584 7.046541
F 33.353468 58.424184 4.594911
F 33.390468 65.890284 7.477961
F 24.330268 58.115984 4.336001
F 24.170868 65.892184 4.173011
F 33.261568 55.666484 1.199611
F 33.276368 63.430684 3.688291
F 26.632668 59.674884 0.668140
F 33.408368 63.364984 0.968325
F 20.234568 55.887384 0.544521
F 30.825568 59.721384 15.415221
F 26.800768 54.405884 4.699951
F 26.537268 62.120684 4.190291
F 26.317168 67.203684 15.618221
F 28.676968 63.546884 15.353121
F 28.600268 55.629084 15.591521
F 19.631768 55.639084 15.212121
F 31.162668 59.543784 0.862573
F 22.484468 59.819084 0.506901
F 26.524768 59.484084 3.400001
F 26.476268 67.345784 3.563761
F 21.965968 59.509784 15.292221
F 26.822468 67.323784 0.753981
F 26.593868 54.362084 7.287121
F 26.695168 62.134084 6.980671
F 28.937768 55.659884 10.850721
F 28.853568 63.521784 10.482321
F 19.947868 55.411584 10.698821
F 19.677068 63.139484 10.530221
F 28.565268 58.466584 14.368021
F 28.554568 66.096384 14.581221
F 19.629168 58.195284 14.200321
F 19.629068 65.660284 14.181821
F 28.660868 58.170084 11.470021
F 28.694068 65.961984 11.730421
F 19.819368 58.050684 11.596821
F 19.612568 65.814084 11.576121
F 28.826068 55.598784 8.222301
F 28.792368 63.622784 7.754711
F 19.812468 55.624284 8.014681
F 19.663768 63.154584 7.736411
F 30.913468 54.278784 11.876121
F 30.876468 62.141784 11.812921
F 22.009768 54.256884 11.850021
F 22.021068 61.943484 11.432021
F 30.782268 59.580884 8.204171
F 28.505768 66.258284 7.166791
F 22.098468 59.373084 7.931051
F 21.903468 67.186484 7.958691
F 30.872168 59.693984 10.824821
F 30.956468 67.152284 10.805821
F 22.033768 59.352384 10.614521
F 21.888368 67.034484 10.708221
F 30.900468 54.389984 14.663221
F 30.768068 62.320184 14.525621
F 21.881168 54.145784 14.530821
F 22.074468 61.901684 14.190821
F 33.060168 55.627784 10.996721
F 33.159368 63.417384 11.055121
F 24.468568 55.546984 10.851621
F 24.089768 63.372184 10.594521
F 33.024068 58.248784 14.514821
F 32.849168 65.895184 14.538421
F 24.112168 58.139484 14.318521
F 23.972668 65.937984 14.538521
F 32.998868 58.133784 11.787921
F 33.237468 65.981684 11.745921
F 24.262168 58.216284 11.662421
F 24.095468 65.942284 11.666121
F 33.326768 55.562184 8.336311
F 33.166068 63.482084 8.336741
F 24.332268 55.727684 8.250271
F 24.380268 63.340984 7.864921
F 33.156168 63.296084 15.232721
F 24.260668 63.446384 15.411221
F 26.794768 54.251184 11.808521
F 26.576368 62.250084 11.581321
F 24.074068 55.592684 15.308221
F 30.829168 67.364284 15.456021
F 26.565068 59.507384 7.827391
F 26.048068 67.355184 8.172051
F 33.121868 55.665784 15.553021
F 19.776868 63.044684 15.078321
F 26.434168 59.572484 10.639321
F 26.471968 67.349184 10.927321
F 26.153568 59.647884 15.294921
F 31.456268 67.207384 0.898563
F 26.321768 54.408984 14.527021
F 26.478068 62.252584 14.435221
F 21.730968 67.118384 15.500821
F 24.450668 55.756384 0.503616
F 17.718768 61.869184 4.246711
F 17.775768 67.521984 0.234008
F 29.025468 53.178484 -0.220962
F 17.729468 59.287984 3.107911
F 17.523968 67.168784 2.964531
F 33.665268 68.653384 0.094648
F 31.233468 56.902984 0.100251
F 17.649668 66.948184 7.841431
F 31.410468 64.689284 -0.091193
F 33.459968 52.933084 0.346351
F 17.523868 61.857984 6.814971
F 17.816368 52.094984 0.581733
F 17.498168 59.335484 10.578921
F 17.486068 67.107584 10.556921
F 26.790068 51.890084 0.562766
F 26.280368 51.908584 15.607621
F 31.067968 51.819284 8.228131
F 30.879868 51.808884 11.006121
F 24.765668 68.826984 -0.107022
F 26.600768 57.003684 -0.286950
F 26.645568 64.776384 -0.046405
F 29.019768 60.843784 0.058825
F 28.101468 55.586184 25.489721
F 28.359768 63.204884 25.427321
F 19.171468 55.470284 25.229921
F 19.260768 63.053684 25.070321
F 28.303868 58.136084 28.986021
F 28.223168 65.769984 29.440721
F 19.027668 58.000184 28.727721
F 19.133668 65.623284 28.696121
F 28.127568 58.116284 26.293221
F 28.429368 65.749084 26.661621
F 19.224568 58.161784 26.057621
F 19.431668 65.699084 25.867521
F 28.038968 55.391584 22.744721
F 28.581468 63.278584 22.615221
F 19.323868 55.297784 22.480121
F 19.363668 63.278984 22.379321
F 30.233468 54.329684 26.407121
F 30.591668 62.115184 26.353021
F 21.427468 54.273884 25.942921
F 21.394668 61.889284 26.246521
F 30.625468 59.361084 22.680321
F 30.734268 67.285284 22.983421
F 21.582768 59.575884 22.557021
F 21.633968 67.035184 22.490921
F 30.512568 59.620684 25.517721
F 30.736568 67.019084 25.619321
F 21.424468 59.284084 25.172621
F 21.728968 67.108584 25.242221
F 30.244568 54.356584 29.060521
F 30.526968 62.049284 29.081721
F 21.536668 54.229084 28.686821
F 21.620068 61.762284 28.992521
F 32.584468 55.563984 25.735721
F 32.968968 63.292484 25.553521
F 23.576968 55.691084 25.327921
F 23.715068 63.184284 25.330521
F 32.656068 58.183184 29.342121
F 32.883668 65.747784 29.280321
F 23.822668 58.103884 28.987321
F 23.684968 65.620184 29.073321
F 32.545868 58.219984 26.528221
F 33.125868 65.752984 26.597521
F 23.704768 58.261584 26.266421
F 23.854468 65.751084 26.347821
F 32.752968 55.532284 22.962021
F 32.935168 63.278484 22.911121
F 23.799268 55.494384 22.571021
F 23.989568 63.136084 22.597521
F 26.049568 54.408484 19.093921
F 19.109568 62.986684 32.484521
F 25.787868 54.307584 26.264821
F 26.161768 61.863184 26.250421
F 21.282268 66.833084 32.687821
F 32.696268 58.230084 18.952421
F 26.090868 59.277484 22.553921
F 26.335468 67.205284 22.850021
F 33.007268 58.192784 21.836021
F 24.334968 63.362184 18.134621
F 25.933468 59.329384 25.305621
F 26.282068 66.946984 25.495421
F 23.989668 55.668084 18.065821
F 25.983168 53.931784 21.760521
F 25.905168 54.162184 28.881421
F 26.107368 61.893184 28.957821
F 32.816168 65.871584 19.155021
F 24.141468 65.850284 22.082421
F 28.002768 55.541884 29.951821
F 28.130068 63.148684 29.905121
F 19.168568 55.408484 29.685421
F 19.210268 63.120384 29.715221
F 30.486168 59.433184 30.014221
F 30.564268 67.031084 30.088021
F 21.480768 59.178284 29.670821
F 21.213568 66.798584 29.936821
F 23.849468 58.095884 21.555121
F 26.299168 67.264884 18.410621
F 26.045268 59.524884 18.162421
F 26.380568 61.817984 21.749021
F 32.518268 55.564284 29.956721
F 32.918968 63.191284 30.094621
F 23.766268 55.449884 29.571121
F 23.810368 63.130784 29.953421
F 32.901968 65.903184 21.894221
F 23.796268 58.214584 18.838021
F 25.970468 59.363084 29.826121
F 25.784968 67.079284 29.925921
F 26.451468 61.932784 19.012721
F 24.095068 65.812984 19.377321
F 28.374068 55.643284 18.336321
F 28.607568 63.414184 18.225821
F 19.290268 55.554884 17.907921
F 19.656668 63.181984 17.805721
F 28.433168 57.979084 21.822921
F 28.573968 65.981184 21.913321
F 19.395068 58.054984 21.554721
F 19.471368 65.739984 21.467221
F 28.300868 58.147384 18.977321
F 28.648068 66.069784 19.149021
F 19.530768 58.019884 18.891621
F 19.445368 65.756284 18.708921
F 30.701868 54.332284 19.203921
F 30.791868 62.087784 19.117521
F 21.637568 54.363984 18.862921
F 21.904568 62.148884 18.931521
F 30.537768 59.585284 18.097521
F 30.722368 67.423084 18.089521
F 21.634568 59.561584 17.988321
F 21.807568 67.150284 18.340921
F 30.398768 54.190484 21.963421
F 30.894768 61.928884 21.911321
F 21.726868 54.109184 21.644721
F 21.639368 62.191384 21.568821
F 32.931368 55.746484 18.153521
F 32.967968 63.251784 17.968021
F 35.073368 54.433184 26.530421
F 19.068268 55.426184 32.394621
F 21.167968 59.122384 32.426821
F 23.693868 63.075584 32.641421
F 28.244168 55.352784 32.848021
F 25.829668 66.887384 32.648221
F 28.151568 62.971384 32.516621
F 23.235568 55.214084 32.398721
F 27.429368 55.085584 47.072421
F 27.410268 62.800784 47.180021
F 18.561368 55.189484 46.753421
F 18.365468 62.935584 46.761221
F 27.545768 57.762884 47.981121
F 27.397968 65.375884 47.973321
F 23.532568 57.759384 33.240421
F 34.890468 59.393084 32.802221
F 27.679468 55.290284 44.442121
F 27.456468 62.785884 44.572521
F 18.536668 55.329684 44.029821
F 30.522768 67.096784 32.804421
F 18.535068 63.029584 44.019721
F 29.567768 61.431284 48.135221
F 20.790168 53.908084 47.651421
F 20.594368 61.556984 47.830121
F 29.767068 59.080584 44.311221
F 29.750368 66.654784 44.487321
F 20.816868 59.020484 44.130521
F 20.744768 66.668884 44.364121
F 29.837768 58.940684 47.195021
F 29.694968 66.689884 47.206621
F 20.395468 58.943184 46.823821
F 20.730568 66.672684 47.171221
F 31.885568 55.264984 47.228521
F 31.995268 62.715484 47.251921
F 23.088168 55.175084 46.835621
F 23.060168 62.747684 47.002521
F 34.685368 53.949884 41.138521
F 34.289368 66.763184 47.435121
F 22.796168 57.694984 47.696021
F 22.925668 65.250984 47.979621
F 32.327868 55.363984 44.520921
F 32.077868 62.838284 44.531521
F 23.020368 55.323684 44.208121
F 23.025368 62.988284 44.168721
F 34.340668 66.698484 44.671721
F 34.765568 59.294484 37.439121
F 25.260768 53.943484 47.920821
F 25.215268 61.418484 48.102421
F 18.207168 57.611284 47.869221
F 18.855668 65.760884 33.297821
F 25.294168 59.029384 44.433721
F 25.237668 66.682384 44.412621
F 34.898868 66.782184 37.420221
F 25.912368 61.717384 33.559321
F 25.258568 58.964784 47.177121
F 25.126168 66.659984 47.075421
F 29.655068 53.902984 48.061921
F 34.034468 53.741184 48.231621
F 27.851868 57.906284 36.320621
F 27.925568 65.651184 36.235821
F 18.910868 57.847684 36.021921
F 18.787768 65.828884 36.190921
F 18.587268 65.513284 43.283021
F 34.815368 59.131384 40.098321
F 18.345668 65.490084 47.852421
F 34.649868 61.755284 40.946621
F 30.549968 54.080484 33.696721
F 31.905068 57.681984 48.378821
F 32.716168 58.014784 33.593021
F 25.590768 67.078084 37.352621
F 23.490768 65.700284 33.351321
F 34.179468 58.879384 47.490621
F 30.253068 54.294384 36.452821
F 30.259168 61.881084 36.388721
F 20.958468 54.085184 36.069321
F 21.249368 61.810684 36.044921
F 34.411368 53.770184 43.800021
F 30.391668 61.888284 33.553321
F 32.594568 57.999184 36.375121
F 32.520668 65.767984 36.424421
F 23.528268 57.758084 36.092121
F 23.402768 65.693684 36.104621
F 35.138968 67.141584 33.024421
F 18.863968 58.023384 33.315721
F 28.149168 57.790384 33.585721
F 21.332568 61.633784 33.211521
F 18.668068 55.422984 37.055821
F 28.192968 65.616784 33.458021
F 20.967968 53.923284 33.337521
F 34.663368 66.845684 40.154021
F 34.017468 61.531284 48.274221
F 25.425168 61.570884 43.554421
F 32.795068 65.785684 33.823521
F 34.415168 59.098484 44.655521
F 25.739168 54.048684 36.042221
F 25.605468 61.936284 36.195121
F 27.878968 55.236284 39.843821
F 27.685668 62.886084 39.881421
F 18.681368 55.474084 39.707021
F 18.667468 63.051084 39.731821
F 27.540268 57.779084 43.434621
F 27.406468 65.418084 43.697521
F 18.526568 57.874684 43.191521
F 20.701268 69.404784 47.934021
F 27.665468 57.800084 40.716221
F 27.663468 65.391284 41.083221
F 18.702268 57.941384 40.597021
F 18.657768 65.639284 40.679221
F 27.871268 55.331884 37.090721
F 27.986168 63.096084 37.204221
F 25.664168 54.209184 33.355021
F 18.841468 63.178784 37.044521
F 30.093068 54.183184 40.928621
F 29.915768 61.770184 40.821721
F 21.078268 54.160684 40.610721
F 20.978568 61.565884 40.616821
F 30.193968 59.265184 37.146821
F 30.050268 67.048284 37.413721
F 21.205268 59.086384 36.790421
F 20.997368 67.122984 37.084921
F 30.083368 58.945384 39.799521
F 29.953368 66.789084 40.072621
F 20.967268 59.101884 39.748521
F 20.834268 67.093384 39.884421
F 30.002468 54.054984 43.810621
F 29.598068 61.726784 43.563221
F 20.848768 54.200284 43.316221
F 20.796368 61.630984 43.215021
F 32.406968 55.269584 40.152221
F 32.315168 63.053184 40.179821
F 23.334368 55.376084 39.652521
F 23.207568 63.099184 39.857521
F 32.194568 57.872284 43.729321
F 32.036868 65.508184 43.720021
F 23.123268 57.888484 43.332021
F 23.088068 65.537884 43.329821
F 32.348068 57.826484 40.876421
F 32.325768 65.673884 40.988021
F 23.211868 57.864084 40.520721
F 23.198568 65.747684 40.636221
F 32.531868 55.509184 37.350121
F 32.563768 63.347084 37.457921
F 23.242568 55.205084 36.923121
F 23.386568 63.158484 37.156821
F 25.500168 59.139484 39.774521
F 25.676268 66.702784 39.984621
F 25.541668 54.146384 40.645621
F 25.379068 61.778584 40.676721
F 25.532968 54.367284 43.348321
F 32.030068 65.338384 48.195521
F 25.563868 59.308084 37.033821
F 29.915268 69.472084 40.874721
F 34.172168 61.668984 43.661621
F 29.423268 69.317984 48.091721
F 32.930068 55.377184 32.811621
F 34.047068 69.329284 48.258021
F 25.161368 69.262984 47.893021
F 35.006868 61.962784 33.556021
F 29.738468 69.344484 43.672521
F 21.030668 69.347984 43.315121
F 34.751868 61.921884 36.474121
F 25.547868 69.720784 36.240021
F 32.794268 63.295384 32.914521
F 34.832468 54.179784 36.452221
F 25.841368 69.688384 33.544621
F 21.019268 69.645484 40.505921
F 34.236468 69.264884 43.849921
F 30.267568 59.164484 32.667621
F 25.956368 59.047484 32.635021
F 27.038568 57.687984 50.639121
F 27.262668 65.329784 50.745621
F 20.483368 69.094484 50.740321
F 20.191768 53.293184 65.233221
F 29.395568 53.653184 50.725321
F 29.664268 61.349984 50.974021
F 20.552268 53.729984 50.354721
F 20.469368 61.621684 50.633121
F 31.433068 57.376184 51.171221
F 31.728168 65.297084 50.829021
F 22.588368 57.476784 50.373521
F 22.762668 65.287484 50.708721
F 33.721268 53.649484 50.879821
F 34.024168 61.285984 50.970621
F 24.976568 53.610384 50.609021
F 24.929168 61.517984 50.760321
F 26.740168 54.930084 54.268721
F 27.268568 62.327084 54.236821
F 18.168868 57.695784 58.037121
F 18.416368 62.798184 54.244921
F 26.783968 57.205184 58.262821
F 26.894768 65.027484 57.982921
F 20.494868 68.854984 55.176421
F 17.994868 57.469884 62.399521
F 26.925668 57.290084 55.356621
F 27.074168 64.979784 55.129321
F 33.654668 53.285784 55.684021
F 33.970968 66.413584 51.673621
F 27.140368 54.930684 51.627121
F 27.384268 62.639684 51.486321
F 17.883968 64.892684 65.079421
F 18.060468 57.099684 65.120221
F 29.144068 53.295484 58.253521
F 29.368268 61.235784 55.594221
F 20.160468 53.547084 55.292921
F 20.515768 61.294584 55.136421
F 29.244368 58.630084 51.839221
F 29.520468 66.765584 51.696521
F 20.435368 58.910184 51.365221
F 20.398668 66.397584 51.365921
F 29.235268 58.678184 54.506121
F 29.265668 66.337584 54.360821
F 20.297068 58.730484 54.125521
F 20.526668 66.335084 54.092721
F 31.268168 54.501284 59.335821
F 29.320268 60.908984 58.212221
F 20.142468 53.619184 58.045821
F 20.180568 61.471784 57.856021
F 29.108568 53.650184 55.559921
F 31.642468 62.492684 54.686221
F 22.510968 54.768884 54.125121
F 22.816768 62.820684 54.503021
F 31.169068 57.089584 58.378721
F 31.583768 64.873484 58.321121
F 22.368568 57.266284 57.764821
F 22.449468 65.314684 58.117321
F 31.267168 57.274484 55.582321
F 31.453968 65.168884 55.528321
F 22.498868 57.307584 55.101021
F 22.757468 65.310184 55.370821
F 31.525968 54.660684 51.989321
F 31.817568 62.777984 52.060021
F 22.658068 54.818584 51.299521
F 22.755468 62.759884 51.752321
F 31.557468 54.741884 54.600121
F 33.888668 61.055884 55.609621
F 24.658168 53.556584 55.178121
F 24.931168 61.299484 55.147721
F 33.547268 58.757384 51.989421
F 18.064468 62.876484 58.808221
F 24.752068 58.798684 51.617421
F 24.954068 66.578484 51.539721
F 33.573368 58.515084 54.759221
F 33.761668 66.402384 54.513721
F 24.756468 58.743084 54.332421
F 25.008868 66.450984 54.236621
F 18.477968 55.072584 51.437721
F 33.663368 61.046984 58.294421
F 24.738168 53.451684 57.870721
F 24.694868 61.262284 57.868321
F 26.896968 54.560284 61.807221
F 26.811868 62.275184 61.558121
F 29.376868 68.768584 55.586021
F 17.928668 54.881684 61.524421
F 33.618268 68.658784 58.485621
F 24.805768 68.889984 57.956921
F 26.760268 57.271084 62.475821
F 26.904868 64.755284 62.710421
F 33.694768 68.760984 55.703021
F 20.321268 69.104584 57.910021
F 26.873668 54.579984 59.096721
F 27.051268 62.421784 58.776421
F 18.225868 62.757284 51.556921
F 29.278968 68.741284 58.338521
F 29.047668 53.113384 62.594021
F 29.034068 61.101784 62.716221
F 20.148068 53.309084 62.482421
F 19.945568 61.454984 62.496321
F 29.000068 58.434684 59.237221
F 29.137368 66.053384 59.202421
F 20.428968 58.852384 58.760721
F 20.155268 66.617484 58.749421
F 29.062768 58.350584 61.954021
F 29.126568 66.011884 61.873621
F 20.121668 58.840984 61.540521
F 20.226268 66.297684 61.528621
F 29.078768 68.762384 62.761521
F 18.038968 57.662284 55.308821
F 31.402968 54.235184 62.096621
F 31.418068 62.074584 61.899121
F 22.228668 54.660684 61.532221
F 22.301368 62.448784 61.508221
F 18.199868 57.755284 50.619421
F 25.004068 68.902884 55.211421
F 31.388968 56.968284 62.969721
F 31.331768 64.756884 62.759221
F 22.233768 57.291384 62.424921
F 22.361968 64.944384 62.529621
F 33.459668 53.275784 58.458921
F 31.320368 62.246884 59.206221
F 22.486068 54.834084 58.881421
F 22.407268 62.622984 58.708721
F 33.624568 53.002084 63.101621
F 33.579868 60.800784 62.872721
F 24.525668 53.296284 62.379421
F 24.472268 61.108084 62.254421
F 33.501968 58.279084 61.933421
F 33.733968 66.140484 59.302121
F 24.604668 58.626284 58.833721
F 24.869068 66.350084 59.055521
F 17.758768 62.533384 61.434721
F 33.680968 65.985884 62.095121
F 24.528168 58.490484 61.579821
F 24.708068 66.233984 61.763821
F 18.059768 65.290484 55.011721
F 24.662468 68.860084 62.613921
F 18.087868 65.186884 50.504721
F 18.268868 55.158084 54.140821
F 20.085768 68.614684 65.074721
F 18.102268 55.051484 58.787121
F 33.654568 68.496584 62.995521
F 17.980068 65.445284 57.702521
F 33.611768 58.437684 59.271421
F 17.936168 65.147484 62.271621
F 20.160068 68.922984 62.280021
F 33.872868 69.057384 50.983821
F 29.380268 69.272084 50.883621
F 22.442168 57.303184 64.995221
F 24.990768 69.068684 50.579221
F 22.151768 64.894784 65.317421
F 20.232868 61.116084 65.395821
F 24.530668 61.012584 65.048821
F 24.578668 53.086284 65.130221
F 37.787568 1.498564 3.776391
F 37.662068 9.235464 3.895471
F 48.872768 6.143964 0.969931
F 46.951668 1.743904 3.729671
F 46.678968 9.207844 4.350241
F 44.251368 15.960684 15.004121
F 37.713468 4.205144 7.502601
F 37.555868 11.942384 7.648001
F 46.712868 4.271084 7.532301
F 46.423868 11.956184 7.993361
F 37.738468 4.203064 4.826081
F 37.661968 11.808784 5.031341
F 47.047468 4.311004 4.798351
F 46.658768 11.830984 5.328111
F 38.086468 1.764604 1.142151
F 38.046968 9.323144 1.346081
F 35.171668 7.982564 11.939221
F 37.927168 6.952334 0.266612
F 35.450068 5.337304 8.287741
F 48.771568 15.685284 12.448321
F 39.951168 8.069044 4.916071
F 39.910168 15.704984 5.194911
F 35.166768 0.423796 11.900721
F 49.101668 8.073474 5.014851
F 35.562268 13.180084 3.834391
F 50.936568 12.102084 14.800621
F 40.103668 5.497644 1.297051
F 40.093368 13.108784 1.557711
F 48.931168 15.918784 5.299961
F 35.701368 5.591824 1.193131
F 39.995468 5.504534 4.042641
F 39.992968 13.184584 4.328051
F 49.097668 5.716504 3.737231
F 51.488968 11.925984 4.985551
F 39.628668 7.994884 7.651711
F 39.847068 15.756384 7.827371
F 48.952468 13.205484 4.688451
F 48.877968 8.008034 7.772841
F 48.733168 12.666884 1.994781
F 47.153568 10.247584 1.934441
F 42.329168 1.583854 3.724611
F 42.202268 9.191904 4.037071
F 35.363568 13.191884 8.551841
F 51.386268 9.357104 4.137721
F 42.353468 6.774484 0.411641
F 35.285668 5.471574 15.533521
F 42.200668 4.291664 7.515331
F 42.100368 11.854384 7.658721
F 46.770368 17.021184 1.512491
F 35.634968 10.543184 0.590407
F 42.371768 4.274614 4.718471
F 42.241368 11.814084 4.933851
F 35.473568 0.268075 4.648801
F 35.264168 15.608284 12.227021
F 42.677068 1.664444 1.009399
F 42.464668 9.249104 1.307261
F 35.489968 7.950964 4.793291
F 35.599268 5.432744 3.837041
F 42.106568 16.988184 8.709101
F 35.426868 13.149584 11.389921
F 44.466568 7.804994 4.856931
F 44.333968 15.512884 4.946191
F 35.498468 15.765884 7.692141
F 39.788168 0.466255 14.824321
F 48.960168 8.034034 14.986821
F 39.671968 5.427064 16.004721
F 44.681068 13.281784 1.540031
F 44.677268 5.349554 3.683281
F 44.527468 12.910384 4.194391
F 44.315568 7.893964 7.597321
F 44.379368 15.673884 7.709961
F 44.364068 0.397094 12.277521
F 37.586968 1.398204 10.940221
F 37.386568 9.326944 11.233921
F 39.837368 13.102384 15.876721
F 46.650168 1.534464 11.501921
F 46.395968 9.191924 11.400521
F 48.782268 5.528454 15.866521
F 37.559068 4.044164 14.807821
F 37.561268 11.898884 14.881421
F 46.507768 4.207464 15.079521
F 46.577068 11.982484 15.245721
F 37.775968 3.934624 11.954721
F 37.628568 11.814184 12.169021
F 46.522668 4.234314 12.221321
F 46.415568 11.754584 12.481121
F 37.914368 1.556584 8.222181
F 37.557868 9.234174 8.591551
F 48.940368 8.769694 0.609031
F 46.700468 1.696584 8.612731
F 46.416168 9.280624 8.677711
F 44.186268 5.519354 15.932521
F 39.661968 8.050684 12.093121
F 39.815868 15.604184 12.292221
F 48.745068 0.440800 15.219621
F 48.768268 5.409474 11.361921
F 50.479968 2.069774 1.235611
F 50.840568 1.785604 16.130621
F 40.025368 5.472914 8.321941
F 39.749268 13.157284 8.609541
F 51.279368 4.393494 7.907621
F 48.608068 13.163684 8.926231
F 40.019368 5.501354 11.084221
F 39.796668 13.058984 11.181421
F 48.932068 5.484884 8.766461
F 48.527968 13.108884 11.613621
F 39.824968 7.980944 14.872021
F 39.886868 15.710984 14.976521
F 51.102668 4.273984 15.213521
F 48.937468 0.398628 7.705951
F 37.905968 14.422484 0.279899
F 44.220668 15.886284 12.371021
F 42.095268 1.563934 11.370321
F 41.988168 9.350124 11.147121
F 40.238568 10.649484 0.436922
F 51.223868 1.745764 11.513421
F 51.117168 4.374934 12.441721
F 44.883668 5.361444 0.759763
F 41.947368 4.115684 15.153221
F 42.137168 11.854284 15.055021
F 42.162868 17.097384 1.470581
F 35.368268 8.005064 7.450971
F 42.101368 4.226384 12.346121
F 41.942468 11.881184 12.312621
F 50.972768 12.113584 7.746581
F 48.705668 8.073794 12.260521
F 42.293568 1.702634 8.608321
F 42.029768 9.261624 8.435591
F 48.891668 0.304708 12.437421
F 51.094368 1.711834 8.672291
F 44.764668 10.532684 0.565538
F 50.916168 11.892784 12.267921
F 44.181868 7.909994 12.219421
F 42.028968 9.047624 16.138521
F 46.615968 9.386414 16.032221
F 44.383768 5.214834 8.572301
F 44.205368 13.343784 8.824421
F 44.421068 5.300234 11.131921
F 44.200868 13.226184 11.525121
F 44.294168 7.999394 15.129021
F 42.027968 17.221384 15.912821
F 49.112568 0.091054 4.898451
F 35.528768 15.895384 4.777611
F 35.511568 0.327769 7.339921
F 46.365068 1.683174 16.089821
F 37.529368 1.596734 15.935321
F 51.125268 4.762914 0.454266
F 48.776268 15.751184 15.112721
F 35.382868 15.635084 14.832521
F 42.240868 14.321684 0.666777
F 51.042968 1.734794 3.923791
F 48.770768 15.801884 7.994391
F 51.299568 9.806654 1.511831
F 39.770768 0.234724 12.114121
F 44.280068 0.363473 15.106921
F 37.992468 16.912784 1.222481
F 51.310668 12.535484 0.825351
F 45.075968 2.687324 0.402022
F 47.448768 1.553704 0.967344
F 50.898568 4.275044 5.184901
F 50.970268 9.322034 11.379921
F 35.201468 8.075234 14.669921
F 37.535168 9.314534 15.692521
F 51.106568 9.422694 8.501281
F 48.810168 13.197884 16.095921
F 46.977368 14.276484 0.681630
F 35.593568 13.345384 1.053981
F 37.878268 16.958284 4.020321
F 37.638668 17.109984 8.752161
F 40.231768 0.472791 7.469241
F 35.548868 5.450244 10.960721
F 40.126368 0.380205 4.621161
F 44.477668 0.380739 7.579301
F 42.016968 1.515804 15.913221
F 44.367068 13.361384 15.881921
F 44.667568 0.656815 4.786171
F 37.497968 16.921484 11.416921
F 42.244568 16.925684 4.224401
F 35.404268 0.297426 14.691521
F 35.870168 2.980274 0.393442
F 40.406368 2.991694 0.164945
F 37.549168 16.896484 15.916021
F 50.803468 9.653564 15.980321
F 35.197468 13.046684 15.578521
F 51.044168 17.065784 8.840881
F 41.926568 17.077184 11.432121
F 46.599068 16.967684 4.167891
F 46.606968 17.184584 15.955821
F 51.349468 17.133484 4.457271
F 50.903468 17.335684 16.111321
F 37.299668 1.699784 25.837421
F 37.276168 9.305824 25.730921
F 34.947368 8.125424 22.013521
F 46.485268 1.903944 25.959021
F 46.494168 9.622944 26.127621
F 48.659368 13.446884 18.812821
F 37.316168 4.320684 29.448221
F 37.120368 11.836084 29.538821
F 46.408968 4.432134 29.660921
F 46.181068 12.336084 29.517221
F 37.302768 4.404344 26.729321
F 37.119468 11.891584 26.786921
F 46.244168 4.413224 26.924721
F 46.367668 12.310184 26.745921
F 37.521168 1.711104 23.077321
F 37.127268 9.361154 23.011921
F 39.825968 0.310981 19.332921
F 46.541068 1.512504 23.223321
F 46.433868 9.504144 23.244021
F 48.402368 16.074584 29.593521
F 39.473768 8.041704 26.731221
F 39.512568 15.681984 26.632921
F 41.597568 17.316184 23.287921
F 48.673268 0.472992 29.686721
F 50.699668 17.370084 30.576621
F 48.584868 15.885284 22.336521
F 39.602268 5.377474 23.017321
F 39.555168 13.256084 23.159521
F 48.461168 5.443284 23.276321
F 48.737668 13.436684 23.350921
F 39.573068 5.550564 25.657921
F 39.495668 13.099884 25.926321
F 48.662568 5.734554 26.017921
F 48.630768 13.664084 25.968121
F 39.455768 8.258304 29.362821
F 39.477868 15.605884 29.363521
F 44.254368 5.729214 18.579821
F 48.440468 8.197254 29.557521
F 39.755768 0.270763 21.959621
F 44.198468 8.115494 22.318821
F 41.884268 1.639754 25.718821
F 41.887368 9.170344 25.753021
F 50.767868 12.381584 26.834421
F 50.612968 4.143274 29.642321
F 48.763868 0.411503 22.341021
F 39.493668 0.274181 29.407921
F 41.783868 4.451444 29.309521
F 41.773068 12.081384 29.418321
F 37.277668 16.877784 30.388821
F 48.483268 16.186484 26.872221
F 41.667868 4.223524 26.561521
F 41.755568 11.923284 26.557521
F 48.585068 8.220754 26.906021
F 50.727468 9.737394 26.154621
F 42.065668 1.734364 22.988521
F 41.675068 9.368734 23.004921
F 51.122068 9.497054 18.735021
F 50.917968 1.605684 30.541821
F 50.780168 4.417634 22.627021
F 48.705368 5.683384 18.667921
F 44.182668 8.257614 26.922421
F 44.178968 15.922184 26.938521
F 50.823368 17.253084 25.923521
F 44.271668 5.588834 23.389421
F 44.135468 13.417384 23.146021
F 44.002268 5.556054 25.995221
F 43.984168 13.402784 25.812121
F 43.976868 8.332574 29.690521
F 43.825468 15.988184 29.705521
F 44.264968 13.353784 18.731521
F 37.198668 1.603014 30.334121
F 36.908468 9.287134 30.511821
F 50.814768 1.828044 23.427721
F 46.357168 1.780684 30.359021
F 46.144868 9.725134 30.442721
F 50.989168 1.644734 26.254621
F 39.555068 5.621084 30.280821
F 39.303168 13.128484 30.459321
F 48.670268 5.677454 30.643421
F 48.522568 13.502784 30.501421
F 41.600668 1.867154 30.383921
F 41.659368 9.513724 30.618221
F 44.099968 0.414459 26.745521
F 43.962368 0.415891 29.595321
F 35.118068 0.398715 21.977221
F 50.887968 12.053984 22.518221
F 44.112668 5.683954 30.497021
F 43.921168 13.371784 30.563021
F 37.501568 1.550654 18.755221
F 37.492168 9.318024 18.431221
F 44.142468 16.107084 19.517121
F 46.666168 1.718454 18.817221
F 46.561568 9.486064 18.753021
F 48.592668 15.920584 19.697921
F 37.304468 4.215494 22.272121
F 37.422068 11.904084 22.109121
F 46.355368 4.223084 22.398121
F 46.572568 12.142984 22.600321
F 37.379768 4.252064 19.414921
F 37.345068 11.804784 19.438621
F 46.600668 4.386314 19.680521
F 46.570068 12.180384 19.754321
F 39.736268 8.111214 19.587021
F 39.745168 15.785984 19.487921
F 44.375668 8.184454 19.727121
F 48.791068 8.174734 19.754621
F 37.361668 16.865884 25.642621
F 41.829068 12.154884 19.466521
F 39.772568 5.537504 18.645321
F 39.553368 13.230384 18.517821
F 44.371568 0.418699 19.608321
F 35.132068 13.000484 18.355721
F 39.437868 8.227924 22.253121
F 39.501968 15.890484 22.250521
F 50.859768 4.593144 19.974221
F 48.627968 8.017824 22.541021
F 50.861568 12.175084 19.755521
F 42.150268 4.316694 19.464321
F 42.084268 1.844654 18.640621
F 42.082068 9.497454 18.900321
F 50.959768 1.882414 19.108321
F 50.487168 9.619594 30.486521
F 43.872468 16.032584 22.231421
F 50.661968 12.214284 29.609121
F 41.957268 4.351774 22.112921
F 41.828268 12.027184 22.238521
F 50.902368 4.307334 26.815521
F 50.869268 9.512484 23.432021
F 48.668668 0.376402 26.837721
F 39.644068 0.381229 26.582021
F 48.821468 0.403167 19.643721
F 35.179168 5.694894 18.219821
F 44.349368 0.203782 22.235221
F 35.194668 8.020944 19.393121
F 37.121268 16.988184 22.927521
F 35.182768 15.543984 19.457821
F 35.034468 5.539044 25.769821
F 35.028068 15.511084 22.111121
F 46.300568 17.236684 25.607721
F 37.389468 16.889484 18.630521
F 41.435768 17.202984 30.638421
F 46.329768 17.342884 22.851921
F 41.795668 17.200184 26.028421
F 41.850468 17.203484 18.617121
F 50.937068 17.100784 23.274921
F 46.018668 17.298684 30.707321
F 35.036068 5.496614 22.918021
F 35.278568 0.160166 26.623521
F 35.070068 0.302290 29.360821
F 35.181168 0.253491 19.370321
F 34.872568 13.026284 25.652521
F 34.936168 8.153314 26.562521
F 36.171468 16.450784 47.508321
F 36.525468 8.614004 47.432321
F 41.878568 1.644384 33.086221
F 50.662268 1.810154 33.202621
F 36.434968 11.070384 48.468421
F 46.279668 9.425654 33.327321
F 51.231068 2.274554 47.791921
F 45.081368 2.864194 48.893221
F 48.837968 13.733384 47.942421
F 39.309668 13.032684 33.215321
F 36.530868 1.177564 44.805221
F 36.785368 8.710874 44.730421
F 50.939868 2.462464 45.087021
F 50.629268 9.701424 40.774421
F 43.678468 0.660226 41.310721
F 43.664168 15.687384 44.355521
F 45.072168 10.808784 48.968421
F 48.519268 13.129484 33.265021
F 41.285768 11.461084 44.058221
F 43.953968 8.085334 41.172121
F 46.028168 17.164084 45.363221
F 41.451168 4.215074 41.369421
F 39.036568 5.143764 44.921121
F 38.946068 12.646184 44.683221
F 36.751268 16.801784 37.521521
F 45.284168 8.555454 47.605621
F 38.656668 4.763944 47.673321
F 38.776768 12.545484 47.700021
F 46.216168 1.607094 33.072921
F 48.481068 0.447660 34.366121
F 39.171768 0.205140 41.143021
F 40.939968 8.961114 47.573521
F 50.688768 9.688614 45.075321
F 48.303968 13.416184 40.805121
F 48.657168 5.396054 47.935921
F 41.471068 17.027884 40.491121
F 48.449168 15.942584 36.960621
F 46.062768 17.210784 40.744821
F 48.297168 8.082884 44.295921
F 43.007068 15.074984 49.093821
F 43.649468 12.970984 45.118121
F 41.479968 8.929764 44.948121
F 50.751768 12.138484 37.092821
F 50.616468 4.890874 44.210121
F 46.691068 1.867244 45.061621
F 48.618168 15.837384 34.207221
F 44.022268 0.370455 34.124721
F 36.612968 16.608884 44.703521
F 36.976068 11.851484 34.049721
F 48.483768 0.357258 37.224721
F 41.641768 1.636824 37.540021
F 37.045668 1.718264 32.979921
F 43.484968 5.055424 44.893621
F 48.552768 5.684444 33.367321
F 39.351068 0.330705 33.636021
F 40.945068 16.397784 47.669221
F 39.456568 0.320016 36.509121
F 41.067168 0.864091 47.892121
F 44.171368 5.583304 33.219821
F 50.666968 4.395234 34.284021
F 41.125868 1.343714 44.918721
F 50.800668 11.984084 34.297621
F 45.906468 4.201954 44.173121
F 43.296268 4.730294 47.770821
F 37.137568 4.106704 36.707521
F 37.066268 11.686584 36.838721
F 46.351168 4.348744 36.849921
F 46.307868 12.118784 37.000321
F 37.079468 4.150174 33.972121
F 50.591268 9.547834 33.350021
F 46.340468 4.177444 34.048221
F 46.289668 11.877884 34.232121
F 39.430968 8.159084 33.896321
F 39.495668 15.667184 34.232221
F 43.786168 15.750384 41.627621
F 48.515968 8.178874 34.493221
F 47.409068 2.903544 47.515121
F 41.403868 9.427304 37.591921
F 48.624468 0.534866 41.229421
F 41.235168 3.822424 43.986421
F 40.876368 3.505424 48.692021
F 43.032168 7.331074 48.519421
F 39.255768 7.872084 36.638821
F 39.128868 15.706484 36.948421
F 39.467768 5.450154 33.035321
F 48.432768 8.283664 37.142621
F 44.132768 13.194184 33.293521
F 43.884968 7.812804 44.010421
F 50.719768 12.283284 44.432421
F 50.838668 9.489064 37.912621
F 49.012868 1.187374 48.835621
F 36.266968 3.494084 48.410721
F 38.815668 7.444494 48.468221
F 50.806168 1.710214 38.112421
F 41.750568 4.229384 36.650121
F 41.831068 11.955484 36.648421
F 50.892368 4.427874 37.202121
F 37.243368 17.109784 33.226921
F 41.884468 4.211804 33.897321
F 41.883268 11.878784 33.997421
F 48.283268 16.025184 41.760521
F 49.013668 0.950616 43.913921
F 44.081668 8.073294 34.298021
F 43.968668 15.882084 34.440821
F 51.171568 10.077284 47.906721
F 37.044868 9.304864 33.209221
F 48.476168 16.119984 44.599021
F 43.901968 8.164224 36.988221
F 43.754968 15.836984 37.208821
F 41.427768 11.632784 41.281921
F 36.713768 1.385844 40.353021
F 36.804268 8.789664 40.265421
F 43.244368 12.462584 47.900521
F 46.240468 1.704474 40.600321
F 46.300368 9.418904 40.644521
F 48.148568 5.622784 45.226821
F 36.774168 3.670494 44.049921
F 36.718668 11.367484 43.747421
F 46.144068 4.273514 41.466321
F 46.120568 12.082484 44.231321
F 36.948768 4.013664 41.330921
F 37.077168 11.528784 41.125621
F 51.136268 12.833884 48.718821
F 46.019868 12.151984 41.465721
F 36.930068 1.488364 37.407021
F 37.073468 9.068754 37.693521
F 36.893068 16.565384 40.453721
F 46.274768 1.751364 37.935121
F 46.084868 9.537294 37.975121
F 50.728368 1.984034 40.781121
F 39.150968 7.804534 41.095021
F 39.319268 15.392684 41.397121
F 43.649868 13.086384 40.548021
F 50.686268 12.215084 41.518621
F 50.856668 4.610324 41.554221
F 43.895768 5.444704 40.505621
F 39.579868 5.375774 37.636221
F 39.411268 13.044784 37.679821
F 48.540868 5.762004 37.922521
F 48.538168 13.435184 38.006821
F 39.178568 5.294504 40.290221
F 39.323768 12.992484 40.412421
F 48.380468 5.576334 40.684121
F 41.238868 16.811084 45.037821
F 39.236568 7.739024 43.807121
F 39.136168 15.266184 44.171521
F 43.956868 13.172284 37.748221
F 48.361368 8.176284 41.582321
F 36.466468 0.873543 47.622521
F 44.057768 5.506794 37.747121
F 41.263268 1.657944 40.195421
F 41.500968 9.053004 40.348721
F 41.933368 9.291264 33.167121
F 48.378968 13.450184 45.236821
F 44.066168 0.509895 36.780621
F 46.002368 9.322254 45.106221
F 41.010668 11.386284 48.872421
F 38.536268 15.166084 48.326521
F 47.460568 7.627164 48.956221
F 43.468468 0.538187 49.179321
F 51.096568 4.829204 48.976421
F 41.341268 17.036384 37.779621
F 41.653068 17.056784 33.387621
F 48.914168 16.621284 48.541921
F 46.239568 17.239084 33.400421
F 50.579068 17.363184 33.289321
F 46.060368 17.065684 38.065421
F 50.595668 17.335384 37.895821
F 36.201868 3.098954 51.207921
F 36.191268 11.000384 51.257721
F 42.557268 6.937794 51.296421
F 45.053468 10.425384 51.731521
F 38.562368 7.026604 51.113621
F 38.329968 14.911984 51.076621
F 51.462468 2.559054 52.629321
F 49.500768 6.591634 52.532021
F 49.398168 14.693884 52.551121
F 42.761168 3.884374 59.595321
F 40.777168 3.087274 51.463221
F 40.616068 10.920584 51.513221
F 35.684068 10.554984 63.314321
F 48.798868 9.338024 63.398021
F 44.943668 7.772314 52.402921
F 42.883068 14.551084 51.694721
F 42.559468 11.438084 59.820521
F 51.456768 5.065014 51.642521
F 40.341668 0.115523 55.056121
F 35.900668 15.889684 62.006921
F 40.693968 0.577192 52.406621
F 35.599668 2.859094 63.064221
F 36.128468 16.081784 54.596721
F 40.224268 2.903124 63.075121
F 44.975568 7.474414 55.235121
F 44.922968 15.142184 55.545721
F 49.415368 9.282004 52.036421
F 35.967668 16.025684 52.001721
F 44.916868 2.328964 58.772021
F 44.734768 9.905174 59.149921
F 51.205068 13.150184 58.912421
F 51.101668 13.513484 56.105821
F 44.688668 2.428334 56.205621
F 44.764668 10.003504 56.440721
F 51.538968 13.204984 51.578321
F 36.399368 8.335194 52.125921
F 40.356468 15.437884 59.702321
F 51.360768 2.805184 62.683621
F 47.048868 6.084884 51.172121
F 45.220668 15.156084 52.923021
F 38.187868 6.756924 55.686221
F 38.052768 14.680984 55.796121
F 42.542568 11.554484 62.459021
F 47.070468 5.865884 56.135921
F 46.887668 13.563684 56.479021
F 36.193868 0.564331 52.129821
F 38.548568 4.494964 51.978321
F 38.260668 12.404884 52.316121
F 45.380768 3.948304 51.381321
F 47.464868 10.927784 53.108221
F 38.189768 4.285644 54.736121
F 38.240068 12.131384 55.066421
F 46.928368 3.346694 55.132621
F 47.187968 10.919084 55.814521
F 38.005768 6.646774 58.626921
F 38.031868 14.375784 58.587721
F 42.532968 4.054824 62.341121
F 47.006668 5.899724 58.778121
F 47.125568 13.830284 59.151121
F 51.406568 2.812894 55.416721
F 51.274568 5.483104 63.342321
F 40.438068 8.070164 55.000721
F 40.447368 15.686284 55.179821
F 35.701968 8.109974 59.438621
F 49.422268 9.420324 56.254221
F 48.936668 14.863984 55.316621
F 40.399968 2.689374 58.559621
F 40.283268 10.459684 58.678721
F 48.891868 1.697324 58.827721
F 47.079568 11.301184 62.435821
F 40.327268 2.838014 55.743021
F 40.224168 10.778384 55.941721
F 48.970368 1.745644 56.068821
F 49.131768 9.698944 58.875121
F 36.094068 8.361604 54.769221
F 40.565468 8.280454 52.325721
F 40.450268 15.905584 52.458921
F 49.262368 1.398064 51.483121
F 47.206368 13.470984 51.860321
F 35.820268 10.714884 58.478421
F 42.630868 6.626184 56.204421
F 42.464668 14.011084 56.100721
F 42.490868 14.243884 63.419221
F 49.072768 6.765754 62.494421
F 35.851868 10.968684 55.666221
F 35.789168 2.919694 58.349621
F 42.987968 4.450974 52.500021
F 42.896568 11.868884 52.528921
F 51.773068 10.654984 52.435221
F 51.438068 10.629284 59.886221
F 42.633568 3.969674 55.320821
F 42.713768 11.437584 55.228521
F 51.488968 5.372954 56.342421
F 51.440168 10.830184 55.140621
F 42.639868 6.429904 58.844221
F 42.639568 14.158584 58.912821
F 42.408368 6.604604 63.187421
F 46.896068 2.218834 52.703921
F 35.983868 16.129184 59.352521
F 40.223068 7.812784 62.092021
F 35.928468 3.209084 55.539521
F 40.256668 10.359284 63.111621
F 35.814068 0.238361 59.377721
F 40.417268 7.876384 59.306221
F 44.997368 7.364384 62.713421
F 44.947968 15.393884 62.707421
F 49.228768 1.660144 64.049321
F 51.242968 10.491284 62.712221
F 44.669768 2.407134 63.218921
F 44.786368 10.118184 63.382121
F 35.960368 0.679908 54.921721
F 49.327668 6.916734 55.106421
F 51.334068 2.551564 59.793821
F 51.410668 5.176814 59.070121
F 44.981268 7.354754 60.079521
F 44.943968 15.333384 60.039121
F 37.975068 6.591514 63.110621
F 37.917068 14.335384 63.135721
F 49.371768 14.894484 59.848121
F 51.345068 13.088184 63.660721
F 47.025968 13.901184 63.505821
F 49.531968 6.893554 59.667821
F 38.126668 3.994284 59.386421
F 38.126868 11.840584 59.491421
F 47.226368 3.498604 60.023621
F 47.063368 11.217984 59.811021
F 37.942868 4.107514 62.103921
F 37.944068 11.644884 62.281321
F 47.309268 3.400274 62.789521
F 49.319868 14.895784 62.547421
F 40.226068 15.560584 62.504721
F 35.891568 8.083064 62.116321
F 46.932068 5.850174 64.208421
F 35.834468 0.344941 62.109721
F 40.335168 0.338789 62.095021
F 48.858068 9.883414 49.459621
F 49.243768 17.017984 51.416121
F 47.419168 12.173784 49.624221
F 40.268768 0.038204 59.480921
F 37.686368 24.747384 3.917981
F 37.785468 32.341284 3.969811
F 46.643468 24.668984 4.099341
F 46.608868 32.517184 4.282231
F 37.878868 27.199684 7.651131
F 51.018668 19.521184 12.193521
F 37.599768 19.700384 7.824541
F 46.697968 27.396384 7.767401
F 35.265468 30.951484 14.793921
F 46.591268 19.777384 8.055031
F 37.881768 27.319084 4.866511
F 48.945068 20.917784 15.974221
F 37.793068 19.533584 4.963601
F 46.822368 27.232584 4.955511
F 48.703468 28.713484 16.369221
F 48.861968 20.777084 4.258911
F 44.775168 25.788584 0.375686
F 37.945268 32.411484 1.235381
F 39.818468 28.660384 15.975821
F 46.801068 32.336784 1.629531
F 40.177168 31.161884 5.013101
F 39.880068 23.531684 4.939351
F 48.927968 31.092184 5.130961
F 51.307768 24.653684 3.892181
F 40.409068 28.508584 1.162791
F 40.016468 20.909484 1.505601
F 44.480468 33.431484 0.623144
F 37.880068 22.346284 0.268056
F 40.121968 28.602184 3.924171
F 40.013768 20.945184 4.261891
F 49.065268 28.603784 4.338161
F 48.989868 23.428184 5.067211
F 39.979968 30.915384 7.723171
F 39.871268 23.460884 7.614671
F 48.899968 31.012184 7.934281
F 48.836068 23.646984 7.878101
F 42.233868 24.656284 4.094161
F 42.391068 32.525084 4.260991
F 50.987268 32.538084 8.876441
F 49.657468 25.552284 0.762759
F 42.308668 27.292684 7.695701
F 48.955168 20.599684 1.404411
F 42.164268 19.660384 7.772191
F 51.214168 27.283684 7.947741
F 49.088968 18.032684 0.688060
F 37.498368 24.704084 15.980621
F 42.303568 27.207384 4.818741
F 50.811768 32.434184 16.121821
F 42.073668 19.515684 5.119251
F 35.473268 31.142084 4.809371
F 51.173768 27.274084 12.666921
F 44.451668 23.689084 15.117621
F 42.493868 24.634384 1.358431
F 42.321068 32.107284 1.545101
F 35.737568 21.186584 1.074641
F 52.213368 24.397184 1.186401
F 44.552268 31.161584 5.131931
F 44.444568 23.421384 5.038031
F 51.221468 19.570184 7.914801
F 35.522768 28.403584 11.234821
F 44.823768 28.348884 1.289311
F 44.657168 20.689684 1.567641
F 44.502768 28.639384 3.981651
F 44.275568 20.818084 4.281001
F 44.385168 31.113984 7.898651
F 44.346768 23.681284 7.755971
F 35.686368 28.913384 1.335351
F 37.524468 32.404084 11.208921
F 46.437268 24.834484 11.600321
F 46.592768 32.444984 11.552021
F 35.395368 31.043984 12.131121
F 46.307268 32.500484 16.111021
F 37.457668 19.380584 15.039621
F 46.438468 27.312184 15.404221
F 35.361268 23.464084 14.843321
F 42.684168 29.642084 0.442664
F 37.563268 27.287584 12.461121
F 35.575768 31.096084 7.513771
F 39.813168 20.948584 11.352321
F 46.681568 27.578884 12.624621
F 48.740868 21.036884 11.545421
F 37.545568 27.345084 15.257621
F 37.619168 24.698984 8.744421
F 37.852768 32.375484 8.559081
F 46.635668 24.893984 8.782131
F 46.776468 32.432884 8.844711
F 39.857968 31.096584 12.306321
F 37.605068 24.718284 11.364921
F 48.779268 31.191784 12.790821
F 48.779768 23.661484 15.291721
F 40.071668 28.399984 8.866751
F 39.900568 20.833684 8.667031
F 48.853168 28.529584 9.026081
F 48.957968 21.016784 8.775291
F 39.826768 28.466784 11.619821
F 39.766568 23.408684 12.371721
F 49.008168 28.529184 11.655221
F 51.120868 19.661584 14.918821
F 39.562168 31.333984 15.060921
F 39.760168 23.520484 15.066921
F 47.064368 24.487884 1.345741
F 38.202668 29.903084 0.434468
F 42.012468 24.743084 11.331821
F 42.098868 32.321084 11.437121
F 51.283668 24.597984 8.820711
F 48.599068 31.168684 15.428021
F 42.076268 27.411384 15.019421
F 35.155568 20.854484 15.621321
F 41.846768 19.827284 14.820921
F 49.097168 28.260384 1.607971
F 51.262968 24.817884 11.624421
F 51.612768 17.845584 1.723631
F 42.246168 27.347884 12.371821
F 35.422568 23.440984 4.608721
F 42.083268 19.693284 12.196221
F 37.878068 24.864984 1.110391
F 51.419468 21.728984 0.508973
F 46.559168 19.665384 5.144241
F 42.114768 24.745484 8.572271
F 42.241368 32.449284 8.669411
F 37.342668 32.593684 15.769721
F 46.559868 19.656784 12.583021
F 44.262868 31.113384 12.456821
F 44.267168 23.658784 12.385621
F 44.484468 28.593584 8.796291
F 44.175068 21.148484 8.765361
F 44.524968 28.597384 11.607021
F 44.413968 21.094184 11.487221
F 44.096768 31.180884 15.211021
F 35.433068 23.519284 7.430541
F 35.196268 28.590984 15.841321
F 48.866968 23.605484 12.601121
F 37.326968 19.549984 12.254821
F 51.344768 27.056384 5.161241
F 50.993768 27.477984 15.429221
F 46.863468 21.949784 0.490808
F 47.099768 29.671884 0.588931
F 40.371468 25.923284 0.390801
F 41.808368 32.633984 15.898621
F 51.228968 32.276684 4.475801
F 51.207768 32.282184 1.680811
F 39.626368 20.835484 15.953721
F 35.696268 28.589384 4.069231
F 42.107668 24.713484 16.018321
F 51.018268 32.444084 11.687821
F 44.558768 18.070784 0.651621
F 51.196568 19.726284 5.381311
F 46.581668 24.805484 16.282021
F 51.145368 24.840784 16.054521
F 42.446568 22.053684 0.670723
F 35.688768 33.823584 0.355257
F 35.476468 20.816484 3.795981
F 46.496968 19.789984 15.191021
F 35.273568 23.415584 12.004321
F 40.021368 18.414884 0.555110
F 35.476468 21.115584 8.496801
F 44.136368 20.995884 15.895221
F 51.274268 29.736984 0.754179
F 48.977468 33.515984 0.635668
F 44.191168 28.526384 16.180921
F 35.277368 20.923884 11.085121
F 35.706668 18.607584 0.468625
F 40.310468 33.571984 0.417292
F 35.490568 28.560684 8.572661
F 35.681568 26.133784 0.156969
F 46.472668 17.132584 11.572021
F 51.024368 16.853484 11.530921
F 46.519768 17.036584 8.713981
F 37.349468 24.560884 25.870321
F 37.208668 32.617484 25.780821
F 48.604768 23.700184 27.113821
F 46.398268 32.490284 26.293421
F 37.359268 27.311684 29.574621
F 43.985268 23.583284 22.263921
F 37.428068 19.517084 29.329321
F 46.496868 27.576784 29.902521
F 44.234068 31.188284 22.571421
F 46.099768 19.833884 29.757321
F 37.277968 27.086384 26.819121
F 44.283468 21.057984 18.522621
F 37.303568 19.478484 26.492921
F 46.268768 27.456084 27.068021
F 44.151868 28.660584 18.815721
F 44.079668 21.002084 23.236821
F 37.244968 24.705584 23.010421
F 37.247468 32.445884 23.092121
F 46.406068 24.812484 26.123121
F 46.308668 32.509384 23.514321
F 39.527868 31.269984 27.017921
F 39.561268 23.543284 26.987321
F 48.614768 28.564784 26.338121
F 48.537268 21.081784 26.158021
F 39.701968 28.710284 23.259221
F 39.699268 21.109184 23.028621
F 48.650068 28.436484 23.620521
F 37.483168 24.730984 18.698021
F 39.500668 28.580184 26.026921
F 39.439268 21.016384 25.830921
F 51.006168 24.623184 26.166221
F 46.299168 19.576784 26.976121
F 39.406368 31.451584 29.683521
F 39.373968 23.535684 29.692621
F 48.711168 31.173184 27.196121
F 48.335868 23.716984 29.785321
F 41.683368 24.829284 25.933521
F 41.848468 32.450984 26.025721
F 50.837768 32.459584 26.059421
F 51.044768 27.263684 26.989121
F 41.731168 27.240884 29.698821
F 44.312168 23.636584 19.565021
F 41.791368 19.630684 29.600021
F 51.014868 19.589384 22.218021
F 44.173368 31.168284 19.674521
F 46.309868 27.492784 19.722121
F 41.886368 27.363884 26.909621
F 48.773568 31.453684 29.915421
F 41.801168 19.813084 26.814521
F 50.965768 32.720584 30.653721
F 48.625968 28.757384 18.996621
F 48.366268 21.217084 30.724421
F 41.927868 24.822984 23.261721
F 41.968768 32.497784 23.271421
F 50.790368 19.662684 27.120921
F 50.834068 27.481784 29.872021
F 43.990268 31.316384 27.026221
F 44.167868 23.435684 26.970521
F 44.143468 28.617984 23.547021
F 46.413068 19.951984 22.253421
F 44.127468 28.746484 26.167821
F 44.158468 20.917284 25.955021
F 44.082068 31.245884 29.655021
F 44.137268 23.373984 29.744921
F 37.102968 24.727184 30.489921
F 37.021968 32.383384 30.466121
F 46.202768 24.985484 30.755821
F 46.204668 32.420684 30.783321
F 39.521068 28.732684 30.591221
F 39.523368 20.924384 30.447721
F 48.690568 28.904484 30.723121
F 51.002568 27.365284 22.580721
F 41.806768 24.574184 30.527521
F 41.838368 32.503584 30.555821
F 48.648868 23.635984 22.506221
F 50.691968 20.046684 29.900721
F 44.059668 28.767884 30.551621
F 43.808968 21.026584 30.719421
F 51.024668 19.877684 19.667821
F 37.452068 32.416884 18.458921
F 46.568268 25.010984 18.926621
F 46.423668 32.501284 18.775221
F 37.569768 27.368884 22.391821
F 46.596768 19.866384 19.679621
F 37.518968 19.813384 22.060321
F 46.367568 24.708084 23.324121
F 41.872768 27.229084 19.743021
F 48.894268 21.093784 18.671821
F 37.579368 27.330984 19.686521
F 50.875168 32.400884 23.478421
F 39.754968 20.946884 18.803121
F 46.431168 27.417684 22.458621
F 50.882568 24.808384 23.582521
F 42.039868 19.779784 22.176521
F 39.643368 31.398484 19.534321
F 39.774268 23.488484 19.551921
F 48.790068 31.337684 20.057721
F 51.025668 25.022384 18.798621
F 39.753768 28.699684 18.856521
F 42.010868 19.771184 19.358521
F 50.837068 27.351084 19.852121
F 48.807468 23.607884 19.716721
F 39.555268 31.283284 22.154421
F 39.675868 23.706984 22.233621
F 48.497768 31.161384 22.655121
F 48.685168 20.953384 23.237021
F 42.083668 24.717184 18.813121
F 42.020668 32.593184 18.579421
F 50.843668 24.969384 30.505621
F 51.051268 32.564284 18.852921
F 41.947768 27.576484 22.530821
F 37.302968 19.713984 19.302321
F 35.152568 31.233784 19.133021
F 35.344868 28.524584 18.593021
F 35.001368 20.788184 18.369021
F 34.975868 30.797684 29.276821
F 35.128768 28.630584 23.042721
F 35.036268 31.251784 21.873921
F 35.222768 23.368784 19.403121
F 35.009268 23.162984 29.519021
F 35.128568 28.478484 25.748621
F 34.921768 20.687684 25.793821
F 50.871868 17.202584 18.901321
F 46.395468 17.432284 18.722721
F 36.184468 23.910484 47.789021
F 36.538068 31.578684 47.597621
F 46.395068 24.742584 45.253521
F 51.124968 17.859984 47.758721
F 36.668568 34.297684 43.920421
F 50.858768 25.065984 37.863021
F 51.054968 20.518984 48.845021
F 51.392068 25.602684 47.983021
F 46.025968 27.499784 44.419221
F 41.269868 26.581784 44.060721
F 36.514568 24.268484 44.969121
F 36.587168 31.862084 44.982121
F 48.729768 23.853484 44.341121
F 47.273668 25.979084 47.647521
F 50.542268 19.835684 34.263221
F 44.855768 25.606784 48.832521
F 41.379268 19.516884 41.614121
F 38.515768 30.059484 48.625021
F 38.946468 27.817384 44.741921
F 38.798268 20.635284 44.887421
F 43.434468 28.075684 44.909521
F 48.368668 31.380584 44.460421
F 38.587268 27.594684 47.486121
F 38.541068 20.128784 47.714421
F 49.210668 24.416584 48.945621
F 36.183168 34.068584 48.483521
F 41.023568 23.664184 47.757621
F 40.761568 31.338084 47.573121
F 41.199268 19.498884 44.368921
F 38.497268 22.636184 48.623321
F 50.838668 20.327584 44.302621
F 50.717368 20.058684 41.618821
F 40.429868 33.791184 48.620621
F 50.750868 32.939684 45.018821
F 46.211068 19.739384 44.301821
F 43.016968 19.568184 47.785621
F 41.257468 24.085484 45.058921
F 40.861668 31.897884 44.778221
F 48.474268 28.665284 44.877621
F 44.051468 28.749384 33.265821
F 50.627668 32.996284 40.748621
F 41.673168 24.631484 33.218521
F 47.446168 30.207584 48.856921
F 50.819668 27.710484 44.247521
F 50.922768 25.166484 45.229421
F 41.561768 32.044284 40.495721
F 40.708168 26.201884 48.620821
F 43.013468 27.300084 47.650921
F 50.836168 27.518784 41.630821
F 43.906868 20.876384 33.572021
F 40.864668 34.301684 43.830121
F 46.400068 20.889684 48.602521
F 50.660168 24.970484 40.439721
F 43.858268 23.496084 34.315321
F 37.064968 27.152084 36.758021
F 39.539568 28.670184 33.244521
F 37.218168 19.484684 36.889521
F 46.203368 27.370784 37.161421
F 43.788368 20.914584 40.807821
F 46.293468 19.541884 37.083221
F 37.280668 27.218784 34.023321
F 43.955668 28.582284 40.520521
F 37.189968 19.586184 34.188921
F 46.106568 27.425584 34.418421
F 43.952768 20.673984 38.077321
F 46.101868 19.666684 34.449221
F 39.482668 31.259084 34.080721
F 39.543668 23.312684 34.195321
F 48.601668 31.399984 34.439721
F 48.622268 23.675284 34.290921
F 48.395368 28.795584 33.575521
F 48.387268 21.441084 45.226621
F 48.809568 28.169784 47.569721
F 51.078668 33.441284 47.764121
F 39.503168 30.944384 36.724921
F 39.443568 23.172984 36.827321
F 50.847268 27.607484 34.223121
F 48.784568 23.567984 36.998421
F 39.429868 20.806784 33.239021
F 45.249468 23.186884 47.337421
F 43.779168 20.485284 45.045521
F 43.038668 22.131684 48.735721
F 41.618968 27.139384 36.935821
F 43.862168 28.617784 37.831721
F 41.674768 19.531484 36.878621
F 50.895568 27.710484 37.023121
F 41.690068 27.100784 41.365121
F 50.744968 19.991984 37.113621
F 41.787368 27.265884 34.015321
F 43.944468 23.494784 41.715321
F 41.606668 19.575884 34.226621
F 37.132668 32.412484 33.231621
F 43.889168 31.117984 41.328021
F 43.347168 30.626084 44.076721
F 43.966768 31.368084 34.164621
F 45.102668 31.023284 47.742221
F 46.259868 32.617584 33.389621
F 46.208068 24.884284 33.593121
F 43.970568 31.247584 36.761521
F 44.028068 23.365984 37.146921
F 36.796568 24.417384 40.254221
F 36.852468 31.948484 40.322721
F 46.226068 24.931684 40.717121
F 46.081768 32.552184 40.516421
F 36.435368 26.695384 43.659821
F 48.617968 31.257984 37.267221
F 36.620668 19.169384 44.047421
F 48.918468 21.906084 47.820321
F 46.745268 18.216684 47.761421
F 50.771668 32.924284 38.089021
F 36.819768 27.094484 40.989421
F 41.604068 32.208984 37.784021
F 36.879968 19.170684 41.270621
F 46.039668 27.384584 41.574221
F 41.571268 24.561484 37.847621
F 46.132868 19.880384 41.592921
F 37.182968 24.487484 37.540321
F 36.953768 32.103484 37.601321
F 46.204668 24.817784 37.923221
F 46.176668 32.548884 37.753821
F 39.183768 30.678084 41.118721
F 38.919668 23.151584 41.294721
F 48.371768 31.399284 41.544521
F 48.445068 23.705084 41.414221
F 39.269468 28.443484 37.599121
F 39.389468 20.830784 37.851021
F 48.587168 28.634184 37.981421
F 48.492268 21.066884 37.891121
F 39.276868 28.044984 40.230321
F 39.163168 20.460284 40.623521
F 48.492668 28.723684 40.657421
F 48.411768 21.090984 40.572521
F 38.798968 30.437084 43.853721
F 38.831068 23.126984 44.044621
F 50.822968 17.644084 45.074121
F 44.075068 23.282184 44.480021
F 41.429868 24.528884 40.615721
F 45.713068 31.883884 45.159021
F 36.331068 26.516984 48.508021
F 44.707168 33.461784 48.783621
F 36.128168 18.916184 48.535821
F 50.823768 24.956384 33.301621
F 51.227968 28.103784 48.843721
F 50.906068 32.666484 33.506321
F 48.145668 21.078984 33.514121
F 41.764368 32.420484 33.222321
F 42.734068 29.688584 48.593021
F 40.676268 18.788784 48.703921
F 45.451068 34.314184 43.950521
F 37.373368 24.613384 33.198221
F 48.704268 32.624184 48.966921
F 35.055768 23.285784 33.754921
F 50.641168 17.321684 40.658821
F 47.016968 34.601784 47.974621
F 44.443868 17.510084 49.043821
F 36.208968 26.335584 51.217421
F 35.867168 26.194384 55.815521
F 36.008268 18.623684 51.270921
F 45.018868 25.522284 51.508021
F 51.086068 20.867684 51.565621
F 35.913568 31.287684 59.436621
F 38.319068 29.893984 51.246221
F 38.168068 22.240584 51.404021
F 47.072768 29.438384 51.498521
F 35.891868 23.708884 59.404321
F 40.691168 26.046584 51.316021
F 40.344268 33.666284 58.685421
F 40.662568 18.552984 51.442421
F 49.067368 25.012984 51.536121
F 51.393168 21.111984 56.256821
F 35.748668 18.553684 55.595821
F 42.548368 29.575084 51.215321
F 42.833368 21.980984 51.317021
F 35.827068 18.473784 63.230921
F 51.341168 18.360184 52.502121
F 51.296768 34.257384 62.484821
F 44.906068 33.472184 58.817121
F 44.875268 23.097884 55.065721
F 44.936668 30.748384 55.008521
F 46.971068 21.566084 63.358321
F 40.201168 33.578984 63.240521
F 44.743468 17.693884 56.115121
F 44.863568 25.414484 58.709121
F 47.140868 19.030884 62.340321
F 44.852268 18.052884 63.474421
F 51.437768 25.965184 52.468621
F 40.495968 17.929784 58.612721
F 35.925368 23.341684 62.129321
F 44.731268 25.650884 56.053421
F 42.705168 27.001384 59.416121
F 44.807568 33.323684 55.988821
F 36.152268 23.743384 52.263121
F 36.096468 31.346484 51.999821
F 45.004768 23.062584 52.455721
F 44.835568 30.736484 52.260021
F 38.084368 29.954384 55.746321
F 38.067568 22.319484 55.915221
F 47.028068 29.331384 56.142121
F 46.964368 21.536884 55.981621
F 38.489368 27.367884 52.323821
F 38.315468 19.741784 52.284721
F 47.162268 26.797084 52.457921
F 36.012668 34.047084 51.191321
F 38.218268 27.414984 55.016121
F 38.295368 19.731084 55.061621
F 47.112468 26.588584 55.258321
F 47.284968 19.038384 55.194621
F 37.955268 29.878184 58.482721
F 38.151568 22.288084 58.602721
F 47.128468 29.210384 58.811821
F 47.163768 21.505884 58.743321
F 40.420968 23.420484 54.855621
F 40.356668 31.016884 54.943621
F 49.312968 22.668684 55.187621
F 49.377168 30.316984 55.253921
F 40.322468 26.091284 58.608121
F 35.545068 33.641484 63.169321
F 35.756768 31.186284 62.127821
F 49.288268 25.393184 59.097721
F 51.446168 28.944484 63.585021
F 51.741268 26.244984 60.121421
F 40.381768 26.030084 55.781421
F 49.047068 33.249084 63.343621
F 40.510068 18.216984 55.980221
F 49.225568 25.116784 56.353821
F 42.707968 19.486484 62.531021
F 51.817968 26.356084 62.894921
F 40.661268 23.392684 52.124221
F 40.493468 31.013784 52.190121
F 49.101468 22.511284 52.462621
F 49.252368 30.226184 52.612421
F 42.577668 29.730084 55.858421
F 42.583768 21.992484 56.124021
F 51.333868 28.718384 56.277321
F 49.025168 32.723484 51.605621
F 42.893868 27.044384 52.286121
F 43.036568 19.297884 52.703421
F 35.625968 26.000984 63.125121
F 51.509568 26.273084 55.307521
F 42.681668 27.186184 55.008621
F 42.804668 19.459484 55.348821
F 40.320768 33.531384 51.265821
F 36.138868 18.570284 58.226621
F 42.643168 29.646684 58.530321
F 42.667068 21.803684 58.744621
F 51.480068 28.812884 58.959421
F 51.352168 21.443384 58.954021
F 49.162368 33.002484 58.730321
F 35.906368 33.762984 58.344321
F 44.938568 23.091884 62.578021
F 44.904168 30.784784 62.192521
F 49.179168 32.936984 55.974921
F 42.622968 27.126784 62.238421
F 51.397068 18.497584 62.447321
F 44.730768 25.732684 63.182721
F 44.566668 33.257584 63.513221
F 40.324768 18.284584 63.364621
F 40.100368 33.509484 55.987121
F 51.348868 34.210684 59.723721
F 45.039068 22.718884 59.910121
F 44.948668 30.820784 59.572721
F 37.910468 29.817884 63.133221
F 38.133568 22.170784 62.988921
F 46.930368 29.522284 63.359221
F 35.947868 23.688684 54.825921
F 38.137768 27.362884 59.478821
F 38.266468 19.606284 59.381521
F 47.060068 26.820584 60.056021
F 46.939568 18.982884 59.538421
F 37.942668 27.138684 62.135121
F 38.106368 19.564384 62.247121
F 47.146768 26.829184 62.814821
F 35.918268 26.165184 58.532821
F 40.380568 23.454184 62.300921
F 40.320868 31.046184 62.360421
F 49.249468 22.744984 59.980221
F 49.368368 30.481084 62.381821
F 40.227068 26.024684 63.137921
F 44.589468 33.428384 51.529221
F 46.828268 21.251184 51.338721
F 49.149968 22.783484 62.625121
F 42.532068 19.283984 59.766821
F 44.643568 17.837284 58.770321
F 40.563968 23.472984 59.491621
F 40.264968 30.948584 59.644021
F 51.241668 21.151384 63.399421
F 49.371568 30.373984 59.502721
F 42.635668 29.767384 63.203521
F 42.584268 22.039284 63.432421
F 47.581968 18.825084 52.576121
F 35.883668 31.254584 54.742821
F 51.368968 33.834584 52.542221
F 35.726768 33.933184 55.588421
F 51.322868 18.571984 55.291221
F 51.667768 33.845284 55.202121
F 51.323468 28.515884 51.648821
F 51.550068 18.703084 59.652321
F 49.098668 17.320984 56.279221
F 49.371068 25.251784 63.528221
F 45.176868 17.748984 51.667321
F 49.181068 17.468884 63.467921
F 47.062768 34.463884 52.477221
F 47.159768 34.461284 59.734321
F 47.037068 34.646184 55.203921
F 49.176468 17.433384 58.919421
F 46.786368 34.642484 62.373421
F 37.767868 48.152884 3.901471
F 37.767768 40.341284 4.117231
F 46.797868 48.045084 4.200251
F 46.830968 40.180184 4.235881
F 37.752268 50.469884 7.811931
F 37.768468 42.877084 7.706961
F 46.879568 50.433984 7.767651
F 46.661968 42.940784 7.998851
F 37.818868 50.683784 4.903801
F 37.701568 42.971484 4.966481
F 46.746468 50.553684 5.119901
F 46.772568 42.850284 5.120331
F 37.920368 47.937984 1.185951
F 37.910468 40.104884 1.352671
F 46.850468 47.608084 1.268651
F 46.920268 39.963984 1.409331
F 39.934868 39.041484 4.951601
F 39.987268 46.601384 4.941471
F 49.027768 38.635484 5.153031
F 48.994768 46.634684 5.045571
F 35.609068 51.955184 3.923891
F 40.016068 36.207684 1.487941
F 39.999068 43.974784 1.110461
F 46.452868 47.956984 15.814621
F 48.922768 36.040884 1.554651
F 48.919368 43.496284 1.390401
F 48.935568 36.036984 4.171561
F 39.995868 36.377184 4.139301
F 39.862768 44.040084 3.938691
F 51.277068 39.634984 1.683881
F 39.958468 44.082584 15.771021
F 49.124668 43.951384 3.972661
F 40.038068 38.911884 7.708461
F 40.117368 46.749084 7.757291
F 48.807068 38.858184 7.856061
F 49.138168 46.796484 7.698621
F 42.198668 47.825584 3.975531
F 42.306368 40.287184 4.019181
F 44.628768 51.831184 4.065281
F 37.424868 35.133784 14.796821
F 42.470868 50.331384 7.576761
F 42.177168 42.818684 7.507701
F 44.613768 48.888884 0.390561
F 35.557368 36.327484 8.414471
F 42.395568 50.401284 4.973231
F 42.108468 42.885284 4.871251
F 51.273768 48.004384 4.208091
F 50.811168 34.988784 7.821221
F 42.501768 47.555584 1.296951
F 42.345768 39.810184 1.271921
F 51.272568 47.343284 1.624461
F 48.626268 36.443784 16.215521
F 44.417768 38.865784 5.026701
F 44.444768 46.795484 5.070111
F 51.291368 40.025784 4.419021
F 35.546368 36.332884 1.159381
F 35.669768 49.248384 0.167246
F 35.557768 46.421284 12.138921
F 44.443168 36.047284 1.364351
F 44.391868 43.635284 1.456621
F 42.144168 37.336884 0.261258
F 44.485868 36.347484 4.113601
F 44.503668 44.108684 4.127341
F 44.471068 38.809284 7.900541
F 44.624568 46.518284 7.825051
F 37.684068 47.877984 11.224021
F 37.563968 40.135784 11.302821
F 46.791368 47.954084 11.530921
F 46.386568 40.207084 11.553921
F 37.654568 50.522184 14.929421
F 37.639168 42.697284 15.150521
F 42.098268 47.902684 15.689021
F 48.891468 51.788584 4.065561
F 37.587668 50.501984 12.183121
F 37.785068 42.626784 12.217121
F 46.837668 50.515184 12.387721
F 46.784868 42.784884 12.373321
F 37.845568 47.960884 8.593391
F 37.716168 40.232784 8.637861
F 46.913968 47.829784 8.791611
F 46.658468 40.080384 8.714751
F 39.616368 38.945784 12.197021
F 39.865668 46.679584 12.033321
F 48.713768 38.816584 12.239721
F 49.021768 46.656684 12.449221
F 42.049868 40.206384 15.943821
F 40.050068 36.236384 8.634511
F 40.067968 44.104584 8.364031
F 35.117368 36.560484 15.748721
F 48.619968 36.311084 8.876361
F 48.984368 44.262184 8.685031
F 44.194268 36.331784 16.144621
F 39.859168 36.260584 11.326121
F 39.830868 44.096684 11.180021
F 51.115068 50.572384 15.060221
F 48.786168 36.329184 11.520721
F 48.808668 44.279584 11.362521
F 39.843768 38.998484 14.958721
F 40.225568 49.108084 0.306203
F 48.710568 39.108884 15.165821
F 39.726068 36.304584 15.632721
F 42.248568 47.995484 11.357221
F 42.102368 40.188684 11.449921
F 51.248468 47.865284 11.278421
F 50.939168 40.143884 11.461221
F 42.032068 50.559884 14.791321
F 42.194068 42.809684 14.987321
F 51.294368 50.646684 7.539491
F 48.848468 51.871284 15.893721
F 42.395668 50.648084 12.111721
F 42.046768 42.853884 12.201721
F 35.432568 46.592884 15.048921
F 50.928268 42.891684 12.323721
F 42.457268 47.750584 8.691791
F 42.157668 40.269384 8.786771
F 51.209868 48.135884 8.528821
F 51.149468 40.391184 8.624101
F 44.252368 38.768784 12.378621
F 44.436268 46.562584 12.140621
F 48.864268 51.393484 1.438921
F 44.408568 36.172484 8.844481
F 44.301668 44.092184 8.650361
F 46.464868 34.990384 15.359221
F 44.313768 36.116684 11.505021
F 44.399568 43.900184 11.457721
F 44.192768 39.003684 15.210621
F 42.080068 34.969784 12.212221
F 35.530968 46.740584 7.657131
F 39.768468 46.635184 14.796821
F 46.708668 42.736684 15.028521
F 35.785868 41.494484 0.183365
F 37.840368 34.885084 4.902981
F 37.875668 34.950484 7.647691
F 35.434568 38.858784 7.621781
F 46.748468 44.915884 0.570444
F 49.318768 48.847784 0.624893
F 40.126968 51.614684 8.494541
F 42.210968 34.987084 7.667551
F 51.056368 50.656784 4.984361
F 48.796668 46.652584 15.140421
F 51.345668 50.546184 12.243721
F 37.884168 45.304984 0.333694
F 50.826768 34.980184 15.184721
F 35.691668 36.330384 3.853831
F 37.592468 40.137984 15.963421
F 35.539068 43.922584 1.211721
F 50.977268 35.054284 12.456621
F 35.616068 38.953884 4.883741
F 44.344468 51.820584 15.779821
F 35.386568 51.905484 8.490191
F 40.123368 51.607984 4.028151
F 46.540068 35.023684 5.115581
F 51.368968 42.608884 5.049111
F 44.442668 44.071084 15.811421
F 51.169768 42.664884 15.033721
F 35.575768 44.161284 8.651311
F 49.188268 40.945084 0.357016
F 51.234668 42.966284 7.693691
F 46.706268 50.531584 15.131021
F 35.506968 36.482184 11.169121
F 51.158968 37.024984 0.431345
F 44.281168 46.516584 14.841421
F 35.509368 43.891484 11.369821
F 51.079668 40.095284 15.921621
F 37.536468 47.994184 15.821821
F 50.943168 48.140884 16.183521
F 44.583868 41.139584 0.311775
F 37.837768 37.598384 0.368624
F 35.461368 46.800484 4.802951
F 46.542668 35.020784 12.565621
F 46.680068 37.375384 0.561376
F 41.978768 35.208584 14.962021
F 51.363068 44.735384 0.608389
F 40.153668 41.386384 0.313795
F 48.814368 44.005184 16.147421
F 44.411668 51.542684 1.405561
F 35.577568 44.184484 3.938851
F 51.101868 34.875084 5.236561
F 42.400868 44.929484 0.337084
F 46.613868 34.973384 7.756701
F 39.998668 51.702784 11.328021
F 37.477568 35.052184 12.125021
F 46.435368 40.259884 16.198721
F 44.676668 51.924384 11.251821
F 42.221968 35.076684 5.096121
F 49.141268 51.721384 11.274221
F 35.362568 51.737384 15.837021
F 35.373468 39.117684 14.875221
F 40.217468 51.702284 1.390581
F 35.327668 51.628984 11.258621
F 35.688968 51.672084 1.177981
F 49.072768 51.815184 8.619161
F 39.835368 51.920784 15.843221
F 37.432368 47.913384 25.982621
F 37.378968 40.007784 25.813021
F 46.492768 48.090684 26.209221
F 46.307668 40.427384 25.982221
F 37.284568 50.530984 29.191221
F 37.117868 42.880384 29.663921
F 46.500768 50.540484 29.601521
F 46.369468 42.727984 29.811121
F 37.485168 50.611484 26.473721
F 37.389568 42.651584 26.874021
F 44.156868 51.872784 18.505421
F 46.501568 42.971584 26.974121
F 37.424768 47.993484 23.189121
F 37.313468 40.234284 23.152621
F 46.680768 47.969084 23.310121
F 46.560168 40.365284 23.388821
F 39.750568 38.943184 26.815921
F 39.713668 46.530784 26.747521
F 48.550668 39.095984 29.694621
F 46.332768 48.013784 30.343821
F 37.359068 35.147284 26.906421
F 39.594368 36.235684 23.143321
F 39.524768 44.118284 23.120421
F 48.615068 52.112584 18.860421
F 48.699568 36.377284 23.361221
F 48.825568 44.164784 26.184221
F 50.873068 35.146284 26.993421
F 39.659968 36.265184 25.877821
F 39.566168 44.106284 25.875221
F 44.084668 51.620184 30.483921
F 41.935968 35.084784 19.546821
F 50.775168 40.394084 23.296221
F 39.562168 38.826384 29.561321
F 39.631268 46.693084 29.412121
F 37.331568 35.114084 29.625121
F 50.909268 47.915684 30.679021
F 41.966468 47.831184 26.082121
F 41.967268 40.326984 25.923021
F 35.206668 51.585784 18.534821
F 48.574368 39.133484 26.876221
F 41.910068 50.390884 29.629421
F 41.837668 42.843484 29.436921
F 46.447068 50.741884 26.922521
F 39.887968 51.764684 23.198521
F 42.031568 50.339584 26.913921
F 42.035968 42.830284 26.785621
F 37.406068 35.135684 19.411921
F 50.834368 35.343884 29.717921
F 41.999668 47.842384 23.314521
F 41.865268 40.156384 23.118721
F 50.827968 40.537484 26.059621
F 51.024768 35.009084 19.787221
F 44.203768 39.025684 26.817821
F 44.261868 46.659084 26.979421
F 50.965468 48.026384 26.157221
F 44.154068 36.337984 23.259921
F 44.195968 44.204484 23.155921
F 46.407568 35.222784 30.003221
F 44.148868 36.427384 25.870221
F 44.239568 44.198584 25.913521
F 43.951868 38.787084 29.478021
F 44.190968 46.487284 29.685321
F 37.306568 48.081084 30.340821
F 37.339068 40.134284 30.340221
F 50.982268 50.695384 22.501921
F 46.124468 40.108184 30.654221
F 35.039568 44.252284 23.158121
F 39.512068 36.265084 30.559021
F 39.493668 44.126284 30.320321
F 34.968568 46.966284 29.398121
F 48.704768 46.780684 27.124021
F 48.674568 44.116084 30.496221
F 41.711968 47.908584 30.641221
F 41.822868 40.164684 30.338521
F 50.965768 50.706584 27.108421
F 50.849568 40.320384 30.485321
F 50.900868 42.905084 22.440221
F 43.877768 36.268784 30.691621
F 44.021668 43.992984 30.508021
F 37.559568 47.974884 18.747921
F 37.413968 40.219784 18.716321
F 46.456568 48.159784 18.635521
F 46.350868 40.253684 18.905621
F 37.470868 50.527584 22.383921
F 37.333168 42.849084 22.157121
F 46.579868 50.607884 22.275321
F 46.510868 42.930484 22.406521
F 37.423568 50.633284 19.751321
F 37.411368 42.789884 19.397521
F 46.403968 50.789984 19.563521
F 46.322968 43.033884 19.589721
F 39.879368 38.917584 19.551721
F 39.812568 46.756284 19.633921
F 48.578968 39.044284 19.804221
F 48.992968 46.830284 22.429621
F 51.004768 43.042784 27.119321
F 39.785268 36.429084 18.395621
F 39.802968 44.174284 18.583421
F 50.887168 50.474984 29.881821
F 48.700168 36.442784 18.890021
F 48.720468 44.071784 18.711621
F 39.663168 38.788984 22.338021
F 39.755668 46.764084 22.376921
F 48.697168 38.951684 22.464821
F 48.627568 36.601884 30.852621
F 41.935868 47.920084 18.488821
F 42.118768 40.172384 18.629021
F 50.838868 50.582884 19.649721
F 50.906568 40.187484 18.746321
F 41.967068 50.342184 22.107721
F 41.871868 42.859684 22.200321
F 42.018768 35.064584 22.337621
F 46.215368 35.141284 27.152621
F 42.043568 50.413784 19.386921
F 41.909168 42.639284 19.559721
F 46.568568 35.096084 22.477321
F 50.919168 42.731784 19.756921
F 44.103668 38.953284 19.777621
F 44.224268 46.743184 19.658621
F 51.124568 42.914384 29.714921
F 44.333968 36.411284 18.866221
F 44.078168 44.194584 18.573021
F 44.270668 39.070284 22.529121
F 44.235268 46.823584 22.311621
F 48.671768 46.666784 29.791621
F 46.434568 35.055784 19.808721
F 50.973468 48.169084 23.523121
F 51.070168 47.968084 18.780821
F 48.529468 36.487284 26.215321
F 48.876968 46.721984 19.669721
F 48.679668 44.210884 23.449221
F 51.007868 35.051084 22.712221
F 35.221868 46.621184 19.575121
F 39.771368 51.814084 18.667421
F 39.598368 51.503384 30.378021
F 41.879868 35.052184 26.854421
F 37.310068 35.014384 22.225821
F 39.862568 51.773184 25.924021
F 41.823768 34.992684 29.639721
F 44.081968 51.747784 25.942121
F 48.698368 51.906884 23.294321
F 44.278868 51.742184 23.199421
F 35.056168 38.991484 22.150321
F 35.124568 38.862184 29.407321
F 35.127268 44.015184 25.983721
F 35.132768 46.834384 22.375221
F 35.145968 38.688184 26.653921
F 35.009268 36.508184 18.407921
F 34.923068 44.234984 30.279721
F 34.992668 51.642084 25.920821
F 35.058268 39.056084 19.489921
F 35.167968 46.646584 26.675721
F 36.129768 47.145284 47.560821
F 36.231468 39.358384 47.362621
F 38.263768 45.614684 48.331221
F 38.295268 35.371784 47.456121
F 43.164468 50.231784 45.531221
F 46.279468 42.861384 34.142221
F 45.440168 38.558384 45.729021
F 45.006968 38.616784 48.409221
F 36.287668 47.122284 44.859121
F 36.561768 39.709284 44.474721
F 49.234368 45.147084 47.657821
F 41.651468 42.702284 33.981521
F 48.710168 36.494084 33.451321
F 50.699468 48.044084 37.720021
F 37.213568 47.758984 32.946921
F 48.400668 47.043484 41.337221
F 50.755368 48.133384 33.435221
F 51.155668 40.957884 45.261221
F 38.880868 43.545184 44.774721
F 36.889368 34.448084 41.122021
F 48.310268 36.591484 40.966421
F 42.612768 37.608684 48.777821
F 46.726968 44.351684 48.615121
F 36.989368 34.981884 34.097321
F 38.446868 43.088384 47.436221
F 39.558168 38.746484 34.044821
F 44.041568 43.949284 33.287721
F 45.993168 39.904584 40.589021
F 41.544668 47.896984 33.300721
F 40.595968 39.160984 47.483721
F 51.081768 35.596784 44.238321
F 51.489568 51.476384 48.744321
F 36.835568 34.813784 36.887221
F 35.953568 49.714284 48.609621
F 41.540268 35.073884 34.261321
F 48.431268 36.733884 38.149221
F 43.275068 45.850584 43.878121
F 41.054668 39.630684 44.974521
F 41.070568 49.906084 43.998121
F 51.036468 35.282684 34.317121
F 50.910668 40.338884 37.850121
F 49.183068 37.673284 48.051121
F 43.641168 43.887984 40.428321
F 50.814868 50.677184 37.029221
F 42.396068 45.357984 48.756821
F 51.086868 51.074584 44.316821
F 44.026568 51.640384 40.485721
F 39.060968 36.046084 40.292421
F 50.906868 40.622784 40.683921
F 46.257568 48.005384 33.114921
F 48.893968 44.830084 44.922721
F 47.064768 51.847384 48.695021
F 48.533468 39.310184 41.591221
F 48.914268 47.505284 44.032521
F 38.899368 35.781084 44.764921
F 46.008568 35.066984 41.431421
F 43.089468 42.833284 47.665221
F 37.038968 50.227684 36.589021
F 36.841568 42.567184 36.728421
F 46.486268 50.329484 36.945121
F 46.231468 42.803784 36.956121
F 37.272168 50.087084 33.865721
F 36.917268 42.567384 33.976321
F 46.416768 50.447084 34.200221
F 47.066868 49.285984 47.864921
F 40.563268 46.693984 47.422721
F 39.362268 46.335384 34.056021
F 48.560368 39.085584 34.249421
F 48.484168 46.750284 34.176821
F 51.171968 48.478984 45.281921
F 51.434268 41.361884 47.959121
F 42.778268 35.062284 47.726821
F 50.923968 50.970584 41.545221
F 38.350868 50.770184 47.439421
F 46.033068 40.255084 33.265721
F 39.406168 38.685984 36.743121
F 39.472668 46.359984 36.744821
F 48.511168 39.200484 37.009721
F 48.563668 46.656584 36.880621
F 37.222268 39.935884 33.134421
F 44.723168 46.217284 47.911321
F 44.031468 46.598984 33.978321
F 49.089468 47.651684 48.743821
F 41.783368 50.414684 36.849321
F 41.412668 42.349384 36.708021
F 39.440368 51.320284 37.734621
F 50.876968 42.901184 34.155121
F 41.712168 50.551584 34.160821
F 43.830468 36.270784 33.419521
F 47.245568 41.780384 47.699421
F 43.670068 36.322484 40.763321
F 43.957468 38.884784 34.168921
F 38.793668 51.092384 44.736921
F 36.211868 41.957084 48.390921
F 50.739768 43.341084 41.503821
F 46.397568 43.343484 44.446721
F 43.958668 38.808084 36.906521
F 43.801068 46.557984 36.599521
F 36.645668 47.592884 40.220321
F 36.928368 39.881784 40.374521
F 45.867668 47.796084 40.541121
F 43.187068 38.238684 44.168821
F 36.570668 49.732184 43.900721
F 36.628668 42.343184 43.763021
F 51.144668 43.339684 44.238521
F 51.427868 48.830584 47.971921
F 36.778868 50.189484 41.242521
F 36.695468 42.506884 40.995821
F 39.344168 43.974884 33.012421
F 46.040868 42.646684 41.728121
F 37.024068 47.646784 37.454821
F 36.991568 39.992684 37.586421
F 45.972768 47.781384 37.848721
F 46.072268 40.274484 37.801921
F 39.139468 38.691584 41.169221
F 39.036068 46.483584 41.275521
F 50.870568 48.409484 40.378021
F 46.325768 50.552084 41.300421
F 50.814568 50.845584 34.226921
F 39.088268 36.103184 37.602421
F 39.186968 43.721884 37.670621
F 46.449468 35.263684 34.280521
F 41.032968 47.241084 44.811321
F 48.435768 44.152984 37.908021
F 51.242468 36.042184 48.834321
F 47.001468 48.951684 45.198421
F 39.000968 43.817584 40.437621
F 40.675968 41.706884 48.476821
F 43.066168 35.519584 44.897621
F 48.149668 44.204784 40.767021
F 38.740368 38.422784 43.780421
F 38.677568 46.272284 43.856221
F 49.311568 37.220084 45.415121
F 46.304068 35.081084 36.952321
F 41.348268 47.844984 40.385921
F 41.462868 40.034584 40.422521
F 48.613168 44.183984 33.177621
F 50.654068 35.490484 37.069721
F 39.304768 51.278284 40.596121
F 41.123868 42.246784 43.969121
F 50.832868 40.301484 33.183821
F 42.730468 50.343884 48.145521
F 41.724668 50.282384 41.297621
F 41.287668 42.624684 41.201721
F 50.729768 35.423484 41.661621
F 38.305568 37.957784 48.391521
F 41.772868 47.848084 37.760121
F 41.636768 39.848684 37.719921
F 49.028168 39.711284 44.286021
F 50.712668 43.006784 37.039321
F 43.670068 39.005184 41.491321
F 43.613268 46.445184 41.244321
F 44.568268 47.675784 45.532221
F 43.872768 36.224384 38.011921
F 43.610668 44.003584 37.612821
F 46.949968 36.048084 45.482821
F 46.884668 40.815684 45.234021
F 43.656768 43.384384 45.000421
F 40.369368 49.152384 48.675821
F 46.844068 51.212684 43.896721
F 44.141568 51.715084 37.661621
F 39.574268 51.662484 33.120321
F 41.676968 40.138584 33.110521
F 51.324268 43.995884 48.852321
F 41.361568 34.720484 40.925421
F 39.280368 36.164684 33.326021
F 48.395068 51.980284 33.277021
F 44.939968 41.246784 49.025021
F 41.422468 34.920984 37.103721
F 44.158268 51.680984 33.291721
F 34.846668 46.652984 33.755721
F 49.185968 40.301284 48.915321
F 36.035068 49.714184 51.333121
F 35.977568 41.757384 51.065521
F 47.272768 49.545184 52.465321
F 44.464968 41.133184 51.652521
F 38.112368 37.900784 51.143821
F 37.831568 45.481584 51.107521
F 46.878168 37.189084 51.787021
F 46.761668 44.416984 51.433321
F 40.175568 49.060784 51.386721
F 40.344968 41.516484 51.197821
F 35.645968 46.588684 62.185321
F 42.602968 42.413784 59.501621
F 42.405768 37.311284 51.485321
F 42.296468 45.443384 51.527421
F 51.455168 49.155884 52.433821
F 38.081668 34.954784 54.975721
F 37.950368 34.779484 62.212721
F 44.852768 48.535884 51.827121
F 44.698568 46.009884 55.182421
F 44.738268 38.623584 55.082621
F 51.365668 42.194984 62.356021
F 49.261968 47.929684 51.465421
F 44.616568 48.631584 58.713521
F 44.743068 41.078584 58.642521
F 51.417868 49.508584 62.142821
F 35.978768 49.402784 55.695921
F 44.938168 48.642384 56.008521
F 44.889768 41.193584 55.828621
F 36.059268 47.058684 52.185821
F 35.851468 39.116884 52.199321
F 44.691768 45.923784 52.474521
F 44.565268 38.525884 52.466121
F 38.026868 37.576384 55.782521
F 37.795768 45.315484 56.027321
F 46.743068 37.141284 56.046121
F 46.972168 44.699184 56.223721
F 51.340268 36.436084 51.556421
F 51.552368 41.683684 55.137621
F 38.123368 42.926384 52.223421
F 51.441468 49.437684 55.210421
F 35.808968 38.918984 54.963721
F 46.830568 42.035984 52.439021
F 38.204668 50.556584 54.954721
F 42.305868 45.093284 63.136021
F 38.142868 42.869584 54.864521
F 47.035668 49.964984 55.134721
F 42.221768 42.435384 62.362921
F 47.221068 42.262184 55.143121
F 38.036568 37.469284 58.575121
F 37.723168 44.916484 58.722721
F 46.811668 37.080284 58.739521
F 46.853568 44.676184 59.063621
F 40.015068 46.506684 55.087321
F 40.319668 38.862684 54.788821
F 49.177868 45.768184 55.126321
F 49.215468 38.062784 55.230121
F 40.025468 48.852084 58.670921
F 40.431868 41.216284 58.468121
F 49.049768 48.361484 58.646921
F 49.237868 40.759484 58.847921
F 40.292568 49.107784 55.872821
F 40.207068 41.334484 55.815621
F 49.043368 48.380384 55.977921
F 49.367068 40.607784 56.103821
F 40.008768 46.637484 52.314921
F 40.467668 39.075584 52.078821
F 49.057168 45.505984 52.441821
F 49.284768 37.944184 52.560021
F 42.385068 37.304284 55.888021
F 42.183968 45.035584 55.814721
F 51.140168 36.404684 56.034621
F 51.361568 44.322784 56.040921
F 42.510068 50.242284 52.230521
F 51.489368 49.378584 59.499121
F 42.456968 42.841384 52.304421
F 51.447368 44.559684 63.389921
F 38.282368 50.814184 52.148721
F 49.051068 40.472084 51.725421
F 42.688268 49.807284 54.868621
F 42.444368 50.193284 62.356821
F 42.503568 42.394284 54.919221
F 35.471268 49.295784 62.967621
F 35.737168 41.337384 63.049521
F 51.409168 41.377484 52.367821
F 42.431768 37.289084 58.531621
F 42.280568 44.907584 58.531321
F 51.192768 36.807984 58.688621
F 51.385668 44.429484 58.848221
F 42.325568 49.957784 59.632521
F 35.748868 38.861684 62.084921
F 44.510168 46.254684 62.268521
F 44.604668 38.648284 62.344821
F 51.179368 36.791884 63.351321
F 35.585468 46.489084 59.516721
F 44.675468 48.784784 63.346521
F 44.515368 41.225484 63.031721
F 35.935668 46.817784 54.821421
F 35.860268 41.430784 58.477721
F 44.602068 46.133084 59.574721
F 44.483268 38.559884 59.642021
F 37.905068 37.459984 63.139121
F 38.048268 45.198684 63.077621
F 46.731568 37.224284 63.221921
F 46.793468 44.781284 63.369421
F 37.795468 50.322584 59.526821
F 51.612368 41.899284 59.728721
F 38.224968 42.372084 59.409721
F 46.911568 49.865584 59.742521
F 51.196168 43.901284 51.643421
F 47.052268 42.087584 59.921121
F 37.929968 50.419784 62.148821
F 35.974268 41.532884 55.717521
F 38.035968 42.572484 62.172621
F 46.969968 49.825784 62.349321
F 35.709968 39.011584 59.340321
F 46.888468 42.281984 62.602621
F 40.141468 46.564184 62.191921
F 40.230068 38.571484 62.132721
F 49.114568 45.881684 62.618421
F 49.083368 38.291784 62.448621
F 40.172568 49.138884 63.100821
F 40.132668 41.122084 63.160121
F 49.188068 48.567084 63.431921
F 49.117668 40.963484 63.298221
F 40.160268 46.299484 59.544421
F 40.273268 38.608284 59.470221
F 49.190268 45.978284 59.866221
F 49.078668 38.259584 59.773421
F 42.349368 37.259884 63.123021
F 42.278568 34.823084 52.437621
F 35.496068 49.114884 58.284521
F 38.160068 35.287384 52.127221
F 37.952968 34.906384 59.551021
F 51.318468 51.799984 51.432221
F 42.568968 34.859284 59.801021
F 46.820868 36.928884 49.206821
F 51.289568 51.993684 58.695721
F 42.487268 34.742884 62.469821
F 42.625468 34.693384 55.133021
F 51.347068 52.309484 55.987021
F 51.331868 52.062184 63.174021
F 44.514268 48.672584 49.168721
F 38.010968 55.619384 4.032941
F 37.710468 63.306184 3.921941
F 46.813068 55.732084 4.010521
F 46.690968 63.487484 4.019871
F 37.749168 58.145784 7.519941
F 37.840368 66.090984 7.461261
F 46.791468 58.280684 7.835991
F 46.784468 65.834684 7.716081
F 37.829968 58.258184 4.781451
F 37.808968 66.006784 4.712571
F 46.795768 58.140484 5.105411
F 46.765168 65.920284 4.826071
F 37.924868 55.657184 1.211271
F 37.889768 63.274384 1.217711
F 46.702868 55.343684 1.344881
F 47.019468 60.605984 0.591201
F 40.022068 54.125784 4.953181
F 39.970968 62.249984 4.915261
F 49.019368 54.337684 4.984791
F 35.598768 67.294784 8.227801
F 40.141968 59.625684 1.269811
F 40.279468 67.246684 1.054161
F 49.071668 59.816384 4.262711
F 49.009568 64.395284 0.562017
F 40.143668 59.664584 3.988411
F 40.166968 67.307784 3.795631
F 35.363968 62.010384 11.958521
F 49.058868 67.119684 4.002651
F 40.003968 54.143184 7.603091
F 40.034468 62.111484 7.671741
F 49.043468 54.426584 7.762261
F 48.883768 62.336184 5.268961
F 42.204668 55.551484 4.185181
F 42.306668 63.233184 3.867661
F 51.228368 55.873484 4.308041
F 35.687668 59.581184 3.972721
F 42.177868 58.342084 7.698631
F 42.486368 66.102084 7.636561
F 35.692968 57.055884 0.224405
F 35.325468 54.396984 12.046721
F 42.299968 58.164484 4.979921
F 42.263568 65.935984 4.820341
F 51.239068 55.865584 8.675461
F 37.974168 68.630084 0.249528
F 44.336768 67.043584 15.881121
F 42.343368 63.184484 1.134701
F 51.065468 66.038184 12.565421
F 51.158168 56.075184 16.134021
F 44.562568 54.424284 5.004491
F 44.545168 61.996084 4.966031
F 51.199168 58.614184 15.078121
F 42.296168 55.673484 16.157621
F 44.750668 59.152084 1.335231
F 42.067368 63.462384 15.718421
F 44.558168 59.357384 4.049251
F 44.549468 67.327984 4.049681
F 44.470768 54.487884 7.732201
F 44.416468 62.064984 7.651441
F 37.677368 55.534884 11.301721
F 37.542768 63.397384 10.983121
F 46.930468 55.836884 11.378121
F 46.464068 63.414184 11.464721
F 37.720268 58.120984 14.885421
F 37.355368 65.994484 14.651421
F 46.706868 58.464384 15.115321
F 46.665368 65.879684 15.268321
F 37.577368 58.044684 12.127521
F 37.545168 65.943884 12.004521
F 46.497768 58.215284 12.431021
F 46.773568 66.107884 12.447921
F 37.955768 55.597284 8.465681
F 37.736968 63.511484 8.285701
F 46.733468 55.729684 8.634421
F 46.564468 63.342784 8.789301
F 40.031368 54.486484 12.294721
F 39.744368 62.123784 12.078621
F 40.124468 64.543484 0.289558
F 48.627768 59.604484 11.492321
F 39.938768 59.652084 8.630491
F 40.114068 67.542484 8.453811
F 48.905968 62.172884 7.943511
F 48.911368 67.265584 8.567611
F 39.750868 59.461484 11.406021
F 39.912668 67.093084 11.086221
F 48.772968 62.147184 12.251721
F 48.996368 67.289084 11.286021
F 40.037868 54.505884 14.878221
F 39.852268 62.005384 14.815021
F 35.559068 67.019684 3.826601
F 46.726468 52.648884 0.522842
F 42.220568 55.644584 11.289821
F 42.076368 63.497184 11.302521
F 49.537268 67.070584 1.356901
F 44.223568 59.590784 16.038821
F 42.167768 58.081384 15.001821
F 41.963768 66.061284 14.965421
F 51.307468 66.189784 5.156041
F 50.938268 62.974184 1.731821
F 42.080668 58.154284 12.253321
F 42.198968 66.073384 12.240021
F 48.817468 62.119984 15.019721
F 49.131168 54.384684 12.084921
F 42.006668 55.740184 8.436011
F 42.213168 63.379584 8.555311
F 46.519068 63.345384 1.160711
F 35.456068 59.527684 15.575221
F 44.551168 54.537984 12.240821
F 44.215668 62.262784 12.417521
F 44.576768 59.565684 8.511691
F 44.697268 67.287684 8.661171
F 44.349468 59.581184 11.332821
F 44.471468 67.328884 11.411021
F 44.416968 54.494084 14.903721
F 44.527468 62.149284 15.137921
F 35.609368 62.108484 14.592521
F 47.218468 68.298884 0.573523
F 42.521868 55.685084 1.483131
F 44.626168 51.704984 8.488061
F 51.255868 59.060084 0.441305
F 39.922568 59.541784 15.718721
F 51.178868 63.539584 4.427591
F 51.259068 56.494984 1.520321
F 50.799668 66.201784 15.260321
F 44.834568 67.320184 1.314751
F 35.643868 59.536684 1.240571
F 49.051868 54.400484 14.952721
F 51.153068 58.383984 5.199251
F 46.668568 63.425784 16.237221
F 35.412968 59.400584 8.450651
F 42.396068 53.077784 0.677925
F 51.051668 58.578084 12.408921
F 51.280768 63.477984 8.737831
F 40.281268 56.955184 0.334850
F 35.418568 67.341784 10.913521
F 35.006068 67.269184 15.608521
F 49.404868 60.488384 1.716021
F 35.675268 54.471584 7.529181
F 51.287568 65.980684 7.868911
F 51.144368 63.644284 11.448621
F 42.510468 68.627584 0.256349
F 38.067968 53.012784 0.311676
F 39.666668 67.326884 15.627521
F 44.651068 56.784884 0.310223
F 46.599168 55.789384 15.880021
F 48.958268 59.543184 8.835551
F 37.824468 60.871684 0.242888
F 44.366568 64.764484 0.260347
F 51.497168 58.334984 7.892481
F 51.343068 55.884584 11.446221
F 35.615668 54.504584 4.813381
F 35.676868 64.664084 0.219456
F 35.717668 67.430784 1.042581
F 37.698668 63.492184 15.693721
F 42.608768 60.492284 0.350031
F 35.324968 59.395784 11.031521
F 37.636268 55.509084 15.801921
F 35.522968 62.160984 7.451471
F 48.580368 67.385984 16.264121
F 35.574968 62.174884 4.816481
F 51.146568 63.528084 16.182521
F 48.999168 59.704684 16.079521
F 35.363568 54.284384 14.814721
F 49.352568 55.134184 0.416428
F 37.332468 55.484684 25.636121
F 37.407568 63.223684 25.560921
F 46.527268 55.763684 25.938121
F 46.340668 63.402484 25.894021
F 37.445268 58.037584 29.360621
F 37.369668 65.737984 29.300221
F 46.429168 58.334384 29.567721
F 46.525968 65.947984 29.557021
F 37.378368 58.064584 26.552121
F 37.715868 65.720684 26.565721
F 46.354968 58.260884 26.745321
F 46.360968 65.999584 26.816821
F 37.348868 55.555684 22.917921
F 37.499368 63.366984 22.891621
F 46.534768 55.697484 23.267121
F 46.580768 63.315484 23.167621
F 39.538568 54.342384 26.807921
F 39.616968 61.942084 26.592521
F 48.590268 54.497484 27.059821
F 48.475468 62.197984 27.141821
F 39.565168 59.755584 22.926121
F 39.781768 67.325784 23.141821
F 48.737068 59.675184 23.381621
F 48.743168 67.353684 23.255421
F 39.588268 59.323684 25.603621
F 39.797568 67.247284 25.799321
F 48.588668 59.642284 26.061321
F 48.636368 67.239184 26.081421
F 39.680468 54.174484 29.529321
F 39.644668 61.954784 29.486621
F 48.687368 54.442084 29.721821
F 48.514968 62.094584 29.864721
F 41.923568 55.369584 25.915521
F 41.994868 63.274484 25.646921
F 50.798368 55.695784 23.297721
F 51.109568 66.067684 22.637021
F 41.712268 58.081884 29.734821
F 41.920768 66.081984 29.369021
F 50.960468 58.510984 27.025621
F 50.983768 66.100284 26.942621
F 41.830268 58.135384 26.934421
F 41.837468 65.864384 26.769421
F 50.847368 55.863384 26.079121
F 50.910068 63.476084 23.428621
F 42.015968 55.664984 23.110421
F 42.024668 63.517284 23.086721
F 51.038068 63.529984 18.805821
F 50.987668 58.422484 19.801121
F 44.307868 54.480584 26.806621
F 44.183368 62.123384 26.712321
F 44.270168 59.647484 23.162621
F 44.224968 67.167284 23.194421
F 44.116068 59.519684 25.915621
F 44.158268 67.411284 26.017021
F 44.170668 54.295184 29.564921
F 44.088268 62.071384 29.482021
F 37.445568 55.500184 30.314921
F 37.420368 63.233784 30.157421
F 46.283268 55.642184 30.434721
F 46.185768 63.389484 30.775621
F 39.424568 59.417784 30.339421
F 39.547768 67.206984 30.215421
F 48.424468 59.414284 30.760321
F 48.689468 67.175984 30.666321
F 41.931468 55.465384 30.510721
F 41.816468 63.449584 30.276121
F 51.019768 55.954984 30.603321
F 51.058468 66.094984 19.766621
F 44.067868 59.378184 30.512921
F 44.186568 67.286084 30.254521
F 37.525368 55.600184 18.541721
F 37.376868 63.456784 18.515021
F 46.413668 55.888884 18.748421
F 46.527568 63.386484 18.836621
F 37.598568 58.234884 22.005621
F 37.558468 66.134884 22.188021
F 46.572668 58.352184 22.400121
F 46.430068 65.899284 22.448921
F 37.452968 58.184384 19.292721
F 37.352768 66.062084 19.333121
F 46.636768 58.561584 19.684221
F 46.348268 65.991284 19.786721
F 39.755568 54.348684 19.588921
F 39.710768 62.135584 19.284921
F 48.535968 54.526284 19.783521
F 48.835868 62.259384 19.720621
F 39.653968 59.592584 18.463621
F 39.618368 67.208384 18.389721
F 48.843668 59.789684 18.749121
F 48.637268 67.344084 19.012521
F 39.765968 54.242384 22.216321
F 39.683468 62.151384 22.081721
F 48.624368 54.423184 22.400121
F 48.876968 62.237984 22.414221
F 41.957668 55.903084 18.790321
F 41.878668 63.577084 18.624621
F 51.032868 63.382684 30.511121
F 50.912968 63.437584 26.233021
F 41.965168 58.302884 22.444621
F 42.101468 66.056484 22.260021
F 50.974768 58.354084 22.476421
F 50.847768 58.383184 29.718721
F 41.814568 58.524584 19.664021
F 41.913268 66.182884 19.573121
F 50.879968 65.913584 29.740121
F 50.862068 55.771984 18.784021
F 44.061968 54.430284 19.584421
F 44.129468 62.379784 19.466321
F 44.244068 59.745484 18.886721
F 44.238168 67.429184 18.626821
F 44.293868 54.381884 22.276121
F 44.290168 62.277984 22.183321
F 35.233968 59.447984 18.310821
F 35.200268 54.163184 19.197321
F 35.232668 61.979584 26.302521
F 35.001068 67.319584 18.265721
F 35.061568 67.156284 30.226721
F 34.991768 59.442784 25.508021
F 35.279968 62.148084 21.810321
F 48.757568 52.106184 26.078221
F 35.193868 59.430884 22.736721
F 35.113668 62.051784 19.144021
F 35.164068 67.294184 22.880121
F 35.327168 67.075484 25.697921
F 34.876468 54.469084 29.303421
F 48.511768 51.900684 30.602121
F 35.155968 59.338484 30.114521
F 35.151568 61.981484 29.175621
F 35.243568 54.090584 22.039221
F 36.473468 54.796384 47.361521
F 36.254368 62.877684 47.429021
F 51.246568 66.670284 44.138121
F 49.358568 52.997984 47.802921
F 50.751768 58.419784 37.064421
F 46.316668 55.662084 47.468721
F 43.874468 67.482784 40.510121
F 44.446068 63.022084 44.048121
F 36.549568 55.254284 44.675521
F 36.495668 63.072784 44.770721
F 48.645968 62.192484 41.569321
F 45.137368 53.243584 47.766221
F 44.147068 54.317984 34.030521
F 36.636968 65.426384 48.336521
F 50.902668 66.250584 41.460621
F 43.963168 59.545284 40.754521
F 38.628668 59.090784 44.708021
F 39.049868 66.989184 44.731521
F 38.627968 69.135784 48.558621
F 40.574268 62.502084 48.172621
F 38.431168 58.719984 47.437221
F 38.841468 66.814084 47.348821
F 44.849068 63.750884 48.549621
F 47.179068 64.807684 47.541521
F 49.193068 68.036384 44.970821
F 41.002468 62.071884 45.638121
F 39.361268 59.300484 33.145421
F 48.636968 51.922284 37.934821
F 50.959668 58.963984 44.026421
F 44.870968 57.519784 48.775721
F 44.748468 60.590984 45.195421
F 42.722668 52.922384 48.918721
F 41.321268 55.082884 44.839021
F 42.509468 64.386784 45.277121
F 51.474368 66.860784 48.728421
F 40.809468 54.341284 47.564221
F 51.081168 59.235484 48.871521
F 37.275568 55.540984 32.997421
F 44.731768 68.169784 47.530721
F 50.839568 55.724884 37.815221
F 41.017568 57.711484 43.936021
F 41.828168 63.229584 32.998521
F 43.957568 67.278584 33.045721
F 39.615968 62.018984 33.914921
F 51.368468 64.340984 47.652921
F 49.476368 68.213284 47.776121
F 51.106568 56.646284 47.863921
F 44.051568 67.500584 37.834121
F 48.914968 62.640084 44.242321
F 46.943268 66.894184 43.927121
F 36.983668 58.023684 36.720021
F 37.288768 65.695784 36.586721
F 46.231368 58.265384 36.892121
F 46.165668 65.940684 36.791721
F 37.012568 58.072684 33.846221
F 37.226168 65.732084 33.903521
F 46.269368 58.262184 34.168721
F 46.068668 66.058484 34.085221
F 39.501168 54.280884 34.063321
F 47.015068 67.490884 48.726121
F 48.741968 54.463984 34.177621
F 48.600368 62.216684 34.246721
F 36.277068 57.295584 48.542021
F 50.880068 63.597484 33.445421
F 50.857268 58.461884 41.257721
F 50.865068 58.480584 34.258321
F 39.343068 53.891184 36.752021
F 39.612468 61.891584 36.587221
F 48.556368 54.518184 36.912821
F 48.799568 62.314684 37.021621
F 38.155168 61.149384 48.500821
F 43.883968 59.390184 37.946921
F 51.202168 64.011884 44.862821
F 50.960668 55.786584 33.492521
F 41.553568 58.054884 36.846421
F 41.775368 66.119384 36.740721
F 48.398168 67.334484 33.345521
F 43.875168 54.752584 44.142921
F 41.751168 58.180584 34.060921
F 41.706168 65.740684 34.086521
F 38.468568 53.189684 48.257421
F 40.170868 56.946484 48.492821
F 42.405668 58.164584 47.854221
F 44.016968 61.946384 34.062521
F 42.914168 69.021184 43.781821
F 46.148868 58.314284 41.563821
F 44.027868 54.344784 36.794021
F 43.818568 61.965984 36.897921
F 36.855568 55.292984 39.991521
F 36.841668 63.242184 40.192421
F 46.160568 55.721684 40.524321
F 46.345468 63.486484 40.645121
F 36.470568 57.778184 43.722621
F 36.793368 65.625584 43.843621
F 40.798868 65.273084 48.644321
F 44.925868 61.132784 47.758421
F 37.059968 57.905384 41.162521
F 36.952968 65.775684 41.160421
F 46.335768 56.114884 44.677321
F 46.199668 66.174484 41.251721
F 37.142768 55.275884 37.340821
F 37.108968 63.020584 37.344921
F 46.175368 55.746484 37.820721
F 46.250768 63.359084 37.719121
F 39.196168 53.896784 41.151821
F 39.196768 62.018584 41.144621
F 50.933368 66.286884 34.301221
F 51.210668 56.335884 45.055921
F 39.342168 59.265484 37.529821
F 39.562668 67.268484 37.581721
F 48.414868 59.620184 37.959521
F 50.959668 66.288884 36.901421
F 39.277268 59.347584 40.355721
F 39.139968 67.211984 40.307321
F 48.347768 59.665584 40.675121
F 48.620668 67.248684 37.850321
F 38.908568 53.964884 43.968421
F 38.891468 61.874884 43.950221
F 46.490268 58.845584 44.192921
F 48.732168 60.083584 45.065121
F 41.611668 55.433384 40.431621
F 41.684868 63.377484 40.353121
F 50.994668 55.748884 40.599921
F 50.802068 63.600184 40.595721
F 42.245768 59.599384 45.411821
F 41.444868 66.361584 43.711221
F 48.370368 54.661284 41.356921
F 50.911968 63.671384 37.862321
F 41.584268 58.051284 41.302321
F 41.626268 65.881784 41.070521
F 46.900168 64.321484 44.835321
F 48.618568 67.253984 40.550821
F 41.591568 55.340884 37.557321
F 41.645968 63.510284 37.648321
F 43.298568 65.837284 47.640921
F 48.731368 55.273684 44.195621
F 43.953468 54.303884 41.430521
F 43.973568 62.244984 41.441221
F 48.528668 59.538284 33.455921
F 43.938268 59.342584 33.321521
F 49.026568 60.499784 47.699521
F 46.428868 55.674484 33.135621
F 49.039568 52.703184 45.086021
F 45.425168 68.888584 45.031421
F 49.026768 63.078684 48.414321
F 41.865768 55.549884 33.229321
F 46.230968 63.382284 33.584421
F 39.522768 67.068784 32.936521
F 48.806668 55.574784 48.595121
F 44.696968 52.447384 45.152621
F 38.964968 69.675984 43.852821
F 48.521068 51.978684 40.563721
F 35.131268 54.075884 33.736221
F 42.437668 60.757884 49.016221
F 37.254368 63.143384 32.971221
F 35.793568 57.214284 51.342321
F 36.283868 65.169084 51.089721
F 44.541568 56.529184 51.337121
F 47.140268 64.951384 52.344621
F 38.102568 53.356984 51.023421
F 38.414168 60.937084 51.184321
F 51.416468 64.629584 55.125321
F 46.857568 59.841384 51.532821
F 40.147668 56.841184 51.190421
F 40.701268 65.180584 51.421721
F 35.881968 62.093284 59.438021
F 38.040168 58.161184 62.202721
F 51.350068 56.909384 62.416821
F 42.532568 60.496684 51.773421
F 42.413368 52.481084 58.645721
F 42.347268 52.562684 55.845921
F 35.967668 64.863184 63.070821
F 38.085868 68.513084 63.110421
F 44.790068 53.632384 55.105721
F 44.809768 61.501184 55.161821
F 51.539468 57.269184 55.094621
F 51.527068 64.696884 62.513521
F 44.865868 56.215584 58.629221
F 44.591868 64.057284 58.785521
F 42.383968 52.718884 63.500921
F 42.344268 68.300784 56.046921
F 44.571268 56.106884 55.938921
F 44.525668 64.045484 55.935821
F 35.985968 54.594284 51.981121
F 35.987668 54.397384 54.769221
F 44.894768 53.835984 52.379321
F 44.896168 61.605784 52.451321
F 38.240268 53.061384 55.820821
F 38.113868 58.141584 54.974921
F 35.820568 64.637484 58.474421
F 46.853368 59.743184 56.088021
F 38.087668 58.466184 52.280021
F 38.387368 66.428384 52.270421
F 48.949868 55.963284 51.473721
F 44.644168 64.164984 51.289421
F 35.663968 57.034584 55.565621
F 38.175568 66.066784 55.086721
F 46.854568 57.333984 55.089321
F 46.997068 64.957784 55.180921
F 37.835868 53.020184 58.443421
F 38.167868 60.910084 58.440521
F 35.825368 64.928084 55.802621
F 47.002068 59.762684 58.849521
F 40.411568 54.322284 54.871421
F 37.928968 60.884184 55.616621
F 49.146068 53.554984 54.914521
F 49.065468 60.977884 55.268621
F 40.231468 56.623784 58.783921
F 40.227368 64.547184 58.316821
F 49.350368 56.207284 58.632621
F 49.129768 63.709384 58.860121
F 40.209468 56.862284 56.073921
F 40.435168 61.990584 54.860121
F 49.201368 56.086684 55.840421
F 49.101468 63.493384 56.093121
F 40.402068 54.287684 52.184821
F 40.485568 62.380384 52.175521
F 42.527068 68.040984 58.682121
F 49.110068 60.999684 52.504121
F 51.241268 67.362384 58.624721
F 42.448168 60.509984 55.984921
F 35.922368 62.127884 62.157621
F 35.979268 62.398584 54.684921
F 42.413768 57.970784 52.310721
F 42.768168 65.873984 55.018221
F 51.379068 66.927984 51.462221
F 51.147768 59.497384 51.690121
F 42.620068 58.041684 55.019221
F 40.309768 64.556084 55.681621
F 35.931668 54.521284 59.237221
F 51.394568 64.891284 59.729721
F 46.864268 52.123184 51.332621
F 42.662568 60.476384 58.684321
F 46.818468 52.308684 63.360821
F 51.489768 59.781784 58.650921
F 51.498068 64.443084 52.345621
F 46.939368 57.243384 52.447121
F 44.605668 53.687084 62.336521
F 44.973068 61.620584 62.526921
F 35.683468 56.942184 63.003121
F 42.419968 68.414784 63.146521
F 44.695068 56.257884 63.024921
F 44.627668 64.267984 63.133521
F 35.756668 56.970284 58.283021
F 49.177168 53.210884 52.230121
F 44.792468 53.552984 59.604521
F 44.942468 61.409784 59.880021
F 37.974568 53.033784 63.089021
F 49.197368 68.544284 55.313221
F 42.620168 52.786584 51.583621
F 46.980968 60.192984 63.433621
F 37.803768 58.158084 59.484021
F 38.039468 65.763084 59.478521
F 47.094468 57.251084 59.744121
F 46.896168 65.097284 59.639521
F 38.071768 60.807884 63.006821
F 38.218368 65.980284 62.204421
F 47.035568 57.590884 62.409221
F 37.995168 68.305184 58.516421
F 40.306868 54.106084 62.351121
F 40.481468 61.978684 62.222921
F 49.147368 53.508484 62.320821
F 49.276868 61.308684 62.476921
F 40.206768 56.702584 62.978221
F 40.342468 64.378084 63.101321
F 48.960068 56.040584 63.430621
F 43.086068 66.271384 52.199321
F 40.266668 53.917584 59.567621
F 40.433768 62.105084 59.485221
F 49.339868 53.577984 59.497521
F 49.151768 61.226584 59.709021
F 43.029168 68.866584 51.600121
F 42.684568 60.419884 63.122121
F 46.843468 67.474884 51.461021
F 51.123668 59.453784 63.251821
F 42.679868 57.826384 59.426221
F 42.516368 65.547284 59.570921
F 51.442168 59.752984 55.968521
F 35.893768 54.262084 62.043021
F 42.641768 57.923184 62.014521
F 42.500868 65.719384 62.285521
F 49.192968 68.426084 52.529021
F 47.068568 65.183584 62.332121
F 51.447368 67.255484 55.940521
F 36.343968 62.614184 51.895721
F 37.914068 68.680984 55.835421
F 46.831268 67.545084 56.359621
F 46.923668 67.774184 63.375821
F 51.379268 56.812684 52.336721
F 51.595568 57.229184 59.712721
F 49.582168 68.696584 62.723721
F 51.575568 67.089984 63.861621
F 46.943968 67.714884 59.052921
F 49.153368 63.481684 51.320621
F 49.074768 63.839984 63.389721
F 47.047968 52.329684 58.636521
F 38.366068 68.894584 51.176621
F 49.270368 68.648084 60.059621
F 47.006968 52.531584 56.015721
F 44.850768 69.277084 59.748821
F 44.732768 69.198984 55.551521
F 45.414868 69.485284 52.795821
F 44.859468 69.284884 62.412621
F 50.751268 52.783484 65.858821
F 46.771268 59.478184 48.866921
F 55.403368 9.600344 16.146421
F 62.281668 6.125444 4.187631
F 62.171568 0.701648 7.887881
F 53.443768 8.463904 0.485927
F 53.385168 5.782124 11.588021
F 66.683468 16.158684 12.485421
F 69.013668 2.283204 1.545831
F 62.296868 8.463514 7.753951
F 53.207368 8.300994 12.424221
F 59.716368 1.889524 11.565721
F 57.716668 13.308284 16.076821
F 62.588468 8.621384 5.023841
F 53.266668 13.118084 11.677921
F 53.080868 8.397154 15.132521
F 53.350668 5.857594 8.864081
F 62.235468 5.972424 1.484701
F 57.975568 13.574184 1.399601
F 55.723168 9.740424 1.504351
F 53.307568 13.301384 8.919141
F 62.160568 5.878694 16.045121
F 57.873468 16.004484 7.918611
F 55.946268 12.125284 5.104791
F 58.007168 13.503884 8.858611
F 64.441568 4.739414 5.071451
F 64.507668 12.415984 5.176451
F 68.760068 4.531974 15.159721
F 66.816868 16.000484 15.219021
F 62.274068 16.341284 7.865811
F 64.510068 1.909394 1.500531
F 64.526368 9.792714 1.332761
F 55.471168 1.940414 4.285771
F 55.753368 9.547924 4.144141
F 64.466168 2.082644 4.181311
F 64.674368 9.886824 4.065301
F 55.486368 4.539834 7.836561
F 55.627268 9.691924 8.958711
F 68.959668 12.458484 12.587221
F 64.762868 4.533504 7.816531
F 64.528068 12.320584 7.884451
F 64.390468 12.161884 15.157521
F 59.908068 1.872114 1.378251
F 57.613568 5.868734 4.256671
F 53.741668 8.190464 5.095091
F 55.449768 4.439014 5.271411
F 66.826068 6.055504 4.356751
F 57.622468 0.685083 7.779681
F 62.342868 15.962084 12.456721
F 57.771468 8.368534 7.775701
F 53.441668 5.896494 1.466161
F 66.874168 8.749684 7.827891
F 68.763368 2.164234 16.128121
F 58.013768 8.369074 5.002281
F 68.994768 2.135134 8.903241
F 66.805368 8.578534 5.162211
F 62.423468 16.263584 0.633660
F 57.915968 5.770334 1.530011
F 53.238868 5.804484 16.063921
F 53.324568 5.587734 4.275861
F 66.649368 5.822734 1.675451
F 64.435268 4.667164 14.890421
F 59.978968 4.592244 4.910041
F 60.008268 12.188284 4.685531
F 57.715868 16.020384 12.589621
F 59.837268 1.945844 8.802201
F 62.236368 8.502904 15.061021
F 69.103968 12.326184 15.211521
F 62.235168 0.731833 0.742420
F 60.164968 9.850784 1.373481
F 62.318168 13.454284 11.391121
F 57.752368 8.461374 15.159421
F 60.097368 2.009934 4.109231
F 60.235068 9.440094 4.008551
F 66.645668 0.657603 12.568821
F 68.910268 12.493584 7.896001
F 59.997068 4.493294 7.571161
F 60.220768 12.247884 7.617601
F 62.276968 16.269084 5.064561
F 53.611868 16.294784 0.731364
F 69.209068 4.730494 7.787061
F 69.092868 12.695984 5.154421
F 55.451068 4.627604 14.978921
F 62.197768 5.710314 11.182321
F 68.997268 9.708854 1.228381
F 69.079068 9.980274 8.680361
F 59.975668 4.687554 14.966521
F 66.992968 8.492684 15.016521
F 69.210168 2.179754 4.301171
F 68.993168 10.034284 4.068961
F 62.172368 0.684198 12.267121
F 53.383868 15.739184 12.373221
F 53.275168 0.612726 5.085281
F 62.246668 8.273034 12.376221
F 55.197468 1.995934 15.893221
F 53.347468 15.817784 8.059991
F 66.738768 16.305784 7.846821
F 62.340468 5.733184 8.509271
F 66.772168 13.556284 11.636521
F 66.893768 1.018569 4.989171
F 57.736368 13.568484 11.610721
F 62.282468 0.763179 5.148321
F 53.362968 0.325608 12.379721
F 69.012868 4.840974 5.047791
F 62.365368 13.712084 8.692131
F 64.506268 4.794284 12.221421
F 64.586468 12.082984 12.413121
F 66.758068 13.842684 1.453881
F 55.268668 1.961444 8.626761
F 55.503768 9.492374 11.586021
F 64.421868 2.011374 8.799801
F 64.541568 9.727234 8.793821
F 55.381168 1.878384 11.419521
F 55.535568 12.159584 12.441421
F 64.568268 2.105294 11.563321
F 64.401668 9.575754 11.566321
F 62.277568 13.714584 1.399871
F 53.440268 8.317394 7.810871
F 53.615468 13.730084 1.646691
F 53.077368 0.560473 15.139721
F 62.280568 13.670984 4.079581
F 68.727668 2.051254 11.598921
F 60.154568 9.610344 8.577391
F 55.547968 4.450674 12.384721
F 66.805468 13.780984 4.184241
F 55.357868 12.150884 15.077021
F 66.824468 5.863094 11.290121
F 57.850868 13.645784 4.110721
F 55.679568 12.368784 0.548284
F 59.907868 12.036084 15.158121
F 60.106168 4.488294 0.555734
F 57.986968 16.166584 5.215151
F 64.281768 4.643604 0.673512
F 57.745668 5.870274 11.441321
F 57.879668 15.784984 15.375621
F 66.885168 8.350154 12.271921
F 60.060968 9.566734 11.401021
F 57.750568 5.775624 8.618331
F 57.475668 0.690797 12.417721
F 55.702568 12.125684 7.902111
F 66.889468 5.998354 8.537801
F 66.645568 13.746384 8.825721
F 60.070768 4.541804 12.314621
F 60.111168 12.271384 12.455821
F 66.865568 16.392484 0.455426
F 68.897668 4.627284 12.505521
F 55.477868 2.087374 1.463531
F 66.620568 0.764458 15.168721
F 60.086668 12.363784 0.406270
F 53.504568 15.761584 5.282741
F 66.795268 0.945503 7.779091
F 62.276468 16.072784 15.328521
F 57.824768 0.762013 4.845531
F 62.290768 8.508604 0.425357
F 53.152168 15.798584 15.186821
F 57.791068 8.403624 12.385221
F 57.566668 0.798617 15.134721
F 69.028168 4.917734 0.748888
F 58.167268 16.272184 0.613344
F 66.671668 8.486354 0.577118
F 61.980868 0.730070 15.063621
F 53.201368 0.230244 7.848451
F 68.999968 9.880154 11.487121
F 66.781068 16.333684 4.922421
F 53.601168 13.268984 4.346911
F 59.889668 9.598414 16.236521
F 58.020768 8.465604 0.488632
F 55.656568 4.741354 0.523818
F 64.218368 2.052774 15.750421
F 66.874368 0.734610 0.767395
F 68.878068 12.479784 0.471505
F 59.754668 2.075964 16.061221
F 57.729568 5.863514 16.036921
F 64.601968 12.317484 0.585340
F 52.919368 1.000725 0.622544
F 57.733068 0.708599 0.367475
F 66.564268 5.813694 15.959021
F 64.564868 9.505734 15.784021
F 53.220268 13.274384 16.203721
F 69.064468 9.838524 16.106821
F 62.126668 13.387684 16.207421
F 66.653268 13.436184 15.945521
F 55.515468 17.265984 8.818441
F 69.010368 4.643264 19.637121
F 62.091968 5.827294 26.087021
F 59.919768 12.116984 26.935121
F 57.731568 0.685984 19.477621
F 64.513968 12.454284 22.329121
F 57.858968 15.877784 26.946921
F 53.183268 5.723604 26.025621
F 62.193268 8.107574 29.944121
F 66.601968 16.104884 22.491821
F 57.737868 5.808484 18.715921
F 57.856868 0.576795 22.330321
F 62.139168 8.365744 27.087321
F 66.586768 16.106784 29.669121
F 62.106868 13.534284 18.851121
F 53.177768 13.295184 23.241021
F 62.098968 5.966784 23.330021
F 62.127768 13.540184 23.428121
F 53.221968 13.545684 18.926321
F 68.769268 12.247584 19.670321
F 60.019768 12.139484 19.776221
F 55.517868 4.272324 26.872721
F 66.648368 13.457984 26.067121
F 66.513468 15.998484 27.058621
F 64.420468 4.544344 26.912521
F 62.130268 13.745384 26.073421
F 68.920868 12.319084 22.473721
F 55.466368 1.662374 23.359821
F 55.378168 9.594074 23.394621
F 64.486868 2.040584 23.416721
F 64.418768 9.789894 23.222921
F 53.106768 15.980584 19.718221
F 55.252268 9.676744 26.187721
F 64.519168 1.986724 26.134821
F 64.386968 9.803344 26.023721
F 69.005268 12.323484 26.802321
F 55.352668 12.180984 29.511321
F 68.793968 4.548754 22.399521
F 64.437968 4.546834 29.723721
F 64.523068 12.289084 26.999321
F 60.081868 12.118984 22.405921
F 55.351868 4.669734 29.614321
F 57.755868 5.706844 26.194421
F 62.073668 13.545784 30.456821
F 55.681968 12.127984 22.504521
F 66.735268 5.782284 25.801821
F 66.686168 16.193984 19.656821
F 53.229468 0.693584 22.478821
F 57.501668 8.398824 29.656021
F 66.747668 0.668452 19.653221
F 66.521468 8.496664 29.652921
F 55.516768 1.723404 26.042921
F 57.629868 8.411894 26.850721
F 53.280768 5.704454 18.969521
F 66.476868 8.279564 26.882721
F 53.379468 15.986784 22.575221
F 57.524468 5.659604 23.459621
F 55.424968 12.330884 26.867921
F 57.560168 15.984884 29.660921
F 66.583068 5.865344 23.157121
F 66.624368 13.633584 23.411121
F 60.004768 4.472914 27.117821
F 57.654068 13.341184 25.979221
F 59.933368 4.544624 22.570921
F 66.578568 0.637027 29.872621
F 53.074668 13.619984 25.985321
F 57.911968 13.388584 23.232521
F 59.930168 1.969794 23.401921
F 59.738368 9.610284 23.286721
F 68.948668 2.058024 23.472721
F 68.601168 9.698124 23.307321
F 59.848768 1.953744 26.213021
F 59.916568 9.580864 25.910421
F 68.978568 2.026474 26.361621
F 68.806768 9.627154 26.072121
F 59.879368 4.402594 29.848221
F 59.779168 12.287384 29.698821
F 68.957668 9.576444 18.943921
F 69.070968 4.744394 29.602121
F 62.266668 0.803274 22.456721
F 64.477068 12.329884 19.522521
F 66.715368 0.828998 22.391721
F 62.094568 5.564574 30.688921
F 53.029868 8.271704 22.628221
F 60.127168 4.483464 19.791121
F 66.692268 8.355254 19.519821
F 52.879668 8.351584 29.674321
F 55.377768 1.956484 30.649821
F 55.171868 9.619464 30.594821
F 64.279568 1.869704 30.627221
F 64.302468 9.714064 30.725921
F 53.385168 0.431949 29.754321
F 57.508168 5.726474 30.576221
F 57.473568 13.402684 30.539721
F 53.364768 8.205554 19.929621
F 66.681568 5.867464 30.492221
F 64.367868 12.295284 29.844421
F 59.879968 1.875094 30.543921
F 59.875368 9.667314 30.791221
F 69.112068 2.039254 30.520721
F 68.905368 9.699694 30.451521
F 66.597868 5.896534 18.691121
F 62.281968 5.931124 18.719921
F 62.073468 16.279684 27.241621
F 57.804568 8.356494 19.697921
F 53.087368 16.019284 29.567821
F 66.545268 8.420494 22.274621
F 68.993068 4.541434 26.926321
F 62.132368 8.627714 22.282621
F 62.111168 0.536237 29.875521
F 57.478668 8.145464 22.414021
F 66.773068 0.728973 27.049221
F 62.281868 8.540024 19.577821
F 57.850868 15.918084 22.420621
F 62.289168 16.169084 19.688821
F 55.485268 4.409784 19.575321
F 57.789068 15.970384 19.711721
F 69.001968 1.912274 18.910421
F 64.347568 4.557714 19.587021
F 66.645768 13.558884 18.670321
F 60.009068 9.708094 18.831621
F 55.476168 1.861254 18.667121
F 55.470668 9.585394 18.857621
F 64.537068 2.038004 18.655521
F 64.486568 9.788554 18.569221
F 55.296268 4.268984 22.470021
F 53.252568 16.114484 26.900721
F 60.038768 1.938594 18.811721
F 64.276468 4.714224 22.257821
F 66.670268 13.571284 30.670621
F 57.773668 13.292684 18.728521
F 57.714968 0.594323 27.147921
F 55.437468 12.222484 19.761621
F 62.246868 16.032484 22.497121
F 62.224768 0.686844 19.746521
F 68.877768 12.440384 29.743221
F 62.182368 16.253184 29.892421
F 57.639768 0.601620 29.902921
F 53.230268 5.689724 23.385521
F 62.085068 0.498164 27.088421
F 53.280968 0.348280 27.051421
F 53.354468 0.606452 19.752821
F 53.082368 8.336064 26.910221
F 52.944868 5.610354 30.457221
F 52.977468 13.440084 30.480421
F 69.036368 17.349484 18.746121
F 68.930068 17.539384 23.282821
F 55.641568 17.044484 23.587921
F 68.975868 2.214014 47.746021
F 62.388568 5.928344 47.746521
F 64.155768 9.795974 40.545921
F 66.526568 13.508684 37.920121
F 57.568668 5.491194 33.291521
F 62.192768 0.740054 34.210521
F 53.092268 13.730884 44.928121
F 52.868068 13.333584 33.264521
F 55.390368 9.650924 37.797621
F 55.264968 4.774974 41.524221
F 64.549968 2.010574 33.373221
F 62.218168 5.916684 45.052821
F 62.197968 13.733984 45.151321
F 57.796268 0.986473 44.304921
F 55.475168 4.905024 44.207021
F 53.000168 13.489984 37.806621
F 52.753868 16.088484 34.028621
F 57.557168 0.564777 36.870821
F 66.751668 0.788057 36.876121
F 55.656368 2.358494 47.836421
F 57.580368 8.574844 41.411821
F 62.155668 13.548184 40.527021
F 55.647268 2.369944 45.146521
F 55.160568 9.980374 45.029221
F 64.571168 2.005824 45.320221
F 64.372368 9.748434 45.057421
F 62.249768 16.390484 44.168521
F 66.571968 16.439484 41.326821
F 66.643968 5.725164 33.102721
F 64.550468 9.982634 47.894321
F 64.372968 12.550584 44.197121
F 57.635968 16.281184 41.400621
F 62.107068 8.010124 34.239821
F 64.354368 2.382464 40.594221
F 57.406468 13.581384 40.475321
F 62.290268 13.854884 47.764721
F 57.701768 13.703184 47.718521
F 64.418368 4.539734 44.228921
F 55.359868 1.866564 37.895521
F 66.760968 8.825734 44.298421
F 55.439268 12.519784 48.645421
F 57.758168 6.154154 45.166721
F 55.370668 12.565184 44.096521
F 68.831968 9.806114 38.093921
F 66.559568 6.035044 45.081721
F 66.578168 13.916184 45.127221
F 66.811168 0.932261 44.290121
F 69.135968 2.004794 40.495121
F 62.224468 0.947575 48.571021
F 68.886768 9.820284 33.163821
F 57.675568 8.685244 44.201221
F 55.164768 4.419844 34.256921
F 60.051268 2.188954 45.144821
F 59.930968 9.892604 45.172221
F 59.831168 1.943344 33.365921
F 69.056568 10.060584 45.072521
F 59.852768 2.275764 47.763621
F 60.146268 9.921864 47.849321
F 66.817968 0.923689 41.541021
F 66.952968 8.769614 48.709721
F 52.938168 8.614494 44.171421
F 52.838668 5.536104 33.228821
F 66.598668 6.025994 40.519221
F 52.899468 8.260114 33.954521
F 66.802168 13.809984 40.601221
F 59.809868 9.601424 37.640721
F 57.918668 16.337584 48.767321
F 62.019168 8.192314 36.836821
F 52.931968 13.537084 40.526121
F 57.558368 6.021854 40.550721
F 57.552668 16.496084 44.108821
F 52.859168 16.101584 36.897821
F 69.012468 12.623184 41.567621
F 68.995968 4.902504 41.242521
F 52.904668 16.227684 41.355721
F 55.040368 12.225984 34.270821
F 68.850968 4.934734 43.954021
F 64.430168 4.648254 34.166121
F 64.389768 12.063184 34.229121
F 59.882868 12.440384 43.968421
F 68.875468 2.010964 33.235121
F 64.519368 12.467284 41.389221
F 53.184668 1.318624 44.112421
F 55.618268 4.983354 48.871521
F 62.176568 0.961858 41.587121
F 55.181968 12.177684 37.032421
F 59.900968 4.688484 44.269221
F 64.326068 4.651894 37.045021
F 64.268068 12.203084 36.949521
F 68.875468 9.913014 40.959721
F 53.472968 1.102244 48.709021
F 64.427768 12.542484 48.766621
F 62.189468 13.432384 33.261321
F 64.460768 2.023084 37.795921
F 62.279968 16.460684 48.498921
F 66.849968 6.139604 47.794921
F 66.683968 0.675773 34.048521
F 57.609668 8.119414 36.793721
F 66.653768 16.489484 44.176921
F 66.655368 8.478434 36.896421
F 68.831268 12.610484 44.192921
F 57.492668 8.191644 34.090821
F 62.203268 0.872060 36.847421
F 66.738168 8.376234 34.032921
F 59.825868 4.475724 34.282821
F 59.763368 12.221384 34.108321
F 68.960268 2.040374 37.741221
F 68.976368 4.738514 34.236521
F 68.868968 12.434184 34.228721
F 66.559168 13.889684 47.826621
F 57.672668 0.992059 41.558121
F 52.977668 5.880504 40.646521
F 53.083968 0.871082 41.422221
F 53.119568 6.045204 45.258221
F 59.684068 4.311844 36.931721
F 59.683768 12.106884 36.811921
F 59.715668 9.736534 40.521721
F 68.899368 4.585784 36.955721
F 66.528568 16.274484 34.328521
F 57.616868 13.784784 44.945121
F 69.232668 9.954084 47.756021
F 61.963968 5.998174 40.645921
F 55.256968 4.490194 37.009821
F 59.750468 1.779434 37.871021
F 59.845968 12.356684 41.313721
F 59.744368 4.812504 41.507521
F 62.395468 0.922361 44.276821
F 62.111368 8.505194 44.216821
F 57.374068 15.952884 34.061121
F 66.636368 5.914554 37.874121
F 64.579568 2.185234 48.003421
F 62.001268 8.530804 41.401321
F 55.319068 2.161934 40.502521
F 57.466768 13.576584 37.666221
F 64.209868 9.557974 37.691421
F 61.999868 5.666734 37.947021
F 62.000268 13.509584 37.792421
F 57.485068 5.655434 37.833821
F 69.119768 2.388844 44.976121
F 66.495668 8.649734 41.568621
F 55.151068 9.715974 40.511221
F 55.185068 12.390584 41.268621
F 59.893168 2.262774 40.738721
F 64.316068 4.879844 41.622821
F 53.481668 8.801594 48.952121
F 66.591768 16.438184 48.713021
F 55.604468 9.945574 47.745321
F 61.987268 16.199984 37.035121
F 59.928268 9.419474 33.472721
F 62.329268 8.646654 48.591321
F 68.815368 12.310984 37.028121
F 52.997868 8.433764 41.565321
F 57.984768 6.224024 47.962921
F 57.244468 16.073184 36.833621
F 57.591868 0.580595 34.183721
F 57.401068 13.361984 33.236721
F 62.073468 16.147184 41.390621
F 62.033968 16.011284 34.303921
F 53.351268 6.233314 47.982921
F 64.341268 9.374894 33.363021
F 55.324868 1.955504 33.278521
F 66.546668 16.174784 37.042221
F 66.488968 13.638684 33.391421
F 53.292868 13.960184 47.591221
F 53.470268 16.486384 48.752821
F 62.098768 5.616734 33.357121
F 53.013168 0.642224 34.256721
F 55.253468 9.725274 33.374921
F 52.984768 16.468184 44.182121
F 53.141768 0.702638 37.038021
F 66.798068 0.865170 48.619321
F 52.948768 8.307674 36.739421
F 53.197768 5.957594 37.993621
F 68.880768 12.681984 48.624521
F 60.186468 4.812144 48.801221
F 64.627168 4.851054 48.811821
F 69.024468 4.703064 48.757221
F 59.974968 12.633984 48.668821
F 57.766168 0.934490 48.879821
F 57.872068 8.778044 48.664221
F 64.151968 17.390084 33.510021
F 62.200468 1.051454 51.286821
F 62.370368 8.776474 51.256921
F 53.418668 14.583184 55.235321
F 53.538468 1.259434 51.501121
F 55.680468 5.082384 51.650521
F 57.730968 13.992984 52.337721
F 66.868268 16.558684 51.416421
F 64.659368 4.812694 51.567721
F 64.530268 12.556784 51.519621
F 53.475168 17.051184 51.408521
F 58.018668 1.056784 51.630421
F 57.844968 9.059594 51.451521
F 55.464568 12.955484 51.340521
F 66.795768 8.850674 51.485621
F 60.058168 5.039164 51.538421
F 60.145068 12.946684 51.358121
F 68.971368 4.790224 56.156921
F 58.018568 1.021886 63.225621
F 69.127868 9.867354 55.278821
F 57.939868 6.263104 59.625621
F 66.915868 5.867224 62.569321
F 64.536968 4.878844 56.051121
F 62.359068 14.136884 55.117821
F 69.128268 9.597634 62.309421
F 53.629068 1.411154 55.993421
F 53.552868 9.182134 56.072421
F 62.500368 0.973105 58.906221
F 62.503168 8.807054 58.688821
F 58.000168 14.200684 59.652621
F 69.104968 9.843264 59.654721
F 62.391968 1.035254 56.219321
F 62.374268 8.664234 56.066021
F 66.941768 16.402184 63.265721
F 57.915368 6.202774 62.322921
F 62.415068 16.382384 63.345221
F 62.367568 6.254204 52.342821
F 62.473968 14.060084 52.350621
F 53.515268 1.596094 63.516521
F 53.564668 6.683444 55.426821
F 64.512868 2.279364 62.521721
F 55.692368 5.185844 56.042621
F 55.684468 13.075184 55.995021
F 53.662168 14.482884 52.524721
F 66.792568 6.077104 55.335221
F 64.533068 12.744184 56.056121
F 60.250568 12.509084 63.354121
F 55.804368 2.414444 52.283421
F 55.765968 10.520384 52.425021
F 64.349268 2.316694 52.355221
F 64.592468 9.990644 52.241921
F 55.762568 2.764374 55.049321
F 55.805768 10.463184 55.099121
F 64.552068 2.233794 55.021921
F 64.601168 10.202984 55.201921
F 55.724968 5.266824 58.729621
F 69.091768 10.003454 52.460621
F 55.816468 12.824284 63.435321
F 64.491268 4.811934 58.745221
F 64.652368 12.675084 58.681921
F 60.296868 2.301924 62.522621
F 58.078868 8.829564 58.542121
F 58.001168 6.453244 55.098821
F 57.863668 14.079184 55.085021
F 53.729968 8.721444 51.621121
F 66.716068 6.254894 52.501821
F 66.848568 13.798584 54.979421
F 57.990868 1.391134 58.721521
F 60.289368 10.164584 59.482821
F 66.899568 0.834281 58.696021
F 66.936868 8.668924 58.757521
F 60.065368 2.357134 55.240721
F 58.058568 9.046194 55.875721
F 66.869568 0.858182 55.931321
F 66.783468 8.672084 56.095021
F 66.801268 0.978889 63.376621
F 57.889468 6.462274 52.354321
F 62.356268 16.584684 56.238021
F 64.784568 9.869984 62.411121
F 53.625768 6.340004 52.686121
F 66.750368 13.938984 52.306921
F 62.394268 6.106844 55.052021
F 60.131368 12.839384 55.871121
F 68.926868 12.401784 58.746721
F 64.673768 12.483984 63.407121
F 68.978168 12.422784 55.980921
F 55.781768 2.642514 62.446821
F 60.157468 2.491084 52.470521
F 60.241468 10.426584 52.230921
F 66.703468 0.897895 51.370821
F 66.850068 8.460854 63.366721
F 60.054468 4.960094 56.005921
F 60.376468 10.246184 55.034521
F 53.497868 6.580554 59.770821
F 69.143368 2.205494 55.150021
F 60.130368 5.115324 58.719321
F 60.074468 12.929084 58.545521
F 55.658568 13.087384 58.733321
F 66.763168 16.264284 58.781221
F 53.662868 14.235484 62.377421
F 62.318568 16.657484 51.319321
F 68.986168 4.810804 51.534421
F 62.352468 6.078404 62.541421
F 62.414668 14.019884 59.811121
F 69.107968 12.260884 63.377021
F 66.984568 13.632384 62.441521
F 69.101268 4.804764 63.677421
F 62.610268 0.833615 63.587321
F 62.380168 8.774014 63.287121
F 60.366068 2.607274 59.805121
F 58.158868 13.856584 62.390621
F 58.074868 8.771174 63.312221
F 62.299268 6.299214 59.754221
F 62.452568 13.820884 62.437321
F 60.192368 4.899064 63.416221
F 66.794768 13.698284 59.761821
F 66.884368 6.073654 59.747821
F 55.898668 10.286484 62.487221
F 69.127968 4.734634 58.745321
F 57.732868 1.225664 56.058521
F 64.658768 4.735604 63.427121
F 53.705068 9.157504 63.375421
F 60.284768 10.088384 62.211721
F 55.834168 2.725214 59.734321
F 56.016668 10.361784 59.756021
F 64.787268 2.275404 59.766021
F 64.804268 9.924864 59.673621
F 66.608268 16.305184 56.080721
F 53.541268 1.333644 58.738521
F 69.019268 2.353424 62.487521
F 68.978668 2.107624 52.362321
F 69.209568 2.135514 59.806321
F 53.553368 14.444784 59.747321
F 53.541568 6.512434 62.415521
F 55.655368 5.140844 63.492221
F 57.957168 16.528884 51.511721
F 69.183468 12.699384 51.482021
F 53.608068 9.209064 58.978521
F 62.387268 16.465384 58.934021
F 57.942168 16.620184 55.949121
F 58.065868 16.250584 63.411321
F 58.137068 16.663584 58.605821
F 53.368668 16.807484 63.576321
F 53.390468 17.036084 56.288321
F 53.511868 17.040284 58.963321
F 62.262768 21.273284 4.180771
F 62.375068 28.894884 4.110701
F 68.990968 32.861784 11.511921
F 62.270968 23.907284 0.385594
F 62.142668 23.873384 7.846851
F 53.478268 23.534084 15.246821
F 69.033468 32.741984 15.989721
F 64.776168 33.039584 1.470541
F 60.254768 20.093084 0.431079
F 57.682268 31.585384 15.244921
F 62.383268 23.652684 5.130351
F 68.895168 25.330084 8.950761
F 55.756168 32.580884 8.624991
F 66.912368 23.817084 15.075721
F 55.674968 19.849484 15.166821
F 62.398368 31.610384 5.002961
F 62.399668 21.338384 1.482301
F 62.458668 29.156884 1.498651
F 69.240368 25.022584 1.406031
F 53.542368 23.586684 5.013431
F 53.424668 33.236684 0.572097
F 55.840468 19.676884 5.250981
F 64.688568 27.662784 4.957461
F 64.518968 20.105684 5.210241
F 55.595468 25.033984 4.021451
F 62.379468 23.863684 15.137721
F 64.526368 25.232184 1.298511
F 69.054168 17.442484 16.154121
F 55.647268 27.436284 5.176301
F 64.576768 27.638784 15.226921
F 64.445968 25.065584 4.067841
F 68.977468 27.723484 7.642021
F 60.079868 25.075184 15.963421
F 55.743568 19.729084 7.881561
F 64.341168 27.909684 7.695881
F 64.692668 20.020484 8.088651
F 57.811368 21.184584 4.378801
F 57.961468 28.754884 4.069371
F 66.705868 21.140684 4.261141
F 66.902868 28.860284 4.090971
F 57.789768 23.747884 7.903901
F 68.840468 20.042184 15.224721
F 58.058668 31.430884 7.606681
F 66.738468 23.912184 7.890331
F 53.975468 29.517884 1.794941
F 55.662668 32.408984 11.334121
F 57.773468 23.707584 5.223051
F 53.089168 31.363984 15.328221
F 66.797368 31.400784 14.950121
F 66.808868 23.883384 5.001441
F 60.134668 32.854584 4.054191
F 53.365968 28.631884 4.368331
F 57.946568 21.080284 1.626361
F 53.222868 21.013884 11.432521
F 66.985768 21.448584 1.514931
F 66.773368 29.143584 1.323981
F 60.196868 27.506684 5.127131
F 60.082168 19.969984 5.165951
F 53.424468 31.096584 5.317161
F 69.057568 32.926984 8.827791
F 60.022068 24.939184 1.444441
F 57.748168 28.942484 1.452801
F 62.458168 28.892284 16.169221
F 66.772468 28.858184 16.224621
F 59.992768 25.004784 4.245651
F 57.875668 23.682884 15.254821
F 64.696668 24.995184 15.978321
F 55.559068 27.709584 0.472219
F 60.014868 27.727284 7.733131
F 60.126368 19.947084 7.938601
F 53.398068 28.770984 8.677051
F 69.037668 20.058084 7.918161
F 62.141268 21.334284 11.581821
F 62.168368 28.829684 11.479521
F 62.223168 31.619784 7.768401
F 53.519468 23.615684 7.657371
F 53.331168 20.973184 15.969821
F 59.969068 19.881484 15.227221
F 69.164868 25.241984 4.258361
F 66.704668 31.610584 12.237321
F 55.522468 25.176984 8.770991
F 68.949468 27.609384 15.298821
F 62.405868 23.968584 12.410621
F 69.099068 32.845384 4.209711
F 64.333468 32.649584 11.494921
F 53.536468 20.903084 4.407631
F 69.161968 25.144484 11.475321
F 55.370868 32.686784 16.250321
F 62.353968 21.210684 8.733441
F 62.052168 29.162684 8.811361
F 66.890468 31.383884 5.147011
F 64.616468 32.841484 15.921621
F 55.537468 27.497284 12.528221
F 57.927568 31.580084 0.566444
F 64.478968 27.940684 12.337121
F 64.445468 20.114784 12.304721
F 55.713768 27.725884 7.900691
F 64.698468 32.799184 4.189391
F 64.350868 25.262284 8.776901
F 55.103768 25.143784 1.087131
F 55.596568 24.957984 11.429521
F 57.865868 31.379384 12.600221
F 64.450268 25.396884 11.475321
F 64.731168 20.292884 0.685026
F 64.510668 32.687384 8.666241
F 62.104268 31.295384 12.472821
F 69.320868 27.752684 4.835631
F 68.875868 17.418284 11.549621
F 57.678768 21.162884 11.593521
F 57.716768 28.791784 11.608921
F 66.755168 21.565084 11.701621
F 66.770068 29.038484 11.425621
F 59.976068 27.745084 15.246921
F 55.775468 32.600884 4.441771
F 66.829768 31.476684 7.822811
F 53.376168 21.053584 8.744591
F 59.960768 32.667884 11.675321
F 53.150968 28.669884 11.556321
F 57.763768 23.662984 12.332721
F 62.392768 31.523484 15.282921
F 64.314668 19.953984 15.083721
F 66.619868 24.207684 12.543821
F 60.104468 32.995284 1.299891
F 64.556068 27.823384 0.350422
F 57.743068 21.243784 8.884481
F 57.942368 28.992584 8.852961
F 66.804768 21.473484 8.906261
F 66.660168 28.854684 8.724261
F 59.948068 27.615884 12.504321
F 60.022468 19.892984 12.552121
F 68.930068 27.655084 12.585221
F 68.812068 20.076384 12.481121
F 59.923868 25.158684 8.848031
F 57.834768 21.144984 16.048821
F 55.527568 31.991784 1.722411
F 66.802668 24.043384 0.448641
F 60.129768 25.100984 11.593821
F 66.503168 21.263084 15.919421
F 69.127268 20.155884 5.183771
F 53.322768 31.173784 12.390421
F 55.645168 19.920484 0.724815
F 53.202168 20.030884 1.828221
F 53.203468 28.778984 16.319121
F 55.584868 27.735284 15.202021
F 53.335168 31.475884 8.125741
F 55.552368 19.727284 12.447521
F 60.028768 33.015284 8.854221
F 58.220968 31.293384 4.864161
F 68.971868 33.069184 1.520831
F 53.421568 23.492284 12.600721
F 55.676468 25.145484 16.055221
F 69.022068 17.550984 4.255581
F 68.997668 20.186284 0.550955
F 62.475068 31.734684 0.537664
F 57.823568 29.004684 16.128521
F 60.133768 27.807984 0.580524
F 66.898068 31.750284 0.417383
F 62.205268 21.152584 16.152321
F 64.662468 17.544184 1.562131
F 57.546868 23.823384 0.669057
F 69.106068 27.834284 0.630137
F 68.983568 17.664984 1.535111
F 60.092768 17.570684 4.062801
F 60.112168 17.286884 11.795121
F 60.009168 17.369084 9.059701
F 64.506868 17.559184 4.311371
F 55.951768 17.398484 1.654271
F 64.398968 17.423584 11.639021
F 68.871168 17.534784 8.815961
F 60.316668 17.549084 1.343201
F 60.033968 32.815884 16.002821
F 69.081668 25.068984 16.158221
F 64.514968 17.379184 16.050521
F 64.546368 17.478584 8.907641
F 55.525968 17.273984 15.997721
F 55.591068 17.143584 4.270441
F 55.517868 17.222484 11.447021
F 60.065268 17.314884 15.987521
F 62.267168 21.268184 26.024221
F 62.035268 28.889384 26.253021
F 68.960468 25.034084 25.988421
F 60.010168 27.649684 19.655521
F 62.182168 23.947984 29.752921
F 68.937368 27.643184 22.400221
F 55.279468 32.787684 18.965921
F 66.767468 23.758684 19.688021
F 59.936968 32.535184 18.644721
F 69.000968 19.920984 22.189621
F 62.295068 23.891284 26.865521
F 60.104668 19.901084 22.522721
F 64.428468 32.916984 18.699021
F 57.746368 23.769484 19.665221
F 55.299368 32.739684 25.952321
F 60.006968 19.782784 19.811321
F 62.458568 21.071984 23.125021
F 62.254968 28.869884 23.452921
F 66.871968 23.809384 22.389321
F 53.166968 20.864984 23.328221
F 55.310668 27.477784 26.827521
F 53.032768 28.700384 26.024021
F 64.392968 27.650184 26.987521
F 64.579268 20.025884 27.064021
F 53.279268 28.674784 23.274721
F 55.541268 19.631284 22.560321
F 64.604268 25.191784 23.212921
F 53.088068 28.640484 18.971421
F 55.346968 24.853284 26.062721
F 64.472268 32.688484 26.037421
F 64.634768 25.041984 25.972721
F 64.749968 19.839884 22.299421
F 55.369368 27.513584 29.666321
F 53.203268 23.542584 19.712521
F 64.316268 27.733184 29.717821
F 64.379568 20.156684 29.823721
F 57.666768 21.074184 26.079921
F 57.611168 28.824984 25.989921
F 66.706668 21.249484 25.987321
F 66.626668 28.954384 26.058421
F 57.544468 23.678384 29.684721
F 59.999068 27.569584 22.565221
F 60.057268 32.677384 23.303821
F 66.675068 23.891684 29.688921
F 53.137168 23.714984 29.648221
F 68.978868 32.706284 18.683321
F 57.863768 23.682884 27.010821
F 68.861268 25.118584 18.897021
F 55.530368 32.823084 23.199521
F 66.764268 23.749284 26.942321
F 53.010668 20.752284 26.118021
F 59.758368 32.779984 30.672621
F 57.682068 21.199884 23.334621
F 57.759168 28.847384 23.240121
F 66.971868 21.196384 23.327821
F 66.739868 29.028584 23.225121
F 59.769468 27.673084 27.020021
F 59.921468 19.794184 26.889221
F 68.957468 27.722284 26.859821
F 53.211868 31.218484 19.871821
F 60.049868 24.955484 23.400021
F 64.518268 32.866284 30.462521
F 69.235268 25.228384 23.409721
F 53.151568 23.563584 22.436521
F 59.948368 24.954884 26.152421
F 53.261668 28.913484 30.523421
F 68.959168 19.893484 26.803321
F 53.247368 21.048884 18.749821
F 59.791968 27.612984 29.695721
F 60.106668 19.852284 29.516721
F 69.045468 27.663384 29.645421
F 68.974968 19.978484 29.616421
F 62.030468 21.364784 30.647121
F 61.947868 28.869684 30.577221
F 68.960968 27.709484 19.673421
F 57.794368 23.767584 22.393021
F 55.286968 24.935484 30.655621
F 62.267468 31.462284 19.683521
F 64.487168 25.207684 30.605721
F 66.695468 31.455884 22.447421
F 57.656268 20.990484 30.357521
F 57.475968 28.807784 30.638821
F 66.757168 21.372784 30.554421
F 66.698668 28.927884 30.409621
F 59.726568 25.047284 30.442121
F 53.022368 21.006584 30.644121
F 69.070168 25.136184 30.713021
F 68.990768 19.978584 19.431421
F 62.146168 21.239784 18.835221
F 62.325268 28.891184 18.783921
F 66.821668 28.974184 19.005521
F 66.713268 21.202384 18.875121
F 62.289768 23.693184 22.464621
F 60.043968 25.130884 18.721421
F 57.842468 31.551784 22.540221
F 57.704168 28.993184 18.903121
F 57.773968 21.093484 18.891421
F 53.188668 31.364984 26.809721
F 62.094068 23.789884 19.826721
F 53.278668 31.389484 22.611021
F 55.359968 19.738484 27.074721
F 64.446268 27.760684 22.362821
F 66.490468 31.580284 19.770221
F 55.559368 27.375884 22.450321
F 55.467568 27.616484 19.809221
F 55.482968 19.783584 19.786921
F 64.594568 27.512884 19.747821
F 64.342168 19.923684 19.601821
F 55.478068 25.082684 18.913021
F 55.409568 19.847884 29.819321
F 64.369968 24.950784 18.863621
F 55.400668 24.776884 23.338521
F 59.959068 32.771384 26.060521
F 57.585068 31.557784 26.888721
F 68.965068 32.839684 30.793321
F 53.287668 23.412384 26.927721
F 57.590768 31.312284 29.715121
F 64.557968 32.838784 23.326021
F 66.754568 31.426784 29.702821
F 62.187968 31.606884 27.093721
F 69.056168 32.575684 23.351021
F 66.831268 31.549384 27.074721
F 62.115968 31.551484 29.830321
F 69.002068 32.718284 26.140921
F 55.546968 32.817684 30.841321
F 57.556768 31.555884 19.813321
F 62.414868 31.480584 22.407821
F 53.227768 31.531984 29.613121
F 59.920568 17.225084 26.010321
F 55.277768 17.247184 30.694821
F 59.984868 17.219684 18.890321
F 60.009468 17.330184 23.356121
F 68.909168 17.463984 30.452721
F 68.814068 17.341284 26.021321
F 64.370868 17.354984 23.387021
F 55.441768 17.235584 18.738621
F 64.438368 17.579384 30.778221
F 64.488868 17.444484 18.674521
F 64.368668 17.416584 26.119021
F 55.679268 17.261184 26.182521
F 59.839068 17.363284 30.681321
F 62.294968 21.606084 48.077721
F 55.234668 20.267284 44.354621
F 69.022468 25.356984 33.454421
F 59.963768 27.887684 44.165721
F 64.388568 25.316584 33.379421
F 57.585568 31.369184 37.068221
F 66.571268 29.109684 40.478821
F 69.072468 32.814484 33.392821
F 68.789968 25.317384 40.551521
F 64.226868 17.440284 37.880021
F 62.088268 21.626184 45.263621
F 62.154268 29.222984 45.372221
F 59.850368 24.999684 40.741221
F 53.126768 21.106284 40.538121
F 62.561268 31.912184 48.753921
F 66.730768 31.646584 34.277921
F 66.807568 31.768684 36.985821
F 55.343868 25.034484 37.831321
F 55.177068 27.838584 41.517721
F 53.337868 21.663484 48.067321
F 64.422768 25.193084 45.214821
F 53.095868 28.899384 33.340521
F 55.691068 20.333784 49.051521
F 68.971968 17.688084 47.642421
F 64.451368 25.435884 47.927521
F 55.656868 17.704384 47.870121
F 57.793368 21.606284 48.007821
F 62.248068 28.969084 33.245321
F 66.885868 21.438784 47.707921
F 66.907668 29.111884 47.784921
F 64.457268 17.854384 47.622521
F 60.208568 33.096284 47.799821
F 66.717968 21.579484 40.594721
F 55.296568 27.684984 34.316221
F 69.006068 27.940984 44.178621
F 55.289968 32.883284 33.572221
F 57.670368 21.459284 45.248921
F 57.677868 29.180484 45.054921
F 66.695968 21.432284 45.030221
F 66.683268 29.201684 45.036721
F 57.685768 31.610384 41.313421
F 53.201368 23.733584 36.922321
F 69.152568 32.885784 37.805721
F 57.465368 29.025784 40.775021
F 59.957868 25.221884 45.132921
F 55.205268 17.640684 45.252821
F 68.823268 25.390184 44.988221
F 68.882768 32.911584 40.507821
F 59.950568 25.261784 47.845321
F 55.576268 25.620284 47.626921
F 59.911368 20.229584 48.861321
F 59.967268 17.703884 47.833421
F 68.913268 19.820484 36.906521
F 64.501568 20.257184 48.679021
F 68.849568 25.261884 37.893121
F 54.991368 17.351284 33.286321
F 62.132668 23.935784 37.056021
F 62.202768 31.893584 44.259921
F 55.183668 33.001884 40.838621
F 59.927668 25.202484 38.074821
F 52.843968 31.636384 41.670621
F 68.967768 27.958784 41.391521
F 62.154468 23.972384 34.282521
F 57.744468 23.846984 44.119121
F 62.194168 31.559784 36.969121
F 59.806068 20.164684 41.418221
F 59.752268 27.647184 41.540021
F 66.681868 29.100384 37.715321
F 64.467768 17.874184 44.947221
F 55.238568 19.983984 34.215021
F 64.554568 27.855784 34.249821
F 64.438168 20.052384 34.349921
F 64.469968 32.830184 37.964821
F 52.993168 29.229684 37.943521
F 55.454868 33.015684 44.896221
F 53.399868 32.083384 48.793121
F 55.104668 27.634884 37.044721
F 55.279868 19.900484 36.883421
F 64.408868 27.820984 36.992321
F 64.369768 20.156084 37.108321
F 55.439768 25.242284 44.853121
F 66.692368 21.224184 33.306521
F 68.981368 32.890284 45.313721
F 59.823168 32.724584 37.773621
F 57.585668 23.998184 36.935521
F 57.453868 31.584584 34.437121
F 55.487368 32.860984 38.050521
F 66.552868 23.976184 37.053821
F 59.689968 32.811584 33.513521
F 53.096168 21.673384 45.403021
F 57.865668 23.612384 34.060421
F 62.086668 31.523084 34.228721
F 64.556268 33.321984 47.528021
F 66.667468 24.005784 34.375621
F 66.615168 24.125084 44.314021
F 66.594068 31.634384 41.491121
F 59.889268 27.803484 34.284721
F 59.902168 19.926684 34.109421
F 69.145368 28.057484 34.166721
F 64.255068 17.614484 40.635621
F 53.082268 31.774984 37.019821
F 69.066668 32.947184 48.000621
F 68.997068 20.065984 34.135221
F 57.593568 20.973984 33.184921
F 59.851368 27.715084 37.089121
F 59.784568 20.141184 36.843221
F 68.918768 28.022584 36.895421
F 53.181468 23.929384 44.052221
F 62.031968 21.442984 40.737021
F 62.065868 28.985784 40.665721
F 66.696968 21.329084 37.785321
F 57.360668 28.853684 37.983221
F 62.149968 24.019084 44.206921
F 62.229368 24.190884 48.960321
F 64.445268 33.058184 40.640121
F 57.436868 21.484284 37.656621
F 59.816568 33.018384 40.503521
F 59.990468 20.196184 44.144621
F 62.099268 23.915184 41.521221
F 69.005068 20.157284 44.080321
F 66.692068 31.780484 48.676721
F 66.718368 24.021284 41.543621
F 57.835168 29.355784 47.783221
F 59.962068 28.110684 48.757921
F 62.166268 21.417084 37.920821
F 62.101868 29.060584 37.861821
F 57.524668 23.736484 41.382721
F 64.350568 33.189984 44.794021
F 55.226468 25.161684 40.587021
F 55.456068 20.007284 41.578321
F 64.353468 27.841084 41.501821
F 64.293968 20.296384 41.318921
F 57.588968 31.708584 44.011221
F 66.689168 31.911984 44.223521
F 64.381568 25.269784 37.822321
F 62.326368 29.233884 48.091621
F 59.840168 33.103284 45.213021
F 52.971868 29.108184 45.280021
F 64.538968 25.284984 40.551021
F 64.418168 33.014684 33.297121
F 55.297368 28.071284 44.239521
F 52.972568 29.103784 40.710021
F 64.378968 27.883384 44.294821
F 64.315468 20.542084 44.078821
F 57.472768 21.219884 40.356821
F 62.163268 31.869284 41.421621
F 55.660268 33.286484 47.643921
F 53.434768 29.450284 48.085821
F 68.802868 19.931884 41.332921
F 53.526768 24.289084 48.938321
F 69.085468 25.317084 47.741421
F 68.928168 20.207284 48.797021
F 62.159768 21.330184 33.544421
F 52.906768 21.048984 33.492221
F 52.961268 23.741484 41.417121
F 53.140768 21.203884 37.819221
F 69.180468 27.821084 48.720221
F 57.515868 28.928584 33.359621
F 55.431368 25.062284 33.447121
F 53.069168 31.696884 44.320221
F 59.905968 25.215384 33.213421
F 59.899268 17.520684 44.950821
F 68.927968 17.554684 44.933421
F 55.689868 28.153184 48.885521
F 66.735268 29.082384 33.135721
F 53.131968 31.400984 34.320821
F 53.174468 23.678284 34.104621
F 57.893468 31.915284 48.775221
F 57.643568 24.250784 48.831121
F 59.783068 17.285284 33.379821
F 64.600568 27.979384 48.774221
F 55.143368 17.567884 40.554021
F 68.946268 17.442584 40.348621
F 66.829568 24.077684 48.576121
F 69.006768 17.127484 37.683421
F 68.859268 17.471484 33.161521
F 59.977068 17.392984 40.495021
F 59.667168 17.408184 37.802921
F 55.182868 17.449284 37.746521
F 62.204968 24.327784 51.565821
F 62.417368 31.859084 51.491021
F 64.639468 33.384484 55.015121
F 56.001968 33.938684 62.342821
F 53.425568 32.210484 51.549421
F 53.699468 22.140784 62.592021
F 55.821768 28.245484 51.607621
F 55.435368 20.544184 51.759221
F 64.764868 28.006684 51.576021
F 64.613868 20.425184 51.393821
F 57.874968 24.346484 51.587421
F 62.356768 24.296984 63.221721
F 53.820768 24.785684 59.085321
F 66.857168 24.259384 51.335221
F 60.320868 20.225984 63.299521
F 69.107968 17.708084 52.227521
F 60.321968 28.186084 51.510021
F 59.972568 20.292084 51.540021
F 58.171968 21.670484 62.386321
F 69.306468 32.917184 55.050921
F 62.417468 21.799884 54.937621
F 62.465668 29.343884 55.331921
F 68.960368 20.118484 56.008521
F 56.021568 17.982584 59.727421
F 62.423268 24.297984 58.880321
F 66.820968 32.089584 58.652521
F 53.591268 24.475684 51.569621
F 69.154568 27.799884 51.435521
F 60.013768 25.389584 62.474021
F 53.633168 30.134384 62.530421
F 62.645468 24.357984 56.054521
F 57.796168 32.197484 63.504121
F 69.023068 20.237084 51.388021
F 53.719568 22.191484 55.386221
F 53.495368 29.957384 55.142021
F 64.620268 17.705784 54.969021
F 62.325568 21.497884 52.272321
F 62.515968 29.351584 52.510921
F 69.118468 25.325384 52.422621
F 60.313068 17.774084 55.187321
F 55.856768 28.649084 56.119121
F 55.856468 20.499884 56.249021
F 64.727268 28.051384 56.039621
F 64.357868 20.325484 56.028521
F 55.780168 25.851184 52.564921
F 53.812468 22.239284 59.895321
F 64.603068 25.376284 52.275521
F 53.720668 24.527284 64.009621
F 55.847168 26.106584 55.192121
F 55.726968 18.091384 55.168021
F 64.733468 25.591384 55.089321
F 57.882068 32.122084 51.561321
F 56.039368 25.975084 60.025321
F 55.854468 20.567584 58.857821
F 64.666268 28.128784 58.744121
F 64.711668 20.261984 58.731221
F 57.940168 21.787884 55.193521
F 58.124668 29.695484 55.105121
F 66.725068 21.428484 55.062421
F 66.952468 29.278484 55.179821
F 58.001868 24.406584 58.771021
F 60.253168 33.478484 55.192821
F 64.662868 33.418784 59.674421
F 66.864668 24.238684 58.690021
F 62.370868 21.713184 62.490821
F 60.111968 33.318284 59.839721
F 57.851868 24.413184 55.927721
F 69.091668 28.077284 63.343021
F 69.194168 25.582684 62.490521
F 66.786268 24.161084 56.048521
F 60.275668 25.650384 59.670621
F 69.203068 25.407784 59.695421
F 57.876268 21.647584 52.289821
F 58.180068 29.591584 52.386121
F 66.940068 21.734584 52.340621
F 67.014668 29.220184 52.469521
F 60.048368 28.298584 56.026321
F 60.230268 20.421584 56.076221
F 69.138168 28.030384 56.126821
F 60.166168 17.797884 52.502721
F 60.198768 25.656684 52.602521
F 68.884668 33.174884 62.485021
F 62.445268 32.060884 58.903521
F 53.507068 32.862784 63.347821
F 60.279568 25.613884 55.270921
F 55.638768 33.439984 52.403221
F 66.919468 31.880484 55.995521
F 64.486768 17.810684 52.269421
F 60.310768 28.227984 58.688121
F 60.296768 20.430184 58.854121
F 69.009868 33.330984 59.715321
F 69.114468 20.131884 58.701621
F 64.453568 20.409384 63.515121
F 62.339068 29.431784 62.436521
F 62.319468 32.106984 63.270621
F 60.085068 33.344584 62.476421
F 60.105768 33.201384 52.541721
F 60.138968 27.995984 63.340321
F 64.684268 33.283784 62.412121
F 57.962668 32.227984 56.262821
F 53.422468 21.942484 52.813421
F 53.649068 29.613484 52.278221
F 62.601568 21.601584 59.772421
F 62.577868 29.457984 59.773221
F 53.663068 30.099084 59.863821
F 68.873268 20.215684 63.300021
F 57.997668 29.602684 62.556321
F 55.819568 33.689684 59.691721
F 64.507268 28.136684 63.167021
F 66.647268 21.583484 62.349921
F 55.913968 25.855584 62.769521
F 53.734668 24.893784 56.366121
F 64.698468 25.526984 59.672621
F 55.706068 20.391584 63.353821
F 58.004768 31.920784 58.959421
F 55.741868 33.614684 55.082221
F 64.845768 25.494684 62.361421
F 69.262568 28.091984 58.756221
F 69.023168 25.383884 55.034621
F 57.974768 29.371584 59.770821
F 55.706868 28.467984 63.339621
F 66.867768 29.333084 62.287821
F 57.797268 24.078884 63.556621
F 53.664268 32.471684 56.262021
F 64.630368 33.225184 52.208621
F 67.020768 24.214784 63.334221
F 69.022268 33.050984 52.244121
F 66.793468 31.835384 51.394621
F 58.220868 21.797084 59.721921
F 55.631968 28.541984 58.788621
F 66.848868 21.699684 59.750921
F 67.047468 29.366584 59.604221
F 53.436568 32.684784 58.861021
F 66.658168 31.771184 63.321121
F 62.395368 32.033784 56.146621
F 55.783668 17.898584 52.421221
F 60.174468 17.811584 59.765921
F 55.670868 17.749484 62.409321
F 60.167168 17.725984 62.332021
F 64.781568 17.797084 62.555121
F 64.704668 17.681784 59.910121
F 68.928168 17.492084 55.194021
F 69.065368 17.428084 59.517421
F 69.083668 17.700584 62.139821
F 62.482268 44.712784 4.550311
F 62.270268 36.769484 4.311591
F 55.779568 48.283384 4.103221
F 69.247868 43.359884 7.585861
F 62.354368 47.139784 7.943571
F 62.402668 39.297784 7.926781
F 69.069168 35.700684 0.774950
F 64.358468 50.748584 12.377921
F 62.278468 47.219784 5.260841
F 62.441568 39.400484 5.171961
F 59.909368 50.994584 5.059821
F 53.560468 44.245884 4.277181
F 62.427968 44.792284 1.710911
F 62.159968 37.052184 1.637211
F 57.696268 39.088684 14.966221
F 55.661968 50.915084 7.545311
F 53.572368 44.274384 8.818871
F 55.712468 42.775284 5.291411
F 69.256968 43.310984 12.231421
F 64.622468 43.133784 5.197411
F 69.192268 40.752084 8.462121
F 68.980568 48.448484 11.440021
F 55.421368 39.811084 1.663501
F 53.279368 44.200184 11.586021
F 55.351468 37.380484 0.254186
F 64.593768 41.017584 1.205251
F 64.523268 48.387884 8.868461
F 69.039468 48.537184 4.086281
F 55.447768 40.194784 4.316261
F 59.974668 48.315184 8.635941
F 68.982068 40.777784 1.201651
F 64.652168 40.675384 4.072591
F 66.854568 36.833784 15.850321
F 59.860468 50.861484 7.804911
F 55.549268 50.907884 4.708241
F 64.688968 43.192684 7.899151
F 57.770368 44.396484 4.233551
F 57.665368 36.726184 4.121061
F 66.876868 44.650084 4.045891
F 66.622968 36.825184 4.299371
F 57.865168 46.863284 7.803751
F 57.948468 39.270884 7.836781
F 66.954768 47.366484 7.894191
F 66.756368 39.510984 7.762641
F 57.784068 46.932484 5.220411
F 57.835668 39.309984 5.003241
F 66.788268 47.150484 5.112771
F 66.805968 39.397584 4.898021
F 59.967968 40.344184 15.884121
F 57.912868 37.078084 1.445591
F 66.842568 44.788384 1.319491
F 66.746668 36.860184 1.558641
F 64.604268 43.605284 0.664972
F 60.097868 43.276484 5.119201
F 64.546668 48.165184 16.030521
F 68.965668 40.767884 15.896421
F 60.290968 48.757984 1.597411
F 55.569968 48.059584 11.404221
F 60.242368 41.025384 1.566391
F 57.685768 44.363184 16.018321
F 59.925168 35.292484 12.446521
F 66.908068 47.035784 15.033221
F 60.101868 48.393984 4.308201
F 62.424368 47.375984 0.533387
F 60.288368 40.754484 4.360461
F 69.150568 48.543984 8.738761
F 69.086068 51.153184 0.593921
F 68.940868 35.394684 7.702761
F 53.235468 36.291084 11.429221
F 59.945668 43.043584 7.760761
F 64.481568 35.397484 5.107801
F 55.562468 50.920284 15.227221
F 62.181668 44.356584 11.559621
F 62.045668 36.647584 11.511121
F 53.006668 36.443084 16.044321
F 57.769268 46.965784 15.013721
F 53.443468 38.950084 7.972391
F 59.881268 42.870184 15.124921
F 64.492868 48.162784 11.616321
F 64.645868 51.019984 5.203491
F 62.227068 46.939584 12.583821
F 62.254568 39.316684 12.334921
F 68.739168 35.682284 12.211721
F 60.292468 51.185084 0.385967
F 62.397568 44.475284 8.848231
F 62.245968 36.640684 8.808701
F 64.504368 48.497984 4.197991
F 66.862468 44.443384 16.083721
F 62.372268 39.346284 14.974221
F 55.589468 43.017784 12.569921
F 66.838268 39.351584 14.937121
F 64.672068 43.080184 12.178521
F 69.123468 43.204784 14.807821
F 69.073768 51.210884 5.135661
F 55.644368 40.232484 8.880091
F 66.855568 47.228284 0.496189
F 53.735668 43.746584 1.626941
F 64.580968 40.523284 8.855021
F 62.236168 46.865284 15.199821
F 53.598468 46.846484 5.085501
F 55.506268 40.295584 11.503721
F 68.834768 35.573484 5.073941
F 60.151768 43.642584 0.687889
F 64.534868 40.551884 11.514421
F 53.099668 36.227984 8.651611
F 60.061968 35.478984 15.182521
F 59.825568 50.758984 15.156821
F 68.912468 50.897084 15.261121
F 57.709068 44.392884 11.479821
F 57.729168 36.601084 11.410721
F 66.922468 44.408384 11.365321
F 66.574868 36.717184 11.321521
F 55.402668 35.173384 15.159521
F 53.363668 46.754184 12.533321
F 64.398068 50.893384 7.922641
F 69.116368 35.332984 14.961421
F 57.881768 46.929284 12.237221
F 57.794768 39.111384 12.289421
F 66.712368 46.914084 12.398121
F 66.919668 39.422684 12.285221
F 57.868568 44.367384 8.837951
F 57.760668 36.670484 8.717881
F 66.904868 44.661684 8.648331
F 66.853868 36.839884 8.575031
F 68.968268 43.330984 0.342900
F 59.870668 43.119484 12.463321
F 53.250368 38.936384 15.048921
F 69.179268 48.414184 1.379941
F 55.525768 43.032784 15.285321
F 55.679568 42.705684 7.990001
F 60.183768 40.501384 8.741591
F 60.164368 48.317184 11.385221
F 69.210468 43.242184 4.827311
F 64.588668 51.140884 0.557496
F 64.437168 35.456784 12.261021
F 53.451968 38.860584 5.298071
F 59.964768 40.565384 11.602821
F 64.643768 43.039984 14.984521
F 55.758368 48.318384 8.527951
F 69.088968 40.751184 11.386921
F 68.936268 40.629884 3.921011
F 53.420368 41.223884 0.608331
F 53.544168 46.835784 7.812631
F 59.952668 35.448584 4.951431
F 53.163968 38.909184 12.412121
F 56.046368 48.773984 1.502521
F 53.221568 36.257384 4.290691
F 64.380468 50.760784 15.032521
F 60.052768 35.555384 7.874071
F 68.928768 51.203184 7.957371
F 64.740168 48.564284 1.399011
F 64.663268 35.470084 15.023321
F 55.581168 50.759084 12.333221
F 60.009368 50.815684 12.414121
F 55.717368 48.243784 16.100321
F 53.284068 46.964884 15.284221
F 57.924868 45.001484 1.576611
F 58.295368 47.473684 0.389905
F 64.511368 35.434184 7.772911
F 55.614068 35.104084 12.189021
F 66.756268 39.381884 0.623784
F 62.460868 39.647384 0.624575
F 53.383868 35.841084 1.394971
F 64.541768 35.789184 0.678052
F 69.156668 50.964884 12.419021
F 55.481768 35.134184 7.648291
F 60.096368 35.656484 0.696572
F 58.016768 39.650984 0.473247
F 55.598368 35.222084 4.991011
F 55.614868 51.254484 0.680319
F 57.491368 36.583384 15.998621
F 64.648168 40.544784 16.059221
F 53.140168 44.355184 16.087121
F 69.091368 48.235184 16.104921
F 53.753468 47.532584 0.290295
F 55.652868 45.036184 0.213446
F 55.359268 40.198584 15.933221
F 62.388668 36.703484 15.947821
F 62.313468 44.177684 15.987621
F 60.023468 48.193084 16.149121
F 66.627268 52.023684 15.964321
F 53.228968 52.164184 4.031341
F 53.141268 52.028884 15.974121
F 57.866568 52.192684 11.441921
F 62.273468 44.263184 26.080021
F 62.202568 36.603984 25.967821
F 55.460168 48.149684 25.932221
F 55.270868 35.366484 19.815021
F 62.113668 47.056684 29.491621
F 62.130468 39.000384 29.660821
F 53.230668 46.940684 27.035121
F 66.730468 39.259384 19.638021
F 62.227968 46.865184 26.868221
F 62.253468 39.125184 26.993521
F 55.473968 35.367884 22.533621
F 53.244668 46.719784 19.817421
F 62.220568 44.201984 23.270621
F 62.040268 36.548584 23.164821
F 59.940768 43.096784 19.526621
F 55.332668 48.092384 23.311621
F 53.047568 36.626784 18.761621
F 55.610968 43.263984 26.919421
F 53.180568 39.229484 22.449921
F 64.531368 43.006884 26.885721
F 59.899168 48.232684 30.618821
F 55.452268 48.235984 30.654521
F 55.380768 40.419784 23.319721
F 55.396568 50.780584 19.514921
F 59.914868 35.300484 27.040121
F 64.469368 40.346884 23.238221
F 64.606368 50.541984 19.605521
F 69.051568 35.286284 29.687121
F 55.461768 40.621184 26.025921
F 60.004068 50.643784 19.728421
F 59.858168 35.199184 29.736821
F 64.476568 40.432584 25.966821
F 64.416368 50.888684 29.756621
F 55.512668 43.093984 29.668121
F 53.140868 36.669684 23.455021
F 64.448668 42.983984 29.588321
F 57.856668 44.561984 26.073321
F 57.824468 36.755284 25.872521
F 66.709568 44.373784 26.067421
F 66.703768 36.469384 26.116221
F 57.606268 47.013784 29.699821
F 57.631768 39.188784 29.661121
F 66.719868 47.117084 29.543321
F 66.509268 39.348184 29.755321
F 57.760068 47.007684 27.004721
F 57.702068 39.370984 26.887421
F 66.680468 46.924084 26.892921
F 66.666268 39.097584 26.974821
F 57.752468 44.421084 23.141521
F 57.914068 36.735184 23.165221
F 66.707368 44.254284 23.194021
F 66.758768 36.411984 23.384621
F 53.262368 44.243484 30.484721
F 59.940868 43.082784 26.834121
F 53.042068 36.546384 26.127121
F 68.996768 43.065284 27.101721
F 69.044568 50.812984 26.823021
F 68.929568 48.281484 26.072421
F 60.122968 40.413684 23.269521
F 68.856068 48.502284 30.467421
F 57.783968 46.988684 19.699121
F 68.875268 40.551784 23.344921
F 60.000568 48.166584 26.089521
F 66.814868 46.531084 19.795621
F 60.025168 40.536384 25.930321
F 64.472068 48.268584 23.273321
F 68.969668 40.591884 18.775421
F 68.954768 40.518784 26.090121
F 68.999668 35.138384 22.570421
F 59.774968 43.123284 29.622621
F 69.145268 50.702484 19.521421
F 68.801668 43.132884 29.776221
F 62.140668 44.476184 30.486021
F 62.020668 36.424784 30.707721
F 55.364768 35.174784 29.606721
F 60.228768 48.019584 18.813021
F 64.348168 48.290584 30.495021
F 69.031968 51.068184 29.596221
F 55.404668 40.405184 30.445721
F 64.493568 48.195384 25.963521
F 53.097968 46.833784 22.545621
F 64.217168 40.348484 30.647921
F 57.710968 44.502984 30.683221
F 57.639668 36.600884 30.593621
F 66.627168 44.623484 30.476421
F 66.613168 36.592284 30.498321
F 69.136768 43.077984 19.522021
F 60.001268 50.805984 22.395021
F 59.844168 40.402784 30.666221
F 68.926068 48.101184 18.822821
F 57.602968 39.256184 19.553021
F 68.839468 40.544484 30.538721
F 62.282768 44.338684 18.736321
F 62.220568 36.532884 18.648321
F 55.404468 48.083984 18.894321
F 68.861368 48.278184 23.279721
F 62.313768 46.878184 22.423621
F 62.197068 39.103484 22.477121
F 69.056468 35.152684 19.775221
F 60.058568 35.166884 22.322621
F 62.572768 47.016684 19.721121
F 62.158568 39.083984 19.662421
F 59.921968 42.979684 22.273121
F 53.068768 39.110284 29.708221
F 68.981268 43.140084 22.219721
F 55.413868 43.126984 19.765321
F 55.501668 35.387484 26.720121
F 64.411968 43.122284 19.589021
F 60.026868 48.215384 23.369921
F 64.397568 50.763684 27.019921
F 55.345668 40.502084 18.577121
F 64.793268 48.008284 18.685121
F 59.856468 40.366884 18.670621
F 64.244068 40.437484 18.779021
F 64.524768 35.223884 27.050721
F 55.390968 43.073984 22.474721
F 64.414568 35.405384 22.296421
F 64.544468 42.903284 22.334121
F 57.672468 44.426684 18.760221
F 57.572268 36.555684 18.757721
F 66.843168 43.996584 18.666321
F 66.879368 36.701084 18.659621
F 57.695368 47.094884 22.448621
F 57.795968 39.323284 22.271321
F 66.675468 47.009584 22.424121
F 66.696968 38.988884 22.443521
F 64.418668 50.726384 22.299721
F 68.816368 50.907284 22.385521
F 64.404268 35.290584 29.729721
F 55.606968 50.795384 26.798821
F 59.870168 50.852384 29.725121
F 55.451868 50.583884 22.297521
F 53.045668 44.259784 23.334221
F 60.254068 50.625984 26.931421
F 53.242968 39.138384 19.789121
F 53.069868 44.124584 18.826021
F 55.480668 50.752484 29.574021
F 53.304668 46.785884 29.642621
F 64.456568 35.490084 19.650721
F 60.086268 35.092984 19.622421
F 53.054268 39.151384 26.922821
F 68.993268 35.279684 26.998621
F 53.311268 44.338384 26.029021
F 53.169568 36.597784 30.828121
F 53.068868 52.024484 18.731121
F 57.763168 51.891484 18.959521
F 53.330768 51.999984 23.398521
F 57.633168 51.872284 23.293321
F 66.650868 52.164984 26.012121
F 62.183468 52.030584 30.750621
F 62.178368 52.043484 23.377021
F 62.311468 51.833884 18.815321
F 60.187968 35.713384 48.593321
F 62.547168 37.086284 47.602721
F 53.701068 37.117984 47.833021
F 64.508068 48.341684 37.740721
F 64.465968 51.184784 41.232421
F 53.621668 47.615084 48.718021
F 66.710768 44.775884 40.555721
F 67.091368 36.819784 47.736621
F 62.355168 44.627784 44.998921
F 62.473868 36.993884 44.811421
F 68.850368 48.481284 33.156221
F 59.773868 51.021284 36.957921
F 60.343268 48.617184 45.036721
F 59.938868 35.787084 41.287321
F 59.911768 35.416784 34.412521
F 69.052968 48.446284 40.455821
F 59.832068 48.530784 40.418221
F 53.122968 44.481284 33.187821
F 68.936868 43.264784 48.835021
F 53.186968 39.474784 41.564121
F 64.444468 35.598684 34.212821
F 64.611668 40.686284 45.036621
F 66.743268 47.311084 41.415721
F 68.958768 43.168984 44.065821
F 53.129668 46.996684 34.225921
F 64.634868 48.559984 47.707721
F 55.769868 35.431784 44.068721
F 64.751868 40.786884 47.842921
F 66.745668 44.578484 47.636121
F 64.556868 40.458584 33.461821
F 55.569368 35.424284 34.350421
F 57.744968 37.069884 40.347921
F 52.971968 36.751184 40.628121
F 69.190968 48.404884 47.958021
F 53.520668 45.061984 47.660421
F 60.158568 43.356384 44.237021
F 57.963368 44.713784 45.032421
F 57.909968 36.915584 45.065921
F 66.739568 44.490084 44.807721
F 66.915068 36.748784 45.102721
F 59.999068 40.873184 40.763121
F 57.941168 39.564184 48.882521
F 69.163468 40.785084 40.495421
F 64.431068 48.555184 44.930521
F 59.751168 40.456784 38.192121
F 67.024268 36.808484 37.775721
F 60.082668 40.660384 45.074621
F 69.012368 48.264284 45.167121
F 66.505768 44.824484 37.829321
F 69.142368 40.499384 45.149821
F 60.366968 48.722984 47.770021
F 57.642168 44.653884 40.535721
F 55.710268 51.115684 44.139621
F 52.999368 36.672784 37.950921
F 64.534768 43.291784 44.041721
F 69.086968 40.671284 47.851921
F 62.450768 47.287784 48.715321
F 55.436768 40.530084 33.125321
F 60.412768 51.186884 48.766821
F 55.511168 48.447684 40.563621
F 62.251468 47.117584 36.933421
F 62.105668 39.410884 37.204621
F 64.694768 35.726784 41.329921
F 57.651868 36.789884 37.709021
F 61.990268 47.119584 34.055121
F 62.111468 39.505984 34.443921
F 59.954068 43.464184 41.554421
F 66.737268 39.234384 44.224321
F 59.997768 40.916784 47.870621
F 55.376468 43.011784 34.248121
F 53.189368 39.179884 36.877521
F 64.345668 43.278484 33.991021
F 68.894868 40.786984 37.775021
F 55.773068 41.032184 47.916521
F 64.698468 51.033684 48.817621
F 57.810468 47.282284 44.115121
F 57.603168 39.490584 44.234321
F 57.909268 37.087684 47.764821
F 55.233368 50.789184 37.090221
F 55.479268 43.264084 37.047321
F 55.824168 43.701184 48.658121
F 64.403268 43.404884 36.748921
F 57.655168 39.546184 41.468221
F 60.056368 35.362084 37.106321
F 66.928168 36.813684 40.463721
F 69.092668 35.398884 41.577321
F 57.605268 47.026984 36.833521
F 57.549168 39.342184 36.908721
F 66.715668 47.203684 36.733621
F 66.645268 39.553684 36.918721
F 57.737368 47.020584 34.062221
F 57.629568 39.363684 34.105421
F 66.635868 47.086784 34.060621
F 66.822768 39.272784 34.161921
F 55.346668 35.436084 37.009121
F 59.720168 43.186184 34.141721
F 55.799168 51.440484 48.809321
F 68.840368 43.090784 34.380021
F 55.541668 35.752084 41.281521
F 57.835968 44.477884 37.831521
F 68.911168 51.000984 34.192021
F 57.671168 47.252284 41.529921
F 69.061268 43.402784 41.346921
F 55.292768 48.299284 37.841721
F 64.772168 35.329384 36.988221
F 59.913468 43.013084 36.977621
F 55.449868 48.280684 33.457321
F 68.725568 43.305984 37.089421
F 62.154868 44.674984 40.372721
F 62.266268 36.925584 40.577121
F 53.499868 36.696084 45.137321
F 64.584368 51.115584 44.021521
F 62.367768 47.164184 44.026221
F 62.216668 39.535884 44.065821
F 69.172668 35.403384 44.369221
F 60.025168 50.916784 41.380721
F 62.110268 47.362584 41.406921
F 62.325368 39.583584 41.424821
F 64.652068 43.378484 48.627621
F 69.103468 40.620684 33.274421
F 62.044068 44.424784 37.621321
F 62.541168 36.773184 37.822121
F 64.374668 50.787084 34.146221
F 57.476268 44.461184 33.286921
F 58.053968 45.009084 47.713421
F 55.430668 43.391484 41.322921
F 68.959168 51.169684 41.369021
F 64.507668 43.460184 41.364021
F 68.727268 50.973484 36.981721
F 66.750168 39.387884 41.388121
F 55.581468 40.649584 37.994221
F 68.824668 48.442684 37.803721
F 66.829868 47.097884 44.080521
F 64.392968 40.833684 37.750821
F 59.813268 48.358984 37.678421
F 55.520668 51.097184 41.329021
F 55.462568 40.805984 40.690321
F 64.525868 48.541784 40.411921
F 69.085768 50.961684 48.694921
F 64.490468 40.828584 40.507721
F 62.446968 39.594984 48.702921
F 55.795368 43.291784 44.148321
F 64.656068 35.856684 43.948021
F 53.059468 44.168284 37.878821
F 55.591268 40.854584 45.262421
F 64.349568 50.867984 36.870621
F 69.143968 35.417984 37.134421
F 55.426668 51.002384 34.403121
F 60.137068 35.628184 43.997821
F 53.100368 46.831984 36.947721
F 59.923968 48.385784 33.270821
F 66.932468 39.468084 48.881921
F 53.391768 44.584184 45.029321
F 55.804668 48.986084 47.832521
F 60.082068 51.074984 44.130921
F 55.512468 48.544084 45.081321
F 62.549468 44.778884 47.679621
F 58.070368 47.660984 48.619521
F 53.296368 39.294484 34.207021
F 59.765368 51.000884 34.155621
F 53.483568 39.720384 48.601321
F 69.087968 50.799784 44.196521
F 69.011968 35.490284 34.324021
F 59.920668 40.630984 33.250521
F 66.621468 44.348784 33.273121
F 60.251668 43.561784 48.616321
F 53.346768 39.398784 44.294021
F 66.784568 36.670384 33.233921
F 53.286868 47.241984 41.375721
F 64.781568 35.808684 48.658421
F 53.274968 47.377784 44.169121
F 57.815968 36.760384 33.299121
F 55.885568 35.705084 48.750921
F 53.113368 44.565684 40.544421
F 61.982368 36.773884 33.316121
F 61.947068 44.454084 33.220321
F 64.418068 48.212784 33.233621
F 53.185968 36.595384 33.529121
F 66.902568 47.137784 48.670821
F 69.138768 35.517984 48.797121
F 62.782268 47.443984 51.434021
F 62.392668 39.558384 51.417321
F 53.624568 44.988184 52.339621
F 60.114468 35.972084 63.431921
F 55.740768 36.089084 51.541421
F 55.828768 43.629284 51.402221
F 64.719268 35.676784 51.379821
F 64.730268 43.434584 51.442321
F 58.035268 47.564584 51.280621
F 57.899868 39.597284 51.627221
F 67.072468 47.126484 51.450221
F 67.022468 39.492184 51.553721
F 60.258168 35.617884 51.316921
F 60.299568 43.635884 51.346921
F 64.760568 51.164884 58.730921
F 69.150768 51.219384 58.839921
F 62.753368 44.720884 55.028921
F 62.436468 37.193284 55.010921
F 53.677768 48.196784 63.135721
F 55.787268 44.196384 63.127921
F 62.584068 47.352984 58.685621
F 62.595368 39.532684 58.649421
F 55.916568 51.565884 63.295321
F 69.190368 43.303284 51.526321
F 62.592168 47.256384 55.932421
F 62.441568 39.803284 55.927321
F 53.602768 47.976184 56.060421
F 53.791768 45.427084 59.555721
F 62.587168 44.822984 52.267221
F 62.418868 36.899884 52.249521
F 53.583568 37.531084 59.789521
F 69.068568 40.774484 59.625921
F 55.719868 36.189784 56.167721
F 55.846568 43.954284 55.804121
F 64.602568 35.887984 55.922621
F 64.821968 43.525684 56.167921
F 55.876768 48.803684 52.363021
F 60.442768 48.980184 59.579321
F 55.822568 41.068484 52.265621
F 65.019068 48.592584 52.606321
F 60.030568 43.723984 63.452821
F 64.679768 40.920684 52.235821
F 56.037268 49.057784 55.053521
F 60.239868 51.254284 51.497421
F 55.864368 41.313784 55.103821
F 64.856668 48.635884 59.702021
F 60.365568 41.091784 59.633421
F 64.752168 41.023484 55.086921
F 55.753268 36.204384 58.881421
F 55.788468 43.877284 58.644621
F 64.572068 35.897784 58.619721
F 64.784168 43.325684 58.942121
F 58.204668 44.981584 54.781921
F 57.953568 37.284484 55.312221
F 67.179568 44.718384 55.027221
F 66.978768 37.058784 55.238721
F 58.180568 47.669884 58.715321
F 58.051968 39.997684 58.690921
F 66.857068 47.004384 58.677521
F 66.915568 39.585984 58.800721
F 58.114668 47.505084 55.920221
F 58.007668 39.817084 56.175821
F 66.987268 47.154084 55.996821
F 66.826668 39.626884 55.980821
F 58.092468 45.015484 52.108621
F 58.042668 37.080584 52.428521
F 67.023568 44.483184 52.343221
F 66.770068 37.069684 52.474521
F 60.298768 36.014984 56.158221
F 60.409468 43.579384 55.754221
F 53.650568 37.678784 52.353521
F 69.050268 35.668184 63.633021
F 60.522568 48.542484 52.254221
F 53.461468 40.670184 63.404621
F 60.195068 40.967484 52.397121
F 64.731068 48.494384 55.277421
F 60.606568 48.694084 62.333521
F 69.016968 48.542484 55.004721
F 60.460368 48.750484 54.964021
F 53.563768 40.094984 56.067221
F 60.203868 40.960084 55.118021
F 69.023168 48.526584 59.772821
F 60.404168 41.283584 62.349421
F 64.599868 51.022584 51.445721
F 60.136268 35.950784 58.858321
F 60.410268 43.608684 58.545621
F 69.161168 48.505084 52.308921
F 69.168568 35.535484 56.191521
F 62.355468 44.599184 62.469321
F 62.591168 37.034184 62.455821
F 69.349768 40.723884 52.362021
F 69.183068 51.076384 56.103421
F 62.624768 47.134384 63.375521
F 62.110768 39.542284 63.483421
F 53.619868 47.986184 58.611121
F 53.511968 37.735984 55.114721
F 62.666868 44.751484 59.691621
F 62.396568 37.060984 59.587421
F 53.602468 45.438484 54.935821
F 53.387768 40.021184 51.386121
F 55.893068 36.560684 63.293521
F 69.128168 51.281084 63.344421
F 64.824068 35.795984 63.459821
F 64.568868 43.175884 63.523821
F 56.004068 48.898684 59.632421
F 69.521868 43.323384 58.742821
F 55.977868 41.408084 59.692521
F 69.064868 40.859384 62.365821
F 53.748468 45.664384 62.224021
F 64.631168 40.712184 59.819221
F 56.170268 48.974184 62.273521
F 53.544668 40.280584 58.818721
F 55.872768 41.458184 62.537821
F 64.819668 48.614884 62.412121
F 53.575568 37.953584 62.450021
F 64.588268 40.634784 62.683321
F 58.172168 44.929584 62.206721
F 58.166568 37.408284 62.245021
F 66.807168 44.623884 62.386321
F 67.001368 37.025684 62.483721
F 58.403968 47.487984 63.214821
F 58.097668 39.901884 63.227321
F 67.060768 47.153684 63.262621
F 66.843068 39.571584 63.411121
F 58.171968 44.936384 59.437921
F 57.949668 37.415284 59.602821
F 67.136368 44.552584 59.601821
F 66.831068 37.065384 59.701621
F 69.211668 35.833184 58.781521
F 69.143268 40.804184 55.106321
F 69.183768 48.703284 62.491821
F 69.199368 43.399484 56.087121
F 64.833268 51.335384 63.331121
F 69.049568 43.452284 63.275021
F 69.001168 35.737984 51.488121
F 53.635868 47.636284 51.399621
F 64.925268 51.148884 56.018921
F 69.113368 50.958184 51.325121
F 60.466068 51.270684 63.208021
F 60.450668 51.453784 55.857221
F 60.474868 51.456284 58.632221
F 55.848968 51.524684 56.060121
F 55.890868 51.438684 51.520221
F 55.960268 51.509384 58.704521
F 53.181168 62.326584 12.645321
F 62.445368 59.998384 4.263381
F 64.612268 58.637984 0.590290
F 57.771268 67.622184 4.142271
F 62.311168 54.594584 7.663021
F 62.297868 62.426484 7.960081
F 69.176768 63.797084 1.717161
F 69.394368 58.693984 7.881471
F 62.524768 54.773784 4.927261
F 62.200368 62.565784 5.187201
F 69.107068 66.488884 7.955891
F 55.453868 66.352084 5.003081
F 66.800068 67.765584 1.515321
F 62.528168 60.017884 1.642891
F 53.332968 67.589984 3.882451
F 57.785368 67.631784 16.070021
F 59.942368 66.382784 14.914821
F 55.831468 58.552884 7.868161
F 60.364968 58.742884 0.518093
F 64.686268 58.856584 5.010761
F 55.722768 56.278084 1.370851
F 55.482168 63.738884 16.112121
F 69.230268 58.702384 12.610621
F 64.571368 63.888784 1.491631
F 55.621268 56.007684 4.094961
F 53.566668 60.075584 1.469881
F 64.768368 56.249884 4.062321
F 64.606868 63.801984 4.287031
F 64.624668 58.442384 15.208921
F 57.938168 59.870984 8.780501
F 62.078668 52.120784 8.775001
F 64.656568 58.487984 7.867121
F 57.834968 62.713684 0.794058
F 55.574668 58.497284 4.982581
F 66.856968 62.496584 15.227121
F 66.858868 60.244384 4.384911
F 57.984568 54.895084 7.823081
F 57.843168 62.327084 7.790031
F 66.782768 54.841584 7.812441
F 66.878068 62.435284 8.172551
F 57.996968 54.965884 5.083561
F 57.946968 59.866084 4.170121
F 66.968168 54.923884 5.133901
F 66.836168 62.721584 5.399061
F 68.977468 63.881884 16.233921
F 58.008668 60.067284 1.445551
F 69.022168 63.985284 8.906121
F 66.873368 59.991684 1.597661
F 66.712168 52.416984 1.432271
F 60.121768 58.799684 5.177271
F 57.546168 67.733284 1.362511
F 69.055868 63.902784 4.483841
F 60.134768 55.994384 1.353031
F 57.953268 59.824384 16.119521
F 53.558868 62.336384 7.757231
F 55.599368 64.043884 1.628461
F 60.272068 56.173784 4.265741
F 60.060568 63.803984 4.128641
F 60.116468 55.921384 15.972221
F 53.400968 62.625784 0.498364
F 57.958468 54.793984 0.392202
F 60.198068 58.758584 7.822751
F 66.772168 62.527584 0.813792
F 53.414568 54.573584 12.473921
F 53.535568 54.690984 8.007701
F 62.512468 59.814184 11.480821
F 55.437468 55.840284 16.042821
F 64.638068 63.895384 16.101221
F 57.816468 54.632484 15.172621
F 62.354268 59.905584 15.994721
F 62.207868 54.607684 15.193221
F 62.403168 67.606384 8.671251
F 62.150068 54.571584 12.518621
F 64.427468 63.946784 11.756121
F 69.132968 56.247084 1.474041
F 59.864368 66.318084 12.255821
F 53.284268 59.770284 4.222921
F 62.400168 59.954784 8.831251
F 60.109768 66.389284 5.082811
F 53.179868 67.284084 11.705121
F 55.453968 66.090984 7.832301
F 55.617068 58.579284 12.358221
F 62.107868 67.638084 11.373121
F 64.618968 58.556884 12.406221
F 55.673668 56.114784 8.721901
F 57.809468 62.478084 5.075661
F 64.546368 55.973484 8.819071
F 64.623368 63.799984 8.957961
F 55.717268 55.978684 11.582721
F 55.584268 63.567184 11.661221
F 64.495668 55.867184 11.600021
F 64.390968 66.517684 12.479321
F 60.121868 63.841684 1.511331
F 69.036768 66.493184 15.246021
F 62.503368 62.574384 15.307221
F 53.535168 59.875284 11.516921
F 64.641668 66.458084 5.082531
F 57.761968 62.365284 12.504421
F 53.284968 67.359084 16.070821
F 66.943568 59.844284 11.727521
F 53.302868 67.230084 8.944181
F 69.059868 58.626684 15.313121
F 66.747068 54.798584 15.143021
F 55.636868 66.226484 12.325821
F 57.979768 54.763184 12.514221
F 59.981468 63.692884 11.474621
F 66.799468 54.761484 12.463921
F 66.541868 62.550684 12.379121
F 55.654368 63.596384 8.891531
F 57.953968 59.850484 11.491721
F 66.944068 67.863984 8.891791
F 66.939668 59.695384 8.939761
F 62.251168 67.529184 1.367421
F 60.163868 58.457184 12.269921
F 69.181768 56.286384 4.241371
F 62.287568 54.758384 0.317851
F 60.298368 56.032384 8.642931
F 60.032468 63.815584 8.795901
F 69.117368 56.183284 8.842991
F 68.979568 63.881284 11.646921
F 60.195868 56.014684 11.454821
F 62.113968 62.374584 12.617221
F 68.906868 56.211684 11.504821
F 69.305668 58.903084 5.078921
F 55.123068 66.547484 0.697355
F 66.727068 67.625284 11.641521
F 55.529768 66.344184 15.166621
F 57.826268 62.419684 15.247921
F 60.033968 66.577484 7.836731
F 64.548468 66.445584 15.207721
F 57.657068 67.589684 8.689481
F 64.755768 66.254684 7.772321
F 62.416768 52.298184 1.470821
F 55.441568 63.720684 4.285681
F 64.388668 55.784984 16.000421
F 55.678768 58.347284 15.070321
F 68.980368 66.478184 12.555521
F 66.989968 54.917684 0.615303
F 69.018068 66.631384 5.252451
F 52.459268 67.757284 1.146651
F 66.856068 67.800884 4.298401
F 53.529268 59.932084 8.818541
F 62.440968 67.654584 4.098281
F 60.187368 58.506484 15.066121
F 66.786168 59.900584 16.178921
F 64.558368 55.938784 1.313611
F 53.378568 62.195184 5.097021
F 57.708668 67.729084 11.505921
F 53.500068 54.665384 5.319661
F 66.672168 67.671884 16.111821
F 69.080368 58.693884 0.560118
F 62.274068 62.519784 0.479589
F 53.348568 62.281084 15.457821
F 53.453968 52.730784 1.281251
F 53.229168 54.614684 15.136821
F 64.624668 66.384384 0.480700
F 57.870868 52.439484 8.781491
F 68.996268 66.411184 0.688715
F 55.801968 58.795084 0.484117
F 53.296168 55.289884 0.568307
F 59.853168 66.549984 0.682518
F 62.177668 67.499284 16.017021
F 60.118468 63.745884 15.952021
F 68.892268 55.956784 16.167021
F 62.199768 52.195884 4.249371
F 66.787268 52.443984 4.152691
F 62.225468 52.080484 11.483021
F 66.781868 52.000384 11.669821
F 57.944168 52.280384 1.403531
F 57.858268 52.157884 16.267421
F 62.118668 52.070484 16.110121
F 53.435968 59.674984 16.273521
F 53.387668 51.968284 8.601671
F 53.447968 52.079984 11.571621
F 57.969068 52.429784 4.086691
F 66.622368 52.281084 8.991831
F 53.275468 59.734584 26.038621
F 62.197868 59.758384 26.130321
F 53.299668 54.515684 22.376121
F 55.457468 63.744784 26.083321
F 62.074768 54.477084 29.662321
F 62.197868 62.599584 29.732421
F 64.495168 66.185484 26.963921
F 53.136268 62.279984 27.064521
F 62.205268 54.553784 26.821021
F 62.132968 62.421784 26.934121
F 64.599168 66.398484 22.194921
F 68.930668 58.521584 22.495921
F 53.016268 62.416284 22.355021
F 62.303568 59.959484 23.339421
F 53.058268 54.626684 27.088721
F 60.006368 58.530084 22.474521
F 68.844068 63.700484 18.805921
F 55.345268 58.313784 27.096321
F 68.754868 66.205984 26.937521
F 64.287368 58.724684 27.177521
F 55.572968 55.866584 23.231921
F 68.959968 66.378284 29.773621
F 64.398168 55.950484 23.417721
F 64.561668 63.865384 23.335821
F 55.402568 55.658684 25.930921
F 53.248268 59.600284 19.015921
F 64.283768 56.238684 26.125521
F 64.457968 63.605584 26.048421
F 60.049768 66.341284 19.650721
F 55.367568 58.373884 29.879721
F 66.687768 67.668784 26.076721
F 64.412568 58.588384 29.857921
F 53.213468 62.321984 19.629721
F 57.658068 59.650184 26.137621
F 69.163568 66.180184 22.586421
F 66.483568 59.874284 25.986521
F 57.586868 54.581784 29.679221
F 57.774368 62.278284 29.608321
F 66.589968 54.791884 29.658221
F 66.596068 62.403084 29.711021
F 57.578068 54.442084 26.927621
F 57.832468 62.310884 26.961621
F 66.596468 54.866384 26.910521
F 66.600468 62.381484 26.903621
F 53.292368 62.324884 29.701221
F 57.657368 59.742584 23.462121
F 62.372468 67.585384 23.363521
F 66.698768 59.761184 23.144121
F 53.275668 67.332184 25.870121
F 59.885668 58.652784 27.170121
F 66.480968 67.574784 30.474921
F 68.963568 58.604384 26.631821
F 59.887768 56.001284 23.460721
F 59.839968 63.915484 23.289721
F 68.703168 55.961684 23.105721
F 68.863668 63.575784 23.375521
F 59.936168 55.978284 26.252221
F 59.967768 63.581484 26.055821
F 68.780468 56.038584 25.801421
F 68.868268 63.597884 26.129321
F 66.680368 67.645284 19.013621
F 59.724568 58.423384 29.935721
F 57.601468 67.473884 25.953621
F 68.946968 58.752684 29.459021
F 53.299868 67.494484 18.855721
F 62.093568 59.874384 30.601121
F 55.566868 66.225384 27.037421
F 53.133768 54.527584 29.840021
F 55.407768 55.859684 30.580321
F 53.132168 59.745184 30.606721
F 64.187468 55.978484 30.638621
F 64.349068 63.723684 30.855021
F 62.241368 67.466884 26.140621
F 57.573568 59.819984 30.504521
F 60.130468 66.525984 22.465721
F 66.632968 59.854584 30.805521
F 59.872068 55.870184 30.620621
F 59.876068 63.666884 30.625021
F 68.802268 56.169584 30.547621
F 68.922368 63.688184 30.370321
F 59.844968 66.263984 29.651721
F 62.232768 59.862084 18.709221
F 68.852368 55.884384 18.886621
F 59.986568 63.558784 18.773921
F 62.084568 54.704084 22.445821
F 62.182768 62.554884 22.439721
F 59.849768 55.805484 18.677721
F 68.971668 58.374084 19.790321
F 62.031668 54.652784 19.722921
F 62.166268 62.233684 19.651821
F 55.451068 63.486684 18.845421
F 59.995068 58.423884 19.663021
F 55.403168 66.159384 29.813621
F 55.424168 58.203684 19.890321
F 57.518068 67.510684 18.813321
F 64.319268 58.450584 19.578021
F 55.579568 55.750584 18.771621
F 57.755968 62.330684 19.713621
F 64.351368 55.822984 18.732921
F 64.561168 63.761684 18.799021
F 62.198668 67.629084 18.689621
F 55.474368 58.488284 22.598221
F 55.503168 63.489884 30.616621
F 64.432168 58.629684 22.249821
F 64.249068 66.207984 29.768021
F 57.706368 59.708584 18.792921
F 57.615468 67.432684 30.648721
F 66.618868 59.822384 18.994921
F 57.825468 54.540284 22.482121
F 57.657568 62.310684 22.638521
F 66.516468 54.654784 22.479321
F 66.687568 62.280484 22.441321
F 57.785368 54.531084 19.790821
F 55.577868 66.194884 22.347321
F 66.706568 54.537984 19.807021
F 66.802168 62.385784 19.632721
F 62.076168 67.498184 30.699621
F 55.325768 63.656984 23.374421
F 64.397968 66.365184 19.518221
F 57.710668 67.561184 23.338621
F 53.271568 59.655084 23.220221
F 53.145668 54.463884 19.684221
F 55.365068 66.122984 19.612921
F 59.937568 66.170184 26.885821
F 66.769568 67.637084 23.286721
F 68.791068 66.325384 19.754121
F 53.243368 67.581984 23.221121
F 53.054468 67.340684 30.603421
F 66.533768 52.089284 23.290221
F 57.908668 51.979584 25.909821
F 53.087168 52.010084 30.636721
F 57.675068 52.073384 30.473421
F 66.850768 51.917084 18.916021
F 66.728168 52.177284 30.484321
F 62.321568 52.027284 25.977021
F 53.219868 51.934184 26.179221
F 53.142468 52.294384 40.715121
F 62.335968 60.012684 47.647721
F 53.399168 62.588684 44.317921
F 69.247468 63.875284 47.734321
F 64.248168 66.698584 34.204821
F 58.064668 52.466484 47.885121
F 53.102368 67.648084 40.716621
F 60.344468 64.122684 47.709421
F 53.390168 54.910884 41.521321
F 62.329268 60.053884 44.911821
F 57.640868 54.997184 48.747021
F 60.011968 58.796584 41.511421
F 60.050668 58.829884 44.312921
F 53.110268 59.781984 37.898721
F 69.165268 56.085884 47.569021
F 55.671368 56.414484 47.628421
F 55.586868 58.691184 44.143621
F 64.512868 66.411584 48.762321
F 64.602368 56.127784 45.010321
F 64.532768 63.998484 45.241121
F 66.749768 67.897484 40.622021
F 55.747768 64.102984 45.060721
F 64.595068 56.319984 47.741821
F 64.656668 63.786184 47.869121
F 55.402668 55.939084 33.355421
F 60.043168 58.859684 48.555821
F 66.729568 52.352084 40.473721
F 57.531068 67.439184 33.317921
F 55.327168 66.265484 34.270121
F 68.861468 66.395584 36.714121
F 66.754568 59.898284 37.872521
F 53.256268 54.550884 34.221621
F 62.286568 67.878984 45.155421
F 57.825768 60.203484 45.004121
F 66.748468 52.472484 47.764721
F 66.852068 59.863584 45.089021
F 60.106668 56.220684 40.440721
F 68.954768 63.938984 40.602921
F 69.108368 56.150784 40.454821
F 68.960568 63.891084 37.929021
F 60.101968 56.363684 45.236421
F 60.183668 63.919584 45.055721
F 69.144868 55.957984 44.825821
F 64.723768 58.879384 48.689921
F 60.080668 56.045284 47.987721
F 53.281868 54.379584 37.001321
F 59.957368 63.778884 33.361821
F 68.951568 66.319484 44.137121
F 53.225868 62.296884 36.983021
F 62.526168 54.870084 48.887921
F 68.915168 56.022484 37.677321
F 55.321768 66.548284 41.420521
F 62.179168 54.789284 37.001521
F 62.173268 62.336784 37.002821
F 64.501268 66.520484 44.250021
F 69.131368 66.544284 48.646321
F 62.042068 54.844784 34.114821
F 62.318868 62.507784 34.232121
F 66.757468 67.864484 37.783421
F 55.605068 66.659984 44.196321
F 62.364468 67.799884 47.909521
F 55.384568 58.561884 34.167921
F 55.458768 59.058084 48.555621
F 64.480468 58.657084 34.205521
F 57.645568 67.590284 37.870721
F 57.611568 59.849984 33.277121
F 53.374168 68.110284 45.020521
F 67.148068 60.059784 47.888121
F 69.077268 58.616984 44.073321
F 55.429068 58.593784 36.944521
F 53.142068 67.574584 38.003721
F 64.513268 58.663184 36.930621
F 62.586968 52.389884 47.890621
F 55.736168 64.128984 47.743521
F 57.656968 67.819584 40.572321
F 66.894768 55.029984 48.736721
F 58.004068 54.641884 36.943321
F 57.642868 62.478984 36.962421
F 66.570768 54.859684 36.951621
F 66.667268 62.648984 36.971421
F 57.846168 54.878584 34.254721
F 57.667368 62.556584 34.161321
F 66.720468 54.740184 34.206621
F 66.634768 62.566784 34.338221
F 57.874068 67.836284 47.800621
F 59.819768 58.857784 34.354421
F 57.919568 52.344584 45.160221
F 69.148468 58.672084 34.217921
F 69.064468 58.603884 41.397321
F 62.188868 67.926084 40.451221
F 67.025768 62.457084 48.715721
F 53.338568 59.983884 44.942921
F 66.915468 52.167884 44.980621
F 59.658668 58.598584 37.015621
F 68.999168 63.588884 33.053921
F 68.991568 58.649384 36.797621
F 53.115168 62.308584 34.157021
F 62.169468 60.072584 40.558321
F 60.057868 66.537584 41.438121
F 64.453868 66.563384 36.859921
F 62.245668 55.149484 44.272121
F 62.376268 62.751284 44.208521
F 59.872668 63.703384 37.803321
F 64.468968 66.670384 41.464321
F 62.289468 54.933684 41.439621
F 62.196368 62.561884 41.516021
F 59.891368 66.336384 36.776021
F 60.016968 55.971284 37.871221
F 66.781968 67.565684 33.342321
F 62.110968 59.678084 37.826621
F 66.849868 59.837884 33.552821
F 59.883168 63.779284 40.617021
F 66.803468 67.737884 45.021121
F 55.420368 58.691684 41.441821
F 53.600368 52.680084 47.696121
F 64.526468 58.850684 41.352921
F 55.498068 55.921084 37.704821
F 66.724368 67.712184 47.839621
F 64.348768 56.037584 37.887121
F 64.344568 63.953684 37.761821
F 55.679768 56.202284 40.408521
F 55.387768 63.938084 40.628421
F 64.763768 56.178684 40.625421
F 64.313168 64.038384 40.590721
F 60.028868 66.586684 44.185421
F 59.768968 56.342484 33.399221
F 62.142668 67.801584 37.665321
F 64.793868 58.644384 44.012621
F 59.821268 66.333084 34.151221
F 57.657668 59.925184 40.724521
F 55.685068 56.087584 44.890721
F 66.837068 60.090784 40.643221
F 57.958668 54.924884 44.173021
F 57.893568 62.844584 44.099321
F 66.848868 54.807384 44.075921
F 66.685668 62.498784 44.218021
F 57.945968 54.966684 41.318121
F 57.608968 62.487584 41.514921
F 66.887368 54.941684 41.412121
F 66.625768 62.636484 41.511621
F 55.633068 66.758884 48.656921
F 57.539268 59.972984 37.951521
F 53.213668 62.592884 41.500221
F 60.135868 66.697484 48.743521
F 55.295568 66.409484 36.912321
F 68.950768 63.800084 45.048121
F 55.379368 63.784184 37.895121
F 53.089768 67.495784 33.294821
F 68.905468 66.582884 41.504521
F 68.876668 66.187784 33.956621
F 57.848468 67.964384 45.116721
F 57.890368 60.300784 47.804321
F 53.586768 68.136784 47.718921
F 62.286268 52.445484 45.162821
F 53.087868 60.420784 47.705921
F 53.328268 54.878484 44.123321
F 53.068368 60.015084 40.619321
F 57.801768 52.204984 40.581821
F 68.852068 56.165184 33.242021
F 64.433268 55.978984 33.379921
F 55.378768 63.779084 33.269721
F 64.463768 64.063984 33.462621
F 52.986868 59.841384 33.314021
F 61.964968 67.714584 33.307221
F 53.412568 55.274884 48.578721
F 58.176568 62.926484 48.471421
F 53.510768 62.953684 48.669721
F 69.143268 58.572484 48.662821
F 53.445568 52.418184 44.969321
F 62.287568 62.478184 48.524321
F 57.563568 52.145084 38.013421
F 62.111068 52.464384 40.474321
F 62.235168 59.882184 33.288821
F 66.352868 52.351984 37.852621
F 62.244768 52.153484 37.821221
F 66.502568 52.253884 33.246521
F 62.039468 52.245984 33.426621
F 53.059668 51.907984 38.068421
F 57.585468 52.284484 33.297221
F 53.142868 52.000484 33.468821
F 62.442768 55.009384 51.505021
F 62.290968 62.833084 51.384621
F 53.691268 68.407884 55.004021
F 64.769268 66.544184 51.503121
F 69.064468 63.950784 55.146321
F 66.979868 52.618884 62.357321
F 69.310468 59.048884 63.342621
F 64.827368 59.025084 51.391821
F 57.848168 55.354384 51.353621
F 58.056568 62.964884 51.321721
F 66.913668 54.922584 51.536921
F 66.994568 62.850084 51.411621
F 57.815868 67.947384 62.470821
F 60.254268 59.151084 51.349021
F 69.186668 66.649184 63.499921
F 69.199768 63.846684 52.433821
F 53.496468 63.224784 56.140621
F 62.495068 60.256284 54.996421
F 53.833168 60.821684 59.664821
F 64.601068 66.577984 55.915821
F 62.797668 55.349284 58.876221
F 62.227268 62.875384 58.727321
F 53.523068 63.310284 58.784621
F 58.109368 52.699384 52.330421
F 62.758768 54.999284 56.045621
F 62.369368 62.763584 55.914021
F 69.274168 56.352484 54.962521
F 56.072368 56.718384 55.097121
F 62.714668 52.474084 62.179421
F 62.544068 60.249584 52.420821
F 62.663868 52.714484 59.555621
F 57.835968 62.919084 58.922621
F 67.007968 67.735684 52.458821
F 55.823468 59.125884 56.121921
F 66.733468 67.820984 59.932121
F 64.783068 59.055184 55.804221
F 55.877168 59.297184 51.326821
F 55.849168 64.255484 52.351721
F 64.625468 56.395684 52.165821
F 64.679368 63.985784 52.156721
F 55.798768 56.716084 52.235621
F 55.786668 66.864584 56.113821
F 64.891568 56.347584 55.039421
F 64.609868 64.187984 54.967021
F 62.540668 52.359184 52.393321
F 55.878668 59.209984 58.790621
F 62.511668 67.979684 52.297821
F 64.651168 59.007484 58.642721
F 53.729068 52.855984 52.338021
F 58.137668 60.404684 55.171221
F 69.318568 56.430984 62.463921
F 67.105368 60.266384 54.943221
F 58.164868 55.362184 58.918721
F 58.078568 60.340184 59.765721
F 67.118868 54.975684 58.455621
F 66.701468 62.831384 58.623521
F 58.187968 55.266884 56.119121
F 55.803668 64.378484 55.124421
F 67.148968 55.054784 55.801821
F 66.811368 62.751384 56.034221
F 53.681768 52.952584 59.437621
F 58.036368 60.487684 52.396321
F 55.856868 59.070884 63.386121
F 67.034168 60.213884 52.157621
F 66.890168 67.771784 55.096921
F 60.142368 58.813184 56.058321
F 62.420468 67.989984 55.146921
F 55.833768 64.306984 62.596521
F 60.145868 56.428984 52.418321
F 60.144168 64.071984 52.399121
F 53.628168 63.134484 51.349621
F 58.215268 52.307384 62.105621
F 60.490268 56.249884 55.119921
F 60.138868 64.363784 55.204021
F 69.209668 58.831084 51.311721
F 60.379568 66.655084 51.524321
F 55.617568 66.794984 63.469921
F 58.017068 60.257684 62.631521
F 62.357768 67.901584 59.634221
F 69.049268 66.523584 56.119421
F 58.399468 52.733684 59.471121
F 62.520268 59.979884 62.413821
F 57.911168 68.324184 59.757821
F 53.715668 60.628084 52.301421
F 62.510968 54.997984 63.181321
F 62.323068 62.642884 63.295721
F 53.723868 53.156484 54.883021
F 57.889768 68.089584 55.148621
F 53.774768 52.802484 62.176221
F 62.388068 60.263684 59.616021
F 53.703768 55.590684 58.827821
F 60.006368 66.833484 58.812621
F 55.948768 66.898184 51.473121
F 53.591568 68.148784 52.223021
F 66.958768 67.758684 62.644621
F 64.832568 58.850984 63.303921
F 55.873368 56.544984 59.861621
F 55.785268 64.484784 59.913421
F 65.090068 56.509184 59.647421
F 64.575368 63.978684 59.698421
F 55.746068 56.478684 62.628621
F 57.944468 63.104184 56.045521
F 64.964168 56.325684 62.480621
F 64.590168 63.879484 62.478821
F 53.347668 55.394884 63.295221
F 60.232668 58.899084 63.416721
F 64.608868 66.445384 63.318021
F 67.012668 60.303884 62.381321
F 57.905568 54.909884 63.140421
F 53.444268 62.886484 63.417621
F 67.132868 55.100684 63.434421
F 66.862168 62.669484 63.527321
F 68.876468 64.070384 59.909221
F 60.226968 58.888184 58.827121
F 69.099168 58.784984 58.632721
F 66.938568 60.230384 59.706621
F 62.519868 67.917484 62.441821
F 58.373468 67.956184 52.340721
F 53.571368 55.347284 51.454921
F 69.142068 56.280584 52.377421
F 60.410268 56.525484 59.880421
F 60.136868 64.263884 59.652221
F 69.066268 66.539784 58.791321
F 58.105668 52.674584 55.114221
F 60.184768 56.273484 62.655821
F 60.266768 64.117284 62.394121
F 53.813268 55.693384 55.994421
F 60.113368 66.625384 63.348121
F 57.940868 62.883484 63.343021
F 69.227468 66.463584 51.507321
F 53.771268 60.743584 54.932121
F 69.170368 56.267184 59.690621
F 55.503668 66.940284 58.830821
F 69.088468 58.764384 55.894821
F 53.603368 60.502684 62.337521
F 69.055968 64.120384 62.615421
F 64.595568 66.494884 58.685721
F 60.087068 66.998584 56.145621
F 53.363268 68.423184 59.771521
F 53.613968 68.532384 62.414221
F 62.781168 52.515084 55.075421
F 66.921468 52.491384 59.606321
F 67.011968 52.393784 52.359221
F 67.055268 52.486884 55.121221
F 71.169568 8.603274 12.556821
F 80.287468 6.087154 3.953651
F 80.002768 13.566784 4.266151
F 84.495668 0.803906 12.447521
F 71.063568 5.892264 15.977421
F 84.740868 13.589484 16.066921
F 80.406468 0.647489 7.853151
F 80.271868 8.498934 7.644841
F 84.669668 0.800437 15.207521
F 80.152568 16.125984 12.117521
F 86.868168 4.462474 0.518358
F 80.271868 8.649534 4.940511
F 87.108068 12.556184 14.937121
F 71.110968 13.747384 1.494111
F 86.997968 2.186304 8.833471
F 80.219968 5.825394 1.390741
F 80.197068 13.509284 1.483231
F 77.818168 12.235484 12.515021
F 73.253568 12.460484 0.629997
F 86.924668 2.247154 4.135811
F 82.515668 4.835424 4.870621
F 82.591068 12.472184 5.188801
F 80.261368 0.898378 12.358721
F 73.607768 5.003314 5.194721
F 73.427968 12.478984 5.118021
F 75.656868 0.846444 15.107921
F 82.531068 1.984854 1.453261
F 82.564368 9.865164 1.422201
F 73.321268 2.197874 1.771621
F 87.148868 9.798884 8.841351
F 82.641468 2.287504 4.040171
F 82.507268 9.826464 4.114321
F 73.474268 2.366344 4.655131
F 73.464768 9.904304 4.241191
F 82.444468 4.850084 7.657821
F 82.531168 12.385084 7.919411
F 73.365468 12.295484 15.330321
F 73.305368 4.607814 7.939171
F 73.450768 12.308084 7.804711
F 86.870568 4.736884 5.118541
F 75.658468 13.600084 16.162221
F 84.843768 6.037394 4.051511
F 75.741968 0.900689 7.993201
F 78.208068 2.240174 8.552361
F 75.724168 6.184914 4.172291
F 78.023168 1.837534 11.221021
F 84.816868 0.990648 7.820031
F 84.854168 8.508794 7.687831
F 86.861868 12.483284 0.592372
F 75.738268 8.492004 7.882401
F 84.759968 0.857308 5.183181
F 84.651568 8.589184 4.964001
F 86.926968 2.303764 16.018421
F 75.784368 8.765674 5.044211
F 87.008368 4.668954 8.007681
F 84.768468 5.864284 1.392511
F 80.308168 8.584194 15.117421
F 71.259468 16.382984 0.532450
F 75.705068 6.063574 1.359551
F 75.730068 13.569984 1.707331
F 80.110868 13.662384 8.793131
F 80.223268 16.204384 5.148561
F 80.305768 1.199734 5.199251
F 78.123268 4.950304 5.151961
F 77.960268 12.297684 5.229241
F 75.596668 16.122784 0.463694
F 75.747568 13.693784 4.473141
F 73.327968 4.734964 15.065221
F 78.006768 2.167554 1.569531
F 78.154268 9.899114 1.220191
F 84.634568 13.760384 1.170321
F 78.035668 9.789554 8.834411
F 77.912168 2.362284 4.340911
F 78.049268 9.844474 3.940761
F 75.806968 8.716944 0.344297
F 80.447868 8.415884 0.353134
F 75.722668 16.385884 7.906981
F 77.811068 4.769814 7.766641
F 78.068068 12.380784 7.894851
F 80.173268 5.895254 16.002621
F 84.651468 16.115084 14.916621
F 80.239568 6.094754 11.405521
F 71.171868 5.956004 11.757521
F 82.525468 4.571594 0.543125
F 84.798768 13.655284 3.973601
F 71.335868 6.024184 8.991171
F 77.879268 12.402284 15.252721
F 71.401468 16.130484 14.973121
F 71.331568 0.805433 5.409541
F 84.760368 0.716716 0.778635
F 75.634668 16.114784 15.192821
F 80.516268 8.597894 12.474021
F 71.420668 13.890484 4.223671
F 71.345668 6.006804 1.550291
F 71.132668 6.233614 4.280661
F 80.123768 6.034344 8.630911
F 71.203068 13.608684 8.702981
F 71.081868 16.254084 7.886431
F 77.932968 4.661404 0.621174
F 84.584868 13.636684 11.062921
F 82.444468 4.645824 12.272121
F 82.555368 12.362384 12.246821
F 71.056768 0.737709 15.186721
F 73.474368 4.635704 12.392121
F 73.337068 12.335184 12.422421
F 86.770968 12.497984 12.283621
F 82.531468 2.222644 8.570521
F 82.669568 9.710214 8.603061
F 73.526368 2.235874 9.024721
F 73.493168 9.824304 8.710751
F 82.430168 2.044764 11.304621
F 82.727268 9.771974 11.272921
F 73.415668 2.079344 11.736021
F 73.383068 9.703044 11.468721
F 78.012868 4.491964 15.129421
F 82.511268 12.543584 15.111421
F 71.162868 13.673284 11.476221
F 75.814168 1.058434 5.317281
F 71.141268 8.709514 5.185701
F 80.127868 16.185184 14.915421
F 80.236968 13.448484 11.659121
F 84.603168 5.872784 11.369221
F 80.123068 0.856997 0.705343
F 71.332368 0.970165 8.195051
F 75.885168 5.965714 11.660621
F 75.688268 13.572284 11.351521
F 86.969168 2.122164 11.527521
F 84.728168 8.508134 15.148221
F 84.675368 16.177984 12.122121
F 75.703768 8.405044 15.130321
F 84.836468 16.334284 5.085441
F 84.762568 8.439764 12.371921
F 75.786768 0.717089 12.201521
F 75.746268 8.601654 12.480321
F 71.184568 8.622074 7.844181
F 84.751468 5.831924 8.689781
F 75.671968 13.727984 8.616911
F 78.022568 9.535164 11.555221
F 75.604768 5.913644 8.807351
F 84.922968 13.472284 8.427751
F 71.131668 8.443044 15.236621
F 86.895068 4.750084 12.496021
F 71.234668 0.945816 0.657050
F 78.268668 4.418314 12.303421
F 71.163468 16.350884 12.341521
F 71.315468 16.354584 5.174561
F 80.199268 16.149184 0.538860
F 71.439268 8.525614 0.397087
F 84.920568 16.136584 7.876121
F 86.889768 9.866554 4.104361
F 78.020768 9.767044 15.991021
F 75.668368 16.099484 12.439421
F 75.712668 16.204084 5.247451
F 87.030868 9.920344 1.352431
F 87.060268 12.330384 5.044911
F 70.975168 0.758231 12.551421
F 80.179068 0.487528 15.100821
F 87.029768 1.979544 1.379161
F 73.585068 9.933104 1.549901
F 82.501868 4.484714 14.973421
F 86.843168 4.942134 15.189021
F 86.878168 9.786734 11.449921
F 80.234468 16.229584 8.001071
F 78.014368 12.421984 0.356606
F 73.422968 4.622524 0.734986
F 80.134868 13.778584 16.054121
F 87.167468 12.315184 7.690461
F 84.850868 8.504964 0.764025
F 82.455968 12.418184 0.314227
F 84.652368 16.334584 0.457989
F 86.885668 9.913804 16.067821
F 75.849668 5.822574 16.038321
F 73.286968 2.125784 16.066921
F 82.334368 1.796134 16.055421
F 75.463668 0.850949 0.840424
F 78.085568 1.923414 16.019921
F 82.468068 9.948414 16.022921
F 71.281068 13.620384 16.120421
F 73.431268 9.651264 16.122921
F 84.572768 6.084774 16.222821
F 86.921568 17.286184 15.895221
F 86.931468 2.022514 18.774421
F 79.806368 5.892404 25.914521
F 75.657268 16.147084 27.005321
F 75.756268 8.446624 19.699221
F 84.583268 16.102584 29.666821
F 84.753268 8.498684 19.711821
F 86.976068 2.016784 23.167621
F 80.237668 8.423814 29.568721
F 71.136368 0.679838 19.744021
F 75.819668 8.402604 22.443421
F 80.114568 0.666872 26.914921
F 80.212668 8.484704 26.920021
F 80.154668 16.301284 29.351321
F 84.690068 8.239744 22.415821
F 71.133868 13.504084 18.806221
F 80.056868 5.826564 23.146821
F 86.845368 9.691484 30.424721
F 80.317368 0.576347 22.392921
F 75.719768 13.659284 18.923521
F 75.793968 5.893244 18.785421
F 82.267668 4.661384 26.841321
F 82.350768 12.249684 26.864521
F 78.106268 12.235584 22.289221
F 73.390468 4.483894 27.050021
F 71.266368 13.662184 25.996521
F 78.234668 4.543034 19.733421
F 82.641868 1.770724 23.132221
F 82.441368 9.622354 23.041521
F 73.508868 1.960214 23.293621
F 73.413868 9.696464 23.206221
F 82.334668 1.965094 25.845621
F 82.404368 9.767304 25.874221
F 73.496568 1.863054 26.015421
F 73.498768 9.643694 25.958821
F 82.458868 4.580964 29.563821
F 82.408968 12.254084 29.459021
F 77.930868 4.495794 22.426421
F 73.520268 4.661974 29.749621
F 73.360868 12.206584 26.743321
F 78.061668 12.378484 19.547921
F 86.940968 9.755384 18.657021
F 84.596668 5.878564 26.043221
F 84.591768 13.552684 25.949321
F 80.149968 16.064384 22.232621
F 75.497868 5.900224 25.952421
F 71.066668 5.845264 23.262221
F 86.706868 12.315584 29.573521
F 84.586068 8.318114 29.488821
F 75.671968 0.809806 19.608021
F 73.359768 9.680254 30.437921
F 71.161368 0.733001 22.482821
F 84.587968 8.473454 26.753021
F 75.696368 0.540090 26.839721
F 75.701268 8.448014 26.848321
F 71.266768 5.973784 30.649821
F 84.687168 5.562594 23.328021
F 84.799068 13.714684 23.290021
F 71.235668 13.542684 23.280121
F 75.538768 5.781004 23.332321
F 71.233568 0.601134 29.680221
F 71.348968 8.418004 26.902221
F 80.354068 13.718884 30.656021
F 87.095368 4.587484 22.503521
F 77.687668 4.459064 26.785021
F 77.880168 12.261384 26.854421
F 80.071768 13.437484 25.924221
F 86.911868 9.689024 23.206121
F 71.156768 16.037084 19.701221
F 78.168968 1.955544 23.116521
F 78.078168 9.799934 23.200421
F 75.880368 16.223384 22.290221
F 84.454268 13.561984 30.470221
F 77.957568 1.874894 25.866621
F 77.971268 9.733744 26.001821
F 71.254368 8.406994 19.798621
F 80.153968 0.533644 19.564221
F 77.846668 9.674374 18.657621
F 77.874968 4.361604 29.662521
F 78.015468 12.248884 29.693321
F 77.898568 2.064944 18.720821
F 79.909368 16.222284 19.481721
F 80.055268 5.787424 30.443221
F 75.638068 13.438084 25.702121
F 84.743768 0.795824 26.867121
F 86.775168 12.357584 26.830121
F 84.797868 5.937284 18.889321
F 82.314268 2.027394 30.392321
F 82.325068 9.692484 30.429321
F 73.436968 2.015874 30.605521
F 73.406068 12.232284 29.511421
F 71.313668 0.648929 26.864621
F 84.763868 5.682434 30.544221
F 80.461568 13.453684 23.284121
F 71.167068 16.082284 26.717421
F 75.651768 8.524544 29.438821
F 75.660168 13.554084 30.443421
F 75.789768 13.633484 22.993321
F 75.794968 5.932974 30.420221
F 77.983668 1.797714 30.615121
F 77.858368 9.619344 30.611021
F 75.723268 16.230884 19.602421
F 80.538768 5.834324 18.616521
F 80.244268 13.671984 18.745421
F 70.883068 8.401574 22.530721
F 86.860568 4.664194 26.954821
F 73.571768 12.267684 22.352121
F 84.577368 16.133884 26.982521
F 80.173868 8.477984 22.192721
F 73.288668 4.504964 22.424721
F 71.089068 16.110384 29.447121
F 80.455668 16.090584 26.696321
F 80.226968 8.606314 19.448421
F 82.628468 12.283984 22.190721
F 82.282868 4.412114 22.392021
F 82.690568 4.530484 19.619821
F 82.692068 12.452784 19.358721
F 84.852068 13.948384 18.710121
F 73.387568 4.781664 19.647621
F 73.504268 12.379684 19.688621
F 86.794068 12.255484 22.302121
F 82.535168 1.892954 18.762221
F 82.530668 9.827264 18.697821
F 73.315968 2.107224 18.703621
F 73.490968 9.729034 18.832621
F 87.114268 1.947464 30.542621
F 71.193468 5.871994 25.964821
F 75.791868 0.818445 22.404221
F 75.630468 16.166984 29.729021
F 71.145268 8.493644 29.560021
F 71.098768 5.930554 18.730521
F 84.673668 0.526307 19.580221
F 80.262568 0.576434 29.659421
F 84.850468 0.446121 22.312821
F 86.852468 2.101734 25.825621
F 84.751068 16.196984 22.233221
F 75.785768 0.757446 29.648721
F 71.248168 16.156984 22.412721
F 84.685568 0.873327 29.575921
F 71.363268 13.681384 30.475921
F 86.925268 9.643744 25.962421
F 86.886368 12.203384 19.661221
F 84.684468 16.399084 19.549621
F 87.022768 4.793844 19.788721
F 87.118068 4.618664 29.547021
F 86.847868 12.222484 41.424521
F 84.656668 5.826754 47.806021
F 86.879968 9.714324 45.276121
F 80.327468 5.677344 33.210721
F 75.578568 5.804314 37.531921
F 71.217868 16.402084 48.606221
F 71.111368 13.555184 37.856621
F 75.738768 16.311884 34.147121
F 84.801768 13.737684 37.868421
F 84.671768 5.753344 37.763921
F 84.566968 0.840106 33.986421
F 80.277868 5.854254 45.030921
F 82.306968 2.105494 37.765421
F 80.198968 13.596684 37.600721
F 75.599168 8.398554 41.335621
F 77.820068 2.171404 40.275521
F 78.103268 9.739044 47.751921
F 71.229268 6.048104 40.256521
F 77.906968 12.474984 44.080221
F 84.658268 16.169484 41.472621
F 80.137268 16.023584 41.376821
F 77.840268 12.252184 41.403321
F 82.535568 2.192594 45.098121
F 82.431968 9.680694 44.875821
F 73.414268 2.236324 45.216521
F 73.482468 9.806964 44.937521
F 82.385768 1.999764 47.783421
F 75.839968 5.874274 33.028921
F 73.412168 2.144354 48.016921
F 73.501868 9.858464 47.606721
F 73.467468 2.095294 40.209721
F 87.075868 1.950364 44.868421
F 75.710368 6.059544 47.706721
F 84.656968 13.555484 47.847121
F 71.340368 8.489004 48.795221
F 75.415768 0.737149 36.619721
F 75.779268 13.652884 38.036421
F 71.288868 13.779384 45.035521
F 87.089568 4.519174 44.326221
F 71.289868 8.566954 44.168621
F 82.472068 4.750144 44.139221
F 84.641168 5.674864 45.089221
F 73.295168 9.756384 40.464221
F 71.259968 5.994234 44.983321
F 75.745468 5.915424 44.901921
F 71.287168 16.348784 44.071721
F 71.046468 8.489474 41.370221
F 75.688168 16.402984 44.289721
F 77.969468 4.645454 44.001121
F 71.249368 0.825815 44.011421
F 71.080468 6.148304 37.589321
F 84.716468 13.556284 45.052721
F 86.946168 4.502164 36.739821
F 86.947368 9.622764 37.776821
F 77.880768 2.121544 45.116621
F 78.023168 9.866784 45.013821
F 75.702368 13.811684 44.929921
F 75.834568 16.207084 36.766521
F 82.373668 9.745094 37.743021
F 84.698968 0.756577 44.134421
F 71.142468 5.940674 47.764321
F 80.159468 16.196284 36.678121
F 80.120968 1.009589 41.270621
F 84.662268 8.499534 41.451221
F 80.151868 0.598732 34.186221
F 75.689668 8.577854 44.249921
F 87.006968 12.300084 48.706321
F 80.017568 8.439914 37.074121
F 71.298068 16.076284 36.662721
F 84.795268 8.362364 44.174021
F 75.668268 13.450284 33.312521
F 80.229968 8.393594 34.219621
F 82.308868 12.403984 48.541421
F 75.618768 13.734884 40.623021
F 82.560868 4.525944 34.155621
F 82.348768 12.217584 34.167921
F 86.888268 2.085054 47.539621
F 73.290968 4.901414 33.842321
F 73.458068 12.325184 34.254421
F 77.913168 4.717414 41.154021
F 84.796968 0.818543 48.661121
F 87.133868 4.620484 41.600521
F 71.283468 13.710084 40.599321
F 80.122768 13.647484 47.816621
F 82.262668 4.733594 36.855121
F 82.472568 12.324684 37.009921
F 77.709468 9.670254 40.462621
F 73.193368 4.811664 36.534521
F 73.565168 12.425784 36.948421
F 86.923868 9.744464 47.906721
F 82.464468 9.712264 47.790621
F 86.709668 12.329884 34.212421
F 84.391568 16.262684 34.239221
F 82.383568 9.779964 40.475021
F 80.357468 5.941404 47.612521
F 71.036168 0.780482 34.125021
F 84.535068 0.970430 36.709421
F 84.550268 8.359934 36.833021
F 71.158068 16.239084 33.996521
F 75.594768 8.561694 36.741121
F 86.903468 9.671164 40.494621
F 84.650268 8.616084 33.887521
F 75.570568 0.756993 34.022721
F 75.691168 8.505494 34.150621
F 82.585368 2.010064 40.546721
F 86.978468 12.143384 44.188621
F 77.714368 2.003454 37.629321
F 80.093068 13.649984 33.396621
F 77.865268 12.261184 34.291521
F 71.298368 16.205384 41.448921
F 75.713868 1.043854 41.351321
F 84.712068 0.714386 41.444421
F 71.286668 0.875152 41.331621
F 86.934568 2.000994 40.533821
F 71.319668 13.724184 47.813421
F 71.321968 8.625394 34.131421
F 80.205668 16.246584 34.035521
F 78.035968 4.626564 33.936921
F 77.873068 12.330684 37.005521
F 77.806268 9.832464 37.831421
F 73.410568 9.810354 37.681921
F 80.328068 5.820064 40.556621
F 80.095768 13.541484 40.443221
F 75.568868 5.884594 40.246821
F 73.422968 2.210864 37.524121
F 84.584068 13.542084 40.596521
F 82.278068 9.734204 33.088821
F 80.101568 8.357424 44.120721
F 84.893768 5.962044 40.633121
F 80.160868 16.221084 44.162321
F 87.007868 4.747934 34.129521
F 80.114168 8.551024 41.328021
F 71.072768 8.727034 36.886521
F 73.323068 12.410584 43.965221
F 75.700968 16.287184 48.774721
F 80.074768 5.848244 37.719621
F 80.244668 13.697184 45.161121
F 73.445368 4.640964 43.909221
F 73.647268 9.872074 33.145321
F 82.309868 12.421684 44.124321
F 82.588368 4.685704 41.389721
F 82.302568 12.340984 41.444321
F 77.816168 4.637154 36.683321
F 73.332768 4.754194 41.249121
F 73.449568 12.389684 41.275821
F 75.779768 13.765884 47.674621
F 84.782168 16.158084 44.112321
F 71.109368 13.625784 33.296121
F 75.689668 16.367884 41.501921
F 75.740768 0.790540 48.923821
F 77.886268 12.392484 48.639821
F 80.182268 0.914549 44.113221
F 77.921768 2.077064 47.932121
F 75.635868 1.013490 44.097721
F 86.831568 2.154904 33.262221
F 86.879268 12.413684 37.070521
F 71.193168 0.730220 36.848821
F 84.461568 13.710384 33.290621
F 86.843668 1.958234 37.770621
F 77.978968 1.923694 33.327921
F 80.100468 0.666753 36.900121
F 82.452668 4.576584 48.708121
F 84.472268 16.346284 36.966721
F 70.960968 6.135254 33.338821
F 73.314268 2.186504 33.298021
F 87.128468 9.749304 33.232521
F 86.826068 4.561724 48.582521
F 82.285668 2.045534 33.131921
F 73.434568 12.450684 48.599821
F 84.687168 6.034574 33.448621
F 80.230368 0.761852 48.703621
F 78.054968 9.701824 33.299921
F 80.228468 8.327044 48.721021
F 73.579568 4.785474 48.656721
F 84.768668 8.488174 48.764721
F 78.078168 4.882784 48.399421
F 75.782368 8.627004 48.545321
F 71.092968 0.777012 48.776921
F 80.197868 16.261384 48.826221
F 84.657368 16.148684 48.812821
F 80.225068 0.731319 51.379621
F 80.193568 8.439734 51.446721
F 86.952268 4.560474 51.335821
F 84.626768 16.118284 63.234721
F 82.379368 4.471854 51.466521
F 82.244068 12.413784 51.252121
F 78.013468 9.715794 62.129821
F 73.468868 4.854234 51.513621
F 73.406368 12.598084 51.340921
F 84.648268 13.674484 55.119821
F 86.916668 12.511484 63.382321
F 84.597768 8.492474 51.510621
F 75.670268 0.945702 51.537721
F 75.713968 8.656924 51.418221
F 71.340968 8.665764 56.129321
F 71.394768 13.604384 55.145021
F 77.869268 2.169004 62.478421
F 77.938168 4.875954 51.375521
F 78.048868 12.443684 51.296421
F 71.353368 14.075384 52.441321
F 84.816268 0.695737 51.421521
F 80.285168 6.041204 55.073321
F 75.701668 8.574404 63.131721
F 84.669168 6.005654 59.855421
F 86.973268 4.692254 58.743521
F 73.465368 9.891514 62.455821
F 75.941568 0.840660 58.670921
F 80.207468 8.386444 58.597721
F 75.628868 0.706957 63.497621
F 84.804268 8.687724 63.500221
F 80.093368 0.787497 63.477521
F 80.179568 8.589904 55.981521
F 75.769068 16.081484 58.653421
F 86.777568 2.192794 55.028621
F 80.431768 0.943571 55.963521
F 80.144368 5.947894 52.328821
F 80.203268 13.735784 52.217421
F 75.557668 5.898234 62.415621
F 71.295868 0.909626 56.211221
F 80.302668 16.292184 63.428621
F 82.561668 4.720934 55.898221
F 82.497268 12.287284 55.946121
F 71.259868 13.588084 59.803721
F 73.518168 4.637294 55.809821
F 73.670568 12.391484 55.970021
F 75.548468 16.139684 55.902321
F 82.447268 2.004534 52.294721
F 82.285168 9.913354 52.335521
F 73.465568 2.331924 52.536921
F 73.650368 9.986664 52.438221
F 82.641668 2.036314 55.130921
F 82.385668 9.770254 55.119821
F 73.392868 2.019274 55.166321
F 73.594368 9.806514 55.059821
F 82.410868 4.865584 58.745521
F 82.286568 12.542684 58.659321
F 78.150268 9.821754 59.460921
F 73.779768 4.596624 58.497421
F 73.597068 12.256184 58.742321
F 80.096068 13.773784 59.677021
F 71.236768 0.983356 63.388221
F 84.745368 5.984844 55.097721
F 84.648668 13.566584 62.449021
F 71.484968 8.456444 58.699421
F 75.767768 5.908124 55.075121
F 75.792968 13.709884 54.911421
F 84.628568 0.884966 58.957921
F 84.542468 8.639124 58.819721
F 80.273068 0.767702 58.766921
F 75.830068 8.479714 58.606721
F 86.953568 9.909414 62.456621
F 84.600068 8.566164 56.088121
F 75.769468 0.925870 55.931621
F 75.768668 8.560874 55.932221
F 71.178268 6.206014 52.570621
F 84.707268 5.857884 52.341421
F 84.614268 13.531284 52.194321
F 75.667368 16.241784 51.493421
F 75.802668 6.095674 52.209621
F 84.685068 0.800882 63.534021
F 80.204768 13.728984 54.942721
F 84.587168 13.620184 59.577321
F 78.127268 2.115774 59.728221
F 78.081268 4.623924 55.912321
F 78.058868 12.420584 55.937821
F 75.664568 13.610484 59.668921
F 86.812568 9.628674 52.330221
F 80.042068 16.263284 55.847521
F 78.049868 2.216494 52.313121
F 77.989868 9.860634 52.148421
F 80.011268 16.277984 51.517121
F 71.435068 1.010140 58.875921
F 78.174368 2.086314 55.090721
F 77.970768 9.926804 54.966721
F 80.140868 16.276084 58.664721
F 71.171268 13.720584 62.537221
F 75.632368 13.620484 62.379521
F 77.979368 4.574604 58.634521
F 78.010568 12.278884 58.789221
F 77.889968 12.347984 63.097821
F 71.135868 5.987974 62.323821
F 80.292968 5.878834 62.329821
F 80.228168 13.556184 62.282921
F 84.632668 6.169224 62.651721
F 71.546968 5.855054 59.515421
F 71.343968 8.526914 63.223121
F 84.789668 0.711716 56.175721
F 80.228468 8.542584 63.176521
F 73.461468 2.031694 62.358021
F 82.579768 9.710344 62.249621
F 86.770068 12.318884 58.758821
F 80.075668 5.911874 59.709521
F 75.954068 13.710984 52.200121
F 82.356968 1.888494 62.577521
F 73.630968 9.794854 59.706121
F 73.843568 2.180554 59.667221
F 82.589968 4.620444 63.271721
F 82.434068 12.254884 63.139421
F 77.925768 4.828374 63.289021
F 73.422068 4.654544 63.421421
F 73.423768 12.492484 63.427121
F 75.798868 5.940124 59.757721
F 82.474168 2.195974 59.792721
F 82.216568 9.900324 59.487121
F 71.271468 0.865846 51.452421
F 71.303768 8.746964 51.601521
F 71.144068 16.336484 63.276221
F 71.208468 6.079684 55.406521
F 86.809768 9.809844 59.832521
F 86.824068 2.145094 62.464421
F 86.748768 12.262984 56.084321
F 71.298768 16.052984 58.792121
F 75.772468 16.260884 63.325621
F 87.000868 12.312884 51.481321
F 84.571668 16.359284 56.086321
F 84.659068 16.246084 51.476121
F 84.692568 16.159784 58.697921
F 87.069668 4.797294 56.010921
F 86.936568 4.675664 63.181921
F 86.857668 9.741294 55.010321
F 71.273268 16.524984 51.346021
F 71.362168 16.239584 56.070521
F 86.816568 2.136744 59.777721
F 87.016868 2.099214 52.356721
F 80.141468 21.117584 4.193321
F 80.299568 28.927484 4.180681
F 73.552568 17.395384 1.342151
F 71.425168 23.953384 15.004621
F 80.324668 23.704284 7.745841
F 80.127768 28.970084 16.029521
F 82.330568 32.823284 15.981721
F 82.376568 17.500884 15.743021
F 77.778768 17.508484 15.746321
F 82.574768 17.439184 4.209721
F 80.338368 23.658084 5.125861
F 71.393868 21.234084 1.239261
F 86.974468 24.956984 1.189331
F 84.734568 31.807384 7.695071
F 73.699468 33.173684 1.386421
F 84.504768 21.382684 16.201821
F 80.136668 21.175884 1.462161
F 80.267168 28.911384 1.543461
F 82.551668 32.912084 1.338481
F 71.370068 21.263884 4.079261
F 82.533368 27.716184 5.043251
F 82.420168 19.931684 4.854461
F 73.441968 27.613984 5.007161
F 73.623068 19.921684 4.962981
F 82.457068 25.278784 1.456881
F 87.146568 27.831784 14.968321
F 73.574968 25.171884 1.495131
F 86.819068 20.100584 0.490089
F 82.432468 25.237984 4.071991
F 84.747868 31.650884 15.145821
F 73.667568 25.026384 4.116091
F 82.620068 27.836884 0.428873
F 82.541468 27.599084 7.795611
F 82.479668 20.015684 7.625401
F 73.573368 27.710384 7.641811
F 73.430168 20.020684 7.744141
F 84.860168 21.302384 4.187931
F 84.651768 28.984684 4.089771
F 75.819868 21.263084 4.202971
F 75.861368 29.023284 4.095101
F 84.921268 23.898484 7.849941
F 71.184768 31.747984 7.669741
F 84.473568 23.770784 0.348950
F 75.809468 23.797484 7.781031
F 71.219568 28.961184 11.413321
F 86.990468 17.452584 11.399321
F 84.629068 23.871284 4.883121
F 73.571268 17.660584 11.534221
F 82.396168 32.830584 11.375321
F 75.887568 23.822684 5.060651
F 71.446068 23.952584 5.185381
F 73.503668 27.635084 15.061321
F 84.516068 21.179384 1.337041
F 84.634668 29.106584 1.389311
F 75.699368 21.322484 1.444121
F 75.683968 29.120184 1.405101
F 73.641268 27.709584 0.417231
F 82.507068 32.864084 4.151631
F 78.071468 27.812484 5.050061
F 78.005368 19.951984 5.070991
F 86.815768 19.892584 12.456421
F 71.141968 31.503384 15.068921
F 78.103368 25.097484 1.477531
F 82.278668 19.719184 0.348113
F 80.178568 31.513684 15.058421
F 71.384668 29.240484 1.345851
F 78.133968 25.251284 4.178981
F 77.881168 20.133884 14.758121
F 82.447468 20.126784 15.224721
F 77.899168 25.128484 16.028621
F 78.185068 27.714384 7.772921
F 77.984468 20.096784 7.780001
F 80.507368 21.259884 11.469121
F 80.177068 29.094584 11.318121
F 71.381568 31.560884 4.966861
F 71.201268 21.463484 11.490821
F 78.102568 17.466884 4.201881
F 82.533868 32.879684 8.702571
F 80.169968 31.594584 12.272821
F 78.004968 32.811384 11.181921
F 73.697868 32.730484 8.750201
F 80.318268 31.402384 0.524571
F 80.317768 23.856784 12.262821
F 71.410268 23.887484 0.494026
F 71.210668 21.348184 15.942521
F 75.888168 31.521984 7.631391
F 71.372568 29.048584 4.065301
F 73.554668 20.094484 0.420621
F 80.429968 21.189884 8.796071
F 80.249268 29.093784 8.560431
F 71.222368 31.579284 12.311921
F 87.000268 20.183984 7.792921
F 82.484768 27.658884 12.185521
F 82.436268 19.873084 12.498321
F 73.567268 27.841784 12.394621
F 73.511868 20.183084 12.280321
F 82.491768 25.057684 8.598591
F 77.918568 20.023084 0.535993
F 73.472268 25.153784 8.653191
F 82.431568 25.208584 16.120521
F 82.558068 25.105284 11.215121
F 75.920068 31.621984 0.407366
F 73.649468 25.376484 11.360521
F 71.428568 23.974884 12.410021
F 77.843868 27.696484 14.994021
F 75.758568 31.604484 4.935301
F 84.771668 31.722484 12.258921
F 86.855968 20.113184 15.272621
F 84.527768 21.148184 11.353221
F 84.844968 28.987484 11.497421
F 75.856368 21.473884 11.353921
F 75.898068 29.017284 11.382621
F 84.878068 31.619984 0.563170
F 71.431768 29.112184 8.515741
F 80.226868 23.764084 0.508907
F 75.669868 29.112384 15.816621
F 84.755168 23.954884 15.175121
F 77.949068 32.875884 4.023871
F 84.735768 23.826084 12.444521
F 71.260468 21.403384 8.786451
F 73.517568 25.083484 16.027321
F 75.903268 23.921784 12.177521
F 86.934468 25.192584 11.424821
F 77.989568 27.693084 0.709954
F 84.632868 21.395384 8.645301
F 84.731068 29.211884 8.622441
F 75.619068 21.121484 8.607661
F 75.867868 28.983784 8.642651
F 78.026068 32.793084 1.358691
F 80.237968 31.811384 7.650691
F 78.127668 27.734384 12.309321
F 78.102868 20.096384 12.068721
F 80.222868 31.629384 4.937941
F 80.317368 23.983584 14.959721
F 78.062268 25.168584 8.528861
F 71.405568 32.004384 0.641629
F 77.928368 33.011584 8.555301
F 73.470268 33.046884 4.023561
F 78.143868 24.988684 11.323921
F 87.079368 25.301384 8.594901
F 82.352668 27.717884 15.064521
F 75.771768 31.670584 12.347621
F 75.680868 21.266484 15.669921
F 75.831268 24.070684 14.856121
F 87.040468 27.672484 12.346021
F 71.029468 23.975984 7.860481
F 75.792468 31.652984 15.032321
F 84.854668 31.534184 4.913391
F 87.177368 32.731384 11.244221
F 73.454868 20.048584 14.999221
F 73.497468 32.992484 11.405921
F 86.954668 25.171484 4.089711
F 87.064268 17.500984 3.988341
F 86.966568 32.981084 8.572571
F 87.188468 33.029084 1.404891
F 87.091668 20.018384 5.021761
F 86.843268 27.739184 5.036711
F 86.979468 27.776584 7.812111
F 71.346768 28.867084 16.062821
F 82.330968 17.276284 1.533651
F 86.959268 33.162484 4.210571
F 75.789768 23.869984 0.621140
F 86.858568 27.717984 0.312630
F 78.006768 32.981284 15.923421
F 73.579868 32.996784 15.937821
F 87.103168 25.306284 16.069521
F 78.001268 17.402984 11.319721
F 82.289868 17.395684 11.323421
F 77.843268 17.424084 1.372241
F 73.409868 17.396084 16.077021
F 73.318268 17.586084 8.689891
F 84.809468 29.040484 15.826121
F 73.565768 17.333184 4.126681
F 86.877368 17.490384 1.349951
F 87.006368 32.860984 15.963021
F 82.610468 17.436284 8.585581
F 80.160768 21.477184 15.950221
F 87.088268 17.544984 8.493921
F 78.034168 17.551784 8.682661
F 80.418168 21.293584 26.043121
F 80.379668 28.978084 26.134021
F 78.087568 20.153184 22.167021
F 77.872168 27.685084 22.474521
F 80.037768 23.931284 29.487821
F 71.307868 21.097484 23.077621
F 78.098368 32.895984 26.018121
F 80.314368 31.665984 26.887021
F 75.670368 31.566284 19.596821
F 86.883568 25.109584 26.060021
F 80.353468 23.858784 26.874621
F 71.323968 21.222084 30.519621
F 82.308468 32.968284 18.609821
F 78.051968 25.182284 18.664021
F 86.973268 19.953584 26.805521
F 86.832368 27.977284 29.585121
F 80.292268 21.401984 23.281221
F 80.162568 29.018284 23.405221
F 77.906268 20.129484 19.380821
F 77.881768 27.801884 19.698421
F 82.642568 27.731284 26.926721
F 82.628168 19.919984 26.885221
F 73.469468 27.695484 26.833221
F 73.597868 19.857884 26.524121
F 82.425868 25.203484 22.990021
F 71.326668 31.484884 27.091221
F 73.431568 25.239884 23.114521
F 71.332068 23.889184 26.991121
F 82.631368 25.122984 25.997421
F 86.702568 32.811684 18.710421
F 73.345668 25.186184 25.825521
F 86.858768 25.261884 18.844721
F 82.347968 27.638484 29.761121
F 82.550668 20.035984 29.667621
F 73.467968 27.714184 29.559821
F 73.420168 19.904584 29.274821
F 84.748868 21.320084 25.803221
F 84.708968 29.370384 26.178821
F 75.823468 21.344984 25.811521
F 75.693168 28.954584 26.012121
F 84.579768 23.922884 29.676721
F 71.202268 31.626284 19.566521
F 82.322368 17.327384 18.625921
F 75.410268 23.788484 29.762321
F 71.194168 23.962084 19.596821
F 77.927268 32.973384 30.496521
F 84.725068 23.730184 26.928421
F 86.676468 25.380784 30.593321
F 84.660268 31.587284 29.772121
F 75.501668 23.857684 26.979021
F 86.932568 27.841084 19.496021
F 73.457468 32.880584 30.550021
F 84.837368 21.183284 23.129621
F 84.612468 29.015684 23.400121
F 75.797568 21.397784 23.081921
F 75.785768 28.984484 23.377321
F 80.161568 31.681784 19.596321
F 75.899168 31.608984 22.469521
F 77.926068 27.622684 26.925321
F 78.057768 19.992384 26.749421
F 82.445068 32.873784 23.146321
F 86.929068 25.254984 23.173321
F 77.988068 25.181484 23.347821
F 80.085268 31.525884 22.312021
F 84.698868 31.522884 22.488221
F 75.668968 31.605984 29.628921
F 77.851268 24.997984 26.149321
F 71.226268 31.619784 29.898821
F 84.827368 31.882084 27.002621
F 73.617168 32.837584 23.252621
F 77.846668 27.512584 29.696821
F 77.833168 20.007084 29.460121
F 80.203868 21.325384 30.390321
F 80.005268 28.959884 30.440621
F 87.043168 20.012584 19.490421
F 86.877768 32.793084 23.351721
F 82.272168 24.978184 30.560221
F 84.427768 31.729384 19.692521
F 73.359168 25.308384 30.718221
F 87.083368 20.072784 22.271321
F 84.787568 21.335284 30.571421
F 84.528668 29.057984 30.663321
F 75.537068 21.236984 30.518121
F 75.789768 29.021484 30.743721
F 78.121568 33.043984 23.191521
F 86.950168 32.998984 30.648921
F 77.652968 24.942184 30.514321
F 71.288968 31.639084 22.184721
F 80.185068 21.388784 18.566521
F 80.119068 28.994584 18.770821
F 73.539068 32.902784 26.133421
F 71.388668 29.005384 23.154321
F 80.205468 23.896784 22.368621
F 80.152868 31.562784 29.612821
F 86.832868 20.032584 29.479421
F 75.835268 23.598884 19.531021
F 82.384068 32.914184 30.414021
F 75.743768 31.600884 26.807221
F 80.288868 23.763684 19.602921
F 71.223368 23.848484 22.347221
F 82.529568 32.967084 25.783921
F 84.706668 23.793684 19.557321
F 73.460568 32.891084 18.689721
F 71.178468 28.994184 18.711621
F 82.466968 27.603884 19.665921
F 82.541668 19.859384 19.382121
F 73.391768 27.714184 19.454021
F 73.393968 20.027884 19.678821
F 82.533368 25.107784 18.835521
F 87.110168 33.099284 26.011721
F 73.619168 25.043184 18.835521
F 86.827368 27.836484 22.353921
F 82.276868 27.857984 22.289421
F 82.393768 19.956584 22.395321
F 73.738568 27.820584 22.160521
F 73.680968 19.950384 22.314621
F 84.797768 21.266584 18.826621
F 84.679368 29.253184 18.805021
F 75.495568 21.095484 18.505721
F 75.715068 29.105184 18.648421
F 84.650068 23.813384 22.347221
F 71.265068 21.289984 18.726021
F 77.960768 33.081684 18.589021
F 75.732268 23.914684 22.227021
F 71.285868 21.116784 25.841621
F 71.281168 28.960184 25.964121
F 71.254068 23.853484 29.696321
F 71.305568 29.011584 30.529621
F 86.938368 27.711684 26.787921
F 77.974468 17.435284 25.982521
F 87.000668 17.343684 23.201421
F 87.019968 17.458584 18.626421
F 82.427768 17.435584 30.347621
F 77.911568 17.622284 23.120121
F 86.893268 17.337084 26.037921
F 77.664168 17.550684 18.502321
F 73.466468 17.465084 18.761121
F 82.597168 17.323484 23.032721
F 82.601968 17.405584 25.820521
F 86.948168 17.574584 30.425021
F 77.820568 17.439184 30.473521
F 73.318568 17.446984 30.541421
F 73.324268 17.290384 25.969321
F 73.584868 17.446984 23.205921
F 86.918368 27.807884 41.557121
F 86.767268 17.437884 33.212221
F 77.765968 19.900484 44.177521
F 77.865068 27.832484 44.068721
F 82.205768 17.600784 37.908021
F 71.131768 29.275084 37.778921
F 75.792868 29.296284 47.631721
F 84.648168 31.900784 34.371821
F 82.544568 20.164984 48.774121
F 82.376968 17.575484 33.062221
F 79.971068 21.052184 45.208521
F 80.066168 28.985484 44.965621
F 78.060068 25.290284 40.448421
F 82.265968 25.417684 33.194521
F 71.265668 24.058584 34.224321
F 86.934768 25.233184 47.775821
F 84.668068 31.727984 43.864521
F 82.491168 25.235584 47.988221
F 82.387068 25.108584 45.229621
F 75.774268 21.463184 47.895921
F 73.449468 25.286084 45.001321
F 84.730168 31.882184 48.642421
F 71.357668 31.685684 36.868821
F 80.192568 31.848184 48.741021
F 73.511068 25.360484 47.682021
F 73.396268 32.937484 47.876021
F 84.928068 21.335084 47.772221
F 84.643268 29.373284 47.643821
F 82.390668 17.284584 40.567221
F 78.077768 33.047284 37.780421
F 87.022468 27.556184 36.917721
F 71.013868 21.253484 37.722221
F 73.445468 17.458284 33.255121
F 82.375968 32.941684 44.960921
F 71.037768 21.512484 45.095821
F 70.993168 21.375884 40.562221
F 84.578168 21.313684 45.119721
F 84.601368 29.135384 44.862321
F 75.785268 21.565884 45.065021
F 75.653268 29.236784 44.902821
F 75.824668 31.651284 36.938321
F 75.668868 23.984684 44.053821
F 82.561668 33.019184 33.252521
F 71.243868 28.994984 45.163521
F 80.408168 31.670184 34.250221
F 78.364468 32.979384 33.090221
F 77.779268 25.229184 45.167721
F 87.120868 17.343684 40.570621
F 78.035468 33.086984 47.763321
F 77.760868 33.003984 40.478421
F 78.066968 25.236984 47.968921
F 87.001468 27.764584 34.203621
F 86.952868 20.015984 48.826121
F 87.033368 25.218884 45.137521
F 75.794968 29.415684 40.346921
F 86.891368 27.787784 44.178721
F 80.335668 23.970984 37.120821
F 82.450468 33.084484 37.568521
F 71.279668 31.591984 48.725321
F 77.949668 25.157384 37.844721
F 73.523768 17.586984 40.613521
F 80.131368 31.693684 44.058421
F 80.125568 23.959784 34.213621
F 71.306568 23.924084 48.591621
F 73.580168 33.032684 37.695121
F 77.937168 20.136584 41.405221
F 77.874568 27.886284 41.398021
F 84.658968 21.266284 33.297821
F 82.356268 27.970084 34.234121
F 82.392468 20.154184 34.067221
F 73.683068 27.874684 34.181321
F 73.417668 20.019284 34.361221
F 80.148368 29.055784 47.650921
F 80.237768 31.661984 36.848721
F 84.762168 23.874184 44.325921
F 86.863568 32.946484 44.901421
F 82.414268 27.710184 36.880321
F 82.275368 20.112084 36.896921
F 73.398968 27.951084 36.862121
F 73.515568 20.148284 37.103521
F 71.234268 31.498984 34.123821
F 82.456968 27.974284 48.558421
F 71.385368 29.058084 33.195921
F 73.597168 20.030484 48.863421
F 84.805768 23.771984 36.836821
F 71.480368 29.130384 47.807121
F 77.946468 27.915184 48.769621
F 75.521068 24.013684 36.838521
F 71.337068 21.328484 47.902821
F 75.763968 31.836084 48.563821
F 84.842668 23.945884 34.021721
F 71.131268 24.068484 41.349221
F 73.402568 33.146884 40.315421
F 75.550968 23.689384 34.168821
F 87.054168 33.011184 37.835821
F 71.325668 21.313284 33.306021
F 87.000068 32.975584 47.600821
F 80.185068 23.819584 48.743421
F 77.873668 27.578284 34.234921
F 77.987868 19.944584 33.974621
F 76.012668 31.800284 34.298521
F 71.174868 31.542984 44.354921
F 87.025668 27.828784 48.591821
F 75.629168 31.800784 44.052521
F 86.920868 17.469184 47.811121
F 71.155268 29.333384 40.489221
F 78.015668 27.626284 36.880721
F 77.990868 19.933084 36.928021
F 80.175968 21.371084 40.683121
F 80.157268 28.923184 40.495221
F 75.721968 21.369584 40.561321
F 75.798568 29.117484 37.621121
F 80.022368 23.843484 44.346021
F 77.904068 32.981284 45.000921
F 75.931068 29.251684 33.356721
F 75.840868 21.420384 37.824721
F 84.681168 28.797684 37.791921
F 84.636568 21.325584 37.862321
F 80.212968 23.873784 41.627521
F 84.819468 23.720584 41.676021
F 77.883468 17.617184 40.591921
F 86.673068 20.037684 36.835221
F 84.787168 29.277784 33.369221
F 75.638868 24.008584 41.346821
F 80.086468 21.417784 37.952421
F 80.270768 29.054084 37.708021
F 82.333168 33.029184 40.191521
F 71.199468 24.052884 44.085221
F 82.289468 27.563884 41.424521
F 82.394368 19.903484 41.408421
F 73.507068 27.996584 41.304221
F 73.399968 20.218384 41.299821
F 82.584168 25.151084 37.786521
F 86.905968 25.233184 40.702721
F 73.288468 25.319184 37.659821
F 80.095768 21.241284 47.897621
F 82.607268 24.909284 40.462621
F 87.063268 25.172384 33.274421
F 73.411668 25.324084 40.488321
F 75.613868 21.097784 33.250921
F 82.453668 27.688984 44.325621
F 82.297368 19.989584 44.300421
F 73.355968 27.857584 43.975721
F 73.474068 20.381984 44.110121
F 84.705068 21.371784 40.553621
F 84.547568 28.940784 40.433421
F 84.459968 31.567584 41.086121
F 84.669568 31.413084 37.011021
F 80.109368 31.571084 41.266921
F 71.189168 31.770484 41.652921
F 82.305968 32.912184 47.639721
F 75.519768 31.958784 41.416021
F 71.008468 23.963084 36.931421
F 73.361368 32.801084 45.107021
F 77.721968 25.112284 33.229621
F 87.046568 24.916384 37.785621
F 73.583168 25.378684 33.392621
F 77.885668 17.620284 47.891821
F 86.740368 19.950184 44.195921
F 86.952068 20.037684 34.094421
F 87.040368 32.894484 33.426321
F 73.510268 17.333584 37.703621
F 86.792768 32.952184 40.508121
F 73.579468 32.716784 33.338121
F 86.843168 17.500684 37.924021
F 78.036968 17.376584 33.288221
F 80.175568 21.425684 33.161521
F 82.403868 17.324984 45.223521
F 86.851068 19.784984 41.314821
F 78.008668 17.411684 37.872821
F 79.978268 29.226584 33.252421
F 82.332268 17.580584 48.006021
F 77.991768 20.138984 48.930521
F 73.517868 17.574584 47.773921
F 73.354868 17.760484 44.884121
F 87.028168 17.301984 45.120121
F 77.940568 17.503784 45.272121
F 75.744268 23.904684 48.795421
F 84.709868 23.976984 48.733621
F 73.774468 27.973684 48.830921
F 80.322668 23.974884 51.451421
F 71.757068 29.134584 59.554521
F 87.054068 32.849084 55.026421
F 73.550668 17.488284 62.258121
F 78.057268 25.081384 62.549921
F 78.054168 32.980184 54.961021
F 82.579968 28.068484 51.360221
F 82.402368 20.165584 51.518721
F 73.732368 27.889684 51.602121
F 73.497068 20.079784 51.570621
F 84.778168 24.053784 51.432421
F 71.189668 32.133484 63.449621
F 86.889668 25.082684 59.674221
F 75.773068 24.072384 51.449921
F 71.406468 21.449384 59.650821
F 80.314968 31.679784 51.366321
F 75.893268 31.509684 63.278221
F 87.023368 17.584484 62.262521
F 78.043068 27.970284 51.610921
F 78.036068 20.051184 51.639321
F 80.252368 21.389984 55.325521
F 80.330268 29.149584 55.213821
F 86.832568 19.967384 58.787021
F 82.476868 17.303184 59.665321
F 80.215768 23.919884 58.715521
F 71.465368 31.690284 56.120421
F 78.173268 33.185984 52.284221
F 77.845468 25.303584 59.772721
F 80.222968 31.611784 55.984521
F 71.284868 31.837284 58.837221
F 80.448268 23.994884 56.060721
F 82.506268 32.967184 54.894021
F 82.414368 17.587784 52.133621
F 78.056368 19.903984 63.286321
F 77.912368 27.700484 63.499521
F 71.347768 21.493084 52.422521
F 80.214068 21.433684 52.584121
F 80.296668 29.134284 52.218821
F 71.384268 31.693284 51.349121
F 75.887968 29.329584 59.703021
F 82.584268 27.735884 56.195821
F 82.561868 19.993784 56.081121
F 73.577368 27.827184 55.901821
F 73.543168 20.126384 56.162621
F 82.612568 25.341884 52.270821
F 73.532568 32.938984 52.142521
F 73.490068 25.224984 52.454121
F 87.113868 20.112584 56.077021
F 82.698868 25.347784 54.978421
F 86.936668 27.766984 51.369621
F 73.528268 25.285884 55.162421
F 75.759368 31.957284 58.719621
F 82.359968 27.901784 58.974721
F 82.561168 19.960184 58.841721
F 74.037268 27.675884 58.686821
F 73.600168 19.895184 58.837121
F 84.700068 21.228084 55.182921
F 84.783668 29.102484 55.213321
F 75.724468 21.395384 55.139421
F 75.808368 29.241184 55.049821
F 84.744868 23.919584 58.684621
F 78.158668 33.084084 59.652521
F 84.842668 31.495384 63.355121
F 75.749968 23.675684 58.861821
F 71.317968 29.070184 52.365321
F 86.762168 17.302384 59.640821
F 84.737468 23.835484 55.983321
F 82.449668 33.026184 59.496921
F 71.342068 23.946384 58.680021
F 75.765368 24.010884 56.123521
F 71.277468 23.971684 63.301921
F 87.014568 25.181484 52.383321
F 84.724468 21.468084 52.401021
F 84.846068 29.269584 52.387821
F 75.874868 21.404384 52.370421
F 75.907868 29.239584 52.383821
F 73.670168 33.033784 62.562621
F 84.865568 31.726284 51.243821
F 78.066368 28.004084 56.030821
F 77.908468 20.312784 56.167921
F 75.911168 31.730184 51.384921
F 75.897668 31.879084 55.960921
F 78.158468 25.351884 52.470021
F 87.040168 33.022584 52.303621
F 87.161968 25.126784 55.117421
F 84.832068 31.771384 55.839621
F 78.273268 25.398584 55.120121
F 84.876768 31.707984 58.668221
F 78.152968 32.890184 62.381121
F 73.564468 33.087684 54.950221
F 77.851068 27.842684 58.672021
F 78.158268 20.010184 58.848221
F 80.258268 21.093084 62.462421
F 80.124668 28.961084 62.684621
F 75.828168 21.202384 59.795721
F 84.706768 29.043384 59.540121
F 80.254668 23.675284 63.247521
F 71.449968 29.420484 62.203521
F 82.689568 32.810484 62.202421
F 84.650068 21.385884 59.745521
F 73.584868 33.184884 59.785321
F 71.154568 21.419684 62.334221
F 80.401468 21.324284 59.734521
F 80.120368 29.076384 59.848521
F 75.728668 23.936384 63.535921
F 87.006468 27.631684 63.129821
F 82.525868 27.781784 63.351321
F 82.417768 19.723984 63.260921
F 73.439668 27.718784 63.179821
F 73.425868 20.089684 63.218721
F 82.651868 25.203284 59.676921
F 78.081468 17.341584 62.399321
F 73.789568 25.233684 59.701321
F 80.207868 31.513384 58.796921
F 82.306968 25.092384 62.278221
F 80.462368 31.544284 63.319021
F 73.551568 25.117184 62.377521
F 71.393468 29.154584 55.165321
F 84.651568 21.180584 62.399021
F 84.796868 29.040584 62.323721
F 75.854168 21.333384 62.546321
F 75.713968 29.031084 62.383521
F 84.633368 23.874184 63.214121
F 87.144968 32.905084 62.426121
F 71.317968 24.092884 51.383821
F 71.246668 23.941184 55.978921
F 82.621668 32.979184 52.150021
F 71.251868 21.452284 55.229921
F 87.139868 33.001184 59.632921
F 87.019768 27.872684 58.936921
F 87.073468 27.816884 56.116521
F 86.961368 20.125884 51.585221
F 86.915368 20.177084 63.222821
F 86.919068 24.983484 62.345921
F 82.447868 17.223184 62.366521
F 73.451768 17.551684 55.100721
F 77.913168 17.310984 59.730521
F 77.766268 17.782784 55.199321
F 73.539668 17.543684 52.392621
F 86.902968 17.450384 55.026221
F 86.843268 17.481884 52.340021
F 77.849968 17.493284 52.485221
F 82.475468 17.569784 54.855821
F 73.499768 17.377884 59.683821
F 80.497068 44.374084 4.243711
F 80.327468 36.675384 4.165711
F 87.118268 51.013084 0.539422
F 75.822168 47.115084 15.294721
F 80.335468 47.165184 7.820491
F 80.163868 39.414984 7.996941
F 73.471868 43.280284 0.513085
F 87.094668 40.668784 15.972521
F 80.349468 47.122884 5.016351
F 80.463568 39.046784 5.274681
F 73.767268 48.235784 11.518321
F 71.058968 36.899184 11.311821
F 80.145768 44.574084 1.604481
F 80.375468 36.703884 1.461051
F 73.649268 48.519684 4.141881
F 86.871268 40.562584 11.333721
F 86.894468 40.503584 1.279451
F 82.665468 43.144284 5.097351
F 78.029268 35.182884 12.373021
F 73.661968 43.311984 4.998891
F 87.142468 43.250784 5.046971
F 86.982968 48.247984 8.756331
F 82.559768 40.467184 1.446451
F 75.715668 44.414884 16.239721
F 71.378768 47.251184 12.459121
F 73.546068 40.822784 1.352011
F 82.526268 50.880584 7.996031
F 82.459268 35.317784 12.328821
F 82.524268 40.540084 4.256191
F 78.153068 48.334284 4.093821
F 78.219968 51.165184 7.904491
F 73.588068 40.687684 3.996521
F 86.936268 48.226084 16.014121
F 82.720068 43.216384 7.840451
F 86.919268 40.745784 4.061031
F 73.657968 43.297284 7.699011
F 84.917268 44.525584 4.105841
F 84.750368 36.604384 4.119701
F 75.915868 44.392284 4.134201
F 75.772468 36.662884 4.189311
F 84.762868 46.984884 7.799891
F 84.744968 39.491084 7.787901
F 75.819268 47.139184 7.811341
F 75.645468 39.548884 7.927381
F 84.928568 47.124184 5.053111
F 84.720268 39.406184 5.048901
F 75.983868 47.193284 5.038951
F 75.752668 39.203484 5.093601
F 84.895668 44.576184 1.395611
F 84.731468 36.825784 1.383171
F 75.593968 44.548184 1.381001
F 76.048868 36.913184 1.461331
F 71.497068 47.360584 7.720451
F 87.005268 35.608884 0.303392
F 73.472568 51.129684 7.966861
F 78.079168 43.043684 4.968651
F 82.611168 48.262984 1.391161
F 80.440768 39.377284 0.281865
F 78.255568 48.469584 8.693211
F 71.475868 39.435584 7.568711
F 71.489868 47.173284 15.134421
F 78.273768 40.631184 1.345591
F 78.140168 48.355684 11.388321
F 87.109668 35.984884 5.134521
F 71.367868 39.562684 4.806941
F 86.759168 35.406884 12.229021
F 73.527168 50.897684 12.507621
F 78.199268 40.467484 4.124241
F 82.536268 35.479684 0.534455
F 80.253668 47.145684 0.616167
F 82.374468 35.512984 7.942631
F 78.126068 43.451484 7.808571
F 80.206368 44.586284 11.587021
F 80.148368 36.698884 11.551321
F 73.442668 35.477284 5.056301
F 73.588768 48.496684 1.409201
F 87.077168 50.828084 5.412391
F 71.212068 39.287684 15.023121
F 73.778768 48.623684 8.799461
F 82.837868 50.848684 12.505221
F 80.272268 47.128384 12.482321
F 80.047768 39.239284 12.393721
F 75.832068 39.640684 0.540688
F 71.468968 44.564184 11.269821
F 80.347868 44.494384 8.765421
F 80.214768 36.830884 8.715171
F 71.368068 44.524484 15.800821
F 82.432568 43.228784 0.643782
F 73.806068 51.169884 5.163251
F 82.462868 43.123884 12.426121
F 87.001168 43.296284 7.912541
F 73.729668 43.314584 12.490821
F 82.540268 48.275784 8.710821
F 82.494268 50.748684 5.134681
F 82.521368 40.761184 8.799641
F 78.060368 51.055084 0.668694
F 71.192768 39.575284 12.298121
F 73.522968 40.814684 8.888491
F 82.547168 48.335584 11.505221
F 73.391768 35.550584 14.951821
F 82.591468 40.585684 11.501421
F 77.954668 43.254384 0.805107
F 78.028568 35.516084 0.516602
F 73.573868 40.822084 11.550221
F 71.180568 36.855584 4.323521
F 77.956268 51.010584 15.193721
F 75.704968 47.226684 0.581070
F 87.007768 43.102584 0.481629
F 84.709768 44.356384 11.464221
F 84.473668 36.760884 11.589321
F 75.909968 44.548584 11.422621
F 75.970468 36.638484 11.491921
F 87.101168 48.188184 11.486621
F 84.752968 39.414584 15.335021
F 77.945168 40.669884 16.049121
F 80.264468 39.455884 15.122221
F 84.683768 46.956584 12.587221
F 84.778268 39.335984 12.604521
F 76.014668 46.992384 12.542621
F 75.885768 39.378184 12.295721
F 84.765768 44.513584 8.864981
F 84.738768 36.681284 8.745561
F 75.879568 44.585084 8.684091
F 75.530068 36.920984 8.813251
F 82.720068 50.969584 15.249021
F 87.173568 48.480684 4.138071
F 73.515968 35.281084 7.763031
F 78.145468 43.235584 12.474821
F 71.169168 44.515884 1.243411
F 71.566868 44.748784 8.628671
F 71.254768 36.735284 8.552891
F 71.308068 47.165884 4.915951
F 82.508868 43.275584 15.028621
F 77.856868 40.834884 8.720661
F 71.427868 47.091484 0.464152
F 82.565068 48.221484 4.122121
F 71.460368 37.082884 1.549531
F 87.112168 48.279584 1.350491
F 71.423868 44.562084 3.985021
F 77.906768 40.694384 11.425421
F 78.192568 50.927284 12.392321
F 87.163868 43.293184 15.039821
F 82.480668 35.352184 5.168721
F 77.919668 48.563384 1.531461
F 73.524168 43.156584 15.151221
F 77.956668 35.529584 15.098421
F 82.383668 35.544884 15.146521
F 77.837868 35.677184 7.856421
F 73.461568 35.588684 12.263221
F 86.887668 50.824684 8.134481
F 73.520968 51.045784 15.227821
F 78.095568 43.224484 15.146221
F 86.881568 35.358484 14.966321
F 87.125568 43.128384 12.224521
F 73.707268 35.761584 0.448014
F 78.375468 50.806684 5.041101
F 84.703468 47.174884 15.221221
F 86.867468 35.582984 7.869481
F 78.166168 35.482784 5.121091
F 86.925968 40.776884 8.681441
F 75.750868 39.369584 15.089721
F 73.608668 51.202384 0.651799
F 80.195668 47.176584 15.165421
F 87.227168 50.686484 12.359121
F 87.051868 50.789984 15.082421
F 84.847468 47.076784 0.347012
F 71.263168 39.578084 0.415614
F 82.580768 50.847584 0.486178
F 84.829368 39.381984 0.385786
F 78.074468 48.520084 16.067421
F 80.168968 36.852484 16.141121
F 82.532268 40.771884 16.021621
F 84.892868 44.448484 15.918321
F 84.736168 36.636484 16.059721
F 73.358468 40.545084 16.030221
F 73.696468 48.460084 16.126321
F 75.652368 36.683084 15.977121
F 71.232768 36.755484 16.023721
F 80.324568 44.561184 16.059621
F 82.342668 48.478984 16.037321
F 80.005268 44.574884 26.196121
F 80.313868 36.844484 25.990021
F 77.911368 43.250984 22.410121
F 82.367568 50.943384 22.336321
F 80.125068 47.110684 29.698521
F 80.139568 39.403784 29.632621
F 86.962168 48.567084 26.097021
F 71.191668 46.995084 26.935921
F 80.244268 47.189484 27.081521
F 80.296268 39.346284 27.006721
F 77.867368 40.636184 18.814321
F 71.168168 39.319184 29.588821
F 80.074768 44.633484 23.309021
F 80.179468 36.769284 23.297121
F 86.972768 35.355084 22.335721
F 73.688568 35.607384 26.981721
F 82.469168 35.554384 26.713421
F 82.413568 43.231484 26.951721
F 87.129468 40.797784 30.766921
F 73.238868 43.105084 26.971121
F 73.373168 48.356984 30.592821
F 71.246568 36.550684 26.083421
F 82.380268 40.531984 23.453721
F 73.434168 48.153184 23.488521
F 70.927668 39.334884 22.193621
F 73.313868 40.503184 23.108021
F 77.993968 35.566684 22.323821
F 71.069168 44.515484 30.467021
F 82.596868 40.533884 26.187821
F 87.142768 40.672684 25.965921
F 71.083868 47.159084 29.672921
F 73.506668 40.515484 25.806721
F 73.497068 51.094284 29.823821
F 82.505168 43.246984 29.738521
F 77.825168 35.473884 19.702221
F 73.502268 43.292884 29.635921
F 84.546968 44.455084 25.927721
F 84.736268 36.731784 25.975421
F 75.525868 44.278584 26.208321
F 75.715368 36.792984 25.840321
F 84.658468 47.173184 29.792021
F 84.923968 39.476784 29.749621
F 75.625568 47.107984 29.736621
F 75.750768 39.451084 29.428421
F 84.587468 46.904884 26.991521
F 84.950768 39.279984 26.978721
F 75.661468 46.886384 27.058321
F 75.673468 39.228384 26.771321
F 84.681968 44.573684 23.066521
F 84.791368 36.442184 23.289521
F 75.551068 44.344884 23.393221
F 75.613368 36.809584 23.171321
F 71.281268 39.329684 26.829321
F 71.197768 44.411684 18.480421
F 82.668668 35.488984 29.458521
F 77.924068 43.130084 26.942721
F 86.917168 51.158084 26.966121
F 77.746968 48.277084 26.125421
F 73.341668 48.224584 26.095021
F 77.857868 48.111684 23.287221
F 71.083068 36.589884 23.354121
F 77.940468 40.680984 23.381721
F 73.447768 50.697984 27.130821
F 71.150368 46.947984 22.190421
F 73.500468 48.327984 18.781321
F 77.823368 48.539684 30.526821
F 71.125068 44.325084 25.992221
F 78.097368 40.536384 26.060721
F 82.495968 50.867484 26.805421
F 86.900668 48.477984 23.450721
F 73.465368 35.648484 29.724521
F 77.995968 43.188784 29.582121
F 80.248768 44.609084 30.626221
F 80.455068 36.813784 30.256321
F 86.923068 43.355384 29.761221
F 71.154668 39.281584 19.526921
F 86.918568 50.910584 19.735921
F 71.039268 44.465184 23.393621
F 82.586468 40.675284 30.718321
F 77.913068 48.436184 18.715421
F 82.504368 50.833284 29.485121
F 73.390768 40.643484 30.481321
F 84.726868 44.551284 30.645421
F 84.771368 36.759884 30.600521
F 75.779068 44.457784 30.459221
F 75.645668 36.873684 30.548721
F 82.385568 48.324584 30.650021
F 71.272368 46.945884 19.429021
F 77.830768 50.830884 26.820821
F 77.862468 50.854884 22.375121
F 71.279468 36.857384 30.699221
F 78.035668 40.692184 30.486321
F 80.175968 44.569184 18.839721
F 80.074368 37.000284 18.788421
F 77.940468 43.225184 19.716221
F 86.990668 40.679284 18.741521
F 80.117468 47.126484 22.463721
F 80.071168 39.238684 22.343721
F 86.902068 35.524684 19.561721
F 82.494968 48.288584 26.029521
F 80.070168 47.181684 19.668121
F 80.234268 39.665584 19.733221
F 75.760468 39.298984 19.636921
F 75.818368 47.202784 19.749021
F 82.354468 35.533484 19.578121
F 82.382968 43.397384 19.862921
F 86.843268 43.155184 19.731921
F 73.437568 43.087584 19.503221
F 82.359468 48.337684 18.708121
F 71.015568 36.804284 18.639721
F 82.453768 40.917784 18.928621
F 82.387468 48.346384 23.220221
F 87.112468 48.407684 30.738021
F 73.395168 40.449684 18.774221
F 82.502368 50.897884 19.593021
F 82.388368 43.184284 22.677321
F 86.912268 40.599684 23.244621
F 73.280768 43.129684 22.257621
F 84.628668 44.512984 18.828321
F 84.524268 36.940584 18.770921
F 75.601368 44.500584 18.909121
F 75.745868 36.718984 18.714621
F 84.811468 47.163684 22.270921
F 84.716268 39.224184 22.506521
F 75.625268 46.877784 22.493121
F 75.721568 39.363484 22.324821
F 84.569968 47.135684 19.552921
F 84.642668 39.645784 19.831521
F 73.389068 50.791684 19.828121
F 77.861068 51.027684 29.418921
F 78.020668 35.763684 29.718421
F 87.020868 43.231184 22.344821
F 86.757768 48.438884 18.712221
F 78.116268 35.692484 26.973121
F 86.918868 35.531584 27.046521
F 87.064668 51.101284 22.609221
F 73.390968 35.357784 22.286921
F 82.515368 35.488384 22.392121
F 87.122068 35.596284 29.858121
F 73.359368 50.692984 22.592821
F 77.980868 51.050284 19.613021
F 73.509668 35.537084 19.507421
F 86.902068 43.189584 26.978121
F 86.976868 50.913084 29.744121
F 82.562568 50.976684 48.758821
F 80.181268 36.925984 47.655021
F 78.113268 43.186984 44.211021
F 87.038968 51.096084 44.432221
F 71.164368 37.032784 37.824421
F 82.262768 48.415084 37.834921
F 84.480368 39.313084 48.780021
F 73.559968 35.601884 41.284521
F 80.265668 44.408384 45.167521
F 80.305068 36.780384 44.780721
F 78.174368 40.820884 40.462121
F 78.003468 35.532084 36.491021
F 82.531768 48.523484 33.377221
F 71.083168 44.590884 37.773321
F 71.272868 39.396284 41.532221
F 78.070968 35.526684 43.935821
F 82.410168 48.433384 45.080521
F 78.019168 40.999884 33.287021
F 82.355968 40.860784 45.154421
F 82.327368 48.310184 40.464421
F 75.845368 36.778184 37.722021
F 73.664668 40.498084 45.295621
F 71.256468 47.259884 36.947421
F 77.986868 51.052284 44.482021
F 82.377968 40.709984 47.848521
F 73.582168 48.602784 40.696221
F 84.728468 36.865984 40.647321
F 73.422668 51.036384 44.348821
F 80.204968 44.607984 47.797021
F 84.576968 36.827084 47.855521
F 86.874368 43.371384 44.400721
F 75.464668 36.853084 47.687221
F 71.273068 47.243684 41.413921
F 71.036368 47.160084 34.211221
F 86.905368 48.350184 37.884421
F 77.732268 48.706984 40.448521
F 84.595268 44.785884 45.089421
F 84.705268 36.689484 45.090821
F 75.688768 44.326184 45.288821
F 75.754168 36.781684 44.955921
F 71.219668 44.459284 44.962121
F 71.364868 36.574384 45.374921
F 71.252068 47.193884 44.204021
F 73.768068 40.669984 48.057421
F 71.341668 36.974784 47.979021
F 82.356668 50.944484 41.649621
F 71.465768 39.325884 34.067821
F 78.077568 48.403884 45.201621
F 73.484368 43.307584 48.783121
F 78.100268 40.696784 45.061021
F 71.196468 39.487684 36.796321
F 75.782568 36.776884 33.245521
F 73.496068 48.513784 45.184921
F 78.092068 48.164584 47.942921
F 77.914768 48.355184 33.221921
F 78.092568 40.709484 47.777721
F 75.754268 37.006684 40.446521
F 80.297468 44.702784 33.460521
F 71.275968 44.683584 40.518121
F 77.830468 48.492184 37.716521
F 80.096068 47.027084 36.945921
F 80.164268 39.629884 36.773421
F 71.295068 36.825384 40.573021
F 75.800468 47.129984 44.478721
F 80.210968 47.300984 34.194021
F 80.061168 39.527884 34.103621
F 77.905668 40.661384 37.825421
F 84.725768 39.330584 44.477421
F 82.413768 40.983784 33.406121
F 82.658868 43.517384 34.295821
F 77.980968 51.018884 34.096421
F 73.504368 43.392984 34.150621
F 84.828668 44.482684 47.815521
F 84.586068 47.251884 44.054521
F 80.301868 47.098484 48.917021
F 71.181668 44.621084 47.831021
F 86.982168 48.500984 44.904621
F 75.710368 47.274884 41.671621
F 75.819568 47.076484 48.693221
F 82.466068 43.204584 37.046221
F 73.363368 48.223384 33.238221
F 73.238568 43.185584 36.792521
F 77.846668 51.042584 36.696621
F 87.126268 48.494684 33.581321
F 75.781468 44.545184 47.961521
F 73.347168 50.875884 34.056021
F 84.582868 47.267784 37.006821
F 84.877668 39.319184 37.067121
F 75.675168 47.107384 36.772821
F 75.825068 39.297384 36.801921
F 84.779968 47.367084 34.303021
F 84.768268 39.549984 34.294321
F 75.643568 47.119484 33.987521
F 75.911268 39.280884 33.973921
F 86.736568 48.363584 47.765421
F 84.767668 39.358984 41.635621
F 86.970168 50.848284 41.690921
F 78.070568 43.423984 34.320221
F 82.439168 43.318084 48.727121
F 82.589668 35.688084 36.803621
F 71.325468 36.695784 33.384621
F 86.975168 43.501384 34.117821
F 84.607668 47.054084 48.634121
F 86.922368 40.750284 40.584521
F 84.733568 47.005484 41.198221
F 75.724968 44.672784 40.573121
F 82.356368 35.566584 41.160521
F 77.799668 43.254184 37.041021
F 80.072468 44.593084 40.747821
F 80.143368 36.812884 40.269521
F 84.769668 44.518984 37.687221
F 78.216168 35.628084 33.773021
F 80.134668 46.974884 44.337921
F 80.167468 39.542184 43.980921
F 86.902668 50.873384 37.085921
F 71.409468 39.151484 44.303121
F 80.026068 47.203584 41.395221
F 80.322668 39.284284 41.290221
F 77.814068 43.381684 41.573621
F 82.560668 51.046584 44.350821
F 80.113868 44.362084 37.898821
F 80.170968 36.816384 37.555121
F 86.801368 51.100184 34.398121
F 75.460368 44.531084 37.684921
F 86.958868 35.658984 41.286421
F 82.443568 43.296284 41.391521
F 82.534968 35.472784 34.065821
F 73.486868 43.380584 41.403921
F 75.805468 39.596284 41.408921
F 75.805668 39.342484 44.175921
F 82.564468 40.607684 37.795621
F 73.461768 48.407184 37.928521
F 86.900268 35.573984 34.201221
F 73.505068 40.642784 37.662321
F 73.528868 48.270784 47.839921
F 84.734568 44.425484 40.351621
F 82.577268 40.558584 40.639421
F 82.363768 51.220284 34.258721
F 84.865868 36.815784 37.960421
F 73.353868 40.797784 40.451321
F 82.577168 35.465984 43.944421
F 82.427368 43.210884 44.108521
F 73.517168 35.442884 44.092421
F 73.521368 43.205284 44.260821
F 86.949068 40.753984 45.160821
F 84.735768 44.905784 33.329321
F 77.945368 35.579884 41.268521
F 86.827568 40.615284 47.969921
F 82.420068 48.427184 47.789721
F 73.425968 35.509284 36.699621
F 73.629968 50.923284 36.772021
F 73.750368 40.628284 33.102921
F 73.551768 35.390384 34.118721
F 87.073168 40.657984 37.927521
F 75.911268 44.505984 33.241921
F 77.929168 51.250584 41.636821
F 87.004268 40.766184 33.426521
F 73.469568 51.131084 41.643921
F 86.888368 35.685184 48.741221
F 86.998968 50.841984 48.837021
F 77.938568 50.752784 48.761321
F 82.240968 51.099284 36.995421
F 80.479068 36.774184 33.083521
F 86.887068 48.301884 40.530921
F 86.961868 35.546184 44.047421
F 86.908768 43.335584 41.618321
F 87.035168 43.240984 36.922621
F 71.346768 47.050484 48.925121
F 87.080968 35.591184 36.889921
F 70.955468 44.405084 33.210421
F 84.735168 36.964184 33.315921
F 75.943468 39.367084 48.950521
F 80.269768 39.400384 48.688021
F 73.399168 35.484984 48.747821
F 71.508068 39.487684 48.764321
F 77.953068 35.556284 48.718421
F 73.355468 50.825884 48.640021
F 82.307368 35.665684 48.684421
F 78.076168 43.176084 48.614021
F 86.962468 43.094384 48.761321
F 80.212268 46.935984 51.579721
F 80.278568 39.393484 51.384921
F 78.097068 40.768884 62.367321
F 73.419668 51.162184 63.414821
F 82.559268 35.552084 51.432421
F 82.460968 43.451784 51.454321
F 73.397068 35.577984 51.448221
F 73.752668 43.240784 51.465921
F 84.783868 47.058384 51.341121
F 84.556068 39.409084 51.468821
F 75.794668 46.997884 51.404221
F 75.769668 39.315884 51.581421
F 77.769168 51.087084 63.400321
F 78.023168 48.541884 62.524821
F 77.834968 35.632984 51.486121
F 78.082668 43.225584 51.303121
F 80.372668 44.507284 55.224021
F 80.314068 36.985884 55.022021
F 73.542068 48.483384 55.268021
F 87.137968 35.582784 58.723921
F 80.389268 47.394484 58.687321
F 80.296168 39.663584 58.724721
F 78.169768 35.574884 55.859121
F 78.007768 51.001784 58.743321
F 80.209268 47.096584 55.963421
F 80.473068 39.468784 56.097321
F 78.012668 40.904484 59.634121
F 86.926668 48.221984 52.420421
F 80.305468 44.478684 52.588021
F 80.255568 36.778884 52.256321
F 82.395268 50.931184 63.307021
F 87.071168 43.304884 56.164721
F 82.635768 35.468684 55.825421
F 82.567168 43.447184 56.266521
F 73.546668 35.760184 55.919821
F 73.662668 43.387184 55.986121
F 82.515368 48.228384 52.173121
F 87.242368 35.558084 63.100821
F 82.473368 40.838384 52.450521
F 82.525468 48.341484 62.271921
F 71.510768 44.746584 55.108121
F 73.714968 40.757784 52.500921
F 73.629468 48.565584 62.488921
F 71.467168 44.382384 52.419321
F 82.657368 40.872184 55.306221
F 82.674268 50.982984 56.126021
F 71.376168 39.472284 55.940121
F 73.620568 40.689584 55.278521
F 87.003868 35.590784 51.453921
F 82.524068 43.199884 58.886721
F 73.537468 35.849184 58.816121
F 73.723068 43.413184 58.789221
F 84.841268 44.597584 55.287021
F 84.885968 36.711284 55.156221
F 75.845268 44.771384 55.186021
F 75.840668 36.881484 55.092221
F 84.633468 46.990284 58.726221
F 84.838568 39.303684 58.665621
F 75.824768 47.270284 59.036321
F 75.880368 39.526384 58.798821
F 84.584168 47.113584 55.997621
F 85.014668 39.382284 55.925321
F 75.661068 47.119484 56.249921
F 75.794268 39.386484 56.013121
F 84.592368 44.531384 52.557921
F 84.785868 36.788584 52.392021
F 75.842668 44.529484 52.462621
F 75.631568 36.779884 52.325121
F 73.517768 50.963684 51.353721
F 71.258768 47.373184 56.022721
F 87.036068 40.745884 62.276821
F 78.004868 43.420484 56.038921
F 71.296968 44.661984 62.502021
F 82.525668 50.822884 51.420421
F 86.913168 50.857284 51.532321
F 73.482568 48.296684 52.441021
F 71.428868 39.378984 63.117621
F 78.036868 40.751084 52.486821
F 71.248168 39.676184 58.816321
F 78.045168 48.547584 59.802021
F 71.373668 47.252884 63.354421
F 77.861668 48.367684 55.129921
F 71.235668 47.182384 58.626321
F 78.083168 40.610484 55.201521
F 82.472168 48.393984 55.052721
F 73.596068 48.681484 59.796321
F 78.245968 35.607184 58.663621
F 77.868068 43.551184 58.663621
F 80.487268 44.704284 62.538221
F 80.423868 36.622984 62.357321
F 77.969968 50.919184 51.430921
F 71.611768 39.330484 51.560521
F 80.272768 47.282684 63.419721
F 80.277668 39.235584 63.198821
F 78.124868 43.186884 63.475921
F 86.900568 40.796784 52.503221
F 80.228768 44.651984 59.686521
F 80.472368 36.976384 59.578821
F 82.664568 48.516184 59.681621
F 87.136868 48.386084 62.432721
F 86.862968 43.399184 51.546221
F 82.606668 43.253684 63.455321
F 73.805168 35.761084 63.288621
F 73.562568 43.308484 63.289421
F 71.682968 44.751484 59.827721
F 71.208868 36.906384 52.492221
F 82.707468 40.639884 59.680021
F 71.221168 37.045484 59.671421
F 71.336168 36.783284 62.450821
F 73.567968 40.770284 59.584521
F 78.021768 48.277584 52.270721
F 87.033968 50.823284 58.923621
F 82.578168 40.598584 62.448921
F 71.256868 36.799684 55.167421
F 87.027168 35.429784 55.996621
F 73.714468 40.822984 62.294521
F 84.670868 44.588784 62.349921
F 84.856768 36.651784 62.151021
F 75.918468 44.491584 62.658821
F 76.060568 36.952484 62.285721
F 84.821168 47.095984 63.048321
F 84.823968 39.278684 63.165921
F 75.807068 47.122284 63.237621
F 75.927968 39.481784 63.319621
F 84.709268 44.440484 59.714421
F 84.795968 36.711384 59.494221
F 75.814568 44.795384 59.913421
F 76.050868 36.915684 59.611121
F 87.032868 40.707884 59.638021
F 87.081268 48.468084 55.112621
F 86.970968 43.161084 58.830521
F 78.186668 35.501284 63.219521
F 86.932668 43.293984 63.244121
F 82.649068 35.354284 63.109621
F 73.356068 51.280384 58.686321
F 82.509068 35.532184 58.631421
F 86.911468 51.066784 56.048121
F 78.061568 50.912384 56.051221
F 87.053668 50.973084 63.393821
F 71.246768 46.979784 51.633021
F 82.620668 51.256784 58.851321
F 73.429868 51.081984 55.921321
F 87.123968 40.775584 55.116221
F 86.961968 48.236484 59.682521
F 80.669568 52.214484 11.576721
F 80.257668 60.245484 4.216511
F 77.980568 66.274584 12.329721
F 82.405168 66.646484 5.246211
F 80.428768 54.994184 7.930071
F 80.159768 62.773184 7.801571
F 71.251868 55.030584 5.280791
F 80.137568 59.910084 16.128121
F 80.456568 54.734584 5.255541
F 80.153468 62.822684 4.986841
F 86.990768 58.549484 15.018021
F 82.534268 66.541284 0.523316
F 86.820868 66.537284 5.136491
F 80.464068 59.980884 1.585681
F 71.508268 60.071184 8.832091
F 77.924068 58.388684 15.253221
F 86.997468 56.048884 16.041821
F 82.537868 58.816584 5.061171
F 71.249568 52.146884 16.050921
F 73.764068 58.820684 4.997901
F 82.570068 56.054184 1.355281
F 82.564368 64.013084 1.360401
F 73.586368 56.124084 1.434101
F 73.515068 63.904684 1.491711
F 82.632568 56.132484 4.092221
F 82.568968 64.051084 4.304481
F 73.496968 56.008184 4.259151
F 73.483068 63.915784 4.141261
F 71.170068 67.665084 16.118021
F 82.626368 58.650384 7.877171
F 71.056668 54.801384 15.243321
F 73.714268 58.670584 7.792371
F 73.500368 58.780384 0.791280
F 84.756568 60.202084 4.435261
F 86.945468 58.555684 12.263221
F 75.922968 60.255384 4.084991
F 84.844468 54.579784 7.842871
F 84.894168 62.920284 7.966651
F 76.033368 54.734284 7.976771
F 75.751468 62.545884 7.865921
F 84.801168 54.759684 5.134671
F 84.774468 62.709984 5.362811
F 75.816368 54.959084 5.241521
F 75.718768 62.803584 5.169751
F 75.806168 54.859284 0.720213
F 84.937168 60.069584 1.618191
F 84.705468 67.679184 16.110021
F 75.833768 59.931484 1.300251
F 77.935668 66.545084 7.743001
F 75.835868 62.477484 15.144821
F 75.723768 52.368084 16.032621
F 78.256768 58.861384 5.099671
F 78.189668 58.698584 0.756235
F 82.525168 66.574184 8.026981
F 78.086368 56.168184 1.574411
F 78.008668 63.799484 1.261951
F 78.022668 66.695984 5.111611
F 71.212468 67.868084 4.397311
F 78.066768 56.099184 4.429261
F 77.969368 64.043684 4.218091
F 80.456268 52.196584 4.223621
F 75.680368 67.728184 8.565721
F 86.960268 63.699184 16.211621
F 78.128968 58.665984 7.826741
F 78.035868 63.847584 16.028821
F 80.251368 59.968284 11.507721
F 71.225768 62.542284 12.519421
F 71.051468 54.937184 12.500321
F 75.633968 62.622584 0.407471
F 84.758068 52.130584 4.155591
F 85.005068 52.158584 16.205021
F 84.737768 62.607484 15.199121
F 80.310568 54.751084 12.507421
F 80.043568 62.495684 12.437121
F 71.403468 59.942784 11.624321
F 86.965868 58.683384 5.224471
F 84.570868 59.854984 15.778221
F 80.350068 60.147284 8.684381
F 71.273568 60.061284 1.602511
F 82.324768 66.395084 12.376821
F 84.818668 67.764884 1.454831
F 82.488668 58.697184 12.318421
F 80.227668 67.778884 1.362191
F 73.658168 58.797484 12.495621
F 82.601968 56.099284 8.815501
F 82.454768 63.989184 8.749401
F 73.794968 56.158484 8.786341
F 73.447668 63.963684 8.854391
F 82.580868 56.104784 11.511621
F 82.319868 63.840284 11.446721
F 73.498668 56.132884 11.481721
F 73.314968 64.078384 11.558721
F 75.739968 67.673084 11.369721
F 73.521968 66.418984 7.788901
F 71.370168 67.747584 8.868561
F 84.864268 54.791984 15.239521
F 86.845268 63.939384 1.445251
F 84.762868 60.110684 11.442521
F 71.331768 62.542784 15.243121
F 75.800968 60.182484 11.580121
F 77.851268 66.467584 15.200021
F 87.019768 56.081184 4.224961
F 80.244468 62.625984 0.461218
F 75.670468 67.728384 1.678161
F 84.952668 54.598884 12.519421
F 84.745068 62.652784 12.483921
F 75.723668 54.853684 12.318421
F 75.642868 62.793284 12.436221
F 73.574468 66.600784 12.487121
F 84.703868 60.188884 8.675941
F 80.209568 54.722484 15.251221
F 75.873468 60.020084 8.783101
F 82.351968 58.653784 14.992221
F 71.192068 67.776084 1.692161
F 86.949668 66.552484 12.396121
F 77.958468 58.763584 12.473321
F 82.684168 58.857184 0.792596
F 86.999368 66.564684 7.810611
F 78.104268 56.194084 8.890471
F 77.870468 63.938984 8.822081
F 84.738568 52.121284 8.948591
F 75.802568 52.210784 8.892571
F 77.963668 56.091184 11.513821
F 77.961668 63.833084 11.434921
F 73.577768 58.448984 15.184821
F 87.020268 63.988984 8.938341
F 77.976068 66.420284 0.542882
F 87.021068 55.977784 11.466021
F 73.560568 63.740384 16.202721
F 84.857768 52.088684 1.511711
F 71.199168 67.754284 11.536821
F 71.199768 62.782684 5.355151
F 80.168368 67.690784 11.441121
F 71.599368 60.379584 4.236261
F 75.720368 67.956084 4.404441
F 80.244868 68.013784 4.072411
F 71.196768 62.675784 8.024441
F 71.408468 52.254484 11.458921
F 71.390568 54.981484 8.076661
F 71.260868 54.862384 0.662929
F 84.742368 67.861384 8.848811
F 87.080468 66.541384 0.610195
F 84.607268 67.747484 11.451121
F 86.931768 58.687684 8.081281
F 80.106968 67.691584 8.824181
F 80.134068 62.323384 15.067121
F 82.455168 66.240884 15.075521
F 75.457668 54.839084 14.994521
F 73.437068 66.538084 5.038791
F 84.712468 67.910684 4.232621
F 87.083468 55.998884 8.748781
F 82.309168 63.663384 15.893621
F 86.963468 66.592484 15.184521
F 87.023268 58.692084 0.541581
F 80.496168 52.234384 1.506661
F 73.573568 66.358784 15.141521
F 86.939168 56.031584 1.404491
F 80.250168 54.888984 0.480974
F 86.829968 63.900884 4.139341
F 87.007668 63.866084 11.580521
F 82.533968 56.088684 16.141721
F 73.400368 66.581084 0.671781
F 71.201268 52.354484 8.749031
F 84.695268 62.601984 0.534720
F 71.204068 52.286884 1.647621
F 76.164168 52.390684 4.309931
F 71.418368 60.112784 16.069321
F 84.848368 54.651384 0.552413
F 75.952868 52.271584 1.488331
F 85.051468 51.972084 11.688221
F 75.564068 67.771884 16.084721
F 71.562468 62.524984 0.549687
F 75.786568 52.205784 11.555721
F 80.190668 67.474684 16.006821
F 80.366568 52.087084 16.072921
F 71.403368 52.491384 4.545451
F 77.796668 55.742184 16.095321
F 75.777368 59.767984 16.119621
F 73.293868 56.018584 16.207721
F 80.458468 52.391084 8.968801
F 86.950168 58.731084 19.434021
F 80.380268 59.767284 25.900121
F 73.376568 66.573784 29.635521
F 71.193568 59.973684 30.494821
F 80.237168 54.750684 29.501921
F 80.285368 62.446084 29.788521
F 87.128368 66.264984 29.386221
F 87.025868 55.982684 26.046321
F 80.180968 54.611484 26.762521
F 80.436068 62.204684 27.006221
F 77.942868 66.206484 26.929021
F 71.162368 62.592384 19.762521
F 87.125668 66.273784 26.772321
F 80.153968 59.724884 23.274221
F 71.144368 59.853384 23.158921
F 71.226668 54.780584 19.683221
F 86.965168 66.418584 19.611421
F 82.525668 58.513684 26.975621
F 75.894068 67.805584 23.283621
F 73.483768 58.642784 26.899621
F 82.362668 55.874584 23.201621
F 82.796068 63.550884 23.324221
F 72.965968 56.000384 23.577021
F 73.531468 63.772184 23.136521
F 82.491168 55.859784 25.902221
F 82.529468 63.604884 26.066321
F 73.242768 56.006684 26.337221
F 73.535668 63.779984 25.985921
F 87.007168 63.664384 30.413521
F 82.593668 58.720784 29.639121
F 84.715568 67.508384 18.722021
F 73.350668 58.668184 29.643421
F 87.016068 66.097584 22.320421
F 84.777068 59.980084 26.136921
F 86.917068 63.775184 18.821021
F 76.000268 59.817884 26.096421
F 84.675568 54.786084 29.490021
F 84.649068 62.456884 29.571821
F 75.774268 54.824784 29.675421
F 75.682368 62.622684 29.495021
F 84.757668 54.868284 26.870321
F 84.790068 62.465084 26.853721
F 75.584168 54.696284 27.031621
F 75.856268 62.378084 26.789621
F 87.018068 55.917084 18.797721
F 84.771468 59.597484 23.428421
F 73.423968 66.162584 19.727521
F 75.651068 59.733284 23.407121
F 77.961868 66.348384 19.605321
F 71.298868 67.674684 23.407221
F 71.251468 67.726684 30.677821
F 78.243868 58.485684 27.048721
F 71.019968 54.756984 26.920821
F 80.275668 67.534884 30.453821
F 77.825968 56.078284 23.295521
F 77.949868 63.570684 23.336621
F 77.862668 66.198884 22.458821
F 82.393368 66.286284 19.573621
F 77.955968 55.969984 25.994421
F 78.343368 63.507684 26.029721
F 75.706068 67.641084 18.798921
F 71.325568 59.689184 25.914221
F 80.249168 67.425484 23.090221
F 78.009668 58.755884 29.669421
F 71.183068 62.526084 29.522921
F 80.227168 59.943484 30.663221
F 71.191668 62.445684 22.485821
F 82.533468 66.241584 22.357221
F 82.428568 55.943084 30.315721
F 82.551268 63.757484 30.574721
F 73.411968 56.145084 30.551621
F 73.433668 63.912584 30.398521
F 82.457668 66.161884 26.921621
F 84.777368 59.952284 30.557821
F 73.705368 66.386484 22.447621
F 75.717768 60.031284 30.441121
F 78.028068 66.300384 29.514621
F 86.847368 58.497784 29.752621
F 77.998468 56.120684 30.450821
F 78.058268 63.710584 30.482921
F 86.982668 63.592784 23.254921
F 80.143968 59.981284 18.767721
F 86.861568 56.029384 30.536121
F 86.969968 63.688584 25.985021
F 80.000168 54.650384 22.321921
F 80.413968 62.299884 22.456821
F 70.981768 54.576784 22.487421
F 71.018668 60.002584 18.924321
F 80.079868 54.834584 19.562121
F 80.321168 62.550884 19.814721
F 71.267568 62.362684 26.924721
F 71.161868 67.581984 18.867321
F 71.249168 67.473884 26.049721
F 82.440668 58.762484 19.544421
F 75.717768 67.732184 30.441421
F 73.372168 58.683884 19.603621
F 82.527068 56.031784 18.784521
F 82.394968 63.714484 18.727021
F 73.405568 56.111084 18.865621
F 73.453868 63.582184 18.846721
F 84.726268 67.374284 23.328121
F 82.598068 58.486084 22.278621
F 84.834968 67.589184 30.492821
F 73.362768 58.455984 22.357921
F 87.209568 58.671484 22.166221
F 84.674568 59.767284 18.535521
F 86.983668 58.511684 26.965921
F 75.713268 59.826284 18.772421
F 84.629168 54.709884 22.394421
F 84.855068 62.143084 22.248021
F 75.320268 54.751184 22.775221
F 75.714968 62.318084 22.366921
F 84.818068 54.712984 19.624221
F 84.743268 62.414284 19.371021
F 75.377468 54.857984 19.956421
F 75.819268 62.414184 19.489221
F 87.221868 55.968884 23.325921
F 73.580468 66.363584 26.889421
F 71.242968 54.879884 29.752921
F 77.961468 58.498284 19.587921
F 75.799168 67.544684 25.912921
F 82.506768 66.174084 29.570821
F 77.661768 55.904784 18.832221
F 78.195668 63.791384 18.730521
F 80.247268 67.431184 18.775421
F 84.643468 67.564284 26.068021
F 80.135968 67.344584 25.880221
F 77.827868 58.468084 22.314721
F 71.153068 51.950484 23.310321
F 71.288668 52.218084 26.143521
F 84.654668 52.097884 30.581521
F 84.650268 52.367984 26.069321
F 75.659768 52.331384 18.962221
F 80.141268 52.191184 23.185921
F 80.243868 52.179184 30.409721
F 80.297068 52.195484 18.776721
F 75.903068 52.310784 30.606721
F 84.718068 52.208684 18.794721
F 75.603368 52.172084 25.991421
F 80.135468 51.997984 25.954821
F 71.197068 52.271184 30.591021
F 84.748368 52.226384 23.341621
F 71.324368 52.111984 18.737721
F 75.538868 52.079984 23.232621
F 73.607568 56.151284 47.608921
F 80.281668 60.034684 47.857021
F 77.926168 58.781684 44.386821
F 78.031768 66.281984 34.104521
F 71.346068 62.451984 48.738721
F 71.170668 62.563184 36.994321
F 80.227068 52.303484 40.674721
F 80.021068 52.259184 38.037521
F 80.122868 59.775484 33.394621
F 80.293868 60.125984 45.084121
F 71.153568 54.601684 36.797021
F 82.351868 58.619484 48.775921
F 71.030868 67.765184 44.910821
F 86.934468 63.807884 44.864921
F 71.262268 67.625284 33.420521
F 71.264668 59.954284 45.036021
F 82.744468 56.297984 45.264921
F 82.405268 63.802784 45.011421
F 73.622868 56.153584 44.869521
F 73.268268 63.949984 45.081721
F 84.545168 67.785184 33.193221
F 86.959168 58.615784 34.301821
F 86.861968 63.876384 33.122321
F 73.303368 63.756284 33.165421
F 71.171568 52.166584 47.765321
F 84.569668 60.106984 48.075621
F 82.418768 56.029084 47.915221
F 86.674568 66.469384 34.174721
F 77.934168 63.760584 33.149621
F 77.871268 56.054884 33.305021
F 86.890868 58.785884 37.174321
F 77.973168 56.019184 37.958221
F 71.390968 54.774584 44.098521
F 84.667468 60.073184 45.167421
F 76.028068 60.084584 48.009421
F 75.523668 60.166684 45.302421
F 80.120268 52.059184 47.950221
F 84.601868 52.325284 33.389621
F 78.039968 56.055084 40.800121
F 82.431868 66.267984 36.962521
F 75.545968 67.879484 44.982921
F 75.767368 67.616784 33.257521
F 78.117868 56.115184 45.090621
F 77.812168 63.955484 44.948521
F 73.333068 66.370884 44.086021
F 77.984768 63.952084 37.795421
F 87.011368 56.048584 48.035921
F 82.519568 66.255984 34.238821
F 87.106468 66.448884 44.179621
F 77.940168 56.185084 47.763421
F 80.275868 67.731184 37.792521
F 71.051968 62.420784 41.402621
F 80.077968 54.781984 36.840221
F 79.994468 62.360884 36.860321
F 71.326568 54.867984 41.362021
F 71.164668 62.448484 44.254421
F 80.103568 54.745584 34.081421
F 80.209868 62.470984 34.236421
F 73.370168 66.422184 41.302021
F 86.835668 58.711684 44.258621
F 84.826768 67.728884 45.112521
F 82.472868 58.563184 34.152621
F 86.886568 56.093684 37.964221
F 73.463968 58.576984 34.146021
F 86.883568 66.660484 36.921321
F 71.107268 52.010484 37.743921
F 84.579968 67.657984 47.898321
F 78.093868 58.629884 48.979421
F 84.617268 67.708184 37.606921
F 82.395468 58.610984 36.937121
F 71.188968 67.860884 47.649621
F 73.410768 58.811484 37.010221
F 75.675968 52.286484 37.749221
F 71.366068 54.760784 48.586521
F 73.468168 56.067284 33.218121
F 71.185568 59.871284 33.192221
F 84.506468 54.872084 37.064421
F 84.414768 62.651484 36.957821
F 75.514268 54.928284 36.979921
F 75.713668 62.707484 36.915621
F 84.501168 54.975984 34.323721
F 84.751368 62.674384 34.178721
F 75.578568 54.843684 34.252321
F 75.741768 62.468184 34.056221
F 80.342068 67.789984 44.887521
F 71.159268 67.745884 40.322921
F 84.756068 52.247184 48.015121
F 77.808668 58.673584 34.279021
F 77.880968 66.668484 41.180221
F 82.454368 63.874684 47.663421
F 73.639868 58.629684 48.630121
F 71.372568 59.989184 47.832221
F 87.061268 55.976884 40.647521
F 77.887068 58.609384 41.544321
F 86.631168 63.909384 37.765821
F 77.785168 58.665684 37.062821
F 87.033368 58.626084 41.492321
F 80.118968 59.937584 40.679421
F 87.038468 64.009984 47.655421
F 78.028668 66.762684 44.106121
F 80.478168 54.940984 44.450621
F 80.058268 62.823584 44.179621
F 71.276968 59.824384 40.479321
F 86.991368 55.937784 33.331721
F 80.367868 54.885184 41.679921
F 79.970768 62.498684 41.491021
F 77.668268 63.929184 40.574121
F 87.090168 56.251084 45.309721
F 73.399268 63.950184 47.831021
F 80.131468 59.862884 37.880321
F 77.948368 63.924484 47.840121
F 71.264268 54.783984 34.071921
F 75.580968 67.776884 47.785621
F 82.475968 58.632184 41.521121
F 80.193168 67.724984 47.635121
F 73.636668 58.659384 41.433221
F 82.112968 55.963884 37.882621
F 82.077768 63.708284 37.953621
F 73.247368 56.151384 37.690521
F 73.454868 63.815384 37.717621
F 82.511368 55.986784 40.613821
F 82.452768 63.561684 40.677421
F 73.432268 56.112384 40.312921
F 73.163468 63.825684 40.376421
F 80.330468 62.581584 48.756421
F 82.496468 58.770584 44.292921
F 77.960268 66.605684 48.618021
F 73.564468 58.657084 44.022421
F 75.698368 59.908084 33.203521
F 84.719868 59.786084 40.545421
F 71.118668 67.794984 37.646921
F 75.724968 60.073584 40.592121
F 84.919268 55.074684 44.245321
F 84.701568 62.555684 44.096521
F 75.792468 54.878984 44.167121
F 75.496668 62.609884 44.231621
F 84.704868 54.780184 41.625921
F 84.683068 62.286584 41.481821
F 75.742268 54.874384 41.324721
F 75.462768 62.673084 41.371021
F 75.675368 67.688584 37.932321
F 84.616868 60.018684 37.779221
F 86.824068 58.699184 48.904821
F 75.562068 60.183584 37.899621
F 70.978768 59.898884 37.719921
F 75.560368 67.822884 40.568521
F 80.306068 67.488484 33.151021
F 82.280968 66.287384 41.544121
F 82.554268 66.311084 44.239921
F 84.419968 67.616884 40.397321
F 80.274768 67.733984 40.524721
F 78.021468 66.533584 36.851821
F 73.460568 66.316484 34.200021
F 73.589268 66.465584 36.936921
F 84.747268 52.448784 45.310021
F 75.665668 52.224584 33.335621
F 71.166268 62.284184 34.313521
F 75.710368 54.794884 48.767721
F 80.341068 52.337184 45.171221
F 86.840168 66.446184 41.543121
F 71.117268 52.145084 33.248421
F 86.793368 63.832584 40.624921
F 80.029068 52.282684 33.145721
F 84.763468 60.044984 33.338021
F 82.402468 63.699184 33.275621
F 75.817068 62.520084 48.961021
F 75.600568 52.094984 47.893321
F 82.177668 66.319784 48.611821
F 84.655168 54.856084 48.652921
F 84.646368 52.153284 40.848621
F 82.239768 56.010384 33.166921
F 80.123068 54.560684 48.696421
F 84.892968 62.729484 48.679021
F 84.506068 52.106984 37.995421
F 86.907468 66.496884 48.791421
F 75.761868 52.429984 45.182921
F 71.308468 52.354484 40.504821
F 71.099468 52.258084 45.130621
F 73.405868 66.442184 48.782821
F 75.688968 52.361284 40.612521
F 80.127268 54.748984 51.510021
F 80.236768 62.656384 51.585321
F 71.356768 59.991684 55.227121
F 71.167968 60.133184 59.468221
F 84.647468 52.245284 55.055721
F 82.563368 58.691984 51.553221
F 80.180768 67.769384 52.386421
F 73.780868 58.665784 51.558721
F 84.697168 54.764584 51.395721
F 84.771668 62.601184 51.363521
F 75.837868 54.582584 51.415321
F 75.752368 62.636784 51.656521
F 82.538068 66.501084 63.232421
F 82.399168 66.409784 51.440121
F 75.748368 67.674484 62.548821
F 78.070468 58.679884 51.715121
F 87.033668 56.197384 59.850721
F 80.176768 59.822284 55.446521
F 73.503468 66.634284 56.046421
F 86.975368 66.554584 58.953821
F 80.133768 54.969984 58.866021
F 80.226168 62.759884 58.936421
F 71.343668 62.696984 63.345321
F 71.361268 55.011684 63.452121
F 80.210568 54.811884 56.058621
F 80.143568 62.521884 56.089621
F 71.456668 62.627084 51.567321
F 71.139768 62.823584 58.826421
F 71.295568 52.723984 59.589921
F 80.225968 59.916284 52.520621
F 71.514568 60.253984 62.281521
F 80.109968 52.352484 62.434921
F 75.745568 67.878484 52.381021
F 82.603968 58.744784 56.048821
F 84.785368 67.646284 59.769621
F 73.559368 58.657984 56.055521
F 82.518168 56.073184 52.455621
F 82.478568 63.776384 52.361921
F 73.591468 56.085884 52.314821
F 73.531568 63.964184 52.463821
F 82.503168 56.031584 55.412421
F 82.479268 63.822184 55.089721
F 73.663368 56.197284 54.969621
F 73.331068 64.141084 55.144721
F 71.388868 67.898984 59.770721
F 82.438268 58.756184 58.806921
F 71.156668 67.943884 62.386021
F 73.464968 58.819484 58.696421
F 78.015568 66.438084 51.415421
F 84.788568 60.054884 55.087221
F 75.754168 52.251784 59.731821
F 75.798468 60.094084 55.293421
F 84.649968 54.946984 58.846821
F 84.708068 62.510184 58.834121
F 75.437268 54.907784 58.926021
F 75.641668 62.628884 58.837321
F 84.917968 54.860184 56.074321
F 84.682368 62.538684 56.139521
F 75.559168 54.690184 56.257821
F 75.613568 62.841384 56.073721
F 84.914168 52.396184 59.851321
F 84.892868 60.048484 52.385621
F 86.985968 58.620784 63.254421
F 75.982968 60.092284 52.486921
F 84.801068 67.718984 62.475021
F 77.818568 66.258584 63.423921
F 84.767468 67.655184 55.139221
F 77.866368 58.469484 56.182621
F 73.550568 66.496784 58.789321
F 77.847968 66.535584 58.841921
F 77.985468 55.826784 52.584521
F 78.069968 63.922484 52.668121
F 73.439368 66.542384 51.496521
F 80.228768 67.698384 59.665721
F 77.968668 55.838284 55.196521
F 77.940068 64.010584 55.319821
F 84.874668 67.632084 52.463621
F 82.458468 66.391984 58.770921
F 87.158368 66.467784 51.514721
[truncated: 85,132 more chars]
