# Supplementary material for: Molecular-resolution imaging of ice crystallized from liquid water by cryogenic liquid-cell TEM
Source: Nat Commun. 2025 Sep 25;16:8342. doi: 10.1038/s41467-025-62451-0 (PMC12462463; doi:10.1038/s41467-025-62451-0)
Supplement: Supplementary file 9 — Supplementary Data 1 [file 41467_2025_62451_MOESM9_ESM.zip › supercell_4_3_3/2.0/input.xyz]

15327
F15327
F 2.158518 1.286291 2.726977
F 1.396693 1.286291 24.542787
F 0.634868 1.286291 46.358596
F 2.158518 24.439548 2.726977
F 1.396693 24.439548 24.542787
F 0.634868 24.439548 46.358596
F 2.158518 47.592806 2.726977
F 1.396693 47.592806 24.542787
F 0.634868 47.592806 46.358596
F 28.877334 1.286291 3.660019
F 28.115510 1.286291 25.475828
F 27.353685 1.286291 47.291637
F 28.877334 24.439548 3.660019
F 28.115510 24.439548 25.475828
F 27.353685 24.439548 47.291637
F 28.877334 47.592806 3.660019
F 28.115510 47.592806 25.475828
F 27.353685 47.592806 47.291637
F 2.158518 9.004040 2.726977
F 1.396693 9.004040 24.542787
F 0.634868 9.004040 46.358596
F 2.158518 32.157298 2.726977
F 1.396693 32.157298 24.542787
F 0.634868 32.157298 46.358596
F 2.158518 55.310555 2.726977
F 1.396693 55.310555 24.542787
F 0.634868 55.310555 46.358596
F 28.877334 9.004040 3.660019
F 28.115510 9.004040 25.475828
F 27.353685 9.004040 47.291637
F 28.877334 32.157298 3.660019
F 28.115510 32.157298 25.475828
F 27.353685 32.157298 47.291637
F 28.877334 55.310555 3.660019
F 28.115510 55.310555 25.475828
F 27.353685 55.310555 47.291637
F 2.158518 16.721795 2.726977
F 1.396693 16.721795 24.542788
F 0.634868 16.721795 46.358597
F 2.158518 39.875053 2.726977
F 1.396693 39.875053 24.542788
F 0.634868 39.875053 46.358597
F 2.158518 63.028310 2.726977
F 1.396693 63.028310 24.542788
F 0.634868 63.028310 46.358597
F 28.877334 16.721795 3.660019
F 28.115510 16.721795 25.475829
F 27.353685 16.721795 47.291638
F 28.877334 39.875053 3.660019
F 28.115510 39.875053 25.475829
F 27.353685 39.875053 47.291638
F 28.877334 63.028310 3.660019
F 28.115510 63.028310 25.475829
F 27.353685 63.028310 47.291638
F 11.064786 1.286291 3.037991
F 10.302961 1.286291 24.853800
F 9.541136 1.286291 46.669611
F 11.064786 24.439548 3.037991
F 10.302961 24.439548 24.853800
F 9.541136 24.439548 46.669611
F 11.064786 47.592806 3.037991
F 10.302961 47.592806 24.853800
F 9.541136 47.592806 46.669611
F 37.783603 1.286291 3.971033
F 37.021778 1.286291 25.786842
F 36.259953 1.286291 47.602652
F 37.783603 24.439548 3.971033
F 37.021778 24.439548 25.786842
F 36.259953 24.439548 47.602652
F 37.783603 47.592806 3.971033
F 37.021778 47.592806 25.786842
F 36.259953 47.592806 47.602652
F 11.064786 9.004040 3.037991
F 10.302961 9.004040 24.853800
F 9.541136 9.004040 46.669611
F 11.064786 32.157298 3.037991
F 10.302961 32.157298 24.853800
F 9.541136 32.157298 46.669611
F 11.064786 55.310555 3.037991
F 10.302961 55.310555 24.853800
F 9.541136 55.310555 46.669611
F 37.783603 9.004040 3.971033
F 37.021778 9.004040 25.786842
F 36.259953 9.004040 47.602652
F 37.783603 32.157298 3.971033
F 37.021778 32.157298 25.786842
F 36.259953 32.157298 47.602652
F 37.783603 55.310555 3.971033
F 37.021778 55.310555 25.786842
F 36.259953 55.310555 47.602652
F 11.064786 16.721795 3.037992
F 10.302961 16.721795 24.853801
F 9.541136 16.721795 46.669611
F 11.064786 39.875053 3.037992
F 10.302961 39.875053 24.853801
F 9.541136 39.875053 46.669611
F 11.064786 63.028310 3.037992
F 10.302961 63.028310 24.853801
F 9.541136 63.028310 46.669611
F 37.783603 16.721795 3.971034
F 37.021778 16.721795 25.786843
F 36.259953 16.721795 47.602652
F 37.783603 39.875053 3.971034
F 37.021778 39.875053 25.786843
F 36.259953 39.875053 47.602652
F 37.783603 63.028310 3.971034
F 37.021778 63.028310 25.786843
F 36.259953 63.028310 47.602652
F 19.971060 1.286290 3.349006
F 19.209235 1.286290 25.164815
F 18.447410 1.286290 46.980625
F 19.971060 24.439547 3.349006
F 19.209235 24.439547 25.164815
F 18.447410 24.439547 46.980625
F 19.971060 47.592805 3.349006
F 19.209235 47.592805 25.164815
F 18.447410 47.592805 46.980625
F 46.689878 1.286290 4.282048
F 45.928053 1.286290 26.097857
F 45.166228 1.286290 47.913667
F 46.689878 24.439547 4.282048
F 45.928053 24.439547 26.097857
F 45.166228 24.439547 47.913667
F 46.689878 47.592805 4.282048
F 45.928053 47.592805 26.097857
F 45.166228 47.592805 47.913667
F 19.971060 9.004039 3.349006
F 19.209235 9.004039 25.164815
F 18.447410 9.004039 46.980625
F 19.971060 32.157297 3.349006
F 19.209235 32.157297 25.164815
F 18.447410 32.157297 46.980625
F 19.971060 55.310554 3.349006
F 19.209235 55.310554 25.164815
F 18.447410 55.310554 46.980625
F 46.689878 9.004039 4.282048
F 45.928053 9.004039 26.097857
F 45.166228 9.004039 47.913667
F 46.689878 32.157297 4.282048
F 45.928053 32.157297 26.097857
F 45.166228 32.157297 47.913667
F 46.689878 55.310554 4.282048
F 45.928053 55.310554 26.097857
F 45.166228 55.310554 47.913667
F 19.971060 16.721795 3.349007
F 19.209235 16.721795 25.164816
F 18.447410 16.721795 46.980625
F 19.971060 39.875052 3.349007
F 19.209235 39.875052 25.164816
F 18.447410 39.875052 46.980625
F 19.971060 63.028310 3.349007
F 19.209235 63.028310 25.164816
F 18.447410 63.028310 46.980625
F 46.689878 16.721795 4.282049
F 45.928053 16.721795 26.097858
F 45.166228 16.721795 47.913667
F 46.689878 39.875052 4.282049
F 45.928053 39.875052 26.097858
F 45.166228 39.875052 47.913667
F 46.689878 63.028310 4.282049
F 45.928053 63.028310 26.097858
F 45.166228 63.028310 47.913667
F 2.031533 3.858875 6.362944
F 1.269708 3.858875 28.178755
F 0.507883 3.858875 49.994564
F 2.031533 27.012132 6.362944
F 1.269708 27.012132 28.178755
F 0.507883 27.012132 49.994564
F 2.031533 50.165390 6.362944
F 1.269708 50.165390 28.178755
F 0.507883 50.165390 49.994564
F 28.750350 3.858875 7.295986
F 27.988525 3.858875 29.111796
F 27.226700 3.858875 50.927606
F 28.750350 27.012132 7.295986
F 27.988525 27.012132 29.111796
F 27.226700 27.012132 50.927606
F 28.750350 50.165390 7.295986
F 27.988525 50.165390 29.111796
F 27.226700 50.165390 50.927606
F 2.031533 11.576625 6.362944
F 1.269708 11.576625 28.178755
F 0.507883 11.576625 49.994564
F 2.031533 34.729882 6.362944
F 1.269708 34.729882 28.178755
F 0.507883 34.729882 49.994564
F 2.031533 57.883140 6.362944
F 1.269708 57.883140 28.178755
F 0.507883 57.883140 49.994564
F 28.750350 11.576625 7.295986
F 27.988525 11.576625 29.111796
F 27.226700 11.576625 50.927606
F 28.750350 34.729882 7.295986
F 27.988525 34.729882 29.111796
F 27.226700 34.729882 50.927606
F 28.750350 57.883140 7.295986
F 27.988525 57.883140 29.111796
F 27.226700 57.883140 50.927606
F 2.031533 19.294380 6.362945
F 1.269708 19.294380 28.178755
F 0.507883 19.294380 49.994565
F 2.031533 42.447638 6.362945
F 1.269708 42.447638 28.178755
F 0.507883 42.447638 49.994565
F 2.031533 65.600895 6.362945
F 1.269708 65.600895 28.178755
F 0.507883 65.600895 49.994565
F 28.750350 19.294380 7.295987
F 27.988525 19.294380 29.111796
F 27.226700 19.294380 50.927607
F 28.750350 42.447638 7.295987
F 27.988525 42.447638 29.111796
F 27.226700 42.447638 50.927607
F 28.750350 65.600895 7.295987
F 27.988525 65.600895 29.111796
F 27.226700 65.600895 50.927607
F 10.937799 3.858875 6.673959
F 10.175974 3.858875 28.489768
F 9.414149 3.858875 50.305578
F 10.937799 27.012133 6.673959
F 10.175974 27.012133 28.489768
F 9.414149 27.012133 50.305578
F 10.937799 50.165390 6.673959
F 10.175974 50.165390 28.489768
F 9.414149 50.165390 50.305578
F 37.656617 3.858875 7.607001
F 36.894792 3.858875 29.422810
F 36.132967 3.858875 51.238619
F 37.656617 27.012133 7.607001
F 36.894792 27.012133 29.422810
F 36.132967 27.012133 51.238619
F 37.656617 50.165390 7.607001
F 36.894792 50.165390 29.422810
F 36.132967 50.165390 51.238619
F 10.937799 11.576625 6.673959
F 10.175974 11.576625 28.489768
F 9.414149 11.576625 50.305579
F 10.937799 34.729883 6.673959
F 10.175974 34.729883 28.489768
F 9.414149 34.729883 50.305579
F 10.937799 57.883140 6.673959
F 10.175974 57.883140 28.489768
F 9.414149 57.883140 50.305579
F 37.656617 11.576625 7.607001
F 36.894792 11.576625 29.422810
F 36.132967 11.576625 51.238620
F 37.656617 34.729883 7.607001
F 36.894792 34.729883 29.422810
F 36.132967 34.729883 51.238620
F 37.656617 57.883140 7.607001
F 36.894792 57.883140 29.422810
F 36.132967 57.883140 51.238620
F 10.937799 19.294380 6.673959
F 10.175974 19.294380 28.489769
F 9.414149 19.294380 50.305579
F 10.937799 42.447638 6.673959
F 10.175974 42.447638 28.489769
F 9.414149 42.447638 50.305579
F 10.937799 65.600896 6.673959
F 10.175974 65.600896 28.489769
F 9.414149 65.600896 50.305579
F 37.656617 19.294380 7.607001
F 36.894792 19.294380 29.422811
F 36.132967 19.294380 51.238620
F 37.656617 42.447638 7.607001
F 36.894792 42.447638 29.422811
F 36.132967 42.447638 51.238620
F 37.656617 65.600896 7.607001
F 36.894792 65.600896 29.422811
F 36.132967 65.600896 51.238620
F 19.844076 3.858876 6.984974
F 19.082252 3.858876 28.800783
F 18.320427 3.858876 50.616593
F 19.844076 27.012134 6.984974
F 19.082252 27.012134 28.800783
F 18.320427 27.012134 50.616593
F 19.844076 50.165391 6.984974
F 19.082252 50.165391 28.800783
F 18.320427 50.165391 50.616593
F 46.562893 3.858876 7.918016
F 45.801068 3.858876 29.733825
F 45.039243 3.858876 51.549634
F 46.562893 27.012134 7.918016
F 45.801068 27.012134 29.733825
F 45.039243 27.012134 51.549634
F 46.562893 50.165391 7.918016
F 45.801068 50.165391 29.733825
F 45.039243 50.165391 51.549634
F 19.844076 11.576626 6.984974
F 19.082252 11.576626 28.800783
F 18.320427 11.576626 50.616594
F 19.844076 34.729884 6.984974
F 19.082252 34.729884 28.800783
F 18.320427 34.729884 50.616594
F 19.844076 57.883141 6.984974
F 19.082252 57.883141 28.800783
F 18.320427 57.883141 50.616594
F 46.562893 11.576626 7.918016
F 45.801068 11.576626 29.733825
F 45.039243 11.576626 51.549635
F 46.562893 34.729884 7.918016
F 45.801068 34.729884 29.733825
F 45.039243 34.729884 51.549635
F 46.562893 57.883141 7.918016
F 45.801068 57.883141 29.733825
F 45.039243 57.883141 51.549635
F 19.844076 19.294382 6.984974
F 19.082251 19.294382 28.800784
F 18.320427 19.294382 50.616594
F 19.844076 42.447639 6.984974
F 19.082251 42.447639 28.800784
F 18.320427 42.447639 50.616594
F 19.844076 65.600897 6.984974
F 19.082251 65.600897 28.800784
F 18.320427 65.600897 50.616594
F 46.562893 19.294382 7.918016
F 45.801068 19.294382 29.733826
F 45.039243 19.294382 51.549635
F 46.562893 42.447639 7.918016
F 45.801068 42.447639 29.733826
F 45.039243 42.447639 51.549635
F 46.562893 65.600897 7.918016
F 45.801068 65.600897 29.733826
F 45.039243 65.600897 51.549635
F 2.126773 3.858875 3.635970
F 1.364948 3.858875 25.451779
F 0.603123 3.858875 47.267590
F 2.126773 27.012133 3.635970
F 1.364948 27.012133 25.451779
F 0.603123 27.012133 47.267590
F 2.126773 50.165390 3.635970
F 1.364948 50.165390 25.451779
F 0.603123 50.165390 47.267590
F 28.845590 3.858875 4.569012
F 28.083765 3.858875 26.384821
F 27.321940 3.858875 48.200631
F 28.845590 27.012133 4.569012
F 28.083765 27.012133 26.384821
F 27.321940 27.012133 48.200631
F 28.845590 50.165390 4.569012
F 28.083765 50.165390 26.384821
F 27.321940 50.165390 48.200631
F 2.126773 11.576625 3.635970
F 1.364948 11.576625 25.451779
F 0.603123 11.576625 47.267590
F 2.126773 34.729883 3.635970
F 1.364948 34.729883 25.451779
F 0.603123 34.729883 47.267590
F 2.126773 57.883140 3.635970
F 1.364948 57.883140 25.451779
F 0.603123 57.883140 47.267590
F 28.845590 11.576625 4.569012
F 28.083765 11.576625 26.384821
F 27.321940 11.576625 48.200631
F 28.845590 34.729883 4.569012
F 28.083765 34.729883 26.384821
F 27.321940 34.729883 48.200631
F 28.845590 57.883140 4.569012
F 28.083765 57.883140 26.384821
F 27.321940 57.883140 48.200631
F 2.126773 19.294381 3.635969
F 1.364948 19.294381 25.451779
F 0.603123 19.294381 47.267589
F 2.126773 42.447638 3.635969
F 1.364948 42.447638 25.451779
F 0.603123 42.447638 47.267589
F 2.126773 65.600896 3.635969
F 1.364948 65.600896 25.451779
F 0.603123 65.600896 47.267589
F 28.845590 19.294381 4.569011
F 28.083765 19.294381 26.384821
F 27.321940 19.294381 48.200630
F 28.845590 42.447638 4.569011
F 28.083765 42.447638 26.384821
F 27.321940 42.447638 48.200630
F 28.845590 65.600896 4.569011
F 28.083765 65.600896 26.384821
F 27.321940 65.600896 48.200630
F 11.033040 3.858875 3.946984
F 10.271215 3.858875 25.762793
F 9.509391 3.858875 47.578603
F 11.033040 27.012133 3.946984
F 10.271215 27.012133 25.762793
F 9.509391 27.012133 47.578603
F 11.033040 50.165390 3.946984
F 10.271215 50.165390 25.762793
F 9.509391 50.165390 47.578603
F 37.751858 3.858875 4.880025
F 36.990033 3.858875 26.695835
F 36.228208 3.858875 48.511645
F 37.751858 27.012133 4.880025
F 36.990033 27.012133 26.695835
F 36.228208 27.012133 48.511645
F 37.751858 50.165390 4.880025
F 36.990033 50.165390 26.695835
F 36.228208 50.165390 48.511645
F 11.033040 11.576625 3.946984
F 10.271215 11.576625 25.762793
F 9.509391 11.576625 47.578602
F 11.033040 34.729883 3.946984
F 10.271215 34.729883 25.762793
F 9.509391 34.729883 47.578602
F 11.033040 57.883140 3.946984
F 10.271215 57.883140 25.762793
F 9.509391 57.883140 47.578602
F 37.751858 11.576625 4.880025
F 36.990033 11.576625 26.695835
F 36.228208 11.576625 48.511644
F 37.751858 34.729883 4.880025
F 36.990033 34.729883 26.695835
F 36.228208 34.729883 48.511644
F 37.751858 57.883140 4.880025
F 36.990033 57.883140 26.695835
F 36.228208 57.883140 48.511644
F 11.033040 19.294381 3.946983
F 10.271215 19.294381 25.762793
F 9.509391 19.294381 47.578602
F 11.033040 42.447638 3.946983
F 10.271215 42.447638 25.762793
F 9.509391 42.447638 47.578602
F 11.033040 65.600896 3.946983
F 10.271215 65.600896 25.762793
F 9.509391 65.600896 47.578602
F 37.751858 19.294381 4.880024
F 36.990033 19.294381 26.695835
F 36.228208 19.294381 48.511644
F 37.751858 42.447638 4.880024
F 36.990033 42.447638 26.695835
F 36.228208 42.447638 48.511644
F 37.751858 65.600896 4.880024
F 36.990033 65.600896 26.695835
F 36.228208 65.600896 48.511644
F 19.939317 3.858876 4.257997
F 19.177492 3.858876 26.073806
F 18.415667 3.858876 47.889616
F 19.939317 27.012133 4.257997
F 19.177492 27.012133 26.073806
F 18.415667 27.012133 47.889616
F 19.939317 50.165391 4.257997
F 19.177492 50.165391 26.073806
F 18.415667 50.165391 47.889616
F 46.658133 3.858876 5.191038
F 45.896308 3.858876 27.006848
F 45.134483 3.858876 48.822658
F 46.658133 27.012133 5.191038
F 45.896308 27.012133 27.006848
F 45.134483 27.012133 48.822658
F 46.658133 50.165391 5.191038
F 45.896308 50.165391 27.006848
F 45.134483 50.165391 48.822658
F 19.939317 11.576626 4.257997
F 19.177492 11.576626 26.073806
F 18.415667 11.576626 47.889615
F 19.939317 34.729883 4.257997
F 19.177492 34.729883 26.073806
F 18.415667 34.729883 47.889615
F 19.939317 57.883141 4.257997
F 19.177492 57.883141 26.073806
F 18.415667 57.883141 47.889615
F 46.658133 11.576626 5.191038
F 45.896308 11.576626 27.006848
F 45.134484 11.576626 48.822657
F 46.658133 34.729883 5.191038
F 45.896308 34.729883 27.006848
F 45.134484 34.729883 48.822657
F 46.658133 57.883141 5.191038
F 45.896308 57.883141 27.006848
F 45.134484 57.883141 48.822657
F 19.939317 19.294381 4.257996
F 19.177492 19.294381 26.073806
F 18.415667 19.294381 47.889615
F 19.939317 42.447639 4.257996
F 19.177492 42.447639 26.073806
F 18.415667 42.447639 47.889615
F 19.939317 65.600896 4.257996
F 19.177492 65.600896 26.073806
F 18.415667 65.600896 47.889615
F 46.658133 19.294381 5.191037
F 45.896308 19.294381 27.006848
F 45.134484 19.294381 48.822657
F 46.658133 42.447639 5.191037
F 45.896308 42.447639 27.006848
F 45.134484 42.447639 48.822657
F 46.658133 65.600896 5.191037
F 45.896308 65.600896 27.006848
F 45.134484 65.600896 48.822657
F 2.253734 1.286291 0.000001
F 1.491909 1.286291 21.815811
F 0.730084 1.286291 43.631621
F 2.253734 24.439549 0.000001
F 1.491909 24.439549 21.815811
F 0.730084 24.439549 43.631621
F 2.253734 47.592806 0.000001
F 1.491909 47.592806 21.815811
F 0.730084 47.592806 43.631621
F 28.972551 1.286291 0.933043
F 28.210726 1.286291 22.748853
F 27.448901 1.286291 44.564662
F 28.972551 24.439549 0.933043
F 28.210726 24.439549 22.748853
F 27.448901 24.439549 44.564662
F 28.972551 47.592806 0.933043
F 28.210726 47.592806 22.748853
F 27.448901 47.592806 44.564662
F 2.253734 9.004040 0.000001
F 1.491909 9.004040 21.815811
F 0.730084 9.004040 43.631621
F 2.253734 32.157298 0.000001
F 1.491909 32.157298 21.815811
F 0.730084 32.157298 43.631621
F 2.253734 55.310555 0.000001
F 1.491909 55.310555 21.815811
F 0.730084 55.310555 43.631621
F 28.972551 9.004040 0.933043
F 28.210726 9.004040 22.748853
F 27.448901 9.004040 44.564662
F 28.972551 32.157298 0.933043
F 28.210726 32.157298 22.748853
F 27.448901 32.157298 44.564662
F 28.972551 55.310555 0.933043
F 28.210726 55.310555 22.748853
F 27.448901 55.310555 44.564662
F 2.253734 16.721796 0.000000
F 1.491909 16.721796 21.815810
F 0.730084 16.721796 43.631620
F 2.253734 39.875053 0.000000
F 1.491909 39.875053 21.815810
F 0.730084 39.875053 43.631620
F 2.253734 63.028311 0.000000
F 1.491909 63.028311 21.815810
F 0.730084 63.028311 43.631620
F 28.972551 16.721796 0.933042
F 28.210726 16.721796 22.748852
F 27.448901 16.721796 44.564661
F 28.972551 39.875053 0.933042
F 28.210726 39.875053 22.748852
F 27.448901 39.875053 44.564661
F 28.972551 63.028311 0.933042
F 28.210726 63.028311 22.748852
F 27.448901 63.028311 44.564661
F 11.160001 1.286291 0.311015
F 10.398176 1.286291 22.126825
F 9.636351 1.286291 43.942634
F 11.160001 24.439548 0.311015
F 10.398176 24.439548 22.126825
F 9.636351 24.439548 43.942634
F 11.160001 47.592806 0.311015
F 10.398176 47.592806 22.126825
F 9.636351 47.592806 43.942634
F 37.878818 1.286291 1.244056
F 37.116993 1.286291 23.059867
F 36.355168 1.286291 44.875676
F 37.878818 24.439548 1.244056
F 37.116993 24.439548 23.059867
F 36.355168 24.439548 44.875676
F 37.878818 47.592806 1.244056
F 37.116993 47.592806 23.059867
F 36.355168 47.592806 44.875676
F 11.160001 9.004040 0.311015
F 10.398176 9.004040 22.126825
F 9.636351 9.004040 43.942634
F 11.160001 32.157298 0.311015
F 10.398176 32.157298 22.126825
F 9.636351 32.157298 43.942634
F 11.160001 55.310555 0.311015
F 10.398176 55.310555 22.126825
F 9.636351 55.310555 43.942634
F 37.878818 9.004040 1.244056
F 37.116993 9.004040 23.059867
F 36.355168 9.004040 44.875676
F 37.878818 32.157298 1.244056
F 37.116993 32.157298 23.059867
F 36.355168 32.157298 44.875676
F 37.878818 55.310555 1.244056
F 37.116993 55.310555 23.059867
F 36.355168 55.310555 44.875676
F 11.160001 16.721795 0.311014
F 10.398176 16.721795 22.126824
F 9.636351 16.721795 43.942633
F 11.160001 39.875053 0.311014
F 10.398176 39.875053 22.126824
F 9.636351 39.875053 43.942633
F 11.160001 63.028310 0.311014
F 10.398176 63.028310 22.126824
F 9.636351 63.028310 43.942633
F 37.878818 16.721795 1.244055
F 37.116993 16.721795 23.059866
F 36.355168 16.721795 44.875675
F 37.878818 39.875053 1.244055
F 37.116993 39.875053 23.059866
F 36.355168 39.875053 44.875675
F 37.878818 63.028310 1.244055
F 37.116993 63.028310 23.059866
F 36.355168 63.028310 44.875675
F 20.066276 1.286290 0.622028
F 19.304451 1.286290 22.437837
F 18.542627 1.286290 44.253647
F 20.066276 24.439547 0.622028
F 19.304451 24.439547 22.437837
F 18.542627 24.439547 44.253647
F 20.066276 47.592805 0.622028
F 19.304451 47.592805 22.437837
F 18.542627 47.592805 44.253647
F 46.785094 1.286290 1.555069
F 46.023269 1.286290 23.370879
F 45.261444 1.286290 45.186689
F 46.785094 24.439547 1.555069
F 46.023269 24.439547 23.370879
F 45.261444 24.439547 45.186689
F 46.785094 47.592805 1.555069
F 46.023269 47.592805 23.370879
F 45.261444 47.592805 45.186689
F 20.066276 9.004039 0.622028
F 19.304451 9.004039 22.437837
F 18.542627 9.004039 44.253647
F 20.066276 32.157296 0.622028
F 19.304451 32.157296 22.437837
F 18.542627 32.157296 44.253647
F 20.066276 55.310554 0.622028
F 19.304451 55.310554 22.437837
F 18.542627 55.310554 44.253647
F 46.785094 9.004039 1.555069
F 46.023269 9.004039 23.370879
F 45.261444 9.004039 45.186689
F 46.785094 32.157296 1.555069
F 46.023269 32.157296 23.370879
F 45.261444 32.157296 45.186689
F 46.785094 55.310554 1.555069
F 46.023269 55.310554 23.370879
F 45.261444 55.310554 45.186689
F 20.066276 16.721794 0.622027
F 19.304451 16.721794 22.437837
F 18.542627 16.721794 44.253646
F 20.066276 39.875052 0.622027
F 19.304451 39.875052 22.437837
F 18.542627 39.875052 44.253646
F 20.066276 63.028309 0.622027
F 19.304451 63.028309 22.437837
F 18.542627 63.028309 44.253646
F 46.785094 16.721794 1.555068
F 46.023269 16.721794 23.370879
F 45.261444 16.721794 45.186688
F 46.785094 39.875052 1.555068
F 46.023269 39.875052 23.370879
F 45.261444 39.875052 45.186688
F 46.785094 63.028309 1.555068
F 46.023269 63.028309 23.370879
F 45.261444 63.028309 45.186688
F 4.353342 7.717750 3.713724
F 3.591517 7.717750 25.529533
F 2.829692 7.717750 47.345343
F 4.353342 30.871007 3.713724
F 3.591517 30.871007 25.529533
F 2.829692 30.871007 47.345343
F 4.353342 54.024265 3.713724
F 3.591517 54.024265 25.529533
F 2.829692 54.024265 47.345343
F 31.072159 7.717750 4.646765
F 30.310334 7.717750 26.462574
F 29.548509 7.717750 48.278385
F 31.072159 30.871007 4.646765
F 30.310334 30.871007 26.462574
F 29.548509 30.871007 48.278385
F 31.072159 54.024265 4.646765
F 30.310334 54.024265 26.462574
F 29.548509 54.024265 48.278385
F 4.353342 15.435503 3.713723
F 3.591517 15.435503 25.529532
F 2.829692 15.435503 47.345342
F 4.353342 38.588760 3.713723
F 3.591517 38.588760 25.529532
F 2.829692 38.588760 47.345342
F 4.353342 61.742018 3.713723
F 3.591517 61.742018 25.529532
F 2.829692 61.742018 47.345342
F 31.072159 15.435503 4.646764
F 30.310334 15.435503 26.462573
F 29.548509 15.435503 48.278384
F 31.072159 38.588760 4.646764
F 30.310334 38.588760 26.462573
F 29.548509 38.588760 48.278384
F 31.072159 61.742018 4.646764
F 30.310334 61.742018 26.462573
F 29.548509 61.742018 48.278384
F 4.353342 0.000000 3.713724
F 3.591517 0.000000 25.529533
F 2.829692 0.000000 47.345343
F 4.353342 23.153258 3.713724
F 3.591517 23.153258 25.529533
F 2.829692 23.153258 47.345343
F 4.353342 46.306515 3.713724
F 3.591517 46.306515 25.529533
F 2.829692 46.306515 47.345343
F 31.072159 0.000000 4.646765
F 30.310334 0.000000 26.462574
F 29.548509 0.000000 48.278385
F 31.072159 23.153258 4.646765
F 30.310334 23.153258 26.462574
F 29.548509 23.153258 48.278385
F 31.072159 46.306515 4.646765
F 30.310334 46.306515 26.462574
F 29.548509 46.306515 48.278385
F 13.259611 7.717750 4.024737
F 12.497786 7.717750 25.840547
F 11.735961 7.717750 47.656357
F 13.259611 30.871007 4.024737
F 12.497786 30.871007 25.840547
F 11.735961 30.871007 47.656357
F 13.259611 54.024265 4.024737
F 12.497786 54.024265 25.840547
F 11.735961 54.024265 47.656357
F 39.978428 7.717750 4.957779
F 39.216603 7.717750 26.773588
F 38.454778 7.717750 48.589399
F 39.978428 30.871007 4.957779
F 39.216603 30.871007 26.773588
F 38.454778 30.871007 48.589399
F 39.978428 54.024265 4.957779
F 39.216603 54.024265 26.773588
F 38.454778 54.024265 48.589399
F 13.259611 15.435502 4.024736
F 12.497786 15.435502 25.840546
F 11.735961 15.435502 47.656356
F 13.259611 38.588760 4.024736
F 12.497786 38.588760 25.840546
F 11.735961 38.588760 47.656356
F 13.259611 61.742017 4.024736
F 12.497786 61.742017 25.840546
F 11.735961 61.742017 47.656356
F 39.978428 15.435502 4.957778
F 39.216603 15.435502 26.773587
F 38.454778 15.435502 48.589398
F 39.978428 38.588760 4.957778
F 39.216603 38.588760 26.773587
F 38.454778 38.588760 48.589398
F 39.978428 61.742017 4.957778
F 39.216603 61.742017 26.773587
F 38.454778 61.742017 48.589398
F 13.259611 0.000000 4.024737
F 12.497786 0.000000 25.840547
F 11.735961 0.000000 47.656357
F 13.259611 23.153258 4.024737
F 12.497786 23.153258 25.840547
F 11.735961 23.153258 47.656357
F 13.259611 46.306515 4.024737
F 12.497786 46.306515 25.840547
F 11.735961 46.306515 47.656357
F 39.978428 0.000000 4.957779
F 39.216603 0.000000 26.773588
F 38.454778 0.000000 48.589399
F 39.978428 23.153258 4.957779
F 39.216603 23.153258 26.773588
F 38.454778 23.153258 48.589399
F 39.978428 46.306515 4.957779
F 39.216603 46.306515 26.773588
F 38.454778 46.306515 48.589399
F 22.165887 7.717750 4.335750
F 21.404062 7.717750 26.151560
F 20.642238 7.717750 47.967370
F 22.165887 30.871008 4.335750
F 21.404062 30.871008 26.151560
F 20.642238 30.871008 47.967370
F 22.165887 54.024265 4.335750
F 21.404062 54.024265 26.151560
F 20.642238 54.024265 47.967370
F 48.884704 7.717750 5.268792
F 48.122879 7.717750 27.084601
F 47.361054 7.717750 48.900412
F 48.884704 30.871008 5.268792
F 48.122879 30.871008 27.084601
F 47.361054 30.871008 48.900412
F 48.884704 54.024265 5.268792
F 48.122879 54.024265 27.084601
F 47.361054 54.024265 48.900412
F 22.165887 15.435503 4.335749
F 21.404063 15.435503 26.151559
F 20.642238 15.435503 47.967369
F 22.165887 38.588760 4.335749
F 21.404063 38.588760 26.151559
F 20.642238 38.588760 47.967369
F 22.165887 61.742018 4.335749
F 21.404063 61.742018 26.151559
F 20.642238 61.742018 47.967369
F 48.884704 15.435503 5.268791
F 48.122879 15.435503 27.084600
F 47.361054 15.435503 48.900411
F 48.884704 38.588760 5.268791
F 48.122879 38.588760 27.084600
F 47.361054 38.588760 48.900411
F 48.884704 61.742018 5.268791
F 48.122879 61.742018 27.084600
F 47.361054 61.742018 48.900411
F 22.165887 0.000001 4.335750
F 21.404062 0.000001 26.151560
F 20.642238 0.000001 47.967370
F 22.165887 23.153258 4.335750
F 21.404062 23.153258 26.151560
F 20.642238 23.153258 47.967370
F 22.165887 46.306516 4.335750
F 21.404062 46.306516 26.151560
F 20.642238 46.306516 47.967370
F 48.884704 0.000001 5.268792
F 48.122879 0.000001 27.084601
F 47.361054 0.000001 48.900412
F 48.884704 23.153258 5.268792
F 48.122879 23.153258 27.084601
F 47.361054 23.153258 48.900412
F 48.884704 46.306516 5.268792
F 48.122879 46.306516 27.084601
F 47.361054 46.306516 48.900412
F 4.480299 5.145166 0.077755
F 3.718474 5.145166 21.893565
F 2.956649 5.145166 43.709374
F 4.480299 28.298423 0.077755
F 3.718474 28.298423 21.893565
F 2.956649 28.298423 43.709374
F 4.480299 51.451681 0.077755
F 3.718474 51.451681 21.893565
F 2.956649 51.451681 43.709374
F 31.199115 5.145166 1.010797
F 30.437290 5.145166 22.826606
F 29.675466 5.145166 44.642416
F 31.199115 28.298423 1.010797
F 30.437290 28.298423 22.826606
F 29.675466 28.298423 44.642416
F 31.199115 51.451681 1.010797
F 30.437290 51.451681 22.826606
F 29.675466 51.451681 44.642416
F 4.480299 12.862918 0.077754
F 3.718474 12.862918 21.893564
F 2.956649 12.862918 43.709373
F 4.480299 36.016175 0.077754
F 3.718474 36.016175 21.893564
F 2.956649 36.016175 43.709373
F 4.480299 59.169433 0.077754
F 3.718474 59.169433 21.893564
F 2.956649 59.169433 43.709373
F 31.199115 12.862918 1.010796
F 30.437291 12.862918 22.826605
F 29.675466 12.862918 44.642415
F 31.199115 36.016175 1.010796
F 30.437291 36.016175 22.826605
F 29.675466 36.016175 44.642415
F 31.199115 59.169433 1.010796
F 30.437291 59.169433 22.826605
F 29.675466 59.169433 44.642415
F 4.480299 20.580673 0.077754
F 3.718474 20.580673 21.893565
F 2.956649 20.580673 43.709374
F 4.480299 43.733931 0.077754
F 3.718474 43.733931 21.893565
F 2.956649 43.733931 43.709374
F 4.480299 66.887188 0.077754
F 3.718474 66.887188 21.893565
F 2.956649 66.887188 43.709374
F 31.199115 20.580673 1.010796
F 30.437290 20.580673 22.826606
F 29.675466 20.580673 44.642416
F 31.199115 43.733931 1.010796
F 30.437290 43.733931 22.826606
F 29.675466 43.733931 44.642416
F 31.199115 66.887188 1.010796
F 30.437290 66.887188 22.826606
F 29.675466 66.887188 44.642416
F 13.386567 5.145165 0.388768
F 12.624742 5.145165 22.204577
F 11.862917 5.145165 44.020388
F 13.386567 28.298422 0.388768
F 12.624742 28.298422 22.204577
F 11.862917 28.298422 44.020388
F 13.386567 51.451680 0.388768
F 12.624742 51.451680 22.204577
F 11.862917 51.451680 44.020388
F 40.105384 5.145165 1.321810
F 39.343559 5.145165 23.137619
F 38.581734 5.145165 44.953429
F 40.105384 28.298422 1.321810
F 39.343559 28.298422 23.137619
F 38.581734 28.298422 44.953429
F 40.105384 51.451680 1.321810
F 39.343559 51.451680 23.137619
F 38.581734 51.451680 44.953429
F 13.386567 12.862917 0.388767
F 12.624742 12.862917 22.204576
F 11.862917 12.862917 44.020387
F 13.386567 36.016174 0.388767
F 12.624742 36.016174 22.204576
F 11.862917 36.016174 44.020387
F 13.386567 59.169432 0.388767
F 12.624742 59.169432 22.204576
F 11.862917 59.169432 44.020387
F 40.105384 12.862917 1.321809
F 39.343559 12.862917 23.137618
F 38.581734 12.862917 44.953428
F 40.105384 36.016174 1.321809
F 39.343559 36.016174 23.137618
F 38.581734 36.016174 44.953428
F 40.105384 59.169432 1.321809
F 39.343559 59.169432 23.137618
F 38.581734 59.169432 44.953428
F 13.386567 20.580672 0.388768
F 12.624742 20.580672 22.204577
F 11.862917 20.580672 44.020388
F 13.386567 43.733930 0.388768
F 12.624742 43.733930 22.204577
F 11.862917 43.733930 44.020388
F 13.386567 66.887187 0.388768
F 12.624742 66.887187 22.204577
F 11.862917 66.887187 44.020388
F 40.105384 20.580672 1.321810
F 39.343559 20.580672 23.137619
F 38.581734 20.580672 44.953429
F 40.105384 43.733930 1.321810
F 39.343559 43.733930 23.137619
F 38.581734 43.733930 44.953429
F 40.105384 66.887187 1.321810
F 39.343559 66.887187 23.137619
F 38.581734 66.887187 44.953429
F 22.292845 5.145164 0.699781
F 21.531020 5.145164 22.515591
F 20.769195 5.145164 44.331401
F 22.292845 28.298422 0.699781
F 21.531020 28.298422 22.515591
F 20.769195 28.298422 44.331401
F 22.292845 51.451679 0.699781
F 21.531020 51.451679 22.515591
F 20.769195 51.451679 44.331401
F 49.011662 5.145164 1.632823
F 48.249837 5.145164 23.448633
F 47.488012 5.145164 45.264442
F 49.011662 28.298422 1.632823
F 48.249837 28.298422 23.448633
F 47.488012 28.298422 45.264442
F 49.011662 51.451679 1.632823
F 48.249837 51.451679 23.448633
F 47.488012 51.451679 45.264442
F 22.292845 12.862916 0.699781
F 21.531020 12.862916 22.515590
F 20.769195 12.862916 44.331400
F 22.292845 36.016174 0.699781
F 21.531020 36.016174 22.515590
F 20.769195 36.016174 44.331400
F 22.292845 59.169431 0.699781
F 21.531020 59.169431 22.515590
F 20.769195 59.169431 44.331400
F 49.011662 12.862916 1.632823
F 48.249837 12.862916 23.448632
F 47.488012 12.862916 45.264441
F 49.011662 36.016174 1.632823
F 48.249837 36.016174 23.448632
F 47.488012 36.016174 45.264441
F 49.011662 59.169431 1.632823
F 48.249837 59.169431 23.448632
F 47.488012 59.169431 45.264441
F 22.292845 20.580672 0.699781
F 21.531020 20.580672 22.515591
F 20.769195 20.580672 44.331401
F 22.292845 43.733929 0.699781
F 21.531020 43.733929 22.515591
F 20.769195 43.733929 44.331401
F 22.292845 66.887187 0.699781
F 21.531020 66.887187 22.515591
F 20.769195 66.887187 44.331401
F 49.011662 20.580672 1.632823
F 48.249837 20.580672 23.448633
F 47.488012 20.580672 45.264442
F 49.011662 43.733929 1.632823
F 48.249837 43.733929 23.448633
F 47.488012 43.733929 45.264442
F 49.011662 66.887187 1.632823
F 48.249837 66.887187 23.448633
F 47.488012 66.887187 45.264442
F 4.385083 5.145165 2.804730
F 3.623258 5.145165 24.620540
F 2.861433 5.145165 46.436349
F 4.385083 28.298423 2.804730
F 3.623258 28.298423 24.620540
F 2.861433 28.298423 46.436349
F 4.385083 51.451680 2.804730
F 3.623258 51.451680 24.620540
F 2.861433 51.451680 46.436349
F 31.103899 5.145165 3.737771
F 30.342074 5.145165 25.553581
F 29.580250 5.145165 47.369391
F 31.103899 28.298423 3.737771
F 30.342074 28.298423 25.553581
F 29.580250 28.298423 47.369391
F 31.103899 51.451680 3.737771
F 30.342074 51.451680 25.553581
F 29.580250 51.451680 47.369391
F 4.385083 12.862917 2.804731
F 3.623258 12.862917 24.620541
F 2.861433 12.862917 46.436350
F 4.385083 36.016175 2.804731
F 3.623258 36.016175 24.620541
F 2.861433 36.016175 46.436350
F 4.385083 59.169432 2.804731
F 3.623258 59.169432 24.620541
F 2.861433 59.169432 46.436350
F 31.103899 12.862917 3.737772
F 30.342074 12.862917 25.553582
F 29.580250 12.862917 47.369392
F 31.103899 36.016175 3.737772
F 30.342074 36.016175 25.553582
F 29.580250 36.016175 47.369392
F 31.103899 59.169432 3.737772
F 30.342074 59.169432 25.553582
F 29.580250 59.169432 47.369392
F 4.385083 20.580673 2.804731
F 3.623258 20.580673 24.620540
F 2.861433 20.580673 46.436349
F 4.385083 43.733930 2.804731
F 3.623258 43.733930 24.620540
F 2.861433 43.733930 46.436349
F 4.385083 66.887188 2.804731
F 3.623258 66.887188 24.620540
F 2.861433 66.887188 46.436349
F 31.103899 20.580673 3.737772
F 30.342074 20.580673 25.553581
F 29.580250 20.580673 47.369391
F 31.103899 43.733930 3.737772
F 30.342074 43.733930 25.553581
F 29.580250 43.733930 47.369391
F 31.103899 66.887188 3.737772
F 30.342074 66.887188 25.553581
F 29.580250 66.887188 47.369391
F 13.291352 5.145165 3.115744
F 12.529527 5.145165 24.931554
F 11.767702 5.145165 46.747364
F 13.291352 28.298422 3.115744
F 12.529527 28.298422 24.931554
F 11.767702 28.298422 46.747364
F 13.291352 51.451680 3.115744
F 12.529527 51.451680 24.931554
F 11.767702 51.451680 46.747364
F 40.010168 5.145165 4.048786
F 39.248344 5.145165 25.864595
F 38.486519 5.145165 47.680406
F 40.010168 28.298422 4.048786
F 39.248344 28.298422 25.864595
F 38.486519 28.298422 47.680406
F 40.010168 51.451680 4.048786
F 39.248344 51.451680 25.864595
F 38.486519 51.451680 47.680406
F 13.291352 12.862917 3.115745
F 12.529527 12.862917 24.931555
F 11.767702 12.862917 46.747365
F 13.291352 36.016175 3.115745
F 12.529527 36.016175 24.931555
F 11.767702 36.016175 46.747365
F 13.291352 59.169432 3.115745
F 12.529527 59.169432 24.931555
F 11.767702 59.169432 46.747365
F 40.010168 12.862917 4.048787
F 39.248344 12.862917 25.864596
F 38.486519 12.862917 47.680407
F 40.010168 36.016175 4.048787
F 39.248344 36.016175 25.864596
F 38.486519 36.016175 47.680407
F 40.010168 59.169432 4.048787
F 39.248344 59.169432 25.864596
F 38.486519 59.169432 47.680407
F 13.291352 20.580672 3.115744
F 12.529527 20.580672 24.931555
F 11.767702 20.580672 46.747364
F 13.291352 43.733930 3.115744
F 12.529527 43.733930 24.931555
F 11.767702 43.733930 46.747364
F 13.291352 66.887187 3.115744
F 12.529527 66.887187 24.931555
F 11.767702 66.887187 46.747364
F 40.010168 20.580672 4.048786
F 39.248344 20.580672 25.864596
F 38.486519 20.580672 47.680406
F 40.010168 43.733930 4.048786
F 39.248344 43.733930 25.864596
F 38.486519 43.733930 47.680406
F 40.010168 66.887187 4.048786
F 39.248344 66.887187 25.864596
F 38.486519 66.887187 47.680406
F 22.197628 5.145164 3.426758
F 21.435803 5.145164 25.242569
F 20.673978 5.145164 47.058378
F 22.197628 28.298422 3.426758
F 21.435803 28.298422 25.242569
F 20.673978 28.298422 47.058378
F 22.197628 51.451679 3.426758
F 21.435803 51.451679 25.242569
F 20.673978 51.451679 47.058378
F 48.916446 5.145164 4.359800
F 48.154621 5.145164 26.175610
F 47.392796 5.145164 47.991420
F 48.916446 28.298422 4.359800
F 48.154621 28.298422 26.175610
F 47.392796 28.298422 47.991420
F 48.916446 51.451679 4.359800
F 48.154621 51.451679 26.175610
F 47.392796 51.451679 47.991420
F 22.197628 12.862917 3.426759
F 21.435803 12.862917 25.242570
F 20.673978 12.862917 47.058379
F 22.197628 36.016174 3.426759
F 21.435803 36.016174 25.242570
F 20.673978 36.016174 47.058379
F 22.197628 59.169432 3.426759
F 21.435803 59.169432 25.242570
F 20.673978 59.169432 47.058379
F 48.916446 12.862917 4.359801
F 48.154621 12.862917 26.175611
F 47.392796 12.862917 47.991421
F 48.916446 36.016174 4.359801
F 48.154621 36.016174 26.175611
F 47.392796 36.016174 47.991421
F 48.916446 59.169432 4.359801
F 48.154621 59.169432 26.175611
F 47.392796 59.169432 47.991421
F 22.197628 20.580672 3.426759
F 21.435803 20.580672 25.242569
F 20.673978 20.580672 47.058378
F 22.197628 43.733929 3.426759
F 21.435803 43.733929 25.242569
F 20.673978 43.733929 47.058378
F 22.197628 66.887187 3.426759
F 21.435803 66.887187 25.242569
F 20.673978 66.887187 47.058378
F 48.916446 20.580672 4.359801
F 48.154621 20.580672 26.175610
F 47.392796 20.580672 47.991420
F 48.916446 43.733929 4.359801
F 48.154621 43.733929 26.175610
F 47.392796 43.733929 47.991420
F 48.916446 66.887187 4.359801
F 48.154621 66.887187 26.175610
F 47.392796 66.887187 47.991420
F 4.258102 7.717749 6.440698
F 3.496277 7.717749 28.256508
F 2.734452 7.717749 50.072318
F 4.258102 30.871007 6.440698
F 3.496277 30.871007 28.256508
F 2.734452 30.871007 50.072318
F 4.258102 54.024264 6.440698
F 3.496277 54.024264 28.256508
F 2.734452 54.024264 50.072318
F 30.976918 7.717749 7.373740
F 30.215094 7.717749 29.189550
F 29.453269 7.717749 51.005359
F 30.976918 30.871007 7.373740
F 30.215094 30.871007 29.189550
F 29.453269 30.871007 51.005359
F 30.976918 54.024264 7.373740
F 30.215094 54.024264 29.189550
F 29.453269 54.024264 51.005359
F 4.258102 15.435502 6.440699
F 3.496277 15.435502 28.256509
F 2.734452 15.435502 50.072319
F 4.258102 38.588760 6.440699
F 3.496277 38.588760 28.256509
F 2.734452 38.588760 50.072319
F 4.258102 61.742017 6.440699
F 3.496277 61.742017 28.256509
F 2.734452 61.742017 50.072319
F 30.976918 15.435502 7.373741
F 30.215094 15.435502 29.189551
F 29.453269 15.435502 51.005360
F 30.976918 38.588760 7.373741
F 30.215094 38.588760 29.189551
F 29.453269 38.588760 51.005360
F 30.976918 61.742017 7.373741
F 30.215094 61.742017 29.189551
F 29.453269 61.742017 51.005360
F 4.258102 0.000000 6.440698
F 3.496277 0.000000 28.256508
F 2.734452 0.000000 50.072318
F 4.258102 23.153257 6.440698
F 3.496277 23.153257 28.256508
F 2.734452 23.153257 50.072318
F 4.258102 46.306515 6.440698
F 3.496277 46.306515 28.256508
F 2.734452 46.306515 50.072318
F 30.976918 0.000000 7.373740
F 30.215094 0.000000 29.189550
F 29.453269 0.000000 51.005359
F 30.976918 23.153257 7.373740
F 30.215094 23.153257 29.189550
F 29.453269 23.153257 51.005359
F 30.976918 46.306515 7.373740
F 30.215094 46.306515 29.189550
F 29.453269 46.306515 51.005359
F 13.164370 7.717750 6.751713
F 12.402545 7.717750 28.567522
F 11.640720 7.717750 50.383331
F 13.164370 30.871007 6.751713
F 12.402545 30.871007 28.567522
F 11.640720 30.871007 50.383331
F 13.164370 54.024265 6.751713
F 12.402545 54.024265 28.567522
F 11.640720 54.024265 50.383331
F 39.883187 7.717750 7.684754
F 39.121362 7.717750 29.500564
F 38.359537 7.717750 51.316373
F 39.883187 30.871007 7.684754
F 39.121362 30.871007 29.500564
F 38.359537 30.871007 51.316373
F 39.883187 54.024265 7.684754
F 39.121362 54.024265 29.500564
F 38.359537 54.024265 51.316373
F 13.164370 15.435503 6.751714
F 12.402545 15.435503 28.567523
F 11.640720 15.435503 50.383332
F 13.164370 38.588760 6.751714
F 12.402545 38.588760 28.567523
F 11.640720 38.588760 50.383332
F 13.164370 61.742018 6.751714
F 12.402545 61.742018 28.567523
F 11.640720 61.742018 50.383332
F 39.883187 15.435503 7.684755
F 39.121362 15.435503 29.500565
F 38.359537 15.435503 51.316374
F 39.883187 38.588760 7.684755
F 39.121362 38.588760 29.500565
F 38.359537 38.588760 51.316374
F 39.883187 61.742018 7.684755
F 39.121362 61.742018 29.500565
F 38.359537 61.742018 51.316374
F 13.164370 0.000000 6.751713
F 12.402545 0.000000 28.567522
F 11.640720 0.000000 50.383331
F 13.164370 23.153258 6.751713
F 12.402545 23.153258 28.567522
F 11.640720 23.153258 50.383331
F 13.164370 46.306515 6.751713
F 12.402545 46.306515 28.567522
F 11.640720 46.306515 50.383331
F 39.883187 0.000000 7.684754
F 39.121362 0.000000 29.500564
F 38.359537 0.000000 51.316373
F 39.883187 23.153258 7.684754
F 39.121362 23.153258 29.500564
F 38.359537 23.153258 51.316373
F 39.883187 46.306515 7.684754
F 39.121362 46.306515 29.500564
F 38.359537 46.306515 51.316373
F 22.070647 7.717751 7.062727
F 21.308822 7.717751 28.878537
F 20.546997 7.717751 50.694346
F 22.070647 30.871008 7.062727
F 21.308822 30.871008 28.878537
F 20.546997 30.871008 50.694346
F 22.070647 54.024266 7.062727
F 21.308822 54.024266 28.878537
F 20.546997 54.024266 50.694346
F 48.789464 7.717751 7.995768
F 48.027639 7.717751 29.811579
F 47.265814 7.717751 51.627388
F 48.789464 30.871008 7.995768
F 48.027639 30.871008 29.811579
F 47.265814 30.871008 51.627388
F 48.789464 54.024266 7.995768
F 48.027639 54.024266 29.811579
F 47.265814 54.024266 51.627388
F 22.070647 15.435503 7.062728
F 21.308822 15.435503 28.878538
F 20.546997 15.435503 50.694347
F 22.070647 38.588761 7.062728
F 21.308822 38.588761 28.878538
F 20.546997 38.588761 50.694347
F 22.070647 61.742018 7.062728
F 21.308822 61.742018 28.878538
F 20.546997 61.742018 50.694347
F 48.789464 15.435503 7.995769
F 48.027639 15.435503 29.811580
F 47.265814 15.435503 51.627389
F 48.789464 38.588761 7.995769
F 48.027639 38.588761 29.811580
F 47.265814 38.588761 51.627389
F 48.789464 61.742018 7.995769
F 48.027639 61.742018 29.811580
F 47.265814 61.742018 51.627389
F 22.070647 0.000001 7.062727
F 21.308822 0.000001 28.878537
F 20.546997 0.000001 50.694346
F 22.070647 23.153259 7.062727
F 21.308822 23.153259 28.878537
F 20.546997 23.153259 50.694346
F 22.070647 46.306516 7.062727
F 21.308822 46.306516 28.878537
F 20.546997 46.306516 50.694346
F 48.789464 0.000001 7.995768
F 48.027639 0.000001 29.811579
F 47.265814 0.000001 51.627388
F 48.789464 23.153259 7.995768
F 48.027639 23.153259 29.811579
F 47.265814 23.153259 51.627388
F 48.789464 46.306516 7.995768
F 48.027639 46.306516 29.811579
F 47.265814 46.306516 51.627388
F 6.611651 1.286291 2.882484
F 5.849827 1.286291 24.698293
F 5.088002 1.286291 46.514104
F 6.611651 24.439548 2.882484
F 5.849827 24.439548 24.698293
F 5.088002 24.439548 46.514104
F 6.611651 47.592806 2.882484
F 5.849827 47.592806 24.698293
F 5.088002 47.592806 46.514104
F 33.330469 1.286291 3.815526
F 32.568644 1.286291 25.631335
F 31.806819 1.286291 47.447145
F 33.330469 24.439548 3.815526
F 32.568644 24.439548 25.631335
F 31.806819 24.439548 47.447145
F 33.330469 47.592806 3.815526
F 32.568644 47.592806 25.631335
F 31.806819 47.592806 47.447145
F 6.611651 9.004040 2.882484
F 5.849827 9.004040 24.698293
F 5.088002 9.004040 46.514104
F 6.611651 32.157298 2.882484
F 5.849827 32.157298 24.698293
F 5.088002 32.157298 46.514104
F 6.611651 55.310555 2.882484
F 5.849827 55.310555 24.698293
F 5.088002 55.310555 46.514104
F 33.330469 9.004040 3.815526
F 32.568644 9.004040 25.631335
F 31.806819 9.004040 47.447145
F 33.330469 32.157298 3.815526
F 32.568644 32.157298 25.631335
F 31.806819 32.157298 47.447145
F 33.330469 55.310555 3.815526
F 32.568644 55.310555 25.631335
F 31.806819 55.310555 47.447145
F 6.611651 16.721795 2.882485
F 5.849826 16.721795 24.698294
F 5.088002 16.721795 46.514104
F 6.611651 39.875053 2.882485
F 5.849826 39.875053 24.698294
F 5.088002 39.875053 46.514104
F 6.611651 63.028310 2.882485
F 5.849826 63.028310 24.698294
F 5.088002 63.028310 46.514104
F 33.330469 16.721795 3.815527
F 32.568644 16.721795 25.631336
F 31.806819 16.721795 47.447145
F 33.330469 39.875053 3.815527
F 32.568644 39.875053 25.631336
F 31.806819 39.875053 47.447145
F 33.330469 63.028310 3.815527
F 32.568644 63.028310 25.631336
F 31.806819 63.028310 47.447145
F 15.517923 1.286290 3.193498
F 14.756098 1.286290 25.009308
F 13.994273 1.286290 46.825117
F 15.517923 24.439548 3.193498
F 14.756098 24.439548 25.009308
F 13.994273 24.439548 46.825117
F 15.517923 47.592806 3.193498
F 14.756098 47.592806 25.009308
F 13.994273 47.592806 46.825117
F 42.236739 1.286290 4.126540
F 41.474914 1.286290 25.942350
F 40.713090 1.286290 47.758159
F 42.236739 24.439548 4.126540
F 41.474914 24.439548 25.942350
F 40.713090 24.439548 47.758159
F 42.236739 47.592806 4.126540
F 41.474914 47.592806 25.942350
F 40.713090 47.592806 47.758159
F 15.517923 9.004040 3.193498
F 14.756098 9.004040 25.009308
F 13.994273 9.004040 46.825117
F 15.517923 32.157297 3.193498
F 14.756098 32.157297 25.009308
F 13.994273 32.157297 46.825117
F 15.517923 55.310555 3.193498
F 14.756098 55.310555 25.009308
F 13.994273 55.310555 46.825117
F 42.236739 9.004040 4.126540
F 41.474914 9.004040 25.942350
F 40.713090 9.004040 47.758159
F 42.236739 32.157297 4.126540
F 41.474914 32.157297 25.942350
F 40.713090 32.157297 47.758159
F 42.236739 55.310555 4.126540
F 41.474914 55.310555 25.942350
F 40.713090 55.310555 47.758159
F 15.517923 16.721795 3.193499
F 14.756098 16.721795 25.009308
F 13.994273 16.721795 46.825118
F 15.517923 39.875053 3.193499
F 14.756098 39.875053 25.009308
F 13.994273 39.875053 46.825118
F 15.517923 63.028310 3.193499
F 14.756098 63.028310 25.009308
F 13.994273 63.028310 46.825118
F 42.236739 16.721795 4.126541
F 41.474914 16.721795 25.942350
F 40.713090 16.721795 47.758160
F 42.236739 39.875053 4.126541
F 41.474914 39.875053 25.942350
F 40.713090 39.875053 47.758160
F 42.236739 63.028310 4.126541
F 41.474914 63.028310 25.942350
F 40.713090 63.028310 47.758160
F 24.424199 1.286290 3.504512
F 23.662374 1.286290 25.320322
F 22.900549 1.286290 47.136132
F 24.424199 24.439548 3.504512
F 23.662374 24.439548 25.320322
F 22.900549 24.439548 47.136132
F 24.424199 47.592805 3.504512
F 23.662374 47.592805 25.320322
F 22.900549 47.592805 47.136132
F 51.143016 1.286290 4.437554
F 50.381191 1.286290 26.253364
F 49.619366 1.286290 48.069173
F 51.143016 24.439548 4.437554
F 50.381191 24.439548 26.253364
F 49.619366 24.439548 48.069173
F 51.143016 47.592805 4.437554
F 50.381191 47.592805 26.253364
F 49.619366 47.592805 48.069173
F 24.424199 9.004040 3.504512
F 23.662374 9.004040 25.320322
F 22.900549 9.004040 47.136132
F 24.424199 32.157297 3.504512
F 23.662374 32.157297 25.320322
F 22.900549 32.157297 47.136132
F 24.424199 55.310555 3.504512
F 23.662374 55.310555 25.320322
F 22.900549 55.310555 47.136132
F 51.143016 9.004040 4.437554
F 50.381191 9.004040 26.253364
F 49.619366 9.004040 48.069173
F 51.143016 32.157297 4.437554
F 50.381191 32.157297 26.253364
F 49.619366 32.157297 48.069173
F 51.143016 55.310555 4.437554
F 50.381191 55.310555 26.253364
F 49.619366 55.310555 48.069173
F 24.424199 16.721795 3.504513
F 23.662374 16.721795 25.320322
F 22.900549 16.721795 47.136133
F 24.424199 39.875052 3.504513
F 23.662374 39.875052 25.320322
F 22.900549 39.875052 47.136133
F 24.424199 63.028310 3.504513
F 23.662374 63.028310 25.320322
F 22.900549 63.028310 47.136133
F 51.143015 16.721795 4.437555
F 50.381191 16.721795 26.253364
F 49.619366 16.721795 48.069174
F 51.143015 39.875052 4.437555
F 50.381191 39.875052 26.253364
F 49.619366 39.875052 48.069174
F 51.143015 63.028310 4.437555
F 50.381191 63.028310 26.253364
F 49.619366 63.028310 48.069174
F 6.484666 3.858875 6.518451
F 5.722841 3.858875 28.334262
F 4.961016 3.858875 50.150071
F 6.484666 27.012132 6.518451
F 5.722841 27.012132 28.334262
F 4.961016 27.012132 50.150071
F 6.484666 50.165390 6.518451
F 5.722841 50.165390 28.334262
F 4.961016 50.165390 50.150071
F 33.203483 3.858875 7.451493
F 32.441658 3.858875 29.267303
F 31.679834 3.858875 51.083113
F 33.203483 27.012132 7.451493
F 32.441658 27.012132 29.267303
F 31.679834 27.012132 51.083113
F 33.203483 50.165390 7.451493
F 32.441658 50.165390 29.267303
F 31.679834 50.165390 51.083113
F 6.484666 11.576625 6.518451
F 5.722841 11.576625 28.334262
F 4.961016 11.576625 50.150071
F 6.484666 34.729882 6.518451
F 5.722841 34.729882 28.334262
F 4.961016 34.729882 50.150071
F 6.484666 57.883140 6.518451
F 5.722841 57.883140 28.334262
F 4.961016 57.883140 50.150071
F 33.203483 11.576625 7.451493
F 32.441658 11.576625 29.267303
F 31.679834 11.576625 51.083113
F 33.203483 34.729882 7.451493
F 32.441658 34.729882 29.267303
F 31.679834 34.729882 51.083113
F 33.203483 57.883140 7.451493
F 32.441658 57.883140 29.267303
F 31.679834 57.883140 51.083113
F 6.484666 19.294380 6.518452
F 5.722841 19.294380 28.334262
F 4.961016 19.294380 50.150072
F 6.484666 42.447638 6.518452
F 5.722841 42.447638 28.334262
F 4.961016 42.447638 50.150072
F 6.484666 65.600895 6.518452
F 5.722841 65.600895 28.334262
F 4.961016 65.600895 50.150072
F 33.203483 19.294380 7.451494
F 32.441658 19.294380 29.267303
F 31.679834 19.294380 51.083114
F 33.203483 42.447638 7.451494
F 32.441658 42.447638 29.267303
F 31.679834 42.447638 51.083114
F 33.203483 65.600895 7.451494
F 32.441658 65.600895 29.267303
F 31.679834 65.600895 51.083114
F 15.390937 3.858876 6.829466
F 14.629112 3.858876 28.645276
F 13.867287 3.858876 50.461086
F 15.390937 27.012134 6.829466
F 14.629112 27.012134 28.645276
F 13.867287 27.012134 50.461086
F 15.390937 50.165391 6.829466
F 14.629112 50.165391 28.645276
F 13.867287 50.165391 50.461086
F 42.109753 3.858876 7.762508
F 41.347929 3.858876 29.578318
F 40.586104 3.858876 51.394127
F 42.109753 27.012134 7.762508
F 41.347929 27.012134 29.578318
F 40.586104 27.012134 51.394127
F 42.109753 50.165391 7.762508
F 41.347929 50.165391 29.578318
F 40.586104 50.165391 51.394127
F 15.390937 11.576626 6.829466
F 14.629112 11.576626 28.645276
F 13.867287 11.576626 50.461086
F 15.390937 34.729884 6.829466
F 14.629112 34.729884 28.645276
F 13.867287 34.729884 50.461086
F 15.390937 57.883141 6.829466
F 14.629112 57.883141 28.645276
F 13.867287 57.883141 50.461086
F 42.109753 11.576626 7.762508
F 41.347929 11.576626 29.578318
F 40.586104 11.576626 51.394127
F 42.109753 34.729884 7.762508
F 41.347929 34.729884 29.578318
F 40.586104 34.729884 51.394127
F 42.109753 57.883141 7.762508
F 41.347929 57.883141 29.578318
F 40.586104 57.883141 51.394127
F 15.390937 19.294382 6.829467
F 14.629112 19.294382 28.645276
F 13.867287 19.294382 50.461087
F 15.390937 42.447639 6.829467
F 14.629112 42.447639 28.645276
F 13.867287 42.447639 50.461087
F 15.390937 65.600897 6.829467
F 14.629112 65.600897 28.645276
F 13.867287 65.600897 50.461087
F 42.109753 19.294382 7.762509
F 41.347929 19.294382 29.578318
F 40.586104 19.294382 51.394128
F 42.109753 42.447639 7.762509
F 41.347929 42.447639 29.578318
F 40.586104 42.447639 51.394128
F 42.109753 65.600897 7.762509
F 41.347929 65.600897 29.578318
F 40.586104 65.600897 51.394128
F 24.297215 3.858875 7.140480
F 23.535390 3.858875 28.956289
F 22.773565 3.858875 50.772100
F 24.297215 27.012133 7.140480
F 23.535390 27.012133 28.956289
F 22.773565 27.012133 50.772100
F 24.297215 50.165390 7.140480
F 23.535390 50.165390 28.956289
F 22.773565 50.165390 50.772100
F 51.016032 3.858875 8.073522
F 50.254207 3.858875 29.889331
F 49.492382 3.858875 51.705141
F 51.016032 27.012133 8.073522
F 50.254207 27.012133 29.889331
F 49.492382 27.012133 51.705141
F 51.016032 50.165390 8.073522
F 50.254207 50.165390 29.889331
F 49.492382 50.165390 51.705141
F 24.297215 11.576625 7.140480
F 23.535390 11.576625 28.956289
F 22.773565 11.576625 50.772100
F 24.297215 34.729883 7.140480
F 23.535390 34.729883 28.956289
F 22.773565 34.729883 50.772100
F 24.297215 57.883140 7.140480
F 23.535390 57.883140 28.956289
F 22.773565 57.883140 50.772100
F 51.016032 11.576625 8.073522
F 50.254207 11.576625 29.889331
F 49.492382 11.576625 51.705141
F 51.016032 34.729883 8.073522
F 50.254207 34.729883 29.889331
F 49.492382 34.729883 51.705141
F 51.016032 57.883140 8.073522
F 50.254207 57.883140 29.889331
F 49.492382 57.883140 51.705141
F 24.297215 19.294381 7.140480
F 23.535390 19.294381 28.956290
F 22.773565 19.294381 50.772100
F 24.297215 42.447638 7.140480
F 23.535390 42.447638 28.956290
F 22.773565 42.447638 50.772100
F 24.297215 65.600896 7.140480
F 23.535390 65.600896 28.956290
F 22.773565 65.600896 50.772100
F 51.016032 19.294381 8.073522
F 50.254207 19.294381 29.889332
F 49.492382 19.294381 51.705141
F 51.016032 42.447638 8.073522
F 50.254207 42.447638 29.889332
F 49.492382 42.447638 51.705141
F 51.016032 65.600896 8.073522
F 50.254207 65.600896 29.889332
F 49.492382 65.600896 51.705141
F 6.579907 3.858875 3.791477
F 5.818082 3.858875 25.607286
F 5.056257 3.858875 47.423097
F 6.579907 27.012133 3.791477
F 5.818082 27.012133 25.607286
F 5.056257 27.012133 47.423097
F 6.579907 50.165390 3.791477
F 5.818082 50.165390 25.607286
F 5.056257 50.165390 47.423097
F 33.298723 3.858875 4.724519
F 32.536898 3.858875 26.540328
F 31.775074 3.858875 48.356138
F 33.298723 27.012133 4.724519
F 32.536898 27.012133 26.540328
F 31.775074 27.012133 48.356138
F 33.298723 50.165390 4.724519
F 32.536898 50.165390 26.540328
F 31.775074 50.165390 48.356138
F 6.579907 11.576625 3.791477
F 5.818082 11.576625 25.607286
F 5.056257 11.576625 47.423096
F 6.579907 34.729883 3.791477
F 5.818082 34.729883 25.607286
F 5.056257 34.729883 47.423096
F 6.579907 57.883140 3.791477
F 5.818082 57.883140 25.607286
F 5.056257 57.883140 47.423096
F 33.298723 11.576625 4.724519
F 32.536898 11.576625 26.540328
F 31.775074 11.576625 48.356137
F 33.298723 34.729883 4.724519
F 32.536898 34.729883 26.540328
F 31.775074 34.729883 48.356137
F 33.298723 57.883140 4.724519
F 32.536898 57.883140 26.540328
F 31.775074 57.883140 48.356137
F 6.579907 19.294381 3.791476
F 5.818082 19.294381 25.607286
F 5.056257 19.294381 47.423096
F 6.579907 42.447638 3.791476
F 5.818082 42.447638 25.607286
F 5.056257 42.447638 47.423096
F 6.579907 65.600896 3.791476
F 5.818082 65.600896 25.607286
F 5.056257 65.600896 47.423096
F 33.298723 19.294381 4.724518
F 32.536898 19.294381 26.540328
F 31.775074 19.294381 48.356137
F 33.298723 42.447638 4.724518
F 32.536898 42.447638 26.540328
F 31.775074 42.447638 48.356137
F 33.298723 65.600896 4.724518
F 32.536898 65.600896 26.540328
F 31.775074 65.600896 48.356137
F 15.486178 3.858876 4.102490
F 14.724353 3.858876 25.918300
F 13.962528 3.858876 47.734109
F 15.486178 27.012133 4.102490
F 14.724353 27.012133 25.918300
F 13.962528 27.012133 47.734109
F 15.486178 50.165391 4.102490
F 14.724353 50.165391 25.918300
F 13.962528 50.165391 47.734109
F 42.204995 3.858876 5.035531
F 41.443170 3.858876 26.851342
F 40.681345 3.858876 48.667151
F 42.204995 27.012133 5.035531
F 41.443170 27.012133 26.851342
F 40.681345 27.012133 48.667151
F 42.204995 50.165391 5.035531
F 41.443170 50.165391 26.851342
F 40.681345 50.165391 48.667151
F 15.486178 11.576626 4.102490
F 14.724353 11.576626 25.918299
F 13.962528 11.576626 47.734109
F 15.486178 34.729883 4.102490
F 14.724353 34.729883 25.918299
F 13.962528 34.729883 47.734109
F 15.486178 57.883141 4.102490
F 14.724353 57.883141 25.918299
F 13.962528 57.883141 47.734109
F 42.204995 11.576626 5.035531
F 41.443170 11.576626 26.851341
F 40.681345 11.576626 48.667151
F 42.204995 34.729883 5.035531
F 41.443170 34.729883 26.851341
F 40.681345 34.729883 48.667151
F 42.204995 57.883141 5.035531
F 41.443170 57.883141 26.851341
F 40.681345 57.883141 48.667151
F 15.486178 19.294381 4.102490
F 14.724353 19.294381 25.918299
F 13.962528 19.294381 47.734108
F 15.486178 42.447639 4.102490
F 14.724353 42.447639 25.918299
F 13.962528 42.447639 47.734108
F 15.486178 65.600896 4.102490
F 14.724353 65.600896 25.918299
F 13.962528 65.600896 47.734108
F 42.204995 19.294381 5.035531
F 41.443170 19.294381 26.851341
F 40.681345 19.294381 48.667150
F 42.204995 42.447639 5.035531
F 41.443170 42.447639 26.851341
F 40.681345 42.447639 48.667150
F 42.204995 65.600896 5.035531
F 41.443170 65.600896 26.851341
F 40.681345 65.600896 48.667150
F 24.392454 3.858875 4.413505
F 23.630629 3.858875 26.229314
F 22.868804 3.858875 48.045123
F 24.392454 27.012133 4.413505
F 23.630629 27.012133 26.229314
F 22.868804 27.012133 48.045123
F 24.392454 50.165390 4.413505
F 23.630629 50.165390 26.229314
F 22.868804 50.165390 48.045123
F 51.111271 3.858875 5.346546
F 50.349446 3.858875 27.162356
F 49.587621 3.858875 48.978165
F 51.111271 27.012133 5.346546
F 50.349446 27.012133 27.162356
F 49.587621 27.012133 48.978165
F 51.111271 50.165390 5.346546
F 50.349446 50.165390 27.162356
F 49.587621 50.165390 48.978165
F 24.392454 11.576625 4.413504
F 23.630629 11.576625 26.229314
F 22.868804 11.576625 48.045123
F 24.392454 34.729883 4.413504
F 23.630629 34.729883 26.229314
F 22.868804 34.729883 48.045123
F 24.392454 57.883140 4.413504
F 23.630629 57.883140 26.229314
F 22.868804 57.883140 48.045123
F 51.111271 11.576625 5.346545
F 50.349446 11.576625 27.162356
F 49.587621 11.576625 48.978165
F 51.111271 34.729883 5.346545
F 50.349446 34.729883 27.162356
F 49.587621 34.729883 48.978165
F 51.111271 57.883140 5.346545
F 50.349446 57.883140 27.162356
F 49.587621 57.883140 48.978165
F 24.392454 19.294381 4.413504
F 23.630629 19.294381 26.229313
F 22.868804 19.294381 48.045123
F 24.392454 42.447638 4.413504
F 23.630629 42.447638 26.229313
F 22.868804 42.447638 48.045123
F 24.392454 65.600896 4.413504
F 23.630629 65.600896 26.229313
F 22.868804 65.600896 48.045123
F 51.111271 19.294381 5.346545
F 50.349446 19.294381 27.162355
F 49.587621 19.294381 48.978165
F 51.111271 42.447638 5.346545
F 50.349446 42.447638 27.162355
F 49.587621 42.447638 48.978165
F 51.111271 65.600896 5.346545
F 50.349446 65.600896 27.162355
F 49.587621 65.600896 48.978165
F 6.706866 1.286291 0.155508
F 5.945042 1.286291 21.971318
F 5.183217 1.286291 43.787127
F 6.706866 24.439549 0.155508
F 5.945042 24.439549 21.971318
F 5.183217 24.439549 43.787127
F 6.706866 47.592806 0.155508
F 5.945042 47.592806 21.971318
F 5.183217 47.592806 43.787127
F 33.425684 1.286291 1.088549
F 32.663859 1.286291 22.904360
F 31.902034 1.286291 44.720169
F 33.425684 24.439549 1.088549
F 32.663859 24.439549 22.904360
F 31.902034 24.439549 44.720169
F 33.425684 47.592806 1.088549
F 32.663859 47.592806 22.904360
F 31.902034 47.592806 44.720169
F 6.706866 9.004041 0.155508
F 5.945042 9.004041 21.971318
F 5.183217 9.004041 43.787127
F 6.706866 32.157298 0.155508
F 5.945042 32.157298 21.971318
F 5.183217 32.157298 43.787127
F 6.706866 55.310556 0.155508
F 5.945042 55.310556 21.971318
F 5.183217 55.310556 43.787127
F 33.425684 9.004041 1.088549
F 32.663859 9.004041 22.904360
F 31.902034 9.004041 44.720169
F 33.425684 32.157298 1.088549
F 32.663859 32.157298 22.904360
F 31.902034 32.157298 44.720169
F 33.425684 55.310556 1.088549
F 32.663859 55.310556 22.904360
F 31.902034 55.310556 44.720169
F 6.706866 16.721796 0.155507
F 5.945042 16.721796 21.971317
F 5.183217 16.721796 43.787126
F 6.706866 39.875053 0.155507
F 5.945042 39.875053 21.971317
F 5.183217 39.875053 43.787126
F 6.706866 63.028311 0.155507
F 5.945042 63.028311 21.971317
F 5.183217 63.028311 43.787126
F 33.425684 16.721796 1.088548
F 32.663859 16.721796 22.904359
F 31.902034 16.721796 44.720168
F 33.425684 39.875053 1.088548
F 32.663859 39.875053 22.904359
F 31.902034 39.875053 44.720168
F 33.425684 63.028311 1.088548
F 32.663859 63.028311 22.904359
F 31.902034 63.028311 44.720168
F 15.613138 1.286290 0.466522
F 14.851313 1.286290 22.282331
F 14.089488 1.286290 44.098140
F 15.613138 24.439547 0.466522
F 14.851313 24.439547 22.282331
F 14.089488 24.439547 44.098140
F 15.613138 47.592805 0.466522
F 14.851313 47.592805 22.282331
F 14.089488 47.592805 44.098140
F 42.331954 1.286290 1.399563
F 41.570130 1.286290 23.215373
F 40.808305 1.286290 45.031182
F 42.331954 24.439547 1.399563
F 41.570130 24.439547 23.215373
F 40.808305 24.439547 45.031182
F 42.331954 47.592805 1.399563
F 41.570130 47.592805 23.215373
F 40.808305 47.592805 45.031182
F 15.613138 9.004039 0.466522
F 14.851313 9.004039 22.282331
F 14.089488 9.004039 44.098140
F 15.613138 32.157297 0.466522
F 14.851313 32.157297 22.282331
F 14.089488 32.157297 44.098140
F 15.613138 55.310554 0.466522
F 14.851313 55.310554 22.282331
F 14.089488 55.310554 44.098140
F 42.331954 9.004039 1.399563
F 41.570130 9.004039 23.215373
F 40.808305 9.004039 45.031182
F 42.331954 32.157297 1.399563
F 41.570130 32.157297 23.215373
F 40.808305 32.157297 45.031182
F 42.331954 55.310554 1.399563
F 41.570130 55.310554 23.215373
F 40.808305 55.310554 45.031182
F 15.613138 16.721795 0.466521
F 14.851313 16.721795 22.282330
F 14.089488 16.721795 44.098140
F 15.613138 39.875052 0.466521
F 14.851313 39.875052 22.282330
F 14.089488 39.875052 44.098140
F 15.613138 63.028310 0.466521
F 14.851313 63.028310 22.282330
F 14.089488 63.028310 44.098140
F 42.331954 16.721795 1.399562
F 41.570130 16.721795 23.215372
F 40.808305 16.721795 45.031182
F 42.331954 39.875052 1.399562
F 41.570130 39.875052 23.215372
F 40.808305 39.875052 45.031182
F 42.331954 63.028310 1.399562
F 41.570130 63.028310 23.215372
F 40.808305 63.028310 45.031182
F 24.519415 1.286290 0.777536
F 23.757590 1.286290 22.593345
F 22.995765 1.286290 44.409154
F 24.519415 24.439548 0.777536
F 23.757590 24.439548 22.593345
F 22.995765 24.439548 44.409154
F 24.519415 47.592805 0.777536
F 23.757590 47.592805 22.593345
F 22.995765 47.592805 44.409154
F 51.238233 1.286290 1.710577
F 50.476408 1.286290 23.526387
F 49.714583 1.286290 45.342196
F 51.238233 24.439548 1.710577
F 50.476408 24.439548 23.526387
F 49.714583 24.439548 45.342196
F 51.238233 47.592805 1.710577
F 50.476408 47.592805 23.526387
F 49.714583 47.592805 45.342196
F 24.519415 9.004039 0.777536
F 23.757590 9.004039 22.593345
F 22.995765 9.004039 44.409155
F 24.519415 32.157297 0.777536
F 23.757590 32.157297 22.593345
F 22.995765 32.157297 44.409155
F 24.519415 55.310555 0.777536
F 23.757590 55.310555 22.593345
F 22.995765 55.310555 44.409155
F 51.238233 9.004039 1.710577
F 50.476408 9.004039 23.526387
F 49.714583 9.004039 45.342197
F 51.238233 32.157297 1.710577
F 50.476408 32.157297 23.526387
F 49.714583 32.157297 45.342197
F 51.238233 55.310555 1.710577
F 50.476408 55.310555 23.526387
F 49.714583 55.310555 45.342197
F 24.519415 16.721795 0.777535
F 23.757590 16.721795 22.593344
F 22.995765 16.721795 44.409154
F 24.519415 39.875052 0.777535
F 23.757590 39.875052 22.593344
F 22.995765 39.875052 44.409154
F 24.519415 63.028310 0.777535
F 23.757590 63.028310 22.593344
F 22.995765 63.028310 44.409154
F 51.238233 16.721795 1.710576
F 50.476408 16.721795 23.526386
F 49.714583 16.721795 45.342196
F 51.238233 39.875052 1.710576
F 50.476408 39.875052 23.526386
F 49.714583 39.875052 45.342196
F 51.238233 63.028310 1.710576
F 50.476408 63.028310 23.526386
F 49.714583 63.028310 45.342196
F 8.806475 7.717750 3.869230
F 8.044651 7.717750 25.685040
F 7.282826 7.717750 47.500850
F 8.806475 30.871007 3.869230
F 8.044651 30.871007 25.685040
F 7.282826 30.871007 47.500850
F 8.806475 54.024265 3.869230
F 8.044651 54.024265 25.685040
F 7.282826 54.024265 47.500850
F 35.525293 7.717750 4.802272
F 34.763468 7.717750 26.618081
F 34.001643 7.717750 48.433892
F 35.525293 30.871007 4.802272
F 34.763468 30.871007 26.618081
F 34.001643 30.871007 48.433892
F 35.525293 54.024265 4.802272
F 34.763468 54.024265 26.618081
F 34.001643 54.024265 48.433892
F 8.806475 15.435502 3.869229
F 8.044651 15.435502 25.685039
F 7.282826 15.435502 47.500849
F 8.806475 38.588760 3.869229
F 8.044651 38.588760 25.685039
F 7.282826 38.588760 47.500849
F 8.806475 61.742018 3.869229
F 8.044651 61.742018 25.685039
F 7.282826 61.742018 47.500849
F 35.525293 15.435502 4.802271
F 34.763468 15.435502 26.618080
F 34.001643 15.435502 48.433891
F 35.525293 38.588760 4.802271
F 34.763468 38.588760 26.618080
F 34.001643 38.588760 48.433891
F 35.525293 61.742018 4.802271
F 34.763468 61.742018 26.618080
F 34.001643 61.742018 48.433891
F 8.806475 0.000000 3.869230
F 8.044651 0.000000 25.685040
F 7.282826 0.000000 47.500850
F 8.806475 23.153258 3.869230
F 8.044651 23.153258 25.685040
F 7.282826 23.153258 47.500850
F 8.806475 46.306515 3.869230
F 8.044651 46.306515 25.685040
F 7.282826 46.306515 47.500850
F 35.525293 0.000000 4.802272
F 34.763468 0.000000 26.618081
F 34.001643 0.000000 48.433892
F 35.525293 23.153258 4.802272
F 34.763468 23.153258 26.618081
F 34.001643 23.153258 48.433892
F 35.525293 46.306515 4.802272
F 34.763468 46.306515 26.618081
F 34.001643 46.306515 48.433892
F 17.712749 7.717750 4.180243
F 16.950924 7.717750 25.996054
F 16.189099 7.717750 47.811863
F 17.712749 30.871008 4.180243
F 16.950924 30.871008 25.996054
F 16.189099 30.871008 47.811863
F 17.712749 54.024265 4.180243
F 16.950924 54.024265 25.996054
F 16.189099 54.024265 47.811863
F 44.431565 7.717750 5.113285
F 43.669741 7.717750 26.929095
F 42.907916 7.717750 48.744905
F 44.431565 30.871008 5.113285
F 43.669741 30.871008 26.929095
F 42.907916 30.871008 48.744905
F 44.431565 54.024265 5.113285
F 43.669741 54.024265 26.929095
F 42.907916 54.024265 48.744905
F 17.712749 15.435503 4.180242
F 16.950924 15.435503 25.996052
F 16.189099 15.435503 47.811862
F 17.712749 38.588760 4.180242
F 16.950924 38.588760 25.996052
F 16.189099 38.588760 47.811862
F 17.712749 61.742018 4.180242
F 16.950924 61.742018 25.996052
F 16.189099 61.742018 47.811862
F 44.431565 15.435503 5.113284
F 43.669741 15.435503 26.929093
F 42.907916 15.435503 48.744904
F 44.431565 38.588760 5.113284
F 43.669741 38.588760 26.929093
F 42.907916 38.588760 48.744904
F 44.431565 61.742018 5.113284
F 43.669741 61.742018 26.929093
F 42.907916 61.742018 48.744904
F 17.712749 0.000001 4.180243
F 16.950924 0.000001 25.996053
F 16.189099 0.000001 47.811863
F 17.712749 23.153258 4.180243
F 16.950924 23.153258 25.996053
F 16.189099 23.153258 47.811863
F 17.712749 46.306516 4.180243
F 16.950924 46.306516 25.996053
F 16.189099 46.306516 47.811863
F 44.431565 0.000001 5.113285
F 43.669741 0.000001 26.929094
F 42.907916 0.000001 48.744905
F 44.431565 23.153258 5.113285
F 43.669741 23.153258 26.929094
F 42.907916 23.153258 48.744905
F 44.431565 46.306516 5.113285
F 43.669741 46.306516 26.929094
F 42.907916 46.306516 48.744905
F 26.619024 7.717750 4.491258
F 25.857199 7.717750 26.307068
F 25.095374 7.717750 48.122878
F 26.619024 30.871007 4.491258
F 25.857199 30.871007 26.307068
F 25.095374 30.871007 48.122878
F 26.619024 54.024265 4.491258
F 25.857199 54.024265 26.307068
F 25.095374 54.024265 48.122878
F 51.814192 7.717750 49.055920
F 51.814192 30.871007 49.055920
F 51.814192 54.024265 49.055920
F 26.619024 15.435502 4.491257
F 25.857199 15.435502 26.307067
F 25.095374 15.435502 48.122877
F 26.619024 38.588760 4.491257
F 25.857199 38.588760 26.307067
F 25.095374 38.588760 48.122877
F 26.619024 61.742018 4.491257
F 25.857199 61.742018 26.307067
F 25.095374 61.742018 48.122877
F 51.814192 15.435502 49.055919
F 51.814192 38.588760 49.055919
F 51.814192 61.742018 49.055919
F 26.619024 0.000000 4.491258
F 25.857199 0.000000 26.307068
F 25.095374 0.000000 48.122878
F 26.619024 23.153258 4.491258
F 25.857199 23.153258 26.307068
F 25.095374 23.153258 48.122878
F 26.619024 46.306515 4.491258
F 25.857199 46.306515 26.307068
F 25.095374 46.306515 48.122878
F 51.814192 0.000000 49.055920
F 51.814192 23.153258 49.055920
F 51.814192 46.306515 49.055920
F 8.933431 5.145165 0.233262
F 8.171606 5.145165 22.049071
F 7.409782 5.145165 43.864881
F 8.933431 28.298423 0.233262
F 8.171606 28.298423 22.049071
F 7.409782 28.298423 43.864881
F 8.933431 51.451680 0.233262
F 8.171606 51.451680 22.049071
F 7.409782 51.451680 43.864881
F 35.652248 5.145165 1.166304
F 34.890423 5.145165 22.982113
F 34.128598 5.145165 44.797922
F 35.652248 28.298423 1.166304
F 34.890423 28.298423 22.982113
F 34.128598 28.298423 44.797922
F 35.652248 51.451680 1.166304
F 34.890423 51.451680 22.982113
F 34.128598 51.451680 44.797922
F 8.933431 12.862918 0.233261
F 8.171606 12.862918 22.049070
F 7.409782 12.862918 43.864880
F 8.933431 36.016175 0.233261
F 8.171606 36.016175 22.049070
F 7.409782 36.016175 43.864880
F 8.933431 59.169433 0.233261
F 8.171606 59.169433 22.049070
F 7.409782 59.169433 43.864880
F 35.652248 12.862918 1.166303
F 34.890423 12.862918 22.982112
F 34.128598 12.862918 44.797921
F 35.652248 36.016175 1.166303
F 34.890423 36.016175 22.982112
F 34.128598 36.016175 44.797921
F 35.652248 59.169433 1.166303
F 34.890423 59.169433 22.982112
F 34.128598 59.169433 44.797921
F 8.933431 20.580673 0.233261
F 8.171606 20.580673 22.049071
F 7.409782 20.580673 43.864881
F 8.933431 43.733930 0.233261
F 8.171606 43.733930 22.049071
F 7.409782 43.733930 43.864881
F 8.933431 66.887188 0.233261
F 8.171606 66.887188 22.049071
F 7.409782 66.887188 43.864881
F 35.652248 20.580673 1.166303
F 34.890423 20.580673 22.982113
F 34.128598 20.580673 44.797922
F 35.652248 43.733930 1.166303
F 34.890423 43.733930 22.982113
F 34.128598 43.733930 44.797922
F 35.652248 66.887188 1.166303
F 34.890423 66.887188 22.982113
F 34.128598 66.887188 44.797922
F 17.839706 5.145164 0.544274
F 17.077881 5.145164 22.360084
F 16.316056 5.145164 44.175894
F 17.839706 28.298421 0.544274
F 17.077881 28.298421 22.360084
F 16.316056 28.298421 44.175894
F 17.839706 51.451679 0.544274
F 17.077881 51.451679 22.360084
F 16.316056 51.451679 44.175894
F 44.558522 5.145164 1.477316
F 43.796697 5.145164 23.293126
F 43.034873 5.145164 45.108935
F 44.558522 28.298421 1.477316
F 43.796697 28.298421 23.293126
F 43.034873 28.298421 45.108935
F 44.558522 51.451679 1.477316
F 43.796697 51.451679 23.293126
F 43.034873 51.451679 45.108935
F 17.839706 12.862916 0.544273
F 17.077881 12.862916 22.360083
F 16.316056 12.862916 44.175893
F 17.839706 36.016174 0.544273
F 17.077881 36.016174 22.360083
F 16.316056 36.016174 44.175893
F 17.839706 59.169431 0.544273
F 17.077881 59.169431 22.360083
F 16.316056 59.169431 44.175893
F 44.558522 12.862916 1.477315
F 43.796697 12.862916 23.293125
F 43.034873 12.862916 45.108934
F 44.558522 36.016174 1.477315
F 43.796697 36.016174 23.293125
F 43.034873 36.016174 45.108934
F 44.558522 59.169431 1.477315
F 43.796697 59.169431 23.293125
F 43.034873 59.169431 45.108934
F 17.839706 20.580671 0.544274
F 17.077881 20.580671 22.360083
F 16.316056 20.580671 44.175894
F 17.839706 43.733929 0.544274
F 17.077881 43.733929 22.360083
F 16.316056 43.733929 44.175894
F 17.839706 66.887186 0.544274
F 17.077881 66.887186 22.360083
F 16.316056 66.887186 44.175894
F 44.558522 20.580671 1.477316
F 43.796697 20.580671 23.293125
F 43.034873 20.580671 45.108935
F 44.558522 43.733929 1.477316
F 43.796697 43.733929 23.293125
F 43.034873 43.733929 45.108935
F 44.558522 66.887186 1.477316
F 43.796697 66.887186 23.293125
F 43.034873 66.887186 45.108935
F 26.745982 5.145165 0.855289
F 25.984157 5.145165 22.671099
F 25.222332 5.145165 44.486909
F 26.745982 28.298423 0.855289
F 25.984157 28.298423 22.671099
F 25.222332 28.298423 44.486909
F 26.745982 51.451680 0.855289
F 25.984157 51.451680 22.671099
F 25.222332 51.451680 44.486909
F 26.745982 12.862917 0.855288
F 25.984157 12.862917 22.671098
F 25.222332 12.862917 44.486908
F 26.745982 36.016175 0.855288
F 25.984157 36.016175 22.671098
F 25.222332 36.016175 44.486908
F 26.745982 59.169432 0.855288
F 25.984157 59.169432 22.671098
F 25.222332 59.169432 44.486908
F 26.745982 20.580673 0.855289
F 25.984157 20.580673 22.671099
F 25.222332 20.580673 44.486909
F 26.745982 43.733930 0.855289
F 25.984157 43.733930 22.671099
F 25.222332 43.733930 44.486909
F 26.745982 66.887188 0.855289
F 25.984157 66.887188 22.671099
F 25.222332 66.887188 44.486909
F 8.838216 5.145165 2.960237
F 8.076391 5.145165 24.776047
F 7.314566 5.145165 46.591856
F 8.838216 28.298423 2.960237
F 8.076391 28.298423 24.776047
F 7.314566 28.298423 46.591856
F 8.838216 51.451680 2.960237
F 8.076391 51.451680 24.776047
F 7.314566 51.451680 46.591856
F 35.557033 5.145165 3.893279
F 34.795208 5.145165 25.709088
F 34.033383 5.145165 47.524898
F 35.557033 28.298423 3.893279
F 34.795208 28.298423 25.709088
F 34.033383 28.298423 47.524898
F 35.557033 51.451680 3.893279
F 34.795208 51.451680 25.709088
F 34.033383 51.451680 47.524898
F 8.838216 12.862917 2.960237
F 8.076391 12.862917 24.776048
F 7.314566 12.862917 46.591857
F 8.838216 36.016175 2.960237
F 8.076391 36.016175 24.776048
F 7.314566 36.016175 46.591857
F 8.838216 59.169432 2.960237
F 8.076391 59.169432 24.776048
F 7.314566 59.169432 46.591857
F 35.557033 12.862917 3.893279
F 34.795208 12.862917 25.709089
F 34.033383 12.862917 47.524899
F 35.557033 36.016175 3.893279
F 34.795208 36.016175 25.709089
F 34.033383 36.016175 47.524899
F 35.557033 59.169432 3.893279
F 34.795208 59.169432 25.709089
F 34.033383 59.169432 47.524899
F 8.838216 20.580673 2.960237
F 8.076391 20.580673 24.776047
F 7.314566 20.580673 46.591857
F 8.838216 43.733930 2.960237
F 8.076391 43.733930 24.776047
F 7.314566 43.733930 46.591857
F 8.838216 66.887188 2.960237
F 8.076391 66.887188 24.776047
F 7.314566 66.887188 46.591857
F 35.557033 20.580673 3.893279
F 34.795208 20.580673 25.709088
F 34.033383 20.580673 47.524899
F 35.557033 43.733930 3.893279
F 34.795208 43.733930 25.709088
F 34.033383 43.733930 47.524899
F 35.557033 66.887188 3.893279
F 34.795208 66.887188 25.709088
F 34.033383 66.887188 47.524899
F 17.744489 5.145164 3.271252
F 16.982665 5.145164 25.087062
F 16.220840 5.145164 46.902871
F 17.744489 28.298422 3.271252
F 16.982665 28.298422 25.087062
F 16.220840 28.298422 46.902871
F 17.744489 51.451679 3.271252
F 16.982665 51.451679 25.087062
F 16.220840 51.451679 46.902871
F 44.463306 5.145164 4.204294
F 43.701481 5.145164 26.020103
F 42.939656 5.145164 47.835913
F 44.463306 28.298422 4.204294
F 43.701481 28.298422 26.020103
F 42.939656 28.298422 47.835913
F 44.463306 51.451679 4.204294
F 43.701481 51.451679 26.020103
F 42.939656 51.451679 47.835913
F 17.744489 12.862917 3.271252
F 16.982664 12.862917 25.087063
F 16.220840 12.862917 46.902872
F 17.744489 36.016174 3.271252
F 16.982664 36.016174 25.087063
F 16.220840 36.016174 46.902872
F 17.744489 59.169432 3.271252
F 16.982664 59.169432 25.087063
F 16.220840 59.169432 46.902872
F 44.463306 12.862917 4.204294
F 43.701481 12.862917 26.020104
F 42.939656 12.862917 47.835914
F 44.463306 36.016174 4.204294
F 43.701481 36.016174 26.020104
F 42.939656 36.016174 47.835914
F 44.463306 59.169432 4.204294
F 43.701481 59.169432 26.020104
F 42.939656 59.169432 47.835914
F 17.744489 20.580672 3.271252
F 16.982665 20.580672 25.087062
F 16.220840 20.580672 46.902872
F 17.744489 43.733929 3.271252
F 16.982665 43.733929 25.087062
F 16.220840 43.733929 46.902872
F 17.744489 66.887187 3.271252
F 16.982665 66.887187 25.087062
F 16.220840 66.887187 46.902872
F 44.463306 20.580672 4.204294
F 43.701481 20.580672 26.020103
F 42.939656 20.580672 47.835914
F 44.463306 43.733929 4.204294
F 43.701481 43.733929 26.020103
F 42.939656 43.733929 47.835914
F 44.463306 66.887187 4.204294
F 43.701481 66.887187 26.020103
F 42.939656 66.887187 47.835914
F 26.650765 5.145165 3.582264
F 25.888940 5.145165 25.398075
F 25.127115 5.145165 47.213884
F 26.650765 28.298423 3.582264
F 25.888940 28.298423 25.398075
F 25.127115 28.298423 47.213884
F 26.650765 51.451680 3.582264
F 25.888940 51.451680 25.398075
F 25.127115 51.451680 47.213884
F 51.845933 5.145165 48.146926
F 51.845933 28.298423 48.146926
F 51.845933 51.451680 48.146926
F 26.650765 12.862917 3.582265
F 25.888940 12.862917 25.398076
F 25.127115 12.862917 47.213885
F 26.650765 36.016175 3.582265
F 25.888940 36.016175 25.398076
F 25.127115 36.016175 47.213885
F 26.650765 59.169432 3.582265
F 25.888940 59.169432 25.398076
F 25.127115 59.169432 47.213885
F 51.845933 12.862917 48.146927
F 51.845933 36.016175 48.146927
F 51.845933 59.169432 48.146927
F 26.650765 20.580672 3.582265
F 25.888940 20.580672 25.398075
F 25.127115 20.580672 47.213884
F 26.650765 43.733930 3.582265
F 25.888940 43.733930 25.398075
F 25.127115 43.733930 47.213884
F 26.650765 66.887188 3.582265
F 25.888940 66.887188 25.398075
F 25.127115 66.887188 47.213884
F 51.845933 20.580672 48.146926
F 51.845933 43.733930 48.146926
F 51.845933 66.887188 48.146926
F 8.711234 7.717749 6.596205
F 7.949410 7.717749 28.412015
F 7.187585 7.717749 50.227824
F 8.711234 30.871007 6.596205
F 7.949410 30.871007 28.412015
F 7.187585 30.871007 50.227824
F 8.711234 54.024264 6.596205
F 7.949410 54.024264 28.412015
F 7.187585 54.024264 50.227824
F 35.430052 7.717749 7.529246
F 34.668227 7.717749 29.345057
F 33.906402 7.717749 51.160866
F 35.430052 30.871007 7.529246
F 34.668227 30.871007 29.345057
F 33.906402 30.871007 51.160866
F 35.430052 54.024264 7.529246
F 34.668227 54.024264 29.345057
F 33.906402 54.024264 51.160866
F 8.711234 15.435502 6.596206
F 7.949409 15.435502 28.412016
F 7.187585 15.435502 50.227825
F 8.711234 38.588760 6.596206
F 7.949409 38.588760 28.412016
F 7.187585 38.588760 50.227825
F 8.711234 61.742017 6.596206
F 7.949409 61.742017 28.412016
F 7.187585 61.742017 50.227825
F 35.430052 15.435502 7.529247
F 34.668227 15.435502 29.345058
F 33.906402 15.435502 51.160867
F 35.430052 38.588760 7.529247
F 34.668227 38.588760 29.345058
F 33.906402 38.588760 51.160867
F 35.430052 61.742017 7.529247
F 34.668227 61.742017 29.345058
F 33.906402 61.742017 51.160867
F 8.711234 0.000000 6.596205
F 7.949410 0.000000 28.412015
F 7.187585 0.000000 50.227824
F 8.711234 23.153257 6.596205
F 7.949410 23.153257 28.412015
F 7.187585 23.153257 50.227824
F 8.711234 46.306515 6.596205
F 7.949410 46.306515 28.412015
F 7.187585 46.306515 50.227824
F 35.430052 0.000000 7.529246
F 34.668227 0.000000 29.345057
F 33.906402 0.000000 51.160866
F 35.430052 23.153257 7.529246
F 34.668227 23.153257 29.345057
F 33.906402 23.153257 51.160866
F 35.430052 46.306515 7.529246
F 34.668227 46.306515 29.345057
F 33.906402 46.306515 51.160866
F 17.617508 7.717751 6.907220
F 16.855683 7.717751 28.723030
F 16.093858 7.717751 50.538839
F 17.617508 30.871008 6.907220
F 16.855683 30.871008 28.723030
F 16.093858 30.871008 50.538839
F 17.617508 54.024266 6.907220
F 16.855683 54.024266 28.723030
F 16.093858 54.024266 50.538839
F 44.336324 7.717751 7.840261
F 43.574499 7.717751 29.656072
F 42.812675 7.717751 51.471881
F 44.336324 30.871008 7.840261
F 43.574499 30.871008 29.656072
F 42.812675 30.871008 51.471881
F 44.336324 54.024266 7.840261
F 43.574499 54.024266 29.656072
F 42.812675 54.024266 51.471881
F 17.617508 15.435503 6.907221
F 16.855683 15.435503 28.723031
F 16.093858 15.435503 50.538840
F 17.617508 38.588761 6.907221
F 16.855683 38.588761 28.723031
F 16.093858 38.588761 50.538840
F 17.617508 61.742018 6.907221
F 16.855683 61.742018 28.723031
F 16.093858 61.742018 50.538840
F 44.336324 15.435503 7.840262
F 43.574499 15.435503 29.656073
F 42.812675 15.435503 51.471882
F 44.336324 38.588761 7.840262
F 43.574499 38.588761 29.656073
F 42.812675 38.588761 51.471882
F 44.336324 61.742018 7.840262
F 43.574499 61.742018 29.656073
F 42.812675 61.742018 51.471882
F 17.617508 0.000001 6.907220
F 16.855683 0.000001 28.723030
F 16.093858 0.000001 50.538839
F 17.617508 23.153259 6.907220
F 16.855683 23.153259 28.723030
F 16.093858 23.153259 50.538839
F 17.617508 46.306516 6.907220
F 16.855683 46.306516 28.723030
F 16.093858 46.306516 50.538839
F 44.336324 0.000001 7.840261
F 43.574499 0.000001 29.656072
F 42.812675 0.000001 51.471881
F 44.336324 23.153259 7.840261
F 43.574499 23.153259 29.656072
F 42.812675 23.153259 51.471881
F 44.336324 46.306516 7.840261
F 43.574499 46.306516 29.656072
F 42.812675 46.306516 51.471881
F 26.523785 7.717750 7.218233
F 25.761960 7.717750 29.034043
F 25.000135 7.717750 50.849852
F 26.523785 30.871007 7.218233
F 25.761960 30.871007 29.034043
F 25.000135 30.871007 50.849852
F 26.523785 54.024265 7.218233
F 25.761960 54.024265 29.034043
F 25.000135 54.024265 50.849852
F 51.718952 7.717750 51.782894
F 51.718952 30.871007 51.782894
F 51.718952 54.024265 51.782894
F 26.523785 15.435502 7.218234
F 25.761960 15.435502 29.034044
F 25.000135 15.435502 50.849853
F 26.523785 38.588760 7.218234
F 25.761960 38.588760 29.034044
F 25.000135 38.588760 50.849853
F 26.523785 61.742017 7.218234
F 25.761960 61.742017 29.034044
F 25.000135 61.742017 50.849853
F 51.718952 15.435502 51.782895
F 51.718952 38.588760 51.782895
F 51.718952 61.742017 51.782895
F 26.523785 0.000000 7.218233
F 25.761960 0.000000 29.034043
F 25.000135 0.000000 50.849852
F 26.523785 23.153258 7.218233
F 25.761960 23.153258 29.034043
F 25.000135 23.153258 50.849852
F 26.523785 46.306515 7.218233
F 25.761960 46.306515 29.034043
F 25.000135 46.306515 50.849852
F 51.718952 0.000000 51.782894
F 51.718952 23.153258 51.782894
F 51.718952 46.306515 51.782894
F 1.904576 1.286291 9.998914
F 1.142751 1.286291 31.814723
F 0.380926 1.286291 53.630532
F 1.904576 24.439548 9.998914
F 1.142751 24.439548 31.814723
F 0.380926 24.439548 53.630532
F 1.904576 47.592806 9.998914
F 1.142751 47.592806 31.814723
F 0.380926 47.592806 53.630532
F 28.623393 1.286291 10.931955
F 27.861568 1.286291 32.747765
F 27.099743 1.286291 54.563574
F 28.623393 24.439548 10.931955
F 27.861568 24.439548 32.747765
F 27.099743 24.439548 54.563574
F 28.623393 47.592806 10.931955
F 27.861568 47.592806 32.747765
F 27.099743 47.592806 54.563574
F 1.904576 9.004040 9.998914
F 1.142751 9.004040 31.814723
F 0.380926 9.004040 53.630532
F 1.904576 32.157298 9.998914
F 1.142751 32.157298 31.814723
F 0.380926 32.157298 53.630532
F 1.904576 55.310555 9.998914
F 1.142751 55.310555 31.814723
F 0.380926 55.310555 53.630532
F 28.623393 9.004040 10.931955
F 27.861568 9.004040 32.747765
F 27.099743 9.004040 54.563574
F 28.623393 32.157298 10.931955
F 27.861568 32.157298 32.747765
F 27.099743 32.157298 54.563574
F 28.623393 55.310555 10.931955
F 27.861568 55.310555 32.747765
F 27.099743 55.310555 54.563574
F 1.904576 16.721795 9.998914
F 1.142751 16.721795 31.814724
F 0.380926 16.721795 53.630533
F 1.904576 39.875053 9.998914
F 1.142751 39.875053 31.814724
F 0.380926 39.875053 53.630533
F 1.904576 63.028310 9.998914
F 1.142751 63.028310 31.814724
F 0.380926 63.028310 53.630533
F 28.623393 16.721795 10.931955
F 27.861568 16.721795 32.747766
F 27.099743 16.721795 54.563575
F 28.623393 39.875053 10.931955
F 27.861568 39.875053 32.747766
F 27.099743 39.875053 54.563575
F 28.623393 63.028310 10.931955
F 27.861568 63.028310 32.747766
F 27.099743 63.028310 54.563575
F 10.810844 1.286291 10.309927
F 10.049020 1.286291 32.125737
F 9.287195 1.286291 53.941547
F 10.810844 24.439548 10.309927
F 10.049020 24.439548 32.125737
F 9.287195 24.439548 53.941547
F 10.810844 47.592806 10.309927
F 10.049020 47.592806 32.125737
F 9.287195 47.592806 53.941547
F 37.529661 1.286291 11.242969
F 36.767836 1.286291 33.058778
F 36.006011 1.286291 54.874589
F 37.529661 24.439548 11.242969
F 36.767836 24.439548 33.058778
F 36.006011 24.439548 54.874589
F 37.529661 47.592806 11.242969
F 36.767836 47.592806 33.058778
F 36.006011 47.592806 54.874589
F 10.810844 9.004040 10.309927
F 10.049020 9.004040 32.125737
F 9.287195 9.004040 53.941547
F 10.810844 32.157298 10.309927
F 10.049020 32.157298 32.125737
F 9.287195 32.157298 53.941547
F 10.810844 55.310555 10.309927
F 10.049020 55.310555 32.125737
F 9.287195 55.310555 53.941547
F 37.529661 9.004040 11.242969
F 36.767836 9.004040 33.058778
F 36.006011 9.004040 54.874589
F 37.529661 32.157298 11.242969
F 36.767836 32.157298 33.058778
F 36.006011 32.157298 54.874589
F 37.529661 55.310555 11.242969
F 36.767836 55.310555 33.058778
F 36.006011 55.310555 54.874589
F 10.810844 16.721795 10.309928
F 10.049019 16.721795 32.125738
F 9.287195 16.721795 53.941547
F 10.810844 39.875053 10.309928
F 10.049019 39.875053 32.125738
F 9.287195 39.875053 53.941547
F 10.810844 63.028310 10.309928
F 10.049019 63.028310 32.125738
F 9.287195 63.028310 53.941547
F 37.529661 16.721795 11.242970
F 36.767836 16.721795 33.058779
F 36.006011 16.721795 54.874589
F 37.529661 39.875053 11.242970
F 36.767836 39.875053 33.058779
F 36.006011 39.875053 54.874589
F 37.529661 63.028310 11.242970
F 36.767836 63.028310 33.058779
F 36.006011 63.028310 54.874589
F 19.717119 1.286290 10.620942
F 18.955294 1.286290 32.436752
F 18.193469 1.286290 54.252562
F 19.717119 24.439547 10.620942
F 18.955294 24.439547 32.436752
F 18.193469 24.439547 54.252562
F 19.717119 47.592805 10.620942
F 18.955294 47.592805 32.436752
F 18.193469 47.592805 54.252562
F 46.435936 1.286290 11.553984
F 45.674111 1.286290 33.369793
F 44.912287 1.286290 55.185604
F 46.435936 24.439547 11.553984
F 45.674111 24.439547 33.369793
F 44.912287 24.439547 55.185604
F 46.435936 47.592805 11.553984
F 45.674111 47.592805 33.369793
F 44.912287 47.592805 55.185604
F 19.717119 9.004039 10.620942
F 18.955294 9.004039 32.436752
F 18.193469 9.004039 54.252562
F 19.717119 32.157297 10.620942
F 18.955294 32.157297 32.436752
F 18.193469 32.157297 54.252562
F 19.717119 55.310554 10.620942
F 18.955294 55.310554 32.436752
F 18.193469 55.310554 54.252562
F 46.435936 9.004039 11.553984
F 45.674111 9.004039 33.369793
F 44.912287 9.004039 55.185604
F 46.435936 32.157297 11.553984
F 45.674111 32.157297 33.369793
F 44.912287 32.157297 55.185604
F 46.435936 55.310554 11.553984
F 45.674111 55.310554 33.369793
F 44.912287 55.310554 55.185604
F 19.717119 16.721795 10.620943
F 18.955294 16.721795 32.436753
F 18.193469 16.721795 54.252562
F 19.717119 39.875052 10.620943
F 18.955294 39.875052 32.436753
F 18.193469 39.875052 54.252562
F 19.717119 63.028310 10.620943
F 18.955294 63.028310 32.436753
F 18.193469 63.028310 54.252562
F 46.435936 16.721795 11.553985
F 45.674111 16.721795 33.369794
F 44.912287 16.721795 55.185604
F 46.435936 39.875052 11.553985
F 45.674111 39.875052 33.369794
F 44.912287 39.875052 55.185604
F 46.435936 63.028310 11.553985
F 45.674111 63.028310 33.369794
F 44.912287 63.028310 55.185604
F 1.777591 3.858875 13.634880
F 1.015766 3.858875 35.450690
F 0.253942 3.858875 57.266499
F 1.777591 27.012132 13.634880
F 1.015766 27.012132 35.450690
F 0.253942 27.012132 57.266499
F 1.777591 50.165390 13.634880
F 1.015766 50.165390 35.450690
F 0.253942 50.165390 57.266499
F 28.496408 3.858875 14.567922
F 27.734583 3.858875 36.383732
F 26.972758 3.858875 58.199541
F 28.496408 27.012132 14.567922
F 27.734583 27.012132 36.383732
F 26.972758 27.012132 58.199541
F 28.496408 50.165390 14.567922
F 27.734583 50.165390 36.383732
F 26.972758 50.165390 58.199541
F 1.777591 11.576625 13.634881
F 1.015766 11.576625 35.450690
F 0.253942 11.576625 57.266499
F 1.777591 34.729882 13.634881
F 1.015766 34.729882 35.450690
F 0.253942 34.729882 57.266499
F 1.777591 57.883140 13.634881
F 1.015766 57.883140 35.450690
F 0.253942 57.883140 57.266499
F 28.496408 11.576625 14.567923
F 27.734583 11.576625 36.383732
F 26.972758 11.576625 58.199541
F 28.496408 34.729882 14.567923
F 27.734583 34.729882 36.383732
F 26.972758 34.729882 58.199541
F 28.496408 57.883140 14.567923
F 27.734583 57.883140 36.383732
F 26.972758 57.883140 58.199541
F 1.777591 19.294380 13.634881
F 1.015766 19.294380 35.450691
F 0.253942 19.294380 57.266500
F 1.777591 42.447638 13.634881
F 1.015766 42.447638 35.450691
F 0.253942 42.447638 57.266500
F 1.777591 65.600895 13.634881
F 1.015766 65.600895 35.450691
F 0.253942 65.600895 57.266500
F 28.496408 19.294380 14.567923
F 27.734583 19.294380 36.383733
F 26.972758 19.294380 58.199542
F 28.496408 42.447638 14.567923
F 27.734583 42.447638 36.383733
F 26.972758 42.447638 58.199542
F 28.496408 65.600895 14.567923
F 27.734583 65.600895 36.383733
F 26.972758 65.600895 58.199542
F 10.683858 3.858875 13.945895
F 9.922033 3.858875 35.761704
F 9.160208 3.858875 57.577514
F 10.683858 27.012133 13.945895
F 9.922033 27.012133 35.761704
F 9.160208 27.012133 57.577514
F 10.683858 50.165390 13.945895
F 9.922033 50.165390 35.761704
F 9.160208 50.165390 57.577514
F 37.402675 3.858875 14.878936
F 36.640850 3.858875 36.694746
F 35.879026 3.858875 58.510556
F 37.402675 27.012133 14.878936
F 36.640850 27.012133 36.694746
F 35.879026 27.012133 58.510556
F 37.402675 50.165390 14.878936
F 36.640850 50.165390 36.694746
F 35.879026 50.165390 58.510556
F 10.683858 11.576625 13.945895
F 9.922033 11.576625 35.761704
F 9.160208 11.576625 57.577514
F 10.683858 34.729883 13.945895
F 9.922033 34.729883 35.761704
F 9.160208 34.729883 57.577514
F 10.683858 57.883140 13.945895
F 9.922033 57.883140 35.761704
F 9.160208 57.883140 57.577514
F 37.402675 11.576625 14.878936
F 36.640850 11.576625 36.694746
F 35.879026 11.576625 58.510556
F 37.402675 34.729883 14.878936
F 36.640850 34.729883 36.694746
F 35.879026 34.729883 58.510556
F 37.402675 57.883140 14.878936
F 36.640850 57.883140 36.694746
F 35.879026 57.883140 58.510556
F 10.683858 19.294380 13.945895
F 9.922033 19.294380 35.761705
F 9.160208 19.294380 57.577514
F 10.683858 42.447638 13.945895
F 9.922033 42.447638 35.761705
F 9.160208 42.447638 57.577514
F 10.683858 65.600896 13.945895
F 9.922033 65.600896 35.761705
F 9.160208 65.600896 57.577514
F 37.402675 19.294380 14.878936
F 36.640850 19.294380 36.694747
F 35.879026 19.294380 58.510556
F 37.402675 42.447638 14.878936
F 36.640850 42.447638 36.694747
F 35.879026 42.447638 58.510556
F 37.402675 65.600896 14.878936
F 36.640850 65.600896 36.694747
F 35.879026 65.600896 58.510556
F 19.590135 3.858876 14.256910
F 18.828310 3.858876 36.072719
F 18.066485 3.858876 57.888529
F 19.590135 27.012134 14.256910
F 18.828310 27.012134 36.072719
F 18.066485 27.012134 57.888529
F 19.590135 50.165391 14.256910
F 18.828310 50.165391 36.072719
F 18.066485 50.165391 57.888529
F 46.308951 3.858876 15.189951
F 45.547127 3.858876 37.005761
F 44.785302 3.858876 58.821571
F 46.308951 27.012134 15.189951
F 45.547127 27.012134 37.005761
F 44.785302 27.012134 58.821571
F 46.308951 50.165391 15.189951
F 45.547127 50.165391 37.005761
F 44.785302 50.165391 58.821571
F 19.590135 11.576626 14.256910
F 18.828310 11.576626 36.072720
F 18.066485 11.576626 57.888529
F 19.590135 34.729884 14.256910
F 18.828310 34.729884 36.072720
F 18.066485 34.729884 57.888529
F 19.590135 57.883141 14.256910
F 18.828310 57.883141 36.072720
F 18.066485 57.883141 57.888529
F 46.308951 11.576626 15.189951
F 45.547127 11.576626 37.005762
F 44.785302 11.576626 58.821571
F 46.308951 34.729884 15.189951
F 45.547127 34.729884 37.005762
F 44.785302 34.729884 58.821571
F 46.308951 57.883141 15.189951
F 45.547127 57.883141 37.005762
F 44.785302 57.883141 58.821571
F 19.590135 19.294382 14.256911
F 18.828310 19.294382 36.072720
F 18.066485 19.294382 57.888529
F 19.590135 42.447639 14.256911
F 18.828310 42.447639 36.072720
F 18.066485 42.447639 57.888529
F 19.590135 65.600897 14.256911
F 18.828310 65.600897 36.072720
F 18.066485 65.600897 57.888529
F 46.308951 19.294382 15.189952
F 45.547127 19.294382 37.005762
F 44.785302 19.294382 58.821571
F 46.308951 42.447639 15.189952
F 45.547127 42.447639 37.005762
F 44.785302 42.447639 58.821571
F 46.308951 65.600897 15.189952
F 45.547127 65.600897 37.005762
F 44.785302 65.600897 58.821571
F 1.872831 3.858875 10.907905
F 1.111007 3.858875 32.723716
F 0.349182 3.858875 54.539525
F 1.872831 27.012133 10.907905
F 1.111007 27.012133 32.723716
F 0.349182 27.012133 54.539525
F 1.872831 50.165390 10.907905
F 1.111007 50.165390 32.723716
F 0.349182 50.165390 54.539525
F 28.591648 3.858875 11.840947
F 27.829823 3.858875 33.656757
F 27.067998 3.858875 55.472567
F 28.591648 27.012133 11.840947
F 27.829823 27.012133 33.656757
F 27.067998 27.012133 55.472567
F 28.591648 50.165390 11.840947
F 27.829823 50.165390 33.656757
F 27.067998 50.165390 55.472567
F 1.872831 11.576625 10.907905
F 1.111007 11.576625 32.723715
F 0.349182 11.576625 54.539525
F 1.872831 34.729883 10.907905
F 1.111007 34.729883 32.723715
F 0.349182 34.729883 54.539525
F 1.872831 57.883140 10.907905
F 1.111007 57.883140 32.723715
F 0.349182 57.883140 54.539525
F 28.591648 11.576625 11.840947
F 27.829823 11.576625 33.656756
F 27.067998 11.576625 55.472567
F 28.591648 34.729883 11.840947
F 27.829823 34.729883 33.656756
F 27.067998 34.729883 55.472567
F 28.591648 57.883140 11.840947
F 27.829823 57.883140 33.656756
F 27.067998 57.883140 55.472567
F 1.872831 19.294381 10.907904
F 1.111007 19.294381 32.723715
F 0.349182 19.294381 54.539524
F 1.872831 42.447638 10.907904
F 1.111007 42.447638 32.723715
F 0.349182 42.447638 54.539524
F 1.872831 65.600896 10.907904
F 1.111007 65.600896 32.723715
F 0.349182 65.600896 54.539524
F 28.591648 19.294381 11.840946
F 27.829823 19.294381 33.656756
F 27.067998 19.294381 55.472566
F 28.591648 42.447638 11.840946
F 27.829823 42.447638 33.656756
F 27.067998 42.447638 55.472566
F 28.591648 65.600896 11.840946
F 27.829823 65.600896 33.656756
F 27.067998 65.600896 55.472566
F 10.779099 3.858875 11.218919
F 10.017274 3.858875 33.034729
F 9.255449 3.858875 54.850539
F 10.779099 27.012133 11.218919
F 10.017274 27.012133 33.034729
F 9.255449 27.012133 54.850539
F 10.779099 50.165390 11.218919
F 10.017274 50.165390 33.034729
F 9.255449 50.165390 54.850539
F 37.497916 3.858875 12.151961
F 36.736092 3.858875 33.967770
F 35.974267 3.858875 55.783580
F 37.497916 27.012133 12.151961
F 36.736092 27.012133 33.967770
F 35.974267 27.012133 55.783580
F 37.497916 50.165390 12.151961
F 36.736092 50.165390 33.967770
F 35.974267 50.165390 55.783580
F 10.779099 11.576625 11.218919
F 10.017274 11.576625 33.034729
F 9.255449 11.576625 54.850539
F 10.779099 34.729883 11.218919
F 10.017274 34.729883 33.034729
F 9.255449 34.729883 54.850539
F 10.779099 57.883140 11.218919
F 10.017274 57.883140 33.034729
F 9.255449 57.883140 54.850539
F 37.497916 11.576625 12.151961
F 36.736092 11.576625 33.967770
F 35.974267 11.576625 55.783580
F 37.497916 34.729883 12.151961
F 36.736092 34.729883 33.967770
F 35.974267 34.729883 55.783580
F 37.497916 57.883140 12.151961
F 36.736092 57.883140 33.967770
F 35.974267 57.883140 55.783580
F 10.779099 19.294381 11.218918
F 10.017274 19.294381 33.034729
F 9.255449 19.294381 54.850538
F 10.779099 42.447638 11.218918
F 10.017274 42.447638 33.034729
F 9.255449 42.447638 54.850538
F 10.779099 65.600896 11.218918
F 10.017274 65.600896 33.034729
F 9.255449 65.600896 54.850538
F 37.497916 19.294381 12.151960
F 36.736092 19.294381 33.967770
F 35.974267 19.294381 55.783579
F 37.497916 42.447638 12.151960
F 36.736092 42.447638 33.967770
F 35.974267 42.447638 55.783579
F 37.497916 65.600896 12.151960
F 36.736092 65.600896 33.967770
F 35.974267 65.600896 55.783579
F 19.685375 3.858876 11.529932
F 18.923550 3.858876 33.345742
F 18.161725 3.858876 55.161552
F 19.685375 27.012133 11.529932
F 18.923550 27.012133 33.345742
F 18.161725 27.012133 55.161552
F 19.685375 50.165391 11.529932
F 18.923550 50.165391 33.345742
F 18.161725 50.165391 55.161552
F 46.404192 3.858876 12.462974
F 45.642367 3.858876 34.278783
F 44.880542 3.858876 56.094593
F 46.404192 27.012133 12.462974
F 45.642367 27.012133 34.278783
F 44.880542 27.012133 56.094593
F 46.404192 50.165391 12.462974
F 45.642367 50.165391 34.278783
F 44.880542 50.165391 56.094593
F 19.685375 11.576626 11.529932
F 18.923550 11.576626 33.345742
F 18.161725 11.576626 55.161552
F 19.685375 34.729883 11.529932
F 18.923550 34.729883 33.345742
F 18.161725 34.729883 55.161552
F 19.685375 57.883141 11.529932
F 18.923550 57.883141 33.345742
F 18.161725 57.883141 55.161552
F 46.404192 11.576626 12.462974
F 45.642367 11.576626 34.278783
F 44.880542 11.576626 56.094593
F 46.404192 34.729883 12.462974
F 45.642367 34.729883 34.278783
F 44.880542 34.729883 56.094593
F 46.404192 57.883141 12.462974
F 45.642367 57.883141 34.278783
F 44.880542 57.883141 56.094593
F 19.685375 19.294381 11.529931
F 18.923550 19.294381 33.345742
F 18.161725 19.294381 55.161551
F 19.685375 42.447639 11.529931
F 18.923550 42.447639 33.345742
F 18.161725 42.447639 55.161551
F 19.685375 65.600896 11.529931
F 18.923550 65.600896 33.345742
F 18.161725 65.600896 55.161551
F 46.404192 19.294381 12.462973
F 45.642367 19.294381 34.278783
F 44.880542 19.294381 56.094592
F 46.404192 42.447639 12.462973
F 45.642367 42.447639 34.278783
F 44.880542 42.447639 56.094592
F 46.404192 65.600896 12.462973
F 45.642367 65.600896 34.278783
F 44.880542 65.600896 56.094592
F 1.999792 1.286291 7.271937
F 1.237967 1.286291 29.087747
F 0.476142 1.286291 50.903557
F 1.999792 24.439549 7.271937
F 1.237967 24.439549 29.087747
F 0.476142 24.439549 50.903557
F 1.999792 47.592806 7.271937
F 1.237967 47.592806 29.087747
F 0.476142 47.592806 50.903557
F 28.718609 1.286291 8.204979
F 27.956784 1.286291 30.020788
F 27.194959 1.286291 51.836599
F 28.718609 24.439549 8.204979
F 27.956784 24.439549 30.020788
F 27.194959 24.439549 51.836599
F 28.718609 47.592806 8.204979
F 27.956784 47.592806 30.020788
F 27.194959 47.592806 51.836599
F 1.999792 9.004040 7.271937
F 1.237967 9.004040 29.087748
F 0.476142 9.004040 50.903557
F 1.999792 32.157298 7.271937
F 1.237967 32.157298 29.087748
F 0.476142 32.157298 50.903557
F 1.999792 55.310555 7.271937
F 1.237967 55.310555 29.087748
F 0.476142 55.310555 50.903557
F 28.718609 9.004040 8.204979
F 27.956784 9.004040 30.020789
F 27.194959 9.004040 51.836599
F 28.718609 32.157298 8.204979
F 27.956784 32.157298 30.020789
F 27.194959 32.157298 51.836599
F 28.718609 55.310555 8.204979
F 27.956784 55.310555 30.020789
F 27.194959 55.310555 51.836599
F 1.999792 16.721796 7.271936
F 1.237967 16.721796 29.087747
F 0.476143 16.721796 50.903556
F 1.999792 39.875053 7.271936
F 1.237967 39.875053 29.087747
F 0.476143 39.875053 50.903556
F 1.999792 63.028311 7.271936
F 1.237967 63.028311 29.087747
F 0.476143 63.028311 50.903556
F 28.718609 16.721796 8.204978
F 27.956784 16.721796 30.020788
F 27.194959 16.721796 51.836598
F 28.718609 39.875053 8.204978
F 27.956784 39.875053 30.020788
F 27.194959 39.875053 51.836598
F 28.718609 63.028311 8.204978
F 27.956784 63.028311 30.020788
F 27.194959 63.028311 51.836598
F 10.906059 1.286291 7.582951
F 10.144235 1.286291 29.398760
F 9.382410 1.286291 51.214571
F 10.906059 24.439548 7.582951
F 10.144235 24.439548 29.398760
F 9.382410 24.439548 51.214571
F 10.906059 47.592806 7.582951
F 10.144235 47.592806 29.398760
F 9.382410 47.592806 51.214571
F 37.624876 1.286291 8.515993
F 36.863051 1.286291 30.331802
F 36.101226 1.286291 52.147612
F 37.624876 24.439548 8.515993
F 36.863051 24.439548 30.331802
F 36.101226 24.439548 52.147612
F 37.624876 47.592806 8.515993
F 36.863051 47.592806 30.331802
F 36.101226 47.592806 52.147612
F 10.906059 9.004040 7.582951
F 10.144235 9.004040 29.398760
F 9.382410 9.004040 51.214571
F 10.906059 32.157298 7.582951
F 10.144235 32.157298 29.398760
F 9.382410 32.157298 51.214571
F 10.906059 55.310555 7.582951
F 10.144235 55.310555 29.398760
F 9.382410 55.310555 51.214571
F 37.624876 9.004040 8.515993
F 36.863051 9.004040 30.331802
F 36.101226 9.004040 52.147612
F 37.624876 32.157298 8.515993
F 36.863051 32.157298 30.331802
F 36.101226 32.157298 52.147612
F 37.624876 55.310555 8.515993
F 36.863051 55.310555 30.331802
F 36.101226 55.310555 52.147612
F 10.906059 16.721795 7.582950
F 10.144235 16.721795 29.398760
F 9.382410 16.721795 51.214570
F 10.906059 39.875053 7.582950
F 10.144235 39.875053 29.398760
F 9.382410 39.875053 51.214570
F 10.906059 63.028310 7.582950
F 10.144235 63.028310 29.398760
F 9.382410 63.028310 51.214570
F 37.624876 16.721795 8.515992
F 36.863051 16.721795 30.331802
F 36.101226 16.721795 52.147611
F 37.624876 39.875053 8.515992
F 36.863051 39.875053 30.331802
F 36.101226 39.875053 52.147611
F 37.624876 63.028310 8.515992
F 36.863051 63.028310 30.331802
F 36.101226 63.028310 52.147611
F 19.812335 1.286290 7.893964
F 19.050510 1.286290 29.709773
F 18.288685 1.286290 51.525584
F 19.812335 24.439547 7.893964
F 19.050510 24.439547 29.709773
F 18.288685 24.439547 51.525584
F 19.812335 47.592805 7.893964
F 19.050510 47.592805 29.709773
F 18.288685 47.592805 51.525584
F 46.531152 1.286290 8.827006
F 45.769328 1.286290 30.642815
F 45.007503 1.286290 52.458625
F 46.531152 24.439547 8.827006
F 45.769328 24.439547 30.642815
F 45.007503 24.439547 52.458625
F 46.531152 47.592805 8.827006
F 45.769328 47.592805 30.642815
F 45.007503 47.592805 52.458625
F 19.812335 9.004039 7.893964
F 19.050510 9.004039 29.709773
F 18.288685 9.004039 51.525584
F 19.812335 32.157296 7.893964
F 19.050510 32.157296 29.709773
F 18.288685 32.157296 51.525584
F 19.812335 55.310554 7.893964
F 19.050510 55.310554 29.709773
F 18.288685 55.310554 51.525584
F 46.531152 9.004039 8.827006
F 45.769328 9.004039 30.642815
F 45.007503 9.004039 52.458625
F 46.531152 32.157296 8.827006
F 45.769328 32.157296 30.642815
F 45.007503 32.157296 52.458625
F 46.531152 55.310554 8.827006
F 45.769328 55.310554 30.642815
F 45.007503 55.310554 52.458625
F 19.812335 16.721794 7.893963
F 19.050510 16.721794 29.709772
F 18.288685 16.721794 51.525583
F 19.812335 39.875052 7.893963
F 19.050510 39.875052 29.709772
F 18.288685 39.875052 51.525583
F 19.812335 63.028309 7.893963
F 19.050510 63.028309 29.709772
F 18.288685 63.028309 51.525583
F 46.531152 16.721794 8.827005
F 45.769328 16.721794 30.642814
F 45.007503 16.721794 52.458624
F 46.531152 39.875052 8.827005
F 45.769328 39.875052 30.642814
F 45.007503 39.875052 52.458624
F 46.531152 63.028309 8.827005
F 45.769328 63.028309 30.642814
F 45.007503 63.028309 52.458624
F 4.099400 7.717750 10.985659
F 3.337575 7.717750 32.801469
F 2.575751 7.717750 54.617279
F 4.099400 30.871007 10.985659
F 3.337575 30.871007 32.801469
F 2.575751 30.871007 54.617279
F 4.099400 54.024265 10.985659
F 3.337575 54.024265 32.801469
F 2.575751 54.024265 54.617279
F 30.818217 7.717750 11.918701
F 30.056392 7.717750 33.734511
F 29.294567 7.717750 55.550320
F 30.818217 30.871007 11.918701
F 30.056392 30.871007 33.734511
F 29.294567 30.871007 55.550320
F 30.818217 54.024265 11.918701
F 30.056392 54.024265 33.734511
F 29.294567 54.024265 55.550320
F 4.099400 15.435503 10.985658
F 3.337575 15.435503 32.801468
F 2.575751 15.435503 54.617278
F 4.099400 38.588760 10.985658
F 3.337575 38.588760 32.801468
F 2.575751 38.588760 54.617278
F 4.099400 61.742018 10.985658
F 3.337575 61.742018 32.801468
F 2.575751 61.742018 54.617278
F 30.818217 15.435503 11.918700
F 30.056392 15.435503 33.734510
F 29.294567 15.435503 55.550319
F 30.818217 38.588760 11.918700
F 30.056392 38.588760 33.734510
F 29.294567 38.588760 55.550319
F 30.818217 61.742018 11.918700
F 30.056392 61.742018 33.734510
F 29.294567 61.742018 55.550319
F 4.099400 0.000000 10.985659
F 3.337575 0.000000 32.801468
F 2.575751 0.000000 54.617279
F 4.099400 23.153258 10.985659
F 3.337575 23.153258 32.801468
F 2.575751 23.153258 54.617279
F 4.099400 46.306515 10.985659
F 3.337575 46.306515 32.801468
F 2.575751 46.306515 54.617279
F 30.818217 0.000000 11.918701
F 30.056392 0.000000 33.734510
F 29.294567 0.000000 55.550320
F 30.818217 23.153258 11.918701
F 30.056392 23.153258 33.734510
F 29.294567 23.153258 55.550320
F 30.818217 46.306515 11.918701
F 30.056392 46.306515 33.734510
F 29.294567 46.306515 55.550320
F 13.005669 7.717750 11.296673
F 12.243845 7.717750 33.112482
F 11.482020 7.717750 54.928292
F 13.005669 30.871007 11.296673
F 12.243845 30.871007 33.112482
F 11.482020 30.871007 54.928292
F 13.005669 54.024265 11.296673
F 12.243845 54.024265 33.112482
F 11.482020 54.024265 54.928292
F 39.724486 7.717750 12.229714
F 38.962661 7.717750 34.045524
F 38.200836 7.717750 55.861334
F 39.724486 30.871007 12.229714
F 38.962661 30.871007 34.045524
F 38.200836 30.871007 55.861334
F 39.724486 54.024265 12.229714
F 38.962661 54.024265 34.045524
F 38.200836 54.024265 55.861334
F 13.005670 15.435502 11.296672
F 12.243845 15.435502 33.112481
F 11.482020 15.435502 54.928291
F 13.005670 38.588760 11.296672
F 12.243845 38.588760 33.112481
F 11.482020 38.588760 54.928291
F 13.005670 61.742017 11.296672
F 12.243845 61.742017 33.112481
F 11.482020 61.742017 54.928291
F 39.724486 15.435502 12.229713
F 38.962661 15.435502 34.045523
F 38.200836 15.435502 55.861333
F 39.724486 38.588760 12.229713
F 38.962661 38.588760 34.045523
F 38.200836 38.588760 55.861333
F 39.724486 61.742017 12.229713
F 38.962661 61.742017 34.045523
F 38.200836 61.742017 55.861333
F 13.005669 0.000000 11.296673
F 12.243845 0.000000 33.112482
F 11.482020 0.000000 54.928292
F 13.005669 23.153258 11.296673
F 12.243845 23.153258 33.112482
F 11.482020 23.153258 54.928292
F 13.005669 46.306515 11.296673
F 12.243845 46.306515 33.112482
F 11.482020 46.306515 54.928292
F 39.724486 0.000000 12.229714
F 38.962661 0.000000 34.045524
F 38.200836 0.000000 55.861334
F 39.724486 23.153258 12.229714
F 38.962661 23.153258 34.045524
F 38.200836 23.153258 55.861334
F 39.724486 46.306515 12.229714
F 38.962661 46.306515 34.045524
F 38.200836 46.306515 55.861334
F 21.911946 7.717750 11.607686
F 21.150121 7.717750 33.423496
F 20.388296 7.717750 55.239305
F 21.911946 30.871008 11.607686
F 21.150121 30.871008 33.423496
F 20.388296 30.871008 55.239305
F 21.911946 54.024265 11.607686
F 21.150121 54.024265 33.423496
F 20.388296 54.024265 55.239305
F 48.630762 7.717750 12.540727
F 47.868938 7.717750 34.356538
F 47.107113 7.717750 56.172347
F 48.630762 30.871008 12.540727
F 47.868938 30.871008 34.356538
F 47.107113 30.871008 56.172347
F 48.630762 54.024265 12.540727
F 47.868938 54.024265 34.356538
F 47.107113 54.024265 56.172347
F 21.911946 15.435503 11.607685
F 21.150121 15.435503 33.423495
F 20.388296 15.435503 55.239304
F 21.911946 38.588760 11.607685
F 21.150121 38.588760 33.423495
F 20.388296 38.588760 55.239304
F 21.911946 61.742018 11.607685
F 21.150121 61.742018 33.423495
F 20.388296 61.742018 55.239304
F 48.630762 15.435503 12.540726
F 47.868938 15.435503 34.356537
F 47.107113 15.435503 56.172346
F 48.630762 38.588760 12.540726
F 47.868938 38.588760 34.356537
F 47.107113 38.588760 56.172346
F 48.630762 61.742018 12.540726
F 47.868938 61.742018 34.356537
F 47.107113 61.742018 56.172346
F 21.911946 0.000001 11.607686
F 21.150121 0.000001 33.423496
F 20.388296 0.000001 55.239305
F 21.911946 23.153258 11.607686
F 21.150121 23.153258 33.423496
F 20.388296 23.153258 55.239305
F 21.911946 46.306516 11.607686
F 21.150121 46.306516 33.423496
F 20.388296 46.306516 55.239305
F 48.630762 0.000001 12.540727
F 47.868938 0.000001 34.356538
F 47.107113 0.000001 56.172347
F 48.630762 23.153258 12.540727
F 47.868938 23.153258 34.356538
F 47.107113 23.153258 56.172347
F 48.630762 46.306516 12.540727
F 47.868938 46.306516 34.356538
F 47.107113 46.306516 56.172347
F 4.226357 5.145166 7.349691
F 3.464532 5.145166 29.165501
F 2.702707 5.145166 50.981310
F 4.226357 28.298423 7.349691
F 3.464532 28.298423 29.165501
F 2.702707 28.298423 50.981310
F 4.226357 51.451681 7.349691
F 3.464532 51.451681 29.165501
F 2.702707 51.451681 50.981310
F 30.945174 5.145166 8.282732
F 30.183349 5.145166 30.098543
F 29.421524 5.145166 51.914352
F 30.945174 28.298423 8.282732
F 30.183349 28.298423 30.098543
F 29.421524 28.298423 51.914352
F 30.945174 51.451681 8.282732
F 30.183349 51.451681 30.098543
F 29.421524 51.451681 51.914352
F 4.226357 12.862918 7.349690
F 3.464532 12.862918 29.165500
F 2.702707 12.862918 50.981309
F 4.226357 36.016175 7.349690
F 3.464532 36.016175 29.165500
F 2.702707 36.016175 50.981309
F 4.226357 59.169433 7.349690
F 3.464532 59.169433 29.165500
F 2.702707 59.169433 50.981309
F 30.945174 12.862918 8.282731
F 30.183349 12.862918 30.098542
F 29.421524 12.862918 51.914351
F 30.945174 36.016175 8.282731
F 30.183349 36.016175 30.098542
F 29.421524 36.016175 51.914351
F 30.945174 59.169433 8.282731
F 30.183349 59.169433 30.098542
F 29.421524 59.169433 51.914351
F 4.226357 20.580673 7.349691
F 3.464532 20.580673 29.165500
F 2.702707 20.580673 50.981310
F 4.226357 43.733931 7.349691
F 3.464532 43.733931 29.165500
F 2.702707 43.733931 50.981310
F 4.226357 66.887188 7.349691
F 3.464532 66.887188 29.165500
F 2.702707 66.887188 50.981310
F 30.945174 20.580673 8.282732
F 30.183349 20.580673 30.098542
F 29.421524 20.580673 51.914352
F 30.945174 43.733931 8.282732
F 30.183349 43.733931 30.098542
F 29.421524 43.733931 51.914352
F 30.945174 66.887188 8.282732
F 30.183349 66.887188 30.098542
F 29.421524 66.887188 51.914352
F 13.132625 5.145165 7.660705
F 12.370800 5.145165 29.476514
F 11.608976 5.145165 51.292324
F 13.132625 28.298422 7.660705
F 12.370800 28.298422 29.476514
F 11.608976 28.298422 51.292324
F 13.132625 51.451680 7.660705
F 12.370800 51.451680 29.476514
F 11.608976 51.451680 51.292324
F 39.851442 5.145165 8.593746
F 39.089617 5.145165 30.409555
F 38.327792 5.145165 52.225366
F 39.851442 28.298422 8.593746
F 39.089617 28.298422 30.409555
F 38.327792 28.298422 52.225366
F 39.851442 51.451680 8.593746
F 39.089617 51.451680 30.409555
F 38.327792 51.451680 52.225366
F 13.132625 12.862917 7.660704
F 12.370800 12.862917 29.476513
F 11.608976 12.862917 51.292323
F 13.132625 36.016174 7.660704
F 12.370800 36.016174 29.476513
F 11.608976 36.016174 51.292323
F 13.132625 59.169432 7.660704
F 12.370800 59.169432 29.476513
F 11.608976 59.169432 51.292323
F 39.851442 12.862917 8.593745
F 39.089617 12.862917 30.409554
F 38.327792 12.862917 52.225365
F 39.851442 36.016174 8.593745
F 39.089617 36.016174 30.409554
F 38.327792 36.016174 52.225365
F 39.851442 59.169432 8.593745
F 39.089617 59.169432 30.409554
F 38.327792 59.169432 52.225365
F 13.132625 20.580672 7.660705
F 12.370800 20.580672 29.476514
F 11.608976 20.580672 51.292323
F 13.132625 43.733930 7.660705
F 12.370800 43.733930 29.476514
F 11.608976 43.733930 51.292323
F 13.132625 66.887187 7.660705
F 12.370800 66.887187 29.476514
F 11.608976 66.887187 51.292323
F 39.851442 20.580672 8.593746
F 39.089617 20.580672 30.409555
F 38.327792 20.580672 52.225365
F 39.851442 43.733930 8.593746
F 39.089617 43.733930 30.409555
F 38.327792 43.733930 52.225365
F 39.851442 66.887187 8.593746
F 39.089617 66.887187 30.409555
F 38.327792 66.887187 52.225365
F 22.038904 5.145164 7.971718
F 21.277079 5.145164 29.787528
F 20.515254 5.145164 51.603337
F 22.038904 28.298422 7.971718
F 21.277079 28.298422 29.787528
F 20.515254 28.298422 51.603337
F 22.038904 51.451679 7.971718
F 21.277079 51.451679 29.787528
F 20.515254 51.451679 51.603337
F 48.757720 5.145164 8.904759
F 47.995895 5.145164 30.720570
F 47.234071 5.145164 52.536379
F 48.757720 28.298422 8.904759
F 47.995895 28.298422 30.720570
F 47.234071 28.298422 52.536379
F 48.757720 51.451679 8.904759
F 47.995895 51.451679 30.720570
F 47.234071 51.451679 52.536379
F 22.038904 12.862916 7.971717
F 21.277079 12.862916 29.787527
F 20.515254 12.862916 51.603336
F 22.038904 36.016174 7.971717
F 21.277079 36.016174 29.787527
F 20.515254 36.016174 51.603336
F 22.038904 59.169431 7.971717
F 21.277079 59.169431 29.787527
F 20.515254 59.169431 51.603336
F 48.757720 12.862916 8.904758
F 47.995895 12.862916 30.720569
F 47.234071 12.862916 52.536378
F 48.757720 36.016174 8.904758
F 47.995895 36.016174 30.720569
F 47.234071 36.016174 52.536378
F 48.757720 59.169431 8.904758
F 47.995895 59.169431 30.720569
F 47.234071 59.169431 52.536378
F 22.038904 20.580672 7.971718
F 21.277079 20.580672 29.787527
F 20.515254 20.580672 51.603337
F 22.038904 43.733929 7.971718
F 21.277079 43.733929 29.787527
F 20.515254 43.733929 51.603337
F 22.038904 66.887187 7.971718
F 21.277079 66.887187 29.787527
F 20.515254 66.887187 51.603337
F 48.757720 20.580672 8.904759
F 47.995895 20.580672 30.720569
F 47.234071 20.580672 52.536379
F 48.757720 43.733929 8.904759
F 47.995895 43.733929 30.720569
F 47.234071 43.733929 52.536379
F 48.757720 66.887187 8.904759
F 47.995895 66.887187 30.720569
F 47.234071 66.887187 52.536379
F 4.131141 5.145165 10.076666
F 3.369316 5.145165 31.892476
F 2.607491 5.145165 53.708286
F 4.131141 28.298423 10.076666
F 3.369316 28.298423 31.892476
F 2.607491 28.298423 53.708286
F 4.131141 51.451680 10.076666
F 3.369316 51.451680 31.892476
F 2.607491 51.451680 53.708286
F 30.849958 5.145165 11.009708
F 30.088133 5.145165 32.825518
F 29.326308 5.145165 54.641327
F 30.849958 28.298423 11.009708
F 30.088133 28.298423 32.825518
F 29.326308 28.298423 54.641327
F 30.849958 51.451680 11.009708
F 30.088133 51.451680 32.825518
F 29.326308 51.451680 54.641327
F 4.131141 12.862917 10.076667
F 3.369316 12.862917 31.892477
F 2.607491 12.862917 53.708287
F 4.131141 36.016175 10.076667
F 3.369316 36.016175 31.892477
F 2.607491 36.016175 53.708287
F 4.131141 59.169432 10.076667
F 3.369316 59.169432 31.892477
F 2.607491 59.169432 53.708287
F 30.849958 12.862917 11.009709
F 30.088133 12.862917 32.825519
F 29.326308 12.862917 54.641328
F 30.849958 36.016175 11.009709
F 30.088133 36.016175 32.825519
F 29.326308 36.016175 54.641328
F 30.849958 59.169432 11.009709
F 30.088133 59.169432 32.825519
F 29.326308 59.169432 54.641328
F 4.131141 20.580673 10.076667
F 3.369316 20.580673 31.892476
F 2.607491 20.580673 53.708286
F 4.131141 43.733930 10.076667
F 3.369316 43.733930 31.892476
F 2.607491 43.733930 53.708286
F 4.131141 66.887188 10.076667
F 3.369316 66.887188 31.892476
F 2.607491 66.887188 53.708286
F 30.849958 20.580673 11.009709
F 30.088133 20.580673 32.825518
F 29.326308 20.580673 54.641327
F 30.849958 43.733930 11.009709
F 30.088133 43.733930 32.825518
F 29.326308 43.733930 54.641327
F 30.849958 66.887188 11.009709
F 30.088133 66.887188 32.825518
F 29.326308 66.887188 54.641327
F 13.037410 5.145165 10.387681
F 12.275585 5.145165 32.203490
F 11.513760 5.145165 54.019300
F 13.037410 28.298422 10.387681
F 12.275585 28.298422 32.203490
F 11.513760 28.298422 54.019300
F 13.037410 51.451680 10.387681
F 12.275585 51.451680 32.203490
F 11.513760 51.451680 54.019300
F 39.756227 5.145165 11.320722
F 38.994402 5.145165 33.136532
F 38.232577 5.145165 54.952342
F 39.756227 28.298422 11.320722
F 38.994402 28.298422 33.136532
F 38.232577 28.298422 54.952342
F 39.756227 51.451680 11.320722
F 38.994402 51.451680 33.136532
F 38.232577 51.451680 54.952342
F 13.037410 12.862917 10.387682
F 12.275585 12.862917 32.203491
F 11.513760 12.862917 54.019301
F 13.037410 36.016175 10.387682
F 12.275585 36.016175 32.203491
F 11.513760 36.016175 54.019301
F 13.037410 59.169432 10.387682
F 12.275585 59.169432 32.203491
F 11.513760 59.169432 54.019301
F 39.756227 12.862917 11.320723
F 38.994402 12.862917 33.136533
F 38.232577 12.862917 54.952343
F 39.756227 36.016175 11.320723
F 38.994402 36.016175 33.136533
F 38.232577 36.016175 54.952343
F 39.756227 59.169432 11.320723
F 38.994402 59.169432 33.136533
F 38.232577 59.169432 54.952343
F 13.037410 20.580672 10.387681
F 12.275585 20.580672 32.203491
F 11.513760 20.580672 54.019300
F 13.037410 43.733930 10.387681
F 12.275585 43.733930 32.203491
F 11.513760 43.733930 54.019300
F 13.037410 66.887187 10.387681
F 12.275585 66.887187 32.203491
F 11.513760 66.887187 54.019300
F 39.756227 20.580672 11.320722
F 38.994402 20.580672 33.136533
F 38.232577 20.580672 54.952342
F 39.756227 43.733930 11.320722
F 38.994402 43.733930 33.136533
F 38.232577 43.733930 54.952342
F 39.756227 66.887187 11.320722
F 38.994402 66.887187 33.136533
F 38.232577 66.887187 54.952342
F 21.943686 5.145164 10.698695
F 21.181862 5.145164 32.514505
F 20.420037 5.145164 54.330314
F 21.943686 28.298422 10.698695
F 21.181862 28.298422 32.514505
F 20.420037 28.298422 54.330314
F 21.943686 51.451679 10.698695
F 21.181862 51.451679 32.514505
F 20.420037 51.451679 54.330314
F 48.662504 5.145164 11.631736
F 47.900679 5.145164 33.447547
F 47.138854 5.145164 55.263356
F 48.662504 28.298422 11.631736
F 47.900679 28.298422 33.447547
F 47.138854 28.298422 55.263356
F 48.662504 51.451679 11.631736
F 47.900679 51.451679 33.447547
F 47.138854 51.451679 55.263356
F 21.943686 12.862917 10.698696
F 21.181861 12.862917 32.514506
F 20.420037 12.862917 54.330315
F 21.943686 36.016174 10.698696
F 21.181861 36.016174 32.514506
F 20.420037 36.016174 54.330315
F 21.943686 59.169432 10.698696
F 21.181861 59.169432 32.514506
F 20.420037 59.169432 54.330315
F 48.662504 12.862917 11.631737
F 47.900679 12.862917 33.447548
F 47.138854 12.862917 55.263357
F 48.662504 36.016174 11.631737
F 47.900679 36.016174 33.447548
F 47.138854 36.016174 55.263357
F 48.662504 59.169432 11.631737
F 47.900679 59.169432 33.447548
F 47.138854 59.169432 55.263357
F 21.943686 20.580672 10.698696
F 21.181862 20.580672 32.514505
F 20.420037 20.580672 54.330314
F 21.943686 43.733929 10.698696
F 21.181862 43.733929 32.514505
F 20.420037 43.733929 54.330314
F 21.943686 66.887187 10.698696
F 21.181862 66.887187 32.514505
F 20.420037 66.887187 54.330314
F 48.662504 20.580672 11.631737
F 47.900679 20.580672 33.447547
F 47.138854 20.580672 55.263356
F 48.662504 43.733929 11.631737
F 47.900679 43.733929 33.447547
F 47.138854 43.733929 55.263356
F 48.662504 66.887187 11.631737
F 47.900679 66.887187 33.447547
F 47.138854 66.887187 55.263356
F 4.004160 7.717749 13.712633
F 3.242335 7.717749 35.528444
F 2.480510 7.717749 57.344253
F 4.004160 30.871007 13.712633
F 3.242335 30.871007 35.528444
F 2.480510 30.871007 57.344253
F 4.004160 54.024264 13.712633
F 3.242335 54.024264 35.528444
F 2.480510 54.024264 57.344253
F 30.722977 7.717749 14.645675
F 29.961152 7.717749 36.461485
F 29.199327 7.717749 58.277295
F 30.722977 30.871007 14.645675
F 29.961152 30.871007 36.461485
F 29.199327 30.871007 58.277295
F 30.722977 54.024264 14.645675
F 29.961152 54.024264 36.461485
F 29.199327 54.024264 58.277295
F 4.004160 15.435502 13.712634
F 3.242335 15.435502 35.528445
F 2.480510 15.435502 57.344254
F 4.004160 38.588760 13.712634
F 3.242335 38.588760 35.528445
F 2.480510 38.588760 57.344254
F 4.004160 61.742017 13.712634
F 3.242335 61.742017 35.528445
F 2.480510 61.742017 57.344254
F 30.722977 15.435502 14.645676
F 29.961152 15.435502 36.461486
F 29.199327 15.435502 58.277296
F 30.722977 38.588760 14.645676
F 29.961152 38.588760 36.461486
F 29.199327 38.588760 58.277296
F 30.722977 61.742017 14.645676
F 29.961152 61.742017 36.461486
F 29.199327 61.742017 58.277296
F 4.004160 0.000000 13.712634
F 3.242335 0.000000 35.528444
F 2.480510 0.000000 57.344253
F 4.004160 23.153257 13.712634
F 3.242335 23.153257 35.528444
F 2.480510 23.153257 57.344253
F 4.004160 46.306515 13.712634
F 3.242335 46.306515 35.528444
F 2.480510 46.306515 57.344253
F 30.722977 0.000000 14.645676
F 29.961152 0.000000 36.461485
F 29.199327 0.000000 58.277295
F 30.722977 23.153257 14.645676
F 29.961152 23.153257 36.461485
F 29.199327 23.153257 58.277295
F 30.722977 46.306515 14.645676
F 29.961152 46.306515 36.461485
F 29.199327 46.306515 58.277295
F 12.910428 7.717750 14.023648
F 12.148604 7.717750 35.839457
F 11.386779 7.717750 57.655268
F 12.910428 30.871007 14.023648
F 12.148604 30.871007 35.839457
F 11.386779 30.871007 57.655268
F 12.910428 54.024265 14.023648
F 12.148604 54.024265 35.839457
F 11.386779 54.024265 57.655268
F 39.629245 7.717750 14.956690
F 38.867420 7.717750 36.772499
F 38.105595 7.717750 58.588309
F 39.629245 30.871007 14.956690
F 38.867420 30.871007 36.772499
F 38.105595 30.871007 58.588309
F 39.629245 54.024265 14.956690
F 38.867420 54.024265 36.772499
F 38.105595 54.024265 58.588309
F 12.910428 15.435503 14.023649
F 12.148604 15.435503 35.839458
F 11.386779 15.435503 57.655269
F 12.910428 38.588760 14.023649
F 12.148604 38.588760 35.839458
F 11.386779 38.588760 57.655269
F 12.910428 61.742018 14.023649
F 12.148604 61.742018 35.839458
F 11.386779 61.742018 57.655269
F 39.629245 15.435503 14.956691
F 38.867420 15.435503 36.772500
F 38.105595 15.435503 58.588310
F 39.629245 38.588760 14.956691
F 38.867420 38.588760 36.772500
F 38.105595 38.588760 58.588310
F 39.629245 61.742018 14.956691
F 38.867420 61.742018 36.772500
F 38.105595 61.742018 58.588310
F 12.910428 0.000000 14.023648
F 12.148604 0.000000 35.839457
F 11.386779 0.000000 57.655268
F 12.910428 23.153258 14.023648
F 12.148604 23.153258 35.839457
F 11.386779 23.153258 57.655268
F 12.910428 46.306515 14.023648
F 12.148604 46.306515 35.839457
F 11.386779 46.306515 57.655268
F 39.629245 0.000000 14.956690
F 38.867420 0.000000 36.772499
F 38.105595 0.000000 58.588309
F 39.629245 23.153258 14.956690
F 38.867420 23.153258 36.772499
F 38.105595 23.153258 58.588309
F 39.629245 46.306515 14.956690
F 38.867420 46.306515 36.772499
F 38.105595 46.306515 58.588309
F 21.816706 7.717751 14.334663
F 21.054881 7.717751 36.150472
F 20.293056 7.717751 57.966282
F 21.816706 30.871008 14.334663
F 21.054881 30.871008 36.150472
F 20.293056 30.871008 57.966282
F 21.816706 54.024266 14.334663
F 21.054881 54.024266 36.150472
F 20.293056 54.024266 57.966282
F 48.535522 7.717751 15.267705
F 47.773697 7.717751 37.083514
F 47.011873 7.717751 58.899323
F 48.535522 30.871008 15.267705
F 47.773697 30.871008 37.083514
F 47.011873 30.871008 58.899323
F 48.535522 54.024266 15.267705
F 47.773697 54.024266 37.083514
F 47.011873 54.024266 58.899323
F 21.816706 15.435503 14.334664
F 21.054881 15.435503 36.150473
F 20.293056 15.435503 57.966283
F 21.816706 38.588761 14.334664
F 21.054881 38.588761 36.150473
F 20.293056 38.588761 57.966283
F 21.816706 61.742018 14.334664
F 21.054881 61.742018 36.150473
F 20.293056 61.742018 57.966283
F 48.535522 15.435503 15.267706
F 47.773697 15.435503 37.083515
F 47.011873 15.435503 58.899324
F 48.535522 38.588761 15.267706
F 47.773697 38.588761 37.083515
F 47.011873 38.588761 58.899324
F 48.535522 61.742018 15.267706
F 47.773697 61.742018 37.083515
F 47.011873 61.742018 58.899324
F 21.816706 0.000001 14.334663
F 21.054881 0.000001 36.150472
F 20.293056 0.000001 57.966283
F 21.816706 23.153259 14.334663
F 21.054881 23.153259 36.150472
F 20.293056 23.153259 57.966283
F 21.816706 46.306516 14.334663
F 21.054881 46.306516 36.150472
F 20.293056 46.306516 57.966283
F 48.535522 0.000001 15.267705
F 47.773697 0.000001 37.083514
F 47.011873 0.000001 58.899324
F 48.535522 23.153259 15.267705
F 47.773697 23.153259 37.083514
F 47.011873 23.153259 58.899324
F 48.535522 46.306516 15.267705
F 47.773697 46.306516 37.083514
F 47.011873 46.306516 58.899324
F 6.357710 1.286291 10.154420
F 5.595885 1.286291 31.970230
F 4.834060 1.286291 53.786040
F 6.357710 24.439548 10.154420
F 5.595885 24.439548 31.970230
F 4.834060 24.439548 53.786040
F 6.357710 47.592806 10.154420
F 5.595885 47.592806 31.970230
F 4.834060 47.592806 53.786040
F 33.076527 1.286291 11.087462
F 32.314703 1.286291 32.903271
F 31.552878 1.286291 54.719082
F 33.076527 24.439548 11.087462
F 32.314703 24.439548 32.903271
F 31.552878 24.439548 54.719082
F 33.076527 47.592806 11.087462
F 32.314703 47.592806 32.903271
F 31.552878 47.592806 54.719082
F 6.357710 9.004040 10.154420
F 5.595885 9.004040 31.970230
F 4.834060 9.004040 53.786040
F 6.357710 32.157298 10.154420
F 5.595885 32.157298 31.970230
F 4.834060 32.157298 53.786040
F 6.357710 55.310555 10.154420
F 5.595885 55.310555 31.970230
F 4.834060 55.310555 53.786040
F 33.076527 9.004040 11.087462
F 32.314703 9.004040 32.903271
F 31.552878 9.004040 54.719082
F 33.076527 32.157298 11.087462
F 32.314703 32.157298 32.903271
F 31.552878 32.157298 54.719082
F 33.076527 55.310555 11.087462
F 32.314703 55.310555 32.903271
F 31.552878 55.310555 54.719082
F 6.357710 16.721795 10.154421
F 5.595885 16.721795 31.970231
F 4.834060 16.721795 53.786040
F 6.357710 39.875053 10.154421
F 5.595885 39.875053 31.970231
F 4.834060 39.875053 53.786040
F 6.357710 63.028310 10.154421
F 5.595885 63.028310 31.970231
F 4.834060 63.028310 53.786040
F 33.076527 16.721795 11.087463
F 32.314703 16.721795 32.903272
F 31.552878 16.721795 54.719082
F 33.076527 39.875053 11.087463
F 32.314703 39.875053 32.903272
F 31.552878 39.875053 54.719082
F 33.076527 63.028310 11.087463
F 32.314703 63.028310 32.903272
F 31.552878 63.028310 54.719082
F 15.263981 1.286290 10.465434
F 14.502156 1.286290 32.281245
F 13.740331 1.286290 54.097054
F 15.263981 24.439548 10.465434
F 14.502156 24.439548 32.281245
F 13.740331 24.439548 54.097054
F 15.263981 47.592806 10.465434
F 14.502156 47.592806 32.281245
F 13.740331 47.592806 54.097054
F 41.982798 1.286290 11.398476
F 41.220973 1.286290 33.214286
F 40.459148 1.286290 55.030096
F 41.982798 24.439548 11.398476
F 41.220973 24.439548 33.214286
F 40.459148 24.439548 55.030096
F 41.982798 47.592806 11.398476
F 41.220973 47.592806 33.214286
F 40.459148 47.592806 55.030096
F 15.263981 9.004040 10.465434
F 14.502156 9.004040 32.281245
F 13.740331 9.004040 54.097054
F 15.263981 32.157297 10.465434
F 14.502156 32.157297 32.281245
F 13.740331 32.157297 54.097054
F 15.263981 55.310555 10.465434
F 14.502156 55.310555 32.281245
F 13.740331 55.310555 54.097054
F 41.982798 9.004040 11.398476
F 41.220973 9.004040 33.214286
F 40.459148 9.004040 55.030096
F 41.982798 32.157297 11.398476
F 41.220973 32.157297 33.214286
F 40.459148 32.157297 55.030096
F 41.982798 55.310555 11.398476
F 41.220973 55.310555 33.214286
F 40.459148 55.310555 55.030096
F 15.263981 16.721795 10.465435
F 14.502156 16.721795 32.281245
F 13.740331 16.721795 54.097055
F 15.263981 39.875053 10.465435
F 14.502156 39.875053 32.281245
F 13.740331 39.875053 54.097055
F 15.263981 63.028310 10.465435
F 14.502156 63.028310 32.281245
F 13.740331 63.028310 54.097055
F 41.982798 16.721795 11.398477
F 41.220973 16.721795 33.214286
F 40.459148 16.721795 55.030097
F 41.982798 39.875053 11.398477
F 41.220973 39.875053 33.214286
F 40.459148 39.875053 55.030097
F 41.982798 63.028310 11.398477
F 41.220973 63.028310 33.214286
F 40.459148 63.028310 55.030097
F 24.170257 1.286290 10.776448
F 23.408432 1.286290 32.592259
F 22.646607 1.286290 54.408068
F 24.170257 24.439548 10.776448
F 23.408432 24.439548 32.592259
F 22.646607 24.439548 54.408068
F 24.170257 47.592805 10.776448
F 23.408432 47.592805 32.592259
F 22.646607 47.592805 54.408068
F 50.889074 1.286290 11.709490
F 50.127249 1.286290 33.525300
F 49.365424 1.286290 55.341110
F 50.889074 24.439548 11.709490
F 50.127249 24.439548 33.525300
F 49.365424 24.439548 55.341110
F 50.889074 47.592805 11.709490
F 50.127249 47.592805 33.525300
F 49.365424 47.592805 55.341110
F 24.170257 9.004040 10.776448
F 23.408432 9.004040 32.592259
F 22.646607 9.004040 54.408068
F 24.170257 32.157297 10.776448
F 23.408432 32.157297 32.592259
F 22.646607 32.157297 54.408068
F 24.170257 55.310555 10.776448
F 23.408432 55.310555 32.592259
F 22.646607 55.310555 54.408068
F 50.889074 9.004040 11.709490
F 50.127249 9.004040 33.525300
F 49.365424 9.004040 55.341110
F 50.889074 32.157297 11.709490
F 50.127249 32.157297 33.525300
F 49.365424 32.157297 55.341110
F 50.889074 55.310555 11.709490
F 50.127249 55.310555 33.525300
F 49.365424 55.310555 55.341110
F 24.170257 16.721795 10.776449
F 23.408432 16.721795 32.592259
F 22.646607 16.721795 54.408069
F 24.170257 39.875052 10.776449
F 23.408432 39.875052 32.592259
F 22.646607 39.875052 54.408069
F 24.170257 63.028310 10.776449
F 23.408432 63.028310 32.592259
F 22.646607 63.028310 54.408069
F 50.889074 16.721795 11.709491
F 50.127249 16.721795 33.525300
F 49.365424 16.721795 55.341111
F 50.889074 39.875052 11.709491
F 50.127249 39.875052 33.525300
F 49.365424 39.875052 55.341111
F 50.889074 63.028310 11.709491
F 50.127249 63.028310 33.525300
F 49.365424 63.028310 55.341111
F 6.230724 3.858875 13.790388
F 5.468899 3.858875 35.606197
F 4.707074 3.858875 57.422006
F 6.230724 27.012132 13.790388
F 5.468899 27.012132 35.606197
F 4.707074 27.012132 57.422006
F 6.230724 50.165390 13.790388
F 5.468899 50.165390 35.606197
F 4.707074 50.165390 57.422006
F 32.949542 3.858875 14.723429
F 32.187717 3.858875 36.539239
F 31.425892 3.858875 58.355048
F 32.949542 27.012132 14.723429
F 32.187717 27.012132 36.539239
F 31.425892 27.012132 58.355048
F 32.949542 50.165390 14.723429
F 32.187717 50.165390 36.539239
F 31.425892 50.165390 58.355048
F 6.230724 11.576625 13.790388
F 5.468899 11.576625 35.606197
F 4.707074 11.576625 57.422006
F 6.230724 34.729882 13.790388
F 5.468899 34.729882 35.606197
F 4.707074 34.729882 57.422006
F 6.230724 57.883140 13.790388
F 5.468899 57.883140 35.606197
F 4.707074 57.883140 57.422006
F 32.949542 11.576625 14.723429
F 32.187717 11.576625 36.539239
F 31.425892 11.576625 58.355048
F 32.949542 34.729882 14.723429
F 32.187717 34.729882 36.539239
F 31.425892 34.729882 58.355048
F 32.949542 57.883140 14.723429
F 32.187717 57.883140 36.539239
F 31.425892 57.883140 58.355048
F 6.230724 19.294380 13.790388
F 5.468899 19.294380 35.606198
F 4.707074 19.294380 57.422007
F 6.230724 42.447638 13.790388
F 5.468899 42.447638 35.606198
F 4.707074 42.447638 57.422007
F 6.230724 65.600895 13.790388
F 5.468899 65.600895 35.606198
F 4.707074 65.600895 57.422007
F 32.949542 19.294380 14.723429
F 32.187717 19.294380 36.539240
F 31.425892 19.294380 58.355049
F 32.949542 42.447638 14.723429
F 32.187717 42.447638 36.539240
F 31.425892 42.447638 58.355049
F 32.949542 65.600895 14.723429
F 32.187717 65.600895 36.539240
F 31.425892 65.600895 58.355049
F 15.136995 3.858876 14.101403
F 14.375170 3.858876 35.917212
F 13.613345 3.858876 57.733021
F 15.136995 27.012134 14.101403
F 14.375170 27.012134 35.917212
F 13.613345 27.012134 57.733021
F 15.136995 50.165391 14.101403
F 14.375170 50.165391 35.917212
F 13.613345 50.165391 57.733021
F 41.855812 3.858876 15.034444
F 41.093987 3.858876 36.850253
F 40.332162 3.858876 58.666063
F 41.855812 27.012134 15.034444
F 41.093987 27.012134 36.850253
F 40.332162 27.012134 58.666063
F 41.855812 50.165391 15.034444
F 41.093987 50.165391 36.850253
F 40.332162 50.165391 58.666063
F 15.136995 11.576626 14.101403
F 14.375170 11.576626 35.917212
F 13.613345 11.576626 57.733021
F 15.136995 34.729884 14.101403
F 14.375170 34.729884 35.917212
F 13.613345 34.729884 57.733021
F 15.136995 57.883141 14.101403
F 14.375170 57.883141 35.917212
F 13.613345 57.883141 57.733021
F 41.855812 11.576626 15.034444
F 41.093987 11.576626 36.850253
F 40.332162 11.576626 58.666063
F 41.855812 34.729884 15.034444
F 41.093987 34.729884 36.850253
F 40.332162 34.729884 58.666063
F 41.855812 57.883141 15.034444
F 41.093987 57.883141 36.850253
F 40.332162 57.883141 58.666063
F 15.136995 19.294382 14.101403
F 14.375170 19.294382 35.917213
F 13.613345 19.294382 57.733022
F 15.136995 42.447639 14.101403
F 14.375170 42.447639 35.917213
F 13.613345 42.447639 57.733022
F 15.136995 65.600897 14.101403
F 14.375170 65.600897 35.917213
F 13.613345 65.600897 57.733022
F 41.855812 19.294382 15.034444
F 41.093987 19.294382 36.850254
F 40.332162 19.294382 58.666064
F 41.855812 42.447639 15.034444
F 41.093987 42.447639 36.850254
F 40.332162 42.447639 58.666064
F 41.855812 65.600897 15.034444
F 41.093987 65.600897 36.850254
F 40.332162 65.600897 58.666064
F 24.043273 3.858875 14.412416
F 23.281449 3.858875 36.228225
F 22.519624 3.858875 58.044035
F 24.043273 27.012133 14.412416
F 23.281449 27.012133 36.228225
F 22.519624 27.012133 58.044035
F 24.043273 50.165390 14.412416
F 23.281449 50.165390 36.228225
F 22.519624 50.165390 58.044035
F 50.762090 3.858875 15.345457
F 50.000265 3.858875 37.161267
F 49.238440 3.858875 58.977077
F 50.762090 27.012133 15.345457
F 50.000265 27.012133 37.161267
F 49.238440 27.012133 58.977077
F 50.762090 50.165390 15.345457
F 50.000265 50.165390 37.161267
F 49.238440 50.165390 58.977077
F 24.043273 11.576625 14.412416
F 23.281449 11.576625 36.228226
F 22.519624 11.576625 58.044035
F 24.043273 34.729883 14.412416
F 23.281449 34.729883 36.228226
F 22.519624 34.729883 58.044035
F 24.043273 57.883140 14.412416
F 23.281449 57.883140 36.228226
F 22.519624 57.883140 58.044035
F 50.762090 11.576625 15.345457
F 50.000265 11.576625 37.161268
F 49.238440 11.576625 58.977077
F 50.762090 34.729883 15.345457
F 50.000265 34.729883 37.161268
F 49.238440 34.729883 58.977077
F 50.762090 57.883140 15.345457
F 50.000265 57.883140 37.161268
F 49.238440 57.883140 58.977077
F 24.043273 19.294381 14.412417
F 23.281449 19.294381 36.228226
F 22.519624 19.294381 58.044036
F 24.043273 42.447638 14.412417
F 23.281449 42.447638 36.228226
F 22.519624 42.447638 58.044036
F 24.043273 65.600896 14.412417
F 23.281449 65.600896 36.228226
F 22.519624 65.600896 58.044036
F 50.762090 19.294381 15.345458
F 50.000265 19.294381 37.161268
F 49.238440 19.294381 58.977078
F 50.762090 42.447638 15.345458
F 50.000265 42.447638 37.161268
F 49.238440 42.447638 58.977078
F 50.762090 65.600896 15.345458
F 50.000265 65.600896 37.161268
F 49.238440 65.600896 58.977078
F 6.325965 3.858875 11.063412
F 5.564140 3.858875 32.879222
F 4.802315 3.858875 54.695032
F 6.325965 27.012133 11.063412
F 5.564140 27.012133 32.879222
F 4.802315 27.012133 54.695032
F 6.325965 50.165390 11.063412
F 5.564140 50.165390 32.879222
F 4.802315 50.165390 54.695032
F 33.044782 3.858875 11.996454
F 32.282957 3.858875 33.812263
F 31.521132 3.858875 55.628074
F 33.044782 27.012133 11.996454
F 32.282957 27.012133 33.812263
F 31.521132 27.012133 55.628074
F 33.044782 50.165390 11.996454
F 32.282957 50.165390 33.812263
F 31.521132 50.165390 55.628074
F 6.325965 11.576625 11.063412
F 5.564140 11.576625 32.879222
F 4.802315 11.576625 54.695032
F 6.325965 34.729883 11.063412
F 5.564140 34.729883 32.879222
F 4.802315 34.729883 54.695032
F 6.325965 57.883140 11.063412
F 5.564140 57.883140 32.879222
F 4.802315 57.883140 54.695032
F 33.044782 11.576625 11.996454
F 32.282957 11.576625 33.812263
F 31.521132 11.576625 55.628074
F 33.044782 34.729883 11.996454
F 32.282957 34.729883 33.812263
F 31.521132 34.729883 55.628074
F 33.044782 57.883140 11.996454
F 32.282957 57.883140 33.812263
F 31.521132 57.883140 55.628074
F 6.325965 19.294381 11.063411
F 5.564140 19.294381 32.879222
F 4.802315 19.294381 54.695031
F 6.325965 42.447638 11.063411
F 5.564140 42.447638 32.879222
F 4.802315 42.447638 54.695031
F 6.325965 65.600896 11.063411
F 5.564140 65.600896 32.879222
F 4.802315 65.600896 54.695031
F 33.044782 19.294381 11.996453
F 32.282957 19.294381 33.812263
F 31.521132 19.294381 55.628073
F 33.044782 42.447638 11.996453
F 32.282957 42.447638 33.812263
F 31.521132 42.447638 55.628073
F 33.044782 65.600896 11.996453
F 32.282957 65.600896 33.812263
F 31.521132 65.600896 55.628073
F 15.232236 3.858876 11.374425
F 14.470411 3.858876 33.190235
F 13.708587 3.858876 55.006045
F 15.232236 27.012133 11.374425
F 14.470411 27.012133 33.190235
F 13.708587 27.012133 55.006045
F 15.232236 50.165391 11.374425
F 14.470411 50.165391 33.190235
F 13.708587 50.165391 55.006045
F 41.951053 3.858876 12.307467
F 41.189228 3.858876 34.123277
F 40.427403 3.858876 55.939086
F 41.951053 27.012133 12.307467
F 41.189228 27.012133 34.123277
F 40.427403 27.012133 55.939086
F 41.951053 50.165391 12.307467
F 41.189228 50.165391 34.123277
F 40.427403 50.165391 55.939086
F 15.232236 11.576626 11.374425
F 14.470411 11.576626 33.190235
F 13.708587 11.576626 55.006045
F 15.232236 34.729883 11.374425
F 14.470411 34.729883 33.190235
F 13.708587 34.729883 55.006045
F 15.232236 57.883141 11.374425
F 14.470411 57.883141 33.190235
F 13.708587 57.883141 55.006045
F 41.951053 11.576626 12.307467
F 41.189228 11.576626 34.123277
F 40.427403 11.576626 55.939086
F 41.951053 34.729883 12.307467
F 41.189228 34.729883 34.123277
F 40.427403 34.729883 55.939086
F 41.951053 57.883141 12.307467
F 41.189228 57.883141 34.123277
F 40.427403 57.883141 55.939086
F 15.232236 19.294381 11.374425
F 14.470411 19.294381 33.190234
F 13.708587 19.294381 55.006045
F 15.232236 42.447639 11.374425
F 14.470411 42.447639 33.190234
F 13.708587 42.447639 55.006045
F 15.232236 65.600896 11.374425
F 14.470411 65.600896 33.190234
F 13.708587 65.600896 55.006045
F 41.951053 19.294381 12.307467
F 41.189228 19.294381 34.123276
F 40.427403 19.294381 55.939086
F 41.951053 42.447639 12.307467
F 41.189228 42.447639 34.123276
F 40.427403 42.447639 55.939086
F 41.951053 65.600896 12.307467
F 41.189228 65.600896 34.123276
F 40.427403 65.600896 55.939086
F 24.138513 3.858875 11.685440
F 23.376688 3.858875 33.501250
F 22.614863 3.858875 55.317060
F 24.138513 27.012133 11.685440
F 23.376688 27.012133 33.501250
F 22.614863 27.012133 55.317060
F 24.138513 50.165390 11.685440
F 23.376688 50.165390 33.501250
F 22.614863 50.165390 55.317060
F 50.857329 3.858875 12.618482
F 50.095504 3.858875 34.434291
F 49.333679 3.858875 56.250101
F 50.857329 27.012133 12.618482
F 50.095504 27.012133 34.434291
F 49.333679 27.012133 56.250101
F 50.857329 50.165390 12.618482
F 50.095504 50.165390 34.434291
F 49.333679 50.165390 56.250101
F 24.138513 11.576625 11.685440
F 23.376688 11.576625 33.501250
F 22.614863 11.576625 55.317059
F 24.138513 34.729883 11.685440
F 23.376688 34.729883 33.501250
F 22.614863 34.729883 55.317059
F 24.138513 57.883140 11.685440
F 23.376688 57.883140 33.501250
F 22.614863 57.883140 55.317059
F 50.857329 11.576625 12.618482
F 50.095504 11.576625 34.434291
F 49.333680 11.576625 56.250100
F 50.857329 34.729883 12.618482
F 50.095504 34.729883 34.434291
F 49.333680 34.729883 56.250100
F 50.857329 57.883140 12.618482
F 50.095504 57.883140 34.434291
F 49.333680 57.883140 56.250100
F 24.138513 19.294381 11.685439
F 23.376688 19.294381 33.501250
F 22.614863 19.294381 55.317059
F 24.138513 42.447638 11.685439
F 23.376688 42.447638 33.501250
F 22.614863 42.447638 55.317059
F 24.138513 65.600896 11.685439
F 23.376688 65.600896 33.501250
F 22.614863 65.600896 55.317059
F 50.857329 19.294381 12.618481
F 50.095504 19.294381 34.434291
F 49.333680 19.294381 56.250100
F 50.857329 42.447638 12.618481
F 50.095504 42.447638 34.434291
F 49.333680 42.447638 56.250100
F 50.857329 65.600896 12.618481
F 50.095504 65.600896 34.434291
F 49.333680 65.600896 56.250100
F 6.452925 1.286291 7.427444
F 5.691100 1.286291 29.243254
F 4.929275 1.286291 51.059064
F 6.452925 24.439549 7.427444
F 5.691100 24.439549 29.243254
F 4.929275 24.439549 51.059064
F 6.452925 47.592806 7.427444
F 5.691100 47.592806 29.243254
F 4.929275 47.592806 51.059064
F 33.171743 1.286291 8.360486
F 32.409918 1.286291 30.176295
F 31.648093 1.286291 51.992106
F 33.171743 24.439549 8.360486
F 32.409918 24.439549 30.176295
F 31.648093 24.439549 51.992106
F 33.171743 47.592806 8.360486
F 32.409918 47.592806 30.176295
F 31.648093 47.592806 51.992106
F 6.452925 9.004041 7.427444
F 5.691100 9.004041 29.243254
F 4.929275 9.004041 51.059064
F 6.452925 32.157298 7.427444
F 5.691100 32.157298 29.243254
F 4.929275 32.157298 51.059064
F 6.452925 55.310556 7.427444
F 5.691100 55.310556 29.243254
F 4.929275 55.310556 51.059064
F 33.171743 9.004041 8.360486
F 32.409918 9.004041 30.176295
F 31.648093 9.004041 51.992106
F 33.171743 32.157298 8.360486
F 32.409918 32.157298 30.176295
F 31.648093 32.157298 51.992106
F 33.171743 55.310556 8.360486
F 32.409918 55.310556 30.176295
F 31.648093 55.310556 51.992106
F 6.452925 16.721796 7.427443
F 5.691100 16.721796 29.243254
F 4.929275 16.721796 51.059063
F 6.452925 39.875053 7.427443
F 5.691100 39.875053 29.243254
F 4.929275 39.875053 51.059063
F 6.452925 63.028311 7.427443
F 5.691100 63.028311 29.243254
F 4.929275 63.028311 51.059063
F 33.171743 16.721796 8.360485
F 32.409918 16.721796 30.176295
F 31.648093 16.721796 51.992105
F 33.171743 39.875053 8.360485
F 32.409918 39.875053 30.176295
F 31.648093 39.875053 51.992105
F 33.171743 63.028311 8.360485
F 32.409918 63.028311 30.176295
F 31.648093 63.028311 51.992105
F 15.359196 1.286290 7.738457
F 14.597371 1.286290 29.554267
F 13.835546 1.286290 51.370077
F 15.359196 24.439547 7.738457
F 14.597371 24.439547 29.554267
F 13.835546 24.439547 51.370077
F 15.359196 47.592805 7.738457
F 14.597371 47.592805 29.554267
F 13.835546 47.592805 51.370077
F 42.078013 1.286290 8.671499
F 41.316188 1.286290 30.487309
F 40.554363 1.286290 52.303118
F 42.078013 24.439547 8.671499
F 41.316188 24.439547 30.487309
F 40.554363 24.439547 52.303118
F 42.078013 47.592805 8.671499
F 41.316188 47.592805 30.487309
F 40.554363 47.592805 52.303118
F 15.359196 9.004039 7.738457
F 14.597371 9.004039 29.554267
F 13.835546 9.004039 51.370077
F 15.359196 32.157297 7.738457
F 14.597371 32.157297 29.554267
F 13.835546 32.157297 51.370077
F 15.359196 55.310554 7.738457
F 14.597371 55.310554 29.554267
F 13.835546 55.310554 51.370077
F 42.078013 9.004039 8.671499
F 41.316188 9.004039 30.487309
F 40.554363 9.004039 52.303118
F 42.078013 32.157297 8.671499
F 41.316188 32.157297 30.487309
F 40.554363 32.157297 52.303118
F 42.078013 55.310554 8.671499
F 41.316188 55.310554 30.487309
F 40.554363 55.310554 52.303118
F 15.359196 16.721795 7.738457
F 14.597371 16.721795 29.554266
F 13.835546 16.721795 51.370076
F 15.359196 39.875052 7.738457
F 14.597371 39.875052 29.554266
F 13.835546 39.875052 51.370076
F 15.359196 63.028310 7.738457
F 14.597371 63.028310 29.554266
F 13.835546 63.028310 51.370076
F 42.078013 16.721795 8.671499
F 41.316188 16.721795 30.487308
F 40.554363 16.721795 52.303117
F 42.078013 39.875052 8.671499
F 41.316188 39.875052 30.487308
F 40.554363 39.875052 52.303117
F 42.078013 63.028310 8.671499
F 41.316188 63.028310 30.487308
F 40.554363 63.028310 52.303117
F 24.265473 1.286290 8.049472
F 23.503648 1.286290 29.865281
F 22.741824 1.286290 51.681091
F 24.265473 24.439548 8.049472
F 23.503648 24.439548 29.865281
F 22.741824 24.439548 51.681091
F 24.265473 47.592805 8.049472
F 23.503648 47.592805 29.865281
F 22.741824 47.592805 51.681091
F 50.984291 1.286290 8.982514
F 50.222466 1.286290 30.798323
F 49.460641 1.286290 52.614132
F 50.984291 24.439548 8.982514
F 50.222466 24.439548 30.798323
F 49.460641 24.439548 52.614132
F 50.984291 47.592805 8.982514
F 50.222466 47.592805 30.798323
F 49.460641 47.592805 52.614132
F 24.265473 9.004039 8.049472
F 23.503648 9.004039 29.865281
F 22.741824 9.004039 51.681091
F 24.265473 32.157297 8.049472
F 23.503648 32.157297 29.865281
F 22.741824 32.157297 51.681091
F 24.265473 55.310555 8.049472
F 23.503648 55.310555 29.865281
F 22.741824 55.310555 51.681091
F 50.984291 9.004039 8.982514
F 50.222466 9.004039 30.798323
F 49.460641 9.004039 52.614132
F 50.984291 32.157297 8.982514
F 50.222466 32.157297 30.798323
F 49.460641 32.157297 52.614132
F 50.984291 55.310555 8.982514
F 50.222466 55.310555 30.798323
F 49.460641 55.310555 52.614132
F 24.265473 16.721795 8.049471
F 23.503648 16.721795 29.865280
F 22.741824 16.721795 51.681091
F 24.265473 39.875052 8.049471
F 23.503648 39.875052 29.865280
F 22.741824 39.875052 51.681091
F 24.265473 63.028310 8.049471
F 23.503648 63.028310 29.865280
F 22.741824 63.028310 51.681091
F 50.984291 16.721795 8.982513
F 50.222466 16.721795 30.798322
F 49.460641 16.721795 52.614132
F 50.984291 39.875052 8.982513
F 50.222466 39.875052 30.798322
F 49.460641 39.875052 52.614132
F 50.984291 63.028310 8.982513
F 50.222466 63.028310 30.798322
F 49.460641 63.028310 52.614132
F 8.552534 7.717750 11.141166
F 7.790709 7.717750 32.956976
F 7.028884 7.717750 54.772785
F 8.552534 30.871007 11.141166
F 7.790709 30.871007 32.956976
F 7.028884 30.871007 54.772785
F 8.552534 54.024265 11.141166
F 7.790709 54.024265 32.956976
F 7.028884 54.024265 54.772785
F 35.271352 7.717750 12.074208
F 34.509527 7.717750 33.890018
F 33.747702 7.717750 55.705827
F 35.271352 30.871007 12.074208
F 34.509527 30.871007 33.890018
F 33.747702 30.871007 55.705827
F 35.271352 54.024265 12.074208
F 34.509527 54.024265 33.890018
F 33.747702 54.024265 55.705827
F 8.552534 15.435502 11.141165
F 7.790709 15.435502 32.956975
F 7.028884 15.435502 54.772784
F 8.552534 38.588760 11.141165
F 7.790709 38.588760 32.956975
F 7.028884 38.588760 54.772784
F 8.552534 61.742018 11.141165
F 7.790709 61.742018 32.956975
F 7.028884 61.742018 54.772784
F 35.271352 15.435502 12.074207
F 34.509527 15.435502 33.890017
F 33.747702 15.435502 55.705826
F 35.271352 38.588760 12.074207
F 34.509527 38.588760 33.890017
F 33.747702 38.588760 55.705826
F 35.271352 61.742018 12.074207
F 34.509527 61.742018 33.890017
F 33.747702 61.742018 55.705826
F 8.552534 0.000000 11.141166
F 7.790709 0.000000 32.956975
F 7.028884 0.000000 54.772785
F 8.552534 23.153258 11.141166
F 7.790709 23.153258 32.956975
F 7.028884 23.153258 54.772785
F 8.552534 46.306515 11.141166
F 7.790709 46.306515 32.956975
F 7.028884 46.306515 54.772785
F 35.271352 0.000000 12.074208
F 34.509527 0.000000 33.890017
F 33.747702 0.000000 55.705827
F 35.271352 23.153258 12.074208
F 34.509527 23.153258 33.890017
F 33.747702 23.153258 55.705827
F 35.271352 46.306515 12.074208
F 34.509527 46.306515 33.890017
F 33.747702 46.306515 55.705827
F 17.458807 7.717750 11.452179
F 16.696982 7.717750 33.267989
F 15.935157 7.717750 55.083798
F 17.458807 30.871008 11.452179
F 16.696982 30.871008 33.267989
F 15.935157 30.871008 55.083798
F 17.458807 54.024265 11.452179
F 16.696982 54.024265 33.267989
F 15.935157 54.024265 55.083798
F 44.177624 7.717750 12.385220
F 43.415799 7.717750 34.201031
F 42.653974 7.717750 56.016840
F 44.177624 30.871008 12.385220
F 43.415799 30.871008 34.201031
F 42.653974 30.871008 56.016840
F 44.177624 54.024265 12.385220
F 43.415799 54.024265 34.201031
F 42.653974 54.024265 56.016840
F 17.458807 15.435503 11.452178
F 16.696982 15.435503 33.267988
F 15.935157 15.435503 55.083797
F 17.458807 38.588760 11.452178
F 16.696982 38.588760 33.267988
F 15.935157 38.588760 55.083797
F 17.458807 61.742018 11.452178
F 16.696982 61.742018 33.267988
F 15.935157 61.742018 55.083797
F 44.177624 15.435503 12.385219
F 43.415799 15.435503 34.201030
F 42.653974 15.435503 56.016839
F 44.177624 38.588760 12.385219
F 43.415799 38.588760 34.201030
F 42.653974 38.588760 56.016839
F 44.177624 61.742018 12.385219
F 43.415799 61.742018 34.201030
F 42.653974 61.742018 56.016839
F 17.458807 0.000001 11.452179
F 16.696982 0.000001 33.267989
F 15.935157 0.000001 55.083798
F 17.458807 23.153258 11.452179
F 16.696982 23.153258 33.267989
F 15.935157 23.153258 55.083798
F 17.458807 46.306516 11.452179
F 16.696982 46.306516 33.267989
F 15.935157 46.306516 55.083798
F 44.177624 0.000001 12.385220
F 43.415799 0.000001 34.201031
F 42.653974 0.000001 56.016840
F 44.177624 23.153258 12.385220
F 43.415799 23.153258 34.201031
F 42.653974 23.153258 56.016840
F 44.177624 46.306516 12.385220
F 43.415799 46.306516 34.201031
F 42.653974 46.306516 56.016840
F 26.365082 7.717750 11.763194
F 25.603257 7.717750 33.579004
F 24.841433 7.717750 55.394813
F 26.365082 30.871007 11.763194
F 25.603257 30.871007 33.579004
F 24.841433 30.871007 55.394813
F 26.365082 54.024265 11.763194
F 25.603257 54.024265 33.579004
F 24.841433 54.024265 55.394813
F 51.560250 7.717750 56.327855
F 51.560250 30.871007 56.327855
F 51.560250 54.024265 56.327855
F 26.365082 15.435502 11.763193
F 25.603258 15.435502 33.579002
F 24.841433 15.435502 55.394812
F 26.365082 38.588760 11.763193
F 25.603258 38.588760 33.579002
F 24.841433 38.588760 55.394812
F 26.365082 61.742018 11.763193
F 25.603258 61.742018 33.579002
F 24.841433 61.742018 55.394812
F 51.560250 15.435502 56.327854
F 51.560250 38.588760 56.327854
F 51.560250 61.742018 56.327854
F 26.365082 0.000000 11.763194
F 25.603257 0.000000 33.579003
F 24.841433 0.000000 55.394813
F 26.365082 23.153258 11.763194
F 25.603257 23.153258 33.579003
F 24.841433 23.153258 55.394813
F 26.365082 46.306515 11.763194
F 25.603257 46.306515 33.579003
F 24.841433 46.306515 55.394813
F 51.560250 0.000000 56.327855
F 51.560250 23.153258 56.327855
F 51.560250 46.306515 56.327855
F 8.679490 5.145165 7.505198
F 7.917665 5.145165 29.321008
F 7.155840 5.145165 51.136817
F 8.679490 28.298423 7.505198
F 7.917665 28.298423 29.321008
F 7.155840 28.298423 51.136817
F 8.679490 51.451680 7.505198
F 7.917665 51.451680 29.321008
F 7.155840 51.451680 51.136817
F 35.398306 5.145165 8.438239
F 34.636481 5.145165 30.254050
F 33.874657 5.145165 52.069859
F 35.398306 28.298423 8.438239
F 34.636481 28.298423 30.254050
F 33.874657 28.298423 52.069859
F 35.398306 51.451680 8.438239
F 34.636481 51.451680 30.254050
F 33.874657 51.451680 52.069859
F 8.679490 12.862918 7.505197
F 7.917665 12.862918 29.321007
F 7.155840 12.862918 51.136816
F 8.679490 36.016175 7.505197
F 7.917665 36.016175 29.321007
F 7.155840 36.016175 51.136816
F 8.679490 59.169433 7.505197
F 7.917665 59.169433 29.321007
F 7.155840 59.169433 51.136816
F 35.398306 12.862918 8.438238
F 34.636482 12.862918 30.254049
F 33.874657 12.862918 52.069858
F 35.398306 36.016175 8.438238
F 34.636482 36.016175 30.254049
F 33.874657 36.016175 52.069858
F 35.398306 59.169433 8.438238
F 34.636482 59.169433 30.254049
F 33.874657 59.169433 52.069858
F 8.679490 20.580673 7.505198
F 7.917665 20.580673 29.321007
F 7.155840 20.580673 51.136817
F 8.679490 43.733930 7.505198
F 7.917665 43.733930 29.321007
F 7.155840 43.733930 51.136817
F 8.679490 66.887188 7.505198
F 7.917665 66.887188 29.321007
F 7.155840 66.887188 51.136817
F 35.398306 20.580673 8.438239
F 34.636482 20.580673 30.254049
F 33.874657 20.580673 52.069859
F 35.398306 43.733930 8.438239
F 34.636482 43.733930 30.254049
F 33.874657 43.733930 52.069859
F 35.398306 66.887188 8.438239
F 34.636482 66.887188 30.254049
F 33.874657 66.887188 52.069859
F 17.585764 5.145164 7.816211
F 16.823939 5.145164 29.632020
F 16.062114 5.145164 51.447830
F 17.585764 28.298421 7.816211
F 16.823939 28.298421 29.632020
F 16.062114 28.298421 51.447830
F 17.585764 51.451679 7.816211
F 16.823939 51.451679 29.632020
F 16.062114 51.451679 51.447830
F 44.304581 5.145164 8.749252
F 43.542756 5.145164 30.565061
F 42.780931 5.145164 52.380872
F 44.304581 28.298421 8.749252
F 43.542756 28.298421 30.565061
F 42.780931 28.298421 52.380872
F 44.304581 51.451679 8.749252
F 43.542756 51.451679 30.565061
F 42.780931 51.451679 52.380872
F 17.585764 12.862916 7.816210
F 16.823939 12.862916 29.632019
F 16.062114 12.862916 51.447829
F 17.585764 36.016174 7.816210
F 16.823939 36.016174 29.632019
F 16.062114 36.016174 51.447829
F 17.585764 59.169431 7.816210
F 16.823939 59.169431 29.632019
F 16.062114 59.169431 51.447829
F 44.304581 12.862916 8.749251
F 43.542756 12.862916 30.565060
F 42.780931 12.862916 52.380871
F 44.304581 36.016174 8.749251
F 43.542756 36.016174 30.565060
F 42.780931 36.016174 52.380871
F 44.304581 59.169431 8.749251
F 43.542756 59.169431 30.565060
F 42.780931 59.169431 52.380871
F 17.585764 20.580671 7.816211
F 16.823939 20.580671 29.632020
F 16.062114 20.580671 51.447830
F 17.585764 43.733929 7.816211
F 16.823939 43.733929 29.632020
F 16.062114 43.733929 51.447830
F 17.585764 66.887186 7.816211
F 16.823939 66.887186 29.632020
F 16.062114 66.887186 51.447830
F 44.304581 20.580671 8.749252
F 43.542756 20.580671 30.565061
F 42.780931 20.580671 52.380872
F 44.304581 43.733929 8.749252
F 43.542756 43.733929 30.565061
F 42.780931 43.733929 52.380872
F 44.304581 66.887186 8.749252
F 43.542756 66.887186 30.565061
F 42.780931 66.887186 52.380872
F 26.492040 5.145165 8.127226
F 25.730215 5.145165 29.943036
F 24.968390 5.145165 51.758845
F 26.492040 28.298423 8.127226
F 25.730215 28.298423 29.943036
F 24.968390 28.298423 51.758845
F 26.492040 51.451680 8.127226
F 25.730215 51.451680 29.943036
F 24.968390 51.451680 51.758845
F 51.687207 5.145165 52.691887
F 51.687207 28.298423 52.691887
F 51.687207 51.451680 52.691887
F 26.492040 12.862917 8.127225
F 25.730215 12.862917 29.943035
F 24.968390 12.862917 51.758844
F 26.492040 36.016175 8.127225
F 25.730215 36.016175 29.943035
F 24.968390 36.016175 51.758844
F 26.492040 59.169432 8.127225
F 25.730215 59.169432 29.943035
F 24.968390 59.169432 51.758844
F 51.687207 12.862917 52.691886
F 51.687207 36.016175 52.691886
F 51.687207 59.169432 52.691886
F 26.492040 20.580673 8.127226
F 25.730215 20.580673 29.943035
F 24.968390 20.580673 51.758845
F 26.492040 43.733930 8.127226
F 25.730215 43.733930 29.943035
F 24.968390 43.733930 51.758845
F 26.492040 66.887188 8.127226
F 25.730215 66.887188 29.943035
F 24.968390 66.887188 51.758845
F 51.687207 20.580673 52.691887
F 51.687207 43.733930 52.691887
F 51.687207 66.887188 52.691887
F 8.584275 5.145165 10.232174
F 7.822450 5.145165 32.047983
F 7.060625 5.145165 53.863792
F 8.584275 28.298423 10.232174
F 7.822450 28.298423 32.047983
F 7.060625 28.298423 53.863792
F 8.584275 51.451680 10.232174
F 7.822450 51.451680 32.047983
F 7.060625 51.451680 53.863792
F 35.303091 5.145165 11.165215
F 34.541266 5.145165 32.981025
F 33.779442 5.145165 54.796834
F 35.303091 28.298423 11.165215
F 34.541266 28.298423 32.981025
F 33.779442 28.298423 54.796834
F 35.303091 51.451680 11.165215
F 34.541266 51.451680 32.981025
F 33.779442 51.451680 54.796834
F 8.584275 12.862917 10.232174
F 7.822450 12.862917 32.047984
F 7.060625 12.862917 53.863793
F 8.584275 36.016175 10.232174
F 7.822450 36.016175 32.047984
F 7.060625 36.016175 53.863793
F 8.584275 59.169432 10.232174
F 7.822450 59.169432 32.047984
F 7.060625 59.169432 53.863793
F 35.303091 12.862917 11.165215
F 34.541266 12.862917 32.981026
F 33.779442 12.862917 54.796835
F 35.303091 36.016175 11.165215
F 34.541266 36.016175 32.981026
F 33.779442 36.016175 54.796835
F 35.303091 59.169432 11.165215
F 34.541266 59.169432 32.981026
F 33.779442 59.169432 54.796835
F 8.584275 20.580673 10.232174
F 7.822450 20.580673 32.047983
F 7.060625 20.580673 53.863793
F 8.584275 43.733930 10.232174
F 7.822450 43.733930 32.047983
F 7.060625 43.733930 53.863793
F 8.584275 66.887188 10.232174
F 7.822450 66.887188 32.047983
F 7.060625 66.887188 53.863793
F 35.303091 20.580673 11.165215
F 34.541266 20.580673 32.981025
F 33.779442 20.580673 54.796835
F 35.303091 43.733930 11.165215
F 34.541266 43.733930 32.981025
F 33.779442 43.733930 54.796835
F 35.303091 66.887188 11.165215
F 34.541266 66.887188 32.981025
F 33.779442 66.887188 54.796835
F 17.490548 5.145164 10.543189
F 16.728723 5.145164 32.358998
F 15.966898 5.145164 54.174807
F 17.490548 28.298422 10.543189
F 16.728723 28.298422 32.358998
F 15.966898 28.298422 54.174807
F 17.490548 51.451679 10.543189
F 16.728723 51.451679 32.358998
F 15.966898 51.451679 54.174807
F 44.209364 5.145164 11.476230
F 43.447540 5.145164 33.292040
F 42.685715 5.145164 55.107849
F 44.209364 28.298422 11.476230
F 43.447540 28.298422 33.292040
F 42.685715 28.298422 55.107849
F 44.209364 51.451679 11.476230
F 43.447540 51.451679 33.292040
F 42.685715 51.451679 55.107849
F 17.490548 12.862917 10.543189
F 16.728723 12.862917 32.358999
F 15.966898 12.862917 54.174808
F 17.490548 36.016174 10.543189
F 16.728723 36.016174 32.358999
F 15.966898 36.016174 54.174808
F 17.490548 59.169432 10.543189
F 16.728723 59.169432 32.358999
F 15.966898 59.169432 54.174808
F 44.209364 12.862917 11.476230
F 43.447540 12.862917 33.292041
F 42.685715 12.862917 55.107850
F 44.209364 36.016174 11.476230
F 43.447540 36.016174 33.292041
F 42.685715 36.016174 55.107850
F 44.209364 59.169432 11.476230
F 43.447540 59.169432 33.292041
F 42.685715 59.169432 55.107850
F 17.490548 20.580672 10.543189
F 16.728723 20.580672 32.358998
F 15.966898 20.580672 54.174808
F 17.490548 43.733929 10.543189
F 16.728723 43.733929 32.358998
F 15.966898 43.733929 54.174808
F 17.490548 66.887187 10.543189
F 16.728723 66.887187 32.358998
F 15.966898 66.887187 54.174808
F 44.209364 20.580672 11.476230
F 43.447540 20.580672 33.292040
F 42.685715 20.580672 55.107850
F 44.209364 43.733929 11.476230
F 43.447540 43.733929 33.292040
F 42.685715 43.733929 55.107850
F 44.209364 66.887187 11.476230
F 43.447540 66.887187 33.292040
F 42.685715 66.887187 55.107850
F 26.396823 5.145165 10.854201
F 25.634998 5.145165 32.670011
F 24.873173 5.145165 54.485820
F 26.396823 28.298423 10.854201
F 25.634998 28.298423 32.670011
F 24.873173 28.298423 54.485820
F 26.396823 51.451680 10.854201
F 25.634998 51.451680 32.670011
F 24.873173 51.451680 54.485820
F 51.591991 5.145165 55.418862
F 51.591991 28.298423 55.418862
F 51.591991 51.451680 55.418862
F 26.396823 12.862917 10.854202
F 25.634998 12.862917 32.670012
F 24.873173 12.862917 54.485821
F 26.396823 36.016175 10.854202
F 25.634998 36.016175 32.670012
F 24.873173 36.016175 54.485821
F 26.396823 59.169432 10.854202
F 25.634998 59.169432 32.670012
F 24.873173 59.169432 54.485821
F 51.591991 12.862917 55.418863
F 51.591991 36.016175 55.418863
F 51.591991 59.169432 55.418863
F 26.396823 20.580672 10.854202
F 25.634998 20.580672 32.670011
F 24.873173 20.580672 54.485820
F 26.396823 43.733930 10.854202
F 25.634998 43.733930 32.670011
F 24.873173 43.733930 54.485820
F 26.396823 66.887188 10.854202
F 25.634998 66.887188 32.670011
F 24.873173 66.887188 54.485820
F 51.591991 20.580672 55.418862
F 51.591991 43.733930 55.418862
F 51.591991 66.887188 55.418862
F 8.457293 7.717749 13.868141
F 7.695468 7.717749 35.683950
F 6.933643 7.717749 57.499760
F 8.457293 30.871007 13.868141
F 7.695468 30.871007 35.683950
F 6.933643 30.871007 57.499760
F 8.457293 54.024264 13.868141
F 7.695468 54.024264 35.683950
F 6.933643 54.024264 57.499760
F 35.176110 7.717749 14.801183
F 34.414286 7.717749 36.616992
F 33.652461 7.717749 58.432801
F 35.176110 30.871007 14.801183
F 34.414286 30.871007 36.616992
F 33.652461 30.871007 58.432801
F 35.176110 54.024264 14.801183
F 34.414286 54.024264 36.616992
F 33.652461 54.024264 58.432801
F 8.457293 15.435502 13.868142
F 7.695468 15.435502 35.683951
F 6.933643 15.435502 57.499761
F 8.457293 38.588760 13.868142
F 7.695468 38.588760 35.683951
F 6.933643 38.588760 57.499761
F 8.457293 61.742017 13.868142
F 7.695468 61.742017 35.683951
F 6.933643 61.742017 57.499761
F 35.176110 15.435502 14.801184
F 34.414286 15.435502 36.616993
F 33.652461 15.435502 58.432802
F 35.176110 38.588760 14.801184
F 34.414286 38.588760 36.616993
F 33.652461 38.588760 58.432802
F 35.176110 61.742017 14.801184
F 34.414286 61.742017 36.616993
F 33.652461 61.742017 58.432802
F 8.457293 0.000000 13.868141
F 7.695468 0.000000 35.683950
F 6.933643 0.000000 57.499760
F 8.457293 23.153257 13.868141
F 7.695468 23.153257 35.683950
F 6.933643 23.153257 57.499760
F 8.457293 46.306515 13.868141
F 7.695468 46.306515 35.683950
F 6.933643 46.306515 57.499760
F 35.176110 0.000000 14.801183
F 34.414286 0.000000 36.616992
F 33.652461 0.000000 58.432801
F 35.176110 23.153257 14.801183
F 34.414286 23.153257 36.616992
F 33.652461 23.153257 58.432801
F 35.176110 46.306515 14.801183
F 34.414286 46.306515 36.616992
F 33.652461 46.306515 58.432801
F 17.363566 7.717751 14.179156
F 16.601741 7.717751 35.994965
F 15.839916 7.717751 57.810775
F 17.363566 30.871008 14.179156
F 16.601741 30.871008 35.994965
F 15.839916 30.871008 57.810775
F 17.363566 54.024266 14.179156
F 16.601741 54.024266 35.994965
F 15.839916 54.024266 57.810775
F 44.082383 7.717751 15.112198
F 43.320558 7.717751 36.928007
F 42.558733 7.717751 58.743816
F 44.082383 30.871008 15.112198
F 43.320558 30.871008 36.928007
F 42.558733 30.871008 58.743816
F 44.082383 54.024266 15.112198
F 43.320558 54.024266 36.928007
F 42.558733 54.024266 58.743816
F 17.363566 15.435503 14.179157
F 16.601741 15.435503 35.994966
F 15.839916 15.435503 57.810776
F 17.363566 38.588761 14.179157
F 16.601741 38.588761 35.994966
F 15.839916 38.588761 57.810776
F 17.363566 61.742018 14.179157
F 16.601741 61.742018 35.994966
F 15.839916 61.742018 57.810776
F 44.082383 15.435503 15.112199
F 43.320558 15.435503 36.928008
F 42.558733 15.435503 58.743817
F 44.082383 38.588761 15.112199
F 43.320558 38.588761 36.928008
F 42.558733 38.588761 58.743817
F 44.082383 61.742018 15.112199
F 43.320558 61.742018 36.928008
F 42.558733 61.742018 58.743817
F 17.363566 0.000001 14.179156
F 16.601741 0.000001 35.994965
F 15.839916 0.000001 57.810775
F 17.363566 23.153259 14.179156
F 16.601741 23.153259 35.994965
F 15.839916 23.153259 57.810775
F 17.363566 46.306516 14.179156
F 16.601741 46.306516 35.994965
F 15.839916 46.306516 57.810775
F 44.082383 0.000001 15.112198
F 43.320558 0.000001 36.928007
F 42.558733 0.000001 58.743816
F 44.082383 23.153259 15.112198
F 43.320558 23.153259 36.928007
F 42.558733 23.153259 58.743816
F 44.082383 46.306516 15.112198
F 43.320558 46.306516 36.928007
F 42.558733 46.306516 58.743816
F 26.269843 7.717750 14.490169
F 25.508018 7.717750 36.305978
F 24.746194 7.717750 58.121788
F 26.269843 30.871007 14.490169
F 25.508018 30.871007 36.305978
F 24.746194 30.871007 58.121788
F 26.269843 54.024265 14.490169
F 25.508018 54.024265 36.305978
F 24.746194 54.024265 58.121788
F 51.465010 7.717750 59.054829
F 51.465010 30.871007 59.054829
F 51.465010 54.024265 59.054829
F 26.269843 15.435502 14.490170
F 25.508018 15.435502 36.305979
F 24.746194 15.435502 58.121789
F 26.269843 38.588760 14.490170
F 25.508018 38.588760 36.305979
F 24.746194 38.588760 58.121789
F 26.269843 61.742017 14.490170
F 25.508018 61.742017 36.305979
F 24.746194 61.742017 58.121789
F 51.465010 15.435502 59.054830
F 51.465010 38.588760 59.054830
F 51.465010 61.742017 59.054830
F 26.269843 0.000000 14.490169
F 25.508018 0.000000 36.305978
F 24.746194 0.000000 58.121788
F 26.269843 23.153258 14.490169
F 25.508018 23.153258 36.305978
F 24.746194 23.153258 58.121788
F 26.269843 46.306515 14.490169
F 25.508018 46.306515 36.305978
F 24.746194 46.306515 58.121788
F 51.465010 0.000000 59.054829
F 51.465010 23.153258 59.054829
F 51.465010 46.306515 59.054829
F 1.650635 1.286291 17.270849
F 0.888810 1.286291 39.086659
F 0.126985 1.286291 60.902469
F 1.650635 24.439548 17.270849
F 0.888810 24.439548 39.086659
F 0.126985 24.439548 60.902469
F 1.650635 47.592806 17.270849
F 0.888810 47.592806 39.086659
F 0.126985 47.592806 60.902469
F 28.369451 1.286291 18.203891
F 27.607626 1.286291 40.019701
F 26.845802 1.286291 61.835510
F 28.369451 24.439548 18.203891
F 27.607626 24.439548 40.019701
F 26.845802 24.439548 61.835510
F 28.369451 47.592806 18.203891
F 27.607626 47.592806 40.019701
F 26.845802 47.592806 61.835510
F 1.650635 9.004040 17.270849
F 0.888810 9.004040 39.086658
F 0.126985 9.004040 60.902469
F 1.650635 32.157298 17.270849
F 0.888810 32.157298 39.086658
F 0.126985 32.157298 60.902469
F 1.650635 55.310555 17.270849
F 0.888810 55.310555 39.086658
F 0.126985 55.310555 60.902469
F 28.369451 9.004040 18.203891
F 27.607626 9.004040 40.019700
F 26.845802 9.004040 61.835510
F 28.369451 32.157298 18.203891
F 27.607626 32.157298 40.019700
F 26.845802 32.157298 61.835510
F 28.369451 55.310555 18.203891
F 27.607626 55.310555 40.019700
F 26.845802 55.310555 61.835510
F 1.650635 16.721795 17.270850
F 0.888810 16.721795 39.086659
F 0.126985 16.721795 60.902470
F 1.650635 39.875053 17.270850
F 0.888810 39.875053 39.086659
F 0.126985 39.875053 60.902470
F 1.650635 63.028310 17.270850
F 0.888810 63.028310 39.086659
F 0.126985 63.028310 60.902470
F 28.369451 16.721795 18.203892
F 27.607626 16.721795 40.019701
F 26.845801 16.721795 61.835511
F 28.369451 39.875053 18.203892
F 27.607626 39.875053 40.019701
F 26.845801 39.875053 61.835511
F 28.369451 63.028310 18.203892
F 27.607626 63.028310 40.019701
F 26.845801 63.028310 61.835511
F 10.556903 1.286291 17.581863
F 9.795078 1.286291 39.397673
F 9.033253 1.286291 61.213482
F 10.556903 24.439548 17.581863
F 9.795078 24.439548 39.397673
F 9.033253 24.439548 61.213482
F 10.556903 47.592806 17.581863
F 9.795078 47.592806 39.397673
F 9.033253 47.592806 61.213482
F 37.275719 1.286291 18.514904
F 36.513895 1.286291 40.330715
F 35.752070 1.286291 62.146524
F 37.275719 24.439548 18.514904
F 36.513895 24.439548 40.330715
F 35.752070 24.439548 62.146524
F 37.275719 47.592806 18.514904
F 36.513895 47.592806 40.330715
F 35.752070 47.592806 62.146524
F 10.556903 9.004040 17.581863
F 9.795078 9.004040 39.397673
F 9.033253 9.004040 61.213482
F 10.556903 32.157298 17.581863
F 9.795078 32.157298 39.397673
F 9.033253 32.157298 61.213482
F 10.556903 55.310555 17.581863
F 9.795078 55.310555 39.397673
F 9.033253 55.310555 61.213482
F 37.275719 9.004040 18.514904
F 36.513895 9.004040 40.330715
F 35.752070 9.004040 62.146524
F 37.275719 32.157298 18.514904
F 36.513895 32.157298 40.330715
F 35.752070 32.157298 62.146524
F 37.275719 55.310555 18.514904
F 36.513895 55.310555 40.330715
F 35.752070 55.310555 62.146524
F 10.556903 16.721795 17.581864
F 9.795078 16.721795 39.397673
F 9.033253 16.721795 61.213483
F 10.556903 39.875053 17.581864
F 9.795078 39.875053 39.397673
F 9.033253 39.875053 61.213483
F 10.556903 63.028310 17.581864
F 9.795078 63.028310 39.397673
F 9.033253 63.028310 61.213483
F 37.275719 16.721795 18.514905
F 36.513895 16.721795 40.330715
F 35.752070 16.721795 62.146525
F 37.275719 39.875053 18.514905
F 36.513895 39.875053 40.330715
F 35.752070 39.875053 62.146525
F 37.275719 63.028310 18.514905
F 36.513895 63.028310 40.330715
F 35.752070 63.028310 62.146525
F 19.463177 1.286290 17.892878
F 18.701352 1.286290 39.708688
F 17.939527 1.286290 61.524497
F 19.463177 24.439547 17.892878
F 18.701352 24.439547 39.708688
F 17.939527 24.439547 61.524497
F 19.463177 47.592805 17.892878
F 18.701352 47.592805 39.708688
F 17.939527 47.592805 61.524497
F 46.181995 1.286290 18.825919
F 45.420170 1.286290 40.641730
F 44.658345 1.286290 62.457539
F 46.181995 24.439547 18.825919
F 45.420170 24.439547 40.641730
F 44.658345 24.439547 62.457539
F 46.181995 47.592805 18.825919
F 45.420170 47.592805 40.641730
F 44.658345 47.592805 62.457539
F 19.463177 9.004039 17.892878
F 18.701352 9.004039 39.708688
F 17.939527 9.004039 61.524497
F 19.463177 32.157297 17.892878
F 18.701352 32.157297 39.708688
F 17.939527 32.157297 61.524497
F 19.463177 55.310554 17.892878
F 18.701352 55.310554 39.708688
F 17.939527 55.310554 61.524497
F 46.181995 9.004039 18.825919
F 45.420170 9.004039 40.641730
F 44.658345 9.004039 62.457539
F 46.181995 32.157297 18.825919
F 45.420170 32.157297 40.641730
F 44.658345 32.157297 62.457539
F 46.181995 55.310554 18.825919
F 45.420170 55.310554 40.641730
F 44.658345 55.310554 62.457539
F 19.463177 16.721795 17.892879
F 18.701352 16.721795 39.708688
F 17.939527 16.721795 61.524498
F 19.463177 39.875052 17.892879
F 18.701352 39.875052 39.708688
F 17.939527 39.875052 61.524498
F 19.463177 63.028310 17.892879
F 18.701352 63.028310 39.708688
F 17.939527 63.028310 61.524498
F 46.181995 16.721795 18.825920
F 45.420170 16.721795 40.641730
F 44.658345 16.721795 62.457540
F 46.181995 39.875052 18.825920
F 45.420170 39.875052 40.641730
F 44.658345 39.875052 62.457540
F 46.181995 63.028310 18.825920
F 45.420170 63.028310 40.641730
F 44.658345 63.028310 62.457540
F 1.523650 3.858875 20.906817
F 0.761825 3.858875 42.722627
F 0.000000 3.858875 64.538437
F 1.523650 27.012132 20.906817
F 0.761825 27.012132 42.722627
F 0.000000 27.012132 64.538437
F 1.523650 50.165390 20.906817
F 0.761825 50.165390 42.722627
F 0.000000 50.165390 64.538437
F 28.242466 3.858875 21.839859
F 27.480642 3.858875 43.655668
F 26.718817 3.858875 65.471479
F 28.242466 27.012132 21.839859
F 27.480642 27.012132 43.655668
F 26.718817 27.012132 65.471479
F 28.242466 50.165390 21.839859
F 27.480642 50.165390 43.655668
F 26.718817 50.165390 65.471479
F 1.523650 11.576625 20.906817
F 0.761825 11.576625 42.722627
F 0.000000 11.576625 64.538437
F 1.523650 34.729882 20.906817
F 0.761825 34.729882 42.722627
F 0.000000 34.729882 64.538437
F 1.523650 57.883140 20.906817
F 0.761825 57.883140 42.722627
F 0.000000 57.883140 64.538437
F 28.242466 11.576625 21.839859
F 27.480642 11.576625 43.655668
F 26.718817 11.576625 65.471479
F 28.242466 34.729882 21.839859
F 27.480642 34.729882 43.655668
F 26.718817 34.729882 65.471479
F 28.242466 57.883140 21.839859
F 27.480642 57.883140 43.655668
F 26.718817 57.883140 65.471479
F 1.523650 19.294380 20.906817
F 0.761825 19.294380 42.722628
F 0.000000 19.294380 64.538437
F 1.523650 42.447638 20.906817
F 0.761825 42.447638 42.722628
F 0.000000 42.447638 64.538437
F 1.523650 65.600895 20.906817
F 0.761825 65.600895 42.722628
F 0.000000 65.600895 64.538437
F 28.242466 19.294380 21.839859
F 27.480642 19.294380 43.655669
F 26.718817 19.294380 65.471479
F 28.242466 42.447638 21.839859
F 27.480642 42.447638 43.655669
F 26.718817 42.447638 65.471479
F 28.242466 65.600895 21.839859
F 27.480642 65.600895 43.655669
F 26.718817 65.600895 65.471479
F 10.429916 3.858875 21.217831
F 9.668091 3.858875 43.033641
F 8.906266 3.858875 64.849451
F 10.429916 27.012133 21.217831
F 9.668091 27.012133 43.033641
F 8.906266 27.012133 64.849451
F 10.429916 50.165390 21.217831
F 9.668091 50.165390 43.033641
F 8.906266 50.165390 64.849451
F 37.148734 3.858875 22.150873
F 36.386909 3.858875 43.966683
F 35.625084 3.858875 65.782492
F 37.148734 27.012133 22.150873
F 36.386909 27.012133 43.966683
F 35.625084 27.012133 65.782492
F 37.148734 50.165390 22.150873
F 36.386909 50.165390 43.966683
F 35.625084 50.165390 65.782492
F 10.429916 11.576625 21.217831
F 9.668091 11.576625 43.033641
F 8.906266 11.576625 64.849451
F 10.429916 34.729883 21.217831
F 9.668091 34.729883 43.033641
F 8.906266 34.729883 64.849451
F 10.429916 57.883140 21.217831
F 9.668091 57.883140 43.033641
F 8.906266 57.883140 64.849451
F 37.148734 11.576625 22.150873
F 36.386909 11.576625 43.966683
F 35.625084 11.576625 65.782492
F 37.148734 34.729883 22.150873
F 36.386909 34.729883 43.966683
F 35.625084 34.729883 65.782492
F 37.148734 57.883140 22.150873
F 36.386909 57.883140 43.966683
F 35.625084 57.883140 65.782492
F 10.429916 19.294380 21.217832
F 9.668091 19.294380 43.033641
F 8.906266 19.294380 64.849452
F 10.429916 42.447638 21.217832
F 9.668091 42.447638 43.033641
F 8.906266 42.447638 64.849452
F 10.429916 65.600896 21.217832
F 9.668091 65.600896 43.033641
F 8.906266 65.600896 64.849452
F 37.148734 19.294380 22.150874
F 36.386909 19.294380 43.966683
F 35.625084 19.294380 65.782493
F 37.148734 42.447638 22.150874
F 36.386909 42.447638 43.966683
F 35.625084 42.447638 65.782493
F 37.148734 65.600896 22.150874
F 36.386909 65.600896 43.966683
F 35.625084 65.600896 65.782493
F 19.336193 3.858876 21.528846
F 18.574368 3.858876 43.344656
F 17.812543 3.858876 65.160466
F 19.336193 27.012134 21.528846
F 18.574368 27.012134 43.344656
F 17.812543 27.012134 65.160466
F 19.336193 50.165391 21.528846
F 18.574368 50.165391 43.344656
F 17.812543 50.165391 65.160466
F 46.055010 3.858876 22.461888
F 45.293185 3.858876 44.277698
F 44.531360 3.858876 66.093507
F 46.055010 27.012134 22.461888
F 45.293185 27.012134 44.277698
F 44.531360 27.012134 66.093507
F 46.055010 50.165391 22.461888
F 45.293185 50.165391 44.277698
F 44.531360 50.165391 66.093507
F 19.336193 11.576626 21.528846
F 18.574368 11.576626 43.344656
F 17.812543 11.576626 65.160466
F 19.336193 34.729884 21.528846
F 18.574368 34.729884 43.344656
F 17.812543 34.729884 65.160466
F 19.336193 57.883141 21.528846
F 18.574368 57.883141 43.344656
F 17.812543 57.883141 65.160466
F 46.055010 11.576626 22.461888
F 45.293185 11.576626 44.277698
F 44.531360 11.576626 66.093507
F 46.055010 34.729884 22.461888
F 45.293185 34.729884 44.277698
F 44.531360 34.729884 66.093507
F 46.055010 57.883141 22.461888
F 45.293185 57.883141 44.277698
F 44.531360 57.883141 66.093507
F 19.336193 19.294382 21.528847
F 18.574368 19.294382 43.344656
F 17.812543 19.294382 65.160467
F 19.336193 42.447639 21.528847
F 18.574368 42.447639 43.344656
F 17.812543 42.447639 65.160467
F 19.336193 65.600897 21.528847
F 18.574368 65.600897 43.344656
F 17.812543 65.600897 65.160467
F 46.055010 19.294382 22.461889
F 45.293185 19.294382 44.277698
F 44.531360 19.294382 66.093508
F 46.055010 42.447639 22.461889
F 45.293185 42.447639 44.277698
F 44.531360 42.447639 66.093508
F 46.055010 65.600897 22.461889
F 45.293185 65.600897 44.277698
F 44.531360 65.600897 66.093508
F 1.618890 3.858875 18.179843
F 0.857065 3.858875 39.995652
F 0.095240 3.858875 61.811462
F 1.618890 27.012133 18.179843
F 0.857065 27.012133 39.995652
F 0.095240 27.012133 61.811462
F 1.618890 50.165390 18.179843
F 0.857065 50.165390 39.995652
F 0.095240 50.165390 61.811462
F 28.337706 3.858875 19.112885
F 27.575882 3.858875 40.928694
F 26.814057 3.858875 62.744503
F 28.337706 27.012133 19.112885
F 27.575882 27.012133 40.928694
F 26.814057 27.012133 62.744503
F 28.337706 50.165390 19.112885
F 27.575882 50.165390 40.928694
F 26.814057 50.165390 62.744503
F 1.618890 11.576625 18.179842
F 0.857065 11.576625 39.995652
F 0.095240 11.576625 61.811462
F 1.618890 34.729883 18.179842
F 0.857065 34.729883 39.995652
F 0.095240 34.729883 61.811462
F 1.618890 57.883140 18.179842
F 0.857065 57.883140 39.995652
F 0.095240 57.883140 61.811462
F 28.337707 11.576625 19.112884
F 27.575882 11.576625 40.928694
F 26.814057 11.576625 62.744503
F 28.337707 34.729883 19.112884
F 27.575882 34.729883 40.928694
F 26.814057 34.729883 62.744503
F 28.337707 57.883140 19.112884
F 27.575882 57.883140 40.928694
F 26.814057 57.883140 62.744503
F 1.618890 19.294381 18.179842
F 0.857065 19.294381 39.995651
F 0.095240 19.294381 61.811462
F 1.618890 42.447638 18.179842
F 0.857065 42.447638 39.995651
F 0.095240 42.447638 61.811462
F 1.618890 65.600896 18.179842
F 0.857065 65.600896 39.995651
F 0.095240 65.600896 61.811462
F 28.337707 19.294381 19.112884
F 27.575882 19.294381 40.928693
F 26.814057 19.294381 62.744503
F 28.337707 42.447638 19.112884
F 27.575882 42.447638 40.928693
F 26.814057 42.447638 62.744503
F 28.337707 65.600896 19.112884
F 27.575882 65.600896 40.928693
F 26.814057 65.600896 62.744503
F 10.525157 3.858875 18.490856
F 9.763332 3.858875 40.306666
F 9.001507 3.858875 62.122475
F 10.525157 27.012133 18.490856
F 9.763332 27.012133 40.306666
F 9.001507 27.012133 62.122475
F 10.525157 50.165390 18.490856
F 9.763332 50.165390 40.306666
F 9.001507 50.165390 62.122475
F 37.243975 3.858875 19.423897
F 36.482150 3.858875 41.239708
F 35.720325 3.858875 63.055517
F 37.243975 27.012133 19.423897
F 36.482150 27.012133 41.239708
F 35.720325 27.012133 63.055517
F 37.243975 50.165390 19.423897
F 36.482150 50.165390 41.239708
F 35.720325 50.165390 63.055517
F 10.525157 11.576625 18.490856
F 9.763332 11.576625 40.306666
F 9.001507 11.576625 62.122475
F 10.525157 34.729883 18.490856
F 9.763332 34.729883 40.306666
F 9.001507 34.729883 62.122475
F 10.525157 57.883140 18.490856
F 9.763332 57.883140 40.306666
F 9.001507 57.883140 62.122475
F 37.243975 11.576625 19.423897
F 36.482150 11.576625 41.239708
F 35.720325 11.576625 63.055517
F 37.243975 34.729883 19.423897
F 36.482150 34.729883 41.239708
F 35.720325 34.729883 63.055517
F 37.243975 57.883140 19.423897
F 36.482150 57.883140 41.239708
F 35.720325 57.883140 63.055517
F 10.525157 19.294381 18.490856
F 9.763332 19.294381 40.306665
F 9.001507 19.294381 62.122475
F 10.525157 42.447638 18.490856
F 9.763332 42.447638 40.306665
F 9.001507 42.447638 62.122475
F 10.525157 65.600896 18.490856
F 9.763332 65.600896 40.306665
F 9.001507 65.600896 62.122475
F 37.243975 19.294381 19.423897
F 36.482150 19.294381 41.239707
F 35.720325 19.294381 63.055517
F 37.243975 42.447638 19.423897
F 36.482150 42.447638 41.239707
F 35.720325 42.447638 63.055517
F 37.243975 65.600896 19.423897
F 36.482150 65.600896 41.239707
F 35.720325 65.600896 63.055517
F 19.431433 3.858876 18.801869
F 18.669608 3.858876 40.617679
F 17.907784 3.858876 62.433488
F 19.431433 27.012133 18.801869
F 18.669608 27.012133 40.617679
F 17.907784 27.012133 62.433488
F 19.431433 50.165391 18.801869
F 18.669608 50.165391 40.617679
F 17.907784 50.165391 62.433488
F 46.150250 3.858876 19.734910
F 45.388425 3.858876 41.550721
F 44.626600 3.858876 63.366530
F 46.150250 27.012133 19.734910
F 45.388425 27.012133 41.550721
F 44.626600 27.012133 63.366530
F 46.150250 50.165391 19.734910
F 45.388425 50.165391 41.550721
F 44.626600 50.165391 63.366530
F 19.431433 11.576626 18.801869
F 18.669608 11.576626 40.617679
F 17.907784 11.576626 62.433488
F 19.431433 34.729883 18.801869
F 18.669608 34.729883 40.617679
F 17.907784 34.729883 62.433488
F 19.431433 57.883141 18.801869
F 18.669608 57.883141 40.617679
F 17.907784 57.883141 62.433488
F 46.150250 11.576626 19.734910
F 45.388425 11.576626 41.550721
F 44.626600 11.576626 63.366530
F 46.150250 34.729883 19.734910
F 45.388425 34.729883 41.550721
F 44.626600 34.729883 63.366530
F 46.150250 57.883141 19.734910
F 45.388425 57.883141 41.550721
F 44.626600 57.883141 63.366530
F 19.431433 19.294381 18.801869
F 18.669608 19.294381 40.617678
F 17.907784 19.294381 62.433488
F 19.431433 42.447639 18.801869
F 18.669608 42.447639 40.617678
F 17.907784 42.447639 62.433488
F 19.431433 65.600896 18.801869
F 18.669608 65.600896 40.617678
F 17.907784 65.600896 62.433488
F 46.150250 19.294381 19.734910
F 45.388425 19.294381 41.550720
F 44.626600 19.294381 63.366530
F 46.150250 42.447639 19.734910
F 45.388425 42.447639 41.550720
F 44.626600 42.447639 63.366530
F 46.150250 65.600896 19.734910
F 45.388425 65.600896 41.550720
F 44.626600 65.600896 63.366530
F 1.745851 1.286291 14.543874
F 0.984026 1.286291 36.359683
F 0.222201 1.286291 58.175492
F 1.745851 24.439549 14.543874
F 0.984026 24.439549 36.359683
F 0.222201 24.439549 58.175492
F 1.745851 47.592806 14.543874
F 0.984026 47.592806 36.359683
F 0.222201 47.592806 58.175492
F 28.464667 1.286291 15.476916
F 27.702842 1.286291 37.292725
F 26.941018 1.286291 59.108534
F 28.464667 24.439549 15.476916
F 27.702842 24.439549 37.292725
F 26.941018 24.439549 59.108534
F 28.464667 47.592806 15.476916
F 27.702842 47.592806 37.292725
F 26.941018 47.592806 59.108534
F 1.745851 9.004040 14.543874
F 0.984026 9.004040 36.359683
F 0.222201 9.004040 58.175492
F 1.745851 32.157298 14.543874
F 0.984026 32.157298 36.359683
F 0.222201 32.157298 58.175492
F 1.745851 55.310555 14.543874
F 0.984026 55.310555 36.359683
F 0.222201 55.310555 58.175492
F 28.464667 9.004040 15.476916
F 27.702842 9.004040 37.292725
F 26.941018 9.004040 59.108534
F 28.464667 32.157298 15.476916
F 27.702842 32.157298 37.292725
F 26.941018 32.157298 59.108534
F 28.464667 55.310555 15.476916
F 27.702842 55.310555 37.292725
F 26.941018 55.310555 59.108534
F 1.745851 16.721796 14.543873
F 0.984026 16.721796 36.359682
F 0.222201 16.721796 58.175492
F 1.745851 39.875053 14.543873
F 0.984026 39.875053 36.359682
F 0.222201 39.875053 58.175492
F 1.745851 63.028311 14.543873
F 0.984026 63.028311 36.359682
F 0.222201 63.028311 58.175492
F 28.464667 16.721796 15.476915
F 27.702842 16.721796 37.292724
F 26.941018 16.721796 59.108534
F 28.464667 39.875053 15.476915
F 27.702842 39.875053 37.292724
F 26.941018 39.875053 59.108534
F 28.464667 63.028311 15.476915
F 27.702842 63.028311 37.292724
F 26.941018 63.028311 59.108534
F 10.652118 1.286291 14.854888
F 9.890293 1.286291 36.670697
F 9.128468 1.286291 58.486506
F 10.652118 24.439548 14.854888
F 9.890293 24.439548 36.670697
F 9.128468 24.439548 58.486506
F 10.652118 47.592806 14.854888
F 9.890293 47.592806 36.670697
F 9.128468 47.592806 58.486506
F 37.370935 1.286291 15.787929
F 36.609110 1.286291 37.603739
F 35.847285 1.286291 59.419548
F 37.370935 24.439548 15.787929
F 36.609110 24.439548 37.603739
F 35.847285 24.439548 59.419548
F 37.370935 47.592806 15.787929
F 36.609110 47.592806 37.603739
F 35.847285 47.592806 59.419548
F 10.652118 9.004040 14.854888
F 9.890293 9.004040 36.670697
F 9.128468 9.004040 58.486506
F 10.652118 32.157298 14.854888
F 9.890293 32.157298 36.670697
F 9.128468 32.157298 58.486506
F 10.652118 55.310555 14.854888
F 9.890293 55.310555 36.670697
F 9.128468 55.310555 58.486506
F 37.370935 9.004040 15.787929
F 36.609110 9.004040 37.603739
F 35.847285 9.004040 59.419548
F 37.370935 32.157298 15.787929
F 36.609110 32.157298 37.603739
F 35.847285 32.157298 59.419548
F 37.370935 55.310555 15.787929
F 36.609110 55.310555 37.603739
F 35.847285 55.310555 59.419548
F 10.652118 16.721795 14.854887
F 9.890293 16.721795 36.670696
F 9.128468 16.721795 58.486506
F 10.652118 39.875053 14.854887
F 9.890293 39.875053 36.670696
F 9.128468 39.875053 58.486506
F 10.652118 63.028310 14.854887
F 9.890293 63.028310 36.670696
F 9.128468 63.028310 58.486506
F 37.370935 16.721795 15.787928
F 36.609110 16.721795 37.603738
F 35.847285 16.721795 59.419548
F 37.370935 39.875053 15.787928
F 36.609110 39.875053 37.603738
F 35.847285 39.875053 59.419548
F 37.370935 63.028310 15.787928
F 36.609110 63.028310 37.603738
F 35.847285 63.028310 59.419548
F 19.558393 1.286290 15.165900
F 18.796568 1.286290 36.981710
F 18.034743 1.286290 58.797519
F 19.558393 24.439547 15.165900
F 18.796568 24.439547 36.981710
F 18.034743 24.439547 58.797519
F 19.558393 47.592805 15.165900
F 18.796568 47.592805 36.981710
F 18.034743 47.592805 58.797519
F 46.277211 1.286290 16.098941
F 45.515386 1.286290 37.914752
F 44.753561 1.286290 59.730561
F 46.277211 24.439547 16.098941
F 45.515386 24.439547 37.914752
F 44.753561 24.439547 59.730561
F 46.277211 47.592805 16.098941
F 45.515386 47.592805 37.914752
F 44.753561 47.592805 59.730561
F 19.558393 9.004039 15.165900
F 18.796568 9.004039 36.981710
F 18.034743 9.004039 58.797519
F 19.558393 32.157296 15.165900
F 18.796568 32.157296 36.981710
F 18.034743 32.157296 58.797519
F 19.558393 55.310554 15.165900
F 18.796568 55.310554 36.981710
F 18.034743 55.310554 58.797519
F 46.277211 9.004039 16.098941
F 45.515386 9.004039 37.914752
F 44.753561 9.004039 59.730561
F 46.277211 32.157296 16.098941
F 45.515386 32.157296 37.914752
F 44.753561 32.157296 59.730561
F 46.277211 55.310554 16.098941
F 45.515386 55.310554 37.914752
F 44.753561 55.310554 59.730561
F 19.558393 16.721794 15.165900
F 18.796568 16.721794 36.981709
F 18.034743 16.721794 58.797518
F 19.558393 39.875052 15.165900
F 18.796568 39.875052 36.981709
F 18.034743 39.875052 58.797518
F 19.558393 63.028309 15.165900
F 18.796568 63.028309 36.981709
F 18.034743 63.028309 58.797518
F 46.277211 16.721794 16.098941
F 45.515386 16.721794 37.914751
F 44.753561 16.721794 59.730560
F 46.277211 39.875052 16.098941
F 45.515386 39.875052 37.914751
F 44.753561 39.875052 59.730560
F 46.277211 63.028309 16.098941
F 45.515386 63.028309 37.914751
F 44.753561 63.028309 59.730560
F 3.845459 7.717750 18.257596
F 3.083634 7.717750 40.073406
F 2.321809 7.717750 61.889215
F 3.845459 30.871007 18.257596
F 3.083634 30.871007 40.073406
F 2.321809 30.871007 61.889215
F 3.845459 54.024265 18.257596
F 3.083634 54.024265 40.073406
F 2.321809 54.024265 61.889215
F 30.564275 7.717750 19.190638
F 29.802450 7.717750 41.006447
F 29.040626 7.717750 62.822257
F 30.564275 30.871007 19.190638
F 29.802450 30.871007 41.006447
F 29.040626 30.871007 62.822257
F 30.564275 54.024265 19.190638
F 29.802450 54.024265 41.006447
F 29.040626 54.024265 62.822257
F 3.845459 15.435503 18.257595
F 3.083634 15.435503 40.073405
F 2.321809 15.435503 61.889214
F 3.845459 38.588760 18.257595
F 3.083634 38.588760 40.073405
F 2.321809 38.588760 61.889214
F 3.845459 61.742018 18.257595
F 3.083634 61.742018 40.073405
F 2.321809 61.742018 61.889214
F 30.564275 15.435503 19.190637
F 29.802450 15.435503 41.006446
F 29.040626 15.435503 62.822256
F 30.564275 38.588760 19.190637
F 29.802450 38.588760 41.006446
F 29.040626 38.588760 62.822256
F 30.564275 61.742018 19.190637
F 29.802450 61.742018 41.006446
F 29.040626 61.742018 62.822256
F 3.845459 0.000000 18.257595
F 3.083634 0.000000 40.073406
F 2.321809 0.000000 61.889215
F 3.845459 23.153258 18.257595
F 3.083634 23.153258 40.073406
F 2.321809 23.153258 61.889215
F 3.845459 46.306515 18.257595
F 3.083634 46.306515 40.073406
F 2.321809 46.306515 61.889215
F 30.564275 0.000000 19.190637
F 29.802450 0.000000 41.006447
F 29.040626 0.000000 62.822257
F 30.564275 23.153258 19.190637
F 29.802450 23.153258 41.006447
F 29.040626 23.153258 62.822257
F 30.564275 46.306515 19.190637
F 29.802450 46.306515 41.006447
F 29.040626 46.306515 62.822257
F 12.751728 7.717750 18.568610
F 11.989903 7.717750 40.384419
F 11.228078 7.717750 62.200229
F 12.751728 30.871007 18.568610
F 11.989903 30.871007 40.384419
F 11.228078 30.871007 62.200229
F 12.751728 54.024265 18.568610
F 11.989903 54.024265 40.384419
F 11.228078 54.024265 62.200229
F 39.470545 7.717750 19.501652
F 38.708720 7.717750 41.317461
F 37.946895 7.717750 63.133270
F 39.470545 30.871007 19.501652
F 38.708720 30.871007 41.317461
F 37.946895 30.871007 63.133270
F 39.470545 54.024265 19.501652
F 38.708720 54.024265 41.317461
F 37.946895 54.024265 63.133270
F 12.751728 15.435502 18.568608
F 11.989903 15.435502 40.384418
F 11.228078 15.435502 62.200228
F 12.751728 38.588760 18.568608
F 11.989903 38.588760 40.384418
F 11.228078 38.588760 62.200228
F 12.751728 61.742017 18.568608
F 11.989903 61.742017 40.384418
F 11.228078 61.742017 62.200228
F 39.470545 15.435502 19.501650
F 38.708720 15.435502 41.317460
F 37.946895 15.435502 63.133269
F 39.470545 38.588760 19.501650
F 38.708720 38.588760 41.317460
F 37.946895 38.588760 63.133269
F 39.470545 61.742017 19.501650
F 38.708720 61.742017 41.317460
F 37.946895 61.742017 63.133269
F 12.751728 0.000000 18.568609
F 11.989903 0.000000 40.384419
F 11.228078 0.000000 62.200229
F 12.751728 23.153258 18.568609
F 11.989903 23.153258 40.384419
F 11.228078 23.153258 62.200229
F 12.751728 46.306515 18.568609
F 11.989903 46.306515 40.384419
F 11.228078 46.306515 62.200229
F 39.470545 0.000000 19.501651
F 38.708720 0.000000 41.317461
F 37.946895 0.000000 63.133270
F 39.470545 23.153258 19.501651
F 38.708720 23.153258 41.317461
F 37.946895 23.153258 63.133270
F 39.470545 46.306515 19.501651
F 38.708720 46.306515 41.317461
F 37.946895 46.306515 63.133270
F 21.658004 7.717750 18.879623
F 20.896179 7.717750 40.695433
F 20.134354 7.717750 62.511243
F 21.658004 30.871008 18.879623
F 20.896179 30.871008 40.695433
F 20.134354 30.871008 62.511243
F 21.658004 54.024265 18.879623
F 20.896179 54.024265 40.695433
F 20.134354 54.024265 62.511243
F 48.376821 7.717750 19.812665
F 47.614996 7.717750 41.628474
F 46.853171 7.717750 63.444284
F 48.376821 30.871008 19.812665
F 47.614996 30.871008 41.628474
F 46.853171 30.871008 63.444284
F 48.376821 54.024265 19.812665
F 47.614996 54.024265 41.628474
F 46.853171 54.024265 63.444284
F 21.658004 15.435503 18.879622
F 20.896179 15.435503 40.695432
F 20.134354 15.435503 62.511242
F 21.658004 38.588760 18.879622
F 20.896179 38.588760 40.695432
F 20.134354 38.588760 62.511242
F 21.658004 61.742018 18.879622
F 20.896179 61.742018 40.695432
F 20.134354 61.742018 62.511242
F 48.376821 15.435503 19.812664
F 47.614996 15.435503 41.628473
F 46.853171 15.435503 63.444283
F 48.376821 38.588760 19.812664
F 47.614996 38.588760 41.628473
F 46.853171 38.588760 63.444283
F 48.376821 61.742018 19.812664
F 47.614996 61.742018 41.628473
F 46.853171 61.742018 63.444283
F 21.658004 0.000001 18.879623
F 20.896179 0.000001 40.695433
F 20.134354 0.000001 62.511242
F 21.658004 23.153258 18.879623
F 20.896179 23.153258 40.695433
F 20.134354 23.153258 62.511242
F 21.658004 46.306516 18.879623
F 20.896179 46.306516 40.695433
F 20.134354 46.306516 62.511242
F 48.376821 0.000001 19.812665
F 47.614996 0.000001 41.628474
F 46.853171 0.000001 63.444283
F 48.376821 23.153258 19.812665
F 47.614996 23.153258 41.628474
F 46.853171 23.153258 63.444283
F 48.376821 46.306516 19.812665
F 47.614996 46.306516 41.628474
F 46.853171 46.306516 63.444283
F 3.972415 5.145166 14.621627
F 3.210591 5.145166 36.437437
F 2.448766 5.145166 58.253247
F 3.972415 28.298423 14.621627
F 3.210591 28.298423 36.437437
F 2.448766 28.298423 58.253247
F 3.972415 51.451681 14.621627
F 3.210591 51.451681 36.437437
F 2.448766 51.451681 58.253247
F 30.691232 5.145166 15.554669
F 29.929407 5.145166 37.370478
F 29.167582 5.145166 59.186288
F 30.691232 28.298423 15.554669
F 29.929407 28.298423 37.370478
F 29.167582 28.298423 59.186288
F 30.691232 51.451681 15.554669
F 29.929407 51.451681 37.370478
F 29.167582 51.451681 59.186288
F 3.972415 12.862918 14.621626
F 3.210591 12.862918 36.437436
F 2.448766 12.862918 58.253246
F 3.972415 36.016175 14.621626
F 3.210591 36.016175 36.437436
F 2.448766 36.016175 58.253246
F 3.972415 59.169433 14.621626
F 3.210591 59.169433 36.437436
F 2.448766 59.169433 58.253246
F 30.691232 12.862918 15.554668
F 29.929407 12.862918 37.370477
F 29.167582 12.862918 59.186287
F 30.691232 36.016175 15.554668
F 29.929407 36.016175 37.370477
F 29.167582 36.016175 59.186287
F 30.691232 59.169433 15.554668
F 29.929407 59.169433 37.370477
F 29.167582 59.169433 59.186287
F 3.972415 20.580673 14.621627
F 3.210591 20.580673 36.437437
F 2.448766 20.580673 58.253246
F 3.972415 43.733931 14.621627
F 3.210591 43.733931 36.437437
F 2.448766 43.733931 58.253246
F 3.972415 66.887188 14.621627
F 3.210591 66.887188 36.437437
F 2.448766 66.887188 58.253246
F 30.691232 20.580673 15.554669
F 29.929407 20.580673 37.370478
F 29.167582 20.580673 59.186287
F 30.691232 43.733931 15.554669
F 29.929407 43.733931 37.370478
F 29.167582 43.733931 59.186287
F 30.691232 66.887188 15.554669
F 29.929407 66.887188 37.370478
F 29.167582 66.887188 59.186287
F 12.878684 5.145165 14.932640
F 12.116859 5.145165 36.748450
F 11.355034 5.145165 58.564260
F 12.878684 28.298422 14.932640
F 12.116859 28.298422 36.748450
F 11.355034 28.298422 58.564260
F 12.878684 51.451680 14.932640
F 12.116859 51.451680 36.748450
F 11.355034 51.451680 58.564260
F 39.597500 5.145165 15.865682
F 38.835676 5.145165 37.681492
F 38.073851 5.145165 59.497301
F 39.597500 28.298422 15.865682
F 38.835676 28.298422 37.681492
F 38.073851 28.298422 59.497301
F 39.597500 51.451680 15.865682
F 38.835676 51.451680 37.681492
F 38.073851 51.451680 59.497301
F 12.878684 12.862917 14.932639
F 12.116859 12.862917 36.748449
F 11.355034 12.862917 58.564259
F 12.878684 36.016174 14.932639
F 12.116859 36.016174 36.748449
F 11.355034 36.016174 58.564259
F 12.878684 59.169432 14.932639
F 12.116859 59.169432 36.748449
F 11.355034 59.169432 58.564259
F 39.597500 12.862917 15.865681
F 38.835676 12.862917 37.681491
F 38.073851 12.862917 59.497300
F 39.597500 36.016174 15.865681
F 38.835676 36.016174 37.681491
F 38.073851 36.016174 59.497300
F 39.597500 59.169432 15.865681
F 38.835676 59.169432 37.681491
F 38.073851 59.169432 59.497300
F 12.878684 20.580672 14.932640
F 12.116859 20.580672 36.748450
F 11.355034 20.580672 58.564260
F 12.878684 43.733930 14.932640
F 12.116859 43.733930 36.748450
F 11.355034 43.733930 58.564260
F 12.878684 66.887187 14.932640
F 12.116859 66.887187 36.748450
F 11.355034 66.887187 58.564260
F 39.597500 20.580672 15.865682
F 38.835676 20.580672 37.681492
F 38.073851 20.580672 59.497301
F 39.597500 43.733930 15.865682
F 38.835676 43.733930 37.681492
F 38.073851 43.733930 59.497301
F 39.597500 66.887187 15.865682
F 38.835676 66.887187 37.681492
F 38.073851 66.887187 59.497301
F 21.784962 5.145164 15.243654
F 21.023137 5.145164 37.059463
F 20.261312 5.145164 58.875274
F 21.784962 28.298422 15.243654
F 21.023137 28.298422 37.059463
F 20.261312 28.298422 58.875274
F 21.784962 51.451679 15.243654
F 21.023137 51.451679 37.059463
F 20.261312 51.451679 58.875274
F 48.503779 5.145164 16.176696
F 47.741954 5.145164 37.992505
F 46.980129 5.145164 59.808315
F 48.503779 28.298422 16.176696
F 47.741954 28.298422 37.992505
F 46.980129 28.298422 59.808315
F 48.503779 51.451679 16.176696
F 47.741954 51.451679 37.992505
F 46.980129 51.451679 59.808315
F 21.784962 12.862916 15.243653
F 21.023137 12.862916 37.059462
F 20.261312 12.862916 58.875273
F 21.784962 36.016174 15.243653
F 21.023137 36.016174 37.059462
F 20.261312 36.016174 58.875273
F 21.784962 59.169431 15.243653
F 21.023137 59.169431 37.059462
F 20.261312 59.169431 58.875273
F 48.503779 12.862916 16.176695
F 47.741954 12.862916 37.992504
F 46.980129 12.862916 59.808314
F 48.503779 36.016174 16.176695
F 47.741954 36.016174 37.992504
F 46.980129 36.016174 59.808314
F 48.503779 59.169431 16.176695
F 47.741954 59.169431 37.992504
F 46.980129 59.169431 59.808314
F 21.784962 20.580672 15.243654
F 21.023137 20.580672 37.059463
F 20.261312 20.580672 58.875273
F 21.784962 43.733929 15.243654
F 21.023137 43.733929 37.059463
F 20.261312 43.733929 58.875273
F 21.784962 66.887187 15.243654
F 21.023137 66.887187 37.059463
F 20.261312 66.887187 58.875273
F 48.503779 20.580672 16.176696
F 47.741954 20.580672 37.992505
F 46.980129 20.580672 59.808314
F 48.503779 43.733929 16.176696
F 47.741954 43.733929 37.992505
F 46.980129 43.733929 59.808314
F 48.503779 66.887187 16.176696
F 47.741954 66.887187 37.992505
F 46.980129 66.887187 59.808314
F 3.877199 5.145165 17.348602
F 3.115375 5.145165 39.164412
F 2.353550 5.145165 60.980222
F 3.877199 28.298423 17.348602
F 3.115375 28.298423 39.164412
F 2.353550 28.298423 60.980222
F 3.877199 51.451680 17.348602
F 3.115375 51.451680 39.164412
F 2.353550 51.451680 60.980222
F 30.596016 5.145165 18.281644
F 29.834191 5.145165 40.097453
F 29.072366 5.145165 61.913264
F 30.596016 28.298423 18.281644
F 29.834191 28.298423 40.097453
F 29.072366 28.298423 61.913264
F 30.596016 51.451680 18.281644
F 29.834191 51.451680 40.097453
F 29.072366 51.451680 61.913264
F 3.877199 12.862917 17.348603
F 3.115374 12.862917 39.164413
F 2.353550 12.862917 60.980223
F 3.877199 36.016175 17.348603
F 3.115374 36.016175 39.164413
F 2.353550 36.016175 60.980223
F 3.877199 59.169432 17.348603
F 3.115374 59.169432 39.164413
F 2.353550 59.169432 60.980223
F 30.596016 12.862917 18.281645
F 29.834191 12.862917 40.097454
F 29.072366 12.862917 61.913265
F 30.596016 36.016175 18.281645
F 29.834191 36.016175 40.097454
F 29.072366 36.016175 61.913265
F 30.596016 59.169432 18.281645
F 29.834191 59.169432 40.097454
F 29.072366 59.169432 61.913265
F 3.877199 20.580673 17.348602
F 3.115374 20.580673 39.164413
F 2.353550 20.580673 60.980222
F 3.877199 43.733930 17.348602
F 3.115374 43.733930 39.164413
F 2.353550 43.733930 60.980222
F 3.877199 66.887188 17.348602
F 3.115374 66.887188 39.164413
F 2.353550 66.887188 60.980222
F 30.596016 20.580673 18.281644
F 29.834191 20.580673 40.097454
F 29.072366 20.580673 61.913264
F 30.596016 43.733930 18.281644
F 29.834191 43.733930 40.097454
F 29.072366 43.733930 61.913264
F 30.596016 66.887188 18.281644
F 29.834191 66.887188 40.097454
F 29.072366 66.887188 61.913264
F 12.783469 5.145165 17.659616
F 12.021644 5.145165 39.475427
F 11.259819 5.145165 61.291236
F 12.783469 28.298422 17.659616
F 12.021644 28.298422 39.475427
F 11.259819 28.298422 61.291236
F 12.783469 51.451680 17.659616
F 12.021644 51.451680 39.475427
F 11.259819 51.451680 61.291236
F 39.502285 5.145165 18.592658
F 38.740460 5.145165 40.408468
F 37.978636 5.145165 62.224277
F 39.502285 28.298422 18.592658
F 38.740460 28.298422 40.408468
F 37.978636 28.298422 62.224277
F 39.502285 51.451680 18.592658
F 38.740460 51.451680 40.408468
F 37.978636 51.451680 62.224277
F 12.783469 12.862917 17.659617
F 12.021644 12.862917 39.475427
F 11.259819 12.862917 61.291237
F 12.783469 36.016175 17.659617
F 12.021644 36.016175 39.475427
F 11.259819 36.016175 61.291237
F 12.783469 59.169432 17.659617
F 12.021644 59.169432 39.475427
F 11.259819 59.169432 61.291237
F 39.502285 12.862917 18.592659
F 38.740460 12.862917 40.408469
F 37.978636 12.862917 62.224278
F 39.502285 36.016175 18.592659
F 38.740460 36.016175 40.408469
F 37.978636 36.016175 62.224278
F 39.502285 59.169432 18.592659
F 38.740460 59.169432 40.408469
F 37.978636 59.169432 62.224278
F 12.783469 20.580672 17.659617
F 12.021644 20.580672 39.475427
F 11.259819 20.580672 61.291236
F 12.783469 43.733930 17.659617
F 12.021644 43.733930 39.475427
F 11.259819 43.733930 61.291236
F 12.783469 66.887187 17.659617
F 12.021644 66.887187 39.475427
F 11.259819 66.887187 61.291236
F 39.502285 20.580672 18.592659
F 38.740460 20.580672 40.408468
F 37.978636 20.580672 62.224277
F 39.502285 43.733930 18.592659
F 38.740460 43.733930 40.408468
F 37.978636 43.733930 62.224277
F 39.502285 66.887187 18.592659
F 38.740460 66.887187 40.408468
F 37.978636 66.887187 62.224277
F 21.689745 5.145164 17.970631
F 20.927920 5.145164 39.786441
F 20.166095 5.145164 61.602251
F 21.689745 28.298422 17.970631
F 20.927920 28.298422 39.786441
F 20.166095 28.298422 61.602251
F 21.689745 51.451679 17.970631
F 20.927920 51.451679 39.786441
F 20.166095 51.451679 61.602251
F 48.408562 5.145164 18.903673
F 47.646738 5.145164 40.719482
F 46.884913 5.145164 62.535292
F 48.408562 28.298422 18.903673
F 47.646738 28.298422 40.719482
F 46.884913 28.298422 62.535292
F 48.408562 51.451679 18.903673
F 47.646738 51.451679 40.719482
F 46.884913 51.451679 62.535292
F 21.689745 12.862917 17.970632
F 20.927920 12.862917 39.786442
F 20.166095 12.862917 61.602251
F 21.689745 36.016174 17.970632
F 20.927920 36.016174 39.786442
F 20.166095 36.016174 61.602251
F 21.689745 59.169432 17.970632
F 20.927920 59.169432 39.786442
F 20.166095 59.169432 61.602251
F 48.408562 12.862917 18.903674
F 47.646738 12.862917 40.719483
F 46.884913 12.862917 62.535292
F 48.408562 36.016174 18.903674
F 47.646738 36.016174 40.719483
F 46.884913 36.016174 62.535292
F 48.408562 59.169432 18.903674
F 47.646738 59.169432 40.719483
F 46.884913 59.169432 62.535292
F 21.689745 20.580672 17.970631
F 20.927920 20.580672 39.786441
F 20.166095 20.580672 61.602251
F 21.689745 43.733929 17.970631
F 20.927920 43.733929 39.786441
F 20.166095 43.733929 61.602251
F 21.689745 66.887187 17.970631
F 20.927920 66.887187 39.786441
F 20.166095 66.887187 61.602251
F 48.408562 20.580672 18.903673
F 47.646738 20.580672 40.719482
F 46.884913 20.580672 62.535292
F 48.408562 43.733929 18.903673
F 47.646738 43.733929 40.719482
F 46.884913 43.733929 62.535292
F 48.408562 66.887187 18.903673
F 47.646738 66.887187 40.719482
F 46.884913 66.887187 62.535292
F 3.750219 7.717749 20.984571
F 2.988394 7.717749 42.800380
F 2.226569 7.717749 64.616189
F 3.750219 30.871007 20.984571
F 2.988394 30.871007 42.800380
F 2.226569 30.871007 64.616189
F 3.750219 54.024264 20.984571
F 2.988394 54.024264 42.800380
F 2.226569 54.024264 64.616189
F 30.469035 7.717749 21.917612
F 29.707210 7.717749 43.733422
F 28.945386 7.717749 65.549231
F 30.469035 30.871007 21.917612
F 29.707210 30.871007 43.733422
F 28.945386 30.871007 65.549231
F 30.469035 54.024264 21.917612
F 29.707210 54.024264 43.733422
F 28.945386 54.024264 65.549231
F 3.750219 15.435502 20.984572
F 2.988394 15.435502 42.800381
F 2.226569 15.435502 64.616191
F 3.750219 38.588760 20.984572
F 2.988394 38.588760 42.800381
F 2.226569 38.588760 64.616191
F 3.750219 61.742017 20.984572
F 2.988394 61.742017 42.800381
F 2.226569 61.742017 64.616191
F 30.469035 15.435502 21.917613
F 29.707210 15.435502 43.733423
F 28.945385 15.435502 65.549233
F 30.469035 38.588760 21.917613
F 29.707210 38.588760 43.733423
F 28.945385 38.588760 65.549233
F 30.469035 61.742017 21.917613
F 29.707210 61.742017 43.733423
F 28.945385 61.742017 65.549233
F 3.750219 0.000000 20.984571
F 2.988394 0.000000 42.800380
F 2.226569 0.000000 64.616190
F 3.750219 23.153257 20.984571
F 2.988394 23.153257 42.800380
F 2.226569 23.153257 64.616190
F 3.750219 46.306515 20.984571
F 2.988394 46.306515 42.800380
F 2.226569 46.306515 64.616190
F 30.469035 0.000000 21.917612
F 29.707210 0.000000 43.733422
F 28.945386 0.000000 65.549232
F 30.469035 23.153257 21.917612
F 29.707210 23.153257 43.733422
F 28.945386 23.153257 65.549232
F 30.469035 46.306515 21.917612
F 29.707210 46.306515 43.733422
F 28.945386 46.306515 65.549232
F 12.656487 7.717750 21.295585
F 11.894662 7.717750 43.111395
F 11.132837 7.717750 64.927204
F 12.656487 30.871007 21.295585
F 11.894662 30.871007 43.111395
F 11.132837 30.871007 64.927204
F 12.656487 54.024265 21.295585
F 11.894662 54.024265 43.111395
F 11.132837 54.024265 64.927204
F 39.375303 7.717750 22.228626
F 38.613479 7.717750 44.044436
F 37.851654 7.717750 65.860246
F 39.375303 30.871007 22.228626
F 38.613479 30.871007 44.044436
F 37.851654 30.871007 65.860246
F 39.375303 54.024265 22.228626
F 38.613479 54.024265 44.044436
F 37.851654 54.024265 65.860246
F 12.656487 15.435503 21.295586
F 11.894662 15.435503 43.111396
F 11.132837 15.435503 64.927205
F 12.656487 38.588760 21.295586
F 11.894662 38.588760 43.111396
F 11.132837 38.588760 64.927205
F 12.656487 61.742018 21.295586
F 11.894662 61.742018 43.111396
F 11.132837 61.742018 64.927205
F 39.375303 15.435503 22.228627
F 38.613479 15.435503 44.044437
F 37.851654 15.435503 65.860247
F 39.375303 38.588760 22.228627
F 38.613479 38.588760 44.044437
F 37.851654 38.588760 65.860247
F 39.375303 61.742018 22.228627
F 38.613479 61.742018 44.044437
F 37.851654 61.742018 65.860247
F 12.656487 0.000000 21.295585
F 11.894662 0.000000 43.111395
F 11.132837 0.000000 64.927204
F 12.656487 23.153258 21.295585
F 11.894662 23.153258 43.111395
F 11.132837 23.153258 64.927204
F 12.656487 46.306515 21.295585
F 11.894662 46.306515 43.111395
F 11.132837 46.306515 64.927204
F 39.375303 0.000000 22.228626
F 38.613479 0.000000 44.044436
F 37.851654 0.000000 65.860246
F 39.375303 23.153258 22.228626
F 38.613479 23.153258 44.044436
F 37.851654 23.153258 65.860246
F 39.375303 46.306515 22.228626
F 38.613479 46.306515 44.044436
F 37.851654 46.306515 65.860246
F 21.562764 7.717751 21.606600
F 20.800939 7.717751 43.422409
F 20.039114 7.717751 65.238219
F 21.562764 30.871008 21.606600
F 20.800939 30.871008 43.422409
F 20.039114 30.871008 65.238219
F 21.562764 54.024266 21.606600
F 20.800939 54.024266 43.422409
F 20.039114 54.024266 65.238219
F 48.281581 7.717751 22.539641
F 47.519756 7.717751 44.355451
F 46.757931 7.717751 66.171261
F 48.281581 30.871008 22.539641
F 47.519756 30.871008 44.355451
F 46.757931 30.871008 66.171261
F 48.281581 54.024266 22.539641
F 47.519756 54.024266 44.355451
F 46.757931 54.024266 66.171261
F 21.562764 15.435503 21.606601
F 20.800939 15.435503 43.422410
F 20.039114 15.435503 65.238220
F 21.562764 38.588761 21.606601
F 20.800939 38.588761 43.422410
F 20.039114 38.588761 65.238220
F 21.562764 61.742018 21.606601
F 20.800939 61.742018 43.422410
F 20.039114 61.742018 65.238220
F 48.281581 15.435503 22.539642
F 47.519756 15.435503 44.355452
F 46.757931 15.435503 66.171262
F 48.281581 38.588761 22.539642
F 47.519756 38.588761 44.355452
F 46.757931 38.588761 66.171262
F 48.281581 61.742018 22.539642
F 47.519756 61.742018 44.355452
F 46.757931 61.742018 66.171262
F 21.562764 0.000001 21.606600
F 20.800939 0.000001 43.422409
F 20.039114 0.000001 65.238219
F 21.562764 23.153259 21.606600
F 20.800939 23.153259 43.422409
F 20.039114 23.153259 65.238219
F 21.562764 46.306516 21.606600
F 20.800939 46.306516 43.422409
F 20.039114 46.306516 65.238219
F 48.281581 0.000001 22.539641
F 47.519756 0.000001 44.355451
F 46.757931 0.000001 66.171261
F 48.281581 23.153259 22.539641
F 47.519756 23.153259 44.355451
F 46.757931 23.153259 66.171261
F 48.281581 46.306516 22.539641
F 47.519756 46.306516 44.355451
F 46.757931 46.306516 66.171261
F 6.103768 1.286291 17.426356
F 5.341943 1.286291 39.242166
F 4.580118 1.286291 61.057976
F 6.103768 24.439548 17.426356
F 5.341943 24.439548 39.242166
F 4.580118 24.439548 61.057976
F 6.103768 47.592806 17.426356
F 5.341943 47.592806 39.242166
F 4.580118 47.592806 61.057976
F 32.822586 1.286291 18.359398
F 32.060761 1.286291 40.175208
F 31.298936 1.286291 61.991017
F 32.822586 24.439548 18.359398
F 32.060761 24.439548 40.175208
F 31.298936 24.439548 61.991017
F 32.822586 47.592806 18.359398
F 32.060761 47.592806 40.175208
F 31.298936 47.592806 61.991017
F 6.103768 9.004040 17.426356
F 5.341943 9.004040 39.242166
F 4.580118 9.004040 61.057976
F 6.103768 32.157298 17.426356
F 5.341943 32.157298 39.242166
F 4.580118 32.157298 61.057976
F 6.103768 55.310555 17.426356
F 5.341943 55.310555 39.242166
F 4.580118 55.310555 61.057976
F 32.822586 9.004040 18.359398
F 32.060761 9.004040 40.175208
F 31.298936 9.004040 61.991017
F 32.822586 32.157298 18.359398
F 32.060761 32.157298 40.175208
F 31.298936 32.157298 61.991017
F 32.822586 55.310555 18.359398
F 32.060761 55.310555 40.175208
F 31.298936 55.310555 61.991017
F 6.103768 16.721795 17.426357
F 5.341943 16.721795 39.242166
F 4.580118 16.721795 61.057977
F 6.103768 39.875053 17.426357
F 5.341943 39.875053 39.242166
F 4.580118 39.875053 61.057977
F 6.103768 63.028310 17.426357
F 5.341943 63.028310 39.242166
F 4.580118 63.028310 61.057977
F 32.822586 16.721795 18.359399
F 32.060761 16.721795 40.175208
F 31.298936 16.721795 61.991018
F 32.822586 39.875053 18.359399
F 32.060761 39.875053 40.175208
F 31.298936 39.875053 61.991018
F 32.822586 63.028310 18.359399
F 32.060761 63.028310 40.175208
F 31.298936 63.028310 61.991018
F 15.010039 1.286290 17.737371
F 14.248215 1.286290 39.553180
F 13.486390 1.286290 61.368989
F 15.010039 24.439548 17.737371
F 14.248215 24.439548 39.553180
F 13.486390 24.439548 61.368989
F 15.010039 47.592806 17.737371
F 14.248215 47.592806 39.553180
F 13.486390 47.592806 61.368989
F 41.728856 1.286290 18.670412
F 40.967031 1.286290 40.486222
F 40.205206 1.286290 62.302031
F 41.728856 24.439548 18.670412
F 40.967031 24.439548 40.486222
F 40.205206 24.439548 62.302031
F 41.728856 47.592806 18.670412
F 40.967031 47.592806 40.486222
F 40.205206 47.592806 62.302031
F 15.010039 9.004040 17.737371
F 14.248215 9.004040 39.553180
F 13.486390 9.004040 61.368989
F 15.010039 32.157297 17.737371
F 14.248215 32.157297 39.553180
F 13.486390 32.157297 61.368989
F 15.010039 55.310555 17.737371
F 14.248215 55.310555 39.553180
F 13.486390 55.310555 61.368989
F 41.728856 9.004040 18.670412
F 40.967031 9.004040 40.486222
F 40.205206 9.004040 62.302031
F 41.728856 32.157297 18.670412
F 40.967031 32.157297 40.486222
F 40.205206 32.157297 62.302031
F 41.728856 55.310555 18.670412
F 40.967031 55.310555 40.486222
F 40.205206 55.310555 62.302031
F 15.010039 16.721795 17.737371
F 14.248214 16.721795 39.553181
F 13.486390 16.721795 61.368990
F 15.010039 39.875053 17.737371
F 14.248214 39.875053 39.553181
F 13.486390 39.875053 61.368990
F 15.010039 63.028310 17.737371
F 14.248214 63.028310 39.553181
F 13.486390 63.028310 61.368990
F 41.728856 16.721795 18.670412
F 40.967031 16.721795 40.486223
F 40.205206 16.721795 62.302032
F 41.728856 39.875053 18.670412
F 40.967031 39.875053 40.486223
F 40.205206 39.875053 62.302032
F 41.728856 63.028310 18.670412
F 40.967031 63.028310 40.486223
F 40.205206 63.028310 62.302032
F 23.916316 1.286290 18.048385
F 23.154491 1.286290 39.864194
F 22.392666 1.286290 61.680003
F 23.916316 24.439548 18.048385
F 23.154491 24.439548 39.864194
F 22.392666 24.439548 61.680003
F 23.916316 47.592805 18.048385
F 23.154491 47.592805 39.864194
F 22.392666 47.592805 61.680003
F 50.635132 1.286290 18.981426
F 49.873307 1.286290 40.797236
F 49.111483 1.286290 62.613045
F 50.635132 24.439548 18.981426
F 49.873307 24.439548 40.797236
F 49.111483 24.439548 62.613045
F 50.635132 47.592805 18.981426
F 49.873307 47.592805 40.797236
F 49.111483 47.592805 62.613045
F 23.916316 9.004040 18.048385
F 23.154491 9.004040 39.864194
F 22.392666 9.004040 61.680003
F 23.916316 32.157297 18.048385
F 23.154491 32.157297 39.864194
F 22.392666 32.157297 61.680003
F 23.916316 55.310555 18.048385
F 23.154491 55.310555 39.864194
F 22.392666 55.310555 61.680003
F 50.635132 9.004040 18.981426
F 49.873307 9.004040 40.797236
F 49.111483 9.004040 62.613045
F 50.635132 32.157297 18.981426
F 49.873307 32.157297 40.797236
F 49.111483 32.157297 62.613045
F 50.635132 55.310555 18.981426
F 49.873307 55.310555 40.797236
F 49.111483 55.310555 62.613045
F 23.916316 16.721795 18.048385
F 23.154491 16.721795 39.864195
F 22.392666 16.721795 61.680004
F 23.916316 39.875052 18.048385
F 23.154491 39.875052 39.864195
F 22.392666 39.875052 61.680004
F 23.916316 63.028310 18.048385
F 23.154491 63.028310 39.864195
F 22.392666 63.028310 61.680004
F 50.635132 16.721795 18.981426
F 49.873307 16.721795 40.797237
F 49.111483 16.721795 62.613046
F 50.635132 39.875052 18.981426
F 49.873307 39.875052 40.797237
F 49.111483 39.875052 62.613046
F 50.635132 63.028310 18.981426
F 49.873307 63.028310 40.797237
F 49.111483 63.028310 62.613046
F 5.976782 3.858875 21.062324
F 5.214958 3.858875 42.878133
F 4.453133 3.858875 64.693944
F 5.976782 27.012132 21.062324
F 5.214958 27.012132 42.878133
F 4.453133 27.012132 64.693944
F 5.976782 50.165390 21.062324
F 5.214958 50.165390 42.878133
F 4.453133 50.165390 64.693944
F 32.695600 3.858875 21.995366
F 31.933775 3.858875 43.811175
F 31.171950 3.858875 65.626985
F 32.695600 27.012132 21.995366
F 31.933775 27.012132 43.811175
F 31.171950 27.012132 65.626985
F 32.695600 50.165390 21.995366
F 31.933775 50.165390 43.811175
F 31.171950 50.165390 65.626985
F 5.976782 11.576625 21.062324
F 5.214958 11.576625 42.878133
F 4.453133 11.576625 64.693944
F 5.976782 34.729882 21.062324
F 5.214958 34.729882 42.878133
F 4.453133 34.729882 64.693944
F 5.976782 57.883140 21.062324
F 5.214958 57.883140 42.878133
F 4.453133 57.883140 64.693944
F 32.695600 11.576625 21.995366
F 31.933775 11.576625 43.811175
F 31.171950 11.576625 65.626985
F 32.695600 34.729882 21.995366
F 31.933775 34.729882 43.811175
F 31.171950 34.729882 65.626985
F 32.695600 57.883140 21.995366
F 31.933775 57.883140 43.811175
F 31.171950 57.883140 65.626985
F 5.976782 19.294380 21.062324
F 5.214957 19.294380 42.878134
F 4.453133 19.294380 64.693944
F 5.976782 42.447638 21.062324
F 5.214957 42.447638 42.878134
F 4.453133 42.447638 64.693944
F 5.976782 65.600895 21.062324
F 5.214957 65.600895 42.878134
F 4.453133 65.600895 64.693944
F 32.695600 19.294380 21.995366
F 31.933775 19.294380 43.811176
F 31.171950 19.294380 65.626985
F 32.695600 42.447638 21.995366
F 31.933775 42.447638 43.811176
F 31.171950 42.447638 65.626985
F 32.695600 65.600895 21.995366
F 31.933775 65.600895 43.811176
F 31.171950 65.600895 65.626985
F 14.883054 3.858876 21.373339
F 14.121229 3.858876 43.189148
F 13.359404 3.858876 65.004959
F 14.883054 27.012134 21.373339
F 14.121229 27.012134 43.189148
F 13.359404 27.012134 65.004959
F 14.883054 50.165391 21.373339
F 14.121229 50.165391 43.189148
F 13.359404 50.165391 65.004959
F 41.601870 3.858876 22.306381
F 40.840045 3.858876 44.122190
F 40.078221 3.858876 65.938000
F 41.601870 27.012134 22.306381
F 40.840045 27.012134 44.122190
F 40.078221 27.012134 65.938000
F 41.601870 50.165391 22.306381
F 40.840045 50.165391 44.122190
F 40.078221 50.165391 65.938000
F 14.883054 11.576626 21.373339
F 14.121229 11.576626 43.189148
F 13.359404 11.576626 65.004959
F 14.883054 34.729884 21.373339
F 14.121229 34.729884 43.189148
F 13.359404 34.729884 65.004959
F 14.883054 57.883141 21.373339
F 14.121229 57.883141 43.189148
F 13.359404 57.883141 65.004959
F 41.601870 11.576626 22.306381
F 40.840045 11.576626 44.122190
F 40.078221 11.576626 65.938000
F 41.601870 34.729884 22.306381
F 40.840045 34.729884 44.122190
F 40.078221 34.729884 65.938000
F 41.601870 57.883141 22.306381
F 40.840045 57.883141 44.122190
F 40.078221 57.883141 65.938000
F 14.883054 19.294382 21.373339
F 14.121229 19.294382 43.189149
F 13.359404 19.294382 65.004959
F 14.883054 42.447639 21.373339
F 14.121229 42.447639 43.189149
F 13.359404 42.447639 65.004959
F 14.883054 65.600897 21.373339
F 14.121229 65.600897 43.189149
F 13.359404 65.600897 65.004959
F 41.601870 19.294382 22.306381
F 40.840045 19.294382 44.122191
F 40.078221 19.294382 65.938000
F 41.601870 42.447639 22.306381
F 40.840045 42.447639 44.122191
F 40.078221 42.447639 65.938000
F 41.601870 65.600897 22.306381
F 40.840045 65.600897 44.122191
F 40.078221 65.600897 65.938000
F 23.789332 3.858875 21.684352
F 23.027507 3.858875 43.500162
F 22.265682 3.858875 65.315972
F 23.789332 27.012133 21.684352
F 23.027507 27.012133 43.500162
F 22.265682 27.012133 65.315972
F 23.789332 50.165390 21.684352
F 23.027507 50.165390 43.500162
F 22.265682 50.165390 65.315972
F 50.508149 3.858875 22.617394
F 49.746324 3.858875 44.433204
F 48.984499 3.858875 66.249013
F 50.508149 27.012133 22.617394
F 49.746324 27.012133 44.433204
F 48.984499 27.012133 66.249013
F 50.508149 50.165390 22.617394
F 49.746324 50.165390 44.433204
F 48.984499 50.165390 66.249013
F 23.789332 11.576625 21.684353
F 23.027507 11.576625 43.500162
F 22.265682 11.576625 65.315972
F 23.789332 34.729883 21.684353
F 23.027507 34.729883 43.500162
F 22.265682 34.729883 65.315972
F 23.789332 57.883140 21.684353
F 23.027507 57.883140 43.500162
F 22.265682 57.883140 65.315972
F 50.508148 11.576625 22.617395
F 49.746324 11.576625 44.433204
F 48.984499 11.576625 66.249013
F 50.508148 34.729883 22.617395
F 49.746324 34.729883 44.433204
F 48.984499 34.729883 66.249013
F 50.508148 57.883140 22.617395
F 49.746324 57.883140 44.433204
F 48.984499 57.883140 66.249013
F 23.789332 19.294381 21.684353
F 23.027507 19.294381 43.500162
F 22.265682 19.294381 65.315973
F 23.789332 42.447638 21.684353
F 23.027507 42.447638 43.500162
F 22.265682 42.447638 65.315973
F 23.789332 65.600896 21.684353
F 23.027507 65.600896 43.500162
F 22.265682 65.600896 65.315973
F 50.508148 19.294381 22.617395
F 49.746324 19.294381 44.433204
F 48.984499 19.294381 66.249014
F 50.508148 42.447638 22.617395
F 49.746324 42.447638 44.433204
F 48.984499 42.447638 66.249014
F 50.508148 65.600896 22.617395
F 49.746324 65.600896 44.433204
F 48.984499 65.600896 66.249014
F 6.072023 3.858875 18.335350
F 5.310199 3.858875 40.151159
F 4.548374 3.858875 61.966968
F 6.072023 27.012133 18.335350
F 5.310199 27.012133 40.151159
F 4.548374 27.012133 61.966968
F 6.072023 50.165390 18.335350
F 5.310199 50.165390 40.151159
F 4.548374 50.165390 61.966968
F 32.790840 3.858875 19.268391
F 32.029015 3.858875 41.084201
F 31.267190 3.858875 62.900010
F 32.790840 27.012133 19.268391
F 32.029015 27.012133 41.084201
F 31.267190 27.012133 62.900010
F 32.790840 50.165390 19.268391
F 32.029015 50.165390 41.084201
F 31.267190 50.165390 62.900010
F 6.072023 11.576625 18.335349
F 5.310199 11.576625 40.151159
F 4.548374 11.576625 61.966968
F 6.072023 34.729883 18.335349
F 5.310199 34.729883 40.151159
F 4.548374 34.729883 61.966968
F 6.072023 57.883140 18.335349
F 5.310199 57.883140 40.151159
F 4.548374 57.883140 61.966968
F 32.790840 11.576625 19.268390
F 32.029015 11.576625 41.084201
F 31.267190 11.576625 62.900010
F 32.790840 34.729883 19.268390
F 32.029015 34.729883 41.084201
F 31.267190 34.729883 62.900010
F 32.790840 57.883140 19.268390
F 32.029015 57.883140 41.084201
F 31.267190 57.883140 62.900010
F 6.072023 19.294381 18.335349
F 5.310199 19.294381 40.151158
F 4.548374 19.294381 61.966968
F 6.072023 42.447638 18.335349
F 5.310199 42.447638 40.151158
F 4.548374 42.447638 61.966968
F 6.072023 65.600896 18.335349
F 5.310199 65.600896 40.151158
F 4.548374 65.600896 61.966968
F 32.790840 19.294381 19.268390
F 32.029015 19.294381 41.084200
F 31.267190 19.294381 62.900010
F 32.790840 42.447638 19.268390
F 32.029015 42.447638 41.084200
F 31.267190 42.447638 62.900010
F 32.790840 65.600896 19.268390
F 32.029015 65.600896 41.084200
F 31.267190 65.600896 62.900010
F 14.978295 3.858876 18.646363
F 14.216470 3.858876 40.462172
F 13.454645 3.858876 62.277982
F 14.978295 27.012133 18.646363
F 14.216470 27.012133 40.462172
F 13.454645 27.012133 62.277982
F 14.978295 50.165391 18.646363
F 14.216470 50.165391 40.462172
F 13.454645 50.165391 62.277982
F 41.697111 3.858876 19.579404
F 40.935287 3.858876 41.395214
F 40.173462 3.858876 63.211024
F 41.697111 27.012133 19.579404
F 40.935287 27.012133 41.395214
F 40.173462 27.012133 63.211024
F 41.697111 50.165391 19.579404
F 40.935287 50.165391 41.395214
F 40.173462 50.165391 63.211024
F 14.978295 11.576626 18.646363
F 14.216470 11.576626 40.462172
F 13.454645 11.576626 62.277981
F 14.978295 34.729883 18.646363
F 14.216470 34.729883 40.462172
F 13.454645 34.729883 62.277981
F 14.978295 57.883141 18.646363
F 14.216470 57.883141 40.462172
F 13.454645 57.883141 62.277981
F 41.697111 11.576626 19.579404
F 40.935287 11.576626 41.395214
F 40.173462 11.576626 63.211023
F 41.697111 34.729883 19.579404
F 40.935287 34.729883 41.395214
F 40.173462 34.729883 63.211023
F 41.697111 57.883141 19.579404
F 40.935287 57.883141 41.395214
F 40.173462 57.883141 63.211023
F 14.978295 19.294381 18.646362
F 14.216470 19.294381 40.462172
F 13.454645 19.294381 62.277981
F 14.978295 42.447639 18.646362
F 14.216470 42.447639 40.462172
F 13.454645 42.447639 62.277981
F 14.978295 65.600896 18.646362
F 14.216470 65.600896 40.462172
F 13.454645 65.600896 62.277981
F 41.697111 19.294381 19.579403
F 40.935287 19.294381 41.395214
F 40.173462 19.294381 63.211023
F 41.697111 42.447639 19.579403
F 40.935287 42.447639 41.395214
F 40.173462 42.447639 63.211023
F 41.697111 65.600896 19.579403
F 40.935287 65.600896 41.395214
F 40.173462 65.600896 63.211023
F 23.884571 3.858875 18.957377
F 23.122746 3.858875 40.773187
F 22.360921 3.858875 62.588996
F 23.884571 27.012133 18.957377
F 23.122746 27.012133 40.773187
F 22.360921 27.012133 62.588996
F 23.884571 50.165390 18.957377
F 23.122746 50.165390 40.773187
F 22.360921 50.165390 62.588996
F 50.603388 3.858875 19.890418
F 49.841563 3.858875 41.706229
F 49.079738 3.858875 63.522038
F 50.603388 27.012133 19.890418
F 49.841563 27.012133 41.706229
F 49.079738 27.012133 63.522038
F 50.603388 50.165390 19.890418
F 49.841563 50.165390 41.706229
F 49.079738 50.165390 63.522038
F 23.884571 11.576625 18.957377
F 23.122746 11.576625 40.773186
F 22.360921 11.576625 62.588996
F 23.884571 34.729883 18.957377
F 23.122746 34.729883 40.773186
F 22.360921 34.729883 62.588996
F 23.884571 57.883140 18.957377
F 23.122746 57.883140 40.773186
F 22.360921 57.883140 62.588996
F 50.603388 11.576625 19.890418
F 49.841563 11.576625 41.706228
F 49.079738 11.576625 63.522038
F 50.603388 34.729883 19.890418
F 49.841563 34.729883 41.706228
F 49.079738 34.729883 63.522038
F 50.603388 57.883140 19.890418
F 49.841563 57.883140 41.706228
F 49.079738 57.883140 63.522038
F 23.884571 19.294381 18.957377
F 23.122746 19.294381 40.773186
F 22.360921 19.294381 62.588995
F 23.884571 42.447638 18.957377
F 23.122746 42.447638 40.773186
F 22.360921 42.447638 62.588995
F 23.884571 65.600896 18.957377
F 23.122746 65.600896 40.773186
F 22.360921 65.600896 62.588995
F 50.603388 19.294381 19.890418
F 49.841563 19.294381 41.706228
F 49.079738 19.294381 63.522037
F 50.603388 42.447638 19.890418
F 49.841563 42.447638 41.706228
F 49.079738 42.447638 63.522037
F 50.603388 65.600896 19.890418
F 49.841563 65.600896 41.706228
F 49.079738 65.600896 63.522037
F 6.198983 1.286291 14.699381
F 5.437158 1.286291 36.515190
F 4.675334 1.286291 58.330999
F 6.198983 24.439549 14.699381
F 5.437158 24.439549 36.515190
F 4.675334 24.439549 58.330999
F 6.198983 47.592806 14.699381
F 5.437158 47.592806 36.515190
F 4.675334 47.592806 58.330999
F 32.917801 1.286291 15.632422
F 32.155976 1.286291 37.448232
F 31.394151 1.286291 59.264041
F 32.917801 24.439549 15.632422
F 32.155976 24.439549 37.448232
F 31.394151 24.439549 59.264041
F 32.917801 47.592806 15.632422
F 32.155976 47.592806 37.448232
F 31.394151 47.592806 59.264041
F 6.198983 9.004041 14.699381
F 5.437158 9.004041 36.515190
F 4.675334 9.004041 58.330999
F 6.198983 32.157298 14.699381
F 5.437158 32.157298 36.515190
F 4.675334 32.157298 58.330999
F 6.198983 55.310556 14.699381
F 5.437158 55.310556 36.515190
F 4.675334 55.310556 58.330999
F 32.917801 9.004041 15.632422
F 32.155976 9.004041 37.448232
F 31.394151 9.004041 59.264041
F 32.917801 32.157298 15.632422
F 32.155976 32.157298 37.448232
F 31.394151 32.157298 59.264041
F 32.917801 55.310556 15.632422
F 32.155976 55.310556 37.448232
F 31.394151 55.310556 59.264041
F 6.198983 16.721796 14.699380
F 5.437158 16.721796 36.515189
F 4.675334 16.721796 58.330999
F 6.198983 39.875053 14.699380
F 5.437158 39.875053 36.515189
F 4.675334 39.875053 58.330999
F 6.198983 63.028311 14.699380
F 5.437158 63.028311 36.515189
F 4.675334 63.028311 58.330999
F 32.917801 16.721796 15.632421
F 32.155976 16.721796 37.448231
F 31.394151 16.721796 59.264041
F 32.917801 39.875053 15.632421
F 32.155976 39.875053 37.448231
F 31.394151 39.875053 59.264041
F 32.917801 63.028311 15.632421
F 32.155976 63.028311 37.448231
F 31.394151 63.028311 59.264041
F 15.105254 1.286290 15.010394
F 14.343430 1.286290 36.826203
F 13.581605 1.286290 58.642013
F 15.105254 24.439547 15.010394
F 14.343430 24.439547 36.826203
F 13.581605 24.439547 58.642013
F 15.105254 47.592805 15.010394
F 14.343430 47.592805 36.826203
F 13.581605 47.592805 58.642013
F 41.824071 1.286290 15.943435
F 41.062246 1.286290 37.759244
F 40.300421 1.286290 59.575055
F 41.824071 24.439547 15.943435
F 41.062246 24.439547 37.759244
F 40.300421 24.439547 59.575055
F 41.824071 47.592805 15.943435
F 41.062246 47.592805 37.759244
F 40.300421 47.592805 59.575055
F 15.105254 9.004039 15.010394
F 14.343430 9.004039 36.826203
F 13.581605 9.004039 58.642013
F 15.105254 32.157297 15.010394
F 14.343430 32.157297 36.826203
F 13.581605 32.157297 58.642013
F 15.105254 55.310554 15.010394
F 14.343430 55.310554 36.826203
F 13.581605 55.310554 58.642013
F 41.824071 9.004039 15.943435
F 41.062246 9.004039 37.759244
F 40.300421 9.004039 59.575055
F 41.824071 32.157297 15.943435
F 41.062246 32.157297 37.759244
F 40.300421 32.157297 59.575055
F 41.824071 55.310554 15.943435
F 41.062246 55.310554 37.759244
F 40.300421 55.310554 59.575055
F 15.105255 16.721795 15.010393
F 14.343430 16.721795 36.826203
F 13.581605 16.721795 58.642012
F 15.105255 39.875052 15.010393
F 14.343430 39.875052 36.826203
F 13.581605 39.875052 58.642012
F 15.105255 63.028310 15.010393
F 14.343430 63.028310 36.826203
F 13.581605 63.028310 58.642012
F 41.824071 16.721795 15.943434
F 41.062246 16.721795 37.759244
F 40.300422 16.721795 59.575054
F 41.824071 39.875052 15.943434
F 41.062246 39.875052 37.759244
F 40.300422 39.875052 59.575054
F 41.824071 63.028310 15.943434
F 41.062246 63.028310 37.759244
F 40.300422 63.028310 59.575054
F 24.011532 1.286290 15.321408
F 23.249707 1.286290 37.137217
F 22.487882 1.286290 58.953027
F 24.011532 24.439548 15.321408
F 23.249707 24.439548 37.137217
F 22.487882 24.439548 58.953027
F 24.011532 47.592805 15.321408
F 23.249707 47.592805 37.137217
F 22.487882 47.592805 58.953027
F 50.730349 1.286290 16.254449
F 49.968525 1.286290 38.070259
F 49.206700 1.286290 59.886069
F 50.730349 24.439548 16.254449
F 49.968525 24.439548 38.070259
F 49.206700 24.439548 59.886069
F 50.730349 47.592805 16.254449
F 49.968525 47.592805 38.070259
F 49.206700 47.592805 59.886069
F 24.011532 9.004039 15.321408
F 23.249707 9.004039 37.137218
F 22.487882 9.004039 58.953027
F 24.011532 32.157297 15.321408
F 23.249707 32.157297 37.137218
F 22.487882 32.157297 58.953027
F 24.011532 55.310555 15.321408
F 23.249707 55.310555 37.137218
F 22.487882 55.310555 58.953027
F 50.730349 9.004039 16.254449
F 49.968525 9.004039 38.070260
F 49.206700 9.004039 59.886069
F 50.730349 32.157297 16.254449
F 49.968525 32.157297 38.070260
F 49.206700 32.157297 59.886069
F 50.730349 55.310555 16.254449
F 49.968525 55.310555 38.070260
F 49.206700 55.310555 59.886069
F 24.011532 16.721795 15.321407
F 23.249707 16.721795 37.137217
F 22.487882 16.721795 58.953026
F 24.011532 39.875052 15.321407
F 23.249707 39.875052 37.137217
F 22.487882 39.875052 58.953026
F 24.011532 63.028310 15.321407
F 23.249707 63.028310 37.137217
F 22.487882 63.028310 58.953026
F 50.730349 16.721795 16.254448
F 49.968525 16.721795 38.070259
F 49.206700 16.721795 59.886068
F 50.730349 39.875052 16.254448
F 49.968525 39.875052 38.070259
F 49.206700 39.875052 59.886068
F 50.730349 63.028310 16.254448
F 49.968525 63.028310 38.070259
F 49.206700 63.028310 59.886068
F 8.298592 7.717750 18.413103
F 7.536767 7.717750 40.228913
F 6.774943 7.717750 62.044722
F 8.298592 30.871007 18.413103
F 7.536767 30.871007 40.228913
F 6.774943 30.871007 62.044722
F 8.298592 54.024265 18.413103
F 7.536767 54.024265 40.228913
F 6.774943 54.024265 62.044722
F 35.017410 7.717750 19.346145
F 34.255585 7.717750 41.161954
F 33.493760 7.717750 62.977764
F 35.017410 30.871007 19.346145
F 34.255585 30.871007 41.161954
F 33.493760 30.871007 62.977764
F 35.017410 54.024265 19.346145
F 34.255585 54.024265 41.161954
F 33.493760 54.024265 62.977764
F 8.298592 15.435502 18.413102
F 7.536767 15.435502 40.228912
F 6.774943 15.435502 62.044721
F 8.298592 38.588760 18.413102
F 7.536767 38.588760 40.228912
F 6.774943 38.588760 62.044721
F 8.298592 61.742018 18.413102
F 7.536767 61.742018 40.228912
F 6.774943 61.742018 62.044721
F 35.017410 15.435502 19.346144
F 34.255585 15.435502 41.161953
F 33.493760 15.435502 62.977763
F 35.017410 38.588760 19.346144
F 34.255585 38.588760 41.161953
F 33.493760 38.588760 62.977763
F 35.017410 61.742018 19.346144
F 34.255585 61.742018 41.161953
F 33.493760 61.742018 62.977763
F 8.298592 0.000000 18.413103
F 7.536767 0.000000 40.228913
F 6.774943 0.000000 62.044722
F 8.298592 23.153258 18.413103
F 7.536767 23.153258 40.228913
F 6.774943 23.153258 62.044722
F 8.298592 46.306515 18.413103
F 7.536767 46.306515 40.228913
F 6.774943 46.306515 62.044722
F 35.017410 0.000000 19.346145
F 34.255585 0.000000 41.161954
F 33.493760 0.000000 62.977764
F 35.017410 23.153258 19.346145
F 34.255585 23.153258 41.161954
F 33.493760 23.153258 62.977764
F 35.017410 46.306515 19.346145
F 34.255585 46.306515 41.161954
F 33.493760 46.306515 62.977764
F 17.204865 7.717750 18.724116
F 16.443041 7.717750 40.539925
F 15.681216 7.717750 62.355736
F 17.204865 30.871008 18.724116
F 16.443041 30.871008 40.539925
F 15.681216 30.871008 62.355736
F 17.204865 54.024265 18.724116
F 16.443041 54.024265 40.539925
F 15.681216 54.024265 62.355736
F 43.923682 7.717750 19.657158
F 43.161857 7.717750 41.472967
F 42.400032 7.717750 63.288777
F 43.923682 30.871008 19.657158
F 43.161857 30.871008 41.472967
F 42.400032 30.871008 63.288777
F 43.923682 54.024265 19.657158
F 43.161857 54.024265 41.472967
F 42.400032 54.024265 63.288777
F 17.204866 15.435503 18.724115
F 16.443041 15.435503 40.539924
F 15.681216 15.435503 62.355735
F 17.204866 38.588760 18.724115
F 16.443041 38.588760 40.539924
F 15.681216 38.588760 62.355735
F 17.204866 61.742018 18.724115
F 16.443041 61.742018 40.539924
F 15.681216 61.742018 62.355735
F 43.923682 15.435503 19.657157
F 43.161857 15.435503 41.472966
F 42.400032 15.435503 63.288776
F 43.923682 38.588760 19.657157
F 43.161857 38.588760 41.472966
F 42.400032 38.588760 63.288776
F 43.923682 61.742018 19.657157
F 43.161857 61.742018 41.472966
F 42.400032 61.742018 63.288776
F 17.204865 0.000001 18.724116
F 16.443041 0.000001 40.539925
F 15.681216 0.000001 62.355735
F 17.204865 23.153258 18.724116
F 16.443041 23.153258 40.539925
F 15.681216 23.153258 62.355735
F 17.204865 46.306516 18.724116
F 16.443041 46.306516 40.539925
F 15.681216 46.306516 62.355735
F 43.923682 0.000001 19.657158
F 43.161857 0.000001 41.472967
F 42.400032 0.000001 63.288776
F 43.923682 23.153258 19.657158
F 43.161857 23.153258 41.472967
F 42.400032 23.153258 63.288776
F 43.923682 46.306516 19.657158
F 43.161857 46.306516 41.472967
F 42.400032 46.306516 63.288776
F 26.111141 7.717750 19.035131
F 25.349316 7.717750 40.850940
F 24.587491 7.717750 62.666750
F 26.111141 30.871007 19.035131
F 25.349316 30.871007 40.850940
F 24.587491 30.871007 62.666750
F 26.111141 54.024265 19.035131
F 25.349316 54.024265 40.850940
F 24.587491 54.024265 62.666750
F 51.306309 7.717750 63.599791
F 51.306309 30.871007 63.599791
F 51.306309 54.024265 63.599791
F 26.111141 15.435502 19.035130
F 25.349316 15.435502 40.850939
F 24.587491 15.435502 62.666749
F 26.111141 38.588760 19.035130
F 25.349316 38.588760 40.850939
F 24.587491 38.588760 62.666749
F 26.111141 61.742018 19.035130
F 25.349316 61.742018 40.850939
F 24.587491 61.742018 62.666749
F 51.306309 15.435502 63.599790
F 51.306309 38.588760 63.599790
F 51.306309 61.742018 63.599790
F 26.111141 0.000000 19.035130
F 25.349316 0.000000 40.850940
F 24.587491 0.000000 62.666750
F 26.111141 23.153258 19.035130
F 25.349316 23.153258 40.850940
F 24.587491 23.153258 62.666750
F 26.111141 46.306515 19.035130
F 25.349316 46.306515 40.850940
F 24.587491 46.306515 62.666750
F 51.306309 0.000000 63.599791
F 51.306309 23.153258 63.599791
F 51.306309 46.306515 63.599791
F 8.425548 5.145165 14.777134
F 7.663723 5.145165 36.592943
F 6.901898 5.145165 58.408754
F 8.425548 28.298423 14.777134
F 7.663723 28.298423 36.592943
F 6.901898 28.298423 58.408754
F 8.425548 51.451680 14.777134
F 7.663723 51.451680 36.592943
F 6.901898 51.451680 58.408754
F 35.144365 5.145165 15.710176
F 34.382540 5.145165 37.525985
F 33.620715 5.145165 59.341795
F 35.144365 28.298423 15.710176
F 34.382540 28.298423 37.525985
F 33.620715 28.298423 59.341795
F 35.144365 51.451680 15.710176
F 34.382540 51.451680 37.525985
F 33.620715 51.451680 59.341795
F 8.425548 12.862918 14.777133
F 7.663723 12.862918 36.592942
F 6.901898 12.862918 58.408753
F 8.425548 36.016175 14.777133
F 7.663723 36.016175 36.592942
F 6.901898 36.016175 58.408753
F 8.425548 59.169433 14.777133
F 7.663723 59.169433 36.592942
F 6.901898 59.169433 58.408753
F 35.144365 12.862918 15.710175
F 34.382540 12.862918 37.525984
F 33.620715 12.862918 59.341794
F 35.144365 36.016175 15.710175
F 34.382540 36.016175 37.525984
F 33.620715 36.016175 59.341794
F 35.144365 59.169433 15.710175
F 34.382540 59.169433 37.525984
F 33.620715 59.169433 59.341794
F 8.425548 20.580673 14.777134
F 7.663723 20.580673 36.592943
F 6.901898 20.580673 58.408753
F 8.425548 43.733930 14.777134
F 7.663723 43.733930 36.592943
F 6.901898 43.733930 58.408753
F 8.425548 66.887188 14.777134
F 7.663723 66.887188 36.592943
F 6.901898 66.887188 58.408753
F 35.144365 20.580673 15.710176
F 34.382540 20.580673 37.525985
F 33.620715 20.580673 59.341794
F 35.144365 43.733930 15.710176
F 34.382540 43.733930 37.525985
F 33.620715 43.733930 59.341794
F 35.144365 66.887188 15.710176
F 34.382540 66.887188 37.525985
F 33.620715 66.887188 59.341794
F 17.331822 5.145164 15.088147
F 16.569997 5.145164 36.903956
F 15.808173 5.145164 58.719766
F 17.331822 28.298421 15.088147
F 16.569997 28.298421 36.903956
F 15.808173 28.298421 58.719766
F 17.331822 51.451679 15.088147
F 16.569997 51.451679 36.903956
F 15.808173 51.451679 58.719766
F 44.050639 5.145164 16.021189
F 43.288814 5.145164 37.836998
F 42.526989 5.145164 59.652807
F 44.050639 28.298421 16.021189
F 43.288814 28.298421 37.836998
F 42.526989 28.298421 59.652807
F 44.050639 51.451679 16.021189
F 43.288814 51.451679 37.836998
F 42.526989 51.451679 59.652807
F 17.331822 12.862916 15.088146
F 16.569997 12.862916 36.903955
F 15.808173 12.862916 58.719765
F 17.331822 36.016174 15.088146
F 16.569997 36.016174 36.903955
F 15.808173 36.016174 58.719765
F 17.331822 59.169431 15.088146
F 16.569997 59.169431 36.903955
F 15.808173 59.169431 58.719765
F 44.050639 12.862916 16.021188
F 43.288814 12.862916 37.836997
F 42.526989 12.862916 59.652806
F 44.050639 36.016174 16.021188
F 43.288814 36.016174 37.836997
F 42.526989 36.016174 59.652806
F 44.050639 59.169431 16.021188
F 43.288814 59.169431 37.836997
F 42.526989 59.169431 59.652806
F 17.331822 20.580671 15.088146
F 16.569997 20.580671 36.903956
F 15.808173 20.580671 58.719766
F 17.331822 43.733929 15.088146
F 16.569997 43.733929 36.903956
F 15.808173 43.733929 58.719766
F 17.331822 66.887186 15.088146
F 16.569997 66.887186 36.903956
F 15.808173 66.887186 58.719766
F 44.050639 20.580671 16.021188
F 43.288814 20.580671 37.836998
F 42.526989 20.580671 59.652807
F 44.050639 43.733929 16.021188
F 43.288814 43.733929 37.836998
F 42.526989 43.733929 59.652807
F 44.050639 66.887186 16.021188
F 43.288814 66.887186 37.836998
F 42.526989 66.887186 59.652807
F 26.238099 5.145165 15.399162
F 25.476274 5.145165 37.214971
F 24.714449 5.145165 59.030782
F 26.238099 28.298423 15.399162
F 25.476274 28.298423 37.214971
F 24.714449 28.298423 59.030782
F 26.238099 51.451680 15.399162
F 25.476274 51.451680 37.214971
F 24.714449 51.451680 59.030782
F 51.433265 5.145165 59.963823
F 51.433265 28.298423 59.963823
F 51.433265 51.451680 59.963823
F 26.238099 12.862917 15.399161
F 25.476274 12.862917 37.214970
F 24.714449 12.862917 59.030781
F 26.238099 36.016175 15.399161
F 25.476274 36.016175 37.214970
F 24.714449 36.016175 59.030781
F 26.238099 59.169432 15.399161
F 25.476274 59.169432 37.214970
F 24.714449 59.169432 59.030781
F 51.433266 12.862917 59.963822
F 51.433266 36.016175 59.963822
F 51.433266 59.169432 59.963822
F 26.238099 20.580673 15.399162
F 25.476274 20.580673 37.214971
F 24.714449 20.580673 59.030781
F 26.238099 43.733930 15.399162
F 25.476274 43.733930 37.214971
F 24.714449 43.733930 59.030781
F 26.238099 66.887188 15.399162
F 25.476274 66.887188 37.214971
F 24.714449 66.887188 59.030781
F 51.433266 20.580673 59.963822
F 51.433266 43.733930 59.963822
F 51.433266 66.887188 59.963822
F 8.330333 5.145165 17.504109
F 7.568508 5.145165 39.319919
F 6.806683 5.145165 61.135729
F 8.330333 28.298423 17.504109
F 7.568508 28.298423 39.319919
F 6.806683 28.298423 61.135729
F 8.330333 51.451680 17.504109
F 7.568508 51.451680 39.319919
F 6.806683 51.451680 61.135729
F 35.049150 5.145165 18.437151
F 34.287325 5.145165 40.252960
F 33.525500 5.145165 62.068771
F 35.049150 28.298423 18.437151
F 34.287325 28.298423 40.252960
F 33.525500 28.298423 62.068771
F 35.049150 51.451680 18.437151
F 34.287325 51.451680 40.252960
F 33.525500 51.451680 62.068771
F 8.330333 12.862917 17.504110
F 7.568508 12.862917 39.319920
F 6.806683 12.862917 61.135730
F 8.330333 36.016175 17.504110
F 7.568508 36.016175 39.319920
F 6.806683 36.016175 61.135730
F 8.330333 59.169432 17.504110
F 7.568508 59.169432 39.319920
F 6.806683 59.169432 61.135730
F 35.049150 12.862917 18.437152
F 34.287325 12.862917 40.252961
F 33.525500 12.862917 62.068772
F 35.049150 36.016175 18.437152
F 34.287325 36.016175 40.252961
F 33.525500 36.016175 62.068772
F 35.049150 59.169432 18.437152
F 34.287325 59.169432 40.252961
F 33.525500 59.169432 62.068772
F 8.330333 20.580673 17.504109
F 7.568508 20.580673 39.319920
F 6.806683 20.580673 61.135729
F 8.330333 43.733930 17.504109
F 7.568508 43.733930 39.319920
F 6.806683 43.733930 61.135729
F 8.330333 66.887188 17.504109
F 7.568508 66.887188 39.319920
F 6.806683 66.887188 61.135729
F 35.049150 20.580673 18.437151
F 34.287325 20.580673 40.252961
F 33.525500 20.580673 62.068771
F 35.049150 43.733930 18.437151
F 34.287325 43.733930 40.252961
F 33.525500 43.733930 62.068771
F 35.049150 66.887188 18.437151
F 34.287325 66.887188 40.252961
F 33.525500 66.887188 62.068771
F 17.236606 5.145164 17.815124
F 16.474781 5.145164 39.630933
F 15.712956 5.145164 61.446744
F 17.236606 28.298422 17.815124
F 16.474781 28.298422 39.630933
F 15.712956 28.298422 61.446744
F 17.236606 51.451679 17.815124
F 16.474781 51.451679 39.630933
F 15.712956 51.451679 61.446744
F 43.955423 5.145164 18.748166
F 43.193598 5.145164 40.563975
F 42.431773 5.145164 62.379785
F 43.955423 28.298422 18.748166
F 43.193598 28.298422 40.563975
F 42.431773 28.298422 62.379785
F 43.955423 51.451679 18.748166
F 43.193598 51.451679 40.563975
F 42.431773 51.451679 62.379785
F 17.236606 12.862917 17.815125
F 16.474781 12.862917 39.630934
F 15.712956 12.862917 61.446745
F 17.236606 36.016174 17.815125
F 16.474781 36.016174 39.630934
F 15.712956 36.016174 61.446745
F 17.236606 59.169432 17.815125
F 16.474781 59.169432 39.630934
F 15.712956 59.169432 61.446745
F 43.955423 12.862917 18.748167
F 43.193598 12.862917 40.563976
F 42.431773 12.862917 62.379786
F 43.955423 36.016174 18.748167
F 43.193598 36.016174 40.563976
F 42.431773 36.016174 62.379786
F 43.955423 59.169432 18.748167
F 43.193598 59.169432 40.563976
F 42.431773 59.169432 62.379786
F 17.236606 20.580672 17.815124
F 16.474781 20.580672 39.630934
F 15.712956 20.580672 61.446744
F 17.236606 43.733929 17.815124
F 16.474781 43.733929 39.630934
F 15.712956 43.733929 61.446744
F 17.236606 66.887187 17.815124
F 16.474781 66.887187 39.630934
F 15.712956 66.887187 61.446744
F 43.955423 20.580672 18.748166
F 43.193598 20.580672 40.563976
F 42.431773 20.580672 62.379785
F 43.955423 43.733929 18.748166
F 43.193598 43.733929 40.563976
F 42.431773 43.733929 62.379785
F 43.955423 66.887187 18.748166
F 43.193598 66.887187 40.563976
F 42.431773 66.887187 62.379785
F 26.142881 5.145165 18.126137
F 25.381057 5.145165 39.941946
F 24.619232 5.145165 61.757757
F 26.142881 28.298423 18.126137
F 25.381057 28.298423 39.941946
F 24.619232 28.298423 61.757757
F 26.142881 51.451680 18.126137
F 25.381057 51.451680 39.941946
F 24.619232 51.451680 61.757757
F 51.338049 5.145165 62.690798
F 51.338049 28.298423 62.690798
F 51.338049 51.451680 62.690798
F 26.142881 12.862917 18.126138
F 25.381057 12.862917 39.941947
F 24.619232 12.862917 61.757758
F 26.142881 36.016175 18.126138
F 25.381057 36.016175 39.941947
F 24.619232 36.016175 61.757758
F 26.142881 59.169432 18.126138
F 25.381057 59.169432 39.941947
F 24.619232 59.169432 61.757758
F 51.338049 12.862917 62.690799
F 51.338049 36.016175 62.690799
F 51.338049 59.169432 62.690799
F 26.142881 20.580672 18.126137
F 25.381057 20.580672 39.941947
F 24.619232 20.580672 61.757757
F 26.142881 43.733930 18.126137
F 25.381057 43.733930 39.941947
F 24.619232 43.733930 61.757757
F 26.142881 66.887188 18.126137
F 25.381057 66.887188 39.941947
F 24.619232 66.887188 61.757757
F 51.338049 20.580672 62.690798
F 51.338049 43.733930 62.690798
F 51.338049 66.887188 62.690798
F 8.203351 7.717749 21.140078
F 7.441526 7.717749 42.955887
F 6.679701 7.717749 64.771697
F 8.203351 30.871007 21.140078
F 7.441526 30.871007 42.955887
F 6.679701 30.871007 64.771697
F 8.203351 54.024264 21.140078
F 7.441526 54.024264 42.955887
F 6.679701 54.024264 64.771697
F 34.922169 7.717749 22.073119
F 34.160344 7.717749 43.888929
F 33.398519 7.717749 65.704739
F 34.922169 30.871007 22.073119
F 34.160344 30.871007 43.888929
F 33.398519 30.871007 65.704739
F 34.922169 54.024264 22.073119
F 34.160344 54.024264 43.888929
F 33.398519 54.024264 65.704739
F 8.203351 15.435502 21.140079
F 7.441526 15.435502 42.955888
F 6.679701 15.435502 64.771698
F 8.203351 38.588760 21.140079
F 7.441526 38.588760 42.955888
F 6.679701 38.588760 64.771698
F 8.203351 61.742017 21.140079
F 7.441526 61.742017 42.955888
F 6.679701 61.742017 64.771698
F 34.922169 15.435502 22.073120
F 34.160344 15.435502 43.888930
F 33.398519 15.435502 65.704740
F 34.922169 38.588760 22.073120
F 34.160344 38.588760 43.888930
F 33.398519 38.588760 65.704740
F 34.922169 61.742017 22.073120
F 34.160344 61.742017 43.888930
F 33.398519 61.742017 65.704740
F 8.203351 0.000000 21.140078
F 7.441526 0.000000 42.955887
F 6.679701 0.000000 64.771697
F 8.203351 23.153257 21.140078
F 7.441526 23.153257 42.955887
F 6.679701 23.153257 64.771697
F 8.203351 46.306515 21.140078
F 7.441526 46.306515 42.955887
F 6.679701 46.306515 64.771697
F 34.922169 0.000000 22.073119
F 34.160344 0.000000 43.888929
F 33.398519 0.000000 65.704739
F 34.922169 23.153257 22.073119
F 34.160344 23.153257 43.888929
F 33.398519 23.153257 65.704739
F 34.922169 46.306515 22.073119
F 34.160344 46.306515 43.888929
F 33.398519 46.306515 65.704739
F 17.109624 7.717751 21.451093
F 16.347800 7.717751 43.266902
F 15.585975 7.717751 65.082712
F 17.109624 30.871008 21.451093
F 16.347800 30.871008 43.266902
F 15.585975 30.871008 65.082712
F 17.109624 54.024266 21.451093
F 16.347800 54.024266 43.266902
F 15.585975 54.024266 65.082712
F 43.828441 7.717751 22.384134
F 43.066616 7.717751 44.199943
F 42.304791 7.717751 66.015754
F 43.828441 30.871008 22.384134
F 43.066616 30.871008 44.199943
F 42.304791 30.871008 66.015754
F 43.828441 54.024266 22.384134
F 43.066616 54.024266 44.199943
F 42.304791 54.024266 66.015754
F 17.109624 15.435503 21.451094
F 16.347799 15.435503 43.266903
F 15.585975 15.435503 65.082713
F 17.109624 38.588761 21.451094
F 16.347799 38.588761 43.266903
F 15.585975 38.588761 65.082713
F 17.109624 61.742018 21.451094
F 16.347799 61.742018 43.266903
F 15.585975 61.742018 65.082713
F 43.828441 15.435503 22.384135
F 43.066616 15.435503 44.199944
F 42.304791 15.435503 66.015755
F 43.828441 38.588761 22.384135
F 43.066616 38.588761 44.199944
F 42.304791 38.588761 66.015755
F 43.828441 61.742018 22.384135
F 43.066616 61.742018 44.199944
F 42.304791 61.742018 66.015755
F 17.109624 0.000001 21.451093
F 16.347800 0.000001 43.266902
F 15.585975 0.000001 65.082712
F 17.109624 23.153259 21.451093
F 16.347800 23.153259 43.266902
F 15.585975 23.153259 65.082712
F 17.109624 46.306516 21.451093
F 16.347800 46.306516 43.266902
F 15.585975 46.306516 65.082712
F 43.828441 0.000001 22.384134
F 43.066616 0.000001 44.199943
F 42.304791 0.000001 66.015754
F 43.828441 23.153259 22.384134
F 43.066616 23.153259 44.199943
F 42.304791 23.153259 66.015754
F 43.828441 46.306516 22.384134
F 43.066616 46.306516 44.199943
F 42.304791 46.306516 66.015754
F 26.015902 7.717750 21.762106
F 25.254077 7.717750 43.577915
F 24.492252 7.717750 65.393725
F 26.015902 30.871007 21.762106
F 25.254077 30.871007 43.577915
F 24.492252 30.871007 65.393725
F 26.015902 54.024265 21.762106
F 25.254077 54.024265 43.577915
F 24.492252 54.024265 65.393725
F 51.211069 7.717750 66.326767
F 51.211069 30.871007 66.326767
F 51.211069 54.024265 66.326767
F 26.015902 15.435502 21.762107
F 25.254077 15.435502 43.577916
F 24.492252 15.435502 65.393726
F 26.015902 38.588760 21.762107
F 25.254077 38.588760 43.577916
F 24.492252 38.588760 65.393726
F 26.015902 61.742017 21.762107
F 25.254077 61.742017 43.577916
F 24.492252 61.742017 65.393726
F 51.211069 15.435502 66.326768
F 51.211069 38.588760 66.326768
F 51.211069 61.742017 66.326768
F 26.015902 0.000000 21.762106
F 25.254077 0.000000 43.577915
F 24.492252 0.000000 65.393725
F 26.015902 23.153258 21.762106
F 25.254077 23.153258 43.577915
F 24.492252 23.153258 65.393725
F 26.015902 46.306515 21.762106
F 25.254077 46.306515 43.577915
F 24.492252 46.306515 65.393725
F 51.211069 0.000000 66.326767
F 51.211069 23.153258 66.326767
F 51.211069 46.306515 66.326767
F 53.438326 1.286291 4.516507
F 53.438326 1.286291 26.345614
F 53.438326 1.286291 48.174721
F 53.438326 24.439548 4.516507
F 53.438326 24.439548 26.345614
F 53.438326 24.439548 48.174721
F 53.438326 47.592806 4.516507
F 53.438326 47.592806 26.345614
F 53.438326 47.592806 48.174721
F 80.173430 1.286291 4.516507
F 80.173430 1.286291 26.345614
F 80.173430 1.286291 48.174721
F 80.173430 24.439548 4.516507
F 80.173430 24.439548 26.345614
F 80.173430 24.439548 48.174721
F 80.173430 47.592806 4.516507
F 80.173430 47.592806 26.345614
F 80.173430 47.592806 48.174721
F 53.438326 9.004040 4.516507
F 53.438326 9.004040 26.345614
F 53.438326 9.004040 48.174721
F 53.438326 32.157298 4.516507
F 53.438326 32.157298 26.345614
F 53.438326 32.157298 48.174721
F 53.438326 55.310555 4.516507
F 53.438326 55.310555 26.345614
F 53.438326 55.310555 48.174721
F 80.173430 9.004040 4.516507
F 80.173430 9.004040 26.345614
F 80.173430 9.004040 48.174721
F 80.173430 32.157298 4.516507
F 80.173430 32.157298 26.345614
F 80.173430 32.157298 48.174721
F 80.173430 55.310555 4.516507
F 80.173430 55.310555 26.345614
F 80.173430 55.310555 48.174721
F 53.438326 16.721795 4.516507
F 53.438326 16.721795 26.345615
F 53.438326 16.721795 48.174722
F 53.438326 39.875053 4.516507
F 53.438326 39.875053 26.345615
F 53.438326 39.875053 48.174722
F 53.438326 63.028310 4.516507
F 53.438326 63.028310 26.345615
F 53.438326 63.028310 48.174722
F 80.173430 16.721795 4.516507
F 80.173430 16.721795 26.345615
F 80.173430 16.721795 48.174722
F 80.173430 39.875053 4.516507
F 80.173430 39.875053 26.345615
F 80.173430 39.875053 48.174722
F 80.173430 63.028310 4.516507
F 80.173430 63.028310 26.345615
F 80.173430 63.028310 48.174722
F 62.350024 1.286291 4.516507
F 62.350024 1.286291 26.345614
F 62.350024 1.286291 48.174722
F 62.350024 24.439548 4.516507
F 62.350024 24.439548 26.345614
F 62.350024 24.439548 48.174722
F 62.350024 47.592806 4.516507
F 62.350024 47.592806 26.345614
F 62.350024 47.592806 48.174722
F 89.085127 1.286291 4.516507
F 89.085127 1.286291 26.345614
F 89.085127 1.286291 48.174722
F 89.085127 24.439548 4.516507
F 89.085127 24.439548 26.345614
F 89.085127 24.439548 48.174722
F 89.085127 47.592806 4.516507
F 89.085127 47.592806 26.345614
F 89.085127 47.592806 48.174722
F 62.350024 9.004040 4.516507
F 62.350024 9.004040 26.345614
F 62.350024 9.004040 48.174722
F 62.350024 32.157298 4.516507
F 62.350024 32.157298 26.345614
F 62.350024 32.157298 48.174722
F 62.350024 55.310555 4.516507
F 62.350024 55.310555 26.345614
F 62.350024 55.310555 48.174722
F 89.085127 9.004040 4.516507
F 89.085127 9.004040 26.345614
F 89.085127 9.004040 48.174722
F 89.085127 32.157298 4.516507
F 89.085127 32.157298 26.345614
F 89.085127 32.157298 48.174722
F 89.085127 55.310555 4.516507
F 89.085127 55.310555 26.345614
F 89.085127 55.310555 48.174722
F 62.350024 16.721795 4.516508
F 62.350024 16.721795 26.345615
F 62.350024 16.721795 48.174722
F 62.350024 39.875053 4.516508
F 62.350024 39.875053 26.345615
F 62.350024 39.875053 48.174722
F 62.350024 63.028310 4.516508
F 62.350024 63.028310 26.345615
F 62.350024 63.028310 48.174722
F 89.085127 16.721795 4.516508
F 89.085127 16.721795 26.345615
F 89.085127 16.721795 48.174722
F 89.085127 39.875053 4.516508
F 89.085127 39.875053 26.345615
F 89.085127 39.875053 48.174722
F 89.085127 63.028310 4.516508
F 89.085127 63.028310 26.345615
F 89.085127 63.028310 48.174722
F 71.261727 1.286290 4.516508
F 71.261727 1.286290 26.345615
F 71.261727 1.286290 48.174723
F 71.261727 24.439547 4.516508
F 71.261727 24.439547 26.345615
F 71.261727 24.439547 48.174723
F 71.261727 47.592805 4.516508
F 71.261727 47.592805 26.345615
F 71.261727 47.592805 48.174723
F 97.996830 1.286290 4.516508
F 97.996830 1.286290 26.345615
F 97.996830 1.286290 48.174723
F 97.996830 24.439547 4.516508
F 97.996830 24.439547 26.345615
F 97.996830 24.439547 48.174723
F 97.996830 47.592805 4.516508
F 97.996830 47.592805 26.345615
F 97.996830 47.592805 48.174723
F 71.261727 9.004039 4.516508
F 71.261727 9.004039 26.345615
F 71.261727 9.004039 48.174723
F 71.261727 32.157297 4.516508
F 71.261727 32.157297 26.345615
F 71.261727 32.157297 48.174723
F 71.261727 55.310554 4.516508
F 71.261727 55.310554 26.345615
F 71.261727 55.310554 48.174723
F 97.996830 9.004039 4.516508
F 97.996830 9.004039 26.345615
F 97.996830 9.004039 48.174723
F 97.996830 32.157297 4.516508
F 97.996830 32.157297 26.345615
F 97.996830 32.157297 48.174723
F 97.996830 55.310554 4.516508
F 97.996830 55.310554 26.345615
F 97.996830 55.310554 48.174723
F 71.261727 16.721795 4.516509
F 71.261727 16.721795 26.345616
F 71.261727 16.721795 48.174723
F 71.261727 39.875052 4.516509
F 71.261727 39.875052 26.345616
F 71.261727 39.875052 48.174723
F 71.261727 63.028310 4.516509
F 71.261727 63.028310 26.345616
F 71.261727 63.028310 48.174723
F 97.996830 16.721795 4.516509
F 97.996830 16.721795 26.345616
F 97.996830 16.721795 48.174723
F 97.996830 39.875052 4.516509
F 97.996830 39.875052 26.345616
F 97.996830 39.875052 48.174723
F 97.996830 63.028310 4.516509
F 97.996830 63.028310 26.345616
F 97.996830 63.028310 48.174723
F 53.438313 3.858875 8.154691
F 53.438313 3.858875 29.983799
F 53.438313 3.858875 51.812906
F 53.438313 27.012132 8.154691
F 53.438313 27.012132 29.983799
F 53.438313 27.012132 51.812906
F 53.438313 50.165390 8.154691
F 53.438313 50.165390 29.983799
F 53.438313 50.165390 51.812906
F 80.173416 3.858875 8.154691
F 80.173416 3.858875 29.983799
F 80.173416 3.858875 51.812906
F 80.173416 27.012132 8.154691
F 80.173416 27.012132 29.983799
F 80.173416 27.012132 51.812906
F 80.173416 50.165390 8.154691
F 80.173416 50.165390 29.983799
F 80.173416 50.165390 51.812906
F 53.438313 11.576625 8.154691
F 53.438313 11.576625 29.983799
F 53.438313 11.576625 51.812906
F 53.438313 34.729882 8.154691
F 53.438313 34.729882 29.983799
F 53.438313 34.729882 51.812906
F 53.438313 57.883140 8.154691
F 53.438313 57.883140 29.983799
F 53.438313 57.883140 51.812906
F 80.173416 11.576625 8.154691
F 80.173416 11.576625 29.983799
F 80.173416 11.576625 51.812906
F 80.173416 34.729882 8.154691
F 80.173416 34.729882 29.983799
F 80.173416 34.729882 51.812906
F 80.173416 57.883140 8.154691
F 80.173416 57.883140 29.983799
F 80.173416 57.883140 51.812906
F 53.438313 19.294380 8.154692
F 53.438313 19.294380 29.983799
F 53.438313 19.294380 51.812907
F 53.438313 42.447638 8.154692
F 53.438313 42.447638 29.983799
F 53.438313 42.447638 51.812907
F 53.438313 65.600895 8.154692
F 53.438313 65.600895 29.983799
F 53.438313 65.600895 51.812907
F 80.173416 19.294380 8.154692
F 80.173416 19.294380 29.983799
F 80.173416 19.294380 51.812907
F 80.173416 42.447638 8.154692
F 80.173416 42.447638 29.983799
F 80.173416 42.447638 51.812907
F 80.173416 65.600895 8.154692
F 80.173416 65.600895 29.983799
F 80.173416 65.600895 51.812907
F 62.350008 3.858875 8.154692
F 62.350008 3.858875 29.983799
F 62.350008 3.858875 51.812906
F 62.350008 27.012133 8.154692
F 62.350008 27.012133 29.983799
F 62.350008 27.012133 51.812906
F 62.350008 50.165390 8.154692
F 62.350008 50.165390 29.983799
F 62.350008 50.165390 51.812906
F 89.085111 3.858875 8.154692
F 89.085111 3.858875 29.983799
F 89.085111 3.858875 51.812906
F 89.085111 27.012133 8.154692
F 89.085111 27.012133 29.983799
F 89.085111 27.012133 51.812906
F 89.085111 50.165390 8.154692
F 89.085111 50.165390 29.983799
F 89.085111 50.165390 51.812906
F 62.350008 11.576625 8.154692
F 62.350008 11.576625 29.983799
F 62.350008 11.576625 51.812907
F 62.350008 34.729883 8.154692
F 62.350008 34.729883 29.983799
F 62.350008 34.729883 51.812907
F 62.350008 57.883140 8.154692
F 62.350008 57.883140 29.983799
F 62.350008 57.883140 51.812907
F 89.085111 11.576625 8.154692
F 89.085111 11.576625 29.983799
F 89.085111 11.576625 51.812907
F 89.085111 34.729883 8.154692
F 89.085111 34.729883 29.983799
F 89.085111 34.729883 51.812907
F 89.085111 57.883140 8.154692
F 89.085111 57.883140 29.983799
F 89.085111 57.883140 51.812907
F 62.350008 19.294380 8.154692
F 62.350008 19.294380 29.983800
F 62.350008 19.294380 51.812907
F 62.350008 42.447638 8.154692
F 62.350008 42.447638 29.983800
F 62.350008 42.447638 51.812907
F 62.350008 65.600896 8.154692
F 62.350008 65.600896 29.983800
F 62.350008 65.600896 51.812907
F 89.085111 19.294380 8.154692
F 89.085111 19.294380 29.983800
F 89.085111 19.294380 51.812907
F 89.085111 42.447638 8.154692
F 89.085111 42.447638 29.983800
F 89.085111 42.447638 51.812907
F 89.085111 65.600896 8.154692
F 89.085111 65.600896 29.983800
F 89.085111 65.600896 51.812907
F 71.261713 3.858876 8.154693
F 71.261713 3.858876 29.983800
F 71.261713 3.858876 51.812907
F 71.261713 27.012134 8.154693
F 71.261713 27.012134 29.983800
F 71.261713 27.012134 51.812907
F 71.261713 50.165391 8.154693
F 71.261713 50.165391 29.983800
F 71.261713 50.165391 51.812907
F 97.996817 3.858876 8.154693
F 97.996817 3.858876 29.983800
F 97.996817 3.858876 51.812907
F 97.996817 27.012134 8.154693
F 97.996817 27.012134 29.983800
F 97.996817 27.012134 51.812907
F 97.996817 50.165391 8.154693
F 97.996817 50.165391 29.983800
F 97.996817 50.165391 51.812907
F 71.261713 11.576626 8.154693
F 71.261713 11.576626 29.983800
F 71.261713 11.576626 51.812908
F 71.261713 34.729884 8.154693
F 71.261713 34.729884 29.983800
F 71.261713 34.729884 51.812908
F 71.261713 57.883141 8.154693
F 71.261713 57.883141 29.983800
F 71.261713 57.883141 51.812908
F 97.996817 11.576626 8.154693
F 97.996817 11.576626 29.983800
F 97.996817 11.576626 51.812908
F 97.996817 34.729884 8.154693
F 97.996817 34.729884 29.983800
F 97.996817 34.729884 51.812908
F 97.996817 57.883141 8.154693
F 97.996817 57.883141 29.983800
F 97.996817 57.883141 51.812908
F 71.261713 19.294382 8.154693
F 71.261713 19.294382 29.983801
F 71.261713 19.294382 51.812908
F 71.261713 42.447639 8.154693
F 71.261713 42.447639 29.983801
F 71.261713 42.447639 51.812908
F 71.261713 65.600897 8.154693
F 71.261713 65.600897 29.983801
F 71.261713 65.600897 51.812908
F 97.996817 19.294382 8.154693
F 97.996817 19.294382 29.983801
F 97.996817 19.294382 51.812908
F 97.996817 42.447639 8.154693
F 97.996817 42.447639 29.983801
F 97.996817 42.447639 51.812908
F 97.996817 65.600897 8.154693
F 97.996817 65.600897 29.983801
F 97.996817 65.600897 51.812908
F 53.438324 3.858875 5.426054
F 53.438324 3.858875 27.255161
F 53.438324 3.858875 49.084269
F 53.438324 27.012133 5.426054
F 53.438324 27.012133 27.255161
F 53.438324 27.012133 49.084269
F 53.438324 50.165390 5.426054
F 53.438324 50.165390 27.255161
F 53.438324 50.165390 49.084269
F 80.173428 3.858875 5.426054
F 80.173428 3.858875 27.255161
F 80.173428 3.858875 49.084269
F 80.173428 27.012133 5.426054
F 80.173428 27.012133 27.255161
F 80.173428 27.012133 49.084269
F 80.173428 50.165390 5.426054
F 80.173428 50.165390 27.255161
F 80.173428 50.165390 49.084269
F 53.438324 11.576625 5.426054
F 53.438324 11.576625 27.255161
F 53.438324 11.576625 49.084269
F 53.438324 34.729883 5.426054
F 53.438324 34.729883 27.255161
F 53.438324 34.729883 49.084269
F 53.438324 57.883140 5.426054
F 53.438324 57.883140 27.255161
F 53.438324 57.883140 49.084269
F 80.173428 11.576625 5.426054
F 80.173428 11.576625 27.255161
F 80.173428 11.576625 49.084269
F 80.173428 34.729883 5.426054
F 80.173428 34.729883 27.255161
F 80.173428 34.729883 49.084269
F 80.173428 57.883140 5.426054
F 80.173428 57.883140 27.255161
F 80.173428 57.883140 49.084269
F 53.438324 19.294381 5.426053
F 53.438324 19.294381 27.255161
F 53.438324 19.294381 49.084268
F 53.438324 42.447638 5.426053
F 53.438324 42.447638 27.255161
F 53.438324 42.447638 49.084268
F 53.438324 65.600896 5.426053
F 53.438324 65.600896 27.255161
F 53.438324 65.600896 49.084268
F 80.173428 19.294381 5.426053
F 80.173428 19.294381 27.255161
F 80.173428 19.294381 49.084268
F 80.173428 42.447638 5.426053
F 80.173428 42.447638 27.255161
F 80.173428 42.447638 49.084268
F 80.173428 65.600896 5.426053
F 80.173428 65.600896 27.255161
F 80.173428 65.600896 49.084268
F 62.350021 3.858875 5.426054
F 62.350021 3.858875 27.255161
F 62.350021 3.858875 49.084269
F 62.350021 27.012133 5.426054
F 62.350021 27.012133 27.255161
F 62.350021 27.012133 49.084269
F 62.350021 50.165390 5.426054
F 62.350021 50.165390 27.255161
F 62.350021 50.165390 49.084269
F 89.085124 3.858875 5.426054
F 89.085124 3.858875 27.255161
F 89.085124 3.858875 49.084269
F 89.085124 27.012133 5.426054
F 89.085124 27.012133 27.255161
F 89.085124 27.012133 49.084269
F 89.085124 50.165390 5.426054
F 89.085124 50.165390 27.255161
F 89.085124 50.165390 49.084269
F 62.350021 11.576625 5.426054
F 62.350021 11.576625 27.255161
F 62.350021 11.576625 49.084268
F 62.350021 34.729883 5.426054
F 62.350021 34.729883 27.255161
F 62.350021 34.729883 49.084268
F 62.350021 57.883140 5.426054
F 62.350021 57.883140 27.255161
F 62.350021 57.883140 49.084268
F 89.085124 11.576625 5.426054
F 89.085124 11.576625 27.255161
F 89.085124 11.576625 49.084268
F 89.085124 34.729883 5.426054
F 89.085124 34.729883 27.255161
F 89.085124 34.729883 49.084268
F 89.085124 57.883140 5.426054
F 89.085124 57.883140 27.255161
F 89.085124 57.883140 49.084268
F 62.350021 19.294381 5.426053
F 62.350021 19.294381 27.255161
F 62.350021 19.294381 49.084268
F 62.350021 42.447638 5.426053
F 62.350021 42.447638 27.255161
F 62.350021 42.447638 49.084268
F 62.350021 65.600896 5.426053
F 62.350021 65.600896 27.255161
F 62.350021 65.600896 49.084268
F 89.085124 19.294381 5.426053
F 89.085124 19.294381 27.255161
F 89.085124 19.294381 49.084268
F 89.085124 42.447638 5.426053
F 89.085124 42.447638 27.255161
F 89.085124 42.447638 49.084268
F 89.085124 65.600896 5.426053
F 89.085124 65.600896 27.255161
F 89.085124 65.600896 49.084268
F 71.261725 3.858876 5.426053
F 71.261725 3.858876 27.255160
F 71.261725 3.858876 49.084268
F 71.261725 27.012133 5.426053
F 71.261725 27.012133 27.255160
F 71.261725 27.012133 49.084268
F 71.261725 50.165391 5.426053
F 71.261725 50.165391 27.255160
F 71.261725 50.165391 49.084268
F 97.996829 3.858876 5.426053
F 97.996829 3.858876 27.255160
F 97.996829 3.858876 49.084268
F 97.996829 27.012133 5.426053
F 97.996829 27.012133 27.255160
F 97.996829 27.012133 49.084268
F 97.996829 50.165391 5.426053
F 97.996829 50.165391 27.255160
F 97.996829 50.165391 49.084268
F 71.261725 11.576626 5.426053
F 71.261725 11.576626 27.255160
F 71.261725 11.576626 49.084267
F 71.261725 34.729883 5.426053
F 71.261725 34.729883 27.255160
F 71.261725 34.729883 49.084267
F 71.261725 57.883141 5.426053
F 71.261725 57.883141 27.255160
F 71.261725 57.883141 49.084267
F 97.996829 11.576626 5.426053
F 97.996829 11.576626 27.255160
F 97.996829 11.576626 49.084267
F 97.996829 34.729883 5.426053
F 97.996829 34.729883 27.255160
F 97.996829 34.729883 49.084267
F 97.996829 57.883141 5.426053
F 97.996829 57.883141 27.255160
F 97.996829 57.883141 49.084267
F 71.261725 19.294381 5.426052
F 71.261725 19.294381 27.255160
F 71.261725 19.294381 49.084267
F 71.261725 42.447639 5.426052
F 71.261725 42.447639 27.255160
F 71.261725 42.447639 49.084267
F 71.261725 65.600896 5.426052
F 71.261725 65.600896 27.255160
F 71.261725 65.600896 49.084267
F 97.996829 19.294381 5.426052
F 97.996829 19.294381 27.255160
F 97.996829 19.294381 49.084267
F 97.996829 42.447639 5.426052
F 97.996829 42.447639 27.255160
F 97.996829 42.447639 49.084267
F 97.996829 65.600896 5.426052
F 97.996829 65.600896 27.255160
F 97.996829 65.600896 49.084267
F 53.438314 1.286291 1.787869
F 53.438314 1.286291 23.616977
F 53.438314 1.286291 45.446084
F 53.438314 24.439549 1.787869
F 53.438314 24.439549 23.616977
F 53.438314 24.439549 45.446084
F 53.438314 47.592806 1.787869
F 53.438314 47.592806 23.616977
F 53.438314 47.592806 45.446084
F 80.173418 1.286291 1.787869
F 80.173418 1.286291 23.616977
F 80.173418 1.286291 45.446084
F 80.173418 24.439549 1.787869
F 80.173418 24.439549 23.616977
F 80.173418 24.439549 45.446084
F 80.173418 47.592806 1.787869
F 80.173418 47.592806 23.616977
F 80.173418 47.592806 45.446084
F 53.438314 9.004040 1.787869
F 53.438314 9.004040 23.616977
F 53.438314 9.004040 45.446084
F 53.438314 32.157298 1.787869
F 53.438314 32.157298 23.616977
F 53.438314 32.157298 45.446084
F 53.438314 55.310555 1.787869
F 53.438314 55.310555 23.616977
F 53.438314 55.310555 45.446084
F 80.173418 9.004040 1.787869
F 80.173418 9.004040 23.616977
F 80.173418 9.004040 45.446084
F 80.173418 32.157298 1.787869
F 80.173418 32.157298 23.616977
F 80.173418 32.157298 45.446084
F 80.173418 55.310555 1.787869
F 80.173418 55.310555 23.616977
F 80.173418 55.310555 45.446084
F 53.438314 16.721796 1.787868
F 53.438314 16.721796 23.616976
F 53.438314 16.721796 45.446083
F 53.438314 39.875053 1.787868
F 53.438314 39.875053 23.616976
F 53.438314 39.875053 45.446083
F 53.438314 63.028311 1.787868
F 53.438314 63.028311 23.616976
F 53.438314 63.028311 45.446083
F 80.173418 16.721796 1.787868
F 80.173418 16.721796 23.616976
F 80.173418 16.721796 45.446083
F 80.173418 39.875053 1.787868
F 80.173418 39.875053 23.616976
F 80.173418 39.875053 45.446083
F 80.173418 63.028311 1.787868
F 80.173418 63.028311 23.616976
F 80.173418 63.028311 45.446083
F 62.350010 1.286291 1.787869
F 62.350010 1.286291 23.616977
F 62.350010 1.286291 45.446084
F 62.350010 24.439548 1.787869
F 62.350010 24.439548 23.616977
F 62.350010 24.439548 45.446084
F 62.350010 47.592806 1.787869
F 62.350010 47.592806 23.616977
F 62.350010 47.592806 45.446084
F 89.085114 1.286291 1.787869
F 89.085114 1.286291 23.616977
F 89.085114 1.286291 45.446084
F 89.085114 24.439548 1.787869
F 89.085114 24.439548 23.616977
F 89.085114 24.439548 45.446084
F 89.085114 47.592806 1.787869
F 89.085114 47.592806 23.616977
F 89.085114 47.592806 45.446084
F 62.350010 9.004040 1.787869
F 62.350010 9.004040 23.616977
F 62.350010 9.004040 45.446084
F 62.350010 32.157298 1.787869
F 62.350010 32.157298 23.616977
F 62.350010 32.157298 45.446084
F 62.350010 55.310555 1.787869
F 62.350010 55.310555 23.616977
F 62.350010 55.310555 45.446084
F 89.085114 9.004040 1.787869
F 89.085114 9.004040 23.616977
F 89.085114 9.004040 45.446084
F 89.085114 32.157298 1.787869
F 89.085114 32.157298 23.616977
F 89.085114 32.157298 45.446084
F 89.085114 55.310555 1.787869
F 89.085114 55.310555 23.616977
F 89.085114 55.310555 45.446084
F 62.350010 16.721795 1.787868
F 62.350010 16.721795 23.616976
F 62.350010 16.721795 45.446083
F 62.350010 39.875053 1.787868
F 62.350010 39.875053 23.616976
F 62.350010 39.875053 45.446083
F 62.350010 63.028310 1.787868
F 62.350010 63.028310 23.616976
F 62.350010 63.028310 45.446083
F 89.085114 16.721795 1.787868
F 89.085114 16.721795 23.616976
F 89.085114 16.721795 45.446083
F 89.085114 39.875053 1.787868
F 89.085114 39.875053 23.616976
F 89.085114 39.875053 45.446083
F 89.085114 63.028310 1.787868
F 89.085114 63.028310 23.616976
F 89.085114 63.028310 45.446083
F 71.261715 1.286290 1.787868
F 71.261715 1.286290 23.616975
F 71.261715 1.286290 45.446083
F 71.261715 24.439547 1.787868
F 71.261715 24.439547 23.616975
F 71.261715 24.439547 45.446083
F 71.261715 47.592805 1.787868
F 71.261715 47.592805 23.616975
F 71.261715 47.592805 45.446083
F 97.996818 1.286290 1.787868
F 97.996818 1.286290 23.616975
F 97.996818 1.286290 45.446083
F 97.996818 24.439547 1.787868
F 97.996818 24.439547 23.616975
F 97.996818 24.439547 45.446083
F 97.996818 47.592805 1.787868
F 97.996818 47.592805 23.616975
F 97.996818 47.592805 45.446083
F 71.261715 9.004039 1.787868
F 71.261715 9.004039 23.616975
F 71.261715 9.004039 45.446083
F 71.261715 32.157296 1.787868
F 71.261715 32.157296 23.616975
F 71.261715 32.157296 45.446083
F 71.261715 55.310554 1.787868
F 71.261715 55.310554 23.616975
F 71.261715 55.310554 45.446083
F 97.996818 9.004039 1.787868
F 97.996818 9.004039 23.616975
F 97.996818 9.004039 45.446083
F 97.996818 32.157296 1.787868
F 97.996818 32.157296 23.616975
F 97.996818 32.157296 45.446083
F 97.996818 55.310554 1.787868
F 97.996818 55.310554 23.616975
F 97.996818 55.310554 45.446083
F 71.261715 16.721794 1.787867
F 71.261715 16.721794 23.616975
F 71.261715 16.721794 45.446082
F 71.261715 39.875052 1.787867
F 71.261715 39.875052 23.616975
F 71.261715 39.875052 45.446082
F 71.261715 63.028309 1.787867
F 71.261715 63.028309 23.616975
F 71.261715 63.028309 45.446082
F 97.996818 16.721794 1.787867
F 97.996818 16.721794 23.616975
F 97.996818 16.721794 45.446082
F 97.996818 39.875052 1.787867
F 97.996818 39.875052 23.616975
F 97.996818 39.875052 45.446082
F 97.996818 63.028309 1.787867
F 97.996818 63.028309 23.616975
F 97.996818 63.028309 45.446082
F 55.666251 7.717750 5.426054
F 55.666251 7.717750 27.255161
F 55.666251 7.717750 49.084269
F 55.666251 30.871007 5.426054
F 55.666251 30.871007 27.255161
F 55.666251 30.871007 49.084269
F 55.666251 54.024265 5.426054
F 55.666251 54.024265 27.255161
F 55.666251 54.024265 49.084269
F 82.401354 7.717750 5.426054
F 82.401354 7.717750 27.255161
F 82.401354 7.717750 49.084269
F 82.401354 30.871007 5.426054
F 82.401354 30.871007 27.255161
F 82.401354 30.871007 49.084269
F 82.401354 54.024265 5.426054
F 82.401354 54.024265 27.255161
F 82.401354 54.024265 49.084269
F 55.666251 15.435503 5.426053
F 55.666251 15.435503 27.255160
F 55.666251 15.435503 49.084268
F 55.666251 38.588760 5.426053
F 55.666251 38.588760 27.255160
F 55.666251 38.588760 49.084268
F 55.666251 61.742018 5.426053
F 55.666251 61.742018 27.255160
F 55.666251 61.742018 49.084268
F 82.401354 15.435503 5.426053
F 82.401354 15.435503 27.255160
F 82.401354 15.435503 49.084268
F 82.401354 38.588760 5.426053
F 82.401354 38.588760 27.255160
F 82.401354 38.588760 49.084268
F 82.401354 61.742018 5.426053
F 82.401354 61.742018 27.255160
F 82.401354 61.742018 49.084268
F 55.666251 0.000000 5.426054
F 55.666251 0.000000 27.255161
F 55.666251 0.000000 49.084269
F 55.666251 23.153258 5.426054
F 55.666251 23.153258 27.255161
F 55.666251 23.153258 49.084269
F 55.666251 46.306515 5.426054
F 55.666251 46.306515 27.255161
F 55.666251 46.306515 49.084269
F 82.401354 0.000000 5.426054
F 82.401354 0.000000 27.255161
F 82.401354 0.000000 49.084269
F 82.401354 23.153258 5.426054
F 82.401354 23.153258 27.255161
F 82.401354 23.153258 49.084269
F 82.401354 46.306515 5.426054
F 82.401354 46.306515 27.255161
F 82.401354 46.306515 49.084269
F 64.577949 7.717750 5.426054
F 64.577949 7.717750 27.255161
F 64.577949 7.717750 49.084269
F 64.577949 30.871007 5.426054
F 64.577949 30.871007 27.255161
F 64.577949 30.871007 49.084269
F 64.577949 54.024265 5.426054
F 64.577949 54.024265 27.255161
F 64.577949 54.024265 49.084269
F 91.313052 7.717750 5.426054
F 91.313052 7.717750 27.255161
F 91.313052 7.717750 49.084269
F 91.313052 30.871007 5.426054
F 91.313052 30.871007 27.255161
F 91.313052 30.871007 49.084269
F 91.313052 54.024265 5.426054
F 91.313052 54.024265 27.255161
F 91.313052 54.024265 49.084269
F 64.577949 15.435502 5.426053
F 64.577949 15.435502 27.255160
F 64.577949 15.435502 49.084268
F 64.577949 38.588760 5.426053
F 64.577949 38.588760 27.255160
F 64.577949 38.588760 49.084268
F 64.577949 61.742017 5.426053
F 64.577949 61.742017 27.255160
F 64.577949 61.742017 49.084268
F 91.313052 15.435502 5.426053
F 91.313052 15.435502 27.255160
F 91.313052 15.435502 49.084268
F 91.313052 38.588760 5.426053
F 91.313052 38.588760 27.255160
F 91.313052 38.588760 49.084268
F 91.313052 61.742017 5.426053
F 91.313052 61.742017 27.255160
F 91.313052 61.742017 49.084268
F 64.577949 0.000000 5.426054
F 64.577949 0.000000 27.255161
F 64.577949 0.000000 49.084269
F 64.577949 23.153258 5.426054
F 64.577949 23.153258 27.255161
F 64.577949 23.153258 49.084269
F 64.577949 46.306515 5.426054
F 64.577949 46.306515 27.255161
F 64.577949 46.306515 49.084269
F 91.313052 0.000000 5.426054
F 91.313052 0.000000 27.255161
F 91.313052 0.000000 49.084269
F 91.313052 23.153258 5.426054
F 91.313052 23.153258 27.255161
F 91.313052 23.153258 49.084269
F 91.313052 46.306515 5.426054
F 91.313052 46.306515 27.255161
F 91.313052 46.306515 49.084269
F 73.489653 7.717750 5.426053
F 73.489653 7.717750 27.255160
F 73.489653 7.717750 49.084268
F 73.489653 30.871008 5.426053
F 73.489653 30.871008 27.255160
F 73.489653 30.871008 49.084268
F 73.489653 54.024265 5.426053
F 73.489653 54.024265 27.255160
F 73.489653 54.024265 49.084268
F 100.224757 7.717750 5.426053
F 100.224757 7.717750 27.255160
F 100.224757 7.717750 49.084268
F 100.224757 30.871008 5.426053
F 100.224757 30.871008 27.255160
F 100.224757 30.871008 49.084268
F 100.224757 54.024265 5.426053
F 100.224757 54.024265 27.255160
F 100.224757 54.024265 49.084268
F 73.489653 15.435503 5.426052
F 73.489653 15.435503 27.255159
F 73.489653 15.435503 49.084267
F 73.489653 38.588760 5.426052
F 73.489653 38.588760 27.255159
F 73.489653 38.588760 49.084267
F 73.489653 61.742018 5.426052
F 73.489653 61.742018 27.255159
F 73.489653 61.742018 49.084267
F 100.224757 15.435503 5.426052
F 100.224757 15.435503 27.255159
F 100.224757 15.435503 49.084267
F 100.224757 38.588760 5.426052
F 100.224757 38.588760 27.255159
F 100.224757 38.588760 49.084267
F 100.224757 61.742018 5.426052
F 100.224757 61.742018 27.255159
F 100.224757 61.742018 49.084267
F 73.489653 0.000001 5.426053
F 73.489653 0.000001 27.255160
F 73.489653 0.000001 49.084268
F 73.489653 23.153258 5.426053
F 73.489653 23.153258 27.255160
F 73.489653 23.153258 49.084268
F 73.489653 46.306516 5.426053
F 73.489653 46.306516 27.255160
F 73.489653 46.306516 49.084268
F 100.224757 0.000001 5.426053
F 100.224757 0.000001 27.255160
F 100.224757 0.000001 49.084268
F 100.224757 23.153258 5.426053
F 100.224757 23.153258 27.255160
F 100.224757 23.153258 49.084268
F 100.224757 46.306516 5.426053
F 100.224757 46.306516 27.255160
F 100.224757 46.306516 49.084268
F 55.666236 5.145166 1.787870
F 55.666236 5.145166 23.616977
F 55.666236 5.145166 45.446084
F 55.666236 28.298423 1.787870
F 55.666236 28.298423 23.616977
F 55.666236 28.298423 45.446084
F 55.666236 51.451681 1.787870
F 55.666236 51.451681 23.616977
F 55.666236 51.451681 45.446084
F 82.401340 5.145166 1.787870
F 82.401340 5.145166 23.616977
F 82.401340 5.145166 45.446084
F 82.401340 28.298423 1.787870
F 82.401340 28.298423 23.616977
F 82.401340 28.298423 45.446084
F 82.401340 51.451681 1.787870
F 82.401340 51.451681 23.616977
F 82.401340 51.451681 45.446084
F 55.666236 12.862918 1.787869
F 55.666236 12.862918 23.616976
F 55.666236 12.862918 45.446083
F 55.666236 36.016175 1.787869
F 55.666236 36.016175 23.616976
F 55.666236 36.016175 45.446083
F 55.666236 59.169433 1.787869
F 55.666236 59.169433 23.616976
F 55.666236 59.169433 45.446083
F 82.401340 12.862918 1.787869
F 82.401340 12.862918 23.616976
F 82.401340 12.862918 45.446083
F 82.401340 36.016175 1.787869
F 82.401340 36.016175 23.616976
F 82.401340 36.016175 45.446083
F 82.401340 59.169433 1.787869
F 82.401340 59.169433 23.616976
F 82.401340 59.169433 45.446083
F 55.666236 20.580673 1.787869
F 55.666236 20.580673 23.616977
F 55.666236 20.580673 45.446084
F 55.666236 43.733931 1.787869
F 55.666236 43.733931 23.616977
F 55.666236 43.733931 45.446084
F 55.666236 66.887188 1.787869
F 55.666236 66.887188 23.616977
F 55.666236 66.887188 45.446084
F 82.401340 20.580673 1.787869
F 82.401340 20.580673 23.616977
F 82.401340 20.580673 45.446084
F 82.401340 43.733931 1.787869
F 82.401340 43.733931 23.616977
F 82.401340 43.733931 45.446084
F 82.401340 66.887188 1.787869
F 82.401340 66.887188 23.616977
F 82.401340 66.887188 45.446084
F 64.577933 5.145165 1.787869
F 64.577933 5.145165 23.616976
F 64.577933 5.145165 45.446084
F 64.577933 28.298422 1.787869
F 64.577933 28.298422 23.616976
F 64.577933 28.298422 45.446084
F 64.577933 51.451680 1.787869
F 64.577933 51.451680 23.616976
F 64.577933 51.451680 45.446084
F 91.313036 5.145165 1.787869
F 91.313036 5.145165 23.616976
F 91.313036 5.145165 45.446084
F 91.313036 28.298422 1.787869
F 91.313036 28.298422 23.616976
F 91.313036 28.298422 45.446084
F 91.313036 51.451680 1.787869
F 91.313036 51.451680 23.616976
F 91.313036 51.451680 45.446084
F 64.577933 12.862917 1.787868
F 64.577933 12.862917 23.616975
F 64.577933 12.862917 45.446083
F 64.577933 36.016174 1.787868
F 64.577933 36.016174 23.616975
F 64.577933 36.016174 45.446083
F 64.577933 59.169432 1.787868
F 64.577933 59.169432 23.616975
F 64.577933 59.169432 45.446083
F 91.313036 12.862917 1.787868
F 91.313036 12.862917 23.616975
F 91.313036 12.862917 45.446083
F 91.313036 36.016174 1.787868
F 91.313036 36.016174 23.616975
F 91.313036 36.016174 45.446083
F 91.313036 59.169432 1.787868
F 91.313036 59.169432 23.616975
F 91.313036 59.169432 45.446083
F 64.577933 20.580672 1.787869
F 64.577933 20.580672 23.616976
F 64.577933 20.580672 45.446084
F 64.577933 43.733930 1.787869
F 64.577933 43.733930 23.616976
F 64.577933 43.733930 45.446084
F 64.577933 66.887187 1.787869
F 64.577933 66.887187 23.616976
F 64.577933 66.887187 45.446084
F 91.313036 20.580672 1.787869
F 91.313036 20.580672 23.616976
F 91.313036 20.580672 45.446084
F 91.313036 43.733930 1.787869
F 91.313036 43.733930 23.616976
F 91.313036 43.733930 45.446084
F 91.313036 66.887187 1.787869
F 91.313036 66.887187 23.616976
F 91.313036 66.887187 45.446084
F 73.489640 5.145164 1.787868
F 73.489640 5.145164 23.616976
F 73.489640 5.145164 45.446083
F 73.489640 28.298422 1.787868
F 73.489640 28.298422 23.616976
F 73.489640 28.298422 45.446083
F 73.489640 51.451679 1.787868
F 73.489640 51.451679 23.616976
F 73.489640 51.451679 45.446083
F 100.224744 5.145164 1.787868
F 100.224744 5.145164 23.616976
F 100.224744 5.145164 45.446083
F 100.224744 28.298422 1.787868
F 100.224744 28.298422 23.616976
F 100.224744 28.298422 45.446083
F 100.224744 51.451679 1.787868
F 100.224744 51.451679 23.616976
F 100.224744 51.451679 45.446083
F 73.489640 12.862916 1.787868
F 73.489640 12.862916 23.616975
F 73.489640 12.862916 45.446082
F 73.489640 36.016174 1.787868
F 73.489640 36.016174 23.616975
F 73.489640 36.016174 45.446082
F 73.489640 59.169431 1.787868
F 73.489640 59.169431 23.616975
F 73.489640 59.169431 45.446082
F 100.224744 12.862916 1.787868
F 100.224744 12.862916 23.616975
F 100.224744 12.862916 45.446082
F 100.224744 36.016174 1.787868
F 100.224744 36.016174 23.616975
F 100.224744 36.016174 45.446082
F 100.224744 59.169431 1.787868
F 100.224744 59.169431 23.616975
F 100.224744 59.169431 45.446082
F 73.489640 20.580672 1.787868
F 73.489640 20.580672 23.616976
F 73.489640 20.580672 45.446083
F 73.489640 43.733929 1.787868
F 73.489640 43.733929 23.616976
F 73.489640 43.733929 45.446083
F 73.489640 66.887187 1.787868
F 73.489640 66.887187 23.616976
F 73.489640 66.887187 45.446083
F 100.224744 20.580672 1.787868
F 100.224744 20.580672 23.616976
F 100.224744 20.580672 45.446083
F 100.224744 43.733929 1.787868
F 100.224744 43.733929 23.616976
F 100.224744 43.733929 45.446083
F 100.224744 66.887187 1.787868
F 100.224744 66.887187 23.616976
F 100.224744 66.887187 45.446083
F 55.666248 5.145165 4.516506
F 55.666248 5.145165 26.345614
F 55.666248 5.145165 48.174721
F 55.666248 28.298423 4.516506
F 55.666248 28.298423 26.345614
F 55.666248 28.298423 48.174721
F 55.666248 51.451680 4.516506
F 55.666248 51.451680 26.345614
F 55.666248 51.451680 48.174721
F 82.401352 5.145165 4.516506
F 82.401352 5.145165 26.345614
F 82.401352 5.145165 48.174721
F 82.401352 28.298423 4.516506
F 82.401352 28.298423 26.345614
F 82.401352 28.298423 48.174721
F 82.401352 51.451680 4.516506
F 82.401352 51.451680 26.345614
F 82.401352 51.451680 48.174721
F 55.666248 12.862917 4.516507
F 55.666248 12.862917 26.345615
F 55.666248 12.862917 48.174722
F 55.666248 36.016175 4.516507
F 55.666248 36.016175 26.345615
F 55.666248 36.016175 48.174722
F 55.666248 59.169432 4.516507
F 55.666248 59.169432 26.345615
F 55.666248 59.169432 48.174722
F 82.401352 12.862917 4.516507
F 82.401352 12.862917 26.345615
F 82.401352 12.862917 48.174722
F 82.401352 36.016175 4.516507
F 82.401352 36.016175 26.345615
F 82.401352 36.016175 48.174722
F 82.401352 59.169432 4.516507
F 82.401352 59.169432 26.345615
F 82.401352 59.169432 48.174722
F 55.666248 20.580673 4.516507
F 55.666248 20.580673 26.345614
F 55.666248 20.580673 48.174721
F 55.666248 43.733930 4.516507
F 55.666248 43.733930 26.345614
F 55.666248 43.733930 48.174721
F 55.666248 66.887188 4.516507
F 55.666248 66.887188 26.345614
F 55.666248 66.887188 48.174721
F 82.401352 20.580673 4.516507
F 82.401352 20.580673 26.345614
F 82.401352 20.580673 48.174721
F 82.401352 43.733930 4.516507
F 82.401352 43.733930 26.345614
F 82.401352 43.733930 48.174721
F 82.401352 66.887188 4.516507
F 82.401352 66.887188 26.345614
F 82.401352 66.887188 48.174721
F 64.577946 5.145165 4.516507
F 64.577946 5.145165 26.345614
F 64.577946 5.145165 48.174722
F 64.577946 28.298422 4.516507
F 64.577946 28.298422 26.345614
F 64.577946 28.298422 48.174722
F 64.577946 51.451680 4.516507
F 64.577946 51.451680 26.345614
F 64.577946 51.451680 48.174722
F 91.313049 5.145165 4.516507
F 91.313049 5.145165 26.345614
F 91.313049 5.145165 48.174722
F 91.313049 28.298422 4.516507
F 91.313049 28.298422 26.345614
F 91.313049 28.298422 48.174722
F 91.313049 51.451680 4.516507
F 91.313049 51.451680 26.345614
F 91.313049 51.451680 48.174722
F 64.577946 12.862917 4.516508
F 64.577946 12.862917 26.345615
F 64.577946 12.862917 48.174723
F 64.577946 36.016175 4.516508
F 64.577946 36.016175 26.345615
F 64.577946 36.016175 48.174723
F 64.577946 59.169432 4.516508
F 64.577946 59.169432 26.345615
F 64.577946 59.169432 48.174723
F 91.313049 12.862917 4.516508
F 91.313049 12.862917 26.345615
F 91.313049 12.862917 48.174723
F 91.313049 36.016175 4.516508
F 91.313049 36.016175 26.345615
F 91.313049 36.016175 48.174723
F 91.313049 59.169432 4.516508
F 91.313049 59.169432 26.345615
F 91.313049 59.169432 48.174723
F 64.577946 20.580672 4.516507
F 64.577946 20.580672 26.345615
F 64.577946 20.580672 48.174722
F 64.577946 43.733930 4.516507
F 64.577946 43.733930 26.345615
F 64.577946 43.733930 48.174722
F 64.577946 66.887187 4.516507
F 64.577946 66.887187 26.345615
F 64.577946 66.887187 48.174722
F 91.313049 20.580672 4.516507
F 91.313049 20.580672 26.345615
F 91.313049 20.580672 48.174722
F 91.313049 43.733930 4.516507
F 91.313049 43.733930 26.345615
F 91.313049 43.733930 48.174722
F 91.313049 66.887187 4.516507
F 91.313049 66.887187 26.345615
F 91.313049 66.887187 48.174722
F 73.489652 5.145164 4.516507
F 73.489652 5.145164 26.345615
F 73.489652 5.145164 48.174722
F 73.489652 28.298422 4.516507
F 73.489652 28.298422 26.345615
F 73.489652 28.298422 48.174722
F 73.489652 51.451679 4.516507
F 73.489652 51.451679 26.345615
F 73.489652 51.451679 48.174722
F 100.224755 5.145164 4.516507
F 100.224755 5.145164 26.345615
F 100.224755 5.145164 48.174722
F 100.224755 28.298422 4.516507
F 100.224755 28.298422 26.345615
F 100.224755 28.298422 48.174722
F 100.224755 51.451679 4.516507
F 100.224755 51.451679 26.345615
F 100.224755 51.451679 48.174722
F 73.489652 12.862917 4.516508
F 73.489652 12.862917 26.345616
F 73.489652 12.862917 48.174723
F 73.489652 36.016174 4.516508
F 73.489652 36.016174 26.345616
F 73.489652 36.016174 48.174723
F 73.489652 59.169432 4.516508
F 73.489652 59.169432 26.345616
F 73.489652 59.169432 48.174723
F 100.224755 12.862917 4.516508
F 100.224755 12.862917 26.345616
F 100.224755 12.862917 48.174723
F 100.224755 36.016174 4.516508
F 100.224755 36.016174 26.345616
F 100.224755 36.016174 48.174723
F 100.224755 59.169432 4.516508
F 100.224755 59.169432 26.345616
F 100.224755 59.169432 48.174723
F 73.489652 20.580672 4.516508
F 73.489652 20.580672 26.345615
F 73.489652 20.580672 48.174722
F 73.489652 43.733929 4.516508
F 73.489652 43.733929 26.345615
F 73.489652 43.733929 48.174722
F 73.489652 66.887187 4.516508
F 73.489652 66.887187 26.345615
F 73.489652 66.887187 48.174722
F 100.224755 20.580672 4.516508
F 100.224755 20.580672 26.345615
F 100.224755 20.580672 48.174722
F 100.224755 43.733929 4.516508
F 100.224755 43.733929 26.345615
F 100.224755 43.733929 48.174722
F 100.224755 66.887187 4.516508
F 100.224755 66.887187 26.345615
F 100.224755 66.887187 48.174722
F 55.666238 7.717749 8.154691
F 55.666238 7.717749 29.983799
F 55.666238 7.717749 51.812906
F 55.666238 30.871007 8.154691
F 55.666238 30.871007 29.983799
F 55.666238 30.871007 51.812906
F 55.666238 54.024264 8.154691
F 55.666238 54.024264 29.983799
F 55.666238 54.024264 51.812906
F 82.401342 7.717749 8.154691
F 82.401342 7.717749 29.983799
F 82.401342 7.717749 51.812906
F 82.401342 30.871007 8.154691
F 82.401342 30.871007 29.983799
F 82.401342 30.871007 51.812906
F 82.401342 54.024264 8.154691
F 82.401342 54.024264 29.983799
F 82.401342 54.024264 51.812906
F 55.666238 15.435502 8.154692
F 55.666238 15.435502 29.983800
F 55.666238 15.435502 51.812907
F 55.666238 38.588760 8.154692
F 55.666238 38.588760 29.983800
F 55.666238 38.588760 51.812907
F 55.666238 61.742017 8.154692
F 55.666238 61.742017 29.983800
F 55.666238 61.742017 51.812907
F 82.401342 15.435502 8.154692
F 82.401342 15.435502 29.983800
F 82.401342 15.435502 51.812907
F 82.401342 38.588760 8.154692
F 82.401342 38.588760 29.983800
F 82.401342 38.588760 51.812907
F 82.401342 61.742017 8.154692
F 82.401342 61.742017 29.983800
F 82.401342 61.742017 51.812907
F 55.666238 0.000000 8.154691
F 55.666238 0.000000 29.983799
F 55.666238 0.000000 51.812906
F 55.666238 23.153257 8.154691
F 55.666238 23.153257 29.983799
F 55.666238 23.153257 51.812906
F 55.666238 46.306515 8.154691
F 55.666238 46.306515 29.983799
F 55.666238 46.306515 51.812906
F 82.401342 0.000000 8.154691
F 82.401342 0.000000 29.983799
F 82.401342 0.000000 51.812906
F 82.401342 23.153257 8.154691
F 82.401342 23.153257 29.983799
F 82.401342 23.153257 51.812906
F 82.401342 46.306515 8.154691
F 82.401342 46.306515 29.983799
F 82.401342 46.306515 51.812906
F 64.577935 7.717750 8.154692
F 64.577935 7.717750 29.983799
F 64.577935 7.717750 51.812906
F 64.577935 30.871007 8.154692
F 64.577935 30.871007 29.983799
F 64.577935 30.871007 51.812906
F 64.577935 54.024265 8.154692
F 64.577935 54.024265 29.983799
F 64.577935 54.024265 51.812906
F 91.313039 7.717750 8.154692
F 91.313039 7.717750 29.983799
F 91.313039 7.717750 51.812906
F 91.313039 30.871007 8.154692
F 91.313039 30.871007 29.983799
F 91.313039 30.871007 51.812906
F 91.313039 54.024265 8.154692
F 91.313039 54.024265 29.983799
F 91.313039 54.024265 51.812906
F 64.577935 15.435503 8.154693
F 64.577935 15.435503 29.983800
F 64.577935 15.435503 51.812907
F 64.577935 38.588760 8.154693
F 64.577935 38.588760 29.983800
F 64.577935 38.588760 51.812907
F 64.577935 61.742018 8.154693
F 64.577935 61.742018 29.983800
F 64.577935 61.742018 51.812907
F 91.313039 15.435503 8.154693
F 91.313039 15.435503 29.983800
F 91.313039 15.435503 51.812907
F 91.313039 38.588760 8.154693
F 91.313039 38.588760 29.983800
F 91.313039 38.588760 51.812907
F 91.313039 61.742018 8.154693
F 91.313039 61.742018 29.983800
F 91.313039 61.742018 51.812907
F 64.577935 0.000000 8.154692
F 64.577935 0.000000 29.983799
F 64.577935 0.000000 51.812906
F 64.577935 23.153258 8.154692
F 64.577935 23.153258 29.983799
F 64.577935 23.153258 51.812906
F 64.577935 46.306515 8.154692
F 64.577935 46.306515 29.983799
F 64.577935 46.306515 51.812906
F 91.313039 0.000000 8.154692
F 91.313039 0.000000 29.983799
F 91.313039 0.000000 51.812906
F 91.313039 23.153258 8.154692
F 91.313039 23.153258 29.983799
F 91.313039 23.153258 51.812906
F 91.313039 46.306515 8.154692
F 91.313039 46.306515 29.983799
F 91.313039 46.306515 51.812906
F 73.489642 7.717751 8.154692
F 73.489642 7.717751 29.983800
F 73.489642 7.717751 51.812907
F 73.489642 30.871008 8.154692
F 73.489642 30.871008 29.983800
F 73.489642 30.871008 51.812907
F 73.489642 54.024266 8.154692
F 73.489642 54.024266 29.983800
F 73.489642 54.024266 51.812907
F 100.224745 7.717751 8.154692
F 100.224745 7.717751 29.983800
F 100.224745 7.717751 51.812907
F 100.224745 30.871008 8.154692
F 100.224745 30.871008 29.983800
F 100.224745 30.871008 51.812907
F 100.224745 54.024266 8.154692
F 100.224745 54.024266 29.983800
F 100.224745 54.024266 51.812907
F 73.489642 15.435503 8.154693
F 73.489642 15.435503 29.983801
F 73.489642 15.435503 51.812908
F 73.489642 38.588761 8.154693
F 73.489642 38.588761 29.983801
F 73.489642 38.588761 51.812908
F 73.489642 61.742018 8.154693
F 73.489642 61.742018 29.983801
F 73.489642 61.742018 51.812908
F 100.224745 15.435503 8.154693
F 100.224745 15.435503 29.983801
F 100.224745 15.435503 51.812908
F 100.224745 38.588761 8.154693
F 100.224745 38.588761 29.983801
F 100.224745 38.588761 51.812908
F 100.224745 61.742018 8.154693
F 100.224745 61.742018 29.983801
F 100.224745 61.742018 51.812908
F 73.489642 0.000001 8.154692
F 73.489642 0.000001 29.983800
F 73.489642 0.000001 51.812907
F 73.489642 23.153259 8.154692
F 73.489642 23.153259 29.983800
F 73.489642 23.153259 51.812907
F 73.489642 46.306516 8.154692
F 73.489642 46.306516 29.983800
F 73.489642 46.306516 51.812907
F 100.224745 0.000001 8.154692
F 100.224745 0.000001 29.983800
F 100.224745 0.000001 51.812907
F 100.224745 23.153259 8.154692
F 100.224745 23.153259 29.983800
F 100.224745 23.153259 51.812907
F 100.224745 46.306516 8.154692
F 100.224745 46.306516 29.983800
F 100.224745 46.306516 51.812907
F 57.894175 1.286291 4.516507
F 57.894175 1.286291 26.345614
F 57.894175 1.286291 48.174722
F 57.894175 24.439548 4.516507
F 57.894175 24.439548 26.345614
F 57.894175 24.439548 48.174722
F 57.894175 47.592806 4.516507
F 57.894175 47.592806 26.345614
F 57.894175 47.592806 48.174722
F 84.629278 1.286291 4.516507
F 84.629278 1.286291 26.345614
F 84.629278 1.286291 48.174722
F 84.629278 24.439548 4.516507
F 84.629278 24.439548 26.345614
F 84.629278 24.439548 48.174722
F 84.629278 47.592806 4.516507
F 84.629278 47.592806 26.345614
F 84.629278 47.592806 48.174722
F 57.894175 9.004040 4.516507
F 57.894175 9.004040 26.345614
F 57.894175 9.004040 48.174722
F 57.894175 32.157298 4.516507
F 57.894175 32.157298 26.345614
F 57.894175 32.157298 48.174722
F 57.894175 55.310555 4.516507
F 57.894175 55.310555 26.345614
F 57.894175 55.310555 48.174722
F 84.629278 9.004040 4.516507
F 84.629278 9.004040 26.345614
F 84.629278 9.004040 48.174722
F 84.629278 32.157298 4.516507
F 84.629278 32.157298 26.345614
F 84.629278 32.157298 48.174722
F 84.629278 55.310555 4.516507
F 84.629278 55.310555 26.345614
F 84.629278 55.310555 48.174722
F 57.894175 16.721795 4.516508
F 57.894175 16.721795 26.345615
F 57.894175 16.721795 48.174722
F 57.894175 39.875053 4.516508
F 57.894175 39.875053 26.345615
F 57.894175 39.875053 48.174722
F 57.894175 63.028310 4.516508
F 57.894175 63.028310 26.345615
F 57.894175 63.028310 48.174722
F 84.629278 16.721795 4.516508
F 84.629278 16.721795 26.345615
F 84.629278 16.721795 48.174722
F 84.629278 39.875053 4.516508
F 84.629278 39.875053 26.345615
F 84.629278 39.875053 48.174722
F 84.629278 63.028310 4.516508
F 84.629278 63.028310 26.345615
F 84.629278 63.028310 48.174722
F 66.805874 1.286290 4.516507
F 66.805874 1.286290 26.345615
F 66.805874 1.286290 48.174722
F 66.805874 24.439548 4.516507
F 66.805874 24.439548 26.345615
F 66.805874 24.439548 48.174722
F 66.805874 47.592806 4.516507
F 66.805874 47.592806 26.345615
F 66.805874 47.592806 48.174722
F 93.540977 1.286290 4.516507
F 93.540977 1.286290 26.345615
F 93.540977 1.286290 48.174722
F 93.540977 24.439548 4.516507
F 93.540977 24.439548 26.345615
F 93.540977 24.439548 48.174722
F 93.540977 47.592806 4.516507
F 93.540977 47.592806 26.345615
F 93.540977 47.592806 48.174722
F 66.805874 9.004040 4.516507
F 66.805874 9.004040 26.345615
F 66.805874 9.004040 48.174722
F 66.805874 32.157297 4.516507
F 66.805874 32.157297 26.345615
F 66.805874 32.157297 48.174722
F 66.805874 55.310555 4.516507
F 66.805874 55.310555 26.345615
F 66.805874 55.310555 48.174722
F 93.540977 9.004040 4.516507
F 93.540977 9.004040 26.345615
F 93.540977 9.004040 48.174722
F 93.540977 32.157297 4.516507
F 93.540977 32.157297 26.345615
F 93.540977 32.157297 48.174722
F 93.540977 55.310555 4.516507
F 93.540977 55.310555 26.345615
F 93.540977 55.310555 48.174722
F 66.805874 16.721795 4.516508
F 66.805874 16.721795 26.345615
F 66.805874 16.721795 48.174723
F 66.805874 39.875053 4.516508
F 66.805874 39.875053 26.345615
F 66.805874 39.875053 48.174723
F 66.805874 63.028310 4.516508
F 66.805874 63.028310 26.345615
F 66.805874 63.028310 48.174723
F 93.540977 16.721795 4.516508
F 93.540977 16.721795 26.345615
F 93.540977 16.721795 48.174723
F 93.540977 39.875053 4.516508
F 93.540977 39.875053 26.345615
F 93.540977 39.875053 48.174723
F 93.540977 63.028310 4.516508
F 93.540977 63.028310 26.345615
F 93.540977 63.028310 48.174723
F 75.717579 1.286290 4.516507
F 75.717579 1.286290 26.345615
F 75.717579 1.286290 48.174722
F 75.717579 24.439548 4.516507
F 75.717579 24.439548 26.345615
F 75.717579 24.439548 48.174722
F 75.717579 47.592805 4.516507
F 75.717579 47.592805 26.345615
F 75.717579 47.592805 48.174722
F 102.452683 1.286290 4.516507
F 102.452683 1.286290 26.345615
F 102.452683 1.286290 48.174722
F 102.452683 24.439548 4.516507
F 102.452683 24.439548 26.345615
F 102.452683 24.439548 48.174722
F 102.452683 47.592805 4.516507
F 102.452683 47.592805 26.345615
F 102.452683 47.592805 48.174722
F 75.717579 9.004040 4.516507
F 75.717579 9.004040 26.345615
F 75.717579 9.004040 48.174722
F 75.717579 32.157297 4.516507
F 75.717579 32.157297 26.345615
F 75.717579 32.157297 48.174722
F 75.717579 55.310555 4.516507
F 75.717579 55.310555 26.345615
F 75.717579 55.310555 48.174722
F 102.452683 9.004040 4.516507
F 102.452683 9.004040 26.345615
F 102.452683 9.004040 48.174722
F 102.452683 32.157297 4.516507
F 102.452683 32.157297 26.345615
F 102.452683 32.157297 48.174722
F 102.452683 55.310555 4.516507
F 102.452683 55.310555 26.345615
F 102.452683 55.310555 48.174722
F 75.717579 16.721795 4.516508
F 75.717579 16.721795 26.345615
F 75.717579 16.721795 48.174723
F 75.717579 39.875052 4.516508
F 75.717579 39.875052 26.345615
F 75.717579 39.875052 48.174723
F 75.717579 63.028310 4.516508
F 75.717579 63.028310 26.345615
F 75.717579 63.028310 48.174723
F 102.452683 16.721795 4.516508
F 102.452683 16.721795 26.345615
F 102.452683 16.721795 48.174723
F 102.452683 39.875052 4.516508
F 102.452683 39.875052 26.345615
F 102.452683 39.875052 48.174723
F 102.452683 63.028310 4.516508
F 102.452683 63.028310 26.345615
F 102.452683 63.028310 48.174723
F 57.894160 3.858875 8.154691
F 57.894160 3.858875 29.983799
F 57.894160 3.858875 51.812906
F 57.894160 27.012132 8.154691
F 57.894160 27.012132 29.983799
F 57.894160 27.012132 51.812906
F 57.894160 50.165390 8.154691
F 57.894160 50.165390 29.983799
F 57.894160 50.165390 51.812906
F 84.629263 3.858875 8.154691
F 84.629263 3.858875 29.983799
F 84.629263 3.858875 51.812906
F 84.629263 27.012132 8.154691
F 84.629263 27.012132 29.983799
F 84.629263 27.012132 51.812906
F 84.629263 50.165390 8.154691
F 84.629263 50.165390 29.983799
F 84.629263 50.165390 51.812906
F 57.894160 11.576625 8.154691
F 57.894160 11.576625 29.983799
F 57.894160 11.576625 51.812906
F 57.894160 34.729882 8.154691
F 57.894160 34.729882 29.983799
F 57.894160 34.729882 51.812906
F 57.894160 57.883140 8.154691
F 57.894160 57.883140 29.983799
F 57.894160 57.883140 51.812906
F 84.629263 11.576625 8.154691
F 84.629263 11.576625 29.983799
F 84.629263 11.576625 51.812906
F 84.629263 34.729882 8.154691
F 84.629263 34.729882 29.983799
F 84.629263 34.729882 51.812906
F 84.629263 57.883140 8.154691
F 84.629263 57.883140 29.983799
F 84.629263 57.883140 51.812906
F 57.894160 19.294380 8.154692
F 57.894160 19.294380 29.983799
F 57.894160 19.294380 51.812907
F 57.894160 42.447638 8.154692
F 57.894160 42.447638 29.983799
F 57.894160 42.447638 51.812907
F 57.894160 65.600895 8.154692
F 57.894160 65.600895 29.983799
F 57.894160 65.600895 51.812907
F 84.629263 19.294380 8.154692
F 84.629263 19.294380 29.983799
F 84.629263 19.294380 51.812907
F 84.629263 42.447638 8.154692
F 84.629263 42.447638 29.983799
F 84.629263 42.447638 51.812907
F 84.629263 65.600895 8.154692
F 84.629263 65.600895 29.983799
F 84.629263 65.600895 51.812907
F 66.805859 3.858876 8.154692
F 66.805859 3.858876 29.983800
F 66.805859 3.858876 51.812907
F 66.805859 27.012134 8.154692
F 66.805859 27.012134 29.983800
F 66.805859 27.012134 51.812907
F 66.805859 50.165391 8.154692
F 66.805859 50.165391 29.983800
F 66.805859 50.165391 51.812907
F 93.540963 3.858876 8.154692
F 93.540963 3.858876 29.983800
F 93.540963 3.858876 51.812907
F 93.540963 27.012134 8.154692
F 93.540963 27.012134 29.983800
F 93.540963 27.012134 51.812907
F 93.540963 50.165391 8.154692
F 93.540963 50.165391 29.983800
F 93.540963 50.165391 51.812907
F 66.805859 11.576626 8.154692
F 66.805859 11.576626 29.983800
F 66.805859 11.576626 51.812907
F 66.805859 34.729884 8.154692
F 66.805859 34.729884 29.983800
F 66.805859 34.729884 51.812907
F 66.805859 57.883141 8.154692
F 66.805859 57.883141 29.983800
F 66.805859 57.883141 51.812907
F 93.540963 11.576626 8.154692
F 93.540963 11.576626 29.983800
F 93.540963 11.576626 51.812907
F 93.540963 34.729884 8.154692
F 93.540963 34.729884 29.983800
F 93.540963 34.729884 51.812907
F 93.540963 57.883141 8.154692
F 93.540963 57.883141 29.983800
F 93.540963 57.883141 51.812907
F 66.805859 19.294382 8.154693
F 66.805859 19.294382 29.983800
F 66.805859 19.294382 51.812908
F 66.805859 42.447639 8.154693
F 66.805859 42.447639 29.983800
F 66.805859 42.447639 51.812908
F 66.805859 65.600897 8.154693
F 66.805859 65.600897 29.983800
F 66.805859 65.600897 51.812908
F 93.540963 19.294382 8.154693
F 93.540963 19.294382 29.983800
F 93.540963 19.294382 51.812908
F 93.540963 42.447639 8.154693
F 93.540963 42.447639 29.983800
F 93.540963 42.447639 51.812908
F 93.540963 65.600897 8.154693
F 93.540963 65.600897 29.983800
F 93.540963 65.600897 51.812908
F 75.717566 3.858875 8.154692
F 75.717566 3.858875 29.983799
F 75.717566 3.858875 51.812907
F 75.717566 27.012133 8.154692
F 75.717566 27.012133 29.983799
F 75.717566 27.012133 51.812907
F 75.717566 50.165390 8.154692
F 75.717566 50.165390 29.983799
F 75.717566 50.165390 51.812907
F 102.452670 3.858875 8.154692
F 102.452670 3.858875 29.983799
F 102.452670 3.858875 51.812907
F 102.452670 27.012133 8.154692
F 102.452670 27.012133 29.983799
F 102.452670 27.012133 51.812907
F 102.452670 50.165390 8.154692
F 102.452670 50.165390 29.983799
F 102.452670 50.165390 51.812907
F 75.717566 11.576625 8.154692
F 75.717566 11.576625 29.983799
F 75.717566 11.576625 51.812907
F 75.717566 34.729883 8.154692
F 75.717566 34.729883 29.983799
F 75.717566 34.729883 51.812907
F 75.717566 57.883140 8.154692
F 75.717566 57.883140 29.983799
F 75.717566 57.883140 51.812907
F 102.452670 11.576625 8.154692
F 102.452670 11.576625 29.983799
F 102.452670 11.576625 51.812907
F 102.452670 34.729883 8.154692
F 102.452670 34.729883 29.983799
F 102.452670 34.729883 51.812907
F 102.452670 57.883140 8.154692
F 102.452670 57.883140 29.983799
F 102.452670 57.883140 51.812907
F 75.717566 19.294381 8.154692
F 75.717566 19.294381 29.983800
F 75.717566 19.294381 51.812907
F 75.717566 42.447638 8.154692
F 75.717566 42.447638 29.983800
F 75.717566 42.447638 51.812907
F 75.717566 65.600896 8.154692
F 75.717566 65.600896 29.983800
F 75.717566 65.600896 51.812907
F 102.452670 19.294381 8.154692
F 102.452670 19.294381 29.983800
F 102.452670 19.294381 51.812907
F 102.452670 42.447638 8.154692
F 102.452670 42.447638 29.983800
F 102.452670 42.447638 51.812907
F 102.452670 65.600896 8.154692
F 102.452670 65.600896 29.983800
F 102.452670 65.600896 51.812907
F 57.894172 3.858875 5.426054
F 57.894172 3.858875 27.255161
F 57.894172 3.858875 49.084269
F 57.894172 27.012133 5.426054
F 57.894172 27.012133 27.255161
F 57.894172 27.012133 49.084269
F 57.894172 50.165390 5.426054
F 57.894172 50.165390 27.255161
F 57.894172 50.165390 49.084269
F 84.629275 3.858875 5.426054
F 84.629275 3.858875 27.255161
F 84.629275 3.858875 49.084269
F 84.629275 27.012133 5.426054
F 84.629275 27.012133 27.255161
F 84.629275 27.012133 49.084269
F 84.629275 50.165390 5.426054
F 84.629275 50.165390 27.255161
F 84.629275 50.165390 49.084269
F 57.894172 11.576625 5.426054
F 57.894172 11.576625 27.255161
F 57.894172 11.576625 49.084268
F 57.894172 34.729883 5.426054
F 57.894172 34.729883 27.255161
F 57.894172 34.729883 49.084268
F 57.894172 57.883140 5.426054
F 57.894172 57.883140 27.255161
F 57.894172 57.883140 49.084268
F 84.629275 11.576625 5.426054
F 84.629275 11.576625 27.255161
F 84.629275 11.576625 49.084268
F 84.629275 34.729883 5.426054
F 84.629275 34.729883 27.255161
F 84.629275 34.729883 49.084268
F 84.629275 57.883140 5.426054
F 84.629275 57.883140 27.255161
F 84.629275 57.883140 49.084268
F 57.894172 19.294381 5.426053
F 57.894172 19.294381 27.255161
F 57.894172 19.294381 49.084268
F 57.894172 42.447638 5.426053
F 57.894172 42.447638 27.255161
F 57.894172 42.447638 49.084268
F 57.894172 65.600896 5.426053
F 57.894172 65.600896 27.255161
F 57.894172 65.600896 49.084268
F 84.629275 19.294381 5.426053
F 84.629275 19.294381 27.255161
F 84.629275 19.294381 49.084268
F 84.629275 42.447638 5.426053
F 84.629275 42.447638 27.255161
F 84.629275 42.447638 49.084268
F 84.629275 65.600896 5.426053
F 84.629275 65.600896 27.255161
F 84.629275 65.600896 49.084268
F 66.805872 3.858876 5.426053
F 66.805872 3.858876 27.255161
F 66.805872 3.858876 49.084268
F 66.805872 27.012133 5.426053
F 66.805872 27.012133 27.255161
F 66.805872 27.012133 49.084268
F 66.805872 50.165391 5.426053
F 66.805872 50.165391 27.255161
F 66.805872 50.165391 49.084268
F 93.540975 3.858876 5.426053
F 93.540975 3.858876 27.255161
F 93.540975 3.858876 49.084268
F 93.540975 27.012133 5.426053
F 93.540975 27.012133 27.255161
F 93.540975 27.012133 49.084268
F 93.540975 50.165391 5.426053
F 93.540975 50.165391 27.255161
F 93.540975 50.165391 49.084268
F 66.805872 11.576626 5.426053
F 66.805872 11.576626 27.255160
F 66.805872 11.576626 49.084268
F 66.805872 34.729883 5.426053
F 66.805872 34.729883 27.255160
F 66.805872 34.729883 49.084268
F 66.805872 57.883141 5.426053
F 66.805872 57.883141 27.255160
F 66.805872 57.883141 49.084268
F 93.540975 11.576626 5.426053
F 93.540975 11.576626 27.255160
F 93.540975 11.576626 49.084268
F 93.540975 34.729883 5.426053
F 93.540975 34.729883 27.255160
F 93.540975 34.729883 49.084268
F 93.540975 57.883141 5.426053
F 93.540975 57.883141 27.255160
F 93.540975 57.883141 49.084268
F 66.805872 19.294381 5.426053
F 66.805872 19.294381 27.255160
F 66.805872 19.294381 49.084267
F 66.805872 42.447639 5.426053
F 66.805872 42.447639 27.255160
F 66.805872 42.447639 49.084267
F 66.805872 65.600896 5.426053
F 66.805872 65.600896 27.255160
F 66.805872 65.600896 49.084267
F 93.540975 19.294381 5.426053
F 93.540975 19.294381 27.255160
F 93.540975 19.294381 49.084267
F 93.540975 42.447639 5.426053
F 93.540975 42.447639 27.255160
F 93.540975 42.447639 49.084267
F 93.540975 65.600896 5.426053
F 93.540975 65.600896 27.255160
F 93.540975 65.600896 49.084267
F 75.717578 3.858875 5.426054
F 75.717578 3.858875 27.255161
F 75.717578 3.858875 49.084268
F 75.717578 27.012133 5.426054
F 75.717578 27.012133 27.255161
F 75.717578 27.012133 49.084268
F 75.717578 50.165390 5.426054
F 75.717578 50.165390 27.255161
F 75.717578 50.165390 49.084268
F 102.452681 3.858875 5.426054
F 102.452681 3.858875 27.255161
F 102.452681 3.858875 49.084268
F 102.452681 27.012133 5.426054
F 102.452681 27.012133 27.255161
F 102.452681 27.012133 49.084268
F 102.452681 50.165390 5.426054
F 102.452681 50.165390 27.255161
F 102.452681 50.165390 49.084268
F 75.717578 11.576625 5.426053
F 75.717578 11.576625 27.255161
F 75.717578 11.576625 49.084268
F 75.717578 34.729883 5.426053
F 75.717578 34.729883 27.255161
F 75.717578 34.729883 49.084268
F 75.717578 57.883140 5.426053
F 75.717578 57.883140 27.255161
F 75.717578 57.883140 49.084268
F 102.452681 11.576625 5.426053
F 102.452681 11.576625 27.255161
F 102.452681 11.576625 49.084268
F 102.452681 34.729883 5.426053
F 102.452681 34.729883 27.255161
F 102.452681 34.729883 49.084268
F 102.452681 57.883140 5.426053
F 102.452681 57.883140 27.255161
F 102.452681 57.883140 49.084268
F 75.717578 19.294381 5.426053
F 75.717578 19.294381 27.255160
F 75.717578 19.294381 49.084268
F 75.717578 42.447638 5.426053
F 75.717578 42.447638 27.255160
F 75.717578 42.447638 49.084268
F 75.717578 65.600896 5.426053
F 75.717578 65.600896 27.255160
F 75.717578 65.600896 49.084268
F 102.452681 19.294381 5.426053
F 102.452681 19.294381 27.255160
F 102.452681 19.294381 49.084268
F 102.452681 42.447638 5.426053
F 102.452681 42.447638 27.255160
F 102.452681 42.447638 49.084268
F 102.452681 65.600896 5.426053
F 102.452681 65.600896 27.255160
F 102.452681 65.600896 49.084268
F 57.894162 1.286291 1.787869
F 57.894162 1.286291 23.616977
F 57.894162 1.286291 45.446084
F 57.894162 24.439549 1.787869
F 57.894162 24.439549 23.616977
F 57.894162 24.439549 45.446084
F 57.894162 47.592806 1.787869
F 57.894162 47.592806 23.616977
F 57.894162 47.592806 45.446084
F 84.629265 1.286291 1.787869
F 84.629265 1.286291 23.616977
F 84.629265 1.286291 45.446084
F 84.629265 24.439549 1.787869
F 84.629265 24.439549 23.616977
F 84.629265 24.439549 45.446084
F 84.629265 47.592806 1.787869
F 84.629265 47.592806 23.616977
F 84.629265 47.592806 45.446084
F 57.894162 9.004041 1.787869
F 57.894162 9.004041 23.616977
F 57.894162 9.004041 45.446084
F 57.894162 32.157298 1.787869
F 57.894162 32.157298 23.616977
F 57.894162 32.157298 45.446084
F 57.894162 55.310556 1.787869
F 57.894162 55.310556 23.616977
F 57.894162 55.310556 45.446084
F 84.629265 9.004041 1.787869
F 84.629265 9.004041 23.616977
F 84.629265 9.004041 45.446084
F 84.629265 32.157298 1.787869
F 84.629265 32.157298 23.616977
F 84.629265 32.157298 45.446084
F 84.629265 55.310556 1.787869
F 84.629265 55.310556 23.616977
F 84.629265 55.310556 45.446084
F 57.894162 16.721796 1.787868
F 57.894162 16.721796 23.616976
F 57.894162 16.721796 45.446083
F 57.894162 39.875053 1.787868
F 57.894162 39.875053 23.616976
F 57.894162 39.875053 45.446083
F 57.894162 63.028311 1.787868
F 57.894162 63.028311 23.616976
F 57.894162 63.028311 45.446083
F 84.629265 16.721796 1.787868
F 84.629265 16.721796 23.616976
F 84.629265 16.721796 45.446083
F 84.629265 39.875053 1.787868
F 84.629265 39.875053 23.616976
F 84.629265 39.875053 45.446083
F 84.629265 63.028311 1.787868
F 84.629265 63.028311 23.616976
F 84.629265 63.028311 45.446083
F 66.805861 1.286290 1.787869
F 66.805861 1.286290 23.616976
F 66.805861 1.286290 45.446083
F 66.805861 24.439547 1.787869
F 66.805861 24.439547 23.616976
F 66.805861 24.439547 45.446083
F 66.805861 47.592805 1.787869
F 66.805861 47.592805 23.616976
F 66.805861 47.592805 45.446083
F 93.540964 1.286290 1.787869
F 93.540964 1.286290 23.616976
F 93.540964 1.286290 45.446083
F 93.540964 24.439547 1.787869
F 93.540964 24.439547 23.616976
F 93.540964 24.439547 45.446083
F 93.540964 47.592805 1.787869
F 93.540964 47.592805 23.616976
F 93.540964 47.592805 45.446083
F 66.805861 9.004039 1.787869
F 66.805861 9.004039 23.616976
F 66.805861 9.004039 45.446083
F 66.805861 32.157297 1.787869
F 66.805861 32.157297 23.616976
F 66.805861 32.157297 45.446083
F 66.805861 55.310554 1.787869
F 66.805861 55.310554 23.616976
F 66.805861 55.310554 45.446083
F 93.540964 9.004039 1.787869
F 93.540964 9.004039 23.616976
F 93.540964 9.004039 45.446083
F 93.540964 32.157297 1.787869
F 93.540964 32.157297 23.616976
F 93.540964 32.157297 45.446083
F 93.540964 55.310554 1.787869
F 93.540964 55.310554 23.616976
F 93.540964 55.310554 45.446083
F 66.805861 16.721795 1.787868
F 66.805861 16.721795 23.616975
F 66.805861 16.721795 45.446083
F 66.805861 39.875052 1.787868
F 66.805861 39.875052 23.616975
F 66.805861 39.875052 45.446083
F 66.805861 63.028310 1.787868
F 66.805861 63.028310 23.616975
F 66.805861 63.028310 45.446083
F 93.540964 16.721795 1.787868
F 93.540964 16.721795 23.616975
F 93.540964 16.721795 45.446083
F 93.540964 39.875052 1.787868
F 93.540964 39.875052 23.616975
F 93.540964 39.875052 45.446083
F 93.540964 63.028310 1.787868
F 93.540964 63.028310 23.616975
F 93.540964 63.028310 45.446083
F 75.717568 1.286290 1.787869
F 75.717568 1.286290 23.616976
F 75.717568 1.286290 45.446083
F 75.717568 24.439548 1.787869
F 75.717568 24.439548 23.616976
F 75.717568 24.439548 45.446083
F 75.717568 47.592805 1.787869
F 75.717568 47.592805 23.616976
F 75.717568 47.592805 45.446083
F 102.452671 1.286290 1.787869
F 102.452671 1.286290 23.616976
F 102.452671 1.286290 45.446083
F 102.452671 24.439548 1.787869
F 102.452671 24.439548 23.616976
F 102.452671 24.439548 45.446083
F 102.452671 47.592805 1.787869
F 102.452671 47.592805 23.616976
F 102.452671 47.592805 45.446083
F 75.717568 9.004039 1.787869
F 75.717568 9.004039 23.616976
F 75.717568 9.004039 45.446084
F 75.717568 32.157297 1.787869
F 75.717568 32.157297 23.616976
F 75.717568 32.157297 45.446084
F 75.717568 55.310555 1.787869
F 75.717568 55.310555 23.616976
F 75.717568 55.310555 45.446084
F 102.452671 9.004039 1.787869
F 102.452671 9.004039 23.616976
F 102.452671 9.004039 45.446084
F 102.452671 32.157297 1.787869
F 102.452671 32.157297 23.616976
F 102.452671 32.157297 45.446084
F 102.452671 55.310555 1.787869
F 102.452671 55.310555 23.616976
F 102.452671 55.310555 45.446084
F 75.717568 16.721795 1.787868
F 75.717568 16.721795 23.616975
F 75.717568 16.721795 45.446083
F 75.717568 39.875052 1.787868
F 75.717568 39.875052 23.616975
F 75.717568 39.875052 45.446083
F 75.717568 63.028310 1.787868
F 75.717568 63.028310 23.616975
F 75.717568 63.028310 45.446083
F 102.452671 16.721795 1.787868
F 102.452671 16.721795 23.616975
F 102.452671 16.721795 45.446083
F 102.452671 39.875052 1.787868
F 102.452671 39.875052 23.616975
F 102.452671 39.875052 45.446083
F 102.452671 63.028310 1.787868
F 102.452671 63.028310 23.616975
F 102.452671 63.028310 45.446083
F 60.122099 7.717750 5.426054
F 60.122099 7.717750 27.255161
F 60.122099 7.717750 49.084269
F 60.122099 30.871007 5.426054
F 60.122099 30.871007 27.255161
F 60.122099 30.871007 49.084269
F 60.122099 54.024265 5.426054
F 60.122099 54.024265 27.255161
F 60.122099 54.024265 49.084269
F 86.857202 7.717750 5.426054
F 86.857202 7.717750 27.255161
F 86.857202 7.717750 49.084269
F 86.857202 30.871007 5.426054
F 86.857202 30.871007 27.255161
F 86.857202 30.871007 49.084269
F 86.857202 54.024265 5.426054
F 86.857202 54.024265 27.255161
F 86.857202 54.024265 49.084269
F 60.122099 15.435502 5.426053
F 60.122099 15.435502 27.255160
F 60.122099 15.435502 49.084268
F 60.122099 38.588760 5.426053
F 60.122099 38.588760 27.255160
F 60.122099 38.588760 49.084268
F 60.122099 61.742018 5.426053
F 60.122099 61.742018 27.255160
F 60.122099 61.742018 49.084268
F 86.857202 15.435502 5.426053
F 86.857202 15.435502 27.255160
F 86.857202 15.435502 49.084268
F 86.857202 38.588760 5.426053
F 86.857202 38.588760 27.255160
F 86.857202 38.588760 49.084268
F 86.857202 61.742018 5.426053
F 86.857202 61.742018 27.255160
F 86.857202 61.742018 49.084268
F 60.122099 0.000000 5.426054
F 60.122099 0.000000 27.255161
F 60.122099 0.000000 49.084269
F 60.122099 23.153258 5.426054
F 60.122099 23.153258 27.255161
F 60.122099 23.153258 49.084269
F 60.122099 46.306515 5.426054
F 60.122099 46.306515 27.255161
F 60.122099 46.306515 49.084269
F 86.857202 0.000000 5.426054
F 86.857202 0.000000 27.255161
F 86.857202 0.000000 49.084269
F 86.857202 23.153258 5.426054
F 86.857202 23.153258 27.255161
F 86.857202 23.153258 49.084269
F 86.857202 46.306515 5.426054
F 86.857202 46.306515 27.255161
F 86.857202 46.306515 49.084269
F 69.033800 7.717750 5.426053
F 69.033800 7.717750 27.255161
F 69.033800 7.717750 49.084268
F 69.033800 30.871008 5.426053
F 69.033800 30.871008 27.255161
F 69.033800 30.871008 49.084268
F 69.033800 54.024265 5.426053
F 69.033800 54.024265 27.255161
F 69.033800 54.024265 49.084268
F 95.768904 7.717750 5.426053
F 95.768904 7.717750 27.255161
F 95.768904 7.717750 49.084268
F 95.768904 30.871008 5.426053
F 95.768904 30.871008 27.255161
F 95.768904 30.871008 49.084268
F 95.768904 54.024265 5.426053
F 95.768904 54.024265 27.255161
F 95.768904 54.024265 49.084268
F 69.033800 15.435503 5.426052
F 69.033800 15.435503 27.255159
F 69.033800 15.435503 49.084267
F 69.033800 38.588760 5.426052
F 69.033800 38.588760 27.255159
F 69.033800 38.588760 49.084267
F 69.033800 61.742018 5.426052
F 69.033800 61.742018 27.255159
F 69.033800 61.742018 49.084267
F 95.768904 15.435503 5.426052
F 95.768904 15.435503 27.255159
F 95.768904 15.435503 49.084267
F 95.768904 38.588760 5.426052
F 95.768904 38.588760 27.255159
F 95.768904 38.588760 49.084267
F 95.768904 61.742018 5.426052
F 95.768904 61.742018 27.255159
F 95.768904 61.742018 49.084267
F 69.033800 0.000001 5.426053
F 69.033800 0.000001 27.255160
F 69.033800 0.000001 49.084268
F 69.033800 23.153258 5.426053
F 69.033800 23.153258 27.255160
F 69.033800 23.153258 49.084268
F 69.033800 46.306516 5.426053
F 69.033800 46.306516 27.255160
F 69.033800 46.306516 49.084268
F 95.768904 0.000001 5.426053
F 95.768904 0.000001 27.255160
F 95.768904 0.000001 49.084268
F 95.768904 23.153258 5.426053
F 95.768904 23.153258 27.255160
F 95.768904 23.153258 49.084268
F 95.768904 46.306516 5.426053
F 95.768904 46.306516 27.255160
F 95.768904 46.306516 49.084268
F 77.945505 7.717750 5.426054
F 77.945505 7.717750 27.255161
F 77.945505 7.717750 49.084269
F 77.945505 30.871007 5.426054
F 77.945505 30.871007 27.255161
F 77.945505 30.871007 49.084269
F 77.945505 54.024265 5.426054
F 77.945505 54.024265 27.255161
F 77.945505 54.024265 49.084269
F 104.680608 7.717750 5.426054
F 104.680608 7.717750 27.255161
F 104.680608 7.717750 49.084269
F 104.680608 30.871007 5.426054
F 104.680608 30.871007 27.255161
F 104.680608 30.871007 49.084269
F 104.680608 54.024265 5.426054
F 104.680608 54.024265 27.255161
F 104.680608 54.024265 49.084269
F 77.945505 15.435502 5.426053
F 77.945505 15.435502 27.255160
F 77.945505 15.435502 49.084268
F 77.945505 38.588760 5.426053
F 77.945505 38.588760 27.255160
F 77.945505 38.588760 49.084268
F 77.945505 61.742018 5.426053
F 77.945505 61.742018 27.255160
F 77.945505 61.742018 49.084268
F 104.680608 15.435502 5.426053
F 104.680608 15.435502 27.255160
F 104.680608 15.435502 49.084268
F 104.680608 38.588760 5.426053
F 104.680608 38.588760 27.255160
F 104.680608 38.588760 49.084268
F 104.680608 61.742018 5.426053
F 104.680608 61.742018 27.255160
F 104.680608 61.742018 49.084268
F 77.945505 0.000000 5.426054
F 77.945505 0.000000 27.255161
F 77.945505 0.000000 49.084269
F 77.945505 23.153258 5.426054
F 77.945505 23.153258 27.255161
F 77.945505 23.153258 49.084269
F 77.945505 46.306515 5.426054
F 77.945505 46.306515 27.255161
F 77.945505 46.306515 49.084269
F 104.680608 0.000000 5.426054
F 104.680608 0.000000 27.255161
F 104.680608 0.000000 49.084269
F 104.680608 23.153258 5.426054
F 104.680608 23.153258 27.255161
F 104.680608 23.153258 49.084269
F 104.680608 46.306515 5.426054
F 104.680608 46.306515 27.255161
F 104.680608 46.306515 49.084269
F 60.122084 5.145165 1.787870
F 60.122084 5.145165 23.616977
F 60.122084 5.145165 45.446084
F 60.122084 28.298423 1.787870
F 60.122084 28.298423 23.616977
F 60.122084 28.298423 45.446084
F 60.122084 51.451680 1.787870
F 60.122084 51.451680 23.616977
F 60.122084 51.451680 45.446084
F 86.857187 5.145165 1.787870
F 86.857187 5.145165 23.616977
F 86.857187 5.145165 45.446084
F 86.857187 28.298423 1.787870
F 86.857187 28.298423 23.616977
F 86.857187 28.298423 45.446084
F 86.857187 51.451680 1.787870
F 86.857187 51.451680 23.616977
F 86.857187 51.451680 45.446084
F 60.122084 12.862918 1.787869
F 60.122084 12.862918 23.616976
F 60.122084 12.862918 45.446083
F 60.122084 36.016175 1.787869
F 60.122084 36.016175 23.616976
F 60.122084 36.016175 45.446083
F 60.122084 59.169433 1.787869
F 60.122084 59.169433 23.616976
F 60.122084 59.169433 45.446083
F 86.857187 12.862918 1.787869
F 86.857187 12.862918 23.616976
F 86.857187 12.862918 45.446083
F 86.857187 36.016175 1.787869
F 86.857187 36.016175 23.616976
F 86.857187 36.016175 45.446083
F 86.857187 59.169433 1.787869
F 86.857187 59.169433 23.616976
F 86.857187 59.169433 45.446083
F 60.122084 20.580673 1.787869
F 60.122084 20.580673 23.616977
F 60.122084 20.580673 45.446084
F 60.122084 43.733930 1.787869
F 60.122084 43.733930 23.616977
F 60.122084 43.733930 45.446084
F 60.122084 66.887188 1.787869
F 60.122084 66.887188 23.616977
F 60.122084 66.887188 45.446084
F 86.857187 20.580673 1.787869
F 86.857187 20.580673 23.616977
F 86.857187 20.580673 45.446084
F 86.857187 43.733930 1.787869
F 86.857187 43.733930 23.616977
F 86.857187 43.733930 45.446084
F 86.857187 66.887188 1.787869
F 86.857187 66.887188 23.616977
F 86.857187 66.887188 45.446084
F 69.033786 5.145164 1.787868
F 69.033786 5.145164 23.616976
F 69.033786 5.145164 45.446083
F 69.033786 28.298421 1.787868
F 69.033786 28.298421 23.616976
F 69.033786 28.298421 45.446083
F 69.033786 51.451679 1.787868
F 69.033786 51.451679 23.616976
F 69.033786 51.451679 45.446083
F 95.768890 5.145164 1.787868
F 95.768890 5.145164 23.616976
F 95.768890 5.145164 45.446083
F 95.768890 28.298421 1.787868
F 95.768890 28.298421 23.616976
F 95.768890 28.298421 45.446083
F 95.768890 51.451679 1.787868
F 95.768890 51.451679 23.616976
F 95.768890 51.451679 45.446083
F 69.033786 12.862916 1.787867
F 69.033786 12.862916 23.616975
F 69.033786 12.862916 45.446082
F 69.033786 36.016174 1.787867
F 69.033786 36.016174 23.616975
F 69.033786 36.016174 45.446082
F 69.033786 59.169431 1.787867
F 69.033786 59.169431 23.616975
F 69.033786 59.169431 45.446082
F 95.768890 12.862916 1.787867
F 95.768890 12.862916 23.616975
F 95.768890 12.862916 45.446082
F 95.768890 36.016174 1.787867
F 95.768890 36.016174 23.616975
F 95.768890 36.016174 45.446082
F 95.768890 59.169431 1.787867
F 95.768890 59.169431 23.616975
F 95.768890 59.169431 45.446082
F 69.033786 20.580671 1.787868
F 69.033786 20.580671 23.616975
F 69.033786 20.580671 45.446083
F 69.033786 43.733929 1.787868
F 69.033786 43.733929 23.616975
F 69.033786 43.733929 45.446083
F 69.033786 66.887186 1.787868
F 69.033786 66.887186 23.616975
F 69.033786 66.887186 45.446083
F 95.768890 20.580671 1.787868
F 95.768890 20.580671 23.616975
F 95.768890 20.580671 45.446083
F 95.768890 43.733929 1.787868
F 95.768890 43.733929 23.616975
F 95.768890 43.733929 45.446083
F 95.768890 66.887186 1.787868
F 95.768890 66.887186 23.616975
F 95.768890 66.887186 45.446083
F 77.945492 5.145165 1.787869
F 77.945492 5.145165 23.616977
F 77.945492 5.145165 45.446084
F 77.945492 28.298423 1.787869
F 77.945492 28.298423 23.616977
F 77.945492 28.298423 45.446084
F 77.945492 51.451680 1.787869
F 77.945492 51.451680 23.616977
F 77.945492 51.451680 45.446084
F 104.680595 5.145165 1.787869
F 104.680595 5.145165 23.616977
F 104.680595 5.145165 45.446084
F 104.680595 28.298423 1.787869
F 104.680595 28.298423 23.616977
F 104.680595 28.298423 45.446084
F 104.680595 51.451680 1.787869
F 104.680595 51.451680 23.616977
F 104.680595 51.451680 45.446084
F 77.945492 12.862917 1.787868
F 77.945492 12.862917 23.616976
F 77.945492 12.862917 45.446083
F 77.945492 36.016175 1.787868
F 77.945492 36.016175 23.616976
F 77.945492 36.016175 45.446083
F 77.945492 59.169432 1.787868
F 77.945492 59.169432 23.616976
F 77.945492 59.169432 45.446083
F 104.680595 12.862917 1.787868
F 104.680595 12.862917 23.616976
F 104.680595 12.862917 45.446083
F 104.680595 36.016175 1.787868
F 104.680595 36.016175 23.616976
F 104.680595 36.016175 45.446083
F 104.680595 59.169432 1.787868
F 104.680595 59.169432 23.616976
F 104.680595 59.169432 45.446083
F 77.945492 20.580673 1.787869
F 77.945492 20.580673 23.616977
F 77.945492 20.580673 45.446084
F 77.945492 43.733930 1.787869
F 77.945492 43.733930 23.616977
F 77.945492 43.733930 45.446084
F 77.945492 66.887188 1.787869
F 77.945492 66.887188 23.616977
F 77.945492 66.887188 45.446084
F 104.680595 20.580673 1.787869
F 104.680595 20.580673 23.616977
F 104.680595 20.580673 45.446084
F 104.680595 43.733930 1.787869
F 104.680595 43.733930 23.616977
F 104.680595 43.733930 45.446084
F 104.680595 66.887188 1.787869
F 104.680595 66.887188 23.616977
F 104.680595 66.887188 45.446084
F 60.122096 5.145165 4.516507
F 60.122096 5.145165 26.345614
F 60.122096 5.145165 48.174721
F 60.122096 28.298423 4.516507
F 60.122096 28.298423 26.345614
F 60.122096 28.298423 48.174721
F 60.122096 51.451680 4.516507
F 60.122096 51.451680 26.345614
F 60.122096 51.451680 48.174721
F 86.857200 5.145165 4.516507
F 86.857200 5.145165 26.345614
F 86.857200 5.145165 48.174721
F 86.857200 28.298423 4.516507
F 86.857200 28.298423 26.345614
F 86.857200 28.298423 48.174721
F 86.857200 51.451680 4.516507
F 86.857200 51.451680 26.345614
F 86.857200 51.451680 48.174721
F 60.122096 12.862917 4.516507
F 60.122096 12.862917 26.345615
F 60.122096 12.862917 48.174722
F 60.122096 36.016175 4.516507
F 60.122096 36.016175 26.345615
F 60.122096 36.016175 48.174722
F 60.122096 59.169432 4.516507
F 60.122096 59.169432 26.345615
F 60.122096 59.169432 48.174722
F 86.857200 12.862917 4.516507
F 86.857200 12.862917 26.345615
F 86.857200 12.862917 48.174722
F 86.857200 36.016175 4.516507
F 86.857200 36.016175 26.345615
F 86.857200 36.016175 48.174722
F 86.857200 59.169432 4.516507
F 86.857200 59.169432 26.345615
F 86.857200 59.169432 48.174722
F 60.122096 20.580673 4.516507
F 60.122096 20.580673 26.345614
F 60.122096 20.580673 48.174722
F 60.122096 43.733930 4.516507
F 60.122096 43.733930 26.345614
F 60.122096 43.733930 48.174722
F 60.122096 66.887188 4.516507
F 60.122096 66.887188 26.345614
F 60.122096 66.887188 48.174722
F 86.857200 20.580673 4.516507
F 86.857200 20.580673 26.345614
F 86.857200 20.580673 48.174722
F 86.857200 43.733930 4.516507
F 86.857200 43.733930 26.345614
F 86.857200 43.733930 48.174722
F 86.857200 66.887188 4.516507
F 86.857200 66.887188 26.345614
F 86.857200 66.887188 48.174722
F 69.033799 5.145164 4.516508
F 69.033799 5.145164 26.345615
F 69.033799 5.145164 48.174722
F 69.033799 28.298422 4.516508
F 69.033799 28.298422 26.345615
F 69.033799 28.298422 48.174722
F 69.033799 51.451679 4.516508
F 69.033799 51.451679 26.345615
F 69.033799 51.451679 48.174722
F 95.768902 5.145164 4.516508
F 95.768902 5.145164 26.345615
F 95.768902 5.145164 48.174722
F 95.768902 28.298422 4.516508
F 95.768902 28.298422 26.345615
F 95.768902 28.298422 48.174722
F 95.768902 51.451679 4.516508
F 95.768902 51.451679 26.345615
F 95.768902 51.451679 48.174722
F 69.033799 12.862917 4.516508
F 69.033799 12.862917 26.345616
F 69.033799 12.862917 48.174723
F 69.033799 36.016174 4.516508
F 69.033799 36.016174 26.345616
F 69.033799 36.016174 48.174723
F 69.033799 59.169432 4.516508
F 69.033799 59.169432 26.345616
F 69.033799 59.169432 48.174723
F 95.768902 12.862917 4.516508
F 95.768902 12.862917 26.345616
F 95.768902 12.862917 48.174723
F 95.768902 36.016174 4.516508
F 95.768902 36.016174 26.345616
F 95.768902 36.016174 48.174723
F 95.768902 59.169432 4.516508
F 95.768902 59.169432 26.345616
F 95.768902 59.169432 48.174723
F 69.033799 20.580672 4.516508
F 69.033799 20.580672 26.345615
F 69.033799 20.580672 48.174723
F 69.033799 43.733929 4.516508
F 69.033799 43.733929 26.345615
F 69.033799 43.733929 48.174723
F 69.033799 66.887187 4.516508
F 69.033799 66.887187 26.345615
F 69.033799 66.887187 48.174723
F 95.768902 20.580672 4.516508
F 95.768902 20.580672 26.345615
F 95.768902 20.580672 48.174723
F 95.768902 43.733929 4.516508
F 95.768902 43.733929 26.345615
F 95.768902 43.733929 48.174723
F 95.768902 66.887187 4.516508
F 95.768902 66.887187 26.345615
F 95.768902 66.887187 48.174723
F 77.945503 5.145165 4.516506
F 77.945503 5.145165 26.345614
F 77.945503 5.145165 48.174721
F 77.945503 28.298423 4.516506
F 77.945503 28.298423 26.345614
F 77.945503 28.298423 48.174721
F 77.945503 51.451680 4.516506
F 77.945503 51.451680 26.345614
F 77.945503 51.451680 48.174721
F 104.680606 5.145165 4.516506
F 104.680606 5.145165 26.345614
F 104.680606 5.145165 48.174721
F 104.680606 28.298423 4.516506
F 104.680606 28.298423 26.345614
F 104.680606 28.298423 48.174721
F 104.680606 51.451680 4.516506
F 104.680606 51.451680 26.345614
F 104.680606 51.451680 48.174721
F 77.945503 12.862917 4.516507
F 77.945503 12.862917 26.345615
F 77.945503 12.862917 48.174722
F 77.945503 36.016175 4.516507
F 77.945503 36.016175 26.345615
F 77.945503 36.016175 48.174722
F 77.945503 59.169432 4.516507
F 77.945503 59.169432 26.345615
F 77.945503 59.169432 48.174722
F 104.680606 12.862917 4.516507
F 104.680606 12.862917 26.345615
F 104.680606 12.862917 48.174722
F 104.680606 36.016175 4.516507
F 104.680606 36.016175 26.345615
F 104.680606 36.016175 48.174722
F 104.680606 59.169432 4.516507
F 104.680606 59.169432 26.345615
F 104.680606 59.169432 48.174722
F 77.945503 20.580672 4.516507
F 77.945503 20.580672 26.345614
F 77.945503 20.580672 48.174721
F 77.945503 43.733930 4.516507
F 77.945503 43.733930 26.345614
F 77.945503 43.733930 48.174721
F 77.945503 66.887188 4.516507
F 77.945503 66.887188 26.345614
F 77.945503 66.887188 48.174721
F 104.680606 20.580672 4.516507
F 104.680606 20.580672 26.345614
F 104.680606 20.580672 48.174721
F 104.680606 43.733930 4.516507
F 104.680606 43.733930 26.345614
F 104.680606 43.733930 48.174721
F 104.680606 66.887188 4.516507
F 104.680606 66.887188 26.345614
F 104.680606 66.887188 48.174721
F 60.122086 7.717749 8.154691
F 60.122086 7.717749 29.983799
F 60.122086 7.717749 51.812906
F 60.122086 30.871007 8.154691
F 60.122086 30.871007 29.983799
F 60.122086 30.871007 51.812906
F 60.122086 54.024264 8.154691
F 60.122086 54.024264 29.983799
F 60.122086 54.024264 51.812906
F 86.857189 7.717749 8.154691
F 86.857189 7.717749 29.983799
F 86.857189 7.717749 51.812906
F 86.857189 30.871007 8.154691
F 86.857189 30.871007 29.983799
F 86.857189 30.871007 51.812906
F 86.857189 54.024264 8.154691
F 86.857189 54.024264 29.983799
F 86.857189 54.024264 51.812906
F 60.122086 15.435502 8.154692
F 60.122086 15.435502 29.983800
F 60.122086 15.435502 51.812907
F 60.122086 38.588760 8.154692
F 60.122086 38.588760 29.983800
F 60.122086 38.588760 51.812907
F 60.122086 61.742017 8.154692
F 60.122086 61.742017 29.983800
F 60.122086 61.742017 51.812907
F 86.857189 15.435502 8.154692
F 86.857189 15.435502 29.983800
F 86.857189 15.435502 51.812907
F 86.857189 38.588760 8.154692
F 86.857189 38.588760 29.983800
F 86.857189 38.588760 51.812907
F 86.857189 61.742017 8.154692
F 86.857189 61.742017 29.983800
F 86.857189 61.742017 51.812907
F 60.122086 0.000000 8.154691
F 60.122086 0.000000 29.983799
F 60.122086 0.000000 51.812906
F 60.122086 23.153257 8.154691
F 60.122086 23.153257 29.983799
F 60.122086 23.153257 51.812906
F 60.122086 46.306515 8.154691
F 60.122086 46.306515 29.983799
F 60.122086 46.306515 51.812906
F 86.857189 0.000000 8.154691
F 86.857189 0.000000 29.983799
F 86.857189 0.000000 51.812906
F 86.857189 23.153257 8.154691
F 86.857189 23.153257 29.983799
F 86.857189 23.153257 51.812906
F 86.857189 46.306515 8.154691
F 86.857189 46.306515 29.983799
F 86.857189 46.306515 51.812906
F 69.033788 7.717751 8.154692
F 69.033788 7.717751 29.983800
F 69.033788 7.717751 51.812907
F 69.033788 30.871008 8.154692
F 69.033788 30.871008 29.983800
F 69.033788 30.871008 51.812907
F 69.033788 54.024266 8.154692
F 69.033788 54.024266 29.983800
F 69.033788 54.024266 51.812907
F 95.768891 7.717751 8.154692
F 95.768891 7.717751 29.983800
F 95.768891 7.717751 51.812907
F 95.768891 30.871008 8.154692
F 95.768891 30.871008 29.983800
F 95.768891 30.871008 51.812907
F 95.768891 54.024266 8.154692
F 95.768891 54.024266 29.983800
F 95.768891 54.024266 51.812907
F 69.033788 15.435503 8.154693
F 69.033788 15.435503 29.983801
F 69.033788 15.435503 51.812908
F 69.033788 38.588761 8.154693
F 69.033788 38.588761 29.983801
F 69.033788 38.588761 51.812908
F 69.033788 61.742018 8.154693
F 69.033788 61.742018 29.983801
F 69.033788 61.742018 51.812908
F 95.768891 15.435503 8.154693
F 95.768891 15.435503 29.983801
F 95.768891 15.435503 51.812908
F 95.768891 38.588761 8.154693
F 95.768891 38.588761 29.983801
F 95.768891 38.588761 51.812908
F 95.768891 61.742018 8.154693
F 95.768891 61.742018 29.983801
F 95.768891 61.742018 51.812908
F 69.033788 0.000001 8.154692
F 69.033788 0.000001 29.983800
F 69.033788 0.000001 51.812907
F 69.033788 23.153259 8.154692
F 69.033788 23.153259 29.983800
F 69.033788 23.153259 51.812907
F 69.033788 46.306516 8.154692
F 69.033788 46.306516 29.983800
F 69.033788 46.306516 51.812907
F 95.768891 0.000001 8.154692
F 95.768891 0.000001 29.983800
F 95.768891 0.000001 51.812907
F 95.768891 23.153259 8.154692
F 95.768891 23.153259 29.983800
F 95.768891 23.153259 51.812907
F 95.768891 46.306516 8.154692
F 95.768891 46.306516 29.983800
F 95.768891 46.306516 51.812907
F 77.945493 7.717750 8.154691
F 77.945493 7.717750 29.983799
F 77.945493 7.717750 51.812906
F 77.945493 30.871007 8.154691
F 77.945493 30.871007 29.983799
F 77.945493 30.871007 51.812906
F 77.945493 54.024265 8.154691
F 77.945493 54.024265 29.983799
F 77.945493 54.024265 51.812906
F 104.680597 7.717750 8.154691
F 104.680597 7.717750 29.983799
F 104.680597 7.717750 51.812906
F 104.680597 30.871007 8.154691
F 104.680597 30.871007 29.983799
F 104.680597 30.871007 51.812906
F 104.680597 54.024265 8.154691
F 104.680597 54.024265 29.983799
F 104.680597 54.024265 51.812906
F 77.945493 15.435502 8.154692
F 77.945493 15.435502 29.983800
F 77.945493 15.435502 51.812907
F 77.945493 38.588760 8.154692
F 77.945493 38.588760 29.983800
F 77.945493 38.588760 51.812907
F 77.945493 61.742017 8.154692
F 77.945493 61.742017 29.983800
F 77.945493 61.742017 51.812907
F 104.680597 15.435502 8.154692
F 104.680597 15.435502 29.983800
F 104.680597 15.435502 51.812907
F 104.680597 38.588760 8.154692
F 104.680597 38.588760 29.983800
F 104.680597 38.588760 51.812907
F 104.680597 61.742017 8.154692
F 104.680597 61.742017 29.983800
F 104.680597 61.742017 51.812907
F 77.945493 0.000000 8.154691
F 77.945493 0.000000 29.983799
F 77.945493 0.000000 51.812906
F 77.945493 23.153258 8.154691
F 77.945493 23.153258 29.983799
F 77.945493 23.153258 51.812906
F 77.945493 46.306515 8.154691
F 77.945493 46.306515 29.983799
F 77.945493 46.306515 51.812906
F 104.680597 0.000000 8.154691
F 104.680597 0.000000 29.983799
F 104.680597 0.000000 51.812906
F 104.680597 23.153258 8.154691
F 104.680597 23.153258 29.983799
F 104.680597 23.153258 51.812906
F 104.680597 46.306515 8.154691
F 104.680597 46.306515 29.983799
F 104.680597 46.306515 51.812906
F 53.438326 1.286291 11.792876
F 53.438326 1.286291 33.621983
F 53.438326 1.286291 55.451090
F 53.438326 24.439548 11.792876
F 53.438326 24.439548 33.621983
F 53.438326 24.439548 55.451090
F 53.438326 47.592806 11.792876
F 53.438326 47.592806 33.621983
F 53.438326 47.592806 55.451090
F 80.173430 1.286291 11.792876
F 80.173430 1.286291 33.621983
F 80.173430 1.286291 55.451090
F 80.173430 24.439548 11.792876
F 80.173430 24.439548 33.621983
F 80.173430 24.439548 55.451090
F 80.173430 47.592806 11.792876
F 80.173430 47.592806 33.621983
F 80.173430 47.592806 55.451090
F 53.438326 9.004040 11.792876
F 53.438326 9.004040 33.621983
F 53.438326 9.004040 55.451090
F 53.438326 32.157298 11.792876
F 53.438326 32.157298 33.621983
F 53.438326 32.157298 55.451090
F 53.438326 55.310555 11.792876
F 53.438326 55.310555 33.621983
F 53.438326 55.310555 55.451090
F 80.173430 9.004040 11.792876
F 80.173430 9.004040 33.621983
F 80.173430 9.004040 55.451090
F 80.173430 32.157298 11.792876
F 80.173430 32.157298 33.621983
F 80.173430 32.157298 55.451090
F 80.173430 55.310555 11.792876
F 80.173430 55.310555 33.621983
F 80.173430 55.310555 55.451090
F 53.438326 16.721795 11.792876
F 53.438326 16.721795 33.621984
F 53.438326 16.721795 55.451091
F 53.438326 39.875053 11.792876
F 53.438326 39.875053 33.621984
F 53.438326 39.875053 55.451091
F 53.438326 63.028310 11.792876
F 53.438326 63.028310 33.621984
F 53.438326 63.028310 55.451091
F 80.173430 16.721795 11.792876
F 80.173430 16.721795 33.621984
F 80.173430 16.721795 55.451091
F 80.173430 39.875053 11.792876
F 80.173430 39.875053 33.621984
F 80.173430 39.875053 55.451091
F 80.173430 63.028310 11.792876
F 80.173430 63.028310 33.621984
F 80.173430 63.028310 55.451091
F 62.350024 1.286291 11.792876
F 62.350024 1.286291 33.621983
F 62.350024 1.286291 55.451091
F 62.350024 24.439548 11.792876
F 62.350024 24.439548 33.621983
F 62.350024 24.439548 55.451091
F 62.350024 47.592806 11.792876
F 62.350024 47.592806 33.621983
F 62.350024 47.592806 55.451091
F 89.085127 1.286291 11.792876
F 89.085127 1.286291 33.621983
F 89.085127 1.286291 55.451091
F 89.085127 24.439548 11.792876
F 89.085127 24.439548 33.621983
F 89.085127 24.439548 55.451091
F 89.085127 47.592806 11.792876
F 89.085127 47.592806 33.621983
F 89.085127 47.592806 55.451091
F 62.350024 9.004040 11.792876
F 62.350024 9.004040 33.621983
F 62.350024 9.004040 55.451091
F 62.350024 32.157298 11.792876
F 62.350024 32.157298 33.621983
F 62.350024 32.157298 55.451091
F 62.350024 55.310555 11.792876
F 62.350024 55.310555 33.621983
F 62.350024 55.310555 55.451091
F 89.085127 9.004040 11.792876
F 89.085127 9.004040 33.621983
F 89.085127 9.004040 55.451091
F 89.085127 32.157298 11.792876
F 89.085127 32.157298 33.621983
F 89.085127 32.157298 55.451091
F 89.085127 55.310555 11.792876
F 89.085127 55.310555 33.621983
F 89.085127 55.310555 55.451091
F 62.350024 16.721795 11.792877
F 62.350024 16.721795 33.621984
F 62.350024 16.721795 55.451091
F 62.350024 39.875053 11.792877
F 62.350024 39.875053 33.621984
F 62.350024 39.875053 55.451091
F 62.350024 63.028310 11.792877
F 62.350024 63.028310 33.621984
F 62.350024 63.028310 55.451091
F 89.085127 16.721795 11.792877
F 89.085127 16.721795 33.621984
F 89.085127 16.721795 55.451091
F 89.085127 39.875053 11.792877
F 89.085127 39.875053 33.621984
F 89.085127 39.875053 55.451091
F 89.085127 63.028310 11.792877
F 89.085127 63.028310 33.621984
F 89.085127 63.028310 55.451091
F 71.261727 1.286290 11.792877
F 71.261727 1.286290 33.621984
F 71.261727 1.286290 55.451092
F 71.261727 24.439547 11.792877
F 71.261727 24.439547 33.621984
F 71.261727 24.439547 55.451092
F 71.261727 47.592805 11.792877
F 71.261727 47.592805 33.621984
F 71.261727 47.592805 55.451092
F 97.996830 1.286290 11.792877
F 97.996830 1.286290 33.621984
F 97.996830 1.286290 55.451092
F 97.996830 24.439547 11.792877
F 97.996830 24.439547 33.621984
F 97.996830 24.439547 55.451092
F 97.996830 47.592805 11.792877
F 97.996830 47.592805 33.621984
F 97.996830 47.592805 55.451092
F 71.261727 9.004039 11.792877
F 71.261727 9.004039 33.621984
F 71.261727 9.004039 55.451092
F 71.261727 32.157297 11.792877
F 71.261727 32.157297 33.621984
F 71.261727 32.157297 55.451092
F 71.261727 55.310554 11.792877
F 71.261727 55.310554 33.621984
F 71.261727 55.310554 55.451092
F 97.996830 9.004039 11.792877
F 97.996830 9.004039 33.621984
F 97.996830 9.004039 55.451092
F 97.996830 32.157297 11.792877
F 97.996830 32.157297 33.621984
F 97.996830 32.157297 55.451092
F 97.996830 55.310554 11.792877
F 97.996830 55.310554 33.621984
F 97.996830 55.310554 55.451092
F 71.261727 16.721795 11.792878
F 71.261727 16.721795 33.621985
F 71.261727 16.721795 55.451092
F 71.261727 39.875052 11.792878
F 71.261727 39.875052 33.621985
F 71.261727 39.875052 55.451092
F 71.261727 63.028310 11.792878
F 71.261727 63.028310 33.621985
F 71.261727 63.028310 55.451092
F 97.996830 16.721795 11.792878
F 97.996830 16.721795 33.621985
F 97.996830 16.721795 55.451092
F 97.996830 39.875052 11.792878
F 97.996830 39.875052 33.621985
F 97.996830 39.875052 55.451092
F 97.996830 63.028310 11.792878
F 97.996830 63.028310 33.621985
F 97.996830 63.028310 55.451092
F 53.438313 3.858875 15.431059
F 53.438313 3.858875 37.260167
F 53.438313 3.858875 59.089274
F 53.438313 27.012132 15.431059
F 53.438313 27.012132 37.260167
F 53.438313 27.012132 59.089274
F 53.438313 50.165390 15.431059
F 53.438313 50.165390 37.260167
F 53.438313 50.165390 59.089274
F 80.173416 3.858875 15.431059
F 80.173416 3.858875 37.260167
F 80.173416 3.858875 59.089274
F 80.173416 27.012132 15.431059
F 80.173416 27.012132 37.260167
F 80.173416 27.012132 59.089274
F 80.173416 50.165390 15.431059
F 80.173416 50.165390 37.260167
F 80.173416 50.165390 59.089274
F 53.438313 11.576625 15.431060
F 53.438313 11.576625 37.260167
F 53.438313 11.576625 59.089274
F 53.438313 34.729882 15.431060
F 53.438313 34.729882 37.260167
F 53.438313 34.729882 59.089274
F 53.438313 57.883140 15.431060
F 53.438313 57.883140 37.260167
F 53.438313 57.883140 59.089274
F 80.173416 11.576625 15.431060
F 80.173416 11.576625 37.260167
F 80.173416 11.576625 59.089274
F 80.173416 34.729882 15.431060
F 80.173416 34.729882 37.260167
F 80.173416 34.729882 59.089274
F 80.173416 57.883140 15.431060
F 80.173416 57.883140 37.260167
F 80.173416 57.883140 59.089274
F 53.438313 19.294380 15.431060
F 53.438313 19.294380 37.260168
F 53.438313 19.294380 59.089275
F 53.438313 42.447638 15.431060
F 53.438313 42.447638 37.260168
F 53.438313 42.447638 59.089275
F 53.438313 65.600895 15.431060
F 53.438313 65.600895 37.260168
F 53.438313 65.600895 59.089275
F 80.173416 19.294380 15.431060
F 80.173416 19.294380 37.260168
F 80.173416 19.294380 59.089275
F 80.173416 42.447638 15.431060
F 80.173416 42.447638 37.260168
F 80.173416 42.447638 59.089275
F 80.173416 65.600895 15.431060
F 80.173416 65.600895 37.260168
F 80.173416 65.600895 59.089275
F 62.350008 3.858875 15.431060
F 62.350008 3.858875 37.260167
F 62.350008 3.858875 59.089275
F 62.350008 27.012133 15.431060
F 62.350008 27.012133 37.260167
F 62.350008 27.012133 59.089275
F 62.350008 50.165390 15.431060
F 62.350008 50.165390 37.260167
F 62.350008 50.165390 59.089275
F 89.085111 3.858875 15.431060
F 89.085111 3.858875 37.260167
F 89.085111 3.858875 59.089275
F 89.085111 27.012133 15.431060
F 89.085111 27.012133 37.260167
F 89.085111 27.012133 59.089275
F 89.085111 50.165390 15.431060
F 89.085111 50.165390 37.260167
F 89.085111 50.165390 59.089275
F 62.350008 11.576625 15.431060
F 62.350008 11.576625 37.260167
F 62.350008 11.576625 59.089275
F 62.350008 34.729883 15.431060
F 62.350008 34.729883 37.260167
F 62.350008 34.729883 59.089275
F 62.350008 57.883140 15.431060
F 62.350008 57.883140 37.260167
F 62.350008 57.883140 59.089275
F 89.085111 11.576625 15.431060
F 89.085111 11.576625 37.260167
F 89.085111 11.576625 59.089275
F 89.085111 34.729883 15.431060
F 89.085111 34.729883 37.260167
F 89.085111 34.729883 59.089275
F 89.085111 57.883140 15.431060
F 89.085111 57.883140 37.260167
F 89.085111 57.883140 59.089275
F 62.350008 19.294380 15.431060
F 62.350008 19.294380 37.260168
F 62.350008 19.294380 59.089275
F 62.350008 42.447638 15.431060
F 62.350008 42.447638 37.260168
F 62.350008 42.447638 59.089275
F 62.350008 65.600896 15.431060
F 62.350008 65.600896 37.260168
F 62.350008 65.600896 59.089275
F 89.085111 19.294380 15.431060
F 89.085111 19.294380 37.260168
F 89.085111 19.294380 59.089275
F 89.085111 42.447638 15.431060
F 89.085111 42.447638 37.260168
F 89.085111 42.447638 59.089275
F 89.085111 65.600896 15.431060
F 89.085111 65.600896 37.260168
F 89.085111 65.600896 59.089275
F 71.261713 3.858876 15.431061
F 71.261713 3.858876 37.260168
F 71.261713 3.858876 59.089276
F 71.261713 27.012134 15.431061
F 71.261713 27.012134 37.260168
F 71.261713 27.012134 59.089276
F 71.261713 50.165391 15.431061
F 71.261713 50.165391 37.260168
F 71.261713 50.165391 59.089276
F 97.996817 3.858876 15.431061
F 97.996817 3.858876 37.260168
F 97.996817 3.858876 59.089276
F 97.996817 27.012134 15.431061
F 97.996817 27.012134 37.260168
F 97.996817 27.012134 59.089276
F 97.996817 50.165391 15.431061
F 97.996817 50.165391 37.260168
F 97.996817 50.165391 59.089276
F 71.261713 11.576626 15.431061
F 71.261713 11.576626 37.260169
F 71.261713 11.576626 59.089276
F 71.261713 34.729884 15.431061
F 71.261713 34.729884 37.260169
F 71.261713 34.729884 59.089276
F 71.261713 57.883141 15.431061
F 71.261713 57.883141 37.260169
F 71.261713 57.883141 59.089276
F 97.996817 11.576626 15.431061
F 97.996817 11.576626 37.260169
F 97.996817 11.576626 59.089276
F 97.996817 34.729884 15.431061
F 97.996817 34.729884 37.260169
F 97.996817 34.729884 59.089276
F 97.996817 57.883141 15.431061
F 97.996817 57.883141 37.260169
F 97.996817 57.883141 59.089276
F 71.261713 19.294382 15.431062
F 71.261713 19.294382 37.260169
F 71.261713 19.294382 59.089276
F 71.261713 42.447639 15.431062
F 71.261713 42.447639 37.260169
F 71.261713 42.447639 59.089276
F 71.261713 65.600897 15.431062
F 71.261713 65.600897 37.260169
F 71.261713 65.600897 59.089276
F 97.996817 19.294382 15.431062
F 97.996817 19.294382 37.260169
F 97.996817 19.294382 59.089276
F 97.996817 42.447639 15.431062
F 97.996817 42.447639 37.260169
F 97.996817 42.447639 59.089276
F 97.996817 65.600897 15.431062
F 97.996817 65.600897 37.260169
F 97.996817 65.600897 59.089276
F 53.438324 3.858875 12.702422
F 53.438324 3.858875 34.531530
F 53.438324 3.858875 56.360637
F 53.438324 27.012133 12.702422
F 53.438324 27.012133 34.531530
F 53.438324 27.012133 56.360637
F 53.438324 50.165390 12.702422
F 53.438324 50.165390 34.531530
F 53.438324 50.165390 56.360637
F 80.173428 3.858875 12.702422
F 80.173428 3.858875 34.531530
F 80.173428 3.858875 56.360637
F 80.173428 27.012133 12.702422
F 80.173428 27.012133 34.531530
F 80.173428 27.012133 56.360637
F 80.173428 50.165390 12.702422
F 80.173428 50.165390 34.531530
F 80.173428 50.165390 56.360637
F 53.438324 11.576625 12.702422
F 53.438324 11.576625 34.531529
F 53.438324 11.576625 56.360637
F 53.438324 34.729883 12.702422
F 53.438324 34.729883 34.531529
F 53.438324 34.729883 56.360637
F 53.438324 57.883140 12.702422
F 53.438324 57.883140 34.531529
F 53.438324 57.883140 56.360637
F 80.173428 11.576625 12.702422
F 80.173428 11.576625 34.531529
F 80.173428 11.576625 56.360637
F 80.173428 34.729883 12.702422
F 80.173428 34.729883 34.531529
F 80.173428 34.729883 56.360637
F 80.173428 57.883140 12.702422
F 80.173428 57.883140 34.531529
F 80.173428 57.883140 56.360637
F 53.438324 19.294381 12.702421
F 53.438324 19.294381 34.531529
F 53.438324 19.294381 56.360636
F 53.438324 42.447638 12.702421
F 53.438324 42.447638 34.531529
F 53.438324 42.447638 56.360636
F 53.438324 65.600896 12.702421
F 53.438324 65.600896 34.531529
F 53.438324 65.600896 56.360636
F 80.173428 19.294381 12.702421
F 80.173428 19.294381 34.531529
F 80.173428 19.294381 56.360636
F 80.173428 42.447638 12.702421
F 80.173428 42.447638 34.531529
F 80.173428 42.447638 56.360636
F 80.173428 65.600896 12.702421
F 80.173428 65.600896 34.531529
F 80.173428 65.600896 56.360636
F 62.350021 3.858875 12.702422
F 62.350021 3.858875 34.531529
F 62.350021 3.858875 56.360637
F 62.350021 27.012133 12.702422
F 62.350021 27.012133 34.531529
F 62.350021 27.012133 56.360637
F 62.350021 50.165390 12.702422
F 62.350021 50.165390 34.531529
F 62.350021 50.165390 56.360637
F 89.085124 3.858875 12.702422
F 89.085124 3.858875 34.531529
F 89.085124 3.858875 56.360637
F 89.085124 27.012133 12.702422
F 89.085124 27.012133 34.531529
F 89.085124 27.012133 56.360637
F 89.085124 50.165390 12.702422
F 89.085124 50.165390 34.531529
F 89.085124 50.165390 56.360637
F 62.350021 11.576625 12.702422
F 62.350021 11.576625 34.531529
F 62.350021 11.576625 56.360637
F 62.350021 34.729883 12.702422
F 62.350021 34.729883 34.531529
F 62.350021 34.729883 56.360637
F 62.350021 57.883140 12.702422
F 62.350021 57.883140 34.531529
F 62.350021 57.883140 56.360637
F 89.085124 11.576625 12.702422
F 89.085124 11.576625 34.531529
F 89.085124 11.576625 56.360637
F 89.085124 34.729883 12.702422
F 89.085124 34.729883 34.531529
F 89.085124 34.729883 56.360637
F 89.085124 57.883140 12.702422
F 89.085124 57.883140 34.531529
F 89.085124 57.883140 56.360637
F 62.350021 19.294381 12.702421
F 62.350021 19.294381 34.531529
F 62.350021 19.294381 56.360636
F 62.350021 42.447638 12.702421
F 62.350021 42.447638 34.531529
F 62.350021 42.447638 56.360636
F 62.350021 65.600896 12.702421
F 62.350021 65.600896 34.531529
F 62.350021 65.600896 56.360636
F 89.085124 19.294381 12.702421
F 89.085124 19.294381 34.531529
F 89.085124 19.294381 56.360636
F 89.085124 42.447638 12.702421
F 89.085124 42.447638 34.531529
F 89.085124 42.447638 56.360636
F 89.085124 65.600896 12.702421
F 89.085124 65.600896 34.531529
F 89.085124 65.600896 56.360636
F 71.261725 3.858876 12.702421
F 71.261725 3.858876 34.531528
F 71.261725 3.858876 56.360636
F 71.261725 27.012133 12.702421
F 71.261725 27.012133 34.531528
F 71.261725 27.012133 56.360636
F 71.261725 50.165391 12.702421
F 71.261725 50.165391 34.531528
F 71.261725 50.165391 56.360636
F 97.996829 3.858876 12.702421
F 97.996829 3.858876 34.531528
F 97.996829 3.858876 56.360636
F 97.996829 27.012133 12.702421
F 97.996829 27.012133 34.531528
F 97.996829 27.012133 56.360636
F 97.996829 50.165391 12.702421
F 97.996829 50.165391 34.531528
F 97.996829 50.165391 56.360636
F 71.261725 11.576626 12.702421
F 71.261725 11.576626 34.531528
F 71.261725 11.576626 56.360636
F 71.261725 34.729883 12.702421
F 71.261725 34.729883 34.531528
F 71.261725 34.729883 56.360636
F 71.261725 57.883141 12.702421
F 71.261725 57.883141 34.531528
F 71.261725 57.883141 56.360636
F 97.996829 11.576626 12.702421
F 97.996829 11.576626 34.531528
F 97.996829 11.576626 56.360636
F 97.996829 34.729883 12.702421
F 97.996829 34.729883 34.531528
F 97.996829 34.729883 56.360636
F 97.996829 57.883141 12.702421
F 97.996829 57.883141 34.531528
F 97.996829 57.883141 56.360636
F 71.261725 19.294381 12.702420
F 71.261725 19.294381 34.531528
F 71.261725 19.294381 56.360635
F 71.261725 42.447639 12.702420
F 71.261725 42.447639 34.531528
F 71.261725 42.447639 56.360635
F 71.261725 65.600896 12.702420
F 71.261725 65.600896 34.531528
F 71.261725 65.600896 56.360635
F 97.996829 19.294381 12.702420
F 97.996829 19.294381 34.531528
F 97.996829 19.294381 56.360635
F 97.996829 42.447639 12.702420
F 97.996829 42.447639 34.531528
F 97.996829 42.447639 56.360635
F 97.996829 65.600896 12.702420
F 97.996829 65.600896 34.531528
F 97.996829 65.600896 56.360635
F 53.438314 1.286291 9.064238
F 53.438314 1.286291 30.893345
F 53.438314 1.286291 52.722453
F 53.438314 24.439549 9.064238
F 53.438314 24.439549 30.893345
F 53.438314 24.439549 52.722453
F 53.438314 47.592806 9.064238
F 53.438314 47.592806 30.893345
F 53.438314 47.592806 52.722453
F 80.173418 1.286291 9.064238
F 80.173418 1.286291 30.893345
F 80.173418 1.286291 52.722453
F 80.173418 24.439549 9.064238
F 80.173418 24.439549 30.893345
F 80.173418 24.439549 52.722453
F 80.173418 47.592806 9.064238
F 80.173418 47.592806 30.893345
F 80.173418 47.592806 52.722453
F 53.438314 9.004040 9.064238
F 53.438314 9.004040 30.893346
F 53.438314 9.004040 52.722453
F 53.438314 32.157298 9.064238
F 53.438314 32.157298 30.893346
F 53.438314 32.157298 52.722453
F 53.438314 55.310555 9.064238
F 53.438314 55.310555 30.893346
F 53.438314 55.310555 52.722453
F 80.173418 9.004040 9.064238
F 80.173418 9.004040 30.893346
F 80.173418 9.004040 52.722453
F 80.173418 32.157298 9.064238
F 80.173418 32.157298 30.893346
F 80.173418 32.157298 52.722453
F 80.173418 55.310555 9.064238
F 80.173418 55.310555 30.893346
F 80.173418 55.310555 52.722453
F 53.438314 16.721796 9.064237
F 53.438314 16.721796 30.893345
F 53.438314 16.721796 52.722452
F 53.438314 39.875053 9.064237
F 53.438314 39.875053 30.893345
F 53.438314 39.875053 52.722452
F 53.438314 63.028311 9.064237
F 53.438314 63.028311 30.893345
F 53.438314 63.028311 52.722452
F 80.173418 16.721796 9.064237
F 80.173418 16.721796 30.893345
F 80.173418 16.721796 52.722452
F 80.173418 39.875053 9.064237
F 80.173418 39.875053 30.893345
F 80.173418 39.875053 52.722452
F 80.173418 63.028311 9.064237
F 80.173418 63.028311 30.893345
F 80.173418 63.028311 52.722452
F 62.350010 1.286291 9.064238
F 62.350010 1.286291 30.893345
F 62.350010 1.286291 52.722453
F 62.350010 24.439548 9.064238
F 62.350010 24.439548 30.893345
F 62.350010 24.439548 52.722453
F 62.350010 47.592806 9.064238
F 62.350010 47.592806 30.893345
F 62.350010 47.592806 52.722453
F 89.085114 1.286291 9.064238
F 89.085114 1.286291 30.893345
F 89.085114 1.286291 52.722453
F 89.085114 24.439548 9.064238
F 89.085114 24.439548 30.893345
F 89.085114 24.439548 52.722453
F 89.085114 47.592806 9.064238
F 89.085114 47.592806 30.893345
F 89.085114 47.592806 52.722453
F 62.350010 9.004040 9.064238
F 62.350010 9.004040 30.893345
F 62.350010 9.004040 52.722453
F 62.350010 32.157298 9.064238
F 62.350010 32.157298 30.893345
F 62.350010 32.157298 52.722453
F 62.350010 55.310555 9.064238
F 62.350010 55.310555 30.893345
F 62.350010 55.310555 52.722453
F 89.085114 9.004040 9.064238
F 89.085114 9.004040 30.893345
F 89.085114 9.004040 52.722453
F 89.085114 32.157298 9.064238
F 89.085114 32.157298 30.893345
F 89.085114 32.157298 52.722453
F 89.085114 55.310555 9.064238
F 89.085114 55.310555 30.893345
F 89.085114 55.310555 52.722453
F 62.350010 16.721795 9.064237
F 62.350010 16.721795 30.893345
F 62.350010 16.721795 52.722452
F 62.350010 39.875053 9.064237
F 62.350010 39.875053 30.893345
F 62.350010 39.875053 52.722452
F 62.350010 63.028310 9.064237
F 62.350010 63.028310 30.893345
F 62.350010 63.028310 52.722452
F 89.085114 16.721795 9.064237
F 89.085114 16.721795 30.893345
F 89.085114 16.721795 52.722452
F 89.085114 39.875053 9.064237
F 89.085114 39.875053 30.893345
F 89.085114 39.875053 52.722452
F 89.085114 63.028310 9.064237
F 89.085114 63.028310 30.893345
F 89.085114 63.028310 52.722452
F 71.261715 1.286290 9.064237
F 71.261715 1.286290 30.893344
F 71.261715 1.286290 52.722452
F 71.261715 24.439547 9.064237
F 71.261715 24.439547 30.893344
F 71.261715 24.439547 52.722452
F 71.261715 47.592805 9.064237
F 71.261715 47.592805 30.893344
F 71.261715 47.592805 52.722452
F 97.996818 1.286290 9.064237
F 97.996818 1.286290 30.893344
F 97.996818 1.286290 52.722452
F 97.996818 24.439547 9.064237
F 97.996818 24.439547 30.893344
F 97.996818 24.439547 52.722452
F 97.996818 47.592805 9.064237
F 97.996818 47.592805 30.893344
F 97.996818 47.592805 52.722452
F 71.261715 9.004039 9.064237
F 71.261715 9.004039 30.893344
F 71.261715 9.004039 52.722452
F 71.261715 32.157296 9.064237
F 71.261715 32.157296 30.893344
F 71.261715 32.157296 52.722452
F 71.261715 55.310554 9.064237
F 71.261715 55.310554 30.893344
F 71.261715 55.310554 52.722452
F 97.996818 9.004039 9.064237
F 97.996818 9.004039 30.893344
F 97.996818 9.004039 52.722452
F 97.996818 32.157296 9.064237
F 97.996818 32.157296 30.893344
F 97.996818 32.157296 52.722452
F 97.996818 55.310554 9.064237
F 97.996818 55.310554 30.893344
F 97.996818 55.310554 52.722452
F 71.261715 16.721794 9.064236
F 71.261715 16.721794 30.893343
F 71.261715 16.721794 52.722451
F 71.261715 39.875052 9.064236
F 71.261715 39.875052 30.893343
F 71.261715 39.875052 52.722451
F 71.261715 63.028309 9.064236
F 71.261715 63.028309 30.893343
F 71.261715 63.028309 52.722451
F 97.996818 16.721794 9.064236
F 97.996818 16.721794 30.893343
F 97.996818 16.721794 52.722451
F 97.996818 39.875052 9.064236
F 97.996818 39.875052 30.893343
F 97.996818 39.875052 52.722451
F 97.996818 63.028309 9.064236
F 97.996818 63.028309 30.893343
F 97.996818 63.028309 52.722451
F 55.666251 7.717750 12.702422
F 55.666251 7.717750 34.531530
F 55.666251 7.717750 56.360637
F 55.666251 30.871007 12.702422
F 55.666251 30.871007 34.531530
F 55.666251 30.871007 56.360637
F 55.666251 54.024265 12.702422
F 55.666251 54.024265 34.531530
F 55.666251 54.024265 56.360637
F 82.401354 7.717750 12.702422
F 82.401354 7.717750 34.531530
F 82.401354 7.717750 56.360637
F 82.401354 30.871007 12.702422
F 82.401354 30.871007 34.531530
F 82.401354 30.871007 56.360637
F 82.401354 54.024265 12.702422
F 82.401354 54.024265 34.531530
F 82.401354 54.024265 56.360637
F 55.666251 15.435503 12.702421
F 55.666251 15.435503 34.531529
F 55.666251 15.435503 56.360636
F 55.666251 38.588760 12.702421
F 55.666251 38.588760 34.531529
F 55.666251 38.588760 56.360636
F 55.666251 61.742018 12.702421
F 55.666251 61.742018 34.531529
F 55.666251 61.742018 56.360636
F 82.401354 15.435503 12.702421
F 82.401354 15.435503 34.531529
F 82.401354 15.435503 56.360636
F 82.401354 38.588760 12.702421
F 82.401354 38.588760 34.531529
F 82.401354 38.588760 56.360636
F 82.401354 61.742018 12.702421
F 82.401354 61.742018 34.531529
F 82.401354 61.742018 56.360636
F 55.666251 0.000000 12.702422
F 55.666251 0.000000 34.531529
F 55.666251 0.000000 56.360637
F 55.666251 23.153258 12.702422
F 55.666251 23.153258 34.531529
F 55.666251 23.153258 56.360637
F 55.666251 46.306515 12.702422
F 55.666251 46.306515 34.531529
F 55.666251 46.306515 56.360637
F 82.401354 0.000000 12.702422
F 82.401354 0.000000 34.531529
F 82.401354 0.000000 56.360637
F 82.401354 23.153258 12.702422
F 82.401354 23.153258 34.531529
F 82.401354 23.153258 56.360637
F 82.401354 46.306515 12.702422
F 82.401354 46.306515 34.531529
F 82.401354 46.306515 56.360637
F 64.577949 7.717750 12.702422
F 64.577949 7.717750 34.531529
F 64.577949 7.717750 56.360637
F 64.577949 30.871007 12.702422
F 64.577949 30.871007 34.531529
F 64.577949 30.871007 56.360637
F 64.577949 54.024265 12.702422
F 64.577949 54.024265 34.531529
F 64.577949 54.024265 56.360637
F 91.313052 7.717750 12.702422
F 91.313052 7.717750 34.531529
F 91.313052 7.717750 56.360637
F 91.313052 30.871007 12.702422
F 91.313052 30.871007 34.531529
F 91.313052 30.871007 56.360637
F 91.313052 54.024265 12.702422
F 91.313052 54.024265 34.531529
F 91.313052 54.024265 56.360637
F 64.577949 15.435502 12.702421
F 64.577949 15.435502 34.531528
F 64.577949 15.435502 56.360636
F 64.577949 38.588760 12.702421
F 64.577949 38.588760 34.531528
F 64.577949 38.588760 56.360636
F 64.577949 61.742017 12.702421
F 64.577949 61.742017 34.531528
F 64.577949 61.742017 56.360636
F 91.313052 15.435502 12.702421
F 91.313052 15.435502 34.531528
F 91.313052 15.435502 56.360636
F 91.313052 38.588760 12.702421
F 91.313052 38.588760 34.531528
F 91.313052 38.588760 56.360636
F 91.313052 61.742017 12.702421
F 91.313052 61.742017 34.531528
F 91.313052 61.742017 56.360636
F 64.577949 0.000000 12.702422
F 64.577949 0.000000 34.531529
F 64.577949 0.000000 56.360637
F 64.577949 23.153258 12.702422
F 64.577949 23.153258 34.531529
F 64.577949 23.153258 56.360637
F 64.577949 46.306515 12.702422
F 64.577949 46.306515 34.531529
F 64.577949 46.306515 56.360637
F 91.313052 0.000000 12.702422
F 91.313052 0.000000 34.531529
F 91.313052 0.000000 56.360637
F 91.313052 23.153258 12.702422
F 91.313052 23.153258 34.531529
F 91.313052 23.153258 56.360637
F 91.313052 46.306515 12.702422
F 91.313052 46.306515 34.531529
F 91.313052 46.306515 56.360637
F 73.489653 7.717750 12.702421
F 73.489653 7.717750 34.531529
F 73.489653 7.717750 56.360636
F 73.489653 30.871008 12.702421
F 73.489653 30.871008 34.531529
F 73.489653 30.871008 56.360636
F 73.489653 54.024265 12.702421
F 73.489653 54.024265 34.531529
F 73.489653 54.024265 56.360636
F 100.224757 7.717750 12.702421
F 100.224757 7.717750 34.531529
F 100.224757 7.717750 56.360636
F 100.224757 30.871008 12.702421
F 100.224757 30.871008 34.531529
F 100.224757 30.871008 56.360636
F 100.224757 54.024265 12.702421
F 100.224757 54.024265 34.531529
F 100.224757 54.024265 56.360636
F 73.489653 15.435503 12.702420
F 73.489653 15.435503 34.531528
F 73.489653 15.435503 56.360635
F 73.489653 38.588760 12.702420
F 73.489653 38.588760 34.531528
F 73.489653 38.588760 56.360635
F 73.489653 61.742018 12.702420
F 73.489653 61.742018 34.531528
F 73.489653 61.742018 56.360635
F 100.224757 15.435503 12.702420
F 100.224757 15.435503 34.531528
F 100.224757 15.435503 56.360635
F 100.224757 38.588760 12.702420
F 100.224757 38.588760 34.531528
F 100.224757 38.588760 56.360635
F 100.224757 61.742018 12.702420
F 100.224757 61.742018 34.531528
F 100.224757 61.742018 56.360635
F 73.489653 0.000001 12.702421
F 73.489653 0.000001 34.531529
F 73.489653 0.000001 56.360636
F 73.489653 23.153258 12.702421
F 73.489653 23.153258 34.531529
F 73.489653 23.153258 56.360636
F 73.489653 46.306516 12.702421
F 73.489653 46.306516 34.531529
F 73.489653 46.306516 56.360636
F 100.224757 0.000001 12.702421
F 100.224757 0.000001 34.531529
F 100.224757 0.000001 56.360636
F 100.224757 23.153258 12.702421
F 100.224757 23.153258 34.531529
F 100.224757 23.153258 56.360636
F 100.224757 46.306516 12.702421
F 100.224757 46.306516 34.531529
F 100.224757 46.306516 56.360636
F 55.666236 5.145166 9.064238
F 55.666236 5.145166 30.893346
F 55.666236 5.145166 52.722453
F 55.666236 28.298423 9.064238
F 55.666236 28.298423 30.893346
F 55.666236 28.298423 52.722453
F 55.666236 51.451681 9.064238
F 55.666236 51.451681 30.893346
F 55.666236 51.451681 52.722453
F 82.401340 5.145166 9.064238
F 82.401340 5.145166 30.893346
F 82.401340 5.145166 52.722453
F 82.401340 28.298423 9.064238
F 82.401340 28.298423 30.893346
F 82.401340 28.298423 52.722453
F 82.401340 51.451681 9.064238
F 82.401340 51.451681 30.893346
F 82.401340 51.451681 52.722453
F 55.666236 12.862918 9.064237
F 55.666236 12.862918 30.893345
F 55.666236 12.862918 52.722452
F 55.666236 36.016175 9.064237
F 55.666236 36.016175 30.893345
F 55.666236 36.016175 52.722452
F 55.666236 59.169433 9.064237
F 55.666236 59.169433 30.893345
F 55.666236 59.169433 52.722452
F 82.401340 12.862918 9.064237
F 82.401340 12.862918 30.893345
F 82.401340 12.862918 52.722452
F 82.401340 36.016175 9.064237
F 82.401340 36.016175 30.893345
F 82.401340 36.016175 52.722452
F 82.401340 59.169433 9.064237
F 82.401340 59.169433 30.893345
F 82.401340 59.169433 52.722452
F 55.666236 20.580673 9.064238
F 55.666236 20.580673 30.893345
F 55.666236 20.580673 52.722453
F 55.666236 43.733931 9.064238
F 55.666236 43.733931 30.893345
F 55.666236 43.733931 52.722453
F 55.666236 66.887188 9.064238
F 55.666236 66.887188 30.893345
F 55.666236 66.887188 52.722453
F 82.401340 20.580673 9.064238
F 82.401340 20.580673 30.893345
F 82.401340 20.580673 52.722453
F 82.401340 43.733931 9.064238
F 82.401340 43.733931 30.893345
F 82.401340 43.733931 52.722453
F 82.401340 66.887188 9.064238
F 82.401340 66.887188 30.893345
F 82.401340 66.887188 52.722453
F 64.577933 5.145165 9.064238
F 64.577933 5.145165 30.893345
F 64.577933 5.145165 52.722453
F 64.577933 28.298422 9.064238
F 64.577933 28.298422 30.893345
F 64.577933 28.298422 52.722453
F 64.577933 51.451680 9.064238
F 64.577933 51.451680 30.893345
F 64.577933 51.451680 52.722453
F 91.313036 5.145165 9.064238
F 91.313036 5.145165 30.893345
F 91.313036 5.145165 52.722453
F 91.313036 28.298422 9.064238
F 91.313036 28.298422 30.893345
F 91.313036 28.298422 52.722453
F 91.313036 51.451680 9.064238
F 91.313036 51.451680 30.893345
F 91.313036 51.451680 52.722453
F 64.577933 12.862917 9.064237
F 64.577933 12.862917 30.893344
F 64.577933 12.862917 52.722452
F 64.577933 36.016174 9.064237
F 64.577933 36.016174 30.893344
F 64.577933 36.016174 52.722452
F 64.577933 59.169432 9.064237
F 64.577933 59.169432 30.893344
F 64.577933 59.169432 52.722452
F 91.313036 12.862917 9.064237
F 91.313036 12.862917 30.893344
F 91.313036 12.862917 52.722452
F 91.313036 36.016174 9.064237
F 91.313036 36.016174 30.893344
F 91.313036 36.016174 52.722452
F 91.313036 59.169432 9.064237
F 91.313036 59.169432 30.893344
F 91.313036 59.169432 52.722452
F 64.577933 20.580672 9.064238
F 64.577933 20.580672 30.893345
F 64.577933 20.580672 52.722452
F 64.577933 43.733930 9.064238
F 64.577933 43.733930 30.893345
F 64.577933 43.733930 52.722452
F 64.577933 66.887187 9.064238
F 64.577933 66.887187 30.893345
F 64.577933 66.887187 52.722452
F 91.313036 20.580672 9.064238
F 91.313036 20.580672 30.893345
F 91.313036 20.580672 52.722452
F 91.313036 43.733930 9.064238
F 91.313036 43.733930 30.893345
F 91.313036 43.733930 52.722452
F 91.313036 66.887187 9.064238
F 91.313036 66.887187 30.893345
F 91.313036 66.887187 52.722452
F 73.489640 5.145164 9.064237
F 73.489640 5.145164 30.893345
F 73.489640 5.145164 52.722452
F 73.489640 28.298422 9.064237
F 73.489640 28.298422 30.893345
F 73.489640 28.298422 52.722452
F 73.489640 51.451679 9.064237
F 73.489640 51.451679 30.893345
F 73.489640 51.451679 52.722452
F 100.224744 5.145164 9.064237
F 100.224744 5.145164 30.893345
F 100.224744 5.145164 52.722452
F 100.224744 28.298422 9.064237
F 100.224744 28.298422 30.893345
F 100.224744 28.298422 52.722452
F 100.224744 51.451679 9.064237
F 100.224744 51.451679 30.893345
F 100.224744 51.451679 52.722452
F 73.489640 12.862916 9.064236
F 73.489640 12.862916 30.893344
F 73.489640 12.862916 52.722451
F 73.489640 36.016174 9.064236
F 73.489640 36.016174 30.893344
F 73.489640 36.016174 52.722451
F 73.489640 59.169431 9.064236
F 73.489640 59.169431 30.893344
F 73.489640 59.169431 52.722451
F 100.224744 12.862916 9.064236
F 100.224744 12.862916 30.893344
F 100.224744 12.862916 52.722451
F 100.224744 36.016174 9.064236
F 100.224744 36.016174 30.893344
F 100.224744 36.016174 52.722451
F 100.224744 59.169431 9.064236
F 100.224744 59.169431 30.893344
F 100.224744 59.169431 52.722451
F 73.489640 20.580672 9.064237
F 73.489640 20.580672 30.893344
F 73.489640 20.580672 52.722452
F 73.489640 43.733929 9.064237
F 73.489640 43.733929 30.893344
F 73.489640 43.733929 52.722452
F 73.489640 66.887187 9.064237
F 73.489640 66.887187 30.893344
F 73.489640 66.887187 52.722452
F 100.224744 20.580672 9.064237
F 100.224744 20.580672 30.893344
F 100.224744 20.580672 52.722452
F 100.224744 43.733929 9.064237
F 100.224744 43.733929 30.893344
F 100.224744 43.733929 52.722452
F 100.224744 66.887187 9.064237
F 100.224744 66.887187 30.893344
F 100.224744 66.887187 52.722452
F 55.666248 5.145165 11.792875
F 55.666248 5.145165 33.621983
F 55.666248 5.145165 55.451090
F 55.666248 28.298423 11.792875
F 55.666248 28.298423 33.621983
F 55.666248 28.298423 55.451090
F 55.666248 51.451680 11.792875
F 55.666248 51.451680 33.621983
F 55.666248 51.451680 55.451090
F 82.401352 5.145165 11.792875
F 82.401352 5.145165 33.621983
F 82.401352 5.145165 55.451090
F 82.401352 28.298423 11.792875
F 82.401352 28.298423 33.621983
F 82.401352 28.298423 55.451090
F 82.401352 51.451680 11.792875
F 82.401352 51.451680 33.621983
F 82.401352 51.451680 55.451090
F 55.666248 12.862917 11.792876
F 55.666248 12.862917 33.621984
F 55.666248 12.862917 55.451091
F 55.666248 36.016175 11.792876
F 55.666248 36.016175 33.621984
F 55.666248 36.016175 55.451091
F 55.666248 59.169432 11.792876
F 55.666248 59.169432 33.621984
F 55.666248 59.169432 55.451091
F 82.401352 12.862917 11.792876
F 82.401352 12.862917 33.621984
F 82.401352 12.862917 55.451091
F 82.401352 36.016175 11.792876
F 82.401352 36.016175 33.621984
F 82.401352 36.016175 55.451091
F 82.401352 59.169432 11.792876
F 82.401352 59.169432 33.621984
F 82.401352 59.169432 55.451091
F 55.666248 20.580673 11.792876
F 55.666248 20.580673 33.621983
F 55.666248 20.580673 55.451090
F 55.666248 43.733930 11.792876
F 55.666248 43.733930 33.621983
F 55.666248 43.733930 55.451090
F 55.666248 66.887188 11.792876
F 55.666248 66.887188 33.621983
F 55.666248 66.887188 55.451090
F 82.401352 20.580673 11.792876
F 82.401352 20.580673 33.621983
F 82.401352 20.580673 55.451090
F 82.401352 43.733930 11.792876
F 82.401352 43.733930 33.621983
F 82.401352 43.733930 55.451090
F 82.401352 66.887188 11.792876
F 82.401352 66.887188 33.621983
F 82.401352 66.887188 55.451090
F 64.577946 5.145165 11.792876
F 64.577946 5.145165 33.621983
F 64.577946 5.145165 55.451091
F 64.577946 28.298422 11.792876
F 64.577946 28.298422 33.621983
F 64.577946 28.298422 55.451091
F 64.577946 51.451680 11.792876
F 64.577946 51.451680 33.621983
F 64.577946 51.451680 55.451091
F 91.313049 5.145165 11.792876
F 91.313049 5.145165 33.621983
F 91.313049 5.145165 55.451091
F 91.313049 28.298422 11.792876
F 91.313049 28.298422 33.621983
F 91.313049 28.298422 55.451091
F 91.313049 51.451680 11.792876
F 91.313049 51.451680 33.621983
F 91.313049 51.451680 55.451091
F 64.577946 12.862917 11.792877
F 64.577946 12.862917 33.621984
F 64.577946 12.862917 55.451092
F 64.577946 36.016175 11.792877
F 64.577946 36.016175 33.621984
F 64.577946 36.016175 55.451092
F 64.577946 59.169432 11.792877
F 64.577946 59.169432 33.621984
F 64.577946 59.169432 55.451092
F 91.313049 12.862917 11.792877
F 91.313049 12.862917 33.621984
F 91.313049 12.862917 55.451092
F 91.313049 36.016175 11.792877
F 91.313049 36.016175 33.621984
F 91.313049 36.016175 55.451092
F 91.313049 59.169432 11.792877
F 91.313049 59.169432 33.621984
F 91.313049 59.169432 55.451092
F 64.577946 20.580672 11.792876
F 64.577946 20.580672 33.621984
F 64.577946 20.580672 55.451091
F 64.577946 43.733930 11.792876
F 64.577946 43.733930 33.621984
F 64.577946 43.733930 55.451091
F 64.577946 66.887187 11.792876
F 64.577946 66.887187 33.621984
F 64.577946 66.887187 55.451091
F 91.313049 20.580672 11.792876
F 91.313049 20.580672 33.621984
F 91.313049 20.580672 55.451091
F 91.313049 43.733930 11.792876
F 91.313049 43.733930 33.621984
F 91.313049 43.733930 55.451091
F 91.313049 66.887187 11.792876
F 91.313049 66.887187 33.621984
F 91.313049 66.887187 55.451091
F 73.489652 5.145164 11.792876
F 73.489652 5.145164 33.621984
F 73.489652 5.145164 55.451091
F 73.489652 28.298422 11.792876
F 73.489652 28.298422 33.621984
F 73.489652 28.298422 55.451091
F 73.489652 51.451679 11.792876
F 73.489652 51.451679 33.621984
F 73.489652 51.451679 55.451091
F 100.224755 5.145164 11.792876
F 100.224755 5.145164 33.621984
F 100.224755 5.145164 55.451091
F 100.224755 28.298422 11.792876
F 100.224755 28.298422 33.621984
F 100.224755 28.298422 55.451091
F 100.224755 51.451679 11.792876
F 100.224755 51.451679 33.621984
F 100.224755 51.451679 55.451091
F 73.489652 12.862917 11.792877
F 73.489652 12.862917 33.621985
F 73.489652 12.862917 55.451092
F 73.489652 36.016174 11.792877
F 73.489652 36.016174 33.621985
F 73.489652 36.016174 55.451092
F 73.489652 59.169432 11.792877
F 73.489652 59.169432 33.621985
F 73.489652 59.169432 55.451092
F 100.224755 12.862917 11.792877
F 100.224755 12.862917 33.621985
F 100.224755 12.862917 55.451092
F 100.224755 36.016174 11.792877
F 100.224755 36.016174 33.621985
F 100.224755 36.016174 55.451092
F 100.224755 59.169432 11.792877
F 100.224755 59.169432 33.621985
F 100.224755 59.169432 55.451092
F 73.489652 20.580672 11.792877
F 73.489652 20.580672 33.621984
F 73.489652 20.580672 55.451091
F 73.489652 43.733929 11.792877
F 73.489652 43.733929 33.621984
F 73.489652 43.733929 55.451091
F 73.489652 66.887187 11.792877
F 73.489652 66.887187 33.621984
F 73.489652 66.887187 55.451091
F 100.224755 20.580672 11.792877
F 100.224755 20.580672 33.621984
F 100.224755 20.580672 55.451091
F 100.224755 43.733929 11.792877
F 100.224755 43.733929 33.621984
F 100.224755 43.733929 55.451091
F 100.224755 66.887187 11.792877
F 100.224755 66.887187 33.621984
F 100.224755 66.887187 55.451091
F 55.666238 7.717749 15.431059
F 55.666238 7.717749 37.260167
F 55.666238 7.717749 59.089274
F 55.666238 30.871007 15.431059
F 55.666238 30.871007 37.260167
F 55.666238 30.871007 59.089274
F 55.666238 54.024264 15.431059
F 55.666238 54.024264 37.260167
F 55.666238 54.024264 59.089274
F 82.401342 7.717749 15.431059
F 82.401342 7.717749 37.260167
F 82.401342 7.717749 59.089274
F 82.401342 30.871007 15.431059
F 82.401342 30.871007 37.260167
F 82.401342 30.871007 59.089274
F 82.401342 54.024264 15.431059
F 82.401342 54.024264 37.260167
F 82.401342 54.024264 59.089274
F 55.666238 15.435502 15.431060
F 55.666238 15.435502 37.260168
F 55.666238 15.435502 59.089275
F 55.666238 38.588760 15.431060
F 55.666238 38.588760 37.260168
F 55.666238 38.588760 59.089275
F 55.666238 61.742017 15.431060
F 55.666238 61.742017 37.260168
F 55.666238 61.742017 59.089275
F 82.401342 15.435502 15.431060
F 82.401342 15.435502 37.260168
F 82.401342 15.435502 59.089275
F 82.401342 38.588760 15.431060
F 82.401342 38.588760 37.260168
F 82.401342 38.588760 59.089275
F 82.401342 61.742017 15.431060
F 82.401342 61.742017 37.260168
F 82.401342 61.742017 59.089275
F 55.666238 0.000000 15.431060
F 55.666238 0.000000 37.260167
F 55.666238 0.000000 59.089274
F 55.666238 23.153257 15.431060
F 55.666238 23.153257 37.260167
F 55.666238 23.153257 59.089274
F 55.666238 46.306515 15.431060
F 55.666238 46.306515 37.260167
F 55.666238 46.306515 59.089274
F 82.401342 0.000000 15.431060
F 82.401342 0.000000 37.260167
F 82.401342 0.000000 59.089274
F 82.401342 23.153257 15.431060
F 82.401342 23.153257 37.260167
F 82.401342 23.153257 59.089274
F 82.401342 46.306515 15.431060
F 82.401342 46.306515 37.260167
F 82.401342 46.306515 59.089274
F 64.577935 7.717750 15.431060
F 64.577935 7.717750 37.260167
F 64.577935 7.717750 59.089275
F 64.577935 30.871007 15.431060
F 64.577935 30.871007 37.260167
F 64.577935 30.871007 59.089275
F 64.577935 54.024265 15.431060
F 64.577935 54.024265 37.260167
F 64.577935 54.024265 59.089275
F 91.313039 7.717750 15.431060
F 91.313039 7.717750 37.260167
F 91.313039 7.717750 59.089275
F 91.313039 30.871007 15.431060
F 91.313039 30.871007 37.260167
F 91.313039 30.871007 59.089275
F 91.313039 54.024265 15.431060
F 91.313039 54.024265 37.260167
F 91.313039 54.024265 59.089275
F 64.577935 15.435503 15.431061
F 64.577935 15.435503 37.260168
F 64.577935 15.435503 59.089276
F 64.577935 38.588760 15.431061
F 64.577935 38.588760 37.260168
F 64.577935 38.588760 59.089276
F 64.577935 61.742018 15.431061
F 64.577935 61.742018 37.260168
F 64.577935 61.742018 59.089276
F 91.313039 15.435503 15.431061
F 91.313039 15.435503 37.260168
F 91.313039 15.435503 59.089276
F 91.313039 38.588760 15.431061
F 91.313039 38.588760 37.260168
F 91.313039 38.588760 59.089276
F 91.313039 61.742018 15.431061
F 91.313039 61.742018 37.260168
F 91.313039 61.742018 59.089276
F 64.577935 0.000000 15.431060
F 64.577935 0.000000 37.260167
F 64.577935 0.000000 59.089275
F 64.577935 23.153258 15.431060
F 64.577935 23.153258 37.260167
F 64.577935 23.153258 59.089275
F 64.577935 46.306515 15.431060
F 64.577935 46.306515 37.260167
F 64.577935 46.306515 59.089275
F 91.313039 0.000000 15.431060
F 91.313039 0.000000 37.260167
F 91.313039 0.000000 59.089275
F 91.313039 23.153258 15.431060
F 91.313039 23.153258 37.260167
F 91.313039 23.153258 59.089275
F 91.313039 46.306515 15.431060
F 91.313039 46.306515 37.260167
F 91.313039 46.306515 59.089275
F 73.489642 7.717751 15.431061
F 73.489642 7.717751 37.260168
F 73.489642 7.717751 59.089275
F 73.489642 30.871008 15.431061
F 73.489642 30.871008 37.260168
F 73.489642 30.871008 59.089275
F 73.489642 54.024266 15.431061
F 73.489642 54.024266 37.260168
F 73.489642 54.024266 59.089275
F 100.224745 7.717751 15.431061
F 100.224745 7.717751 37.260168
F 100.224745 7.717751 59.089275
F 100.224745 30.871008 15.431061
F 100.224745 30.871008 37.260168
F 100.224745 30.871008 59.089275
F 100.224745 54.024266 15.431061
F 100.224745 54.024266 37.260168
F 100.224745 54.024266 59.089275
F 73.489642 15.435503 15.431062
F 73.489642 15.435503 37.260169
F 73.489642 15.435503 59.089276
F 73.489642 38.588761 15.431062
F 73.489642 38.588761 37.260169
F 73.489642 38.588761 59.089276
F 73.489642 61.742018 15.431062
F 73.489642 61.742018 37.260169
F 73.489642 61.742018 59.089276
F 100.224745 15.435503 15.431062
F 100.224745 15.435503 37.260169
F 100.224745 15.435503 59.089276
F 100.224745 38.588761 15.431062
F 100.224745 38.588761 37.260169
F 100.224745 38.588761 59.089276
F 100.224745 61.742018 15.431062
F 100.224745 61.742018 37.260169
F 100.224745 61.742018 59.089276
F 73.489642 0.000001 15.431061
F 73.489642 0.000001 37.260168
F 73.489642 0.000001 59.089276
F 73.489642 23.153259 15.431061
F 73.489642 23.153259 37.260168
F 73.489642 23.153259 59.089276
F 73.489642 46.306516 15.431061
F 73.489642 46.306516 37.260168
F 73.489642 46.306516 59.089276
F 100.224745 0.000001 15.431061
F 100.224745 0.000001 37.260168
F 100.224745 0.000001 59.089276
F 100.224745 23.153259 15.431061
F 100.224745 23.153259 37.260168
F 100.224745 23.153259 59.089276
F 100.224745 46.306516 15.431061
F 100.224745 46.306516 37.260168
F 100.224745 46.306516 59.089276
F 57.894175 1.286291 11.792876
F 57.894175 1.286291 33.621983
F 57.894175 1.286291 55.451091
F 57.894175 24.439548 11.792876
F 57.894175 24.439548 33.621983
F 57.894175 24.439548 55.451091
F 57.894175 47.592806 11.792876
F 57.894175 47.592806 33.621983
F 57.894175 47.592806 55.451091
F 84.629278 1.286291 11.792876
F 84.629278 1.286291 33.621983
F 84.629278 1.286291 55.451091
F 84.629278 24.439548 11.792876
F 84.629278 24.439548 33.621983
F 84.629278 24.439548 55.451091
F 84.629278 47.592806 11.792876
F 84.629278 47.592806 33.621983
F 84.629278 47.592806 55.451091
F 57.894175 9.004040 11.792876
F 57.894175 9.004040 33.621983
F 57.894175 9.004040 55.451091
F 57.894175 32.157298 11.792876
F 57.894175 32.157298 33.621983
F 57.894175 32.157298 55.451091
F 57.894175 55.310555 11.792876
F 57.894175 55.310555 33.621983
F 57.894175 55.310555 55.451091
F 84.629278 9.004040 11.792876
F 84.629278 9.004040 33.621983
F 84.629278 9.004040 55.451091
F 84.629278 32.157298 11.792876
F 84.629278 32.157298 33.621983
F 84.629278 32.157298 55.451091
F 84.629278 55.310555 11.792876
F 84.629278 55.310555 33.621983
F 84.629278 55.310555 55.451091
F 57.894175 16.721795 11.792877
F 57.894175 16.721795 33.621984
F 57.894175 16.721795 55.451091
F 57.894175 39.875053 11.792877
F 57.894175 39.875053 33.621984
F 57.894175 39.875053 55.451091
F 57.894175 63.028310 11.792877
F 57.894175 63.028310 33.621984
F 57.894175 63.028310 55.451091
F 84.629278 16.721795 11.792877
F 84.629278 16.721795 33.621984
F 84.629278 16.721795 55.451091
F 84.629278 39.875053 11.792877
F 84.629278 39.875053 33.621984
F 84.629278 39.875053 55.451091
F 84.629278 63.028310 11.792877
F 84.629278 63.028310 33.621984
F 84.629278 63.028310 55.451091
F 66.805874 1.286290 11.792876
F 66.805874 1.286290 33.621984
F 66.805874 1.286290 55.451091
F 66.805874 24.439548 11.792876
F 66.805874 24.439548 33.621984
F 66.805874 24.439548 55.451091
F 66.805874 47.592806 11.792876
F 66.805874 47.592806 33.621984
F 66.805874 47.592806 55.451091
F 93.540977 1.286290 11.792876
F 93.540977 1.286290 33.621984
F 93.540977 1.286290 55.451091
F 93.540977 24.439548 11.792876
F 93.540977 24.439548 33.621984
F 93.540977 24.439548 55.451091
F 93.540977 47.592806 11.792876
F 93.540977 47.592806 33.621984
F 93.540977 47.592806 55.451091
F 66.805874 9.004040 11.792876
F 66.805874 9.004040 33.621984
F 66.805874 9.004040 55.451091
F 66.805874 32.157297 11.792876
F 66.805874 32.157297 33.621984
F 66.805874 32.157297 55.451091
F 66.805874 55.310555 11.792876
F 66.805874 55.310555 33.621984
F 66.805874 55.310555 55.451091
F 93.540977 9.004040 11.792876
F 93.540977 9.004040 33.621984
F 93.540977 9.004040 55.451091
F 93.540977 32.157297 11.792876
F 93.540977 32.157297 33.621984
F 93.540977 32.157297 55.451091
F 93.540977 55.310555 11.792876
F 93.540977 55.310555 33.621984
F 93.540977 55.310555 55.451091
F 66.805874 16.721795 11.792877
F 66.805874 16.721795 33.621984
F 66.805874 16.721795 55.451092
F 66.805874 39.875053 11.792877
F 66.805874 39.875053 33.621984
F 66.805874 39.875053 55.451092
F 66.805874 63.028310 11.792877
F 66.805874 63.028310 33.621984
F 66.805874 63.028310 55.451092
F 93.540977 16.721795 11.792877
F 93.540977 16.721795 33.621984
F 93.540977 16.721795 55.451092
F 93.540977 39.875053 11.792877
F 93.540977 39.875053 33.621984
F 93.540977 39.875053 55.451092
F 93.540977 63.028310 11.792877
F 93.540977 63.028310 33.621984
F 93.540977 63.028310 55.451092
F 75.717579 1.286290 11.792876
F 75.717579 1.286290 33.621984
F 75.717579 1.286290 55.451091
F 75.717579 24.439548 11.792876
F 75.717579 24.439548 33.621984
F 75.717579 24.439548 55.451091
F 75.717579 47.592805 11.792876
F 75.717579 47.592805 33.621984
F 75.717579 47.592805 55.451091
F 102.452683 1.286290 11.792876
F 102.452683 1.286290 33.621984
F 102.452683 1.286290 55.451091
F 102.452683 24.439548 11.792876
F 102.452683 24.439548 33.621984
F 102.452683 24.439548 55.451091
F 102.452683 47.592805 11.792876
F 102.452683 47.592805 33.621984
F 102.452683 47.592805 55.451091
F 75.717579 9.004040 11.792876
F 75.717579 9.004040 33.621984
F 75.717579 9.004040 55.451091
F 75.717579 32.157297 11.792876
F 75.717579 32.157297 33.621984
F 75.717579 32.157297 55.451091
F 75.717579 55.310555 11.792876
F 75.717579 55.310555 33.621984
F 75.717579 55.310555 55.451091
F 102.452683 9.004040 11.792876
F 102.452683 9.004040 33.621984
F 102.452683 9.004040 55.451091
F 102.452683 32.157297 11.792876
F 102.452683 32.157297 33.621984
F 102.452683 32.157297 55.451091
F 102.452683 55.310555 11.792876
F 102.452683 55.310555 33.621984
F 102.452683 55.310555 55.451091
F 75.717579 16.721795 11.792877
F 75.717579 16.721795 33.621984
F 75.717579 16.721795 55.451092
F 75.717579 39.875052 11.792877
F 75.717579 39.875052 33.621984
F 75.717579 39.875052 55.451092
F 75.717579 63.028310 11.792877
F 75.717579 63.028310 33.621984
F 75.717579 63.028310 55.451092
F 102.452683 16.721795 11.792877
F 102.452683 16.721795 33.621984
F 102.452683 16.721795 55.451092
F 102.452683 39.875052 11.792877
F 102.452683 39.875052 33.621984
F 102.452683 39.875052 55.451092
F 102.452683 63.028310 11.792877
F 102.452683 63.028310 33.621984
F 102.452683 63.028310 55.451092
F 57.894160 3.858875 15.431060
F 57.894160 3.858875 37.260167
F 57.894160 3.858875 59.089274
F 57.894160 27.012132 15.431060
F 57.894160 27.012132 37.260167
F 57.894160 27.012132 59.089274
F 57.894160 50.165390 15.431060
F 57.894160 50.165390 37.260167
F 57.894160 50.165390 59.089274
F 84.629263 3.858875 15.431060
F 84.629263 3.858875 37.260167
F 84.629263 3.858875 59.089274
F 84.629263 27.012132 15.431060
F 84.629263 27.012132 37.260167
F 84.629263 27.012132 59.089274
F 84.629263 50.165390 15.431060
F 84.629263 50.165390 37.260167
F 84.629263 50.165390 59.089274
F 57.894160 11.576625 15.431060
F 57.894160 11.576625 37.260167
F 57.894160 11.576625 59.089274
F 57.894160 34.729882 15.431060
F 57.894160 34.729882 37.260167
F 57.894160 34.729882 59.089274
F 57.894160 57.883140 15.431060
F 57.894160 57.883140 37.260167
F 57.894160 57.883140 59.089274
F 84.629263 11.576625 15.431060
F 84.629263 11.576625 37.260167
F 84.629263 11.576625 59.089274
F 84.629263 34.729882 15.431060
F 84.629263 34.729882 37.260167
F 84.629263 34.729882 59.089274
F 84.629263 57.883140 15.431060
F 84.629263 57.883140 37.260167
F 84.629263 57.883140 59.089274
F 57.894160 19.294380 15.431060
F 57.894160 19.294380 37.260168
F 57.894160 19.294380 59.089275
F 57.894160 42.447638 15.431060
F 57.894160 42.447638 37.260168
F 57.894160 42.447638 59.089275
F 57.894160 65.600895 15.431060
F 57.894160 65.600895 37.260168
F 57.894160 65.600895 59.089275
F 84.629263 19.294380 15.431060
F 84.629263 19.294380 37.260168
F 84.629263 19.294380 59.089275
F 84.629263 42.447638 15.431060
F 84.629263 42.447638 37.260168
F 84.629263 42.447638 59.089275
F 84.629263 65.600895 15.431060
F 84.629263 65.600895 37.260168
F 84.629263 65.600895 59.089275
F 66.805859 3.858876 15.431061
F 66.805859 3.858876 37.260168
F 66.805859 3.858876 59.089275
F 66.805859 27.012134 15.431061
F 66.805859 27.012134 37.260168
F 66.805859 27.012134 59.089275
F 66.805859 50.165391 15.431061
F 66.805859 50.165391 37.260168
F 66.805859 50.165391 59.089275
F 93.540963 3.858876 15.431061
F 93.540963 3.858876 37.260168
F 93.540963 3.858876 59.089275
F 93.540963 27.012134 15.431061
F 93.540963 27.012134 37.260168
F 93.540963 27.012134 59.089275
F 93.540963 50.165391 15.431061
F 93.540963 50.165391 37.260168
F 93.540963 50.165391 59.089275
F 66.805859 11.576626 15.431061
F 66.805859 11.576626 37.260168
F 66.805859 11.576626 59.089275
F 66.805859 34.729884 15.431061
F 66.805859 34.729884 37.260168
F 66.805859 34.729884 59.089275
F 66.805859 57.883141 15.431061
F 66.805859 57.883141 37.260168
F 66.805859 57.883141 59.089275
F 93.540963 11.576626 15.431061
F 93.540963 11.576626 37.260168
F 93.540963 11.576626 59.089275
F 93.540963 34.729884 15.431061
F 93.540963 34.729884 37.260168
F 93.540963 34.729884 59.089275
F 93.540963 57.883141 15.431061
F 93.540963 57.883141 37.260168
F 93.540963 57.883141 59.089275
F 66.805859 19.294382 15.431061
F 66.805859 19.294382 37.260169
F 66.805859 19.294382 59.089276
F 66.805859 42.447639 15.431061
F 66.805859 42.447639 37.260169
F 66.805859 42.447639 59.089276
F 66.805859 65.600897 15.431061
F 66.805859 65.600897 37.260169
F 66.805859 65.600897 59.089276
F 93.540963 19.294382 15.431061
F 93.540963 19.294382 37.260169
F 93.540963 19.294382 59.089276
F 93.540963 42.447639 15.431061
F 93.540963 42.447639 37.260169
F 93.540963 42.447639 59.089276
F 93.540963 65.600897 15.431061
F 93.540963 65.600897 37.260169
F 93.540963 65.600897 59.089276
F 75.717566 3.858875 15.431060
F 75.717566 3.858875 37.260167
F 75.717566 3.858875 59.089275
F 75.717566 27.012133 15.431060
F 75.717566 27.012133 37.260167
F 75.717566 27.012133 59.089275
F 75.717566 50.165390 15.431060
F 75.717566 50.165390 37.260167
F 75.717566 50.165390 59.089275
F 102.452670 3.858875 15.431060
F 102.452670 3.858875 37.260167
F 102.452670 3.858875 59.089275
F 102.452670 27.012133 15.431060
F 102.452670 27.012133 37.260167
F 102.452670 27.012133 59.089275
F 102.452670 50.165390 15.431060
F 102.452670 50.165390 37.260167
F 102.452670 50.165390 59.089275
F 75.717566 11.576625 15.431060
F 75.717566 11.576625 37.260168
F 75.717566 11.576625 59.089275
F 75.717566 34.729883 15.431060
F 75.717566 34.729883 37.260168
F 75.717566 34.729883 59.089275
F 75.717566 57.883140 15.431060
F 75.717566 57.883140 37.260168
F 75.717566 57.883140 59.089275
F 102.452670 11.576625 15.431060
F 102.452670 11.576625 37.260168
F 102.452670 11.576625 59.089275
F 102.452670 34.729883 15.431060
F 102.452670 34.729883 37.260168
F 102.452670 34.729883 59.089275
F 102.452670 57.883140 15.431060
F 102.452670 57.883140 37.260168
F 102.452670 57.883140 59.089275
F 75.717566 19.294381 15.431061
F 75.717566 19.294381 37.260168
F 75.717566 19.294381 59.089276
F 75.717566 42.447638 15.431061
F 75.717566 42.447638 37.260168
F 75.717566 42.447638 59.089276
F 75.717566 65.600896 15.431061
F 75.717566 65.600896 37.260168
F 75.717566 65.600896 59.089276
F 102.452670 19.294381 15.431061
F 102.452670 19.294381 37.260168
F 102.452670 19.294381 59.089276
F 102.452670 42.447638 15.431061
F 102.452670 42.447638 37.260168
F 102.452670 42.447638 59.089276
F 102.452670 65.600896 15.431061
F 102.452670 65.600896 37.260168
F 102.452670 65.600896 59.089276
F 57.894172 3.858875 12.702422
F 57.894172 3.858875 34.531529
F 57.894172 3.858875 56.360637
F 57.894172 27.012133 12.702422
F 57.894172 27.012133 34.531529
F 57.894172 27.012133 56.360637
F 57.894172 50.165390 12.702422
F 57.894172 50.165390 34.531529
F 57.894172 50.165390 56.360637
F 84.629275 3.858875 12.702422
F 84.629275 3.858875 34.531529
F 84.629275 3.858875 56.360637
F 84.629275 27.012133 12.702422
F 84.629275 27.012133 34.531529
F 84.629275 27.012133 56.360637
F 84.629275 50.165390 12.702422
F 84.629275 50.165390 34.531529
F 84.629275 50.165390 56.360637
F 57.894172 11.576625 12.702422
F 57.894172 11.576625 34.531529
F 57.894172 11.576625 56.360637
F 57.894172 34.729883 12.702422
F 57.894172 34.729883 34.531529
F 57.894172 34.729883 56.360637
F 57.894172 57.883140 12.702422
F 57.894172 57.883140 34.531529
F 57.894172 57.883140 56.360637
F 84.629275 11.576625 12.702422
F 84.629275 11.576625 34.531529
F 84.629275 11.576625 56.360637
F 84.629275 34.729883 12.702422
F 84.629275 34.729883 34.531529
F 84.629275 34.729883 56.360637
F 84.629275 57.883140 12.702422
F 84.629275 57.883140 34.531529
F 84.629275 57.883140 56.360637
F 57.894172 19.294381 12.702421
F 57.894172 19.294381 34.531529
F 57.894172 19.294381 56.360636
F 57.894172 42.447638 12.702421
F 57.894172 42.447638 34.531529
F 57.894172 42.447638 56.360636
F 57.894172 65.600896 12.702421
F 57.894172 65.600896 34.531529
F 57.894172 65.600896 56.360636
F 84.629275 19.294381 12.702421
F 84.629275 19.294381 34.531529
F 84.629275 19.294381 56.360636
F 84.629275 42.447638 12.702421
F 84.629275 42.447638 34.531529
F 84.629275 42.447638 56.360636
F 84.629275 65.600896 12.702421
F 84.629275 65.600896 34.531529
F 84.629275 65.600896 56.360636
F 66.805872 3.858876 12.702421
F 66.805872 3.858876 34.531529
F 66.805872 3.858876 56.360636
F 66.805872 27.012133 12.702421
F 66.805872 27.012133 34.531529
F 66.805872 27.012133 56.360636
F 66.805872 50.165391 12.702421
F 66.805872 50.165391 34.531529
F 66.805872 50.165391 56.360636
F 93.540975 3.858876 12.702421
F 93.540975 3.858876 34.531529
F 93.540975 3.858876 56.360636
F 93.540975 27.012133 12.702421
F 93.540975 27.012133 34.531529
F 93.540975 27.012133 56.360636
F 93.540975 50.165391 12.702421
F 93.540975 50.165391 34.531529
F 93.540975 50.165391 56.360636
F 66.805872 11.576626 12.702421
F 66.805872 11.576626 34.531529
F 66.805872 11.576626 56.360636
F 66.805872 34.729883 12.702421
F 66.805872 34.729883 34.531529
F 66.805872 34.729883 56.360636
F 66.805872 57.883141 12.702421
F 66.805872 57.883141 34.531529
F 66.805872 57.883141 56.360636
F 93.540975 11.576626 12.702421
F 93.540975 11.576626 34.531529
F 93.540975 11.576626 56.360636
F 93.540975 34.729883 12.702421
F 93.540975 34.729883 34.531529
F 93.540975 34.729883 56.360636
F 93.540975 57.883141 12.702421
F 93.540975 57.883141 34.531529
F 93.540975 57.883141 56.360636
F 66.805872 19.294381 12.702421
F 66.805872 19.294381 34.531528
F 66.805872 19.294381 56.360636
F 66.805872 42.447639 12.702421
F 66.805872 42.447639 34.531528
F 66.805872 42.447639 56.360636
F 66.805872 65.600896 12.702421
F 66.805872 65.600896 34.531528
F 66.805872 65.600896 56.360636
F 93.540975 19.294381 12.702421
F 93.540975 19.294381 34.531528
F 93.540975 19.294381 56.360636
F 93.540975 42.447639 12.702421
F 93.540975 42.447639 34.531528
F 93.540975 42.447639 56.360636
F 93.540975 65.600896 12.702421
F 93.540975 65.600896 34.531528
F 93.540975 65.600896 56.360636
F 75.717578 3.858875 12.702422
F 75.717578 3.858875 34.531529
F 75.717578 3.858875 56.360637
F 75.717578 27.012133 12.702422
F 75.717578 27.012133 34.531529
F 75.717578 27.012133 56.360637
F 75.717578 50.165390 12.702422
F 75.717578 50.165390 34.531529
F 75.717578 50.165390 56.360637
F 102.452681 3.858875 12.702422
F 102.452681 3.858875 34.531529
F 102.452681 3.858875 56.360637
F 102.452681 27.012133 12.702422
F 102.452681 27.012133 34.531529
F 102.452681 27.012133 56.360637
F 102.452681 50.165390 12.702422
F 102.452681 50.165390 34.531529
F 102.452681 50.165390 56.360637
F 75.717578 11.576625 12.702422
F 75.717578 11.576625 34.531529
F 75.717578 11.576625 56.360636
F 75.717578 34.729883 12.702422
F 75.717578 34.729883 34.531529
F 75.717578 34.729883 56.360636
F 75.717578 57.883140 12.702422
F 75.717578 57.883140 34.531529
F 75.717578 57.883140 56.360636
F 102.452681 11.576625 12.702422
F 102.452681 11.576625 34.531529
F 102.452681 11.576625 56.360636
F 102.452681 34.729883 12.702422
F 102.452681 34.729883 34.531529
F 102.452681 34.729883 56.360636
F 102.452681 57.883140 12.702422
F 102.452681 57.883140 34.531529
F 102.452681 57.883140 56.360636
F 75.717578 19.294381 12.702421
F 75.717578 19.294381 34.531529
F 75.717578 19.294381 56.360636
F 75.717578 42.447638 12.702421
F 75.717578 42.447638 34.531529
F 75.717578 42.447638 56.360636
F 75.717578 65.600896 12.702421
F 75.717578 65.600896 34.531529
F 75.717578 65.600896 56.360636
F 102.452681 19.294381 12.702421
F 102.452681 19.294381 34.531529
F 102.452681 19.294381 56.360636
F 102.452681 42.447638 12.702421
F 102.452681 42.447638 34.531529
F 102.452681 42.447638 56.360636
F 102.452681 65.600896 12.702421
F 102.452681 65.600896 34.531529
F 102.452681 65.600896 56.360636
F 57.894162 1.286291 9.064238
F 57.894162 1.286291 30.893345
F 57.894162 1.286291 52.722453
F 57.894162 24.439549 9.064238
F 57.894162 24.439549 30.893345
F 57.894162 24.439549 52.722453
F 57.894162 47.592806 9.064238
F 57.894162 47.592806 30.893345
F 57.894162 47.592806 52.722453
F 84.629265 1.286291 9.064238
F 84.629265 1.286291 30.893345
F 84.629265 1.286291 52.722453
F 84.629265 24.439549 9.064238
F 84.629265 24.439549 30.893345
F 84.629265 24.439549 52.722453
F 84.629265 47.592806 9.064238
F 84.629265 47.592806 30.893345
F 84.629265 47.592806 52.722453
F 57.894162 9.004041 9.064238
F 57.894162 9.004041 30.893345
F 57.894162 9.004041 52.722453
F 57.894162 32.157298 9.064238
F 57.894162 32.157298 30.893345
F 57.894162 32.157298 52.722453
F 57.894162 55.310556 9.064238
F 57.894162 55.310556 30.893345
F 57.894162 55.310556 52.722453
F 84.629265 9.004041 9.064238
F 84.629265 9.004041 30.893345
F 84.629265 9.004041 52.722453
F 84.629265 32.157298 9.064238
F 84.629265 32.157298 30.893345
F 84.629265 32.157298 52.722453
F 84.629265 55.310556 9.064238
F 84.629265 55.310556 30.893345
F 84.629265 55.310556 52.722453
F 57.894162 16.721796 9.064237
F 57.894162 16.721796 30.893345
F 57.894162 16.721796 52.722452
F 57.894162 39.875053 9.064237
F 57.894162 39.875053 30.893345
F 57.894162 39.875053 52.722452
F 57.894162 63.028311 9.064237
F 57.894162 63.028311 30.893345
F 57.894162 63.028311 52.722452
F 84.629265 16.721796 9.064237
F 84.629265 16.721796 30.893345
F 84.629265 16.721796 52.722452
F 84.629265 39.875053 9.064237
F 84.629265 39.875053 30.893345
F 84.629265 39.875053 52.722452
F 84.629265 63.028311 9.064237
F 84.629265 63.028311 30.893345
F 84.629265 63.028311 52.722452
F 66.805861 1.286290 9.064237
F 66.805861 1.286290 30.893345
F 66.805861 1.286290 52.722452
F 66.805861 24.439547 9.064237
F 66.805861 24.439547 30.893345
F 66.805861 24.439547 52.722452
F 66.805861 47.592805 9.064237
F 66.805861 47.592805 30.893345
F 66.805861 47.592805 52.722452
F 93.540964 1.286290 9.064237
F 93.540964 1.286290 30.893345
F 93.540964 1.286290 52.722452
F 93.540964 24.439547 9.064237
F 93.540964 24.439547 30.893345
F 93.540964 24.439547 52.722452
F 93.540964 47.592805 9.064237
F 93.540964 47.592805 30.893345
F 93.540964 47.592805 52.722452
F 66.805861 9.004039 9.064237
F 66.805861 9.004039 30.893345
F 66.805861 9.004039 52.722452
F 66.805861 32.157297 9.064237
F 66.805861 32.157297 30.893345
F 66.805861 32.157297 52.722452
F 66.805861 55.310554 9.064237
F 66.805861 55.310554 30.893345
F 66.805861 55.310554 52.722452
F 93.540964 9.004039 9.064237
F 93.540964 9.004039 30.893345
F 93.540964 9.004039 52.722452
F 93.540964 32.157297 9.064237
F 93.540964 32.157297 30.893345
F 93.540964 32.157297 52.722452
F 93.540964 55.310554 9.064237
F 93.540964 55.310554 30.893345
F 93.540964 55.310554 52.722452
F 66.805861 16.721795 9.064237
F 66.805861 16.721795 30.893344
F 66.805861 16.721795 52.722451
F 66.805861 39.875052 9.064237
F 66.805861 39.875052 30.893344
F 66.805861 39.875052 52.722451
F 66.805861 63.028310 9.064237
F 66.805861 63.028310 30.893344
F 66.805861 63.028310 52.722451
F 93.540964 16.721795 9.064237
F 93.540964 16.721795 30.893344
F 93.540964 16.721795 52.722451
F 93.540964 39.875052 9.064237
F 93.540964 39.875052 30.893344
F 93.540964 39.875052 52.722451
F 93.540964 63.028310 9.064237
F 93.540964 63.028310 30.893344
F 93.540964 63.028310 52.722451
F 75.717568 1.286290 9.064238
F 75.717568 1.286290 30.893345
F 75.717568 1.286290 52.722452
F 75.717568 24.439548 9.064238
F 75.717568 24.439548 30.893345
F 75.717568 24.439548 52.722452
F 75.717568 47.592805 9.064238
F 75.717568 47.592805 30.893345
F 75.717568 47.592805 52.722452
F 102.452671 1.286290 9.064238
F 102.452671 1.286290 30.893345
F 102.452671 1.286290 52.722452
F 102.452671 24.439548 9.064238
F 102.452671 24.439548 30.893345
F 102.452671 24.439548 52.722452
F 102.452671 47.592805 9.064238
F 102.452671 47.592805 30.893345
F 102.452671 47.592805 52.722452
F 75.717568 9.004039 9.064238
F 75.717568 9.004039 30.893345
F 75.717568 9.004039 52.722452
F 75.717568 32.157297 9.064238
F 75.717568 32.157297 30.893345
F 75.717568 32.157297 52.722452
F 75.717568 55.310555 9.064238
F 75.717568 55.310555 30.893345
F 75.717568 55.310555 52.722452
F 102.452671 9.004039 9.064238
F 102.452671 9.004039 30.893345
F 102.452671 9.004039 52.722452
F 102.452671 32.157297 9.064238
F 102.452671 32.157297 30.893345
F 102.452671 32.157297 52.722452
F 102.452671 55.310555 9.064238
F 102.452671 55.310555 30.893345
F 102.452671 55.310555 52.722452
F 75.717568 16.721795 9.064237
F 75.717568 16.721795 30.893344
F 75.717568 16.721795 52.722452
F 75.717568 39.875052 9.064237
F 75.717568 39.875052 30.893344
F 75.717568 39.875052 52.722452
F 75.717568 63.028310 9.064237
F 75.717568 63.028310 30.893344
F 75.717568 63.028310 52.722452
F 102.452671 16.721795 9.064237
F 102.452671 16.721795 30.893344
F 102.452671 16.721795 52.722452
F 102.452671 39.875052 9.064237
F 102.452671 39.875052 30.893344
F 102.452671 39.875052 52.722452
F 102.452671 63.028310 9.064237
F 102.452671 63.028310 30.893344
F 102.452671 63.028310 52.722452
F 60.122099 7.717750 12.702422
F 60.122099 7.717750 34.531530
F 60.122099 7.717750 56.360637
F 60.122099 30.871007 12.702422
F 60.122099 30.871007 34.531530
F 60.122099 30.871007 56.360637
F 60.122099 54.024265 12.702422
F 60.122099 54.024265 34.531530
F 60.122099 54.024265 56.360637
F 86.857202 7.717750 12.702422
F 86.857202 7.717750 34.531530
F 86.857202 7.717750 56.360637
F 86.857202 30.871007 12.702422
F 86.857202 30.871007 34.531530
F 86.857202 30.871007 56.360637
F 86.857202 54.024265 12.702422
F 86.857202 54.024265 34.531530
F 86.857202 54.024265 56.360637
F 60.122099 15.435502 12.702421
F 60.122099 15.435502 34.531529
F 60.122099 15.435502 56.360636
F 60.122099 38.588760 12.702421
F 60.122099 38.588760 34.531529
F 60.122099 38.588760 56.360636
F 60.122099 61.742018 12.702421
F 60.122099 61.742018 34.531529
F 60.122099 61.742018 56.360636
F 86.857202 15.435502 12.702421
F 86.857202 15.435502 34.531529
F 86.857202 15.435502 56.360636
F 86.857202 38.588760 12.702421
F 86.857202 38.588760 34.531529
F 86.857202 38.588760 56.360636
F 86.857202 61.742018 12.702421
F 86.857202 61.742018 34.531529
F 86.857202 61.742018 56.360636
F 60.122099 0.000000 12.702422
F 60.122099 0.000000 34.531529
F 60.122099 0.000000 56.360637
F 60.122099 23.153258 12.702422
F 60.122099 23.153258 34.531529
F 60.122099 23.153258 56.360637
F 60.122099 46.306515 12.702422
F 60.122099 46.306515 34.531529
F 60.122099 46.306515 56.360637
F 86.857202 0.000000 12.702422
F 86.857202 0.000000 34.531529
F 86.857202 0.000000 56.360637
F 86.857202 23.153258 12.702422
F 86.857202 23.153258 34.531529
F 86.857202 23.153258 56.360637
F 86.857202 46.306515 12.702422
F 86.857202 46.306515 34.531529
F 86.857202 46.306515 56.360637
F 69.033800 7.717750 12.702421
F 69.033800 7.717750 34.531529
F 69.033800 7.717750 56.360636
F 69.033800 30.871008 12.702421
F 69.033800 30.871008 34.531529
F 69.033800 30.871008 56.360636
F 69.033800 54.024265 12.702421
F 69.033800 54.024265 34.531529
F 69.033800 54.024265 56.360636
F 95.768904 7.717750 12.702421
F 95.768904 7.717750 34.531529
F 95.768904 7.717750 56.360636
F 95.768904 30.871008 12.702421
F 95.768904 30.871008 34.531529
F 95.768904 30.871008 56.360636
F 95.768904 54.024265 12.702421
F 95.768904 54.024265 34.531529
F 95.768904 54.024265 56.360636
F 69.033800 15.435503 12.702420
F 69.033800 15.435503 34.531528
F 69.033800 15.435503 56.360635
F 69.033800 38.588760 12.702420
F 69.033800 38.588760 34.531528
F 69.033800 38.588760 56.360635
F 69.033800 61.742018 12.702420
F 69.033800 61.742018 34.531528
F 69.033800 61.742018 56.360635
F 95.768904 15.435503 12.702420
F 95.768904 15.435503 34.531528
F 95.768904 15.435503 56.360635
F 95.768904 38.588760 12.702420
F 95.768904 38.588760 34.531528
F 95.768904 38.588760 56.360635
F 95.768904 61.742018 12.702420
F 95.768904 61.742018 34.531528
F 95.768904 61.742018 56.360635
F 69.033800 0.000001 12.702421
F 69.033800 0.000001 34.531529
F 69.033800 0.000001 56.360636
F 69.033800 23.153258 12.702421
F 69.033800 23.153258 34.531529
F 69.033800 23.153258 56.360636
F 69.033800 46.306516 12.702421
F 69.033800 46.306516 34.531529
F 69.033800 46.306516 56.360636
F 95.768904 0.000001 12.702421
F 95.768904 0.000001 34.531529
F 95.768904 0.000001 56.360636
F 95.768904 23.153258 12.702421
F 95.768904 23.153258 34.531529
F 95.768904 23.153258 56.360636
F 95.768904 46.306516 12.702421
F 95.768904 46.306516 34.531529
F 95.768904 46.306516 56.360636
F 77.945505 7.717750 12.702422
F 77.945505 7.717750 34.531530
F 77.945505 7.717750 56.360637
F 77.945505 30.871007 12.702422
F 77.945505 30.871007 34.531530
F 77.945505 30.871007 56.360637
F 77.945505 54.024265 12.702422
F 77.945505 54.024265 34.531530
F 77.945505 54.024265 56.360637
F 104.680608 7.717750 12.702422
F 104.680608 7.717750 34.531530
F 104.680608 7.717750 56.360637
F 104.680608 30.871007 12.702422
F 104.680608 30.871007 34.531530
F 104.680608 30.871007 56.360637
F 104.680608 54.024265 12.702422
F 104.680608 54.024265 34.531530
F 104.680608 54.024265 56.360637
F 77.945505 15.435502 12.702421
F 77.945505 15.435502 34.531528
F 77.945505 15.435502 56.360636
F 77.945505 38.588760 12.702421
F 77.945505 38.588760 34.531528
F 77.945505 38.588760 56.360636
F 77.945505 61.742018 12.702421
F 77.945505 61.742018 34.531528
F 77.945505 61.742018 56.360636
F 104.680608 15.435502 12.702421
F 104.680608 15.435502 34.531528
F 104.680608 15.435502 56.360636
F 104.680608 38.588760 12.702421
F 104.680608 38.588760 34.531528
F 104.680608 38.588760 56.360636
F 104.680608 61.742018 12.702421
F 104.680608 61.742018 34.531528
F 104.680608 61.742018 56.360636
F 77.945505 0.000000 12.702422
F 77.945505 0.000000 34.531529
F 77.945505 0.000000 56.360637
F 77.945505 23.153258 12.702422
F 77.945505 23.153258 34.531529
F 77.945505 23.153258 56.360637
F 77.945505 46.306515 12.702422
F 77.945505 46.306515 34.531529
F 77.945505 46.306515 56.360637
F 104.680608 0.000000 12.702422
F 104.680608 0.000000 34.531529
F 104.680608 0.000000 56.360637
F 104.680608 23.153258 12.702422
F 104.680608 23.153258 34.531529
F 104.680608 23.153258 56.360637
F 104.680608 46.306515 12.702422
F 104.680608 46.306515 34.531529
F 104.680608 46.306515 56.360637
F 60.122084 5.145165 9.064238
F 60.122084 5.145165 30.893346
F 60.122084 5.145165 52.722453
F 60.122084 28.298423 9.064238
F 60.122084 28.298423 30.893346
F 60.122084 28.298423 52.722453
F 60.122084 51.451680 9.064238
F 60.122084 51.451680 30.893346
F 60.122084 51.451680 52.722453
F 86.857187 5.145165 9.064238
F 86.857187 5.145165 30.893346
F 86.857187 5.145165 52.722453
F 86.857187 28.298423 9.064238
F 86.857187 28.298423 30.893346
F 86.857187 28.298423 52.722453
F 86.857187 51.451680 9.064238
F 86.857187 51.451680 30.893346
F 86.857187 51.451680 52.722453
F 60.122084 12.862918 9.064237
F 60.122084 12.862918 30.893345
F 60.122084 12.862918 52.722452
F 60.122084 36.016175 9.064237
F 60.122084 36.016175 30.893345
F 60.122084 36.016175 52.722452
F 60.122084 59.169433 9.064237
F 60.122084 59.169433 30.893345
F 60.122084 59.169433 52.722452
F 86.857187 12.862918 9.064237
F 86.857187 12.862918 30.893345
F 86.857187 12.862918 52.722452
F 86.857187 36.016175 9.064237
F 86.857187 36.016175 30.893345
F 86.857187 36.016175 52.722452
F 86.857187 59.169433 9.064237
F 86.857187 59.169433 30.893345
F 86.857187 59.169433 52.722452
F 60.122084 20.580673 9.064238
F 60.122084 20.580673 30.893345
F 60.122084 20.580673 52.722453
F 60.122084 43.733930 9.064238
F 60.122084 43.733930 30.893345
F 60.122084 43.733930 52.722453
F 60.122084 66.887188 9.064238
F 60.122084 66.887188 30.893345
F 60.122084 66.887188 52.722453
F 86.857187 20.580673 9.064238
F 86.857187 20.580673 30.893345
F 86.857187 20.580673 52.722453
F 86.857187 43.733930 9.064238
F 86.857187 43.733930 30.893345
F 86.857187 43.733930 52.722453
F 86.857187 66.887188 9.064238
F 86.857187 66.887188 30.893345
F 86.857187 66.887188 52.722453
F 69.033786 5.145164 9.064237
F 69.033786 5.145164 30.893344
F 69.033786 5.145164 52.722452
F 69.033786 28.298421 9.064237
F 69.033786 28.298421 30.893344
F 69.033786 28.298421 52.722452
F 69.033786 51.451679 9.064237
F 69.033786 51.451679 30.893344
F 69.033786 51.451679 52.722452
F 95.768890 5.145164 9.064237
F 95.768890 5.145164 30.893344
F 95.768890 5.145164 52.722452
F 95.768890 28.298421 9.064237
F 95.768890 28.298421 30.893344
F 95.768890 28.298421 52.722452
F 95.768890 51.451679 9.064237
F 95.768890 51.451679 30.893344
F 95.768890 51.451679 52.722452
F 69.033786 12.862916 9.064236
F 69.033786 12.862916 30.893343
F 69.033786 12.862916 52.722451
F 69.033786 36.016174 9.064236
F 69.033786 36.016174 30.893343
F 69.033786 36.016174 52.722451
F 69.033786 59.169431 9.064236
F 69.033786 59.169431 30.893343
F 69.033786 59.169431 52.722451
F 95.768890 12.862916 9.064236
F 95.768890 12.862916 30.893343
F 95.768890 12.862916 52.722451
F 95.768890 36.016174 9.064236
F 95.768890 36.016174 30.893343
F 95.768890 36.016174 52.722451
F 95.768890 59.169431 9.064236
F 95.768890 59.169431 30.893343
F 95.768890 59.169431 52.722451
F 69.033786 20.580671 9.064237
F 69.033786 20.580671 30.893344
F 69.033786 20.580671 52.722452
F 69.033786 43.733929 9.064237
F 69.033786 43.733929 30.893344
F 69.033786 43.733929 52.722452
F 69.033786 66.887186 9.064237
F 69.033786 66.887186 30.893344
F 69.033786 66.887186 52.722452
F 95.768890 20.580671 9.064237
F 95.768890 20.580671 30.893344
F 95.768890 20.580671 52.722452
F 95.768890 43.733929 9.064237
F 95.768890 43.733929 30.893344
F 95.768890 43.733929 52.722452
F 95.768890 66.887186 9.064237
F 95.768890 66.887186 30.893344
F 95.768890 66.887186 52.722452
F 77.945492 5.145165 9.064238
F 77.945492 5.145165 30.893346
F 77.945492 5.145165 52.722453
F 77.945492 28.298423 9.064238
F 77.945492 28.298423 30.893346
F 77.945492 28.298423 52.722453
F 77.945492 51.451680 9.064238
F 77.945492 51.451680 30.893346
F 77.945492 51.451680 52.722453
F 104.680595 5.145165 9.064238
F 104.680595 5.145165 30.893346
F 104.680595 5.145165 52.722453
F 104.680595 28.298423 9.064238
F 104.680595 28.298423 30.893346
F 104.680595 28.298423 52.722453
F 104.680595 51.451680 9.064238
F 104.680595 51.451680 30.893346
F 104.680595 51.451680 52.722453
F 77.945492 12.862917 9.064237
F 77.945492 12.862917 30.893345
F 77.945492 12.862917 52.722452
F 77.945492 36.016175 9.064237
F 77.945492 36.016175 30.893345
F 77.945492 36.016175 52.722452
F 77.945492 59.169432 9.064237
F 77.945492 59.169432 30.893345
F 77.945492 59.169432 52.722452
F 104.680595 12.862917 9.064237
F 104.680595 12.862917 30.893345
F 104.680595 12.862917 52.722452
F 104.680595 36.016175 9.064237
F 104.680595 36.016175 30.893345
F 104.680595 36.016175 52.722452
F 104.680595 59.169432 9.064237
F 104.680595 59.169432 30.893345
F 104.680595 59.169432 52.722452
F 77.945492 20.580673 9.064238
F 77.945492 20.580673 30.893345
F 77.945492 20.580673 52.722453
F 77.945492 43.733930 9.064238
F 77.945492 43.733930 30.893345
F 77.945492 43.733930 52.722453
F 77.945492 66.887188 9.064238
F 77.945492 66.887188 30.893345
F 77.945492 66.887188 52.722453
F 104.680595 20.580673 9.064238
F 104.680595 20.580673 30.893345
F 104.680595 20.580673 52.722453
F 104.680595 43.733930 9.064238
F 104.680595 43.733930 30.893345
F 104.680595 43.733930 52.722453
F 104.680595 66.887188 9.064238
F 104.680595 66.887188 30.893345
F 104.680595 66.887188 52.722453
F 60.122096 5.145165 11.792876
F 60.122096 5.145165 33.621983
F 60.122096 5.145165 55.451090
F 60.122096 28.298423 11.792876
F 60.122096 28.298423 33.621983
F 60.122096 28.298423 55.451090
F 60.122096 51.451680 11.792876
F 60.122096 51.451680 33.621983
F 60.122096 51.451680 55.451090
F 86.857200 5.145165 11.792876
F 86.857200 5.145165 33.621983
F 86.857200 5.145165 55.451090
F 86.857200 28.298423 11.792876
F 86.857200 28.298423 33.621983
F 86.857200 28.298423 55.451090
F 86.857200 51.451680 11.792876
F 86.857200 51.451680 33.621983
F 86.857200 51.451680 55.451090
F 60.122096 12.862917 11.792876
F 60.122096 12.862917 33.621984
F 60.122096 12.862917 55.451091
F 60.122096 36.016175 11.792876
F 60.122096 36.016175 33.621984
F 60.122096 36.016175 55.451091
F 60.122096 59.169432 11.792876
F 60.122096 59.169432 33.621984
F 60.122096 59.169432 55.451091
F 86.857200 12.862917 11.792876
F 86.857200 12.862917 33.621984
F 86.857200 12.862917 55.451091
F 86.857200 36.016175 11.792876
F 86.857200 36.016175 33.621984
F 86.857200 36.016175 55.451091
F 86.857200 59.169432 11.792876
F 86.857200 59.169432 33.621984
F 86.857200 59.169432 55.451091
F 60.122096 20.580673 11.792876
F 60.122096 20.580673 33.621983
F 60.122096 20.580673 55.451091
F 60.122096 43.733930 11.792876
F 60.122096 43.733930 33.621983
F 60.122096 43.733930 55.451091
F 60.122096 66.887188 11.792876
F 60.122096 66.887188 33.621983
F 60.122096 66.887188 55.451091
F 86.857200 20.580673 11.792876
F 86.857200 20.580673 33.621983
F 86.857200 20.580673 55.451091
F 86.857200 43.733930 11.792876
F 86.857200 43.733930 33.621983
F 86.857200 43.733930 55.451091
F 86.857200 66.887188 11.792876
F 86.857200 66.887188 33.621983
F 86.857200 66.887188 55.451091
F 69.033799 5.145164 11.792877
F 69.033799 5.145164 33.621984
F 69.033799 5.145164 55.451091
F 69.033799 28.298422 11.792877
F 69.033799 28.298422 33.621984
F 69.033799 28.298422 55.451091
F 69.033799 51.451679 11.792877
F 69.033799 51.451679 33.621984
F 69.033799 51.451679 55.451091
F 95.768902 5.145164 11.792877
F 95.768902 5.145164 33.621984
F 95.768902 5.145164 55.451091
F 95.768902 28.298422 11.792877
F 95.768902 28.298422 33.621984
F 95.768902 28.298422 55.451091
F 95.768902 51.451679 11.792877
F 95.768902 51.451679 33.621984
F 95.768902 51.451679 55.451091
F 69.033799 12.862917 11.792877
F 69.033799 12.862917 33.621985
F 69.033799 12.862917 55.451092
F 69.033799 36.016174 11.792877
F 69.033799 36.016174 33.621985
F 69.033799 36.016174 55.451092
F 69.033799 59.169432 11.792877
F 69.033799 59.169432 33.621985
F 69.033799 59.169432 55.451092
F 95.768902 12.862917 11.792877
F 95.768902 12.862917 33.621985
F 95.768902 12.862917 55.451092
F 95.768902 36.016174 11.792877
F 95.768902 36.016174 33.621985
F 95.768902 36.016174 55.451092
F 95.768902 59.169432 11.792877
F 95.768902 59.169432 33.621985
F 95.768902 59.169432 55.451092
F 69.033799 20.580672 11.792877
F 69.033799 20.580672 33.621984
F 69.033799 20.580672 55.451092
F 69.033799 43.733929 11.792877
F 69.033799 43.733929 33.621984
F 69.033799 43.733929 55.451092
F 69.033799 66.887187 11.792877
F 69.033799 66.887187 33.621984
F 69.033799 66.887187 55.451092
F 95.768902 20.580672 11.792877
F 95.768902 20.580672 33.621984
F 95.768902 20.580672 55.451092
F 95.768902 43.733929 11.792877
F 95.768902 43.733929 33.621984
F 95.768902 43.733929 55.451092
F 95.768902 66.887187 11.792877
F 95.768902 66.887187 33.621984
F 95.768902 66.887187 55.451092
F 77.945503 5.145165 11.792875
F 77.945503 5.145165 33.621983
F 77.945503 5.145165 55.451090
F 77.945503 28.298423 11.792875
F 77.945503 28.298423 33.621983
F 77.945503 28.298423 55.451090
F 77.945503 51.451680 11.792875
F 77.945503 51.451680 33.621983
F 77.945503 51.451680 55.451090
F 104.680606 5.145165 11.792875
F 104.680606 5.145165 33.621983
F 104.680606 5.145165 55.451090
F 104.680606 28.298423 11.792875
F 104.680606 28.298423 33.621983
F 104.680606 28.298423 55.451090
F 104.680606 51.451680 11.792875
F 104.680606 51.451680 33.621983
F 104.680606 51.451680 55.451090
F 77.945503 12.862917 11.792876
F 77.945503 12.862917 33.621984
F 77.945503 12.862917 55.451091
F 77.945503 36.016175 11.792876
F 77.945503 36.016175 33.621984
F 77.945503 36.016175 55.451091
F 77.945503 59.169432 11.792876
F 77.945503 59.169432 33.621984
F 77.945503 59.169432 55.451091
F 104.680606 12.862917 11.792876
F 104.680606 12.862917 33.621984
F 104.680606 12.862917 55.451091
F 104.680606 36.016175 11.792876
F 104.680606 36.016175 33.621984
F 104.680606 36.016175 55.451091
F 104.680606 59.169432 11.792876
F 104.680606 59.169432 33.621984
F 104.680606 59.169432 55.451091
F 77.945503 20.580672 11.792876
F 77.945503 20.580672 33.621983
F 77.945503 20.580672 55.451090
F 77.945503 43.733930 11.792876
F 77.945503 43.733930 33.621983
F 77.945503 43.733930 55.451090
F 77.945503 66.887188 11.792876
F 77.945503 66.887188 33.621983
F 77.945503 66.887188 55.451090
F 104.680606 20.580672 11.792876
F 104.680606 20.580672 33.621983
F 104.680606 20.580672 55.451090
F 104.680606 43.733930 11.792876
F 104.680606 43.733930 33.621983
F 104.680606 43.733930 55.451090
F 104.680606 66.887188 11.792876
F 104.680606 66.887188 33.621983
F 104.680606 66.887188 55.451090
F 60.122086 7.717749 15.431060
F 60.122086 7.717749 37.260167
F 60.122086 7.717749 59.089274
F 60.122086 30.871007 15.431060
F 60.122086 30.871007 37.260167
F 60.122086 30.871007 59.089274
F 60.122086 54.024264 15.431060
F 60.122086 54.024264 37.260167
F 60.122086 54.024264 59.089274
F 86.857189 7.717749 15.431060
F 86.857189 7.717749 37.260167
F 86.857189 7.717749 59.089274
F 86.857189 30.871007 15.431060
F 86.857189 30.871007 37.260167
F 86.857189 30.871007 59.089274
F 86.857189 54.024264 15.431060
F 86.857189 54.024264 37.260167
F 86.857189 54.024264 59.089274
F 60.122086 15.435502 15.431061
F 60.122086 15.435502 37.260168
F 60.122086 15.435502 59.089275
F 60.122086 38.588760 15.431061
F 60.122086 38.588760 37.260168
F 60.122086 38.588760 59.089275
F 60.122086 61.742017 15.431061
F 60.122086 61.742017 37.260168
F 60.122086 61.742017 59.089275
F 86.857189 15.435502 15.431061
F 86.857189 15.435502 37.260168
F 86.857189 15.435502 59.089275
F 86.857189 38.588760 15.431061
F 86.857189 38.588760 37.260168
F 86.857189 38.588760 59.089275
F 86.857189 61.742017 15.431061
F 86.857189 61.742017 37.260168
F 86.857189 61.742017 59.089275
F 60.122086 0.000000 15.431060
F 60.122086 0.000000 37.260167
F 60.122086 0.000000 59.089274
F 60.122086 23.153257 15.431060
F 60.122086 23.153257 37.260167
F 60.122086 23.153257 59.089274
F 60.122086 46.306515 15.431060
F 60.122086 46.306515 37.260167
F 60.122086 46.306515 59.089274
F 86.857189 0.000000 15.431060
F 86.857189 0.000000 37.260167
F 86.857189 0.000000 59.089274
F 86.857189 23.153257 15.431060
F 86.857189 23.153257 37.260167
F 86.857189 23.153257 59.089274
F 86.857189 46.306515 15.431060
F 86.857189 46.306515 37.260167
F 86.857189 46.306515 59.089274
F 69.033788 7.717751 15.431061
F 69.033788 7.717751 37.260168
F 69.033788 7.717751 59.089275
F 69.033788 30.871008 15.431061
F 69.033788 30.871008 37.260168
F 69.033788 30.871008 59.089275
F 69.033788 54.024266 15.431061
F 69.033788 54.024266 37.260168
F 69.033788 54.024266 59.089275
F 95.768891 7.717751 15.431061
F 95.768891 7.717751 37.260168
F 95.768891 7.717751 59.089275
F 95.768891 30.871008 15.431061
F 95.768891 30.871008 37.260168
F 95.768891 30.871008 59.089275
F 95.768891 54.024266 15.431061
F 95.768891 54.024266 37.260168
F 95.768891 54.024266 59.089275
F 69.033788 15.435503 15.431062
F 69.033788 15.435503 37.260169
F 69.033788 15.435503 59.089276
F 69.033788 38.588761 15.431062
F 69.033788 38.588761 37.260169
F 69.033788 38.588761 59.089276
F 69.033788 61.742018 15.431062
F 69.033788 61.742018 37.260169
F 69.033788 61.742018 59.089276
F 95.768891 15.435503 15.431062
F 95.768891 15.435503 37.260169
F 95.768891 15.435503 59.089276
[truncated: 85,341 more chars]
