# Supplementary material for: Molecular-resolution imaging of ice crystallized from liquid water by cryogenic liquid-cell TEM
Source: Nat Commun. 2025 Sep 25;16:8342. doi: 10.1038/s41467-025-62451-0 (PMC12462463; doi:10.1038/s41467-025-62451-0)
Supplement: Supplementary file 9 — Supplementary Data 1 [file 41467_2025_62451_MOESM9_ESM.zip › supercell_4_3_3/2.0/minimized.xyz]

15327
F15327
F 2.171274 1.369573 2.701163
F 2.171274 9.092231 2.701163
F 2.171275 16.814893 2.701162
F 11.069605 1.344777 3.051078
F 11.069605 9.067435 3.051078
F 11.069605 16.790097 3.051078
F 2.051892 3.848983 6.372296
F 2.051892 11.571641 6.372296
F 10.943850 3.863657 6.692090
F 10.943850 11.586316 6.692090
F 2.146730 3.891332 3.677514
F 2.146731 11.613990 3.677514
F 11.038296 3.908351 3.965921
F 11.038296 11.631010 3.965921
F 2.122273 2.031128 0.019693
F 2.122273 9.753785 0.019693
F 17.822413 13.501018 0.578102
F 11.137997 1.917077 0.344647
F 11.137997 9.639735 0.344647
F 11.137997 17.362397 0.344646
F 4.339307 7.767088 3.728079
F 4.339307 15.489749 3.728079
F 17.342844 12.871096 15.097753
F 13.266713 7.769632 4.043762
F 13.266713 15.492293 4.043762
F 17.342844 5.148436 15.097753
F 4.444637 5.784008 0.104325
F 4.444637 13.506668 0.104325
F 13.366443 5.778364 0.422500
F 13.366443 13.501024 0.422500
F 4.373260 5.211509 2.809779
F 4.373260 12.934169 2.809779
F 13.297878 5.206163 3.128862
F 13.297878 12.928823 3.128863
F 4.251670 7.719672 6.451339
F 4.251670 15.442332 6.451339
F 8.429321 12.870658 14.786201
F 13.172207 7.724930 6.769866
F 13.172207 15.447590 6.769866
F 8.429321 5.147998 14.786201
F 6.607194 1.342652 2.897839
F 6.607194 9.065310 2.897839
F 6.607194 16.787972 2.897839
F 15.525972 1.344865 3.206643
F 15.525972 9.067523 3.206644
F 15.525972 16.790185 3.206643
F 6.482207 3.865923 6.537791
F 6.482207 11.588582 6.537791
F 15.400282 3.863575 6.847654
F 15.400282 11.586233 6.847654
F 6.576015 3.911357 3.808361
F 6.576015 11.634016 3.808361
F 15.494780 3.908280 4.121583
F 15.494780 11.630939 4.121583
F 6.672946 1.917623 0.188742
F 6.672947 9.640281 0.188742
F 6.672947 17.362942 0.188742
F 15.594423 1.917030 0.500299
F 15.594423 9.639689 0.500299
F 15.594423 17.362350 0.500299
F 8.809435 7.769832 3.888048
F 8.809435 15.492493 3.888047
F 15.114847 16.732424 15.019947
F 17.722782 7.769606 4.199389
F 17.722782 15.492266 4.199388
F 3.966292 12.876783 14.634251
F 8.911032 5.777661 0.267365
F 8.911032 13.500321 0.267364
F 8.840134 5.205681 2.973739
F 8.840134 12.928341 2.973739
F 17.753969 5.206198 3.284444
F 17.753970 12.928858 3.284444
F 8.714770 7.725332 6.614540
F 8.714770 15.447993 6.614540
F 15.114846 9.009763 15.019948
F 17.628282 7.724900 6.925455
F 17.628282 15.447561 6.925456
F 17.628282 0.002242 6.925455
F 1.928588 1.303349 9.994240
F 1.928588 9.026007 9.994240
F 1.928589 16.748669 9.994239
F 10.817144 1.287047 10.319724
F 10.817144 9.009705 10.319724
F 10.817144 16.732366 10.319724
F 1.802107 3.844723 13.630465
F 1.802108 11.567381 13.630466
F 10.690189 3.861413 13.954924
F 10.690189 11.584072 13.954924
F 1.896256 3.844681 10.929870
F 1.896256 11.567339 10.929870
F 10.785472 3.861419 11.226550
F 10.785472 11.584078 11.226549
F 2.020006 1.303152 7.294959
F 2.020006 9.025810 7.294959
F 2.020007 16.748472 7.294958
F 10.912361 1.288146 7.594560
F 10.912361 9.010804 7.594560
F 10.912361 16.733466 7.594559
F 4.093227 7.717054 10.996405
F 4.093227 15.439714 10.996405
F 15.114846 1.287104 15.019947
F 13.013811 7.722693 11.304403
F 13.013811 15.445353 11.304403
F 6.197031 16.730077 14.706906
F 4.220133 5.155166 7.364321
F 4.220133 12.877826 7.364321
F 13.140687 5.149531 7.672406
F 13.140687 12.872190 7.672406
F 4.125332 5.154146 10.082446
F 4.125332 12.876806 10.082446
F 13.045481 5.148431 10.397502
F 13.045481 12.871090 10.397503
F 3.998299 7.716978 13.717535
F 3.998299 15.439638 13.717535
F 6.197031 9.007415 14.706906
F 12.918529 7.722688 14.032704
F 12.918529 15.445348 14.032704
F 6.197031 1.284757 14.706906
F 6.355612 1.284783 10.165491
F 6.355612 9.007441 10.165490
F 6.355612 16.730103 10.165491
F 15.273558 1.287128 10.475291
F 15.273559 9.009786 10.475291
F 15.273559 16.732448 10.475291
F 6.228677 3.863679 13.800695
F 6.228677 11.586338 13.800695
F 15.146604 3.861332 14.110492
F 15.146604 11.583991 14.110492
F 6.324085 3.863680 11.069202
F 6.324085 11.586339 11.069202
F 15.241885 3.861337 11.382227
F 15.241885 11.583996 11.382226
F 6.450842 1.285902 7.436999
F 6.450842 9.008560 7.436999
F 6.450842 16.731222 7.436999
F 15.368767 1.288228 7.750231
F 15.368767 9.010887 7.750231
F 15.368767 16.733548 7.750231
F 8.556362 7.723099 11.148481
F 8.556362 15.445759 11.148480
F 12.886770 12.871067 14.942123
F 17.469884 7.722663 11.460032
F 17.469885 15.445323 11.460032
F 17.469884 0.000005 11.460032
F 8.683146 5.149079 7.516422
F 8.683146 12.871739 7.516421
F 17.596764 5.149561 7.828037
F 17.596764 12.872220 7.828037
F 8.588008 5.148018 10.242086
F 8.588008 12.870678 10.242086
F 17.501556 5.148460 10.553092
F 17.501556 12.871120 10.553092
F 8.461062 7.723096 13.877311
F 8.461062 15.445757 13.877311
F 12.886770 5.148407 14.942123
F 17.374604 7.722658 14.188293
F 17.374604 15.445319 14.188294
F 17.822413 5.778359 0.578102
F 1.769398 1.303718 14.567888
F 1.769398 9.026375 14.567888
F 1.769398 16.749038 14.567888
F 10.658435 1.287024 14.864273
F 10.658435 9.009682 14.864273
F 10.658435 16.732343 14.864272
F 3.966292 5.154123 14.634251
F 4.339306 0.044430 3.728079
F 13.266713 0.046973 4.043762
F 13.172207 0.002271 6.769866
F 17.722782 0.046947 4.199389
F 8.461062 0.000438 13.877311
F 8.556362 0.000441 11.148481
F 12.918529 0.000029 14.032704
F 8.809435 0.047174 3.888047
F 13.013811 0.000034 11.304403
F 8.714770 0.002674 6.614540
F 1.420994 1.303718 24.545234
F 1.420994 9.026376 24.545234
F 1.420995 16.749038 24.545234
F 10.309048 1.287024 24.869645
F 10.309048 9.009682 24.869645
F 10.309048 16.732343 24.869645
F 1.293931 3.844720 28.183514
F 1.293932 11.567377 28.183514
F 10.181987 3.861413 28.507925
F 10.181987 11.584072 28.507925
F 1.388254 3.844719 25.482724
F 1.388255 11.567377 25.482724
F 10.277287 3.861413 25.779102
F 10.277287 11.584072 25.779102
F 1.515299 1.303718 21.844443
F 1.515299 9.026376 21.844443
F 1.515300 16.749038 21.844443
F 10.404333 1.287023 22.140822
F 10.404333 9.009682 22.140822
F 10.404333 16.732343 22.140822
F 3.585150 7.716971 25.549087
F 3.585150 15.439631 25.549087
F 17.215801 7.722658 18.736022
F 12.505625 7.722688 25.856954
F 12.505625 15.445348 25.856953
F 17.120505 15.445319 21.464733
F 3.712192 5.154124 21.910806
F 3.712192 12.876784 21.910806
F 12.632667 5.148407 22.218673
F 12.632667 12.871067 22.218673
F 3.617164 5.154124 24.632280
F 3.617164 12.876784 24.632281
F 12.537385 5.148407 24.947424
F 12.537385 12.871067 24.947424
F 3.490106 7.716971 28.270561
F 3.490106 15.439631 28.270561
F 17.120505 7.722658 21.464733
F 12.410327 7.722688 28.585704
F 12.410327 15.445348 28.585704
F 8.206963 15.445757 21.153750
F 5.847536 1.284758 24.715415
F 5.847536 9.007416 24.715415
F 5.847535 16.730077 24.715415
F 14.765462 1.287104 25.025213
F 14.765463 9.009763 25.025213
F 14.765462 16.732424 25.025213
F 5.720475 3.863679 28.353695
F 5.720475 11.586338 28.353695
F 14.638402 3.861332 28.663493
F 14.638402 11.583991 28.663493
F 5.815885 3.863679 25.621738
F 5.815885 11.586338 25.621738
F 14.733699 3.861332 25.934778
F 14.733699 11.583991 25.934777
F 5.942930 1.284758 21.983457
F 5.942930 9.007416 21.983457
F 5.942930 16.730077 21.983457
F 14.860744 1.287104 22.296497
F 14.860744 9.009763 22.296497
F 14.860744 16.732424 22.296497
F 8.048176 7.723097 25.701031
F 8.048176 15.445757 25.701031
F 8.206963 7.723097 21.153750
F 16.961698 7.722658 26.012583
F 16.961698 15.445319 26.012583
F 17.215801 15.445319 18.736022
F 8.175218 5.147998 22.062750
F 8.175218 12.870658 22.062750
F 17.088741 5.148436 22.374303
F 17.088741 12.871096 22.374302
F 8.079917 5.147998 24.792031
F 8.079917 12.870658 24.792031
F 16.993460 5.148436 25.103014
F 16.993460 12.871096 25.103014
F 7.952860 7.723097 28.430311
F 7.952860 15.445757 28.430311
F 17.247563 12.871096 17.826454
F 16.866402 7.722658 28.741294
F 16.866402 15.445319 28.741294
F 8.302279 15.445757 18.424470
F 1.166890 1.303724 31.821797
F 1.166890 9.026382 31.821798
F 1.166890 16.749044 31.821798
F 10.054944 1.287023 32.146205
F 10.054944 9.009682 32.146205
F 10.054944 16.732343 32.146206
F 1.134153 3.844723 32.759346
F 1.134154 11.567381 32.759346
F 1.261195 1.303719 29.121004
F 1.261195 9.026376 29.121004
F 1.261196 16.749039 29.121004
F 10.150230 1.287024 29.417382
F 10.150230 9.009682 29.417382
F 10.150230 16.732343 29.417382
F 3.458088 5.154124 29.187367
F 3.458088 12.876783 29.187367
F 12.378564 5.148407 29.495233
F 12.378564 12.871067 29.495233
F 3.363057 5.154121 31.908843
F 3.363057 12.876781 31.908843
F 12.283282 5.148407 32.223984
F 12.283282 12.871067 32.223984
F 5.593433 1.284758 31.991973
F 5.593433 9.007416 31.991973
F 5.593433 16.730078 31.991973
F 14.511359 1.287104 32.301773
F 14.511359 9.009763 32.301773
F 14.511359 16.732424 32.301773
F 5.688827 1.284758 29.260017
F 5.688827 9.007416 29.260017
F 5.688827 16.730077 29.260017
F 14.606641 1.287104 29.573057
F 14.606641 9.009763 29.573057
F 14.606641 16.732424 29.573057
F 7.921115 5.147998 29.339311
F 7.921115 12.870658 29.339311
F 16.834638 5.148436 29.650863
F 16.834638 12.871096 29.650863
F 7.825814 5.147998 32.068592
F 7.825814 12.870658 32.068592
F 16.739357 5.148436 32.379574
F 16.739357 12.871096 32.379574
F 1.675097 1.303718 17.268673
F 1.675097 9.026376 17.268673
F 1.675098 16.749038 17.268673
F 10.563151 1.287023 17.593085
F 10.563151 9.009682 17.593085
F 10.563151 16.732343 17.593086
F 1.548035 3.844719 20.906953
F 1.548036 11.567377 20.906953
F 10.436090 3.861413 21.231364
F 10.436090 11.584072 21.231364
F 1.642358 3.844719 18.206163
F 1.642358 11.567377 18.206163
F 10.531391 3.861413 18.502542
F 10.531391 11.584072 18.502541
F 3.839253 7.716971 18.272526
F 3.839253 15.439631 18.272526
F 17.247563 5.148436 17.826454
F 12.759728 7.722688 18.580393
F 12.759728 15.445348 18.580392
F 8.334021 12.870658 17.515471
F 3.871267 5.154124 17.355720
F 3.871267 12.876784 17.355720
F 12.791488 5.148407 17.670864
F 12.791488 12.871067 17.670865
F 3.744209 7.716971 20.994000
F 3.744209 15.439631 20.994000
F 8.334021 5.147998 17.515471
F 12.664430 7.722688 21.309143
F 12.664430 15.445348 21.309143
F 8.302279 7.723097 18.424470
F 6.101638 1.284758 17.438855
F 6.101638 9.007416 17.438855
F 6.101638 16.730077 17.438855
F 15.019565 1.287104 17.748653
F 15.019565 9.009763 17.748653
F 15.019566 16.732424 17.748653
F 5.974578 3.863679 21.077134
F 5.974578 11.586338 21.077134
F 14.892506 3.861332 21.386932
F 14.892505 11.583991 21.386932
F 6.069988 3.863679 18.345177
F 6.069988 11.586338 18.345176
F 14.987802 3.861332 18.658217
F 14.987802 11.583991 18.658217
F 12.505625 0.000029 25.856954
F 8.302279 0.000438 18.424470
F 12.664430 0.000029 21.309143
F 12.410327 0.000029 28.585704
F 12.759728 0.000029 18.580393
F 8.206963 0.000438 21.153750
F 7.952860 0.000438 28.430311
F 8.048176 0.000438 25.701031
F 0.674130 1.376924 46.448441
F 0.674130 9.099582 46.448441
F 0.674131 16.822244 46.448441
F 9.546684 1.286986 46.699342
F 9.546684 9.009644 46.699342
F 9.546684 16.732306 46.699342
F 0.437383 3.931325 47.380556
F 0.437383 11.653984 47.380556
F 9.513375 3.861817 47.608421
F 9.513375 11.584476 47.608421
F 0.531201 1.221318 43.727596
F 0.531201 8.943976 43.727596
F 0.531201 16.666638 43.727595
F 9.641100 1.286796 43.970319
F 9.641100 9.009454 43.970319
F 9.641100 16.732115 43.970319
F 2.819634 7.721480 47.397760
F 2.819634 15.444141 47.397760
F 16.453492 15.445319 40.565704
F 11.743318 7.722696 47.686636
F 11.743317 15.445356 47.686636
F 16.358194 15.445319 43.294415
F 2.930128 5.143781 43.756846
F 2.930128 12.866441 43.756846
F 11.870350 5.148401 44.048358
F 11.870350 12.871061 44.048357
F 2.780802 5.141733 46.494718
F 2.780802 12.864393 46.494718
F 11.774809 5.148363 46.777128
F 11.774809 12.871022 46.777128
F 5.082449 1.283837 46.547511
F 5.082449 9.006495 46.547511
F 5.082449 16.729157 46.547511
F 14.003153 1.287104 46.854894
F 14.003153 9.009762 46.854894
F 14.003153 16.732424 46.854895
F 5.030880 3.868528 47.448509
F 5.030880 11.591186 47.448508
F 13.971354 3.861338 47.764452
F 13.971354 11.583997 47.764452
F 5.159126 1.280473 43.811182
F 5.159126 9.003131 43.811181
F 5.159126 16.725793 43.811181
F 14.098419 1.287102 44.126176
F 14.098419 9.009760 44.126176
F 14.098419 16.732422 44.126176
F 7.285686 7.722968 47.530982
F 7.285686 15.445628 47.530981
F 16.358194 7.722658 43.294415
F 16.199389 7.722658 47.842264
F 16.199389 15.445319 47.842263
F 16.453492 7.722658 40.565704
F 7.412359 5.148056 43.892945
F 7.412359 12.870715 43.892944
F 16.326432 5.148436 44.203984
F 16.326432 12.871096 44.203984
F 7.310381 5.146186 46.622880
F 7.310381 12.868846 46.622880
F 16.231147 5.148436 46.932696
F 16.231147 12.871096 46.932696
F 1.039883 3.844752 35.460185
F 1.039884 11.567410 35.460185
F 9.927886 3.861413 35.784483
F 9.927886 11.584071 35.784483
F 10.023184 3.861413 33.055662
F 10.023184 11.584072 33.055662
F 3.331057 7.716970 32.825614
F 3.331057 15.439630 32.825614
F 7.439102 15.447062 42.984271
F 12.251522 7.722688 33.133514
F 12.251522 15.445348 33.133514
F 7.439102 7.724402 42.984271
F 3.236100 7.716971 35.546994
F 3.236100 15.439631 35.546994
F 16.485254 12.871096 39.656134
F 12.156223 7.722688 35.862265
F 12.156224 15.445348 35.862265
F 16.485254 5.148436 39.656134
F 5.466375 3.863635 35.630284
F 5.466375 11.586294 35.630284
F 14.384299 3.861332 35.940053
F 14.384299 11.583991 35.940053
F 5.561782 3.863675 32.898295
F 5.561782 11.586333 32.898295
F 14.479595 3.861332 33.211338
F 14.479595 11.583991 33.211338
F 7.794068 7.723099 32.977599
F 7.794068 15.445759 32.977599
F 7.571888 12.870693 39.345187
F 16.707595 7.722658 33.289143
F 16.707595 15.445319 33.289143
F 7.539778 15.445788 40.254374
F 7.698708 7.723120 35.706917
F 7.698708 15.445780 35.706917
F 7.571888 5.148034 39.345187
F 16.612299 7.722658 36.017854
F 16.612299 15.445319 36.017854
F 7.539778 7.723128 40.254374
F 0.913034 1.301364 39.096604
F 0.913033 9.024022 39.096604
F 0.913034 16.746684 39.096604
F 9.800796 1.287021 39.422807
F 9.800796 9.009680 39.422807
F 9.800796 16.732341 39.422807
F 0.778053 3.783035 42.756905
F 0.778053 11.505693 42.756906
F 9.673651 3.861462 43.061123
F 9.673651 11.584121 43.061123
F 0.887544 3.836419 40.049306
F 0.887544 11.559077 40.049306
F 9.769124 3.861407 40.332250
F 9.769124 11.584065 40.332250
F 1.007306 1.303612 36.396972
F 1.007306 9.026270 36.396971
F 1.007307 16.748932 36.396971
F 9.896123 1.287023 36.693950
F 9.896123 9.009681 36.693950
F 9.896123 16.732343 36.693949
F 3.071705 7.718083 40.119251
F 3.071705 15.440743 40.119250
F 16.580535 12.871096 36.927423
F 11.997415 7.722688 40.410074
F 11.997415 15.445348 40.410074
F 16.580535 5.148436 36.927423
F 3.203996 5.154333 36.464454
F 3.203996 12.876993 36.464454
F 12.124461 5.148407 36.771794
F 12.124461 12.871067 36.771794
F 3.109853 5.155977 39.188186
F 3.109853 12.878637 39.188186
F 12.029186 5.148408 39.500545
F 12.029186 12.871068 39.500545
F 2.901099 7.733433 42.857257
F 2.901099 15.456093 42.857257
F 7.667014 12.870653 36.615874
F 11.901992 7.722705 43.138833
F 11.901992 15.445365 43.138833
F 7.667014 5.147993 36.615874
F 5.337243 1.283887 39.271002
F 5.337243 9.006545 39.271002
F 5.337243 16.729206 39.271002
F 14.257256 1.287104 39.578334
F 14.257256 9.009763 39.578334
F 14.257256 16.732424 39.578334
F 5.207974 3.866115 42.909901
F 5.207974 11.588773 42.909902
F 14.130195 3.861333 43.216614
F 14.130195 11.583991 43.216614
F 5.308197 3.863857 40.176049
F 5.308196 11.586515 40.176049
F 14.225493 3.861332 40.487899
F 14.225493 11.583991 40.487898
F 5.434503 1.284663 36.537234
F 5.434503 9.007322 36.537234
F 5.434503 16.729983 36.537234
F 14.352538 1.287104 36.849618
F 14.352538 9.009763 36.849618
F 14.352538 16.732424 36.849618
F 11.743318 0.000037 47.686636
F 7.539778 0.000469 40.254374
F 11.901992 0.000046 43.138833
F 2.901099 0.010774 42.857257
F 11.997415 0.000029 40.410074
F 7.285686 0.000310 47.530982
F 7.698708 0.000461 35.706916
F 7.794068 0.000441 32.977599
F 12.156223 0.000029 35.862265
F 7.439102 0.001743 42.984272
F 12.251522 0.000029 33.133514
F 0.569800 3.779340 50.099930
F 0.569800 11.501998 50.099930
F 9.419905 3.861360 50.337512
F 9.419905 11.584019 50.337512
F 2.679406 7.725026 50.126298
F 2.679406 15.447686 50.126298
F 15.624528 7.092736 65.090616
F 11.647800 7.722728 50.415395
F 11.647800 15.445388 50.415395
F 6.713077 14.813114 64.780095
F 4.962162 3.862446 50.182792
F 4.962162 11.585105 50.182792
F 13.876097 3.861332 50.493162
F 13.876097 11.583991 50.493163
F 7.185675 7.724254 50.260735
F 7.185675 15.446915 50.260735
F 6.713077 7.090453 64.780095
F 16.104089 7.722659 50.570964
F 16.104089 15.445319 50.570965
F 16.104089 0.000000 50.570965
F 0.463314 1.325109 53.739608
F 0.463313 9.047767 53.739608
F 0.463314 16.770429 53.739608
F 9.293089 1.287128 53.975199
F 9.293089 9.009787 53.975199
F 9.293089 16.732448 53.975199
F 0.127148 3.923814 57.315161
F 0.127149 11.646473 57.315161
F 9.165567 3.860364 57.607347
F 9.165567 11.583023 57.607347
F 0.358910 3.883100 54.529712
F 0.358911 11.605758 54.529713
F 9.260538 3.861503 54.882054
F 9.260538 11.584162 54.882054
F 0.359919 1.223186 51.024220
F 0.359919 8.945844 51.024220
F 0.359919 16.668506 51.024220
F 9.386775 1.286731 51.246662
F 9.386775 9.009390 51.246662
F 9.386775 16.732051 51.246661
F 2.603233 7.708851 54.669951
F 2.603233 15.431512 54.669951
F 15.724170 12.824149 61.469330
F 11.489383 7.722655 54.959999
F 11.489383 15.445315 54.959998
F 15.724169 5.101489 61.469329
F 2.710713 5.154922 51.032159
F 2.710713 12.877581 51.032159
F 11.616289 5.148405 51.324793
F 11.616289 12.871064 51.324793
F 2.606574 5.162901 53.746966
F 2.606574 12.885560 53.746967
F 11.520899 5.148387 54.053105
F 11.520899 12.871047 54.053106
F 2.466454 7.720258 57.377917
F 2.466453 15.442919 57.377918
F 6.809647 12.823450 61.158917
F 11.394075 7.721564 57.685089
F 11.394075 15.444225 57.685090
F 6.809647 5.100791 61.158916
F 4.838666 1.287354 53.819523
F 4.838666 9.010013 53.819523
F 4.838666 16.732674 53.819523
F 13.749077 1.287100 54.130883
F 13.749077 9.009759 54.130883
F 13.749077 16.732420 54.130883
F 4.698444 3.863683 57.450732
F 4.698444 11.586342 57.450732
F 13.622170 3.860209 57.762879
F 13.622170 11.582867 57.762879
F 4.796783 3.863610 54.724609
F 4.796783 11.586269 54.724609
F 13.717382 3.861312 55.037817
F 13.717382 11.583970 55.037817
F 4.911960 1.282000 51.087522
F 4.911960 9.004658 51.087522
F 4.911960 16.727320 51.087521
F 13.844304 1.287098 51.402613
F 13.844304 9.009757 51.402613
F 13.844304 16.732418 51.402613
F 7.033813 7.722744 54.804205
F 7.033813 15.445405 54.804205
F 15.818654 12.868854 58.743262
F 15.945396 7.722634 55.115625
F 15.945396 15.445295 55.115625
F 0.040834 3.724692 64.541188
F 7.160032 5.148247 51.169050
F 7.160032 12.870907 51.169049
F 16.072333 5.148436 51.480424
F 16.072333 12.871096 51.480423
F 7.061831 5.147438 53.898154
F 7.061831 12.870097 53.898154
F 15.977065 5.148431 54.208685
F 15.977065 12.871091 54.208685
F 6.935570 7.722573 57.529820
F 6.935571 15.445233 57.529820
F 15.818654 5.146194 58.743262
F 15.850172 7.721534 57.840680
F 15.850172 15.444194 57.840680
F 0.040834 11.447349 64.541188
F 0.042962 1.216231 60.872692
F 0.042962 8.938889 60.872692
F 0.042962 16.661551 60.872693
F 9.039308 1.239826 61.236131
F 9.039307 8.962484 61.236131
F 9.039307 16.685146 61.236132
F 6.903591 12.868219 58.431436
F 15.624528 14.815397 65.090616
F 8.937524 3.230088 64.857951
F 8.937524 10.952746 64.857951
F 15.692981 15.387557 62.384273
F 15.692981 7.664897 62.384273
F 0.043287 3.834199 61.641923
F 0.043286 11.556857 61.641922
F 9.008438 3.803642 62.151000
F 9.008438 11.526301 62.151000
F 0.099232 1.259461 57.980363
F 0.099231 8.982119 57.980363
F 0.099233 16.704781 57.980364
F 9.134110 1.284741 58.509809
F 9.134110 9.007399 58.509809
F 9.134110 16.730061 58.509809
F 2.288381 7.676352 61.855788
F 2.288381 15.399013 61.855788
F 6.776874 15.389030 62.071923
F 11.236889 7.664892 62.228673
F 11.236889 15.387552 62.228673
F 6.776874 7.666370 62.071923
F 2.413466 5.141071 58.258902
F 2.413466 12.863730 58.258902
F 11.362562 5.146167 58.587631
F 11.362562 12.868826 58.587631
F 2.359501 5.109772 60.978792
F 2.359501 12.832432 60.978792
F 11.268074 5.101445 61.313762
F 11.268073 12.824105 61.313762
F 2.349692 7.224552 64.557298
F 2.349692 14.947213 64.557299
F 6.903591 5.145559 58.431436
F 11.168601 7.092688 64.935039
F 11.168601 14.815348 64.935039
F 13.590653 16.730181 58.665456
F 4.576242 1.242513 61.072313
F 4.576242 8.965172 61.072313
F 4.576242 16.687833 61.072313
F 13.496163 1.240154 61.391530
F 13.496163 8.962812 61.391530
F 13.496163 16.685473 61.391530
F 4.464845 3.233667 64.701826
F 4.464845 10.956326 64.701826
F 13.396481 3.231401 65.012817
F 13.396481 10.954060 65.012817
F 4.544818 3.805563 61.993714
F 4.544818 11.528221 61.993714
F 13.464979 3.803571 62.306468
F 13.464979 11.526230 62.306468
F 4.670126 1.285691 58.349344
F 4.670126 9.008350 58.349344
F 4.670126 16.731011 58.349345
F 13.590653 1.284861 58.665456
F 13.590653 9.007519 58.665456
F 2.679406 0.002367 50.126298
F 11.647800 0.000069 50.415395
F 7.185675 0.001596 50.260735
F 7.033813 0.000086 54.804205
F 2.171274 24.537553 2.701162
F 2.171274 32.260211 2.701163
F 11.069605 24.512757 3.051078
F 11.069605 32.235416 3.051078
F 2.051892 27.016963 6.372296
F 2.051892 34.739621 6.372296
F 2.051893 19.294303 6.372296
F 10.943850 27.031637 6.692090
F 17.822413 21.223680 0.578102
F 10.943850 19.308977 6.692090
F 2.146730 27.059312 3.677514
F 17.822413 28.946339 0.578102
F 2.146731 19.336652 3.677513
F 11.038296 27.076331 3.965921
F 8.429321 20.593320 14.786201
F 11.038296 19.353672 3.965921
F 2.122273 25.199108 0.019693
F 2.122273 32.921765 0.019693
F 11.137997 25.085057 0.344647
F 11.137997 32.807716 0.344647
F 4.339307 30.935069 3.728079
F 4.339306 23.212410 3.728079
F 13.266713 30.937612 4.043762
F 13.266713 23.214954 4.043762
F 4.444637 28.951988 0.104325
F 4.444637 21.229330 0.104325
F 13.366443 28.946345 0.422500
F 13.366443 21.223686 0.422500
F 4.373260 28.379489 2.809779
F 4.373260 20.656831 2.809779
F 13.297878 28.374143 3.128863
F 13.297878 20.651485 3.128863
F 4.251670 30.887652 6.451339
F 4.251670 23.164994 6.451339
F 13.172207 30.892910 6.769866
F 13.172207 23.170252 6.769866
F 6.607194 24.510633 2.897839
F 6.607194 32.233291 2.897839
F 15.525972 24.512845 3.206643
F 15.525972 32.235503 3.206643
F 6.482207 27.033904 6.537791
F 8.429321 28.315978 14.786201
F 6.482207 19.311244 6.537791
F 15.400282 27.031555 6.847654
F 15.114846 32.177743 15.019947
F 15.400282 19.308895 6.847655
F 6.576015 27.079337 3.808361
F 15.114846 24.455085 15.019947
F 6.576015 19.356678 3.808361
F 15.494780 27.076260 4.121583
F 6.197031 32.175396 14.706906
F 15.494780 19.353601 4.121583
F 6.672947 25.085603 0.188742
F 6.672947 32.808261 0.188742
F 15.594423 25.085011 0.500299
F 15.594423 32.807669 0.500299
F 8.809435 30.937813 3.888048
F 8.809435 23.215154 3.888047
F 17.722782 30.937586 4.199389
F 17.722782 23.214927 4.199389
F 8.911032 28.945641 0.267365
F 8.911032 21.222983 0.267364
F 8.840134 28.373662 2.973739
F 8.840134 20.651003 2.973739
F 17.753970 28.374178 3.284444
F 17.753969 20.651519 3.284444
F 8.714770 30.893312 6.614540
F 8.714770 23.170654 6.614539
F 17.628282 30.892880 6.925455
F 17.628282 23.170222 6.925455
F 1.928588 24.471329 9.994240
F 1.928588 32.193987 9.994240
F 10.817144 24.455027 10.319724
F 10.817144 32.177685 10.319724
F 1.802107 27.012703 13.630465
F 1.802108 34.735361 13.630466
F 1.802108 19.290043 13.630465
F 10.690189 27.029394 13.954924
F 6.197031 24.452737 14.706906
F 10.690189 19.306734 13.954924
F 1.896256 27.012661 10.929870
F 1.896256 34.735319 10.929870
F 1.896256 19.290001 10.929870
F 10.785472 27.029399 11.226550
F 12.886770 20.593729 14.942123
F 10.785472 19.306739 11.226549
F 2.020006 24.471132 7.294959
F 2.020006 32.193790 7.294959
F 10.912361 24.456126 7.594560
F 10.912361 32.178785 7.594560
F 4.093227 30.885034 10.996405
F 4.093226 23.162376 10.996406
F 13.013811 30.890673 11.304403
F 13.013811 23.168014 11.304403
F 4.220133 28.323146 7.364321
F 4.220133 20.600488 7.364321
F 13.140687 28.317511 7.672406
F 13.140686 20.594852 7.672406
F 4.125332 28.322127 10.082446
F 4.125332 20.599468 10.082446
F 13.045481 28.316411 10.397502
F 13.045481 20.593752 10.397502
F 3.998299 30.884958 13.717535
F 3.998299 23.162300 13.717535
F 12.918529 30.890668 14.032704
F 12.918529 23.168010 14.032704
F 6.355612 24.452763 10.165490
F 6.355612 32.175421 10.165491
F 15.273558 24.455108 10.475291
F 15.273558 32.177766 10.475291
F 6.228677 27.031660 13.800695
F 17.342844 20.593758 15.097753
F 6.228677 19.309000 13.800695
F 15.146604 27.029313 14.110492
F 12.886770 28.316387 14.942123
F 15.146604 19.306653 14.110492
F 6.324085 27.031661 11.069202
F 17.342844 28.316417 15.097753
F 6.324085 19.309001 11.069202
F 15.241885 27.029317 11.382227
F 3.966292 20.599445 14.634251
F 15.241885 19.306658 11.382226
F 6.450842 24.453882 7.436999
F 6.450842 32.176540 7.436999
F 15.368767 24.456209 7.750231
F 15.368767 32.178867 7.750231
F 8.556362 30.891080 11.148481
F 8.556362 23.168421 11.148481
F 17.469884 30.890643 11.460032
F 17.469884 23.167985 11.460032
F 8.683146 28.317060 7.516422
F 8.683146 20.594401 7.516421
F 17.596764 28.317541 7.828037
F 17.596765 20.594882 7.828037
F 8.588008 28.315998 10.242086
F 8.588008 20.593340 10.242086
F 17.501556 28.316440 10.553092
F 17.501556 20.593782 10.553093
F 8.461062 30.891077 13.877311
F 8.461062 23.168418 13.877311
F 17.374604 30.890638 14.188293
F 17.374604 23.167980 14.188293
F 1.769398 24.471698 14.567889
F 1.769398 32.194356 14.567889
F 10.658435 24.455004 14.864273
F 10.658435 32.177662 14.864273
F 3.966292 28.322104 14.634251
F 2.122274 17.476447 0.019692
F 1.420994 24.471699 24.545234
F 1.420994 32.194357 24.545234
F 10.309048 24.455004 24.869645
F 10.309048 32.177662 24.869645
F 1.293931 27.012700 28.183514
F 1.293932 34.735358 28.183514
F 1.293932 19.290040 28.183514
F 10.181987 27.029394 28.507925
F 17.247563 20.593758 17.826454
F 10.181987 19.306734 28.507925
F 1.388254 27.012699 25.482724
F 1.388255 34.735357 25.482724
F 1.388255 19.290039 25.482724
F 10.277287 27.029394 25.779102
F 17.247563 28.316417 17.826454
F 10.277287 19.306734 25.779102
F 1.515299 24.471698 21.844443
F 1.515299 32.194356 21.844443
F 10.404333 24.455004 22.140822
F 10.404333 32.177662 22.140822
F 3.585150 30.884951 25.549087
F 3.585150 23.162293 25.549087
F 12.505625 30.890668 25.856954
F 12.505625 23.168009 25.856954
F 3.712192 28.322104 21.910806
F 3.712192 20.599446 21.910806
F 12.632667 28.316387 22.218673
F 12.632667 20.593729 22.218673
F 3.617164 28.322104 24.632280
F 3.617164 20.599446 24.632280
F 12.537385 28.316387 24.947424
F 12.537385 20.593729 24.947424
F 3.490106 30.884951 28.270561
F 3.490106 23.162293 28.270561
F 12.410327 30.890668 28.585704
F 12.410327 23.168009 28.585704
F 5.847536 24.452738 24.715415
F 5.847536 32.175396 24.715415
F 14.765463 24.455085 25.025213
F 14.765462 32.177743 25.025213
F 5.720475 27.031660 28.353695
F 17.120505 23.167980 21.464733
F 5.720475 19.309000 28.353695
F 14.638402 27.029313 28.663493
F 8.334021 20.593320 17.515471
F 14.638402 19.306653 28.663493
F 5.815885 27.031660 25.621738
F 17.120505 30.890638 21.464733
F 5.815885 19.309000 25.621737
F 14.733699 27.029313 25.934778
F 8.334020 28.315979 17.515471
F 14.733699 19.306653 25.934777
F 5.942930 24.452738 21.983457
F 5.942930 32.175396 21.983457
F 14.860744 24.455085 22.296497
F 14.860744 32.177743 22.296497
F 8.048176 30.891077 25.701031
F 8.048176 23.168419 25.701031
F 16.961698 30.890638 26.012583
F 16.961698 23.167980 26.012583
F 8.175218 28.315978 22.062750
F 8.175218 20.593320 22.062750
F 17.088741 28.316417 22.374303
F 17.088741 20.593758 22.374302
F 8.079917 28.315979 24.792031
F 8.079917 20.593320 24.792031
F 16.993460 28.316417 25.103014
F 16.993460 20.593758 25.103014
F 7.952860 30.891077 28.430311
F 7.952860 23.168419 28.430311
F 16.866402 30.890638 28.741294
F 16.866402 23.167980 28.741294
F 1.166890 24.471704 31.821797
F 1.166890 32.194362 31.821798
F 10.054944 24.455004 32.146205
F 10.054944 32.177662 32.146206
F 1.134153 27.012703 32.759346
F 1.134154 34.735362 32.759346
F 1.134154 19.290044 32.759346
F 1.261195 24.471699 29.121004
F 1.261195 32.194357 29.121004
F 10.150230 24.455004 29.417382
F 10.150230 32.177662 29.417382
F 3.458088 28.322104 29.187367
F 3.458089 20.599445 29.187367
F 12.378564 28.316387 29.495233
F 12.378564 20.593729 29.495233
F 3.363057 28.322101 31.908843
F 3.363057 20.599443 31.908843
F 12.283282 28.316387 32.223984
F 12.283282 20.593729 32.223985
F 5.593433 24.452738 31.991973
F 5.593433 32.175397 31.991973
F 14.511359 24.455085 32.301773
F 14.511359 32.177743 32.301773
F 5.688827 24.452738 29.260017
F 5.688827 32.175396 29.260017
F 14.606641 24.455085 29.573057
F 14.606641 32.177743 29.573057
F 7.921115 28.315979 29.339311
F 7.921115 20.593320 29.339311
F 16.834638 28.316417 29.650863
F 16.834638 20.593758 29.650863
F 7.825814 28.315979 32.068592
F 7.825814 20.593320 32.068592
F 16.739357 28.316417 32.379574
F 16.739357 20.593758 32.379574
F 1.675097 24.471699 17.268673
F 1.675097 32.194356 17.268673
F 10.563151 24.455004 17.593085
F 10.563151 32.177662 17.593085
F 1.548035 27.012700 20.906953
F 1.548036 34.735358 20.906953
F 1.548036 19.290040 20.906953
F 10.436090 27.029394 21.231364
F 17.215801 23.167980 18.736022
F 10.436090 19.306734 21.231364
F 1.642357 27.012699 18.206163
F 1.642358 34.735357 18.206163
F 1.642358 19.290039 18.206163
F 10.531391 27.029394 18.502542
F 17.215801 30.890638 18.736022
F 10.531391 19.306734 18.502542
F 3.839253 30.884951 18.272526
F 3.839253 23.162293 18.272526
F 12.759728 30.890668 18.580393
F 12.759728 23.168009 18.580393
F 3.871267 28.322104 17.355720
F 3.871267 20.599446 17.355720
F 12.791488 28.316387 17.670864
F 12.791488 20.593729 17.670865
F 3.744209 30.884951 20.994000
F 3.744209 23.162293 20.994000
F 12.664430 30.890668 21.309143
F 12.664430 23.168009 21.309143
F 6.101638 24.452738 17.438855
F 6.101638 32.175396 17.438855
F 15.019565 24.455085 17.748653
F 15.019565 32.177743 17.748653
F 5.974578 27.031660 21.077134
F 8.206963 23.168419 21.153750
F 5.974578 19.309000 21.077134
F 14.892506 27.029313 21.386932
F 8.302279 23.168419 18.424470
F 14.892505 19.306653 21.386932
F 6.069988 27.031660 18.345177
F 8.206963 30.891077 21.153750
F 6.069988 19.309000 18.345176
F 14.987802 27.029313 18.658217
F 8.302279 30.891077 18.424470
F 14.987802 19.306653 18.658216
F 0.674130 24.544904 46.448441
F 0.674130 32.267562 46.448441
F 9.546684 24.454966 46.699342
F 9.546684 32.177625 46.699342
F 0.437383 27.099306 47.380556
F 16.358194 23.167980 43.294415
F 0.437383 19.376646 47.380556
F 9.513375 27.029798 47.608421
F 16.485254 28.316417 39.656134
F 9.513375 19.307138 47.608421
F 0.531201 24.389298 43.727596
F 0.531201 32.111956 43.727596
F 9.641100 24.454776 43.970319
F 9.641100 32.177434 43.970319
F 2.819634 30.889460 47.397760
F 2.819634 23.166802 47.397760
F 11.743318 30.890676 47.686636
F 11.743318 23.168018 47.686636
F 2.930128 28.311761 43.756846
F 2.930128 20.589103 43.756846
F 11.870350 28.316382 44.048358
F 11.870350 20.593723 44.048358
F 2.780802 28.309713 46.494718
F 2.780802 20.587055 46.494718
F 11.774809 28.316343 46.777128
F 11.774809 20.593684 46.777128
F 5.082449 24.451818 46.547511
F 5.082449 32.174476 46.547511
F 14.003153 24.455084 46.854894
F 14.003153 32.177742 46.854894
F 5.030880 27.036508 47.448509
F 7.571888 20.593356 39.345187
F 5.030880 19.313848 47.448509
F 13.971354 27.029319 47.764452
F 7.571888 28.316014 39.345187
F 13.971354 19.306659 47.764452
F 5.159126 24.448453 43.811182
F 5.159126 32.171111 43.811181
F 14.098419 24.455082 44.126176
F 14.098419 32.177740 44.126176
F 7.285686 30.890948 47.530981
F 7.285686 23.168290 47.530982
F 16.199389 30.890638 47.842264
F 16.199389 23.167980 47.842264
F 7.412359 28.316036 43.892945
F 7.412359 20.593377 43.892944
F 16.326432 28.316417 44.203984
F 16.326432 20.593758 44.203984
F 7.310381 28.314166 46.622880
F 7.310381 20.591508 46.622880
F 16.231147 28.316416 46.932696
F 16.231147 20.593758 46.932696
F 1.039883 27.012733 35.460185
F 1.039884 34.735391 35.460185
F 1.039884 19.290073 35.460185
F 9.927886 27.029393 35.784483
F 16.580535 20.593758 36.927423
F 9.927886 19.306733 35.784483
F 10.023184 27.029393 33.055662
F 16.580535 28.316417 36.927423
F 10.023184 19.306734 33.055662
F 3.331057 30.884950 32.825615
F 3.331057 23.162292 32.825614
F 12.251522 30.890668 33.133514
F 12.251522 23.168009 33.133514
F 3.236100 30.884951 35.546994
F 3.236099 23.162293 35.546994
F 12.156223 30.890668 35.862265
F 12.156223 23.168010 35.862265
F 5.466375 27.031615 35.630284
F 16.358194 30.890638 43.294415
F 5.466375 19.308956 35.630284
F 14.384299 27.029313 35.940053
F 7.667014 20.593315 36.615874
F 14.384299 19.306653 35.940053
F 5.561782 27.031655 32.898295
F 7.439102 23.169724 42.984272
F 5.561782 19.308996 32.898295
F 14.479595 27.029313 33.211338
F 7.667014 28.315974 36.615874
F 14.479595 19.306653 33.211338
F 7.794068 30.891080 32.977599
F 7.794068 23.168421 32.977599
F 16.707595 30.890638 33.289143
F 16.707595 23.167980 33.289143
F 7.698708 30.891100 35.706917
F 7.698708 23.168442 35.706916
F 16.612299 30.890638 36.017854
F 16.612299 23.167980 36.017854
F 0.913033 24.469344 39.096604
F 0.913034 32.192002 39.096604
F 9.800796 24.455002 39.422807
F 9.800796 32.177660 39.422807
F 0.778053 26.951015 42.756905
F 0.778053 34.673673 42.756905
F 0.778053 19.228355 42.756905
F 9.673651 27.029443 43.061123
F 16.453492 23.167980 40.565704
F 9.673651 19.306783 43.061123
F 0.887544 27.004399 40.049306
F 0.887544 34.727057 40.049306
F 0.887544 19.281739 40.049306
F 9.769124 27.029387 40.332250
F 16.453492 30.890638 40.565704
F 9.769124 19.306727 40.332250
F 1.007306 24.471592 36.396972
F 1.007306 32.194250 36.396971
F 9.896123 24.455003 36.693950
F 9.896123 32.177662 36.693950
F 3.071705 30.886063 40.119251
F 3.071705 23.163405 40.119251
F 11.997415 30.890668 40.410074
F 11.997415 23.168010 40.410074
F 3.203996 28.322314 36.464454
F 3.203996 20.599655 36.464454
F 12.124461 28.316387 36.771794
F 12.124461 20.593729 36.771794
F 3.109853 28.323957 39.188186
F 3.109853 20.601299 39.188186
F 12.029186 28.316388 39.500545
F 12.029186 20.593730 39.500545
F 2.901099 30.901413 42.857257
F 2.901099 23.178755 42.857257
F 11.901992 30.890685 43.138833
F 11.901992 23.168027 43.138833
F 5.337243 24.451867 39.271002
F 5.337243 32.174525 39.271002
F 14.257256 24.455085 39.578334
F 14.257256 32.177743 39.578334
F 5.207974 27.034095 42.909901
F 7.439102 30.892382 42.984271
F 5.207974 19.311435 42.909902
F 14.130195 27.029313 43.216614
F 7.539778 23.168450 40.254374
F 14.130195 19.306653 43.216615
F 5.308197 27.031837 40.176049
F 16.485254 20.593758 39.656135
F 5.308196 19.309177 40.176049
F 14.225493 27.029313 40.487899
F 7.539778 30.891108 40.254374
F 14.225493 19.306653 40.487899
F 5.434503 24.452644 36.537234
F 5.434503 32.175302 36.537234
F 14.352538 24.455085 36.849618
F 14.352538 32.177743 36.849618
F 0.569800 26.947321 50.099930
F 0.569800 34.669979 50.099930
F 0.569800 19.224660 50.099930
F 9.419905 27.029340 50.337512
F 0.040834 19.170012 64.541188
F 9.419904 19.306680 50.337512
F 2.679406 30.893006 50.126298
F 2.679406 23.170348 50.126298
F 11.647800 30.890708 50.415395
F 11.647800 23.168050 50.415395
F 4.962162 27.030426 50.182792
F 0.040834 26.892672 64.541188
F 4.962162 19.307767 50.182792
F 13.876097 27.029313 50.493162
F 6.903591 20.590881 58.431436
F 13.876097 19.306653 50.493163
F 7.185675 30.892235 50.260735
F 7.185675 23.169576 50.260735
F 16.104089 30.890639 50.570965
F 16.104089 23.167981 50.570965
F 0.463313 24.493089 53.739608
F 0.463314 32.215747 53.739608
F 9.293089 24.455109 53.975199
F 9.293089 32.177767 53.975199
F 0.127148 27.091794 57.315161
F 6.903591 28.313540 58.431436
F 0.127148 19.369134 57.315161
F 9.165567 27.028344 57.607347
F 9.165567 34.751003 57.607347
F 9.165567 19.305684 57.607347
F 0.358910 27.051080 54.529712
F 6.713077 30.258433 64.780095
F 0.358911 19.328420 54.529713
F 9.260537 27.029483 54.882054
F 15.692981 23.110219 62.384273
F 9.260538 19.306824 54.882054
F 0.359919 24.391167 51.024220
F 0.359919 32.113824 51.024220
F 9.386775 24.454712 51.246662
F 9.386775 32.177370 51.246662
F 2.603233 30.876832 54.669951
F 2.603233 23.154173 54.669951
F 11.489383 30.890635 54.959999
F 11.489383 23.167977 54.959999
F 2.710713 28.322902 51.032159
F 2.710712 20.600243 51.032159
F 11.616289 28.316385 51.324793
F 11.616289 20.593726 51.324793
F 2.606574 28.330881 53.746966
F 2.606574 20.608222 53.746967
F 11.520899 28.316367 54.053105
F 11.520899 20.593709 54.053105
F 2.466454 30.888239 57.377917
F 2.466454 23.165580 57.377917
F 11.394075 30.889545 57.685089
F 11.394075 23.166886 57.685089
F 4.838666 24.455335 53.819523
F 4.838666 32.177993 53.819523
F 13.749077 24.455080 54.130883
F 13.749077 32.177739 54.130883
F 4.698444 27.031664 57.450732
F 15.692981 30.832877 62.384274
F 4.698444 19.309004 57.450732
F 13.622170 27.028189 57.762879
F 13.622170 34.750848 57.762879
F 13.622170 19.305529 57.762879
F 4.796783 27.031590 54.724609
F 6.776874 23.111692 62.071923
F 4.796783 19.308931 54.724609
F 13.717382 27.029292 55.037817
F 13.717382 34.751951 55.037817
F 13.717382 19.306632 55.037817
F 4.911960 24.449980 51.087522
F 4.911960 32.172638 51.087522
F 13.844304 24.455079 51.402613
F 13.844304 32.177737 51.402613
F 7.033813 30.890725 54.804205
F 7.033813 23.168067 54.804205
F 15.945396 30.890615 55.115625
F 15.945396 23.167956 55.115625
F 7.160032 28.316228 51.169050
F 7.160032 20.593569 51.169050
F 16.072333 28.316417 51.480424
F 16.072333 20.593758 51.480424
F 7.061831 28.315418 53.898154
F 7.061831 20.592760 53.898154
F 15.977065 28.316412 54.208685
F 15.977065 20.593753 54.208686
F 6.935571 30.890553 57.529820
F 6.935571 23.167895 57.529820
F 15.850172 30.889514 57.840680
F 15.850172 23.166856 57.840680
F 0.042962 24.384212 60.872692
F 0.042962 32.106870 60.872692
F 9.039307 24.407806 61.236131
F 9.039308 32.130465 61.236131
F 15.624528 22.538059 65.090616
F 15.624528 30.260717 65.090616
F 6.713077 22.535775 64.780094
F 8.937524 26.398068 64.857951
F 8.937524 34.120727 64.857951
F 8.937524 18.675408 64.857951
F 6.809647 28.268771 61.158916
F 15.818654 20.591516 58.743262
F 15.818654 28.314175 58.743262
F 0.043287 27.002179 61.641923
F 0.043287 34.724838 61.641922
F 0.043287 19.279519 61.641922
F 9.008438 26.971622 62.151000
F 15.724170 20.546810 61.469329
F 9.008438 19.248963 62.151000
F 0.099232 24.427442 57.980363
F 0.099232 32.150100 57.980363
F 9.134110 24.452721 58.509809
F 9.134110 32.175379 58.509809
F 2.288381 30.844333 61.855788
F 2.288381 23.121674 61.855788
F 11.236889 30.832872 62.228673
F 11.236889 23.110214 62.228673
F 2.413466 28.309051 58.258902
F 2.413466 20.586392 58.258902
F 11.362562 28.314147 58.587631
F 11.362562 20.591488 58.587631
F 2.359501 28.277753 60.978792
F 2.359501 20.555094 60.978792
F 11.268073 28.269425 61.313762
F 11.268073 20.546767 61.313762
F 2.349692 30.392532 64.557298
F 2.349692 22.669874 64.557298
F 11.168601 30.260668 64.935039
F 11.168601 22.538010 64.935038
F 4.576242 24.410494 61.072313
F 4.576242 32.133152 61.072313
F 13.496163 24.408134 61.391530
F 13.496163 32.130792 61.391530
F 4.464845 26.401647 64.701826
F 4.464845 34.124306 64.701826
F 4.464846 18.678988 64.701826
F 13.396481 26.399381 65.012817
F 13.396481 34.122040 65.012817
F 13.396481 18.676722 65.012817
F 4.544818 26.973543 61.993714
F 15.724170 28.269469 61.469329
F 4.544818 19.250883 61.993714
F 13.464979 26.971552 62.306468
F 6.809647 20.546113 61.158916
F 13.464979 19.248892 62.306468
F 4.670126 24.453672 58.349344
F 4.670126 32.176330 58.349344
F 13.590653 24.452841 58.665456
F 13.590653 32.175500 58.665456
F 6.776874 30.834350 62.071923
F 13.464979 34.694210 62.306468
F 4.544818 34.696202 61.993714
F 0.040833 34.615329 64.541188
F 9.008438 34.694281 62.151000
F 2.171274 47.705533 2.701162
F 2.171274 39.982873 2.701162
F 11.069605 47.680738 3.051078
F 11.069605 39.958077 3.051078
F 2.051892 50.184944 6.372296
F 2.051893 42.462284 6.372296
F 10.943850 50.199617 6.692090
F 10.943850 42.476958 6.692090
F 2.146730 50.227292 3.677514
F 2.146731 42.504632 3.677513
F 11.038296 50.244312 3.965921
F 11.038296 42.521652 3.965921
F 2.122273 48.367088 0.019693
F 2.122274 40.644427 0.019692
F 11.137997 48.253038 0.344647
F 11.137997 40.530377 0.344646
F 4.339307 38.657729 3.728079
F 4.339306 46.380390 3.728079
F 13.266713 38.660273 4.043762
F 13.266713 46.382934 4.043762
F 4.444637 52.119969 0.104325
F 4.444637 36.674648 0.104325
F 4.444637 44.397310 0.104325
F 13.366443 52.114325 0.422500
F 13.366443 36.669004 0.422500
F 13.366443 44.391666 0.422500
F 4.373260 51.547469 2.809779
F 4.373260 36.102149 2.809779
F 4.373260 43.824811 2.809779
F 13.297878 51.542124 3.128862
F 13.297878 36.096803 3.128863
F 13.297878 43.819465 3.128863
F 4.251670 38.610312 6.451339
F 4.251670 46.332974 6.451339
F 13.172207 38.615570 6.769866
F 13.172207 46.338232 6.769866
F 6.607194 47.678613 2.897839
F 6.607194 39.955952 2.897839
F 15.525972 47.680826 3.206643
F 15.525972 39.958165 3.206644
F 6.482207 50.201884 6.537791
F 6.482207 42.479224 6.537791
F 15.400282 50.199535 6.847654
F 15.400282 42.476875 6.847655
F 6.576015 50.247317 3.808361
F 6.576015 42.524658 3.808361
F 15.494780 50.244241 4.121583
F 15.494780 42.521581 4.121583
F 6.672947 48.253583 0.188742
F 6.672946 40.530923 0.188742
F 15.594423 48.252991 0.500299
F 15.594423 40.530331 0.500299
F 8.809435 38.660473 3.888047
F 8.809435 46.383134 3.888047
F 17.722782 38.660246 4.199388
F 17.722782 46.382908 4.199388
F 8.911032 52.113621 0.267365
F 8.911032 36.668301 0.267364
F 8.911032 44.390963 0.267364
F 8.840134 51.541642 2.973739
F 8.840134 36.096322 2.973739
F 8.840134 43.818983 2.973739
F 17.753970 51.542158 3.284444
F 17.753969 36.096838 3.284444
F 17.753969 43.819500 3.284444
F 8.714770 38.615973 6.614540
F 8.714770 46.338634 6.614539
F 17.628282 38.615541 6.925455
F 17.628282 46.338202 6.925455
F 1.928588 47.639309 9.994240
F 1.928589 39.916649 9.994239
F 10.817144 47.623007 10.319724
F 10.817144 39.900347 10.319724
F 1.802107 50.180684 13.630465
F 1.802108 42.458024 13.630465
F 10.690189 50.197374 13.954924
F 10.690189 42.474714 13.954924
F 1.896256 50.180641 10.929870
F 1.896256 42.457981 10.929870
F 10.785472 50.197379 11.226550
F 10.785472 42.474720 11.226549
F 2.020006 47.639113 7.294959
F 2.020007 39.916453 7.294958
F 10.912361 47.624106 7.594560
F 10.912361 39.901446 7.594559
F 4.093227 38.607695 10.996405
F 4.093226 46.330356 10.996406
F 13.013811 38.613333 11.304403
F 13.013811 46.335995 11.304403
F 4.220133 51.491127 7.364321
F 4.220133 36.045806 7.364321
F 4.220133 43.768468 7.364321
F 13.140687 51.485491 7.672406
F 13.140687 36.040171 7.672406
F 13.140687 43.762832 7.672406
F 4.125332 51.490107 10.082446
F 4.125332 36.044787 10.082446
F 4.125332 43.767448 10.082446
F 13.045481 51.484391 10.397502
F 13.045481 36.039071 10.397503
F 13.045481 43.761733 10.397502
F 3.998299 38.607619 13.717535
F 3.998299 46.330280 13.717535
F 12.918529 38.613328 14.032704
F 12.918529 46.335990 14.032704
F 6.355612 47.620743 10.165491
F 6.355612 39.898083 10.165491
F 15.273558 47.623089 10.475291
F 15.273559 39.900428 10.475291
F 6.228677 50.199640 13.800695
F 6.228677 42.476980 13.800695
F 15.146604 50.197293 14.110492
F 15.146604 42.474633 14.110492
F 6.324085 50.199641 11.069202
F 6.324085 42.476981 11.069202
F 15.241885 50.197298 11.382227
F 15.241885 42.474638 11.382226
F 6.450842 47.621862 7.436999
F 6.450842 39.899202 7.436999
F 15.368767 47.624189 7.750231
F 15.368767 39.901528 7.750231
F 8.556362 38.613740 11.148480
F 8.556362 46.336401 11.148481
F 17.469885 38.613304 11.460032
F 17.469884 46.335965 11.460032
F 8.683146 51.485040 7.516422
F 8.683146 36.039719 7.516421
F 8.683146 43.762381 7.516421
F 17.596764 51.485521 7.828037
F 17.596765 36.040201 7.828037
F 17.596765 43.762863 7.828037
F 8.588008 51.483978 10.242086
F 8.588008 36.038658 10.242086
F 8.588008 43.761320 10.242086
F 17.501556 51.484420 10.553092
F 17.501556 36.039100 10.553092
F 17.501556 43.761762 10.553093
F 8.461062 38.613737 13.877311
F 8.461062 46.336399 13.877311
F 17.374604 38.613299 14.188294
F 17.374604 46.335961 14.188293
F 1.769398 47.639678 14.567888
F 1.769398 39.917018 14.567888
F 10.658435 47.622984 14.864273
F 10.658436 39.900324 14.864272
F 3.966292 51.490084 14.634251
F 3.966292 36.044763 14.634251
F 3.966292 43.767425 14.634251
F 12.886770 51.484368 14.942123
F 12.886770 36.039047 14.942123
F 12.886770 43.761709 14.942123
F 6.197031 47.620718 14.706906
F 6.197031 39.898057 14.706906
F 15.114846 47.623065 15.019947
F 15.114847 39.900404 15.019947
F 8.429321 51.483959 14.786201
F 8.429321 36.038638 14.786201
F 8.429321 43.761300 14.786201
F 17.342844 51.484397 15.097753
F 17.342844 36.039076 15.097753
F 17.342844 43.761738 15.097753
F 6.228677 34.754318 13.800695
F 6.324085 34.754319 11.069202
F 17.822413 52.114319 0.578102
F 17.822413 36.668999 0.578102
F 17.822413 44.391661 0.578102
F 10.943850 34.754296 6.692090
F 2.146731 34.781970 3.677514
F 11.038296 34.798990 3.965921
F 6.482207 34.756562 6.537791
F 15.400282 34.754214 6.847654
F 6.576015 34.801996 3.808361
F 15.494780 34.798919 4.121583
F 10.690189 34.752052 13.954924
F 10.785472 34.752058 11.226549
F 15.146604 34.751971 14.110492
F 15.241885 34.751976 11.382226
F 1.420994 47.639679 24.545234
F 1.420995 39.917019 24.545234
F 10.309048 47.622984 24.869645
F 10.309048 39.900324 24.869645
F 1.293931 50.180680 28.183514
F 1.293932 42.458020 28.183514
F 10.181987 50.197374 28.507925
F 10.181987 42.474714 28.507925
F 1.388254 50.180680 25.482724
F 1.388255 42.458020 25.482724
F 10.277287 50.197374 25.779102
F 10.277287 42.474714 25.779102
F 1.515299 47.639678 21.844443
F 1.515300 39.917018 21.844443
F 10.404333 47.622984 22.140822
F 10.404333 39.900324 22.140822
F 3.585150 38.607611 25.549087
F 3.585150 46.330273 25.549087
F 12.505625 38.613328 25.856953
F 12.505625 46.335990 25.856954
F 3.712192 51.490085 21.910806
F 3.712192 36.044764 21.910806
F 3.712192 43.767426 21.910806
F 12.632667 51.484368 22.218673
F 12.632667 36.039047 22.218673
F 12.632668 43.761709 22.218673
F 3.617164 51.490085 24.632280
F 3.617164 36.044764 24.632280
F 3.617164 43.767426 24.632280
F 12.537385 51.484368 24.947424
F 12.537385 36.039047 24.947424
F 12.537385 43.761709 24.947424
F 3.490106 38.607611 28.270561
F 3.490106 46.330273 28.270561
F 12.410327 38.613328 28.585704
F 12.410327 46.335990 28.585704
F 5.847536 47.620718 24.715415
F 5.847535 39.898058 24.715415
F 14.765462 47.623065 25.025213
F 14.765463 39.900405 25.025213
F 5.720475 50.199640 28.353695
F 5.720475 42.476980 28.353695
F 14.638402 50.197293 28.663493
F 14.638402 42.474633 28.663493
F 5.815885 50.199640 25.621738
F 5.815885 42.476980 25.621737
F 14.733699 50.197293 25.934778
F 14.733699 42.474633 25.934777
F 5.942930 47.620718 21.983457
F 5.942930 39.898058 21.983457
F 14.860744 47.623065 22.296497
F 14.860744 39.900404 22.296497
F 8.048176 38.613738 25.701031
F 8.048176 46.336399 25.701031
F 16.961698 38.613299 26.012583
F 16.961698 46.335960 26.012583
F 8.175218 51.483959 22.062751
F 8.175218 36.038638 22.062750
F 8.175218 43.761300 22.062750
F 17.088741 51.484397 22.374303
F 17.088741 36.039076 22.374302
F 17.088741 43.761738 22.374302
F 8.079917 51.483959 24.792031
F 8.079917 36.038638 24.792031
F 8.079917 43.761300 24.792031
F 16.993460 51.484397 25.103014
F 16.993460 36.039076 25.103014
F 16.993460 43.761738 25.103014
F 7.952860 38.613738 28.430311
F 7.952860 46.336399 28.430311
F 16.866402 38.613299 28.741294
F 16.866402 46.335960 28.741294
F 1.166890 47.639684 31.821797
F 1.166890 39.917024 31.821798
F 10.054944 47.622984 32.146205
F 10.054944 39.900323 32.146206
F 1.134153 50.180684 32.759346
F 1.134154 42.458024 32.759346
F 1.261195 47.639679 29.121004
F 1.261196 39.917019 29.121004
F 10.150230 47.622984 29.417382
F 10.150230 39.900324 29.417382
F 3.458088 51.490084 29.187367
F 3.458088 36.044763 29.187367
F 3.458089 43.767426 29.187367
F 12.378564 51.484368 29.495233
F 12.378564 36.039047 29.495233
F 12.378564 43.761709 29.495233
F 3.363057 51.490081 31.908843
F 3.363057 36.044761 31.908843
F 3.363057 43.767423 31.908843
F 12.283282 51.484368 32.223984
F 12.283282 36.039047 32.223984
F 12.283282 43.761709 32.223985
F 5.593433 47.620718 31.991973
F 5.593433 39.898058 31.991973
F 14.511359 47.623065 32.301773
F 14.511359 39.900405 32.301773
F 5.688827 47.620718 29.260017
F 5.688827 39.898058 29.260017
F 14.606641 47.623065 29.573057
F 14.606641 39.900404 29.573057
F 7.921115 51.483959 29.339311
F 7.921115 36.038638 29.339311
F 7.921115 43.761300 29.339311
F 16.834638 51.484397 29.650863
F 16.834638 36.039076 29.650863
F 16.834638 43.761738 29.650863
F 7.825814 51.483959 32.068592
F 7.825814 36.038639 32.068592
F 7.825814 43.761300 32.068592
F 16.739357 51.484397 32.379574
F 16.739357 36.039076 32.379574
F 16.739357 43.761738 32.379574
F 1.675097 47.639679 17.268673
F 1.675098 39.917019 17.268673
F 10.563151 47.622984 17.593085
F 10.563151 39.900324 17.593085
F 1.548035 50.180680 20.906953
F 1.548036 42.458020 20.906953
F 10.436090 50.197374 21.231364
F 10.436090 42.474714 21.231364
F 1.642358 50.180679 18.206163
F 1.642358 42.458020 18.206163
F 10.531391 50.197374 18.502542
F 10.531391 42.474714 18.502542
F 3.839253 38.607611 18.272526
F 3.839253 46.330273 18.272526
F 12.759728 38.613328 18.580393
F 12.759728 46.335990 18.580393
F 3.871267 51.490085 17.355720
F 3.871267 36.044764 17.355720
F 3.871267 43.767426 17.355720
F 12.791488 51.484368 17.670864
F 12.791488 36.039047 17.670865
F 12.791488 43.761709 17.670865
F 3.744209 38.607611 20.994000
F 3.744209 46.330273 20.993999
F 12.664430 38.613328 21.309143
F 12.664430 46.335990 21.309143
F 6.101638 47.620718 17.438855
F 6.101638 39.898058 17.438855
F 15.019565 47.623065 17.748653
F 15.019566 39.900405 17.748653
F 5.974578 50.199640 21.077134
F 5.974578 42.476980 21.077134
F 14.892506 50.197293 21.386932
F 14.892505 42.474633 21.386932
F 6.069988 50.199640 18.345177
F 6.069988 42.476980 18.345176
F 14.987802 50.197293 18.658217
F 14.987802 42.474633 18.658216
F 8.302279 38.613738 18.424470
F 8.302279 46.336399 18.424470
F 17.215801 38.613299 18.736022
F 17.215801 46.335960 18.736022
F 8.334020 51.483959 17.515471
F 8.334021 36.038638 17.515471
F 8.334021 43.761300 17.515471
F 17.247563 51.484397 17.826454
F 17.247563 36.039076 17.826454
F 17.247563 43.761738 17.826454
F 8.206963 38.613737 21.153750
F 8.206963 46.336399 21.153750
F 17.120505 38.613299 21.464733
F 17.120505 46.335960 21.464733
F 5.720475 34.754318 28.353695
F 5.815885 34.754318 25.621738
F 5.974578 34.754318 21.077134
F 6.069988 34.754318 18.345176
F 10.181987 34.752052 28.507925
F 10.277287 34.752052 25.779102
F 14.638402 34.751971 28.663493
F 14.733698 34.751971 25.934777
F 10.436090 34.752052 21.231364
F 10.531391 34.752052 18.502541
F 14.892506 34.751971 21.386932
F 14.987802 34.751971 18.658217
F 0.674130 47.712884 46.448441
F 0.674131 39.990224 46.448441
F 9.546684 47.622946 46.699342
F 9.546684 39.900286 46.699342
F 0.437383 50.267286 47.380556
F 0.437383 42.544626 47.380556
F 9.513375 50.197778 47.608421
F 9.513375 42.475118 47.608421
F 0.531201 47.557278 43.727596
F 0.531201 39.834618 43.727595
F 9.641100 47.622756 43.970319
F 9.641100 39.900096 43.970318
F 2.819634 38.612121 47.397760
F 2.819634 46.334782 47.397760
F 11.743318 38.613337 47.686636
F 11.743318 46.335998 47.686636
F 2.930128 51.479741 43.756846
F 2.930128 36.034421 43.756846
F 2.930128 43.757083 43.756846
F 11.870350 51.484362 44.048358
F 11.870350 36.039041 44.048357
F 11.870350 43.761703 44.048358
F 2.780802 51.477693 46.494718
F 2.780802 36.032373 46.494718
F 2.780802 43.755035 46.494718
F 11.774809 51.484323 46.777128
F 11.774809 36.039003 46.777128
F 11.774809 43.761664 46.777128
F 5.082449 47.619798 46.547511
F 5.082449 39.897137 46.547511
F 14.003153 47.623065 46.854894
F 14.003153 39.900404 46.854895
F 5.030880 50.204488 47.448509
F 5.030880 42.481829 47.448509
F 13.971354 50.197299 47.764452
F 13.971354 42.474639 47.764452
F 5.159126 47.616433 43.811182
F 5.159126 39.893773 43.811181
F 14.098419 47.623062 44.126176
F 14.098419 39.900402 44.126176
F 7.285686 38.613609 47.530981
F 7.285686 46.336270 47.530982
F 16.199389 38.613299 47.842263
F 16.199389 46.335961 47.842264
F 7.412359 51.484016 43.892945
F 7.412359 36.038696 43.892944
F 7.412359 43.761358 43.892944
F 16.326432 51.484397 44.203984
F 16.326432 36.039076 44.203984
F 16.326432 43.761738 44.203984
F 7.310381 51.482146 46.622880
F 7.310381 36.036826 46.622880
F 7.310381 43.759488 46.622880
F 16.231147 51.484396 46.932696
F 16.231147 36.039076 46.932696
F 16.231147 43.761738 46.932696
F 1.039883 50.180713 35.460185
F 1.039884 42.458053 35.460185
F 9.927886 50.197373 35.784483
F 9.927886 42.474714 35.784483
F 10.023184 50.197374 33.055662
F 10.023184 42.474714 33.055662
F 3.331057 38.607611 32.825614
F 3.331057 46.330272 32.825614
F 12.251522 38.613328 33.133514
F 12.251522 46.335990 33.133514
F 3.236100 38.607612 35.546994
F 3.236099 46.330273 35.546994
F 12.156223 38.613328 35.862265
F 12.156223 46.335990 35.862265
F 5.466375 50.199595 35.630284
F 5.466375 42.476936 35.630285
F 14.384299 50.197293 35.940053
F 14.384299 42.474633 35.940053
F 5.561782 50.199635 32.898295
F 5.561782 42.476976 32.898295
F 14.479595 50.197293 33.211338
F 14.479595 42.474633 33.211338
F 7.794068 38.613740 32.977599
F 7.794068 46.336401 32.977599
F 16.707595 38.613299 33.289143
F 16.707595 46.335960 33.289143
F 7.698708 38.613760 35.706917
F 7.698708 46.336422 35.706916
F 16.612299 38.613299 36.017854
F 16.612299 46.335960 36.017854
F 0.913033 47.637324 39.096604
F 0.913034 39.914664 39.096604
F 9.800796 47.622982 39.422807
F 9.800796 39.900322 39.422807
F 0.778053 50.118996 42.756905
F 0.778053 42.396336 42.756906
F 9.673651 50.197423 43.061123
F 9.673651 42.474763 43.061123
F 0.887544 50.172379 40.049306
F 0.887544 42.449719 40.049306
F 9.769124 50.197367 40.332250
F 9.769124 42.474707 40.332250
F 1.007306 47.639572 36.396972
F 1.007307 39.916912 36.396971
F 9.896123 47.622984 36.693950
F 9.896123 39.900323 36.693949
F 3.071705 38.608724 40.119250
F 3.071705 46.331385 40.119251
F 11.997415 38.613329 40.410074
F 11.997415 46.335990 40.410074
F 3.203996 51.490294 36.464454
F 3.203996 36.044973 36.464454
F 3.203996 43.767636 36.464454
F 12.124461 51.484368 36.771794
F 12.124461 36.039047 36.771794
F 12.124461 43.761709 36.771794
F 3.109853 51.491937 39.188186
F 3.109853 36.046617 39.188186
F 3.109853 43.769279 39.188186
F 12.029186 51.484369 39.500545
F 12.029186 36.039048 39.500545
F 12.029186 43.761710 39.500545
F 2.901099 38.624073 42.857257
F 2.901099 46.346735 42.857257
F 11.901992 38.613346 43.138833
F 11.901992 46.336007 43.138833
F 5.337243 47.619847 39.271002
F 5.337243 39.897187 39.271002
F 14.257256 47.623065 39.578334
F 14.257256 39.900405 39.578334
F 5.207974 50.202075 42.909901
F 5.207974 42.479416 42.909902
F 14.130195 50.197293 43.216614
F 14.130195 42.474634 43.216615
F 5.308197 50.199817 40.176049
F 5.308196 42.477158 40.176049
F 14.225493 50.197293 40.487899
F 14.225493 42.474633 40.487899
F 5.434503 47.620624 36.537234
F 5.434503 39.897963 36.537234
F 14.352538 47.623065 36.849618
F 14.352538 39.900404 36.849618
F 7.539778 38.613768 40.254374
F 7.539778 46.336430 40.254374
F 16.453492 38.613299 40.565704
F 16.453492 46.335960 40.565704
F 7.667014 51.483954 36.615874
F 7.667014 36.038633 36.615874
F 7.667014 43.761295 36.615874
F 16.580535 51.484397 36.927423
F 16.580535 36.039076 36.927423
F 16.580535 43.761738 36.927423
F 7.571888 51.483994 39.345187
F 7.571888 36.038674 39.345187
F 7.571888 43.761336 39.345187
F 16.485254 51.484397 39.656134
F 16.485254 36.039076 39.656134
F 16.485254 43.761738 39.656135
F 7.439102 38.615042 42.984271
F 7.439102 46.337704 42.984272
F 16.358194 38.613299 43.294415
F 16.358194 46.335961 43.294415
F 0.437383 34.821964 47.380556
F 5.466375 34.754274 35.630284
F 5.561782 34.754314 32.898295
F 5.207974 34.756754 42.909902
F 5.308197 34.754496 40.176049
F 9.513375 34.752456 47.608421
F 5.030880 34.759167 47.448508
F 13.971354 34.751977 47.764452
F 9.927886 34.752052 35.784483
F 10.023184 34.752052 33.055662
F 14.384299 34.751971 35.940053
F 14.479595 34.751971 33.211338
F 9.673651 34.752101 43.061123
F 9.769124 34.752046 40.332250
F 14.130195 34.751972 43.216614
F 14.225493 34.751971 40.487898
F 0.569800 50.115301 50.099930
F 0.569800 42.392641 50.099931
F 9.419905 50.197320 50.337512
F 9.419905 42.474661 50.337512
F 2.679406 38.615666 50.126298
F 2.679406 46.338328 50.126298
F 11.647800 38.613369 50.415395
F 11.647800 46.336030 50.415395
F 4.962162 50.198407 50.182792
F 4.962162 42.475747 50.182792
F 13.876097 50.197293 50.493162
F 13.876097 42.474633 50.493163
F 7.185675 38.614895 50.260735
F 7.185675 46.337557 50.260735
F 16.104089 38.613299 50.570965
F 16.104089 46.335961 50.570965
F 0.463314 47.661069 53.739608
F 0.463314 39.938409 53.739608
F 9.293089 47.623089 53.975199
F 9.293089 39.900428 53.975199
F 0.127148 50.259775 57.315161
F 0.127148 42.537115 57.315161
F 9.165567 50.196324 57.607347
F 9.165567 42.473665 57.607347
F 0.358910 50.219061 54.529712
F 0.358911 42.496400 54.529712
F 9.260538 50.197464 54.882055
F 9.260538 42.474804 54.882054
F 0.359919 47.559147 51.024220
F 0.359919 39.836486 51.024220
F 9.386775 47.622692 51.246662
F 9.386775 39.900032 51.246661
F 2.603233 38.599492 54.669951
F 2.603233 46.322154 54.669951
F 11.489383 38.613296 54.959999
F 11.489383 46.335957 54.959999
F 2.710713 51.490882 51.032159
F 2.710713 36.045562 51.032159
F 2.710712 43.768224 51.032159
F 11.616289 51.484365 51.324793
F 11.616289 36.039045 51.324793
F 11.616289 43.761706 51.324793
F 2.606574 51.498861 53.746966
F 2.606574 36.053541 53.746967
F 2.606574 43.776202 53.746967
F 11.520899 51.484348 54.053105
F 11.520899 36.039027 54.053106
F 11.520899 43.761689 54.053105
F 2.466454 38.610899 57.377918
F 2.466454 46.333561 57.377917
F 11.394075 38.612205 57.685090
F 11.394075 46.334867 57.685089
F 4.838666 47.623315 53.819523
F 4.838666 39.900654 53.819523
F 13.749077 47.623061 54.130883
F 13.749077 39.900400 54.130883
F 4.698444 50.199644 57.450732
F 4.698444 42.476984 57.450732
F 13.622170 50.196169 57.762879
F 13.622170 42.473510 57.762879
F 4.796783 50.199570 54.724609
F 4.796783 42.476911 54.724609
F 13.717382 50.197272 55.037817
F 13.717382 42.474613 55.037817
F 4.911960 47.617960 51.087522
F 4.911960 39.895300 51.087521
F 13.844304 47.623059 51.402613
F 13.844304 39.900399 51.402613
F 7.033813 38.613385 54.804205
F 7.033813 46.336047 54.804205
F 15.945396 38.613275 55.115625
F 15.945396 46.335937 55.115625
F 7.160032 51.484208 51.169050
F 7.160032 36.038887 51.169049
F 7.160032 43.761549 51.169050
F 16.072333 51.484397 51.480424
F 16.072333 36.039076 51.480423
F 16.072333 43.761738 51.480424
F 7.061831 51.483398 53.898154
F 7.061831 36.038078 53.898154
F 7.061831 43.760740 53.898154
F 15.977065 51.484392 54.208685
F 15.977065 36.039071 54.208685
F 15.977065 43.761733 54.208686
F 6.935571 38.613214 57.529820
F 6.935571 46.335875 57.529820
F 15.850172 38.612175 57.840680
F 15.850172 46.334836 57.840680
F 0.042962 47.552192 60.872692
F 0.042962 39.829531 60.872693
F 9.039307 47.575787 61.236131
F 9.039308 39.853126 61.236132
F 15.624528 45.706039 65.090616
F 15.624528 37.983377 65.090616
F 8.937524 49.566048 64.857951
F 8.937524 41.843389 64.857951
F 0.040834 42.337992 64.541188
F 0.040834 50.060652 64.541188
F 0.043287 50.170159 61.641923
F 0.043287 42.447500 61.641922
F 9.008438 50.139603 62.151000
F 9.008438 42.416943 62.151000
F 0.099231 47.595422 57.980363
F 0.099232 39.872762 57.980364
F 9.134110 47.620701 58.509809
F 9.134110 39.898041 58.509809
F 2.288381 38.566993 61.855788
F 2.288381 46.289655 61.855788
F 11.236889 38.555532 62.228673
F 11.236889 46.278194 62.228673
F 2.413466 51.477031 58.258902
F 2.413466 36.031711 58.258902
F 2.413466 43.754373 58.258902
F 11.362562 51.482127 58.587631
F 11.362562 36.036807 58.587631
F 11.362562 43.759469 58.587631
F 2.359501 51.445733 60.978792
F 2.359501 36.000412 60.978792
F 2.359501 43.723074 60.978792
F 11.268073 51.437406 61.313762
F 11.268074 35.992085 61.313762
F 11.268073 43.714747 61.313762
F 2.349692 38.115193 64.557298
F 2.349692 45.837855 64.557298
F 11.168601 37.983329 64.935039
F 11.168601 45.705990 64.935039
F 4.576242 47.578474 61.072313
F 4.576242 39.855813 61.072313
F 13.496163 47.576114 61.391530
F 13.496163 39.853454 61.391530
F 4.464845 49.569627 64.701826
F 4.464846 41.846968 64.701826
F 13.396481 49.567362 65.012817
F 13.396481 41.844702 65.012817
F 4.544818 50.141523 61.993714
F 4.544818 42.418864 61.993714
F 13.464979 50.139532 62.306468
F 13.464979 42.416872 62.306468
F 4.670126 47.621652 58.349344
F 4.670126 39.898991 58.349344
F 13.590653 47.620822 58.665456
F 13.590653 39.898161 58.665456
F 6.776874 38.557011 62.071923
F 6.776874 46.279672 62.071923
F 15.692981 38.555538 62.384273
F 15.692981 46.278199 62.384273
F 6.903591 51.481520 58.431436
F 6.903591 36.036199 58.431436
F 6.903591 43.758861 58.431436
F 15.818654 51.482155 58.743262
F 15.818654 36.036835 58.743262
F 15.818654 43.759496 58.743262
F 6.809647 51.436751 61.158916
F 6.809647 35.991431 61.158916
F 6.809647 43.714093 61.158916
F 15.724170 51.437449 61.469329
F 15.724170 35.992129 61.469330
F 15.724170 43.714791 61.469329
F 6.713077 37.981094 64.780095
F 6.713077 45.703755 64.780094
F 0.358911 34.773738 54.529713
F 9.419905 34.751999 50.337512
F 4.962162 34.753085 50.182792
F 13.876097 34.751971 50.493162
F 0.127148 34.814453 57.315161
F 9.260538 34.752142 54.882054
F 4.698444 34.754322 57.450732
F 4.796783 34.754249 54.724609
F 2.171274 55.428191 2.701163
F 2.171275 63.150854 2.701162
F 11.069605 55.403396 3.051078
F 11.069605 63.126057 3.051078
F 2.051892 57.907601 6.372296
F 2.051893 65.630264 6.372296
F 10.943850 57.922276 6.692090
F 10.943850 65.644938 6.692090
F 2.146731 57.949950 3.677514
F 2.146731 65.672613 3.677513
F 11.038296 57.966970 3.965921
F 11.038296 65.689632 3.965921
F 2.122273 56.089746 0.019693
F 2.122274 63.812408 0.019692
F 11.137997 55.975696 0.344647
F 11.137997 63.698357 0.344646
F 4.339307 54.103049 3.728079
F 4.339307 61.825709 3.728079
F 13.266713 54.105593 4.043762
F 13.266713 61.828253 4.043762
F 4.444637 59.842628 0.104325
F 4.444637 67.565290 0.104324
F 13.366443 59.836984 0.422500
F 13.366443 67.559647 0.422500
F 4.373260 59.270129 2.809779
F 4.373260 66.992791 2.809779
F 13.297878 59.264783 3.128863
F 13.297878 66.987445 3.128863
F 4.251670 54.055632 6.451339
F 4.251670 61.778292 6.451339
F 13.172207 54.060890 6.769866
F 13.172207 61.783551 6.769866
F 6.607194 55.401271 2.897839
F 6.607194 63.123933 2.897839
F 15.525972 55.403484 3.206644
F 15.525972 63.126145 3.206643
F 6.482207 57.924543 6.537791
F 6.482207 65.647205 6.537791
F 15.400282 57.922194 6.847654
F 15.400282 65.644856 6.847655
F 6.576015 57.969976 3.808361
F 6.576015 65.692638 3.808361
F 15.494780 57.966899 4.121583
F 15.494780 65.689561 4.121583
F 6.672947 55.976241 0.188742
F 6.672947 63.698903 0.188742
F 15.594423 55.975649 0.500299
F 15.594423 63.698311 0.500299
F 8.809435 54.105793 3.888048
F 8.809435 61.828453 3.888047
F 17.722782 54.105566 4.199389
F 17.722782 61.828227 4.199388
F 8.911032 59.836281 0.267364
F 8.911032 67.558943 0.267364
F 8.840134 59.264302 2.973739
F 8.840134 66.986964 2.973739
F 17.753970 59.264818 3.284444
F 17.753969 66.987480 3.284444
F 8.714770 54.061292 6.614540
F 8.714770 61.783953 6.614540
F 17.628282 54.060861 6.925455
F 17.628282 61.783521 6.925456
F 1.928588 55.361967 9.994240
F 1.928589 63.084629 9.994239
F 10.817144 55.345665 10.319724
F 10.817144 63.068327 10.319724
F 1.802108 57.903341 13.630466
F 1.802108 65.626004 13.630465
F 10.690189 57.920032 13.954924
F 10.690189 65.642695 13.954924
F 1.896256 57.903299 10.929870
F 1.896256 65.625962 10.929870
F 10.785472 57.920038 11.226549
F 10.785472 65.642700 11.226549
F 2.020006 55.361771 7.294959
F 2.020007 63.084433 7.294958
F 10.912361 55.346765 7.594560
F 10.912361 63.069426 7.594559
F 4.093227 54.053014 10.996405
F 4.093227 61.775675 10.996405
F 13.013811 54.058653 11.304403
F 13.013811 61.781313 11.304403
F 4.220133 59.213786 7.364321
F 4.220133 66.936449 7.364321
F 13.140687 59.208151 7.672406
F 13.140687 66.930813 7.672406
F 4.125332 59.212767 10.082446
F 4.125332 66.935429 10.082446
F 13.045481 59.207051 10.397503
F 13.045481 66.929713 10.397503
F 3.998299 54.052938 13.717535
F 3.998299 61.775599 13.717535
F 12.918529 54.058648 14.032704
F 12.918529 61.781309 14.032704
F 6.355612 55.343402 10.165490
F 6.355612 63.066063 10.165491
F 15.273559 55.345747 10.475291
F 15.273559 63.068408 10.475291
F 6.228677 57.922299 13.800695
F 6.228677 65.644960 13.800695
F 15.146604 57.919952 14.110492
F 15.146604 65.642614 14.110492
F 6.324085 57.922300 11.069202
F 6.324085 65.644962 11.069202
F 15.241885 57.919956 11.382226
F 15.241885 65.642618 11.382226
F 6.450842 55.344521 7.436999
F 6.450842 63.067182 7.436999
F 15.368767 55.346847 7.750231
F 15.368767 63.069509 7.750231
F 8.556362 54.059060 11.148481
F 8.556362 61.781720 11.148480
F 17.469884 54.058623 11.460032
F 17.469885 61.781284 11.460032
F 8.683146 59.207700 7.516421
F 8.683146 66.930362 7.516421
F 17.596764 59.208181 7.828037
F 17.596765 66.930843 7.828037
F 8.588008 59.206638 10.242086
F 8.588008 66.929300 10.242086
F 17.501556 59.207080 10.553092
F 17.501556 66.929742 10.553093
F 8.461062 54.059057 13.877311
F 8.461062 61.781718 13.877311
F 17.374604 54.058619 14.188293
F 17.374604 61.781279 14.188294
F 1.769398 55.362336 14.567888
F 1.769398 63.084998 14.567888
F 10.658435 55.345642 14.864273
F 10.658435 63.068304 14.864272
F 3.966292 59.212744 14.634251
F 3.966292 66.935406 14.634251
F 12.886770 59.207027 14.942123
F 12.886770 66.929689 14.942123
F 6.197031 55.343376 14.706906
F 6.197031 63.066037 14.706906
F 15.114846 55.345723 15.019948
F 15.114847 63.068385 15.019947
F 8.429321 59.206618 14.786201
F 8.429321 66.929280 14.786201
F 17.342844 59.207057 15.097753
F 17.342844 66.929719 15.097753
F 17.822413 67.559641 0.578102
F 17.822413 59.836979 0.578102
F 4.251670 69.500954 6.451339
F 3.998299 69.498261 13.717535
F 4.093226 69.498337 10.996406
F 17.374604 69.503941 14.188293
F 1.420994 55.362337 24.545234
F 1.420995 63.084999 24.545234
F 10.309048 55.345642 24.869645
F 10.309048 63.068304 24.869645
F 1.293932 57.903338 28.183514
F 1.293932 65.626000 28.183514
F 10.181987 57.920032 28.507925
F 10.181987 65.642694 28.507925
F 1.388255 57.903337 25.482724
F 1.388255 65.626000 25.482724
F 10.277287 57.920032 25.779102
F 10.277287 65.642694 25.779102
F 1.515299 55.362336 21.844443
F 1.515300 63.084998 21.844443
F 10.404333 55.345642 22.140822
F 10.404333 63.068304 22.140822
F 3.585150 54.052931 25.549087
F 3.585150 61.775592 25.549087
F 12.505625 54.058648 25.856954
F 12.505625 61.781308 25.856953
F 3.712192 59.212744 21.910806
F 3.712192 66.935406 21.910806
F 12.632667 59.207027 22.218673
F 12.632667 66.929689 22.218673
F 3.617164 59.212744 24.632281
F 3.617164 66.935407 24.632280
F 12.537385 59.207027 24.947424
F 12.537385 66.929689 24.947424
F 3.490106 54.052931 28.270561
F 3.490106 61.775592 28.270561
F 12.410327 54.058648 28.585704
F 12.410327 61.781309 28.585704
F 5.847536 55.343376 24.715415
F 5.847535 63.066038 24.715415
F 14.765463 55.345723 25.025213
F 14.765462 63.068385 25.025213
F 5.720475 57.922299 28.353695
F 5.720475 65.644960 28.353695
F 14.638402 57.919952 28.663493
F 14.638402 65.642614 28.663493
F 5.815885 57.922298 25.621738
F 5.815885 65.644960 25.621737
F 14.733699 57.919952 25.934777
F 14.733699 65.642614 25.934777
F 5.942930 55.343376 21.983457
F 5.942930 63.066038 21.983457
F 14.860744 55.345723 22.296497
F 14.860744 63.068385 22.296497
F 8.048176 54.059057 25.701031
F 8.048176 61.781718 25.701031
F 16.961698 54.058619 26.012583
F 16.961698 61.781279 26.012583
F 8.175218 59.206618 22.062750
F 8.175218 66.929280 22.062750
F 17.088741 59.207057 22.374302
F 17.088741 66.929719 22.374302
F 8.079917 59.206618 24.792031
F 8.079917 66.929281 24.792031
F 16.993460 59.207057 25.103014
F 16.993460 66.929719 25.103014
F 7.952860 54.059057 28.430311
F 7.952860 61.781718 28.430311
F 16.866402 54.058619 28.741294
F 16.866402 61.781279 28.741294
F 1.166890 55.362342 31.821798
F 1.166890 63.085005 31.821798
F 10.054944 55.345642 32.146205
F 10.054944 63.068304 32.146206
F 1.134154 57.903342 32.759346
F 1.134154 65.626004 32.759346
F 1.261195 55.362337 29.121004
F 1.261196 63.084999 29.121004
F 10.150230 55.345642 29.417382
F 10.150230 63.068304 29.417382
F 3.458088 59.212744 29.187367
F 3.458089 66.935406 29.187367
F 12.378564 59.207027 29.495233
F 12.378564 66.929689 29.495233
F 3.363057 59.212741 31.908843
F 3.363057 66.935403 31.908843
F 12.283282 59.207027 32.223984
F 12.283282 66.929689 32.223985
F 5.593433 55.343377 31.991973
F 5.593433 63.066038 31.991973
F 14.511359 55.345723 32.301773
F 14.511359 63.068385 32.301773
F 5.688827 55.343376 29.260017
F 5.688827 63.066038 29.260017
F 14.606641 55.345723 29.573057
F 14.606641 63.068385 29.573057
F 7.921115 59.206618 29.339311
F 7.921115 66.929281 29.339311
F 16.834638 59.207057 29.650863
F 16.834638 66.929719 29.650863
F 7.825814 59.206619 32.068592
F 7.825814 66.929281 32.068592
F 16.739357 59.207057 32.379574
F 16.739357 66.929719 32.379574
F 1.675097 55.362336 17.268673
F 1.675098 63.084999 17.268673
F 10.563151 55.345642 17.593085
F 10.563151 63.068304 17.593086
F 1.548036 57.903338 20.906953
F 1.548036 65.626000 20.906953
F 10.436090 57.920032 21.231364
F 10.436090 65.642694 21.231364
F 1.642358 57.903337 18.206163
F 1.642358 65.626000 18.206163
F 10.531391 57.920032 18.502541
F 10.531391 65.642694 18.502542
F 3.839253 54.052931 18.272526
F 3.839253 61.775592 18.272526
F 12.759728 54.058648 18.580393
F 12.759728 61.781308 18.580392
F 3.871267 59.212744 17.355720
F 3.871267 66.935407 17.355720
F 12.791488 59.207027 17.670865
F 12.791488 66.929689 17.670865
F 3.744209 54.052931 20.994000
F 3.744209 61.775592 20.994000
F 12.664430 54.058648 21.309143
F 12.664430 61.781309 21.309143
F 6.101638 55.343376 17.438855
F 6.101638 63.066038 17.438855
F 15.019565 55.345723 17.748653
F 15.019566 63.068385 17.748653
F 5.974578 57.922299 21.077134
F 5.974578 65.644960 21.077134
F 14.892505 57.919952 21.386932
F 14.892505 65.642614 21.386932
F 6.069988 57.922298 18.345176
F 6.069988 65.644961 18.345176
F 14.987802 57.919952 18.658217
F 14.987802 65.642614 18.658216
F 8.302279 54.059057 18.424470
F 8.302279 61.781718 18.424470
F 17.215801 54.058619 18.736022
F 17.215801 61.781279 18.736022
F 8.334021 59.206618 17.515471
F 8.334021 66.929281 17.515471
F 17.247563 59.207057 17.826454
F 17.247563 66.929719 17.826454
F 8.206963 54.059057 21.153750
F 8.206963 61.781718 21.153750
F 17.120505 54.058619 21.464733
F 17.120505 61.781279 21.464733
F 3.585150 69.498254 25.549087
F 3.744209 69.498254 20.993999
F 3.490106 69.498254 28.270561
F 3.839253 69.498253 18.272526
F 17.120505 69.503941 21.464733
F 16.961698 69.503941 26.012583
F 16.866402 69.503941 28.741294
F 17.215801 69.503941 18.736022
F 0.674130 55.435542 46.448441
F 0.674131 63.158204 46.448441
F 9.546684 55.345605 46.699342
F 9.546684 63.068266 46.699342
F 0.437383 57.989944 47.380556
F 0.437383 65.712607 47.380556
F 9.513375 57.920436 47.608421
F 9.513375 65.643098 47.608421
F 0.531201 55.279936 43.727596
F 0.531201 63.002598 43.727595
F 9.641100 55.345414 43.970319
F 9.641100 63.068076 43.970318
F 2.819634 54.057440 47.397760
F 2.819634 61.780101 47.397760
F 11.743318 54.058657 47.686636
F 11.743317 61.781317 47.686636
F 2.930128 59.202401 43.756846
F 2.930128 66.925064 43.756846
F 11.870350 59.207022 44.048357
F 11.870350 66.929684 44.048358
F 2.780802 59.200353 46.494718
F 2.780802 66.923015 46.494718
F 11.774809 59.206983 46.777128
F 11.774809 66.929645 46.777128
F 5.082449 55.342456 46.547511
F 5.082449 63.065118 46.547511
F 14.003153 55.345723 46.854894
F 14.003153 63.068384 46.854895
F 5.030880 57.927147 47.448508
F 5.030880 65.649809 47.448509
F 13.971354 57.919958 47.764452
F 13.971354 65.642620 47.764452
F 5.159126 55.339092 43.811181
F 5.159126 63.061753 43.811181
F 14.098419 55.345721 44.126176
F 14.098419 63.068382 44.126176
F 7.285686 54.058928 47.530982
F 7.285686 61.781589 47.530981
F 16.199389 54.058619 47.842264
F 16.199389 61.781279 47.842263
F 7.412359 59.206676 43.892944
F 7.412359 66.929338 43.892944
F 16.326432 59.207057 44.203984
F 16.326432 66.929719 44.203984
F 7.310381 59.204806 46.622880
F 7.310381 66.927468 46.622880
F 16.231147 59.207056 46.932696
F 16.231147 66.929718 46.932696
F 1.039884 57.903371 35.460185
F 1.039884 65.626033 35.460185
F 9.927886 57.920032 35.784483
F 9.927886 65.642694 35.784484
F 10.023184 57.920032 33.055662
F 10.023184 65.642694 33.055662
F 3.331057 54.052930 32.825614
F 3.331057 61.775591 32.825614
F 12.251522 54.058648 33.133514
F 12.251522 61.781308 33.133514
F 3.236100 54.052931 35.546994
F 3.236100 61.775592 35.546994
F 12.156223 54.058648 35.862265
F 12.156223 61.781309 35.862265
F 5.466375 57.922254 35.630284
F 5.466375 65.644916 35.630284
F 14.384299 57.919952 35.940053
F 14.384299 65.642614 35.940053
F 5.561782 57.922294 32.898295
F 5.561782 65.644956 32.898295
F 14.479595 57.919952 33.211338
F 14.479596 65.642614 33.211338
F 7.794068 54.059060 32.977599
F 7.794068 61.781720 32.977599
F 16.707595 54.058619 33.289143
F 16.707595 61.781279 33.289143
F 7.698708 54.059080 35.706917
F 7.698708 61.781741 35.706917
F 16.612299 54.058619 36.017854
F 16.612299 61.781279 36.017854
F 0.913033 55.359982 39.096604
F 0.913034 63.082645 39.096604
F 9.800796 55.345640 39.422807
F 9.800796 63.068302 39.422807
F 0.778053 57.841653 42.756906
F 0.778053 65.564316 42.756905
F 9.673651 57.920081 43.061123
F 9.673651 65.642744 43.061123
F 0.887544 57.895037 40.049306
F 0.887544 65.617700 40.049306
F 9.769124 57.920026 40.332250
F 9.769124 65.642688 40.332250
F 1.007306 55.362230 36.396971
F 1.007307 63.084892 36.396971
F 9.896123 55.345642 36.693950
F 9.896123 63.068303 36.693949
F 3.071705 54.054043 40.119251
F 3.071705 61.776704 40.119250
F 11.997415 54.058649 40.410074
F 11.997415 61.781309 40.410074
F 3.203996 59.212954 36.464454
F 3.203996 66.935616 36.464454
F 12.124461 59.207027 36.771794
F 12.124461 66.929689 36.771794
F 3.109853 59.214597 39.188186
F 3.109853 66.937259 39.188186
F 12.029186 59.207028 39.500545
F 12.029186 66.929690 39.500545
F 2.901099 54.069393 42.857257
F 2.901099 61.792053 42.857257
F 11.901992 54.058665 43.138833
F 11.901992 61.781326 43.138833
F 5.337243 55.342505 39.271002
F 5.337243 63.065167 39.271002
F 14.257256 55.345723 39.578334
F 14.257256 63.068385 39.578334
F 5.207974 57.924734 42.909902
F 5.207974 65.647396 42.909902
F 14.130195 57.919952 43.216614
F 14.130195 65.642614 43.216615
F 5.308197 57.922476 40.176049
F 5.308196 65.645138 40.176049
F 14.225493 57.919952 40.487898
F 14.225493 65.642613 40.487899
F 5.434503 55.343282 36.537234
F 5.434503 63.065944 36.537234
F 14.352538 55.345723 36.849618
F 14.352538 63.068385 36.849618
F 7.539778 54.059088 40.254374
F 7.539778 61.781749 40.254374
F 16.453492 54.058618 40.565704
F 16.453492 61.781279 40.565704
F 7.667014 59.206614 36.615874
F 7.667014 66.929276 36.615874
F 16.580535 59.207057 36.927423
F 16.580535 66.929719 36.927423
F 7.571888 59.206654 39.345187
F 7.571888 66.929316 39.345187
F 16.485254 59.207057 39.656134
F 16.485254 66.929719 39.656135
F 7.439102 54.060362 42.984271
F 7.439102 61.783023 42.984271
F 16.358194 54.058619 43.294415
F 16.358194 61.781279 43.294415
F 2.819634 69.502763 47.397760
F 3.071705 69.499366 40.119251
F 3.236099 69.498254 35.546994
F 3.331057 69.498253 32.825614
F 16.358194 69.503941 43.294415
F 16.199389 69.503941 47.842264
F 16.707595 69.503941 33.289143
F 16.453492 69.503941 40.565704
F 16.612299 69.503941 36.017854
F 0.569800 57.837959 50.099930
F 0.569800 65.560621 50.099930
F 9.419905 57.919979 50.337512
F 9.419904 65.642641 50.337512
F 2.679406 54.060986 50.126298
F 2.679406 61.783647 50.126298
F 11.647800 54.058688 50.415395
F 11.647800 61.781349 50.415395
F 4.962162 57.921065 50.182792
F 4.962162 65.643727 50.182792
F 13.876097 57.919952 50.493163
F 13.876097 65.642614 50.493163
F 7.185675 54.060215 50.260735
F 7.185675 61.782875 50.260735
F 16.104089 54.058619 50.570964
F 16.104089 61.781280 50.570965
F 0.463313 55.383727 53.739608
F 0.463314 63.106390 53.739608
F 9.293089 55.345747 53.975199
F 9.293089 63.068409 53.975199
F 0.127149 57.982433 57.315161
F 0.127148 65.705095 57.315161
F 9.165567 57.918983 57.607347
F 9.165567 65.641645 57.607347
F 0.358911 57.941718 54.529712
F 0.358911 65.664381 54.529713
F 9.260537 57.920122 54.882054
F 9.260538 65.642784 54.882054
F 0.359919 55.281805 51.024220
F 0.359919 63.004467 51.024220
F 9.386775 55.345350 51.246662
F 9.386775 63.068012 51.246661
F 2.603233 54.044812 54.669951
F 2.603233 61.767472 54.669951
F 11.489383 54.058615 54.959999
F 11.489383 61.781276 54.959998
F 2.710713 59.213542 51.032159
F 2.710712 66.936204 51.032159
F 11.616289 59.207025 51.324793
F 11.616289 66.929687 51.324793
F 2.606574 59.221521 53.746967
F 2.606574 66.944183 53.746967
F 11.520899 59.207007 54.053106
F 11.520899 66.929669 54.053105
F 2.466454 54.056219 57.377917
F 2.466454 61.778879 57.377918
F 11.394075 54.057525 57.685089
F 11.394075 61.780185 57.685090
F 4.838666 55.345973 53.819523
F 4.838666 63.068635 53.819523
F 13.749077 55.345719 54.130883
F 13.749077 63.068381 54.130883
F 4.698444 57.922303 57.450732
F 4.698444 65.644964 57.450732
F 13.622170 57.918828 57.762879
F 13.622170 65.641490 57.762879
F 4.796783 57.922229 54.724609
F 4.796783 65.644891 54.724609
F 13.717382 57.919931 55.037817
F 13.717382 65.642593 55.037817
F 4.911960 55.340619 51.087522
F 4.911960 63.063280 51.087521
F 13.844304 55.345717 51.402613
F 13.844304 63.068379 51.402613
F 7.033813 54.058705 54.804205
F 7.033813 61.781366 54.804205
F 15.945396 54.058595 55.115625
F 15.945396 61.781256 55.115625
F 7.160032 59.206868 51.169049
F 7.160032 66.929530 51.169050
F 16.072333 59.207056 51.480423
F 16.072333 66.929719 51.480424
F 7.061831 59.206058 53.898154
F 7.061831 66.928720 53.898154
F 15.977065 59.207052 54.208685
F 15.977065 66.929714 54.208686
F 6.935570 54.058533 57.529820
F 6.935571 61.781194 57.529820
F 15.850172 54.057494 57.840680
F 15.850172 61.780155 57.840680
F 0.042962 55.274850 60.872692
F 0.042962 62.997512 60.872693
F 9.039307 55.298445 61.236131
F 9.039307 63.021106 61.236132
F 15.624528 61.151358 65.090616
F 15.624528 53.428697 65.090616
F 8.937524 57.288707 64.857951
F 8.937524 65.011369 64.857951
F 11.168601 68.873971 64.935039
F 2.349692 69.005835 64.557298
F 0.043286 57.892818 61.641922
F 0.043287 65.615480 61.641922
F 9.008438 57.862261 62.151000
F 9.008438 65.584923 62.150999
F 0.099231 55.318080 57.980363
F 0.099232 63.040742 57.980364
F 9.134110 55.343360 58.509809
F 9.134110 63.066021 58.509809
F 2.288381 54.012313 61.855788
F 2.288381 61.734973 61.855788
F 11.236889 54.000852 62.228673
F 11.236889 61.723512 62.228673
F 2.413466 59.199691 58.258902
F 2.413466 66.922353 58.258902
F 11.362562 59.204787 58.587631
F 11.362562 66.927449 58.587631
F 2.359501 59.168392 60.978792
F 2.359501 66.891055 60.978792
F 11.268073 59.160065 61.313762
F 11.268073 66.882727 61.313762
F 2.349692 53.560512 64.557298
F 2.349692 61.283173 64.557299
F 11.168601 53.428648 64.935039
F 11.168601 61.151309 64.935039
F 4.576242 55.301132 61.072313
F 4.576242 63.023794 61.072313
F 13.496163 55.298773 61.391530
F 13.496163 63.021434 61.391530
F 4.464845 57.292286 64.701826
F 4.464846 65.014948 64.701826
F 13.396481 57.290020 65.012817
F 13.396481 65.012682 65.012817
F 4.544818 57.864182 61.993714
F 4.544818 65.586844 61.993714
F 13.464979 57.862191 62.306468
F 13.464979 65.584852 62.306468
F 4.670126 55.344310 58.349344
F 4.670126 63.066972 58.349344
F 13.590653 55.343480 58.665456
F 13.590653 63.066142 58.665456
F 6.776874 54.002331 62.071923
F 6.776874 61.724991 62.071923
F 15.692981 54.000857 62.384273
F 15.692981 61.723518 62.384273
F 6.903591 59.204180 58.431436
F 6.903591 66.926842 58.431436
F 15.818654 59.204815 58.743262
F 15.818654 66.927477 58.743262
F 6.809647 59.159411 61.158917
F 6.809647 66.882073 61.158916
F 15.724170 59.160109 61.469330
F 15.724170 66.882771 61.469329
F 6.713077 53.426414 64.780095
F 6.713077 61.149074 64.780095
F 0.040834 65.505972 64.541188
F 0.040833 57.783310 64.541188
F 6.713077 68.871736 64.780094
F 15.624528 68.874019 65.090616
F 2.603233 69.490134 54.669951
F 11.489383 69.503937 54.959999
F 2.466454 69.501541 57.377917
F 11.394075 69.502847 57.685089
F 6.935571 69.503856 57.529820
F 15.945396 69.503917 55.115625
F 15.850172 69.502817 57.840680
F 2.288381 69.457635 61.855788
F 6.776874 69.447653 62.071923
F 11.236889 69.446174 62.228673
F 15.692981 69.446180 62.384273
F 28.893894 1.344869 3.673459
F 28.893894 9.067528 3.673459
F 28.893894 16.790189 3.673459
F 19.981957 1.344869 3.362247
F 19.981957 9.067527 3.362248
F 19.981957 16.790189 3.362247
F 28.768205 3.863570 7.314469
F 28.768205 11.586229 7.314469
F 19.856268 3.863571 7.003258
F 19.856268 11.586230 7.003258
F 28.862704 3.908276 4.588404
F 28.862704 11.630935 4.588403
F 19.950768 3.908277 4.277192
F 19.950768 11.630935 4.277192
F 28.962333 1.917029 0.967117
F 28.962333 9.639687 0.967117
F 28.962333 17.362349 0.967117
F 20.050397 1.917030 0.655905
F 20.050397 9.639688 0.655906
F 20.050397 17.362349 0.655905
F 31.090689 7.769605 4.666206
F 31.090689 15.492266 4.666206
F 33.448399 14.815397 0.184074
F 22.178754 7.769605 4.354995
F 22.178754 15.492266 4.354994
F 21.798816 12.871096 15.253359
F 31.190316 5.778358 1.044920
F 31.190316 13.501018 1.044920
F 22.278382 5.778358 0.733708
F 22.278382 13.501018 0.733708
F 31.121876 5.206199 3.751261
F 31.121876 12.928858 3.751261
F 22.209942 5.206198 3.440050
F 22.209941 12.928858 3.440050
F 30.996189 7.724899 7.392272
F 30.996189 15.447560 7.392272
F 33.448399 7.092737 0.184074
F 22.084254 7.724900 7.081061
F 22.084254 15.447560 7.081061
F 22.084254 0.002241 7.081061
F 33.349859 1.344870 3.829064
F 33.349859 9.067528 3.829064
F 33.349859 16.790190 3.829064
F 24.437927 1.344869 3.517853
F 24.437927 9.067527 3.517853
F 24.437927 16.790189 3.517853
F 33.224170 3.863570 7.470075
F 33.224170 11.586229 7.470075
F 24.312238 3.863570 7.158864
F 24.312238 11.586229 7.158864
F 33.318669 3.908276 4.744009
F 33.318669 11.630935 4.744009
F 24.406737 3.908276 4.432798
F 24.406737 11.630935 4.432797
F 33.418299 1.917029 1.122723
F 33.418299 9.639688 1.122723
F 33.418299 17.362349 1.122723
F 24.506366 1.917029 0.811512
F 24.506366 9.639687 0.811512
F 24.506366 17.362349 0.811511
F 35.546634 7.769601 4.821814
F 35.546634 15.492262 4.821814
F 26.254784 12.871097 15.408965
F 26.634722 7.769605 4.510601
F 26.634722 15.492265 4.510600
F 26.254784 5.148437 15.408965
F 21.798816 5.148437 15.253359
F 30.710750 12.871097 15.564571
F 26.734350 5.778358 0.889314
F 26.734350 13.501017 0.889314
F 35.577825 5.206202 3.906864
F 35.577825 12.928862 3.906864
F 26.665910 5.206198 3.595655
F 26.665910 12.928858 3.595656
F 35.452146 7.724897 7.547877
F 35.452146 15.447558 7.547877
F 35.166715 12.871097 15.720177
F 26.540223 7.724899 7.236667
F 26.540223 15.447560 7.236667
F 35.166715 5.148438 15.720177
F 28.641480 1.287132 10.942107
F 28.641480 9.009790 10.942107
F 28.641480 16.732452 10.942107
F 19.729543 1.287131 10.630895
F 19.729544 9.009789 10.630895
F 19.729544 16.732451 10.630895
F 28.514527 3.861329 14.577307
F 28.514527 11.583987 14.577308
F 19.602590 3.861329 14.266096
F 19.602590 11.583988 14.266096
F 28.609807 3.861333 11.849047
F 28.609807 11.583992 11.849047
F 19.697870 3.861334 11.537835
F 19.697870 11.583992 11.537835
F 28.736689 1.288232 8.217052
F 28.736689 9.010891 8.217052
F 28.736689 16.733552 8.217052
F 19.824752 1.288232 7.905840
F 19.824752 9.010890 7.905840
F 19.824752 16.733552 7.905840
F 30.837791 7.722662 11.926850
F 30.837791 15.445323 11.926850
F 24.026801 16.732428 15.331162
F 21.925856 7.722663 11.615638
F 21.925856 15.445323 11.615638
F 21.925856 0.000004 11.615638
F 30.964671 5.149562 8.294855
F 30.964671 12.872221 8.294855
F 22.052737 5.149561 7.983643
F 22.052737 12.872221 7.983643
F 30.869462 5.148461 11.019909
F 30.869462 12.871121 11.019909
F 21.957528 5.148460 10.708698
F 21.957527 12.871120 10.708698
F 30.742511 7.722658 14.655110
F 30.742511 15.445318 14.655110
F 24.026801 9.009766 15.331162
F 21.830576 7.722658 14.343899
F 21.830576 15.445318 14.343899
F 35.646282 13.501018 1.200525
F 33.097446 1.287132 11.097712
F 33.097446 9.009790 11.097712
F 33.097446 16.732452 11.097712
F 24.185513 1.287131 10.786501
F 24.185513 9.009790 10.786501
F 24.185513 16.732451 10.786501
F 32.970492 3.861328 14.732913
F 32.970492 11.583987 14.732913
F 24.058559 3.861329 14.421702
F 24.058559 11.583987 14.421702
F 33.065773 3.861333 12.004653
F 33.065773 11.583992 12.004653
F 24.153840 3.861333 11.693441
F 24.153839 11.583992 11.693441
F 33.192654 1.288233 8.372658
F 33.192655 9.010891 8.372658
F 33.192655 16.733552 8.372658
F 24.280722 1.288232 8.061446
F 24.280722 9.010890 8.061446
F 24.280722 16.733552 8.061446
F 35.293752 7.722661 12.082457
F 35.293752 15.445321 12.082457
F 24.026801 1.287108 15.331162
F 26.381824 7.722663 11.771244
F 26.381824 15.445323 11.771244
F 32.938734 16.732428 15.642374
F 35.420626 5.149564 8.450462
F 35.420626 12.872224 8.450462
F 26.508705 5.149561 8.139249
F 26.508705 12.872221 8.139249
F 35.325424 5.148462 11.175514
F 35.325424 12.871121 11.175514
F 26.413496 5.148461 10.864304
F 26.413496 12.871120 10.864304
F 35.198476 7.722657 14.810716
F 35.198476 15.445318 14.810716
F 32.938734 9.009767 15.642374
F 26.286544 7.722658 14.499505
F 26.286544 15.445318 14.499505
F 32.938734 1.287108 15.642374
F 30.710750 5.148437 15.564571
F 19.570832 16.732427 15.175556
F 28.482769 1.287108 15.486768
F 28.482769 9.009766 15.486768
F 28.482769 16.732428 15.486768
F 19.570832 1.287108 15.175556
F 19.570832 9.009766 15.175556
F 35.646282 5.778358 1.200526
F 35.293752 0.000003 12.082457
F 30.837791 0.000004 11.926850
F 26.540223 0.002241 7.236667
F 35.452146 0.002239 7.547877
F 26.634722 0.046947 4.510601
F 35.546634 0.046943 4.821814
F 30.996189 0.002241 7.392272
F 22.178754 0.046947 4.354995
F 31.090689 0.046947 4.666206
F 26.381824 0.000004 11.771244
F 31.220416 10.954067 0.106271
F 31.220416 3.231408 0.106271
F 28.992433 14.815397 0.028468
F 28.992434 7.092737 0.028468
F 28.133384 1.287108 25.492028
F 28.133384 9.009766 25.492028
F 28.133384 16.732428 25.492028
F 19.221447 1.287108 25.180816
F 19.221447 9.009766 25.180817
F 19.221447 16.732428 25.180817
F 28.006325 3.861329 29.130308
F 28.006325 11.583987 29.130308
F 19.094388 3.861329 28.819097
F 19.094388 11.583988 28.819097
F 28.101620 3.861329 26.401598
F 28.101620 11.583987 26.401598
F 19.189684 3.861329 26.090386
F 19.189684 11.583988 26.090386
F 28.228666 1.287108 22.763318
F 28.228666 9.009767 22.763318
F 28.228666 16.732428 22.763318
F 19.316729 1.287108 22.452105
F 19.316729 9.009766 22.452105
F 19.316729 16.732427 22.452105
F 30.329605 7.722657 26.479401
F 30.329605 15.445318 26.479401
F 26.032445 15.445318 21.775945
F 21.417669 7.722658 26.168189
F 21.417670 15.445318 26.168189
F 26.127741 7.722658 19.047235
F 30.456648 5.148437 22.841120
F 30.456648 12.871097 22.841120
F 21.544713 5.148437 22.529908
F 21.544713 12.871096 22.529908
F 30.361366 5.148437 25.569831
F 30.361366 12.871097 25.569831
F 21.449431 5.148437 25.258619
F 21.449431 12.871097 25.258620
F 30.234309 7.722657 29.208111
F 30.234309 15.445318 29.208111
F 26.032446 7.722658 21.775945
F 21.322374 7.722658 28.896900
F 21.322374 15.445318 28.896900
F 26.127741 15.445318 19.047234
F 32.589351 1.287108 25.647634
F 32.589351 9.009767 25.647634
F 32.589351 16.732428 25.647634
F 23.677417 1.287108 25.336422
F 23.677417 9.009766 25.336422
F 23.677417 16.732428 25.336422
F 32.462291 3.861329 29.285914
F 32.462291 11.583987 29.285914
F 23.550357 3.861329 28.974702
F 23.550357 11.583987 28.974702
F 32.557587 3.861329 26.557204
F 32.557587 11.583987 26.557204
F 23.645653 3.861329 26.245992
F 23.645653 11.583987 26.245992
F 32.684632 1.287108 22.918923
F 32.684632 9.009767 22.918923
F 32.684632 16.732428 22.918923
F 23.772699 1.287108 22.607712
F 23.772698 9.009766 22.607712
F 23.772699 16.732428 22.607711
F 34.785574 7.722658 26.635007
F 34.785574 15.445318 26.635007
F 34.944380 15.445318 22.087156
F 25.873638 7.722658 26.323795
F 25.873638 15.445318 26.323795
F 34.944380 7.722658 22.087156
F 34.912616 5.148437 22.996726
F 34.912616 12.871097 22.996726
F 26.000681 5.148437 22.685515
F 26.000681 12.871097 22.685515
F 34.817336 5.148437 25.725437
F 34.817336 12.871096 25.725437
F 25.905400 5.148437 25.414225
F 25.905400 12.871097 25.414225
F 34.690280 7.722658 29.363717
F 34.690280 15.445319 29.363718
F 26.159503 12.871097 18.137666
F 25.778342 7.722658 29.052505
F 25.778342 15.445318 29.052506
F 26.159503 5.148437 18.137666
F 18.967344 1.287108 32.457377
F 18.967344 9.009766 32.457377
F 18.967344 16.732428 32.457377
F 27.974563 1.287108 30.039878
F 27.974563 9.009766 30.039878
F 27.974563 16.732428 30.039878
F 19.062626 1.287108 29.728666
F 19.062626 9.009766 29.728666
F 19.062626 16.732428 29.728666
F 30.202545 5.148437 30.117681
F 30.202545 12.871097 30.117681
F 21.290610 5.148437 29.806469
F 21.290610 12.871096 29.806469
F 21.195328 5.148437 32.535180
F 21.195328 12.871097 32.535180
F 23.423314 1.287108 32.612983
F 23.423314 9.009766 32.612983
F 23.423314 16.732428 32.612983
F 32.430529 1.287108 30.195484
F 32.430529 9.009767 30.195484
F 32.430529 16.732428 30.195484
F 23.518595 1.287108 29.884272
F 23.518595 9.009766 29.884272
F 23.518595 16.732428 29.884272
F 34.658515 5.148436 30.273287
F 34.658515 12.871096 30.273287
F 25.746578 5.148437 29.962075
F 25.746578 12.871097 29.962075
F 25.651296 5.148437 32.690786
F 25.651296 12.871097 32.690786
F 28.387487 1.287108 18.215469
F 28.387487 9.009766 18.215469
F 28.387487 16.732428 18.215469
F 19.475550 1.287108 17.904257
F 19.475550 9.009766 17.904257
F 19.475551 16.732428 17.904257
F 28.260428 3.861329 21.853747
F 28.260428 11.583987 21.853747
F 19.348491 3.861329 21.542536
F 19.348491 11.583988 21.542536
F 28.355723 3.861329 19.125037
F 28.355723 11.583987 19.125037
F 19.443787 3.861329 18.813825
F 19.443787 11.583988 18.813825
F 30.583708 7.722657 19.202840
F 30.583708 15.445318 19.202840
F 35.071437 12.871097 18.448877
F 21.671773 7.722658 18.891628
F 21.671773 15.445318 18.891628
F 35.039675 15.445318 19.358446
F 30.615469 5.148437 18.293271
F 30.615469 12.871097 18.293271
F 21.703534 5.148437 17.982060
F 21.703534 12.871097 17.982060
F 30.488412 7.722658 21.931550
F 30.488412 15.445318 21.931550
F 35.071437 5.148437 18.448877
F 21.576477 7.722658 21.620339
F 21.576477 15.445318 21.620339
F 35.039675 7.722657 19.358446
F 32.843454 1.287108 18.371074
F 32.843454 9.009766 18.371074
F 32.843454 16.732428 18.371074
F 23.931520 1.287108 18.059863
F 23.931520 9.009766 18.059863
F 23.931520 16.732428 18.059863
F 32.716394 3.861328 22.009353
F 32.716394 11.583987 22.009353
F 23.804460 3.861329 21.698141
F 23.804460 11.583987 21.698142
F 32.811689 3.861329 19.280643
F 32.811690 11.583987 19.280643
F 23.899756 3.861329 18.969431
F 23.899756 11.583987 18.969431
F 27.371075 1.287108 47.321710
F 27.371075 9.009766 47.321710
F 27.371075 16.732428 47.321710
F 18.459138 1.287108 47.010498
F 18.459138 9.009766 47.010498
F 18.459138 16.732428 47.010498
F 27.339311 3.861329 48.231279
F 27.339311 11.583987 48.231278
F 18.427374 3.861329 47.920067
F 18.427374 11.583988 47.920067
F 27.466357 1.287108 44.592999
F 27.466357 9.009767 44.592999
F 27.466357 16.732428 44.592999
F 18.554419 1.287108 44.281787
F 18.554420 9.009766 44.281787
F 18.554419 16.732427 44.281787
F 29.567295 7.722658 48.309082
F 29.567295 15.445318 48.309081
F 25.270136 15.445318 43.605626
F 20.655360 7.722658 47.997870
F 20.655360 15.445318 47.997869
F 25.365432 15.445318 40.876916
F 29.694339 5.148437 44.670803
F 29.694338 12.871097 44.670802
F 20.782404 5.148437 44.359590
F 20.782404 12.871096 44.359590
F 29.599057 5.148437 47.399513
F 29.599057 12.871097 47.399513
F 20.687122 5.148437 47.088301
F 20.687122 12.871097 47.088301
F 31.827041 1.287108 47.477316
F 31.827041 9.009767 47.477316
F 31.827041 16.732428 47.477316
F 22.915107 1.287108 47.166104
F 22.915107 9.009766 47.166104
F 22.915108 16.732428 47.166104
F 31.795277 3.861328 48.386885
F 31.795277 11.583987 48.386884
F 22.883344 3.861329 48.075673
F 22.883343 11.583987 48.075673
F 31.922323 1.287108 44.748605
F 31.922323 9.009767 44.748605
F 31.922323 16.732428 44.748605
F 23.010389 1.287108 44.437393
F 23.010389 9.009766 44.437394
F 23.010389 16.732428 44.437393
F 34.023260 7.722657 48.464688
F 34.023260 15.445318 48.464687
F 25.270136 7.722658 43.605626
F 25.111329 7.722658 48.153476
F 25.111329 15.445318 48.153475
F 34.182070 15.445318 43.916838
F 34.150306 5.148437 44.826408
F 34.150306 12.871097 44.826408
F 25.238372 5.148437 44.515197
F 25.238372 12.871097 44.515196
F 34.055021 5.148437 47.555118
F 34.055021 12.871097 47.555118
F 25.143090 5.148437 47.243907
F 25.143090 12.871097 47.243907
F 27.879281 1.287108 32.768588
F 27.879281 9.009766 32.768589
F 27.879281 16.732428 32.768589
F 27.752221 3.861328 36.406868
F 27.752222 11.583987 36.406868
F 18.840285 3.861329 36.095657
F 18.840285 11.583988 36.095657
F 27.847517 3.861329 33.678158
F 27.847517 11.583987 33.678158
F 18.935580 3.861329 33.366946
F 18.935580 11.583988 33.366946
F 30.075502 7.722658 33.755961
F 30.075502 15.445318 33.755961
F 34.182070 7.722658 43.916838
F 21.163566 7.722658 33.444750
F 21.163566 15.445318 33.444749
F 25.365432 7.722658 40.876916
F 30.107263 5.148437 32.846391
F 30.107263 12.871097 32.846392
F 29.980206 7.722658 36.484671
F 29.980206 15.445318 36.484671
F 25.397193 12.871097 39.967346
F 21.068271 7.722658 36.173460
F 21.068271 15.445318 36.173460
F 34.404409 5.148437 37.549847
F 32.335248 1.287108 32.924194
F 32.335248 9.009766 32.924194
F 32.335248 16.732428 32.924194
F 32.208187 3.861328 36.562474
F 32.208187 11.583987 36.562474
F 23.296254 3.861329 36.251263
F 23.296254 11.583987 36.251263
F 32.303484 3.861328 33.833764
F 32.303484 11.583987 33.833764
F 23.391550 3.861329 33.522553
F 23.391550 11.583987 33.522553
F 34.531472 7.722658 33.911567
F 34.531472 15.445318 33.911567
F 25.397193 5.148437 39.967346
F 25.619535 7.722658 33.600355
F 25.619535 15.445318 33.600355
F 34.309128 12.871096 40.278558
F 34.563233 5.148437 33.001998
F 34.563233 12.871096 33.001998
F 34.436173 7.722658 36.640277
F 34.436173 15.445318 36.640277
F 34.309128 5.148437 40.278558
F 25.524239 7.722658 36.329065
F 25.524239 15.445318 36.329065
F 25.492475 12.871097 37.238635
F 27.625178 1.287108 40.045149
F 27.625178 9.009766 40.045149
F 27.625178 16.732428 40.045149
F 18.713241 1.287108 39.733937
F 18.713241 9.009766 39.733938
F 18.713241 16.732428 39.733937
F 27.498119 3.861329 43.683429
F 27.498119 11.583987 43.683429
F 18.586182 3.861329 43.372218
F 18.586182 11.583988 43.372218
F 27.593414 3.861329 40.954719
F 27.593414 11.583987 40.954719
F 18.681477 3.861329 40.643507
F 18.681477 11.583988 40.643507
F 27.720460 1.287108 37.316438
F 27.720460 9.009767 37.316438
F 27.720460 16.732428 37.316438
F 18.808523 1.287108 37.005226
F 18.808523 9.009766 37.005226
F 18.808523 16.732427 37.005226
F 29.821398 7.722658 41.032522
F 29.821398 15.445318 41.032522
F 25.492475 5.148437 37.238635
F 20.909463 7.722658 40.721310
F 20.909463 15.445318 40.721310
F 34.277367 15.445318 41.188127
F 29.948442 5.148437 37.394241
F 29.948442 12.871097 37.394241
F 21.036507 5.148437 37.083029
F 21.036507 12.871096 37.083029
F 29.853160 5.148437 40.122951
F 29.853160 12.871097 40.122951
F 20.941225 5.148437 39.811740
F 20.941225 12.871097 39.811740
F 29.726103 7.722657 43.761232
F 29.726102 15.445318 43.761232
F 34.404409 12.871097 37.549847
F 20.814168 7.722658 43.450021
F 20.814168 15.445318 43.450021
F 34.277367 7.722658 41.188128
F 32.081145 1.287108 40.200755
F 32.081145 9.009766 40.200755
F 32.081145 16.732428 40.200755
F 23.169211 1.287108 39.889543
F 23.169211 9.009766 39.889543
F 23.169211 16.732428 39.889543
F 31.954084 3.861328 43.839035
F 31.954084 11.583987 43.839035
F 23.042151 3.861329 43.527823
F 23.042151 11.583987 43.527823
F 32.049380 3.861329 41.110325
F 32.049380 11.583987 41.110325
F 23.137447 3.861329 40.799113
F 23.137447 11.583987 40.799113
F 32.176426 1.287108 37.472044
F 32.176426 9.009767 37.472044
F 32.176426 16.732428 37.472044
F 23.264492 1.287108 37.160832
F 23.264492 9.009766 37.160833
F 23.264492 16.732428 37.160832
F 27.244016 3.861329 50.959978
F 27.244016 11.583987 50.959978
F 18.332079 3.861329 50.648767
F 18.332079 11.583988 50.648767
F 29.472000 7.722658 51.037781
F 29.472000 15.445318 51.037782
F 24.536467 14.815397 65.401827
F 20.560065 7.722658 50.726570
F 20.560065 15.445318 50.726570
F 17.852512 10.954066 65.168418
F 31.699981 3.861328 51.115584
F 31.699981 11.583987 51.115584
F 22.788048 3.861328 50.804373
F 22.788048 11.583987 50.804373
F 33.927964 7.722657 51.193387
F 33.927964 15.445318 51.193387
F 24.536467 7.092736 65.401827
F 25.016033 7.722658 50.882176
F 25.016033 15.445318 50.882176
F 24.636110 12.824149 61.780541
F 27.116991 1.287103 54.597700
F 27.116991 9.009762 54.597700
F 27.116991 16.732423 54.597700
F 18.205055 1.287103 54.286488
F 18.205055 9.009761 54.286488
F 18.205055 16.732423 54.286488
F 26.990095 3.860204 58.229694
F 26.990095 11.582863 58.229694
F 18.078158 3.860205 57.918483
F 18.078158 11.582863 57.918483
F 27.085318 3.861305 55.504640
F 27.085318 11.583964 55.504640
F 18.173381 3.861306 55.193428
F 18.173381 11.583964 55.193428
F 27.212258 1.287108 51.869439
F 27.212258 9.009766 51.869439
F 27.212258 16.732428 51.869439
F 18.300320 1.287108 51.558227
F 18.300320 9.009766 51.558227
F 18.300320 16.732427 51.558227
F 29.313302 7.722634 55.582443
F 29.313302 15.445294 55.582443
F 24.636110 5.101489 61.780541
F 20.401367 7.722634 55.271231
F 20.401367 15.445295 55.271231
F 17.852512 3.231407 65.168418
F 29.440240 5.148437 51.947242
F 29.440240 12.871097 51.947242
F 20.528305 5.148437 51.636030
F 20.528305 12.871096 51.636030
F 29.344973 5.148432 54.675502
F 29.344973 12.871092 54.675503
F 20.433039 5.148432 54.364291
F 20.433039 12.871092 54.364291
F 29.218079 7.721533 58.307497
F 29.218079 15.444194 58.307497
F 33.548042 12.824149 62.091753
F 20.306144 7.721533 57.996286
F 20.306144 15.444194 57.996286
F 24.604922 15.387557 62.695486
F 31.572958 1.287103 54.753306
F 31.572958 9.009762 54.753306
F 31.572958 16.732423 54.753306
F 22.661024 1.287103 54.442094
F 22.661024 9.009761 54.442094
F 22.661024 16.732423 54.442094
F 31.446061 3.860204 58.385300
F 31.446061 11.582863 58.385300
F 22.534128 3.860204 58.074089
F 22.534128 11.582863 58.074089
F 31.541284 3.861305 55.660246
F 31.541284 11.583964 55.660246
F 22.629351 3.861305 55.349035
F 22.629351 11.583964 55.349034
F 31.668224 1.287108 52.025045
F 31.668224 9.009767 52.025045
F 31.668224 16.732428 52.025045
F 22.756290 1.287108 51.713833
F 22.756290 9.009766 51.713833
F 22.756290 16.732428 51.713833
F 33.769268 7.722634 55.738049
F 33.769268 15.445294 55.738049
F 33.548042 5.101490 62.091752
F 24.857336 7.722634 55.426837
F 24.857336 15.445294 55.426837
F 24.730595 12.868855 59.054474
F 33.896204 5.148437 52.102848
F 33.896204 12.871097 52.102848
F 24.984273 5.148437 51.791636
F 24.984273 12.871097 51.791636
F 33.800939 5.148432 54.831108
F 33.800939 12.871092 54.831108
F 24.889007 5.148432 54.519897
F 24.889007 12.871092 54.519897
F 33.674045 7.721533 58.463103
F 33.674045 15.444194 58.463103
F 24.730595 5.146195 59.054474
F 24.762113 7.721533 58.151891
F 24.762113 15.444194 58.151892
F 33.642526 12.868855 59.365686
F 26.864095 1.240161 61.858343
F 26.864095 8.962819 61.858343
F 26.864094 16.685480 61.858344
F 17.952157 1.240160 61.547132
F 17.952157 8.962818 61.547132
F 17.952157 16.685480 61.547132
F 26.764450 3.231407 65.479630
F 26.764450 10.954066 65.479630
F 26.832904 3.803567 62.773289
F 26.832904 11.526226 62.773289
F 17.920967 3.803567 62.462077
F 17.920967 11.526226 62.462076
F 26.958579 1.284866 59.132277
F 26.958579 9.007525 59.132277
F 26.958579 16.730186 59.132277
F 18.046642 1.284866 58.821065
F 18.046642 9.007524 58.821065
F 18.046642 16.730186 58.821065
F 29.060889 7.664896 62.851091
F 29.060889 15.387557 62.851091
F 24.604922 7.664896 62.695486
F 20.148953 7.664896 62.539880
F 20.148953 15.387557 62.539879
F 33.516854 15.387556 63.006697
F 29.186561 5.146195 59.210080
F 29.186561 12.868855 59.210080
F 20.274626 5.146195 58.898868
F 20.274626 12.868854 58.898868
F 29.092076 5.101490 61.936146
F 29.092076 12.824149 61.936147
F 20.180141 5.101489 61.624935
F 20.180141 12.824149 61.624935
F 20.080498 7.092736 65.246221
F 20.080498 14.815396 65.246221
F 33.642526 5.146195 59.365686
F 31.320061 1.240161 62.013949
F 31.320061 8.962819 62.013949
F 31.320061 16.685480 62.013950
F 22.408127 1.240160 61.702738
F 22.408127 8.962819 61.702738
F 22.408127 16.685480 61.702738
F 22.308482 3.231407 65.324024
F 22.308482 10.954065 65.324024
F 31.288870 3.803567 62.928894
F 31.288870 11.526226 62.928894
F 22.376937 3.803567 62.617683
F 22.376937 11.526226 62.617683
F 31.414545 1.284866 59.287883
F 31.414545 9.007525 59.287883
F 31.414545 16.730186 59.287883
F 22.502612 1.284866 58.976671
F 22.502612 9.007524 58.976671
F 22.502612 16.730186 58.976671
F 33.516854 7.664896 63.006698
F 28.893894 24.512850 3.673459
F 28.893894 32.235508 3.673459
F 19.981957 24.512849 3.362247
F 19.981957 32.235508 3.362247
F 28.768205 27.031551 7.314469
F 35.646282 21.223680 1.200525
F 28.768205 19.308891 7.314469
F 19.856268 27.031551 7.003258
F 35.646282 28.946339 1.200526
F 19.856268 19.308892 7.003258
F 28.862704 27.076256 4.588403
F 35.166715 20.593759 15.720177
F 28.862704 19.353597 4.588403
F 19.950768 27.076257 4.277192
F 26.254784 28.316417 15.408965
F 19.950768 19.353597 4.277191
F 28.962333 25.085009 0.967117
F 28.962333 32.807668 0.967117
F 20.050397 25.085010 0.655905
F 20.050397 32.807668 0.655905
F 31.090689 30.937585 4.666206
F 31.090689 23.214927 4.666206
F 22.178754 30.937586 4.354995
F 22.178754 23.214927 4.354995
F 31.190316 28.946338 1.044920
F 31.190316 21.223680 1.044920
F 22.278382 28.946339 0.733708
F 22.278382 21.223680 0.733708
F 31.121876 28.374179 3.751261
F 31.121876 20.651520 3.751261
F 22.209941 28.374178 3.440050
F 22.209942 20.651520 3.440050
F 30.996189 30.892880 7.392272
F 30.996189 23.170221 7.392272
F 22.084254 30.892880 7.081061
F 22.084254 23.170222 7.081061
F 33.349859 24.512850 3.829064
F 33.349859 32.235509 3.829064
F 24.437927 24.512850 3.517853
F 24.437927 32.235508 3.517853
F 33.224170 27.031550 7.470075
F 26.254784 20.593759 15.408965
F 33.224170 19.308891 7.470075
F 24.312238 27.031551 7.158864
F 33.448399 30.260717 0.184074
F 24.312238 19.308891 7.158864
F 33.318669 27.076256 4.744009
F 33.448399 22.538059 0.184074
F 33.318669 19.353597 4.744009
F 24.406737 27.076257 4.432798
F 21.798816 20.593759 15.253359
F 24.406737 19.353597 4.432797
F 33.418299 25.085010 1.122723
F 33.418299 32.807668 1.122723
F 24.506366 25.085010 0.811512
F 24.506366 32.807668 0.811512
F 35.546634 30.937582 4.821814
F 35.546634 23.214923 4.821814
F 26.634722 30.937585 4.510601
F 26.634722 23.214927 4.510601
F 35.166715 28.316418 15.720177
F 24.026801 32.177747 15.331162
F 26.734350 28.946338 0.889314
F 26.734350 21.223680 0.889314
F 35.577825 28.374183 3.906864
F 35.577825 20.651524 3.906864
F 26.665910 28.374179 3.595655
F 26.665910 20.651520 3.595656
F 35.452146 30.892878 7.547877
F 35.452146 23.170219 7.547877
F 26.540223 30.892880 7.236667
F 26.540223 23.170222 7.236667
F 28.641480 24.455112 10.942107
F 28.641480 32.177770 10.942107
F 19.729544 24.455111 10.630895
F 19.729543 32.177770 10.630895
F 28.514527 27.029309 14.577307
F 28.514527 34.751967 14.577308
F 28.514527 19.306649 14.577308
F 19.602590 27.029309 14.266096
F 19.602590 34.751968 14.266096
F 19.602590 19.306650 14.266097
F 28.609807 27.029314 11.849047
F 21.798816 28.316417 15.253359
F 28.609807 19.306654 11.849047
F 19.697870 27.029314 11.537835
F 30.710750 20.593759 15.564571
F 19.697870 19.306654 11.537835
F 28.736689 24.456213 8.217052
F 28.736689 32.178871 8.217052
F 19.824752 24.456212 7.905840
F 19.824752 32.178870 7.905840
F 30.837791 30.890643 11.926850
F 30.837791 23.167985 11.926850
F 21.925856 30.890643 11.615638
F 21.925856 23.167985 11.615638
F 30.964671 28.317542 8.294855
F 30.964671 20.594883 8.294855
F 22.052737 28.317541 7.983643
F 22.052737 20.594883 7.983643
F 30.869462 28.316441 11.019909
F 30.869462 20.593783 11.019910
F 21.957527 28.316441 10.708698
F 21.957527 20.593782 10.708698
F 30.742511 30.890638 14.655110
F 30.742511 23.167980 14.655111
F 21.830576 30.890638 14.343899
F 21.830576 23.167980 14.343899
F 33.097446 24.455112 11.097712
F 33.097446 32.177770 11.097712
F 24.185513 24.455112 10.786501
F 24.185513 32.177770 10.786501
F 32.970492 27.029309 14.732913
F 32.970492 34.751967 14.732913
F 32.970492 19.306649 14.732913
F 24.058559 27.029309 14.421702
F 24.058559 34.751968 14.421702
F 24.058559 19.306649 14.421702
F 33.065773 27.029314 12.004653
F 30.710750 28.316418 15.564571
F 33.065773 19.306654 12.004653
F 24.153839 27.029314 11.693441
F 19.570832 32.177746 15.175556
F 24.153839 19.306654 11.693441
F 33.192655 24.456213 8.372658
F 33.192655 32.178871 8.372658
F 24.280722 24.456213 8.061446
F 24.280722 32.178871 8.061446
F 35.293752 30.890642 12.082457
F 35.293752 23.167983 12.082457
F 26.381824 30.890643 11.771244
F 26.381824 23.167985 11.771244
F 35.420626 28.317544 8.450462
F 35.420626 20.594885 8.450462
F 26.508705 28.317542 8.139249
F 26.508705 20.594883 8.139249
F 35.325424 28.316442 11.175514
F 35.325424 20.593784 11.175514
F 26.413496 28.316441 10.864304
F 26.413496 20.593782 10.864304
F 35.198476 30.890637 14.810716
F 35.198476 23.167979 14.810716
F 26.286544 30.890638 14.499505
F 26.286544 23.167980 14.499505
F 24.026801 24.455088 15.331162
F 32.938734 32.177747 15.642374
F 32.938735 24.455089 15.642374
F 28.482769 24.455089 15.486768
F 28.482769 32.177747 15.486768
F 19.570832 24.455088 15.175556
F 28.992434 30.260717 0.028468
F 28.992433 22.538059 0.028468
F 31.220416 26.399388 0.106271
F 31.220416 34.122047 0.106271
F 31.220416 18.676728 0.106271
F 28.133384 24.455089 25.492028
F 28.133384 32.177747 25.492028
F 19.221447 24.455088 25.180816
F 19.221447 32.177746 25.180816
F 28.006325 27.029309 29.130308
F 28.006325 34.751967 29.130308
F 28.006325 19.306649 29.130308
F 19.094388 27.029309 28.819097
F 19.094388 34.751968 28.819097
F 19.094388 19.306650 28.819097
F 28.101620 27.029309 26.401598
F 28.101620 34.751968 26.401598
F 28.101620 19.306649 26.401598
F 19.189684 27.029309 26.090386
F 19.189684 34.751968 26.090386
F 19.189684 19.306649 26.090386
F 28.228666 24.455089 22.763318
F 28.228666 32.177747 22.763318
F 19.316729 24.455088 22.452105
F 19.316729 32.177746 22.452105
F 30.329605 30.890638 26.479401
F 30.329605 23.167980 26.479401
F 21.417669 30.890638 26.168189
F 21.417669 23.167980 26.168189
F 30.456648 28.316418 22.841120
F 30.456648 20.593759 22.841120
F 21.544713 28.316417 22.529909
F 21.544713 20.593759 22.529908
F 30.361366 28.316418 25.569831
F 30.361366 20.593759 25.569831
F 21.449431 28.316417 25.258619
F 21.449431 20.593759 25.258620
F 30.234309 30.890638 29.208111
F 30.234309 23.167979 29.208111
F 21.322374 30.890638 28.896900
F 21.322374 23.167980 28.896900
F 32.589351 24.455089 25.647634
F 32.589351 32.177747 25.647634
F 23.677417 24.455088 25.336422
F 23.677417 32.177746 25.336422
F 32.462291 27.029309 29.285914
F 32.462291 34.751967 29.285914
F 32.462291 19.306649 29.285914
F 23.550357 27.029309 28.974702
F 23.550357 34.751968 28.974702
F 23.550357 19.306649 28.974702
F 32.557587 27.029309 26.557204
F 32.557587 34.751968 26.557204
F 32.557587 19.306649 26.557204
F 23.645653 27.029309 26.245992
F 23.645653 34.751968 26.245992
F 23.645653 19.306649 26.245992
F 32.684632 24.455089 22.918923
F 32.684632 32.177747 22.918923
F 23.772699 24.455088 22.607712
F 23.772698 32.177746 22.607712
F 34.785574 30.890638 26.635007
F 34.785574 23.167980 26.635007
F 25.873638 30.890638 26.323795
F 25.873638 23.167980 26.323795
F 34.912616 28.316417 22.996726
F 34.912616 20.593759 22.996726
F 26.000681 28.316418 22.685515
F 26.000681 20.593759 22.685515
F 34.817336 28.316417 25.725437
F 34.817337 20.593758 25.725437
F 25.905400 28.316418 25.414225
F 25.905400 20.593759 25.414225
F 34.690280 30.890638 29.363717
F 34.690280 23.167980 29.363717
F 25.778342 30.890638 29.052505
F 25.778342 23.167980 29.052505
F 18.967344 24.455088 32.457377
F 18.967344 32.177746 32.457377
F 27.974563 24.455089 30.039878
F 27.974563 32.177747 30.039878
F 19.062626 24.455088 29.728666
F 19.062626 32.177746 29.728666
F 30.202545 28.316418 30.117681
F 30.202545 20.593759 30.117681
F 21.290610 28.316417 29.806469
F 21.290610 20.593759 29.806469
F 21.195328 28.316417 32.535180
F 21.195328 20.593758 32.535180
F 23.423314 24.455088 32.612983
F 23.423314 32.177747 32.612983
F 32.430529 24.455089 30.195484
F 32.430529 32.177747 30.195484
F 23.518595 24.455088 29.884272
F 23.518595 32.177746 29.884272
F 34.658515 28.316417 30.273287
F 34.658515 20.593758 30.273287
F 25.746578 28.316417 29.962075
F 25.746578 20.593759 29.962075
F 25.651297 28.316418 32.690786
F 25.651296 20.593759 32.690786
F 28.387487 24.455089 18.215469
F 28.387487 32.177747 18.215469
F 19.475550 24.455088 17.904257
F 19.475550 32.177746 17.904257
F 28.260428 27.029309 21.853747
F 28.260428 34.751967 21.853747
F 28.260428 19.306649 21.853747
F 19.348491 27.029309 21.542536
F 19.348491 34.751968 21.542536
F 19.348491 19.306650 21.542536
F 28.355723 27.029309 19.125037
F 28.355723 34.751968 19.125037
F 28.355723 19.306649 19.125037
F 19.443787 27.029309 18.813825
F 19.443787 34.751968 18.813825
F 19.443787 19.306650 18.813825
F 30.583708 30.890638 19.202840
F 30.583708 23.167980 19.202840
F 21.671773 30.890638 18.891628
F 21.671773 23.167980 18.891628
F 30.615469 28.316418 18.293271
F 30.615469 20.593759 18.293271
F 21.703534 28.316417 17.982060
F 21.703534 20.593758 17.982060
F 30.488412 30.890638 21.931550
F 30.488412 23.167979 21.931550
F 21.576477 30.890638 21.620339
F 21.576477 23.167980 21.620339
F 32.843454 24.455089 18.371074
F 32.843454 32.177747 18.371074
F 23.931520 24.455088 18.059863
F 23.931520 32.177746 18.059863
F 32.716394 27.029309 22.009353
F 32.716394 34.751967 22.009353
F 32.716394 19.306649 22.009353
F 23.804460 27.029309 21.698141
F 23.804461 34.751968 21.698142
F 23.804461 19.306649 21.698142
F 32.811689 27.029309 19.280643
F 32.811690 34.751968 19.280643
F 32.811690 19.306649 19.280643
F 23.899756 27.029309 18.969431
F 23.899756 34.751968 18.969431
F 23.899756 19.306649 18.969431
F 35.039675 30.890638 19.358446
F 35.039675 23.167980 19.358446
F 26.127741 30.890638 19.047235
F 26.127741 23.167980 19.047234
F 35.071437 28.316418 18.448877
F 35.071437 20.593759 18.448877
F 26.159503 28.316418 18.137665
F 26.159503 20.593759 18.137666
F 34.944380 30.890638 22.087156
F 34.944380 23.167980 22.087156
F 26.032445 30.890638 21.775945
F 26.032445 23.167980 21.775944
F 27.371075 24.455089 47.321710
F 27.371075 32.177747 47.321710
F 18.459138 24.455088 47.010498
F 18.459138 32.177746 47.010498
F 27.339311 27.029309 48.231279
F 27.339311 34.751968 48.231278
F 27.339311 19.306649 48.231278
F 18.427374 27.029309 47.920067
F 18.427374 34.751968 47.920067
F 18.427374 19.306649 47.920067
F 27.466357 24.455089 44.592999
F 27.466357 32.177747 44.592999
F 18.554420 24.455088 44.281787
F 18.554419 32.177746 44.281787
F 29.567295 30.890638 48.309082
F 29.567295 23.167980 48.309082
F 20.655360 30.890638 47.997870
F 20.655360 23.167980 47.997870
F 29.694339 28.316418 44.670803
F 29.694339 20.593759 44.670802
F 20.782404 28.316417 44.359590
F 20.782404 20.593758 44.359590
F 29.599057 28.316418 47.399513
F 29.599057 20.593759 47.399513
F 20.687122 28.316417 47.088301
F 20.687122 20.593759 47.088301
F 31.827041 24.455089 47.477316
F 31.827041 32.177747 47.477316
F 22.915107 24.455088 47.166104
F 22.915108 32.177747 47.166104
F 31.795277 27.029309 48.386885
F 31.795277 34.751967 48.386884
F 31.795277 19.306649 48.386884
F 22.883344 27.029309 48.075673
F 22.883344 34.751968 48.075672
F 22.883344 19.306649 48.075673
F 31.922323 24.455089 44.748605
F 31.922323 32.177747 44.748605
F 23.010389 24.455088 44.437393
F 23.010389 32.177747 44.437394
F 34.023260 30.890638 48.464687
F 34.023260 23.167979 48.464688
F 25.111329 30.890638 48.153476
F 25.111329 23.167980 48.153476
F 34.150306 28.316417 44.826408
F 34.150306 20.593759 44.826408
F 25.238372 28.316418 44.515197
F 25.238372 20.593759 44.515196
F 34.055021 28.316418 47.555118
F 34.055021 20.593759 47.555118
F 25.143090 28.316417 47.243907
F 25.143090 20.593759 47.243907
F 27.879281 24.455089 32.768588
F 27.879281 32.177747 32.768589
F 27.752221 27.029309 36.406868
F 27.752221 34.751967 36.406868
F 27.752221 19.306649 36.406868
F 18.840285 27.029309 36.095657
F 18.840285 34.751968 36.095657
F 18.840285 19.306650 36.095657
F 27.847517 27.029309 33.678158
F 27.847517 34.751968 33.678158
F 27.847517 19.306649 33.678158
F 18.935580 27.029309 33.366946
F 18.935580 34.751968 33.366947
F 18.935581 19.306650 33.366946
F 30.075502 30.890638 33.755961
F 30.075502 23.167980 33.755961
F 21.163566 30.890638 33.444750
F 21.163566 23.167980 33.444749
F 30.107263 28.316418 32.846391
F 30.107263 20.593759 32.846391
F 29.980206 30.890638 36.484671
F 29.980206 23.167980 36.484671
F 21.068271 30.890638 36.173460
F 21.068271 23.167980 36.173460
F 32.335248 24.455089 32.924194
F 32.335248 32.177747 32.924194
F 32.208188 27.029309 36.562474
F 32.208187 34.751967 36.562474
F 32.208187 19.306649 36.562474
F 23.296254 27.029309 36.251263
F 23.296254 34.751968 36.251263
F 23.296254 19.306649 36.251263
F 32.303484 27.029309 33.833764
F 32.303484 34.751967 33.833764
F 32.303484 19.306649 33.833764
F 23.391550 27.029309 33.522553
F 23.391550 34.751968 33.522553
F 23.391550 19.306649 33.522552
F 34.531472 30.890638 33.911567
F 34.531472 23.167980 33.911567
F 25.619535 30.890638 33.600356
F 25.619535 23.167980 33.600355
F 34.563233 28.316417 33.001998
F 34.563233 20.593758 33.001998
F 34.436174 30.890638 36.640277
F 34.436174 23.167980 36.640277
F 25.524239 30.890638 36.329065
F 25.524239 23.167980 36.329065
F 27.625178 24.455089 40.045149
F 27.625178 32.177747 40.045149
F 18.713241 24.455088 39.733937
F 18.713241 32.177746 39.733937
F 27.498119 27.029309 43.683429
F 27.498118 34.751967 43.683429
F 27.498118 19.306649 43.683429
F 18.586182 27.029309 43.372218
F 18.586182 34.751968 43.372218
F 18.586182 19.306650 43.372218
F 27.593414 27.029309 40.954719
F 27.593414 34.751968 40.954719
F 27.593414 19.306649 40.954719
F 18.681477 27.029309 40.643507
F 18.681477 34.751968 40.643507
F 18.681477 19.306650 40.643507
F 27.720460 24.455089 37.316438
F 27.720460 32.177747 37.316438
F 18.808523 24.455088 37.005226
F 18.808523 32.177746 37.005226
F 29.821398 30.890638 41.032522
F 29.821398 23.167980 41.032522
F 20.909463 30.890638 40.721310
F 20.909463 23.167980 40.721310
F 29.948442 28.316418 37.394241
F 29.948442 20.593759 37.394241
F 21.036507 28.316417 37.083029
F 21.036507 20.593759 37.083029
F 29.853160 28.316418 40.122951
F 29.853160 20.593759 40.122952
F 20.941225 28.316417 39.811740
F 20.941225 20.593759 39.811740
F 29.726103 30.890638 43.761232
F 29.726103 23.167979 43.761232
F 20.814168 30.890638 43.450021
F 20.814168 23.167980 43.450021
F 32.081145 24.455089 40.200755
F 32.081145 32.177747 40.200755
F 23.169211 24.455088 39.889543
F 23.169211 32.177746 39.889543
F 31.954084 27.029309 43.839035
F 31.954084 34.751967 43.839035
F 31.954084 19.306649 43.839035
F 23.042151 27.029309 43.527823
F 23.042151 34.751968 43.527823
F 23.042151 19.306649 43.527824
F 32.049380 27.029309 41.110325
F 32.049380 34.751968 41.110325
F 32.049380 19.306649 41.110325
F 23.137447 27.029309 40.799113
F 23.137447 34.751968 40.799113
F 23.137447 19.306649 40.799113
F 32.176426 24.455089 37.472044
F 32.176426 32.177747 37.472044
F 23.264492 24.455088 37.160832
F 23.264492 32.177746 37.160833
F 34.277367 30.890638 41.188128
F 34.277367 23.167980 41.188128
F 25.365432 30.890638 40.876916
F 25.365432 23.167980 40.876916
F 34.404409 28.316417 37.549847
F 34.404409 20.593759 37.549847
F 25.492475 28.316417 37.238635
F 25.492475 20.593759 37.238635
F 34.309128 28.316417 40.278558
F 34.309128 20.593759 40.278558
F 25.397193 28.316417 39.967346
F 25.397194 20.593759 39.967346
F 34.182070 30.890638 43.916838
F 34.182070 23.167980 43.916838
F 25.270136 30.890638 43.605626
F 25.270136 23.167980 43.605626
F 27.244016 27.029309 50.959978
F 27.244016 34.751967 50.959978
F 27.244016 19.306649 50.959979
F 18.332079 27.029309 50.648767
F 18.332079 34.751968 50.648767
F 18.332079 19.306650 50.648767
F 29.472000 30.890638 51.037781
F 29.472000 23.167979 51.037781
F 20.560065 30.890638 50.726570
F 20.560065 23.167980 50.726570
F 31.699981 27.029309 51.115584
F 31.699981 34.751967 51.115584
F 31.699981 19.306649 51.115584
F 22.788048 27.029309 50.804373
F 22.788048 34.751968 50.804373
F 22.788048 19.306649 50.804373
F 33.927965 30.890638 51.193387
F 33.927964 23.167979 51.193387
F 25.016033 30.890638 50.882176
F 25.016033 23.167980 50.882176
F 27.116991 24.455084 54.597700
F 27.116991 32.177742 54.597700
F 18.205055 24.455083 54.286488
F 18.205055 32.177741 54.286488
F 26.990095 27.028185 58.229694
F 26.990095 34.750843 58.229694
F 26.990095 19.305525 58.229694
F 18.078158 27.028185 57.918483
F 18.078158 34.750844 57.918483
F 18.078158 19.305525 57.918483
F 27.085318 27.029286 55.504640
F 27.085318 34.751944 55.504640
F 27.085318 19.306626 55.504640
F 18.173381 27.029286 55.193428
F 18.173381 34.751944 55.193428
F 18.173381 19.306626 55.193428
F 27.212258 24.455089 51.869439
F 27.212258 32.177747 51.869439
F 18.300320 24.455088 51.558227
F 18.300320 32.177746 51.558227
F 29.313302 30.890614 55.582443
F 29.313302 23.167956 55.582443
F 20.401367 30.890615 55.271231
F 20.401367 23.167956 55.271231
F 29.440240 28.316418 51.947242
F 29.440240 20.593759 51.947242
F 20.528305 28.316417 51.636030
F 20.528305 20.593759 51.636030
F 29.344973 28.316413 54.675502
F 29.344973 20.593754 54.675502
F 20.433039 28.316412 54.364291
F 20.433039 20.593754 54.364291
F 29.218079 30.889513 58.307497
F 29.218079 23.166855 58.307497
F 20.306144 30.889514 57.996286
F 20.306144 23.166856 57.996286
F 31.572958 24.455084 54.753306
F 31.572958 32.177742 54.753306
F 22.661024 24.455083 54.442094
F 22.661024 32.177742 54.442094
F 31.446061 27.028185 58.385300
F 31.446061 34.750843 58.385300
F 31.446061 19.305525 58.385300
F 22.534128 27.028185 58.074089
F 22.534128 34.750843 58.074089
F 22.534128 19.305525 58.074089
F 31.541284 27.029285 55.660246
F 31.541284 34.751944 55.660246
F 31.541284 19.306626 55.660246
F 22.629351 27.029286 55.349035
F 22.629351 34.751944 55.349034
F 22.629351 19.306626 55.349034
F 31.668224 24.455089 52.025045
F 31.668224 32.177747 52.025045
F 22.756290 24.455088 51.713833
F 22.756290 32.177746 51.713833
F 33.769268 30.890614 55.738049
F 33.769268 23.167956 55.738049
F 24.857336 30.890614 55.426837
F 24.857336 23.167956 55.426837
F 33.896204 28.316418 52.102848
F 33.896204 20.593759 52.102848
F 24.984273 28.316417 51.791636
F 24.984273 20.593759 51.791636
F 33.800939 28.316413 54.831108
F 33.800939 20.593754 54.831108
F 24.889007 28.316413 54.519897
F 24.889007 20.593754 54.519897
F 33.674045 30.889513 58.463103
F 33.674045 23.166855 58.463103
F 24.762113 30.889514 58.151891
F 24.762113 23.166855 58.151891
F 26.864095 24.408141 61.858343
F 26.864095 32.130799 61.858344
F 17.952157 24.408140 61.547132
F 17.952157 32.130799 61.547132
F 26.764450 26.399387 65.479630
F 26.764450 34.122046 65.479630
F 26.764450 18.676728 65.479630
F 26.832904 26.971547 62.773289
F 24.536467 22.538058 65.401827
F 26.832904 19.248888 62.773289
F 17.920967 26.971548 62.462077
F 24.536467 30.260716 65.401827
F 17.920967 19.248888 62.462076
F 26.958579 24.452847 59.132277
F 26.958579 32.175505 59.132277
F 18.046642 24.452846 58.821065
F 18.046642 32.175504 58.821065
F 29.060889 30.832877 62.851091
F 29.060889 23.110218 62.851091
F 20.148953 30.832877 62.539880
F 20.148953 23.110218 62.539879
F 29.186561 28.314176 59.210080
F 29.186561 20.591517 59.210080
F 20.274626 28.314175 58.898868
F 20.274626 20.591517 58.898868
F 29.092076 28.269470 61.936146
F 29.092076 20.546811 61.936146
F 20.180141 28.269470 61.624935
F 20.180141 20.546811 61.624935
F 20.080498 30.260716 65.246221
F 20.080498 22.538058 65.246221
F 31.320061 24.408141 62.013949
F 31.320061 32.130799 62.013949
F 22.408127 24.408141 61.702738
F 22.408127 32.130799 61.702738
F 22.308482 26.399387 65.324024
F 22.308482 34.122046 65.324024
F 22.308482 18.676728 65.324024
F 31.288870 26.971548 62.928894
F 24.636110 20.546811 61.780541
F 31.288870 19.248888 62.928894
F 22.376937 26.971548 62.617683
F 24.636110 28.269470 61.780541
F 22.376937 19.248888 62.617682
F 31.414545 24.452847 59.287883
F 31.414545 32.175505 59.287883
F 22.502612 24.452846 58.976671
F 22.502612 32.175505 58.976671
F 33.516854 30.832877 63.006697
F 33.516854 23.110218 63.006697
F 24.604922 30.832877 62.695486
F 24.604922 23.110218 62.695485
F 33.642526 28.314176 59.365686
F 33.642526 20.591517 59.365686
F 24.730595 28.314176 59.054474
F 24.730595 20.591517 59.054474
F 33.548042 28.269470 62.091752
F 33.548042 20.546811 62.091752
F 22.376937 34.694206 62.617683
F 31.288870 34.694206 62.928894
F 17.920967 34.694206 62.462076
F 26.832904 34.694206 62.773289
F 17.852512 18.676728 65.168418
F 17.852512 26.399387 65.168418
F 17.852512 34.122046 65.168418
F 28.893894 47.680830 3.673459
F 28.893894 39.958170 3.673459
F 19.981957 47.680830 3.362247
F 19.981957 39.958169 3.362248
F 28.768205 50.199531 7.314469
F 28.768205 42.476871 7.314470
F 19.856268 50.199531 7.003258
F 19.856268 42.476872 7.003258
F 28.862704 50.244237 4.588404
F 28.862704 42.521577 4.588403
F 19.950768 50.244237 4.277192
F 19.950768 42.521577 4.277191
F 28.962333 48.252990 0.967117
F 28.962333 40.530329 0.967117
F 20.050397 48.252990 0.655905
F 20.050397 40.530330 0.655905
F 31.090689 38.660246 4.666206
F 31.090689 46.382907 4.666206
F 22.178754 38.660246 4.354994
F 22.178754 46.382908 4.354995
F 31.190316 52.114319 1.044920
F 31.190316 36.668998 1.044920
F 31.190316 44.391660 1.044920
F 22.278382 52.114319 0.733708
F 22.278382 36.668998 0.733708
F 22.278382 44.391660 0.733708
F 31.121876 51.542159 3.751261
F 31.121876 36.096839 3.751261
F 31.121876 43.819500 3.751261
F 22.209942 51.542159 3.440050
F 22.209941 36.096838 3.440050
F 22.209942 43.819500 3.440050
F 30.996189 38.615540 7.392272
F 30.996189 46.338202 7.392272
F 22.084254 38.615540 7.081061
F 22.084254 46.338202 7.081061
F 33.349859 47.680830 3.829064
F 33.349859 39.958170 3.829064
F 24.437927 47.680830 3.517853
F 24.437927 39.958169 3.517853
F 33.224170 50.199531 7.470075
F 33.224170 42.476871 7.470075
F 24.312238 50.199531 7.158864
F 24.312238 42.476871 7.158864
F 33.318669 50.244236 4.744009
F 33.318669 42.521577 4.744009
F 24.406737 50.244237 4.432798
F 24.406737 42.521577 4.432797
F 33.418299 48.252990 1.122723
F 33.418299 40.530329 1.122723
F 24.506366 48.252989 0.811512
F 24.506366 40.530329 0.811511
F 35.546634 38.660242 4.821814
F 35.546634 46.382903 4.821814
F 26.634722 38.660246 4.510600
F 26.634722 46.382907 4.510601
F 26.254784 51.484398 15.408965
F 35.166715 43.761740 15.720177
F 35.166715 36.039078 15.720177
F 26.734350 52.114319 0.889314
F 26.734350 36.668998 0.889314
F 26.734350 44.391660 0.889314
F 35.577825 51.542163 3.906864
F 35.577825 36.096843 3.906865
F 35.577825 43.819504 3.906864
F 26.665910 51.542159 3.595655
F 26.665910 36.096838 3.595656
F 26.665910 43.819500 3.595656
F 35.452146 38.615538 7.547877
F 35.452146 46.338200 7.547876
F 26.540223 38.615540 7.236667
F 26.540223 46.338202 7.236667
F 28.641480 47.623092 10.942107
F 28.641480 39.900432 10.942107
F 19.729544 47.623092 10.630895
F 19.729544 39.900431 10.630895
F 28.514527 50.197289 14.577307
F 28.514527 42.474629 14.577308
F 19.602590 50.197290 14.266096
F 19.602590 42.474630 14.266097
F 28.609807 50.197294 11.849047
F 28.609807 42.474634 11.849047
F 19.697870 50.197294 11.537835
F 19.697870 42.474634 11.537835
F 28.736689 47.624193 8.217052
F 28.736689 39.901533 8.217052
F 19.824752 47.624192 7.905840
F 19.824752 39.901532 7.905840
F 30.837791 38.613303 11.926850
F 30.837791 46.335965 11.926850
F 21.925856 38.613303 11.615638
F 21.925856 46.335965 11.615638
F 30.964671 51.485522 8.294855
F 30.964671 36.040202 8.294855
F 30.964671 43.762864 8.294855
F 22.052737 51.485521 7.983643
F 22.052737 36.040201 7.983643
F 22.052737 43.762863 7.983643
F 30.869462 51.484421 11.019909
F 30.869462 36.039101 11.019909
F 30.869462 43.761763 11.019909
F 21.957528 51.484421 10.708698
F 21.957527 36.039100 10.708698
F 21.957527 43.761762 10.708698
F 30.742511 38.613298 14.655110
F 30.742511 46.335960 14.655111
F 21.830576 38.613299 14.343899
F 21.830576 46.335960 14.343899
F 33.097446 47.623092 11.097712
F 33.097446 39.900432 11.097712
F 24.185513 47.623092 10.786501
F 24.185513 39.900431 10.786501
F 32.970492 50.197289 14.732913
F 32.970492 42.474629 14.732913
F 24.058559 50.197289 14.421702
F 24.058559 42.474629 14.421702
F 33.065773 50.197294 12.004653
F 33.065773 42.474634 12.004653
F 24.153840 50.197294 11.693441
F 24.153839 42.474634 11.693441
F 33.192655 47.624193 8.372658
F 33.192654 39.901533 8.372658
F 24.280722 47.624192 8.061446
F 24.280722 39.901532 8.061446
F 35.293752 38.613302 12.082457
F 35.293752 46.335963 12.082457
F 26.381824 38.613303 11.771244
F 26.381824 46.335965 11.771244
F 35.420626 51.485524 8.450462
F 35.420626 36.040204 8.450462
F 35.420626 43.762866 8.450462
F 26.508705 51.485522 8.139249
F 26.508705 36.040201 8.139249
F 26.508705 43.762863 8.139249
F 35.325424 51.484422 11.175514
F 35.325424 36.039102 11.175514
F 35.325424 43.761764 11.175514
F 26.413496 51.484421 10.864304
F 26.413496 36.039101 10.864304
F 26.413496 43.761762 10.864304
F 35.198476 38.613298 14.810716
F 35.198476 46.335959 14.810716
F 26.286544 38.613298 14.499505
F 26.286544 46.335960 14.499505
F 35.166715 51.484398 15.720177
F 24.026801 39.900408 15.331162
F 28.482769 47.623069 15.486768
F 28.482769 39.900408 15.486768
F 19.570832 47.623068 15.175556
F 19.570832 39.900408 15.175556
F 30.710750 51.484398 15.564571
F 30.710750 36.039077 15.564571
F 30.710750 43.761739 15.564571
F 21.798816 51.484397 15.253359
F 21.798816 36.039077 15.253359
F 21.798816 43.761739 15.253359
F 33.448399 45.706039 0.184074
F 33.448399 37.983378 0.184074
F 26.254784 43.761739 15.408965
F 26.254784 36.039077 15.408965
F 32.938735 47.623069 15.642374
F 32.938734 39.900408 15.642374
F 24.026801 47.623068 15.331162
F 35.646282 52.114319 1.200526
F 35.646282 36.668998 1.200525
F 35.646282 44.391660 1.200525
F 28.768205 34.754209 7.314469
F 19.856268 34.754210 7.003258
F 28.862704 34.798915 4.588403
F 19.950768 34.798916 4.277192
F 33.224170 34.754209 7.470075
F 24.312238 34.754210 7.158864
F 33.318669 34.798915 4.744009
F 24.406737 34.798915 4.432797
F 28.609807 34.751972 11.849047
F 19.697870 34.751973 11.537835
F 33.065773 34.751972 12.004653
F 24.153840 34.751972 11.693441
F 31.220416 41.844709 0.106271
F 28.992433 45.706039 0.028468
F 28.992433 37.983378 0.028468
F 31.220416 49.567368 0.106271
F 28.133384 47.623069 25.492028
F 28.133384 39.900408 25.492028
F 19.221447 47.623068 25.180816
F 19.221447 39.900408 25.180817
F 28.006325 50.197289 29.130308
F 28.006325 42.474629 29.130308
F 19.094388 50.197290 28.819097
F 19.094388 42.474630 28.819097
F 28.101620 50.197289 26.401598
F 28.101620 42.474629 26.401598
F 19.189684 50.197289 26.090386
F 19.189684 42.474630 26.090386
F 28.228666 47.623069 22.763318
F 28.228666 39.900408 22.763318
F 19.316729 47.623068 22.452105
F 19.316729 39.900408 22.452105
F 30.329605 38.613298 26.479401
F 30.329605 46.335960 26.479401
F 21.417669 38.613298 26.168189
F 21.417669 46.335960 26.168189
F 30.456648 51.484398 22.841120
F 30.456648 36.039077 22.841120
F 30.456648 43.761739 22.841120
F 21.544713 51.484397 22.529908
F 21.544713 36.039077 22.529908
F 21.544713 43.761739 22.529908
F 30.361366 51.484398 25.569831
F 30.361366 36.039077 25.569831
F 30.361366 43.761739 25.569831
F 21.449431 51.484397 25.258619
F 21.449431 36.039077 25.258620
F 21.449431 43.761739 25.258620
F 30.234309 38.613298 29.208111
F 30.234309 46.335960 29.208111
F 21.322374 38.613298 28.896900
F 21.322374 46.335960 28.896900
F 32.589351 47.623069 25.647634
F 32.589351 39.900408 25.647634
F 23.677417 47.623068 25.336422
F 23.677417 39.900408 25.336422
F 32.462291 50.197289 29.285914
F 32.462291 42.474629 29.285914
F 23.550357 50.197289 28.974702
F 23.550357 42.474629 28.974702
F 32.557587 50.197289 26.557204
F 32.557587 42.474629 26.557204
F 23.645653 50.197289 26.245992
F 23.645653 42.474629 26.245992
F 32.684632 47.623069 22.918923
F 32.684632 39.900408 22.918923
F 23.772699 47.623068 22.607712
F 23.772699 39.900408 22.607711
F 34.785574 38.613299 26.635007
F 34.785574 46.335960 26.635007
F 25.873638 38.613298 26.323795
F 25.873638 46.335960 26.323795
F 34.912616 51.484397 22.996726
F 34.912616 36.039077 22.996726
F 34.912616 43.761739 22.996726
F 26.000681 51.484398 22.685515
F 26.000682 36.039077 22.685515
F 26.000681 43.761739 22.685515
F 34.817336 51.484397 25.725437
F 34.817336 36.039077 25.725437
F 34.817337 43.761738 25.725437
F 25.905400 51.484398 25.414225
F 25.905400 36.039077 25.414225
F 25.905400 43.761739 25.414225
F 34.690280 38.613299 29.363718
F 34.690280 46.335960 29.363717
F 25.778342 38.613298 29.052506
F 25.778342 46.335960 29.052505
F 18.967344 47.623068 32.457377
F 18.967344 39.900408 32.457377
F 27.974563 47.623069 30.039878
F 27.974563 39.900408 30.039878
F 19.062626 47.623068 29.728666
F 19.062626 39.900408 29.728666
F 30.202545 51.484398 30.117681
F 30.202545 36.039077 30.117681
F 30.202545 43.761739 30.117681
F 21.290610 51.484397 29.806469
F 21.290610 36.039077 29.806469
F 21.290610 43.761739 29.806469
F 21.195328 51.484397 32.535180
F 21.195328 36.039077 32.535180
F 21.195328 43.761739 32.535180
F 23.423314 47.623068 32.612983
F 23.423314 39.900408 32.612983
F 32.430529 47.623069 30.195484
F 32.430529 39.900408 30.195484
F 23.518595 47.623068 29.884272
F 23.518595 39.900408 29.884272
F 34.658515 51.484397 30.273287
F 34.658515 36.039077 30.273287
F 34.658515 43.761738 30.273287
F 25.746578 51.484398 29.962075
F 25.746578 36.039077 29.962075
F 25.746578 43.761739 29.962075
F 25.651296 51.484398 32.690786
F 25.651296 36.039077 32.690786
F 25.651296 43.761739 32.690786
F 28.387487 47.623069 18.215468
F 28.387487 39.900408 18.215469
F 19.475550 47.623068 17.904257
F 19.475550 39.900408 17.904257
F 28.260427 50.197289 21.853747
F 28.260428 42.474629 21.853747
F 19.348491 50.197290 21.542536
F 19.348491 42.474630 21.542536
F 28.355723 50.197289 19.125037
F 28.355723 42.474629 19.125037
F 19.443787 50.197289 18.813825
F 19.443787 42.474630 18.813825
F 30.583708 38.613298 19.202840
F 30.583708 46.335960 19.202840
F 21.671773 38.613298 18.891628
F 21.671772 46.335960 18.891628
F 30.615469 51.484398 18.293271
F 30.615469 36.039077 18.293271
F 30.615469 43.761739 18.293271
F 21.703534 51.484397 17.982060
F 21.703534 36.039077 17.982060
F 21.703534 43.761739 17.982060
F 30.488412 38.613298 21.931550
F 30.488412 46.335960 21.931550
F 21.576477 38.613299 21.620339
F 21.576477 46.335960 21.620339
F 32.843454 47.623069 18.371074
F 32.843454 39.900408 18.371074
F 23.931520 47.623068 18.059863
F 23.931520 39.900408 18.059863
F 32.716394 50.197289 22.009353
F 32.716394 42.474629 22.009353
F 23.804460 50.197289 21.698141
F 23.804460 42.474629 21.698142
F 32.811689 50.197289 19.280643
F 32.811690 42.474629 19.280643
F 23.899756 50.197289 18.969431
F 23.899756 42.474629 18.969431
F 35.039675 38.613298 19.358446
F 35.039675 46.335960 19.358446
F 26.127741 38.613298 19.047234
F 26.127741 46.335960 19.047234
F 35.071437 51.484398 18.448877
F 35.071437 36.039077 18.448877
F 35.071437 43.761739 18.448877
F 26.159503 51.484398 18.137666
F 26.159503 36.039077 18.137666
F 26.159503 43.761739 18.137666
F 34.944380 38.613299 22.087156
F 34.944380 46.335960 22.087156
F 26.032446 38.613298 21.775945
F 26.032445 46.335960 21.775944
F 27.371075 47.623069 47.321710
F 27.371075 39.900408 47.321710
F 18.459138 47.623068 47.010498
F 18.459138 39.900408 47.010498
F 27.339311 50.197289 48.231279
F 27.339311 42.474629 48.231278
F 18.427374 50.197289 47.920067
F 18.427374 42.474630 47.920067
F 27.466357 47.623069 44.592999
F 27.466357 39.900408 44.592999
F 18.554420 47.623068 44.281787
F 18.554419 39.900408 44.281787
F 29.567295 38.613298 48.309081
F 29.567295 46.335960 48.309082
F 20.655360 38.613298 47.997869
F 20.655360 46.335960 47.997870
F 29.694339 51.484398 44.670803
F 29.694338 36.039077 44.670802
F 29.694339 43.761739 44.670802
F 20.782404 51.484397 44.359590
F 20.782404 36.039077 44.359590
F 20.782404 43.761738 44.359590
F 29.599057 51.484398 47.399513
F 29.599057 36.039077 47.399513
F 29.599057 43.761739 47.399513
F 20.687122 51.484397 47.088301
F 20.687122 36.039077 47.088301
F 20.687122 43.761739 47.088301
F 31.827041 47.623069 47.477316
F 31.827041 39.900408 47.477316
F 22.915108 47.623068 47.166104
F 22.915107 39.900408 47.166104
F 31.795277 50.197289 48.386885
F 31.795277 42.474629 48.386884
F 22.883344 50.197289 48.075673
F 22.883344 42.474629 48.075672
F 31.922323 47.623069 44.748605
F 31.922323 39.900408 44.748605
F 23.010389 47.623068 44.437393
F 23.010389 39.900408 44.437393
F 34.023260 38.613298 48.464687
F 34.023260 46.335960 48.464688
F 25.111329 38.613298 48.153475
F 25.111329 46.335960 48.153476
F 34.150306 51.484397 44.826408
F 34.150306 36.039077 44.826408
F 34.150306 43.761739 44.826408
F 25.238372 51.484398 44.515197
F 25.238372 36.039077 44.515196
F 25.238372 43.761739 44.515196
F 34.055021 51.484398 47.555118
F 34.055021 36.039078 47.555118
F 34.055021 43.761739 47.555118
F 25.143090 51.484398 47.243907
F 25.143090 36.039077 47.243907
F 25.143090 43.761739 47.243907
F 27.879281 47.623069 32.768588
F 27.879281 39.900408 32.768589
F 27.752221 50.197289 36.406868
F 27.752222 42.474629 36.406868
F 18.840285 50.197289 36.095657
F 18.840285 42.474630 36.095657
F 27.847517 50.197289 33.678158
F 27.847517 42.474629 33.678158
F 18.935580 50.197289 33.366946
F 18.935580 42.474630 33.366946
F 30.075502 38.613298 33.755961
F 30.075502 46.335960 33.755961
F 21.163566 38.613298 33.444749
F 21.163566 46.335960 33.444749
F 30.107263 51.484398 32.846391
F 30.107263 36.039077 32.846391
F 30.107263 43.761739 32.846391
F 29.980206 38.613298 36.484671
F 29.980206 46.335960 36.484671
F 21.068271 38.613299 36.173460
F 21.068271 46.335960 36.173460
F 32.335248 47.623069 32.924194
F 32.335248 39.900408 32.924194
F 32.208187 50.197289 36.562474
F 32.208187 42.474629 36.562474
F 23.296254 50.197289 36.251263
F 23.296254 42.474629 36.251263
F 32.303484 50.197289 33.833764
F 32.303484 42.474629 33.833764
F 23.391550 50.197289 33.522553
F 23.391550 42.474629 33.522552
F 34.531472 38.613299 33.911567
F 34.531472 46.335960 33.911567
F 25.619535 38.613298 33.600355
F 25.619535 46.335960 33.600355
F 34.563233 51.484397 33.001998
F 34.563233 36.039077 33.001998
F 34.563233 43.761738 33.001998
F 34.436174 38.613299 36.640277
F 34.436174 46.335960 36.640277
F 25.524239 38.613298 36.329065
F 25.524239 46.335960 36.329065
F 27.625178 47.623069 40.045149
F 27.625178 39.900408 40.045149
F 18.713241 47.623068 39.733937
F 18.713241 39.900408 39.733937
F 27.498118 50.197289 43.683429
F 27.498119 42.474629 43.683429
F 18.586182 50.197290 43.372218
F 18.586182 42.474630 43.372218
F 27.593414 50.197289 40.954719
F 27.593414 42.474629 40.954719
F 18.681477 50.197289 40.643507
F 18.681477 42.474630 40.643507
F 27.720460 47.623069 37.316438
F 27.720460 39.900408 37.316438
F 18.808523 47.623068 37.005226
F 18.808523 39.900408 37.005226
F 29.821398 38.613298 41.032522
F 29.821398 46.335960 41.032522
F 20.909463 38.613298 40.721310
F 20.909463 46.335960 40.721310
F 29.948442 51.484398 37.394241
F 29.948442 36.039077 37.394241
F 29.948442 43.761739 37.394241
F 21.036507 51.484397 37.083029
F 21.036507 36.039077 37.083029
F 21.036507 43.761739 37.083029
F 29.853160 51.484398 40.122951
F 29.853160 36.039077 40.122951
F 29.853160 43.761739 40.122952
F 20.941225 51.484397 39.811740
F 20.941225 36.039077 39.811740
F 20.941225 43.761739 39.811740
F 29.726102 38.613298 43.761232
F 29.726103 46.335960 43.761232
F 20.814167 38.613299 43.450021
F 20.814168 46.335960 43.450021
F 32.081145 47.623069 40.200755
F 32.081145 39.900408 40.200755
F 23.169211 47.623068 39.889543
F 23.169211 39.900408 39.889543
F 31.954084 50.197289 43.839035
F 31.954084 42.474629 43.839035
F 23.042151 50.197289 43.527823
F 23.042151 42.474629 43.527823
F 32.049380 50.197289 41.110325
F 32.049380 42.474629 41.110325
F 23.137447 50.197289 40.799113
F 23.137447 42.474629 40.799113
F 32.176426 47.623069 37.472044
F 32.176426 39.900408 37.472044
F 23.264492 47.623068 37.160832
F 23.264492 39.900408 37.160832
F 34.277367 38.613299 41.188127
F 34.277367 46.335960 41.188128
F 25.365432 38.613298 40.876916
F 25.365432 46.335960 40.876916
F 34.404409 51.484397 37.549847
F 34.404409 36.039077 37.549847
F 34.404409 43.761739 37.549847
F 25.492475 51.484398 37.238635
F 25.492475 36.039077 37.238635
F 25.492475 43.761739 37.238635
F 34.309128 51.484397 40.278558
F 34.309128 36.039077 40.278558
F 34.309128 43.761739 40.278558
F 25.397193 51.484398 39.967346
F 25.397194 36.039077 39.967346
F 25.397193 43.761739 39.967346
F 34.182070 38.613299 43.916838
F 34.182070 46.335960 43.916838
F 25.270136 38.613298 43.605626
F 25.270136 46.335960 43.605626
F 27.244016 50.197289 50.959978
F 27.244016 42.474629 50.959979
F 18.332079 50.197289 50.648767
F 18.332079 42.474630 50.648767
F 29.472000 38.613298 51.037782
F 29.472000 46.335960 51.037781
F 20.560065 38.613299 50.726570
F 20.560065 46.335960 50.726570
F 31.699981 50.197289 51.115584
F 31.699981 42.474629 51.115584
F 22.788048 50.197289 50.804373
F 22.788048 42.474629 50.804373
F 33.927964 38.613298 51.193387
F 33.927964 46.335960 51.193387
F 25.016033 38.613298 50.882176
F 25.016033 46.335960 50.882176
F 27.116991 47.623064 54.597700
F 27.116992 39.900403 54.597700
F 18.205055 47.623063 54.286488
F 18.205055 39.900403 54.286488
F 26.990095 50.196165 58.229694
F 26.990095 42.473505 58.229694
F 18.078158 50.196165 57.918483
F 18.078158 42.473506 57.918483
F 27.085318 50.197266 55.504640
F 27.085318 42.474606 55.504640
F 18.173381 50.197266 55.193428
F 18.173381 42.474606 55.193428
F 27.212258 47.623069 51.869439
F 27.212258 39.900408 51.869439
F 18.300320 47.623068 51.558227
F 18.300320 39.900408 51.558227
F 29.313302 38.613275 55.582443
F 29.313302 46.335936 55.582443
F 20.401367 38.613275 55.271231
F 20.401367 46.335936 55.271231
F 29.440240 51.484398 51.947242
F 29.440240 36.039077 51.947242
F 29.440240 43.761739 51.947242
F 20.528305 51.484397 51.636030
F 20.528305 36.039077 51.636030
F 20.528305 43.761739 51.636030
F 29.344973 51.484393 54.675502
F 29.344973 36.039073 54.675502
F 29.344973 43.761734 54.675502
F 20.433039 51.484392 54.364291
F 20.433039 36.039072 54.364291
F 20.433039 43.761734 54.364291
F 29.218079 38.612174 58.307497
F 29.218079 46.334835 58.307497
F 20.306144 38.612174 57.996286
F 20.306144 46.334836 57.996286
F 31.572958 47.623064 54.753306
F 31.572958 39.900404 54.753306
F 22.661024 47.623063 54.442094
F 22.661024 39.900403 54.442094
F 31.446061 50.196165 58.385300
F 31.446061 42.473505 58.385300
F 22.534128 50.196165 58.074089
F 22.534128 42.473505 58.074089
F 31.541284 50.197266 55.660246
F 31.541284 42.474606 55.660246
F 22.629351 50.197266 55.349035
F 22.629351 42.474606 55.349034
F 31.668224 47.623069 52.025045
F 31.668224 39.900408 52.025045
F 22.756290 47.623068 51.713833
F 22.756290 39.900408 51.713833
F 33.769268 38.613275 55.738049
F 33.769268 46.335936 55.738049
F 24.857336 38.613275 55.426837
F 24.857336 46.335936 55.426837
F 33.896204 51.484398 52.102848
F 33.896204 36.039077 52.102848
F 33.896204 43.761739 52.102848
F 24.984273 51.484398 51.791636
F 24.984273 36.039077 51.791636
F 24.984273 43.761739 51.791636
F 33.800939 51.484393 54.831108
F 33.800939 36.039073 54.831108
F 33.800939 43.761734 54.831108
F 24.889007 51.484393 54.519897
F 24.889007 36.039072 54.519897
F 24.889007 43.761734 54.519897
F 33.674045 38.612174 58.463103
F 33.674045 46.334835 58.463103
F 24.762113 38.612174 58.151892
F 24.762113 46.334835 58.151891
F 26.864095 47.576121 61.858343
F 26.864094 39.853461 61.858344
F 17.952157 47.576121 61.547132
F 17.952157 39.853460 61.547132
F 26.764450 49.567368 65.479630
F 26.764450 41.844708 65.479630
F 26.832904 50.139528 62.773289
F 26.832904 42.416868 62.773289
F 17.920967 50.139528 62.462077
F 17.920967 42.416868 62.462076
F 26.958579 47.620827 59.132277
F 26.958579 39.898166 59.132277
F 18.046642 47.620826 58.821065
F 18.046642 39.898166 58.821065
F 29.060889 38.555537 62.851091
F 29.060889 46.278198 62.851091
F 20.148953 38.555537 62.539879
F 20.148953 46.278199 62.539879
F 29.186561 51.482156 59.210080
F 29.186561 36.036835 59.210080
F 29.186561 43.759497 59.210080
F 20.274626 51.482155 58.898868
F 20.274626 36.036835 58.898868
F 20.274626 43.759497 58.898868
F 29.092076 51.437450 61.936146
F 29.092076 35.992130 61.936147
F 29.092076 43.714792 61.936146
F 20.180141 51.437450 61.624935
F 20.180141 35.992129 61.624935
F 20.180141 43.714791 61.624935
F 20.080498 37.983377 65.246221
F 20.080498 45.706038 65.246221
F 31.320061 47.576121 62.013949
F 31.320061 39.853461 62.013950
F 22.408127 47.576121 61.702738
F 22.408127 39.853460 61.702738
F 22.308482 49.567367 65.324024
F 22.308482 41.844708 65.324024
F 31.288870 50.139528 62.928894
F 31.288870 42.416868 62.928894
F 22.376937 50.139528 62.617683
F 22.376937 42.416868 62.617682
F 31.414545 47.620827 59.287883
F 31.414545 39.898166 59.287883
F 22.502612 47.620826 58.976671
F 22.502612 39.898166 58.976671
F 33.516854 38.555537 63.006697
F 33.516854 46.278198 63.006697
F 24.604922 38.555537 62.695486
F 24.604922 46.278198 62.695486
F 33.642526 51.482156 59.365686
F 33.642526 36.036836 59.365686
F 33.642526 43.759497 59.365686
F 24.730595 51.482156 59.054474
F 24.730595 36.036835 59.054474
F 24.730595 43.759497 59.054474
F 33.548042 51.437450 62.091752
F 33.548042 35.992130 62.091753
F 33.548042 43.714791 62.091752
F 24.636110 51.437450 61.780541
F 24.636110 35.992129 61.780541
F 24.636110 43.714791 61.780541
F 24.536467 37.983377 65.401827
F 24.536467 45.706038 65.401827
F 17.852512 41.844708 65.168418
F 17.852512 49.567368 65.168418
F 28.893894 55.403488 3.673459
F 28.893894 63.126150 3.673459
F 19.981957 55.403488 3.362248
F 19.981957 63.126150 3.362247
F 28.768205 57.922190 7.314469
F 28.768205 65.644852 7.314469
F 19.856268 57.922190 7.003258
F 19.856268 65.644852 7.003258
F 28.862704 57.966895 4.588403
F 28.862704 65.689557 4.588403
F 19.950768 57.966896 4.277192
F 19.950768 65.689558 4.277191
F 28.962333 55.975648 0.967117
F 28.962333 63.698309 0.967117
F 20.050397 55.975648 0.655906
F 20.050397 63.698310 0.655905
F 31.090689 54.105566 4.666206
F 31.090689 61.828226 4.666206
F 22.178754 54.105566 4.354995
F 22.178754 61.828226 4.354994
F 31.190316 59.836978 1.044920
F 31.190316 67.559640 1.044920
F 22.278382 59.836978 0.733708
F 22.278382 67.559641 0.733708
F 31.121876 59.264819 3.751261
F 31.121876 66.987481 3.751261
F 22.209941 59.264819 3.440050
F 22.209941 66.987481 3.440050
F 30.996189 54.060860 7.392272
F 30.996189 61.783520 7.392272
F 22.084254 54.060860 7.081061
F 22.084254 61.783521 7.081061
F 33.349859 55.403489 3.829064
F 33.349859 63.126150 3.829064
F 24.437927 55.403488 3.517853
F 24.437927 63.126150 3.517853
F 33.224170 57.922189 7.470075
F 33.224170 65.644851 7.470075
F 24.312238 57.922190 7.158864
F 24.312238 65.644852 7.158864
F 33.318669 57.966895 4.744009
F 33.318669 65.689557 4.744009
F 24.406737 57.966895 4.432797
F 24.406737 65.689558 4.432797
F 33.418299 55.975648 1.122723
F 33.418299 63.698310 1.122723
F 24.506366 55.975648 0.811512
F 24.506366 63.698309 0.811511
F 35.546634 54.105562 4.821814
F 35.546634 61.828222 4.821814
F 26.634722 54.105566 4.510601
F 26.634722 61.828226 4.510600
F 35.646282 67.559641 1.200525
F 30.742511 69.503940 14.655111
F 26.734350 59.836978 0.889314
F 26.734350 67.559640 0.889314
F 35.577825 59.264823 3.906864
F 35.577825 66.987485 3.906864
F 26.665910 59.264819 3.595656
F 26.665910 66.987481 3.595656
F 35.452146 54.060858 7.547877
F 35.452146 61.783518 7.547877
F 26.540223 54.060860 7.236667
F 26.540223 61.783520 7.236667
F 28.641480 55.345750 10.942107
F 28.641480 63.068412 10.942107
F 19.729544 55.345750 10.630895
F 19.729544 63.068412 10.630895
F 28.514527 57.919948 14.577308
F 28.514527 65.642610 14.577308
F 19.602590 57.919948 14.266096
F 19.602590 65.642610 14.266097
F 28.609807 57.919953 11.849047
F 28.609807 65.642615 11.849047
F 19.697870 57.919953 11.537835
F 19.697870 65.642615 11.537835
F 28.736689 55.346851 8.217052
F 28.736689 63.069513 8.217052
F 19.824752 55.346851 7.905840
F 19.824752 63.069512 7.905840
F 30.837791 54.058623 11.926850
F 30.837791 61.781283 11.926850
F 21.925856 54.058623 11.615638
F 21.925856 61.781284 11.615638
F 30.964671 59.208182 8.294855
F 30.964671 66.930844 8.294855
F 22.052737 59.208181 7.983643
F 22.052737 66.930843 7.983643
F 30.869462 59.207081 11.019909
F 30.869462 66.929743 11.019909
F 21.957527 59.207081 10.708698
F 21.957527 66.929743 10.708698
F 30.742511 54.058618 14.655110
F 30.742511 61.781279 14.655110
F 21.830576 54.058618 14.343899
F 21.830576 61.781279 14.343899
F 33.097446 55.345751 11.097712
F 33.097446 63.068412 11.097712
F 24.185513 55.345750 10.786501
F 24.185513 63.068412 10.786501
F 32.970492 57.919948 14.732913
F 32.970492 65.642610 14.732913
F 24.058559 57.919948 14.421702
F 24.058559 65.642610 14.421702
F 33.065773 57.919952 12.004653
F 33.065773 65.642615 12.004653
F 24.153839 57.919953 11.693441
F 24.153839 65.642615 11.693441
F 33.192655 55.346851 8.372658
F 33.192655 63.069513 8.372658
F 24.280722 55.346851 8.061446
F 24.280722 63.069513 8.061446
F 35.293752 54.058622 12.082457
F 35.293752 61.781282 12.082457
F 26.381824 54.058623 11.771244
F 26.381824 61.781284 11.771244
F 35.420626 59.208184 8.450462
F 35.420626 66.930846 8.450462
F 26.508705 59.208182 8.139249
F 26.508705 66.930844 8.139249
F 35.325424 59.207082 11.175514
F 35.325424 66.929744 11.175514
F 26.413496 59.207081 10.864304
F 26.413496 66.929743 10.864304
F 35.198476 54.058618 14.810716
F 35.198476 61.781278 14.810716
F 26.286544 54.058618 14.499505
F 26.286544 61.781279 14.499505
F 35.646282 59.836978 1.200525
F 33.448399 68.874020 0.184074
F 28.482769 55.345727 15.486768
F 28.482769 63.068389 15.486768
F 19.570832 55.345726 15.175556
F 19.570832 63.068388 15.175556
F 30.710750 59.207058 15.564571
F 30.710750 66.929720 15.564571
F 21.798816 59.207057 15.253359
F 21.798816 66.929719 15.253359
F 33.448399 61.151358 0.184074
F 26.286544 69.503940 14.499505
F 35.198476 69.503940 14.810716
F 33.448399 53.428697 0.184074
F 32.938734 55.345727 15.642374
F 32.938734 63.068389 15.642374
F 24.026801 55.345727 15.331162
F 24.026801 63.068388 15.331162
F 35.166715 59.207058 15.720177
F 35.166715 66.929720 15.720177
F 26.254784 59.207057 15.408965
F 26.254784 66.929719 15.408965
F 21.830576 69.503941 14.343899
F 28.992434 53.428697 0.028468
F 28.992433 61.151358 0.028468
F 28.992434 68.874020 0.028468
F 31.220416 57.290027 0.106271
F 31.220416 65.012689 0.106271
F 28.133384 55.345727 25.492028
F 28.133384 63.068389 25.492028
F 19.221447 55.345726 25.180817
F 19.221447 63.068388 25.180817
F 28.006325 57.919948 29.130308
F 28.006325 65.642610 29.130308
F 19.094388 57.919948 28.819097
F 19.094388 65.642610 28.819097
F 28.101620 57.919948 26.401598
F 28.101620 65.642610 26.401598
F 19.189684 57.919948 26.090386
F 19.189684 65.642610 26.090386
F 28.228666 55.345727 22.763318
F 28.228666 63.068389 22.763317
F 19.316729 55.345726 22.452105
F 19.316729 63.068388 22.452105
F 30.329605 54.058618 26.479401
F 30.329605 61.781278 26.479401
F 21.417669 54.058618 26.168189
F 21.417670 61.781279 26.168189
F 30.456648 59.207058 22.841120
F 30.456648 66.929720 22.841120
F 21.544713 59.207057 22.529908
F 21.544713 66.929719 22.529908
F 30.361366 59.207058 25.569831
F 30.361366 66.929720 25.569831
F 21.449431 59.207057 25.258620
F 21.449431 66.929719 25.258620
F 30.234309 54.058618 29.208111
F 30.234309 61.781278 29.208111
F 21.322374 54.058618 28.896900
F 21.322374 61.781279 28.896900
F 32.589351 55.345727 25.647634
F 32.589351 63.068389 25.647634
F 23.677417 55.345727 25.336422
F 23.677417 63.068388 25.336422
F 32.462291 57.919948 29.285914
F 32.462291 65.642610 29.285914
F 23.550357 57.919948 28.974702
F 23.550357 65.642610 28.974702
F 32.557587 57.919948 26.557204
F 32.557587 65.642610 26.557204
F 23.645653 57.919948 26.245992
F 23.645653 65.642610 26.245992
F 32.684632 55.345727 22.918923
F 32.684632 63.068389 22.918923
F 23.772698 55.345727 22.607712
F 23.772699 63.068388 22.607711
F 34.785574 54.058618 26.635007
F 34.785574 61.781279 26.635007
F 25.873638 54.058618 26.323795
F 25.873638 61.781279 26.323795
F 34.912616 59.207057 22.996726
F 34.912616 66.929719 22.996726
F 26.000682 59.207057 22.685515
F 26.000681 66.929720 22.685515
F 34.817336 59.207057 25.725437
F 34.817337 66.929719 25.725437
F 25.905400 59.207057 25.414225
F 25.905400 66.929720 25.414225
F 34.690280 54.058619 29.363717
F 34.690280 61.781279 29.363718
F 25.778342 54.058618 29.052505
F 25.778342 61.781279 29.052506
F 18.967344 55.345726 32.457377
F 18.967344 63.068388 32.457377
F 27.974563 55.345727 30.039878
F 27.974563 63.068389 30.039878
F 19.062626 55.345727 29.728666
F 19.062626 63.068388 29.728666
F 30.202545 59.207058 30.117681
F 30.202545 66.929720 30.117681
F 21.290610 59.207057 29.806469
F 21.290610 66.929719 29.806469
F 21.195328 59.207057 32.535180
F 21.195328 66.929719 32.535180
F 23.423314 55.345727 32.612983
F 23.423314 63.068388 32.612983
F 32.430529 55.345727 30.195484
F 32.430529 63.068389 30.195484
F 23.518595 55.345727 29.884272
F 23.518595 63.068388 29.884272
F 34.658515 59.207057 30.273287
F 34.658515 66.929719 30.273286
F 25.746578 59.207057 29.962075
F 25.746578 66.929719 29.962075
F 25.651296 59.207057 32.690786
F 25.651296 66.929719 32.690786
F 28.387487 55.345727 18.215469
F 28.387487 63.068389 18.215469
F 19.475550 55.345726 17.904257
F 19.475550 63.068388 17.904257
F 28.260428 57.919948 21.853747
F 28.260428 65.642610 21.853747
F 19.348491 57.919948 21.542536
F 19.348491 65.642610 21.542536
F 28.355723 57.919948 19.125037
F 28.355723 65.642610 19.125037
F 19.443787 57.919948 18.813825
F 19.443787 65.642610 18.813825
F 30.583708 54.058618 19.202840
F 30.583708 61.781279 19.202840
F 21.671773 54.058618 18.891628
F 21.671773 61.781279 18.891628
F 30.615469 59.207058 18.293271
F 30.615469 66.929720 18.293271
F 21.703534 59.207057 17.982060
F 21.703534 66.929719 17.982060
F 30.488412 54.058618 21.931550
F 30.488412 61.781278 21.931550
F 21.576477 54.058618 21.620339
F 21.576477 61.781279 21.620339
F 32.843454 55.345727 18.371074
F 32.843454 63.068389 18.371074
F 23.931520 55.345727 18.059863
F 23.931520 63.068388 18.059863
F 32.716394 57.919948 22.009353
F 32.716394 65.642610 22.009353
F 23.804461 57.919948 21.698142
F 23.804460 65.642610 21.698142
F 32.811690 57.919948 19.280643
F 32.811690 65.642610 19.280643
F 23.899756 57.919948 18.969431
F 23.899756 65.642610 18.969431
F 35.039675 54.058618 19.358446
F 35.039675 61.781278 19.358446
F 26.127741 54.058618 19.047235
F 26.127741 61.781279 19.047234
F 35.071437 59.207057 18.448877
F 35.071437 66.929720 18.448877
F 26.159503 59.207057 18.137666
F 26.159503 66.929719 18.137666
F 34.944380 54.058618 22.087156
F 34.944380 61.781279 22.087156
F 26.032445 54.058618 21.775945
F 26.032445 61.781278 21.775945
F 30.329605 69.503940 26.479401
F 26.032446 69.503940 21.775944
F 30.234309 69.503940 29.208111
F 34.785574 69.503941 26.635007
F 34.944380 69.503941 22.087156
F 25.873638 69.503940 26.323795
F 34.690280 69.503941 29.363717
F 25.778342 69.503940 29.052505
F 30.583708 69.503940 19.202840
F 30.488412 69.503940 21.931550
F 35.039675 69.503940 19.358446
F 26.127741 69.503940 19.047234
F 21.417669 69.503941 26.168189
F 21.322374 69.503941 28.896900
F 21.671772 69.503941 18.891628
F 21.576477 69.503941 21.620339
F 27.371075 55.345727 47.321710
F 27.371075 63.068389 47.321710
F 18.459138 55.345726 47.010498
F 18.459138 63.068388 47.010498
F 27.339311 57.919948 48.231278
F 27.339311 65.642610 48.231278
F 18.427374 57.919948 47.920067
F 18.427374 65.642610 47.920067
F 27.466357 55.345727 44.592999
F 27.466357 63.068389 44.592999
F 18.554420 55.345726 44.281787
F 18.554419 63.068388 44.281787
F 29.567295 54.058618 48.309082
F 29.567295 61.781279 48.309081
F 20.655360 54.058618 47.997870
F 20.655360 61.781279 47.997869
F 29.694338 59.207058 44.670802
F 29.694339 66.929720 44.670802
F 20.782404 59.207057 44.359590
F 20.782404 66.929719 44.359590
F 29.599057 59.207058 47.399513
F 29.599057 66.929720 47.399513
F 20.687122 59.207057 47.088301
F 20.687122 66.929719 47.088301
F 31.827041 55.345727 47.477316
F 31.827041 63.068389 47.477316
F 22.915107 55.345727 47.166104
F 22.915107 63.068388 47.166104
F 31.795277 57.919948 48.386884
F 31.795277 65.642610 48.386884
F 22.883344 57.919948 48.075672
F 22.883344 65.642610 48.075672
F 31.922323 55.345727 44.748605
F 31.922323 63.068389 44.748605
F 23.010389 55.345727 44.437394
F 23.010389 63.068388 44.437393
F 34.023260 54.058618 48.464688
F 34.023260 61.781278 48.464687
F 25.111329 54.058618 48.153476
F 25.111329 61.781279 48.153475
F 34.150306 59.207057 44.826408
F 34.150306 66.929719 44.826408
F 25.238372 59.207057 44.515196
F 25.238372 66.929719 44.515196
F 34.055021 59.207058 47.555118
F 34.055021 66.929720 47.555118
F 25.143090 59.207057 47.243907
F 25.143090 66.929719 47.243907
F 27.879281 55.345727 32.768589
F 27.879281 63.068389 32.768589
F 27.752222 57.919948 36.406868
F 27.752221 65.642610 36.406868
F 18.840285 57.919948 36.095657
F 18.840285 65.642610 36.095657
F 27.847517 57.919948 33.678158
F 27.847517 65.642610 33.678158
F 18.935580 57.919948 33.366946
F 18.935581 65.642610 33.366946
F 30.075502 54.058618 33.755961
F 30.075502 61.781279 33.755961
F 21.163566 54.058618 33.444750
F 21.163566 61.781279 33.444749
F 30.107263 59.207058 32.846392
F 30.107263 66.929720 32.846391
F 29.980206 54.058618 36.484671
F 29.980206 61.781279 36.484671
F 21.068271 54.058618 36.173460
F 21.068271 61.781279 36.173460
F 32.335248 55.345727 32.924194
F 32.335248 63.068389 32.924194
F 32.208188 57.919948 36.562474
F 32.208187 65.642610 36.562474
F 23.296254 57.919948 36.251263
F 23.296254 65.642610 36.251263
F 32.303484 57.919948 33.833764
F 32.303484 65.642610 33.833764
F 23.391550 57.919948 33.522553
F 23.391550 65.642610 33.522552
F 34.531472 54.058619 33.911567
F 34.531472 61.781279 33.911567
F 25.619535 54.058618 33.600356
F 25.619535 61.781279 33.600355
F 34.563233 59.207057 33.001998
F 34.563233 66.929719 33.001998
F 34.436173 54.058618 36.640277
F 34.436174 61.781279 36.640277
F 25.524239 54.058618 36.329065
F 25.524239 61.781279 36.329065
F 27.625178 55.345727 40.045149
F 27.625178 63.068389 40.045149
F 18.713241 55.345727 39.733938
F 18.713241 63.068388 39.733937
F 27.498119 57.919948 43.683429
F 27.498118 65.642610 43.683429
F 18.586182 57.919948 43.372218
F 18.586182 65.642610 43.372218
F 27.593414 57.919948 40.954719
F 27.593414 65.642610 40.954719
F 18.681477 57.919948 40.643507
F 18.681477 65.642610 40.643507
F 27.720460 55.345727 37.316438
F 27.720460 63.068389 37.316438
F 18.808523 55.345726 37.005226
F 18.808523 63.068388 37.005226
F 29.821398 54.058618 41.032522
F 29.821398 61.781279 41.032522
F 20.909463 54.058618 40.721310
F 20.909463 61.781279 40.721310
F 29.948442 59.207058 37.394241
F 29.948442 66.929720 37.394241
F 21.036507 59.207057 37.083029
F 21.036507 66.929719 37.083029
F 29.853160 59.207058 40.122951
F 29.853160 66.929720 40.122952
F 20.941225 59.207057 39.811740
F 20.941225 66.929719 39.811740
F 29.726103 54.058618 43.761232
F 29.726102 61.781278 43.761232
F 20.814168 54.058618 43.450021
F 20.814168 61.781279 43.450021
F 32.081145 55.345727 40.200755
F 32.081145 63.068389 40.200755
F 23.169211 55.345727 39.889543
F 23.169211 63.068388 39.889543
F 31.954084 57.919948 43.839035
F 31.954084 65.642610 43.839035
F 23.042151 57.919948 43.527823
F 23.042151 65.642610 43.527824
F 32.049380 57.919948 41.110325
F 32.049380 65.642610 41.110325
F 23.137447 57.919948 40.799113
F 23.137447 65.642610 40.799113
F 32.176426 55.345727 37.472044
F 32.176426 63.068389 37.472044
F 23.264492 55.345727 37.160833
F 23.264492 63.068388 37.160832
F 34.277367 54.058618 41.188128
F 34.277367 61.781279 41.188127
F 25.365432 54.058618 40.876916
F 25.365432 61.781279 40.876916
F 34.404409 59.207057 37.549847
F 34.404409 66.929720 37.549847
F 25.492475 59.207057 37.238635
F 25.492475 66.929720 37.238635
F 34.309128 59.207057 40.278558
F 34.309128 66.929719 40.278558
F 25.397194 59.207057 39.967346
F 25.397194 66.929719 39.967346
F 34.182070 54.058618 43.916838
F 34.182070 61.781279 43.916838
F 25.270136 54.058618 43.605626
F 25.270136 61.781278 43.605626
F 29.567295 69.503940 48.309082
F 25.270136 69.503940 43.605626
F 34.023260 69.503940 48.464688
F 25.111329 69.503940 48.153476
F 34.182070 69.503941 43.916838
F 30.075502 69.503940 33.755961
F 29.980206 69.503940 36.484671
F 34.531472 69.503941 33.911567
F 25.619535 69.503940 33.600355
F 34.436174 69.503941 36.640277
F 25.524239 69.503940 36.329065
F 29.821398 69.503940 41.032522
F 29.726103 69.503940 43.761232
F 34.277367 69.503941 41.188128
F 25.365432 69.503940 40.876916
F 20.655360 69.503941 47.997870
F 21.163566 69.503941 33.444749
F 21.068271 69.503941 36.173460
F 20.909463 69.503941 40.721310
F 20.814168 69.503941 43.450021
F 27.244016 57.919948 50.959978
F 27.244016 65.642610 50.959978
F 18.332079 57.919948 50.648767
F 18.332079 65.642610 50.648767
F 29.472000 54.058618 51.037781
F 29.472000 61.781278 51.037782
F 20.560065 54.058618 50.726570
F 20.560065 61.781279 50.726570
F 31.699981 57.919948 51.115584
F 31.699981 65.642610 51.115584
F 22.788048 57.919948 50.804373
F 22.788048 65.642610 50.804373
F 33.927964 54.058618 51.193387
F 33.927964 61.781278 51.193387
F 25.016033 54.058618 50.882176
F 25.016033 61.781279 50.882176
F 27.116991 55.345722 54.597700
F 27.116991 63.068384 54.597700
F 18.205055 55.345722 54.286488
F 18.205055 63.068383 54.286488
F 26.990095 57.918823 58.229694
F 26.990095 65.641485 58.229694
F 18.078158 57.918824 57.918483
F 18.078158 65.641486 57.918483
F 27.085318 57.919924 55.504640
F 27.085318 65.642586 55.504640
F 18.173381 57.919925 55.193428
F 18.173381 65.642587 55.193428
F 27.212258 55.345727 51.869439
F 27.212258 63.068389 51.869439
F 18.300320 55.345726 51.558227
F 18.300320 63.068388 51.558227
F 29.313302 54.058594 55.582443
F 29.313302 61.781255 55.582443
F 20.401367 54.058595 55.271231
F 20.401367 61.781255 55.271231
F 29.440240 59.207058 51.947242
F 29.440240 66.929720 51.947242
F 20.528305 59.207057 51.636030
F 20.528305 66.929719 51.636030
F 29.344973 59.207053 54.675503
F 29.344973 66.929715 54.675502
F 20.433039 59.207052 54.364291
F 20.433039 66.929714 54.364291
F 29.218079 54.057494 58.307497
F 29.218079 61.780154 58.307497
F 20.306144 54.057494 57.996286
F 20.306144 61.780154 57.996286
F 31.572958 55.345722 54.753306
F 31.572958 63.068384 54.753306
F 22.661024 55.345722 54.442094
F 22.661024 63.068384 54.442094
F 31.446061 57.918824 58.385300
F 31.446061 65.641485 58.385300
F 22.534128 57.918824 58.074089
F 22.534128 65.641486 58.074089
F 31.541284 57.919924 55.660246
F 31.541284 65.642586 55.660246
F 22.629351 57.919924 55.349034
F 22.629351 65.642586 55.349034
F 31.668224 55.345727 52.025045
F 31.668224 63.068389 52.025045
F 22.756290 55.345727 51.713833
F 22.756290 63.068388 51.713833
F 33.769268 54.058594 55.738049
F 33.769268 61.781255 55.738049
F 24.857336 54.058595 55.426837
F 24.857336 61.781255 55.426837
F 33.896204 59.207058 52.102848
F 33.896204 66.929720 52.102848
F 24.984273 59.207057 51.791636
F 24.984273 66.929719 51.791636
F 33.800939 59.207053 54.831108
F 33.800939 66.929715 54.831108
F 24.889007 59.207052 54.519897
F 24.889007 66.929715 54.519897
F 33.674045 54.057494 58.463103
F 33.674045 61.780154 58.463103
F 24.762113 54.057494 58.151891
F 24.762113 61.780154 58.151892
F 26.864094 55.298779 61.858343
F 26.864094 63.021441 61.858344
F 17.952157 55.298779 61.547132
F 17.952157 63.021441 61.547132
F 26.764450 57.290026 65.479630
F 26.764450 65.012689 65.479630
F 26.832904 57.862186 62.773289
F 26.832904 65.584848 62.773289
F 17.920967 57.862187 62.462076
F 17.920967 65.584849 62.462076
F 26.958579 55.343485 59.132277
F 26.958579 63.066147 59.132277
F 18.046642 55.343484 58.821065
F 18.046642 63.066146 58.821065
F 29.060889 54.000857 62.851091
F 29.060889 61.723517 62.851091
F 20.148953 54.000857 62.539880
F 20.148953 61.723517 62.539879
F 29.186561 59.204816 59.210080
F 29.186561 66.927478 59.210080
F 20.274626 59.204815 58.898868
F 20.274626 66.927477 58.898868
F 29.092076 59.160110 61.936147
F 29.092076 66.882772 61.936146
F 20.180141 59.160109 61.624935
F 20.180141 66.882772 61.624935
F 20.080498 53.428696 65.246221
F 20.080498 61.151357 65.246221
F 31.320061 55.298780 62.013949
F 31.320061 63.021441 62.013950
F 22.408127 55.298779 61.702738
F 22.408127 63.021441 61.702738
F 22.308482 57.290026 65.324024
F 22.308482 65.012688 65.324024
F 31.288870 57.862186 62.928894
F 31.288870 65.584848 62.928894
F 22.376937 57.862186 62.617683
F 22.376937 65.584848 62.617682
F 31.414545 55.343485 59.287883
F 31.414545 63.066147 59.287883
F 22.502612 55.343485 58.976671
F 22.502612 63.066146 58.976671
F 33.516854 54.000857 63.006698
F 33.516854 61.723517 63.006697
F 24.604922 54.000857 62.695486
F 24.604922 61.723517 62.695486
F 33.642526 59.204816 59.365686
F 33.642526 66.927478 59.365686
F 24.730595 59.204815 59.054474
F 24.730595 66.927478 59.054474
F 33.548042 59.160110 62.091753
F 33.548042 66.882772 62.091752
F 24.636110 59.160110 61.780541
F 24.636110 66.882772 61.780541
F 24.536467 53.428697 65.401827
F 24.536467 61.151357 65.401827
F 29.472000 69.503940 51.037781
F 24.536467 68.874019 65.401827
F 33.927964 69.503940 51.193387
F 25.016033 69.503940 50.882176
F 29.313302 69.503917 55.582443
F 29.218079 69.502816 58.307497
F 33.769268 69.503917 55.738049
F 24.857336 69.503917 55.426837
F 33.674045 69.502816 58.463103
F 24.762113 69.502816 58.151891
F 20.080498 68.874019 65.246221
F 24.604922 69.446179 62.695486
F 33.516854 69.446179 63.006697
F 20.148953 69.446179 62.539879
F 29.060889 69.446179 62.851091
F 20.306144 69.502816 57.996286
F 17.852512 57.290026 65.168418
F 17.852512 65.012688 65.168418
F 20.560065 69.503941 50.726570
F 20.401367 69.503917 55.271231
F 37.805660 1.344903 3.984646
F 37.805660 9.067562 3.984646
F 37.805660 16.790223 3.984646
F 46.675569 1.352222 4.289340
F 46.675569 9.074881 4.289340
F 46.675569 16.797542 4.289340
F 37.680050 3.863556 7.625670
F 37.680050 11.586214 7.625670
F 46.561911 3.858479 7.932178
F 46.561911 11.581138 7.932178
F 37.774491 3.908252 4.899625
F 37.774491 11.630911 4.899625
F 46.651256 3.903280 5.211074
F 46.651256 11.625939 5.211074
F 37.874197 1.917019 1.278331
F 37.874197 9.639677 1.278331
F 37.874198 17.362338 1.278331
F 46.740278 1.914029 1.588513
F 46.740278 9.636687 1.588513
F 46.740278 17.359348 1.588513
F 40.001601 7.769392 4.977533
F 40.001601 15.492052 4.977533
F 51.300310 14.878267 0.731161
F 48.764996 7.703050 5.341594
F 48.764996 15.425711 5.341594
F 51.300315 7.155608 0.731162
F 40.102235 5.778344 1.356111
F 40.102235 13.501003 1.356111
F 49.007449 5.798109 1.637785
F 49.007448 13.520767 1.637786
F 40.032932 5.206438 4.062308
F 40.032932 12.929098 4.062309
F 48.846565 5.232332 4.310642
F 48.846565 12.954992 4.310642
F 39.907597 7.724770 7.703397
F 39.907598 15.447430 7.703397
F 42.359937 14.815547 0.495128
F 48.725249 7.687301 8.011272
F 48.725249 15.409961 8.011272
F 42.359937 7.092886 0.495128
F 42.257042 1.346216 4.139140
F 42.257043 9.068874 4.139140
F 42.257042 16.791536 4.139140
F 50.954278 1.327397 4.525406
F 50.954278 9.050055 4.525406
F 50.954278 16.772718 4.525405
F 42.133187 3.862774 7.780783
F 42.133187 11.585432 7.780783
F 50.880681 3.858004 8.093263
F 50.880680 11.580662 8.093263
F 42.226523 3.907320 5.055760
F 42.226523 11.629978 5.055760
F 50.934247 3.904731 5.383012
F 50.934247 11.627390 5.383012
F 42.326379 1.916010 1.434125
F 42.326379 9.638669 1.434125
F 42.326379 17.361330 1.434124
F 50.867977 1.806597 1.885135
F 50.867977 9.529255 1.885135
F 50.867978 17.251916 1.885133
F 44.441452 7.766629 5.135493
F 44.441452 15.489290 5.135493
F 44.075927 12.871648 16.032160
F 44.075927 5.148988 16.032160
F 50.717397 16.722858 16.265755
F 44.556799 5.778569 1.511030
F 44.556799 13.501228 1.511029
F 44.476052 5.209437 4.214941
F 44.476052 12.932097 4.214942
F 44.353237 7.722674 7.858106
F 44.353237 15.445334 7.858107
F 44.353237 0.000015 7.858107
F 37.553368 1.287138 11.253314
F 37.553368 9.009797 11.253314
F 37.553368 16.732458 11.253314
F 46.446838 1.290226 11.567184
F 46.446838 9.012884 11.567184
F 46.446838 16.735546 11.567185
F 37.426445 3.861328 14.888519
F 37.426445 11.583986 14.888519
F 46.331827 3.860873 15.202813
F 46.331827 11.583531 15.202814
F 37.521702 3.861328 12.160263
F 37.521702 11.583987 12.160263
F 46.414959 3.857190 12.477382
F 46.414959 11.579849 12.477382
F 37.648542 1.288246 8.528273
F 37.648542 9.010904 8.528273
F 37.648542 16.733565 8.528273
F 46.527148 1.296501 8.848148
F 46.527148 9.019159 8.848148
F 46.527149 16.741821 8.848148
F 39.749418 7.722594 12.238115
F 39.749418 15.445254 12.238115
F 50.717397 9.000195 16.265755
F 48.596775 7.695501 12.579231
F 48.596775 15.418161 12.579231
F 50.717397 1.277537 16.265755
F 39.876026 5.149702 8.606164
F 39.876026 12.872362 8.606164
F 48.692033 5.180733 8.954646
F 48.692033 12.903393 8.954645
F 39.781146 5.148522 11.331092
F 39.781146 12.871181 11.331092
F 48.633568 5.175000 11.639249
F 48.633569 12.897660 11.639249
F 39.654391 7.722645 14.966326
F 39.654391 15.445306 14.966326
F 41.850147 16.732583 15.953776
F 48.537656 7.703944 15.277269
F 48.537656 15.426604 15.277270
F 41.850147 9.009921 15.953776
F 42.007674 1.287623 11.408710
F 42.007675 9.010282 11.408710
F 42.007674 16.732943 11.408710
F 50.806375 1.290344 11.721178
F 50.806374 9.013002 11.721178
F 50.806374 16.735664 11.721178
F 41.881774 3.861108 15.044070
F 41.881774 11.583767 15.044070
F 50.732051 3.864830 15.362420
F 50.732050 11.587488 15.362420
F 41.976132 3.860921 12.316223
F 41.976132 11.583580 12.316223
F 50.792103 3.864217 12.631648
F 50.792103 11.586875 12.631648
F 42.101626 1.288963 8.684460
F 42.101626 9.011621 8.684460
F 42.101626 16.734283 8.684460
F 50.866658 1.290020 8.999580
F 50.866658 9.012678 8.999579
F 50.866658 16.735341 8.999579
F 44.198869 7.721070 12.395193
F 44.198869 15.443730 12.395193
F 35.676376 10.954067 0.261876
F 44.321634 5.152063 8.763473
F 44.321634 12.874723 8.763472
F 44.231512 5.149576 11.486479
F 44.231512 12.872236 11.486479
F 44.108437 7.722465 15.122338
F 44.108437 15.445125 15.122338
F 35.676376 3.231408 0.261875
F 44.573403 3.235788 0.569197
F 44.573403 10.958447 0.569197
F 37.394693 1.287108 15.797980
F 37.394693 9.009766 15.797980
F 37.394693 16.732428 15.797980
F 46.299932 1.288718 16.112806
F 46.299932 9.011376 16.112806
F 46.299932 16.734038 16.112806
F 39.622588 5.148455 15.875803
F 39.622588 12.871115 15.875803
F 48.500535 5.167836 16.211080
F 48.500535 12.890496 16.211080
F 37.904367 7.092738 0.339677
F 37.904367 14.815399 0.339678
F 41.850147 1.287263 15.953776
F 46.802024 7.102017 0.644297
F 46.802024 14.824678 0.644297
F 48.888670 11.060686 0.642769
F 40.131796 3.231487 0.417371
F 40.131796 10.954146 0.417371
F 48.888670 3.338027 0.642768
F 44.441452 0.043971 5.135493
F 39.907597 0.002111 7.703397
F 40.001601 0.046733 4.977533
F 37.045351 1.287101 25.803246
F 37.045351 9.009759 25.803246
F 37.045351 16.732420 25.803247
F 45.977335 1.281628 26.120552
F 45.977335 9.004286 26.120552
F 45.977335 16.726947 26.120553
F 36.918304 3.861338 29.441527
F 36.918304 11.583997 29.441527
F 45.857998 3.868310 29.759499
F 45.857998 11.590968 29.759499
F 37.013592 3.861337 26.712806
F 37.013592 11.583996 26.712806
F 45.946073 3.866038 27.022901
F 45.946073 11.588696 27.022901
F 37.140622 1.287103 23.074527
F 37.140622 9.009761 23.074527
F 37.140622 16.732422 23.074527
F 46.065482 1.284158 23.385964
F 46.065482 9.006816 23.385964
F 46.065482 16.729477 23.385964
F 39.241780 7.722715 26.790587
F 39.241780 15.445375 26.790587
F 53.466519 11.598812 19.986201
F 48.198118 7.723549 27.111018
F 48.198118 15.446209 27.111018
F 53.479268 16.720787 19.093033
F 39.368738 5.148400 23.152318
F 39.368738 12.871059 23.152318
F 48.301649 5.153699 23.476628
F 48.301648 12.876359 23.476628
F 39.273570 5.148375 25.881100
F 39.273570 12.871035 25.881100
F 48.233073 5.147062 26.203394
F 48.233073 12.869722 26.203395
F 39.146607 7.722739 29.519390
F 39.146607 15.445400 29.519390
F 53.466519 3.876154 19.986201
F 48.130102 7.730634 29.845575
F 48.130102 15.453294 29.845575
F 53.479268 8.998125 19.093033
F 41.502566 1.286822 25.959142
F 41.502566 9.009480 25.959142
F 41.502566 16.732142 25.959142
F 50.509602 1.265820 26.290737
F 50.509602 8.988478 26.290737
F 50.509602 16.711141 26.290737
F 41.376095 3.861774 29.597499
F 41.376095 11.584432 29.597499
F 50.434750 3.887591 29.933262
F 50.434750 11.610249 29.933262
F 41.470917 3.861657 26.868292
F 41.470917 11.584316 26.868292
F 50.494928 3.887016 27.171894
F 50.494928 11.609674 27.171894
F 41.597449 1.286910 23.230095
F 41.597449 9.009568 23.230095
F 41.597449 16.732230 23.230094
F 50.569525 1.266156 23.535591
F 50.569525 8.988814 23.535591
F 50.569524 16.711476 23.535591
F 43.703011 7.724089 26.945698
F 43.703011 15.446749 26.945698
F 43.703011 0.001430 26.945698
F 43.827880 5.147468 23.307714
F 43.827880 12.870128 23.307714
F 43.735186 5.146793 26.038214
F 43.735186 12.869452 26.038214
F 43.610791 7.724931 29.676877
F 43.610791 15.447592 29.676877
F 43.610791 0.002273 29.676877
F 36.886546 1.287098 30.351085
F 36.886546 9.009756 30.351085
F 36.886546 16.732418 30.351085
F 45.827459 1.280716 30.658916
F 45.827459 9.003375 30.658916
F 45.827459 16.726036 30.658916
F 39.114825 5.148357 30.428852
F 39.114825 12.871016 30.428852
F 48.095026 5.141398 30.743207
F 48.095026 12.864057 30.743206
F 41.344509 1.286611 30.506431
F 41.344509 9.009270 30.506431
F 41.344509 16.731931 30.506431
F 50.420413 1.256717 30.807304
F 50.420413 8.979374 30.807304
F 50.420413 16.702037 30.807304
F 43.578466 5.146400 30.583337
F 43.578466 12.869060 30.583336
F 37.299428 1.287105 18.526683
F 37.299428 9.009764 18.526683
F 37.299428 16.732425 18.526683
F 46.215050 1.285400 18.841919
F 46.215050 9.008058 18.841919
F 46.215050 16.730720 18.841920
F 37.172381 3.861334 22.164963
F 37.172381 11.583992 22.164964
F 46.096708 3.864968 22.481096
F 46.096708 11.587626 22.481097
F 37.267668 3.861332 19.436248
F 37.267668 11.583991 19.436248
F 46.183506 3.862104 19.749165
F 46.183506 11.584763 19.749165
F 39.495698 7.722674 19.514051
F 39.495698 15.445334 19.514050
F 53.426213 11.601434 22.734197
F 48.402644 7.710827 19.843433
F 48.402645 15.433488 19.843433
F 53.479268 1.275467 19.093033
F 39.527489 5.148417 18.604508
F 39.527489 12.871077 18.604508
F 48.439090 5.159418 18.919515
F 48.439090 12.882078 18.919515
F 39.400520 7.722698 22.242801
F 39.400520 15.445358 22.242801
F 53.426212 3.878776 22.734197
F 48.337240 7.718307 22.561323
F 48.337240 15.440968 22.561324
F 53.307887 16.703002 30.890033
F 41.755572 1.287108 18.682373
F 41.755572 9.009766 18.682373
F 41.755572 16.732428 18.682373
F 50.657704 1.276884 19.005615
F 50.657704 8.999542 19.005615
F 50.657704 16.722204 19.005615
F 41.629122 3.861491 22.320761
F 41.629122 11.584150 22.320761
F 50.583960 3.877459 22.648329
F 50.583960 11.600117 22.648329
F 41.723932 3.861381 19.591907
F 41.723932 11.584040 19.591907
F 50.643215 3.877053 19.900446
F 50.643214 11.599711 19.900446
F 43.952264 7.722964 19.669835
F 43.952264 15.445625 19.669835
F 43.952264 0.000306 19.669835
F 43.984677 5.147835 18.760968
F 43.984677 12.870495 18.760968
F 43.860123 7.723841 22.399602
F 43.860123 15.446501 22.399602
F 43.860123 0.001182 22.399602
F 53.373746 1.264586 26.375330
F 53.373746 8.987244 26.375330
F 53.373746 16.709906 26.375330
F 53.321677 3.888758 30.016814
F 53.321677 11.611416 30.016814
F 53.360472 3.886126 27.255279
F 53.360472 11.608783 27.255279
F 53.413022 1.267063 23.620052
F 53.413022 8.989721 23.620052
F 53.413022 16.712383 23.620052
F 53.307886 1.257682 30.890033
F 53.307886 8.980340 30.890033
F 39.241780 0.000056 26.790588
F 39.146607 0.000081 29.519390
F 39.495698 0.000015 19.514051
F 48.130102 0.007976 29.845575
F 48.198118 0.000891 27.111018
F 39.400520 0.000039 22.242801
F 36.282995 1.287110 47.632920
F 36.282995 9.009769 47.632919
F 36.282995 16.732430 47.632920
F 45.181630 1.290335 47.938591
F 45.181630 9.012993 47.938591
F 45.181630 16.735655 47.938591
F 36.251228 3.861326 48.542490
F 36.251228 11.583985 48.542490
F 45.148997 3.857510 48.854777
F 45.148998 11.580168 48.854776
F 36.378302 1.287105 44.904209
F 36.378302 9.009763 44.904209
F 36.378302 16.732425 44.904209
F 45.294033 1.285261 45.211306
F 45.294033 9.007920 45.211306
F 45.294033 16.730581 45.211306
F 38.479120 7.722632 48.620299
F 38.479120 15.445292 48.620299
F 53.503809 16.746934 38.208403
F 47.346972 7.713334 48.936612
F 47.346972 15.435995 48.936612
F 53.275445 16.706260 33.659216
F 38.606375 5.148409 44.981990
F 38.606375 12.871069 44.981989
F 47.522465 5.155093 45.296312
F 47.522465 12.877753 45.296312
F 38.510861 5.148465 47.710693
F 38.510861 12.871124 47.710694
F 47.378901 5.158741 48.012440
F 47.378901 12.881401 48.012440
F 40.738282 1.287277 47.788366
F 40.738282 9.009935 47.788366
F 40.738282 16.732596 47.788367
F 49.546801 1.306448 48.080969
F 49.546801 9.029106 48.080969
F 49.546801 16.751768 48.080969
F 40.706418 3.861152 48.698152
F 40.706418 11.583811 48.698152
F 49.512413 3.836066 49.009318
F 49.512413 11.558724 49.009318
F 40.834604 1.287042 45.059757
F 40.834604 9.009701 45.059757
F 40.834604 16.732362 45.059757
F 49.700271 1.312765 45.386463
F 49.700271 9.035422 45.386463
F 49.700270 16.758085 45.386463
F 42.931850 7.721905 48.775971
F 42.931850 15.444565 48.775971
F 53.275444 1.260940 33.659216
F 51.625133 7.672961 49.103727
F 51.625133 15.395621 49.103727
F 53.503809 9.024271 38.208403
F 43.063650 5.147996 45.137063
F 43.063650 12.870655 45.137062
F 42.963181 5.149416 47.865249
F 42.963181 12.872076 47.865249
F 51.651322 5.179981 48.076023
F 51.651322 12.902641 48.076024
F 36.791251 1.287101 33.079805
F 36.791251 9.009759 33.079805
F 36.791251 16.732421 33.079806
F 45.732309 1.280067 33.395077
F 45.732309 9.002725 33.395077
F 45.732309 16.725387 33.395077
F 36.664168 3.861332 36.718082
F 36.664168 11.583991 36.718082
F 45.578948 3.863023 37.029382
F 45.578948 11.585682 37.029382
F 36.759486 3.861336 33.989366
F 36.759486 11.583994 33.989366
F 45.704301 3.869178 34.295396
F 45.704301 11.591836 34.295396
F 38.987725 7.722719 34.067137
F 38.987726 15.445380 34.067137
F 53.503809 1.301614 38.208403
F 47.979955 7.732222 34.363526
F 47.979955 15.454882 34.363526
F 53.494761 3.861948 44.543037
F 39.019473 5.148379 33.157643
F 39.019473 12.871039 33.157643
F 48.025762 5.130832 33.483656
F 48.025762 12.853492 33.483656
F 38.892239 7.722685 36.795904
F 38.892239 15.445346 36.795904
F 53.494962 11.570370 41.841939
F 47.812206 7.718097 37.092144
F 47.812206 15.440757 37.092144
F 53.496647 16.749220 40.910598
F 41.248929 1.286689 33.235672
F 41.248929 9.009348 33.235672
F 41.248929 16.732009 33.235672
F 50.354069 1.261485 33.575932
F 50.354069 8.984143 33.575932
F 50.354068 16.706806 33.575932
F 41.120482 3.861391 36.873692
F 41.120482 11.584050 36.873693
F 49.972409 3.834089 37.159182
F 49.972409 11.556747 37.159182
F 41.217188 3.861756 34.144699
F 41.217188 11.584415 34.144699
F 50.352866 3.901055 34.457302
F 50.352866 11.623713 34.457302
F 43.451612 7.724805 34.221229
F 43.451612 15.447466 34.221229
F 43.451612 0.002147 34.221229
F 43.483614 5.146369 33.314505
F 43.483614 12.869028 33.314506
F 43.349639 7.723065 36.951423
F 43.349639 15.445725 36.951423
F 43.349639 0.000406 36.951423
F 36.537126 1.287105 40.356363
F 36.537126 9.009763 40.356363
F 36.537126 16.732424 40.356363
F 45.454830 1.284746 40.668760
F 45.454830 9.007404 40.668760
F 45.454830 16.730066 40.668760
F 36.410065 3.861332 43.994643
F 36.410065 11.583991 43.994643
F 45.326962 3.863555 44.306312
F 45.326962 11.586213 44.306313
F 36.505362 3.861332 41.265929
F 36.505362 11.583991 41.265929
F 45.423181 3.863650 41.575384
F 45.423181 11.586309 41.575384
F 36.632407 1.287105 37.627648
F 36.632407 9.009763 37.627648
F 36.632407 16.732425 37.627648
F 45.550875 1.284436 37.935613
F 45.550875 9.007094 37.935613
F 45.550875 16.729755 37.935613
F 38.733437 7.722687 41.343716
F 38.733437 15.445348 41.343716
F 53.494961 3.847712 41.841939
F 47.652754 7.716645 41.658420
F 47.652754 15.439306 41.658420
F 53.496646 9.026558 40.910598
F 38.860471 5.148409 37.705431
F 38.860471 12.871069 37.705431
F 47.767905 5.161140 38.018479
F 47.767905 12.883800 38.018479
F 38.765199 5.148407 40.434187
F 38.765199 12.871067 40.434187
F 47.685003 5.154500 40.741383
F 47.685003 12.877160 40.741383
F 38.638119 7.722685 44.072457
F 38.638119 15.445345 44.072457
F 53.494762 11.584606 44.543037
F 47.552576 7.715061 44.377244
F 47.552576 15.437722 44.377244
F 53.496646 1.303900 40.910598
F 40.993514 1.287032 40.512011
F 40.993514 9.009690 40.512011
F 40.993514 16.732351 40.512012
F 49.881170 1.303669 40.808963
F 49.881170 9.026327 40.808964
F 49.881169 16.748989 40.808964
F 40.866432 3.861390 44.150259
F 40.866432 11.584049 44.150259
F 49.754131 3.849983 44.447052
F 49.754130 11.572640 44.447051
F 40.961771 3.861410 41.421488
F 40.961771 11.584069 41.421488
F 49.849366 3.845019 41.745939
F 49.849365 11.567677 41.745939
F 41.088822 1.287024 37.783153
F 41.088822 9.009682 37.783153
F 41.088822 16.732344 37.783153
F 49.968203 1.301082 38.108179
F 49.968203 9.023739 38.108180
F 49.968202 16.746402 38.108180
F 43.190828 7.723069 41.498933
F 43.190828 15.445730 41.498933
F 43.190828 0.000411 41.498934
F 43.317313 5.148087 37.860586
F 43.317313 12.870747 37.860586
F 43.222593 5.148000 40.590011
F 43.222593 12.870660 40.590011
F 43.094819 7.722786 44.227796
F 43.094819 15.445447 44.227796
F 43.094819 0.000128 44.227796
F 53.248153 11.622534 34.542732
F 53.248153 3.899876 34.542733
F 53.275444 8.983598 33.659216
F 47.979955 0.009564 34.363526
F 38.638119 0.000026 44.072457
F 38.733437 0.000029 41.343716
F 38.892239 0.000027 36.795904
F 38.987725 0.000061 34.067137
F 36.155936 3.861326 51.271188
F 36.155936 11.583985 51.271188
F 45.056065 3.858445 51.580267
F 45.056065 11.581104 51.580267
F 38.383834 7.722636 51.348976
F 38.383834 15.445297 51.348976
F 51.322706 12.841558 62.700255
F 47.257918 7.714487 51.654829
F 47.257918 15.437147 51.654829
F 42.552925 5.146581 59.677173
F 40.611297 3.861185 51.426684
F 40.611297 11.583844 51.426684
F 49.431031 3.842346 51.717466
F 49.431031 11.565005 51.717466
F 42.836761 7.721849 51.503870
F 42.836761 15.444509 51.503870
F 42.552925 12.869240 59.677173
F 51.569394 7.696324 51.807549
F 51.569394 15.418985 51.807549
F 51.322706 5.118898 62.700254
F 36.028916 1.287105 54.908910
F 36.028916 9.009763 54.908910
F 36.028916 16.732425 54.908910
F 44.931997 1.289219 55.218925
F 44.931997 9.011878 55.218925
F 44.931997 16.734539 55.218925
F 35.902022 3.860204 58.540905
F 35.902022 11.582862 58.540906
F 44.808100 3.858741 58.851386
F 44.808100 11.581400 58.851386
F 35.997242 3.861304 55.815853
F 35.997242 11.583962 55.815853
F 44.900061 3.859116 56.128658
F 44.900061 11.581775 56.128658
F 36.124178 1.287110 52.180652
F 36.124178 9.009769 52.180652
F 36.124178 16.732430 52.180651
F 45.023746 1.290064 52.493903
F 45.023746 9.012722 52.493903
F 45.023746 16.735383 52.493902
F 38.225164 7.722619 55.893664
F 38.225164 15.445280 55.893664
F 42.459275 12.824300 62.402741
F 47.107094 7.715245 56.210516
F 47.107094 15.437905 56.210516
F 51.297800 15.406134 63.563671
F 38.352072 5.148458 52.258466
F 38.352072 12.871118 52.258466
F 47.226363 5.156936 52.575207
F 47.226363 12.879596 52.575207
F 38.256837 5.148447 54.986704
F 38.256837 12.871107 54.986704
F 47.140755 5.154331 55.294623
F 47.140755 12.876991 55.294623
F 38.129969 7.721524 58.618703
F 38.129969 15.444185 58.618703
F 42.459275 5.101640 62.402741
F 47.022177 7.717170 58.927651
F 47.022178 15.439831 58.927652
F 51.297800 7.683474 63.563671
F 40.484442 1.287209 55.064441
F 40.484442 9.009867 55.064442
F 40.484442 16.732529 55.064442
F 49.325449 1.301681 55.373479
F 49.325449 9.024339 55.373479
F 49.325449 16.747001 55.373480
F 40.357707 3.860136 58.696468
F 40.357707 11.582795 58.696468
F 49.222329 3.852325 59.008375
F 49.222329 11.574984 59.008376
F 40.452764 3.861202 55.971523
F 40.452764 11.583861 55.971523
F 49.290288 3.845228 56.300847
F 49.290288 11.567887 56.300847
F 40.579534 1.287249 52.336332
F 40.579534 9.009907 52.336332
F 40.579534 16.732569 52.336332
F 49.394475 1.310340 52.666253
F 49.394475 9.032998 52.666253
F 49.394475 16.755660 52.666253
F 42.678840 7.722043 56.049673
F 42.678840 15.444704 56.049672
F 42.427786 15.387255 63.318101
F 51.457936 7.708871 56.387405
F 51.457936 15.431531 56.387405
F 51.380356 12.876998 59.997701
F 42.804980 5.149254 52.414564
F 42.804981 12.871914 52.414564
F 51.538671 5.166269 52.753213
F 51.538671 12.888929 52.753213
F 42.710570 5.149036 55.141937
F 42.710570 12.871695 55.141937
F 51.486106 5.166124 55.460127
F 51.486106 12.888784 55.460128
F 42.584478 7.721148 58.774092
F 42.584478 15.443809 58.774093
F 42.427786 7.664594 63.318101
F 51.409273 7.711104 59.096768
F 51.409273 15.433764 59.096768
F 51.380356 5.154339 59.997701
F 35.776024 1.240161 62.169555
F 35.776024 8.962819 62.169555
F 35.776024 16.685481 62.169555
F 44.684154 1.240953 62.480399
F 44.684154 8.963612 62.480399
F 44.684154 16.686273 62.480399
F 35.744835 3.803567 63.084500
F 35.744835 11.526226 63.084500
F 44.654228 3.803213 63.394956
F 44.654228 11.525872 63.394956
F 35.870506 1.284867 59.443489
F 35.870506 9.007525 59.443489
F 35.870506 16.730187 59.443489
F 44.776330 1.286327 59.755970
F 44.776330 9.008985 59.755971
F 44.776330 16.731647 59.755970
F 37.972795 7.664891 63.162306
F 37.972795 15.387551 63.162306
F 49.188028 16.740599 59.916132
F 46.873196 7.662449 63.474736
F 46.873196 15.385110 63.474736
F 49.188028 9.017937 59.916133
F 38.098449 5.146204 59.521297
F 38.098449 12.868864 59.521297
F 46.989810 5.151753 59.834338
F 46.989811 12.874413 59.834338
F 38.003994 5.101493 62.247354
F 38.003994 12.824152 62.247354
F 46.897481 5.109714 62.549241
F 46.897481 12.832373 62.549241
F 40.231816 1.240194 62.325137
F 40.231816 8.962853 62.325137
F 40.231816 16.685514 62.325137
F 49.104903 1.247756 62.622190
F 49.104903 8.970414 62.622190
F 49.104903 16.693076 62.622190
F 40.200689 3.803536 63.240111
F 40.200689 11.526195 63.240111
F 49.085443 3.803403 63.522450
F 49.085443 11.526062 63.522450
F 40.326190 1.284931 59.599140
F 40.326190 9.007589 59.599140
F 40.326190 16.730251 59.599140
F 49.188028 1.295279 59.916133
F 37.805660 24.512884 3.984646
F 37.805660 32.235542 3.984646
F 46.675569 24.520203 4.289340
F 46.675569 32.242861 4.289340
F 37.680049 27.031536 7.625670
F 35.676376 18.676729 0.261876
F 37.680049 19.308876 7.625670
F 46.561911 27.026460 7.932178
F 51.300314 22.600931 0.731162
F 46.561911 19.303800 7.932178
F 37.774490 27.076232 4.899626
F 35.676376 34.122048 0.261876
F 37.774490 19.353573 4.899625
F 46.651256 27.071260 5.211074
F 51.300315 30.323588 0.731162
F 46.651256 19.348601 5.211074
F 37.874197 25.084999 1.278331
F 37.874197 32.807657 1.278331
F 46.740278 25.082009 1.588513
F 46.740278 32.804667 1.588513
F 40.001601 30.937372 4.977533
F 40.001601 23.214713 4.977533
F 48.764996 30.871030 5.341594
F 48.764996 23.148372 5.341594
F 40.102235 28.946324 1.356111
F 40.102235 21.223665 1.356111
F 49.007449 28.966089 1.637786
F 49.007449 21.243431 1.637785
F 40.032932 28.374418 4.062309
F 40.032932 20.651760 4.062309
F 48.846565 28.400313 4.310642
F 48.846565 20.677654 4.310642
F 39.907597 30.892750 7.703397
F 39.907597 23.170092 7.703397
F 48.725249 30.855281 8.011272
F 48.725249 23.132623 8.011272
F 42.257043 24.514196 4.139140
F 42.257042 32.236854 4.139140
F 50.954278 24.495378 4.525406
F 50.954278 32.218036 4.525406
F 42.133187 27.030754 7.780783
F 35.676376 26.399389 0.261875
F 42.133187 19.308094 7.780783
F 50.880681 27.025985 8.093263
F 50.880680 34.748642 8.093263
F 50.880680 19.303325 8.093263
F 42.226523 27.075300 5.055760
F 41.850147 32.177902 15.953776
F 42.226523 19.352640 5.055760
F 50.934247 27.072712 5.383012
F 41.850147 24.455243 15.953776
F 50.934247 19.350052 5.383012
F 42.326379 25.083991 1.434125
F 42.326379 32.806649 1.434125
F 50.867977 24.974578 1.885136
F 50.867977 32.697236 1.885135
F 44.441452 30.934609 5.135493
F 44.441452 23.211951 5.135493
F 42.359937 22.538208 0.495128
F 42.359937 30.260867 0.495128
F 44.556799 28.946549 1.511030
F 44.556799 21.223890 1.511030
F 44.476052 28.377418 4.214942
F 44.476052 20.654759 4.214942
F 44.353237 30.890654 7.858107
F 44.353237 23.167996 7.858107
F 37.553368 24.455119 11.253314
F 37.553368 32.177777 11.253314
F 46.446838 24.458206 11.567184
F 46.446838 32.180865 11.567184
F 37.426445 27.029308 14.888519
F 37.426445 34.751967 14.888519
F 37.426445 19.306648 14.888519
F 46.331827 27.028853 15.202813
F 44.075927 20.594310 16.032159
F 46.331827 19.306193 15.202814
F 37.521702 27.029309 12.160263
F 37.521702 34.751968 12.160263
F 37.521702 19.306649 12.160263
F 46.414959 27.025170 12.477382
F 44.075927 28.316969 16.032160
F 46.414959 19.302510 12.477382
F 37.648542 24.456226 8.528273
F 37.648542 32.178884 8.528273
F 46.527148 24.464481 8.848148
F 46.527148 32.187139 8.848148
F 39.749418 30.890574 12.238115
F 39.749418 23.167916 12.238115
F 48.596775 30.863481 12.579231
F 48.596775 23.140823 12.579231
F 39.876026 28.317682 8.606164
F 39.876026 20.595023 8.606164
F 48.692033 28.348714 8.954646
F 48.692033 20.626055 8.954646
F 39.781146 28.316502 11.331092
F 39.781146 20.593843 11.331092
F 48.633568 28.342981 11.639249
F 48.633568 20.620322 11.639249
F 39.654391 30.890625 14.966326
F 39.654391 23.167967 14.966326
F 48.537656 30.871924 15.277270
F 48.537656 23.149266 15.277270
F 42.007674 24.455604 11.408710
F 42.007674 32.178262 11.408710
F 50.806374 24.458325 11.721178
F 50.806375 32.180982 11.721178
F 41.881774 27.029088 15.044070
F 41.881774 34.751747 15.044070
F 41.881774 19.306429 15.044070
F 50.732051 27.032811 15.362420
F 50.717397 32.168176 16.265755
F 50.732050 19.310151 15.362420
F 41.976132 27.028902 12.316223
F 41.976132 34.751560 12.316223
F 41.976132 19.306242 12.316223
F 50.792103 27.032197 12.631648
F 50.717397 24.445518 16.265755
F 50.792103 19.309537 12.631648
F 42.101626 24.456943 8.684460
F 42.101626 32.179602 8.684460
F 50.866658 24.458001 8.999580
F 50.866658 32.180659 8.999579
F 44.198869 30.889050 12.395193
F 44.198869 23.166392 12.395193
F 44.321634 28.320044 8.763473
F 44.321635 20.597385 8.763473
F 44.231512 28.317557 11.486479
F 44.231512 20.594898 11.486479
F 44.108437 30.890445 15.122338
F 44.108437 23.167787 15.122338
F 44.573403 26.403768 0.569197
F 44.573403 34.126427 0.569197
F 44.573403 18.681109 0.569197
F 37.394693 24.455088 15.797980
F 37.394693 32.177747 15.797980
F 46.299932 24.456698 16.112806
F 46.299932 32.179357 16.112806
F 39.622588 28.316435 15.875803
F 39.622588 20.593777 15.875803
F 48.500535 28.335816 16.211080
F 48.500535 20.613158 16.211080
F 37.904367 30.260718 0.339677
F 37.904367 22.538060 0.339677
F 46.802024 30.269997 0.644297
F 46.802024 22.547339 0.644297
F 40.131796 26.399467 0.417371
F 40.131796 34.122126 0.417371
F 40.131796 18.676808 0.417371
F 48.888670 26.506008 0.642768
F 48.888670 34.228666 0.642769
F 48.888671 18.783347 0.642769
F 46.414959 34.747829 12.477382
F 46.331827 34.751511 15.202814
F 46.561911 34.749118 7.932178
F 37.045351 24.455081 25.803246
F 37.045351 32.177739 25.803246
F 45.977335 24.449608 26.120552
F 45.977335 32.172266 26.120552
F 36.918304 27.029319 29.441527
F 53.307886 32.148320 30.890033
F 36.918304 19.306659 29.441528
F 45.857998 27.036290 29.759499
F 53.307886 24.425663 30.890033
F 45.857998 19.313630 29.759500
F 37.013592 27.029317 26.712806
F 53.413022 32.157701 23.620052
F 37.013592 19.306658 26.712806
F 45.946073 27.034018 27.022901
F 53.413022 24.435043 23.620052
F 45.946073 19.311358 27.022901
F 37.140622 24.455083 23.074527
F 37.140622 32.177741 23.074527
F 46.065482 24.452138 23.385964
F 46.065482 32.174796 23.385964
F 39.241780 30.890695 26.790588
F 39.241780 23.168036 26.790588
F 48.198118 30.891529 27.111018
F 48.198118 23.168871 27.111018
F 39.368738 28.316380 23.152318
F 39.368738 20.593721 23.152318
F 48.301648 28.321680 23.476628
F 48.301648 20.599021 23.476628
F 39.273570 28.316355 25.881100
F 39.273570 20.593697 25.881100
F 48.233073 28.315043 26.203394
F 48.233073 20.592384 26.203395
F 39.146607 30.890720 29.519390
F 39.146607 23.168061 29.519390
F 48.130102 30.898614 29.845575
F 48.130102 23.175956 29.845575
F 41.502566 24.454802 25.959142
F 41.502566 32.177460 25.959142
F 50.509602 24.433801 26.290737
F 50.509602 32.156458 26.290737
F 41.376095 27.029754 29.597500
F 53.360472 19.331446 27.255279
F 41.376095 19.307094 29.597499
F 50.434750 27.055572 29.933262
F 53.479268 24.443448 19.093033
F 50.434750 19.332912 29.933262
F 41.470917 27.029637 26.868292
F 53.360472 27.054106 27.255279
F 41.470917 19.306978 26.868291
F 50.494928 27.054996 27.171894
F 53.466519 19.321475 19.986201
F 50.494928 19.332336 27.171894
F 41.597449 24.454890 23.230095
F 41.597449 32.177549 23.230095
F 50.569525 24.434137 23.535591
F 50.569525 32.156794 23.535591
F 43.703011 30.892069 26.945698
F 43.703011 23.169410 26.945698
F 43.827880 28.315448 23.307714
F 43.827880 20.592789 23.307714
F 43.735186 28.314773 26.038214
F 43.735186 20.592114 26.038214
F 43.610791 30.892911 29.676877
F 43.610791 23.170253 29.676877
F 36.886546 24.455078 30.351085
F 36.886546 32.177737 30.351085
F 45.827459 24.448697 30.658916
F 45.827459 32.171355 30.658916
F 39.114824 28.316337 30.428852
F 39.114825 20.593678 30.428852
F 48.095026 28.309378 30.743207
F 48.095026 20.586720 30.743206
F 41.344509 24.454592 30.506431
F 41.344509 32.177250 30.506431
F 50.420413 24.424697 30.807304
F 50.420413 32.147355 30.807304
F 43.578466 28.314380 30.583337
F 43.578466 20.591722 30.583336
F 37.299428 24.455086 18.526683
F 37.299428 32.177744 18.526683
F 46.215050 24.453380 18.841919
F 46.215050 32.176039 18.841919
F 37.172381 27.029314 22.164963
F 53.321677 19.334079 30.016814
F 37.172381 19.306654 22.164964
F 46.096708 27.032948 22.481096
F 53.466519 27.044135 19.986201
F 46.096708 19.310288 22.481097
F 37.267668 27.029313 19.436248
F 53.321677 27.056738 30.016814
F 37.267668 19.306653 19.436248
F 46.183506 27.030084 19.749165
F 53.426213 19.324097 22.734197
F 46.183506 19.307425 19.749165
F 39.495698 30.890654 19.514051
F 39.495698 23.167996 19.514051
F 48.402644 30.878807 19.843433
F 48.402645 23.156149 19.843433
F 39.527489 28.316397 18.604508
F 39.527489 20.593739 18.604508
F 48.439090 28.327398 18.919515
F 48.439090 20.604740 18.919515
F 39.400520 30.890678 22.242801
F 39.400520 23.168019 22.242801
F 48.337240 30.886288 22.561323
F 48.337240 23.163630 22.561324
F 41.755572 24.455088 18.682373
F 41.755572 32.177746 18.682373
F 50.657704 24.444864 19.005615
F 50.657704 32.167522 19.005615
F 41.629122 27.029472 22.320761
F 53.373746 32.155225 26.375330
F 41.629122 19.306812 22.320761
F 50.583960 27.045440 22.648329
F 53.426213 27.046757 22.734197
F 50.583960 19.322780 22.648329
F 41.723932 27.029362 19.591907
F 53.373746 24.432567 26.375330
F 41.723932 19.306702 19.591907
F 50.643215 27.045033 19.900446
F 53.479268 32.166105 19.093033
F 50.643215 19.322373 19.900446
F 43.952264 30.890944 19.669835
F 43.952264 23.168286 19.669835
F 43.984677 28.315815 18.760968
F 43.984677 20.593157 18.760968
F 43.860123 30.891821 22.399602
F 43.860123 23.169163 22.399602
F 36.282995 24.455091 47.632919
F 36.282995 32.177749 47.632920
F 45.181630 24.458315 47.938591
F 45.181630 32.180974 47.938591
F 36.251228 27.029306 48.542490
F 36.251228 34.751965 48.542490
F 36.251228 19.306646 48.542490
F 45.148997 27.025490 48.854777
F 45.148998 34.748149 48.854776
F 45.148998 19.302830 48.854776
F 36.378302 24.455085 44.904209
F 36.378302 32.177744 44.904209
F 45.294033 24.453242 45.211306
F 45.294033 32.175900 45.211306
F 38.479120 30.890612 48.620299
F 38.479120 23.167954 48.620299
F 47.346972 30.881314 48.936612
F 47.346972 23.158656 48.936612
F 38.606375 28.316389 44.981990
F 38.606375 20.593731 44.981990
F 47.522465 28.323073 45.296312
F 47.522465 20.600415 45.296312
F 38.510861 28.316445 47.710693
F 38.510861 20.593786 47.710694
F 47.378901 28.326722 48.012440
F 47.378901 20.604063 48.012440
F 40.738282 24.455257 47.788366
F 40.738282 32.177915 47.788366
F 49.546801 24.474428 48.080969
F 49.546801 32.197087 48.080969
F 40.706418 27.029132 48.698152
F 40.706418 34.751791 48.698152
F 40.706418 19.306472 48.698152
F 49.512413 27.004046 49.009318
F 53.503809 32.192252 38.208403
F 49.512413 19.281387 49.009318
F 40.834604 24.455023 45.059757
F 40.834604 32.177681 45.059756
F 49.700271 24.480745 45.386463
F 49.700271 32.203403 45.386463
F 42.931850 30.889885 48.775971
F 42.931850 23.167227 48.775971
F 51.625133 30.840941 49.103727
F 51.625133 23.118283 49.103727
F 43.063650 28.315976 45.137063
F 43.063650 20.593317 45.137063
F 42.963181 28.317396 47.865249
F 42.963181 20.594737 47.865249
F 51.651322 28.347962 48.076023
F 51.651322 20.625303 48.076024
F 36.791251 24.455081 33.079805
F 36.791251 32.177740 33.079805
F 45.732309 24.448047 33.395077
F 45.732309 32.170705 33.395077
F 36.664167 27.029312 36.718082
F 53.248153 27.067856 34.542733
F 36.664167 19.306652 36.718083
F 45.578948 27.031003 37.029382
F 53.275444 32.151578 33.659216
F 45.578948 19.308344 37.029382
F 36.759486 27.029316 33.989366
F 53.275444 24.428921 33.659216
F 36.759486 19.306656 33.989366
F 45.704301 27.037158 34.295396
F 53.494761 27.029928 44.543037
F 45.704301 19.314498 34.295396
F 38.987725 30.890700 34.067137
F 38.987725 23.168041 34.067137
F 47.979955 30.900202 34.363526
F 47.979955 23.177544 34.363526
F 39.019473 28.316359 33.157643
F 39.019473 20.593701 33.157644
F 48.025762 28.298813 33.483656
F 48.025762 20.576154 33.483656
F 38.892239 30.890665 36.795904
F 38.892239 23.168007 36.795904
F 47.812206 30.886077 37.092144
F 47.812206 23.163419 37.092144
F 41.248929 24.454670 33.235672
F 41.248929 32.177328 33.235672
F 50.354069 24.429466 33.575932
F 50.354069 32.152124 33.575932
F 41.120482 27.029371 36.873692
F 53.248153 19.345197 34.542733
F 41.120482 19.306712 36.873693
F 49.972409 27.002070 37.159182
F 49.972409 34.724728 37.159182
F 49.972409 19.279410 37.159182
F 41.217188 27.029736 34.144699
F 53.494762 19.307268 44.543037
F 41.217188 19.307076 34.144699
F 50.352866 27.069036 34.457302
F 53.494961 27.015692 41.841939
F 50.352866 19.346376 34.457302
F 43.451612 30.892786 34.221229
F 43.451612 23.170127 34.221229
F 43.483614 28.314349 33.314506
F 43.483614 20.591690 33.314506
F 43.349639 30.891045 36.951423
F 43.349639 23.168387 36.951423
F 36.537126 24.455085 40.356363
F 36.537126 32.177743 40.356363
F 45.454830 24.452726 40.668760
F 45.454830 32.175385 40.668760
F 36.410065 27.029312 43.994643
F 53.494962 34.738350 41.841939
F 36.410065 19.306653 43.994643
F 45.326962 27.031535 44.306312
F 53.496646 32.194539 40.910598
F 45.326962 19.308875 44.306313
F 36.505362 27.029313 41.265929
F 53.494962 19.293032 41.841939
F 36.505362 19.306653 41.265929
F 45.423181 27.031630 41.575384
F 53.496646 24.471880 40.910598
F 45.423181 19.308971 41.575384
F 36.632407 24.455085 37.627648
F 36.632407 32.177744 37.627648
F 45.550875 24.452416 37.935613
F 45.550875 32.175074 37.935613
F 38.733437 30.890667 41.343716
F 38.733437 23.168009 41.343716
F 47.652754 30.884626 41.658420
F 47.652754 23.161968 41.658420
F 38.860471 28.316389 37.705431
F 38.860471 20.593731 37.705431
F 47.767905 28.329120 38.018479
F 47.767905 20.606462 38.018479
F 38.765199 28.316387 40.434187
F 38.765199 20.593729 40.434187
F 47.685003 28.322481 40.741383
F 47.685003 20.599822 40.741383
F 38.638119 30.890665 44.072457
F 38.638119 23.168007 44.072457
F 47.552576 30.883042 44.377244
F 47.552577 23.160384 44.377243
F 40.993514 24.455012 40.512011
F 40.993514 32.177670 40.512011
F 49.881170 24.471650 40.808963
F 49.881170 32.194307 40.808964
F 40.866432 27.029370 44.150259
F 53.503809 24.469594 38.208403
F 40.866432 19.306711 44.150260
F 49.754131 27.017963 44.447052
F 49.754130 34.740621 44.447051
F 49.754130 19.295303 44.447051
F 40.961771 27.029391 41.421488
F 43.094819 23.168108 44.227796
F 40.961771 19.306731 41.421488
F 49.849366 27.012999 41.745939
F 49.849365 34.735657 41.745939
F 49.849365 19.290339 41.745939
F 41.088822 24.455004 37.783153
F 41.088822 32.177662 37.783153
F 49.968203 24.469062 38.108179
F 49.968203 32.191720 38.108180
F 43.190828 30.891050 41.498934
F 43.190828 23.168391 41.498934
F 43.317313 28.316067 37.860586
F 43.317313 20.593409 37.860586
F 43.222593 28.315980 40.590011
F 43.222592 20.593322 40.590011
F 43.094819 30.890766 44.227796
F 49.512413 34.726705 49.009318
F 36.155936 27.029307 51.271188
F 36.155936 34.751965 51.271188
F 36.155936 19.306647 51.271188
F 45.056065 27.026426 51.580267
F 45.056065 34.749084 51.580267
F 45.056066 19.303766 51.580267
F 38.383834 30.890617 51.348976
F 38.383834 23.167958 51.348976
F 47.257918 30.882467 51.654829
F 47.257918 23.159809 51.654829
F 40.611297 27.029166 51.426684
F 40.611297 34.751824 51.426684
F 40.611297 19.306506 51.426684
F 49.431031 27.010327 51.717466
F 51.322706 20.564220 62.700254
F 49.431031 19.287667 51.717466
F 42.836761 30.889829 51.503870
F 42.836761 23.167171 51.503870
F 51.569394 30.864305 51.807549
F 51.569394 23.141646 51.807549
F 36.028916 24.455085 54.908910
F 36.028916 32.177744 54.908910
F 44.931997 24.457200 55.218925
F 44.931997 32.179858 55.218925
F 35.902022 27.028184 58.540905
F 35.902022 34.750843 58.540906
F 35.902022 19.305524 58.540905
F 44.808100 27.026722 58.851386
F 44.808100 34.749380 58.851386
F 44.808100 19.304062 58.851386
F 35.997242 27.029284 55.815853
F 35.997242 34.751943 55.815853
F 35.997242 19.306624 55.815853
F 44.900061 27.027096 56.128658
F 44.900061 34.749755 56.128658
F 44.900061 19.304437 56.128658
F 36.124178 24.455091 52.180652
F 36.124178 32.177749 52.180652
F 45.023746 24.458044 52.493903
F 45.023746 32.180702 52.493903
F 38.225164 30.890599 55.893664
F 38.225164 23.167941 55.893664
F 47.107094 30.883225 56.210516
F 47.107094 23.160567 56.210516
F 38.352072 28.316439 52.258466
F 38.352072 20.593780 52.258466
F 47.226363 28.324917 52.575207
F 47.226363 20.602258 52.575207
F 38.256837 28.316427 54.986704
F 38.256837 20.593769 54.986704
F 47.140755 28.322312 55.294623
F 47.140755 20.599653 55.294623
F 38.129969 30.889504 58.618703
F 38.129969 23.166846 58.618703
F 47.022178 30.885151 58.927651
F 47.022178 23.162493 58.927652
F 40.484442 24.455189 55.064441
F 40.484442 32.177847 55.064441
F 49.325449 24.469661 55.373479
F 49.325449 32.192320 55.373479
F 40.357707 27.028116 58.696468
F 40.357707 34.750775 58.696468
F 40.357707 19.305457 58.696468
F 49.222329 27.020305 59.008375
F 51.322706 28.286879 62.700254
F 49.222329 19.297646 59.008376
F 40.452764 27.029182 55.971523
F 40.452764 34.751841 55.971523
F 40.452764 19.306522 55.971523
F 49.290288 27.013208 56.300847
F 42.459275 20.546962 62.402741
F 49.290288 19.290549 56.300847
F 40.579534 24.455229 52.336332
F 40.579534 32.177887 52.336332
F 49.394475 24.478321 52.666254
F 49.394475 32.200979 52.666253
F 42.678840 30.890023 56.049673
F 42.678840 23.167365 56.049673
F 51.457936 30.876851 56.387405
F 51.457936 23.154193 56.387405
F 42.804981 28.317234 52.414564
F 42.804981 20.594576 52.414564
F 51.538671 28.334249 52.753213
F 51.538671 20.611591 52.753213
F 42.710570 28.317016 55.141937
F 42.710570 20.594357 55.141937
F 51.486106 28.334105 55.460127
F 51.486106 20.611446 55.460127
F 42.584478 30.889128 58.774092
F 42.584478 23.166470 58.774093
F 51.409273 30.879084 59.096768
F 51.409273 23.156426 59.096767
F 35.776024 24.408141 62.169555
F 35.776024 32.130800 62.169555
F 44.684154 24.408933 62.480399
F 44.684154 32.131592 62.480399
F 35.744835 26.971547 63.084500
F 42.459275 28.269621 62.402741
F 35.744835 19.248888 63.084500
F 44.654228 26.971194 63.394956
F 51.380356 20.599660 59.997701
F 44.654228 19.248534 63.394956
F 35.870506 24.452847 59.443489
F 35.870506 32.175506 59.443489
F 44.776330 24.454307 59.755970
F 44.776330 32.176966 59.755970
F 37.972795 30.832871 63.162306
F 37.972795 23.110213 63.162306
F 46.873196 30.830430 63.474736
F 46.873196 23.107771 63.474736
F 38.098449 28.314185 59.521297
F 38.098449 20.591526 59.521297
F 46.989810 28.319734 59.834338
F 46.989811 20.597075 59.834338
F 38.003994 28.269473 62.247354
F 38.003994 20.546814 62.247354
F 46.897481 28.277694 62.549241
F 46.897481 20.555035 62.549241
F 40.231816 24.408175 62.325137
F 40.231816 32.130833 62.325137
F 49.104903 24.415736 62.622190
F 49.104903 32.138395 62.622190
F 40.200689 26.971516 63.240111
F 51.380356 28.322319 59.997701
F 40.200689 19.248856 63.240110
F 49.085443 26.971384 63.522450
F 42.552925 20.591902 59.677173
F 49.085443 19.248724 63.522450
F 40.326190 24.452911 59.599140
F 40.326190 32.175569 59.599140
F 49.188028 24.463260 59.916133
F 49.188028 32.185918 59.916133
F 42.427786 30.832575 63.318101
F 42.427786 23.109916 63.318101
F 51.297800 30.851454 63.563671
F 51.297800 23.128796 63.563671
F 42.552925 28.314561 59.677174
F 49.085443 34.694042 63.522450
F 49.431031 34.732985 51.717466
F 49.222329 34.742964 59.008376
F 49.290289 34.735867 56.300847
F 35.744835 34.694206 63.084500
F 44.654228 34.693852 63.394956
F 40.200689 34.694175 63.240111
F 37.805660 47.680864 3.984646
F 37.805660 39.958204 3.984646
F 46.675569 47.688183 4.289340
F 46.675569 39.965522 4.289340
F 37.680050 50.199516 7.625670
F 37.680050 42.476856 7.625670
F 46.561911 50.194440 7.932178
F 46.561911 42.471780 7.932178
F 37.774491 50.244213 4.899626
F 37.774491 42.521553 4.899625
F 46.651256 50.239240 5.211074
F 46.651256 42.516581 5.211074
F 37.874197 48.252979 1.278331
F 37.874198 40.530319 1.278331
F 46.740278 48.249989 1.588513
F 46.740278 40.527329 1.588513
F 40.001601 38.660032 4.977533
F 40.001601 46.382694 4.977533
F 48.764996 38.593691 5.341594
F 48.764996 46.316352 5.341594
F 40.102235 52.114304 1.356111
F 40.102235 36.668984 1.356111
F 40.102235 44.391646 1.356111
F 35.676376 41.844709 0.261876
F 49.007448 36.688748 1.637786
F 49.007449 44.411410 1.637785
F 40.032932 51.542399 4.062308
F 40.032932 36.097078 4.062309
F 40.032932 43.819740 4.062309
F 48.846565 51.568293 4.310642
F 48.846565 36.122972 4.310642
F 48.846565 43.845634 4.310642
F 39.907597 38.615411 7.703397
F 39.907597 46.338072 7.703397
F 48.725249 38.577941 8.011272
F 48.725249 46.300603 8.011272
F 42.257042 47.682177 4.139140
F 42.257043 39.959516 4.139141
F 50.954278 47.663358 4.525406
F 50.954278 39.940698 4.525405
F 42.133187 50.198734 7.780783
F 42.133187 42.476074 7.780784
F 50.880681 50.193964 8.093263
F 50.880680 42.471304 8.093263
F 42.226523 50.243280 5.055760
F 42.226523 42.520621 5.055760
F 50.934247 50.240692 5.383012
F 50.934247 42.518032 5.383012
F 42.326379 48.251971 1.434125
F 42.326379 40.529311 1.434124
F 50.867977 48.142558 1.885135
F 50.867978 40.419896 1.885134
F 44.441452 38.657270 5.135493
F 44.441452 46.379931 5.135493
F 50.792103 34.754855 12.631648
F 50.732050 34.755469 15.362420
F 35.676376 49.567369 0.261875
F 44.556799 52.114529 1.511030
F 44.556799 36.669208 1.511030
F 44.556799 44.391871 1.511030
F 44.476052 51.545398 4.214941
F 44.476052 36.100078 4.214942
F 44.476052 43.822739 4.214942
F 44.353237 38.613315 7.858107
F 44.353237 46.335976 7.858106
F 37.553368 47.623099 11.253314
F 37.553368 39.900439 11.253314
F 46.446838 47.626186 11.567184
F 46.446838 39.903526 11.567185
F 37.426445 50.197288 14.888519
F 37.426445 42.474629 14.888519
F 46.331827 50.196833 15.202813
F 46.331827 42.474173 15.202814
F 37.521702 50.197289 12.160263
F 37.521702 42.474629 12.160263
F 46.414959 50.193150 12.477382
F 46.414959 42.470491 12.477382
F 37.648542 47.624206 8.528273
F 37.648542 39.901546 8.528273
F 46.527148 47.632461 8.848148
F 46.527149 39.909801 8.848148
F 39.749418 38.613235 12.238115
F 39.749418 46.335896 12.238115
F 48.596775 38.586141 12.579231
F 48.596775 46.308803 12.579231
F 39.876026 51.485662 8.606164
F 39.876026 36.040342 8.606164
F 39.876026 43.763004 8.606164
F 48.692033 51.516694 8.954646
F 48.692033 36.071374 8.954645
F 48.692033 43.794035 8.954646
F 39.781146 51.484482 11.331092
F 39.781146 36.039162 11.331092
F 39.781146 43.761824 11.331092
F 48.633568 51.510961 11.639249
F 48.633569 36.065640 11.639249
F 48.633569 43.788302 11.639249
F 39.654391 38.613286 14.966326
F 39.654391 46.335947 14.966326
F 48.537656 38.594584 15.277270
F 48.537656 46.317246 15.277270
F 42.007674 47.623584 11.408710
F 42.007675 39.900924 11.408710
F 50.806375 47.626305 11.721178
F 50.806374 39.903644 11.721178
F 41.881774 50.197069 15.044070
F 41.881774 42.474409 15.044070
F 50.732051 50.200791 15.362420
F 50.732050 42.478131 15.362420
F 41.976132 50.196882 12.316223
F 41.976132 42.474222 12.316223
F 50.792103 50.200177 12.631648
F 50.792103 42.477517 12.631648
F 42.101626 47.624923 8.684460
F 42.101626 39.902263 8.684460
F 50.866658 47.625981 8.999580
F 50.866658 39.903321 8.999579
F 44.198869 38.611710 12.395193
F 44.198869 46.334372 12.395193
F 44.321634 51.488024 8.763473
F 44.321635 36.042703 8.763472
F 44.321635 43.765365 8.763473
F 44.231512 51.485537 11.486479
F 44.231512 36.040216 11.486479
F 44.231512 43.762878 11.486479
F 44.108437 38.613106 15.122338
F 44.108437 46.335767 15.122338
F 44.573403 49.571749 0.569197
F 44.573403 41.849089 0.569197
F 37.394693 47.623068 15.797980
F 37.394693 39.900408 15.797980
F 46.299932 47.624679 16.112806
F 46.299932 39.902018 16.112806
F 39.622588 51.484416 15.875803
F 39.622588 36.039095 15.875803
F 39.622588 43.761757 15.875803
F 48.500535 51.503796 16.211080
F 48.500535 36.058476 16.211080
F 48.500535 43.781138 16.211080
F 37.904367 37.983379 0.339678
F 37.904367 45.706040 0.339677
F 46.802024 37.992658 0.644297
F 46.802024 45.715320 0.644297
F 40.131796 49.567448 0.417371
F 40.131796 41.844788 0.417371
F 48.888670 49.673988 0.642768
F 48.888671 41.951328 0.642769
F 41.850147 47.623224 15.953776
F 41.850147 39.900563 15.953776
F 50.717397 47.613498 16.265755
F 50.717397 39.890838 16.265755
F 44.075927 51.484949 16.032160
F 44.075927 36.039628 16.032160
F 44.075927 43.762290 16.032159
F 42.359937 37.983527 0.495128
F 42.359937 45.706189 0.495128
F 51.300311 38.046247 0.731162
F 51.300314 45.768910 0.731162
F 46.651256 34.793919 5.211074
F 37.680050 34.754195 7.625670
F 37.774491 34.798891 4.899625
F 42.133187 34.753413 7.780783
F 42.226523 34.797958 5.055760
F 50.934247 34.795370 5.383012
F 37.045351 47.623061 25.803246
F 37.045351 39.900401 25.803247
F 45.977335 47.617588 26.120552
F 45.977335 39.894928 26.120553
F 36.918304 50.197299 29.441527
F 36.918304 42.474639 29.441528
F 45.857998 50.204270 29.759499
F 45.857998 42.481611 29.759500
F 37.013592 50.197298 26.712806
F 37.013592 42.474638 26.712806
F 45.946073 50.201998 27.022901
F 45.946073 42.479338 27.022901
F 37.140622 47.623063 23.074527
F 37.140622 39.900403 23.074527
F 46.065482 47.620118 23.385964
F 46.065482 39.897458 23.385964
F 39.241780 38.613355 26.790587
F 39.241780 46.336017 26.790588
F 48.198118 38.614189 27.111018
F 48.198118 46.336851 27.111018
F 39.368738 51.484360 23.152318
F 39.368738 36.039039 23.152318
F 39.368738 43.761701 23.152318
F 48.301649 51.489660 23.476628
F 48.301648 36.044339 23.476628
F 48.301648 43.767001 23.476628
F 39.273570 51.484336 25.881100
F 39.273570 36.039015 25.881100
F 39.273570 43.761677 25.881100
F 48.233073 51.483023 26.203394
F 48.233073 36.037702 26.203395
F 48.233073 43.760364 26.203395
F 39.146607 38.613380 29.519390
F 39.146607 46.336042 29.519390
F 48.130102 38.621275 29.845575
F 48.130102 46.343936 29.845575
F 41.502566 47.622783 25.959142
F 41.502566 39.900122 25.959142
F 50.509602 47.601781 26.290737
F 50.509602 39.879120 26.290737
F 41.376095 50.197734 29.597500
F 41.376095 42.475075 29.597500
F 50.434750 50.223552 29.933262
F 50.434750 42.500892 29.933262
F 41.470917 50.197618 26.868292
F 41.470917 42.474958 26.868292
F 50.494928 50.222976 27.171894
F 50.494928 42.500316 27.171894
F 41.597449 47.622871 23.230095
F 41.597449 39.900210 23.230094
F 50.569525 47.602117 23.535591
F 50.569525 39.879456 23.535591
F 43.703011 38.614729 26.945698
F 43.703011 46.337391 26.945698
F 43.827880 51.483428 23.307714
F 43.827880 36.038108 23.307714
F 43.827880 43.760770 23.307714
F 43.735186 51.482753 26.038214
F 43.735186 36.037432 26.038214
F 43.735186 43.760094 26.038214
F 43.610791 38.615572 29.676877
F 43.610791 46.338233 29.676877
F 36.886546 47.623059 30.351085
F 36.886546 39.900398 30.351085
F 45.827459 47.616677 30.658916
F 45.827459 39.894017 30.658916
F 39.114824 51.484317 30.428852
F 39.114825 36.038997 30.428852
F 39.114825 43.761658 30.428852
F 48.095026 51.477358 30.743207
F 48.095026 36.032038 30.743206
F 48.095026 43.754700 30.743206
F 41.344509 47.622572 30.506431
F 41.344509 39.899911 30.506431
F 50.420413 47.592677 30.807304
F 50.420413 39.870017 30.807304
F 43.578466 51.482360 30.583337
F 43.578466 36.037040 30.583336
F 43.578466 43.759702 30.583336
F 37.299428 47.623066 18.526683
F 37.299428 39.900405 18.526683
F 46.215050 47.621361 18.841919
F 46.215050 39.898700 18.841920
F 37.172381 50.197294 22.164963
F 37.172381 42.474635 22.164964
F 46.096708 50.200928 22.481096
F 46.096708 42.478269 22.481097
F 37.267668 50.197293 19.436248
F 37.267668 42.474633 19.436248
F 46.183506 50.198064 19.749165
F 46.183506 42.475405 19.749165
F 39.495698 38.613315 19.514050
F 39.495698 46.335976 19.514051
F 48.402645 38.601468 19.843433
F 48.402644 46.324129 19.843433
F 39.527489 51.484378 18.604508
F 39.527489 36.039057 18.604508
F 39.527489 43.761719 18.604508
F 48.439090 51.495378 18.919515
F 48.439090 36.050058 18.919515
F 48.439090 43.772720 18.919515
F 39.400520 38.613338 22.242801
F 39.400520 46.336000 22.242801
F 48.337240 38.608948 22.561324
F 48.337240 46.331610 22.561324
F 41.755572 47.623069 18.682373
F 41.755572 39.900408 18.682373
F 50.657704 47.612844 19.005615
F 50.657704 39.890184 19.005615
F 41.629122 50.197452 22.320761
F 41.629122 42.474792 22.320761
F 50.583960 50.213419 22.648329
F 50.583960 42.490760 22.648329
F 41.723932 50.197342 19.591907
F 41.723932 42.474682 19.591907
F 50.643215 50.213013 19.900446
F 50.643214 42.490353 19.900446
F 43.952264 38.613605 19.669835
F 43.952264 46.336266 19.669835
F 43.984677 51.483796 18.760968
F 43.984677 36.038475 18.760968
F 43.984677 43.761137 18.760968
F 43.860123 38.614482 22.399602
F 43.860123 46.337143 22.399602
F 53.373746 47.600547 26.375330
F 53.373746 39.877887 26.375330
F 53.321677 50.224719 30.016814
F 53.321677 42.502059 30.016814
F 53.360472 50.222086 27.255279
F 53.360472 42.499426 27.255279
F 53.413022 47.603024 23.620052
F 53.413022 39.880363 23.620052
F 53.307886 47.593643 30.890033
F 53.307887 39.870983 30.890033
F 53.479268 47.611428 19.093033
F 53.479268 39.888767 19.093033
F 53.426212 50.214737 22.734197
F 53.426213 42.492077 22.734197
F 53.466519 50.212115 19.986201
F 53.466519 42.489455 19.986201
F 50.494928 34.777654 27.171894
F 46.096708 34.755607 22.481097
F 53.466519 34.766793 19.986201
F 46.183506 34.752743 19.749165
F 50.583960 34.768097 22.648329
F 53.426213 34.769415 22.734197
F 50.643215 34.767691 19.900446
F 53.360472 34.776764 27.255279
F 36.918304 34.751977 29.441527
F 45.857998 34.758949 29.759499
F 37.013592 34.751976 26.712806
F 45.946073 34.756676 27.022901
F 41.376095 34.752413 29.597499
F 50.434750 34.778230 29.933262
F 41.470917 34.752296 26.868292
F 37.172381 34.751973 22.164964
F 37.267668 34.751971 19.436247
F 53.321677 34.779396 30.016814
F 41.629122 34.752130 22.320761
F 41.723932 34.752020 19.591907
F 36.282995 47.623071 47.632919
F 36.282995 39.900411 47.632919
F 45.181630 47.626296 47.938591
F 45.181630 39.903635 47.938591
F 36.251228 50.197286 48.542490
F 36.251228 42.474627 48.542490
F 45.148997 50.193470 48.854777
F 45.148998 42.470811 48.854776
F 36.378302 47.623066 44.904209
F 36.378302 39.900405 44.904209
F 45.294033 47.621222 45.211306
F 45.294033 39.898562 45.211306
F 38.479120 38.613273 48.620299
F 38.479120 46.335934 48.620299
F 47.346972 38.603975 48.936612
F 47.346972 46.326636 48.936612
F 38.606375 51.484370 44.981990
F 38.606375 36.039049 44.981989
F 38.606375 43.761711 44.981990
F 47.522465 51.491054 45.296312
F 47.522465 36.045733 45.296312
F 47.522465 43.768395 45.296312
F 38.510861 51.484425 47.710693
F 38.510861 36.039105 47.710694
F 38.510861 43.761767 47.710694
F 47.378901 51.494702 48.012440
F 47.378901 36.049382 48.012440
F 47.378901 43.772043 48.012440
F 40.738282 47.623237 47.788366
F 40.738282 39.900577 47.788367
F 49.546801 47.642408 48.080969
F 49.546801 39.919748 48.080969
F 40.706418 50.197112 48.698152
F 40.706418 42.474453 48.698152
F 49.512413 50.172026 49.009318
F 49.512413 42.449367 49.009318
F 40.834604 47.623003 45.059757
F 40.834604 39.900343 45.059757
F 49.700271 47.648725 45.386463
F 49.700270 39.926065 45.386463
F 42.931850 38.612546 48.775971
F 42.931850 46.335207 48.775971
F 51.625133 38.563602 49.103727
F 51.625133 46.286263 49.103727
F 43.063650 51.483956 45.137063
F 43.063650 36.038636 45.137062
F 43.063650 43.761298 45.137063
F 42.963181 51.485376 47.865249
F 42.963181 36.040056 47.865249
F 42.963181 43.762718 47.865249
F 51.651322 51.515942 48.076023
F 51.651322 36.070621 48.076024
F 51.651322 43.793283 48.076024
F 36.791251 47.623061 33.079805
F 36.791251 39.900401 33.079806
F 45.732309 47.616027 33.395077
F 45.732309 39.893367 33.395077
F 36.664168 50.197292 36.718082
F 36.664168 42.474633 36.718083
F 45.578948 50.198983 37.029382
F 45.578948 42.476324 37.029382
F 36.759486 50.197296 33.989366
F 36.759486 42.474636 33.989366
F 45.704301 50.205138 34.295396
F 45.704301 42.482479 34.295396
F 38.987726 38.613360 34.067137
F 38.987725 46.336022 34.067137
F 47.979955 38.622862 34.363526
F 47.979955 46.345524 34.363526
F 39.019473 51.484340 33.157643
F 39.019473 36.039019 33.157643
F 39.019473 43.761681 33.157644
F 48.025762 51.466793 33.483656
F 48.025762 36.021472 33.483656
F 48.025762 43.744134 33.483656
F 38.892239 38.613326 36.795904
F 38.892239 46.335988 36.795904
F 47.812206 38.608737 37.092144
F 47.812206 46.331399 37.092144
F 41.248929 47.622650 33.235672
F 41.248929 39.899990 33.235672
F 50.354069 47.597446 33.575932
F 50.354068 39.874786 33.575932
F 41.120482 50.197352 36.873692
F 41.120482 42.474692 36.873693
F 49.972409 50.170050 37.159182
F 49.972409 42.447390 37.159182
F 41.217188 50.197716 34.144699
F 41.217188 42.475057 34.144699
F 50.352866 50.237016 34.457302
F 50.352866 42.514356 34.457302
F 43.451612 38.615446 34.221229
F 43.451612 46.338108 34.221229
F 43.483614 51.482329 33.314505
F 43.483614 36.037009 33.314506
F 43.483614 43.759671 33.314506
F 43.349639 38.613706 36.951423
F 43.349639 46.336367 36.951423
F 36.537126 47.623065 40.356363
F 36.537126 39.900405 40.356363
F 45.454830 47.620707 40.668760
F 45.454830 39.898046 40.668760
F 36.410065 50.197293 43.994643
F 36.410065 42.474633 43.994643
F 45.326962 50.199515 44.306312
F 45.326962 42.476856 44.306313
F 36.505362 50.197293 41.265929
F 36.505362 42.474633 41.265929
F 45.423181 50.199611 41.575384
F 45.423181 42.476951 41.575384
F 36.632407 47.623065 37.627648
F 36.632407 39.900405 37.627648
F 45.550875 47.620396 37.935613
F 45.550875 39.897736 37.935613
F 38.733437 38.613328 41.343716
F 38.733437 46.335990 41.343716
F 47.652753 38.607286 41.658420
F 47.652754 46.329948 41.658420
F 38.860471 51.484370 37.705431
F 38.860471 36.039049 37.705431
F 38.860471 43.761711 37.705431
F 47.767905 51.497100 38.018479
F 47.767905 36.051780 38.018479
F 47.767905 43.774442 38.018479
F 38.765199 51.484368 40.434187
F 38.765199 36.039047 40.434187
F 38.765199 43.761709 40.434187
F 47.685003 51.490461 40.741383
F 47.685003 36.045140 40.741383
F 47.685003 43.767802 40.741383
F 38.638119 38.613326 44.072457
F 38.638119 46.335987 44.072457
F 47.552576 38.605702 44.377244
F 47.552576 46.328364 44.377243
F 40.993514 47.622992 40.512011
F 40.993514 39.900332 40.512012
F 49.881170 47.639629 40.808963
F 49.881169 39.916969 40.808964
F 40.866432 50.197351 44.150259
F 40.866432 42.474691 44.150260
F 49.754131 50.185943 44.447052
F 49.754130 42.463283 44.447051
F 40.961771 50.197371 41.421488
F 40.961771 42.474711 41.421488
F 49.849366 50.180979 41.745939
F 49.849365 42.458319 41.745939
F 41.088822 47.622984 37.783153
F 41.088822 39.900324 37.783153
F 49.968203 47.637042 38.108179
F 49.968202 39.914382 38.108180
F 43.190828 38.613710 41.498933
F 43.190828 46.336372 41.498934
F 43.317313 51.484048 37.860586
F 43.317313 36.038727 37.860586
F 43.317313 43.761389 37.860586
F 43.222593 51.483961 40.590011
F 43.222593 36.038640 40.590011
F 43.222593 43.761302 40.590011
F 43.094819 38.613427 44.227796
F 43.094819 46.336088 44.227796
F 53.494961 50.183672 41.841939
F 53.503809 39.914914 38.208403
F 53.503809 47.637574 38.208403
F 53.494962 42.461012 41.841939
F 45.423181 34.754289 41.575384
F 45.326962 34.754194 44.306313
F 53.275444 47.596901 33.659216
F 53.275445 39.874240 33.659216
F 45.704301 34.759817 34.295396
F 45.578948 34.753662 37.029382
F 53.248153 50.235836 34.542733
F 53.248153 42.513177 34.542733
F 53.496646 47.639861 40.910598
F 53.496647 39.917201 40.910598
F 53.494761 50.197909 44.543037
F 53.494762 42.475249 44.543037
F 36.664167 34.751971 36.718082
F 53.494762 34.752586 44.543037
F 36.759486 34.751975 33.989366
F 41.120482 34.752030 36.873693
F 53.248153 34.790514 34.542732
F 41.217188 34.752395 34.144699
F 50.352866 34.791694 34.457302
F 36.410065 34.751971 43.994643
F 36.505362 34.751971 41.265929
F 40.866432 34.752029 44.150259
F 40.961771 34.752049 41.421488
F 36.155936 50.197287 51.271188
F 36.155936 42.474627 51.271188
F 45.056065 50.194406 51.580267
F 45.056065 42.471746 51.580267
F 38.383834 38.613277 51.348976
F 38.383834 46.335939 51.348976
F 47.257918 38.605128 51.654829
F 47.257918 46.327789 51.654829
F 40.611297 50.197146 51.426684
F 40.611297 42.474486 51.426684
F 49.431031 50.178307 51.717466
F 49.431031 42.455647 51.717466
F 42.836761 38.612490 51.503870
F 42.836761 46.335151 51.503870
F 51.569394 38.586965 51.807549
F 51.569394 46.309626 51.807549
F 36.028916 47.623065 54.908910
F 36.028916 39.900405 54.908910
F 44.931997 47.625180 55.218925
F 44.931997 39.902519 55.218925
F 35.902022 50.196164 58.540905
F 35.902022 42.473504 58.540905
F 44.808100 50.194702 58.851386
F 44.808100 42.472042 58.851386
F 35.997242 50.197264 55.815853
F 35.997242 42.474604 55.815853
F 44.900061 50.195077 56.128658
F 44.900061 42.472417 56.128658
F 36.124178 47.623071 52.180652
F 36.124178 39.900410 52.180651
F 45.023746 47.626024 52.493903
F 45.023746 39.903364 52.493902
F 38.225164 38.613260 55.893664
F 38.225164 46.335922 55.893664
F 47.107094 38.605885 56.210516
F 47.107094 46.328547 56.210516
F 38.352072 51.484419 52.258466
F 38.352072 36.039098 52.258466
F 38.352072 43.761760 52.258466
F 47.226363 51.492897 52.575207
F 47.226363 36.047576 52.575207
F 47.226364 43.770238 52.575207
F 38.256837 51.484408 54.986704
F 38.256837 36.039087 54.986704
F 38.256837 43.761749 54.986704
F 47.140755 51.490292 55.294623
F 47.140755 36.044971 55.294623
F 47.140755 43.767633 55.294623
F 38.129969 38.612165 58.618703
F 38.129969 46.334826 58.618703
F 47.022178 38.607811 58.927652
F 47.022177 46.330473 58.927652
F 40.484442 47.623170 55.064441
F 40.484442 39.900509 55.064442
F 49.325449 47.637641 55.373479
F 49.325449 39.914981 55.373480
F 40.357707 50.196097 58.696468
F 40.357707 42.473437 58.696468
F 49.222329 50.188285 59.008375
F 49.222329 42.465626 59.008376
F 40.452764 50.197162 55.971523
F 40.452764 42.474503 55.971523
F 49.290288 50.181188 56.300847
F 49.290288 42.458529 56.300847
F 40.579534 47.623209 52.336332
F 40.579534 39.900549 52.336332
F 49.394475 47.646301 52.666253
F 49.394475 39.923640 52.666253
F 42.678840 38.612684 56.049672
F 42.678840 46.335345 56.049673
F 51.457936 38.599511 56.387405
F 51.457936 46.322173 56.387405
F 42.804981 51.485214 52.414564
F 42.804981 36.039894 52.414564
F 42.804981 43.762556 52.414564
F 51.538671 51.502229 52.753213
F 51.538671 36.056909 52.753213
F 51.538671 43.779571 52.753213
F 42.710570 51.484996 55.141937
F 42.710570 36.039675 55.141937
F 42.710570 43.762338 55.141937
F 51.486106 51.502085 55.460127
F 51.486106 36.056765 55.460128
F 51.486106 43.779426 55.460127
F 42.584478 38.611789 58.774093
F 42.584478 46.334450 58.774093
F 51.409273 38.601744 59.096768
F 51.409273 46.324406 59.096768
F 35.776024 47.576122 62.169555
F 35.776024 39.853461 62.169555
F 44.684154 47.576914 62.480399
F 44.684154 39.854253 62.480399
F 35.744835 50.139528 63.084500
F 35.744835 42.416868 63.084500
F 44.654228 50.139174 63.394956
F 44.654228 42.416514 63.394956
F 35.870506 47.620828 59.443489
F 35.870506 39.898167 59.443489
F 44.776330 47.622288 59.755970
F 44.776330 39.899627 59.755970
F 37.972795 38.555532 63.162306
F 37.972795 46.278193 63.162306
F 46.873196 38.553090 63.474736
F 46.873196 46.275751 63.474736
F 38.098449 51.482165 59.521297
F 38.098449 36.036844 59.521297
F 38.098449 43.759506 59.521297
F 46.989810 51.487714 59.834338
F 46.989811 36.042393 59.834338
F 46.989811 43.765055 59.834338
F 38.003994 51.437453 62.247354
F 38.003994 35.992133 62.247354
F 38.003994 43.714795 62.247354
F 46.897481 51.445674 62.549241
F 46.897481 36.000354 62.549241
F 46.897481 43.723015 62.549241
F 40.231816 47.576155 62.325137
F 40.231816 39.853495 62.325137
F 49.104903 47.583716 62.622190
F 49.104903 39.861056 62.622190
F 40.200689 50.139496 63.240111
F 40.200689 42.416837 63.240110
F 49.085443 50.139364 63.522450
F 49.085443 42.416704 63.522450
F 40.326190 47.620891 59.599140
F 40.326190 39.898231 59.599140
F 49.188028 47.631239 59.916133
F 49.188028 39.908579 59.916132
F 42.427786 38.555235 63.318101
F 42.427786 46.277897 63.318101
F 51.297800 38.574114 63.563671
F 51.297800 46.296776 63.563671
F 42.552925 51.482541 59.677173
F 42.552925 36.037221 59.677173
F 42.552925 43.759883 59.677173
F 51.380356 51.490299 59.997701
F 51.380356 36.044979 59.997701
F 51.380356 43.767640 59.997701
F 42.459275 51.437601 62.402741
F 42.459275 35.992280 62.402741
F 42.459275 43.714942 62.402741
F 51.322706 51.454859 62.700254
F 51.322706 36.009538 62.700254
F 51.322706 43.732200 62.700254
F 37.805660 55.403522 3.984646
F 37.805660 63.126184 3.984646
F 46.675569 55.410841 4.289340
F 46.675569 63.133503 4.289340
F 37.680050 57.922175 7.625670
F 37.680049 65.644837 7.625670
F 46.561911 57.917099 7.932178
F 46.561911 65.639761 7.932178
F 37.774490 57.966871 4.899625
F 37.774490 65.689533 4.899625
F 46.651256 57.961899 5.211074
F 46.651256 65.684561 5.211074
F 37.874197 55.975637 1.278331
F 37.874197 63.698299 1.278331
F 46.740278 55.972647 1.588513
F 46.740278 63.695309 1.588513
F 40.001601 54.105352 4.977533
F 40.001601 61.828012 4.977533
F 48.764996 54.039010 5.341594
F 48.764996 61.761671 5.341594
F 40.102235 59.836964 1.356111
F 40.102235 67.559626 1.356111
F 49.007448 59.856728 1.637786
F 49.007449 67.579391 1.637786
F 40.032932 59.265058 4.062309
F 40.032932 66.987720 4.062309
F 48.846565 59.290953 4.310642
F 48.846565 67.013615 4.310642
F 39.907597 54.060730 7.703397
F 39.907598 61.783391 7.703397
F 48.725249 54.023261 8.011272
F 48.725249 61.745922 8.011272
F 42.257043 55.404835 4.139140
F 42.257042 63.127496 4.139140
F 50.954278 55.386016 4.525406
F 50.954278 63.108678 4.525405
F 42.133187 57.921393 7.780783
F 42.133187 65.644055 7.780784
F 50.880680 57.916623 8.093263
F 50.880680 65.639285 8.093263
F 42.226523 57.965939 5.055760
F 42.226523 65.688601 5.055760
F 50.934247 57.963350 5.383012
F 50.934247 65.686013 5.383012
F 42.326379 55.974629 1.434125
F 42.326379 63.697291 1.434124
F 50.867976 55.865217 1.885136
F 50.867978 63.587877 1.885133
F 44.441452 54.102589 5.135493
F 44.441452 61.825250 5.135493
F 42.359937 68.874169 0.495128
F 46.802024 68.883300 0.644297
F 44.556799 59.837189 1.511029
F 44.556799 67.559851 1.511030
F 44.476052 59.268058 4.214942
F 44.476052 66.990720 4.214942
F 44.353237 54.058634 7.858107
F 44.353237 61.781295 7.858107
F 37.553368 55.345757 11.253314
F 37.553368 63.068419 11.253314
F 46.446838 55.348845 11.567184
F 46.446838 63.071506 11.567185
F 37.426445 57.919947 14.888519
F 37.426445 65.642609 14.888519
F 46.331827 57.919492 15.202814
F 46.331827 65.642154 15.202814
F 37.521702 57.919948 12.160263
F 37.521702 65.642610 12.160263
F 46.414959 57.915809 12.477382
F 46.414959 65.638471 12.477382
F 37.648542 55.346864 8.528273
F 37.648542 63.069526 8.528273
F 46.527148 55.355120 8.848148
F 46.527149 63.077781 8.848148
F 39.749418 54.058555 12.238115
F 39.749418 61.781215 12.238115
F 48.596775 54.031461 12.579231
F 48.596775 61.754122 12.579231
F 39.876026 59.208322 8.606164
F 39.876026 66.930984 8.606164
F 48.692033 59.239354 8.954645
F 48.692033 66.962016 8.954646
F 39.781146 59.207142 11.331092
F 39.781146 66.929804 11.331092
F 48.633569 59.233621 11.639249
F 48.633568 66.956283 11.639249
F 39.654391 54.058606 14.966326
F 39.654391 61.781266 14.966326
F 48.537656 54.039904 15.277270
F 48.537656 61.762565 15.277270
F 42.007675 55.346242 11.408710
F 42.007674 63.068904 11.408710
F 50.806374 55.348963 11.721178
F 50.806374 63.071625 11.721178
F 41.881774 57.919727 15.044070
F 41.881774 65.642389 15.044070
F 50.732050 57.923449 15.362420
F 50.732050 65.646112 15.362420
F 41.976132 57.919541 12.316223
F 41.976132 65.642203 12.316223
F 50.792103 57.922836 12.631648
F 50.792103 65.645498 12.631648
F 42.101626 55.347582 8.684460
F 42.101626 63.070243 8.684460
F 50.866658 55.348639 8.999579
F 50.866658 63.071301 8.999579
F 44.198869 54.057030 12.395193
F 44.198869 61.779691 12.395193
F 44.321634 59.210684 8.763472
F 44.321635 66.933346 8.763473
F 44.231512 59.208197 11.486479
F 44.231512 66.930859 11.486479
F 44.108437 54.058425 15.122338
F 44.108437 61.781086 15.122338
F 44.573403 57.294407 0.569197
F 44.573403 65.017070 0.569197
F 37.394693 55.345727 15.797980
F 37.394693 63.068388 15.797980
F 46.299932 55.347337 16.112806
F 46.299932 63.069998 16.112806
F 39.622588 59.207075 15.875803
F 39.622588 66.929737 15.875803
F 48.500535 59.226456 16.211080
F 48.500535 66.949118 16.211080
F 37.904367 53.428699 0.339677
F 37.904367 61.151359 0.339678
F 46.802024 53.437978 0.644297
F 46.802024 61.160638 0.644297
F 40.131796 57.290106 0.417371
F 40.131796 65.012768 0.417371
F 48.888670 57.396647 0.642768
F 48.888671 65.119308 0.642769
F 41.850147 55.345882 15.953776
F 41.850147 63.068543 15.953776
F 50.717397 55.336156 16.265755
F 50.717397 63.058818 16.265755
F 44.075927 59.207609 16.032160
F 44.075927 66.930271 16.032159
F 42.359937 53.428847 0.495128
F 42.359937 61.151507 0.495128
F 51.300317 53.491570 0.731163
F 51.300310 61.214227 0.731161
F 35.676376 65.012690 0.261876
F 48.537656 69.485227 15.277270
F 37.904367 68.874021 0.339677
F 39.654391 69.503928 14.966326
F 48.596775 69.476784 12.579231
F 48.725249 69.468584 8.011272
F 48.764996 69.484333 5.341594
F 51.300314 68.936891 0.731162
F 39.749418 69.503877 12.238115
F 35.676376 57.290028 0.261876
F 44.198869 69.502353 12.395193
F 44.108437 69.503748 15.122338
F 49.007449 52.134070 1.637785
F 37.045351 55.345719 25.803246
F 37.045351 63.068381 25.803247
F 45.977335 55.340246 26.120552
F 45.977335 63.062908 26.120553
F 36.918304 57.919958 29.441527
F 36.918304 65.642620 29.441528
F 45.857998 57.926929 29.759499
F 45.857998 65.649591 29.759500
F 37.013592 57.919956 26.712806
F 37.013592 65.642618 26.712806
F 45.946073 57.924657 27.022901
F 45.946073 65.647319 27.022901
F 37.140622 55.345721 23.074527
F 37.140622 63.068383 23.074527
F 46.065482 55.342776 23.385964
F 46.065482 63.065438 23.385964
F 39.241780 54.058675 26.790587
F 39.241780 61.781335 26.790587
F 48.198118 54.059509 27.111018
F 48.198118 61.782170 27.111018
F 39.368738 59.207020 23.152318
F 39.368738 66.929682 23.152318
F 48.301648 59.212319 23.476628
F 48.301648 66.934982 23.476628
F 39.273570 59.206995 25.881100
F 39.273570 66.929657 25.881100
F 48.233073 59.205683 26.203395
F 48.233073 66.928345 26.203395
F 39.146607 54.058700 29.519390
F 39.146607 61.781360 29.519390
F 48.130102 54.066595 29.845575
F 48.130102 61.789255 29.845575
F 41.502566 55.345441 25.959142
F 41.502566 63.068102 25.959142
F 50.509602 55.324439 26.290737
F 50.509602 63.047101 26.290737
F 41.376095 57.920393 29.597499
F 41.376095 65.643055 29.597500
F 50.434750 57.946210 29.933262
F 50.434750 65.668872 29.933262
F 41.470917 57.920276 26.868292
F 41.470917 65.642938 26.868291
F 50.494928 57.945634 27.171894
F 50.494928 65.668297 27.171894
F 41.597449 55.345529 23.230095
F 41.597449 63.068191 23.230094
F 50.569525 55.324774 23.535591
F 50.569524 63.047437 23.535591
F 43.703011 54.060049 26.945698
F 43.703011 61.782710 26.945698
F 43.827880 59.206088 23.307714
F 43.827880 66.928750 23.307714
F 43.735186 59.205413 26.038214
F 43.735186 66.928075 26.038214
F 43.610791 54.060892 29.676877
F 43.610791 61.783552 29.676877
F 36.886546 55.345717 30.351085
F 36.886546 63.068378 30.351085
F 45.827459 55.339335 30.658916
F 45.827459 63.061997 30.658916
F 39.114825 59.206977 30.428852
F 39.114825 66.929639 30.428852
F 48.095026 59.200018 30.743206
F 48.095026 66.922680 30.743206
F 41.344509 55.345230 30.506431
F 41.344509 63.067892 30.506431
F 50.420413 55.315335 30.807304
F 50.420413 63.037997 30.807304
F 43.578466 59.205020 30.583336
F 43.578466 66.927682 30.583336
F 37.299428 55.345724 18.526683
F 37.299428 63.068386 18.526683
F 46.215050 55.344019 18.841919
F 46.215050 63.066681 18.841920
F 37.172381 57.919953 22.164964
F 37.172381 65.642615 22.164964
F 46.096708 57.923587 22.481096
F 46.096708 65.646249 22.481097
F 37.267668 57.919951 19.436248
F 37.267668 65.642613 19.436248
F 46.183506 57.920723 19.749165
F 46.183506 65.643385 19.749165
F 39.495698 54.058635 19.514051
F 39.495698 61.781295 19.514050
F 48.402644 54.046787 19.843433
F 48.402645 61.769448 19.843433
F 39.527489 59.207037 18.604508
F 39.527489 66.929699 18.604508
F 48.439090 59.218038 18.919515
F 48.439090 66.940700 18.919515
F 39.400520 54.058658 22.242801
F 39.400520 61.781318 22.242801
F 48.337240 54.054268 22.561323
F 48.337240 61.776928 22.561324
F 41.755572 55.345727 18.682373
F 41.755572 63.068388 18.682373
F 50.657704 55.335502 19.005615
F 50.657704 63.058165 19.005615
F 41.629122 57.920111 22.320761
F 41.629122 65.642773 22.320761
F 50.583960 57.936078 22.648329
F 50.583960 65.658740 22.648329
F 41.723932 57.920001 19.591907
F 41.723932 65.642662 19.591907
F 50.643215 57.935672 19.900446
F 50.643215 65.658334 19.900446
F 43.952264 54.058925 19.669835
F 43.952264 61.781585 19.669835
F 43.984677 59.206455 18.760968
F 43.984677 66.929117 18.760968
F 43.860123 54.059801 22.399602
F 43.860123 61.782462 22.399602
F 53.373746 55.323205 26.375330
F 53.373746 63.045867 26.375330
F 53.321677 57.947377 30.016814
F 53.321677 65.670039 30.016814
F 53.360472 57.944744 27.255279
F 53.360472 65.667406 27.255279
F 53.413022 55.325681 23.620052
F 53.413022 63.048344 23.620052
F 53.307886 55.316301 30.890033
F 53.307887 63.038963 30.890033
F 53.479268 55.334085 19.093033
F 53.479268 63.056748 19.093033
F 53.426213 57.937395 22.734197
F 53.426213 65.660057 22.734197
F 53.466519 57.934773 19.986201
F 53.466519 65.657435 19.986201
F 48.337240 69.499590 22.561324
F 48.402644 69.492110 19.843433
F 36.282995 55.345729 47.632919
F 36.282995 63.068391 47.632919
F 45.181630 55.348954 47.938591
F 45.181630 63.071616 47.938591
F 36.251228 57.919945 48.542490
F 36.251228 65.642607 48.542490
F 45.148998 57.916129 48.854776
F 45.148998 65.638791 48.854776
F 36.378302 55.345724 44.904209
F 36.378302 63.068386 44.904209
F 45.294033 55.343880 45.211306
F 45.294033 63.066542 45.211306
F 38.479120 54.058593 48.620299
F 38.479120 61.781253 48.620299
F 47.346972 54.049294 48.936612
F 47.346972 61.771955 48.936612
F 38.606375 59.207029 44.981989
F 38.606375 66.929691 44.981990
F 47.522465 59.213713 45.296312
F 47.522465 66.936376 45.296312
F 38.510861 59.207085 47.710694
F 38.510861 66.929747 47.710694
F 47.378901 59.217362 48.012440
F 47.378901 66.940024 48.012440
F 40.738282 55.345896 47.788366
F 40.738282 63.068557 47.788367
F 49.546801 55.365067 48.080969
F 49.546801 63.087728 48.080969
F 40.706418 57.919771 48.698152
F 40.706418 65.642433 48.698152
F 49.512413 57.894685 49.009318
F 49.512413 65.617347 49.009318
F 40.834604 55.345661 45.059757
F 40.834604 63.068323 45.059757
F 49.700271 55.371383 45.386463
F 49.700270 63.094046 45.386463
F 42.931850 54.057865 48.775971
F 42.931850 61.780526 48.775971
F 51.625133 54.008921 49.103727
F 51.625133 61.731582 49.103727
F 43.063650 59.206616 45.137062
F 43.063650 66.929278 45.137063
F 42.963181 59.208036 47.865249
F 42.963181 66.930698 47.865249
F 51.651322 59.238601 48.076024
F 51.651322 66.961263 48.076024
F 36.791251 55.345720 33.079805
F 36.791251 63.068381 33.079806
F 45.732309 55.338685 33.395077
F 45.732309 63.061347 33.395077
F 36.664168 57.919951 36.718082
F 36.664167 65.642613 36.718083
F 45.578948 57.921642 37.029382
F 45.578948 65.644304 37.029382
F 36.759486 57.919955 33.989366
F 36.759486 65.642617 33.989366
F 45.704301 57.927797 34.295396
F 45.704301 65.650459 34.295396
F 38.987725 54.058680 34.067137
F 38.987726 61.781340 34.067137
F 47.979955 54.068182 34.363526
F 47.979955 61.790843 34.363526
F 39.019473 59.206999 33.157643
F 39.019473 66.929661 33.157644
F 48.025762 59.189453 33.483656
F 48.025762 66.912115 33.483656
F 38.892239 54.058646 36.795904
F 38.892239 61.781306 36.795904
F 47.812206 54.054057 37.092144
F 47.812206 61.776717 37.092144
F 41.248929 55.345308 33.235672
F 41.248929 63.067970 33.235672
F 50.354069 55.320104 33.575932
F 50.354068 63.042766 33.575932
F 41.120482 57.920010 36.873693
F 41.120482 65.642672 36.873693
F 49.972409 57.892708 37.159182
F 49.972409 65.615370 37.159182
F 41.217188 57.920375 34.144699
F 41.217188 65.643037 34.144699
F 50.352866 57.959674 34.457302
F 50.352866 65.682336 34.457302
F 43.451612 54.060766 34.221229
F 43.451612 61.783427 34.221229
F 43.483614 59.204989 33.314506
F 43.483614 66.927651 33.314506
F 43.349639 54.059025 36.951423
F 43.349639 61.781686 36.951423
F 36.537126 55.345723 40.356363
F 36.537126 63.068385 40.356363
F 45.454830 55.343365 40.668760
F 45.454830 63.066026 40.668760
F 36.410065 57.919951 43.994643
F 36.410065 65.642613 43.994643
F 45.326962 57.922174 44.306313
F 45.326962 65.644836 44.306313
F 36.505362 57.919951 41.265929
F 36.505362 65.642613 41.265929
F 45.423181 57.922269 41.575384
F 45.423181 65.644931 41.575384
F 36.632407 55.345724 37.627648
F 36.632407 63.068385 37.627647
F 45.550875 55.343054 37.935613
F 45.550875 63.065716 37.935613
F 38.733437 54.058648 41.343716
F 38.733437 61.781308 41.343716
F 47.652754 54.052606 41.658420
F 47.652754 61.775267 41.658420
F 38.860471 59.207029 37.705431
F 38.860471 66.929691 37.705431
F 47.767905 59.219760 38.018479
F 47.767905 66.942422 38.018479
F 38.765199 59.207027 40.434187
F 38.765199 66.929689 40.434187
F 47.685003 59.213121 40.741383
F 47.685003 66.935783 40.741383
F 38.638119 54.058645 44.072457
F 38.638119 61.781306 44.072457
F 47.552577 54.051022 44.377244
F 47.552576 61.773682 44.377244
F 40.993514 55.345650 40.512011
F 40.993514 63.068312 40.512012
F 49.881170 55.362287 40.808964
F 49.881169 63.084950 40.808964
F 40.866432 57.920009 44.150259
F 40.866432 65.642671 44.150260
F 49.754130 57.908601 44.447051
F 49.754130 65.631264 44.447051
F 40.961771 57.920030 41.421488
F 40.961771 65.642692 41.421488
F 49.849365 57.903637 41.745939
F 49.849365 65.626300 41.745939
F 41.088822 55.345643 37.783153
F 41.088822 63.068304 37.783153
F 49.968203 55.359700 38.108180
F 49.968202 63.082363 38.108180
F 43.190828 54.059030 41.498933
F 43.190828 61.781690 41.498933
F 43.317313 59.206707 37.860586
F 43.317313 66.929370 37.860586
F 43.222593 59.206620 40.590011
F 43.222593 66.929282 40.590011
F 43.094819 54.058747 44.227796
F 43.094819 61.781407 44.227796
F 47.552576 69.496344 44.377243
F 47.652754 69.497929 41.658420
F 47.812206 69.499380 37.092144
F 51.625133 69.454244 49.103727
F 38.479120 69.503915 48.620299
F 53.503809 63.082894 38.208403
F 53.275444 55.319558 33.659216
F 53.275445 63.042221 33.659216
F 53.503809 55.360232 38.208403
F 53.494962 65.628992 41.841939
F 53.248153 57.958494 34.542732
F 53.248153 65.681157 34.542733
F 53.496646 55.362518 40.910598
F 53.496647 63.085181 40.910598
F 53.494762 57.920567 44.543037
F 53.494762 65.643229 44.543037
F 53.494962 57.906330 41.841939
F 47.346972 69.494617 48.936612
F 42.931850 69.503188 48.775971
F 36.155936 57.919946 51.271188
F 36.155936 65.642608 51.271188
F 45.056065 57.917064 51.580267
F 45.056065 65.639726 51.580267
F 38.383834 54.058597 51.348976
F 38.383834 61.781257 51.348976
F 47.257918 54.050448 51.654829
F 47.257918 61.773108 51.654829
F 40.611297 57.919805 51.426684
F 40.611298 65.642467 51.426684
F 49.431031 57.900966 51.717466
F 49.431031 65.623628 51.717466
F 42.836761 54.057809 51.503870
F 42.836761 61.780470 51.503870
F 51.569394 54.032285 51.807549
F 51.569394 61.754945 51.807549
F 36.028916 55.345724 54.908910
F 36.028916 63.068385 54.908910
F 44.931997 55.347838 55.218925
F 44.931997 63.070500 55.218925
F 35.902022 57.918823 58.540906
F 35.902022 65.641485 58.540905
F 44.808100 57.917360 58.851386
F 44.808100 65.640022 58.851386
F 35.997242 57.919923 55.815853
F 35.997242 65.642585 55.815853
F 44.900061 57.917735 56.128658
F 44.900061 65.640397 56.128658
F 36.124178 55.345729 52.180652
F 36.124178 63.068391 52.180651
F 45.023746 55.348682 52.493903
F 45.023746 63.071344 52.493902
F 38.225164 54.058580 55.893664
F 38.225164 61.781240 55.893664
F 47.107094 54.051205 56.210516
F 47.107094 61.773866 56.210516
F 38.352072 59.207079 52.258466
F 38.352072 66.929741 52.258466
F 47.226363 59.215557 52.575207
F 47.226363 66.938219 52.575207
F 38.256837 59.207067 54.986704
F 38.256837 66.929729 54.986704
F 47.140755 59.212952 55.294623
F 47.140755 66.935614 55.294623
F 38.129969 54.057485 58.618703
F 38.129969 61.780145 58.618703
F 47.022178 54.053131 58.927651
F 47.022178 61.775791 58.927652
F 40.484442 55.345828 55.064441
F 40.484442 63.068489 55.064442
F 49.325449 55.360300 55.373479
F 49.325449 63.082961 55.373480
F 40.357707 57.918755 58.696468
F 40.357707 65.641417 58.696468
F 49.222329 57.910944 59.008376
F 49.222329 65.633606 59.008376
F 40.452764 57.919821 55.971523
F 40.452764 65.642483 55.971523
F 49.290288 57.903847 56.300847
F 49.290288 65.626509 56.300847
F 40.579534 55.345868 52.336332
F 40.579534 63.068529 52.336332
F 49.394475 55.368959 52.666253
F 49.394475 63.091621 52.666253
F 42.678840 54.058004 56.049673
F 42.678840 61.780664 56.049672
F 51.457936 54.044831 56.387405
F 51.457936 61.767491 56.387405
F 42.804981 59.207874 52.414564
F 42.804981 66.930536 52.414564
F 51.538671 59.224889 52.753213
F 51.538671 66.947551 52.753213
F 42.710570 59.207656 55.141937
F 42.710570 66.930318 55.141937
F 51.486106 59.224745 55.460128
F 51.486106 66.947407 55.460127
F 42.584478 54.057109 58.774092
F 42.584478 61.779769 58.774093
F 51.409273 54.047064 59.096768
F 51.409273 61.769725 59.096768
F 35.776024 55.298780 62.169555
F 35.776024 63.021441 62.169555
F 44.684154 55.299572 62.480399
F 44.684154 63.022234 62.480399
F 35.744835 57.862186 63.084500
F 35.744835 65.584848 63.084500
F 44.654228 57.861833 63.394956
F 44.654228 65.584495 63.394956
F 35.870506 55.343486 59.443489
F 35.870506 63.066148 59.443489
F 44.776330 55.344946 59.755971
F 44.776330 63.067607 59.755970
F 37.972795 54.000852 63.162306
F 37.972795 61.723512 63.162306
F 46.873196 53.998410 63.474736
F 46.873196 61.721070 63.474736
F 38.098449 59.204825 59.521297
F 38.098449 66.927487 59.521297
F 46.989811 59.210374 59.834338
F 46.989811 66.933036 59.834338
F 38.003994 59.160113 62.247354
F 38.003994 66.882775 62.247354
F 46.897481 59.168334 62.549241
F 46.897481 66.890996 62.549241
F 40.231816 55.298813 62.325137
F 40.231816 63.021475 62.325137
F 49.104903 55.306375 62.622190
F 49.104903 63.029037 62.622190
F 40.200689 57.862155 63.240111
F 40.200689 65.584817 63.240110
F 49.085443 57.862022 63.522450
F 49.085443 65.584685 63.522450
F 40.326190 55.343549 59.599140
F 40.326190 63.066211 59.599140
F 49.188028 55.353898 59.916133
F 49.188028 63.076559 59.916132
F 42.427786 54.000555 63.318101
F 42.427786 61.723215 63.318101
F 51.297800 54.019434 63.563671
F 51.297800 61.742095 63.563671
F 42.552925 59.205201 59.677173
F 42.552925 66.927863 59.677173
F 51.380356 59.212959 59.997701
F 51.380356 66.935621 59.997701
F 42.459275 59.160261 62.402741
F 42.459275 66.882923 62.402741
F 51.322706 59.177518 62.700255
F 51.322706 66.900180 62.700254
F 51.297800 69.464756 63.563671
F 51.409273 69.492387 59.096768
F 51.457936 69.490153 56.387405
F 38.129969 69.502807 58.618703
F 38.225164 69.503902 55.893664
F 51.569394 69.477607 51.807549
F 38.383834 69.503919 51.348976
F 47.257918 69.495770 51.654829
F 42.836761 69.503132 51.503870
F 47.107094 69.496527 56.210516
F 47.022177 69.498453 58.927652
F 42.678840 69.503326 56.049673
F 42.427786 69.445877 63.318101
F 42.584478 69.502431 58.774093
F 37.972795 69.446174 63.162306
F 46.873195 69.443732 63.474736
F 62.393996 1.288232 4.518738
F 62.393996 9.010890 4.518738
F 62.393996 16.733551 4.518738
F 71.307039 1.287108 4.519379
F 71.307039 9.009766 4.519379
F 71.307039 16.732428 4.519379
F 62.392568 3.860529 8.159455
F 62.392568 11.583187 8.159455
F 71.307031 3.861329 8.159877
F 71.307031 11.583987 8.159877
F 62.393414 3.860350 5.430132
F 62.393414 11.583009 5.430132
F 71.307038 3.861329 5.429504
F 71.307038 11.583987 5.429503
F 62.393826 1.288321 1.789655
F 62.393826 9.010979 1.789655
F 62.393826 16.733641 1.789655
F 71.307033 1.287108 1.789005
F 71.307033 9.009766 1.789005
F 71.307033 16.732428 1.789005
F 55.820477 7.678023 5.460639
F 55.820477 15.400684 5.460638
F 53.629690 16.734877 9.087007
F 64.619897 7.722444 5.429671
F 64.619897 15.445104 5.429671
F 69.077712 15.445314 0.878878
F 55.758177 5.169102 1.773154
F 55.758177 12.891761 1.773154
F 64.619207 5.148517 1.789016
F 64.619207 12.871177 1.789016
F 55.813250 5.182797 4.467922
F 55.813249 12.905457 4.467923
F 64.619769 5.148631 4.519252
F 64.619769 12.871291 4.519252
F 55.791731 7.688476 8.147408
F 55.791731 15.411136 8.147408
F 69.077712 7.722653 0.878877
F 64.619504 7.722533 8.159820
F 64.619505 15.445194 8.159820
F 60.173117 15.441979 0.876228
F 57.973110 1.294547 4.513625
F 57.973110 9.017205 4.513625
F 57.973110 16.739867 4.513625
F 66.848492 1.287133 4.519364
F 66.848493 9.009792 4.519364
F 66.848492 16.732453 4.519365
F 57.961015 3.856253 8.157137
F 57.961015 11.578912 8.157137
F 66.848430 3.861314 8.159869
F 66.848430 11.583973 8.159869
F 57.968330 3.854671 5.432671
F 57.968330 11.577330 5.432671
F 66.848471 3.861306 5.429515
F 66.848471 11.583965 5.429515
F 57.960665 1.289889 1.789332
F 57.960665 9.012547 1.789332
F 57.960665 16.735209 1.789332
F 66.848534 1.287144 1.789030
F 66.848534 9.009803 1.789030
F 66.848534 16.732464 1.789030
F 60.176289 7.719020 5.432396
F 60.176289 15.441680 5.432395
F 60.173117 7.719318 0.876228
F 69.077712 7.722654 5.429506
F 69.077712 15.445315 5.429506
F 53.580043 3.864056 0.835969
F 60.166785 5.149239 1.789253
F 60.166785 12.871899 1.789252
F 69.077689 5.148438 1.789005
F 69.077689 12.871097 1.789005
F 60.174194 5.151425 4.516689
F 60.174194 12.874085 4.516689
F 69.077708 5.148440 4.519377
F 69.077708 12.871100 4.519377
F 60.170679 7.720498 8.159276
F 60.170679 15.443158 8.159276
F 69.077688 12.871097 16.350997
F 69.077696 7.722656 8.159876
F 69.077696 15.445316 8.159876
F 53.531646 3.866323 15.451588
F 62.391387 1.287606 11.800194
F 62.391387 9.010265 11.800194
F 62.391387 16.732926 11.800195
F 71.307038 1.287108 11.800375
F 71.307038 9.009766 11.800375
F 71.307038 16.732428 11.800375
F 62.390322 3.861104 15.440836
F 62.390322 11.583763 15.440836
F 71.307030 3.861329 15.440873
F 71.307030 11.583988 15.440873
F 62.391220 3.860922 12.710905
F 62.391220 11.583581 12.710905
F 71.307037 3.861329 12.710499
F 71.307037 11.583988 12.710499
F 62.392448 1.287819 9.070647
F 62.392447 9.010477 9.070647
F 62.392447 16.733139 9.070647
F 71.307032 1.287108 9.070001
F 71.307032 9.009766 9.070001
F 71.307032 16.732428 9.070001
F 55.765986 7.694759 12.742181
F 55.765985 15.417419 12.742181
F 69.077688 5.148437 16.350997
F 64.619316 7.722589 12.710562
F 64.619316 15.445249 12.710562
F 60.163013 12.871640 16.351844
F 55.797000 5.183834 9.108404
F 55.796999 12.906494 9.108404
F 64.619563 5.148571 9.070110
F 64.619563 12.871230 9.070110
F 55.761634 5.174878 11.797523
F 55.761634 12.897538 11.797523
F 64.619256 5.148497 11.800353
F 64.619256 12.871157 11.800354
F 55.730774 7.704315 15.440698
F 55.730774 15.426976 15.440698
F 60.163013 5.148981 16.351844
F 64.619053 7.722646 15.440878
F 64.619053 15.445306 15.440879
F 66.848352 16.732428 16.350998
F 57.949114 1.290034 11.802356
F 57.949114 9.012692 11.802356
F 57.949114 16.735353 11.802356
F 66.848398 1.287115 11.800372
F 66.848398 9.009773 11.800372
F 66.848398 16.732435 11.800372
F 57.937486 3.860843 15.443956
F 57.937486 11.583501 15.443956
F 66.848358 3.861328 15.440873
F 66.848358 11.583987 15.440873
F 57.949493 3.857066 12.716724
F 57.949493 11.579724 12.716724
F 66.848387 3.861324 12.710504
F 66.848387 11.583983 12.710504
F 57.961255 1.294100 9.077531
F 57.961255 9.016759 9.077531
F 57.961254 16.739420 9.077531
F 66.848420 1.287120 9.070012
F 66.848420 9.009779 9.070012
F 66.848421 16.732440 9.070012
F 60.167001 7.721124 12.712138
F 60.167001 15.443784 12.712138
F 66.848352 9.009766 16.350998
F 69.077700 7.722657 12.710500
F 69.077700 15.445317 12.710500
F 53.580043 11.586713 0.835969
F 60.171107 5.150831 9.072137
F 60.171107 12.873491 9.072136
F 69.077697 5.148439 9.070003
F 69.077697 12.871099 9.070003
F 60.166205 5.149559 11.800266
F 60.166205 12.872218 11.800266
F 69.077698 5.148438 11.800375
F 69.077698 12.871098 11.800375
F 60.162298 7.722457 15.441314
F 60.162298 15.445118 15.441314
F 66.848352 1.287108 16.350998
F 69.077688 7.722658 15.440873
F 69.077688 15.445318 15.440873
F 53.531646 11.588981 15.451588
F 62.391159 3.861094 0.878506
F 62.391159 11.583752 0.878506
F 71.307030 3.861329 0.878881
F 71.307030 11.583987 0.878881
F 62.390172 1.287260 16.351204
F 62.390172 9.009919 16.351204
F 62.390172 16.732580 16.351203
F 71.307031 1.287108 16.350997
F 71.307031 9.009766 16.350997
F 71.307031 16.732428 16.350997
F 55.734974 5.168298 16.375137
F 55.734974 12.890958 16.375137
F 64.619098 5.148456 16.351021
F 64.619098 12.871115 16.351021
F 55.807618 7.685866 0.824256
F 55.807618 15.408526 0.824257
F 57.937663 16.734101 16.354711
F 64.620042 7.722420 0.878676
F 64.620043 15.445081 0.878676
F 57.937663 9.011440 16.354711
F 57.953098 3.854086 0.871943
F 57.953098 11.576745 0.871943
F 66.848365 3.861324 0.878880
F 66.848365 11.583983 0.878880
F 57.937663 1.288781 16.354711
F 53.519541 1.278385 16.353007
F 53.584697 16.734277 11.810500
F 53.572495 3.863603 12.720325
F 53.704701 1.294317 4.467899
F 53.704701 9.016975 4.467899
F 53.704701 16.739637 4.467900
F 53.515480 16.718662 1.727382
F 53.515475 8.995996 1.727380
F 53.515476 1.273340 1.727381
F 53.696552 11.566831 5.447058
F 53.696551 3.844174 5.447058
F 53.629690 9.012215 9.087008
F 53.519541 9.001043 16.353007
F 53.519541 16.723705 16.353007
F 53.643670 3.852189 8.167037
F 53.643670 11.574847 8.167037
F 53.584697 1.288957 11.810500
F 53.584697 9.011615 11.810500
F 53.629690 1.289557 9.087008
F 53.572495 11.586261 12.720325
F 62.388380 1.286821 26.362619
F 62.388380 9.009479 26.362619
F 62.388379 16.732141 26.362619
F 71.307038 1.287108 26.362367
F 71.307038 9.009766 26.362367
F 71.307038 16.732428 26.362368
F 62.387777 3.861776 30.003174
F 62.387776 11.584434 30.003175
F 71.307029 3.861329 30.002865
F 71.307029 11.583988 30.002866
F 62.388276 3.861655 27.272320
F 62.388276 11.584314 27.272320
F 71.307037 3.861329 27.272491
F 71.307037 11.583988 27.272491
F 62.388779 1.286911 23.631923
F 62.388779 9.009569 23.631923
F 62.388779 16.732231 23.631923
F 71.307031 1.287108 23.631993
F 71.307031 9.009766 23.631993
F 71.307031 16.732428 23.631993
F 55.656339 7.723416 27.278347
F 55.656339 15.446077 27.278347
F 60.156493 0.001182 22.722957
F 64.618770 7.722714 27.272458
F 64.618770 15.445374 27.272458
F 69.077685 15.445319 22.721870
F 55.679815 5.153927 23.642702
F 55.679814 12.876587 23.642702
F 64.618846 5.148400 23.631975
F 64.618846 12.871060 23.631975
F 55.654071 5.147003 26.370085
F 55.654071 12.869662 26.370085
F 64.618736 5.148375 26.362416
F 64.618735 12.871034 26.362416
F 55.629842 7.730618 30.013541
F 55.629842 15.453278 30.013541
F 69.077685 7.722658 22.721869
F 64.618633 7.722740 30.002920
F 64.618633 15.445400 30.002920
F 60.156493 15.446501 22.722957
F 57.910739 1.281639 26.367560
F 57.910739 9.004297 26.367560
F 57.910739 16.726959 26.367560
F 66.848319 1.287101 26.362373
F 66.848319 9.009759 26.362373
F 66.848319 16.732420 26.362373
F 57.902945 3.868319 30.008493
F 57.902945 11.590978 30.008493
F 66.848296 3.861339 30.002871
F 66.848296 11.583997 30.002871
F 57.910469 3.866019 27.270484
F 57.910469 11.588678 27.270484
F 66.848312 3.861337 27.272486
F 66.848312 11.583996 27.272486
F 57.918066 1.284184 23.631591
F 57.918066 9.006842 23.631591
F 57.918066 16.729504 23.631591
F 66.848321 1.287102 23.631990
F 66.848321 9.009760 23.631990
F 66.848321 16.732422 23.631990
F 60.154828 7.724084 27.271773
F 60.154828 15.446745 27.271773
F 60.156493 7.723840 22.722957
F 69.077691 7.722658 27.272491
F 69.077691 15.445319 27.272491
F 60.159657 0.000310 19.991636
F 60.156983 5.147468 23.631644
F 60.156983 12.870127 23.631644
F 69.077684 5.148437 23.631993
F 69.077684 12.871096 23.631993
F 60.154378 5.146787 26.363718
F 60.154378 12.869447 26.363718
F 69.077690 5.148436 26.362368
F 69.077690 12.871096 26.362368
F 60.151683 7.724945 30.004513
F 60.151684 15.447605 30.004513
F 69.077693 12.871097 19.081371
F 69.077682 7.722659 30.002866
F 69.077682 15.445319 30.002866
F 69.077682 0.000000 30.002866
F 62.387623 1.286613 30.912655
F 62.387623 9.009272 30.912655
F 62.387623 16.731933 30.912655
F 71.307030 1.287108 30.912989
F 71.307030 9.009766 30.912989
F 71.307030 16.732427 30.912989
F 55.632400 5.141426 30.912015
F 55.632400 12.864086 30.912015
F 64.618657 5.148357 30.912937
F 64.618657 12.871017 30.912937
F 57.902064 1.280724 30.908437
F 57.902064 9.003382 30.908437
F 57.902064 16.726044 30.908437
F 66.848294 1.287098 30.912983
F 66.848294 9.009756 30.912983
F 66.848294 16.732418 30.912982
F 60.152323 5.146407 30.911545
F 60.152323 12.869067 30.911545
F 69.077682 5.148436 30.912989
F 69.077682 12.871096 30.912989
F 62.389486 1.287109 19.081449
F 62.389486 9.009767 19.081449
F 62.389486 16.732429 19.081450
F 71.307038 1.287108 19.081371
F 71.307038 9.009766 19.081371
F 71.307038 16.732428 19.081371
F 62.388861 3.861492 22.722037
F 62.388861 11.584150 22.722037
F 71.307030 3.861329 22.721869
F 71.307030 11.583988 22.721869
F 62.389356 3.861382 19.991536
F 62.389356 11.584040 19.991536
F 71.307037 3.861329 19.991495
F 71.307037 11.583988 19.991495
F 55.705848 7.710492 20.008422
F 55.705848 15.433152 20.008422
F 69.077693 5.148437 19.081371
F 64.618955 7.722673 19.991493
F 64.618955 15.445334 19.991492
F 60.159015 12.870501 19.082187
F 55.702245 5.159153 19.083922
F 55.702245 12.881813 19.083922
F 64.618920 5.148416 19.081393
F 64.618920 12.871076 19.081393
F 55.676990 7.718466 22.726807
F 55.676990 15.441127 22.726807
F 60.159015 5.147841 19.082186
F 64.618825 7.722698 22.721902
F 64.618825 15.445358 22.721902
F 60.154828 0.001426 27.271773
F 57.927205 1.285424 19.085066
F 57.927205 9.008082 19.085066
F 57.927205 16.730744 19.085066
F 66.848345 1.287105 19.081373
F 66.848345 9.009764 19.081373
F 66.848345 16.732425 19.081373
F 57.918443 3.864950 22.726151
F 57.918443 11.587609 22.726151
F 66.848323 3.861334 22.721873
F 66.848323 11.583993 22.721873
F 57.927079 3.862064 19.992903
F 57.927079 11.584723 19.992903
F 66.848339 3.861333 19.991494
F 66.848339 11.583991 19.991493
F 60.159657 7.722969 19.991636
F 60.159657 15.445629 19.991635
F 69.077694 15.445318 19.991495
F 69.077694 7.722658 19.991495
F 55.656339 0.000758 27.278347
F 64.618955 0.000015 19.991493
F 64.618770 0.000055 27.272459
F 60.151684 0.002286 30.004513
F 64.618825 0.000039 22.721902
F 55.629842 0.007960 30.013541
F 64.618633 0.000081 30.002920
F 62.393352 1.288042 48.204563
F 62.393352 9.010700 48.204563
F 62.393352 16.733362 48.204563
F 71.307039 1.287108 48.205355
F 71.307039 9.009766 48.205355
F 71.307040 16.732428 48.205355
F 62.393527 3.860366 49.115973
F 62.393527 11.583024 49.115973
F 71.307039 3.861329 49.115480
F 71.307039 11.583987 49.115480
F 62.389504 1.287104 45.474779
F 62.389504 9.009762 45.474778
F 62.389504 16.732424 45.474778
F 71.307031 1.287108 45.474981
F 71.307031 9.009766 45.474981
F 71.307031 16.732428 45.474981
F 55.805617 7.700291 49.123252
F 55.805617 15.422951 49.123252
F 53.523284 9.037645 45.442259
F 64.619760 7.722479 49.115571
F 64.619760 15.445140 49.115571
F 53.523284 16.760307 45.442259
F 55.702644 5.156120 45.467094
F 55.702644 12.878780 45.467093
F 64.618901 5.148409 45.474933
F 64.618901 12.871069 45.474933
F 55.810425 5.172461 48.177589
F 55.810425 12.895121 48.177589
F 64.619805 5.148624 48.205207
F 64.619805 12.871283 48.205207
F 57.973806 1.296493 48.192558
F 57.973806 9.019152 48.192558
F 57.973806 16.741813 48.192558
F 66.848476 1.287135 48.205335
F 66.848476 9.009793 48.205335
F 66.848476 16.732455 48.205336
F 57.974826 3.851524 49.119854
F 57.974826 11.574182 49.119853
F 66.848479 3.861301 49.115494
F 66.848479 11.583960 49.115494
F 57.930415 1.286176 45.467530
F 57.930415 9.008835 45.467530
F 57.930415 16.731496 45.467530
F 66.848335 1.287105 45.474977
F 66.848335 9.009764 45.474977
F 66.848335 16.732425 45.474977
F 60.173691 7.719479 49.116894
F 60.173691 15.442140 49.116894
F 69.077686 15.445319 44.564857
F 69.077710 7.722655 49.115481
F 69.077710 15.445316 49.115481
F 53.523284 1.314987 45.442259
F 60.159244 5.148056 45.473272
F 60.159244 12.870716 45.473271
F 69.077685 5.148437 45.474981
F 69.077685 12.871096 45.474981
F 60.174833 5.151967 48.201658
F 60.174833 12.874626 48.201658
F 69.077710 5.148440 48.205353
F 69.077710 12.871099 48.205354
F 62.387910 1.286687 33.643569
F 62.387909 9.009345 33.643569
F 62.387909 16.732007 33.643570
F 71.307038 1.287108 33.643363
F 71.307038 9.009766 33.643363
F 71.307038 16.732428 33.643363
F 62.389293 3.861393 37.283856
F 62.389293 11.584051 37.283856
F 71.307030 3.861329 37.283861
F 71.307030 11.583988 37.283861
F 62.387903 3.861754 34.553149
F 62.387903 11.584413 34.553149
F 71.307037 3.861329 34.553487
F 71.307037 11.583988 34.553487
F 55.620866 7.732257 34.534526
F 55.620866 15.454918 34.534526
F 69.077686 7.722658 44.564857
F 64.618721 7.722719 34.553441
F 64.618721 15.445380 34.553441
F 60.160533 15.445279 44.563807
F 55.606670 5.130722 33.653334
F 55.606670 12.853381 33.653334
F 64.618730 5.148379 33.643394
F 64.618730 12.871038 33.643394
F 55.693766 7.718133 37.267945
F 55.693766 15.440793 37.267945
F 60.160533 7.722619 44.563807
F 64.618901 7.722685 37.283878
F 64.618901 15.445346 37.283878
F 69.077692 12.871096 40.924359
F 57.901618 1.280016 33.646307
F 57.901618 9.002675 33.646307
F 57.901618 16.725336 33.646307
F 66.848315 1.287101 33.643367
F 66.848316 9.009759 33.643367
F 66.848315 16.732421 33.643367
F 57.927983 3.863075 37.283731
F 57.927983 11.585734 37.283731
F 66.848330 3.861332 37.283863
F 66.848329 11.583991 37.283863
F 57.898153 3.869214 34.546992
F 57.898153 11.591873 34.546992
F 66.848315 3.861336 34.553482
F 66.848315 11.583995 34.553482
F 60.152153 7.724798 34.551646
F 60.152153 15.447458 34.551645
F 69.077692 5.148436 40.924359
F 69.077691 7.722658 34.553487
F 69.077691 15.445319 34.553487
F 53.531544 3.833960 37.256667
F 60.151824 5.146355 33.644366
F 60.151824 12.869015 33.644366
F 69.077690 5.148436 33.643363
F 69.077690 12.871096 33.643364
F 60.158806 7.723056 37.283715
F 60.158806 15.445716 37.283716
F 60.158845 12.870675 40.924490
F 69.077686 7.722658 37.283861
F 69.077686 15.445319 37.283861
F 53.531544 11.556618 37.256667
F 62.389271 1.287036 40.924367
F 62.389271 9.009694 40.924367
F 62.389271 16.732356 40.924367
F 71.307038 1.287108 40.924359
F 71.307038 9.009766 40.924359
F 71.307038 16.732428 40.924359
F 62.389364 3.861348 44.564662
F 62.389364 11.584006 44.564662
F 71.307030 3.861329 44.564857
F 71.307030 11.583988 44.564857
F 62.389223 3.861403 41.834370
F 62.389223 11.584062 41.834370
F 71.307037 3.861329 41.834483
F 71.307037 11.583988 41.834483
F 62.389203 1.287025 38.193862
F 62.389203 9.009683 38.193862
F 62.389203 16.732344 38.193862
F 71.307031 1.287108 38.193985
F 71.307031 9.009766 38.193985
F 71.307031 16.732428 38.193985
F 55.695938 7.716051 41.830272
F 55.695938 15.438711 41.830272
F 60.158845 5.148016 40.924490
F 64.618909 7.722686 41.834458
F 64.618909 15.445346 41.834458
F 69.077685 12.871096 38.193985
F 55.705081 5.160705 38.194521
F 55.705081 12.883365 38.194520
F 64.618905 5.148409 38.193960
F 64.618905 12.871069 38.193960
F 55.695032 5.153926 40.917765
F 55.695032 12.876586 40.917765
F 64.618905 5.148408 40.924376
F 64.618905 12.871068 40.924376
F 55.709973 7.713096 44.545825
F 55.709973 15.435756 44.545826
F 69.077685 5.148436 38.193985
F 64.618945 7.722679 44.564838
F 64.618945 15.445340 44.564838
F 60.159325 12.870745 38.193464
F 57.926343 1.285262 40.924233
F 57.926343 9.007920 40.924233
F 57.926343 16.730582 40.924233
F 66.848337 1.287104 40.924361
F 66.848338 9.009763 40.924361
F 66.848337 16.732424 40.924361
F 57.928501 3.862285 44.562129
F 57.928501 11.584943 44.562129
F 66.848330 3.861332 44.564854
F 66.848330 11.583991 44.564854
F 57.925398 3.863483 41.831555
F 57.925398 11.586142 41.831555
F 66.848336 3.861332 41.834480
F 66.848336 11.583991 41.834480
F 57.924548 1.284433 38.190085
F 57.924548 9.007092 38.190085
F 57.924548 16.729753 38.190085
F 66.848330 1.287104 38.193982
F 66.848330 9.009763 38.193982
F 66.848330 16.732424 38.193982
F 60.158949 7.723045 41.833804
F 60.158949 15.445706 41.833803
F 60.159325 5.148086 38.193464
F 69.077693 7.722658 41.834483
F 69.077693 15.445319 41.834483
F 53.688891 11.544009 49.124860
F 53.688890 3.821351 49.124860
F 53.678164 1.311227 48.139828
F 53.678164 9.033885 48.139828
F 53.678164 16.756547 48.139829
F 60.158949 0.000387 41.833804
F 55.620866 0.009599 34.534526
F 64.618721 0.000061 34.553441
F 64.618901 0.000027 37.283878
F 60.152153 0.002139 34.551645
F 60.158806 0.000397 37.283715
F 64.618909 0.000027 41.834458
F 64.618945 0.000021 44.564838
F 62.392853 3.860508 51.845340
F 62.392853 11.583167 51.845340
F 71.307031 3.861329 51.845853
F 71.307031 11.583987 51.845854
F 55.795627 7.703294 51.832517
F 55.795627 15.425955 51.832517
F 53.524657 9.016152 62.774368
F 64.619625 7.722512 51.845763
F 64.619626 15.445172 51.845763
F 69.077696 12.871097 62.767347
F 57.968880 3.853181 51.840937
F 57.968880 11.575839 51.840937
F 66.848443 3.861308 51.845840
F 66.848443 11.583966 51.845840
F 60.172190 7.719826 51.844064
F 60.172190 15.442487 51.844064
F 69.077696 5.148437 62.767347
F 69.077700 7.722656 51.845852
F 69.077700 15.445316 51.845852
F 53.524657 16.738814 62.774368
F 62.391990 1.287712 55.486045
F 62.391990 9.010370 55.486045
F 62.391990 16.733032 55.486045
F 71.307039 1.287108 55.486351
F 71.307039 9.009766 55.486351
F 71.307039 16.732428 55.486351
F 62.391105 3.860960 59.126709
F 62.391104 11.583619 59.126709
F 71.307030 3.861329 59.126849
F 71.307030 11.583988 59.126849
F 62.392010 3.860738 56.396979
F 62.392010 11.583397 56.396979
F 71.307038 3.861329 56.396475
F 71.307038 11.583987 56.396475
F 62.392809 1.287909 52.756588
F 62.392809 9.010568 52.756588
F 62.392809 16.733229 52.756588
F 71.307032 1.287108 52.755978
F 71.307032 9.009766 52.755978
F 71.307032 16.732428 52.755977
F 55.775810 7.706379 56.417555
F 55.775809 15.429039 56.417554
F 53.511663 3.864431 63.658129
F 64.619463 7.722554 56.396557
F 64.619463 15.445215 56.396557
F 60.162895 12.871655 62.767132
F 55.797378 5.170334 52.777392
F 55.797377 12.892994 52.777391
F 64.619632 5.148582 52.756087
F 64.619632 12.871242 52.756087
F 55.773347 5.163040 55.485825
F 55.773347 12.885700 55.485825
F 64.619461 5.148543 55.486294
F 64.619461 12.871203 55.486294
F 55.749688 7.713605 59.130161
F 55.749687 15.436266 59.130162
F 53.511663 11.587090 63.658129
F 64.619294 7.722591 59.126812
F 64.619294 15.445251 59.126813
F 60.162895 5.148995 62.767132
F 57.959237 1.293080 55.484391
F 57.959237 9.015739 55.484391
F 57.959237 16.738400 55.484391
F 66.848422 1.287123 55.486343
F 66.848422 9.009781 55.486343
F 66.848422 16.732443 55.486343
F 57.950056 3.857591 59.125883
F 57.950056 11.580250 59.125884
F 66.848385 3.861320 59.126845
F 66.848385 11.583979 59.126845
F 57.960706 3.854073 56.403536
F 57.960706 11.576732 56.403536
F 66.848422 3.861314 56.396487
F 66.848422 11.583973 56.396487
F 57.969247 1.295978 52.763446
F 57.969247 9.018637 52.763446
F 57.969247 16.741298 52.763445
F 66.848444 1.287129 52.755993
F 66.848444 9.009788 52.755993
F 66.848445 16.732449 52.755993
F 60.169439 7.720448 56.398387
F 60.169439 15.443109 56.398387
F 69.077691 12.871097 60.036974
F 69.077703 7.722656 56.396476
F 69.077703 15.445317 56.396476
F 53.563274 1.297563 60.057404
F 60.172549 5.151405 52.758417
F 60.172549 12.874064 52.758417
F 69.077698 5.148439 52.755979
F 69.077698 12.871099 52.755979
F 60.169190 5.150537 55.485502
F 60.169190 12.873196 55.485502
F 69.077702 5.148438 55.486350
F 69.077702 12.871098 55.486351
F 60.166432 7.721106 59.126152
F 60.166432 15.443766 59.126152
F 69.077691 5.148438 60.036974
F 69.077693 7.722657 59.126849
F 69.077693 15.445318 59.126849
F 53.563274 9.020221 60.057404
F 62.390748 1.287340 62.767056
F 62.390748 9.009998 62.767056
F 62.390748 16.732660 62.767057
F 71.307038 1.287108 62.767347
F 71.307038 9.009766 62.767347
F 71.307038 16.732428 62.767347
F 62.390303 3.861135 63.677560
F 62.390303 11.583794 63.677560
F 71.307037 3.861329 63.677471
F 71.307037 11.583988 63.677471
F 62.391197 1.287492 60.037253
F 62.391197 9.010150 60.037253
F 62.391197 16.732812 60.037253
F 71.307031 1.287108 60.036973
F 71.307031 9.009766 60.036973
F 71.307031 16.732428 60.036973
F 55.735625 7.713197 63.656790
F 55.735625 15.435857 63.656790
F 53.654474 3.836622 51.832971
F 64.619183 7.722622 63.677476
F 64.619183 15.445282 63.677476
F 60.166201 12.872553 60.038468
F 55.751163 5.158654 60.046873
F 55.751163 12.881314 60.046873
F 64.619279 5.148500 60.037026
F 64.619279 12.871160 60.037026
F 55.729624 5.148744 62.760344
F 55.729623 12.871404 62.760344
F 64.619122 5.148467 62.767328
F 64.619122 12.871126 62.767328
F 57.947096 1.291790 62.761831
F 57.947096 9.014448 62.761831
F 57.947096 16.737110 62.761832
F 66.848375 1.287112 62.767339
F 66.848376 9.009771 62.767339
F 66.848375 16.732432 62.767339
F 57.941777 3.857915 63.677348
F 57.941777 11.580573 63.677347
F 66.848368 3.861325 63.677475
F 66.848368 11.583984 63.677474
F 57.951508 1.292454 60.039410
F 57.951508 9.015113 60.039410
F 57.951508 16.737774 60.039410
F 66.848389 1.287117 60.036980
F 66.848389 9.009775 60.036980
F 66.848389 16.732437 60.036980
F 60.164774 7.721548 63.677206
F 60.164774 15.444208 63.677206
F 60.166201 5.149893 60.038469
F 69.077697 7.722657 63.677471
F 69.077697 15.445318 63.677471
F 53.654474 11.559280 51.832971
F 53.611348 1.304974 55.497049
F 53.611348 9.027632 55.497049
F 53.563274 16.742883 60.057404
F 53.524657 1.293494 62.774368
F 53.652926 16.753007 52.789313
F 53.652926 9.030346 52.789313
F 53.652926 1.307687 52.789313
F 53.607707 11.569752 56.424220
F 53.607707 3.847093 56.424220
F 53.568944 11.569735 59.133906
F 53.568944 3.847076 59.133906
F 53.611348 16.750294 55.497049
F 62.393996 24.456212 4.518738
F 62.393996 32.178870 4.518738
F 71.307039 24.455088 4.519379
F 71.307039 32.177746 4.519379
F 62.392568 27.028509 8.159455
F 62.392568 34.751168 8.159455
F 62.392568 19.305849 8.159455
F 71.307031 27.029309 8.159877
F 71.307031 34.751968 8.159877
F 71.307031 19.306649 8.159877
F 62.393414 27.028331 5.430132
F 62.393414 34.750989 5.430132
F 62.393414 19.305671 5.430131
F 71.307038 27.029309 5.429504
F 71.307038 34.751968 5.429503
F 71.307038 19.306649 5.429503
F 62.393826 24.456301 1.789655
F 62.393826 32.178960 1.789655
F 71.307033 24.455088 1.789005
F 71.307033 32.177747 1.789005
F 55.820477 30.846004 5.460639
F 55.820477 23.123345 5.460639
F 64.619896 30.890424 5.429671
F 64.619897 23.167766 5.429671
F 55.758177 28.337082 1.773154
F 55.758177 20.614424 1.773154
F 64.619207 28.316497 1.789016
F 64.619207 20.593838 1.789016
F 55.813250 28.350777 4.467922
F 55.813249 20.628119 4.467923
F 64.619769 28.316611 4.519252
F 64.619769 20.593953 4.519252
F 55.791731 30.856456 8.147408
F 55.791731 23.133798 8.147408
F 64.619504 30.890513 8.159820
F 64.619504 23.167855 8.159820
F 57.973110 24.462527 4.513625
F 57.973110 32.185186 4.513625
F 66.848492 24.455113 4.519364
F 66.848492 32.177772 4.519364
F 57.961015 27.024234 8.157137
F 53.515476 32.163977 1.727380
F 57.961015 19.301574 8.157137
F 66.848430 27.029294 8.159869
F 66.848430 34.751953 8.159869
F 66.848430 19.306635 8.159869
F 57.968330 27.022651 5.432671
F 53.515476 24.441319 1.727380
F 57.968330 19.299992 5.432671
F 66.848471 27.029287 5.429515
F 66.848471 34.751945 5.429515
F 66.848471 19.306627 5.429515
F 57.960665 24.457869 1.789332
F 57.960664 32.180528 1.789332
F 66.848534 24.455125 1.789030
F 66.848534 32.177783 1.789030
F 60.176289 30.887000 5.432396
F 60.176289 23.164342 5.432396
F 69.077712 30.890635 5.429506
F 69.077712 23.167976 5.429506
F 60.166785 28.317220 1.789253
F 60.166785 20.594561 1.789252
F 69.077689 28.316418 1.789005
F 69.077689 20.593759 1.789005
F 60.174194 28.319406 4.516689
F 60.174194 20.596747 4.516689
F 69.077709 28.316420 4.519377
F 69.077708 20.593761 4.519377
F 60.170679 30.888478 8.159276
F 60.170679 23.165820 8.159276
F 69.077696 30.890636 8.159876
F 69.077696 23.167978 8.159876
F 62.391387 24.455587 11.800194
F 62.391387 32.178245 11.800194
F 71.307038 24.455088 11.800375
F 71.307038 32.177746 11.800375
F 62.390321 27.029085 15.440836
F 62.390321 34.751743 15.440836
F 62.390322 19.306425 15.440836
F 71.307030 27.029309 15.440873
F 71.307030 34.751968 15.440873
F 71.307030 19.306650 15.440873
F 62.391220 27.028902 12.710905
F 62.391220 34.751561 12.710905
F 62.391220 19.306243 12.710905
F 71.307037 27.029309 12.710499
F 71.307037 34.751968 12.710499
F 71.307037 19.306649 12.710499
F 62.392447 24.455799 9.070647
F 62.392448 32.178457 9.070647
F 71.307032 24.455088 9.070001
F 71.307032 32.177746 9.070001
F 55.765986 30.862739 12.742181
F 55.765986 23.140081 12.742181
F 64.619316 30.890569 12.710562
F 64.619316 23.167911 12.710562
F 55.797000 28.351815 9.108404
F 55.797000 20.629156 9.108404
F 64.619563 28.316551 9.070110
F 64.619563 20.593892 9.070110
F 55.761634 28.342859 11.797523
F 55.761634 20.620200 11.797523
F 64.619256 28.316477 11.800354
F 64.619256 20.593819 11.800354
F 55.730774 30.872295 15.440698
F 55.730774 23.149637 15.440698
F 64.619053 30.890626 15.440878
F 64.619053 23.167968 15.440878
F 57.949114 24.458014 11.802356
F 57.949114 32.180672 11.802356
F 66.848398 24.455095 11.800372
F 66.848398 32.177753 11.800372
F 57.937486 27.028823 15.443956
F 53.696552 19.289494 5.447058
F 57.937486 19.306163 15.443956
F 66.848358 27.029308 15.440873
F 66.848358 34.751967 15.440873
F 66.848358 19.306649 15.440873
F 57.949493 27.025046 12.716724
F 53.696552 34.734812 5.447058
F 57.949493 19.302386 12.716724
F 66.848387 27.029304 12.710504
F 66.848387 34.751963 12.710504
F 66.848387 19.306644 12.710504
F 57.961255 24.462080 9.077531
F 57.961255 32.184739 9.077531
F 66.848420 24.455101 9.070012
F 66.848420 32.177759 9.070012
F 60.167001 30.889104 12.712138
F 60.167001 23.166446 12.712138
F 69.077700 30.890637 12.710500
F 69.077700 23.167979 12.710500
F 60.171107 28.318812 9.072137
F 60.171107 20.596153 9.072136
F 69.077697 28.316419 9.070003
F 69.077697 20.593761 9.070003
F 60.166205 28.317539 11.800266
F 60.166205 20.594880 11.800266
F 69.077698 28.316418 11.800375
F 69.077698 20.593759 11.800375
F 60.162298 30.890438 15.441314
F 60.162298 23.167779 15.441314
F 69.077688 30.890638 15.440873
F 69.077688 23.167980 15.440873
F 62.391159 27.029074 0.878506
F 62.391159 34.751733 0.878506
F 62.391159 19.306414 0.878507
F 71.307030 27.029309 0.878881
F 71.307030 34.751968 0.878881
F 71.307030 19.306649 0.878881
F 62.390172 24.455241 16.351204
F 62.390172 32.177899 16.351204
F 71.307031 24.455088 16.350997
F 71.307031 32.177746 16.350997
F 55.734974 28.336278 16.375137
F 55.734974 20.613620 16.375137
F 64.619098 28.316436 16.351021
F 64.619098 20.593777 16.351021
F 55.807618 30.853846 0.824256
F 55.807618 23.131188 0.824257
F 64.620042 30.890401 0.878676
F 64.620042 23.167742 0.878676
F 57.953099 27.022066 0.871943
F 57.953098 34.744725 0.871943
F 57.953098 19.299406 0.871943
F 66.848365 27.029304 0.878880
F 66.848365 34.751963 0.878879
F 66.848365 19.306645 0.878880
F 57.937663 24.456762 16.354711
F 57.937663 32.179420 16.354711
F 66.848352 24.455088 16.350998
F 66.848352 32.177746 16.350998
F 60.163013 28.316961 16.351844
F 60.163013 20.594302 16.351844
F 69.077688 28.316417 16.350997
F 69.077688 20.593759 16.350997
F 60.173117 30.887299 0.876228
F 60.173117 23.164640 0.876228
F 69.077712 30.890633 0.878877
F 69.077713 23.167975 0.878877
F 53.704701 24.462297 4.467899
F 53.704701 32.184956 4.467899
F 53.696551 27.012154 5.447058
F 53.572495 27.031583 12.720325
F 53.629690 24.457537 9.087008
F 53.629690 32.180195 9.087008
F 53.580043 27.032036 0.835969
F 53.519541 32.169023 16.353008
F 53.643670 19.297510 8.167037
F 53.643670 34.742828 8.167037
F 53.643670 27.020169 8.167037
F 53.580043 19.309377 0.835969
F 53.519541 24.446366 16.353008
F 53.531646 19.311644 15.451588
F 53.531646 27.034304 15.451588
F 53.584697 32.179595 11.810500
F 53.584697 24.456937 11.810500
F 53.572495 19.308923 12.720325
F 57.961015 34.746892 8.157137
F 57.968330 34.745310 5.432671
F 57.937486 34.751482 15.443956
F 57.949493 34.747705 12.716724
F 62.388380 24.454801 26.362619
F 62.388380 32.177460 26.362619
F 71.307038 24.455088 26.362367
F 71.307038 32.177746 26.362367
F 62.387776 27.029756 30.003174
F 69.077685 30.890638 22.721869
F 62.387776 19.307096 30.003175
F 71.307029 27.029309 30.002865
F 71.307029 34.751968 30.002866
F 71.307029 19.306650 30.002866
F 62.388276 27.029636 27.272320
F 60.156493 23.169162 22.722957
F 62.388276 19.306976 27.272320
F 71.307037 27.029309 27.272491
F 71.307037 34.751968 27.272491
F 71.307037 19.306650 27.272491
F 62.388779 24.454891 23.631923
F 62.388779 32.177550 23.631923
F 71.307031 24.455088 23.631993
F 71.307031 32.177746 23.631993
F 55.656339 30.891396 27.278347
F 55.656339 23.168738 27.278347
F 64.618770 30.890694 27.272459
F 64.618770 23.168036 27.272459
F 55.679815 28.321907 23.642702
F 55.679815 20.599249 23.642702
F 64.618846 28.316380 23.631975
F 64.618846 20.593722 23.631975
F 55.654071 28.314983 26.370085
F 55.654071 20.592325 26.370085
F 64.618736 28.316355 26.362416
F 64.618735 20.593696 26.362416
F 55.629842 30.898598 30.013541
F 55.629842 23.175940 30.013541
F 64.618633 30.890720 30.002920
F 64.618633 23.168062 30.002920
F 57.910739 24.449620 26.367560
F 57.910739 32.172278 26.367560
F 66.848319 24.455081 26.362373
F 66.848319 32.177739 26.362373
F 57.902945 27.036300 30.008493
F 60.156493 30.891821 22.722957
F 57.902945 19.313640 30.008493
F 66.848296 27.029319 30.002871
F 69.077693 20.593758 19.081371
F 66.848296 19.306659 30.002871
F 57.910469 27.033999 27.270484
F 69.077693 28.316417 19.081371
F 57.910469 19.311340 27.270484
F 66.848312 27.029318 27.272486
F 60.159016 20.593163 19.082187
F 66.848312 19.306658 27.272486
F 57.918066 24.452164 23.631591
F 57.918066 32.174822 23.631591
F 66.848320 24.455082 23.631990
F 66.848321 32.177741 23.631990
F 60.154828 30.892065 27.271773
F 60.154828 23.169406 27.271773
F 69.077691 30.890639 27.272491
F 69.077691 23.167980 27.272491
F 60.156983 28.315448 23.631644
F 60.156983 20.592789 23.631644
F 69.077684 28.316417 23.631993
F 69.077684 20.593758 23.631993
F 60.154378 28.314768 26.363718
F 60.154378 20.592109 26.363718
F 69.077690 28.316416 26.362368
F 69.077690 20.593758 26.362368
F 60.151684 30.892925 30.004513
F 60.151684 23.170267 30.004513
F 69.077682 30.890639 30.002866
F 69.077682 23.167981 30.002866
F 62.387623 24.454594 30.912655
F 62.387623 32.177252 30.912655
F 71.307030 24.455088 30.912989
F 71.307030 32.177746 30.912989
F 55.632400 28.309406 30.912015
F 55.632400 20.586748 30.912015
F 64.618657 28.316337 30.912937
F 64.618657 20.593679 30.912937
F 57.902064 24.448704 30.908437
F 57.902064 32.171363 30.908437
F 66.848294 24.455078 30.912983
F 66.848294 32.177736 30.912983
F 60.152323 28.314388 30.911545
F 60.152323 20.591729 30.911545
F 69.077682 28.316416 30.912989
F 69.077682 20.593758 30.912989
F 62.389486 24.455089 19.081449
F 62.389486 32.177748 19.081449
F 71.307038 24.455088 19.081371
F 71.307038 32.177746 19.081371
F 62.388861 27.029472 22.722037
F 60.159015 28.315821 19.082186
F 62.388861 19.306812 22.722037
F 71.307030 27.029309 22.721869
F 71.307030 34.751968 22.721869
F 71.307030 19.306650 22.721869
F 62.389356 27.029362 19.991536
F 69.077694 23.167980 19.991495
F 62.389356 19.306702 19.991536
F 71.307037 27.029309 19.991495
F 71.307037 34.751968 19.991495
F 71.307037 19.306650 19.991495
F 55.705848 30.878472 20.008422
F 55.705848 23.155814 20.008422
F 64.618955 30.890653 19.991493
F 64.618955 23.167995 19.991493
F 55.702245 28.327133 19.083921
F 55.702245 20.604475 19.083921
F 64.618920 28.316397 19.081393
F 64.618920 20.593738 19.081393
F 55.676990 30.886446 22.726807
F 55.676990 23.163788 22.726807
F 64.618825 30.890678 22.721902
F 64.618825 23.168020 22.721902
F 57.927205 24.453405 19.085066
F 57.927205 32.176063 19.085066
F 66.848345 24.455085 19.081373
F 66.848345 32.177744 19.081373
F 57.918443 27.032930 22.726151
F 69.077694 30.890638 19.991495
F 57.918443 19.310271 22.726151
F 66.848323 27.029314 22.721873
F 60.159657 23.168291 19.991636
F 66.848323 19.306655 22.721873
F 57.927079 27.030045 19.992903
F 69.077685 23.167980 22.721869
F 57.927079 19.307385 19.992903
F 66.848339 27.029313 19.991494
F 60.159657 30.890949 19.991636
F 66.848339 19.306653 19.991493
F 62.393352 24.456022 48.204563
F 62.393352 32.178680 48.204563
F 71.307039 24.455088 48.205355
F 71.307039 32.177746 48.205355
F 62.393527 27.028346 49.115973
F 62.393527 34.751005 49.115973
F 62.393527 19.305686 49.115973
F 71.307039 27.029309 49.115480
F 71.307039 34.751968 49.115480
F 71.307039 19.306649 49.115480
F 62.389504 24.455084 45.474779
F 62.389504 32.177743 45.474778
F 71.307031 24.455088 45.474981
F 71.307031 32.177746 45.474981
F 55.805617 30.868271 49.123252
F 55.805617 23.145613 49.123252
F 64.619760 30.890459 49.115571
F 64.619760 23.167801 49.115571
F 55.702644 28.324100 45.467094
F 55.702644 20.601442 45.467094
F 64.618901 28.316389 45.474933
F 64.618901 20.593731 45.474933
F 55.810425 28.340441 48.177589
F 55.810425 20.617782 48.177589
F 64.619805 28.316604 48.205207
F 64.619805 20.593945 48.205207
F 57.973806 24.464474 48.192558
F 57.973806 32.187132 48.192558
F 66.848476 24.455115 48.205335
F 66.848476 32.177774 48.205335
F 57.974826 27.019504 49.119854
F 53.688890 19.266671 49.124860
F 57.974826 19.296844 49.119853
F 66.848479 27.029281 49.115494
F 66.848479 34.751940 49.115494
F 66.848479 19.306622 49.115494
F 57.930415 24.454157 45.467530
F 57.930415 32.176815 45.467530
F 66.848335 24.455085 45.474977
F 66.848335 32.177744 45.474977
F 60.173691 30.887460 49.116894
F 60.173691 23.164801 49.116894
F 69.077710 30.890635 49.115481
F 69.077710 23.167977 49.115481
F 60.159244 28.316036 45.473272
F 60.159244 20.593377 45.473272
F 69.077685 28.316417 45.474981
F 69.077685 20.593758 45.474981
F 60.174833 28.319947 48.201658
F 60.174833 20.597288 48.201658
F 69.077710 28.316420 48.205353
F 69.077710 20.593761 48.205354
F 62.387910 24.454667 33.643569
F 62.387910 32.177326 33.643569
F 71.307038 24.455088 33.643363
F 71.307038 32.177746 33.643363
F 62.389293 27.029373 37.283856
F 53.531544 19.279280 37.256667
F 62.389293 19.306713 37.283856
F 71.307030 27.029309 37.283861
F 71.307030 34.751968 37.283861
F 71.307030 19.306650 37.283861
F 62.387903 27.029735 34.553149
F 53.531544 34.724598 37.256667
F 62.387903 19.307075 34.553149
F 71.307037 27.029309 34.553487
F 71.307037 34.751968 34.553487
F 71.307037 19.306650 34.553487
F 55.620866 30.900237 34.534526
F 55.620866 23.177579 34.534526
F 64.618721 30.890699 34.553441
F 64.618721 23.168041 34.553441
F 55.606670 28.298702 33.653334
F 55.606670 20.576043 33.653334
F 64.618730 28.316359 33.643394
F 64.618730 20.593700 33.643394
F 55.693766 30.886113 37.267945
F 55.693766 23.163455 37.267945
F 64.618901 30.890666 37.283878
F 64.618901 23.168007 37.283878
F 57.901618 24.447997 33.646307
F 57.901618 32.170655 33.646307
F 66.848316 24.455081 33.643367
F 66.848315 32.177739 33.643367
F 57.927983 27.031056 37.283731
F 53.688891 34.711990 49.124860
F 57.927983 19.308396 37.283731
F 66.848330 27.029313 37.283863
F 53.531544 27.001940 37.256667
F 66.848330 19.306653 37.283863
F 57.898153 27.037195 34.546992
F 53.523284 32.205625 45.442259
F 57.898153 19.314535 34.546992
F 66.848315 27.029316 34.553482
F 53.523284 24.482967 45.442259
F 66.848315 19.306656 34.553482
F 60.152153 30.892778 34.551645
F 60.152153 23.170120 34.551645
F 69.077691 30.890639 34.553487
F 69.077691 23.167980 34.553487
F 60.151824 28.314335 33.644366
F 60.151824 20.591677 33.644366
F 69.077690 28.316417 33.643363
F 69.077690 20.593758 33.643364
F 60.158806 30.891036 37.283715
F 60.158806 23.168378 37.283715
F 69.077686 30.890638 37.283861
F 69.077686 23.167980 37.283861
F 62.389271 24.455017 40.924367
F 62.389271 32.177675 40.924367
F 71.307038 24.455088 40.924359
F 71.307038 32.177746 40.924359
F 62.389364 27.029328 44.564662
F 53.678164 24.479207 48.139828
F 62.389364 19.306668 44.564662
F 71.307030 27.029309 44.564857
F 71.307030 34.751968 44.564857
F 71.307030 19.306650 44.564857
F 62.389223 27.029383 41.834370
F 69.077686 23.167980 44.564857
F 62.389223 19.306723 41.834370
F 71.307037 27.029309 41.834483
F 71.307037 34.751968 41.834483
F 71.307037 19.306650 41.834483
F 62.389203 24.455005 38.193862
F 62.389203 32.177663 38.193862
F 71.307031 24.455088 38.193985
F 71.307031 32.177746 38.193985
F 55.695938 30.884031 41.830272
F 55.695938 23.161373 41.830272
F 64.618909 30.890666 41.834458
F 64.618909 23.168008 41.834458
F 55.705081 28.328685 38.194521
F 55.705081 20.606027 38.194521
F 64.618905 28.316389 38.193960
F 64.618905 20.593731 38.193960
F 55.695032 28.321907 40.917765
F 55.695032 20.599248 40.917765
F 64.618905 28.316388 40.924376
F 64.618905 20.593730 40.924376
F 55.709973 30.881076 44.545825
F 55.709973 23.158418 44.545826
F 64.618945 30.890660 44.564838
F 64.618945 23.168001 44.564838
F 57.926343 24.453242 40.924233
F 57.926343 32.175901 40.924233
F 66.848338 24.455085 40.924361
F 66.848337 32.177743 40.924361
F 57.928501 27.030265 44.562129
F 53.688890 26.989331 49.124860
F 57.928501 19.307605 44.562129
F 66.848330 27.029313 44.564854
F 69.077686 30.890638 44.564857
F 66.848330 19.306653 44.564855
F 57.925398 27.031463 41.831555
F 53.678164 32.201866 48.139829
F 57.925398 19.308804 41.831555
F 66.848336 27.029313 41.834480
F 60.160533 23.167941 44.563807
F 66.848336 19.306653 41.834480
F 57.924548 24.452414 38.190085
F 57.924548 32.175072 38.190086
F 66.848330 24.455085 38.193982
F 66.848330 32.177743 38.193982
F 60.158949 30.891026 41.833804
F 60.158949 23.168367 41.833804
F 69.077693 30.890638 41.834483
F 69.077693 23.167980 41.834483
F 60.159325 28.316066 38.193464
F 60.159325 20.593407 38.193464
F 69.077685 28.316417 38.193985
F 69.077685 20.593758 38.193985
F 60.158845 28.315996 40.924490
F 60.158845 20.593338 40.924490
F 69.077692 28.316417 40.924359
F 69.077692 20.593758 40.924359
F 60.160533 30.890599 44.563807
F 57.974826 34.742163 49.119853
F 62.392853 27.028489 51.845340
F 62.392853 34.751147 51.845340
F 62.392853 19.305829 51.845340
F 71.307031 27.029309 51.845853
F 71.307031 34.751968 51.845854
F 71.307031 19.306649 51.845854
F 55.795627 30.871275 51.832517
F 55.795627 23.148616 51.832517
F 64.619625 30.890492 51.845763
F 64.619625 23.167834 51.845763
F 57.968881 27.021161 51.840937
F 57.968880 34.743820 51.840937
F 57.968880 19.298501 51.840937
F 66.848443 27.029288 51.845840
F 66.848443 34.751947 51.845840
F 66.848443 19.306628 51.845840
F 60.172190 30.887807 51.844064
F 60.172190 23.165148 51.844064
F 69.077700 30.890636 51.845852
F 69.077700 23.167978 51.845852
F 62.391990 24.455693 55.486045
F 62.391990 32.178351 55.486045
F 71.307039 24.455088 55.486351
F 71.307039 32.177746 55.486351
F 62.391104 27.028940 59.126709
F 62.391104 34.751599 59.126709
F 62.391104 19.306280 59.126709
F 71.307030 27.029309 59.126849
F 71.307030 34.751968 59.126849
F 71.307030 19.306649 59.126849
F 62.392010 27.028718 56.396979
F 62.392010 34.751377 56.396979
F 62.392010 19.306058 56.396979
F 71.307038 27.029309 56.396475
F 71.307038 34.751968 56.396475
F 71.307038 19.306649 56.396475
F 62.392809 24.455890 52.756588
F 62.392809 32.178548 52.756588
F 71.307032 24.455088 52.755978
F 71.307032 32.177746 52.755978
F 55.775810 30.874359 56.417555
F 55.775809 23.151701 56.417555
F 64.619462 30.890535 56.396557
F 64.619463 23.167876 56.396557
F 55.797378 28.338314 52.777391
F 55.797377 20.615656 52.777391
F 64.619632 28.316562 52.756087
F 64.619632 20.593904 52.756087
F 55.773347 28.331020 55.485824
F 55.773347 20.608362 55.485825
F 64.619461 28.316523 55.486294
F 64.619461 20.593865 55.486294
F 55.749688 30.881585 59.130161
F 55.749688 23.158927 59.130161
F 64.619294 30.890571 59.126812
F 64.619294 23.167912 59.126812
F 57.959237 24.461061 55.484391
F 57.959237 32.183719 55.484391
F 66.848422 24.455103 55.486343
F 66.848422 32.177761 55.486343
F 57.950056 27.025571 59.125883
F 57.950056 34.748230 59.125884
F 57.950056 19.302911 59.125884
F 66.848385 27.029300 59.126845
F 66.848385 34.751959 59.126845
F 66.848385 19.306641 59.126845
F 57.960706 27.022053 56.403536
F 57.960706 34.744712 56.403536
F 57.960706 19.299394 56.403536
F 66.848422 27.029294 56.396487
F 66.848422 34.751953 56.396487
F 66.848422 19.306634 56.396487
F 57.969247 24.463959 52.763446
F 57.969247 32.186617 52.763446
F 66.848444 24.455109 52.755993
F 66.848444 32.177768 52.755993
F 60.169439 30.888429 56.398387
F 60.169439 23.165770 56.398387
F 69.077703 30.890637 56.396476
F 69.077703 23.167978 56.396476
F 60.172549 28.319385 52.758417
F 60.172549 20.596726 52.758417
F 69.077698 28.316419 52.755979
F 69.077699 20.593760 52.755979
F 60.169190 28.318517 55.485502
F 60.169190 20.595858 55.485502
F 69.077702 28.316418 55.486350
F 69.077702 20.593760 55.486351
F 60.166432 30.889086 59.126152
F 60.166432 23.166428 59.126152
F 69.077693 30.890637 59.126849
F 69.077693 23.167979 59.126849
F 62.390748 24.455321 62.767056
F 62.390748 32.177979 62.767056
F 71.307038 24.455088 62.767347
F 71.307038 32.177746 62.767347
F 62.390303 27.029116 63.677560
F 62.390303 34.751774 63.677560
F 62.390303 19.306456 63.677560
F 71.307037 27.029309 63.677471
F 71.307037 34.751968 63.677471
F 71.307037 19.306649 63.677471
F 62.391197 24.455472 60.037253
F 62.391197 32.178131 60.037253
F 71.307031 24.455088 60.036973
F 71.307031 32.177746 60.036973
F 55.735625 30.881177 63.656790
F 55.735625 23.158519 63.656790
F 64.619182 30.890602 63.677476
F 64.619183 23.167944 63.677476
F 55.751163 28.326634 60.046873
F 55.751163 20.603976 60.046873
F 64.619279 28.316480 60.037026
F 64.619279 20.593822 60.037026
F 55.729624 28.316724 62.760344
F 55.729624 20.594066 62.760344
F 64.619122 28.316447 62.767328
F 64.619122 20.593788 62.767329
F 57.947096 24.459770 62.761831
F 57.947096 32.182428 62.761831
F 66.848375 24.455092 62.767339
F 66.848375 32.177751 62.767339
F 57.941778 27.025895 63.677348
F 57.941777 34.748554 63.677347
F 57.941777 19.303235 63.677347
F 66.848368 27.029306 63.677475
F 66.848368 34.751964 63.677474
F 66.848368 19.306646 63.677474
F 57.951508 24.460435 60.039410
F 57.951508 32.183093 60.039410
F 66.848389 24.455097 60.036980
F 66.848389 32.177756 60.036980
F 60.164774 30.889529 63.677206
F 60.164774 23.166870 63.677206
F 69.077697 30.890638 63.677471
F 69.077697 23.167979 63.677471
F 60.166201 28.317873 60.038469
F 60.166201 20.595215 60.038468
F 69.077691 28.316418 60.036974
F 69.077691 20.593759 60.036974
F 60.162895 28.316975 62.767132
F 60.162895 20.594317 62.767132
F 69.077696 28.316417 62.767347
F 69.077696 20.593759 62.767347
F 53.563274 32.188201 60.057404
F 53.652926 32.198326 52.789313
F 53.652926 24.475668 52.789313
F 53.607707 19.292413 56.424220
F 53.607707 34.737732 56.424220
F 53.607707 27.015073 56.424220
F 53.568944 19.292397 59.133906
F 53.568944 34.737715 59.133906
F 53.568944 27.015057 59.133906
F 53.611348 32.195613 55.497049
F 53.611348 24.472955 55.497049
F 53.654474 19.281942 51.832971
F 53.654474 34.727260 51.832971
F 53.654474 27.004602 51.832971
F 53.563274 24.465543 60.057404
F 53.511663 19.309752 63.658128
F 53.524657 24.461474 62.774368
F 53.511663 27.032412 63.658129
F 53.524657 32.184133 62.774368
F 62.393996 47.624192 4.518738
F 62.393996 39.901532 4.518738
F 71.307039 47.623068 4.519379
F 71.307039 39.900408 4.519379
F 62.392568 50.196489 8.159455
F 62.392568 42.473830 8.159455
F 71.307031 50.197289 8.159877
F 71.307031 42.474630 8.159877
F 62.393414 50.196311 5.430132
F 62.393414 42.473651 5.430131
F 71.307038 50.197289 5.429504
F 71.307038 42.474630 5.429503
F 62.393826 47.624282 1.789655
F 62.393826 39.901621 1.789655
F 71.307033 47.623069 1.789005
F 71.307033 39.900408 1.789005
F 55.820477 38.568664 5.460638
F 55.820477 46.291325 5.460639
F 64.619897 38.613085 5.429671
F 64.619897 46.335746 5.429671
F 55.758177 51.505062 1.773154
F 55.758177 36.059742 1.773154
F 55.758177 43.782404 1.773154
F 64.619207 51.484477 1.789016
F 64.619207 36.039157 1.789016
F 64.619207 43.761819 1.789016
F 55.813250 51.518757 4.467922
F 55.813249 36.073437 4.467923
F 55.813249 43.796099 4.467923
F 64.619769 51.484592 4.519252
F 64.619769 36.039271 4.519252
F 64.619769 43.761933 4.519252
F 55.791731 38.579117 8.147408
F 55.791731 46.301778 8.147408
F 64.619505 38.613174 8.159820
F 64.619505 46.335835 8.159820
F 57.973110 47.630507 4.513625
F 57.973110 39.907847 4.513625
F 66.848492 47.623094 4.519364
F 66.848492 39.900433 4.519365
F 57.961015 50.192214 8.157137
F 57.961015 42.469554 8.157137
F 66.848430 50.197275 8.159869
F 66.848430 42.474615 8.159869
F 57.968330 50.190631 5.432671
F 57.968330 42.467972 5.432671
F 66.848471 50.197267 5.429515
F 66.848471 42.474607 5.429516
F 57.960665 47.625850 1.789332
F 57.960664 39.903189 1.789332
F 66.848534 47.623105 1.789030
F 66.848534 39.900445 1.789030
F 60.176289 38.609661 5.432395
F 60.176289 46.332322 5.432396
F 69.077712 38.613295 5.429506
F 69.077712 46.335957 5.429506
F 60.166785 51.485200 1.789253
F 60.166785 36.039879 1.789252
F 60.166785 43.762541 1.789252
F 69.077689 51.484398 1.789005
F 69.077689 36.039078 1.789005
F 69.077689 43.761740 1.789005
F 60.174194 51.487386 4.516689
F 60.174194 36.042066 4.516689
F 60.174194 43.764727 4.516689
F 69.077708 51.484400 4.519377
F 69.077708 36.039080 4.519377
F 69.077708 43.761742 4.519377
F 60.170679 38.611139 8.159276
F 60.170679 46.333800 8.159276
F 69.077696 38.613297 8.159876
F 69.077696 46.335958 8.159876
F 62.391387 47.623567 11.800194
F 62.391387 39.900906 11.800195
F 71.307038 47.623068 11.800375
F 71.307038 39.900408 11.800375
F 62.390322 50.197065 15.440836
F 62.390322 42.474405 15.440836
F 71.307030 50.197290 15.440873
F 71.307030 42.474630 15.440873
F 62.391220 50.196883 12.710905
F 62.391220 42.474223 12.710905
F 71.307037 50.197289 12.710499
F 71.307037 42.474630 12.710499
F 62.392447 47.623779 9.070647
F 62.392447 39.901119 9.070647
F 71.307032 47.623068 9.070001
F 71.307032 39.900408 9.070001
F 55.765985 38.585399 12.742181
F 55.765986 46.308061 12.742181
F 64.619316 38.613230 12.710562
F 64.619316 46.335891 12.710562
F 55.797000 51.519795 9.108404
F 55.796999 36.074474 9.108404
F 55.797000 43.797136 9.108404
F 64.619563 51.484531 9.070110
F 64.619563 36.039211 9.070110
F 64.619563 43.761872 9.070110
F 55.761634 51.510839 11.797523
F 55.761634 36.065518 11.797523
F 55.761634 43.788180 11.797523
F 64.619256 51.484458 11.800353
F 64.619256 36.039137 11.800354
F 64.619256 43.761799 11.800354
F 55.730774 38.594956 15.440698
F 55.730774 46.317618 15.440698
F 64.619053 38.613287 15.440879
F 64.619053 46.335948 15.440878
F 57.949114 47.625994 11.802356
F 57.949114 39.903334 11.802356
F 66.848398 47.623075 11.800372
F 66.848398 39.900415 11.800372
F 57.937486 50.196803 15.443956
F 57.937486 42.474144 15.443956
F 66.848358 50.197288 15.440873
F 66.848358 42.474629 15.440873
F 57.949493 50.193026 12.716724
F 57.949493 42.470366 12.716724
F 66.848387 50.197284 12.710504
F 66.848387 42.474625 12.710504
F 57.961255 47.630061 9.077531
F 57.961254 39.907400 9.077531
F 66.848420 47.623081 9.070012
F 66.848420 39.900421 9.070012
F 60.167001 38.611764 12.712138
F 60.167001 46.334426 12.712138
F 69.077700 38.613297 12.710500
F 69.077700 46.335959 12.710500
F 60.171107 51.486792 9.072137
F 60.171107 36.041471 9.072136
F 60.171107 43.764133 9.072136
F 69.077697 51.484399 9.070003
F 69.077697 36.039079 9.070003
F 69.077697 43.761741 9.070003
F 60.166205 51.485519 11.800266
F 60.166205 36.040199 11.800266
F 60.166205 43.762860 11.800266
F 69.077698 51.484398 11.800375
F 69.077698 36.039078 11.800375
F 69.077698 43.761740 11.800375
F 60.162298 38.613098 15.441314
F 60.162298 46.335759 15.441314
F 69.077688 38.613298 15.440873
F 69.077688 46.335960 15.440873
F 62.391159 50.197054 0.878506
F 62.391159 42.474395 0.878506
F 71.307030 50.197289 0.878881
F 71.307030 42.474630 0.878881
F 62.390172 47.623221 16.351204
F 62.390172 39.900561 16.351203
F 71.307031 47.623068 16.350997
F 71.307031 39.900408 16.350997
F 55.734974 51.504259 16.375137
F 55.734974 36.058938 16.375136
F 55.734974 43.781600 16.375137
F 64.619098 51.484416 16.351022
F 64.619098 36.039096 16.351021
F 64.619098 43.761758 16.351021
F 55.807618 38.576507 0.824257
F 55.807618 46.299168 0.824257
F 64.620043 38.613061 0.878676
F 64.620043 46.335723 0.878676
F 57.953099 50.190046 0.871943
F 57.953098 42.467387 0.871943
F 66.848365 50.197285 0.878880
F 66.848365 42.474625 0.878880
F 57.937663 47.624742 16.354711
F 57.937663 39.902081 16.354711
F 66.848352 47.623068 16.350998
F 66.848352 39.900408 16.350998
F 60.163013 51.484941 16.351844
F 60.163013 36.039621 16.351844
F 60.163013 43.762282 16.351844
F 69.077688 51.484398 16.350997
F 69.077688 36.039077 16.350997
F 69.077688 43.761739 16.350997
F 60.173117 38.609959 0.876228
F 60.173117 46.332621 0.876228
F 69.077712 38.613294 0.878878
F 69.077712 46.335956 0.878877
F 53.704701 47.630278 4.467899
F 53.704701 39.907618 4.467900
F 53.696551 50.180134 5.447058
F 53.696552 42.457474 5.447058
F 53.515476 47.609300 1.727381
F 53.515479 39.886642 1.727381
F 53.519541 47.614346 16.353008
F 53.580043 42.477357 0.835969
F 53.580043 50.200016 0.835969
F 53.629690 39.902857 9.087007
F 53.580043 34.754694 0.835969
F 53.531646 34.756962 15.451588
F 53.519541 39.891686 16.353007
F 53.643670 50.188150 8.167037
F 53.572495 34.754241 12.720325
F 53.643670 42.465490 8.167037
F 53.629690 47.625517 9.087008
F 53.572495 42.476904 12.720325
F 53.572495 50.199563 12.720325
F 53.531646 42.479624 15.451588
F 53.531646 50.202284 15.451588
F 53.584697 39.902257 11.810500
F 53.584697 47.624917 11.810500
F 62.388380 47.622781 26.362619
F 62.388380 39.900121 26.362619
F 71.307038 47.623068 26.362367
F 71.307038 39.900408 26.362368
F 62.387777 50.197736 30.003174
F 62.387777 42.475077 30.003175
F 71.307029 50.197290 30.002865
F 71.307029 42.474630 30.002866
F 62.388276 50.197616 27.272320
F 62.388276 42.474956 27.272320
F 71.307037 50.197289 27.272491
F 71.307037 42.474630 27.272491
F 62.388779 47.622872 23.631923
F 62.388779 39.900211 23.631923
F 71.307031 47.623068 23.631993
F 71.307031 39.900408 23.631993
F 55.656339 38.614057 27.278347
F 55.656339 46.336718 27.278347
F 64.618770 38.613355 27.272458
F 64.618770 46.336016 27.272459
F 55.679815 51.489887 23.642702
F 55.679814 36.044567 23.642702
F 55.679815 43.767229 23.642702
F 64.618846 51.484361 23.631975
F 64.618846 36.039040 23.631975
F 64.618846 43.761702 23.631975
F 55.654071 51.482963 26.370085
F 55.654071 36.037643 26.370085
F 55.654071 43.760305 26.370085
F 64.618735 51.484335 26.362416
F 64.618736 36.039015 26.362416
F 64.618735 43.761677 26.362416
F 55.629842 38.621259 30.013541
F 55.629842 46.343920 30.013541
F 64.618633 38.613381 30.002920
F 64.618633 46.336042 30.002920
F 57.910739 47.617600 26.367560
F 57.910739 39.894939 26.367560
F 66.848319 47.623061 26.362373
F 66.848319 39.900401 26.362373
F 57.902945 50.204280 30.008493
F 57.902945 42.481620 30.008493
F 66.848296 50.197299 30.002872
F 66.848296 42.474639 30.002872
F 57.910469 50.201979 27.270484
F 57.910469 42.479320 27.270484
F 66.848312 50.197298 27.272486
F 66.848312 42.474638 27.272486
F 57.918066 47.620144 23.631591
F 57.918066 39.897484 23.631591
F 66.848321 47.623063 23.631990
F 66.848320 39.900402 23.631990
F 60.154828 38.614725 27.271773
F 60.154828 46.337387 27.271773
F 69.077691 38.613299 27.272491
F 69.077691 46.335961 27.272491
F 60.156983 51.483428 23.631644
F 60.156983 36.038108 23.631644
F 60.156983 43.760769 23.631644
F 69.077684 51.484397 23.631993
F 69.077684 36.039077 23.631993
F 69.077684 43.761738 23.631993
F 60.154378 51.482748 26.363718
F 60.154378 36.037428 26.363718
F 60.154378 43.760089 26.363718
F 69.077690 51.484397 26.362368
F 69.077690 36.039076 26.362368
F 69.077690 43.761738 26.362368
F 60.151684 38.615585 30.004513
F 60.151684 46.338247 30.004513
F 69.077682 38.613299 30.002866
F 69.077682 46.335961 30.002866
F 62.387623 47.622574 30.912655
F 62.387623 39.899914 30.912655
F 71.307030 47.623068 30.912989
F 71.307030 39.900408 30.912989
F 55.632400 51.477387 30.912015
F 55.632400 36.032066 30.912015
F 55.632400 43.754728 30.912015
F 64.618657 51.484318 30.912937
F 64.618657 36.038997 30.912937
F 64.618657 43.761659 30.912937
F 57.902064 47.616685 30.908437
F 57.902064 39.894024 30.908437
F 66.848294 47.623058 30.912983
F 66.848294 39.900398 30.912982
F 60.152323 51.482368 30.911545
F 60.152323 36.037048 30.911545
F 60.152323 43.759709 30.911545
F 69.077682 51.484396 30.912989
F 69.077682 36.039076 30.912989
F 69.077682 43.761738 30.912989
F 62.389486 47.623069 19.081449
F 62.389486 39.900409 19.081450
F 71.307038 47.623068 19.081371
F 71.307038 39.900408 19.081371
F 62.388861 50.197452 22.722037
F 62.388861 42.474793 22.722037
F 71.307030 50.197290 22.721869
F 71.307030 42.474630 22.721869
F 62.389356 50.197342 19.991536
F 62.389356 42.474682 19.991536
F 71.307037 50.197289 19.991495
F 71.307037 42.474630 19.991495
F 55.705848 38.601132 20.008422
F 55.705848 46.323794 20.008422
F 64.618955 38.613314 19.991492
F 64.618955 46.335976 19.991493
F 55.702245 51.495113 19.083922
F 55.702245 36.049793 19.083922
F 55.702245 43.772455 19.083921
F 64.618920 51.484377 19.081393
F 64.618920 36.039056 19.081393
F 64.618920 43.761718 19.081393
F 55.676990 38.609107 22.726807
F 55.676990 46.331768 22.726807
F 64.618825 38.613339 22.721902
F 64.618825 46.336000 22.721902
F 57.927205 47.621385 19.085066
F 57.927205 39.898724 19.085066
F 66.848345 47.623066 19.081373
F 66.848345 39.900405 19.081373
F 57.918443 50.200910 22.726151
F 57.918443 42.478251 22.726151
F 66.848323 50.197294 22.721873
F 66.848323 42.474635 22.721873
F 57.927079 50.198025 19.992903
F 57.927079 42.475365 19.992903
F 66.848339 50.197293 19.991494
F 66.848339 42.474634 19.991493
F 60.159657 38.613610 19.991635
F 60.159657 46.336271 19.991636
F 69.077694 38.613298 19.991495
F 69.077694 46.335960 19.991495
F 60.159015 51.483801 19.082186
F 60.159015 36.038481 19.082187
F 60.159016 43.761143 19.082187
F 69.077693 51.484397 19.081371
F 69.077693 36.039077 19.081371
F 69.077693 43.761739 19.081371
F 60.156493 38.614481 22.722957
F 60.156493 46.337143 22.722957
F 69.077685 38.613299 22.721870
F 69.077685 46.335960 22.721869
F 57.927079 34.752703 19.992903
F 62.387776 34.752415 30.003175
F 62.388276 34.752294 27.272320
F 57.902945 34.758958 30.008493
F 66.848296 34.751978 30.002871
F 57.910469 34.756658 27.270484
F 66.848312 34.751976 27.272486
F 62.388861 34.752131 22.722037
F 62.389356 34.752021 19.991536
F 57.918443 34.755589 22.726151
F 66.848323 34.751973 22.721873
F 66.848339 34.751971 19.991493
F 62.393352 47.624002 48.204563
F 62.393352 39.901342 48.204563
F 71.307039 47.623068 48.205355
F 71.307039 39.900408 48.205355
F 62.393527 50.196326 49.115973
F 62.393527 42.473666 49.115973
F 71.307039 50.197289 49.115480
F 71.307039 42.474629 49.115480
F 62.389504 47.623065 45.474779
F 62.389504 39.900404 45.474778
F 71.307031 47.623068 45.474981
F 71.307031 39.900408 45.474981
F 55.805617 38.590931 49.123252
F 55.805617 46.313593 49.123252
F 64.619760 38.613120 49.115571
F 64.619760 46.335781 49.115571
F 55.702644 51.492080 45.467094
F 55.702644 36.046760 45.467093
F 55.702644 43.769422 45.467094
F 64.618901 51.484370 45.474933
F 64.618901 36.039049 45.474933
F 64.618901 43.761711 45.474933
F 55.810425 51.508421 48.177589
F 55.810425 36.063101 48.177589
F 55.810425 43.785763 48.177589
F 64.619805 51.484584 48.205207
F 64.619805 36.039264 48.205207
F 64.619805 43.761925 48.205207
F 57.973806 47.632454 48.192558
F 57.973806 39.909793 48.192558
F 66.848476 47.623096 48.205335
F 66.848476 39.900435 48.205336
F 57.974826 50.187484 49.119854
F 57.974826 42.464824 49.119854
F 66.848479 50.197262 49.115494
F 66.848479 42.474602 49.115494
F 57.930415 47.622137 45.467530
F 57.930415 39.899476 45.467530
F 66.848335 47.623066 45.474977
F 66.848335 39.900405 45.474977
F 60.173691 38.610120 49.116894
F 60.173691 46.332781 49.116894
F 69.077710 38.613296 49.115481
F 69.077710 46.335957 49.115481
F 60.159244 51.484016 45.473272
F 60.159244 36.038696 45.473271
F 60.159244 43.761358 45.473272
F 69.077685 51.484397 45.474981
F 69.077685 36.039077 45.474981
F 69.077685 43.761738 45.474981
F 60.174833 51.487927 48.201658
F 60.174833 36.042607 48.201658
F 60.174833 43.765268 48.201658
F 69.077710 51.484400 48.205353
F 69.077710 36.039080 48.205354
F 69.077710 43.761742 48.205354
F 62.387909 47.622648 33.643569
F 62.387910 39.899987 33.643570
F 71.307038 47.623068 33.643363
F 71.307038 39.900408 33.643363
F 62.389293 50.197353 37.283856
F 62.389293 42.474694 37.283856
F 71.307030 50.197289 37.283861
F 71.307030 42.474630 37.283861
F 62.387903 50.197715 34.553149
F 62.387903 42.475055 34.553149
F 71.307037 50.197289 34.553487
F 71.307037 42.474630 34.553487
F 55.620866 38.622898 34.534526
F 55.620866 46.345559 34.534526
F 64.618721 38.613360 34.553441
F 64.618721 46.336022 34.553441
F 55.606670 51.466682 33.653334
F 55.606670 36.021362 33.653334
F 55.606670 43.744023 33.653334
F 64.618730 51.484339 33.643394
F 64.618730 36.039019 33.643394
F 64.618730 43.761680 33.643394
F 55.693766 38.608773 37.267945
F 55.693766 46.331435 37.267945
F 64.618901 38.613326 37.283878
F 64.618901 46.335988 37.283878
F 57.901618 47.615977 33.646307
F 57.901618 39.893317 33.646307
F 66.848315 47.623061 33.643367
F 66.848316 39.900401 33.643367
F 57.927983 50.199036 37.283731
F 57.927983 42.476376 37.283731
F 66.848330 50.197293 37.283863
F 66.848330 42.474633 37.283863
F 57.898153 50.205175 34.546992
F 57.898153 42.482515 34.546992
F 66.848315 50.197297 34.553482
F 66.848315 42.474637 34.553482
F 60.152153 38.615439 34.551645
F 60.152153 46.338100 34.551645
F 69.077691 38.613299 34.553487
F 69.077691 46.335961 34.553487
F 60.151824 51.482316 33.644366
F 60.151824 36.036995 33.644366
F 60.151824 43.759657 33.644366
F 69.077690 51.484397 33.643363
F 69.077690 36.039076 33.643364
F 69.077690 43.761738 33.643364
F 60.158806 38.613696 37.283716
F 60.158806 46.336358 37.283715
F 69.077686 38.613299 37.283861
F 69.077686 46.335960 37.283861
F 62.389271 47.622997 40.924367
F 62.389271 39.900336 40.924367
F 71.307038 47.623068 40.924359
F 71.307038 39.900408 40.924359
F 62.389364 50.197308 44.564662
F 62.389364 42.474649 44.564662
F 71.307030 50.197290 44.564857
F 71.307030 42.474630 44.564857
F 62.389223 50.197364 41.834370
F 62.389223 42.474704 41.834370
F 71.307037 50.197289 41.834483
F 71.307037 42.474630 41.834483
F 62.389203 47.622985 38.193862
F 62.389203 39.900325 38.193862
F 71.307031 47.623068 38.193985
F 71.307031 39.900408 38.193985
F 55.695938 38.606692 41.830272
F 55.695938 46.329353 41.830272
F 64.618909 38.613327 41.834458
F 64.618909 46.335988 41.834458
F 55.705081 51.496665 38.194521
F 55.705081 36.051345 38.194520
F 55.705081 43.774007 38.194521
F 64.618905 51.484370 38.193960
F 64.618905 36.039049 38.193960
F 64.618905 43.761711 38.193960
F 55.695032 51.489887 40.917765
F 55.695032 36.044566 40.917765
F 55.695032 43.767228 40.917765
F 64.618905 51.484369 40.924376
F 64.618905 36.039048 40.924376
F 64.618905 43.761710 40.924376
F 55.709973 38.603736 44.545826
F 55.709973 46.326398 44.545826
F 64.618945 38.613320 44.564838
F 64.618945 46.335982 44.564838
F 57.926343 47.621222 40.924233
F 57.926343 39.898562 40.924233
F 66.848337 47.623065 40.924361
F 66.848338 39.900405 40.924361
F 57.928501 50.198245 44.562129
F 57.928501 42.475586 44.562129
F 66.848330 50.197293 44.564854
F 66.848330 42.474633 44.564855
F 57.925398 50.199443 41.831555
F 57.925398 42.476784 41.831555
F 66.848336 50.197293 41.834480
F 66.848336 42.474633 41.834480
F 57.924548 47.620394 38.190085
F 57.924548 39.897734 38.190085
F 66.848330 47.623065 38.193982
F 66.848330 39.900405 38.193982
F 60.158949 38.613686 41.833803
F 60.158949 46.336348 41.833804
F 69.077693 38.613299 41.834483
F 69.077693 46.335960 41.834483
F 60.159325 51.484046 38.193464
F 60.159325 36.038726 38.193464
F 60.159325 43.761388 38.193464
F 69.077685 51.484397 38.193985
F 69.077685 36.039077 38.193985
F 69.077685 43.761738 38.193985
F 60.158845 51.483976 40.924490
F 60.158845 36.038656 40.924490
F 60.158845 43.761318 40.924490
F 69.077692 51.484397 40.924359
F 69.077692 36.039076 40.924359
F 69.077692 43.761738 40.924359
F 60.160533 38.613259 44.563807
F 60.160533 46.335921 44.563807
F 69.077686 38.613299 44.564857
F 69.077686 46.335960 44.564857
F 53.678164 47.647187 48.139828
F 53.678164 39.924527 48.139829
F 53.688890 50.157311 49.124860
F 53.688890 42.434652 49.124860
F 53.531544 42.447261 37.256667
F 57.927983 34.753714 37.283731
F 57.928501 34.752924 44.562129
F 57.925398 34.754122 41.831555
F 53.523283 47.650948 45.442259
F 53.523284 39.928287 45.442259
F 53.531544 50.169921 37.256667
F 62.389293 34.752032 37.283856
F 62.387903 34.752394 34.553149
F 66.848330 34.751971 37.283863
F 57.898153 34.759853 34.546992
F 66.848315 34.751975 34.553482
F 62.389364 34.751987 44.564662
F 62.389223 34.752042 41.834370
F 66.848330 34.751971 44.564854
F 66.848336 34.751971 41.834480
F 62.392853 50.196469 51.845340
F 62.392853 42.473809 51.845340
F 71.307031 50.197289 51.845853
F 71.307031 42.474630 51.845854
F 55.795627 38.593935 51.832517
F 55.795627 46.316597 51.832517
F 64.619626 38.613152 51.845763
F 64.619625 46.335814 51.845763
F 57.968880 50.189141 51.840937
F 57.968880 42.466482 51.840937
F 66.848443 50.197268 51.845840
F 66.848443 42.474608 51.845840
F 60.172190 38.610467 51.844064
F 60.172190 46.333129 51.844064
F 69.077700 38.613297 51.845852
F 69.077700 46.335958 51.845852
F 62.391990 47.623673 55.486045
F 62.391990 39.901012 55.486045
F 71.307039 47.623068 55.486351
F 71.307039 39.900408 55.486351
F 62.391104 50.196921 59.126709
F 62.391105 42.474261 59.126709
F 71.307030 50.197289 59.126849
F 71.307030 42.474630 59.126849
F 62.392010 50.196698 56.396979
F 62.392010 42.474039 56.396979
F 71.307038 50.197289 56.396475
F 71.307038 42.474630 56.396475
F 62.392809 47.623870 52.756588
F 62.392809 39.901209 52.756588
F 71.307032 47.623068 52.755978
F 71.307032 39.900408 52.755977
F 55.775809 38.597019 56.417554
F 55.775810 46.319681 56.417555
F 64.619463 38.613195 56.396557
F 64.619463 46.335857 56.396557
F 55.797378 51.506295 52.777392
F 55.797377 36.060974 52.777391
F 55.797377 43.783636 52.777391
F 64.619632 51.484543 52.756087
F 64.619632 36.039222 52.756087
F 64.619632 43.761884 52.756087
F 55.773347 51.499000 55.485825
F 55.773347 36.053680 55.485825
F 55.773347 43.776342 55.485825
F 64.619461 51.484504 55.486294
F 64.619461 36.039183 55.486294
F 64.619461 43.761845 55.486294
F 55.749687 38.604246 59.130162
F 55.749688 46.326907 59.130161
F 64.619294 38.613231 59.126813
F 64.619294 46.335893 59.126812
F 57.959237 47.629041 55.484391
F 57.959237 39.906380 55.484391
F 66.848422 47.623084 55.486343
F 66.848422 39.900423 55.486343
F 57.950056 50.193551 59.125883
F 57.950056 42.470892 59.125884
F 66.848385 50.197281 59.126845
F 66.848385 42.474621 59.126845
F 57.960706 50.190033 56.403536
F 57.960706 42.467374 56.403536
F 66.848422 50.197275 56.396487
F 66.848422 42.474615 56.396487
F 57.969247 47.631939 52.763446
F 57.969247 39.909279 52.763445
F 66.848444 47.623090 52.755993
F 66.848444 39.900429 52.755993
F 60.169439 38.611089 56.398387
F 60.169439 46.333750 56.398387
F 69.077703 38.613297 56.396476
F 69.077703 46.335959 56.396476
F 60.172549 51.487365 52.758417
F 60.172549 36.042045 52.758417
F 60.172549 43.764706 52.758417
F 69.077698 51.484399 52.755979
F 69.077699 36.039079 52.755979
F 69.077698 43.761741 52.755979
F 60.169190 51.486497 55.485502
F 60.169190 36.041177 55.485502
F 60.169190 43.763838 55.485502
F 69.077702 51.484399 55.486350
F 69.077702 36.039078 55.486351
F 69.077702 43.761740 55.486351
F 60.166432 38.611747 59.126152
F 60.166432 46.334408 59.126152
F 69.077693 38.613298 59.126849
F 69.077693 46.335959 59.126849
F 62.390748 47.623301 62.767056
F 62.390748 39.900640 62.767057
F 71.307038 47.623068 62.767347
F 71.307038 39.900408 62.767347
F 62.390303 50.197096 63.677560
F 62.390303 42.474436 63.677560
F 71.307037 50.197289 63.677471
F 71.307037 42.474630 63.677471
F 62.391197 47.623453 60.037253
F 62.391197 39.900792 60.037253
F 71.307031 47.623068 60.036973
F 71.307031 39.900408 60.036973
F 55.735625 38.603837 63.656790
F 55.735625 46.326499 63.656790
F 64.619183 38.613263 63.677476
F 64.619183 46.335924 63.677476
F 55.751163 51.494615 60.046873
F 55.751163 36.049294 60.046873
F 55.751163 43.771956 60.046873
F 64.619279 51.484461 60.037026
F 64.619279 36.039140 60.037026
F 64.619279 43.761802 60.037026
F 55.729624 51.484704 62.760344
F 55.729623 36.039384 62.760344
F 55.729623 43.762046 62.760344
F 64.619122 51.484427 62.767328
F 64.619122 36.039107 62.767329
F 64.619122 43.761769 62.767329
F 57.947096 47.627750 62.761831
F 57.947096 39.905090 62.761832
F 66.848375 47.623073 62.767339
F 66.848376 39.900412 62.767339
F 57.941777 50.193875 63.677348
F 57.941777 42.471216 63.677347
F 66.848368 50.197286 63.677475
F 66.848368 42.474626 63.677474
F 57.951508 47.628415 60.039410
F 57.951508 39.905755 60.039410
F 66.848389 47.623078 60.036980
F 66.848389 39.900417 60.036980
F 60.164774 38.612189 63.677206
F 60.164774 46.334850 63.677206
F 69.077697 38.613298 63.677471
F 69.077697 46.335960 63.677471
F 60.166201 51.485854 60.038469
F 60.166201 36.040533 60.038468
F 60.166201 43.763195 60.038468
F 69.077691 51.484398 60.036974
F 69.077691 36.039078 60.036974
F 69.077691 43.761739 60.036974
F 60.162895 51.484955 62.767132
F 60.162895 36.039635 62.767132
F 60.162895 43.762297 62.767132
F 69.077696 51.484398 62.767347
F 69.077696 36.039077 62.767347
F 69.077696 43.761739 62.767347
F 53.654474 50.172582 51.832971
F 53.654474 42.449922 51.832971
F 53.611348 47.640935 55.497049
F 53.611348 39.918274 55.497049
F 53.568944 50.183037 59.133906
F 53.568944 42.460377 59.133906
F 53.607707 50.183053 56.424220
F 53.607707 42.460394 56.424220
F 53.563274 39.910863 60.057404
F 53.563274 47.633523 60.057404
F 53.511663 42.477732 63.658129
F 53.511663 50.200392 63.658129
F 53.524657 39.906794 62.774368
F 53.524657 47.629454 62.774368
F 53.652926 39.920988 52.789313
F 53.652926 47.643648 52.789313
F 53.511663 34.755070 63.658129
F 62.393996 55.346850 4.518738
F 62.393996 63.069512 4.518738
F 71.307039 55.345727 4.519379
F 71.307039 63.068388 4.519379
F 62.392568 57.919148 8.159455
F 62.392568 65.641810 8.159455
F 71.307031 57.919948 8.159877
F 71.307031 65.642610 8.159877
F 62.393414 57.918970 5.430132
F 62.393414 65.641632 5.430131
F 71.307038 57.919948 5.429503
F 71.307038 65.642610 5.429503
F 62.393826 55.346940 1.789655
F 62.393826 63.069601 1.789655
F 71.307033 55.345727 1.789005
F 71.307033 63.068388 1.789005
F 55.820477 54.013984 5.460639
F 55.820477 61.736644 5.460638
F 64.619897 54.058404 5.429671
F 64.619897 61.781065 5.429671
F 55.758177 59.227722 1.773154
F 55.758177 66.950384 1.773154
F 64.619207 59.207137 1.789016
F 64.619207 66.929799 1.789016
F 55.813249 59.241417 4.467923
F 55.813249 66.964079 4.467923
F 64.619769 59.207251 4.519252
F 64.619769 66.929913 4.519252
F 55.791731 54.024437 8.147408
F 55.791731 61.747097 8.147408
F 64.619504 54.058494 8.159820
F 64.619505 61.781154 8.159820
F 57.973110 55.353166 4.513625
F 57.973110 63.075827 4.513625
F 66.848493 55.345752 4.519364
F 66.848492 63.068414 4.519365
F 57.961015 57.914873 8.157137
F 57.961015 65.637535 8.157137
F 66.848430 57.919933 8.159869
F 66.848430 65.642595 8.159869
F 57.968330 57.913290 5.432671
F 57.968330 65.635952 5.432671
F 66.848471 57.919926 5.429515
F 66.848471 65.642588 5.429515
F 57.960665 55.348508 1.789332
F 57.960664 63.071169 1.789332
F 66.848534 55.345763 1.789030
F 66.848534 63.068425 1.789030
F 60.176289 54.054980 5.432396
F 60.176289 61.777641 5.432395
F 69.077712 54.058615 5.429506
F 69.077712 61.781275 5.429506
F 60.166785 59.207859 1.789252
F 60.166785 66.930522 1.789252
F 69.077689 59.207058 1.789005
F 69.077689 66.929720 1.789005
F 60.174194 59.210046 4.516689
F 60.174194 66.932708 4.516689
F 69.077708 59.207060 4.519377
F 69.077708 66.929722 4.519377
F 60.170679 54.056458 8.159276
F 60.170679 61.779119 8.159276
F 69.077696 54.058617 8.159876
F 69.077696 61.781277 8.159876
F 62.391387 55.346225 11.800194
F 62.391387 63.068887 11.800195
F 71.307038 55.345727 11.800375
F 71.307038 63.068388 11.800375
F 62.390321 57.919723 15.440836
F 62.390321 65.642386 15.440836
F 71.307030 57.919948 15.440873
F 71.307030 65.642610 15.440873
F 62.391220 57.919541 12.710905
F 62.391220 65.642203 12.710905
F 71.307037 57.919948 12.710499
F 71.307037 65.642610 12.710499
F 62.392447 55.346438 9.070647
F 62.392447 63.069099 9.070647
F 71.307032 55.345727 9.070001
F 71.307032 63.068388 9.070001
F 55.765986 54.030719 12.742181
F 55.765985 61.753380 12.742181
F 64.619316 54.058549 12.710562
F 64.619316 61.781210 12.710562
F 55.796999 59.242455 9.108404
F 55.797000 66.965117 9.108404
F 64.619563 59.207191 9.070110
F 64.619563 66.929853 9.070110
F 55.761634 59.233498 11.797523
F 55.761634 66.956161 11.797523
F 64.619256 59.207117 11.800354
F 64.619256 66.929779 11.800354
F 55.730774 54.040276 15.440698
F 55.730774 61.762936 15.440698
F 64.619053 54.058606 15.440878
F 64.619053 61.781267 15.440879
F 57.949114 55.348653 11.802356
F 57.949114 63.071314 11.802356
F 66.848398 55.345734 11.800372
F 66.848398 63.068395 11.800372
F 57.937486 57.919462 15.443956
F 57.937486 65.642124 15.443956
F 66.848358 57.919947 15.440873
F 66.848358 65.642609 15.440873
F 57.949493 57.915685 12.716724
F 57.949493 65.638347 12.716724
F 66.848387 57.919943 12.710504
F 66.848387 65.642605 12.710504
F 57.961255 55.352719 9.077531
F 57.961254 63.075380 9.077531
F 66.848421 55.345739 9.070012
F 66.848421 63.068401 9.070012
F 60.167001 54.057084 12.712138
F 60.167001 61.779745 12.712138
F 69.077700 54.058617 12.710500
F 69.077700 61.781278 12.710500
F 60.171107 59.209451 9.072136
F 60.171107 66.932114 9.072136
F 69.077697 59.207059 9.070003
F 69.077697 66.929721 9.070003
F 60.166205 59.208179 11.800266
F 60.166205 66.930841 11.800266
F 69.077698 59.207058 11.800375
F 69.077698 66.929720 11.800375
F 60.162298 54.058418 15.441314
F 60.162298 61.781078 15.441314
F 69.077688 54.058618 15.440873
F 69.077688 61.781278 15.440873
F 62.391159 57.919713 0.878506
F 62.391159 65.642375 0.878507
F 71.307030 57.919948 0.878881
F 71.307030 65.642610 0.878881
F 62.390172 55.345879 16.351204
F 62.390172 63.068541 16.351203
F 71.307031 55.345726 16.350997
F 71.307031 63.068388 16.350997
F 55.734974 59.226918 16.375137
F 55.734974 66.949580 16.375137
F 64.619098 59.207076 16.351021
F 64.619098 66.929738 16.351021
F 55.807618 54.021826 0.824256
F 55.807617 61.744487 0.824257
F 64.620042 54.058381 0.878676
F 64.620043 61.781041 0.878676
F 57.953098 57.912705 0.871943
F 57.953098 65.635367 0.871943
F 66.848365 57.919943 0.878880
F 66.848365 65.642605 0.878880
F 57.937663 55.347400 16.354711
F 57.937663 63.070062 16.354711
F 66.848352 55.345726 16.350998
F 66.848352 63.068388 16.350998
F 60.163013 59.207601 16.351844
F 60.163013 66.930263 16.351844
F 69.077688 59.207057 16.350997
F 69.077688 66.929720 16.350997
F 60.173117 54.055279 0.876228
F 60.173117 61.777939 0.876228
F 69.077712 54.058614 0.878877
F 69.077712 61.781274 0.878878
F 55.820477 69.459306 5.460639
F 64.619896 69.503726 5.429671
F 55.791731 69.469759 8.147408
F 64.619504 69.503816 8.159820
F 64.620042 69.503703 0.878676
F 55.807618 69.467149 0.824257
F 53.515480 63.054623 1.727382
F 55.765986 69.476042 12.742181
F 64.619316 69.503871 12.710562
F 55.730774 69.485598 15.440698
F 64.619053 69.503928 15.440878
F 53.515474 55.331956 1.727380
F 53.704701 55.352935 4.467899
F 53.704701 63.075598 4.467900
F 53.696552 57.902792 5.447058
F 53.696552 65.625454 5.447058
F 53.643670 57.910808 8.167037
F 53.643670 65.633470 8.167037
F 53.584697 55.347575 11.810500
F 53.584697 63.070237 11.810500
F 53.531646 57.924942 15.451588
F 53.531646 65.647604 15.451588
F 53.519541 63.059666 16.353007
F 53.519541 55.337003 16.353007
F 53.580043 65.645338 0.835969
F 53.580043 57.922673 0.835969
F 53.629690 63.070837 9.087007
F 53.629690 55.348175 9.087008
F 53.572495 65.644884 12.720325
F 53.572495 57.922221 12.720325
F 69.077712 69.503936 0.878877
F 69.077712 69.503937 5.429506
F 69.077696 69.503939 8.159876
F 69.077700 69.503940 12.710500
F 69.077688 69.503940 15.440873
F 60.173117 69.500601 0.876228
F 60.176289 69.500303 5.432396
F 60.167001 69.502406 12.712138
F 60.170679 69.501781 8.159276
F 60.162298 69.503740 15.441314
F 62.388379 55.345440 26.362619
F 62.388380 63.068101 26.362619
F 71.307038 55.345726 26.362367
F 71.307038 63.068388 26.362368
F 62.387776 57.920395 30.003175
F 62.387776 65.643057 30.003175
F 71.307029 57.919948 30.002866
F 71.307029 65.642610 30.002866
F 62.388276 57.920274 27.272320
F 62.388276 65.642936 27.272320
F 71.307037 57.919948 27.272491
F 71.307037 65.642610 27.272491
F 62.388779 55.345530 23.631923
F 62.388779 63.068191 23.631923
F 71.307031 55.345726 23.631993
F 71.307031 63.068388 23.631993
F 55.656339 54.059377 27.278347
F 55.656339 61.782037 27.278347
F 64.618770 54.058674 27.272458
F 64.618770 61.781335 27.272458
F 55.679814 59.212547 23.642702
F 55.679815 66.935209 23.642702
F 64.618846 59.207020 23.631975
F 64.618846 66.929682 23.631975
F 55.654071 59.205623 26.370085
F 55.654071 66.928285 26.370085
F 64.618735 59.206995 26.362416
F 64.618735 66.929657 26.362416
F 55.629842 54.066578 30.013541
F 55.629842 61.789239 30.013541
F 64.618633 54.058700 30.002920
F 64.618633 61.781361 30.002920
F 57.910739 55.340258 26.367560
F 57.910739 63.062920 26.367560
F 66.848319 55.345719 26.362373
F 66.848319 63.068381 26.362373
F 57.902945 57.926939 30.008493
F 57.902945 65.649601 30.008493
F 66.848296 57.919958 30.002871
F 66.848296 65.642620 30.002872
F 57.910469 57.924638 27.270484
F 57.910469 65.647300 27.270484
F 66.848312 57.919957 27.272486
F 66.848312 65.642619 27.272486
F 57.918066 55.342803 23.631591
F 57.918066 63.065464 23.631591
F 66.848321 55.345721 23.631990
F 66.848321 63.068383 23.631990
F 60.154828 54.060045 27.271773
F 60.154828 61.782705 27.271773
F 69.077691 54.058619 27.272491
F 69.077691 61.781279 27.272491
F 60.156983 59.206088 23.631644
F 60.156983 66.928750 23.631644
F 69.077684 59.207057 23.631993
F 69.077684 66.929719 23.631993
F 60.154378 59.205408 26.363718
F 60.154378 66.928070 26.363718
F 69.077690 59.207056 26.362368
F 69.077690 66.929719 26.362368
F 60.151683 54.060905 30.004513
F 60.151684 61.783566 30.004513
F 69.077682 54.058619 30.002866
F 69.077682 61.781280 30.002866
F 62.387623 55.345232 30.912655
F 62.387623 63.067894 30.912655
F 71.307030 55.345726 30.912989
F 71.307030 63.068388 30.912989
F 55.632400 59.200046 30.912015
F 55.632400 66.922709 30.912015
F 64.618657 59.206977 30.912937
F 64.618657 66.929639 30.912937
F 57.902064 55.339343 30.908437
F 57.902064 63.062004 30.908437
F 66.848294 55.345717 30.912983
F 66.848294 63.068378 30.912982
F 60.152324 59.205028 30.911545
F 60.152323 66.927690 30.911545
F 69.077682 59.207056 30.912989
F 69.077682 66.929718 30.912989
F 62.389486 55.345728 19.081449
F 62.389486 63.068389 19.081450
F 71.307038 55.345726 19.081371
F 71.307038 63.068388 19.081371
F 62.388861 57.920111 22.722037
F 62.388861 65.642773 22.722037
F 71.307030 57.919948 22.721869
F 71.307030 65.642610 22.721869
F 62.389356 57.920001 19.991536
F 62.389356 65.642663 19.991536
F 71.307037 57.919948 19.991495
F 71.307037 65.642610 19.991495
F 55.705848 54.046452 20.008422
F 55.705848 61.769113 20.008422
F 64.618955 54.058634 19.991493
F 64.618955 61.781294 19.991492
F 55.702245 59.217773 19.083922
F 55.702245 66.940435 19.083921
F 64.618920 59.207036 19.081393
F 64.618920 66.929699 19.081393
F 55.676990 54.054427 22.726807
F 55.676990 61.777087 22.726807
F 64.618825 54.058658 22.721902
F 64.618825 61.781319 22.721902
F 57.927205 55.344043 19.085066
F 57.927205 63.066704 19.085066
F 66.848345 55.345724 19.081373
F 66.848345 63.068386 19.081373
F 57.918443 57.923569 22.726151
F 57.918443 65.646231 22.726151
F 66.848323 57.919953 22.721873
F 66.848323 65.642615 22.721873
F 57.927079 57.920683 19.992903
F 57.927079 65.643345 19.992903
F 66.848339 57.919952 19.991493
F 66.848339 65.642614 19.991493
F 60.159657 54.058929 19.991636
F 60.159657 61.781590 19.991635
F 69.077694 54.058618 19.991495
F 69.077694 61.781279 19.991495
F 60.159015 59.206461 19.082187
F 60.159016 66.929123 19.082187
F 69.077693 59.207057 19.081371
F 69.077693 66.929719 19.081371
F 60.156493 54.059801 22.722957
F 60.156493 61.782461 22.722957
F 69.077685 54.058619 22.721869
F 69.077685 61.781279 22.721870
F 55.705848 69.491775 20.008422
F 55.676990 69.499749 22.726807
F 69.077685 69.503941 22.721869
F 69.077691 69.503941 27.272491
F 69.077694 69.503941 19.991495
F 62.393352 55.346661 48.204563
F 62.393352 63.069322 48.204563
F 71.307040 55.345727 48.205355
F 71.307040 63.068388 48.205355
F 62.393527 57.918985 49.115973
F 62.393527 65.641647 49.115973
F 71.307039 57.919948 49.115480
F 71.307039 65.642610 49.115480
F 62.389504 55.345723 45.474778
F 62.389504 63.068385 45.474778
F 71.307031 55.345726 45.474981
F 71.307031 63.068388 45.474981
F 55.805617 54.036251 49.123252
F 55.805617 61.758912 49.123252
F 64.619760 54.058440 49.115571
F 64.619760 61.781100 49.115571
F 55.702644 59.214740 45.467093
F 55.702644 66.937402 45.467093
F 64.618901 59.207030 45.474933
F 64.618901 66.929692 45.474933
F 55.810425 59.231081 48.177589
F 55.810425 66.953743 48.177589
F 64.619805 59.207244 48.205207
F 64.619805 66.929906 48.205207
F 57.973806 55.355112 48.192558
F 57.973806 63.077774 48.192558
F 66.848476 55.345754 48.205335
F 66.848476 63.068415 48.205336
F 57.974826 57.910143 49.119853
F 57.974826 65.632805 49.119853
F 66.848479 57.919920 49.115494
F 66.848479 65.642582 49.115494
F 57.930415 55.344795 45.467530
F 57.930415 63.067457 45.467530
F 66.848335 55.345724 45.474977
F 66.848335 63.068386 45.474977
F 60.173691 54.055440 49.116894
F 60.173691 61.778100 49.116894
F 69.077710 54.058616 49.115481
F 69.077710 61.781276 49.115481
F 60.159244 59.206676 45.473272
F 60.159244 66.929338 45.473272
F 69.077685 59.207057 45.474981
F 69.077685 66.929719 45.474981
F 60.174833 59.210587 48.201658
F 60.174833 66.933249 48.201658
F 69.077710 59.207060 48.205354
F 69.077710 66.929722 48.205354
F 62.387909 55.345306 33.643569
F 62.387910 63.067967 33.643570
F 71.307038 55.345726 33.643363
F 71.307038 63.068388 33.643363
F 62.389293 57.920012 37.283856
F 62.389293 65.642674 37.283856
F 71.307030 57.919948 37.283861
F 71.307030 65.642610 37.283861
F 62.387903 57.920374 34.553149
F 62.387903 65.643036 34.553149
F 71.307037 57.919948 34.553487
F 71.307037 65.642610 34.553487
F 55.620866 54.068218 34.534526
F 55.620866 61.790878 34.534526
F 64.618721 54.058680 34.553441
F 64.618721 61.781340 34.553441
F 55.606670 59.189342 33.653334
F 55.606670 66.912004 33.653333
F 64.618730 59.206999 33.643394
F 64.618730 66.929661 33.643394
F 55.693766 54.054093 37.267945
F 55.693766 61.776754 37.267945
F 64.618901 54.058646 37.283878
F 64.618901 61.781306 37.283878
F 57.901618 55.338635 33.646307
F 57.901618 63.061297 33.646307
F 66.848316 55.345720 33.643367
F 66.848315 63.068381 33.643367
F 57.927983 57.921695 37.283731
F 57.927983 65.644357 37.283731
F 66.848329 57.919951 37.283863
F 66.848330 65.642614 37.283863
F 57.898153 57.927834 34.546992
F 57.898153 65.650496 34.546992
F 66.848315 57.919955 34.553482
F 66.848315 65.642617 34.553482
F 60.152153 54.060758 34.551646
F 60.152153 61.783419 34.551645
F 69.077691 54.058619 34.553487
F 69.077691 61.781279 34.553487
F 60.151824 59.204975 33.644366
F 60.151824 66.927637 33.644366
F 69.077690 59.207057 33.643364
F 69.077690 66.929719 33.643364
F 60.158806 54.059016 37.283715
F 60.158806 61.781677 37.283716
F 69.077686 54.058619 37.283861
F 69.077686 61.781279 37.283861
F 62.389271 55.345655 40.924367
F 62.389271 63.068317 40.924367
F 71.307038 55.345726 40.924359
F 71.307038 63.068388 40.924359
F 62.389364 57.919967 44.564662
F 62.389364 65.642629 44.564662
F 71.307030 57.919948 44.564857
F 71.307030 65.642610 44.564857
F 62.389223 57.920022 41.834370
F 62.389223 65.642684 41.834370
F 71.307037 57.919948 41.834483
F 71.307037 65.642610 41.834483
F 62.389203 55.345644 38.193862
F 62.389203 63.068305 38.193862
F 71.307031 55.345726 38.193985
F 71.307031 63.068388 38.193985
F 55.695938 54.052012 41.830272
F 55.695938 61.774672 41.830272
F 64.618909 54.058647 41.834458
F 64.618909 61.781307 41.834458
F 55.705081 59.219325 38.194520
F 55.705081 66.941987 38.194521
F 64.618905 59.207029 38.193960
F 64.618905 66.929691 38.193960
F 55.695032 59.212546 40.917765
F 55.695032 66.935209 40.917765
F 64.618905 59.207028 40.924376
F 64.618905 66.929690 40.924376
F 55.709973 54.049056 44.545825
F 55.709973 61.771717 44.545826
F 64.618945 54.058640 44.564838
F 64.618945 61.781300 44.564838
F 57.926343 55.343881 40.924233
F 57.926343 63.066542 40.924233
F 66.848338 55.345723 40.924361
F 66.848337 63.068385 40.924361
F 57.928501 57.920904 44.562129
F 57.928501 65.643566 44.562129
F 66.848330 57.919951 44.564854
F 66.848330 65.642614 44.564855
F 57.925398 57.922102 41.831555
F 57.925398 65.644764 41.831555
F 66.848336 57.919952 41.834480
F 66.848336 65.642614 41.834480
F 57.924548 55.343052 38.190085
F 57.924548 63.065714 38.190085
F 66.848330 55.345723 38.193982
F 66.848330 63.068385 38.193982
F 60.158949 54.059006 41.833804
F 60.158949 61.781666 41.833803
F 69.077693 54.058619 41.834483
F 69.077693 61.781279 41.834483
F 60.159325 59.206706 38.193464
F 60.159325 66.929368 38.193464
F 69.077685 59.207057 38.193985
F 69.077685 66.929719 38.193985
F 60.158845 59.206636 40.924490
F 60.158845 66.929298 40.924490
F 69.077692 59.207057 40.924359
F 69.077692 66.929719 40.924359
F 60.160533 54.058579 44.563807
F 60.160533 61.781240 44.563807
F 69.077686 54.058619 44.564857
F 69.077686 61.781279 44.564857
F 64.619760 69.503762 49.115571
F 53.531544 65.615241 37.256667
F 53.531544 57.892578 37.256667
F 53.523284 63.096268 45.442259
F 60.160533 69.503902 44.563807
F 55.693766 69.499415 37.267945
F 53.523284 55.373605 45.442259
F 53.688890 65.602632 49.124860
F 53.688891 57.879970 49.124860
F 55.695938 69.497334 41.830272
F 53.678164 63.092507 48.139829
F 55.709973 69.494378 44.545826
F 53.678164 55.369846 48.139828
F 55.805617 69.481573 49.123252
F 69.077686 69.503941 44.564857
F 69.077710 69.503938 49.115481
F 69.077691 69.503941 34.553487
F 69.077686 69.503941 37.283861
F 69.077693 69.503941 41.834483
F 60.173691 69.500762 49.116894
F 62.392853 57.919128 51.845340
F 62.392853 65.641790 51.845340
F 71.307031 57.919948 51.845854
F 71.307031 65.642610 51.845854
F 55.795627 54.039255 51.832517
F 55.795627 61.761915 51.832517
F 64.619625 54.058472 51.845763
F 64.619626 61.781133 51.845763
F 57.968880 57.911800 51.840937
F 57.968880 65.634462 51.840937
F 66.848443 57.919927 51.845840
F 66.848443 65.642589 51.845840
F 60.172190 54.055787 51.844064
F 60.172190 61.778447 51.844064
F 69.077700 54.058616 51.845852
F 69.077700 61.781277 51.845852
F 62.391990 55.346331 55.486045
F 62.391990 63.068993 55.486045
F 71.307039 55.345727 55.486351
F 71.307039 63.068388 55.486351
F 62.391104 57.919579 59.126709
F 62.391104 65.642241 59.126709
F 71.307030 57.919948 59.126849
F 71.307030 65.642610 59.126849
F 62.392010 57.919357 56.396979
F 62.392010 65.642019 56.396979
F 71.307038 57.919948 56.396475
F 71.307038 65.642610 56.396475
F 62.392809 55.346528 52.756588
F 62.392809 63.069190 52.756588
F 71.307032 55.345727 52.755978
F 71.307032 63.068388 52.755977
F 55.775810 54.042339 56.417555
F 55.775809 61.765000 56.417554
F 64.619463 54.058515 56.396557
F 64.619463 61.781175 56.396557
F 55.797377 59.228954 52.777391
F 55.797377 66.951616 52.777391
F 64.619632 59.207202 52.756087
F 64.619632 66.929864 52.756087
F 55.773347 59.221660 55.485825
F 55.773347 66.944322 55.485825
F 64.619461 59.207163 55.486294
F 64.619461 66.929825 55.486294
F 55.749688 54.049566 59.130161
F 55.749687 61.772226 59.130162
F 64.619294 54.058551 59.126812
F 64.619294 61.781212 59.126813
F 57.959237 55.351699 55.484391
F 57.959237 63.074361 55.484391
F 66.848422 55.345742 55.486343
F 66.848422 63.068403 55.486343
F 57.950056 57.916210 59.125884
F 57.950056 65.638872 59.125884
F 66.848385 57.919939 59.126845
F 66.848385 65.642601 59.126845
F 57.960706 57.912692 56.403536
F 57.960706 65.635354 56.403536
F 66.848422 57.919933 56.396487
F 66.848422 65.642595 56.396487
F 57.969247 55.354597 52.763446
F 57.969247 63.077259 52.763445
F 66.848444 55.345748 52.755993
F 66.848445 63.068410 52.755993
F 60.169439 54.056409 56.398387
F 60.169439 61.779069 56.398387
F 69.077703 54.058617 56.396476
F 69.077703 61.781277 56.396476
F 60.172549 59.210025 52.758417
F 60.172549 66.932687 52.758417
F 69.077698 59.207059 52.755979
F 69.077699 66.929721 52.755979
F 60.169190 59.209157 55.485502
F 60.169190 66.931819 55.485502
F 69.077702 59.207059 55.486351
F 69.077702 66.929721 55.486351
F 60.166432 54.057066 59.126152
F 60.166432 61.779727 59.126152
F 69.077693 54.058618 59.126849
F 69.077693 61.781278 59.126849
F 62.390748 55.345959 62.767056
F 62.390748 63.068621 62.767057
F 71.307038 55.345726 62.767347
F 71.307038 63.068388 62.767347
F 62.390303 57.919754 63.677560
F 62.390303 65.642417 63.677560
F 71.307037 57.919948 63.677471
F 71.307037 65.642610 63.677471
F 62.391197 55.346111 60.037253
F 62.391197 63.068773 60.037253
F 71.307031 55.345726 60.036973
F 71.307031 63.068388 60.036973
F 55.735625 54.049157 63.656790
F 55.735625 61.771818 63.656790
F 64.619183 54.058583 63.677476
F 64.619183 61.781243 63.677476
F 55.751163 59.217274 60.046873
F 55.751163 66.939936 60.046873
F 64.619279 59.207120 60.037026
F 64.619279 66.929782 60.037026
F 55.729623 59.207364 62.760344
F 55.729623 66.930026 62.760344
F 64.619122 59.207087 62.767329
F 64.619122 66.929749 62.767329
F 57.947096 55.350409 62.761831
F 57.947096 63.073070 62.761832
F 66.848376 55.345731 62.767339
F 66.848375 63.068392 62.767339
F 57.941777 57.916534 63.677347
F 57.941777 65.639196 63.677347
F 66.848368 57.919945 63.677474
F 66.848368 65.642606 63.677474
F 57.951508 55.351073 60.039410
F 57.951508 63.073735 60.039410
F 66.848389 55.345736 60.036980
F 66.848389 63.068398 60.036980
F 60.164774 54.057509 63.677206
F 60.164774 61.780169 63.677205
F 69.077697 54.058618 63.677471
F 69.077697 61.781279 63.677471
F 60.166201 59.208513 60.038468
F 60.166201 66.931175 60.038468
F 69.077691 59.207058 60.036974
F 69.077691 66.929720 60.036974
F 60.162895 59.207615 62.767132
F 60.162895 66.930277 62.767132
F 69.077696 59.207057 62.767347
F 69.077696 66.929719 62.767347
F 64.619625 69.503794 51.845763
F 60.164774 69.502831 63.677206
F 64.619463 69.503837 56.396557
F 64.619294 69.503873 59.126812
F 64.619182 69.503905 63.677476
F 60.166432 69.502389 59.126152
F 53.654474 57.895241 51.832971
F 53.654474 65.617902 51.832971
F 53.611348 55.363593 55.497049
F 53.611348 63.086255 55.497049
F 53.568944 57.905695 59.133906
F 53.568944 65.628357 59.133906
F 53.607707 57.905712 56.424220
F 53.607707 65.628374 56.424220
F 53.563274 63.078843 60.057404
F 53.563274 55.356181 60.057404
F 53.511663 65.645712 63.658128
F 53.511663 57.923050 63.658129
F 53.524657 63.074774 62.774368
F 53.524657 55.352113 62.774368
F 53.652926 63.088968 52.789313
F 53.652926 55.366306 52.789313
F 55.795627 69.484577 51.832517
F 69.077700 69.503939 51.845852
F 55.775810 69.487661 56.417555
F 55.749688 69.494888 59.130161
F 69.077703 69.503939 56.396476
F 69.077693 69.503940 59.126849
F 55.735625 69.494479 63.656790
F 69.077697 69.503940 63.677471
F 60.172190 69.501109 51.844064
F 60.169439 69.501731 56.398387
F 80.224407 1.287108 4.519379
F 80.224407 9.009766 4.519379
F 80.224407 16.732428 4.519379
F 89.141774 1.287108 4.519379
F 89.141774 9.009766 4.519379
F 89.141774 16.732428 4.519379
F 80.224399 3.861328 8.159877
F 80.224399 11.583987 8.159877
F 89.141765 3.861329 8.159877
F 89.141765 11.583987 8.159877
F 80.224406 3.861329 5.429504
F 80.224406 11.583987 5.429503
F 89.141772 3.861329 5.429504
F 89.141772 11.583987 5.429503
F 80.224400 1.287108 1.789006
F 80.224400 9.009766 1.789005
F 80.224400 16.732428 1.789005
F 89.141766 1.287108 1.789005
F 89.141766 9.009766 1.789005
F 89.141766 16.732428 1.789005
F 82.453748 7.722658 5.429504
F 82.453748 15.445318 5.429503
F 77.995058 15.445318 0.878881
F 73.536381 7.722658 5.429503
F 73.536381 15.445318 5.429503
F 84.683082 1.287108 16.350997
F 82.453740 5.148437 1.789006
F 82.453740 12.871097 1.789005
F 73.536373 5.148437 1.789005
F 73.536373 12.871096 1.789005
F 82.453747 5.148437 4.519379
F 82.453747 12.871097 4.519379
F 73.536380 5.148437 4.519379
F 73.536380 12.871096 4.519379
F 82.453741 7.722658 8.159877
F 82.453741 15.445318 8.159877
F 77.995059 7.722658 0.878881
F 73.536374 7.722658 8.159877
F 73.536374 15.445318 8.159877
F 75.765715 11.583987 0.878881
F 84.683089 1.287108 4.519379
F 84.683089 9.009767 4.519379
F 84.683089 16.732428 4.519379
F 75.765723 1.287108 4.519379
F 75.765723 9.009766 4.519379
F 75.765723 16.732428 4.519379
F 84.683081 3.861328 8.159877
F 84.683081 11.583987 8.159877
F 75.765715 3.861329 8.159877
F 75.765715 11.583987 8.159877
F 84.683088 3.861328 5.429504
F 84.683088 11.583987 5.429503
F 75.765722 3.861329 5.429504
F 75.765722 11.583987 5.429503
F 84.683082 1.287108 1.789006
F 84.683082 9.009767 1.789006
F 84.683082 16.732428 1.789005
F 75.765716 1.287108 1.789005
F 75.765717 9.009766 1.789005
F 75.765717 16.732428 1.789005
F 86.912431 7.722658 5.429504
F 86.912431 15.445318 5.429503
F 86.912423 15.445318 0.878881
F 77.995065 7.722658 5.429503
F 77.995066 15.445318 5.429503
F 86.912423 7.722657 0.878881
F 86.912422 5.148437 1.789006
F 86.912422 12.871097 1.789005
F 77.995057 5.148437 1.789005
F 77.995057 12.871097 1.789005
F 86.912429 5.148437 4.519379
F 86.912429 12.871097 4.519379
F 77.995064 5.148437 4.519379
F 77.995064 12.871097 4.519379
F 86.912423 7.722657 8.159877
F 86.912423 15.445318 8.159877
F 77.995057 12.871097 16.350997
F 77.995059 7.722658 8.159877
F 77.995058 15.445318 8.159877
F 77.995058 5.148437 16.350997
F 80.224407 1.287108 11.800375
F 80.224407 9.009766 11.800375
F 80.224407 16.732428 11.800375
F 89.141774 1.287108 11.800375
F 89.141774 9.009766 11.800375
F 89.141774 16.732428 11.800375
F 80.224399 3.861329 15.440872
F 80.224399 11.583987 15.440873
F 89.141765 3.861329 15.440873
F 89.141765 11.583987 15.440873
F 80.224406 3.861329 12.710499
F 80.224406 11.583987 12.710499
F 89.141772 3.861329 12.710499
F 89.141772 11.583987 12.710499
F 80.224400 1.287108 9.070001
F 80.224400 9.009766 9.070001
F 80.224400 16.732428 9.070001
F 89.141766 1.287108 9.070001
F 89.141766 9.009766 9.070001
F 89.141766 16.732428 9.070001
F 82.453748 7.722657 12.710499
F 82.453748 15.445318 12.710499
F 86.912422 12.871097 16.350997
F 73.536381 7.722658 12.710499
F 73.536381 15.445318 12.710499
F 75.765715 3.861329 0.878881
F 82.453740 5.148437 9.070001
F 82.453740 12.871097 9.070001
F 73.536373 5.148437 9.070001
F 73.536373 12.871096 9.070001
F 82.453747 5.148437 11.800374
F 82.453747 12.871097 11.800375
F 73.536380 5.148437 11.800375
F 73.536380 12.871097 11.800375
F 82.453741 7.722657 15.440872
F 82.453741 15.445318 15.440872
F 86.912422 5.148437 16.350997
F 73.536374 7.722658 15.440873
F 73.536374 15.445318 15.440873
F 84.683081 11.583987 0.878881
F 84.683089 1.287108 11.800375
F 84.683089 9.009767 11.800375
F 84.683089 16.732428 11.800375
F 75.765723 1.287108 11.800375
F 75.765723 9.009766 11.800375
F 75.765723 16.732428 11.800375
F 84.683081 3.861328 15.440872
F 84.683081 11.583987 15.440873
F 75.765715 3.861329 15.440873
F 75.765715 11.583987 15.440873
F 84.683088 3.861328 12.710499
F 84.683088 11.583987 12.710499
F 75.765722 3.861329 12.710499
F 75.765722 11.583987 12.710499
F 84.683082 1.287108 9.070002
F 84.683082 9.009767 9.070002
F 84.683082 16.732428 9.070001
F 75.765716 1.287108 9.070001
F 75.765716 9.009766 9.070001
F 75.765717 16.732428 9.070001
F 86.912431 7.722658 12.710499
F 86.912431 15.445318 12.710499
F 75.765717 16.732428 16.350997
F 77.995065 7.722658 12.710499
F 77.995066 15.445318 12.710499
F 75.765716 9.009766 16.350997
F 86.912422 5.148437 9.070002
F 86.912422 12.871097 9.070001
F 77.995057 5.148437 9.070001
F 77.995057 12.871097 9.070001
F 86.912429 5.148437 11.800375
F 86.912429 12.871097 11.800375
F 77.995064 5.148437 11.800375
F 77.995064 12.871097 11.800375
F 86.912423 7.722657 15.440873
F 86.912423 15.445318 15.440873
F 75.765716 1.287108 16.350997
F 77.995059 7.722658 15.440873
F 77.995059 15.445318 15.440873
F 84.683082 16.732428 16.350997
F 80.224399 3.861328 0.878881
F 80.224399 11.583987 0.878881
F 89.141765 3.861329 0.878881
F 89.141765 11.583987 0.878881
F 80.224400 1.287108 16.350997
F 80.224400 9.009766 16.350997
F 80.224400 16.732428 16.350997
F 89.141766 1.287108 16.350997
F 89.141766 9.009766 16.350997
F 89.141766 16.732428 16.350997
F 82.453740 5.148437 16.350997
F 82.453740 12.871097 16.350997
F 73.536373 5.148437 16.350997
F 73.536373 12.871096 16.350997
F 82.453741 7.722657 0.878880
F 82.453741 15.445318 0.878881
F 84.683082 9.009767 16.350997
F 73.536374 7.722658 0.878881
F 73.536374 15.445318 0.878881
F 84.683081 3.861328 0.878881
F 80.224407 1.287108 26.362367
F 80.224407 9.009766 26.362367
F 80.224407 16.732428 26.362367
F 89.141774 1.287108 26.362367
F 89.141774 9.009766 26.362367
F 89.141774 16.732428 26.362368
F 80.224399 3.861329 30.002865
F 80.224399 11.583987 30.002865
F 89.141765 3.861329 30.002865
F 89.141765 11.583987 30.002865
F 80.224406 3.861329 27.272492
F 80.224406 11.583987 27.272492
F 89.141772 3.861329 27.272492
F 89.141772 11.583987 27.272491
F 80.224400 1.287108 23.631994
F 80.224400 9.009767 23.631994
F 80.224400 16.732428 23.631993
F 89.141766 1.287108 23.631993
F 89.141766 9.009766 23.631993
F 89.141766 16.732428 23.631993
F 82.453748 7.722658 27.272492
F 82.453748 15.445318 27.272492
F 77.995059 15.445318 22.721869
F 73.536381 7.722658 27.272492
F 73.536381 15.445318 27.272491
F 77.995065 7.722658 19.991495
F 82.453740 5.148437 23.631994
F 82.453740 12.871097 23.631994
F 73.536373 5.148437 23.631993
F 73.536373 12.871096 23.631993
F 82.453747 5.148437 26.362367
F 82.453747 12.871097 26.362367
F 73.536380 5.148437 26.362367
F 73.536380 12.871096 26.362367
F 82.453741 7.722657 30.002865
F 82.453741 15.445318 30.002865
F 77.995059 7.722658 22.721869
F 73.536374 7.722658 30.002865
F 73.536374 15.445318 30.002866
F 77.995065 15.445318 19.991495
F 84.683089 1.287108 26.362367
F 84.683089 9.009767 26.362367
F 84.683089 16.732428 26.362367
F 75.765723 1.287108 26.362367
F 75.765723 9.009766 26.362367
F 75.765723 16.732428 26.362367
F 84.683081 3.861328 30.002865
F 84.683081 11.583987 30.002865
F 75.765715 3.861329 30.002865
F 75.765715 11.583987 30.002865
F 84.683088 3.861328 27.272492
F 84.683088 11.583987 27.272492
F 75.765722 3.861329 27.272492
F 75.765722 11.583987 27.272492
F 84.683082 1.287108 23.631994
F 84.683082 9.009767 23.631994
F 84.683082 16.732428 23.631994
F 75.765717 1.287108 23.631993
F 75.765716 9.009766 23.631994
F 75.765716 16.732428 23.631993
F 86.912431 7.722658 27.272492
F 86.912431 15.445318 27.272492
F 86.912423 15.445318 22.721869
F 77.995065 7.722658 27.272492
F 77.995065 15.445318 27.272491
F 86.912423 7.722657 22.721869
F 86.912422 5.148437 23.631994
F 86.912422 12.871097 23.631994
F 77.995057 5.148437 23.631994
F 77.995058 12.871097 23.631993
F 86.912429 5.148437 26.362367
F 86.912429 12.871097 26.362367
F 77.995064 5.148437 26.362367
F 77.995064 12.871097 26.362367
F 86.912423 7.722657 30.002865
F 86.912423 15.445318 30.002865
F 77.995064 12.871097 19.081371
F 77.995059 7.722658 30.002865
F 77.995059 15.445318 30.002865
F 77.995064 5.148437 19.081371
F 80.224400 1.287108 30.912990
F 80.224400 9.009766 30.912990
F 80.224400 16.732428 30.912990
F 89.141766 1.287108 30.912989
F 89.141766 9.009766 30.912989
F 89.141766 16.732428 30.912989
F 82.453740 5.148437 30.912990
F 82.453740 12.871097 30.912990
F 73.536373 5.148437 30.912989
F 73.536373 12.871096 30.912989
F 84.683082 1.287108 30.912990
F 84.683082 9.009767 30.912990
F 84.683082 16.732428 30.912990
F 75.765716 1.287108 30.912990
F 75.765716 9.009766 30.912990
F 75.765716 16.732428 30.912989
F 86.912422 5.148437 30.912990
F 86.912422 12.871097 30.912990
F 77.995057 5.148437 30.912990
F 77.995057 12.871097 30.912989
F 80.224407 1.287108 19.081371
F 80.224407 9.009766 19.081371
F 80.224407 16.732428 19.081371
F 89.141774 1.287108 19.081371
F 89.141774 9.009766 19.081371
F 89.141774 16.732428 19.081371
F 80.224399 3.861328 22.721869
F 80.224399 11.583987 22.721869
F 89.141765 3.861329 22.721869
F 89.141765 11.583987 22.721869
F 80.224406 3.861329 19.991496
F 80.224406 11.583987 19.991495
F 89.141772 3.861329 19.991495
F 89.141772 11.583987 19.991495
F 82.453748 7.722658 19.991495
F 82.453748 15.445318 19.991495
F 86.912429 12.871097 19.081371
F 73.536381 7.722658 19.991495
F 73.536381 15.445318 19.991495
F 86.912431 15.445318 19.991495
F 82.453747 5.148437 19.081371
F 82.453747 12.871097 19.081371
F 73.536380 5.148437 19.081371
F 73.536380 12.871097 19.081371
F 82.453741 7.722657 22.721869
F 82.453741 15.445318 22.721869
F 86.912429 5.148437 19.081371
F 73.536374 7.722658 22.721869
F 73.536374 15.445318 22.721869
F 86.912431 7.722658 19.991495
F 84.683089 1.287108 19.081371
F 84.683089 9.009767 19.081371
F 84.683089 16.732428 19.081371
F 75.765723 1.287108 19.081371
F 75.765723 9.009766 19.081371
F 75.765723 16.732428 19.081371
F 84.683081 3.861328 22.721869
F 84.683081 11.583987 22.721869
F 75.765715 3.861329 22.721869
F 75.765715 11.583987 22.721869
F 84.683088 3.861328 19.991496
F 84.683088 11.583987 19.991495
F 75.765722 3.861329 19.991495
F 75.765722 11.583987 19.991495
F 80.224407 1.287108 48.205355
F 80.224407 9.009766 48.205355
F 80.224407 16.732428 48.205355
F 89.141773 1.287108 48.205356
F 89.141773 9.009766 48.205356
F 89.141773 16.732428 48.205356
F 80.224406 3.861329 49.115480
F 80.224406 11.583987 49.115480
F 89.141776 3.861329 49.115479
F 89.141776 11.583988 49.115479
F 80.224400 1.287108 45.474982
F 80.224400 9.009766 45.474982
F 80.224400 16.732428 45.474981
F 89.141768 1.287108 45.474982
F 89.141768 9.009766 45.474982
F 89.141768 16.732427 45.474981
F 82.453748 7.722658 49.115480
F 82.453748 15.445318 49.115480
F 77.995058 15.445318 44.564857
F 73.536381 7.722658 49.115480
F 73.536381 15.445318 49.115479
F 77.995065 15.445318 41.834483
F 82.453740 5.148437 45.474982
F 82.453740 12.871097 45.474982
F 73.536373 5.148437 45.474981
F 73.536373 12.871096 45.474981
F 82.453747 5.148437 48.205355
F 82.453747 12.871097 48.205355
F 73.536380 5.148437 48.205355
F 73.536380 12.871097 48.205355
F 84.683089 1.287108 48.205355
F 84.683089 9.009767 48.205355
F 84.683089 16.732428 48.205355
F 75.765723 1.287108 48.205355
F 75.765723 9.009766 48.205355
F 75.765723 16.732428 48.205356
F 84.683088 3.861328 49.115480
F 84.683088 11.583987 49.115480
F 75.765722 3.861329 49.115480
F 75.765722 11.583987 49.115480
F 84.683082 1.287108 45.474982
F 84.683082 9.009767 45.474982
F 84.683082 16.732428 45.474982
F 75.765716 1.287108 45.474982
F 75.765716 9.009766 45.474982
F 75.765716 16.732428 45.474981
F 86.912431 7.722657 49.115480
F 86.912431 15.445318 49.115480
F 77.995059 7.722658 44.564857
F 77.995066 7.722658 49.115480
F 77.995065 15.445318 49.115480
F 86.912423 15.445318 44.564857
F 86.912422 5.148437 45.474982
F 86.912422 12.871097 45.474982
F 77.995057 5.148437 45.474982
F 77.995057 12.871097 45.474981
F 86.912430 5.148437 48.205355
F 86.912430 12.871097 48.205355
F 77.995064 5.148437 48.205355
F 77.995064 12.871097 48.205355
F 80.224407 1.287108 33.643363
F 80.224407 9.009766 33.643363
F 80.224407 16.732428 33.643363
F 89.141774 1.287108 33.643363
F 89.141774 9.009766 33.643363
F 89.141774 16.732428 33.643363
F 80.224399 3.861328 37.283861
F 80.224399 11.583987 37.283861
F 89.141765 3.861329 37.283861
F 89.141765 11.583987 37.283861
F 80.224406 3.861329 34.553487
F 80.224406 11.583987 34.553487
F 89.141772 3.861329 34.553487
F 89.141772 11.583987 34.553487
F 82.453748 7.722658 34.553487
F 82.453748 15.445318 34.553487
F 86.912423 7.722657 44.564857
F 73.536381 7.722658 34.553487
F 73.536381 15.445318 34.553487
F 77.995065 7.722658 41.834483
F 82.453747 5.148437 33.643363
F 82.453747 12.871097 33.643363
F 73.536380 5.148437 33.643363
F 73.536380 12.871097 33.643363
F 82.453741 7.722657 37.283861
F 82.453741 15.445318 37.283861
F 77.995064 12.871097 40.924359
F 73.536374 7.722658 37.283861
F 73.536374 15.445318 37.283861
F 86.912422 5.148437 38.193985
F 84.683089 1.287108 33.643363
F 84.683089 9.009767 33.643363
F 84.683089 16.732428 33.643363
F 75.765723 1.287108 33.643363
F 75.765723 9.009766 33.643363
F 75.765723 16.732428 33.643363
F 84.683081 3.861328 37.283860
F 84.683081 11.583987 37.283861
F 75.765715 3.861329 37.283861
F 75.765715 11.583987 37.283861
F 84.683088 3.861328 34.553487
F 84.683088 11.583987 34.553487
F 75.765722 3.861329 34.553487
F 75.765722 11.583987 34.553487
F 86.912431 7.722658 34.553487
F 86.912431 15.445318 34.553487
F 77.995064 5.148437 40.924359
F 77.995065 7.722658 34.553487
F 77.995065 15.445318 34.553487
F 86.912429 12.871097 40.924359
F 86.912429 5.148437 33.643363
F 86.912429 12.871097 33.643363
F 77.995064 5.148437 33.643363
F 77.995064 12.871097 33.643363
F 86.912423 7.722657 37.283861
F 86.912423 15.445318 37.283861
F 86.912429 5.148437 40.924359
F 77.995059 7.722658 37.283861
F 77.995058 15.445318 37.283861
F 77.995057 12.871097 38.193985
F 80.224407 1.287108 40.924359
F 80.224407 9.009766 40.924359
F 80.224407 16.732428 40.924359
F 89.141774 1.287108 40.924359
F 89.141774 9.009766 40.924359
F 89.141774 16.732428 40.924359
F 80.224399 3.861329 44.564857
F 80.224399 11.583987 44.564857
F 89.141765 3.861329 44.564857
F 89.141765 11.583987 44.564857
F 80.224406 3.861329 41.834483
F 80.224406 11.583987 41.834483
F 89.141772 3.861329 41.834483
F 89.141772 11.583987 41.834483
F 80.224400 1.287108 38.193985
F 80.224400 9.009767 38.193985
F 80.224400 16.732428 38.193985
F 89.141766 1.287108 38.193985
F 89.141766 9.009766 38.193985
F 89.141766 16.732428 38.193985
F 82.453748 7.722658 41.834483
F 82.453748 15.445318 41.834483
F 77.995057 5.148437 38.193985
F 73.536381 7.722658 41.834483
F 73.536381 15.445318 41.834483
F 86.912431 15.445318 41.834483
F 82.453740 5.148437 38.193985
F 82.453740 12.871097 38.193985
F 73.536373 5.148437 38.193985
F 73.536373 12.871096 38.193985
F 82.453747 5.148437 40.924358
F 82.453747 12.871097 40.924359
F 73.536380 5.148437 40.924359
F 73.536380 12.871096 40.924359
F 82.453741 7.722657 44.564857
F 82.453741 15.445318 44.564857
F 86.912422 12.871097 38.193985
F 73.536374 7.722658 44.564857
F 73.536374 15.445318 44.564857
F 86.912431 7.722657 41.834483
F 84.683089 1.287108 40.924359
F 84.683089 9.009767 40.924359
F 84.683089 16.732428 40.924359
F 75.765723 1.287108 40.924359
F 75.765723 9.009766 40.924359
F 75.765723 16.732428 40.924359
F 84.683081 3.861328 44.564857
F 84.683081 11.583987 44.564857
F 75.765715 3.861329 44.564857
F 75.765715 11.583987 44.564857
F 84.683088 3.861329 41.834483
F 84.683088 11.583987 41.834483
F 75.765722 3.861329 41.834483
F 75.765722 11.583987 41.834483
F 84.683082 1.287108 38.193985
F 84.683082 9.009767 38.193985
F 84.683082 16.732428 38.193985
F 75.765717 1.287108 38.193985
F 75.765716 9.009766 38.193985
F 75.765717 16.732428 38.193985
F 80.224399 3.861329 51.845853
F 80.224399 11.583987 51.845853
F 89.141764 3.861329 51.845853
F 89.141764 11.583987 51.845854
F 82.453741 7.722657 51.845853
F 82.453741 15.445318 51.845853
F 77.995064 12.871097 62.767347
F 73.536374 7.722658 51.845854
F 73.536374 15.445318 51.845854
F 86.912431 15.445318 63.677471
F 84.683081 3.861328 51.845853
F 84.683081 11.583987 51.845853
F 75.765715 3.861329 51.845853
F 75.765715 11.583987 51.845853
F 86.912423 7.722658 51.845853
F 86.912423 15.445318 51.845853
F 77.995064 5.148437 62.767347
F 77.995059 7.722658 51.845853
F 77.995058 15.445318 51.845853
F 86.912429 12.871097 62.767347
F 80.224407 1.287108 55.486351
F 80.224407 9.009766 55.486351
F 80.224407 16.732428 55.486351
F 89.141774 1.287108 55.486351
F 89.141774 9.009766 55.486351
F 89.141774 16.732427 55.486351
F 80.224399 3.861329 59.126849
F 80.224399 11.583987 59.126849
F 89.141766 3.861329 59.126849
F 89.141766 11.583988 59.126849
F 80.224406 3.861329 56.396475
F 80.224406 11.583987 56.396475
F 89.141775 3.861329 56.396475
F 89.141774 11.583988 56.396475
F 80.224400 1.287108 52.755978
F 80.224400 9.009766 52.755978
F 80.224400 16.732428 52.755977
F 89.141770 1.287107 52.755977
F 89.141770 9.009766 52.755977
F 89.141770 16.732427 52.755977
F 82.453748 7.722658 56.396475
F 82.453748 15.445318 56.396475
F 86.912429 5.148437 62.767347
F 73.536381 7.722658 56.396475
F 73.536381 15.445318 56.396475
F 86.912431 7.722658 63.677472
F 82.453740 5.148437 52.755978
F 82.453740 12.871097 52.755978
F 73.536373 5.148437 52.755977
F 73.536373 12.871096 52.755977
F 82.453747 5.148437 55.486351
F 82.453747 12.871097 55.486351
F 73.536380 5.148437 55.486351
F 73.536380 12.871096 55.486351
F 82.453741 7.722657 59.126849
F 82.453741 15.445318 59.126849
F 77.995057 12.871097 60.036973
F 73.536374 7.722658 59.126849
F 73.536374 15.445318 59.126849
F 75.765716 16.732428 60.036973
F 84.683089 1.287108 55.486351
F 84.683089 9.009767 55.486351
F 84.683089 16.732428 55.486351
F 75.765723 1.287108 55.486351
F 75.765723 9.009766 55.486351
F 75.765723 16.732428 55.486351
F 84.683081 3.861328 59.126849
F 84.683081 11.583987 59.126849
F 75.765715 3.861329 59.126849
F 75.765715 11.583987 59.126849
F 84.683088 3.861329 56.396476
F 84.683088 11.583987 56.396475
F 75.765722 3.861329 56.396476
F 75.765722 11.583987 56.396475
F 84.683082 1.287108 52.755978
F 84.683082 9.009767 52.755978
F 84.683082 16.732428 52.755978
F 75.765716 1.287108 52.755978
F 75.765716 9.009766 52.755977
F 75.765716 16.732428 52.755977
F 86.912431 7.722657 56.396475
F 86.912431 15.445318 56.396475
F 77.995058 5.148437 60.036973
F 77.995065 7.722658 56.396475
F 77.995066 15.445318 56.396475
F 86.912422 12.871097 60.036973
F 86.912422 5.148437 52.755978
F 86.912422 12.871097 52.755978
F 77.995057 5.148437 52.755978
F 77.995057 12.871097 52.755977
F 86.912429 5.148437 55.486351
F 86.912429 12.871097 55.486351
F 77.995064 5.148437 55.486351
F 77.995064 12.871097 55.486351
F 86.912423 7.722657 59.126849
F 86.912423 15.445318 59.126849
F 86.912422 5.148437 60.036974
F 77.995059 7.722658 59.126849
F 77.995059 15.445318 59.126849
F 77.995065 15.445318 63.677471
F 80.224407 1.287108 62.767347
F 80.224407 9.009766 62.767347
F 80.224407 16.732428 62.767347
F 89.141774 1.287108 62.767347
F 89.141774 9.009766 62.767347
F 89.141774 16.732428 62.767347
F 80.224406 3.861329 63.677472
F 80.224406 11.583987 63.677471
F 89.141771 3.861329 63.677472
F 89.141771 11.583987 63.677471
F 80.224400 1.287108 60.036973
F 80.224400 9.009766 60.036973
F 80.224400 16.732428 60.036973
F 89.141767 1.287108 60.036973
F 89.141767 9.009766 60.036973
F 89.141767 16.732427 60.036973
F 82.453748 7.722658 63.677471
F 82.453748 15.445318 63.677471
F 77.995065 7.722658 63.677471
F 73.536381 7.722658 63.677471
F 73.536381 15.445318 63.677471
F 75.765716 9.009766 60.036973
F 82.453740 5.148437 60.036974
F 82.453740 12.871097 60.036973
F 73.536373 5.148437 60.036973
F 73.536373 12.871096 60.036973
F 82.453747 5.148437 62.767347
F 82.453747 12.871097 62.767347
F 73.536380 5.148437 62.767347
F 73.536380 12.871097 62.767347
F 84.683089 1.287108 62.767347
F 84.683089 9.009767 62.767347
F 84.683089 16.732428 62.767347
F 75.765723 1.287108 62.767347
F 75.765723 9.009766 62.767347
F 75.765723 16.732428 62.767347
F 84.683088 3.861328 63.677472
F 84.683088 11.583987 63.677471
F 75.765722 3.861329 63.677471
F 75.765722 11.583987 63.677471
F 84.683082 1.287108 60.036973
F 84.683082 9.009767 60.036973
F 84.683082 16.732428 60.036973
F 75.765717 1.287108 60.036973
F 80.224407 24.455089 4.519379
F 80.224407 32.177747 4.519379
F 89.141774 24.455088 4.519379
F 89.141774 32.177747 4.519379
F 80.224399 27.029309 8.159877
F 80.224399 34.751967 8.159877
F 80.224399 19.306649 8.159877
F 89.141765 27.029309 8.159877
F 89.141765 34.751968 8.159877
F 89.141765 19.306649 8.159877
F 80.224406 27.029309 5.429503
F 80.224406 34.751968 5.429503
F 80.224406 19.306649 5.429503
F 89.141772 27.029309 5.429504
F 89.141772 34.751968 5.429503
F 89.141772 19.306649 5.429503
F 80.224400 24.455089 1.789006
F 80.224400 32.177747 1.789005
F 89.141766 24.455088 1.789005
F 89.141766 32.177747 1.789005
F 82.453748 30.890638 5.429504
F 82.453748 23.167980 5.429504
F 73.536381 30.890638 5.429503
F 73.536381 23.167980 5.429503
F 82.453740 28.316418 1.789006
F 82.453740 20.593759 1.789005
F 73.536373 28.316417 1.789005
F 73.536373 20.593759 1.789005
F 82.453747 28.316418 4.519379
F 82.453747 20.593759 4.519379
F 73.536380 28.316417 4.519379
F 73.536380 20.593758 4.519379
F 82.453741 30.890638 8.159877
F 82.453741 23.167979 8.159877
F 73.536374 30.890638 8.159877
F 73.536374 23.167980 8.159877
F 84.683089 24.455089 4.519379
F 84.683089 32.177747 4.519379
F 75.765723 24.455088 4.519379
F 75.765723 32.177746 4.519379
F 84.683081 27.029309 8.159877
F 84.683081 34.751967 8.159877
F 84.683081 19.306649 8.159877
F 75.765715 27.029309 8.159877
F 75.765715 34.751968 8.159877
F 75.765715 19.306649 8.159877
F 84.683088 27.029309 5.429504
F 84.683088 34.751968 5.429503
F 84.683088 19.306649 5.429503
F 75.765722 27.029309 5.429504
F 75.765723 34.751968 5.429503
F 75.765722 19.306649 5.429503
F 84.683082 24.455089 1.789006
F 84.683082 32.177747 1.789006
F 75.765717 24.455088 1.789005
F 75.765717 32.177747 1.789005
F 86.912431 30.890638 5.429504
F 86.912431 23.167980 5.429504
F 77.995066 30.890638 5.429503
F 77.995065 23.167980 5.429503
F 86.912422 28.316418 1.789006
F 86.912422 20.593759 1.789005
F 77.995058 28.316417 1.789005
F 77.995057 20.593759 1.789005
F 86.912429 28.316418 4.519379
F 86.912429 20.593759 4.519379
F 77.995064 28.316417 4.519379
F 77.995064 20.593759 4.519379
F 86.912423 30.890638 8.159877
F 86.912423 23.167979 8.159877
F 77.995059 30.890638 8.159877
F 77.995059 23.167980 8.159877
F 80.224407 24.455089 11.800375
F 80.224407 32.177747 11.800375
F 89.141774 24.455088 11.800375
F 89.141774 32.177747 11.800375
F 80.224399 27.029309 15.440872
F 80.224399 34.751967 15.440873
F 80.224399 19.306649 15.440873
F 89.141765 27.029309 15.440873
F 89.141765 34.751968 15.440873
F 89.141765 19.306649 15.440873
F 80.224406 27.029309 12.710499
F 80.224406 34.751968 12.710499
F 80.224406 19.306649 12.710499
F 89.141772 27.029309 12.710499
F 89.141772 34.751968 12.710499
F 89.141772 19.306649 12.710499
F 80.224400 24.455089 9.070002
F 80.224400 32.177747 9.070001
F 89.141766 24.455088 9.070001
F 89.141766 32.177746 9.070001
F 82.453748 30.890638 12.710499
F 82.453748 23.167980 12.710499
F 73.536381 30.890638 12.710499
F 73.536381 23.167980 12.710499
F 82.453740 28.316418 9.070001
F 82.453740 20.593759 9.070001
F 73.536373 28.316417 9.070001
F 73.536373 20.593759 9.070001
F 82.453747 28.316418 11.800374
F 82.453747 20.593759 11.800375
F 73.536380 28.316417 11.800375
F 73.536380 20.593758 11.800375
F 82.453741 30.890638 15.440872
F 82.453741 23.167979 15.440873
F 73.536374 30.890638 15.440873
F 73.536374 23.167980 15.440873
F 84.683089 24.455089 11.800375
F 84.683089 32.177747 11.800375
F 75.765723 24.455088 11.800375
F 75.765723 32.177746 11.800375
F 84.683081 27.029309 15.440872
F 84.683081 34.751967 15.440873
F 84.683081 19.306649 15.440872
F 75.765715 27.029309 15.440873
F 75.765715 34.751968 15.440873
F 75.765715 19.306649 15.440873
F 84.683088 27.029309 12.710499
F 84.683088 34.751968 12.710499
F 84.683088 19.306649 12.710499
F 75.765722 27.029309 12.710499
F 75.765722 34.751968 12.710499
F 75.765722 19.306649 12.710499
F 84.683082 24.455089 9.070002
F 84.683082 32.177747 9.070002
F 75.765717 24.455088 9.070001
F 75.765716 32.177747 9.070001
F 86.912431 30.890638 12.710499
F 86.912431 23.167980 12.710499
F 77.995066 30.890638 12.710499
F 77.995065 23.167980 12.710499
F 86.912422 28.316418 9.070002
F 86.912422 20.593759 9.070001
F 77.995058 28.316417 9.070001
F 77.995057 20.593759 9.070001
F 86.912429 28.316418 11.800375
F 86.912429 20.593759 11.800375
F 77.995064 28.316418 11.800375
F 77.995064 20.593759 11.800375
F 86.912423 30.890638 15.440873
F 86.912423 23.167979 15.440873
F 77.995059 30.890638 15.440873
F 77.995059 23.167980 15.440873
F 80.224399 27.029309 0.878881
F 80.224399 34.751967 0.878881
F 80.224399 19.306649 0.878881
F 89.141765 27.029309 0.878881
F 89.141765 34.751968 0.878881
F 89.141765 19.306649 0.878881
F 80.224400 24.455089 16.350997
F 80.224400 32.177747 16.350997
F 89.141766 24.455088 16.350997
F 89.141766 32.177746 16.350997
F 82.453740 28.316418 16.350997
F 82.453740 20.593759 16.350997
F 73.536373 28.316417 16.350997
F 73.536373 20.593759 16.350997
F 82.453741 30.890638 0.878880
F 82.453741 23.167979 0.878881
F 73.536374 30.890638 0.878881
F 73.536374 23.167980 0.878881
F 84.683081 27.029309 0.878881
F 84.683081 34.751967 0.878881
F 84.683081 19.306649 0.878881
F 75.765715 27.029309 0.878881
F 75.765715 34.751968 0.878881
F 75.765715 19.306649 0.878881
F 84.683082 24.455089 16.350997
F 84.683082 32.177747 16.350997
F 75.765717 24.455088 16.350997
F 75.765717 32.177747 16.350997
F 86.912422 28.316418 16.350997
F 86.912422 20.593759 16.350997
F 77.995058 28.316417 16.350997
F 77.995058 20.593759 16.350997
F 86.912423 30.890638 0.878881
F 86.912423 23.167979 0.878881
F 77.995059 30.890638 0.878881
F 77.995059 23.167980 0.878881
F 80.224407 24.455089 26.362367
F 80.224407 32.177747 26.362367
F 89.141774 24.455088 26.362367
F 89.141774 32.177747 26.362367
F 80.224399 27.029309 30.002865
F 80.224399 34.751967 30.002865
F 80.224399 19.306649 30.002865
F 89.141765 27.029309 30.002865
F 89.141765 34.751968 30.002865
F 89.141765 19.306649 30.002866
F 80.224406 27.029309 27.272492
F 80.224406 34.751968 27.272492
F 80.224406 19.306649 27.272492
F 89.141772 27.029309 27.272492
F 89.141772 34.751968 27.272491
F 89.141772 19.306649 27.272492
F 80.224400 24.455089 23.631994
F 80.224400 32.177747 23.631994
F 89.141766 24.455088 23.631993
F 89.141766 32.177747 23.631993
F 82.453748 30.890638 27.272492
F 82.453748 23.167980 27.272492
F 73.536381 30.890638 27.272492
F 73.536381 23.167980 27.272491
F 82.453740 28.316418 23.631994
F 82.453740 20.593759 23.631994
F 73.536373 28.316417 23.631993
F 73.536373 20.593759 23.631993
F 82.453747 28.316418 26.362367
F 82.453747 20.593759 26.362367
F 73.536380 28.316417 26.362367
F 73.536380 20.593758 26.362367
F 82.453741 30.890638 30.002865
F 82.453741 23.167979 30.002865
F 73.536374 30.890638 30.002865
F 73.536374 23.167980 30.002865
F 84.683089 24.455089 26.362367
F 84.683089 32.177747 26.362367
F 75.765723 24.455088 26.362367
F 75.765723 32.177746 26.362367
F 84.683081 27.029309 30.002865
F 84.683081 34.751967 30.002865
F 84.683081 19.306649 30.002865
F 75.765715 27.029309 30.002865
F 75.765715 34.751968 30.002865
F 75.765715 19.306649 30.002865
F 84.683088 27.029309 27.272492
F 84.683088 34.751968 27.272492
F 84.683088 19.306649 27.272492
F 75.765722 27.029309 27.272492
F 75.765722 34.751968 27.272492
F 75.765722 19.306649 27.272491
F 84.683082 24.455089 23.631994
F 84.683082 32.177747 23.631994
F 75.765717 24.455088 23.631993
F 75.765716 32.177747 23.631994
F 86.912431 30.890638 27.272492
F 86.912431 23.167980 27.272492
F 77.995066 30.890638 27.272492
F 77.995065 23.167980 27.272492
F 86.912422 28.316418 23.631994
F 86.912422 20.593759 23.631994
F 77.995057 28.316417 23.631994
F 77.995058 20.593759 23.631993
F 86.912429 28.316418 26.362367
F 86.912429 20.593759 26.362367
F 77.995064 28.316417 26.362367
F 77.995064 20.593759 26.362367
F 86.912423 30.890638 30.002865
F 86.912423 23.167979 30.002865
F 77.995059 30.890638 30.002865
F 77.995058 23.167980 30.002865
F 80.224400 24.455089 30.912990
F 80.224400 32.177747 30.912990
F 89.141766 24.455088 30.912989
F 89.141766 32.177747 30.912989
F 82.453740 28.316418 30.912990
F 82.453740 20.593759 30.912989
F 73.536373 28.316417 30.912989
F 73.536373 20.593759 30.912989
F 84.683082 24.455089 30.912990
F 84.683082 32.177747 30.912990
F 75.765716 24.455088 30.912990
F 75.765716 32.177747 30.912990
F 86.912422 28.316418 30.912990
F 86.912422 20.593759 30.912990
F 77.995058 28.316417 30.912990
F 77.995057 20.593759 30.912989
F 80.224407 24.455089 19.081371
F 80.224407 32.177747 19.081371
F 89.141774 24.455088 19.081371
F 89.141774 32.177746 19.081371
F 80.224399 27.029309 22.721869
F 80.224399 34.751967 22.721869
F 80.224399 19.306649 22.721869
F 89.141765 27.029309 22.721869
F 89.141765 34.751968 22.721869
F 89.141765 19.306649 22.721869
F 80.224406 27.029309 19.991495
F 80.224406 34.751968 19.991495
F 80.224406 19.306649 19.991495
F 89.141772 27.029309 19.991495
F 89.141772 34.751968 19.991495
F 89.141772 19.306649 19.991495
F 82.453748 30.890638 19.991495
F 82.453748 23.167980 19.991495
F 73.536381 30.890638 19.991495
F 73.536381 23.167980 19.991495
F 82.453747 28.316418 19.081370
F 82.453747 20.593759 19.081371
F 73.536380 28.316417 19.081371
F 73.536380 20.593758 19.081371
F 82.453741 30.890638 22.721869
F 82.453741 23.167979 22.721869
F 73.536374 30.890638 22.721869
F 73.536374 23.167980 22.721869
F 84.683089 24.455089 19.081371
F 84.683089 32.177747 19.081371
F 75.765723 24.455088 19.081371
F 75.765723 32.177746 19.081371
F 84.683081 27.029309 22.721869
F 84.683081 34.751967 22.721869
F 84.683081 19.306649 22.721869
F 75.765715 27.029309 22.721869
F 75.765715 34.751968 22.721869
F 75.765715 19.306649 22.721869
F 84.683088 27.029309 19.991496
F 84.683088 34.751968 19.991495
F 84.683088 19.306649 19.991495
F 75.765722 27.029309 19.991495
F 75.765722 34.751968 19.991495
F 75.765722 19.306649 19.991495
F 86.912431 30.890638 19.991495
F 86.912431 23.167980 19.991495
F 77.995066 30.890638 19.991495
F 77.995065 23.167980 19.991495
F 86.912429 28.316418 19.081371
F 86.912429 20.593759 19.081371
F 77.995064 28.316417 19.081371
F 77.995064 20.593759 19.081371
F 86.912423 30.890638 22.721869
F 86.912423 23.167979 22.721869
F 77.995059 30.890638 22.721869
F 77.995059 23.167980 22.721869
F 80.224407 24.455089 48.205355
F 80.224407 32.177747 48.205355
F 89.141773 24.455088 48.205356
F 89.141773 32.177747 48.205356
F 80.224406 27.029309 49.115480
F 80.224406 34.751968 49.115480
F 80.224406 19.306649 49.115480
F 89.141776 27.029310 49.115479
F 89.141776 34.751968 49.115479
F 89.141776 19.306650 49.115479
F 80.224400 24.455089 45.474982
F 80.224400 32.177747 45.474982
F 89.141768 24.455088 45.474982
F 89.141768 32.177746 45.474982
F 82.453748 30.890638 49.115480
F 82.453748 23.167980 49.115480
F 73.536381 30.890638 49.115480
F 73.536381 23.167980 49.115480
F 82.453740 28.316418 45.474982
F 82.453740 20.593759 45.474982
F 73.536373 28.316417 45.474982
F 73.536373 20.593759 45.474981
F 82.453747 28.316418 48.205355
F 82.453747 20.593759 48.205355
F 73.536380 28.316417 48.205355
F 73.536380 20.593758 48.205355
F 84.683089 24.455089 48.205355
F 84.683089 32.177747 48.205355
F 75.765723 24.455088 48.205355
F 75.765723 32.177746 48.205355
F 84.683088 27.029309 49.115480
F 84.683088 34.751968 49.115480
F 84.683088 19.306649 49.115480
F 75.765722 27.029309 49.115480
F 75.765722 34.751968 49.115480
F 75.765722 19.306649 49.115480
F 84.683082 24.455089 45.474982
F 84.683082 32.177747 45.474982
F 75.765716 24.455088 45.474982
F 75.765716 32.177747 45.474982
F 86.912431 30.890638 49.115480
F 86.912431 23.167980 49.115480
F 77.995066 30.890638 49.115480
F 77.995065 23.167980 49.115480
F 86.912422 28.316418 45.474982
F 86.912422 20.593759 45.474982
F 77.995058 28.316417 45.474982
F 77.995057 20.593759 45.474981
F 86.912429 28.316418 48.205355
F 86.912430 20.593759 48.205355
F 77.995064 28.316417 48.205355
F 77.995064 20.593759 48.205355
F 80.224407 24.455089 33.643363
F 80.224407 32.177747 33.643363
F 89.141774 24.455088 33.643363
F 89.141774 32.177747 33.643363
F 80.224399 27.029309 37.283861
F 80.224399 34.751967 37.283861
F 80.224399 19.306649 37.283861
F 89.141765 27.029309 37.283861
F 89.141765 34.751968 37.283861
F 89.141765 19.306649 37.283861
F 80.224406 27.029309 34.553487
F 80.224406 34.751968 34.553487
F 80.224406 19.306649 34.553487
F 89.141772 27.029309 34.553487
F 89.141772 34.751968 34.553487
F 89.141772 19.306649 34.553487
F 82.453748 30.890638 34.553487
F 82.453748 23.167980 34.553487
F 73.536381 30.890638 34.553487
F 73.536381 23.167980 34.553487
F 82.453747 28.316418 33.643363
F 82.453747 20.593759 33.643363
F 73.536380 28.316417 33.643363
F 73.536380 20.593758 33.643363
F 82.453741 30.890638 37.283861
F 82.453741 23.167979 37.283861
F 73.536374 30.890638 37.283861
F 73.536374 23.167980 37.283861
F 84.683089 24.455089 33.643363
F 84.683089 32.177747 33.643363
F 75.765723 24.455088 33.643363
F 75.765723 32.177746 33.643363
F 84.683081 27.029309 37.283860
F 84.683081 34.751967 37.283861
F 84.683081 19.306649 37.283861
F 75.765715 27.029309 37.283861
F 75.765715 34.751968 37.283861
F 75.765715 19.306649 37.283861
F 84.683088 27.029309 34.553487
F 84.683088 34.751967 34.553487
F 84.683088 19.306649 34.553487
F 75.765722 27.029309 34.553487
F 75.765722 34.751968 34.553487
F 75.765722 19.306649 34.553487
F 86.912431 30.890638 34.553487
F 86.912431 23.167980 34.553487
F 77.995066 30.890638 34.553487
F 77.995066 23.167980 34.553487
F 86.912429 28.316418 33.643363
F 86.912429 20.593759 33.643363
F 77.995064 28.316417 33.643363
F 77.995064 20.593759 33.643363
F 86.912423 30.890638 37.283861
F 86.912423 23.167980 37.283861
F 77.995059 30.890638 37.283861
F 77.995059 23.167980 37.283861
F 80.224407 24.455089 40.924359
F 80.224407 32.177747 40.924359
F 89.141774 24.455088 40.924359
F 89.141774 32.177747 40.924359
F 80.224399 27.029309 44.564857
F 80.224399 34.751967 44.564857
F 80.224399 19.306649 44.564857
F 89.141765 27.029309 44.564857
F 89.141765 34.751968 44.564857
F 89.141765 19.306649 44.564857
F 80.224406 27.029309 41.834483
F 80.224406 34.751968 41.834483
F 80.224406 19.306649 41.834483
F 89.141772 27.029309 41.834483
F 89.141772 34.751968 41.834483
F 89.141772 19.306649 41.834483
F 80.224400 24.455089 38.193985
F 80.224400 32.177747 38.193985
F 89.141766 24.455088 38.193985
F 89.141766 32.177747 38.193985
F 82.453748 30.890638 41.834483
F 82.453748 23.167980 41.834483
F 73.536381 30.890638 41.834483
F 73.536381 23.167980 41.834483
F 82.453740 28.316418 38.193985
F 82.453740 20.593759 38.193985
F 73.536373 28.316417 38.193985
F 73.536373 20.593759 38.193985
F 82.453747 28.316418 40.924358
F 82.453747 20.593759 40.924359
F 73.536380 28.316417 40.924359
F 73.536380 20.593758 40.924359
F 82.453741 30.890638 44.564857
F 82.453741 23.167979 44.564857
F 73.536374 30.890638 44.564857
F 73.536374 23.167980 44.564857
F 84.683089 24.455089 40.924359
F 84.683089 32.177747 40.924359
F 75.765723 24.455088 40.924359
F 75.765723 32.177746 40.924359
F 84.683081 27.029309 44.564857
F 84.683081 34.751967 44.564857
F 84.683081 19.306649 44.564857
F 75.765715 27.029309 44.564857
F 75.765715 34.751968 44.564857
F 75.765715 19.306649 44.564857
F 84.683088 27.029309 41.834483
F 84.683088 34.751968 41.834483
F 84.683088 19.306649 41.834483
F 75.765722 27.029309 41.834483
F 75.765722 34.751968 41.834483
F 75.765722 19.306649 41.834483
F 84.683082 24.455089 38.193985
F 84.683082 32.177747 38.193985
F 75.765717 24.455088 38.193985
F 75.765716 32.177747 38.193985
F 86.912431 30.890638 41.834483
F 86.912431 23.167980 41.834483
F 77.995066 30.890638 41.834483
F 77.995065 23.167980 41.834483
F 86.912422 28.316418 38.193985
F 86.912422 20.593759 38.193985
F 77.995057 28.316417 38.193985
F 77.995057 20.593759 38.193985
F 86.912429 28.316418 40.924359
F 86.912429 20.593759 40.924359
F 77.995064 28.316417 40.924359
F 77.995064 20.593759 40.924359
F 86.912423 30.890638 44.564857
F 86.912423 23.167979 44.564857
F 77.995059 30.890638 44.564857
F 77.995059 23.167980 44.564857
F 80.224399 27.029309 51.845853
F 80.224399 34.751967 51.845853
F 80.224399 19.306649 51.845853
F 89.141764 27.029309 51.845853
F 89.141764 34.751968 51.845854
F 89.141764 19.306649 51.845854
F 82.453741 30.890638 51.845853
F 82.453741 23.167979 51.845853
F 73.536374 30.890638 51.845854
F 73.536374 23.167980 51.845854
F 84.683081 27.029309 51.845853
F 84.683081 34.751967 51.845853
F 84.683081 19.306649 51.845853
F 75.765715 27.029309 51.845853
F 75.765715 34.751968 51.845853
F 75.765715 19.306649 51.845854
F 86.912423 30.890638 51.845853
F 86.912423 23.167980 51.845853
F 77.995059 30.890638 51.845853
F 77.995059 23.167980 51.845853
F 80.224407 24.455089 55.486351
F 80.224407 32.177747 55.486351
F 89.141774 24.455088 55.486351
F 89.141774 32.177746 55.486351
F 80.224399 27.029309 59.126849
F 80.224399 34.751967 59.126849
F 80.224399 19.306649 59.126849
F 89.141766 27.029309 59.126849
F 89.141766 34.751968 59.126849
F 89.141766 19.306649 59.126849
F 80.224406 27.029309 56.396475
F 80.224406 34.751968 56.396475
F 80.224406 19.306649 56.396475
F 89.141774 27.029309 56.396475
F 89.141774 34.751968 56.396475
F 89.141774 19.306650 56.396475
F 80.224400 24.455089 52.755978
F 80.224400 32.177747 52.755978
F 89.141770 24.455088 52.755977
F 89.141770 32.177746 52.755977
F 82.453748 30.890638 56.396475
F 82.453748 23.167980 56.396475
F 73.536381 30.890638 56.396475
F 73.536381 23.167980 56.396475
F 82.453740 28.316418 52.755978
F 82.453740 20.593759 52.755978
F 73.536373 28.316417 52.755978
F 73.536373 20.593759 52.755977
F 82.453747 28.316418 55.486351
F 82.453747 20.593759 55.486351
F 73.536380 28.316417 55.486351
F 73.536380 20.593758 55.486351
F 82.453741 30.890638 59.126849
F 82.453741 23.167979 59.126849
F 73.536374 30.890638 59.126849
F 73.536374 23.167980 59.126849
F 84.683089 24.455089 55.486351
F 84.683089 32.177747 55.486351
F 75.765723 24.455088 55.486351
F 75.765723 32.177746 55.486351
F 84.683081 27.029309 59.126849
F 84.683081 34.751967 59.126849
F 84.683081 19.306649 59.126849
F 75.765715 27.029309 59.126849
F 75.765716 34.751968 59.126849
F 75.765715 19.306649 59.126849
F 84.683088 27.029309 56.396476
F 84.683088 34.751968 56.396475
F 84.683088 19.306649 56.396475
F 75.765722 27.029309 56.396476
F 75.765722 34.751968 56.396475
F 75.765722 19.306649 56.396475
F 84.683082 24.455089 52.755978
F 84.683082 32.177747 52.755978
F 75.765717 24.455088 52.755978
F 75.765717 32.177747 52.755977
F 86.912431 30.890638 56.396475
F 86.912431 23.167980 56.396475
F 77.995066 30.890638 56.396475
F 77.995065 23.167980 56.396475
F 86.912422 28.316418 52.755978
F 86.912422 20.593759 52.755978
F 77.995058 28.316417 52.755978
F 77.995057 20.593759 52.755977
F 86.912429 28.316418 55.486351
F 86.912429 20.593759 55.486351
F 77.995064 28.316417 55.486351
F 77.995064 20.593759 55.486351
F 86.912423 30.890638 59.126849
F 86.912423 23.167979 59.126849
F 77.995059 30.890638 59.126849
F 77.995059 23.167980 59.126849
F 80.224407 24.455089 62.767347
F 80.224407 32.177747 62.767347
F 89.141774 24.455088 62.767347
F 89.141774 32.177747 62.767347
F 80.224406 27.029309 63.677472
F 80.224406 34.751968 63.677471
F 80.224406 19.306649 63.677471
F 89.141771 27.029309 63.677472
F 89.141771 34.751968 63.677471
F 89.141771 19.306649 63.677471
F 80.224400 24.455089 60.036973
F 80.224400 32.177747 60.036973
F 89.141767 24.455088 60.036973
F 89.141767 32.177746 60.036973
F 82.453748 30.890638 63.677471
F 82.453748 23.167980 63.677471
F 73.536381 30.890638 63.677471
F 73.536381 23.167980 63.677471
F 82.453740 28.316418 60.036973
F 82.453740 20.593759 60.036973
F 73.536373 28.316417 60.036973
F 73.536373 20.593758 60.036973
F 82.453747 28.316418 62.767347
F 82.453747 20.593759 62.767347
F 73.536380 28.316417 62.767347
F 73.536380 20.593758 62.767347
F 84.683089 24.455089 62.767347
F 84.683089 32.177747 62.767347
F 75.765723 24.455088 62.767347
F 75.765723 32.177746 62.767347
F 84.683088 27.029309 63.677472
F 84.683088 34.751967 63.677471
F 84.683088 19.306649 63.677471
F 75.765722 27.029309 63.677471
F 75.765722 34.751968 63.677471
F 75.765722 19.306649 63.677471
F 84.683082 24.455089 60.036973
F 84.683082 32.177747 60.036973
F 75.765717 24.455088 60.036973
F 75.765716 32.177747 60.036973
F 86.912431 30.890638 63.677472
F 86.912431 23.167980 63.677471
F 77.995066 30.890638 63.677471
F 77.995065 23.167980 63.677471
F 86.912422 28.316418 60.036974
F 86.912422 20.593759 60.036973
F 77.995058 28.316417 60.036973
F 77.995058 20.593759 60.036973
F 86.912429 28.316418 62.767347
F 86.912429 20.593759 62.767347
F 77.995064 28.316417 62.767347
F 77.995064 20.593759 62.767347
F 80.224407 47.623069 4.519379
F 80.224407 39.900408 4.519379
F 89.141774 47.623068 4.519379
F 89.141774 39.900408 4.519379
F 80.224399 50.197289 8.159877
F 80.224399 42.474629 8.159877
F 89.141765 50.197289 8.159877
F 89.141765 42.474630 8.159877
F 80.224406 50.197289 5.429504
F 80.224406 42.474629 5.429503
F 89.141772 50.197289 5.429504
F 89.141772 42.474630 5.429503
F 80.224400 47.623069 1.789006
F 80.224400 39.900408 1.789005
F 89.141766 47.623068 1.789005
F 89.141766 39.900408 1.789005
F 82.453748 38.613298 5.429503
F 82.453748 46.335960 5.429504
F 73.536381 38.613298 5.429503
F 73.536381 46.335960 5.429503
F 82.453740 51.484398 1.789006
F 82.453740 36.039077 1.789005
F 82.453740 43.761739 1.789005
F 73.536373 51.484397 1.789005
F 73.536373 36.039077 1.789005
F 73.536373 43.761739 1.789005
F 82.453747 51.484398 4.519379
F 82.453747 36.039077 4.519379
F 82.453747 43.761739 4.519379
F 73.536380 51.484397 4.519379
F 73.536380 36.039077 4.519379
F 73.536380 43.761739 4.519379
F 82.453741 38.613298 8.159877
F 82.453741 46.335960 8.159877
F 73.536374 38.613299 8.159877
F 73.536374 46.335960 8.159877
F 84.683089 47.623069 4.519379
F 84.683089 39.900408 4.519379
F 75.765723 47.623068 4.519379
F 75.765723 39.900408 4.519379
F 84.683081 50.197289 8.159877
F 84.683081 42.474629 8.159877
F 75.765715 50.197289 8.159877
F 75.765715 42.474629 8.159877
F 84.683088 50.197289 5.429504
F 84.683088 42.474629 5.429504
F 75.765722 50.197289 5.429504
F 75.765722 42.474629 5.429503
F 84.683082 47.623069 1.789006
F 84.683082 39.900409 1.789005
F 75.765716 47.623068 1.789005
F 75.765716 39.900408 1.789005
F 86.912431 38.613298 5.429503
F 86.912431 46.335960 5.429504
F 77.995066 38.613298 5.429503
F 77.995066 46.335960 5.429503
F 86.912422 51.484398 1.789006
F 86.912422 36.039077 1.789005
F 86.912422 43.761739 1.789005
F 77.995057 51.484398 1.789005
F 77.995058 36.039077 1.789005
F 77.995057 43.761739 1.789005
F 86.912429 51.484398 4.519379
F 86.912429 36.039077 4.519379
F 86.912429 43.761739 4.519379
F 77.995064 51.484398 4.519379
F 77.995064 36.039077 4.519379
F 77.995064 43.761739 4.519379
F 86.912423 38.613298 8.159877
F 86.912423 46.335960 8.159877
F 77.995059 38.613298 8.159877
F 77.995059 46.335960 8.159877
F 80.224407 47.623069 11.800375
F 80.224407 39.900408 11.800375
F 89.141774 47.623068 11.800375
F 89.141774 39.900408 11.800375
F 80.224399 50.197289 15.440872
F 80.224399 42.474629 15.440873
F 89.141765 50.197289 15.440873
F 89.141765 42.474630 15.440873
F 80.224406 50.197289 12.710499
F 80.224406 42.474629 12.710499
F 89.141772 50.197289 12.710499
F 89.141772 42.474630 12.710499
F 80.224400 47.623069 9.070001
F 80.224400 39.900408 9.070001
F 89.141766 47.623068 9.070001
F 89.141766 39.900408 9.070001
F 82.453748 38.613298 12.710499
F 82.453748 46.335960 12.710499
F 73.536381 38.613298 12.710499
F 73.536381 46.335960 12.710499
F 82.453740 51.484398 9.070001
F 82.453740 36.039077 9.070001
F 82.453740 43.761739 9.070001
F 73.536373 51.484397 9.070001
F 73.536373 36.039077 9.070001
F 73.536373 43.761739 9.070001
F 82.453747 51.484398 11.800374
F 82.453747 36.039077 11.800375
F 82.453747 43.761739 11.800375
F 73.536380 51.484397 11.800375
F 73.536380 36.039077 11.800375
F 73.536380 43.761739 11.800375
F 82.453741 38.613298 15.440872
F 82.453741 46.335960 15.440873
F 73.536374 38.613299 15.440873
F 73.536374 46.335960 15.440873
F 84.683089 47.623069 11.800375
F 84.683089 39.900408 11.800375
F 75.765723 47.623068 11.800375
F 75.765723 39.900408 11.800375
F 84.683081 50.197289 15.440872
F 84.683081 42.474629 15.440873
F 75.765715 50.197289 15.440873
F 75.765715 42.474629 15.440873
F 84.683088 50.197289 12.710499
F 84.683088 42.474629 12.710499
F 75.765722 50.197289 12.710499
F 75.765722 42.474629 12.710499
F 84.683082 47.623069 9.070002
F 84.683082 39.900408 9.070001
F 75.765716 47.623068 9.070001
F 75.765716 39.900408 9.070001
F 86.912431 38.613298 12.710499
F 86.912431 46.335960 12.710499
F 77.995066 38.613298 12.710499
F 77.995066 46.335960 12.710499
F 86.912422 51.484398 9.070002
F 86.912422 36.039077 9.070001
F 86.912422 43.761739 9.070001
F 77.995057 51.484398 9.070001
F 77.995058 36.039077 9.070001
F 77.995057 43.761739 9.070001
F 86.912429 51.484398 11.800375
F 86.912429 36.039077 11.800375
F 86.912429 43.761739 11.800375
F 77.995064 51.484398 11.800375
F 77.995064 36.039077 11.800375
F 77.995064 43.761739 11.800375
F 86.912423 38.613298 15.440873
F 86.912423 46.335960 15.440873
F 77.995059 38.613298 15.440873
F 77.995059 46.335960 15.440873
F 80.224399 50.197289 0.878881
F 80.224399 42.474629 0.878881
F 89.141765 50.197289 0.878881
F 89.141765 42.474630 0.878881
F 80.224400 47.623069 16.350997
F 80.224400 39.900408 16.350997
F 89.141766 47.623068 16.350997
F 89.141766 39.900408 16.350997
F 82.453740 51.484398 16.350997
F 82.453740 36.039077 16.350997
F 82.453740 43.761739 16.350997
F 73.536373 51.484397 16.350997
F 73.536373 36.039077 16.350997
F 73.536373 43.761739 16.350997
F 82.453741 38.613298 0.878881
F 82.453741 46.335960 0.878881
F 73.536374 38.613299 0.878881
F 73.536374 46.335960 0.878881
F 84.683081 50.197289 0.878881
F 84.683081 42.474629 0.878881
F 75.765715 50.197289 0.878881
F 75.765715 42.474629 0.878881
F 84.683082 47.623069 16.350997
F 84.683082 39.900409 16.350997
F 75.765716 47.623068 16.350997
F 75.765716 39.900408 16.350997
F 86.912422 51.484398 16.350997
F 86.912422 36.039077 16.350997
F 86.912422 43.761739 16.350997
F 77.995057 51.484398 16.350997
F 77.995058 36.039077 16.350997
F 77.995058 43.761739 16.350997
F 86.912423 38.613298 0.878881
F 86.912423 46.335960 0.878881
F 77.995059 38.613298 0.878881
F 77.995059 46.335960 0.878881
F 80.224407 47.623069 26.362367
F 80.224407 39.900408 26.362367
F 89.141774 47.623068 26.362367
F 89.141774 39.900408 26.362368
F 80.224399 50.197289 30.002865
F 80.224399 42.474629 30.002865
F 89.141765 50.197289 30.002865
F 89.141765 42.474630 30.002866
F 80.224406 50.197289 27.272492
F 80.224406 42.474629 27.272492
F 89.141772 50.197289 27.272492
F 89.141772 42.474630 27.272492
F 80.224400 47.623069 23.631994
F 80.224400 39.900408 23.631993
F 89.141766 47.623068 23.631993
F 89.141766 39.900408 23.631993
F 82.453748 38.613298 27.272492
F 82.453748 46.335960 27.272492
F 73.536381 38.613298 27.272491
F 73.536381 46.335960 27.272491
F 82.453740 51.484398 23.631994
F 82.453740 36.039077 23.631994
F 82.453740 43.761739 23.631994
F 73.536373 51.484397 23.631993
F 73.536373 36.039077 23.631993
F 73.536373 43.761739 23.631993
F 82.453747 51.484398 26.362367
F 82.453747 36.039077 26.362367
F 82.453747 43.761739 26.362367
F 73.536380 51.484397 26.362367
F 73.536380 36.039077 26.362367
F 73.536380 43.761739 26.362367
F 82.453741 38.613298 30.002865
F 82.453741 46.335960 30.002865
F 73.536374 38.613298 30.002866
F 73.536374 46.335960 30.002865
F 84.683089 47.623069 26.362367
F 84.683089 39.900408 26.362367
F 75.765723 47.623068 26.362367
F 75.765723 39.900408 26.362367
F 84.683081 50.197289 30.002865
F 84.683081 42.474629 30.002865
F 75.765715 50.197289 30.002865
F 75.765715 42.474629 30.002865
F 84.683088 50.197289 27.272492
F 84.683088 42.474629 27.272492
F 75.765722 50.197289 27.272492
F 75.765722 42.474629 27.272491
F 84.683082 47.623069 23.631994
F 84.683082 39.900409 23.631994
F 75.765717 47.623068 23.631993
F 75.765716 39.900408 23.631993
F 86.912431 38.613298 27.272492
F 86.912431 46.335960 27.272492
F 77.995066 38.613298 27.272491
F 77.995066 46.335960 27.272492
F 86.912422 51.484398 23.631994
F 86.912422 36.039077 23.631993
F 86.912422 43.761739 23.631994
F 77.995057 51.484398 23.631994
F 77.995058 36.039077 23.631993
F 77.995058 43.761739 23.631993
F 86.912429 51.484398 26.362367
F 86.912429 36.039077 26.362367
F 86.912429 43.761739 26.362367
F 77.995064 51.484398 26.362367
F 77.995064 36.039077 26.362367
F 77.995064 43.761739 26.362367
F 86.912423 38.613298 30.002865
F 86.912423 46.335960 30.002865
F 77.995059 38.613298 30.002865
F 77.995059 46.335960 30.002865
F 80.224400 47.623069 30.912990
F 80.224400 39.900408 30.912990
F 89.141766 47.623068 30.912989
F 89.141766 39.900408 30.912989
F 82.453740 51.484398 30.912990
F 82.453740 36.039077 30.912990
F 82.453740 43.761739 30.912989
F 73.536373 51.484397 30.912989
F 73.536373 36.039077 30.912989
F 73.536373 43.761739 30.912989
F 84.683082 47.623069 30.912990
F 84.683082 39.900408 30.912990
F 75.765716 47.623068 30.912990
F 75.765716 39.900408 30.912989
F 86.912422 51.484398 30.912990
F 86.912422 36.039077 30.912990
F 86.912422 43.761739 30.912990
F 77.995057 51.484398 30.912990
F 77.995057 36.039077 30.912989
F 77.995057 43.761739 30.912989
F 80.224407 47.623069 19.081371
F 80.224407 39.900408 19.081371
F 89.141774 47.623068 19.081371
F 89.141774 39.900408 19.081371
F 80.224399 50.197289 22.721869
F 80.224399 42.474629 22.721869
F 89.141765 50.197289 22.721869
F 89.141765 42.474630 22.721869
F 80.224406 50.197289 19.991496
F 80.224406 42.474629 19.991495
F 89.141772 50.197289 19.991495
F 89.141772 42.474630 19.991495
F 82.453748 38.613298 19.991495
F 82.453748 46.335960 19.991495
F 73.536381 38.613298 19.991495
F 73.536381 46.335960 19.991495
F 82.453747 51.484398 19.081371
F 82.453747 36.039077 19.081371
F 82.453747 43.761739 19.081371
F 73.536380 51.484397 19.081371
F 73.536380 36.039077 19.081371
F 73.536380 43.761739 19.081371
F 82.453741 38.613298 22.721869
F 82.453741 46.335960 22.721869
F 73.536374 38.613299 22.721869
F 73.536374 46.335960 22.721869
F 84.683089 47.623069 19.081371
F 84.683089 39.900408 19.081371
F 75.765723 47.623068 19.081371
F 75.765723 39.900408 19.081371
F 84.683081 50.197289 22.721869
F 84.683081 42.474629 22.721869
F 75.765715 50.197289 22.721869
F 75.765715 42.474629 22.721869
F 84.683088 50.197289 19.991496
F 84.683088 42.474629 19.991495
F 75.765722 50.197289 19.991495
F 75.765722 42.474629 19.991495
F 86.912431 38.613298 19.991495
F 86.912431 46.335960 19.991495
F 77.995066 38.613298 19.991495
F 77.995066 46.335960 19.991495
F 86.912429 51.484398 19.081371
F 86.912429 36.039077 19.081371
F 86.912429 43.761739 19.081371
F 77.995064 51.484398 19.081371
F 77.995064 36.039077 19.081371
F 77.995064 43.761739 19.081371
F 86.912423 38.613298 22.721869
F 86.912423 46.335960 22.721869
F 77.995059 38.613298 22.721869
F 77.995059 46.335960 22.721869
F 80.224407 47.623069 48.205355
F 80.224407 39.900408 48.205355
F 89.141773 47.623068 48.205356
F 89.141773 39.900408 48.205356
F 80.224406 50.197289 49.115480
F 80.224406 42.474629 49.115480
F 89.141776 50.197290 49.115479
F 89.141776 42.474630 49.115479
F 80.224400 47.623069 45.474982
F 80.224400 39.900408 45.474981
F 89.141768 47.623068 45.474982
F 89.141768 39.900408 45.474981
F 82.453748 38.613298 49.115480
F 82.453748 46.335960 49.115480
F 73.536381 38.613298 49.115479
F 73.536381 46.335960 49.115480
F 82.453740 51.484398 45.474982
F 82.453740 36.039077 45.474981
F 82.453740 43.761739 45.474982
F 73.536373 51.484397 45.474981
F 73.536373 36.039077 45.474981
F 73.536373 43.761739 45.474981
F 82.453747 51.484398 48.205355
F 82.453747 36.039077 48.205355
F 82.453747 43.761739 48.205355
F 73.536380 51.484397 48.205355
F 73.536380 36.039077 48.205355
F 73.536380 43.761739 48.205355
F 84.683089 47.623069 48.205355
F 84.683089 39.900408 48.205355
F 75.765723 47.623068 48.205355
F 75.765723 39.900408 48.205356
F 84.683088 50.197289 49.115480
F 84.683088 42.474629 49.115480
F 75.765723 50.197289 49.115480
F 75.765722 42.474629 49.115480
F 84.683082 47.623069 45.474982
F 84.683082 39.900408 45.474982
F 75.765716 47.623068 45.474982
F 75.765716 39.900408 45.474981
F 86.912431 38.613298 49.115480
F 86.912431 46.335960 49.115480
F 77.995066 38.613298 49.115480
F 77.995066 46.335960 49.115480
F 86.912422 51.484398 45.474982
F 86.912422 36.039077 45.474981
F 86.912422 43.761739 45.474982
F 77.995057 51.484398 45.474982
F 77.995058 36.039077 45.474981
F 77.995057 43.761739 45.474981
F 86.912429 51.484398 48.205355
F 86.912430 36.039077 48.205355
F 86.912430 43.761739 48.205355
F 77.995064 51.484398 48.205355
F 77.995064 36.039077 48.205355
F 77.995064 43.761739 48.205355
F 80.224407 47.623069 33.643363
F 80.224407 39.900408 33.643363
F 89.141774 47.623068 33.643363
F 89.141774 39.900408 33.643363
F 80.224399 50.197289 37.283861
F 80.224399 42.474629 37.283861
F 89.141765 50.197289 37.283861
F 89.141765 42.474630 37.283861
F 80.224406 50.197289 34.553487
F 80.224406 42.474629 34.553487
F 89.141772 50.197289 34.553487
F 89.141772 42.474630 34.553487
F 82.453748 38.613298 34.553487
F 82.453748 46.335960 34.553487
F 73.536381 38.613298 34.553487
F 73.536381 46.335960 34.553487
F 82.453747 51.484398 33.643363
F 82.453747 36.039077 33.643363
F 82.453747 43.761739 33.643363
F 73.536380 51.484397 33.643363
F 73.536380 36.039077 33.643363
F 73.536380 43.761739 33.643363
F 82.453741 38.613298 37.283861
F 82.453741 46.335960 37.283860
F 73.536374 38.613299 37.283861
F 73.536374 46.335960 37.283861
F 84.683089 47.623069 33.643363
F 84.683089 39.900408 33.643363
F 75.765723 47.623068 33.643363
F 75.765723 39.900408 33.643363
F 84.683081 50.197289 37.283860
F 84.683081 42.474629 37.283861
F 75.765715 50.197289 37.283861
F 75.765715 42.474629 37.283861
F 84.683088 50.197289 34.553487
F 84.683088 42.474629 34.553487
F 75.765722 50.197289 34.553487
F 75.765722 42.474629 34.553487
F 86.912431 38.613298 34.553487
F 86.912431 46.335960 34.553487
F 77.995065 38.613298 34.553487
F 77.995066 46.335960 34.553487
F 86.912429 51.484398 33.643363
F 86.912429 36.039077 33.643363
F 86.912429 43.761739 33.643363
F 77.995064 51.484398 33.643363
F 77.995064 36.039077 33.643363
F 77.995064 43.761739 33.643363
F 86.912423 38.613298 37.283861
F 86.912423 46.335960 37.283861
F 77.995059 38.613298 37.283861
F 77.995059 46.335960 37.283861
F 80.224407 47.623069 40.924359
F 80.224407 39.900408 40.924359
F 89.141774 47.623068 40.924359
F 89.141774 39.900408 40.924359
F 80.224399 50.197289 44.564857
F 80.224399 42.474629 44.564857
F 89.141765 50.197289 44.564857
F 89.141765 42.474630 44.564857
F 80.224406 50.197289 41.834483
F 80.224406 42.474629 41.834483
F 89.141772 50.197289 41.834483
F 89.141772 42.474630 41.834483
F 80.224400 47.623069 38.193985
F 80.224400 39.900408 38.193985
F 89.141766 47.623068 38.193985
F 89.141766 39.900408 38.193985
F 82.453748 38.613298 41.834483
F 82.453748 46.335960 41.834483
F 73.536381 38.613298 41.834483
F 73.536381 46.335960 41.834483
F 82.453740 51.484398 38.193985
F 82.453740 36.039077 38.193985
F 82.453740 43.761739 38.193985
F 73.536373 51.484397 38.193985
F 73.536373 36.039077 38.193985
F 73.536373 43.761739 38.193985
F 82.453747 51.484398 40.924358
F 82.453747 36.039077 40.924359
F 82.453747 43.761739 40.924359
F 73.536380 51.484397 40.924359
F 73.536380 36.039077 40.924359
F 73.536380 43.761739 40.924359
F 82.453741 38.613298 44.564857
F 82.453741 46.335960 44.564857
F 73.536374 38.613299 44.564857
F 73.536374 46.335960 44.564857
F 84.683089 47.623069 40.924359
F 84.683089 39.900408 40.924359
F 75.765723 47.623068 40.924359
F 75.765723 39.900408 40.924359
F 84.683081 50.197289 44.564857
F 84.683081 42.474629 44.564857
F 75.765715 50.197289 44.564857
F 75.765715 42.474629 44.564857
F 84.683088 50.197289 41.834483
F 84.683088 42.474629 41.834483
F 75.765722 50.197289 41.834483
F 75.765722 42.474629 41.834483
F 84.683082 47.623069 38.193985
F 84.683082 39.900409 38.193985
F 75.765717 47.623068 38.193985
F 75.765716 39.900408 38.193985
F 86.912431 38.613298 41.834483
F 86.912431 46.335960 41.834483
F 77.995066 38.613298 41.834483
F 77.995065 46.335960 41.834483
F 86.912422 51.484398 38.193985
F 86.912422 36.039077 38.193985
F 86.912422 43.761739 38.193985
F 77.995057 51.484398 38.193985
F 77.995058 36.039077 38.193985
F 77.995057 43.761739 38.193985
F 86.912429 51.484398 40.924359
F 86.912429 36.039077 40.924359
F 86.912429 43.761739 40.924359
F 77.995064 51.484398 40.924359
F 77.995064 36.039077 40.924359
F 77.995064 43.761739 40.924359
F 86.912423 38.613298 44.564857
F 86.912423 46.335960 44.564857
F 77.995059 38.613298 44.564857
F 77.995059 46.335960 44.564857
F 80.224399 50.197289 51.845853
F 80.224399 42.474629 51.845853
F 89.141764 50.197289 51.845853
F 89.141764 42.474630 51.845854
F 82.453741 38.613298 51.845853
F 82.453741 46.335960 51.845853
F 73.536374 38.613299 51.845854
F 73.536374 46.335960 51.845854
F 84.683081 50.197289 51.845853
F 84.683081 42.474629 51.845853
F 75.765715 50.197289 51.845853
F 75.765715 42.474629 51.845854
F 86.912423 38.613298 51.845853
F 86.912423 46.335960 51.845853
F 77.995059 38.613298 51.845853
F 77.995059 46.335960 51.845853
F 80.224407 47.623069 55.486351
F 80.224407 39.900408 55.486351
F 89.141774 47.623068 55.486351
F 89.141774 39.900408 55.486351
F 80.224399 50.197289 59.126849
F 80.224399 42.474629 59.126849
F 89.141766 50.197290 59.126849
F 89.141766 42.474630 59.126849
F 80.224406 50.197289 56.396475
F 80.224406 42.474629 56.396475
F 89.141774 50.197290 56.396475
F 89.141775 42.474630 56.396475
F 80.224400 47.623069 52.755978
F 80.224400 39.900408 52.755977
F 89.141770 47.623068 52.755977
F 89.141770 39.900407 52.755977
F 82.453748 38.613298 56.396475
F 82.453748 46.335960 56.396475
F 73.536381 38.613298 56.396475
F 73.536381 46.335960 56.396475
F 82.453740 51.484398 52.755978
F 82.453740 36.039077 52.755978
F 82.453740 43.761739 52.755978
F 73.536373 51.484397 52.755977
F 73.536373 36.039077 52.755977
F 73.536373 43.761739 52.755977
F 82.453747 51.484398 55.486351
F 82.453747 36.039077 55.486351
F 82.453747 43.761739 55.486351
F 73.536380 51.484397 55.486351
F 73.536380 36.039077 55.486351
F 73.536380 43.761739 55.486351
F 82.453741 38.613298 59.126849
F 82.453741 46.335960 59.126849
F 73.536374 38.613299 59.126849
F 73.536374 46.335960 59.126849
F 84.683089 47.623069 55.486351
F 84.683089 39.900408 55.486351
F 75.765723 47.623068 55.486351
F 75.765723 39.900408 55.486352
F 84.683081 50.197289 59.126849
F 84.683081 42.474629 59.126849
F 75.765715 50.197289 59.126849
F 75.765715 42.474629 59.126849
F 84.683088 50.197289 56.396476
F 84.683088 42.474629 56.396475
F 75.765722 50.197289 56.396476
F 75.765722 42.474629 56.396475
F 84.683082 47.623069 52.755978
F 84.683082 39.900408 52.755978
F 75.765716 47.623068 52.755978
F 75.765716 39.900408 52.755978
F 86.912431 38.613298 56.396475
F 86.912431 46.335960 56.396475
F 77.995066 38.613298 56.396475
F 77.995066 46.335960 56.396475
F 86.912422 51.484398 52.755978
F 86.912422 36.039077 52.755978
F 86.912422 43.761739 52.755978
F 77.995057 51.484398 52.755978
F 77.995058 36.039077 52.755977
F 77.995057 43.761739 52.755978
F 86.912429 51.484398 55.486351
F 86.912429 36.039077 55.486351
F 86.912429 43.761739 55.486351
F 77.995064 51.484398 55.486351
F 77.995064 36.039077 55.486351
F 77.995064 43.761739 55.486351
F 86.912423 38.613298 59.126849
F 86.912423 46.335960 59.126849
F 77.995059 38.613298 59.126849
F 77.995059 46.335960 59.126849
F 80.224407 47.623069 62.767347
F 80.224407 39.900408 62.767347
F 89.141774 47.623068 62.767347
F 89.141774 39.900408 62.767347
F 80.224406 50.197289 63.677472
F 80.224406 42.474629 63.677471
F 89.141771 50.197289 63.677472
F 89.141771 42.474629 63.677471
F 80.224400 47.623069 60.036973
F 80.224400 39.900408 60.036973
F 89.141767 47.623068 60.036973
F 89.141767 39.900408 60.036973
F 82.453748 38.613298 63.677471
F 82.453748 46.335960 63.677471
F 73.536381 38.613298 63.677471
F 73.536381 46.335960 63.677471
F 82.453740 51.484398 60.036974
F 82.453740 36.039077 60.036973
F 82.453740 43.761739 60.036973
F 73.536373 51.484397 60.036973
F 73.536373 36.039077 60.036973
F 73.536373 43.761739 60.036973
F 82.453747 51.484398 62.767347
F 82.453747 36.039077 62.767347
F 82.453747 43.761739 62.767347
F 73.536380 51.484397 62.767347
F 73.536380 36.039077 62.767347
F 73.536380 43.761738 62.767347
F 84.683089 47.623069 62.767347
F 84.683089 39.900408 62.767347
F 75.765723 47.623068 62.767347
F 75.765723 39.900408 62.767347
F 84.683088 50.197289 63.677472
F 84.683088 42.474629 63.677471
F 75.765722 50.197289 63.677471
F 75.765722 42.474629 63.677471
F 84.683082 47.623069 60.036973
F 84.683082 39.900408 60.036973
F 75.765717 47.623068 60.036973
F 75.765716 39.900408 60.036973
F 86.912431 38.613298 63.677471
F 86.912431 46.335960 63.677471
F 77.995065 38.613298 63.677471
F 77.995066 46.335960 63.677471
F 86.912422 51.484398 60.036974
F 86.912422 36.039077 60.036973
F 86.912422 43.761739 60.036973
F 77.995057 51.484398 60.036973
F 77.995058 36.039077 60.036973
F 77.995058 43.761739 60.036973
F 86.912429 51.484398 62.767347
F 86.912429 36.039077 62.767347
F 86.912429 43.761739 62.767347
F 77.995064 51.484398 62.767347
F 77.995064 36.039077 62.767347
F 77.995064 43.761739 62.767347
F 80.224407 55.345727 4.519379
F 80.224407 63.068389 4.519379
F 89.141774 55.345727 4.519379
F 89.141774 63.068388 4.519379
F 80.224399 57.919948 8.159877
F 80.224399 65.642610 8.159877
F 89.141765 57.919948 8.159877
F 89.141765 65.642610 8.159877
F 80.224406 57.919948 5.429503
F 80.224406 65.642610 5.429503
F 89.141772 57.919948 5.429503
F 89.141772 65.642610 5.429503
F 80.224400 55.345727 1.789005
F 80.224400 63.068389 1.789005
F 89.141766 55.345727 1.789005
F 89.141766 63.068388 1.789005
F 82.453748 54.058618 5.429504
F 82.453748 61.781279 5.429503
F 73.536381 54.058618 5.429503
F 73.536381 61.781279 5.429503
F 82.453740 59.207058 1.789005
F 82.453740 66.929720 1.789005
F 73.536373 59.207057 1.789005
F 73.536373 66.929719 1.789005
F 82.453747 59.207058 4.519379
F 82.453747 66.929720 4.519379
F 73.536380 59.207057 4.519379
F 73.536380 66.929719 4.519379
F 82.453741 54.058618 8.159877
F 82.453741 61.781278 8.159877
F 73.536374 54.058618 8.159877
F 73.536374 61.781279 8.159877
F 84.683089 55.345727 4.519379
F 84.683089 63.068389 4.519379
F 75.765723 55.345727 4.519379
F 75.765723 63.068388 4.519379
F 84.683081 57.919948 8.159877
F 84.683081 65.642610 8.159877
F 75.765715 57.919948 8.159877
F 75.765715 65.642610 8.159877
F 84.683088 57.919948 5.429503
F 84.683088 65.642610 5.429503
F 75.765722 57.919948 5.429503
F 75.765722 65.642610 5.429503
F 84.683082 55.345727 1.789006
F 84.683082 63.068389 1.789005
F 75.765717 55.345727 1.789005
F 75.765717 63.068388 1.789005
F 86.912431 54.058618 5.429504
F 86.912431 61.781279 5.429503
F 77.995065 54.058618 5.429503
F 77.995065 61.781279 5.429503
F 86.912422 59.207058 1.789005
F 86.912422 66.929720 1.789005
F 77.995058 59.207057 1.789005
F 77.995057 66.929719 1.789005
F 86.912429 59.207057 4.519379
F 86.912429 66.929720 4.519379
F 77.995064 59.207057 4.519379
F 77.995064 66.929719 4.519379
F 86.912423 54.058618 8.159877
F 86.912423 61.781279 8.159877
F 77.995059 54.058618 8.159877
F 77.995058 61.781278 8.159877
F 80.224407 55.345727 11.800375
F 80.224407 63.068389 11.800375
F 89.141774 55.345727 11.800375
F 89.141774 63.068388 11.800375
F 80.224399 57.919948 15.440873
F 80.224399 65.642610 15.440872
F 89.141765 57.919948 15.440873
F 89.141765 65.642610 15.440873
F 80.224406 57.919948 12.710499
F 80.224406 65.642610 12.710499
F 89.141772 57.919948 12.710499
F 89.141772 65.642610 12.710499
F 80.224400 55.345727 9.070001
F 80.224400 63.068389 9.070001
F 89.141766 55.345727 9.070001
F 89.141766 63.068388 9.070001
F 82.453748 54.058618 12.710499
F 82.453748 61.781278 12.710499
F 73.536381 54.058618 12.710499
F 73.536381 61.781279 12.710499
F 82.453740 59.207058 9.070001
F 82.453740 66.929720 9.070001
F 73.536373 59.207057 9.070001
F 73.536373 66.929719 9.070001
F 82.453747 59.207058 11.800375
F 82.453747 66.929720 11.800375
F 73.536380 59.207057 11.800375
F 73.536380 66.929719 11.800375
F 82.453741 54.058618 15.440872
F 82.453741 61.781278 15.440872
F 73.536374 54.058618 15.440873
F 73.536374 61.781279 15.440873
F 84.683089 55.345727 11.800375
F 84.683089 63.068389 11.800375
F 75.765723 55.345727 11.800375
F 75.765723 63.068388 11.800375
F 84.683081 57.919948 15.440873
F 84.683081 65.642610 15.440872
F 75.765715 57.919948 15.440873
F 75.765715 65.642610 15.440873
F 84.683088 57.919948 12.710499
F 84.683088 65.642610 12.710499
F 75.765722 57.919948 12.710499
F 75.765722 65.642610 12.710499
F 84.683082 55.345727 9.070002
F 84.683082 63.068389 9.070001
F 75.765716 55.345727 9.070001
F 75.765716 63.068388 9.070001
F 86.912431 54.058618 12.710499
F 86.912431 61.781279 12.710499
F 77.995065 54.058618 12.710499
F 77.995065 61.781279 12.710499
F 86.912422 59.207058 9.070001
F 86.912422 66.929720 9.070001
F 77.995058 59.207057 9.070001
F 77.995058 66.929719 9.070001
F 86.912429 59.207057 11.800375
F 86.912429 66.929720 11.800375
F 77.995064 59.207057 11.800375
F 77.995064 66.929720 11.800375
F 86.912423 54.058618 15.440873
F 86.912423 61.781279 15.440873
F 77.995059 54.058618 15.440873
F 77.995059 61.781278 15.440873
F 80.224399 57.919948 0.878881
F 80.224399 65.642610 0.878881
F 89.141765 57.919948 0.878881
F 89.141765 65.642610 0.878881
F 80.224400 55.345727 16.350997
F 80.224400 63.068389 16.350997
F 89.141766 55.345727 16.350997
F 89.141766 63.068388 16.350997
F 82.453740 59.207058 16.350997
F 82.453740 66.929720 16.350997
F 73.536373 59.207057 16.350997
F 73.536373 66.929719 16.350997
F 82.453741 54.058618 0.878880
F 82.453741 61.781278 0.878881
F 73.536374 54.058618 0.878881
F 73.536374 61.781279 0.878881
F 84.683081 57.919948 0.878881
F 84.683081 65.642610 0.878881
F 75.765715 57.919948 0.878881
F 75.765715 65.642610 0.878881
F 84.683082 55.345727 16.350997
F 84.683082 63.068389 16.350997
F 75.765716 55.345727 16.350997
F 75.765716 63.068388 16.350997
F 86.912422 59.207058 16.350997
F 86.912422 66.929720 16.350997
F 77.995058 59.207057 16.350997
F 77.995058 66.929719 16.350997
F 86.912423 54.058618 0.878881
F 86.912423 61.781279 0.878881
F 77.995059 54.058618 0.878881
F 77.995058 61.781279 0.878881
F 82.453748 69.503940 5.429504
F 77.995059 69.503940 0.878881
F 82.453741 69.503940 8.159877
F 86.912431 69.503940 5.429504
F 86.912423 69.503940 0.878881
F 77.995066 69.503940 5.429503
F 86.912423 69.503940 8.159877
F 77.995059 69.503940 8.159877
F 82.453748 69.503940 12.710499
F 82.453741 69.503940 15.440873
F 86.912431 69.503940 12.710499
F 77.995066 69.503940 12.710499
F 86.912423 69.503940 15.440873
F 77.995059 69.503940 15.440873
F 82.453741 69.503940 0.878881
F 73.536381 69.503941 5.429503
F 73.536374 69.503941 8.159877
F 73.536381 69.503941 12.710499
F 73.536374 69.503941 15.440873
F 73.536374 69.503941 0.878881
F 80.224407 55.345727 26.362367
F 80.224407 63.068389 26.362367
F 89.141774 55.345727 26.362367
F 89.141774 63.068388 26.362368
F 80.224399 57.919948 30.002865
F 80.224399 65.642610 30.002865
F 89.141765 57.919948 30.002865
F 89.141765 65.642610 30.002866
F 80.224406 57.919948 27.272492
F 80.224406 65.642610 27.272492
F 89.141772 57.919948 27.272491
F 89.141772 65.642610 27.272492
F 80.224400 55.345727 23.631994
F 80.224400 63.068389 23.631993
F 89.141766 55.345727 23.631993
F 89.141766 63.068388 23.631993
F 82.453748 54.058618 27.272492
F 82.453748 61.781279 27.272492
F 73.536381 54.058618 27.272492
F 73.536381 61.781279 27.272491
F 82.453740 59.207058 23.631994
F 82.453740 66.929720 23.631994
F 73.536373 59.207057 23.631993
F 73.536373 66.929719 23.631993
F 82.453747 59.207058 26.362367
F 82.453747 66.929720 26.362367
F 73.536380 59.207057 26.362367
F 73.536380 66.929719 26.362367
F 82.453741 54.058618 30.002865
F 82.453741 61.781278 30.002865
F 73.536374 54.058618 30.002865
F 73.536374 61.781279 30.002866
F 84.683089 55.345727 26.362367
F 84.683089 63.068389 26.362367
F 75.765723 55.345727 26.362367
F 75.765723 63.068388 26.362367
F 84.683081 57.919948 30.002865
F 84.683081 65.642610 30.002865
F 75.765715 57.919948 30.002865
F 75.765715 65.642610 30.002865
F 84.683088 57.919948 27.272492
F 84.683088 65.642610 27.272492
F 75.765722 57.919948 27.272492
F 75.765722 65.642610 27.272491
F 84.683082 55.345727 23.631994
F 84.683082 63.068389 23.631994
F 75.765716 55.345727 23.631994
F 75.765716 63.068388 23.631993
F 86.912431 54.058618 27.272492
F 86.912431 61.781279 27.272492
F 77.995065 54.058618 27.272492
F 77.995065 61.781279 27.272491
F 86.912422 59.207058 23.631994
F 86.912422 66.929720 23.631994
F 77.995058 59.207057 23.631993
F 77.995058 66.929719 23.631993
F 86.912429 59.207057 26.362367
F 86.912429 66.929720 26.362367
F 77.995064 59.207057 26.362367
F 77.995064 66.929719 26.362367
F 86.912423 54.058618 30.002865
F 86.912423 61.781279 30.002865
F 77.995059 54.058618 30.002865
F 77.995059 61.781278 30.002865
F 80.224400 55.345727 30.912990
F 80.224400 63.068389 30.912990
F 89.141766 55.345727 30.912989
F 89.141766 63.068388 30.912989
F 82.453740 59.207058 30.912990
F 82.453740 66.929720 30.912989
F 73.536373 59.207057 30.912989
F 73.536373 66.929719 30.912989
F 84.683082 55.345727 30.912990
F 84.683082 63.068389 30.912990
F 75.765716 55.345727 30.912990
F 75.765716 63.068388 30.912989
F 86.912422 59.207058 30.912990
F 86.912422 66.929720 30.912989
[truncated: 85,286 more chars]
