# Supplementary material for: Molecular-resolution imaging of ice crystallized from liquid water by cryogenic liquid-cell TEM
Source: Nat Commun. 2025 Sep 25;16:8342. doi: 10.1038/s41467-025-62451-0 (PMC12462463; doi:10.1038/s41467-025-62451-0)
Supplement: Supplementary file 9 — Supplementary Data 1 [file 41467_2025_62451_MOESM9_ESM.zip › supercell_4_3_2/0.0/93K_relaxed.xyz]

10368
F10368
F 0.010708 1.286284 2.728630
F 0.010708 9.004014 2.728630
F 0.010708 16.721704 2.728630
F 8.922377 1.286284 2.728630
F 8.922377 9.004014 2.728630
F 8.922377 16.721704 2.728630
F 17.866347 1.411084 2.621390
F 17.812747 8.953044 2.682360
F 19.911947 15.470604 3.742230
F 0.010694 3.858864 6.366810
F 0.010694 11.576604 6.366810
F 8.922367 3.858864 6.366810
F 8.922367 11.576604 6.366810
F 18.063547 4.013374 6.461780
F 17.773347 11.546404 6.248340
F 0.010706 3.858864 3.638180
F 0.010706 11.576604 3.638180
F 8.922377 3.858864 3.638180
F 8.922377 11.576604 3.638180
F 17.915647 3.832014 3.757380
F 17.663947 11.463104 3.493450
F 0.010696 1.286284 0.000002
F 0.010696 9.004014 0.000002
F 0.010696 16.721704 0.000001
F 8.922367 1.286284 0.000002
F 8.922367 9.004014 0.000002
F 8.922367 16.721704 0.000001
F 19.864147 5.120704 17.177040
F 13.378247 11.576604 20.919540
F 13.378247 3.858864 20.919540
F 2.238627 7.717724 3.638180
F 2.238627 15.435504 3.638180
F 4.466527 11.576604 20.919540
F 11.150347 7.717724 3.638180
F 11.150347 15.435504 3.638180
F 15.592347 15.467704 20.916940
F 20.193347 7.830844 20.817240
F 19.996647 12.645604 17.089140
F 20.133547 7.628174 3.534950
F 2.238617 5.145154 0.000003
F 2.238617 12.862904 0.000002
F 11.150247 5.145154 0.000002
F 11.150247 12.862904 0.000001
F 4.466527 16.721704 14.552740
F 13.378247 11.576604 18.190840
F 2.238627 5.145154 2.728630
F 2.238627 12.862904 2.728630
F 11.150347 5.145154 2.728630
F 11.150347 12.862904 2.728630
F 17.864247 16.844604 2.700450
F 19.963847 12.900604 2.697460
F 2.238617 7.717724 6.366810
F 2.238617 15.435504 6.366810
F 15.612847 7.685844 21.083340
F 11.150247 7.717724 6.366810
F 11.150247 15.435504 6.366810
F 6.694447 15.435504 20.919540
F 18.106247 16.456904 7.346210
F 20.306747 15.275104 6.444170
F 4.466527 3.858864 20.919540
F 4.466547 1.286284 2.728630
F 4.466547 9.004014 2.728630
F 4.466547 16.721704 2.728630
F 13.378247 1.286284 2.728630
F 13.378247 9.004014 2.728630
F 13.378247 16.721704 2.728630
F 4.466527 3.858864 6.366810
F 4.466527 11.576604 6.366810
F 13.378247 3.858864 6.366810
F 13.378247 11.576604 6.366810
F 4.466537 3.858864 3.638180
F 4.466537 11.576604 3.638180
F 13.378247 3.858864 3.638180
F 13.378247 11.576604 3.638180
F 4.466527 1.286284 0.000002
F 4.466527 9.004014 0.000002
F 4.466527 16.721704 0.000001
F 13.378247 1.286284 0.000002
F 13.378247 9.004014 0.000002
F 13.378247 16.721704 0.000001
F 6.694457 7.717724 3.638180
F 6.694457 15.435504 3.638180
F 6.694447 7.717724 20.919540
F 15.671447 7.808574 3.670890
F 15.610847 15.477704 3.510940
F 6.694457 15.435504 18.190840
F 6.694447 5.145154 0.000003
F 6.694447 12.862904 0.000002
F 4.466527 9.004014 14.552740
F 4.466527 1.286284 14.552740
F 6.694457 5.145154 2.728630
F 6.694457 12.862904 2.728630
F 15.715047 5.171454 2.828690
F 15.497347 12.929904 2.564610
F 6.694447 7.717724 6.366810
F 6.694447 15.435504 6.366810
F 15.575147 12.946004 17.211540
F 15.448747 7.696334 6.388680
F 15.523347 15.620704 6.306220
F 6.694457 7.717724 18.190840
F 0.010708 1.286284 10.004940
F 0.010708 9.004014 10.004940
F 0.010708 16.721704 10.004940
F 8.922377 1.286284 10.004940
F 8.922377 9.004014 10.004940
F 8.922377 16.721704 10.004940
F 18.130447 1.263574 10.116740
F 17.915647 9.005884 10.040040
F 18.009547 11.677604 20.926640
F 0.010694 3.858864 13.643140
F 0.010694 11.576604 13.643140
F 8.922367 3.858864 13.643140
F 8.922367 11.576604 13.643140
F 17.818947 3.851034 13.578640
F 17.781247 11.782704 13.525040
F 0.010706 3.858864 10.914540
F 0.010706 11.576604 10.914540
F 8.922377 3.858864 10.914540
F 8.922377 11.576604 10.914540
F 18.044747 3.993984 10.903340
F 17.754947 11.743004 10.689340
F 0.010696 1.286284 7.276350
F 0.010696 9.004014 7.276350
F 0.010696 16.721704 7.276350
F 8.922367 1.286284 7.276350
F 8.922367 9.004014 7.276350
F 8.922367 16.721704 7.276350
F 17.919747 1.362314 7.399390
F 17.634847 8.958584 7.269160
F 18.052047 3.872084 21.072140
F 2.238627 7.717724 10.914540
F 2.238627 15.435504 10.914540
F 15.577847 5.339314 17.450340
F 11.150347 7.717724 10.914540
F 11.150347 15.435504 10.914540
F 6.694457 12.862904 17.281340
F 20.226747 7.757264 10.760740
F 20.202047 15.286004 10.852940
F 13.378247 16.721704 14.552740
F 2.238617 5.145154 7.276350
F 2.238617 12.862904 7.276350
F 11.150247 5.145154 7.276350
F 11.150247 12.862904 7.276350
F 20.388647 5.210384 7.357360
F 20.176947 12.682204 7.131230
F 2.238627 5.145154 10.004940
F 2.238627 12.862904 10.004940
F 11.150347 5.145154 10.004940
F 11.150347 12.862904 10.004940
F 20.393147 4.992694 9.966880
F 20.176047 12.784704 9.861370
F 2.238617 7.717724 13.643140
F 2.238617 15.435504 13.643140
F 6.694457 5.145154 17.281340
F 11.150247 7.717724 13.643140
F 11.150247 15.435504 13.643140
F 15.683147 12.954104 14.629740
F 17.960847 16.726604 10.086540
F 20.039647 15.610404 13.588240
F 13.378247 3.858864 18.190840
F 4.466547 1.286284 10.004940
F 4.466547 9.004014 10.004940
F 4.466547 16.721704 10.004940
F 13.378247 1.286284 10.004940
F 13.378247 9.004014 10.004940
F 13.378247 16.721704 10.004940
F 4.466527 3.858864 13.643140
F 4.466527 11.576604 13.643140
F 13.378247 3.858864 13.643140
F 13.378247 11.576604 13.643140
F 4.466537 3.858864 10.914540
F 4.466537 11.576604 10.914540
F 13.378247 3.858864 10.914540
F 13.378247 11.576604 10.914540
F 4.466527 1.286284 7.276350
F 4.466527 9.004014 7.276350
F 4.466527 16.721704 7.276350
F 13.378247 1.286284 7.276350
F 13.378247 9.004014 7.276350
F 13.378247 16.721704 7.276350
F 6.694457 7.717724 10.914540
F 6.694457 15.435504 10.914540
F 15.550447 5.132224 14.628440
F 15.592947 7.711064 10.915240
F 15.701847 15.618104 10.841240
F 4.466537 11.576604 18.190840
F 6.694447 5.145154 7.276350
F 6.694447 12.862904 7.276350
F 15.718047 5.217114 7.378490
F 15.536247 13.114404 7.208180
F 6.694457 5.145154 10.004940
F 6.694457 12.862904 10.004940
F 15.688547 5.124314 10.208640
F 15.536947 13.097504 9.970030
F 6.694447 7.717724 13.643140
F 6.694447 15.435504 13.643140
F 6.694447 12.862904 14.552740
F 15.676847 7.711654 13.638040
F 15.580147 15.415204 13.629540
F 13.378247 9.004014 14.552740
F 0.010708 1.286284 17.281340
F 0.010708 9.004014 17.281340
F 0.010708 16.721704 17.281340
F 8.922377 1.286284 17.281340
F 8.922377 9.004014 17.281340
F 8.922377 16.721704 17.281340
F 17.709847 1.279404 17.102840
F 17.724947 9.037244 17.386340
F 13.378247 9.004014 17.281340
F 0.010694 3.858864 20.919540
F 0.010694 11.576604 20.919540
F 8.922367 3.858864 20.919540
F 8.922367 11.576604 20.919540
F 20.138447 15.448004 20.855040
F 19.866347 7.604974 6.393470
F 0.010706 3.858864 18.190840
F 0.010706 11.576604 18.190840
F 8.922377 3.858864 18.190840
F 8.922377 11.576604 18.190840
F 17.734347 3.821784 18.337640
F 17.789347 11.585504 18.198640
F 0.010696 1.286284 14.552740
F 0.010696 9.004014 14.552740
F 0.010696 16.721704 14.552740
F 8.922367 1.286284 14.552740
F 8.922367 9.004014 14.552740
F 8.922367 16.721704 14.552740
F 17.966247 1.206874 14.365640
F 17.825047 9.052444 14.510340
F 17.826847 16.628004 17.255940
F 2.238627 7.717724 18.190840
F 2.238627 15.435504 18.190840
F 6.694447 5.145154 14.552740
F 11.150347 7.717724 18.190840
F 11.150347 15.435504 18.190840
F 13.378247 1.286284 14.552740
F 19.959947 7.672234 18.141040
F 20.297347 15.372304 18.070140
F 13.378247 16.721704 17.281340
F 2.238617 5.145154 14.552740
F 2.238617 12.862904 14.552740
F 11.150247 5.145154 14.552740
F 11.150247 12.862904 14.552740
F 20.124947 5.192544 14.338540
F 20.003747 12.942604 14.424140
F 2.238627 5.145154 17.281340
F 2.238627 12.862904 17.281340
F 11.150347 5.145154 17.281340
F 11.150347 12.862904 17.281340
F 19.932547 5.023724 2.560620
F 13.378247 1.286284 17.281340
F 2.238617 7.717724 20.919540
F 2.238617 15.435504 20.919540
F 15.743247 15.508204 18.173340
F 11.150247 7.717724 20.919540
F 11.150247 15.435504 20.919540
F 15.501547 7.861814 18.433740
F 17.840947 16.710704 14.505640
F 20.130747 7.754664 13.552940
F 4.466537 3.858864 18.190840
F 4.466547 1.286284 17.281340
F 4.466547 9.004014 17.281340
F 4.466547 16.721704 17.281340
F 15.569147 0.017348 18.088040
F 15.670047 0.102297 6.331110
F 15.583547 12.893004 -0.136291
F 17.891347 9.068014 21.811140
F 20.213047 0.182520 3.502770
F 15.718147 5.118344 21.818940
F 19.961947 0.166544 18.093740
F 15.687347 0.287220 20.798340
F 20.379247 -0.099634 10.929940
F 20.179447 0.058860 6.335780
F 20.080647 0.192062 20.802940
F 20.030747 12.864704 -0.144803
F 20.300247 12.945704 21.816940
F 0.010708 1.286284 24.557640
F 0.010708 9.004014 24.557640
F 0.010708 16.721704 24.557640
F 8.922377 1.286284 24.557640
F 8.922377 9.004014 24.557640
F 8.922377 16.721704 24.557640
F 17.932947 1.216844 24.506740
F 17.939647 9.158704 24.544040
F 20.147547 5.193614 39.207840
F 0.010694 3.858864 28.195840
F 0.010694 11.576604 28.195840
F 8.922367 3.858864 28.195840
F 8.922367 11.576604 28.195840
F 18.074047 3.811794 28.223240
F 17.761347 11.614104 28.259240
F 0.010706 3.858864 25.467240
F 0.010706 11.576604 25.467240
F 8.922377 3.858864 25.467240
F 8.922377 11.576604 25.467240
F 17.850647 3.729344 25.546040
F 17.702547 11.660704 25.549340
F 0.010696 1.286284 21.829040
F 0.010696 9.004014 21.829040
F 0.010696 16.721704 21.829040
F 8.922367 1.286284 21.829040
F 8.922367 9.004014 21.829040
F 8.922367 16.721704 21.829040
F 4.466527 9.004014 36.381740
F 4.466527 1.286284 36.381740
F 15.565747 -0.082454 35.594340
F 2.238627 7.717724 25.467240
F 2.238627 15.435504 25.467240
F 6.694457 15.435504 40.019940
F 11.150347 7.717724 25.467240
F 11.150347 15.435504 25.467240
F 20.035447 15.545804 28.138740
F 17.818847 16.768104 24.746440
F 17.845647 16.889704 39.140840
F 6.694457 7.717724 40.019940
F 2.238617 5.145154 21.829040
F 2.238617 12.862904 21.829040
F 11.150247 5.145154 21.829040
F 11.150247 12.862904 21.829040
F 13.378247 16.721704 39.110340
F 13.378247 11.576604 40.019940
F 2.238627 5.145154 24.557640
F 2.238627 12.862904 24.557640
F 11.150347 5.145154 24.557640
F 11.150347 12.862904 24.557640
F 20.148647 5.134344 24.608140
F 20.035547 12.892704 24.559840
F 2.238617 7.717724 28.195840
F 2.238617 15.435504 28.195840
F 15.570547 7.523504 42.821240
F 11.150247 7.717724 28.195840
F 11.150247 15.435504 28.195840
F 6.694447 15.435504 42.748540
F 20.091147 7.769954 25.320140
F 17.969247 16.746604 36.410040
F 13.378247 16.721704 36.381740
F 4.466547 1.286284 24.557640
F 4.466547 9.004014 24.557640
F 4.466547 16.721704 24.557640
F 13.378247 1.286284 24.557640
F 13.378247 9.004014 24.557640
F 13.378247 16.721704 24.557640
F 4.466527 3.858864 28.195840
F 4.466527 11.576604 28.195840
F 13.378247 3.858864 28.195840
F 13.378247 11.576604 28.195840
F 4.466537 3.858864 25.467240
F 4.466537 11.576604 25.467240
F 13.378247 3.858864 25.467240
F 13.378247 11.576604 25.467240
F 4.466527 1.286284 21.829040
F 4.466527 9.004014 21.829040
F 4.466527 16.721704 21.829040
F 13.378247 1.286284 21.829040
F 13.378247 9.004014 21.829040
F 13.378247 16.721704 21.829040
F 6.694457 7.717724 25.467240
F 6.694457 15.435504 25.467240
F 6.694447 7.717724 42.748540
F 15.620247 7.706204 25.353140
F 15.483847 15.388804 25.785540
F 4.466527 11.576604 42.748540
F 6.694447 5.145154 21.829040
F 6.694447 12.862904 21.829040
F 13.378247 11.576604 42.748540
F 4.466527 3.858864 42.748540
F 6.694457 5.145154 24.557640
F 6.694457 12.862904 24.557640
F 15.657547 5.114104 24.600940
F 15.496247 13.038904 24.524640
F 6.694447 7.717724 28.195840
F 6.694447 15.435504 28.195840
F 15.586447 12.821504 39.099640
F 15.490647 7.656924 28.302540
F 15.623047 15.333604 28.359340
F 13.378247 3.858864 40.019940
F 0.010708 1.286284 31.834040
F 0.010708 9.004014 31.834040
F 0.010708 16.721704 31.834040
F 8.922377 1.286284 31.834040
F 8.922377 9.004014 31.834040
F 8.922377 16.721704 31.834040
F 17.730847 1.027874 31.614640
F 17.879547 9.025284 31.699140
F 17.798647 16.768404 29.108540
F 0.010694 3.858864 35.472240
F 0.010694 11.576604 35.472240
F 8.922367 3.858864 35.472240
F 8.922367 11.576604 35.472240
F 17.864547 3.688814 35.588440
F 18.017847 11.528304 35.428140
F 0.010706 3.858864 32.743540
F 0.010706 11.576604 32.743540
F 8.922377 3.858864 32.743540
F 8.922377 11.576604 32.743540
F 17.781947 3.731384 32.847840
F 17.954747 11.633104 32.663140
F 0.010696 1.286284 29.105440
F 0.010696 9.004014 29.105440
F 0.010696 16.721704 29.105440
F 8.922367 1.286284 29.105440
F 8.922367 9.004014 29.105440
F 8.922367 16.721704 29.105440
F 18.058247 1.280754 29.050240
F 17.893447 8.947444 29.002240
F 20.138947 15.446904 25.420140
F 2.238627 7.717724 32.743540
F 2.238627 15.435504 32.743540
F 15.586847 5.098304 39.164540
F 11.150347 7.717724 32.743540
F 11.150347 15.435504 32.743540
F 6.694457 12.862904 39.110340
F 19.992447 7.673804 32.815940
F 17.935647 3.853094 42.635640
F 13.378247 9.004014 36.381740
F 2.238617 5.145154 29.105440
F 2.238617 12.862904 29.105440
F 11.150247 5.145154 29.105440
F 11.150247 12.862904 29.105440
F 20.219347 5.040924 29.367740
F 19.961847 12.915104 29.058140
F 2.238627 5.145154 31.834040
F 2.238627 12.862904 31.834040
F 11.150347 5.145154 31.834040
F 11.150347 12.862904 31.834040
F 20.241847 4.981564 32.070740
F 20.101147 13.027804 31.853440
F 2.238617 7.717724 35.472240
F 2.238617 15.435504 35.472240
F 6.694457 5.145154 39.110340
F 11.150247 7.717724 35.472240
F 11.150247 15.435504 35.472240
F 15.647647 12.872304 36.326940
F 20.078447 7.691514 35.513240
F 20.193247 15.569904 35.308740
F 13.378247 1.286284 36.381740
F 4.466547 1.286284 31.834040
F 4.466547 9.004014 31.834040
F 4.466547 16.721704 31.834040
F 13.378247 1.286284 31.834040
F 13.378247 9.004014 31.834040
F 13.378247 16.721704 31.834040
F 4.466527 3.858864 35.472240
F 4.466527 11.576604 35.472240
F 13.378247 3.858864 35.472240
F 13.378247 11.576604 35.472240
F 4.466537 3.858864 32.743540
F 4.466537 11.576604 32.743540
F 13.378247 3.858864 32.743540
F 13.378247 11.576604 32.743540
F 4.466527 1.286284 29.105440
F 4.466527 9.004014 29.105440
F 4.466527 16.721704 29.105440
F 13.378247 1.286284 29.105440
F 13.378247 9.004014 29.105440
F 13.378247 16.721704 29.105440
F 6.694457 7.717724 32.743540
F 6.694457 15.435504 32.743540
F 15.657947 5.088804 36.458240
F 15.542947 7.806144 32.744040
F 15.652447 15.434204 32.881040
F 4.466527 16.721704 36.381740
F 6.694447 5.145154 29.105440
F 6.694447 12.862904 29.105440
F 15.660147 5.108824 28.994940
F 15.487847 12.840704 29.374240
F 6.694457 5.145154 31.834040
F 6.694457 12.862904 31.834040
F 15.657547 5.182924 31.924140
F 15.648547 12.855104 32.055240
F 6.694447 7.717724 35.472240
F 6.694447 15.435504 35.472240
F 6.694447 12.862904 36.381740
F 15.587147 7.707104 35.447940
F 15.640947 15.467804 35.595840
F 13.378247 3.858864 42.748540
F 0.010708 1.286284 39.110340
F 0.010708 9.004014 39.110340
F 0.010708 16.721704 39.110340
F 8.922377 1.286284 39.110340
F 8.922377 9.004014 39.110340
F 8.922377 16.721704 39.110340
F 17.746647 1.291994 39.058640
F 17.948847 8.923274 39.163240
F 19.931847 5.111234 36.535240
F 0.010694 3.858864 42.748540
F 0.010694 11.576604 42.748540
F 8.922367 3.858864 42.748540
F 8.922367 11.576604 42.748540
F 17.661447 16.759504 31.767940
F 17.743947 11.446704 42.616040
F 0.010706 3.858864 40.019940
F 0.010706 11.576604 40.019940
F 8.922377 3.858864 40.019940
F 8.922377 11.576604 40.019940
F 17.854347 3.945264 40.027740
F 17.764947 11.437904 39.936140
F 0.010696 1.286284 36.381740
F 0.010696 9.004014 36.381740
F 0.010696 16.721704 36.381740
F 8.922367 1.286284 36.381740
F 8.922367 9.004014 36.381740
F 8.922367 16.721704 36.381740
F 17.858147 1.168254 36.344640
F 17.879747 9.070634 36.442740
F 13.378247 1.286284 39.110340
F 2.238627 7.717724 40.019940
F 2.238627 15.435504 40.019940
F 6.694447 5.145154 36.381740
F 11.150347 7.717724 40.019940
F 11.150347 15.435504 40.019940
F 4.466537 11.576604 40.019940
F 20.298547 7.737264 40.032640
F 20.186747 15.461704 39.901240
F 4.466537 3.858864 40.019940
F 2.238617 5.145154 36.381740
F 2.238617 12.862904 36.381740
F 11.150247 5.145154 36.381740
F 11.150247 12.862904 36.381740
F 20.080447 7.530044 28.062040
F 20.032847 12.987104 36.228140
F 2.238627 5.145154 39.110340
F 2.238627 12.862904 39.110340
F 11.150347 5.145154 39.110340
F 11.150347 12.862904 39.110340
F 20.087347 7.756374 42.611240
F 19.880647 12.947004 39.043440
F 2.238617 7.717724 42.748540
F 2.238617 15.435504 42.748540
F 15.663847 15.530704 40.077940
F 11.150247 7.717724 42.748540
F 11.150247 15.435504 42.748540
F 15.618747 7.703984 39.919540
F 15.548647 15.538704 42.753340
F 20.222047 15.654304 32.740140
F 13.378247 9.004014 39.110340
F 4.466547 1.286284 39.110340
F 4.466547 9.004014 39.110340
F 4.466547 16.721704 39.110340
F 19.935147 15.354504 42.635940
F 15.613847 0.068924 25.293840
F 20.228747 -0.036927 28.131640
F 20.177147 5.220664 21.882940
F 17.821947 16.748504 43.594540
F 15.591447 13.017604 21.801640
F 20.155147 -0.244414 25.287340
F 15.546547 -0.018816 42.734040
F 20.008847 0.006223 39.918340
F 15.493247 0.006811 32.800340
F 17.949047 1.356584 21.755640
F 17.924847 1.294934 43.657340
F 20.020847 5.365704 43.576340
F 17.824347 8.880354 43.601940
F 15.677447 5.076954 43.698040
F 17.852947 16.560604 22.000840
F 0.010708 24.439504 2.728630
F 0.010708 32.157204 2.728630
F 8.922377 24.439504 2.728630
F 8.922377 32.157204 2.728630
F 18.029847 24.305104 2.654130
F 17.969747 32.001404 2.734750
F 0.010694 27.012104 6.366810
F 0.010694 34.729804 6.366810
F 0.010694 19.294304 6.366810
F 8.922367 27.012104 6.366810
F 8.922367 34.729804 6.366810
F 8.922367 19.294304 6.366810
F 17.868347 27.097604 6.340730
F 20.100647 28.354504 17.507440
F 17.933347 19.066904 6.524420
F 0.010706 27.012104 3.638180
F 0.010706 34.729804 3.638180
F 0.010706 19.294304 3.638180
F 8.922377 27.012104 3.638180
F 8.922377 34.729804 3.638180
F 8.922377 19.294304 3.638180
F 18.026047 27.065104 3.441330
F 15.627247 20.641304 14.447840
F 17.820047 19.286204 3.839630
F 0.010696 24.439504 0.000002
F 0.010696 32.157204 0.000002
F 8.922367 24.439504 0.000002
F 8.922367 32.157204 0.000002
F 6.694447 20.580604 14.552740
F 15.561447 20.495904 17.139240
F 2.238627 30.870904 3.638180
F 2.238627 23.153204 3.638180
F 11.150347 30.870904 3.638180
F 11.150347 23.153204 3.638180
F 20.233847 30.818204 3.584980
F 6.694447 28.298304 14.552740
F 2.238617 28.298304 0.000003
F 2.238617 20.580604 0.000002
F 11.150247 28.298304 0.000002
F 11.150247 20.580604 0.000002
F 6.694457 28.298304 17.281340
F 15.638647 28.289004 17.276740
F 2.238627 28.298304 2.728630
F 2.238627 20.580604 2.728630
F 11.150347 28.298304 2.728630
F 11.150347 20.580604 2.728630
F 20.353347 28.184304 2.744860
F 20.102047 20.496804 2.921120
F 2.238617 30.870904 6.366810
F 2.238617 23.153204 6.366810
F 11.150247 30.870904 6.366810
F 11.150247 23.153204 6.366810
F 20.227947 30.679204 6.474120
F 20.148547 30.894804 21.138340
F 4.466547 24.439504 2.728630
F 4.466547 32.157204 2.728630
F 13.378247 24.439504 2.728630
F 13.378247 32.157204 2.728630
F 4.466527 27.012104 6.366810
F 4.466527 34.729804 6.366810
F 4.466527 19.294304 6.366810
F 13.378247 27.012104 6.366810
F 13.378247 34.729804 6.366810
F 13.378247 19.294304 6.366810
F 4.466537 27.012104 3.638180
F 4.466537 34.729804 3.638180
F 4.466537 19.294304 3.638180
F 13.378247 27.012104 3.638180
F 13.378247 34.729804 3.638180
F 13.378247 19.294304 3.638180
F 4.466527 24.439504 0.000002
F 4.466527 32.157204 0.000002
F 13.378247 24.439504 0.000002
F 13.378247 32.157204 0.000002
F 6.694457 30.870904 3.638180
F 6.694457 23.153204 3.638180
F 15.574747 30.856604 3.698960
F 15.715747 23.207304 3.710600
F 6.694447 28.298304 0.000003
F 6.694447 20.580604 0.000002
F 6.694457 20.580604 17.281340
F 15.557347 28.227604 14.489540
F 6.694457 28.298304 2.728630
F 6.694457 20.580604 2.728630
F 15.526347 28.294204 2.597680
F 15.591247 20.581504 2.734840
F 6.694447 30.870904 6.366810
F 6.694447 23.153204 6.366810
F 15.586247 30.601704 6.464990
F 15.527847 23.196204 6.440000
F 0.010708 24.439504 10.004940
F 0.010708 32.157204 10.004940
F 8.922377 24.439504 10.004940
F 8.922377 32.157204 10.004940
F 17.936947 24.519004 9.984850
F 17.836247 32.076704 9.896770
F 0.010694 27.012104 13.643140
F 0.010694 34.729804 13.643140
F 0.010694 19.294304 13.643140
F 8.922367 27.012104 13.643140
F 8.922367 34.729804 13.643140
F 8.922367 19.294304 13.643140
F 17.747947 26.996004 13.688940
F 15.742447 23.220704 20.986240
F 17.893247 19.291704 13.712040
F 0.010706 27.012104 10.914540
F 0.010706 34.729804 10.914540
F 0.010706 19.294304 10.914540
F 8.922377 27.012104 10.914540
F 8.922377 34.729804 10.914540
F 8.922377 19.294304 10.914540
F 17.696247 27.040704 10.931540
F 15.543647 30.959804 21.038340
F 17.908947 19.270404 11.056240
F 0.010696 24.439504 7.276350
F 0.010696 32.157204 7.276350
F 8.922367 24.439504 7.276350
F 8.922367 32.157204 7.276350
F 17.938347 24.572504 7.276410
F 17.893947 31.966604 7.091400
F 2.238627 30.870904 10.914540
F 2.238627 23.153204 10.914540
F 11.150347 30.870904 10.914540
F 11.150347 23.153204 10.914540
F 19.986247 30.602704 11.007740
F 20.136147 23.142504 11.088840
F 2.238617 28.298304 7.276350
F 2.238617 20.580604 7.276350
F 11.150247 28.298304 7.276350
F 11.150247 20.580604 7.276350
F 20.183447 30.786204 13.787640
F 20.104247 20.596704 7.407460
F 2.238627 28.298304 10.004940
F 2.238627 20.580604 10.004940
F 11.150347 28.298304 10.004940
F 11.150347 20.580604 10.004940
F 19.880647 28.284804 9.804220
F 20.092347 20.408304 10.161440
F 2.238617 30.870904 13.643140
F 2.238617 23.153204 13.643140
F 11.150247 30.870904 13.643140
F 11.150247 23.153204 13.643140
F 20.185347 28.201604 7.132860
F 20.059547 23.246604 13.747040
F 4.466547 24.439504 10.004940
F 4.466547 32.157204 10.004940
F 13.378247 24.439504 10.004940
F 13.378247 32.157204 10.004940
F 4.466527 27.012104 13.643140
F 4.466527 34.729804 13.643140
F 4.466527 19.294304 13.643140
F 13.378247 27.012104 13.643140
F 13.378247 34.729804 13.643140
F 13.378247 19.294304 13.643140
F 4.466537 27.012104 10.914540
F 4.466537 34.729804 10.914540
F 4.466537 19.294304 10.914540
F 13.378247 27.012104 10.914540
F 13.378247 34.729804 10.914540
F 13.378247 19.294304 10.914540
F 4.466527 24.439504 7.276350
F 4.466527 32.157204 7.276350
F 13.378247 24.439504 7.276350
F 13.378247 32.157204 7.276350
F 6.694457 30.870904 10.914540
F 6.694457 23.153204 10.914540
F 15.578847 30.998504 10.976140
F 15.675047 23.102104 10.907040
F 6.694447 28.298304 7.276350
F 6.694447 20.580604 7.276350
F 15.577647 28.088704 7.433580
F 15.661847 20.605004 7.104150
F 6.694457 28.298304 10.004940
F 6.694457 20.580604 10.004940
F 15.401647 28.379704 10.114740
F 15.574447 20.575704 9.920150
F 6.694447 30.870904 13.643140
F 6.694447 23.153204 13.643140
F 15.495347 30.822104 13.585140
F 15.787747 23.231104 13.641440
F 0.010708 24.439504 17.281340
F 0.010708 32.157204 17.281340
F 8.922377 24.439504 17.281340
F 8.922377 32.157204 17.281340
F 17.710247 24.446904 17.328340
F 17.788347 32.053304 17.270440
F 0.010694 27.012104 20.919540
F 0.010694 34.729804 20.919540
F 0.010694 19.294304 20.919540
F 8.922367 27.012104 20.919540
F 8.922367 34.729804 20.919540
F 8.922367 19.294304 20.919540
F 17.892147 19.010904 21.107240
F 6.694447 23.153204 20.919540
F 17.865547 27.251104 20.992940
F 0.010706 27.012104 18.190840
F 0.010706 34.729804 18.190840
F 0.010706 19.294304 18.190840
F 8.922377 27.012104 18.190840
F 8.922377 34.729804 18.190840
F 8.922377 19.294304 18.190840
F 17.776247 27.053104 18.260640
F 6.694447 30.870904 20.919540
F 17.776547 19.115504 18.279040
F 0.010696 24.439504 14.552740
F 0.010696 32.157204 14.552740
F 8.922367 24.439504 14.552740
F 8.922367 32.157204 14.552740
F 17.757947 24.468204 14.611040
F 17.918047 31.982104 14.518740
F 2.238627 30.870904 18.190840
F 2.238627 23.153204 18.190840
F 11.150347 30.870904 18.190840
F 11.150347 23.153204 18.190840
F 20.073247 30.982004 18.340640
F 19.990747 23.166504 18.157140
F 2.238617 28.298304 14.552740
F 2.238617 20.580604 14.552740
F 11.150247 28.298304 14.552740
F 11.150247 20.580604 14.552740
F 20.042547 23.125804 20.908840
F 20.013547 28.186004 14.632640
F 2.238627 28.298304 17.281340
F 2.238627 20.580604 17.281340
F 11.150347 28.298304 17.281340
F 11.150347 20.580604 17.281340
F 20.179147 23.134504 3.686090
F 20.101447 20.574904 17.479040
F 2.238617 30.870904 20.919540
F 2.238617 23.153204 20.919540
F 11.150247 30.870904 20.919540
F 11.150247 23.153204 20.919540
F 19.948747 22.963304 6.402190
F 19.884547 20.515804 14.679340
F 4.466547 24.439504 17.281340
F 4.466547 32.157204 17.281340
F 13.378247 24.439504 17.281340
F 13.378247 32.157204 17.281340
F 4.466527 27.012104 20.919540
F 4.466527 34.729804 20.919540
F 4.466527 19.294304 20.919540
F 13.378247 27.012104 20.919540
F 13.378247 34.729804 20.919540
F 13.378247 19.294304 20.919540
F 4.466537 27.012104 18.190840
F 4.466537 34.729804 18.190840
F 4.466537 19.294304 18.190840
F 13.378247 27.012104 18.190840
F 13.378247 34.729804 18.190840
F 13.378247 19.294304 18.190840
F 4.466527 24.439504 14.552740
F 4.466527 32.157204 14.552740
F 13.378247 24.439504 14.552740
F 13.378247 32.157204 14.552740
F 6.694457 30.870904 18.190840
F 6.694457 23.153204 18.190840
F 15.574647 30.833604 18.323540
F 15.488747 23.093404 18.296640
F 17.838647 34.588604 6.333910
F 17.967147 34.487604 10.969640
F 17.905547 24.561604 21.948640
F 18.043447 24.290804 -0.003590
F 15.641947 28.377104 21.689940
F 17.611747 34.604504 21.039840
F 20.069647 20.545704 0.132365
F 20.026947 20.631104 21.875840
F 15.711347 20.513204 21.705140
F 0.010708 24.439504 24.557640
F 0.010708 32.157204 24.557640
F 8.922377 24.439504 24.557640
F 8.922377 32.157204 24.557640
F 17.942847 24.600004 24.703640
F 17.906547 32.043004 24.610140
F 0.010694 27.012104 28.195840
F 0.010694 34.729804 28.195840
F 0.010694 19.294304 28.195840
F 8.922367 27.012104 28.195840
F 8.922367 34.729804 28.195840
F 8.922367 19.294304 28.195840
F 17.902747 27.139204 28.290940
F 15.715647 23.236404 42.650840
F 17.790947 19.366104 28.298440
F 0.010706 27.012104 25.467240
F 0.010706 34.729804 25.467240
F 0.010706 19.294304 25.467240
F 8.922377 27.012104 25.467240
F 8.922377 34.729804 25.467240
F 8.922377 19.294304 25.467240
F 17.883147 27.143904 25.545840
F 20.217647 20.651104 39.122740
F 17.805447 19.500304 25.426740
F 0.010696 24.439504 21.829040
F 0.010696 32.157204 21.829040
F 8.922367 24.439504 21.829040
F 8.922367 32.157204 21.829040
F 6.694447 28.298304 36.381740
F 15.625747 28.423204 36.235840
F 2.238627 30.870904 25.467240
F 2.238627 23.153204 25.467240
F 11.150347 30.870904 25.467240
F 11.150347 23.153204 25.467240
F 20.154047 30.929704 25.504240
F 20.201247 23.249804 25.625940
F 2.238617 28.298304 21.829040
F 2.238617 20.580604 21.829040
F 11.150247 28.298304 21.829040
F 11.150247 20.580604 21.829040
F 15.553847 20.665504 36.308840
F 6.694447 20.580604 36.381740
F 2.238627 28.298304 24.557640
F 2.238627 20.580604 24.557640
F 11.150347 28.298304 24.557640
F 11.150347 20.580604 24.557640
F 20.034947 28.405804 24.645340
F 20.288947 30.821204 42.747640
F 2.238617 30.870904 28.195840
F 2.238617 23.153204 28.195840
F 11.150247 30.870904 28.195840
F 11.150247 23.153204 28.195840
F 20.095747 20.828604 24.561640
F 20.069847 23.094404 28.262340
F 4.466547 24.439504 24.557640
F 4.466547 32.157204 24.557640
F 13.378247 24.439504 24.557640
F 13.378247 32.157204 24.557640
F 4.466527 27.012104 28.195840
F 4.466527 34.729804 28.195840
F 4.466527 19.294304 28.195840
F 13.378247 27.012104 28.195840
F 13.378247 34.729804 28.195840
F 13.378247 19.294304 28.195840
F 4.466537 27.012104 25.467240
F 4.466537 34.729804 25.467240
F 4.466537 19.294304 25.467240
F 13.378247 27.012104 25.467240
F 13.378247 34.729804 25.467240
F 13.378247 19.294304 25.467240
F 4.466527 24.439504 21.829040
F 4.466527 32.157204 21.829040
F 13.378247 24.439504 21.829040
F 13.378247 32.157204 21.829040
F 6.694457 30.870904 25.467240
F 6.694457 23.153204 25.467240
F 15.604747 31.076004 25.467640
F 15.644547 23.211104 25.356940
F 6.694447 28.298304 21.829040
F 6.694447 20.580604 21.829040
F 15.486847 20.605104 39.064040
F 15.608347 28.260504 38.928740
F 6.694457 28.298304 24.557640
F 6.694457 20.580604 24.557640
F 15.623747 28.420504 24.422640
F 15.585947 20.655304 24.443740
F 6.694447 30.870904 28.195840
F 6.694447 23.153204 28.195840
F 15.648347 30.898104 28.232840
F 15.631747 23.143104 28.086840
F 0.010708 24.439504 31.834040
F 0.010708 32.157204 31.834040
F 8.922377 24.439504 31.834040
F 8.922377 32.157204 31.834040
F 17.823547 24.603904 31.694440
F 17.811647 32.054704 31.839540
F 0.010694 27.012104 35.472240
F 0.010694 34.729804 35.472240
F 0.010694 19.294304 35.472240
F 8.922367 27.012104 35.472240
F 8.922367 34.729804 35.472240
F 8.922367 19.294304 35.472240
F 17.902947 27.000004 35.371840
F 6.694447 23.153204 42.748540
F 17.923447 19.268704 35.360540
F 0.010706 27.012104 32.743540
F 0.010706 34.729804 32.743540
F 0.010706 19.294304 32.743540
F 8.922377 27.012104 32.743540
F 8.922377 34.729804 32.743540
F 8.922377 19.294304 32.743540
F 17.883947 27.193904 32.729440
F 6.694457 28.298304 39.110340
F 17.967447 19.342204 32.662640
F 0.010696 24.439504 29.105440
F 0.010696 32.157204 29.105440
F 8.922367 24.439504 29.105440
F 8.922367 32.157204 29.105440
F 17.805447 24.428304 29.008440
F 17.891947 32.228404 29.089940
F 2.238627 30.870904 32.743540
F 2.238627 23.153204 32.743540
F 11.150347 30.870904 32.743540
F 11.150347 23.153204 32.743540
F 20.100747 30.968104 32.615440
F 20.110547 23.217104 35.426340
F 2.238617 28.298304 29.105440
F 2.238617 20.580604 29.105440
F 11.150247 28.298304 29.105440
F 11.150247 20.580604 29.105440
F 20.259547 23.045104 42.768140
F 20.147747 20.624604 29.268840
F 2.238627 28.298304 31.834040
F 2.238627 20.580604 31.834040
F 11.150347 28.298304 31.834040
F 11.150347 20.580604 31.834040
F 20.307647 28.298404 31.836140
F 20.148947 20.688604 31.919740
F 2.238617 30.870904 35.472240
F 2.238617 23.153204 35.472240
F 11.150247 30.870904 35.472240
F 11.150247 23.153204 35.472240
F 20.009247 31.005204 35.464840
F 20.087947 28.556204 29.092140
F 4.466547 24.439504 31.834040
F 4.466547 32.157204 31.834040
F 13.378247 24.439504 31.834040
F 13.378247 32.157204 31.834040
F 4.466527 27.012104 35.472240
F 4.466527 34.729804 35.472240
F 4.466527 19.294304 35.472240
F 13.378247 27.012104 35.472240
F 13.378247 34.729804 35.472240
F 13.378247 19.294304 35.472240
F 4.466537 27.012104 32.743540
F 4.466537 34.729804 32.743540
F 4.466537 19.294304 32.743540
F 13.378247 27.012104 32.743540
F 13.378247 34.729804 32.743540
F 13.378247 19.294304 32.743540
F 4.466527 24.439504 29.105440
F 4.466527 32.157204 29.105440
F 13.378247 24.439504 29.105440
F 13.378247 32.157204 29.105440
F 6.694457 30.870904 32.743540
F 6.694457 23.153204 32.743540
F 15.569547 30.900104 32.622640
F 15.609947 23.254104 32.689640
F 6.694447 28.298304 29.105440
F 6.694447 20.580604 29.105440
F 15.654147 28.348504 29.025840
F 15.608047 20.757104 29.080640
F 6.694457 28.298304 31.834040
F 6.694457 20.580604 31.834040
F 15.676947 28.293204 31.831640
F 15.561047 20.693204 31.785340
F 6.694447 30.870904 35.472240
F 6.694447 23.153204 35.472240
F 15.573847 30.875304 35.408040
F 15.613147 23.251404 35.420940
F 0.010708 24.439504 39.110340
F 0.010708 32.157204 39.110340
F 8.922377 24.439504 39.110340
F 8.922377 32.157204 39.110340
F 17.839547 24.293804 39.133740
F 17.826447 32.123404 39.284640
F 0.010694 27.012104 42.748540
F 0.010694 34.729804 42.748540
F 0.010694 19.294304 42.748540
F 8.922367 27.012104 42.748540
F 8.922367 34.729804 42.748540
F 8.922367 19.294304 42.748540
F 17.939847 26.950704 42.844240
F 6.694447 30.870904 42.748540
F 17.902647 19.390704 42.614040
F 0.010706 27.012104 40.019940
F 0.010706 34.729804 40.019940
F 0.010706 19.294304 40.019940
F 8.922377 27.012104 40.019940
F 8.922377 34.729804 40.019940
F 8.922377 19.294304 40.019940
F 17.837247 26.876404 39.985640
F 6.694457 20.580604 39.110340
F 17.830947 19.458804 39.848840
F 0.010696 24.439504 36.381740
F 0.010696 32.157204 36.381740
F 8.922367 24.439504 36.381740
F 8.922367 32.157204 36.381740
F 17.886447 24.411004 36.532340
F 17.754147 32.135304 36.357840
F 2.238627 30.870904 40.019940
F 2.238627 23.153204 40.019940
F 11.150347 30.870904 40.019940
F 11.150347 23.153204 40.019940
F 20.194247 30.866504 40.039240
F 20.192247 23.245704 40.050040
F 2.238617 28.298304 36.381740
F 2.238617 20.580604 36.381740
F 11.150247 28.298304 36.381740
F 11.150247 20.580604 36.381740
F 20.161747 28.449004 36.481840
F 20.017247 20.597804 36.415640
F 2.238627 28.298304 39.110340
F 2.238627 20.580604 39.110340
F 11.150347 28.298304 39.110340
F 11.150347 20.580604 39.110340
F 20.138247 28.230604 39.114240
F 20.062947 23.263004 32.720540
F 2.238617 30.870904 42.748540
F 2.238617 23.153204 42.748540
F 11.150247 30.870904 42.748540
F 11.150247 23.153204 42.748540
F 20.185447 31.024004 28.268140
F 15.636947 30.908004 42.521440
F 4.466547 24.439504 39.110340
F 4.466547 32.157204 39.110340
F 13.378247 24.439504 39.110340
F 13.378247 32.157204 39.110340
F 4.466527 27.012104 42.748540
F 4.466527 34.729804 42.748540
F 4.466527 19.294304 42.748540
F 13.378247 27.012104 42.748540
F 13.378247 34.729804 42.748540
F 13.378247 19.294304 42.748540
F 4.466537 27.012104 40.019940
F 4.466537 34.729804 40.019940
F 4.466537 19.294304 40.019940
F 13.378247 27.012104 40.019940
F 13.378247 34.729804 40.019940
F 13.378247 19.294304 40.019940
F 4.466527 24.439504 36.381740
F 4.466527 32.157204 36.381740
F 13.378247 24.439504 36.381740
F 13.378247 32.157204 36.381740
F 6.694457 30.870904 40.019940
F 6.694457 23.153204 40.019940
F 15.702347 30.778104 39.822640
F 15.661147 23.140204 39.954640
F 17.873047 34.693704 35.522940
F 17.951047 31.986904 43.559840
F 20.238847 28.163804 43.705540
F 15.706647 28.379204 43.418740
F 17.873947 32.004004 21.898940
F 15.681647 20.591404 43.571840
F 20.138747 28.334104 21.879040
F 0.010708 47.592704 2.728630
F 0.010708 39.874904 2.728630
F 8.922377 47.592704 2.728630
F 8.922377 39.874904 2.728630
F 17.914147 47.741104 2.679020
F 17.860447 39.718904 2.577030
F 0.010694 50.165204 6.366810
F 0.010694 42.447504 6.366810
F 8.922367 50.165204 6.366810
F 8.922367 42.447504 6.366810
F 17.976947 50.049704 6.509420
F 17.672047 42.138804 6.324090
F 0.010706 50.165204 3.638180
F 0.010706 42.447504 3.638180
F 8.922377 50.165204 3.638180
F 8.922377 42.447504 3.638180
F 17.758847 50.245304 3.831390
F 17.770447 42.104204 3.425690
F 0.010696 47.592704 0.000002
F 0.010696 39.874904 0.000001
F 8.922367 47.592704 0.000002
F 8.922367 39.874904 0.000001
F 20.320747 35.898204 2.682040
F 15.586447 51.385004 14.569540
F 2.238627 38.588604 3.638180
F 2.238627 46.306404 3.638180
F 11.150347 38.588604 3.638180
F 11.150347 46.306404 3.638180
F 20.010847 38.446004 3.565920
F 20.068047 46.142004 3.482610
F 2.238617 51.451504 0.000003
F 2.238617 36.016104 0.000002
F 2.238617 43.733804 0.000002
F 11.150247 51.451504 0.000002
F 11.150247 36.016104 0.000001
F 11.150247 43.733804 0.000002
F 20.228447 46.431604 21.061440
F 15.666047 35.866204 17.399940
F 15.674547 38.717304 20.912740
F 2.238627 51.451504 2.728630
F 2.238627 36.016104 2.728630
F 2.238627 43.733804 2.728630
F 11.150347 51.451504 2.728630
F 11.150347 36.016104 2.728630
F 11.150347 43.733804 2.728630
F 20.159247 51.457504 2.819700
F 17.886947 50.304504 20.720340
F 20.077547 43.628804 2.643700
F 2.238617 38.588604 6.366810
F 2.238617 46.306404 6.366810
F 11.150247 38.588604 6.366810
F 11.150247 46.306404 6.366810
F 20.132547 38.544404 10.641940
F 20.147647 46.264304 6.274820
F 4.466547 47.592704 2.728630
F 4.466547 39.874904 2.728630
F 13.378247 47.592704 2.728630
F 13.378247 39.874904 2.728630
F 4.466527 50.165204 6.366810
F 4.466527 42.447504 6.366810
F 13.378247 50.165204 6.366810
F 13.378247 42.447504 6.366810
F 4.466537 50.165204 3.638180
F 4.466537 42.447504 3.638180
F 13.378247 50.165204 3.638180
F 13.378247 42.447504 3.638180
F 4.466527 47.592704 0.000002
F 4.466527 39.874904 0.000001
F 13.378247 47.592704 0.000002
F 13.378247 39.874904 0.000001
F 6.694457 38.588604 3.638180
F 6.694457 46.306404 3.638180
F 15.600347 38.312704 3.597300
F 15.710747 46.265604 3.543820
F 6.694447 51.451504 0.000003
F 6.694447 36.016104 0.000002
F 6.694447 43.733804 0.000002
F 15.611747 43.738204 17.186340
F 6.694447 46.306404 20.919540
F 6.694447 38.588604 20.919540
F 6.694457 51.451504 2.728630
F 6.694457 36.016104 2.728630
F 6.694457 43.733804 2.728630
F 17.799047 42.417004 20.968940
F 15.624447 51.361904 2.859590
F 15.501947 43.596004 2.691770
F 6.694447 38.588604 6.366810
F 6.694447 46.306404 6.366810
F 15.490547 38.400804 6.318000
F 15.684547 46.313704 6.262670
F 0.010708 47.592704 10.004940
F 0.010708 39.874904 10.004940
F 8.922377 47.592704 10.004940
F 8.922377 39.874904 10.004940
F 17.919247 47.567204 10.018440
F 17.873247 39.835504 10.011040
F 0.010694 50.165204 13.643140
F 0.010694 42.447504 13.643140
F 8.922367 50.165204 13.643140
F 8.922367 42.447504 13.643140
F 17.830847 50.099304 13.538640
F 17.953847 42.450004 13.714140
F 0.010706 50.165204 10.914540
F 0.010706 42.447504 10.914540
F 8.922377 50.165204 10.914540
F 8.922377 42.447504 10.914540
F 17.817947 50.246004 10.796540
F 17.719747 42.519304 10.955640
F 0.010696 47.592704 7.276350
F 0.010696 39.874904 7.276350
F 8.922367 47.592704 7.276350
F 8.922367 39.874904 7.276350
F 17.952447 47.336104 7.313230
F 17.806747 39.599004 7.264760
F 2.238627 38.588604 10.914540
F 2.238627 46.306404 10.914540
F 11.150347 38.588604 10.914540
F 11.150347 46.306404 10.914540
F 15.537147 51.468004 9.811010
F 20.070447 46.299904 10.882240
F 2.238617 51.451504 7.276350
F 2.238617 36.016104 7.276350
F 2.238617 43.733804 7.276350
F 11.150247 51.451504 7.276350
F 11.150247 36.016104 7.276350
F 11.150247 43.733804 7.276350
F 19.791647 43.695804 7.309060
F 19.987547 51.480004 17.152940
F 20.232247 51.356704 10.106040
F 2.238627 51.451504 10.004940
F 2.238627 36.016104 10.004940
F 2.238627 43.733804 10.004940
F 11.150347 51.451504 10.004940
F 11.150347 36.016104 10.004940
F 11.150347 43.733804 10.004940
F 6.694457 43.733804 17.281340
F 15.643547 51.470104 7.069290
F 20.076547 43.767504 10.016140
F 2.238617 38.588604 13.643140
F 2.238617 46.306404 13.643140
F 11.150247 38.588604 13.643140
F 11.150247 46.306404 13.643140
F 19.948647 38.467404 13.546740
F 20.096347 46.356804 13.719240
F 4.466547 47.592704 10.004940
F 4.466547 39.874904 10.004940
F 13.378247 47.592704 10.004940
F 13.378247 39.874904 10.004940
F 4.466527 50.165204 13.643140
F 4.466527 42.447504 13.643140
F 13.378247 50.165204 13.643140
F 13.378247 42.447504 13.643140
F 4.466537 50.165204 10.914540
F 4.466537 42.447504 10.914540
F 13.378247 50.165204 10.914540
F 13.378247 42.447504 10.914540
F 4.466527 47.592704 7.276350
F 4.466527 39.874904 7.276350
F 13.378247 47.592704 7.276350
F 13.378247 39.874904 7.276350
F 6.694457 38.588604 10.914540
F 6.694457 46.306404 10.914540
F 15.751747 38.599304 10.901040
F 15.549447 46.362704 10.790140
F 6.694447 51.451504 7.276350
F 6.694447 36.016104 7.276350
F 6.694447 43.733804 7.276350
F 15.615447 46.271104 20.719340
F 15.665347 35.833404 7.278350
F 15.503847 43.702604 7.300590
F 6.694457 51.451504 10.004940
F 6.694457 36.016104 10.004940
F 6.694457 43.733804 10.004940
F 20.043647 38.642404 20.870540
F 15.611247 51.498504 17.251940
F 15.608547 43.771704 9.994850
F 6.694447 38.588604 13.643140
F 6.694447 46.306404 13.643140
F 15.577847 38.545304 13.542140
F 15.457047 46.289404 13.651440
F 0.010708 47.592704 17.281340
F 0.010708 39.874904 17.281340
F 8.922377 47.592704 17.281340
F 8.922377 39.874904 17.281340
F 17.929247 47.523204 17.220140
F 17.720747 39.773104 17.148040
F 0.010694 50.165204 20.919540
F 0.010694 42.447504 20.919540
F 8.922367 50.165204 20.919540
F 8.922367 42.447504 20.919540
F 20.173647 51.501804 14.399840
F 20.104647 35.937404 7.309700
F 0.010706 50.165204 18.190840
F 0.010706 42.447504 18.190840
F 8.922377 50.165204 18.190840
F 8.922377 42.447504 18.190840
F 17.790847 50.123704 18.042140
F 17.793147 42.325704 18.192040
F 0.010696 47.592704 14.552740
F 0.010696 39.874904 14.552740
F 8.922367 47.592704 14.552740
F 8.922367 39.874904 14.552740
F 17.844347 47.533004 14.563540
F 17.773847 39.802704 14.429440
F 2.238627 38.588604 18.190840
F 2.238627 46.306404 18.190840
F 11.150347 38.588604 18.190840
F 11.150347 46.306404 18.190840
F 19.980947 38.428604 18.135940
F 20.189647 46.269004 18.207540
F 2.238617 51.451504 14.552740
F 2.238617 36.016104 14.552740
F 2.238617 43.733804 14.552740
F 11.150247 51.451504 14.552740
F 11.150247 36.016104 14.552740
F 11.150247 43.733804 14.552740
F 15.688647 35.901904 10.037040
F 20.122347 35.994604 14.428740
F 20.173947 43.769104 14.563540
F 2.238627 51.451504 17.281340
F 2.238627 36.016104 17.281340
F 2.238627 43.733804 17.281340
F 11.150347 51.451504 17.281340
F 11.150347 36.016104 17.281340
F 11.150347 43.733804 17.281340
F 20.260147 51.216104 7.306560
F 19.998247 35.674104 17.223040
F 19.957547 43.717904 17.307940
F 2.238617 38.588604 20.919540
F 2.238617 46.306404 20.919540
F 11.150247 38.588604 20.919540
F 11.150247 46.306404 20.919540
F 20.033447 38.535904 6.302580
F 15.677647 35.795904 2.661650
F 4.466547 47.592704 17.281340
F 4.466547 39.874904 17.281340
F 13.378247 47.592704 17.281340
F 13.378247 39.874904 17.281340
F 4.466527 50.165204 20.919540
F 4.466527 42.447504 20.919540
F 13.378247 50.165204 20.919540
F 13.378247 42.447504 20.919540
F 4.466537 50.165204 18.190840
F 4.466537 42.447504 18.190840
F 13.378247 50.165204 18.190840
F 13.378247 42.447504 18.190840
F 4.466527 47.592704 14.552740
F 4.466527 39.874904 14.552740
F 13.378247 47.592704 14.552740
F 13.378247 39.874904 14.552740
F 6.694457 38.588604 18.190840
F 6.694457 46.306404 18.190840
F 15.496047 38.471404 18.241140
F 15.634247 46.298804 17.987340
F 6.694447 51.451504 14.552740
F 6.694447 36.016104 14.552740
F 6.694447 43.733804 14.552740
F 20.006847 35.892804 10.086140
F 15.615947 35.935504 14.614740
F 15.622847 43.671704 14.545340
F 6.694457 51.451504 17.281340
F 6.694457 36.016104 17.281340
F 17.778247 39.885704 22.007440
F 17.920347 34.486604 13.715140
F 17.915347 34.592804 18.322140
F 15.496547 51.549704 0.045538
F 17.978447 34.641904 3.649220
F 19.982247 43.894904 21.847440
F 20.189447 51.465704 21.543140
F 15.666747 51.532304 21.835340
F 20.113947 43.692604 0.060599
F 15.542747 36.099604 21.816240
F 17.788847 47.419904 -0.127954
F 17.928047 47.748304 21.578640
F 15.713047 43.749404 -0.071174
F 0.010708 47.592704 24.557640
F 0.010708 39.874904 24.557640
F 8.922377 47.592704 24.557640
F 8.922377 39.874904 24.557640
F 17.939847 47.807004 24.383040
F 17.837247 39.887904 24.806640
F 0.010694 50.165204 28.195840
F 0.010694 42.447504 28.195840
F 8.922367 50.165204 28.195840
F 8.922367 42.447504 28.195840
F 17.776247 50.273004 28.153740
F 17.891447 42.471204 28.231040
F 0.010706 50.165204 25.467240
F 0.010706 42.447504 25.467240
F 8.922377 50.165204 25.467240
F 8.922377 42.447504 25.467240
F 17.851047 50.322004 25.472040
F 17.933047 42.527504 25.590840
F 0.010696 47.592704 21.829040
F 0.010696 39.874904 21.829040
F 8.922367 47.592704 21.829040
F 8.922367 39.874904 21.829040
F 6.694447 46.306404 42.748540
F 19.970147 38.582404 35.551040
F 2.238627 38.588604 25.467240
F 2.238627 46.306404 25.467240
F 11.150347 38.588604 25.467240
F 11.150347 46.306404 25.467240
F 15.439047 51.612304 29.124840
F 20.007747 46.248604 25.446440
F 2.238617 51.451504 21.829040
F 2.238617 36.016104 21.829040
F 2.238617 43.733804 21.829040
F 11.150247 51.451504 21.829040
F 11.150247 36.016104 21.829040
F 11.150247 43.733804 21.829040
F 20.210347 51.384904 39.329140
F 15.651947 36.052104 39.086040
F 6.694447 38.588604 42.748540
F 2.238627 51.451504 24.557640
F 2.238627 36.016104 24.557640
F 2.238627 43.733804 24.557640
F 11.150347 51.451504 24.557640
F 11.150347 36.016104 24.557640
F 11.150347 43.733804 24.557640
F 20.051147 38.667204 28.282540
F 15.444547 51.619404 36.255240
F 20.159947 43.694504 24.529540
F 2.238617 38.588604 28.195840
F 2.238617 46.306404 28.195840
F 11.150247 38.588604 28.195840
F 11.150247 46.306404 28.195840
F 19.978047 51.650604 24.251740
F 15.516347 51.549204 38.950140
F 4.466547 47.592704 24.557640
F 4.466547 39.874904 24.557640
F 13.378247 47.592704 24.557640
F 13.378247 39.874904 24.557640
F 4.466527 50.165204 28.195840
F 4.466527 42.447504 28.195840
F 13.378247 50.165204 28.195840
F 13.378247 42.447504 28.195840
F 4.466537 50.165204 25.467240
F 4.466537 42.447504 25.467240
F 13.378247 50.165204 25.467240
F 13.378247 42.447504 25.467240
F 4.466527 47.592704 21.829040
F 4.466527 39.874904 21.829040
F 13.378247 47.592704 21.829040
F 13.378247 39.874904 21.829040
F 6.694457 38.588604 25.467240
F 6.694457 46.306404 25.467240
F 15.604347 38.559604 25.452240
F 15.830947 46.477304 25.443640
F 6.694447 51.451504 21.829040
F 6.694447 36.016104 21.829040
F 6.694447 43.733804 21.829040
F 15.619047 43.841704 38.942840
F 15.515747 38.401004 42.778340
F 15.520147 46.264404 42.690140
F 6.694457 51.451504 24.557640
F 6.694457 36.016104 24.557640
F 6.694457 43.733804 24.557640
F 20.168947 46.270804 40.017540
F 15.709547 36.037404 24.555840
F 15.562047 43.821004 24.605840
F 6.694447 38.588604 28.195840
F 6.694447 46.306404 28.195840
F 15.596947 38.813004 28.297540
F 15.541847 46.243204 28.142440
F 0.010708 47.592704 31.834040
F 0.010708 39.874904 31.834040
F 8.922377 47.592704 31.834040
F 8.922377 39.874904 31.834040
F 17.757447 47.562904 31.728440
F 17.888447 40.232004 31.750340
F 0.010694 50.165204 35.472240
F 0.010694 42.447504 35.472240
F 8.922367 50.165204 35.472240
F 8.922367 42.447504 35.472240
F 17.736147 50.241404 35.555740
F 17.894247 42.462304 35.505440
F 0.010706 50.165204 32.743540
F 0.010706 42.447504 32.743540
F 8.922377 50.165204 32.743540
F 8.922377 42.447504 32.743540
F 17.892147 50.145604 32.738040
F 17.785447 42.787804 32.784440
F 0.010696 47.592704 29.105440
F 0.010696 39.874904 29.105440
F 8.922367 47.592704 29.105440
F 8.922367 39.874904 29.105440
F 17.729847 47.641804 29.109740
F 17.831047 39.938804 29.052040
F 2.238627 38.588604 32.743540
F 2.238627 46.306404 32.743540
F 11.150347 38.588604 32.743540
F 11.150347 46.306404 32.743540
F 19.993647 38.594104 32.803240
F 20.036447 46.431604 32.549840
F 2.238617 51.451504 29.105440
F 2.238617 36.016104 29.105440
F 2.238617 43.733804 29.105440
F 11.150247 51.451504 29.105440
F 11.150247 36.016104 29.105440
F 11.150247 43.733804 29.105440
F 20.024347 46.145604 28.178640
F 20.023447 36.100704 29.360540
F 20.204447 43.597204 29.139940
F 2.238627 51.451504 31.834040
F 2.238627 36.016104 31.834040
F 2.238627 43.733804 31.834040
F 11.150347 51.451504 31.834040
F 11.150347 36.016104 31.834040
F 11.150347 43.733804 31.834040
F 17.899847 42.436004 42.547040
F 19.993547 35.941304 32.138440
F 20.050247 43.777704 31.792640
F 2.238617 38.588604 35.472240
F 2.238617 46.306404 35.472240
F 11.150247 38.588604 35.472240
F 11.150247 46.306404 35.472240
F 20.041747 51.344704 36.547640
F 20.073347 46.423404 35.354540
F 4.466547 47.592704 31.834040
F 4.466547 39.874904 31.834040
F 13.378247 47.592704 31.834040
F 13.378247 39.874904 31.834040
F 4.466527 50.165204 35.472240
F 4.466527 42.447504 35.472240
F 13.378247 50.165204 35.472240
F 13.378247 42.447504 35.472240
F 4.466537 50.165204 32.743540
F 4.466537 42.447504 32.743540
F 13.378247 50.165204 32.743540
F 13.378247 42.447504 32.743540
F 4.466527 47.592704 29.105440
F 4.466527 39.874904 29.105440
F 13.378247 47.592704 29.105440
F 13.378247 39.874904 29.105440
F 6.694457 38.588604 32.743540
F 6.694457 46.306404 32.743540
F 15.819247 38.726004 32.917840
F 15.544847 46.583504 32.896040
F 6.694447 51.451504 29.105440
F 6.694447 36.016104 29.105440
F 6.694447 43.733804 29.105440
F 19.930847 51.477704 29.278640
F 15.663347 36.229504 29.113140
F 15.652147 43.671304 29.186740
F 6.694457 51.451504 31.834040
F 6.694457 36.016104 31.834040
F 6.694457 43.733804 31.834040
F 20.141447 35.894404 24.714440
F 15.684947 36.116204 31.965040
F 15.516147 43.872504 31.973040
F 6.694447 38.588604 35.472240
F 6.694447 46.306404 35.472240
F 15.803547 38.568104 35.628640
F 15.750447 46.535004 35.627640
F 0.010708 47.592704 39.110340
F 0.010708 39.874904 39.110340
F 8.922377 47.592704 39.110340
F 8.922377 39.874904 39.110340
F 17.871747 47.470204 39.266840
F 17.718247 39.826204 39.244940
F 0.010694 50.165204 42.748540
F 0.010694 42.447504 42.748540
F 8.922367 50.165204 42.748540
F 8.922367 42.447504 42.748540
F 17.818347 50.233904 42.746540
F 15.526847 51.354904 24.480340
F 0.010706 50.165204 40.019940
F 0.010706 42.447504 40.019940
F 8.922377 50.165204 40.019940
F 8.922377 42.447504 40.019940
F 17.769347 50.255304 39.903840
F 17.823747 42.544004 39.890440
F 0.010696 47.592704 36.381740
F 0.010696 39.874904 36.381740
F 8.922367 47.592704 36.381740
F 8.922367 39.874904 36.381740
F 17.963747 47.625004 36.495440
F 17.896147 39.843204 36.436440
F 2.238627 38.588604 40.019940
F 2.238627 46.306404 40.019940
F 11.150347 38.588604 40.019940
F 11.150347 46.306404 40.019940
F 20.002247 38.528704 40.088540
F 15.567347 51.393704 31.796340
F 2.238617 51.451504 36.381740
F 2.238617 36.016104 36.381740
F 2.238617 43.733804 36.381740
F 11.150247 51.451504 36.381740
F 11.150247 36.016104 36.381740
F 11.150247 43.733804 36.381740
F 20.096447 38.460804 25.517040
F 20.283547 35.937404 36.305840
F 20.057647 43.933704 36.175440
F 2.238627 51.451504 39.110340
F 2.238627 36.016104 39.110340
F 2.238627 43.733804 39.110340
F 11.150347 51.451504 39.110340
F 11.150347 36.016104 39.110340
F 11.150347 43.733804 39.110340
F 20.044147 38.564204 42.605640
F 20.189147 36.040504 39.096040
F 20.068047 43.615504 38.970840
F 2.238617 38.588604 42.748540
F 2.238617 46.306404 42.748540
F 11.150247 38.588604 42.748540
F 11.150247 46.306404 42.748540
F 20.193647 46.330404 42.780540
F 6.694457 43.733804 39.110340
F 4.466547 47.592704 39.110340
F 4.466547 39.874904 39.110340
F 13.378247 47.592704 39.110340
F 13.378247 39.874904 39.110340
F 4.466527 50.165204 42.748540
F 4.466527 42.447504 42.748540
F 13.378247 50.165204 42.748540
F 13.378247 42.447504 42.748540
F 4.466537 50.165204 40.019940
F 4.466537 42.447504 40.019940
F 13.378247 50.165204 40.019940
F 13.378247 42.447504 40.019940
F 4.466527 47.592704 36.381740
F 4.466527 39.874904 36.381740
F 13.378247 47.592704 36.381740
F 13.378247 39.874904 36.381740
F 6.694457 38.588604 40.019940
F 6.694457 46.306404 40.019940
F 15.523047 38.413804 40.258340
F 15.608547 46.288404 40.072340
F 6.694447 51.451504 36.381740
F 6.694447 36.016104 36.381740
F 6.694447 43.733804 36.381740
F 20.163847 51.424004 32.019940
F 15.691447 36.067404 36.354540
F 15.658847 43.839404 36.199540
F 6.694457 51.451504 39.110340
F 6.694457 36.016104 39.110340
F 17.910347 34.682604 40.012640
F 15.581447 35.908204 43.624540
F 17.731947 34.627204 32.775840
F 15.676147 43.763104 21.836240
F 17.922047 34.534504 42.773540
F 17.896347 34.730204 25.561740
F 17.838347 34.823304 28.420540
F 20.132647 35.820104 43.659640
F 20.100647 51.436904 43.738240
F 20.085647 35.939704 21.883840
F 17.751647 39.808104 43.520440
F 0.010708 55.310404 2.728630
F 0.010708 63.028104 2.728630
F 8.922377 55.310404 2.728630
F 8.922377 63.028104 2.728630
F 17.999547 55.145204 2.914430
F 17.716247 63.089204 2.869620
F 0.010694 57.883004 6.366810
F 0.010694 65.600704 6.366810
F 8.922367 57.883004 6.366810
F 8.922367 65.600704 6.366810
F 17.787847 57.707104 6.378660
F 18.051747 65.691704 6.294120
F 0.010706 57.883004 3.638180
F 0.010706 65.600704 3.638180
F 8.922377 57.883004 3.638180
F 8.922377 65.600704 3.638180
F 17.865847 57.770104 3.617570
F 17.884647 65.832804 3.595750
F 0.010696 55.310404 0.000002
F 0.010696 63.028104 0.000001
F 8.922367 55.310404 0.000002
F 8.922367 63.028104 0.000001
F 11.150347 69.459604 18.190840
F 2.238627 69.459604 18.190840
F 2.238627 54.024104 3.638180
F 2.238627 61.741804 3.638180
F 11.150347 54.024104 3.638180
F 11.150347 61.741804 3.638180
F 20.158547 53.906504 3.739830
F 19.893147 61.456904 3.641730
F 2.238617 59.169304 0.000002
F 2.238617 66.887004 0.000002
F 11.150247 59.169304 0.000001
F 11.150247 66.887004 0.000002
F 6.694457 69.459604 18.190840
F 11.150247 69.459604 20.919540
F 2.238627 59.169304 2.728630
F 2.238627 66.887004 2.728630
F 11.150347 59.169304 2.728630
F 11.150347 66.887004 2.728630
F 20.075947 61.842304 18.098140
F 20.010347 67.115604 2.558240
F 2.238617 54.024104 6.366810
F 2.238617 61.741804 6.366810
F 11.150247 54.024104 6.366810
F 11.150247 61.741804 6.366810
F 20.204447 66.886904 14.605840
F 20.227647 61.792004 6.452450
F 4.466547 55.310404 2.728630
F 4.466547 63.028104 2.728630
F 13.378247 55.310404 2.728630
F 13.378247 63.028104 2.728630
F 4.466527 57.883004 6.366810
F 4.466527 65.600704 6.366810
F 13.378247 57.883004 6.366810
F 13.378247 65.600704 6.366810
F 4.466537 57.883004 3.638180
F 4.466537 65.600704 3.638180
F 13.378247 57.883004 3.638180
F 13.378247 65.600704 3.638180
F 4.466527 55.310404 0.000002
F 4.466527 63.028104 0.000001
F 13.378247 55.310404 0.000002
F 13.378247 63.028104 0.000001
F 6.694457 54.024104 3.638180
F 6.694457 61.741804 3.638180
F 15.570847 53.914604 3.648060
F 15.564647 61.562104 3.713780
F 6.694447 59.169304 0.000002
F 6.694447 66.887004 0.000002
F 20.155147 59.011104 9.828190
F 2.238617 69.459604 20.919540
F 6.694457 59.169304 2.728630
F 6.694457 66.887004 2.728630
F 15.682747 59.052004 2.670950
F 15.629347 66.934504 2.679650
F 6.694447 54.024104 6.366810
F 6.694447 61.741804 6.366810
F 15.582647 54.124304 6.431260
F 15.677247 61.619604 6.420360
F 0.010708 55.310404 10.004940
F 0.010708 63.028104 10.004940
F 8.922377 55.310404 10.004940
F 8.922377 63.028104 10.004940
F 17.872547 55.171004 9.973240
F 17.872047 63.069604 9.853660
F 0.010694 57.883004 13.643140
F 0.010694 65.600704 13.643140
F 8.922367 57.883004 13.643140
F 8.922367 65.600704 13.643140
F 18.073947 57.846404 13.419740
F 17.941747 65.676104 13.514140
F 0.010706 57.883004 10.914540
F 0.010706 65.600704 10.914540
F 8.922377 57.883004 10.914540
F 8.922377 65.600704 10.914540
F 17.879047 57.802004 10.773140
F 17.989547 65.648104 10.822640
F 0.010696 55.310404 7.276350
F 0.010696 63.028104 7.276350
F 8.922367 55.310404 7.276350
F 8.922367 63.028104 7.276350
F 18.143147 55.133604 7.298750
F 17.843847 63.080104 7.091210
F 2.238627 54.024104 10.914540
F 2.238627 61.741804 10.914540
F 11.150347 54.024104 10.914540
F 11.150347 61.741804 10.914540
F 20.255447 53.932204 10.757040
F 20.245347 67.059604 7.188630
F 2.238617 59.169304 7.276350
F 2.238617 66.887004 7.276350
F 11.150247 59.169304 7.276350
F 11.150247 66.887004 7.276350
F 6.694447 69.459604 13.643140
F 20.275547 61.697704 10.683540
F 2.238627 59.169304 10.004940
F 2.238627 66.887004 10.004940
F 11.150347 59.169304 10.004940
F 11.150347 66.887004 10.004940
F 20.444147 53.821704 6.306540
F 20.188547 58.834604 2.633320
F 2.238617 54.024104 13.643140
F 2.238617 61.741804 13.643140
F 11.150247 54.024104 13.643140
F 11.150247 61.741804 13.643140
F 20.066447 54.148804 13.442040
F 19.977747 61.717504 13.415840
F 4.466547 55.310404 10.004940
F 4.466547 63.028104 10.004940
F 13.378247 55.310404 10.004940
F 13.378247 63.028104 10.004940
F 4.466527 57.883004 13.643140
F 4.466527 65.600704 13.643140
F 13.378247 57.883004 13.643140
F 13.378247 65.600704 13.643140
F 4.466537 57.883004 10.914540
F 4.466537 65.600704 10.914540
F 13.378247 57.883004 10.914540
F 13.378247 65.600704 10.914540
F 4.466527 55.310404 7.276350
F 4.466527 63.028104 7.276350
F 13.378247 55.310404 7.276350
F 13.378247 63.028104 7.276350
F 6.694457 54.024104 10.914540
F 6.694457 61.741804 10.914540
F 15.549547 53.977204 10.913840
F 15.604847 61.747004 10.935840
F 6.694447 59.169304 7.276350
F 6.694447 66.887004 7.276350
F 15.628747 59.021204 7.341770
F 15.631647 66.902204 7.052030
F 6.694457 59.169304 10.004940
F 6.694457 66.887004 10.004940
F 15.528247 59.221104 10.150640
F 15.567047 66.960804 9.878760
F 6.694447 54.024104 13.643140
F 6.694447 61.741804 13.643140
F 15.585447 53.908404 13.544540
F 15.664047 61.721104 13.648440
F 0.010708 55.310404 17.281340
F 0.010708 63.028104 17.281340
F 8.922377 55.310404 17.281340
F 8.922377 63.028104 17.281340
F 17.927347 55.339204 16.994840
F 17.850747 63.131304 17.178740
F 0.010694 57.883004 20.919540
F 0.010694 65.600704 20.919540
F 8.922367 57.883004 20.919540
F 8.922367 65.600704 20.919540
F 17.858047 57.844204 20.850140
F 20.005247 58.948704 7.145560
F 0.010706 57.883004 18.190840
F 0.010706 65.600704 18.190840
F 8.922377 57.883004 18.190840
F 8.922377 65.600704 18.190840
F 17.811547 57.881504 18.056140
F 17.779047 65.631004 18.052440
F 0.010696 55.310404 14.552740
F 0.010696 63.028104 14.552740
F 8.922367 55.310404 14.552740
F 8.922367 63.028104 14.552740
F 17.909847 55.410504 14.430640
F 17.825847 63.088604 14.409340
F 2.238627 54.024104 18.190840
F 2.238627 61.741804 18.190840
F 11.150347 54.024104 18.190840
F 11.150347 61.741804 18.190840
F 20.280147 66.798504 9.859270
F 20.131947 54.013904 20.746340
F 2.238617 59.169304 14.552740
F 2.238617 66.887004 14.552740
F 11.150247 59.169304 14.552740
F 11.150247 66.887004 14.552740
F 20.131647 59.214504 14.438540
F 20.100147 54.134204 18.046940
F 2.238627 59.169304 17.281340
F 2.238627 66.887004 17.281340
F 11.150347 59.169304 17.281340
F 11.150347 66.887004 17.281340
F 20.155047 59.356604 17.099540
F 17.787847 65.784904 20.838240
F 2.238617 54.024104 20.919540
F 2.238617 61.741804 20.919540
F 11.150247 54.024104 20.919540
F 11.150247 61.741804 20.919540
F 20.053347 67.131904 17.321740
F 20.081347 61.929004 20.783240
F 4.466547 55.310404 17.281340
F 4.466547 63.028104 17.281340
F 13.378247 55.310404 17.281340
F 13.378247 63.028104 17.281340
F 4.466527 57.883004 20.919540
F 4.466527 65.600704 20.919540
F 13.378247 57.883004 20.919540
F 13.378247 65.600704 20.919540
F 4.466537 57.883004 18.190840
F 4.466537 65.600704 18.190840
F 13.378247 57.883004 18.190840
F 13.378247 65.600704 18.190840
F 4.466527 55.310404 14.552740
F 4.466527 63.028104 14.552740
F 13.378247 55.310404 14.552740
F 13.378247 63.028104 14.552740
F 6.694457 54.024104 18.190840
F 6.694457 61.741804 18.190840
F 15.707547 54.129004 18.077340
F 15.432747 61.650004 18.120840
F 6.694447 59.169304 14.552740
F 6.694447 66.887004 14.552740
F 15.756047 59.089404 14.568440
F 15.738847 67.047004 14.534240
F 6.694457 59.169304 17.281340
F 6.694457 66.887004 17.281340
F 15.620147 59.080604 17.319940
F 15.531247 66.877004 17.285640
F 6.694447 54.024104 20.919540
F 6.694447 61.741804 20.919540
F 15.712647 54.093404 20.939340
F 15.621047 61.648104 20.762140
F 2.238627 69.459604 3.638180
F 11.150347 69.459604 3.638180
F 2.238617 69.459604 6.366810
F 11.150247 69.459604 6.366810
F 6.694447 69.459604 20.919540
F 6.694457 69.459604 3.638180
F 6.694447 69.459604 6.366810
F 2.238627 69.459604 10.914540
F 11.150347 69.459604 10.914540
F 2.238617 69.459604 13.643140
F 11.150247 69.459604 13.643140
F 6.694457 69.459604 10.914540
F 20.138947 69.340604 13.620440
F 15.727547 69.671804 3.686320
F 15.697947 69.545004 10.831540
F 15.507747 69.692304 13.476940
F 15.637347 59.177104 -0.087056
F 20.162547 59.088404 -0.049256
F 17.957547 62.961204 0.044806
F 20.186947 66.917504 -0.202994
F 15.624147 59.139504 21.796040
F 0.010708 55.310404 24.557640
F 0.010708 63.028104 24.557640
F 8.922377 55.310404 24.557640
F 8.922377 63.028104 24.557640
F 17.628947 55.291404 24.536840
F 17.909447 62.862804 24.417840
F 0.010694 57.883004 28.195840
F 0.010694 65.600704 28.195840
F 8.922367 57.883004 28.195840
F 8.922367 65.600704 28.195840
F 17.751047 57.827804 27.896340
F 17.627347 65.461404 28.137940
F 0.010706 57.883004 25.467240
F 0.010706 65.600704 25.467240
F 8.922377 57.883004 25.467240
F 8.922377 65.600704 25.467240
F 17.851947 57.744704 25.258140
F 17.920147 65.437004 25.284840
F 0.010696 55.310404 21.829040
F 0.010696 63.028104 21.829040
F 8.922367 55.310404 21.829040
F 8.922367 63.028104 21.829040
F 6.694457 69.459604 40.019940
F 20.090047 53.990104 42.786840
F 2.238627 54.024104 25.467240
F 2.238627 61.741804 25.467240
F 11.150347 54.024104 25.467240
F 11.150347 61.741804 25.467240
F 20.011747 54.080704 25.305440
F 20.033547 61.667404 25.386240
F 2.238617 59.169304 21.829040
F 2.238617 66.887004 21.829040
F 11.150247 59.169304 21.829040
F 11.150247 66.887004 21.829040
F 15.649247 61.828604 42.744540
F 11.150347 69.459604 40.019940
F 2.238627 59.169304 24.557640
F 2.238627 66.887004 24.557640
F 11.150347 59.169304 24.557640
F 11.150347 66.887004 24.557640
F 20.139447 61.772404 32.627440
F 20.001147 59.254204 24.387040
F 2.238617 54.024104 28.195840
F 2.238617 61.741804 28.195840
F 11.150247 54.024104 28.195840
F 11.150247 61.741804 28.195840
F 20.004647 53.955804 28.301640
F 19.918147 59.102904 31.613240
F 4.466547 55.310404 24.557640
F 4.466547 63.028104 24.557640
F 13.378247 55.310404 24.557640
F 13.378247 63.028104 24.557640
F 4.466527 57.883004 28.195840
F 4.466527 65.600704 28.195840
F 13.378247 57.883004 28.195840
F 13.378247 65.600704 28.195840
F 4.466537 57.883004 25.467240
F 4.466537 65.600704 25.467240
F 13.378247 57.883004 25.467240
F 13.378247 65.600704 25.467240
F 4.466527 55.310404 21.829040
F 4.466527 63.028104 21.829040
F 13.378247 55.310404 21.829040
F 13.378247 63.028104 21.829040
F 6.694457 54.024104 25.467240
F 6.694457 61.741804 25.467240
F 15.562347 53.888704 25.453740
F 15.584447 61.759904 25.340040
F 6.694447 59.169304 21.829040
F 6.694447 66.887004 21.829040
F 11.150247 69.459604 42.748540
F 2.238617 69.459604 42.748540
F 6.694457 59.169304 24.557640
F 6.694457 66.887004 24.557640
F 15.580447 59.238504 24.561740
F 15.600747 66.818304 24.739940
F 6.694447 54.024104 28.195840
F 6.694447 61.741804 28.195840
F 15.630447 54.152304 28.219440
F 15.580347 61.670104 27.983140
F 0.010708 55.310404 31.834040
F 0.010708 63.028104 31.834040
F 8.922377 55.310404 31.834040
F 8.922377 63.028104 31.834040
F 17.849847 55.217304 31.882340
F 17.733447 63.006304 31.862040
F 0.010694 57.883004 35.472240
F 0.010694 65.600704 35.472240
F 8.922367 57.883004 35.472240
F 8.922367 65.600704 35.472240
F 17.685947 57.778104 35.444740
F 17.841547 65.603804 35.494740
F 0.010706 57.883004 32.743540
F 0.010706 65.600704 32.743540
F 8.922377 57.883004 32.743540
F 8.922377 65.600704 32.743540
F 17.702647 57.821404 32.678240
F 17.902847 65.654304 32.840440
F 0.010696 55.310404 29.105440
F 0.010696 63.028104 29.105440
F 8.922367 55.310404 29.105440
F 8.922367 63.028104 29.105440
F 17.908547 55.221104 29.132840
F 17.761447 62.827404 29.162940
F 2.238627 54.024104 32.743540
F 2.238627 61.741804 32.743540
F 11.150347 54.024104 32.743540
F 11.150347 61.741804 32.743540
F 20.001347 54.237804 32.890840
F 17.843647 65.477004 42.733640
F 2.238617 59.169304 29.105440
F 2.238617 66.887004 29.105440
F 11.150247 59.169304 29.105440
F 11.150247 66.887004 29.105440
F 19.936647 58.944004 28.897640
F 19.786747 66.898804 29.099240
F 2.238627 59.169304 31.834040
F 2.238627 66.887004 31.834040
F 11.150347 59.169304 31.834040
F 11.150347 66.887004 31.834040
F 20.083447 61.717804 28.050740
F 19.938647 67.084004 31.734140
F 2.238617 54.024104 35.472240
F 2.238617 61.741804 35.472240
F 11.150247 54.024104 35.472240
F 11.150247 61.741804 35.472240
F 20.071547 66.665804 24.240840
F 20.076747 61.787004 35.372940
F 4.466547 55.310404 31.834040
F 4.466547 63.028104 31.834040
F 13.378247 55.310404 31.834040
F 13.378247 63.028104 31.834040
F 4.466527 57.883004 35.472240
F 4.466527 65.600704 35.472240
F 13.378247 57.883004 35.472240
F 13.378247 65.600704 35.472240
F 4.466537 57.883004 32.743540
F 4.466537 65.600704 32.743540
F 13.378247 57.883004 32.743540
F 13.378247 65.600704 32.743540
F 4.466527 55.310404 29.105440
F 4.466527 63.028104 29.105440
F 13.378247 55.310404 29.105440
F 13.378247 63.028104 29.105440
F 6.694457 54.024104 32.743540
F 6.694457 61.741804 32.743540
F 15.601847 53.986604 32.618640
F 15.497547 61.586004 32.771340
F 6.694447 59.169304 29.105440
F 6.694447 66.887004 29.105440
F 15.576547 59.137904 29.028840
F 15.525347 66.910204 29.087840
F 6.694457 59.169304 31.834040
F 6.694457 66.887004 31.834040
F 15.520547 59.152104 31.715740
F 15.651547 66.939104 31.924340
F 6.694447 54.024104 35.472240
F 6.694447 61.741804 35.472240
F 15.516547 54.105004 35.314240
F 15.751047 61.872404 35.629240
F 0.010708 55.310404 39.110340
F 0.010708 63.028104 39.110340
F 8.922377 55.310404 39.110340
F 8.922377 63.028104 39.110340
F 17.897547 55.301904 39.187540
F 17.766447 63.202204 39.195240
F 0.010694 57.883004 42.748540
F 0.010694 65.600704 42.748540
F 8.922367 57.883004 42.748540
F 8.922367 65.600704 42.748540
F 20.104547 61.824804 42.859440
F 19.881947 54.067204 35.549140
F 0.010706 57.883004 40.019940
F 0.010706 65.600704 40.019940
F 8.922377 57.883004 40.019940
F 8.922377 65.600704 40.019940
F 17.918247 57.899904 40.045840
F 17.884847 65.675404 40.052940
F 0.010696 55.310404 36.381740
F 0.010696 63.028104 36.381740
F 8.922367 55.310404 36.381740
F 8.922367 63.028104 36.381740
F 17.743247 55.291704 36.562040
F 17.935947 63.033704 36.520540
F 2.238627 54.024104 40.019940
F 2.238627 61.741804 40.019940
F 11.150347 54.024104 40.019940
F 11.150347 61.741804 40.019940
F 6.694447 69.459604 35.472240
F 19.953247 61.853904 40.130540
F 2.238617 59.169304 36.381740
F 2.238617 66.887004 36.381740
F 11.150247 59.169304 36.381740
F 11.150247 66.887004 36.381740
F 19.978447 59.092804 36.270040
F 20.110147 66.837204 36.465440
F 2.238627 59.169304 39.110340
F 2.238627 66.887004 39.110340
F 11.150347 59.169304 39.110340
F 11.150347 66.887004 39.110340
F 19.998047 59.358604 39.041840
F 19.998647 66.932004 39.173940
F 2.238617 54.024104 42.748540
F 2.238617 61.741804 42.748540
F 11.150247 54.024104 42.748540
F 11.150247 61.741804 42.748540
F 17.817047 57.751904 42.684840
F 20.079447 54.016504 40.049240
F 4.466547 55.310404 39.110340
F 4.466547 63.028104 39.110340
F 13.378247 55.310404 39.110340
F 13.378247 63.028104 39.110340
F 4.466527 57.883004 42.748540
F 4.466527 65.600704 42.748540
F 13.378247 57.883004 42.748540
F 13.378247 65.600704 42.748540
F 4.466537 57.883004 40.019940
F 4.466537 65.600704 40.019940
F 13.378247 57.883004 40.019940
F 13.378247 65.600704 40.019940
F 4.466527 55.310404 36.381740
F 4.466527 63.028104 36.381740
F 13.378247 55.310404 36.381740
F 13.378247 63.028104 36.381740
F 6.694457 54.024104 40.019940
F 6.694457 61.741804 40.019940
F 15.622947 54.079304 40.092440
F 15.693847 61.755804 39.968240
F 6.694447 59.169304 36.381740
F 6.694447 66.887004 36.381740
F 15.518947 59.295104 36.517540
F 15.581047 66.787804 36.624240
F 6.694457 59.169304 39.110340
F 6.694457 66.887004 39.110340
F 15.707247 59.132704 39.148140
F 15.641047 66.858504 39.258340
F 6.694447 54.024104 42.748540
F 6.694447 61.741804 42.748540
F 15.560647 54.080704 42.787340
F 2.238627 69.459604 40.019940
F 2.238627 69.459604 25.467240
F 11.150347 69.459604 25.467240
F 2.238617 69.459604 28.195840
F 11.150247 69.459604 28.195840
F 6.694447 69.459604 42.748540
F 6.694457 69.459604 25.467240
F 6.694447 69.459604 28.195840
F 2.238627 69.459604 32.743540
F 11.150347 69.459604 32.743540
F 2.238617 69.459604 35.472240
F 11.150247 69.459604 35.472240
F 6.694457 69.459604 32.743540
F 20.148547 69.578204 32.610840
F 15.753147 69.589804 28.106540
F 15.525747 69.402204 40.118240
F 20.027347 69.344804 42.513140
F 17.898547 55.317704 21.735740
F 20.107747 69.438704 35.413740
F 15.734247 66.881204 43.663640
F 15.595147 67.012004 21.845540
F 17.850747 63.097004 21.644540
F 19.995247 59.233404 21.753040
F 20.098447 67.067804 21.548240
F 17.903547 55.232004 43.738940
F 26.608547 1.241264 2.795180
F 27.019147 9.102034 2.709160
F 38.066447 15.470904 21.117440
F 35.621047 1.312304 2.787260
F 35.976447 9.119114 2.738310
F 40.355047 1.278214 14.696440
F 26.695747 3.782774 6.379890
F 26.741347 11.766604 6.335790
F 35.858747 3.898554 6.322160
F 35.792547 11.654104 6.310910
F 26.533147 3.770254 3.654740
F 26.762647 11.772504 3.514980
F 35.679547 3.846754 3.690800
F 35.776947 11.738304 3.508300
F 22.442447 3.981174 20.842440
F 33.635147 0.039488 10.786840
F 31.212747 11.855204 20.923640
F 38.371747 5.198274 17.651540
F 29.168547 12.947904 17.169540
F 27.133847 3.858044 20.741040
F 29.184547 7.795524 3.534000
F 29.101147 15.404304 3.536950
F 33.587647 7.830654 20.944940
F 38.181847 7.764564 3.713920
F 37.997947 15.452504 3.432570
F 24.479747 0.051284 6.328540
F 24.620247 7.724854 20.980040
F 31.448647 3.686524 20.946740
F 33.760647 15.578704 20.954040
F 40.230547 8.912194 -0.159707
F 28.830047 5.123304 2.822830
F 29.228547 12.875504 2.511160
F 37.879847 5.208294 2.758880
F 38.038747 12.860204 2.660770
F 29.137947 7.849984 6.258260
F 29.099747 15.460104 6.303500
F 24.490047 7.667434 18.170740
F 38.181847 7.664114 6.364660
F 37.977747 15.563004 6.153420
F 33.630147 15.537004 18.209440
F 31.222347 1.528504 2.901740
F 31.446247 9.063554 2.628690
F 26.871247 11.647504 20.897440
F 40.056147 1.281974 2.898610
F 40.372047 8.838444 2.626070
F 40.410947 1.238804 10.192840
F 22.268447 1.698574 2.608540
F 22.399947 9.023884 2.717390
F 38.028847 7.703794 21.061640
F 31.138947 4.101754 6.370840
F 31.315047 11.758004 6.177940
F 40.183247 3.758994 6.323250
F 40.120447 11.465704 6.403420
F 22.583347 3.966254 6.117660
F 22.371647 11.516404 6.218890
F 31.188447 4.058744 3.672530
F 31.562347 11.721904 3.424510
F 39.955247 3.826974 3.653600
F 40.237947 11.324704 3.664270
F 22.308847 4.173964 3.418360
F 22.209147 11.562004 3.528720
F 31.418047 8.993784 17.316440
F 24.504947 -0.065397 18.147040
F 40.453547 3.911894 21.135940
F 35.973647 8.971984 -0.004106
F 33.566047 5.271854 14.723940
F 22.402847 16.700504 7.505910
F 40.123147 16.882904 14.401640
F 40.243747 16.664404 2.642620
F 40.124447 16.788904 9.932080
F 33.777447 7.841684 3.611600
F 33.533047 15.723304 3.509160
F 33.747147 7.810354 18.186740
F 26.806747 16.759704 2.788790
F 22.335947 8.974234 14.559440
F 22.349447 1.266624 14.511740
F 24.731947 7.913544 3.612770
F 24.386247 15.598704 3.590290
F 35.753247 4.059134 20.904540
F 40.394447 8.978624 17.337540
F 40.369347 1.116464 17.296440
F 31.339447 1.270154 9.953670
F 40.275247 8.810164 14.491640
F 31.256247 16.738504 14.531540
F 31.256747 16.796904 7.201470
F 33.505447 5.121864 2.808860
F 33.752747 13.002304 2.391270
F 26.900147 16.805604 14.534740
F 31.162747 1.419824 17.182240
F 24.523747 5.424334 2.535040
F 24.435047 12.883304 2.727250
F 33.536847 7.728154 6.285300
F 33.416247 15.450004 6.169600
F 38.216547 13.079304 17.280140
F 31.369447 9.097644 14.404140
F 31.448747 1.505324 14.287940
F 22.249147 11.566304 18.055340
F 24.609547 7.798734 6.344000
F 24.488347 15.496504 6.270820
F 24.654147 12.983304 17.210140
F 26.873747 1.209864 9.956120
F 26.956047 8.962574 9.870460
F 35.725847 16.854304 10.006740
F 35.900347 1.460004 10.028440
F 35.686847 8.977174 9.862560
F 35.850947 16.704704 14.694440
F 26.967947 3.907524 13.499040
F 26.900647 11.502904 13.710240
F 35.717447 4.110404 13.655940
F 35.841347 11.735404 13.573740
F 26.758147 3.840214 10.779640
F 26.751447 11.405704 10.971840
F 35.830747 4.102714 10.925940
F 35.760447 11.586204 10.813840
F 26.825047 1.211604 7.300630
F 26.836147 9.165044 7.141400
F 29.011047 5.106634 17.362240
F 35.863447 1.301224 7.212560
F 35.919447 9.062974 7.085490
F 24.698947 15.457304 18.250540
F 29.020047 7.763644 11.091540
F 29.101947 15.440604 11.037240
F 24.452347 5.120994 17.368640
F 38.015347 7.830094 10.814640
F 37.850047 15.219904 10.911340
F 22.124547 4.047314 18.064040
F 28.778847 5.317664 7.369910
F 28.987047 12.964804 7.235500
F 38.158347 5.275454 7.301910
F 38.064347 13.055904 7.288110
F 28.788047 5.216834 10.105540
F 28.972647 12.876004 10.139840
F 38.259447 5.261964 9.930060
F 38.254447 12.764204 9.913630
F 29.055847 7.893474 13.693640
F 29.069547 15.492204 13.701040
F 40.342047 11.594004 18.140340
F 38.133347 7.630084 13.557340
F 37.992847 15.284204 13.609940
F 33.474247 12.943404 17.317540
F 24.659747 15.450604 20.912040
F 31.171147 9.099974 9.873570
F 35.737447 11.650604 21.008640
F 40.318747 16.948304 17.213440
F 40.309847 8.888244 9.883670
F 29.164947 15.439904 20.821340
F 22.603247 1.251804 10.074740
F 22.381347 9.114554 10.121340
F 29.149447 12.802104 14.471540
F 31.231647 4.161154 13.651740
F 31.383447 11.646304 13.581740
F 40.315347 3.850174 13.922940
F 40.217047 11.450304 13.588940
F 22.499547 3.907384 13.764340
F 22.202947 11.571204 13.722940
F 31.207147 3.951124 10.824240
F 31.359947 11.559604 10.715340
F 40.201947 3.783344 11.191540
F 40.328447 11.451104 10.894640
F 22.483147 3.831754 11.113440
F 22.341147 11.615604 11.012740
F 31.228947 1.396574 7.198160
F 31.418847 9.105914 7.114460
F 35.691147 16.852104 2.505210
F 40.428547 1.314484 7.449120
F 40.479647 8.937084 7.194840
F 38.131247 12.810704 14.597840
F 22.346647 1.508674 7.278310
F 22.144947 9.063584 7.411880
F 31.269847 16.640504 10.013840
F 33.471047 7.845134 10.718340
F 33.608347 15.393004 10.903840
F 33.716347 5.251794 17.333040
F 40.610647 3.630774 18.334040
F 31.156347 11.613404 18.213640
F 31.348547 3.854774 18.155040
F 24.640247 7.719344 10.856640
F 24.744447 15.471304 10.849340
F 24.500547 12.604704 14.540640
F 33.566547 5.139654 7.182480
F 33.529247 12.975204 7.150110
F 22.564647 16.636904 14.625040
F 22.096647 16.628604 2.689550
F 24.562247 5.146244 7.234850
F 24.445847 12.906604 7.339170
F 33.418547 5.116364 9.984330
F 33.489047 12.922404 9.894710
F 26.764847 16.582904 7.398370
F 35.700047 16.617304 7.251630
F 24.480147 5.204004 9.986200
F 24.448347 12.810204 10.063340
F 33.659347 7.798984 13.541440
F 33.539247 15.550204 13.674040
F 24.737247 5.049594 14.643440
F 26.891447 16.508404 17.272340
F 38.091547 5.151904 14.876940
F 22.484247 16.706104 10.083540
F 24.641547 7.629084 13.531840
F 24.853947 15.227404 13.629940
F 22.126247 9.007654 17.278040
F 26.755547 1.206214 17.154040
F 26.880447 9.001964 17.380240
F 40.217247 16.752804 7.197520
F 35.960347 1.381994 17.132140
F 36.092647 8.990414 17.223640
F 22.479947 11.621604 20.766240
F 29.182047 7.923574 20.964440
F 40.334947 11.645004 20.840540
F 35.858947 16.863804 17.383340
F 26.953147 16.926404 10.046440
F 26.740747 3.934464 18.101140
F 26.823747 11.625104 18.295940
F 35.845347 3.868084 18.162740
F 35.788347 11.776904 18.195040
F 26.952347 1.314084 14.334040
F 26.748047 8.941194 14.657040
F 22.545947 16.927904 17.375240
F 35.915047 1.489244 14.381840
F 35.962047 8.998424 14.473440
F 31.363647 16.945404 17.204240
F 29.057947 7.684844 18.306940
F 29.222547 15.575304 18.216540
F 22.349647 1.489954 17.241540
F 38.195247 7.790094 18.304940
F 38.115347 15.590004 18.414540
F 33.591647 12.937504 14.612240
F 28.953047 5.313494 14.604740
F 38.179847 0.041197 6.687620
F 31.223847 16.764004 2.737490
F 24.597447 0.018736 20.926140
F 29.219347 0.129805 20.953640
F 29.005547 0.066281 6.285930
F 33.648047 0.210568 18.031840
F 22.142847 16.645704 -0.135887
F 38.188747 0.118205 11.020340
F 33.656147 0.073445 13.475540
F 29.033247 -0.011212 10.993640
F 22.298247 8.965154 -0.102533
F 35.764347 1.254464 0.023769
F 33.425647 12.746504 -0.134611
F 31.332947 1.341284 0.217369
F 40.176447 1.127734 0.143791
F 35.719847 16.634404 -0.380329
F 37.963847 5.189154 0.078063
F 33.713447 -0.004542 20.802640
F 40.329047 16.903104 21.827340
F 33.558147 5.103174 0.066639
F 22.322747 1.388104 21.805140
F 22.125647 1.315064 -0.076836
F 22.436147 16.910004 21.659740
F 38.017947 12.791004 0.032402
F 38.010047 5.186124 21.854640
F 40.245947 1.259944 22.076240
F 35.776347 1.434204 21.893640
F 31.410047 9.199234 21.796740
F 27.141247 1.154974 24.365440
F 26.747847 9.043424 24.456340
F 29.211347 -0.250709 35.572940
F 36.044547 1.274134 24.556240
F 35.899047 8.970324 24.664940
F 22.529547 3.804244 32.854340
F 26.856847 3.913384 28.157540
F 26.805247 11.701304 28.271240
F 35.782147 3.484664 28.157940
F 35.575047 11.458304 28.166740
F 26.861747 3.690194 25.389140
F 26.855347 11.660704 25.510440
F 36.035447 3.771364 25.505240
F 35.917547 11.540004 25.387540
F 35.782647 11.618104 42.802140
F 24.447647 7.624744 42.806040
F 28.972247 7.721354 42.778140
F 33.414547 5.240424 21.809940
F 38.056647 -0.171117 32.716340
F 29.107847 12.997004 21.758040
F 29.134447 7.880614 25.267440
F 29.073547 15.447504 25.461040
F 40.182447 16.916404 39.032540
F 38.153647 7.649774 25.537940
F 38.370747 15.281104 25.422940
F 24.379447 12.655204 43.661740
F 35.952547 16.626204 24.659140
F 40.320047 11.637504 42.776740
F 29.157247 5.257414 39.157840
F 38.015347 15.275404 42.618740
F 29.091447 5.194534 24.557940
F 29.126347 12.765504 24.516040
F 38.190947 5.158994 24.670740
F 38.107647 12.757204 24.460340
F 29.017447 8.000414 28.091840
F 28.879647 15.458304 28.143440
F 24.592847 7.750284 40.109040
F 38.015847 7.534194 28.343640
F 38.010947 15.123304 28.275940
F 33.405647 15.571004 40.142640
F 31.401147 1.288784 24.503040
F 31.407747 8.925084 24.520240
F 28.987047 15.587204 42.682640
F 40.299047 1.368254 24.814940
F 40.368447 9.102534 24.689840
F 22.463247 17.034804 31.834540
F 24.454347 15.360204 42.733740
F 22.376147 9.134284 24.491140
F 38.193647 12.814704 36.350840
F 31.459447 3.957964 28.103940
F 31.436647 11.604504 28.168140
F 40.243447 3.740044 28.552540
F 40.357747 11.669504 28.307540
F 22.425047 3.859454 28.292140
F 22.174947 11.684004 28.136740
F 31.422347 3.869374 25.327240
F 31.409147 11.494204 25.375840
F 40.329047 3.858174 25.767640
F 40.302347 11.711604 25.646840
F 22.438547 3.884924 25.441040
F 22.277747 11.723904 25.385040
F 31.138247 9.056514 39.067040
F 31.261447 1.275734 39.067140
F 35.768547 16.735804 32.043640
F 24.595447 15.409204 40.088840
F 35.731547 3.891984 42.727540
F 37.992447 5.348644 36.239040
F 40.440247 16.811104 24.567740
F 40.319347 9.010394 39.196740
F 35.889147 16.621704 29.296240
F 33.619647 7.509334 25.515940
F 33.714347 15.585904 25.657740
F 33.376347 7.926224 40.139240
F 31.143847 16.809304 28.971140
F 22.326147 9.105344 36.271740
F 22.325047 1.332964 36.269640
F 24.630047 7.749604 25.303940
F 24.631447 15.490004 25.253240
F 26.806447 3.931484 42.737840
F 22.325347 16.871604 36.217440
F 31.236847 4.101124 42.742440
F 40.286047 3.771544 42.746440
F 40.152647 8.897234 36.512540
F 26.689547 16.535504 31.896240
F 35.782147 16.763904 39.210940
F 33.790747 5.009474 24.548240
F 33.656247 12.983904 24.541240
F 40.027147 1.552234 36.366540
F 22.268047 16.805204 28.998340
F 24.664847 5.182184 24.541840
F 24.465347 12.799604 24.664040
F 33.588447 7.748984 28.236240
F 33.513647 15.389704 28.336540
F 33.639447 5.245744 36.498740
F 31.198147 8.927434 36.453540
F 31.314547 1.232424 36.395940
F 22.276247 11.732804 39.879840
F 24.464747 7.623914 28.037440
F 24.468347 15.532004 28.017240
F 24.616147 12.878004 39.090840
F 27.101347 1.309894 31.850740
F 26.925747 8.902764 31.776840
F 26.709647 16.763804 39.094240
F 35.955747 1.259104 32.169540
F 35.762647 9.102094 31.858740
F 22.253247 11.625304 42.549740
F 26.782647 3.774694 35.609140
F 26.794747 11.751804 35.270940
F 35.824047 3.876864 35.688040
F 35.923947 11.601604 35.749740
F 27.199747 3.972444 32.824940
F 26.816847 11.528004 32.552940
F 36.138147 3.842674 32.993240
F 35.768447 11.594104 32.932140
F 26.979647 1.185644 29.131540
F 26.742547 9.069774 29.053540
F 26.722247 16.498604 29.265240
F 35.994347 1.054014 29.384040
F 35.823647 9.007804 29.104140
F 22.311447 16.794404 39.061240
F 29.050747 7.651404 32.779740
F 29.055547 15.345404 32.596740
F 24.610247 5.202234 39.163140
F 38.142047 7.812584 32.669740
F 37.982247 15.307604 32.698640
F 22.376447 3.712024 39.972440
F 29.222447 5.332114 28.930340
F 29.181947 12.834504 29.122040
F 38.055447 4.974064 29.054440
F 37.996447 12.653604 29.182240
F 29.281947 5.236344 31.753440
F 29.100147 12.796004 31.798640
F 37.983747 5.279354 31.704040
F 38.005047 12.704904 31.882040
F 28.897547 7.836504 35.463940
F 29.148647 15.445004 35.396440
F 40.466947 11.609604 39.980440
F 37.904647 7.907424 35.415740
F 37.828847 15.487804 35.433040
F 33.628547 12.939404 39.313140
F 31.529447 1.217814 31.842340
F 31.227247 8.887974 31.790940
F 26.890347 16.774104 36.302840
F 40.172447 1.394294 31.959940
F 40.257547 9.097134 31.871540
F 22.400347 16.816704 24.378640
F 22.197447 1.377724 31.701540
F 22.216547 8.930924 31.803240
F 40.311047 16.627404 36.384440
F 31.351747 3.872774 35.528440
F 31.266947 11.392104 35.528240
F 40.167447 3.990544 35.411040
F 40.418747 11.561204 35.626640
F 22.314147 3.955564 35.681540
F 22.233347 11.775504 35.335640
F 31.627747 3.752754 32.742840
F 31.302347 11.494404 32.650140
F 40.098847 3.989404 32.563840
F 40.271347 11.685604 32.937040
F 40.360847 16.747104 31.756240
F 22.198847 11.469104 32.614140
F 31.319947 1.408854 29.015440
F 31.288147 9.058154 29.095340
F 33.497347 15.301304 42.790540
F 40.314547 1.070514 29.249940
F 40.107647 9.091774 29.133840
F 31.317647 16.889604 36.437440
F 22.444547 1.254904 29.064240
F 22.315947 8.998574 28.896140
F 35.774047 16.877704 36.500940
F 33.502247 7.743914 32.641240
F 33.397847 15.483604 32.773640
F 33.362947 5.459864 39.126040
F 40.043047 3.647304 40.057440
F 31.251347 11.739004 39.939440
F 31.258047 3.871504 40.146540
F 24.578947 7.698114 32.628040
F 24.391047 15.338304 32.876140
F 24.386547 12.820004 36.444340
F 33.766047 4.945874 29.142840
F 33.461347 12.911604 29.351640
F 26.908047 16.796204 24.522740
F 22.486847 1.303444 24.443040
F 24.588047 5.059804 29.259140
F 24.487547 12.939904 28.925640
F 33.886447 5.100324 31.767340
F 33.586247 12.879504 31.985040
F 31.311047 16.833504 39.108140
F 40.196347 1.100414 39.079440
F 24.737447 5.186854 31.895540
F 24.385247 12.833104 31.675640
F 33.374147 7.877224 35.554540
F 33.497747 15.552904 35.537840
F 24.664647 5.168624 36.525740
F 31.118247 11.449804 42.613640
F 22.146647 3.946144 42.783740
F 38.169447 12.701204 39.073340
F 24.602347 7.613794 35.438940
F 24.653147 15.479404 35.625040
F 22.499947 9.109254 39.115640
F 26.799547 1.095184 39.067340
F 26.775447 8.825474 39.099440
F 33.688247 7.683984 42.777740
F 35.827147 1.377204 39.259140
F 35.618347 9.065524 39.143240
F 38.078647 7.704004 42.714540
F 31.271947 16.649804 24.504340
F 31.199747 16.705604 31.672340
F 29.026647 12.818804 38.934740
F 40.367747 16.537504 29.002540
F 26.864947 3.847244 39.899740
F 26.854147 11.397804 39.888440
F 35.688447 4.162014 40.037840
F 35.807347 11.581704 40.100040
F 27.055847 1.144184 36.422640
F 26.602247 9.186454 36.195540
F 26.712047 11.502204 42.669340
F 35.822347 1.249474 36.528540
F 35.681347 9.059224 36.439140
F 37.984947 5.254754 39.093640
F 29.071847 7.811814 40.049340
F 28.971547 15.414904 39.829140
F 22.327747 1.148534 39.170840
F 38.023047 7.757534 40.041540
F 38.183147 15.427904 39.827040
F 33.453447 12.882604 36.493940
F 29.111147 5.250334 36.363540
F 29.040347 12.834904 36.256240
F 24.792747 0.013924 25.218840
F 33.768547 0.109271 25.429940
F 24.683047 -0.024003 27.968640
F 29.255047 -0.067316 25.523940
F 35.917247 16.800504 22.063340
F 29.333247 5.206814 21.616740
F 33.579247 0.024074 40.067740
F 38.213147 -0.092349 25.533540
F 26.813047 9.037714 21.762440
F 38.154147 -0.278873 28.198040
F 37.873047 0.136362 42.691540
F 33.569447 0.027738 35.644140
F 24.521747 -0.007492 39.971640
F 40.347247 9.166784 21.857040
F 33.737047 0.039545 28.257740
F 35.892547 9.183274 21.897040
F 24.670847 12.783204 21.986440
F 33.834647 -0.133586 32.950340
F 33.479047 12.911704 21.795540
F 29.340647 -0.088061 32.666840
F 29.360647 -0.033632 28.238040
F 38.065447 12.813204 21.722340
F 29.059347 0.010351 40.161540
F 26.921947 16.738904 21.850140
F 22.426947 9.230104 21.859340
F 33.549947 0.140727 42.767240
F 24.654347 0.223273 35.290940
F 37.996047 0.110618 35.452040
F 26.712247 1.428844 43.776340
F 29.018547 5.155464 43.803140
F 24.759047 5.096134 21.757340
F 27.013047 1.388164 21.725140
F 31.501547 1.203974 21.843540
F 40.200347 16.688804 43.520940
F 24.548147 5.212234 43.589740
F 26.569447 16.652304 43.766040
F 31.242947 16.802404 43.613240
F 31.510847 16.858004 21.840340
F 31.394947 9.023884 43.676140
F 29.004147 12.986904 43.492040
F 26.699147 8.960514 43.686440
F 26.890747 24.302904 2.968170
F 26.806247 32.119404 2.771660
F 35.906047 24.381904 2.642250
F 36.056147 32.181204 2.923770
F 26.908247 26.666104 6.416670
F 33.698247 30.905704 21.026440
F 26.870047 19.291604 6.632030
F 35.742347 26.919804 6.468130
F 31.418047 34.795304 20.897040
F 35.637647 19.389904 6.065360
F 27.026547 27.011404 3.545230
F 24.514747 30.991304 20.855240
F 26.908547 19.271204 3.859170
F 35.939547 27.021804 3.625530
F 22.461147 32.144904 14.590340
F 35.702147 19.430404 3.353990
F 22.602247 34.737604 3.621170
F 35.664447 34.957204 10.790140
F 33.453647 23.275304 20.928140
F 29.120647 23.186604 18.219240
F 29.025147 30.979504 3.648550
F 29.122147 23.100604 3.832340
F 38.269647 30.758704 3.866810
F 38.030247 23.034604 3.712490
F 31.120147 26.913704 18.282540
F 35.810347 27.152204 21.000140
F 29.002047 30.961304 20.863840
F 31.278147 19.454404 18.158240
F 29.080247 28.435104 2.541740
F 29.013147 20.606904 2.690690
F 38.291147 28.165304 2.814920
F 37.982447 20.489704 2.588990
F 29.180947 30.909904 6.427720
F 28.956147 23.144804 6.391150
F 38.163047 30.618504 6.479310
F 38.031147 23.061904 6.484870
F 31.365447 24.425304 2.594300
F 31.344047 32.226804 2.909460
F 40.255047 24.445904 2.581640
F 40.378447 32.234604 2.801530
F 22.446747 24.321304 2.768540
F 22.440747 32.146704 2.767450
F 31.313847 26.964004 6.339230
F 37.955047 28.363104 17.208140
F 31.133047 19.310904 6.271200
F 40.303647 27.012904 6.435220
F 31.335547 32.038004 17.629440
F 40.213247 19.383504 6.377150
F 22.501547 26.857904 6.406740
F 38.134547 23.204804 18.188440
F 22.240747 19.196204 6.520780
F 31.481447 27.015304 3.712530
F 28.934047 20.685704 17.397440
F 31.281647 19.362404 3.544640
F 40.510647 26.951904 3.776080
F 28.982147 28.289804 17.270040
F 40.226347 19.242404 3.653110
F 22.480647 26.882204 3.699850
F 22.311147 24.464504 14.600940
F 22.359547 19.177804 3.753320
F 40.329547 27.045904 20.806240
F 26.808747 27.025104 20.921740
F 38.282347 23.213904 20.860840
F 40.266747 32.480104 17.005040
F 26.588647 19.327104 20.881640
F 40.312447 24.408704 17.357540
F 33.620547 30.819604 3.617420
F 33.614747 23.256404 3.576920
F 38.135347 30.965204 17.991240
F 22.436947 26.903104 21.108940
F 24.721947 30.632304 3.716330
F 24.635747 23.081304 3.956240
F 22.301347 19.479004 20.950240
F 40.293247 27.028804 18.130740
F 37.932347 20.514004 14.750540
F 38.191147 28.272104 14.561340
F 22.200247 27.038804 10.711640
F 38.084147 31.131404 20.630440
F 33.697647 28.334704 2.734450
F 33.375647 20.760304 2.647000
F 24.713747 20.552804 17.290840
F 24.441347 28.184504 17.054940
F 24.758547 28.079004 2.826790
F 24.595647 20.324504 2.843140
F 33.550147 30.998804 6.270470
F 33.438847 23.119804 6.191640
F 33.594547 20.766004 17.427640
F 33.447547 28.479804 17.419240
F 24.571947 30.578204 6.388090
F 24.348247 22.934804 6.634520
F 26.755047 24.305104 10.053640
F 26.854147 32.255604 10.021740
F 35.774347 24.248604 10.086540
F 35.753447 32.295504 9.816200
F 26.806447 27.089404 13.949040
F 40.390747 19.450504 18.127140
F 26.736147 19.432204 13.701340
F 35.889747 27.105304 13.869340
F 40.259847 32.221004 14.399840
F 35.665347 19.327804 13.805940
F 26.973747 26.912104 11.156540
F 24.751447 23.034304 20.930340
F 26.761447 19.335204 10.990640
F 35.749047 26.832404 10.976040
F 40.250647 24.315004 14.590940
F 35.722847 19.309704 11.034140
F 26.743147 24.284704 7.398970
F 26.888447 32.139204 7.178420
F 35.649247 24.315704 7.259930
F 35.914847 32.001404 7.169920
F 29.127847 30.891204 10.907440
F 28.927247 23.068104 10.998240
F 37.946247 30.919104 10.851140
F 38.120247 23.041504 11.040640
F 29.149347 28.290404 7.317040
F 29.043147 20.620804 7.300040
F 38.090847 28.193704 7.426840
F 37.867147 20.399004 7.289490
F 29.147447 28.245704 10.092540
F 29.029247 20.546704 10.027240
F 38.125347 28.152604 10.147940
F 38.123247 20.535804 10.085240
F 29.112747 30.985504 13.641340
F 29.062247 23.116304 13.779340
F 37.940247 30.866604 13.581340
F 38.093747 23.012904 13.632540
F 31.205047 24.386804 9.954420
F 31.349147 32.162004 10.049440
F 40.240047 24.276904 9.983310
F 40.154347 32.299404 9.949670
F 22.191747 24.385704 10.233740
F 22.102447 32.094404 9.879830
F 31.299347 27.099204 13.851340
F 31.445847 27.057704 20.997840
F 31.294747 19.328304 13.686740
F 40.482947 26.986904 13.974440
F 29.074747 28.367604 14.573240
F 40.321747 19.551504 13.757940
F 22.252847 26.986704 13.598740
F 35.718347 19.249104 20.992940
F 22.246747 19.261504 13.849240
F 31.495047 26.894604 11.091440
F 31.432547 32.129704 14.894240
F 31.389447 19.253404 10.981640
F 40.353347 27.001104 11.175340
F 31.311147 24.382204 14.558440
F 40.324047 19.322804 11.136740
F 40.317847 19.439604 20.883340
F 22.432547 19.558204 18.243840
F 22.273447 19.295004 11.098440
F 31.202547 24.340304 7.302020
F 31.349847 32.206804 7.302500
F 40.408047 24.430404 7.201650
F 40.200947 32.257504 7.262430
F 22.036547 24.310104 7.427100
F 22.440947 32.149304 7.325120
F 33.555547 30.903404 10.816540
F 33.394147 22.985604 10.793140
F 24.496847 20.665404 14.649040
F 24.550047 28.384904 14.356140
F 24.599647 30.973204 10.871740
F 24.531147 23.074104 10.963640
F 33.443447 28.238904 7.345760
F 33.410547 20.616704 7.055540
F 33.456447 20.758604 14.676440
F 33.695347 28.261404 14.765840
F 24.770447 28.058004 7.437560
F 24.630847 20.404204 7.388860
F 33.523047 28.137904 10.015740
F 33.460247 20.469304 9.679480
F 24.559247 23.047704 18.159440
F 24.663047 30.699504 18.107440
F 24.559547 28.266004 10.090840
F 24.432347 20.476904 10.166740
F 33.644247 30.923004 13.691640
F 33.511147 23.213104 13.446740
F 33.704047 23.270704 18.165640
F 33.725747 31.064504 18.343240
F 24.701547 30.994904 13.635640
F 24.555247 23.212404 13.564840
F 26.824447 24.466904 17.320240
F 26.645747 32.204304 17.231340
F 35.902447 24.641404 17.184040
F 35.839747 32.348204 17.465540
F 29.205147 23.179304 20.931540
F 31.363747 24.446904 17.272440
F 29.033147 20.508104 14.575440
F 38.060847 20.636004 17.469540
F 22.333947 32.151304 17.251840
F 31.243647 19.315104 20.853840
F 26.698947 27.107404 18.178340
F 22.347947 24.495004 17.252340
F 26.863947 19.221804 18.183640
F 35.505947 27.117804 18.379840
F 22.375947 26.959704 18.277740
F 35.652147 19.391004 18.427140
F 26.912747 24.556304 14.671540
F 26.772547 32.462704 14.467840
F 35.817747 24.481104 14.412240
F 35.858347 32.182304 14.717940
F 28.980447 30.889604 18.176740
F 31.198247 34.673404 11.125740
F 38.013947 20.624804 -0.161578
F 31.430247 34.854004 18.106540
F 22.585047 34.657104 18.058440
F 35.943247 34.942304 20.922140
F 26.797747 34.731504 3.441230
F 33.379547 20.708704 -0.126406
F 31.244047 32.161604 21.655740
F 35.837147 34.647904 13.561740
F 27.009747 34.894304 13.613540
F 40.344947 34.850504 18.066340
F 26.759847 32.162404 21.883340
F 31.211047 24.458504 21.783440
F 24.635547 28.275404 0.043936
F 37.947047 20.709804 21.733440
F 22.350047 24.256204 21.764640
F 31.324947 24.379004 -0.111958
F 24.533747 20.432704 -0.061797
F 24.534847 20.511804 22.040840
F 35.738347 24.468504 -0.233508
F 38.121947 28.504304 21.695340
F 26.898847 24.428404 21.837140
F 35.855647 32.319704 21.757240
F 40.260647 32.186304 0.031347
F 26.757347 24.315004 24.567540
F 27.134447 32.148504 24.661440
F 35.924847 24.451204 24.349140
F 35.822047 32.200004 24.476840
F 26.886847 27.158504 28.233640
F 22.542947 32.000104 36.319140
F 26.980447 19.174004 28.263640
F 35.726747 26.911804 28.334840
F 35.705147 19.355804 42.719240
F 35.968947 19.172704 28.188740
F 26.763347 27.015104 25.518440
F 22.404247 26.935504 42.766340
F 26.892747 19.363404 25.466740
F 35.935847 26.910404 25.392340
F 22.240547 24.631404 36.358540
F 35.993847 19.245504 25.444840
F 31.402647 27.093404 42.861640
F 40.279547 19.325904 42.618840
F 31.476547 27.098104 40.093540
F 24.353447 22.996804 42.676440
F 29.199447 30.729304 25.433140
F 29.082447 23.153404 25.585040
F 38.052647 30.966504 25.454140
F 38.168647 23.286204 25.329740
F 26.809447 19.375504 42.767740
F 22.164747 19.242104 42.824340
F 38.109947 28.213304 39.074840
F 27.013247 34.767204 25.504740
F 29.033347 28.242104 24.523340
F 29.037947 20.709104 24.374240
F 38.078347 28.393304 24.406240
F 38.207447 20.610404 24.535440
F 29.309547 30.922304 28.187140
F 29.179147 23.380504 28.278040
F 37.988447 30.930904 28.163540
F 38.010447 23.161404 27.936540
F 31.517047 24.348304 24.596640
F 31.436047 32.107004 24.322840
F 40.517247 24.517904 24.445240
F 40.234947 32.194804 24.411140
F 22.513847 24.420604 24.625840
F 22.394947 32.121704 24.444540
F 31.298447 27.049004 28.197440
F 40.353147 32.160004 36.629840
F 31.559647 19.365004 28.175940
F 40.365847 26.919404 28.087140
F 35.870247 24.434604 21.622240
F 40.374047 19.350504 28.231440
F 22.216547 27.092004 28.147640
F 22.258447 34.804104 28.388740
F 22.414247 19.366704 28.297740
F 31.335647 26.956904 25.407340
F 28.863247 20.781704 39.235140
F 31.176347 19.159804 25.602240
F 40.242247 27.134904 25.361340
F 29.286847 28.324204 39.113740
F 40.420247 19.372004 25.477140
F 22.325547 27.253904 25.465640
F 40.359947 24.462604 36.372540
F 22.127047 19.179304 25.546540
F 31.366647 34.908104 32.755540
F 35.829647 27.164404 42.648340
F 38.124047 28.430304 43.750040
F 38.011447 30.873004 42.737440
F 31.262947 19.425004 42.816340
F 31.563847 32.017304 39.054640
F 33.655247 30.982404 25.514340
F 33.731547 22.957804 25.363840
F 29.229647 30.907004 42.815940
F 33.515247 23.031304 42.564540
F 24.798847 31.135304 25.401040
F 24.547947 23.071504 25.667240
F 38.089747 20.634604 36.135240
F 31.007047 19.407004 40.065940
F 40.400647 27.094104 42.968840
F 26.717847 26.908104 42.794640
F 29.180347 28.424304 36.347340
F 38.106247 23.296904 39.955740
F 33.673447 28.365604 24.705040
F 33.586847 20.329504 24.577940
F 24.550347 20.555904 39.165840
F 24.622447 28.396504 39.011840
F 24.641947 28.458304 24.639440
F 24.433047 20.468604 24.776740
F 33.674647 31.028304 28.244140
F 33.660247 23.210204 28.066640
F 33.443047 20.553804 39.153440
F 33.743447 28.385504 38.988240
F 24.781347 30.836704 28.154340
F 24.620447 23.196604 28.354740
F 26.983047 24.494604 31.806940
F 26.931947 32.206804 31.677940
F 36.013747 24.474104 31.801240
F 35.904147 32.079204 31.926340
F 27.010947 27.062204 35.445740
F 31.264947 32.157704 36.281240
F 26.635447 19.211804 35.149840
F 35.983547 27.043904 35.393140
F 22.404747 32.140404 39.156340
F 35.812147 19.399304 35.454640
F 26.927447 27.108204 32.538840
F 31.223847 24.343304 36.336640
F 26.950347 19.257804 32.391240
F 36.021547 27.102204 32.674040
F 22.352747 19.199704 40.028140
F 35.740147 19.365004 32.649840
F 26.893547 24.630304 29.197540
F 27.012247 32.273104 28.911040
F 35.891447 24.340804 29.129640
F 35.933647 32.347304 29.183740
F 29.052447 31.067504 32.899140
F 29.143447 23.201104 32.676140
F 38.375247 30.906904 32.650640
F 38.083547 22.971404 32.746840
F 29.059447 28.364404 29.090940
F 29.242747 20.685904 28.867640
F 38.180747 28.162404 29.027940
F 38.137547 20.548704 28.969140
F 29.128847 28.491704 31.907240
F 29.174047 20.631704 31.776340
F 38.346947 28.360204 31.787640
F 38.094747 20.415204 31.750140
F 28.951547 30.964404 35.631940
F 28.894347 23.093004 35.654040
F 38.206847 30.818104 35.387140
F 38.073747 23.193904 35.433940
F 31.399747 24.493304 31.745440
F 31.293747 32.419404 31.893840
F 40.272047 24.451004 31.932840
F 40.364147 32.335504 31.595140
F 22.377847 24.607504 31.754440
F 22.291447 32.464104 31.896940
F 31.356947 27.028104 35.446040
F 38.136247 23.213904 42.779640
F 31.428047 19.528404 35.441240
F 40.482747 27.016504 35.502940
F 31.267547 24.534604 39.144740
F 40.389947 19.394604 35.466340
F 22.517047 27.311004 35.513240
F 38.006647 20.809704 38.933740
F 22.281547 19.550704 35.453540
F 31.322347 27.017804 32.766340
F 22.431447 27.020304 39.969440
F 31.378647 19.250704 32.751740
F 40.679847 27.064404 32.690340
F 22.326647 24.566704 39.033140
F 40.231347 19.244504 32.702740
F 22.578547 27.152804 32.737540
F 40.407847 32.196504 39.324740
F 22.417447 19.565804 32.690140
F 31.454147 24.432204 29.145440
F 31.466447 32.378804 29.316240
F 40.405047 24.265504 29.109540
F 40.332047 32.226404 28.925140
F 22.418947 24.545004 29.113640
F 22.355347 32.161204 29.187040
F 33.429347 30.965104 32.856440
F 33.572047 23.341704 32.573440
F 24.608147 20.743504 36.322840
F 24.871047 28.432004 36.336040
F 24.692447 30.936404 32.624540
F 24.661047 23.461104 32.674040
F 33.463847 28.327904 29.000240
F 33.725747 20.547604 29.048640
F 33.682147 20.629304 36.374140
F 33.671747 28.237904 36.174940
F 24.556547 28.257504 29.012240
F 24.594247 20.584504 29.143940
F 33.653347 28.336504 31.978640
F 33.624747 20.650404 31.796440
F 24.524547 23.251004 40.042140
F 24.684047 30.906004 40.020940
F 24.646147 28.414904 31.652540
F 24.658347 20.801504 31.816640
F 33.548747 30.827404 35.627840
F 33.517147 23.205704 35.372540
F 33.442247 23.207404 39.959940
F 33.866547 30.937804 40.087540
F 24.668347 30.845804 35.324140
F 24.599047 23.405004 35.422140
F 26.725047 24.611004 39.308540
F 26.938747 32.186004 39.104640
F 35.582847 24.565604 39.126940
F 36.136547 32.126004 38.958840
F 24.854747 30.820704 42.731840
F 40.211347 19.516204 39.958240
F 33.635647 30.999304 42.761740
F 28.938147 20.580604 36.461740
F 38.185847 28.282704 36.322940
F 28.832047 23.352504 42.823940
F 26.846447 27.276704 39.923540
F 40.376147 24.513804 39.049540
F 26.740547 19.364404 40.079740
F 35.851547 27.040704 40.034040
F 40.415947 27.118404 40.183040
F 35.671347 19.441904 40.016340
F 26.787447 24.532304 36.595340
F 26.713947 32.259704 36.378240
F 35.833147 24.463004 36.368240
F 35.979947 32.096304 36.196540
F 29.273247 30.885004 40.081040
F 29.074947 23.375904 40.085940
F 38.138547 30.763404 40.146240
F 31.497247 34.521904 40.035740
F 28.995147 28.357604 43.554740
F 22.374147 24.378204 43.638740
F 22.503947 34.787604 42.700140
F 31.480247 34.760804 28.191840
F 22.349447 32.233904 21.698140
F 26.863847 34.743904 39.895040
F 33.665747 28.453104 43.621040
F 33.702247 28.371804 22.046440
F 22.603447 32.233004 43.635740
F 26.931047 34.874804 28.203040
F 22.314347 34.672704 25.672640
F 31.300747 34.815604 35.465240
F 35.880647 32.276904 43.864940
F 36.054347 34.836904 27.933940
F 40.361447 32.250804 21.728940
F 40.444947 34.781104 35.417840
F 31.508747 34.669204 25.565840
F 26.610447 24.353504 43.929240
F 27.024347 32.351504 43.754940
F 31.477247 32.123304 43.765640
F 28.917047 20.721504 43.607140
F 33.505247 20.628604 21.839440
F 24.688347 28.405904 21.816340
F 29.125047 28.426704 21.801340
F 28.817047 20.526604 21.617140
F 40.574347 24.543604 21.759140
F 40.499747 24.524004 43.580840
F 26.814047 47.718904 2.723010
F 26.682747 39.963304 2.561760
F 35.510847 47.785204 2.788480
F 35.764147 39.895204 2.691060
F 26.967747 50.245704 6.273330
F 26.767147 42.364204 6.277840
F 35.759847 50.172004 6.467040
F 35.639347 42.548304 6.436490
F 26.968347 50.267504 3.597990
F 26.763847 42.416404 3.572460
F 35.717047 50.245504 3.699520
F 35.637847 42.602904 3.704580
F 26.774447 50.327504 20.899040
F 22.434647 49.966804 20.995440
F 40.407447 34.780904 20.775440
F 29.274247 46.449204 20.839840
F 29.018247 38.696704 3.424610
F 29.037547 46.429204 3.712310
F 38.100147 38.813004 3.562900
F 37.908747 46.422904 3.356380
F 31.170847 42.622904 20.850640
F 26.931847 34.660904 20.885240
F 26.732947 34.799104 10.917040
F 26.722647 42.458204 20.959440
F 22.324047 50.148304 18.150740
F 40.381347 42.518004 18.064640
F 40.158947 50.320204 18.023940
F 29.085047 36.100604 2.662790
F 28.984047 43.783204 2.746640
F 40.211247 42.509004 20.829740
F 37.915147 36.123904 2.561700
F 38.020047 43.884504 2.559810
F 28.996947 38.494604 6.252940
F 29.145647 46.334104 6.522430
F 37.866547 38.557404 6.100180
F 38.034047 46.388104 5.986960
F 31.306547 47.526604 2.809080
F 31.345747 40.018304 2.787980
F 40.305247 47.548204 2.795680
F 40.313547 39.991004 2.934550
F 22.362047 47.565304 2.722800
F 22.339247 39.969504 2.635100
F 31.195747 50.173504 6.403320
F 31.179747 42.390504 6.176940
F 40.257747 50.256004 6.611970
F 40.125747 42.618404 6.347490
F 22.484547 50.101804 6.391960
F 22.177647 42.603604 6.423380
F 31.076347 50.024504 3.666540
F 31.260047 42.551404 3.575080
F 40.188047 50.238204 3.795620
F 40.018947 42.542804 3.568510
F 22.452347 50.236904 3.679610
F 22.432147 42.569904 3.686320
F 29.126047 38.652104 20.993840
F 35.840047 34.929604 3.679260
F 38.005447 51.531204 7.306020
F 28.971747 51.502604 14.656940
F 22.125147 39.901904 14.501340
F 40.220947 34.998604 10.794140
F 33.492647 38.576404 3.435010
F 33.406147 46.435004 3.694340
F 35.934647 50.227204 20.958440
F 24.498847 46.405004 21.065140
F 24.496947 38.661404 3.520130
F 24.793647 46.324904 3.490680
F 22.128847 42.474204 18.184640
F 33.665047 51.301804 17.282440
F 33.774047 46.279404 20.887840
F 40.236047 50.300304 20.629840
F 24.701747 51.509104 7.301940
F 24.425947 44.007704 17.348240
F 22.350447 47.461604 14.635040
F 40.115247 39.910404 14.484140
F 40.313147 47.756704 14.556740
F 33.684947 38.801504 21.042040
F 33.468247 35.985004 2.692160
F 33.453247 43.790104 2.661160
F 24.788747 36.157304 17.113040
F 29.089447 51.528004 7.388910
F 33.561847 43.723104 17.120440
F 31.415947 42.605404 18.205440
F 24.641647 36.070704 2.577150
F 24.636747 43.809704 2.625380
F 33.390447 38.469704 6.149560
F 33.386647 46.233404 6.296430
F 33.654247 36.198404 17.385740
F 28.942947 51.787404 17.328340
F 24.570547 38.752504 6.246830
F 24.654147 46.360304 6.138080
F 26.751947 47.586504 9.912000
F 26.817847 39.836504 9.994380
F 35.833147 47.573404 9.860530
F 35.457547 39.951304 9.821590
F 26.820147 50.116604 13.608140
F 26.687147 42.505404 13.656740
F 35.768047 49.956504 13.508140
F 35.760147 42.432504 13.590640
F 26.928947 50.243304 10.913240
F 26.672447 42.432604 10.883240
F 35.815747 50.110204 10.813740
F 35.721547 42.612404 10.639340
F 26.946147 47.717604 7.269870
F 26.961347 39.918904 7.267600
F 35.578947 47.474504 7.231250
F 35.508747 39.832804 7.010950
F 28.915147 38.578704 10.930640
F 28.959147 46.304304 10.686940
F 37.768947 38.855004 10.725340
F 38.147147 46.439204 10.893840
F 38.007947 51.427004 14.575140
F 28.983647 36.098704 7.301090
F 29.062747 43.790704 7.198760
F 40.139247 34.897904 13.636440
F 37.912347 35.920104 7.256200
F 37.914247 43.819704 7.302550
F 24.797647 51.589104 2.710860
F 29.008847 36.022204 10.039440
F 28.977447 43.560104 9.932710
F 22.199647 42.449404 21.001140
F 37.912347 36.182804 9.969750
F 38.044147 43.848904 10.014340
F 28.931147 38.705704 13.759040
F 29.018147 46.327204 13.458640
F 37.915547 38.693504 13.484840
F 38.048347 46.307004 13.571040
F 31.249147 47.614604 10.004040
F 31.292647 39.706404 9.963270
F 40.356347 47.571704 9.961490
F 40.139847 40.005204 9.871850
F 22.344247 47.716704 9.974540
F 22.407847 39.789304 9.774680
F 31.272247 50.285904 13.690040
F 31.092147 42.607904 13.593440
F 40.452447 50.211904 13.643340
F 40.344947 42.550404 13.472440
F 22.507147 50.033104 13.704840
F 22.371347 42.387504 13.611940
F 31.358947 50.084804 10.901640
F 31.261947 42.305204 10.927940
F 40.450247 50.031504 10.866040
F 40.213347 42.517104 10.760240
F 22.425247 50.163104 10.949140
F 22.141847 42.343904 10.933840
F 31.332447 47.601404 7.281020
F 31.094447 39.786104 7.228620
F 40.217747 47.548704 7.240400
F 40.094047 39.842804 7.189160
F 22.363647 47.606004 7.346690
F 22.305747 40.009904 7.089450
F 33.481547 38.560204 11.090540
F 33.604047 46.360904 10.968740
F 24.530347 43.754904 14.623540
F 24.528447 35.942204 14.390540
F 24.569347 38.580004 10.872340
F 24.503947 46.289604 10.834740
F 24.590747 51.486504 9.953520
F 33.412347 36.018304 7.315040
F 33.270047 43.640304 7.331290
F 31.153247 40.108104 14.655440
F 33.564047 43.681604 14.330740
F 33.869447 36.001704 14.641340
F 38.297347 38.687604 20.697840
F 24.724947 36.249304 7.252520
F 24.622847 43.773504 7.128800
F 33.421247 51.476704 2.781620
F 33.371747 36.077604 10.026340
F 33.480147 43.801604 10.054440
F 38.239747 46.432104 20.840740
F 24.576747 46.580904 18.264940
F 24.501247 38.609104 18.149940
F 31.205047 50.352204 18.027840
F 24.521847 36.029704 10.050740
F 24.345347 43.722704 9.960040
F 33.304747 38.647504 13.819840
F 33.453747 46.274304 13.805340
F 33.366547 46.242404 18.015440
F 33.534247 38.806004 18.283040
F 24.423647 38.581604 13.573440
F 24.693947 46.466904 13.669340
F 26.730347 47.670204 17.409340
F 26.742647 40.140604 17.376140
F 35.847647 47.464904 17.255840
F 35.834747 39.921604 17.417940
F 29.122347 51.644204 2.734610
F 31.370047 50.351404 20.792040
F 37.936447 51.709804 17.310740
F 33.486147 51.595604 9.928530
F 26.817147 50.345904 18.191640
F 26.786447 42.699904 18.155540
F 36.034947 50.082304 18.120840
F 35.781547 42.545304 18.100440
F 26.953647 47.663504 14.690740
F 26.545147 39.810504 14.645540
F 35.797147 47.486704 14.492940
F 35.609047 39.783804 14.642440
F 29.070347 38.785604 18.279340
F 28.959447 46.262104 18.202340
F 38.097447 38.771604 17.961240
F 38.135347 46.090904 18.060840
F 33.598947 51.353304 14.499140
F 29.280247 36.154404 14.631940
F 28.867647 43.828204 14.528540
F 38.108647 51.400204 10.056640
F 37.971647 36.111704 14.415840
F 37.920847 43.613604 14.371340
F 33.542247 51.488204 7.242120
F 29.263247 36.173204 17.267540
F 29.181247 43.682304 17.279540
F 31.291347 47.652904 14.471140
F 38.236047 36.255904 17.087440
F 38.185347 43.613804 17.035140
F 35.747147 42.438904 20.766140
F 37.971147 51.530204 2.856140
F 24.691947 38.678304 20.926840
F 24.698047 51.366204 14.596040
F 31.076947 47.708004 17.369840
F 31.299747 40.091504 17.328540
F 40.286247 47.709504 17.174240
F 40.403947 39.926104 17.122940
F 22.330847 47.654604 17.311440
F 22.123947 39.976204 17.240040
F 24.591247 51.497404 17.393040
F 29.099447 51.322804 10.091040
F 36.028647 34.995404 18.184740
F 40.057847 34.928404 3.622650
F 31.089647 34.786204 6.410120
F 35.732347 34.583904 6.412640
F 24.438547 43.793404 21.789240
F 22.334847 34.849504 20.833940
F 40.263347 34.726404 6.349030
F 24.495547 51.557204 21.839140
F 22.502247 34.745304 6.523200
F 22.359847 34.596804 13.663340
F 31.125547 34.855004 3.718620
F 29.077147 51.424504 -0.049485
F 26.893447 34.606604 6.192180
F 22.322447 34.665904 10.915140
F 26.998947 34.748404 18.204140
F 31.428547 34.818404 13.819340
F 24.640847 35.976104 -0.067848
F 24.612347 51.390604 -0.137923
F 22.422047 47.552604 22.111340
F 38.081147 51.518404 21.889340
F 31.517347 39.991904 -0.105563
F 22.223847 39.843104 -0.100772
F 35.770747 39.807704 -0.088683
F 24.426847 43.656504 -0.095368
F 31.372447 47.759304 21.663740
F 26.864247 39.837704 21.877940
F 40.323347 39.812204 0.098204
F 37.888547 51.465104 0.007886
F 33.666247 51.388804 21.790940
F 26.938447 47.724304 21.897540
F 29.103347 51.586604 21.823540
F 22.389647 39.893804 21.726840
F 26.867747 47.668304 24.649740
F 26.899847 39.723904 24.519440
F 35.738647 47.551604 24.482340
F 35.961447 39.802504 24.496140
F 26.688647 50.301704 28.100440
F 26.820847 42.519804 28.066940
F 35.611747 50.016204 28.149740
F 35.737947 42.389004 27.963940
F 26.645747 50.314004 25.412640
F 26.796747 42.416404 25.185040
F 35.738347 50.195104 25.406940
F 35.592047 42.488704 25.292340
F 35.566447 34.828404 42.737240
F 40.382747 34.919004 25.137540
F 22.202347 42.422104 42.701240
F 40.111247 49.998504 42.826940
F 29.109247 38.557804 25.381940
F 29.018347 46.141704 25.445140
F 38.378547 38.608104 25.418540
F 37.884047 46.451904 25.461840
F 40.333647 47.909904 21.814240
F 33.634747 46.192104 42.736040
F 31.376647 42.512204 42.574340
F 35.920847 34.589404 32.777540
F 40.369547 34.763304 40.009040
F 31.332447 50.157504 42.698740
F 33.400247 51.102204 31.861640
F 29.237047 35.873004 24.483240
F 28.987847 43.676404 24.408540
F 33.655247 38.442004 42.695740
F 38.196847 36.051304 24.251540
F 37.758147 43.811004 24.410040
F 29.257047 38.622304 28.084440
F 28.844247 46.286804 28.182140
F 38.243847 38.617004 28.130440
F 37.959147 46.514904 28.071840
F 31.191947 47.602204 24.375440
F 31.380747 39.971004 24.489840
F 40.178047 47.404004 24.461340
F 40.375547 40.171504 24.353540
F 22.243347 47.461604 24.797840
F 22.246347 39.712204 24.357740
F 31.185147 50.031604 28.037640
F 31.192147 42.659404 28.154140
F 40.218247 49.933304 28.062540
F 40.144747 42.418504 27.981640
F 22.197647 50.332804 28.323540
F 22.322447 42.362604 28.185940
F 31.170447 50.024704 25.305440
F 31.214847 42.530404 25.378740
F 40.624047 49.921404 25.391940
F 40.110247 42.564204 25.245040
F 22.004947 50.195304 25.477940
F 22.221147 42.271504 25.564340
F 36.056147 34.924804 25.300840
F 29.164047 51.504304 36.341540
F 29.017947 51.470204 24.496140
F 24.600547 38.549404 42.729340
F 24.733947 46.277804 42.917340
F 24.638547 51.499104 28.975140
F 33.672947 38.706304 25.529840
F 33.548047 46.368004 25.458440
F 38.025347 46.383404 42.636540
F 40.229347 47.512404 36.226940
F 24.582147 38.401404 25.448140
F 24.716447 46.229904 25.489140
F 33.633647 51.316204 36.076540
F 22.351247 39.668004 36.611740
F 35.744447 50.108404 42.706240
F 26.603347 42.281604 42.764640
F 24.664147 51.550104 31.591440
F 24.530647 43.731204 39.173740
F 22.270547 47.637404 36.325840
F 24.609647 51.390004 39.145440
F 40.452547 39.887204 36.447640
F 29.207947 38.480804 42.702740
F 33.613447 36.105904 24.578940
F 33.328547 43.790704 24.486840
F 24.606347 36.128104 39.067640
F 40.296047 50.100704 40.053340
F 33.606747 43.832904 39.019840
F 37.839647 51.379104 31.720640
F 24.598847 35.847004 24.712140
F 24.415647 43.583304 24.489640
F 33.758347 38.615104 28.182840
F 33.217447 46.263704 28.213440
F 33.503947 35.957204 39.089240
F 33.592147 51.490604 24.456140
F 24.624247 38.564404 28.210640
F 24.263347 46.335704 28.110540
F 26.801447 47.549204 31.708040
F 26.898647 39.965204 31.683240
F 35.715347 47.563204 31.791840
F 35.839547 39.774204 31.833240
F 26.828347 50.186304 35.387640
F 26.629647 42.422904 35.445640
F 35.846347 50.017904 35.259940
F 35.794147 42.433504 35.449040
F 26.691947 50.158104 32.644840
F 26.697347 42.400504 32.834340
F 35.738747 50.131804 32.555640
F 35.807647 42.305704 32.706540
F 26.594747 47.646904 29.007440
F 26.853647 39.873604 29.021740
F 35.685047 47.415604 29.141940
F 36.074347 39.877604 29.110040
F 29.152547 38.598304 32.573740
F 28.862647 46.399204 32.964840
F 38.093647 38.521604 32.775640
F 38.001547 46.446404 32.620940
F 31.229147 42.501304 39.951440
F 29.130747 36.140304 28.967940
F 28.966947 43.879104 29.228640
F 31.511547 50.114904 40.004740
F 38.321247 36.009204 28.976440
F 37.971247 43.762704 28.871840
F 38.267647 51.358704 24.628940
F 29.148147 36.050804 31.578740
F 28.927347 43.823404 31.962140
F 38.020147 51.400504 36.424240
F 38.051147 35.964904 31.755840
F 37.891947 43.823504 31.654740
F 29.000547 38.632904 35.402440
F 28.815747 46.347504 35.597940
F 38.200847 38.585704 35.663440
F 37.860047 46.432104 35.429640
F 31.210547 47.408704 31.961340
F 31.471847 39.894504 31.677640
F 40.324047 47.784804 31.956940
F 40.184447 39.934804 31.770440
F 22.315647 47.550704 31.760840
F 22.320647 39.719704 31.852640
F 31.349747 50.135504 35.469340
F 31.108847 42.405004 35.389340
F 40.325347 50.142304 35.582440
F 40.167747 42.523904 35.300440
F 22.237147 50.108604 35.367140
F 22.348247 42.344504 35.738840
F 31.062547 50.064404 32.779840
F 31.241447 42.528804 32.655940
F 40.186947 50.371204 32.827940
F 40.172847 42.567704 32.542840
F 22.467347 50.152604 32.566840
F 22.217947 42.347304 32.912840
F 31.060847 47.436204 29.224640
F 31.553347 39.909804 28.923840
F 40.242847 47.408704 29.244440
F 40.317647 39.911704 29.103840
F 22.189647 47.671104 29.063540
F 22.361347 39.765604 29.098540
F 33.531947 38.515204 32.789740
F 33.546347 46.209304 32.635640
F 24.552047 43.784604 36.313440
F 24.558547 36.103304 36.356740
F 24.700547 38.718804 32.727940
F 24.644747 46.327804 32.767440
F 40.341247 42.574304 39.908840
F 33.656147 36.088004 29.129640
F 33.576247 43.716504 29.139840
F 35.890447 42.280104 42.524640
F 33.467847 43.556604 36.242640
F 33.533747 36.113604 36.315040
F 22.274547 50.164604 42.856440
F 24.624847 36.128904 29.215440
F 24.605547 43.789804 29.125440
F 22.231847 42.365304 39.978640
F 33.706247 35.944604 31.884140
F 33.636347 43.603204 31.722440
F 31.195347 39.917804 36.496240
F 24.598547 46.176604 40.237040
F 24.532047 38.607004 39.946740
F 38.136947 51.428804 39.204640
F 24.777447 36.036304 31.782340
F 24.429147 43.761104 31.859340
F 33.462747 38.730404 35.530540
F 33.473747 46.331404 35.419140
F 33.555447 46.337604 40.103540
F 33.470647 38.605104 40.018740
F 24.663547 38.645004 35.569840
F 24.451447 46.367404 35.430240
F 26.767747 47.565604 39.274740
F 26.847547 39.813804 39.064740
F 35.721747 47.455104 39.143840
F 35.817347 39.846204 39.139440
F 31.104247 47.393604 36.351440
F 40.197947 42.420304 42.827940
F 38.002147 51.318404 28.848940
F 29.162447 46.150704 42.749540
F 26.808747 50.121104 40.118740
F 26.831447 42.447104 39.993740
F 35.694247 50.213104 39.946340
F 35.967047 42.450604 39.879740
F 26.662947 47.627404 36.470540
F 26.863347 39.976404 36.452740
F 35.642847 47.583304 36.449740
F 35.942047 39.844904 36.411140
F 28.829447 38.538404 40.009840
F 28.987147 46.389904 40.091840
F 38.117747 38.674704 39.928840
F 38.075747 46.343704 39.966140
F 22.372247 50.117004 40.060440
F 29.030847 36.021104 36.347240
F 28.845547 43.697204 36.322040
F 29.195047 51.211904 39.043640
F 38.243947 35.902204 36.350540
F 37.993147 43.831004 36.196940
F 33.550347 51.312504 38.892840
F 29.157147 35.936304 39.123540
F 28.843047 43.866204 39.147240
F 38.008847 38.710004 42.648740
F 37.958147 35.992804 38.994040
F 38.108547 43.764704 38.927340
F 24.370147 51.375504 24.551140
F 28.948047 51.371804 31.821440
F 24.465747 51.341204 36.403540
F 26.833047 50.109004 42.747240
F 31.246047 47.499904 39.066740
F 31.073347 39.800604 39.296040
F 40.272747 47.599604 38.945240
F 40.361647 40.041304 39.081740
F 22.292247 47.593204 39.164640
F 22.300247 39.733204 39.268340
F 28.894447 51.418104 29.097040
F 33.281247 51.335904 29.083940
F 22.308347 34.673804 39.961040
F 40.492447 34.836904 27.877040
F 31.360247 34.615904 42.768540
F 22.426847 47.555304 43.635940
F 35.731947 34.624404 39.999940
F 27.014247 34.710504 32.621140
F 35.887547 39.979804 21.681640
F 40.023047 34.683404 42.655840
F 22.549147 34.562204 35.514040
F 40.422447 34.672504 32.614640
F 35.912447 34.741004 35.504740
F 36.033547 47.613804 21.775240
F 22.533147 34.964504 32.802640
F 31.412647 40.037204 21.854940
F 29.104547 35.949904 21.825040
F 26.703947 34.696004 35.360740
F 33.712647 43.630504 43.566840
F 37.996747 43.819804 21.702140
F 26.906847 34.850704 42.622840
F 35.803747 47.606104 43.715240
F 33.646747 36.135504 21.901040
F 27.006347 47.578304 43.682740
F 26.935147 39.784704 43.573540
F 40.301347 47.341304 43.758840
F 33.644247 51.455104 43.854440
F 28.915947 43.882804 21.618440
F 33.438547 36.007504 43.724040
F 24.648147 36.141104 21.926440
F 29.167247 35.961304 43.577440
F 40.551947 39.968704 21.606140
F 33.485847 43.659204 21.738540
F 38.196147 36.161904 21.745040
F 31.399047 47.553204 43.665240
F 37.910447 36.066104 43.542740
F 37.884247 43.853304 43.608340
F 29.043547 43.495304 43.677440
F 26.930647 55.298204 2.710650
F 26.638347 63.202604 2.628490
F 35.896847 55.450404 2.814660
F 35.785947 63.107004 2.732400
F 26.892747 57.868504 6.309130
F 26.924047 65.524404 6.168280
F 35.817147 57.999004 6.298760
F 35.795947 65.653304 6.527660
F 26.819047 57.839904 3.695280
F 26.926947 65.772804 3.507630
F 35.702847 58.029704 3.759300
F 35.798847 65.719504 3.842380
F 24.582047 59.264704 14.460540
F 38.136347 66.894904 21.842240
F 38.273647 54.108904 20.877540
F 29.093447 61.748204 20.963740
F 29.160847 54.109004 3.816120
F 29.019047 62.010804 3.604810
F 38.137847 54.146404 3.771430
F 38.051647 61.841504 3.862670
F 24.551947 69.460104 13.556240
F 33.677847 54.049904 20.921740
F 33.610047 66.851504 14.426840
F 28.986847 69.511504 18.192340
F 28.847547 59.280604 2.652470
F 29.181547 66.897604 2.659880
F 38.088247 59.254004 2.838380
F 38.046447 66.949804 2.730440
F 28.992647 53.966404 6.535910
F 29.249847 61.656504 6.283510
F 38.029447 54.194104 6.583810
F 37.914047 61.960204 6.501820
F 31.440547 55.373804 2.651330
F 31.295147 63.165204 2.633900
F 40.381047 55.379904 2.827910
F 40.322247 62.821804 2.878650
F 22.382947 55.251104 2.654220
F 22.044547 63.014504 2.543440
F 31.138247 57.749004 6.156060
F 31.496147 65.672604 6.203940
F 40.326147 57.971004 6.423750
F 40.287347 65.566704 6.372190
F 22.251447 57.855504 6.362480
F 22.337247 65.615904 6.061930
F 31.230347 57.802004 3.415390
F 31.428547 65.642604 3.476770
F 40.251047 58.015004 3.625310
F 40.347147 65.683004 3.552390
F 22.385347 57.747104 3.660930
F 22.173947 65.798204 3.400630
F 33.600547 61.827404 20.989240
F 33.692647 59.222604 14.576640
F 22.326447 55.202404 14.537740
F 24.597347 61.681404 18.088040
F 24.597847 54.085704 18.425840
F 31.283547 55.343604 14.630240
F 33.555947 53.986404 3.505670
F 33.471947 61.801804 3.480770
F 26.966647 65.588104 20.830540
F 31.315447 65.770104 18.196740
F 24.819047 54.110104 3.746230
F 24.285547 61.663804 3.529020
F 22.223547 57.990104 18.066240
F 24.500147 66.772404 14.558640
F 40.389847 55.427104 14.707940
F 22.304747 65.626904 20.916940
F 22.359847 65.719104 18.203740
F 22.148747 62.991404 14.346640
F 33.351047 59.209404 2.713410
F 33.755247 67.170804 2.633900
F 31.197447 57.873004 20.870140
F 38.069147 61.713704 21.268440
F 24.637747 58.935004 2.598940
F 24.632147 66.945204 2.471490
F 33.559447 54.181404 6.338510
F 33.535047 61.475604 6.178200
F 31.371047 58.034104 17.937040
F 24.558647 66.753704 17.213640
F 24.642647 53.995404 6.525630
F 24.683647 61.583404 6.119420
F 27.068347 55.360604 10.071640
F 26.925547 63.137504 9.924070
F 35.822247 55.408204 9.875310
F 35.543847 62.901204 9.941770
F 26.988147 57.921604 13.677040
F 26.806547 65.607404 13.660640
F 35.864047 57.961304 13.443740
F 35.909147 65.646104 13.580840
F 26.786847 58.100404 11.034340
F 27.004647 65.571004 10.828740
F 35.844047 57.977704 10.687140
F 35.817347 65.377104 10.839940
F 26.780847 55.337904 7.382940
F 26.930647 62.907304 6.990260
F 35.828847 55.505704 7.221500
F 35.527047 63.046504 7.255670
F 29.307247 53.990304 10.976040
F 29.088347 61.849304 10.953940
F 38.137947 54.021304 10.856640
F 37.982947 61.727904 10.986240
F 29.086747 59.125804 7.283690
F 29.143147 66.763604 7.349100
F 37.913447 59.235004 7.375360
F 38.117847 66.829604 7.358370
F 28.999447 59.334204 10.017840
F 29.296847 66.863904 10.021540
F 38.046447 59.221204 10.061040
F 37.885447 66.897604 10.129140
F 29.173247 53.902304 13.652040
F 29.168147 61.714604 13.698640
F 38.112247 54.129104 13.738040
F 38.008547 61.700704 13.760640
F 31.378247 55.422704 9.963950
F 31.450047 62.955904 9.968940
F 40.420847 55.260004 10.163940
F 40.215147 63.044604 10.090040
F 22.505747 55.494104 10.178540
F 22.431147 63.101704 9.888610
F 31.380747 57.957704 13.633240
F 31.347547 65.420204 13.750940
F 40.400347 58.013404 13.670340
F 40.122947 65.719404 13.662040
F 22.410147 57.781204 13.772940
F 22.397747 65.465304 13.451240
F 31.169947 57.848204 10.943740
F 31.558147 65.543004 11.019840
F 40.455347 57.983304 10.867640
F 40.179247 65.711004 10.848440
F 22.360947 58.077204 11.097040
F 22.507647 65.628504 10.769240
F 31.336347 55.294104 7.304820
F 31.481947 63.044104 7.162470
F 40.280947 55.498204 7.459280
F 40.310947 62.986904 7.377690
F 22.439947 55.369304 7.449000
F 22.509247 63.161904 7.077320
F 33.497147 54.088404 10.899840
F 33.418047 61.585704 10.866840
F 24.528147 59.100104 17.255040
F 40.294347 63.139204 14.538640
F 24.649547 54.086304 10.880640
F 24.713147 61.843104 10.813240
F 33.464147 59.094204 7.274720
F 33.659947 67.121304 7.369680
F 40.423647 65.588704 18.254640
F 31.204547 62.875604 14.714140
F 24.505347 59.079204 7.312340
F 24.748047 66.700504 7.048560
F 33.388947 59.047604 10.146340
F 33.743447 66.827004 9.976730
F 33.612447 53.896304 18.183240
F 33.634247 61.799904 18.299740
F 24.439947 59.322604 9.980960
F 24.760447 66.729504 9.815800
F 33.462847 54.135204 13.661040
F 33.479547 61.813004 13.495940
F 33.611247 67.070704 17.152240
F 33.723647 59.384304 17.242240
F 24.620747 54.040704 13.615940
F 24.577747 61.756204 13.566240
F 26.930247 55.238504 17.247740
F 26.769447 63.115204 17.169040
F 35.759747 55.344604 17.132240
F 35.694847 63.312504 17.263740
F 31.321547 65.706204 20.978340
F 40.224747 57.904004 20.932040
F 22.214447 58.056704 20.716240
F 24.685647 61.946904 20.803440
F 26.734247 57.818104 18.023440
F 26.975747 65.691404 18.045340
F 35.798347 57.820804 18.261640
F 35.784447 65.843004 18.319840
F 26.853447 55.199704 14.491540
F 26.845647 63.021004 14.446740
F 35.778247 55.265104 14.490640
F 35.699947 63.038804 14.513740
F 29.146647 54.269404 18.314340
F 28.882647 61.773904 18.263840
F 37.987647 54.275004 18.199740
F 37.817047 61.911804 18.329140
F 29.278947 59.085504 14.581240
F 29.215447 66.926404 14.624340
F 38.191347 59.214804 14.653240
F 38.004647 66.941004 14.741240
F 28.970947 59.259504 17.228640
F 29.165947 67.040404 17.365540
F 37.959847 59.267904 17.317840
F 38.289947 66.972304 17.560240
F 35.792947 65.408204 20.981640
F 24.415147 54.181204 21.133840
F 35.687747 58.024804 21.014440
F 26.750147 57.934504 20.651340
F 31.340347 55.283804 17.242740
F 31.150847 63.059904 17.361940
F 40.304947 55.362704 17.318340
F 40.210947 63.090704 17.490240
F 22.427547 55.349504 17.441440
F 22.229747 63.146904 17.268040
F 40.226947 57.932404 18.183540
F 29.118847 54.264904 21.055040
F 40.503447 65.718604 20.945240
F 33.372347 69.662704 3.797060
F 38.175347 69.516604 13.695040
F 24.857547 69.273204 10.813040
F 29.083547 59.153804 -0.135110
F 24.293547 69.499204 3.581240
F 33.617347 69.587504 6.430600
F 37.994847 69.462404 21.099940
F 28.955647 69.515904 3.450220
F 29.210647 69.511304 13.618240
F 38.075547 69.529404 18.245040
F 37.893347 69.388504 3.774140
F 26.669647 55.385604 21.795840
F 35.867047 55.307904 0.095897
F 31.142947 55.212804 -0.102544
F 26.870647 63.024404 -0.216981
F 31.358447 62.888304 -0.077584
F 38.012047 59.112604 0.092267
F 33.455947 59.068704 -0.091162
F 26.818747 55.209104 -0.025163
F 35.610547 62.900004 -0.059035
F 24.679547 66.951404 -0.282580
F 29.044147 66.854204 -0.208751
F 33.293947 59.089304 21.936040
F 40.151547 55.173204 0.048952
F 26.726147 55.358804 24.597340
F 26.615847 62.985804 24.407440
F 35.789447 55.089804 24.505140
F 35.642947 63.129304 24.690940
F 26.738747 57.907404 28.319640
F 26.912247 65.645404 28.136640
F 35.981747 57.875204 28.152940
F 35.796847 65.652504 28.147540
F 26.658547 57.866304 25.630940
F 26.834947 65.536904 25.403040
F 35.676347 57.768104 25.370740
F 35.825447 65.795404 25.513840
F 33.553447 66.992604 39.173840
F 24.549347 69.616404 42.755840
F 22.210247 63.253704 31.649240
F 22.239047 55.285104 39.193740
F 29.033447 54.057704 25.359640
F 28.921247 61.762104 25.307440
F 38.045747 53.964304 25.327740
F 37.794247 61.849204 25.475540
F 33.332847 58.816504 39.287140
F 24.746947 61.616104 42.708640
F 40.262347 65.522004 40.110640
F 24.484447 67.127504 36.193140
F 28.831047 59.101604 24.518140
F 29.153147 66.870304 24.582540
F 37.811347 59.128904 24.645840
F 38.234147 66.851004 24.506240
F 29.068747 53.929904 28.128940
F 29.088147 61.846604 28.062240
F 38.025647 53.966904 28.048640
F 38.181247 61.689204 28.095940
F 31.418647 55.268204 24.718240
F 31.317947 63.197504 24.565140
F 40.379847 55.421104 24.626540
F 40.141647 63.082104 24.565540
F 22.410747 55.315304 24.407340
F 22.124247 63.151304 24.482440
F 31.225247 57.731104 28.315740
F 31.535847 65.689204 28.054640
F 40.240447 58.065804 28.239940
F 40.463247 65.513304 28.307640
F 22.466547 57.864804 28.100540
F 22.099947 65.680404 28.061940
F 31.189347 57.938204 25.632440
F 31.515147 65.783704 25.395740
F 40.229847 58.009604 25.471840
F 40.255847 65.514704 25.550340
F 22.318547 57.944404 25.458340
F 22.311247 65.619404 25.332840
F 24.535347 53.876404 42.568340
F 24.393347 59.022904 36.328740
F 35.754247 57.853904 42.811040
F 22.319347 55.358804 36.380140
F 40.045247 62.961804 36.516440
F 24.630747 58.965104 39.056340
F 33.567547 53.953204 25.609640
F 33.613847 61.832604 25.476340
F 33.460147 53.947304 42.846240
F 40.225347 57.720204 42.825440
F 24.516047 54.095504 25.308540
F 24.410647 61.725404 25.334240
F 40.100947 55.155604 36.536840
F 33.567547 66.782104 36.506640
F 33.396947 53.809404 39.951940
F 22.371047 65.651404 39.710540
F 33.459847 61.668004 39.764040
F 33.498847 59.065504 36.554440
F 33.569947 59.257304 24.676940
F 33.721347 67.060304 24.474740
F 40.056047 57.911304 40.039740
F 29.112347 61.686804 42.682240
F 24.510847 59.102704 24.362340
F 24.588547 66.990504 24.426640
F 33.664847 53.898304 28.285440
F 33.502947 61.767304 28.231440
F 26.949447 65.506004 42.537540
F 22.215647 57.871404 40.049240
F 24.679547 54.029104 28.050540
F 24.465047 61.736104 28.098940
F 26.838747 55.346204 31.651440
F 26.783647 63.077704 31.796940
F 35.688747 55.214304 31.816740
F 35.761547 62.860804 31.719140
F 26.804747 57.741304 35.389540
F 26.741147 65.780704 35.344340
F 35.779247 57.875804 35.516540
F 35.810447 65.465704 35.761940
F 26.700647 58.030704 32.601340
F 26.681347 65.732104 32.659540
F 35.681547 57.780804 32.765140
F 35.866547 65.452104 32.845740
F 26.811647 55.210404 29.101140
F 26.767947 63.097704 28.959140
F 35.917047 55.236204 29.125840
F 35.860447 63.034104 28.980940
F 29.095747 54.009404 32.651140
F 29.179447 61.734304 32.443240
F 38.010247 54.085104 32.817040
F 37.918447 61.734004 32.738340
F 29.012947 59.240304 28.983140
F 29.274447 66.763404 28.795940
F 38.000247 59.240704 29.234940
F 38.176847 66.607804 29.163440
F 28.951347 59.132104 31.746640
F 29.089847 66.851604 31.566340
F 37.857947 59.111304 31.979840
F 38.138847 66.703604 31.901040
F 29.120247 54.045404 35.426440
F 28.728447 61.903604 35.143340
F 37.837547 53.970804 35.577040
F 37.966147 61.676604 35.476440
F 31.377847 55.208004 31.807340
F 31.338047 63.219504 31.724740
F 40.354947 55.330704 31.670740
F 40.277547 62.942804 31.951940
F 24.511047 69.667304 32.562540
F 22.390747 65.565804 42.510640
F 31.176847 57.902204 35.454940
F 31.391247 65.543004 35.449340
F 40.247947 57.794404 35.654440
F 40.392447 65.367904 35.473240
F 22.153547 57.798504 35.191140
F 22.261347 65.648604 35.484040
F 31.062247 57.790004 32.731940
F 31.306547 65.803704 32.644640
F 40.326747 57.897304 32.793640
F 40.530747 65.625104 32.802940
F 22.253147 57.951504 32.430040
F 22.227047 65.688604 32.745540
F 31.366347 55.162504 29.055940
F 31.263147 63.172304 28.870840
F 40.335847 55.323104 29.059940
F 40.236847 63.000104 29.213640
F 22.402047 55.256104 28.924740
F 22.353647 63.119004 28.926640
F 33.641947 53.730004 32.632540
F 33.468647 61.637404 32.759540
F 31.303447 55.304504 36.258840
F 31.182647 57.789304 42.661140
F 24.503047 54.052404 32.625340
F 24.297247 61.979304 32.763440
F 33.707747 59.170804 28.944640
F 33.626047 66.907904 29.110940
F 26.903347 57.743504 42.614340
F 24.628747 67.050804 38.903840
F 24.673847 59.278304 29.042540
F 24.602747 66.886404 29.020740
F 33.336347 59.068904 31.799440
F 33.701447 66.763204 31.973840
F 24.511447 54.072204 40.002740
F 24.634047 61.533004 40.004340
F 24.458347 59.390904 31.752340
F 24.419147 67.169604 31.687540
F 33.582547 53.999804 35.317440
F 33.614947 61.609004 35.493340
F 31.184247 62.959304 36.216340
F 22.348747 63.096704 36.427640
F 24.561847 54.079004 35.420240
F 24.527547 61.714104 35.527040
F 26.858647 55.158104 39.156040
F 26.668947 63.065104 39.033440
F 35.562347 55.309504 39.223740
F 35.955947 63.006804 39.267040
F 33.375747 61.595804 42.499440
F 37.979947 53.916404 42.685640
F 28.898447 53.957804 42.601040
F 22.354647 57.777804 42.707740
F 26.787547 57.735604 40.007340
F 26.771647 65.610704 39.869140
F 35.583347 57.863304 40.104040
F 35.854147 65.599004 39.954740
F 26.918947 55.204804 36.473540
F 26.725347 63.230704 36.364340
F 35.732947 55.380804 36.439440
F 35.808947 62.981104 36.500040
F 29.033247 53.888604 39.945840
F 28.933647 61.765904 39.825040
F 37.966047 54.042904 40.042140
F 38.139947 61.635104 40.201640
F 28.927747 59.288304 36.223940
F 29.040047 66.624104 36.535040
F 38.037747 59.253604 36.591140
F 38.195447 66.863904 36.319240
F 28.933847 59.184704 38.904140
F 29.174447 66.924204 39.313140
F 37.827747 59.077904 39.138240
F 38.054447 66.749604 39.060440
F 30.971047 57.625404 39.866840
F 35.996147 65.585204 42.695740
F 31.306147 65.488004 39.979440
F 40.293347 65.523604 42.811240
F 31.309647 55.055704 38.962740
F 31.252147 63.108104 38.859540
F 40.218447 55.201104 39.204440
F 40.199547 62.983204 39.276340
F 29.051447 69.523404 43.014940
F 22.288347 62.962204 39.162340
F 31.333247 65.688104 42.812840
F 38.146247 61.756404 42.914940
F 22.226747 55.368204 31.703340
F 24.539247 58.908004 43.552040
F 37.955447 69.297204 40.007040
F 40.393447 63.047804 43.790140
F 22.304047 63.033804 21.804440
F 31.306947 63.108004 21.845940
F 22.485047 62.910604 43.600640
F 35.712947 63.064804 22.056240
F 28.994547 59.137604 21.842340
F 24.789447 67.000304 21.814740
F 22.356747 55.208504 43.521040
F 24.496447 59.335104 21.684240
F 38.047847 59.100504 21.968640
F 22.137647 55.439704 21.769140
F 40.482947 55.335004 21.825340
F 33.579947 66.904104 21.811240
F 31.545947 55.418204 21.918140
F 38.248947 66.979804 43.696040
F 33.661947 66.914404 43.609240
F 40.262447 63.152804 21.926940
F 26.864247 63.145604 21.773540
F 29.077147 66.978904 21.809640
F 35.885647 55.427404 21.699740
F 44.680947 1.121734 2.775890
F 44.693647 8.778054 2.636370
F 62.899747 1.241974 14.439940
F 44.760547 3.689314 6.452570
F 44.722747 11.585204 6.308760
F 44.703047 3.569174 3.679460
F 44.767947 11.357804 3.692340
F 42.451947 4.967414 10.073940
F 42.732647 4.922214 14.701840
F 42.553347 12.864304 10.091940
F 46.955047 7.618954 3.835850
F 46.904547 15.294704 3.734630
F 62.543047 8.938164 17.330540
F 62.752447 8.925514 10.093440
F 42.237347 12.926404 14.576140
F 46.880647 5.141484 2.848200
F 46.906647 12.752204 2.614190
F 47.057347 7.748754 6.587890
F 46.927847 15.381104 6.506710
F 44.678247 16.538704 9.832050
F 48.814047 1.224004 2.938480
F 49.099047 9.081454 2.811880
F 42.367547 12.813104 7.250720
F 49.178447 3.897094 6.310940
F 49.291147 11.635004 6.333150
F 49.050847 3.865534 3.603800
F 49.123547 11.667404 3.705860
F 42.505747 15.414104 18.077340
F 62.615147 3.681314 3.742420
F 62.654647 16.717204 2.650000
F 51.374647 7.637904 3.527600
F 51.440447 15.520404 3.411000
F 62.547247 1.173204 10.134440
F 62.716947 8.915764 2.750610
F 44.740947 1.249444 17.592040
F 51.423947 5.010504 2.965330
F 51.408847 12.848804 2.764320
F 51.383147 7.547804 6.353170
F 51.394047 15.433704 6.303200
F 51.484147 7.723824 21.019540
F 44.833047 1.288464 10.180940
F 44.835247 8.876504 9.952740
F 42.464047 15.520804 3.541470
F 45.064547 3.704054 13.856440
F 44.532347 11.652804 13.739440
F 44.704047 3.831214 11.091440
F 44.555347 11.402104 10.910440
F 44.649347 1.126524 7.470680
F 44.770947 8.940404 7.238990
F 62.637647 16.627604 7.223010
F 47.044447 7.683624 10.747440
F 46.797347 15.268504 11.043440
F 51.402747 -0.239862 20.965540
F 46.927547 5.238524 7.299410
F 47.013447 12.697904 7.140470
F 46.886347 5.118104 9.961210
F 46.766647 12.717304 9.942680
F 46.801647 7.893694 13.494840
F 47.080147 15.319404 13.696440
F 42.374547 12.785604 2.913440
F 49.164347 1.412764 10.110340
F 49.142747 9.186684 9.966510
F 42.519947 7.613784 13.701940
F 49.266847 4.048494 13.733040
F 49.169447 11.795804 13.637740
F 49.152447 4.023764 11.037040
F 49.099347 11.816904 11.021540
F 49.336647 1.272814 7.207170
F 49.268647 9.127764 7.275190
F 42.694447 5.083854 17.329340
F 51.409347 7.565344 10.907440
F 51.413247 15.408904 10.882240
F 60.478247 12.832004 17.241540
F 51.408147 5.008024 7.163000
F 51.506247 12.811304 7.155730
F 51.463747 5.027664 10.065540
F 51.391847 12.789104 9.982960
F 51.259447 7.822274 13.522440
F 51.568447 15.493604 13.623740
F 60.443647 4.964424 17.199640
F 42.234247 15.478904 10.984240
F 44.528647 9.040744 17.426440
F 58.144447 1.257994 2.640690
F 42.423047 7.634944 18.313440
F 62.810047 8.857064 14.579940
F 44.923047 3.943584 18.165940
F 44.656547 11.513604 18.399740
F 44.986747 1.142834 14.859940
F 44.562447 9.071494 14.733340
F 62.604047 16.674304 10.007940
F 46.895947 7.844454 18.034840
F 46.907247 15.570304 18.240840
F 62.648947 8.895294 7.444630
F 47.142147 5.372114 14.543540
F 46.914847 12.780304 14.669440
F 47.092647 5.267894 17.349440
F 46.894047 12.933404 17.350840
F 62.597847 11.417304 18.213940
F 62.653347 1.270244 2.597990
F 62.697747 1.098384 7.481980
F 49.304747 1.428004 17.483040
F 49.265547 8.990064 16.930040
F 44.950847 4.004754 20.956440
F 42.432347 12.864704 17.256340
F 62.655147 0.993736 17.362240
F 49.256847 3.979914 18.364440
F 49.153847 11.554204 18.077040
F 49.384747 1.508664 14.553340
F 49.060347 9.253784 14.313340
F 62.544647 3.725584 20.840840
F 51.441547 7.819804 18.199240
F 51.462747 15.389204 18.419140
F 60.489647 12.832104 14.547840
F 51.515447 5.249524 14.656540
F 51.473747 13.004004 14.620240
F 51.459647 5.071154 17.458440
F 51.281747 12.834804 17.233340
F 49.267247 16.666604 17.522640
F 62.483847 3.819894 6.462170
F 60.410347 5.026504 14.547240
F 53.735147 1.146264 2.916930
F 53.503047 9.020784 2.853260
F 42.471447 15.513204 13.691940
F 42.339947 4.817304 2.739210
F 42.409147 7.759524 21.070940
F 62.540247 11.408604 3.695970
F 53.765347 3.769834 6.532060
F 53.866747 11.597204 6.373240
F 42.697847 7.506994 6.368190
F 42.396047 4.914554 7.165130
F 53.772647 3.753814 3.806590
F 53.656547 11.533504 3.709990
F 42.554047 7.644814 10.868740
F 58.222947 11.399304 20.938240
F 53.499547 1.278294 10.206340
F 62.675547 3.856644 13.693340
F 62.576747 16.620304 17.214040
F 51.240747 -0.108587 10.789040
F 42.562147 15.600904 20.814540
F 62.717147 11.450304 13.766440
F 56.007847 7.563584 3.674720
F 55.926847 15.337704 3.572350
F 60.340547 15.406504 18.166440
F 62.655547 3.901364 10.998040
F 53.686747 3.591524 21.012040
F 55.982747 4.932694 2.874440
F 55.913647 12.681204 2.704330
F 55.814047 7.579744 6.497060
F 55.991147 15.405204 6.380240
F 60.418147 7.519644 18.091840
F 44.748047 16.731304 7.100930
F 58.184647 8.986544 2.791570
F 55.938047 -0.178680 20.972440
F 58.172147 3.634334 6.245930
F 58.267847 11.519804 6.276560
F 58.287347 3.747594 3.632490
F 58.221647 11.514804 3.515940
F 51.527947 12.726104 0.016647
F 47.248747 0.103503 13.747040
F 55.782047 -0.058536 11.004040
F 60.405947 7.765674 3.711720
F 60.562547 15.482904 3.732200
F 42.455247 15.356304 6.251260
F 58.360947 3.743324 21.036540
F 48.998947 16.633304 9.976100
F 60.543647 5.123064 2.755080
F 60.517047 12.964504 2.790310
F 60.433747 7.637714 6.500420
F 60.369247 15.467904 6.294100
F 58.096747 8.821384 14.663740
F 55.894847 7.502294 20.905940
F 53.535647 8.977464 9.899950
F 46.819847 7.647024 20.817140
F 44.767847 16.680104 2.809920
F 55.865147 15.207304 20.893040
F 49.440947 4.070694 21.027240
F 53.601847 3.752094 13.752240
F 53.696247 11.615504 13.767240
F 49.252747 16.601404 14.753640
F 62.568347 11.430404 10.998440
F 53.678647 3.805144 10.996840
F 53.507647 11.445104 11.035840
F 49.031347 16.853204 2.723150
F 49.321747 11.525804 20.896940
F 53.859047 1.180524 7.373320
F 53.538047 8.935344 7.193950
F 58.278547 16.541404 2.700340
F 44.840947 11.472204 21.047240
F 58.190547 16.694004 17.408140
F 53.769947 11.495104 20.805740
F 55.818547 7.562074 10.899140
F 55.876247 15.387204 10.959440
F 58.280547 1.110224 14.621540
F 55.991247 5.136874 7.428600
F 56.078247 12.719604 7.424210
F 55.883847 5.057194 10.031340
F 55.816147 12.806704 10.174740
F 55.737147 7.649554 13.784440
F 56.111847 15.455404 13.702540
F 58.218347 11.754204 18.203240
F 58.207247 1.216724 10.147240
F 58.157147 8.903644 10.082840
F 51.540647 15.321304 21.117740
F 58.217047 3.663714 13.737340
F 58.269047 11.421604 13.595740
F 58.270347 3.716944 10.969140
F 58.173547 11.598104 10.884740
F 58.417347 1.198924 7.486830
F 57.990747 8.936454 7.309090
F 46.836347 15.588104 21.005240
F 60.416947 7.759094 11.116340
F 60.379847 15.362904 10.962340
F 58.171947 3.972534 18.269540
F 60.189847 5.042354 7.546030
F 60.543347 12.916704 7.146810
F 60.405447 5.217074 10.291140
F 60.498447 12.878104 9.896720
F 60.350447 7.634344 13.776940
F 60.564447 15.475604 13.763840
F 60.442047 15.357704 20.872440
F 53.712847 1.116804 17.350240
F 53.739547 8.967054 17.238440
F 53.648447 16.652804 7.225740
F 62.763047 16.718604 14.479040
F 49.195547 16.712804 7.273550
F 62.912447 11.403304 6.488940
F 58.211347 1.345534 17.291240
F 60.351747 7.449194 20.875340
F 58.199147 8.917034 17.374840
F 53.634847 16.610904 10.035140
F 53.714547 3.662824 18.331440
F 53.645847 11.593804 18.082940
F 60.567047 -0.169995 13.936940
F 51.660647 0.123400 6.238400
F 53.778347 1.117244 14.580740
F 53.553147 8.972744 14.519840
F 58.223047 16.619804 10.080840
F 42.504347 7.424334 3.580830
F 53.789647 16.684604 14.621440
F 44.726047 16.741404 17.131040
F 55.942447 7.714814 18.248540
F 55.896047 15.433004 18.259740
F 62.615747 3.684144 17.979540
F 55.963747 5.008084 14.640440
F 56.000647 12.665504 14.648540
F 55.803247 5.160034 17.408040
F 56.028547 12.853104 17.325740
F 53.680747 16.598204 17.228040
F 58.170047 16.647304 7.303770
F 44.916347 16.560204 14.468340
F 53.728747 16.853104 2.739890
F 60.533147 -0.222541 6.224050
F 58.333647 16.777104 14.748540
F 60.413947 -0.027722 11.178840
F 62.628647 11.738104 20.916440
F 56.011047 -0.106003 3.743060
F 56.196847 -0.105597 6.524320
F 47.074647 0.011923 20.909440
F 42.455047 12.878504 0.165148
F 51.453947 0.022773 13.586440
F 42.681147 0.008703 11.121140
F 47.019847 -0.084198 18.133540
F 56.054647 -0.155349 18.168140
F 58.156147 8.995054 0.025559
F 60.561247 12.940204 -0.058975
F 60.261447 -0.094571 18.194240
F 60.473847 -0.086909 3.622690
F 51.338747 -0.074227 18.349740
F 42.439747 5.095664 0.015723
F 42.581947 -0.008490 18.370840
F 49.297447 16.413904 0.046201
F 55.952847 12.620404 -0.050588
F 44.866347 8.919934 -0.097965
F 53.637147 8.652294 0.173185
F 62.546647 16.778904 21.750440
F 49.100547 9.100154 -0.092570
F 44.611247 16.887604 21.955240
F 58.253147 1.072024 -0.059219
F 62.609947 8.904854 21.709840
F 62.582047 1.229204 0.091039
F 62.648447 1.161754 21.814940
F 44.872947 1.455884 21.894340
F 58.160847 16.504204 21.879140
F 44.609547 1.242764 0.110278
F 51.544547 12.674204 21.818040
F 46.920947 5.015704 0.097357
F 58.223547 1.174614 21.983040
F 53.882647 1.137904 0.302512
F 44.786847 1.436224 24.668440
F 44.826047 9.143664 24.747040
F 62.683147 1.204394 39.087840
F 44.687847 3.900994 28.287140
F 44.912347 11.717904 28.146440
F 44.850847 4.004734 25.598840
F 44.787647 11.803304 25.513640
F 62.850747 1.251344 29.060640
F 42.624047 12.750704 36.313640
F 62.388247 16.406604 29.224840
F 47.088547 7.793614 25.518140
F 47.087047 15.526004 25.560940
F 62.787347 11.587404 32.800140
F 42.534347 12.973304 24.511340
F 62.785747 11.727904 25.194040
F 46.973147 5.308974 24.532640
F 47.115147 12.987704 24.483740
F 47.048447 7.945024 28.179140
F 47.140547 15.269804 28.235040
F 58.300247 11.679004 42.658040
F 49.235947 1.249384 24.540140
F 49.299647 8.939664 24.661240
F 49.254747 11.621604 42.579940
F 49.285647 3.744314 28.225540
F 49.262747 11.344204 28.087840
F 49.041347 3.849894 25.546840
F 49.248447 11.604804 25.320640
F 62.691147 3.775674 42.752240
F 42.503447 12.938604 31.823940
F 42.237647 -0.087309 35.569340
F 51.476947 7.582504 25.564840
F 51.349247 15.215104 25.369640
F 62.674347 8.817444 39.056440
F 42.401447 5.375864 31.882340
F 62.710047 3.766974 32.843040
F 51.397547 4.890984 24.615540
F 51.549747 12.779804 24.496340
F 51.465247 7.530974 28.465340
F 51.550347 15.290904 28.255540
F 62.669447 11.547004 27.973440
F 44.801547 1.358894 32.046940
F 44.879347 9.290584 31.668940
F 42.580847 7.792564 25.545940
F 44.635847 3.823094 35.381840
F 44.873347 11.304404 35.512240
F 44.597247 3.964444 32.699340
F 44.683447 11.733404 32.762740
F 44.677747 1.175834 29.352440
F 44.777947 9.102424 28.901440
F 60.366247 15.381504 42.572240
F 47.070747 7.765094 32.729540
F 47.120647 15.418104 32.795040
F 62.750847 1.249154 31.793840
F 47.061347 5.243964 28.964540
F 47.169747 12.749604 29.214340
F 46.952647 5.121464 31.665440
F 47.222347 12.818004 32.103240
F 47.045547 7.441004 35.608440
F 47.022547 15.171704 35.532440
F 62.672547 8.853254 31.645740
F 49.226947 1.133884 31.871840
F 49.350347 8.880424 31.818140
F 62.398747 8.865224 24.535040
F 49.236047 3.768344 35.568640
F 49.486847 11.480504 35.615940
F 49.122947 3.824234 32.796340
F 49.557547 11.366904 32.897640
F 49.387847 1.338234 29.116640
F 49.235547 8.913664 29.177040
F 62.621047 11.155004 35.519940
F 51.678747 7.560914 32.745540
F 51.650447 15.333104 32.880240
F 60.380647 12.755604 38.894040
F 51.511747 4.946754 29.161040
F 51.448247 12.839804 29.078940
F 51.546047 5.034584 31.974740
F 51.711247 12.785904 31.995540
F 51.694247 7.637444 35.369040
F 51.491547 15.340504 35.455240
F 60.422447 4.986734 39.278640
F 44.667647 0.974338 39.039740
F 44.668847 8.890334 39.233140
F 62.783147 3.779144 39.951140
F 42.561847 12.815504 39.028240
F 58.256547 1.228484 39.276640
F 44.858747 3.612244 39.910140
F 44.852947 11.444204 40.054740
F 44.476547 1.061834 36.284540
F 44.913147 8.762934 36.543040
F 42.646247 12.990304 29.052740
F 47.090147 7.561554 39.887740
F 46.880947 15.450004 39.963740
F 62.789547 1.173924 36.426340
F 46.974347 4.872944 36.307440
F 47.097247 12.522104 36.364740
F 47.135447 4.926484 39.062240
F 47.084047 12.694904 39.089240
F 44.730647 3.751944 42.670640
F 62.555447 8.948284 28.998540
F 62.796747 8.625394 36.376240
F 49.282847 1.042554 39.120240
F 49.231847 8.779214 39.027540
F 42.337447 4.883744 39.158040
F 62.448347 16.774404 24.424140
F 56.103547 -0.280162 40.194740
F 49.338447 3.628644 39.985240
F 49.307147 11.220904 39.929740
F 49.129947 1.239214 36.530640
F 49.313247 8.831244 36.394940
F 42.485547 15.427704 42.834840
F 51.239847 7.261974 40.289140
F 51.440847 15.172804 40.075940
F 60.505847 12.661904 36.294140
F 51.618947 5.205294 36.586840
F 51.740447 12.771104 36.354640
F 51.678147 4.714924 39.208640
F 51.609647 12.641204 39.155240
F 62.557747 16.638204 39.041740
F 49.330547 1.285064 21.815640
F 60.453747 5.084654 36.528340
F 53.661847 0.836670 24.360540
F 53.624047 8.778054 24.598540
F 62.724647 3.822594 28.169640
F 42.520747 15.546704 32.629240
F 42.402247 15.415504 40.064940
F 42.459547 -0.117028 40.178140
F 53.631947 3.561464 27.982140
F 53.743847 11.419204 28.324840
F 42.559547 7.735904 35.461740
F 60.505847 -0.173799 42.720240
F 53.878447 3.679384 25.128340
F 53.690247 11.333204 25.510540
F 60.330647 7.602684 42.787840
F 62.631147 3.768374 35.564940
F 62.820447 3.806804 25.501440
F 42.561847 15.465204 35.395940
F 58.272547 3.730224 42.711240
F 62.771147 16.621004 36.460840
F 58.215947 16.641704 36.560740
F 42.350847 -0.128362 32.778340
F 56.000647 7.588064 25.384940
F 55.925747 15.105504 25.443740
F 60.390847 15.302804 39.882040
F 53.772147 3.835564 43.086740
F 42.657047 15.488204 25.493240
F 56.207847 5.113934 24.455540
F 56.012347 12.522504 24.756840
F 55.922547 7.453294 28.146340
F 55.977547 15.268404 28.192140
F 60.453247 7.787814 40.048140
F 58.317347 1.275984 24.870840
F 58.199347 8.869124 24.382140
F 44.875447 16.755004 32.011240
F 58.192247 3.790534 28.330540
F 58.272347 11.338804 28.353540
F 58.290747 3.713524 25.659740
F 58.315947 11.345704 25.585140
F 42.406047 5.296394 29.169340
F 58.181047 8.786794 39.136540
F 53.642047 1.183304 36.535340
F 60.299347 7.461864 25.551940
F 60.352647 15.467004 25.725540
F 46.980247 7.518214 42.671140
F 62.597947 1.085244 24.559140
F 55.930447 7.577254 42.885040
F 60.460447 4.902684 24.632540
F 60.443547 12.993104 24.645540
F 60.408247 7.584364 28.178540
F 60.186947 15.294404 28.319340
F 58.105147 8.792604 36.375840
F 53.505447 1.165504 31.915940
F 53.921047 8.854394 31.793140
F 60.506547 5.040584 21.896340
F 49.130947 16.486404 39.256540
F 60.713447 -0.231349 28.357040
F 53.678347 11.302204 42.825540
F 53.793047 3.729814 35.543840
F 53.759747 11.386904 35.447840
F 49.341747 16.665304 31.981640
F 44.736647 16.733404 24.814540
F 53.880547 3.737884 32.834640
F 53.860347 11.446804 32.768540
F 42.456447 5.134024 36.440440
F 51.492147 15.280404 42.890240
F 53.852347 1.122184 29.144140
F 53.745047 8.817564 29.101140
F 44.795647 16.548604 29.109940
F 55.848047 15.227004 42.920240
F 62.514447 11.405004 39.855040
F 58.046047 16.525804 29.268840
F 56.001747 7.408344 32.865040
F 55.647247 15.425104 32.941940
F 58.243947 1.271834 36.437440
F 55.874847 4.903094 29.023940
F 56.158247 12.709004 29.180340
F 56.092847 4.905914 31.802040
F 55.972347 12.945204 31.953040
F 55.889947 7.550524 35.605140
F 56.048947 15.263504 35.787840
F 58.127247 11.475804 39.940340
F 58.185047 1.270714 31.927540
F 58.117247 8.806994 32.014140
F 51.344247 7.450714 42.996040
F 58.360547 3.841324 35.529040
F 58.182347 11.301504 35.705940
F 58.376047 3.840264 32.798240
F 58.173347 11.457104 32.916540
F 58.375247 1.145324 29.140640
F 58.082547 8.743874 29.141340
F 42.617247 15.384704 28.096440
F 60.618647 7.672314 32.791540
F 60.141747 15.396004 32.820140
F 58.224347 3.754254 39.901440
F 60.409247 4.947614 29.243640
F 60.525447 12.672104 29.258940
F 60.487347 5.139304 31.878440
F 60.396447 12.827504 32.033940
F 60.457047 7.559324 35.506040
F 60.342847 15.350404 35.628140
F 62.524647 16.659304 31.866640
F 53.849547 1.092324 39.178840
F 53.758547 8.728484 39.296840
F 42.486747 7.538124 39.837640
F 44.751147 11.636404 42.710640
F 62.512147 11.360704 42.606540
F 53.683747 16.805704 31.907640
F 44.732847 16.799204 36.089540
F 49.147047 16.461804 36.512740
F 49.235947 16.760704 24.422940
F 58.040947 16.537204 39.230840
F 53.792747 3.753564 40.363140
F 53.795247 11.327904 40.218640
F 42.582947 7.922714 32.719540
F 53.824747 16.571204 29.219740
F 47.008547 15.455104 42.669640
F 53.781547 8.801524 36.621140
F 53.741747 16.460504 24.611940
F 57.953447 16.644204 31.959240
F 49.194547 3.765004 42.871340
F 49.296047 16.643304 29.183240
F 56.031647 7.488934 40.150240
F 55.705847 15.205904 40.184140
F 53.808447 16.753804 36.387040
F 56.029447 5.004864 36.504240
F 56.021647 12.747204 36.662040
F 55.918247 4.948474 39.245240
F 55.833947 12.763404 39.262840
F 44.577947 16.569504 38.791940
F 53.701347 16.630704 39.224240
F 58.205047 16.696604 24.618240
F 42.490147 7.696274 42.668940
F 42.434647 7.888774 28.232040
F 42.523247 5.200534 24.729140
F 51.375547 -0.136601 25.481140
F 49.220747 16.649404 21.708440
F 55.783447 0.094965 32.777340
F 51.335647 -0.124836 35.749640
F 46.961447 -0.007649 32.725540
F 60.430347 -0.246722 25.577540
F 62.756847 16.637604 43.652840
F 58.098547 8.796894 21.600040
F 56.043247 12.675804 21.854940
F 51.408647 -0.090354 32.998440
F 42.662047 0.005627 25.630740
F 60.441647 -0.123998 40.048240
F 42.594247 13.086204 21.734540
F 53.729647 8.838384 21.822040
F 46.901547 -0.003735 42.719940
F 44.760447 8.933604 22.038540
F 56.098047 -0.038684 28.187740
F 51.556247 -0.015573 40.197640
F 55.997447 0.054739 35.595540
F 53.677447 1.092374 21.772940
F 60.554247 0.040566 35.559840
F 60.379447 0.036923 32.842040
F 47.019647 0.170531 25.593740
F 47.027747 12.884804 21.823040
F 46.868147 -0.006370 28.297840
F 51.770247 5.021874 22.065440
F 53.848747 16.684604 21.841640
F 47.132147 5.144594 21.898240
F 56.088747 5.046714 43.781040
F 60.400547 12.819604 21.901240
F 49.185947 8.960804 21.914540
F 58.135347 16.583404 43.733640
F 56.057647 4.896854 21.793540
F 51.383847 4.938784 43.886640
F 53.695747 16.569204 43.714440
F 62.802047 8.779354 43.551840
F 60.455347 5.046474 43.673140
F 44.900647 16.647004 43.728140
F 42.676447 5.295694 22.018740
F 46.986047 12.962404 43.491740
F 49.024947 1.158584 43.947140
F 44.783847 24.477704 2.723870
F 44.809847 32.256204 2.798910
F 44.824547 26.989104 6.474130
F 42.361847 30.995904 10.851840
F 44.788447 19.292204 6.407670
F 44.827847 26.926804 3.704680
F 49.345347 19.268004 20.877140
F 44.665847 19.236104 3.694550
F 53.733347 19.172104 20.906740
F 62.714347 26.995304 6.474350
F 47.099847 30.933504 3.530190
F 46.801647 22.996804 3.776000
F 42.762847 30.921104 3.755680
F 42.565947 30.998604 13.691840
F 47.048647 28.282404 2.843010
F 46.856347 20.357904 2.600110
F 46.971947 30.977204 6.303010
F 46.940247 23.007404 6.631360
F 49.139847 24.306404 2.936290
F 49.354547 32.189304 2.642040
F 49.200447 26.896304 6.333510
F 62.708247 26.879404 3.679190
F 49.188447 19.239304 6.357590
F 49.251147 26.963204 3.604860
F 62.677547 24.389004 17.455440
F 49.233347 19.448904 3.685370
F 62.691447 24.496104 14.844740
F 42.472147 23.265604 13.654740
F 51.518047 30.918104 3.751520
F 51.410247 23.117304 3.774230
F 62.665347 19.237404 18.069440
F 62.746147 24.186104 10.002040
F 51.615247 28.203204 2.931020
F 51.579547 20.539304 2.629520
F 51.561947 30.899604 6.412810
F 51.405547 22.953304 6.449650
F 44.626447 24.329704 10.080540
F 44.651847 32.147604 10.037140
F 44.888047 27.089404 13.575140
F 62.674047 19.349504 6.522780
F 44.757747 19.085104 13.621240
F 44.670247 26.849104 10.963440
F 62.310647 19.312804 20.879240
F 44.710447 19.054204 10.771340
F 44.762847 24.368404 7.428860
F 44.676647 32.116904 7.376880
F 46.802647 30.720104 10.885940
F 46.846547 23.101104 10.935640
F 47.050547 28.277204 7.267980
F 46.910647 20.470604 7.541690
F 47.034647 28.054204 10.028740
F 46.947647 20.480204 10.226440
F 47.129947 30.822604 13.710040
F 46.934647 23.342304 13.586140
F 49.057947 24.415804 9.976290
F 49.101447 31.980504 9.939480
F 49.373147 27.045404 13.673140
F 62.741047 32.016104 7.389180
F 49.134047 19.142704 13.818240
F 49.341347 26.873204 10.966240
F 42.578847 20.569104 17.117340
F 49.201347 19.164204 11.036140
F 49.225347 24.345304 7.234520
F 49.228447 32.096104 7.300240
F 51.542147 30.773904 10.857740
F 51.313247 23.171004 11.014440
F 51.407247 28.290804 7.132850
F 51.361647 20.519204 7.366100
F 51.387247 28.217304 9.905490
F 51.311047 20.446904 10.073040
F 51.482947 30.942904 13.557140
F 51.466747 23.090104 13.663340
F 44.626547 24.788304 17.253140
F 44.771447 32.107504 17.229040
F 42.596647 23.078404 20.793440
F 62.733047 34.522404 18.200740
F 62.729847 26.848904 18.310740
F 44.606947 27.349704 18.332640
F 42.719447 28.288704 2.846950
F 44.678347 19.358004 18.241040
F 44.615347 24.679204 14.630840
F 44.854747 32.210304 14.522340
F 46.919247 31.128204 18.322240
F 46.868847 23.247504 18.179940
F 47.102347 28.293004 14.544840
F 46.812347 20.667204 14.657040
F 46.988847 28.510104 17.271440
F 46.901647 20.613004 17.361440
F 62.578747 24.292104 7.290050
F 62.637547 32.220104 14.757340
F 49.254947 24.498404 17.236540
F 49.058447 32.380304 17.154340
F 42.430847 23.098004 10.935040
F 62.745847 26.867704 20.962540
F 51.512847 23.078804 21.026840
F 49.179347 27.034504 18.258540
F 58.333547 34.787504 10.843340
F 49.179747 19.408004 18.210340
F 49.125447 24.496204 14.625540
F 49.285547 32.215104 14.424740
F 51.309447 31.069804 18.200140
F 51.374347 23.386904 18.315540
F 51.515447 28.299604 14.701940
F 51.438147 20.483104 14.661540
F 51.508147 28.317204 17.295640
F 51.328547 20.758104 17.432940
F 62.578147 19.125804 3.786910
F 60.227647 23.184804 21.110940
F 53.712947 24.381904 3.013870
F 53.894847 31.987204 2.876370
F 62.752647 26.869604 13.719440
F 42.562947 28.238904 7.356550
F 53.729547 26.873404 6.560240
F 42.350147 28.513404 17.335540
F 53.743147 19.303104 6.653080
F 62.797747 34.576204 21.007840
F 62.646847 19.297104 10.844540
F 42.427047 20.531504 7.339710
F 53.851147 26.934304 3.824180
F 42.371847 30.885004 6.485090
F 53.582347 19.254204 3.933020
F 42.598947 31.051704 20.851440
F 42.378047 31.116704 18.081540
F 44.710547 34.723704 6.419190
F 55.839647 30.598004 21.055840
F 60.655047 28.302004 14.583140
F 44.759047 26.906804 20.973540
F 42.590947 23.246404 18.150740
F 56.156647 30.737604 3.728760
F 55.869447 22.984904 3.733910
F 60.525147 23.169104 18.437240
F 44.654947 34.833404 3.723670
F 56.237047 28.104604 2.958740
F 55.886147 20.375404 2.827120
F 56.118347 30.770204 6.503160
F 55.889547 23.220704 6.538880
F 58.280447 24.177004 3.161730
F 58.412047 32.147604 2.616740
F 58.277747 27.020004 6.859720
F 47.195547 23.096904 20.900140
F 57.837747 19.232104 6.426480
F 58.358147 26.827704 4.013490
F 60.424047 30.743804 18.291640
F 58.165047 18.995504 3.761760
F 53.926147 26.749504 20.932840
F 62.687947 31.948804 2.759930
F 60.435647 30.789204 3.940950
F 60.521347 22.970404 3.812470
F 47.207647 30.679704 20.937440
F 58.312947 26.707904 20.918940
F 60.454547 28.300404 3.074980
F 60.315947 20.379404 2.974580
F 60.512047 30.629104 6.665690
F 60.240147 23.045004 6.506000
F 53.661047 24.297304 10.079140
F 53.748047 32.155604 10.014640
F 42.556747 20.542104 10.098340
F 58.401047 24.322804 17.339640
F 53.776547 26.710504 13.695940
F 44.890647 19.264804 20.899640
F 53.711647 19.291004 13.912940
F 55.931247 20.540504 14.786240
F 42.534847 23.152504 3.588540
F 42.422047 28.341604 10.120540
F 53.730947 26.879604 11.051340
F 55.741047 23.147504 21.061640
F 53.702247 19.252304 11.136940
F 53.677847 24.471104 0.207746
F 60.363247 20.593004 17.625040
F 60.528147 28.160904 17.405440
F 53.581847 24.241504 7.402540
F 53.863447 32.122304 7.327240
F 42.577647 23.124004 6.358980
F 51.476347 30.651604 20.854140
F 55.948747 30.842204 11.048240
F 55.894447 23.180104 11.080340
F 56.049347 28.286704 7.465360
F 55.813347 20.723304 7.610200
F 55.905947 28.318004 10.191840
F 55.933347 20.523204 10.303340
F 55.888347 30.925004 13.755340
F 56.042747 23.089504 13.851540
F 58.163147 24.527204 10.348940
F 58.112947 32.150704 9.999940
F 58.301347 27.012004 13.898140
F 58.027547 32.041504 17.619340
F 58.266347 19.426604 13.826840
F 58.279847 27.137504 11.065840
F 49.374847 26.990804 20.979640
F 58.175847 19.219704 11.123440
F 58.055947 24.488904 7.609380
F 58.249047 32.150704 7.344840
F 60.437747 31.110804 11.044240
F 60.474747 23.091504 10.929240
F 60.556047 28.246504 7.696110
F 60.149847 20.426404 7.396420
F 60.657147 28.377104 10.469740
F 60.342047 20.417904 10.075640
F 60.403147 30.871304 13.927440
F 60.477947 23.092804 13.716840
F 53.753747 24.438804 17.267140
F 53.527547 32.258404 17.268540
F 42.692347 28.353404 14.662040
F 58.117247 19.125604 21.016740
F 62.865547 26.796604 11.002340
F 42.649347 20.624204 14.515640
F 55.923647 28.169804 17.366840
F 58.146747 32.099904 14.804240
F 58.370847 24.561604 14.680240
F 55.795347 28.296804 14.747240
F 53.710447 27.104204 18.241640
F 57.981247 19.178304 18.294240
F 53.467147 19.202404 18.211940
F 55.718247 20.548204 17.406540
F 60.454347 20.630104 14.872740
F 62.733947 31.990604 17.434640
F 53.635347 24.334904 14.594240
F 53.564247 32.149804 14.663540
F 58.230547 26.901404 18.146840
F 62.528047 19.343904 13.789540
F 55.713547 30.819604 18.275440
F 55.789447 23.170504 18.276540
F 60.165947 30.648104 21.035940
F 44.717947 34.745804 10.859940
F 42.531247 20.584704 2.630930
F 62.650047 32.210604 9.999500
F 49.057547 34.669004 6.398020
F 62.680947 24.333604 2.778360
F 49.361047 32.235704 -0.121895
F 53.711047 34.701504 6.407660
F 44.825947 34.637504 18.111240
F 42.688847 20.525704 21.697240
F 44.894047 32.150604 21.868040
F 46.918247 20.545804 -0.019410
F 44.866347 32.054204 -0.032076
F 42.444047 28.442104 21.709240
F 58.126147 24.153804 0.324179
F 51.600947 20.492904 21.776540
F 60.281047 20.373904 0.210887
F 47.262147 28.354704 0.085591
F 58.200847 32.060504 0.045864
F 47.068147 28.186104 21.825040
F 60.482147 28.112804 21.817540
F 62.650947 31.834004 21.849440
F 53.883447 32.128604 0.177665
F 45.064547 24.384304 24.527640
F 44.789447 32.278404 24.533740
F 44.727747 26.870004 28.012740
F 47.165247 30.923504 42.806140
F 44.836747 19.297404 28.200040
F 44.764347 27.050704 25.352840
F 62.836647 19.234804 42.933140
F 44.807847 19.410904 25.472440
F 62.923347 24.452904 31.871340
F 62.872747 26.675104 40.167640
F 46.975047 30.879404 25.483740
F 47.292847 23.171204 25.536740
F 44.779847 34.692304 42.787240
F 42.440247 20.489004 31.827040
F 46.929847 28.209304 24.562240
F 47.122547 20.704804 24.457640
F 47.016347 30.997704 28.219440
F 47.194347 23.181304 28.302840
F 49.343547 24.542904 24.600540
F 49.455247 31.996804 24.635340
F 49.131847 27.183804 28.155940
F 42.468147 30.975804 35.582940
F 49.313747 19.143004 28.248340
F 49.313947 27.106104 25.472540
F 42.581547 28.260704 24.414140
F 49.247347 19.181404 25.483340
F 62.635947 19.125704 35.501640
F 42.452247 23.104704 32.709540
F 51.699047 30.883304 25.532840
F 51.576747 23.169904 25.495440
F 42.658347 20.635204 24.496140
F 62.545947 26.873604 42.898340
F 51.529947 28.318204 24.598540
F 51.475447 20.548604 24.576340
F 51.649947 30.903904 28.289440
F 51.608647 23.111904 28.322040
F 44.705947 24.542204 32.070140
F 44.854047 32.410104 31.833040
F 45.140247 27.001704 35.623140
F 51.557847 23.128804 42.878440
F 44.862147 19.357404 35.210040
F 45.312647 27.087304 32.796340
F 60.621547 28.156104 39.365240
F 44.928447 19.347404 32.622940
F 44.945947 24.452804 29.259940
F 45.015547 32.446304 29.076440
F 47.054247 31.047504 32.701540
F 47.108147 23.199204 32.809340
F 46.934447 28.266804 29.150540
F 47.022747 20.547904 29.026840
F 47.329047 28.479904 31.818840
F 47.170347 20.667804 31.797340
F 47.182847 30.666504 35.444140
F 47.229147 23.396704 35.478540
F 49.375147 24.584804 31.910940
F 49.364047 32.255704 31.689140
F 49.428347 26.890804 35.526940
F 42.576347 28.238304 39.163440
F 49.096547 19.224904 35.511640
F 49.362547 27.060704 32.837340
F 42.650047 28.247504 36.468440
F 49.333847 19.216004 32.734940
F 49.246547 24.547004 29.032940
F 49.431447 32.237504 29.135440
F 51.572547 30.880104 32.674540
F 51.668447 23.067804 32.637740
F 51.514647 28.332204 29.038540
F 51.706447 20.521604 29.000240
F 51.523447 28.216504 31.762940
F 51.500847 20.400704 31.807740
F 51.740547 31.015704 35.380940
F 51.414847 22.890104 35.275440
F 44.873647 24.331304 39.108940
F 44.937947 32.150504 39.208040
F 62.616147 34.603804 28.120940
F 62.654947 19.339504 32.774740
F 42.515347 31.069104 32.820040
F 44.967147 26.974704 39.877740
F 60.379847 20.307904 36.491640
F 44.730447 19.150304 39.812440
F 44.919947 24.398704 36.354140
F 45.016047 31.882404 36.445640
F 47.157647 31.006404 40.099540
F 47.095647 23.130204 40.163040
F 47.305947 28.214404 36.428140
F 47.012947 20.785304 36.361340
F 47.240547 28.475004 39.222940
F 46.954447 20.582104 39.013340
F 44.919347 34.735804 39.895140
F 42.649447 30.977504 25.355540
F 49.251147 24.380304 39.252740
F 49.455047 32.250604 39.050640
F 62.706247 26.917004 32.949740
F 42.793747 23.116604 28.190640
F 42.734247 28.185104 43.754740
F 49.372147 27.020504 40.150340
F 62.652647 24.074204 36.484140
F 49.251047 19.165404 39.925240
F 49.405947 24.433204 36.597940
F 49.365747 32.227904 36.348440
F 51.541647 30.793204 40.098340
F 51.372647 22.868104 40.169640
F 51.572047 28.375704 36.362440
F 51.408547 20.304604 36.198940
F 51.690747 28.231804 39.063140
F 51.328447 20.473204 39.107840
F 58.139647 19.111204 42.740540
F 60.389147 30.695104 43.080940
F 53.797747 24.447404 24.743840
F 53.773347 32.221704 24.551640
F 42.811047 23.172204 42.650540
F 53.629547 27.033804 42.863840
F 53.836347 26.957704 28.273140
F 53.791047 34.843004 43.022340
F 53.952847 19.127104 28.338240
F 42.475247 20.458304 39.045440
F 42.822447 31.058804 27.977940
F 62.742247 26.777804 35.730340
F 53.604647 26.940004 25.483040
F 51.568847 30.904604 42.776240
F 53.602247 18.996404 25.605140
F 42.642547 20.579204 29.100040
F 55.884547 20.450304 39.114840
F 42.636347 23.063504 39.866140
F 47.047747 23.098904 42.822240
F 49.074347 19.055904 42.676840
F 53.793547 19.243604 42.667240
F 62.544247 32.120604 36.734440
F 55.997847 30.775304 25.479140
F 55.827247 22.978204 25.760740
F 62.667447 19.115804 28.249240
F 62.550647 27.039704 25.461040
F 55.854147 28.204304 24.539840
F 55.869847 20.245004 24.676240
F 56.100947 30.792104 28.232540
F 55.963247 22.932804 28.434440
F 58.066847 24.330604 24.927640
F 58.276947 31.850604 24.589240
F 58.307247 27.092104 28.305040
F 62.696347 24.198104 39.262740
F 58.224347 19.107204 28.366040
F 58.075647 27.115304 25.627140
F 56.220247 28.159204 39.315140
F 58.167547 19.185304 25.711240
F 55.835547 20.443504 36.388240
F 60.439547 28.122804 36.669940
F 60.408747 30.691104 25.584940
F 60.372747 22.970604 25.593940
F 55.842647 23.084804 42.913140
F 60.516347 20.397304 39.177940
F 60.232047 28.199604 24.539640
F 60.356147 20.323604 24.655340
F 60.248447 30.899304 28.285440
F 60.257647 23.168904 28.370240
F 53.902647 24.344704 31.932740
F 53.764947 32.145004 31.934940
F 42.678047 28.324004 28.890240
F 42.642147 20.454904 36.314040
F 53.756547 26.803104 35.557340
F 62.839847 19.140304 40.163840
F 53.646747 19.197904 35.408140
F 58.321647 26.931504 43.083140
F 42.644347 30.849404 40.086440
F 55.772147 22.990504 40.181340
F 53.672947 26.984604 32.817340
F 62.578747 32.197604 39.441940
F 53.903347 19.295704 32.692340
F 55.981947 30.795404 43.008440
F 49.361647 26.955604 42.842640
F 62.902547 32.096804 31.912040
F 53.795547 24.477404 29.265340
F 53.837147 32.342304 29.108040
F 62.775847 32.073204 29.062440
F 62.736047 19.317204 25.609340
F 56.082547 30.724004 32.800840
F 56.037647 23.099004 32.911940
F 56.067447 28.331304 29.184040
F 56.109047 20.460304 29.327840
F 56.125147 28.234704 31.793340
F 56.087847 20.572204 32.032740
F 56.016647 30.677604 35.520340
F 55.837247 23.090704 35.587940
F 58.284347 24.412904 32.002140
F 58.202947 32.091204 31.889140
F 58.291447 26.782104 35.713940
F 58.349447 31.899204 39.208840
F 58.123947 19.183404 35.628040
F 58.425947 27.051204 32.989440
F 58.429947 26.890404 40.414740
F 58.165447 19.122604 32.885540
F 58.133447 24.519204 29.199840
F 57.985847 32.317904 29.233340
F 60.544147 31.011904 32.877740
F 60.514947 23.163104 32.825940
F 60.524847 28.328304 29.239740
F 60.389047 20.602404 29.078740
F 60.711647 28.320004 32.051940
F 60.317747 20.611504 31.849240
F 60.595847 30.696504 35.642240
F 60.416847 22.850604 35.481640
F 53.594647 24.383204 39.079340
F 53.724447 32.109804 39.217640
F 58.331147 32.018704 36.548640
F 58.259747 24.193804 36.633540
F 44.932647 27.106704 42.637740
F 58.162647 24.246604 39.330640
F 56.000647 28.069504 36.497440
F 44.753147 19.069304 42.751440
F 58.088647 19.104304 40.096340
F 42.753747 23.207404 25.539540
F 53.890947 26.845804 40.153740
F 60.548347 22.969304 42.920640
F 53.628347 19.229504 40.027240
F 62.675847 26.969604 28.152240
F 62.567747 24.383004 24.598940
F 42.996547 28.465004 31.808540
F 53.586847 24.160004 36.418240
F 54.034947 32.225304 36.554840
F 60.349747 22.987104 40.175040
F 60.562547 30.760504 40.313240
F 56.114947 30.759904 40.192140
F 62.720947 31.985404 24.643640
F 62.552547 24.490604 29.097140
F 42.564747 30.805304 42.810240
F 47.089547 20.594104 21.827540
F 60.174147 20.457304 22.039840
F 57.952647 24.377804 22.151940
F 42.582747 22.999804 35.460740
F 44.806247 34.852504 25.325640
F 58.178947 32.091404 21.841740
F 49.247547 24.332904 43.912040
F 62.653547 34.631604 25.237940
F 53.644347 24.431604 22.047940
F 55.918147 28.191304 21.905740
F 53.710447 32.213704 21.791340
F 49.346847 24.307104 21.918640
F 62.580447 24.352004 21.882340
F 56.049347 28.093704 43.928640
F 60.411647 28.247404 44.157440
F 51.497347 28.233604 43.912940
F 55.759947 20.517104 43.825140
F 44.848947 24.315604 21.728440
F 62.804647 24.198604 43.653240
F 62.543647 32.102504 43.709740
F 51.325347 20.393004 43.565540
F 42.553347 20.631404 43.560440
F 51.641247 28.039804 21.931740
F 55.945647 20.377904 21.976740
F 44.903147 24.547904 43.591640
F 49.388647 32.011804 21.969440
F 44.762347 47.670604 2.869140
F 44.666747 39.960004 2.629160
F 44.819047 50.152604 6.477330
F 44.967447 42.418004 6.207050
F 44.777847 50.155104 3.638700
F 44.659647 42.605104 3.502010
F 62.637547 47.564704 10.063540
F 58.164047 49.947604 20.866540
F 46.957647 38.657304 3.769770
F 47.122747 46.294504 3.626980
F 62.679247 47.397104 17.225240
F 53.778747 49.956504 20.998940
F 62.880547 42.603004 13.722740
F 62.598647 50.120704 6.428700
F 46.950647 36.100304 2.904390
F 47.081047 43.711104 2.709790
F 47.025247 38.622804 6.492770
F 46.943647 46.481004 6.403440
F 49.153947 47.608604 2.509290
F 49.277247 39.757404 2.908040
F 49.212947 50.325204 6.331960
F 49.296247 42.373604 6.381940
F 49.240547 50.065804 3.605880
F 49.163647 42.363804 3.613930
F 42.652647 51.716504 14.565840
F 62.662647 39.757404 7.307830
F 51.511347 38.476004 3.775770
F 51.438547 46.313404 3.447150
F 49.229847 49.983804 20.769140
F 62.716947 39.756704 2.806430
F 62.901047 42.322404 6.415310
F 42.451847 36.038704 2.621990
F 51.548947 36.061404 2.752940
F 51.473247 43.751104 2.915250
F 51.397047 38.579604 6.480550
F 51.486447 46.345704 6.185990
F 44.714347 47.788904 10.185840
F 44.820647 39.912504 9.848420
F 44.683347 50.240604 13.695640
F 44.523447 42.499004 13.582240
F 44.789447 50.364204 11.005840
F 44.790047 42.427204 10.891040
F 44.751147 47.619104 7.456350
F 44.684747 39.922404 7.156210
F 46.884847 38.625804 10.945240
F 46.983547 46.326104 10.779640
F 42.525447 36.019704 9.824700
F 42.415747 38.551604 6.328460
F 47.141747 43.783204 7.216980
F 44.973047 50.255604 20.647040
F 46.991747 35.899204 10.129840
F 46.922047 43.857004 9.954700
F 46.750647 38.607104 13.764940
F 46.993047 46.355304 13.485340
F 49.251347 47.415404 9.814980
F 49.033647 39.965504 10.103440
F 49.240347 49.851604 13.655940
F 49.154047 42.222804 13.606640
F 49.191947 50.111604 10.941840
F 49.242847 42.605304 10.792240
F 49.372047 47.633504 7.281230
F 49.299647 39.807604 7.477820
F 51.247847 38.552804 10.954240
F 51.490147 46.158104 10.911740
F 42.425547 51.526004 17.191640
F 51.472047 35.901704 7.124600
F 51.540147 43.794404 7.222090
F 42.510047 46.433104 13.605140
F 51.537947 35.986104 9.951260
F 51.652547 43.657104 9.933180
F 51.354747 38.519304 13.647340
F 51.453947 46.008204 13.652240
F 44.927747 47.555404 17.251840
F 44.893547 39.947604 17.123240
F 42.655747 38.717504 20.663740
F 62.685747 42.403604 18.031740
F 44.715047 50.260604 17.923540
F 44.688547 42.460804 18.105640
F 44.656147 47.558204 14.543940
F 44.528947 40.029704 14.557340
F 47.094147 38.699104 17.880940
F 46.980447 46.214204 18.132740
F 62.747047 47.564304 14.584340
F 47.112747 36.124104 14.478840
F 46.975247 43.636404 14.549840
F 58.181947 34.614604 18.139340
F 46.996147 36.070804 17.163240
F 47.054947 43.668804 17.163740
F 42.548547 46.320804 6.450240
F 62.786347 50.191404 20.802140
F 49.270847 47.483804 17.153240
F 49.415847 40.010304 17.151740
F 42.516947 46.631404 18.050940
F 53.641247 34.805104 20.916240
F 49.076547 50.091704 17.981640
F 49.334347 42.662804 18.319440
F 49.281647 47.311804 14.509640
F 49.140747 39.746404 14.497140
F 51.536247 38.606504 18.091340
F 51.406047 46.375404 18.327840
F 62.917847 50.333204 10.865740
F 51.467147 36.042404 14.600140
F 51.313747 43.464604 14.509340
F 42.379747 38.670604 13.616640
F 51.464947 35.983704 17.293040
F 51.643147 43.751004 17.231940
F 51.358647 46.333404 21.085140
F 55.941747 38.669904 20.849340
F 53.846647 47.605604 2.678870
F 53.829547 39.774404 2.719700
F 42.515347 35.986204 7.152530
F 42.434847 43.931604 14.613340
F 53.687347 50.127004 6.270460
F 53.794847 42.389804 6.376420
F 42.563147 51.461504 10.091040
F 42.594547 46.437104 20.754640
F 53.861647 50.132304 3.579610
F 53.806847 42.469104 3.652460
F 51.493747 38.510604 20.817440
F 60.512747 38.560204 20.840540
F 42.549447 36.139904 17.186440
F 62.722447 39.909704 17.243940
F 62.756947 34.519104 6.383620
F 44.605847 42.500504 20.790640
F 56.059547 38.561604 3.740640
F 55.973347 46.142904 3.505380
F 46.968947 36.033504 21.704140
F 42.698147 38.679504 17.988140
F 42.480347 46.292404 3.705220
F 62.779047 50.208304 18.081340
F 55.770847 36.037504 2.817570
F 55.981047 43.606504 2.489680
F 56.244947 38.691504 6.436480
F 55.933947 46.326504 6.330410
F 58.319247 47.329304 2.775520
F 58.325147 39.840804 2.772320
F 58.244547 50.061504 6.405040
F 58.298847 42.324504 6.353820
F 58.298247 50.114004 3.638290
F 58.268247 42.443204 3.635050
F 62.558147 50.061404 13.594340
F 62.804747 39.796804 9.915250
F 60.495647 38.364504 3.547040
F 60.617447 46.337304 3.805240
F 62.545947 42.284904 20.709240
F 46.895047 35.970404 7.380760
F 60.559947 51.406204 2.792930
F 42.537147 43.471904 6.946640
F 60.428647 35.894004 2.766380
F 60.617247 43.772104 2.800040
F 60.497547 38.629104 6.232420
F 60.413647 46.309304 6.412880
F 53.656747 47.512204 10.038540
F 53.568847 39.667604 9.901800
F 42.591447 51.357604 7.415330
F 62.747147 42.401304 3.657540
F 53.585247 50.039504 13.884440
F 53.710547 42.303704 13.534540
F 60.522647 51.469104 17.262240
F 62.848247 34.692904 11.025740
F 53.640347 49.899004 11.135040
F 53.826547 42.280704 10.880840
F 42.483347 51.415504 2.751300
F 46.919647 46.379904 20.812440
F 53.640147 47.539004 7.098410
F 53.912247 39.777304 7.211580
F 42.418747 43.726604 2.883770
F 46.869447 51.319004 14.583540
F 56.098547 38.877404 10.950940
F 55.866647 46.287504 10.907740
F 47.221747 38.689604 20.754240
F 55.882247 36.132004 7.394990
F 55.947547 43.807804 7.235280
F 60.445447 51.180904 10.096740
F 56.100647 36.254004 10.221740
F 56.041847 43.661204 9.998300
F 56.058547 38.549904 13.677340
F 55.890247 46.295304 13.621040
F 58.131447 47.496004 10.052640
F 58.414547 39.911204 9.992010
F 58.381747 49.897204 13.626640
F 58.393147 42.417104 13.645840
F 58.336147 49.803104 11.042640
F 58.244847 42.415704 10.796740
F 58.088047 47.499104 7.320670
F 58.445947 39.769504 7.355320
F 60.672347 38.437404 10.879940
F 60.410847 46.341804 10.888440
F 60.311147 51.259304 7.471820
F 60.532247 35.936404 7.208000
F 60.541247 43.582404 7.203540
F 51.507647 51.317604 2.870380
F 60.621047 35.954104 9.976970
F 60.509447 43.725004 10.021940
F 60.578647 38.561304 13.497140
F 60.607047 46.161904 13.489040
F 53.820947 47.476004 17.400740
F 53.847247 39.750404 17.023640
F 42.529047 43.895304 17.233640
F 47.065347 51.569304 10.049940
F 62.872147 50.150304 3.764080
F 51.431247 51.385004 17.375340
F 42.528647 46.194704 10.824640
F 51.470147 51.295104 10.152840
F 53.922547 50.090704 18.213140
F 53.872947 42.319504 17.936640
F 55.887347 46.203004 20.967540
F 62.794847 42.512204 10.930540
F 53.585247 47.375104 14.814740
F 53.759447 39.599704 14.368840
F 62.940947 47.529004 3.094390
F 42.695047 38.717704 3.660430
F 56.114647 38.383104 17.976140
F 56.117147 46.304504 18.225840
F 51.456547 51.475804 14.684140
F 56.009147 35.964504 14.518240
F 56.022547 43.631404 14.523640
F 51.488247 51.494304 7.308240
F 53.555047 34.801504 18.233940
F 56.045847 43.735704 17.254840
F 44.881347 34.688004 20.753640
F 60.612947 46.185104 20.738640
F 58.135047 47.512704 17.184740
F 58.269347 39.770104 17.184440
F 62.758147 39.878804 14.543840
F 42.539947 43.593504 9.697200
F 58.349147 49.958404 18.214940
F 58.373747 42.413904 18.002940
F 58.230247 47.291904 14.439740
F 58.454447 39.964304 14.614540
F 60.415847 38.379704 18.161840
F 60.428847 46.379004 18.023740
F 46.986247 51.456104 2.874890
F 60.318447 36.076304 14.570340
F 60.536247 43.715004 14.478440
F 42.422447 38.606404 10.869940
F 60.507247 35.800504 17.281340
F 60.599547 43.851004 17.108640
F 53.678547 42.410504 20.684140
F 47.005847 51.573804 17.296840
F 55.959947 51.077204 14.438940
F 56.064347 51.333304 2.586330
F 58.204647 42.321604 20.794940
F 60.486547 51.421204 14.588340
F 55.960247 35.769904 17.251740
F 55.884247 51.252604 7.515170
F 56.156347 51.345204 17.255540
F 47.039847 51.549604 7.335430
F 49.057947 42.516504 21.010740
F 55.918647 51.099704 10.286140
F 42.473547 36.181704 14.414840
F 62.857247 47.515104 7.280930
F 58.199447 34.524704 20.807640
F 49.158947 34.779504 18.267840
F 53.898347 34.860004 10.847640
F 49.179847 34.713104 20.974940
F 62.646647 34.842504 13.836940
F 58.192447 34.640304 13.699940
F 44.766647 47.743504 21.757840
F 55.909347 35.875604 21.677140
F 49.197547 34.726304 3.700580
F 49.230947 34.744304 13.599340
F 53.616947 34.774904 13.614540
F 58.162147 34.643404 6.415430
F 49.323547 34.566104 10.743240
F 49.360647 39.925204 0.142479
F 60.496347 43.552204 21.706640
F 53.721747 34.629704 3.717240
F 58.195147 34.659104 3.631100
F 62.630347 34.569704 3.640780
F 56.093147 36.051704 0.178450
F 44.857247 34.795404 13.636340
F 51.268947 35.997504 22.028740
F 44.956547 39.929504 21.748940
F 44.771147 47.635504 0.005497
F 60.492947 51.327104 21.751540
F 51.421847 51.322104 0.087280
F 55.915247 43.657504 21.941040
F 51.616147 43.710204 0.232019
F 58.176447 39.774904 21.684040
F 53.784247 47.507304 -0.047702
F 53.925547 39.684404 0.146644
F 58.187747 39.958404 -0.112652
F 56.042947 51.299104 21.930440
F 42.411747 35.985004 -0.198145
F 60.460947 35.936304 21.540840
F 55.994647 43.731904 -0.192085
F 60.666347 51.510404 0.027333
F 58.049047 47.550004 0.026550
F 42.732347 36.191404 21.462440
F 44.740747 47.743904 24.486640
F 44.833947 40.024704 24.406140
F 44.705847 50.054104 28.288340
F 44.753447 42.455304 28.192840
F 44.821047 50.268404 25.554540
F 44.653847 42.537604 25.395540
F 62.856647 39.866104 32.021740
F 62.881847 50.184904 42.807540
F 47.005147 38.591504 25.496240
F 46.887047 46.352504 25.510540
F 42.527147 43.640504 36.301440
F 55.813147 46.211004 42.551340
F 62.628447 49.944304 28.224340
F 62.641647 42.483704 28.210140
F 47.200847 35.980304 24.527340
F 46.901647 43.863204 24.612640
F 46.994947 38.558904 28.173340
F 47.113247 46.434404 28.246040
F 49.221847 47.645104 24.524440
F 49.170047 39.798104 24.494640
F 49.412247 50.354004 28.367240
F 49.291047 42.408104 28.213140
F 49.389547 50.162904 25.528140
F 49.316547 42.492404 25.365840
F 58.420447 34.602304 32.883040
F 42.554547 46.362704 39.965240
F 51.379747 38.570004 25.477340
F 51.354547 46.302204 25.478240
F 42.413147 43.869904 24.541040
F 62.610647 42.570304 35.322540
F 51.705447 51.560604 29.047840
F 42.438247 46.230504 28.274840
F 62.759447 39.893604 29.163940
F 51.614747 43.669404 24.590540
F 51.775947 38.665404 28.199640
F 51.426147 46.295904 28.343240
F 44.856447 47.705904 31.758440
F 44.721747 40.070104 31.925640
F 44.860847 50.084804 35.466840
F 44.744047 42.444804 35.368140
F 44.778347 50.150204 32.765640
F 44.736947 42.537104 32.601340
F 44.661047 47.402304 28.933640
F 44.965547 39.976104 29.178340
F 46.914847 38.549304 32.630540
F 46.935847 46.208504 32.690440
F 42.642447 38.769904 28.175940
F 47.212747 36.085304 29.027540
F 47.049347 43.693604 29.025940
F 62.953447 39.737004 39.079040
F 47.179247 36.005604 31.719440
F 47.109147 43.659204 31.735640
F 46.993647 38.509004 35.356240
F 46.950447 46.232904 35.333040
F 49.335947 47.554804 31.867340
F 49.401947 39.804104 31.918640
F 49.341747 50.084204 35.511340
F 49.266647 42.500004 35.333440
F 49.300947 50.211904 32.688440
F 49.331247 42.407204 32.572140
F 49.181847 47.723704 29.103740
F 49.282147 39.740304 29.087740
F 51.493547 38.401204 32.928340
F 51.534047 46.166004 32.609740
F 42.498147 51.397904 29.204640
F 51.781147 36.103504 28.999340
F 51.586247 43.677704 29.066240
F 42.579947 46.454904 42.644440
F 51.650247 35.960204 31.820440
F 51.568447 43.513304 31.739440
F 51.378247 38.515104 35.668140
F 51.633547 46.261304 35.378040
F 44.622847 47.591804 38.826540
F 44.816147 40.042104 39.145540
F 62.743647 50.258304 25.486440
F 42.578147 35.908604 39.238440
F 44.834647 50.059804 40.082740
F 44.681147 42.562304 40.066240
F 44.746147 47.589304 36.134140
F 44.798947 39.837804 36.339940
F 46.926747 38.604804 39.959540
F 46.891147 46.154804 39.867040
F 62.795447 34.825304 40.263140
F 47.395747 36.028604 36.308540
F 47.002347 43.663504 36.326640
F 62.712547 50.051304 35.479340
F 47.244647 36.080104 38.958440
F 46.984847 43.627904 39.005940
F 56.049947 51.384004 24.568640
F 62.639147 47.402404 29.134240
F 49.134747 47.605204 39.102340
F 49.189947 39.903004 39.135640
F 62.638047 50.123404 32.792040
F 42.529647 46.443604 25.426340
F 49.291647 50.127204 39.963440
F 49.143047 42.448204 40.135340
F 49.340747 47.485804 36.335140
F 49.242647 39.999104 36.390640
F 51.508047 38.674604 39.828840
F 51.488647 46.398304 40.042540
F 47.181447 51.464104 36.343040
F 51.725947 36.053904 36.540440
F 51.550447 43.941404 36.372640
F 42.556847 38.581904 39.957640
F 51.567947 36.057004 39.180740
F 51.309047 43.700204 39.223040
F 42.631647 38.792904 25.248840
F 62.728147 47.555404 39.298140
F 53.655047 47.557804 24.549440
F 53.766647 39.682104 24.452540
F 42.571747 43.757504 38.905340
F 56.081247 38.609804 42.823440
F 53.861847 50.140204 28.036440
F 53.934547 42.573904 28.057740
F 62.805147 39.837004 36.317240
F 51.517447 35.919304 24.716540
F 53.700747 50.188204 25.357440
F 53.925547 42.225304 25.337440
F 42.453847 51.514404 31.937440
F 60.575747 51.434004 39.330440
F 42.542947 36.175704 29.149240
F 42.369147 43.689604 28.981640
F 58.416747 34.764304 28.087640
F 51.494847 46.234704 42.704740
F 56.134147 38.394104 25.224040
F 55.812747 46.130604 25.517240
F 42.451647 43.939304 31.722140
F 42.535947 36.083604 31.877340
F 58.133047 42.477104 42.623440
F 60.473047 51.434804 29.146340
F 56.199847 35.746104 24.280040
F 56.111447 43.613304 24.582940
F 56.104347 38.722704 28.073340
F 56.138147 46.229104 28.130640
F 58.035847 47.228304 24.447240
F 58.228747 39.814204 24.387440
F 58.395047 49.807004 28.016840
F 58.280147 42.378504 27.955540
F 58.240547 49.987804 25.421440
F 58.258747 42.280204 25.338140
F 62.861147 42.360804 40.090740
F 42.534447 46.293704 35.590540
F 60.447047 38.583304 25.314440
F 60.426447 46.137804 25.426340
F 53.726047 50.094504 42.861340
F 51.537847 51.312704 31.640740
F 47.060647 51.353604 31.787840
F 42.715947 36.170004 24.240240
F 60.520647 36.069104 24.325340
F 60.549047 43.549404 24.431840
F 60.547747 38.544404 28.019940
F 60.449047 46.051604 28.207740
F 53.847647 47.342404 31.575940
F 53.928347 39.812604 31.977140
F 42.628147 51.239704 36.356040
F 42.494347 46.471704 32.860740
F 53.933447 50.183004 35.086140
F 53.709947 42.474904 35.481940
F 42.489747 38.747504 32.798640
F 56.106347 51.443704 36.386240
F 53.893147 49.964704 32.434740
F 53.767147 42.362704 32.646940
F 47.172647 51.444304 39.036640
F 62.762647 39.724004 24.658440
F 53.863547 47.550104 28.814440
F 53.976847 40.071604 29.241640
F 46.986947 38.644704 42.921340
F 53.878347 34.809104 32.904240
F 56.244847 38.509904 32.768140
F 56.159447 46.208504 32.731940
F 42.710547 35.890204 36.428040
F 56.184747 36.046304 29.060540
F 56.078247 43.783604 28.932340
F 49.096647 50.180704 42.706440
F 56.191247 35.882604 31.793140
F 56.087647 43.723004 31.729440
F 55.826747 38.487904 35.423240
F 56.125347 46.321204 35.413240
F 58.204647 47.675604 31.895740
F 58.421147 39.794504 31.872740
F 58.303247 50.203604 35.664740
F 58.191247 42.261104 35.461740
F 58.272247 50.160604 32.921640
F 58.200047 42.397704 32.734440
F 58.454847 47.469504 29.185740
F 58.396447 39.881904 29.028140
F 60.610347 38.399404 32.868140
F 60.393047 46.348204 32.763340
F 51.601647 38.697104 42.688140
F 60.597947 36.017904 29.060440
F 60.470247 43.613004 29.262240
F 47.052447 51.468304 29.147640
F 60.588747 35.904304 31.754140
F 60.522447 43.785204 31.976240
F 60.501247 38.508404 35.624240
F 60.622747 46.078504 35.420840
F 53.951347 47.587804 39.070240
F 53.853147 39.838304 39.185740
F 58.323047 50.150404 42.570440
F 62.895247 42.234004 25.442440
F 60.526447 51.250804 24.470740
F 47.092547 46.508004 42.667440
F 51.505447 36.190304 43.824540
F 62.465247 47.662104 24.472240
F 53.832647 50.195304 40.167040
F 53.784047 42.465104 40.052140
F 42.509147 38.666704 42.669640
F 62.780647 47.631004 31.803640
F 53.937347 47.763804 36.386140
F 53.746147 39.893904 36.434340
F 56.012547 35.966004 39.446640
F 51.510447 51.608704 24.403840
F 56.184447 38.569604 40.036740
F 56.158147 46.199404 39.857540
F 62.782347 42.445104 32.679040
F 56.317847 36.072304 36.756140
F 55.915247 43.618604 36.270340
F 56.162347 51.209604 28.928140
F 42.646647 51.569704 24.293640
F 56.039347 43.676004 39.030340
F 51.624947 51.216704 39.078840
F 56.079847 51.425304 31.609240
F 58.355147 47.450204 39.061440
F 58.312047 39.661904 38.999640
F 44.698047 50.197404 42.800540
F 44.683247 42.561904 42.832640
F 58.213747 50.135604 39.881340
F 58.287447 42.365204 39.900440
F 58.361247 47.491704 36.336340
F 58.180147 39.750104 36.264440
F 60.579847 38.451704 39.999440
F 60.516647 46.231304 40.134540
F 51.683547 51.398004 36.274440
F 60.655347 35.728504 36.509840
F 60.357647 43.579904 36.462840
F 53.785047 42.304104 42.902140
F 60.454247 35.828204 39.272540
F 60.554147 43.625604 39.091340
F 55.951747 51.610104 39.127940
F 49.244647 42.598004 42.942040
F 45.090147 34.722204 35.504840
F 62.723347 50.055304 40.048340
F 62.882547 42.446404 42.768940
F 49.347747 34.699704 25.616140
F 60.627647 51.398904 36.526940
F 60.358047 51.335504 31.782740
F 60.431347 38.612904 42.946840
F 47.086547 51.430104 24.701540
F 60.589647 46.555204 42.971340
F 42.490147 38.548504 35.691440
F 62.912347 34.510004 35.615040
F 60.400947 43.740704 43.744340
F 42.542147 51.403304 39.122940
F 62.760147 47.542604 36.537140
F 62.546247 34.651804 43.028940
F 58.344947 34.612104 35.640340
F 60.389447 35.999104 43.699040
F 53.899047 34.818704 28.180740
F 53.763147 34.688604 40.306640
F 44.944047 34.805104 27.963640
F 58.227147 34.664904 40.164240
F 51.455747 51.216504 21.801240
F 44.801447 34.941704 32.788040
F 53.951747 34.651104 25.476340
F 49.356547 34.735804 40.036040
F 62.846947 34.762104 32.923940
F 54.127547 34.839904 35.691340
F 58.175747 34.613004 42.870440
F 46.906447 51.376404 43.882240
F 49.453147 34.776104 28.232640
F 58.328147 34.433304 25.404640
F 49.294447 34.892704 42.895340
F 42.448847 43.850404 21.759240
F 62.799547 39.645604 21.832940
F 49.375547 34.728304 32.817540
F 49.691747 34.724804 35.493640
F 53.465547 47.417304 21.975640
F 47.140247 51.372304 21.932240
F 49.023847 47.446804 21.843540
F 44.730747 40.002804 43.524240
F 62.755247 47.578804 21.600940
F 42.639047 51.417804 21.504040
F 56.018147 51.356604 43.579440
F 53.636547 39.849204 21.776540
F 46.931347 43.973904 43.654940
F 63.083247 47.667104 43.849240
F 49.427647 39.943104 21.786240
F 49.381947 47.629404 43.526040
F 42.354947 51.281804 43.639140
F 62.747247 39.933604 43.663940
F 51.434847 43.684204 21.913540
F 46.923847 36.039404 43.763340
F 42.512347 43.923204 43.820740
F 58.412547 47.385504 21.788640
F 46.611647 43.851504 21.994340
F 44.720147 55.351104 2.745010
F 44.730447 62.887904 2.653470
F 44.767947 57.867304 6.340220
F 44.678647 65.594204 6.415270
F 44.747247 57.834404 3.696900
F 44.625847 65.439404 3.707790
F 62.615047 55.203704 7.070710
F 56.006147 53.939904 20.875040
F 46.947547 54.084004 3.761920
F 46.961047 61.756004 3.671550
F 42.654947 54.286404 13.590940
F 62.436047 65.542404 11.038540
F 47.106847 59.098404 2.807730
F 46.920947 66.837604 2.775220
F 47.030947 54.056404 6.501550
F 46.988547 61.802304 6.312210
F 49.192947 55.234704 2.866790
F 49.313847 62.966104 2.926710
F 49.388247 57.829604 6.434920
F 49.427847 65.529704 6.393700
F 49.308647 57.830404 3.666790
F 49.372647 65.724404 3.642270
F 42.622447 53.949904 3.618170
F 62.814547 65.541504 20.974540
F 51.505047 54.044604 3.743250
F 51.485947 61.646904 3.817290
F 62.792247 55.270204 14.424640
F 42.430247 61.614904 10.960240
F 51.478347 59.098904 2.597840
F 51.443247 66.851404 2.499280
F 51.475747 54.099904 6.452180
F 51.622947 61.512004 6.628140
F 44.727947 55.370704 10.108240
F 44.744547 63.065404 9.885240
F 44.946447 58.036404 13.767140
F 44.789047 65.650704 13.701640
F 45.018147 58.021104 10.902840
F 44.642247 65.520504 11.039240
F 44.884347 55.419104 7.398640
F 44.662947 63.131904 7.085890
F 47.027847 54.159804 10.847540
F 46.965147 61.800504 10.946440
F 47.004647 59.288104 7.262700
F 47.085647 66.715104 7.349760
F 47.111947 59.292704 9.947820
F 46.939747 66.817604 9.986090
F 47.125947 54.038804 13.575040
F 47.186647 61.523504 13.635240
F 49.318447 55.251304 10.037240
F 49.305847 62.887004 10.206240
F 49.214647 57.799004 13.560940
F 49.183147 65.448404 13.668640
F 49.409247 57.865604 10.879740
F 49.297347 65.577904 10.768640
F 49.232347 55.261504 7.388240
F 49.346847 62.932004 7.426930
F 51.451747 53.878104 11.129640
F 51.678647 61.678404 11.029640
F 51.793347 58.985404 7.494220
F 51.479547 66.963604 7.376260
F 51.882447 59.016304 10.156340
F 51.544047 66.814604 10.073640
F 51.692347 53.910904 13.812240
F 51.682047 61.754004 13.782240
F 44.772047 55.432104 17.463940
F 44.756647 63.068704 17.284740
F 42.617247 54.033704 18.319840
F 42.362047 66.891404 14.582340
F 44.862847 57.994504 18.338640
F 44.787547 65.635804 18.307140
F 44.873947 55.588904 14.612540
F 44.888147 62.986504 14.414940
F 47.061347 54.201704 18.210240
F 47.090247 61.861404 18.228840
F 47.175247 59.186204 14.715640
F 47.036547 66.990104 14.425540
F 47.065547 59.248804 17.355240
F 47.103047 67.013004 17.021940
F 42.640647 66.955704 17.272640
F 62.879447 57.759904 6.465730
F 49.495547 55.396504 17.171440
F 49.333947 62.993104 17.307440
F 62.869447 57.611504 10.831940
F 42.611147 61.602204 3.731020
F 49.355047 57.914804 18.278540
F 49.083947 65.496904 18.114340
F 49.316647 55.227304 14.474840
F 49.340447 62.832304 14.550240
F 51.600747 53.911404 18.345640
F 51.577547 61.690904 18.258040
F 51.463047 59.059104 14.612040
F 51.471747 66.886404 14.532540
F 51.529747 59.011404 17.318840
F 51.394447 66.907604 17.269540
F 51.456747 61.648604 20.882340
F 42.524847 61.790204 6.446090
F 53.699647 55.105104 2.650140
F 53.607147 62.978304 2.921380
F 42.576447 59.113004 2.712940
F 62.706347 62.899204 10.123040
F 53.876347 57.758904 6.334870
F 53.793547 65.643304 6.568740
F 42.678747 53.985804 21.046640
F 62.754247 62.842204 7.310760
F 53.702647 57.847404 3.490210
F 53.515047 65.703204 3.810780
F 60.508747 61.607304 21.084440
F 62.668247 57.775004 13.642840
F 62.743447 65.450304 3.759760
F 42.330347 69.400304 3.665590
F 62.847947 62.900004 14.673540
F 62.838847 55.157904 2.783350
F 55.947647 53.868604 3.739330
F 55.991647 61.651004 3.664600
F 62.697847 57.835204 20.940440
F 62.747947 57.742104 18.086040
F 55.936047 59.125704 2.793590
F 55.930447 66.804904 2.867560
F 56.002247 53.858004 6.526620
F 56.025947 61.656004 6.400100
F 58.086647 55.142404 2.889380
F 58.191147 62.841804 2.804950
F 58.407047 57.681604 6.534320
F 58.235047 65.641304 6.376830
F 58.160347 57.851504 3.774450
F 58.206747 65.466004 3.597530
F 53.743047 65.551604 21.069640
F 42.614047 59.089304 21.807740
F 60.440247 53.888104 3.612660
F 60.447147 61.748104 3.655150
F 55.753447 66.845104 0.141612
F 56.027547 69.259204 13.775740
F 60.396447 59.112804 2.887910
F 60.481747 66.772704 2.783040
F 60.356647 53.739204 6.355400
F 60.466647 61.592304 6.373710
F 53.797547 54.874904 10.078040
F 54.035147 62.890704 10.231040
F 47.065047 69.316904 10.962640
F 42.582747 66.883804 2.733980
F 53.850647 57.823204 13.762640
F 53.804647 65.446704 13.850540
F 55.941347 61.815604 21.166940
F 42.659847 54.036404 10.983440
F 53.940147 57.441404 10.896040
F 53.792347 65.570404 11.024540
F 58.074547 57.929404 21.198940
F 42.425947 66.832704 7.502350
F 53.723847 55.196404 7.425440
F 53.716247 63.015004 7.374170
F 62.770047 62.748604 17.349140
F 46.690047 69.261904 3.887160
F 56.151847 53.793104 11.038840
F 56.194747 61.625004 11.062440
F 56.163147 59.062004 7.307170
F 56.088447 66.829704 7.454830
F 56.195747 58.948904 10.063740
F 56.007247 66.893804 10.208740
F 55.990547 53.706504 13.801040
F 56.129247 61.542004 13.654540
F 58.491847 55.074404 10.028540
F 58.393047 62.911704 10.117940
F 58.229547 57.725604 13.587540
F 58.277047 65.256304 13.708340
F 58.310547 57.533804 10.940440
F 58.194147 65.566004 11.076340
F 58.183147 55.171204 7.373300
F 58.257047 62.935304 7.234640
F 60.594947 53.806604 10.942240
F 60.518747 61.598004 11.188240
F 60.561647 58.997804 7.296300
F 60.568747 66.758404 7.424440
F 60.440947 58.906704 10.155340
F 60.335647 66.989704 10.135940
F 60.682647 53.974204 13.606840
F 60.662947 61.487304 13.874340
F 53.746047 54.975104 17.494440
F 53.828947 63.083304 17.294440
F 62.929547 65.346604 18.185040
F 44.566647 65.724704 20.995740
F 42.679847 59.258604 14.767140
F 62.725547 55.258604 17.194640
F 42.511047 66.915104 10.327940
F 53.858347 57.813904 20.971740
F 53.667547 57.503204 18.355740
F 53.619447 65.731904 18.423940
F 42.468447 61.680804 21.083640
F 49.318147 58.037604 21.026940
F 53.955947 55.296704 14.777240
F 53.860647 62.855104 14.631040
F 42.576947 59.165304 7.154240
F 51.384647 53.929104 21.051840
F 56.018547 53.831004 18.166740
F 55.887147 61.662204 18.501440
F 56.029247 59.005204 14.712740
F 56.080447 66.709204 14.689140
F 55.895147 59.062504 17.536540
F 56.064847 66.716304 17.336040
F 58.211747 65.404804 20.899340
F 42.529447 59.221904 17.438240
F 58.198247 55.259904 17.287840
F 58.154147 62.913304 17.562840
F 42.547947 61.805904 18.289240
F 62.738647 55.070304 9.814270
F 58.319447 57.847904 18.354840
F 58.303647 65.462404 18.205940
F 58.179847 55.027104 14.614340
F 58.232947 62.668404 14.829840
F 60.416947 54.050304 18.063940
F 60.528947 61.730704 18.328540
F 60.393247 58.908204 14.580340
F 60.399047 66.759104 14.798340
F 60.527247 59.204704 17.325240
F 60.556747 66.651804 17.438340
F 44.917147 57.786404 21.039540
F 47.128247 54.022504 20.935540
F 62.858047 62.829104 2.956890
F 46.938047 61.771704 20.980140
F 49.184047 65.507904 20.850140
F 62.713047 57.705104 3.606720
F 47.008647 69.335104 6.582460
F 62.590747 65.529104 13.727940
F 60.334347 54.078704 20.775040
F 42.510747 61.733904 13.741440
F 62.788347 65.519704 6.544310
F 42.738947 59.235904 10.004340
F 42.534947 54.158704 6.468310
F 53.571447 62.990404 21.903340
F 42.621447 69.710004 21.121440
F 47.152447 66.846104 0.075422
F 42.519247 69.344304 6.308560
F 55.769947 59.228004 21.994840
F 51.500547 66.814404 -0.176716
F 62.784747 62.833704 21.699340
F 51.219147 69.429604 3.504230
F 60.385947 69.426504 20.881540
F 42.771247 69.525704 13.805340
F 60.431347 58.981904 21.902140
F 42.536647 67.112604 22.074340
F 58.229547 62.968904 0.012996
F 58.297947 62.853904 21.893840
F 58.118647 55.330204 21.942140
F 49.273447 63.061704 21.732040
F 42.578347 66.868104 -0.010048
F 53.484747 62.838204 0.248405
F 62.744947 55.461304 0.131203
F 49.206947 55.473604 22.053240
F 51.159347 59.062204 0.043585
F 49.250347 63.048004 0.118869
F 56.005847 58.967804 0.094516
F 53.746847 55.276604 21.899540
F 44.788647 55.180204 24.658040
F 44.675947 62.917704 24.596540
F 44.834347 57.846304 28.237640
F 44.835247 65.572504 28.306040
F 44.913147 57.798304 25.561640
F 44.997647 65.393904 25.565040
F 62.746947 57.899404 35.410340
F 42.561547 59.221504 29.147840
F 47.125947 54.056704 25.564740
F 46.866647 61.711404 25.696940
F 62.644847 65.371904 28.175240
F 58.107647 65.546404 42.962740
F 47.030847 59.109704 24.568840
F 46.943547 66.982704 24.668640
F 46.954447 54.154104 28.264940
F 46.884547 61.792304 28.459840
F 49.352147 55.433104 24.719340
F 49.016447 62.856204 24.505940
F 49.324547 57.908204 28.332340
F 49.428947 65.612704 28.228640
F 49.295547 57.951304 25.535840
F 49.191847 65.484204 25.454740
F 42.524647 66.812104 39.358840
F 62.541147 62.921604 36.494140
F 51.559047 54.027704 25.447740
F 51.445847 61.904404 25.401240
F 62.603847 62.912104 39.268440
F 62.547547 65.327104 25.435640
F 51.405247 59.346004 24.572940
F 51.505447 66.722604 24.685440
F 51.302247 54.128104 28.033640
F 51.549347 61.676904 28.208640
F 44.815247 55.202004 31.789440
F 44.690047 63.131804 31.966740
F 44.659547 57.870604 35.374840
F 44.741247 65.608604 35.652640
F 44.895847 57.949804 32.609040
F 44.751147 65.817304 32.890540
F 44.743447 55.333604 29.194940
F 44.777347 62.954004 29.221740
F 46.981947 54.022104 32.838140
F 46.965747 61.890304 32.697740
F 47.047847 59.083504 29.130940
F 47.177447 66.859804 28.987840
F 47.195147 59.175804 31.917640
F 47.038947 66.858804 31.755940
F 46.908247 53.998204 35.480340
F 46.978547 61.670704 35.346940
F 49.429547 55.339904 31.870240
F 49.519947 62.947504 31.851040
F 49.247047 57.898104 35.517240
F 49.214147 65.493904 35.572240
F 49.317447 57.862204 32.840140
F 49.336547 65.598804 32.857540
F 49.181147 55.382504 29.228240
F 49.293847 62.918604 29.052240
F 51.550347 53.813204 32.515540
F 51.721047 61.628504 33.041540
F 51.511647 59.135204 29.282940
F 51.637447 66.942104 29.113540
F 51.528347 59.187504 31.977540
F 51.515647 66.805504 31.879640
F 51.602847 53.911304 35.267440
F 51.448547 61.882004 35.693440
F 44.724247 55.305704 39.156640
F 44.708247 62.883104 39.179940
F 46.920847 53.933704 42.766240
F 62.611147 65.649504 40.198240
F 44.588947 57.836704 39.982440
F 44.762747 65.493204 40.179540
F 44.724547 55.291004 36.385540
F 44.804047 62.982904 36.477640
F 47.016347 53.989704 39.970840
F 46.911747 61.714504 40.068140
F 47.016147 59.037504 36.345040
F 47.020947 66.789904 36.432140
F 46.920647 59.039604 39.099640
F 46.928947 66.779604 39.234740
F 62.624947 55.372304 31.800340
F 42.512147 69.415804 28.268640
F 49.148447 55.210004 38.951540
F 49.177847 63.062504 39.174040
F 42.451647 61.635904 40.109540
F 44.806447 65.504904 42.886640
F 49.088247 57.662304 39.896840
F 49.121247 65.489704 40.052940
F 49.298347 55.169004 36.229140
F 49.137247 63.001704 36.537840
F 51.422947 53.798204 39.821140
F 51.480547 61.573404 40.035140
F 51.641047 59.160604 36.318640
F 51.391747 66.847604 36.758640
F 51.248047 59.193304 38.888640
F 51.341847 66.840904 39.632040
F 62.720647 55.185404 24.629740
F 62.680647 55.493204 39.211640
F 53.765147 55.266604 24.653340
F 53.800947 63.071104 24.589440
F 60.463247 61.553204 42.850240
F 42.592747 54.045304 28.263540
F 53.757247 57.882904 28.282040
F 53.895547 65.690604 28.426140
F 42.562547 66.868604 31.692840
F 42.454947 59.203104 36.287440
F 53.516047 57.888004 25.514640
F 53.868647 65.599604 25.671940
F 42.463847 61.794204 35.472340
F 62.722447 58.028604 28.234240
F 42.498747 61.747904 28.096840
F 44.626347 57.609004 42.740140
F 62.691147 65.470804 42.877640
F 62.540247 62.862004 24.496540
F 55.922147 54.019804 25.476840
F 55.868147 61.733504 25.526240
F 62.876847 58.036304 40.224640
F 42.368947 53.796004 42.706740
F 55.833647 59.156004 24.656440
F 56.143647 66.676804 24.806140
F 55.863347 54.194904 28.095040
F 55.930747 61.846204 28.241840
F 58.173247 55.249404 24.621340
F 58.145847 62.896204 24.731440
F 58.274947 57.689204 28.002740
F 58.344747 65.645904 28.344440
F 58.113747 57.864504 25.298040
F 58.421847 65.422904 25.627240
F 42.255247 59.128904 39.041140
F 62.862047 62.880904 29.101640
F 60.385747 53.925004 25.473440
F 60.474547 61.655504 25.590540
F 62.710047 58.077004 42.802140
F 42.581347 66.757904 24.680740
F 60.561247 59.031704 24.684340
F 60.500347 66.854904 24.350940
F 60.622547 54.060604 28.169140
F 60.575947 61.566604 28.210540
F 53.671447 55.167504 31.700940
F 53.797547 63.044004 31.876240
F 42.502947 66.759204 36.532140
F 62.483047 55.357304 36.438140
F 53.759747 57.734404 35.545840
F 53.621247 65.657704 35.600340
F 42.717847 61.773404 42.832040
F 51.450047 66.700404 22.048040
F 53.741847 57.626304 32.845440
F 53.722147 65.580204 32.854840
F 51.405647 53.723904 42.564340
F 44.665447 55.029004 43.564540
F 53.690147 55.325704 29.005040
F 53.664247 63.173304 29.229240
F 42.578547 61.685504 32.801440
F 62.858747 57.758304 25.548140
F 55.891647 53.902604 32.748840
F 55.874047 61.623904 32.963140
F 55.881447 59.032004 29.158340
F 56.124547 66.885904 29.265140
F 55.735047 59.114504 31.793740
F 55.848647 67.061904 31.981040
F 55.981447 54.041104 35.487640
F 56.010747 61.700204 35.632840
F 58.131947 55.466204 31.890940
F 58.068647 63.088804 31.887740
F 58.182447 57.962604 35.512340
F 58.328647 65.446704 35.545740
F 58.295947 58.030804 32.755540
F 58.261047 65.665304 32.804940
F 58.350047 55.072404 28.991540
F 58.309947 63.088304 29.219640
F 60.416047 53.970704 32.660540
F 60.481047 61.977904 32.841440
F 60.304147 59.057904 29.195740
F 60.570547 66.836104 29.330340
F 60.516147 59.280304 31.959940
F 60.715447 66.867704 31.977540
F 60.204647 54.061304 35.256340
F 60.432447 61.658904 35.510040
F 53.616647 55.311204 39.218140
F 53.584147 62.986904 39.277940
F 62.809447 63.064404 31.799740
F 53.641847 65.312304 42.885640
F 58.189647 57.814504 42.630540
F 46.945547 69.440104 35.588040
F 62.761247 57.805404 32.761840
F 42.572947 53.930304 40.113540
F 53.589847 57.871204 39.956040
F 53.617447 65.474404 40.125140
F 56.074647 66.812904 21.989840
F 51.554247 69.510604 28.138240
F 53.730747 55.160204 36.370340
F 53.709447 63.081704 36.542040
F 47.075347 61.553904 42.768340
F 42.450447 53.993904 35.558840
F 55.937947 54.218204 40.013940
F 55.882847 61.612704 40.135540
F 55.966047 59.135504 36.390640
F 56.071747 66.768504 36.514240
F 55.863647 59.046504 39.175140
F 56.062847 66.636104 39.216540
F 55.850547 61.568804 43.023240
F 51.279747 61.700304 42.741040
F 58.215047 55.334304 39.046740
F 58.255347 62.809004 39.332340
F 49.055447 57.630604 42.585340
F 42.426647 54.094804 32.923940
F 58.103447 57.925504 39.936440
F 58.199447 65.274904 40.350640
F 58.110147 55.469404 36.271740
F 58.128047 62.923504 36.602240
F 60.515547 54.077404 40.109740
F 60.522447 61.544204 40.202940
F 60.408047 59.123104 36.420140
F 60.392647 66.881204 36.581840
F 60.456547 59.085604 39.154140
F 60.230447 66.731904 39.364640
F 53.717947 57.956404 42.681340
F 42.567847 54.025004 25.503940
F 49.310547 65.441804 42.758740
F 42.304647 61.818304 25.551140
F 42.524947 59.079704 31.924840
F 60.502847 54.219404 42.809540
F 62.849747 65.536104 32.790840
F 55.955947 53.820704 42.708440
F 62.834447 55.256704 29.099440
F 62.770947 65.524204 35.655240
F 42.537047 59.130304 24.563540
F 42.623447 66.878304 29.065040
F 60.335147 59.030704 43.720640
F 55.927447 69.294604 25.544140
F 42.435347 69.417704 42.927640
F 47.003147 66.739304 21.764040
F 46.754247 69.243404 39.970540
F 55.804147 69.366404 42.935940
F 51.428147 69.453304 42.863340
F 58.177647 55.337104 43.715340
F 51.609647 59.159104 21.916740
F 49.272347 55.107404 43.732640
F 62.651147 55.252404 21.707640
F 44.776747 63.167604 21.951240
F 45.009547 62.902704 43.609140
F 62.639547 62.933404 43.838440
F 47.056647 59.187304 21.918840
F 46.905347 58.970704 43.643340
F 60.378247 66.871804 21.620040
F 44.883147 55.188304 21.866440
F 42.445647 58.888704 43.694240
F 60.468447 66.771204 43.761040
F 53.437047 55.223304 43.622940
F 80.502847 1.308544 2.741910
F 80.789547 8.821284 2.608940
F 67.118947 1.037014 2.806290
F 71.770847 1.115874 3.032750
F 71.524847 8.716374 2.747900
F 71.586447 16.727204 21.745940
F 80.675747 4.020894 6.470760
F 80.583847 11.462204 6.565970
F 71.730247 3.917094 6.437460
F 71.569747 11.365504 6.242370
F 80.504847 3.710614 3.761040
F 80.637547 11.528904 3.679300
F 71.704347 3.823084 3.752730
F 71.640147 11.363404 3.556910
F 78.492747 -0.133880 13.714440
F 76.003547 16.662304 2.920240
F 76.181947 16.753104 14.608040
F 80.620547 1.285064 9.997930
F 69.259847 15.341804 20.982840
F 64.892447 7.422954 21.030940
F 82.928847 7.565344 3.768070
F 83.051747 15.427204 3.583170
F 80.691847 16.644504 17.371440
F 64.943347 7.729814 3.771650
F 64.721147 15.081504 3.658710
F 67.082547 16.607704 7.269930
F 73.905847 7.634724 3.661260
F 73.795347 15.232004 3.661320
F 67.413747 1.041334 17.267140
F 73.953947 5.214054 14.665540
F 76.002747 11.639404 20.865240
F 64.899847 12.858904 14.606040
F 82.478647 5.152044 17.387840
F 78.451747 15.265804 18.153940
F 64.974647 -0.115417 13.462440
F 82.976847 4.914874 2.880470
F 82.993847 12.853004 2.860700
F 64.981947 5.005714 2.683060
F 64.881047 12.462604 2.826130
F 73.988047 5.069794 2.816850
F 73.916947 12.754104 2.809740
F 83.054947 7.619414 6.490070
F 82.883247 15.563004 6.381960
F 67.109847 8.813614 17.359740
F 64.787347 7.630334 6.522490
F 64.872547 15.353704 6.294280
F 71.723547 16.610504 9.944030
F 73.880647 7.718354 6.482050
F 73.763347 15.312004 6.374350
F 82.744447 5.091604 14.545640
F 69.353747 15.387104 18.237140
F 69.412847 7.686514 18.335440
F 67.297247 3.833624 20.771240
F 78.325247 7.753254 20.978740
F 67.267347 8.937414 2.785530
F 80.431847 3.784784 21.197640
F 76.098547 1.145694 2.846700
F 76.106847 8.873814 2.824810
F 64.926947 5.043494 17.316440
F 76.245647 9.113654 14.677840
F 76.260447 1.176324 14.627440
F 67.169247 3.904804 6.333960
F 67.065147 11.343804 6.485110
F 76.315647 3.941914 6.307070
F 76.201847 11.455804 6.375550
F 82.836347 15.469204 20.986640
F 67.243147 8.994254 14.682540
F 67.252247 3.634374 3.530550
F 67.081547 11.456904 3.786710
F 76.123347 3.755534 3.662310
F 76.193847 11.555904 3.640640
F 67.110947 1.108964 14.522240
F 76.095547 11.508404 18.043240
F 75.891347 3.724354 18.184140
F 78.387547 15.335204 20.815040
F 74.014847 15.335404 18.259840
F 73.823947 12.720204 17.327140
F 82.866147 12.646904 17.504140
F 73.776147 5.056534 17.459640
F 82.835547 7.601174 21.058140
F 69.388147 7.452084 3.844730
F 69.149547 15.350904 3.466800
F 80.669047 16.779004 7.178420
F 78.515347 7.659864 3.554590
F 78.322247 15.474304 3.722180
F 64.870247 15.539104 20.583440
F 69.417847 7.711394 21.035440
F 73.831947 7.799774 18.488240
F 67.020247 16.515804 9.950490
F 64.744747 12.671304 17.259340
F 69.487547 4.991594 2.756060
F 69.293347 12.755904 2.882760
F 78.267047 4.949904 2.661040
F 78.495647 12.950504 2.850240
F 69.380347 7.476094 6.539440
F 69.286147 15.263504 6.344680
F 82.874347 15.380604 18.212740
F 78.709947 7.826724 6.383920
F 78.554447 15.447804 6.504960
F 78.456347 12.768404 17.114940
F 73.851447 7.755784 21.077240
F 80.725447 8.913034 10.494040
F 69.399247 4.960224 14.530040
F 71.997447 1.224064 9.935820
F 71.698747 8.965234 10.010540
F 76.098947 4.021634 21.097440
F 80.588547 3.907854 13.708240
F 80.745947 11.848904 13.762340
F 71.684147 3.742134 13.766040
F 71.723147 11.429804 13.734640
F 80.622647 3.817324 10.924740
F 80.674547 11.627604 11.061640
F 71.768847 3.778124 11.054540
F 71.619647 11.529704 10.900240
F 82.657447 7.612854 18.403240
F 80.968947 8.864914 7.774030
F 64.947347 5.147604 14.687540
F 71.797147 1.370164 7.307910
F 71.580747 8.874004 7.364090
F 80.685247 16.674504 2.794620
F 82.916447 7.602634 11.161640
F 82.848547 15.331304 10.805140
F 78.171847 4.919694 17.402740
F 65.029647 7.820734 10.996040
F 64.803347 15.196304 10.864740
F 69.408447 12.961104 17.251540
F 74.101247 7.832344 11.089540
F 73.964547 15.286004 11.029440
F 73.853247 15.488504 21.050340
F 82.902247 5.161474 7.519580
F 82.891447 12.868504 7.437470
F 64.868147 5.106354 7.513950
F 65.018147 12.893504 7.411810
F 73.907347 5.258864 7.395130
F 73.945347 12.667204 7.281410
F 82.905547 5.077074 10.160340
F 82.952047 12.818104 10.038440
F 64.903647 5.190954 10.128940
F 64.934247 12.498504 10.071140
F 74.096147 5.065334 10.145640
F 74.035547 12.836604 9.956700
F 82.739347 7.661914 13.794440
F 82.765347 15.508604 13.551140
F 69.479047 5.097244 17.405040
F 65.025347 7.661154 13.796840
F 65.011247 15.401204 13.632840
F 78.342747 12.999404 14.441940
F 74.116447 7.721834 13.730440
F 73.731847 15.443204 13.769640
F 67.183947 11.419304 20.949140
F 67.134547 11.666704 18.288840
F 67.247947 3.726194 17.986140
F 80.568147 16.757004 9.864480
F 67.238247 1.130844 9.997230
F 67.263147 8.653114 10.097640
F 80.559447 11.409504 21.038140
F 76.195947 1.152244 10.159040
F 76.420047 8.993474 9.933460
F 64.669447 15.254404 17.869340
F 76.088647 16.591104 7.274300
F 71.513647 16.466804 2.699580
F 67.064647 3.748614 13.715440
F 67.247047 11.487504 13.772940
F 76.162447 3.892044 13.892740
F 76.128047 11.618504 13.505240
F 71.460447 16.663004 14.648940
F 76.159747 16.671804 10.070840
F 67.281347 3.697924 10.782740
F 67.126947 11.317604 11.148440
F 76.337447 3.649114 11.099240
F 76.376847 11.575804 10.891940
F 76.110747 8.867164 17.409740
F 76.227647 1.165164 17.303040
F 82.840447 12.809304 0.081257
F 67.213947 1.317704 7.180080
F 67.067747 8.678734 7.438100
F 71.657747 11.669604 21.056640
F 76.201947 1.378464 7.359610
F 76.335647 8.826534 7.132800
F 73.857047 12.790004 14.562040
F 69.743447 7.565194 11.161840
F 69.394247 15.213804 10.804340
F 80.454047 16.623804 14.594140
F 78.442547 7.849444 11.214940
F 78.430247 15.537904 10.962540
F 78.305447 5.144244 14.743540
F 69.502647 4.986424 7.445890
F 69.358147 12.664804 7.310820
F 78.348947 5.382214 7.338110
F 78.329847 12.843204 7.305320
F 69.576847 5.105784 10.218540
F 69.386247 12.577904 10.085640
F 78.436947 5.251614 10.184640
F 78.518147 13.009804 10.007940
F 69.527647 7.633074 13.791340
F 69.443247 15.079904 13.445840
F 78.317247 7.585384 18.146040
F 78.463347 7.675214 13.909040
F 78.228947 15.461904 13.601740
F 69.519047 12.599004 14.662340
F 80.499747 1.148634 17.778240
F 80.490647 8.987974 17.553540
F 80.644147 1.466474 7.202220
F 71.762747 1.079514 17.415340
F 71.637147 8.948704 17.411740
F 67.286747 16.688404 14.450840
F 76.181247 16.508504 17.334340
F 71.524247 16.610604 7.312610
F 71.848147 3.830684 20.969540
F 67.025447 16.466204 17.132340
F 80.412647 3.754014 18.393440
F 80.612247 11.529904 18.359540
F 71.612547 3.610664 18.326640
F 71.499247 11.561804 18.272840
F 80.465947 1.418804 14.999040
F 80.694747 9.158694 14.719140
F 83.056647 13.057204 14.640240
F 71.568847 1.229304 14.592040
F 71.856247 8.901184 14.663640
F 64.797047 7.620104 18.308440
F 66.829147 16.575204 2.606870
F 71.603247 16.465804 17.312940
F 80.530247 1.272114 22.053540
F 69.428147 -0.170437 3.677970
F 82.678947 0.020653 21.153340
F 80.567247 16.852304 21.751240
F 69.550047 -0.217307 18.337640
F 82.734047 5.126874 21.901440
F 65.141747 0.117267 20.835340
F 64.786047 -0.170367 10.830040
F 64.727547 -0.095442 3.631540
F 69.401447 -0.022526 13.452040
F 69.553847 0.058512 6.357650
F 69.557247 0.164272 10.826140
F 65.014847 -0.022352 6.302520
F 78.343147 5.180454 21.892940
F 64.919247 5.273424 -0.035655
F 73.911747 -0.253932 3.748800
F 82.831047 -0.092805 18.408940
F 82.807447 -0.060860 3.821120
F 74.152147 0.032899 21.042840
F 73.926947 -0.153411 13.675540
F 71.790847 1.323594 22.061340
F 65.016947 -0.192641 18.169740
F 76.098047 16.820704 0.146463
F 76.162447 1.438724 21.968240
F 71.380047 8.645114 0.033839
F 73.969147 -0.055724 18.174040
F 67.127847 9.148904 0.114811
F 83.117447 5.032304 0.088543
F 78.698847 4.918224 -0.000673
F 71.583447 16.697704 -0.053467
F 71.581347 9.105394 22.016540
F 76.136047 16.584404 21.977040
F 73.904247 12.725704 0.122720
F 73.956547 5.217574 22.067740
F 80.611847 1.354744 -0.089775
F 80.659847 16.647804 0.064547
F 76.167047 1.341894 0.091268
F 69.526747 12.648204 0.120401
F 69.331747 12.731304 21.734540
F 67.106047 16.746604 21.708740
F 80.568647 1.371124 24.713740
F 80.650747 8.913324 24.645740
F 76.096547 1.437364 39.275040
F 71.634147 1.412284 24.869640
F 71.468747 8.747484 24.741140
F 69.399247 5.006104 21.945340
F 80.532847 4.041754 28.421840
F 80.707147 11.466604 28.179840
F 71.431047 3.898764 28.327440
F 71.679047 11.587004 28.096940
F 80.518247 4.013664 25.723040
F 80.597847 11.512904 25.500540
F 71.615547 4.054254 25.646140
F 71.547147 11.473704 25.468040
F 82.956847 7.495184 42.831240
F 76.228447 16.562304 31.904340
F 66.839847 16.625904 29.042040
F 78.616947 7.628234 42.989140
F 75.853747 16.844904 39.066740
F 82.832647 12.947804 39.206040
F 82.890747 7.581484 25.708940
F 82.610247 15.347104 25.397140
F 67.006847 3.758764 42.573740
F 64.684447 7.736324 25.318340
F 64.752847 15.603004 25.374540
F 64.760847 15.429604 40.075140
F 73.759647 7.808434 25.693640
F 74.151247 15.396004 25.511840
F 69.542947 5.052104 36.292340
F 82.890147 7.632324 40.154940
F 78.210547 15.393104 42.775040
F 71.530647 11.269704 42.760240
F 82.882647 5.039924 39.300940
F 83.025147 15.543204 40.229440
F 67.297447 1.202464 36.214040
F 82.643347 5.072054 24.748140
F 82.785647 12.670404 24.677940
F 64.866147 5.204084 24.388940
F 64.962147 13.077804 24.423440
F 73.708147 5.279694 24.881040
F 73.718747 12.753204 24.607740
F 82.840947 7.679994 28.407040
F 82.732747 15.468704 28.141340
F 67.229547 1.235454 39.225340
F 64.873447 7.859114 28.101540
F 64.686547 15.365104 28.223240
F 76.303747 3.982744 42.799440
F 73.749947 7.840414 28.360840
F 74.043647 15.600004 28.190740
F 67.160147 9.025504 39.076340
F 69.286547 15.417304 40.048640
F 69.267847 7.560164 39.906840
F 73.873547 12.676004 36.531340
F 66.977947 1.289944 24.768240
F 66.895947 8.961784 24.491240
F 73.879247 15.466504 42.948640
F 76.223547 1.316734 24.821540
F 76.091347 8.939604 24.755340
F 80.616147 11.522904 43.144740
F 76.166347 8.975464 36.782840
F 69.436747 15.257004 42.729340
F 67.178047 3.860224 28.213140
F 67.089547 11.777104 28.015640
F 75.982847 3.989954 28.341440
F 76.192247 11.650004 28.152340
F 80.627047 16.784604 36.599640
F 67.138147 9.060734 36.292440
F 66.990347 3.829164 25.477040
F 67.098447 11.665604 25.302340
F 75.911047 4.036824 25.687540
F 75.929247 11.547304 25.411740
F 64.879847 -0.099572 42.906140
F 75.968347 11.590704 40.173940
F 76.049647 3.890624 40.202740
F 64.845947 -0.234573 25.476740
F 71.488947 3.888354 42.881940
F 82.663447 12.970604 36.509040
F 65.054647 7.637874 39.965340
F 80.514647 16.794304 24.466940
F 80.593947 16.969004 32.067440
F 69.147247 7.796114 25.704340
F 69.489347 15.552704 25.211140
F 71.618447 16.579804 29.135540
F 78.316147 7.669724 25.637940
F 78.468847 15.406604 25.531340
F 78.120147 15.334604 40.064440
F 73.954447 12.843504 39.173740
F 67.111647 11.631104 42.705340
F 64.975547 -0.089390 39.995240
F 73.908947 5.030154 36.386540
F 69.295447 5.186774 24.679640
F 69.394947 12.810204 24.439540
F 78.272547 5.079134 24.593540
F 78.334847 12.666604 24.668140
F 69.083447 7.743374 28.469240
F 69.226247 15.518004 28.038240
F 82.855147 15.418904 42.982740
F 78.177547 7.928814 28.412040
F 78.460247 15.365504 28.229740
F 78.396247 12.627104 39.408140
F 80.569647 1.274154 32.050840
F 80.528747 9.025884 31.892740
F 64.824847 12.870804 36.154040
F 71.661347 1.458794 31.674140
F 71.471247 8.971314 31.911140
F 64.937147 4.939824 36.377440
F 80.503047 3.821844 35.621440
F 80.526547 11.515204 35.734940
F 71.583347 3.783324 35.410140
F 71.494847 11.607304 35.663240
F 80.502147 3.905914 32.929740
F 80.607347 11.496604 33.026740
F 71.643147 3.960664 32.692640
F 71.725647 11.549604 32.802340
F 80.459747 1.480614 29.208840
F 80.588147 8.945904 29.272440
F 80.423447 1.216424 39.383040
F 71.792547 16.615604 31.790640
F 71.500247 9.050004 29.160740
F 67.011747 16.752604 36.452440
F 82.817947 7.693344 32.792940
F 82.748847 15.540604 32.889340
F 78.304147 5.088334 39.234640
F 64.818247 7.639574 32.797740
F 64.696847 15.288304 32.588940
F 69.202047 12.866004 39.064640
F 73.672747 7.791564 33.041140
F 73.922647 15.362104 32.806540
F 65.024747 7.773424 42.746340
F 82.878047 5.118134 29.204540
F 83.049447 12.807604 28.987540
F 64.924347 5.255814 29.226340
F 64.755147 12.806604 29.008840
F 73.571147 5.294674 29.289240
F 73.962447 12.948604 29.058840
F 82.777147 5.038334 32.061440
F 82.722547 12.911404 31.715640
F 64.770647 5.170674 31.861640
F 65.012647 12.684204 31.704440
F 73.789147 5.345794 32.010040
F 73.956347 12.712904 31.892240
F 82.922547 7.593564 35.620640
F 82.801347 15.506004 35.657440
F 69.479947 5.028394 38.947540
F 64.889547 7.418594 35.455740
F 64.812147 15.492504 35.374240
F 78.366247 12.707904 36.671340
F 73.852047 7.701454 35.787540
F 67.096647 16.573504 31.779940
F 73.770847 4.969444 39.122540
F 67.053347 11.503404 40.033440
F 67.332447 3.875364 39.979040
F 82.801747 4.974104 36.573240
F 67.025347 1.247694 31.770840
F 67.159847 9.090294 31.708340
F 80.971847 3.883264 42.792540
F 76.033747 1.405364 31.922940
F 75.930247 9.016634 32.078740
F 71.613647 16.787104 36.329840
F 76.266347 16.890304 24.701140
F 73.742447 15.396704 40.018440
F 67.260747 3.889974 35.450140
F 67.100547 11.609104 35.185740
F 76.169547 3.810734 35.547540
F 76.142047 11.530504 35.761440
F 71.944547 16.731004 24.573640
F 65.020347 15.138804 42.731640
F 66.962647 3.782144 32.586240
F 67.368747 11.657904 32.567040
F 76.046147 3.943384 32.737940
F 76.189347 11.595804 32.999240
F 75.859847 9.059574 39.445440
F 80.638547 16.533404 39.382240
F 73.705847 15.301604 35.577440
F 66.918647 1.314024 29.147440
F 67.005247 9.289264 29.062540
F 73.824047 0.143519 32.685940
F 76.070447 1.463644 29.268240
F 75.883447 9.164294 29.239440
F 69.173547 7.568354 42.641340
F 69.215847 7.598114 32.673240
F 69.321847 15.494804 32.654840
F 76.196647 11.572504 43.037740
F 78.217947 7.903314 32.903040
F 78.540847 15.334204 32.982740
F 78.396747 5.238634 36.545740
F 69.162047 5.239654 29.151340
F 69.346747 12.943404 28.995140
F 78.320547 5.407984 29.251640
F 78.439247 12.695504 29.205040
F 69.156247 5.011244 31.829940
F 69.605147 13.030404 31.631740
F 78.407747 5.259454 32.008240
F 78.403547 12.753504 31.963940
F 69.274747 7.690754 35.560740
F 69.300147 15.468504 35.438140
F 64.951247 12.778604 38.942040
F 78.438247 7.743314 35.663440
F 78.385447 15.314004 35.646140
F 69.192947 13.020504 36.277440
F 71.449847 16.709304 39.072740
F 80.629547 8.995864 39.271840
F 78.325847 7.671704 39.994340
F 71.528447 1.191994 39.060340
F 71.579747 8.971524 39.086140
F 76.322647 16.680504 29.174540
F 75.907347 1.334234 36.647140
F 65.008547 5.158014 39.091640
F 73.630047 7.645664 40.035240
F 71.598247 1.257194 29.058340
F 80.678947 3.867404 40.080340
F 80.657747 11.523404 40.359740
F 71.525847 3.705744 40.134640
F 71.552347 11.549504 39.942040
F 80.493347 1.216204 36.668340
F 80.673747 8.945024 36.525640
F 73.719947 7.706054 42.755140
F 71.641947 1.262044 36.254640
F 71.491447 9.066544 36.396040
F 76.027347 16.471604 36.356240
F 67.113747 16.619904 39.179840
F 80.577947 16.728904 29.234040
F 69.450647 -0.011916 25.453940
F 82.803947 0.092599 28.307340
F 69.342247 -0.100824 40.171640
F 67.138347 16.673804 24.345640
F 69.257147 -0.068752 28.283740
F 69.492047 0.060530 42.873540
F 82.847147 -0.076497 42.930540
F 76.130847 9.103454 21.933640
F 74.042147 -0.064639 35.464740
F 67.004247 8.801784 21.860040
F 73.919547 0.021299 28.270140
F 82.808347 0.152237 35.599240
F 78.334947 0.023123 42.894340
F 73.758347 12.928104 21.920640
F 78.175347 0.252556 35.675440
F 78.334547 12.874104 43.792440
F 78.285747 0.072169 32.945840
F 64.911847 4.865114 21.659640
F 73.925847 -0.016821 43.012140
F 64.987347 -0.102431 35.335640
F 78.279447 -0.028697 40.137340
F 82.620247 -0.036900 40.207540
F 69.445747 0.025067 32.679740
F 78.320047 12.741404 21.864540
F 65.015547 -0.304898 32.763440
F 73.935247 0.139288 40.336340
F 80.500447 8.908114 21.928640
F 80.787447 8.906804 43.668740
F 67.125447 1.302734 43.721940
F 82.627747 12.826104 21.931840
F 64.959947 13.004404 21.659640
F 73.958847 5.194664 43.906840
F 64.849447 12.573704 43.845840
F 69.125647 5.039514 43.692240
F 71.751947 1.279914 43.862840
F 67.182647 16.550704 43.571540
F 76.115147 8.829444 43.749440
F 67.408347 1.308754 21.935040
F 80.618247 24.284104 2.733870
F 80.552847 32.155704 2.788460
F 71.629147 24.343104 2.811170
F 71.655447 32.213704 2.593720
F 80.604747 26.957604 6.306120
F 78.413947 30.985404 20.961040
F 80.627047 19.478404 6.466310
F 71.495347 27.162804 6.325870
F 67.177747 26.809704 18.128440
F 71.617547 19.287404 6.615800
F 80.553047 26.954204 3.622010
F 64.876147 30.759604 20.983940
F 80.636847 19.219304 3.714920
F 71.612447 27.065604 3.637230
F 82.702347 23.019504 18.256640
F 71.499847 19.104204 3.708830
F 76.338747 27.071404 18.160640
F 78.440947 20.622504 21.703740
F 80.731047 19.556504 20.841840
F 76.130547 31.996304 17.516240
F 82.813247 30.662004 3.736720
F 82.849647 23.105404 3.762980
F 65.004647 30.925704 3.723540
F 65.172547 23.128904 3.700070
F 73.822547 30.844404 3.654730
F 73.900847 23.093104 3.844620
F 75.988647 24.538804 17.367040
F 82.809347 20.525804 14.629940
F 67.203547 32.059904 17.241540
F 67.036747 24.199504 17.279840
F 82.919647 23.355204 20.937140
F 76.102447 19.192604 18.140140
F 82.902647 28.187804 2.837800
F 82.893847 20.539704 2.848230
F 65.100447 28.230604 2.937060
F 65.040547 20.481304 2.870490
F 73.964547 28.201304 2.675600
F 73.801847 20.478804 2.814850
F 83.022447 30.991104 6.444680
F 82.844747 23.041904 6.542790
F 65.055847 30.777804 6.428170
F 65.089647 23.183004 6.515450
F 73.870347 30.913204 6.485580
F 73.749647 23.161604 6.511560
F 73.737047 23.036804 20.898140
F 82.812247 30.690404 18.417340
F 67.314847 24.468804 2.877030
F 67.162447 32.150104 2.647500
F 76.013247 24.304804 2.685470
F 75.910847 32.195304 2.755090
F 64.797647 23.088104 21.184440
F 71.684847 19.425904 21.033640
F 78.283247 20.633904 17.106940
F 67.271247 26.936904 6.426470
F 73.798447 23.242004 18.279740
F 67.183747 19.186504 6.302660
F 75.986247 27.215904 6.243310
F 69.265447 23.149704 21.010940
F 76.195147 19.248704 6.250280
F 78.584747 28.308204 17.355740
F 69.524547 20.545804 17.194340
F 69.526947 28.017404 17.299440
F 67.334847 27.065004 3.795980
F 82.812147 30.771504 21.002740
F 67.249247 19.077604 3.588360
F 76.142747 26.827804 3.631990
F 65.124247 30.841504 18.318440
F 76.122847 19.231804 3.540720
F 78.268347 20.620204 14.465340
F 78.371547 28.093004 14.543340
F 67.010847 19.311904 20.871740
F 82.834447 20.524704 17.294840
F 67.338647 26.888204 20.936140
F 73.925447 30.697804 18.306740
F 69.382947 30.827204 3.413580
F 69.411747 22.999204 3.757920
F 78.221647 30.988804 3.703320
F 78.227547 23.231004 3.536230
F 83.075047 28.218704 17.440240
F 80.639447 27.310004 20.861640
F 71.594147 32.179004 14.344140
F 64.960347 23.085804 18.406740
F 69.484847 28.286204 2.698950
F 69.406347 20.364104 2.732290
F 78.464147 28.344604 2.738770
F 78.327447 20.613204 2.895030
F 69.397347 30.782904 6.214730
F 69.425847 23.153804 6.480350
F 78.470047 30.868304 6.461200
F 78.083247 23.106804 6.241480
F 80.552147 24.497704 9.799420
F 80.644747 32.141604 10.025940
F 71.633447 24.292304 9.916540
F 71.439847 31.951504 9.914190
F 80.578147 26.893604 13.695440
F 82.962747 27.926104 14.730340
F 80.500647 19.205604 13.641940
F 71.751847 27.012504 13.678940
F 64.907447 20.560404 14.713040
F 71.490947 19.214304 13.655140
F 80.606847 27.104504 10.894640
F 73.745847 20.504804 14.647440
F 80.532047 19.197704 10.908640
F 71.765447 26.964204 10.985240
F 71.752747 27.069004 20.895040
F 71.523947 19.141704 10.919440
F 80.555747 24.346004 7.090170
F 80.762847 32.082304 7.189060
F 71.564147 24.526404 7.260400
F 71.531947 32.077104 7.195390
F 82.841547 30.793404 11.006640
F 82.494047 23.019804 10.754040
F 64.780147 30.845804 11.094140
F 64.915147 23.093404 10.892740
F 73.834947 30.836704 10.962040
F 73.997147 23.034904 10.757640
F 82.770747 28.491704 7.296780
F 82.845747 20.433704 7.415600
F 65.073047 28.172504 7.230200
F 64.886547 20.516504 7.164540
F 73.802847 28.336904 7.424330
F 73.894847 20.504804 7.282450
F 82.879847 28.343604 9.910890
F 82.867347 20.401904 10.265240
F 64.904347 28.370004 9.965910
F 65.006847 20.466204 9.935230
F 73.928147 28.192604 10.120040
F 73.860347 20.392104 9.960960
F 83.028647 30.649804 13.915740
F 82.913847 23.072204 13.416540
F 64.696247 30.800704 13.783940
F 64.734247 23.005404 13.682240
F 73.882147 30.770104 13.691240
F 73.869647 23.019204 13.596040
F 69.423847 20.557504 14.456940
F 69.405147 28.178104 14.603640
F 67.363747 24.570004 10.407440
F 66.966347 32.286304 9.940310
F 76.081947 24.587704 9.842550
F 75.988747 32.041604 10.051040
F 78.243847 23.180304 17.940240
F 78.487147 30.836604 18.309540
F 69.238147 23.103604 18.357140
F 67.115147 26.989204 13.833540
F 73.907747 28.254304 14.674440
F 67.122647 19.263704 13.560840
F 75.979747 26.952704 13.692640
F 64.893247 28.141304 14.676840
F 75.900747 19.285804 13.633140
F 69.441047 30.821404 18.140640
F 76.233447 32.028704 14.675140
F 76.032447 24.318404 14.640340
F 67.086747 27.249204 11.127440
F 67.311647 19.152504 17.845940
F 67.321247 19.144204 10.855340
F 76.105747 26.993904 10.992540
F 64.981647 20.538504 17.515540
F 76.147747 19.264204 10.878840
F 67.100047 32.112404 14.534740
F 66.997247 24.407604 14.578040
F 67.242647 24.383904 7.610490
F 67.181247 31.906904 7.266150
F 76.053147 24.664904 7.107450
F 76.114447 32.142604 7.220620
F 69.198347 30.972704 10.971340
F 69.523247 23.291004 11.069740
F 78.346447 30.823804 10.843040
F 78.337347 23.270404 10.756040
F 69.320947 28.359604 7.485090
F 69.300147 20.639604 7.308510
F 78.299047 28.126504 7.233510
F 78.380247 20.591104 7.362640
F 69.477547 28.368204 10.235040
F 69.385747 20.696304 10.109240
F 78.310147 28.297304 10.129440
F 78.274147 20.620404 10.066340
F 69.415647 30.694504 13.649540
F 69.235147 23.096004 13.811540
F 78.374747 30.619104 13.637140
F 78.286347 23.195104 13.444140
F 80.599647 24.421304 17.228440
F 80.765547 32.000004 17.371940
F 71.458947 24.313204 17.274340
F 71.698547 31.981404 17.272140
F 78.471247 23.239604 20.653940
F 76.327147 27.067704 20.987640
F 76.235047 19.169004 20.941740
F 74.065647 30.917104 20.944140
F 64.893347 28.177404 17.369540
F 69.394047 30.902204 20.868240
F 80.756947 26.969004 18.236440
F 73.865647 20.569304 17.319740
F 80.495247 19.137504 18.132440
F 71.743747 26.953904 18.221640
F 74.130747 28.088904 17.447840
F 71.624747 19.165404 18.153240
F 80.485647 24.189804 14.532140
F 80.541047 32.019404 14.630040
F 71.698847 24.495904 14.451840
F 80.544247 24.614204 21.600440
F 80.648047 34.718204 11.075740
F 65.023947 28.170904 21.762440
F 76.095547 24.366804 -0.035239
F 78.493947 20.642904 0.044518
F 67.285647 32.078604 21.917940
F 71.479547 34.415904 10.955640
F 67.201747 34.606104 20.934640
F 82.975847 28.269804 0.168835
F 73.945347 20.493604 21.931040
F 80.565147 32.238004 21.953240
F 67.097247 34.925304 13.846640
F 80.657747 34.685204 13.813140
F 67.125147 34.584104 18.201940
F 71.617647 24.380904 21.891740
F 75.954847 32.021404 0.030013
F 67.097947 32.273904 -0.056612
F 80.686747 24.260104 -0.143935
F 78.377147 28.043804 -0.084687
F 71.617347 32.240604 -0.041102
F 73.857847 20.430204 0.136270
F 69.299647 20.551104 21.981040
F 69.466947 28.375304 21.768940
F 80.656647 31.929104 0.044744
F 73.944647 28.210604 21.767340
F 69.525947 28.443504 -0.108444
F 64.647147 20.449704 21.839840
F 71.640047 24.379704 0.247131
F 76.099847 24.310304 21.787640
F 67.224447 24.415904 0.206133
F 80.709747 24.546304 24.274340
F 80.578547 32.077104 24.586840
F 71.663847 24.242404 24.552940
F 71.808347 32.018304 24.716140
F 80.613647 27.011404 28.115440
F 80.773647 19.330804 42.991040
F 80.590347 19.338004 28.204040
F 71.728547 27.128804 28.182140
F 64.792147 30.868104 42.941740
F 71.660447 19.187104 28.278340
F 80.668147 27.051304 25.397940
F 65.128647 23.043004 42.934640
F 80.649547 19.339804 25.506540
F 71.472947 26.934804 25.474940
F 67.158647 19.069904 42.779740
F 71.673947 19.204804 25.552440
F 73.780347 30.843104 42.659140
F 80.537947 34.689304 25.577740
F 71.873647 32.090204 36.388340
F 67.143647 19.227304 40.123440
F 82.864047 30.887104 25.614940
F 82.732247 23.145904 25.519440
F 65.027347 30.733804 25.505040
F 64.865447 23.227004 25.498440
F 73.879547 30.548004 25.766540
F 73.842747 23.222204 25.468840
F 83.036747 30.855304 42.821040
F 76.078747 26.598204 39.843840
F 76.223947 19.327704 43.038940
F 82.973647 23.220204 40.143940
F 76.072747 31.855004 39.010840
F 75.967047 24.089104 38.802940
F 82.942547 28.307404 24.623240
F 82.806547 20.606404 24.454440
F 64.893547 28.223504 24.526640
F 64.990947 20.700704 24.593540
F 73.889147 28.060504 24.677640
F 73.920647 20.599004 24.734840
F 82.893747 30.751304 28.302140
F 82.979047 23.160804 28.205040
F 65.127547 30.867104 28.282240
F 64.899747 23.182504 28.309540
F 73.967447 30.694404 28.478940
F 73.837047 23.090604 28.345940
F 82.839847 30.745004 40.113740
F 71.641147 19.452204 42.686340
F 67.158947 24.521004 24.847140
F 67.211747 32.010304 24.537140
F 76.195647 24.290004 24.512740
F 75.990747 31.993804 24.746140
F 73.853547 22.994704 42.919640
F 69.330647 30.983504 42.659640
F 78.427647 20.448304 39.055740
F 67.303747 27.053604 28.299740
F 64.844847 28.141204 36.595040
F 66.809647 19.159804 28.105640
F 76.264747 26.879104 28.308340
F 82.723847 20.593904 36.508140
F 76.199547 19.253104 28.272040
F 78.333747 28.033804 38.991440
F 69.327847 20.582504 39.284540
F 69.448647 28.205404 39.126640
F 67.085647 27.146404 25.641240
F 82.911247 20.449204 39.235140
F 67.086847 19.191604 25.480340
F 76.230847 26.873504 25.536340
F 74.016447 28.194404 36.309040
F 76.307947 19.389304 25.580940
F 78.133647 20.613604 36.345640
F 78.340347 28.262404 36.292840
F 64.954747 28.201504 39.393140
F 73.808847 20.475404 39.112440
F 78.344647 23.097804 42.590140
F 67.036447 32.202504 39.157140
F 69.460247 30.728804 25.503340
F 69.353147 23.093704 25.565640
F 78.339747 30.950004 25.655140
F 78.635147 23.385504 25.459040
F 67.375747 24.364804 39.315940
F 73.607447 20.526604 36.379340
F 82.868647 28.256204 39.056740
F 64.873047 20.471804 39.138940
F 69.370247 28.162304 24.522840
F 69.404847 20.424404 24.694840
F 78.435347 28.412804 24.689340
F 78.489147 20.678304 24.488240
F 69.603047 30.929704 28.367640
F 69.296247 23.125104 28.319240
F 78.459747 30.768804 28.394240
F 78.512647 23.146204 28.100040
F 80.784847 24.314404 31.717140
F 80.592047 32.187004 31.865140
F 71.496247 24.323304 31.731740
F 71.809047 31.937104 31.935540
F 80.768447 27.112204 35.488340
F 73.957747 28.157204 39.007940
F 80.449547 19.329704 35.664440
F 71.904847 26.890704 35.345440
F 67.198847 26.923804 40.386540
F 71.340947 19.352004 35.507740
F 80.848747 26.907904 32.855140
F 73.856447 30.668404 39.871340
F 80.605647 19.431004 32.952540
F 71.858947 26.863104 32.508840
F 82.916647 23.088204 42.838640
F 71.506147 19.241004 32.790540
F 80.603947 24.456004 29.022240
F 80.779947 32.007704 29.191340
F 71.514647 24.483604 29.055640
F 71.813947 32.023104 29.208740
F 82.867347 30.926704 32.620740
F 82.881647 22.895304 32.959240
F 65.060147 30.777804 32.836640
F 65.020747 23.094504 32.767840
F 73.936747 30.685304 32.781540
F 73.821147 23.145704 32.500140
F 82.859347 28.304504 29.157740
F 82.819747 20.457404 29.141240
F 64.988347 28.121604 29.169740
F 64.807547 20.652704 29.161940
F 73.972847 28.119204 29.153740
F 73.839247 20.396904 29.108940
F 82.938547 28.367104 31.817240
F 83.027747 20.339104 31.899740
F 64.957747 28.275204 32.030740
F 64.878347 20.557904 31.962840
F 74.031647 28.182304 31.727640
F 73.881447 20.338304 31.813440
F 82.944247 30.979104 35.368040
F 82.802747 23.249204 35.662440
F 64.712647 30.689204 35.707840
F 64.985147 22.827404 35.416740
F 73.971047 30.700004 35.377740
F 73.929547 22.989804 35.306040
F 69.217447 20.775704 36.471240
F 69.587347 28.210904 36.318740
F 67.161647 24.407404 31.855840
F 67.325147 32.141104 31.776540
F 76.271747 24.411304 31.683240
F 76.114347 32.073204 31.938340
F 78.472947 23.083604 39.803940
F 78.306147 30.644704 40.015140
F 69.538747 23.077104 40.193640
F 67.152547 27.031404 35.515240
F 65.057447 22.986404 40.263040
F 67.116747 19.347004 35.514340
F 76.166847 26.859304 35.344640
F 76.154047 19.390304 40.151940
F 76.001847 19.136604 35.594340
F 69.349247 30.863004 39.913740
F 76.062347 31.870304 36.481240
F 76.200747 24.210504 36.187640
F 67.101847 26.949704 32.791640
F 75.929447 26.872104 42.550140
F 67.153647 19.217004 32.670140
F 76.375047 27.024804 32.701840
F 64.872647 30.874304 40.128240
F 76.059747 19.062104 32.784740
F 66.960347 32.009404 36.460140
F 66.961847 24.456204 36.436540
F 67.078247 24.468604 29.185640
F 67.348847 32.214004 29.089540
F 76.237747 24.322604 28.929240
F 76.148647 32.174404 29.248440
F 69.422847 30.729404 32.810440
F 69.242047 23.131304 32.726140
F 78.435847 30.845704 32.864340
F 78.500847 23.243304 32.687440
F 69.546547 28.347304 29.223340
F 69.244647 20.480904 29.154540
F 78.451747 28.238104 29.170040
F 78.404947 20.781704 29.113240
F 69.538747 28.074604 32.023440
F 69.302747 20.488804 31.894640
F 78.546547 28.221304 31.869740
F 78.438647 20.559004 31.883840
F 69.434847 30.983604 35.508340
F 69.384247 23.258904 35.564140
F 78.395247 30.868304 35.527140
F 78.566547 23.119904 35.374240
F 80.698847 24.396204 38.943140
F 80.544247 31.881304 39.142340
F 71.650947 24.316104 39.050340
F 71.663547 31.983104 39.021940
F 69.412947 23.191504 42.851840
F 71.645547 26.859504 42.696040
F 82.918047 28.362504 36.344440
F 78.248947 30.650404 42.926240
F 73.817347 22.993804 40.202640
F 80.807047 26.929604 42.587440
F 80.620247 26.840204 39.959740
F 67.257747 26.999204 43.024240
F 80.646147 19.153604 40.274740
F 71.722147 27.097404 40.000840
F 64.768147 20.339704 36.467140
F 71.496747 19.275304 40.012640
F 80.633947 24.541204 36.301840
F 80.588747 32.042304 36.506640
F 71.866647 24.393004 36.354140
F 69.423447 20.519704 43.689540
F 67.296347 34.655304 32.667540
F 67.429847 34.628604 35.337540
F 80.755747 34.637404 42.773940
F 76.140347 34.624404 25.757740
F 80.734347 34.566504 28.302640
F 71.636847 34.455004 28.111840
F 83.011647 28.205404 21.888040
F 78.436947 28.521604 21.867040
F 83.056447 20.536204 43.721640
F 64.979147 28.262704 43.850040
F 65.075047 20.466804 43.877640
F 76.257847 32.132704 21.932940
F 83.063147 20.760404 21.755340
F 67.092947 24.412504 22.193140
F 71.753047 31.985904 21.897240
F 73.841647 28.155604 43.410440
F 80.488947 47.674004 2.744380
F 80.513447 40.084704 2.585060
F 71.736747 47.634904 2.736530
F 71.767047 39.805004 2.664310
F 80.666547 50.480704 6.397520
F 80.471547 42.369504 6.512070
F 71.569147 49.878604 6.481250
F 71.955947 42.361704 6.507450
F 80.623147 50.182404 3.756370
F 80.516647 42.418104 3.876270
F 71.635847 50.186204 3.700540
F 71.693547 42.368204 3.688880
F 69.453147 36.088804 2.711950
F 82.838147 35.815804 7.227050
F 78.374047 35.716404 17.435740
F 78.247547 35.934604 10.070340
F 82.811147 38.648904 3.549980
F 82.816047 46.523104 3.794110
F 65.022747 38.389004 3.712400
F 65.312147 46.173704 3.696980
F 73.964747 38.628004 3.523830
F 73.837647 46.311704 3.763900
F 69.556347 51.491304 21.918340
F 64.985447 46.326004 20.806140
F 75.984047 34.711204 6.430040
F 76.272847 42.312104 20.984940
F 82.847847 46.401404 20.919440
F 78.328347 46.285704 20.952840
F 83.042847 43.808604 21.730040
F 76.115347 34.618604 18.309140
F 69.368447 51.543904 10.096640
F 73.855947 38.349004 20.934740
F 82.938547 36.029704 2.777690
F 82.689847 43.772204 2.791410
F 76.126147 47.571504 17.284540
F 64.957947 35.851104 2.942150
F 64.996747 43.549104 2.859910
F 74.163747 46.090404 20.971640
F 73.972547 35.902504 2.903000
F 73.763347 43.709904 2.552490
F 82.847447 38.442304 6.446540
F 82.784847 46.435004 6.502690
F 64.914047 38.494704 6.499600
F 65.186847 46.278304 6.381140
F 73.825947 38.414404 6.359090
F 73.978547 46.312904 6.435310
F 65.081247 51.255504 17.138040
F 71.685447 50.130204 20.731640
F 67.387947 47.716504 2.590270
F 67.193247 39.536904 2.548920
F 76.147747 47.546004 2.692240
F 76.307347 39.916104 2.589460
F 78.263647 51.464804 14.667140
F 78.456747 38.575804 20.839740
F 67.179647 50.129204 6.299120
F 67.396347 42.232504 6.339700
F 76.172947 50.192804 6.250390
F 76.210447 42.371204 6.282860
F 78.433647 43.671404 17.186240
F 69.503547 51.437904 2.816340
F 67.241947 50.272304 3.722560
F 67.299347 42.380704 3.584700
F 76.031347 50.260904 3.502140
F 75.993547 42.452904 3.564190
F 65.073547 51.733104 9.740210
F 69.482047 43.769604 17.192140
F 73.779047 51.270904 7.240210
F 71.564547 42.469704 20.942840
F 69.309647 38.402304 18.316440
F 74.097047 51.450804 17.325440
F 69.502547 38.535704 3.632260
F 69.445747 46.351304 3.642110
F 78.446347 38.595104 3.526420
F 78.304247 46.245204 3.794020
F 69.385147 46.311704 18.324540
F 73.852047 51.507104 14.553440
F 76.115947 42.422204 18.131540
F 76.112547 50.117604 20.949440
F 67.256547 47.839604 14.463640
F 67.319147 39.787104 14.738240
F 67.607047 50.144304 21.009440
F 73.833247 35.942104 10.212540
F 69.666447 43.825404 2.639580
F 67.187347 39.697004 17.442540
F 82.764747 51.416004 2.641390
F 78.392347 43.785804 2.677160
F 69.453447 38.503004 6.373340
F 69.391847 46.284404 6.396190
F 78.282247 38.540204 6.374490
F 78.449147 46.214704 6.396720
F 80.460847 47.816704 9.999560
F 80.641047 39.756104 10.158440
F 71.393647 47.605204 10.186540
F 71.624247 39.653304 10.025540
F 80.451647 50.174804 13.588940
F 80.468547 42.463604 13.515340
F 71.621747 50.300804 13.718340
F 71.688947 42.337104 13.620640
F 80.639247 50.335504 10.893440
F 80.627847 42.442304 10.802640
F 71.626247 50.315604 10.931340
F 71.544347 42.158204 10.980740
F 80.451647 47.899804 7.232710
F 80.560747 39.541204 7.379150
F 71.581147 47.329604 7.558270
F 71.579847 39.903004 7.419010
F 82.844947 38.506604 10.983940
F 82.723247 46.445104 10.784140
F 65.001147 38.465604 11.047940
F 64.919147 46.263104 11.000240
F 73.849247 38.502604 10.996240
F 73.829447 46.207604 10.967440
F 69.607747 46.214704 21.043640
F 82.885747 38.606504 20.888140
F 82.686247 43.812304 7.210830
F 69.364047 38.680204 21.087640
F 64.919247 35.993204 7.318570
F 65.064847 43.680804 7.245140
F 76.032047 39.700004 17.481340
F 73.743247 35.956304 7.400250
F 74.121947 43.677304 7.230780
F 82.767047 51.461504 17.254840
F 82.815247 35.957804 9.929080
F 82.810547 43.887704 9.853590
F 73.914647 51.492204 10.009140
F 65.016447 35.995404 10.073840
F 65.010447 43.649804 10.066740
F 73.834647 51.530404 2.622710
F 67.077547 42.581004 20.900240
F 73.720847 43.659104 10.083240
F 82.789447 38.521404 13.628740
F 82.780147 46.227504 13.560240
F 65.025547 38.612404 13.624040
F 65.024047 46.520704 13.619040
F 73.932347 38.555004 13.715240
F 74.031047 46.388904 13.590140
F 69.433947 35.793504 17.636740
F 76.249047 47.719304 14.706540
F 67.155747 47.415504 9.947000
F 67.277047 39.848304 10.219540
F 75.952447 47.550104 9.846060
F 75.962347 39.815104 10.129040
F 78.177947 43.724004 14.471040
F 78.272547 36.002804 14.638440
F 67.213347 50.311104 13.486440
F 67.150347 42.427004 13.853940
F 76.198547 50.126304 13.556340
F 75.939647 42.309504 13.642140
F 78.303747 36.080004 2.644500
F 69.496347 43.720904 14.516640
F 67.260347 50.123504 10.835240
F 67.219347 42.382304 11.166740
F 76.075447 50.004104 10.870840
F 75.961447 42.419604 10.994140
F 69.356947 35.915504 14.804640
F 80.777947 42.503804 20.913540
F 67.261247 47.675804 7.337150
F 67.215547 39.754804 7.387440
F 76.210047 47.696904 7.094930
F 75.986247 39.845604 7.194070
F 69.436647 38.463604 11.024140
F 69.236147 46.310404 11.044540
F 78.389247 38.502904 10.929440
F 78.217047 46.337004 10.817340
F 67.297847 50.204104 18.257040
F 69.375347 35.886204 7.251480
F 69.640347 43.594804 7.414080
F 76.158947 39.614504 14.714140
F 65.051247 51.360104 2.605940
F 78.375847 43.545404 7.410050
F 78.238347 51.690704 7.203980
F 69.490447 35.882804 9.988850
F 69.456647 43.674504 10.113440
F 71.521547 34.618404 6.312830
F 78.250947 51.564004 9.968840
F 78.216847 43.736104 10.232240
F 69.315747 38.363304 13.751640
F 69.542247 46.326704 13.675540
F 78.479447 38.559904 13.720140
F 78.447547 46.380604 13.634740
F 80.447747 47.421004 17.312940
F 80.487947 39.840804 17.259240
F 71.672847 47.586904 17.209640
F 71.516047 39.635404 17.360840
F 82.731347 51.490104 14.484740
F 83.110347 51.674904 7.330570
F 65.033547 38.505404 20.803340
F 78.371647 35.794304 7.359300
F 80.469747 50.180404 18.020240
F 80.689947 42.406204 18.267740
F 71.780547 50.197004 18.001640
F 71.721647 42.338804 18.190840
F 80.623047 47.545804 14.711440
F 80.672547 39.975904 14.594040
F 71.794147 47.727904 14.588240
F 71.609147 39.733404 14.671840
F 82.826947 38.558604 18.121640
F 82.825847 46.349004 18.187640
F 64.796047 38.510604 18.197940
F 65.015547 46.276704 18.074040
F 73.752847 38.439004 18.183040
F 73.861147 46.269004 18.040540
F 80.563847 50.078804 20.693740
F 82.758047 35.961104 14.596040
F 82.707547 43.623104 14.406140
F 78.459447 51.337704 2.710270
F 64.868747 36.087504 14.684840
F 65.020947 43.810004 14.509540
F 69.388247 51.520104 14.399340
F 73.859247 35.960104 14.681740
F 73.836347 43.789704 14.586040
F 64.914547 51.439404 14.457740
F 82.868647 35.959504 17.185440
F 82.749647 43.730004 17.127140
F 67.193847 47.625804 17.316240
F 64.928947 35.804304 17.408340
F 64.979247 43.561504 17.162140
F 76.068247 50.036604 18.224240
F 73.896547 35.809004 17.308440
F 73.915247 43.763104 17.244440
F 82.930747 51.486404 10.038040
F 67.174247 42.415504 18.271940
F 69.371347 51.378504 7.301910
F 78.358947 38.464304 18.109540
F 69.534047 51.481104 17.137140
F 64.937747 51.658204 7.028530
F 78.234347 46.309604 18.151140
F 78.191247 51.451904 17.417840
F 71.666547 34.643004 21.172240
F 64.738347 43.699504 21.689340
F 80.640447 34.655204 18.234740
F 71.693347 34.815204 3.646100
F 80.509747 34.664904 6.229880
F 76.231047 34.805404 3.736890
F 80.500447 34.858104 3.460460
F 67.275847 34.717304 3.730210
F 76.188647 34.627604 20.997540
F 71.830047 47.697504 21.802740
F 71.685747 34.498104 18.371440
F 67.232247 47.630904 21.878840
F 71.525147 34.830604 13.721940
F 76.102447 34.589304 10.925840
F 76.066147 39.847904 21.753340
F 67.111147 34.649304 6.467330
F 76.009147 34.601604 13.743640
F 65.201347 51.382304 21.751840
F 67.209647 34.737104 11.057340
F 78.469047 43.656004 21.755240
F 80.459447 34.691004 20.978840
F 82.783147 35.956704 21.816640
F 76.171347 47.596604 21.918540
F 78.368647 35.963904 21.938940
F 80.569947 40.068604 21.819240
F 65.054047 35.978804 21.730940
F 82.674947 51.445804 21.768440
F 69.557347 36.038304 -0.134357
F 82.689447 51.506104 -0.007175
F 74.130247 43.603704 -0.121219
F 73.865447 51.423104 21.847140
F 64.951347 51.586704 -0.101493
F 71.957647 39.761604 0.091213
F 78.401347 51.455504 21.623840
F 76.584147 39.835504 -0.112499
F 74.092847 36.010004 0.227382
F 80.586347 47.619804 24.614040
F 80.494647 39.716604 24.489740
F 71.617247 47.680604 24.474540
F 71.691047 39.811604 24.487440
F 80.758047 49.968804 28.143440
F 80.772547 42.492704 28.079040
F 71.600647 49.722604 28.382540
F 71.564647 42.314604 28.247740
F 80.435447 50.195904 25.488740
F 80.624447 42.397204 25.338240
F 71.712347 50.102204 25.592640
F 71.739747 42.361004 25.581740
F 82.869647 36.003904 36.626440
F 65.115947 46.153004 42.921040
F 67.332147 47.664604 43.485940
F 78.652147 38.528804 42.520240
F 82.874547 38.599704 25.436240
F 82.794247 46.300204 25.521840
F 64.924347 38.462204 25.533040
F 64.766547 46.298404 25.393340
F 73.842947 38.526404 25.465840
F 73.665447 46.291404 25.499740
F 78.476847 36.023404 29.122040
F 67.252347 34.519404 25.491440
F 69.706947 38.671904 42.789640
F 67.326747 34.697604 28.136140
F 78.397047 51.388004 39.147040
F 69.402647 46.284504 42.602240
F 76.330047 39.727204 39.220640
F 76.089747 47.543304 39.205140
F 69.448947 51.392204 29.166440
F 69.834747 38.548304 39.975240
F 82.787847 35.880304 24.453940
F 82.831747 43.754204 24.489040
F 64.974647 38.466204 42.763240
F 65.021247 35.898604 24.451040
F 64.924547 43.742904 24.630740
F 73.709547 35.923104 29.092740
F 73.928347 35.942304 24.659340
F 73.821247 43.725504 24.559540
F 82.781747 38.472704 28.211340
F 82.832747 46.412404 28.226040
F 64.964547 38.466304 28.246840
F 64.996547 46.236004 28.224640
F 73.832147 38.530604 28.160940
F 74.069247 46.272004 28.269840
F 80.804547 42.502804 42.731040
F 74.201847 38.553004 42.840740
F 67.071947 47.572604 24.695640
F 67.074647 39.734604 24.436340
F 76.114047 47.334304 24.818540
F 76.001647 39.857204 24.475540
F 82.954647 35.996404 32.063740
F 78.661747 38.580804 39.877040
F 67.234547 50.108404 28.329640
F 67.158747 42.313204 28.328540
F 76.122547 49.936704 28.245540
F 76.258347 42.333304 28.001740
F 78.543247 43.911704 39.097140
F 78.301147 35.967504 39.095840
F 67.369547 50.234304 25.441740
F 67.318747 42.399904 25.488640
F 76.019247 50.002404 25.477040
F 76.009547 42.427204 25.279140
F 76.074347 34.711204 28.447340
F 69.401847 43.499704 39.106440
F 69.398747 51.421804 31.868240
F 73.939547 46.308204 42.710440
F 76.125947 47.490904 36.371140
F 67.198747 47.225404 36.417440
F 69.365947 38.534204 25.364040
F 69.328747 46.269904 25.424640
F 78.306947 38.573704 25.519440
F 78.517047 46.106504 25.225640
F 67.306547 39.743804 36.476340
F 76.317847 39.872204 36.388440
F 76.187647 50.141604 40.124340
F 67.252247 42.301004 40.203740
F 67.234447 50.200504 39.898240
F 76.388347 42.421604 39.801540
F 73.916847 51.340004 39.188240
F 69.321147 35.891404 24.561940
F 69.626947 43.561704 24.574740
F 78.386747 51.302604 36.267340
F 78.405147 36.086004 24.704040
F 78.265247 43.575504 24.420540
F 69.444647 38.497604 28.085940
F 69.470747 46.228204 28.177640
F 78.283247 38.529504 28.375040
F 78.468047 46.146604 28.039340
F 80.622247 47.589604 31.739540
F 80.599647 39.898004 31.735540
F 71.717147 47.568204 31.984840
F 71.722747 39.843404 32.036840
F 80.634047 50.017104 35.491340
F 80.573647 42.568604 35.501240
F 71.562947 50.070704 35.457040
F 71.664647 42.422104 35.695540
F 80.655147 50.021004 32.678240
F 80.508247 42.602004 32.745840
F 71.696347 50.052604 32.775340
F 71.663447 42.440104 32.885340
F 80.515847 47.346704 29.104240
F 80.507447 39.821804 28.918640
F 71.774747 47.200904 29.394540
F 71.533847 39.819904 29.216540
F 82.774547 38.674504 32.869340
F 82.919747 46.423704 32.821840
F 65.227047 38.621804 32.882540
F 65.092247 46.149404 32.526840
F 73.974447 38.378404 32.755340
F 73.960547 46.378504 32.809440
F 69.508347 51.560604 39.050040
F 82.758147 36.131104 29.373840
F 82.847047 43.624904 29.302240
F 71.806147 42.284304 42.756540
F 64.904247 35.880204 29.061540
F 64.893247 43.606304 29.004540
F 82.902447 51.452904 39.143640
F 71.683047 50.334504 42.674840
F 73.993347 43.500804 28.922040
F 64.913247 51.470704 31.971240
F 73.792447 51.299004 31.595140
F 82.774147 43.772604 31.962740
F 78.381047 46.365804 39.990540
F 65.106547 36.084204 31.964140
F 65.049847 43.604604 31.789440
F 78.211147 51.342504 24.283840
F 73.943847 35.872304 31.758140
F 73.842947 43.770104 31.738440
F 82.883647 38.571204 35.553740
F 82.985447 46.134704 35.478740
F 65.093747 38.368804 35.583340
F 64.995547 46.138004 35.290640
F 74.162547 38.547004 35.547540
F 73.942947 46.076104 35.438840
F 69.487147 36.074404 39.229640
F 80.609247 49.916204 42.529540
F 67.360147 47.520404 31.986940
F 67.352447 39.818204 31.713740
F 76.155747 47.535204 31.957040
F 76.198547 39.789504 31.838940
F 78.355247 43.815204 36.381140
F 78.468747 35.950904 36.317040
F 67.253747 50.035504 35.745740
F 66.906447 42.186404 35.466840
F 76.086547 50.064104 35.540140
F 76.129747 42.380804 35.377940
F 78.291247 51.231604 31.965440
F 69.211647 43.423504 36.458040
F 67.170047 50.179004 32.930340
F 67.249147 42.242504 32.737740
F 75.999747 50.070704 32.737440
F 76.089947 42.485004 32.657340
F 69.533347 35.851104 36.456940
F 67.219247 47.411504 39.082940
F 67.206247 47.472404 29.215640
F 67.115347 39.651304 29.022140
F 76.340847 47.322604 29.172440
F 76.017947 39.773804 29.245640
F 69.393047 38.341804 32.738440
F 69.488847 46.250704 32.894040
F 78.458547 38.491304 32.850840
F 78.466647 46.250904 32.853640
F 82.946447 51.284804 31.917140
F 69.487647 35.944404 29.027640
F 69.440147 43.634704 29.102240
F 73.855547 51.322304 28.924040
F 83.147747 38.632204 42.630740
F 78.437347 43.610104 28.796240
F 76.360547 42.530004 42.579940
F 69.597247 35.830204 31.753340
F 69.520247 43.599504 31.947540
F 78.387947 51.142504 29.186240
F 78.453047 35.785404 31.936440
F 78.240347 43.874704 31.750640
F 69.647847 38.354104 35.581940
F 69.532147 46.061704 35.724940
F 78.593747 38.569804 35.520240
F 78.559347 46.379904 35.539340
F 80.745347 47.445104 39.089840
F 80.833347 39.961604 38.984940
F 71.819347 47.474404 39.041140
F 71.985147 39.840304 39.226540
F 82.980647 51.448904 36.341040
F 82.825747 51.524704 29.200040
F 82.697347 51.448604 24.586640
F 82.880947 46.194704 42.923940
F 80.617047 50.116604 39.853540
F 80.586047 42.494304 40.094040
F 71.525347 50.133704 39.876340
F 71.659847 42.397004 40.104440
F 80.793947 47.476904 36.316940
F 80.716847 40.060604 36.284940
F 71.722647 47.585404 36.408240
F 71.856647 39.762404 36.473440
F 83.019147 38.618704 39.975140
F 82.895547 46.271904 40.152540
F 65.044447 38.491904 40.158340
F 65.021347 46.163604 40.121140
F 74.163147 38.340304 40.132140
F 73.881547 46.289604 40.068140
F 73.806947 51.539604 24.561240
F 78.338947 46.339104 42.831340
F 82.874347 43.675304 36.439640
F 65.049847 51.415804 24.460440
F 65.094847 35.578804 36.552540
F 64.817647 43.628004 36.386540
F 64.908647 51.258704 36.421240
F 74.282447 36.123804 36.568040
F 73.935347 43.529004 36.587640
F 73.833347 51.340704 36.527040
F 82.920547 35.868404 39.301140
F 82.841447 43.664504 39.137840
F 64.936047 51.515504 39.249040
F 64.986447 35.947804 39.204440
F 65.071747 43.676604 39.182440
F 67.235647 42.392604 42.800740
F 74.119947 35.862904 39.135840
F 73.936747 43.667004 39.385340
F 67.211447 50.202604 42.666440
F 67.456947 39.627804 39.270640
F 69.602547 51.459904 24.523740
F 69.508347 46.188404 39.845540
F 64.911547 51.265704 29.143640
F 76.164147 50.156104 42.765240
F 69.398147 51.480104 36.404140
F 80.617347 47.549404 43.625040
F 71.746347 34.638204 40.058540
F 69.432047 51.564504 43.581840
F 76.187347 34.624104 42.713440
F 78.546347 43.770204 43.752340
F 80.795647 34.731804 32.902040
F 69.584947 43.680604 43.703440
F 80.884147 39.741304 43.510340
F 69.482747 36.047804 21.804540
F 71.710747 34.508204 32.770840
F 67.115747 34.771504 42.798440
F 80.805247 34.584304 35.742140
F 76.008747 47.597804 43.703440
F 76.197847 34.456904 39.969240
F 71.685247 34.694404 25.473340
F 78.498347 35.892004 43.446540
F 83.091647 43.651604 43.713640
F 71.582547 47.645504 43.664540
F 71.973747 34.770904 35.632440
F 76.253947 34.531204 35.548440
F 71.638647 39.877804 21.826040
F 82.932647 36.035304 43.676940
F 80.534447 47.587104 21.633640
F 80.594947 34.464904 40.118340
F 76.129647 34.517104 32.795440
F 71.942847 34.833604 42.874540
F 67.101147 34.753504 40.065240
F 67.293347 39.774504 43.642840
F 73.997847 51.425904 43.499140
F 69.404247 43.658104 21.940140
F 65.110647 43.536004 43.720740
F 67.188647 39.920304 21.753840
F 73.924947 43.531904 21.736240
F 64.870647 35.951104 43.839140
F 74.019347 35.851604 21.979440
F 78.619347 51.274104 43.699040
F 80.665147 55.444304 2.641630
F 80.798547 63.105804 2.663070
F 71.898647 55.121204 2.552090
F 71.593647 62.865704 2.678560
F 80.789947 57.934204 6.541230
F 80.569647 65.535904 6.412760
F 71.793747 57.731404 6.246440
F 71.607547 65.443304 6.340810
F 80.733847 57.945104 3.845400
F 80.626747 65.695504 3.818330
F 71.989547 57.772704 3.499080
F 71.563647 65.433104 3.611660
F 82.898547 66.852804 2.811680
F 82.930147 53.909504 21.140740
F 69.341447 53.932704 20.907840
F 76.028847 58.053904 21.138640
F 82.725847 54.119504 3.572350
F 83.000347 61.878804 3.772330
F 65.368947 54.062004 3.493130
F 65.299947 61.653704 3.781840
F 73.956047 54.041804 3.631060
F 73.994247 61.769404 3.592410
F 69.423147 53.964204 18.043040
F 76.022147 63.080704 14.581640
F 64.939747 61.561404 20.863440
F 76.313447 63.024204 21.924840
F 65.003647 58.989104 21.915740
F 67.183847 55.152504 17.224240
F 82.970447 59.388204 3.040190
F 71.526947 57.870404 20.924740
F 65.161947 59.113904 2.722340
F 64.904147 66.709304 2.782210
F 74.178247 59.148804 2.701550
F 73.842847 66.685704 2.795500
F 82.893247 54.234504 6.258520
F 83.021047 61.915104 6.475030
F 64.912247 54.172404 6.112190
F 65.097747 61.701504 6.544620
F 73.723047 53.923204 6.360330
F 74.054047 61.759204 6.424970
F 78.403647 53.997604 20.834440
F 67.194347 65.548004 21.097640
F 67.494347 55.339004 2.647150
F 67.459247 62.904704 2.657720
F 76.301847 55.024904 2.773830
F 76.314647 63.001804 2.822480
F 69.478647 66.761304 17.259640
F 78.315247 69.440904 21.176540
F 67.306947 58.032204 6.372060
F 67.288347 65.634504 6.345680
F 76.045947 57.979504 6.346570
F 75.951047 65.590304 6.322960
F 78.385047 61.922704 20.738940
F 69.422747 66.845904 14.360140
F 67.460147 57.882004 3.636810
F 67.257347 65.373704 3.637250
F 76.235447 57.683304 3.728900
F 76.193947 65.593604 3.693390
F 69.417647 59.154004 17.428340
F 76.166047 55.567004 14.607840
F 67.238147 62.785404 14.589740
F 76.080247 62.945504 17.310340
F 67.093047 55.385704 14.495340
F 76.107247 65.541804 18.287140
F 69.667747 53.968804 3.706870
F 69.495947 61.345104 3.509510
F 78.652147 53.934904 3.748610
F 78.643847 61.703204 3.560470
F 78.490447 59.206004 17.455740
F 69.440247 61.638304 18.259540
F 80.579747 65.534604 21.061240
F 69.432947 58.980204 14.709140
F 69.754347 58.900704 2.503200
F 69.437347 66.885504 2.812160
F 78.425947 59.149604 2.704660
F 78.412147 66.824504 2.726470
F 69.568147 53.836304 6.332780
F 69.563547 61.637104 6.328270
F 78.256747 54.265804 6.359170
F 78.424347 61.682304 6.373050
F 80.727847 55.435304 9.905880
F 80.693047 63.044104 10.056840
F 71.781747 55.208804 10.261340
F 71.580547 63.131204 9.894750
F 80.523247 57.913804 13.750840
F 80.671247 65.556204 13.566840
F 71.725147 57.780304 13.723740
F 71.618147 65.365204 13.733540
F 80.804347 58.026904 10.975240
F 80.459647 65.578904 10.821640
F 71.739647 57.897604 10.921540
F 71.424747 65.634304 10.946840
F 80.676347 55.372004 7.256360
F 80.621347 63.041804 7.334270
F 71.627947 55.256004 7.465800
F 71.745847 62.905204 7.198170
F 82.762747 54.085804 11.042040
F 82.827747 61.780304 10.969740
F 65.171947 54.150904 10.739040
F 64.987347 61.718704 10.929440
F 74.204347 53.940304 10.929140
F 73.849847 62.148404 10.967140
F 82.955747 59.244004 7.493470
F 82.734547 66.846704 7.339710
F 65.066347 59.138204 7.327140
F 64.951247 66.816304 7.241440
F 73.818147 59.157104 7.430400
F 73.788747 66.716304 7.276240
F 83.155047 59.226104 10.210840
F 82.840647 66.831804 10.074540
F 64.993647 59.179304 10.022340
F 64.559247 66.842604 9.942090
F 73.908547 59.530704 10.144140
F 73.794547 66.688804 10.126240
F 82.832947 54.067004 13.695340
F 82.920847 61.909604 13.819840
F 64.922747 53.853204 13.402140
F 64.937547 61.504604 13.632940
F 73.965447 54.091604 13.602840
F 73.812147 61.819804 13.635040
F 64.880247 53.927904 20.851240
F 78.386247 61.804704 18.112240
F 67.374247 55.486404 9.812270
F 67.229147 63.031104 9.957640
F 76.366247 55.572604 10.238140
F 76.182747 63.041704 9.945600
F 76.206647 57.870704 18.235040
F 78.493947 54.010104 17.949840
F 67.176447 57.953604 13.603340
F 67.250447 65.402404 13.411440
F 76.197947 58.171404 13.746840
F 76.073947 65.652004 13.640940
F 67.279647 65.542504 18.276140
F 67.260547 57.698604 18.259440
F 67.218547 57.949304 10.946740
F 66.916247 65.722304 10.720040
F 76.273447 58.199904 11.001240
F 76.095347 65.601804 10.939340
F 78.258347 66.757204 17.367140
F 78.407847 66.808004 14.558740
F 67.164547 55.337704 7.040770
F 67.327547 62.997204 7.286020
F 75.963447 55.411004 7.329900
F 76.285747 62.957404 7.240770
F 69.418147 54.180904 10.996140
F 69.458447 61.587104 10.899440
F 78.406347 54.113904 10.970340
F 78.419847 61.892104 10.874540
F 69.586447 59.100204 7.361030
F 69.538047 66.990004 7.282650
F 78.330747 59.007304 7.307310
F 78.265147 66.930204 7.160380
F 69.508047 59.109904 9.999430
F 69.205647 66.895004 10.002640
F 78.542147 59.266704 10.001640
F 78.350447 66.898604 9.935910
F 69.529547 54.208504 13.714440
F 69.446147 61.385204 13.586040
F 78.285547 54.003604 13.699240
F 78.278747 61.832804 13.728040
F 80.695047 55.320904 17.131840
F 80.679947 62.999304 17.330340
F 71.687047 55.345604 17.331740
F 71.623647 62.993204 17.389740
F 73.996347 61.837004 21.054940
F 67.209847 57.846004 20.942840
F 69.701347 61.659104 20.967840
F 71.652447 65.622204 21.015440
F 80.671247 57.941604 18.341940
F 80.492747 65.442204 18.413540
F 71.582547 57.849204 18.258540
F 71.700047 65.638604 18.233340
F 80.630947 55.408304 14.607740
F 80.581547 63.098704 14.621140
F 71.822547 55.202404 14.696940
F 71.465747 62.879704 14.650640
F 82.700147 54.031204 18.348940
F 82.828547 61.788504 18.369840
F 64.974747 53.746204 18.136140
F 64.969647 61.565304 18.092140
F 73.927247 54.081704 18.229140
F 73.935347 61.775704 18.289640
F 82.689247 59.318804 14.631540
F 82.828647 66.807404 14.677040
F 64.960747 59.002904 14.648840
F 65.142147 66.806204 14.401940
F 73.710847 59.273004 14.761040
F 73.794747 66.808004 14.618740
F 82.929547 59.204604 17.357840
F 82.684147 66.787304 17.379640
F 64.964147 58.865904 17.242340
F 65.049047 66.750404 17.108140
F 73.867947 59.255804 17.494340
F 74.010547 66.815504 17.277440
F 76.001747 65.673704 20.984140
F 76.178647 55.408504 17.282840
F 82.791647 62.141104 21.136540
F 80.754247 57.932804 21.038640
F 73.874347 54.158304 20.937040
F 67.164947 63.022504 17.383140
F 78.393047 59.361304 14.808340
F 67.264447 62.904504 21.617240
F 71.704447 62.870604 0.011874
F 73.720547 59.190804 21.991140
F 82.771747 69.449504 6.470830
F 78.344247 66.909304 22.022640
F 69.547747 66.942204 0.136107
F 78.228347 69.266404 18.444240
F 82.697547 69.449104 10.935940
F 73.984247 69.283604 11.002840
F 82.591447 69.320404 13.631440
F 69.627147 69.232504 20.989740
F 78.536547 69.368304 10.988940
F 64.935347 66.776904 0.139184
F 76.302847 55.226004 0.086901
F 78.393847 69.417704 3.573380
F 82.920647 66.717604 0.179217
F 73.947747 69.392304 6.394470
F 78.353347 69.601504 6.335530
F 80.522347 63.110504 22.053240
F 73.967647 59.148204 0.010552
F 69.485647 66.737304 21.992740
F 78.456947 59.348304 21.724640
F 69.302447 59.142904 22.051040
F 71.844347 63.135004 21.939740
F 82.706447 59.310404 0.282306
F 65.022047 66.992804 22.007840
F 80.634347 62.832304 0.002310
F 80.519347 55.503904 -0.084734
F 69.426447 59.097404 -0.266029
F 82.810347 66.899504 22.142440
F 80.479047 55.368504 24.696940
F 80.637847 63.096304 24.764040
F 71.778647 55.448304 24.610640
F 71.857547 63.082404 24.623640
F 80.697347 57.964804 28.210840
F 80.640647 65.774904 28.410540
F 71.830347 57.831304 28.349340
F 71.724547 65.640004 28.173340
F 80.666747 57.998004 25.341540
F 80.515547 65.608704 25.636040
F 72.079147 58.120604 25.547040
F 71.641547 65.547804 25.465940
F 66.972947 65.596404 39.829340
F 82.730047 54.069204 42.739740
F 67.271647 58.082604 39.860440
F 71.637547 65.542304 42.900840
F 82.693047 53.986704 25.640540
F 82.752947 61.670504 25.597940
F 65.040147 53.871904 25.483740
F 64.867647 61.715404 25.528840
F 73.814147 54.024604 25.483540
F 74.056547 61.755304 25.722440
F 82.731547 59.182504 36.295440
F 76.254747 57.779904 40.105340
F 76.310847 63.172904 39.145140
F 65.076047 54.215404 42.733340
F 78.498147 54.008104 42.851040
F 76.147047 55.133104 38.965540
F 82.854747 59.215904 24.561240
F 82.689747 66.872204 24.843440
F 65.130547 59.095204 24.723740
F 64.850647 66.714204 24.633340
F 74.316247 59.414004 24.582840
F 73.765947 67.121004 24.624540
F 82.602847 54.027404 28.329640
F 83.008047 61.605304 28.378440
F 64.972847 53.839004 28.197440
F 65.098347 61.831004 28.219940
F 73.953847 54.162504 28.341140
F 74.133947 61.773504 28.395440
F 65.020547 61.811704 42.695340
F 69.475447 66.749604 39.071540
F 67.260547 55.368804 24.563240
F 67.092747 62.950404 24.403240
F 76.133847 55.270904 24.433740
F 76.140947 63.148704 24.632540
F 69.357047 59.368804 38.964140
F 78.247147 67.055904 36.543640
F 67.201347 57.859404 28.309640
F 67.269847 65.452904 28.401640
F 76.419847 58.044504 28.110740
F 76.176647 65.924004 28.319340
F 67.159247 63.116804 39.056740
F 67.182047 55.428904 39.169240
F 67.269247 57.893004 25.570640
F 67.131747 65.493604 25.616840
F 76.536647 57.805304 25.204640
F 76.026747 65.715604 25.529140
F 78.459247 59.106204 36.537040
F 69.528947 66.863904 36.323640
F 80.726447 65.499104 42.776540
F 67.078247 55.271104 36.363940
F 69.597947 54.155104 39.856240
F 71.785547 57.801904 42.734940
F 69.516447 54.026104 25.393340
F 69.462247 61.915504 25.389440
F 78.161547 53.789504 25.481140
F 78.409247 61.823004 25.535240
F 76.107247 62.775304 36.448840
F 76.124447 57.776704 42.780840
F 76.231747 55.242104 36.210940
F 67.209747 63.144104 36.339840
F 69.395547 59.401304 24.744540
F 69.347347 66.855704 24.761740
F 78.565147 59.317104 24.387640
F 78.290847 66.782504 24.701740
F 69.465647 53.855804 28.389840
F 69.581347 61.825404 28.165140
F 78.402647 53.807404 28.191740
F 78.565347 61.905604 28.262540
F 80.735347 55.238704 31.799740
F 80.715347 63.077104 31.989340
F 71.775647 55.255204 31.761940
F 71.747547 62.959904 31.957340
F 80.613947 57.942304 35.338940
F 80.508347 65.675204 35.692640
F 71.724447 58.110304 35.576540
F 71.826447 65.638104 35.393540
F 80.590347 57.753104 32.668140
F 80.617647 65.574404 32.925340
F 71.740747 57.758704 32.950940
F 71.769447 65.552504 32.680340
F 80.414847 55.369704 29.108040
F 80.864147 63.111804 29.252440
F 71.576047 55.320104 29.169440
F 71.883247 62.939504 29.110740
F 83.004547 53.916504 32.645040
F 83.005547 61.814404 32.902040
F 64.915447 54.083404 32.844540
F 64.938047 61.874004 32.812040
F 74.072247 53.951404 32.588640
F 73.992347 61.580304 32.710640
F 82.945647 59.101704 29.250140
F 82.897247 66.964504 29.152040
F 64.917747 59.301504 29.242140
F 65.039347 66.677104 29.090740
F 74.014647 59.196104 29.056140
F 73.940847 66.954004 29.214040
F 82.742747 59.201204 31.967240
F 82.798147 66.867204 31.912740
F 65.085047 59.197804 31.962140
F 65.055247 66.735304 31.779540
F 73.872247 59.114904 31.830040
F 74.007047 66.810704 31.910740
F 82.874947 53.970304 35.309140
F 82.899247 61.789004 35.635940
F 64.928847 53.885504 35.657040
F 64.851547 61.675704 35.554940
F 73.998147 53.871904 35.366740
F 73.941647 61.724004 35.383940
F 69.346147 59.346204 36.151940
F 67.086747 65.742304 42.700940
F 67.155847 55.151004 31.819140
F 67.309347 63.059004 31.915840
F 76.360747 55.168704 31.771840
F 76.197447 63.102604 31.831740
F 78.359247 61.608404 40.001140
F 78.478947 53.986504 39.973240
F 67.223947 57.763004 35.357740
F 67.161747 65.538304 35.462240
F 76.097947 57.930704 35.422640
F 76.095047 65.535504 35.613140
F 69.404247 62.047504 40.042140
F 78.442647 59.065304 39.226540
F 67.362447 57.959004 32.698040
F 67.319847 65.683304 32.810740
F 76.044147 57.830104 32.733440
F 76.168947 65.593404 32.899240
F 76.069647 65.654904 40.225940
F 78.217347 66.854404 39.208640
F 67.210447 55.139204 29.079540
F 67.237547 62.990004 29.220040
F 76.189647 55.426804 29.061240
F 76.374747 63.146804 29.043440
F 69.358747 54.065804 32.836140
F 69.549447 61.620404 32.724540
F 78.418447 53.962704 32.634440
F 78.396247 61.708404 32.835240
F 69.454447 59.268404 29.190940
F 69.412047 66.868504 29.121340
F 78.547547 59.295304 29.172140
F 78.355347 66.994704 29.379440
F 69.578447 59.105104 32.005540
F 69.630147 66.880604 31.813840
F 78.360847 59.097204 31.899340
F 78.348047 67.049104 32.044340
F 69.481347 54.034504 35.589240
F 69.418447 62.029204 35.376940
F 78.522147 53.858104 35.503840
F 78.502447 61.604304 35.362340
F 80.794247 55.199504 39.071440
F 80.539247 63.057704 39.195840
F 71.793247 55.415304 38.957240
F 71.733247 63.038004 39.103140
F 74.082647 61.753004 42.675440
F 74.046747 54.007704 42.667040
F 80.657447 58.117504 42.855740
F 69.468647 54.045804 42.602140
F 80.813147 57.922704 40.062040
F 80.605747 65.619304 40.130940
F 71.763147 57.961704 40.044740
F 71.915447 65.684204 40.197340
F 80.770047 55.244304 36.419140
F 80.659647 63.054804 36.442740
F 71.815647 55.342004 36.223040
F 71.695747 63.046604 36.426540
F 82.813747 53.960504 39.920140
F 82.797147 61.839304 40.001540
F 64.997047 54.087904 39.982740
F 64.908947 61.725404 39.994440
F 73.929147 53.989904 39.880040
F 74.130347 61.890104 40.057840
F 67.153247 57.856804 42.641840
F 82.745947 66.967404 36.615140
F 64.977847 59.126204 36.243240
F 64.962047 66.825004 36.416940
F 73.944247 59.233704 36.420040
F 73.865647 66.966204 36.616140
F 83.038047 59.302204 39.076740
F 82.793847 66.838904 39.297140
F 64.882647 59.143204 39.090840
F 64.796447 66.808604 39.150740
F 74.079247 59.276704 39.208840
F 73.932347 67.056304 39.365040
F 76.057347 65.695204 42.875740
F 69.438047 61.635204 42.647440
F 78.294147 61.696004 42.762640
F 83.034747 61.638504 42.776840
F 80.663347 55.319504 21.903240
F 67.277147 55.234904 43.638740
F 82.932247 59.448704 21.902540
F 82.828647 69.307404 32.982140
F 73.897947 69.624204 25.655240
F 78.233547 69.533204 28.459540
F 67.256347 63.062204 43.622540
F 71.772147 55.280804 43.437440
F 78.368047 69.369504 25.746540
F 64.910247 69.281704 28.238240
F 69.483247 69.499304 35.442340
F 82.794547 69.574504 25.582640
F 67.260747 55.287004 21.903640
F 71.585547 55.272504 21.709640
F 76.116647 55.323904 21.761840
F 73.761347 66.891204 43.831940
F 65.061347 59.175004 43.701840
F 78.191147 59.250204 43.706440
F 76.231247 63.125304 43.777740
F 78.398847 66.750704 43.724140
F 73.712947 67.022504 21.985640
F 89.618447 1.277064 2.638130
F 89.558147 9.022144 2.778060
F 89.688347 3.909894 20.775840
F 98.489247 1.281624 2.813710
F 98.489147 8.999354 2.814730
F 98.489047 16.717104 2.815750
F 89.538647 3.860894 6.475720
F 89.603647 11.569604 6.298440
F 98.489247 3.853724 6.452220
F 98.489147 11.571504 6.453240
F 89.630947 3.870904 3.743090
F 89.491247 11.664804 3.549450
F 98.489147 3.854084 3.723590
F 98.489047 11.571804 3.724610
F 84.918847 8.868844 17.300040
F 89.508847 16.674504 17.305940
F 85.049947 3.744744 10.847940
F 85.078947 3.766744 6.643650
F 85.207647 8.928364 7.567960
F 85.093847 16.697804 17.249140
F 91.805447 7.713224 3.724030
F 91.808347 15.428704 3.726220
F 105.172547 15.427904 21.005640
F 100.717547 7.712984 3.724060
F 100.716547 15.430704 3.725080
F 85.217147 11.457904 18.140940
F 85.093547 1.203004 7.389150
F 84.967747 3.841674 18.275840
F 85.191047 11.485104 6.676740
F 87.352247 12.838004 14.556540
F 91.806947 5.141204 2.813730
F 91.805747 12.859104 2.814400
F 100.717547 5.140514 2.814190
F 100.716547 12.858204 2.815210
F 91.804147 7.713194 6.453610
F 91.806647 15.430004 6.453130
F 105.172547 7.710164 21.004640
F 100.717547 7.712634 6.452710
F 100.716547 15.430404 6.453720
F 87.387047 7.557654 21.084540
F 94.033447 1.281544 2.813800
F 94.033347 8.999294 2.814800
F 94.033247 16.717004 2.815830
F 102.945547 1.281924 2.813470
F 102.945547 8.999664 2.814490
F 102.945547 16.717404 2.815510
F 94.033347 3.853654 6.452280
F 94.033347 11.571404 6.453340
F 102.945547 3.853534 6.451980
F 102.945547 11.571304 6.453000
F 94.033447 3.854044 3.723640
F 94.033047 11.571604 3.724740
F 102.945547 3.853894 3.723700
F 102.945547 11.571604 3.724720
F 85.151147 11.709604 11.011040
F 87.206647 5.153474 14.687440
F 85.011847 11.612404 20.971040
F 85.007647 1.228954 17.375140
F 96.261347 12.856604 14.639340
F 85.043247 3.992294 21.066140
F 87.491947 7.702604 3.860690
F 87.370247 15.391304 3.581720
F 84.838447 1.268424 14.633740
F 96.261247 7.712924 3.724130
F 96.261147 15.430704 3.725150
F 84.945347 8.962064 14.690540
F 105.172547 7.712444 3.724730
F 105.172547 15.430204 3.725750
F 96.261347 15.428404 21.006440
F 89.475847 16.822604 14.604540
F 105.172547 7.710524 18.277440
F 89.680347 16.713904 2.821520
F 87.278547 15.549804 20.914740
F 105.172547 15.428204 18.278440
F 85.288047 8.859354 3.045130
F 87.460947 5.195854 2.679170
F 87.230147 12.789204 2.785990
F 96.261247 5.140464 2.814250
F 96.261147 12.858204 2.815270
F 105.172547 5.141174 2.813390
F 105.172547 12.858904 2.814410
F 87.332647 7.747154 6.581150
F 87.388347 15.679504 6.409090
F 96.261447 7.710644 21.005440
F 96.261247 7.712564 6.452760
F 96.261147 15.430304 6.453780
F 84.996947 3.812134 13.581240
F 105.172547 7.712084 6.451910
F 105.172547 15.429804 6.452920
F 85.080247 1.144204 10.128140
F 89.583047 1.330944 10.142540
F 89.536047 9.025604 10.141340
F 85.033147 1.204204 2.944730
F 98.489347 1.280664 10.090040
F 98.489247 8.998394 10.091040
F 98.489147 16.716104 10.092140
F 89.475547 3.779004 13.854240
F 89.583247 11.453604 13.820340
F 98.489347 3.852764 13.728540
F 98.489247 11.570504 13.729540
F 89.448447 4.010564 11.186840
F 89.474047 11.642804 11.110140
F 98.489347 3.853124 10.999940
F 98.489247 11.570904 11.000940
F 89.485347 1.310544 7.273580
F 89.554747 9.042794 7.404560
F 85.007947 16.640404 14.620840
F 98.489247 1.281034 7.361420
F 98.489147 8.998754 7.362440
F 98.489047 16.716504 7.363460
F 91.804347 7.712704 11.000440
F 91.802947 15.431404 11.000040
F 85.224647 16.857704 2.834880
F 100.717547 7.712024 11.000440
F 100.717547 15.429804 11.001440
F 85.205247 11.521904 3.868260
F 91.804447 5.139464 7.362180
F 91.804547 12.856904 7.362050
F 100.717547 5.139914 7.361900
F 100.717547 12.857604 7.362910
F 91.803147 5.138714 10.092240
F 91.803347 12.856304 10.092640
F 100.717547 5.139554 10.090540
F 100.717547 12.857304 10.091540
F 91.807547 7.709394 13.728340
F 91.803047 15.430504 13.730740
F 105.172547 12.857004 17.367140
F 100.717547 7.711674 13.729040
F 100.717547 15.429404 13.730040
F 85.265947 3.943924 3.881180
F 94.033447 1.280594 10.090140
F 94.033347 8.998354 10.091140
F 94.033347 16.716104 10.092140
F 102.945547 1.280974 10.089840
F 102.945547 8.998704 10.090840
F 102.945547 16.716404 10.091840
F 94.033447 3.852654 13.728640
F 94.033347 11.570404 13.729640
F 102.945547 3.852574 13.728340
F 102.945547 11.570304 13.729340
F 94.033347 3.853024 11.000040
F 94.033247 11.570804 11.001040
F 102.945547 3.852934 11.000040
F 102.945547 11.570704 11.001040
F 94.033347 1.281034 7.361530
F 94.033347 8.998694 7.362500
F 94.033347 16.716404 7.363510
F 102.945547 1.281344 7.361530
F 102.945547 8.999064 7.362560
F 102.945547 16.716804 7.363570
F 87.383547 8.028384 11.177740
F 87.455747 15.559504 11.082040
F 105.172547 5.139254 17.366040
F 96.261347 7.711964 11.000440
F 96.261247 15.429704 11.001540
F 85.188847 11.506004 13.743640
F 105.172547 7.711484 11.001040
F 105.172547 15.429204 11.002140
F 96.261347 12.856304 17.367940
F 87.174847 5.108994 7.296580
F 87.535447 12.979804 7.246350
F 96.261247 5.139864 7.361970
F 96.261247 12.857604 7.362990
F 105.172547 5.140574 7.362570
F 105.172547 12.858304 7.363580
F 87.270047 5.441504 10.127740
F 87.401347 12.946104 10.001440
F 96.261347 5.139504 10.090640
F 96.261247 12.857204 10.091640
F 105.172547 5.140214 10.089740
F 105.172547 12.857904 10.090740
F 87.223647 7.731534 13.983940
F 87.301747 15.436904 13.707240
F 96.261447 5.138544 17.366940
F 96.261347 7.711604 13.729140
F 96.261247 15.429304 13.730140
F 89.537047 16.844204 9.890050
F 105.172547 7.711124 13.728240
F 105.172547 15.428804 13.729240
F 87.241447 12.896504 17.197740
F 89.552147 1.299974 17.516840
F 89.555747 8.962864 17.506740
F 96.261447 5.138904 14.638340
F 98.489447 1.279704 17.366440
F 98.489347 8.997434 17.367440
F 98.489247 16.715204 17.368440
F 89.643647 16.819104 7.271190
F 89.518847 11.471804 21.007640
F 98.489447 3.851804 21.004940
F 98.489347 11.569504 21.005940
F 89.495647 3.880454 18.106940
F 89.483947 11.617504 18.299040
F 98.489447 3.852164 18.276240
F 98.489347 11.569904 18.277340
F 89.641147 1.247404 14.885040
F 89.566547 8.679364 14.752840
F 85.102447 9.171984 10.201440
F 98.489347 1.280074 14.637740
F 98.489247 8.997794 14.638840
F 98.489147 16.715504 14.639840
F 91.806747 7.710164 18.278140
F 91.804447 15.429104 18.277340
F 87.277547 5.221574 17.376340
F 100.717547 7.711064 18.276740
F 100.717547 15.428804 18.277740
F 85.126547 16.695304 10.194040
F 91.804147 5.137614 14.637940
F 91.804447 12.855704 14.639440
F 100.717547 5.138954 14.638240
F 100.717547 12.856704 14.639240
F 91.805847 5.138824 17.366240
F 91.804047 12.855704 17.368740
F 100.717547 5.138594 17.366840
F 100.717547 12.856304 17.367940
F 91.803347 7.712024 21.006540
F 91.806147 15.427804 21.005840
F 105.172547 12.857304 14.639940
F 100.717547 7.710714 21.005440
F 100.717547 15.428404 21.006440
F 85.144247 16.620404 7.477170
F 94.033447 1.279684 17.366440
F 94.033447 8.997424 17.367440
F 94.033347 16.715104 17.368440
F 102.945547 1.280014 17.366140
F 102.945547 8.997744 17.367140
F 102.945547 16.715504 17.368240
F 94.033747 3.851794 21.005040
F 94.033447 11.569504 21.006040
F 102.945547 3.851614 21.004640
F 102.945547 11.569304 21.005740
F 94.033447 3.852044 18.276440
F 94.033347 11.569804 18.277440
F 102.945547 3.851974 18.276440
F 102.945547 11.569704 18.277440
F 94.033647 1.279984 14.637840
F 94.033347 8.997794 14.638940
F 94.033247 16.715504 14.639840
F 102.945547 1.280384 14.637840
F 102.945547 8.998104 14.638940
F 102.945547 16.715804 14.639940
F 87.220447 7.712294 18.235940
F 87.077147 15.324104 18.264140
F 105.172547 5.139614 14.638940
F 96.261447 7.711004 18.276840
F 96.261347 15.428704 18.277840
F 100.717547 5.137994 21.914640
F 105.172547 12.856404 21.916240
F 102.945547 8.997144 21.915240
F 91.803047 12.854204 21.915040
F 105.172547 -0.005738 6.450960
F 87.445847 -0.073113 3.624630
F 105.172547 -0.006157 11.000140
F 105.172547 -0.007117 18.276440
F 87.266347 0.007948 11.131940
F 94.033547 1.279114 21.914240
F 100.717547 12.855704 21.915640
F 96.261447 12.855704 21.915640
F 98.489247 16.714604 21.916140
F 89.443847 9.019684 21.927740
F 94.033447 16.714504 21.916240
F 98.489347 8.996834 21.915140
F 94.033447 8.996824 21.915240
F 98.489447 1.279114 21.914140
F 102.945547 1.279424 21.914240
F 91.807047 5.138654 21.914440
F 102.945547 16.714904 21.916240
F 96.261547 5.137944 21.914640
F 105.172547 5.138654 21.915240
F 87.402147 0.014132 18.414840
F 85.109047 16.761304 0.103241
F 100.717547 -0.005611 10.999440
F 100.717547 -0.006571 18.275840
F 91.804647 -0.004787 6.451780
F 100.717547 -0.005186 6.451760
F 100.717547 -0.004651 3.723120
F 91.804847 -0.007197 21.004640
F 105.172547 -0.007658 21.003640
F 100.717547 -0.007106 21.004440
F 91.805047 -0.004934 10.999640
F 100.717547 -0.006146 13.728140
F 87.238947 -0.003246 21.015240
F 96.261347 -0.004719 3.723190
F 91.805247 -0.004681 3.722310
F 96.261547 -0.007170 21.004540
F 96.261447 -0.006214 13.728140
F 91.805447 -0.006190 13.729240
F 96.261447 -0.005677 10.999540
F 96.261547 -0.006634 18.275840
F 96.261347 -0.005250 6.451820
F 105.172547 -0.006698 13.727340
F 91.805747 -0.006819 18.276640
F 105.172547 -0.005198 3.723790
F 89.601347 9.161354 0.150743
F 87.267847 12.864604 21.728040
F 87.556847 5.254154 -0.083106
F 85.164447 8.915054 0.241272
F 84.977447 1.310594 21.645840
F 89.647447 16.760004 21.865240
F 85.073047 8.880154 21.880740
F 89.567647 1.355934 -0.006978
F 89.491547 1.272854 21.830940
F 89.718247 1.515704 24.689840
F 89.621347 8.833814 24.643040
F 84.867347 11.417104 32.845040
F 98.489547 1.278744 24.642740
F 98.489447 8.996474 24.643740
F 98.489347 16.714204 24.644840
F 89.573347 3.838694 28.205840
F 89.578547 11.425504 28.329040
F 98.489547 3.850844 28.281240
F 98.489447 11.568604 28.282240
F 89.552947 4.100634 25.442440
F 89.537547 11.434004 25.613140
F 98.489547 3.851204 25.552640
F 98.489447 11.568904 25.553640
F 89.638147 3.916334 42.596040
F 85.100447 8.891054 31.985840
F 85.052147 3.725854 40.065240
F 89.578747 16.648104 39.193540
F 85.095347 1.222134 36.562040
F 85.073947 11.645004 40.158040
F 91.808047 7.708674 25.553940
F 91.808347 15.425404 25.555140
F 105.172547 15.425304 42.834640
F 100.717547 7.710104 25.553140
F 100.717547 15.427804 25.554140
F 85.080447 16.667304 29.159340
F 85.057547 16.617804 36.424540
F 96.261747 5.136024 36.467340
F 85.013247 1.241654 24.433440
F 84.852847 16.699204 24.544640
F 91.807947 5.139714 24.641940
F 91.803947 12.853704 24.645440
F 100.717547 5.137634 24.643240
F 100.717547 12.855404 24.644240
F 91.807647 7.708034 28.281440
F 91.804147 15.427304 28.282740
F 105.172547 7.707534 42.833640
F 100.717547 7.709754 28.281740
F 100.717547 15.427504 28.282740
F 85.037047 8.949004 36.556340
F 94.033947 1.278604 24.642840
F 94.033547 8.996444 24.643840
F 94.033447 16.714204 24.644840
F 102.945547 1.279054 24.642540
F 102.945547 8.996784 24.643540
F 102.945547 16.714504 24.644540
F 94.033747 3.850804 28.281340
F 94.033547 11.568504 28.282340
F 102.945547 3.850654 28.281040
F 102.945547 11.568404 28.282040
F 94.033447 3.851034 25.552740
F 94.033647 11.568904 25.553740
F 102.945547 3.851014 25.552740
F 102.945547 11.568704 25.553740
F 89.637047 16.551504 24.586740
F 85.075047 11.476904 25.382340
F 85.166347 1.115504 29.077540
F 85.049747 11.337504 42.903340
F 87.313147 15.342004 42.697440
F 84.995147 11.614104 35.616040
F 87.354347 7.574024 25.693740
F 87.285047 15.284904 25.243540
F 84.965647 9.090064 29.228640
F 96.261547 7.710044 25.553140
F 96.261447 15.427804 25.554240
F 85.358847 3.783414 42.747240
F 105.172547 7.709564 25.553740
F 105.172547 15.427304 25.554840
F 96.261647 15.425804 42.835540
F 85.021847 3.758944 25.394240
F 85.289447 11.572104 28.167140
F 89.471347 16.647004 31.781740
F 85.084947 9.074204 39.312040
F 84.910947 1.035164 39.471740
F 105.172547 15.425404 40.107540
F 87.178447 5.094504 24.557540
F 87.355747 12.667804 24.287140
F 96.261547 5.137584 24.643340
F 96.261447 12.855304 24.644340
F 105.172547 5.138294 24.642440
F 105.172547 12.856004 24.643440
F 87.248047 7.778334 28.546040
F 87.277547 15.374904 27.991940
F 96.261747 7.708074 42.834540
F 96.261547 7.709684 28.281840
F 96.261447 15.427404 28.282840
F 85.024547 3.701084 28.154540
F 105.172547 7.709204 28.280940
F 105.172547 15.426904 28.281940
F 85.163047 3.847874 35.536540
F 89.501647 1.316214 31.952740
F 89.548047 8.910304 32.053840
F 89.519747 16.742604 36.353440
F 98.489647 1.277784 31.919140
F 98.489547 8.995514 31.920140
F 98.489447 16.713204 31.921140
F 89.605047 3.712854 35.714740
F 89.638747 11.469204 35.613640
F 98.489647 3.849884 35.557640
F 98.489547 11.567604 35.558640
F 89.647947 3.855154 32.997040
F 89.626147 11.437204 32.911140
F 98.489647 3.850244 32.828940
F 98.489547 11.568004 32.830040
F 89.567647 1.386294 29.260040
F 89.642547 8.869004 29.338540
F 85.181047 16.722504 39.176240
F 98.489547 1.278154 29.190440
F 98.489447 8.995874 29.191540
F 98.489347 16.713604 29.192540
F 91.806347 7.708294 32.830440
F 91.803747 15.427304 32.829540
F 89.447747 16.604104 29.031640
F 100.717547 7.709144 32.829440
F 100.717547 15.426904 32.830440
F 87.348947 12.677504 36.428340
F 91.805047 5.136194 29.190540
F 91.804747 12.853804 29.192140
F 100.717547 5.137034 29.190940
F 100.717547 12.854804 29.191940
F 91.806547 5.136664 31.920140
F 91.804247 12.852904 31.921540
F 100.717547 5.136674 31.919540
F 100.717547 12.854404 31.920640
F 91.806247 7.708184 35.558340
F 91.804647 15.426804 35.559140
F 105.172547 12.854104 39.196140
F 100.717547 7.708794 35.558140
F 100.717547 15.426504 35.559140
F 85.138347 8.865144 24.656840
F 94.033747 1.277744 31.919140
F 94.033547 8.995524 31.920140
F 94.033547 16.713204 31.921140
F 102.945547 1.278094 31.918840
F 102.945547 8.995824 31.919840
F 102.945547 16.713604 31.920940
F 94.033847 3.849844 35.557640
F 94.033747 11.567604 35.558740
F 102.945547 3.849694 35.557340
F 102.945547 11.567404 35.558440
F 94.033947 3.850234 32.829040
F 94.033747 11.568004 32.830040
F 102.945547 3.850054 32.829140
F 102.945547 11.567804 32.830140
F 94.033847 1.278084 29.190540
F 94.033747 8.995794 29.191540
F 94.033247 16.713704 29.192640
F 102.945547 1.278464 29.190540
F 102.945547 8.996184 29.191640
F 102.945547 16.713904 29.192640
F 87.332147 7.653924 32.889740
F 87.260947 15.239004 32.701040
F 105.173547 5.136374 39.195140
F 96.261647 7.709084 32.829540
F 96.261547 15.426804 32.830540
F 89.589347 11.669804 42.838740
F 105.172547 7.708604 32.830140
F 105.172547 15.426304 32.831140
F 96.261647 12.853404 39.197040
F 87.305547 5.187604 29.198440
F 87.351047 12.809504 29.255340
F 96.261647 5.136984 29.191040
F 96.261547 12.854704 29.192040
F 105.172547 5.137694 29.191640
F 105.172547 12.855404 29.192640
F 87.447147 5.178444 31.926640
F 87.202047 12.557204 32.009540
F 96.261647 5.136624 31.919640
F 96.261547 12.854404 31.920640
F 105.172547 5.137334 31.918740
F 105.172547 12.855104 31.919840
F 87.260247 7.670614 35.675740
F 87.351347 15.381504 35.557540
F 96.261747 5.135664 39.196040
F 96.261647 7.708724 35.558140
F 96.261547 15.426504 35.559140
F 87.361947 5.084074 36.478740
F 105.172547 7.708244 35.557340
F 105.172547 15.426004 35.558340
F 87.333747 12.692004 39.140240
F 89.436047 1.172334 39.137140
F 89.514747 8.873504 39.251140
F 105.173547 7.707644 40.106440
F 98.489747 1.276824 39.195440
F 98.489647 8.994554 39.196440
F 98.489547 16.712304 39.197540
F 87.375647 7.818334 42.867240
F 85.013347 1.133434 31.817940
F 98.489747 3.849244 42.833940
F 98.489647 11.567004 42.834940
F 89.531547 3.782174 39.876140
F 89.512647 11.479504 40.011740
F 98.489747 3.849294 40.105340
F 98.489647 11.567004 40.106340
F 89.418547 1.051954 36.388740
F 89.610247 9.028954 36.518640
F 96.261647 12.853804 36.468340
F 98.489647 1.277194 36.466840
F 98.489547 8.994914 36.467840
F 98.489447 16.712604 36.468840
F 91.806147 7.707264 40.106640
F 91.807147 15.424704 40.107340
F 87.292447 5.175124 39.256240
F 100.717547 7.708194 40.105840
F 100.717547 15.425904 40.106840
F 85.099447 16.554904 31.826940
F 91.806247 5.135464 36.467940
F 91.805647 12.853504 36.468540
F 100.717547 5.136074 36.467340
F 100.717547 12.853804 36.468340
F 91.806247 5.135404 39.195240
F 91.804347 12.852104 39.197240
F 100.717547 5.135714 39.195940
F 100.717547 12.853404 39.196940
F 91.804747 7.709604 42.835440
F 91.806647 15.425804 42.834940
F 105.172547 12.854504 36.468940
F 100.717547 7.708144 42.834440
F 100.717547 15.425904 42.835440
F 85.214547 3.674194 32.795140
F 94.033747 1.276834 39.195440
F 94.033647 8.994564 39.196540
F 94.033647 16.712204 39.197540
F 102.945547 1.277134 39.195240
F 102.945547 8.994864 39.196240
F 102.945547 16.712604 39.197240
F 94.034047 3.849194 42.834040
F 94.033747 11.566904 42.835040
F 102.945547 3.849044 42.833740
F 102.945547 11.566804 42.834740
F 94.033847 3.849184 40.105440
F 94.033747 11.566904 40.106440
F 102.945547 3.849094 40.105440
F 102.945547 11.566804 40.106440
F 94.033647 1.277264 36.466940
F 94.033847 8.994824 36.467840
F 94.033547 16.712604 36.468940
F 102.945547 1.277504 36.466940
F 102.945547 8.995224 36.467940
F 102.945547 16.713004 36.468940
F 87.232347 7.747824 40.173440
F 87.311047 15.229804 40.028540
F 105.172547 5.136734 36.467940
F 96.261747 7.708124 40.105840
F 96.261647 15.425904 40.106940
F 102.945547 16.717404 43.745340
F 96.261247 5.140514 43.743740
F 102.945547 1.281994 43.743240
F 87.207547 -0.040625 32.891440
F 98.489047 8.999404 43.744240
F 85.083247 1.321504 43.789540
F 98.489147 1.281684 43.743140
F 87.233847 -0.218793 35.565740
F 100.717547 5.140564 43.743640
F 91.806847 12.860004 43.745440
F 94.033147 16.717104 43.745240
F 96.261047 12.858204 43.744740
F 98.488947 16.717104 43.745240
F 105.172547 12.859004 43.745340
F 100.716547 12.858304 43.744640
F 94.033347 1.281624 43.743240
F 105.172547 5.141284 43.744340
F 94.033347 8.999324 43.744240
F 102.945547 8.999714 43.744340
F 91.805747 5.140754 43.742840
F 85.017647 16.801204 21.912540
F 91.804447 -0.009106 40.104240
F 96.261847 -0.009744 42.833540
F 100.717547 -0.009026 35.557140
F 96.261647 -0.008133 28.280840
F 91.805347 -0.009379 42.833240
F 96.261747 -0.008556 32.828540
F 87.262447 -0.056293 40.114040
F 96.261647 -0.007599 25.552240
F 100.717547 -0.008066 28.280840
F 91.804647 -0.007361 28.281740
F 105.173547 -0.009996 40.105540
F 96.261747 -0.009088 35.557240
F 105.173547 -0.010287 42.832640
F 100.717547 -0.007531 25.552140
F 105.172547 -0.008617 28.280040
F 96.261847 -0.009513 40.104940
F 100.717547 -0.009449 40.104840
F 105.172547 -0.008077 25.552840
F 100.717547 -0.009677 42.833540
F 105.173547 -0.009577 35.556340
F 105.173547 -0.009037 32.829140
F 91.805347 -0.009613 35.557240
F 91.805047 -0.008244 32.828440
F 91.806947 -0.007081 25.552840
F 100.717547 -0.008491 32.828540
F 87.134847 12.625804 43.650640
F 87.437647 5.009024 21.752940
F 89.608647 16.810804 43.633240
F 89.428447 24.427904 2.812680
F 89.640147 32.171404 2.904730
F 98.488947 24.434804 2.816760
F 98.488847 32.152504 2.817780
F 89.441747 27.130904 6.620650
F 85.171647 26.815404 18.447740
F 89.498447 19.359604 6.485800
F 98.488947 27.006904 6.455280
F 85.231247 19.347404 18.200040
F 98.489047 19.289204 6.454260
F 89.626847 27.005504 3.796620
F 85.261647 19.438604 3.866780
F 89.676647 19.204804 3.839700
F 98.488847 27.007304 3.726650
F 89.634347 19.307904 20.918540
F 98.488947 19.289504 3.725630
F 85.248947 19.377404 14.096040
F 105.172547 23.146004 18.279440
F 84.944247 31.979204 2.939510
F 87.391147 22.952704 20.992040
F 91.806447 30.865504 3.728110
F 91.803047 23.149204 3.725540
F 100.716547 30.866204 3.727120
F 100.716547 23.148404 3.726100
F 105.172547 23.145604 21.006640
F 105.172547 30.863404 21.007640
F 96.261247 23.146104 21.007540
F 96.261147 30.863804 21.008540
F 91.805047 28.293404 2.817660
F 91.806447 20.576204 2.816370
F 100.716547 28.293704 2.817250
F 100.716547 20.576004 2.816230
F 91.804947 30.865904 6.456350
F 91.806247 23.147704 6.454420
F 100.716547 30.865804 6.455760
F 100.716547 23.148104 6.454740
F 94.032947 24.434804 2.816790
F 94.033047 32.152504 2.817860
F 102.945547 24.435104 2.816520
F 102.944547 32.152904 2.817540
F 94.032847 27.006804 6.455270
F 84.988047 27.113304 6.540090
F 94.033047 19.289104 6.454280
F 102.945547 27.006704 6.455040
F 85.150147 24.222004 2.952820
F 102.945547 19.289004 6.454020
F 94.033147 27.007204 3.726690
F 85.197947 26.729304 11.011440
F 94.033347 19.289504 3.725650
F 102.945547 27.007104 3.726760
F 84.991247 32.212604 17.464840
F 102.945547 19.289404 3.725740
F 85.186747 19.320404 6.720780
F 85.067847 24.114004 10.115640
F 105.172547 20.574704 17.368140
F 105.172547 28.292404 17.369140
F 87.385347 30.956904 3.740090
F 87.237947 23.095304 3.817530
F 96.260947 30.866104 3.727190
F 96.261047 23.148404 3.726170
F 105.172547 30.865604 3.727790
F 105.172547 23.147904 3.726770
F 85.016147 24.126904 14.560840
F 105.172547 20.575104 14.640940
F 96.261247 20.574004 17.368940
F 96.261147 28.291704 17.370040
F 87.334047 20.860404 17.598140
F 87.292347 28.503004 17.418540
F 87.406947 28.326604 2.889810
F 87.521047 20.678404 2.765370
F 96.260947 28.293704 2.817300
F 96.261047 20.575904 2.816290
F 105.172547 28.294404 2.816450
F 105.172547 20.576604 2.815430
F 87.352447 31.019304 6.483260
F 87.437147 23.274704 6.617050
F 96.260947 30.865804 6.455820
F 96.261047 23.148004 6.454800
F 105.172547 30.865304 6.454960
F 105.172547 23.147504 6.453940
F 89.526647 24.305504 10.073540
F 89.511847 32.164504 10.211640
F 98.489047 24.433904 10.093140
F 98.488947 32.151604 10.094140
F 89.454247 27.189404 13.731840
F 89.595347 27.024104 20.985940
F 89.705647 19.330104 13.835640
F 98.489047 27.006004 13.731640
F 85.124047 19.303604 11.379140
F 98.489147 19.288204 13.730640
F 89.519747 26.856604 10.869540
F 84.878447 24.218504 17.216240
F 89.635947 19.300104 11.088540
F 98.489047 27.006304 11.003040
F 105.172547 30.863704 18.280440
F 98.489147 19.288604 11.001940
F 89.649047 24.459204 7.364470
F 89.611147 32.160904 7.434740
F 98.488947 24.434204 7.364480
F 98.488847 32.151904 7.365500
F 91.804847 30.865004 11.004140
F 91.804847 23.147204 11.002340
F 100.716547 30.865204 11.003440
F 100.716547 23.147504 11.002440
F 91.804947 28.293604 7.365520
F 91.804247 20.575204 7.364010
F 100.716547 28.293104 7.364950
F 100.716547 20.575404 7.363930
F 91.803747 28.291304 10.093840
F 91.805947 20.575404 10.092840
F 100.716547 28.292704 10.093640
F 100.716547 20.575004 10.092540
F 91.803047 30.865904 13.733540
F 91.806147 23.147104 13.731040
F 100.716547 30.864904 13.732140
F 100.716547 23.147104 13.731140
F 94.033047 24.433904 10.093140
F 94.033047 32.151604 10.094140
F 102.945547 24.434204 10.092840
F 102.945547 32.151904 10.093940
F 94.032947 27.005804 13.731640
F 85.293347 27.037604 21.098940
F 94.033447 19.288204 13.730740
F 102.945547 27.005804 13.731340
F 87.439447 31.056404 20.931840
F 102.945547 19.288004 13.730340
F 94.033147 27.006204 11.003040
F 105.172547 28.292804 14.641940
F 94.033347 19.288604 11.002040
F 102.945547 27.006104 11.003140
F 85.046647 32.324004 14.707240
F 102.945547 19.288404 11.002040
F 94.033147 24.434104 7.364520
F 94.033047 32.151904 7.365550
F 102.945547 24.434504 7.364590
F 102.945547 32.152304 7.365610
F 87.264347 30.831604 11.172940
F 87.330147 22.997704 11.211940
F 96.261047 30.865204 11.003540
F 96.261147 23.147404 11.002540
F 105.172547 30.864704 11.004140
F 105.172547 23.146904 11.003140
F 87.186347 28.403104 7.320610
F 87.342747 20.631404 7.603290
F 96.260947 28.293004 7.365020
F 96.261047 20.575304 7.364000
F 105.172547 28.293804 7.365620
F 105.172547 20.576004 7.364600
F 87.275947 28.258904 10.176740
F 87.253647 20.426304 10.272340
F 96.261047 28.292704 10.093640
F 96.261147 20.575004 10.092640
F 105.172547 28.293404 10.092840
F 105.172547 20.575704 10.091740
F 87.145347 30.829704 13.894940
F 87.445947 23.120304 13.818240
F 96.261047 30.864804 13.732140
F 96.261147 23.147104 13.731140
F 105.172547 30.864304 13.731340
F 105.172547 23.146604 13.730340
F 89.573447 24.428004 17.425240
F 89.604847 32.254804 17.426640
F 98.489147 24.432904 17.369440
F 98.489047 32.150604 17.370440
F 85.349447 19.238004 20.885540
F 87.212047 28.219504 14.694240
F 87.538347 20.678204 14.849740
F 98.489147 27.005004 21.007940
F 85.178847 26.699404 13.753840
F 98.489247 19.287304 21.006940
F 89.568247 27.126604 18.317440
F 85.103547 32.249904 10.223840
F 89.459947 19.250904 18.140440
F 98.489147 27.005404 18.279340
F 85.113047 24.441904 7.442010
F 98.489247 19.287604 18.278340
F 89.632647 24.514104 14.686440
F 89.471647 32.131704 14.771540
F 98.489047 24.433304 14.640840
F 98.488947 32.151004 14.641840
F 91.805447 30.864604 18.280240
F 91.804947 23.146204 18.279340
F 100.716547 30.864304 18.279840
F 100.717547 23.146504 18.278840
F 91.804947 28.292904 14.641540
F 91.811747 20.577504 14.642940
F 100.716547 28.292104 14.641340
F 100.717547 20.574404 14.640240
F 91.805747 28.292204 17.369840
F 91.803447 20.572804 17.369340
F 100.716547 28.291804 17.369940
F 100.717547 20.574104 17.368940
F 91.804947 30.864404 21.009740
F 91.804047 23.146804 21.008540
F 100.716547 30.863904 21.008440
F 100.717547 23.146204 21.007440
F 94.033247 24.432804 17.369540
F 94.033247 32.150504 17.370540
F 102.945547 24.433204 17.369240
F 102.945547 32.150904 17.370240
F 94.033347 27.005004 21.008040
F 96.261247 20.574404 14.640340
F 94.033547 19.287204 21.007040
F 102.945547 27.004804 21.007740
F 96.261147 28.292104 14.641340
F 102.945547 19.287104 21.006740
F 94.033247 27.005304 18.279440
F 85.243747 32.135504 7.530150
F 94.033247 19.287504 18.278440
F 102.945547 27.005204 18.279440
F 85.174947 26.878704 3.926250
F 102.945547 19.287404 18.278440
F 94.033347 24.433204 14.640840
F 94.033047 32.151004 14.641940
F 102.945547 24.433604 14.640940
F 102.945547 32.151304 14.641940
F 87.325847 31.005104 18.346540
F 87.253347 23.403404 18.318340
F 96.261147 30.864204 18.279840
F 96.261247 23.146504 18.278840
F 102.945547 32.150304 21.918340
F 85.163847 34.820804 11.074940
F 84.976247 34.789304 13.748140
F 85.120947 34.830004 18.260440
F 96.261347 20.573404 21.916740
F 105.172547 28.291804 21.918340
F 100.717547 28.291204 21.917640
F 87.534647 28.477904 21.981640
F 94.033247 24.432304 21.917240
F 102.945547 24.432604 21.917240
F 98.489147 24.432304 21.917140
F 91.806147 28.291204 21.917840
F 105.172547 20.574104 21.917340
F 91.807347 20.574204 21.916840
F 100.717547 20.573504 21.916640
F 98.489047 32.150004 21.918240
F 96.261247 28.291104 21.917740
F 89.484947 24.450904 21.951940
F 94.033447 32.149904 21.918240
F 89.573947 34.720204 21.077240
F 89.645047 32.208204 0.104424
F 89.684847 32.259604 22.079640
F 85.270147 24.462704 21.826040
F 85.284147 32.046804 0.254868
F 85.064247 32.211604 21.797040
F 85.113947 24.328404 0.198807
F 89.473347 24.459704 24.748840
F 89.659147 32.386904 24.826140
F 98.489247 24.431904 24.645840
F 98.489147 32.149704 24.646840
F 89.629947 26.947304 28.328740
F 87.427547 30.831604 42.900340
F 89.698347 19.180804 28.247340
F 98.489247 27.004004 28.284340
F 85.216547 26.945704 42.975440
F 98.489347 19.286304 28.283340
F 89.630247 27.089404 25.559140
F 85.226247 19.309404 40.048740
F 89.677747 19.165304 25.473040
F 98.489247 27.004404 25.555740
F 85.314347 24.392204 29.168340
F 98.489347 19.286704 25.554640
F 105.172547 23.143104 40.108540
F 89.543447 19.485804 42.712540
F 85.246447 19.324704 42.704040
F 84.973447 32.191604 39.123340
F 91.805547 30.864104 25.556840
F 91.803547 23.146404 25.555040
F 100.717547 30.863304 25.556140
F 100.717547 23.145604 25.555140
F 85.158547 32.226004 36.465640
F 85.036747 24.418004 24.608840
F 105.172547 23.143004 42.835640
F 105.172547 30.860704 42.836640
F 91.806847 28.292004 24.645440
F 91.807547 20.573704 24.644240
F 100.717547 28.290804 24.646340
F 100.717547 20.573104 24.645240
F 91.805347 30.862804 28.285340
F 91.808747 23.143704 28.282940
F 100.717547 30.862904 28.284840
F 100.717547 23.145204 28.283740
F 94.033247 24.431904 24.645840
F 94.033447 32.149604 24.646940
F 102.945547 24.432204 24.645540
F 102.945547 32.150004 24.646540
F 94.033447 27.004004 28.284440
F 96.261447 28.289204 36.470440
F 94.033647 19.286304 28.283440
F 102.945547 27.003804 28.284040
F 85.003347 19.258004 25.302040
F 102.945547 19.286104 28.283040
F 94.033347 27.004304 25.555740
F 87.198947 20.549404 36.460740
F 94.033647 19.286704 25.554740
F 102.945547 27.004204 25.555840
F 105.172547 30.860804 40.109540
F 102.945547 19.286504 25.554740
F 96.261547 23.143504 42.836540
F 96.261447 30.861304 42.837540
F 85.164347 32.225704 24.646840
F 84.875947 19.268204 35.612140
F 87.383647 30.934004 25.602940
F 87.361747 23.075204 25.505740
F 96.261247 30.863204 25.556240
F 96.261347 23.145504 25.555240
F 105.172547 30.862804 25.556840
F 105.172547 23.145004 25.555840
F 87.455647 20.711604 39.150640
F 87.195547 28.477404 39.378640
F 105.172547 20.571804 39.197140
F 105.172547 28.289604 39.198240
F 96.261547 20.571104 39.198040
F 96.261447 28.288904 39.199040
F 87.285347 28.296804 24.744440
F 87.433047 20.428104 24.596240
F 96.261247 28.290804 24.646340
F 96.261347 20.573004 24.645340
F 105.172547 28.291504 24.645540
F 105.172547 20.573804 24.644440
F 87.373747 30.845504 28.270140
F 87.506647 23.042804 28.226940
F 96.261247 30.862904 28.284840
F 96.261347 23.145104 28.283840
F 105.172547 30.862404 28.284040
F 105.172547 23.144704 28.282940
F 89.572047 24.463504 31.927640
F 89.418547 32.092504 31.954440
F 98.489347 24.431004 31.922140
F 98.489247 32.148704 31.923140
F 89.654547 26.991804 35.502440
F 85.277247 26.859904 25.678940
F 89.653847 19.254804 35.576140
F 98.489347 27.003104 35.560640
F 87.258147 23.117204 42.779040
F 98.489447 19.285304 35.559640
F 89.514747 27.036804 32.848940
F 85.025547 24.571004 36.434240
F 89.635847 19.369004 32.659040
F 98.489347 27.003404 32.832040
F 85.098447 26.989404 28.292240
F 98.489447 19.285704 32.831040
F 89.730247 24.496004 29.160440
F 89.560947 32.120404 29.236240
F 98.489247 24.431304 29.193540
F 98.489147 32.149104 29.194540
F 91.803847 30.862504 32.832240
F 91.804747 23.145104 32.831440
F 100.717547 30.862304 32.832540
F 100.717547 23.144604 32.831540
F 91.806147 28.290604 29.194640
F 91.807747 20.573004 29.193840
F 100.717547 28.290204 29.194040
F 100.717547 20.572504 29.192940
F 91.804347 28.289504 31.923240
F 91.809647 20.574504 31.919740
F 100.717547 28.289904 31.922640
F 100.717547 20.572104 31.921640
F 91.803947 30.862304 35.561240
F 91.807047 23.143304 35.559340
F 100.717547 30.862004 35.561140
F 100.717547 23.144304 35.560140
F 94.033447 24.430904 31.922240
F 94.033247 32.148704 31.923140
F 102.945547 24.431304 31.921940
F 102.945547 32.149004 31.922940
F 94.033547 27.003104 35.560740
F 85.178247 24.438204 39.083940
F 94.033747 19.285304 35.559740
F 102.945547 27.002904 35.560440
F 85.138347 32.120704 28.926140
F 102.945547 19.285204 35.559440
F 94.033347 27.003304 32.832140
F 85.106647 26.966904 40.092840
F 94.033547 19.285604 32.831140
F 102.945547 27.003204 32.832140
F 85.319447 19.081004 32.928040
F 102.945547 19.285504 32.831140
F 94.033647 24.431204 29.193540
F 94.033347 32.149004 29.194640
F 102.945547 24.431604 29.193640
F 102.945547 32.149404 29.194640
F 87.143947 30.736004 32.664340
F 87.354547 23.261204 32.760840
F 96.261347 30.862304 32.832540
F 96.261447 23.144504 32.831540
F 105.172547 30.861804 32.833140
F 105.172547 23.144104 32.832140
F 87.317347 28.270104 29.124340
F 87.464047 20.469804 29.017140
F 96.261347 28.290204 29.194040
F 96.261447 20.572404 29.193040
F 105.172547 28.290904 29.194640
F 105.172547 20.573204 29.193640
F 87.227247 28.255904 31.813340
F 87.306847 20.610204 31.684040
F 96.261347 28.289804 31.922740
F 96.261447 20.572104 31.921640
F 105.172547 28.290504 31.921840
F 105.172547 20.572804 31.920840
F 87.216247 30.797804 35.481840
F 87.215747 23.139204 35.469440
F 96.261347 30.861904 35.561240
F 96.261447 23.144204 35.560240
F 105.172547 30.861404 35.560340
F 105.172547 23.143704 35.559340
F 89.609347 24.305704 39.068040
F 89.485947 32.210804 39.024540
F 98.489447 24.430004 39.198540
F 98.489347 32.147704 39.199540
F 87.344147 28.227504 36.444440
F 105.172547 20.572204 36.470040
F 85.165447 19.313504 28.043340
F 98.489447 27.002404 42.837040
F 85.074147 27.012704 32.705140
F 98.489547 19.284704 42.836040
F 89.529947 26.947104 40.067840
F 85.077247 24.333004 31.821040
F 89.524547 19.193604 40.033740
F 98.489447 27.002504 40.108440
F 85.059847 27.138004 35.396340
F 98.489547 19.284704 40.107340
F 89.628747 24.448804 36.358140
F 89.431947 32.102404 36.321540
F 98.489347 24.430404 36.469840
F 98.489247 32.148104 36.470940
F 91.802647 30.862804 40.107440
F 91.805447 23.143304 40.107440
F 100.717547 30.861404 40.108840
F 100.717547 23.143704 40.107840
F 91.805547 28.289104 36.470240
F 91.807247 20.572304 36.470140
F 100.717547 28.289304 36.470340
F 100.717547 20.571504 36.469340
F 91.803847 28.287604 39.199540
F 91.805047 20.570104 39.198240
F 100.717547 28.288904 39.198940
F 100.717547 20.571204 39.197940
F 91.805447 30.861304 42.837740
F 91.805447 23.143504 42.836640
F 100.717547 30.861304 42.837540
F 100.717547 23.143604 42.836440
F 94.033547 24.430004 39.198540
F 94.033447 32.147704 39.199540
F 102.945547 24.430304 39.198240
F 102.945547 32.148104 39.199240
F 94.033747 27.002404 42.837140
F 85.062747 32.271404 31.681740
F 94.033647 19.284604 42.836040
F 102.945547 27.002204 42.836740
F 89.650647 26.887204 42.775940
F 102.945547 19.284504 42.835740
F 94.033547 27.002404 40.108440
F 105.172547 28.289904 36.471040
F 94.033647 19.284704 40.107440
F 102.945547 27.002304 40.108540
F 96.261547 20.571504 36.469440
F 102.945547 19.284604 40.107440
F 94.033547 24.430304 36.469940
F 94.033247 32.148104 36.471040
F 102.945547 24.430704 36.469940
F 102.945547 32.148404 36.471040
F 87.292847 31.042004 40.153740
F 87.330347 23.172604 40.182640
F 96.261447 30.861304 40.108940
F 96.261547 23.143604 40.107940
F 89.520447 24.399504 43.723140
F 85.147047 34.709904 32.886440
F 87.518047 20.460504 21.972340
F 96.260947 20.576004 43.745740
F 85.199047 34.672504 40.115740
F 85.196747 34.773804 35.670440
F 94.032947 32.152504 43.747240
F 91.804547 28.292704 43.746340
F 98.488847 24.434904 43.746240
F 100.716547 20.576004 43.745640
F 98.488747 32.152604 43.747240
F 102.944547 32.152904 43.747340
F 102.945547 24.435204 43.746340
F 105.172547 28.294504 43.747440
F 100.716547 28.293804 43.746740
F 94.032947 24.434904 43.746340
F 96.260847 28.293704 43.746740
F 91.805647 20.576704 43.745740
F 105.172547 20.576704 43.746340
F 87.409147 20.624204 43.760540
F 87.461947 28.261804 43.827840
F 89.600647 47.694904 2.907390
F 89.684947 39.772404 2.839080
F 98.488647 47.588004 2.819820
F 98.488747 39.870304 2.818800
F 89.544447 49.986104 6.338130
F 89.675747 42.475204 6.342430
F 98.488647 50.160104 6.458330
F 98.488747 42.442404 6.457310
F 89.586947 50.271204 3.616280
F 89.457347 42.388304 3.622400
F 98.488547 50.160504 3.729700
F 98.488647 42.442704 3.728680
F 89.551247 42.332204 21.054540
F 87.416947 36.052104 17.442640
F 85.024147 42.517204 10.955840
F 85.123247 39.716304 2.690790
F 91.809347 38.581304 3.729940
F 91.803847 46.302604 3.729360
F 100.716547 38.583904 3.728130
F 100.716547 46.301604 3.729150
F 85.092447 47.410304 7.283770
F 85.021847 40.006704 17.487940
F 87.318247 46.235204 21.249140
F 87.319047 51.485104 2.657830
F 84.933047 50.161204 20.817840
F 85.178747 49.973304 6.576880
F 91.807047 51.448304 2.819470
F 91.803447 36.010404 2.819050
F 91.802647 43.728104 2.819460
F 100.716547 51.446904 2.820300
F 100.716547 36.011404 2.818260
F 100.716547 43.729204 2.819280
F 91.801647 38.585304 6.457710
F 91.802747 46.302104 6.459630
F 100.716547 38.583604 6.456780
F 100.716547 46.301304 6.457800
F 94.032747 47.587904 2.819890
F 94.032947 39.870204 2.818880
F 102.944547 47.588304 2.819580
F 102.944547 39.870604 2.818560
F 94.032847 50.160104 6.458410
F 94.032947 42.442404 6.457420
F 102.944547 50.159904 6.458090
F 102.944547 42.442204 6.457070
F 94.032647 50.160304 3.729810
F 94.032747 42.442604 3.728770
F 102.944547 50.160304 3.729810
F 102.944547 42.442504 3.728790
F 85.013247 39.877004 14.752140
F 84.987747 50.348104 18.083240
F 84.934047 47.463404 14.519040
F 87.441247 51.537504 17.218840
F 87.396747 38.556904 3.670590
F 87.334547 46.134204 3.704470
F 96.260847 38.583804 3.728200
F 96.260747 46.301604 3.729220
F 105.172547 38.583404 3.728800
F 105.171547 46.301104 3.729820
F 84.990147 42.340104 13.649840
F 84.897547 39.856404 7.337790
F 84.872447 50.060404 13.840440
F 85.061247 42.599204 18.139140
F 85.214447 50.150004 3.816640
F 89.512047 50.200304 21.028840
F 84.928147 47.642304 10.022640
F 87.268747 51.369704 7.393270
F 84.939147 39.964104 10.022440
F 87.308647 51.411704 10.169840
F 87.305747 35.939504 2.840590
F 87.254547 43.645504 2.713770
F 96.260647 51.446804 2.820360
F 96.260847 36.011404 2.818320
F 96.260747 43.729104 2.819340
F 105.171547 51.447604 2.819500
F 105.172547 36.012104 2.817470
F 105.172547 43.729804 2.818480
F 87.163147 38.676604 6.371380
F 87.279447 45.924704 6.478240
F 96.260847 38.583504 6.456840
F 96.260747 46.301204 6.457850
F 105.172547 38.583004 6.455980
F 105.172547 46.300704 6.457000
F 89.614047 47.815704 10.322640
F 89.617447 39.724304 10.040440
F 98.488747 47.587104 10.096140
F 98.488847 39.869304 10.095140
F 89.450047 50.182704 13.891540
F 89.544247 42.467904 13.644040
F 98.488747 50.159204 13.734640
F 98.488847 42.441404 13.733640
F 89.476947 50.404104 11.117340
F 89.445147 42.357204 10.933040
F 98.488747 50.159504 11.006040
F 98.488847 42.441804 11.005040
F 89.464647 47.516304 7.529200
F 89.342447 39.963704 7.249430
F 98.488647 47.587404 7.367530
F 98.488747 39.869704 7.366520
F 91.807747 38.581104 11.005040
F 91.804747 46.301504 11.006340
F 100.716547 38.582904 11.004440
F 100.716547 46.300704 11.005540
F 91.802047 51.444204 7.366820
F 91.805847 36.011704 7.366450
F 91.805347 43.728504 7.366730
F 100.716547 51.446304 7.368010
F 100.716547 36.010804 7.365970
F 100.716547 43.728604 7.366990
F 91.804147 51.446204 10.097240
F 91.807847 36.011604 10.094140
F 91.802047 43.726604 10.096140
F 100.716547 51.445904 10.096640
F 100.716547 36.010504 10.094640
F 100.716547 43.728204 10.095640
F 91.805347 38.581804 13.732440
F 91.802447 46.301104 13.734940
F 100.716547 38.582604 13.733140
F 100.716547 46.300304 13.734140
F 94.032947 47.587004 10.096240
F 94.033047 39.869304 10.095240
F 102.944547 47.587404 10.095940
F 102.944547 39.869604 10.094940
F 94.032747 50.159004 13.734740
F 94.032947 42.441404 13.733740
F 102.944547 50.159004 13.734440
F 102.944547 42.441204 13.733440
F 94.032647 50.159404 11.006140
F 94.032847 42.441704 11.005140
F 102.944547 50.159304 11.006140
F 102.944547 42.441604 11.005140
F 94.032747 47.587404 7.367620
F 94.032747 39.869704 7.366630
F 102.944547 47.587704 7.367650
F 102.944547 39.870004 7.366630
F 87.171247 38.770204 11.043640
F 87.229647 46.281004 10.731640
F 96.260947 38.582904 11.004540
F 96.260847 46.300604 11.005540
F 105.172547 38.582404 11.005140
F 105.172547 46.300104 11.006140
F 85.056247 50.141704 11.041640
F 87.324647 36.111804 7.398960
F 87.219347 43.368004 7.269660
F 96.260647 51.446204 7.368080
F 96.260847 36.010804 7.366040
F 96.260847 43.728504 7.367060
F 105.171547 51.447004 7.368680
F 105.172547 36.011504 7.366640
F 105.172547 43.729204 7.367660
F 85.060147 47.496004 2.794520
F 87.458147 36.129204 10.056740
F 87.302047 43.701504 9.952890
F 96.260747 51.445904 10.096740
F 96.260947 36.010404 10.094640
F 96.260847 43.728204 10.095740
F 105.172547 51.446604 10.095840
F 105.172547 36.011104 10.093840
F 105.172547 43.728904 10.094840
F 87.209147 38.716204 13.850940
F 87.105647 46.096404 13.536840
F 96.260947 38.582504 13.733140
F 96.260847 46.300304 13.734240
F 105.172547 38.582004 13.732340
F 105.172547 46.299804 13.733340
F 89.511847 47.433904 17.350240
F 89.396247 39.937804 17.293740
F 98.488847 47.586104 17.372540
F 98.488947 39.868404 17.371540
F 84.988347 47.561604 17.275740
F 105.172547 46.298804 21.009740
F 98.488847 50.158204 21.011040
F 98.488947 42.440504 21.010040
F 89.471547 50.114104 18.360740
F 89.587347 42.502604 18.233540
F 98.488847 50.158604 18.282440
F 98.488947 42.440804 18.281340
F 89.356147 47.486904 14.559940
F 89.564547 39.843604 14.477840
F 98.488747 47.586504 14.643840
F 98.488847 39.868704 14.642840
F 91.801947 38.583804 18.279540
F 91.805247 46.299004 18.282040
F 100.716547 38.582004 18.280840
F 100.716547 46.299704 18.281840
F 91.803447 51.444604 14.644740
F 91.803047 36.008704 14.642140
F 91.803647 43.727004 14.642540
F 100.716547 51.445304 14.644340
F 100.716547 36.009904 14.642340
F 100.716547 43.727604 14.643340
F 91.802647 51.443304 17.374440
F 91.806747 36.010404 17.370840
F 91.808147 43.728604 17.370940
F 100.716547 51.445004 17.373040
F 100.716547 36.009504 17.370940
F 100.716547 43.727204 17.371940
F 91.804247 38.582004 21.010440
F 91.802547 46.300304 21.011840
F 100.716547 38.581604 21.009440
F 100.716547 46.299404 21.010540
F 94.032847 47.586104 17.372540
F 94.033047 39.868304 17.371540
F 102.944547 47.586404 17.372240
F 102.945547 39.868704 17.371240
F 94.032947 50.158104 21.011040
F 94.033047 42.440404 21.010040
F 102.944547 50.158004 21.010740
F 102.945547 42.440304 21.009740
F 94.032947 50.158504 18.282440
F 94.033147 42.440704 18.281440
F 102.944547 50.158404 18.282540
F 102.945547 42.440604 18.281440
F 94.032647 47.586504 14.644040
F 94.032847 39.868704 14.642940
F 102.944547 47.586804 14.644040
F 102.945547 39.869004 14.642940
F 87.283147 38.704504 18.343540
F 87.188947 46.366404 18.471740
F 96.261047 38.581904 18.280940
F 96.260947 46.299704 18.281940
F 105.172547 38.581404 18.281540
F 105.172547 46.299204 18.282540
F 87.270747 38.584304 20.963240
F 87.234947 36.159304 14.766040
F 87.250147 43.508204 14.530740
F 96.260747 51.445304 14.644440
F 96.261047 36.009804 14.642340
F 96.260947 43.727604 14.643440
F 105.172547 51.446004 14.645040
F 105.172547 36.010504 14.642940
F 105.172547 43.728304 14.644040
F 85.295747 42.446404 21.005440
F 87.147547 51.506704 14.411340
F 87.323047 43.899004 17.271440
F 96.260847 51.444904 17.373040
F 96.261047 36.009504 17.371040
F 96.260947 43.727204 17.372040
F 105.172547 51.445604 17.372240
F 105.172547 36.010204 17.370140
F 105.172547 43.727904 17.371140
F 85.005747 42.452704 3.550590
F 84.997447 42.398804 6.295520
F 96.261047 38.581604 21.009540
F 96.260947 46.299304 21.010540
F 105.172547 38.581104 21.008640
F 89.563947 34.814904 6.446430
F 84.980647 34.770804 20.962940
F 89.428447 47.512104 22.033640
F 94.032947 47.585504 21.920340
F 94.032947 34.723604 13.732640
F 96.261047 43.726604 21.919740
F 102.945547 39.868104 21.919340
F 85.071347 47.655904 21.884340
F 100.716547 43.726604 21.919640
F 105.172547 51.445004 21.921340
F 89.599447 34.836504 11.021740
F 105.172547 36.009604 21.919340
F 100.716547 36.008904 21.918640
F 102.945547 47.585804 21.920340
F 98.488947 39.867804 21.919240
F 85.119847 34.578204 3.771550
F 100.716547 51.444404 21.920740
F 91.804447 51.444204 21.920440
F 96.260947 51.444304 21.920740
F 105.172547 43.727304 21.920340
F 94.033147 39.867704 21.919240
F 91.803647 43.725304 21.919340
F 96.261147 36.008904 21.918740
F 98.488847 47.585504 21.920240
F 91.806747 36.009804 21.919640
F 85.044747 39.961704 21.876340
F 102.945547 34.722904 18.280440
F 89.462847 34.690004 13.793740
F 89.514647 34.678604 3.798800
F 89.655347 34.799704 18.378840
F 94.032947 34.724604 6.456330
F 98.488747 34.725004 3.727660
F 98.489047 34.722704 21.009040
F 102.945547 34.723904 11.004140
F 94.033147 34.724004 11.004040
F 102.944547 34.724504 6.456060
F 102.945547 34.722504 21.008740
F 94.033247 34.723104 18.280440
F 94.033247 34.722704 21.009040
F 102.944547 34.724804 3.727770
F 98.489047 34.723104 18.280340
F 98.488947 34.724004 11.004040
F 102.945547 34.723504 13.732440
F 98.488847 34.724604 6.456300
F 98.488947 34.723704 13.732640
F 85.173347 34.727204 6.600440
F 94.032947 34.724904 3.727730
F 89.483647 39.817904 -0.024693
F 89.479147 47.481304 24.797540
F 89.428547 40.004404 24.718040
F 98.488947 47.585104 24.648840
F 98.489047 39.867404 24.647840
F 89.669447 50.179604 28.108640
F 89.544147 42.562204 28.313540
F 98.488947 50.157204 28.287340
F 98.489047 42.439504 28.286340
F 89.443347 50.059304 25.322240
F 89.597547 42.567004 25.566940
F 98.488947 50.157604 25.558740
F 98.489047 42.439904 25.557740
F 85.133647 40.055104 24.586740
F 84.953847 42.510804 32.881240
F 87.307447 51.349604 43.626040
F 84.922447 47.687304 24.686040
F 91.802247 38.583104 25.556340
F 91.805147 46.298304 25.558840
F 100.716547 38.581004 25.557140
F 100.716547 46.298804 25.558240
F 85.086247 47.486004 39.234640
F 85.021447 50.401704 28.163740
F 85.139647 42.208104 42.736640
F 85.255447 50.113704 40.176040
F 89.643047 50.121004 42.876840
F 84.986847 42.591904 25.611240
F 91.803647 51.443004 24.649040
F 91.809847 36.011504 24.645940
F 91.807847 43.728004 24.647240
F 100.716547 51.444004 24.649340
F 100.716547 36.008604 24.647340
F 100.716547 43.726304 24.648340
F 91.803347 38.581904 28.286840
F 91.803047 46.298604 28.287440
F 100.716547 38.580704 28.285840
F 100.716547 46.298404 28.286840
F 94.032947 47.585204 24.648840
F 94.033047 39.867404 24.647840
F 102.945547 47.585404 24.648640
F 102.945547 39.867704 24.647640
F 94.033347 50.157204 28.287540
F 94.033047 42.439404 28.286340
F 102.945547 50.157004 28.287140
F 102.945547 42.439304 28.286140
F 94.032847 50.157404 25.558840
F 94.033147 42.439804 25.557840
F 102.945547 50.157404 25.558840
F 102.945547 42.439704 25.557840
F 85.009547 50.424704 25.411740
F 85.156147 39.778304 36.401540
F 85.073247 49.989504 35.469940
F 84.927447 50.221604 42.932240
F 87.269947 38.571304 25.667240
F 87.125247 46.301504 25.620340
F 96.261147 38.581004 25.557240
F 96.261047 46.298704 25.558240
F 105.172547 38.580504 25.557840
F 105.172547 46.298204 25.558840
F 87.438447 51.440304 31.871940
F 87.268047 46.223604 42.733740
F 105.172547 46.296204 42.838740
F 85.029247 47.557904 36.450240
F 87.460847 51.372804 39.268140
F 87.344047 51.448504 24.531540
F 85.230747 50.317604 32.846540
F 85.068047 42.398404 40.003940
F 84.985847 42.410804 28.364040
F 87.248047 51.282104 36.566040
F 87.285547 36.039204 24.621440
F 87.268447 43.733304 24.849040
F 96.260947 51.444004 24.649440
F 96.261147 36.008504 24.647340
F 96.261047 43.726204 24.648440
F 105.172547 51.444704 24.648540
F 105.172547 36.009204 24.646540
F 105.172547 43.727004 24.647540
F 87.220047 38.604904 28.322640
F 87.141547 46.364204 28.525440
F 96.261147 38.580604 28.285840
F 96.261047 46.298304 28.286940
F 105.172547 38.580104 28.285040
F 105.172547 46.297904 28.286040
F 89.471847 47.537304 31.825540
F 89.456147 39.941804 31.866340
F 98.489047 47.584204 31.925240
F 98.489147 39.866404 31.924240
F 89.557547 50.162904 35.495940
F 89.598747 42.485304 35.563140
F 98.489047 50.156304 35.563740
F 98.489147 42.438504 35.562740
F 89.525647 50.145204 32.908840
F 89.451447 42.521204 32.891840
F 98.489047 50.156604 32.835140
F 98.489147 42.438904 32.834040
F 89.417147 47.497404 29.142440
F 89.503647 39.937604 29.214940
F 98.488947 47.584504 29.196540
F 98.489047 39.866804 29.195540
F 91.802247 38.581504 32.832640
F 91.803347 46.298404 32.833740
F 100.717547 38.580104 32.833540
F 100.716547 46.297804 32.834540
F 91.807047 51.444104 29.197240
F 91.810647 36.011104 29.197840
F 91.806147 43.726404 29.196840
F 100.716547 51.443404 29.197040
F 100.717547 36.008004 29.195040
F 100.716547 43.725704 29.196040
F 91.803147 51.441704 31.926640
F 91.804047 36.006104 31.924740
F 91.803347 43.724504 31.925440
F 100.716547 51.443104 31.925740
F 100.717547 36.007604 31.923640
F 100.716547 43.725304 31.924640
F 91.803647 38.580604 35.562640
F 91.802847 46.298604 35.564240
F 100.717547 38.579704 35.562140
F 100.716547 46.297404 35.563240
F 94.033147 47.584104 31.925240
F 94.033247 39.866404 31.924240
F 102.945547 47.584504 31.924940
F 102.945547 39.866704 31.923940
F 94.033147 50.156204 35.563740
F 94.033347 42.438504 35.562740
F 102.945547 50.156104 35.563440
F 102.945547 42.438304 35.562440
F 94.033147 50.156604 32.835140
F 94.033147 42.438804 32.834140
F 102.945547 50.156404 32.835240
F 102.945547 42.438704 32.834140
F 94.032947 47.584604 29.196740
F 94.033247 39.866804 29.195640
F 102.945547 47.584804 29.196740
F 102.945547 39.867104 29.195640
F 87.114647 38.732504 32.760040
F 87.150247 46.412204 32.823740
F 96.261247 38.580004 32.833640
F 96.261147 46.297704 32.834640
F 105.172547 38.579504 32.834240
F 105.172547 46.297304 32.835240
F 84.884047 39.811204 29.068940
F 87.161647 36.038904 29.218640
F 87.282347 43.800104 29.178240
F 96.261047 51.443404 29.197140
F 96.261247 36.007904 29.195040
F 96.261147 43.725604 29.196140
F 105.172547 51.444104 29.197740
F 105.172547 36.008604 29.195640
F 105.172547 43.726404 29.196740
F 87.516147 38.301104 42.791240
F 87.408547 36.089104 32.002040
F 87.198147 43.746804 32.042140
F 96.261047 51.443004 31.925740
F 96.261247 36.007504 31.923740
F 96.261147 43.725304 31.924740
F 105.172547 51.443704 31.924940
F 105.172547 36.008304 31.922840
F 105.172547 43.726004 31.923840
F 87.339647 38.788404 35.382040
F 87.280147 46.309104 35.594040
F 96.261247 38.579604 35.562240
F 96.261147 46.297404 35.563240
F 105.172547 38.579204 35.561340
F 105.172547 46.296904 35.562440
F 89.566447 47.670404 39.188140
F 89.639147 39.859004 39.101140
F 98.489147 47.583204 39.201540
F 98.489247 39.865504 39.200540
F 85.019947 47.849504 29.147140
F 87.416147 51.422504 29.067140
F 98.489147 50.155604 42.840040
F 98.489247 42.437904 42.839040
F 89.676347 50.200104 40.236840
F 89.553247 42.372104 39.953040
F 98.489147 50.155704 40.111440
F 98.489247 42.437904 40.110440
F 89.491047 47.639004 36.547040
F 89.494447 39.898604 36.447640
F 98.489047 47.583604 36.472940
F 98.489147 39.865804 36.471940
F 91.806747 38.578504 40.109940
F 91.804547 46.297404 40.110540
F 100.717547 38.579104 40.109840
F 100.717547 46.296804 40.110940
F 91.803547 51.441504 36.472840
F 91.803247 36.005904 36.471140
F 91.805947 43.725204 36.472640
F 100.716547 51.442504 36.473440
F 100.717547 36.007004 36.471340
F 100.717547 43.724704 36.472340
F 91.808747 51.444004 39.201140
F 91.803947 36.005404 39.200840
F 91.804547 43.724104 39.200740
F 100.716547 51.442104 39.202040
F 100.717547 36.006604 39.200040
F 100.717547 43.724404 39.201040
F 91.806547 38.578704 42.838040
F 91.805647 46.296704 42.839540
F 100.717547 38.579104 42.838540
F 100.717547 46.296804 42.839540
F 94.033347 47.583104 39.201640
F 94.033547 39.865404 39.200640
F 102.945547 47.583504 39.201340
F 102.945547 39.865804 39.200340
F 94.033347 50.155604 42.840140
F 94.033347 42.437804 42.839140
F 102.945547 50.155404 42.839840
F 102.945547 42.437704 42.838840
F 94.033447 50.155704 40.111440
F 94.033247 42.437904 40.110540
F 102.945547 50.155504 40.111540
F 102.945547 42.437704 40.110540
F 94.033147 47.583504 36.473040
F 94.033247 39.865804 36.472040
F 102.945547 47.583904 36.473040
F 102.945547 39.866104 36.472040
F 87.443447 38.545804 40.089540
F 87.390047 46.098604 40.050840
F 96.261347 38.579004 40.109940
F 96.261247 46.296804 40.110940
F 105.172547 38.578604 40.110540
F 105.172547 46.296304 40.111540
F 84.957747 40.041604 31.778840
F 87.313947 36.277904 36.449940
F 87.281347 43.650904 36.288540
F 96.261147 51.442404 36.473440
F 96.261347 36.006904 36.471440
F 96.261247 43.724704 36.472440
F 105.172547 51.443104 36.474040
F 105.172547 36.007704 36.472040
F 105.172547 43.725404 36.473040
F 85.019847 47.871704 31.840740
F 87.387747 36.048604 39.100740
F 87.182247 43.543704 38.992540
F 96.261147 51.442004 39.202140
F 96.261347 36.006604 39.200040
F 96.261247 43.724304 39.201040
F 105.172547 51.442804 39.201240
F 105.172547 36.007304 39.199240
F 105.172547 43.725004 39.200240
F 85.221047 39.764904 39.000540
F 84.980847 42.390004 35.763040
F 96.261347 38.579004 42.838540
F 96.261247 46.296704 42.839640
F 105.172547 38.578504 42.837640
F 89.585447 42.578904 42.752240
F 85.393847 39.728104 43.703540
F 100.716547 43.729204 43.748740
F 98.488647 39.870304 43.748240
F 85.047947 47.720804 43.523240
F 102.944547 39.870604 43.748340
F 89.555147 47.556804 43.656140
F 94.033447 34.720104 40.109440
F 87.487147 35.788704 43.875540
F 102.945547 34.720604 35.561440
F 100.716547 51.446904 43.749740
F 91.805547 43.730104 43.748840
F 96.260647 43.729204 43.748840
F 94.032647 47.588004 43.749340
F 100.716547 36.011504 43.747740
F 105.171547 36.012204 43.748440
F 87.315447 43.655504 43.584340
F 96.260547 51.446904 43.749840
F 105.171547 51.447704 43.750440
F 94.032747 39.870304 43.748340
F 91.808747 36.013504 43.749040
F 98.488547 47.588104 43.749240
F 96.260847 36.011404 43.747740
F 105.171547 43.729904 43.749440
F 91.806147 51.447504 43.750840
F 102.944547 47.588404 43.749440
F 89.574247 34.585504 32.876540
F 102.945547 34.720004 42.837840
F 89.519147 34.654404 40.147040
F 85.337347 34.575904 42.915940
F 89.724047 34.753104 42.788540
F 98.489247 34.721204 32.833040
F 94.033347 34.722104 25.556740
F 98.489247 34.720804 35.561740
F 98.489147 34.721804 28.285340
F 98.489147 34.722104 25.556740
F 102.945547 34.721604 28.285140
F 102.945547 34.721004 32.833140
F 98.489347 34.720204 42.838040
F 94.033347 34.721704 28.285440
F 102.945547 34.721904 25.556840
F 98.489347 34.720204 40.109440
F 102.945547 34.720004 40.109540
F 94.033447 34.721104 32.833140
F 94.033247 34.720704 35.561740
F 94.033647 34.720104 42.838140
F 84.818547 34.831104 28.158740
F 89.669547 34.774404 28.394540
F 89.666647 34.880604 25.649340
F 89.385147 34.779504 35.654940
F 85.027347 34.806004 25.444840
F 89.535647 39.882204 21.982940
F 87.383847 43.661804 22.179840
F 87.386747 36.026404 21.896140
F 87.180047 51.474604 21.808440
F 89.440547 55.143504 2.937030
F 89.553447 62.825604 3.007130
F 98.488547 55.305704 2.820840
F 98.488447 63.023504 2.821860
F 89.537547 57.889704 6.471680
F 89.543147 65.710404 6.324910
F 98.488547 57.877804 6.459350
F 98.488447 65.595604 6.460370
F 89.552147 57.863504 3.708470
F 89.530947 65.509004 3.562630
F 98.488447 57.878204 3.730720
F 98.488347 65.595904 3.731740
F 89.590547 65.607004 20.952740
F 85.040247 62.881904 17.350240
F 85.048047 57.927704 13.938640
F 85.032147 55.316604 10.353040
F 91.804347 54.018604 3.730570
F 91.808547 61.734404 3.733470
F 100.716547 54.019404 3.730170
F 100.716547 61.737104 3.731190
F 85.098447 65.528104 18.212440
F 85.137447 65.625804 6.441760
F 85.107247 57.840904 6.485750
F 85.284447 62.996504 2.801390
F 91.803847 59.164004 2.821510
F 91.804547 66.881504 2.822010
F 100.716547 59.164604 2.821320
F 100.716547 66.882304 2.822260
F 91.804247 54.019004 6.458540
F 91.804147 61.737304 6.460600
F 100.716547 54.019004 6.458810
F 100.716547 61.736704 6.459830
F 94.032447 55.305804 2.820810
F 94.032447 63.023504 2.821840
F 102.944547 55.306004 2.820600
F 102.944547 63.023804 2.821610
F 94.032647 57.877804 6.459390
F 94.032547 65.595504 6.460420
F 102.944547 57.877604 6.459110
F 102.944547 65.595404 6.460130
F 94.032547 57.878104 3.730790
F 94.032547 65.595904 3.731820
F 102.944547 57.878004 3.730830
F 102.944547 65.595704 3.731850
F 84.955347 55.297904 2.679510
F 84.925147 65.646904 20.898040
F 85.228647 62.942904 14.696540
F 89.410547 57.876304 21.240940
F 87.118447 54.063504 3.728260
F 87.366147 61.586704 3.793850
F 96.260647 54.019304 3.730240
F 96.260547 61.737004 3.731250
F 105.171547 54.018804 3.730840
F 105.171547 61.736604 3.731860
F 85.079647 65.582604 3.716900
F 87.245647 54.091404 21.113940
F 85.124147 65.550304 13.879840
F 85.119747 57.949004 18.289740
F 85.069347 57.895704 21.009340
F 85.040747 62.947104 9.936960
F 87.220847 59.018604 2.981730
F 87.317147 66.844604 2.636900
F 96.260547 59.164604 2.821380
F 96.260447 66.882204 2.822320
F 105.171547 59.165304 2.820520
F 105.171547 66.882904 2.821460
F 87.337547 53.814704 6.357280
F 87.402947 61.612904 6.711200
F 96.260647 54.019004 6.458870
F 96.260547 61.736704 6.459890
F 105.171547 54.018504 6.458010
F 105.171547 61.736204 6.459030
F 89.491947 55.176804 9.907400
F 89.680547 63.203004 10.167040
F 98.488647 55.304804 10.097140
F 98.488547 63.022504 10.098240
F 89.469747 57.790004 13.832140
F 89.422047 65.668104 13.903640
F 98.488647 57.876904 13.735740
F 98.488547 65.594604 13.736740
F 89.652347 57.912704 10.986340
F 89.503447 65.725604 11.174240
F 98.488647 57.877204 11.007040
F 98.488547 65.595004 11.008040
F 89.480847 55.271404 7.198460
F 89.620047 63.109704 7.446520
F 98.488547 55.305104 7.368550
F 98.488447 63.022904 7.369570
F 91.803447 54.019104 11.005540
F 91.806247 61.736004 11.008440
F 100.716547 54.018404 11.006540
F 100.716547 61.736104 11.007540
F 91.804047 59.163604 7.369110
F 91.803147 66.881304 7.368970
F 100.716547 59.164004 7.369020
F 100.716547 66.881804 7.369970
F 91.807247 59.165104 10.096940
F 91.803347 66.881304 10.099540
F 100.716547 59.163704 10.097640
F 100.716547 66.881304 10.098640
F 91.803247 54.018704 13.736740
F 91.802847 61.736804 13.737340
F 100.716547 54.018104 13.735140
F 100.716547 61.735804 13.736140
F 94.032747 55.304804 10.097240
F 94.032847 63.022404 10.098340
F 102.944547 55.305104 10.096940
F 102.944547 63.022804 10.097940
F 94.032647 57.876804 13.735740
F 94.032447 65.594404 13.736740
F 102.944547 57.876704 13.735440
F 102.944547 65.594404 13.736440
F 94.032847 57.877204 11.007140
F 94.032547 65.594904 11.008140
F 102.944547 57.877004 11.007140
F 102.944547 65.594804 11.008240
F 94.032547 55.305204 7.368680
F 94.032647 63.022804 7.369620
F 102.944547 55.305404 7.368660
F 102.944547 63.023204 7.369680
F 87.274947 54.014904 11.086040
F 87.423947 61.892004 10.970640
F 96.260747 54.018304 11.006540
F 96.260647 61.736104 11.007640
F 105.172547 54.017904 11.007140
F 105.171547 61.735604 11.008240
F 87.303647 59.016004 7.552950
F 87.332547 66.904304 7.473660
F 96.260547 59.164004 7.369090
F 96.260447 66.881804 7.370040
F 105.171547 59.164704 7.369690
F 105.171547 66.882504 7.370640
F 87.409347 59.229704 10.352740
F 87.074747 66.883704 10.182640
F 96.260647 59.163604 10.097740
F 96.260547 66.881304 10.098640
F 105.171547 59.164304 10.096840
F 105.171547 66.882004 10.097840
F 87.238547 54.134604 13.766640
F 87.386447 61.724004 13.648040
F 96.260747 54.018004 13.735240
F 96.260647 61.735704 13.736240
F 105.172547 54.017504 13.734340
F 105.171547 61.735204 13.735340
F 89.534247 55.219604 17.536540
F 89.365247 62.917604 17.506840
F 98.488747 55.303804 17.373540
F 98.488647 63.021604 17.374540
F 85.124847 57.928704 11.280540
F 84.985147 57.851104 3.880680
F 98.488747 57.875904 21.012040
F 98.488647 65.593604 21.013040
F 89.666247 57.836104 18.470840
F 89.500547 65.489104 18.131540
F 98.488747 57.876304 18.283440
F 98.488647 65.594004 18.284440
F 89.554547 55.246104 14.900540
F 89.525047 63.037204 14.711940
F 98.488647 55.304204 14.644940
F 98.488547 63.021904 14.645940
F 91.805647 54.016404 18.283940
F 91.802847 61.735504 18.283840
F 100.716547 54.017504 18.282840
F 100.716547 61.735204 18.283840
F 91.802347 59.161404 14.645040
F 91.803447 66.880704 14.646640
F 100.716547 59.163104 14.645340
F 100.716547 66.880904 14.646340
F 91.805647 59.162604 17.374840
F 91.803147 66.878804 17.375240
F 100.716547 59.162704 17.374040
F 100.716547 66.880404 17.374940
F 91.807947 54.015204 21.010540
F 91.804247 61.734704 21.013040
F 100.716547 54.017104 21.011540
F 100.716547 61.734804 21.012540
F 94.032747 55.303804 17.373540
F 94.032547 63.021604 17.374540
F 102.944547 55.304104 17.373340
F 102.944547 63.021904 17.374340
F 94.032647 57.875804 21.012040
F 94.032847 65.593604 21.013140
F 102.944547 57.875704 21.011840
F 102.944547 65.593504 21.012840
F 94.033047 57.876304 18.283440
F 94.032747 65.593904 18.284540
F 102.944547 57.876104 18.283540
F 102.944547 65.593804 18.284540
F 94.032847 55.304104 14.644940
F 94.032647 63.021904 14.646040
F 102.944547 55.304504 14.645040
F 102.944547 63.022204 14.646040
F 87.102447 54.052404 18.349640
F 87.160547 61.460304 18.464940
F 96.260847 54.017404 18.282940
F 96.260747 61.735104 18.283940
F 105.172547 54.016904 18.283540
F 105.172547 61.734604 18.284540
F 87.351947 59.258304 14.626740
F 87.215447 66.947104 14.833240
F 96.260647 59.163004 14.645440
F 96.260547 66.880804 14.646340
F 105.171547 59.163704 14.646040
F 105.171547 66.881604 14.646940
F 87.439547 59.012104 17.413440
F 87.270647 66.793104 17.484640
F 96.260747 59.162704 17.374040
F 96.260647 66.880304 17.375040
F 105.172547 59.163404 17.373240
F 105.171547 66.881004 17.374140
F 85.229747 55.136604 7.404100
F 85.229847 63.041104 7.436310
F 96.260847 54.017004 21.011540
F 96.260747 61.734804 21.012640
F 105.172547 54.016504 21.010740
F 105.172547 61.734304 21.011740
F 87.313347 61.836604 21.035640
F 85.131347 55.298304 14.767240
F 85.060947 65.401304 11.069040
F 84.908847 55.406504 17.378140
F 102.944547 55.303504 21.921340
F 87.267647 69.533004 14.008340
F 85.121747 63.105804 21.990140
F 87.298247 69.468604 6.323150
F 91.803847 66.879204 21.922040
F 89.631247 62.911704 0.260542
F 94.032947 55.303204 21.921340
F 96.260747 66.879904 21.922740
F 89.530747 63.051904 21.879140
F 98.488647 63.021004 21.922240
F 100.716547 66.879904 21.922640
F 100.716547 59.162104 21.921740
F 91.802847 59.161004 21.922040
F 102.944547 63.021304 21.922340
F 105.172547 59.162804 21.922440
F 94.032747 63.020904 21.922340
F 96.260847 59.162104 21.921840
F 98.488747 55.303204 21.921240
F 87.268247 59.270204 21.917540
F 105.171547 66.880604 21.923340
F 85.094547 63.061604 0.120776
F 89.437547 55.318704 0.142329
F 89.596647 55.207904 21.903440
F 87.326047 66.943304 21.803240
F 84.850147 55.426204 -0.074259
F 87.143047 66.923104 0.024764
F 89.449147 55.355704 24.609840
F 89.397447 63.185504 24.685640
F 98.488847 55.302904 24.649840
F 98.488747 63.020604 24.650940
F 89.565947 57.730704 28.275840
F 89.665047 65.487904 28.326040
F 98.488847 57.875004 28.288440
F 98.488747 65.592704 28.289440
F 89.590747 57.955004 25.614240
F 89.505847 65.792104 25.532240
F 98.488847 57.875304 25.559740
F 98.488747 65.593104 25.560740
F 85.142647 62.994904 39.170340
F 89.522647 65.580704 42.972340
F 85.071447 57.730504 32.700540
F 85.142547 65.759604 35.801340
F 91.802847 54.017504 25.558440
F 91.801447 61.736604 25.559340
F 100.716547 54.016504 25.559240
F 100.716547 61.734204 25.560240
F 85.179247 58.039804 25.845340
F 84.968447 57.999504 42.794540
F 85.062547 57.753404 28.415540
F 84.975247 65.649404 25.456840
F 91.805147 59.162104 24.650940
F 91.805947 66.880504 24.650640
F 100.716547 59.161704 24.650340
F 100.716547 66.879404 24.651340
F 91.806147 54.015104 28.287040
F 91.804847 61.733204 28.289140
F 100.716547 54.016104 28.287840
F 100.716547 61.733904 28.288840
F 94.032947 55.302804 24.649940
F 94.032747 63.020604 24.650940
F 102.944547 55.303204 24.649640
F 102.944547 63.020904 24.650640
F 94.033047 57.874904 28.288440
F 94.033047 65.592704 28.289540
F 102.944547 57.874804 28.288140
F 102.944547 65.592504 28.289140
F 94.032947 57.875304 25.559840
F 94.032647 65.592904 25.560940
F 102.944547 57.875104 25.559840
F 102.944547 65.592904 25.560940
F 84.930847 55.128504 29.263040
F 84.973947 65.555004 42.750840
F 87.332647 61.821304 42.898840
F 85.188747 63.099204 32.077540
F 87.364747 54.032504 25.419540
F 87.260647 61.776404 25.799340
F 96.260947 54.016404 25.559240
F 96.260847 61.734204 25.560340
F 105.172547 54.015904 25.559840
F 105.172547 61.733704 25.560940
F 85.133047 65.521904 39.910440
F 85.155247 55.254304 31.924040
F 85.057747 65.624504 33.059040
F 87.220047 54.029904 42.989440
F 89.480647 57.971004 42.836140
F 85.168147 62.975604 29.294940
F 87.306547 59.300904 24.650740
F 87.337847 67.272504 24.541040
F 96.260847 59.161704 24.650440
F 96.260747 66.879304 24.651340
F 105.172547 59.162404 24.649540
F 105.172547 66.880104 24.650540
F 87.107847 54.045704 28.129740
F 87.255847 61.495804 28.535840
F 96.260947 54.016104 28.287940
F 96.260847 61.733804 28.288940
F 105.172547 54.015604 28.287040
F 105.172547 61.733304 28.288040
F 89.621147 55.410004 31.821040
F 89.619547 63.090404 31.865940
F 98.488947 55.301904 31.926240
F 98.488847 63.019604 31.927240
F 89.640947 57.907604 35.587540
F 89.584547 65.647604 35.450440
F 98.488947 57.874004 35.564740
F 98.488847 65.591704 35.565740
F 89.422747 57.909204 32.835040
F 89.520047 65.689504 32.702340
F 98.488947 57.874404 32.836140
F 98.488847 65.592104 32.837140
F 89.529147 55.279604 28.995240
F 89.576547 62.907604 29.233140
F 98.488847 55.302304 29.197640
F 98.488747 63.020004 29.198640
F 91.804147 54.016504 32.834940
F 91.804947 61.733804 32.836540
F 100.716547 54.015504 32.835540
F 100.716547 61.733304 32.836540
F 91.803447 59.159304 29.197540
F 91.806647 66.879404 29.199640
F 100.716547 59.161104 29.198040
F 100.716547 66.879004 29.199040
F 91.802247 59.159704 31.927740
F 91.805647 66.879304 31.926940
F 100.716547 59.160804 31.926740
F 100.716547 66.878404 31.927640
F 91.802547 54.016404 35.565040
F 91.804347 61.733704 35.566040
F 100.716547 54.015204 35.564240
F 100.716547 61.732904 35.565240
F 94.033147 55.301804 31.926340
F 94.033147 63.019504 31.927340
F 102.945547 55.302204 31.926040
F 102.944547 63.019904 31.927040
F 94.033147 57.874004 35.564840
F 94.033047 65.591704 35.565840
F 102.945547 57.873804 35.564540
F 102.944547 65.591504 35.565540
F 94.032947 57.874204 32.836240
F 94.032847 65.592004 32.837240
F 102.945547 57.874204 32.836240
F 102.944547 65.591904 32.837240
F 94.032947 55.302304 29.197740
F 94.032847 63.019904 29.198640
F 102.945547 55.302604 29.197740
F 102.944547 63.020304 29.198740
F 87.400547 54.041404 32.799840
F 87.432447 61.840204 32.994340
F 96.261047 54.015504 32.835640
F 96.260947 61.733204 32.836640
F 105.172547 54.015004 32.836240
F 105.172547 61.732704 32.837240
F 87.482147 59.003904 29.360840
F 87.422447 66.979804 28.962240
F 96.260947 59.161104 29.198140
F 96.260847 66.878904 29.199040
F 105.172547 59.161804 29.198740
F 105.172547 66.879604 29.199640
F 87.239447 59.247504 32.065140
F 87.245447 66.890204 31.850140
F 96.260947 59.160704 31.926740
F 96.260847 66.878404 31.927740
F 105.172547 59.161504 31.925940
F 105.172547 66.879104 31.926840
F 87.265847 53.886204 35.539140
F 87.478947 61.785904 35.690640
F 96.261047 54.015104 35.564240
F 96.260947 61.732804 35.565240
F 105.172547 54.014604 35.563440
F 105.172547 61.732404 35.564440
F 89.486147 55.278504 39.192240
F 89.559447 63.104404 39.286840
F 98.489047 55.300904 39.202540
F 98.488947 63.018704 39.203640
F 85.076247 65.676204 28.269340
F 85.100347 58.028604 35.459840
F 98.489047 57.873404 42.841140
F 98.488947 65.591104 42.842140
F 89.592947 57.842304 40.080540
F 89.673047 65.619104 40.258440
F 98.489047 57.873404 40.112440
F 98.488947 65.591104 40.113440
F 89.430647 55.350104 36.435140
F 89.612147 63.087004 36.493140
F 98.488947 55.301304 36.473940
F 98.488847 63.019004 36.474940
F 91.803047 54.015604 40.111040
F 91.804047 61.732904 40.112940
F 100.716547 54.014604 40.111940
F 100.716547 61.732304 40.112940
F 91.806547 59.160704 36.474940
F 91.805447 66.877904 36.475040
F 100.716547 59.160204 36.474440
F 100.716547 66.878004 36.475340
F 91.805147 59.159504 39.203140
F 91.806947 66.878104 39.204040
F 100.716547 59.159804 39.203040
F 100.716547 66.877504 39.204040
F 91.802747 54.015604 42.841640
F 91.806047 61.731704 42.842040
F 100.716547 54.014504 42.840540
F 100.716547 61.732304 42.841540
F 94.033147 55.300904 39.202640
F 94.033147 63.018604 39.203640
F 102.945547 55.301204 39.202340
F 102.945547 63.019004 39.203340
F 94.033147 57.873204 42.841140
F 94.033047 65.591004 42.842140
F 102.945547 57.873204 42.840840
F 102.945547 65.590904 42.841840
F 94.033247 57.873404 40.112540
F 94.033247 65.591104 40.113540
F 102.945547 57.873204 40.112540
F 102.945547 65.591004 40.113640
F 94.033047 55.301304 36.474040
F 94.033147 63.018904 36.475040
F 102.945547 55.301604 36.474040
F 102.945547 63.019304 36.475040
F 87.254047 54.128604 40.102640
F 87.332147 61.851404 40.203840
F 96.261147 54.014504 40.111940
F 96.261047 61.732204 40.113040
F 105.172547 54.014004 40.112540
F 105.172547 61.731804 40.113640
F 87.444747 59.161804 36.568040
F 87.513347 66.857504 36.598040
F 96.261047 59.160104 36.474440
F 96.260947 66.878004 36.475440
F 105.172547 59.160904 36.475040
F 105.172547 66.878704 36.476040
F 87.400747 59.285904 39.247540
F 87.518947 66.877504 39.232040
F 96.261047 59.159804 39.203140
F 96.260947 66.877404 39.204040
F 105.172547 59.160504 39.202240
F 105.172547 66.878104 39.203240
F 84.981247 55.261504 39.010040
F 85.054747 63.055704 24.715740
F 96.261147 54.014504 42.840640
F 96.261047 61.732204 42.841640
F 105.172547 54.013904 42.839740
F 105.172547 61.731604 42.840740
F 85.236647 63.052904 36.354140
F 84.945647 55.365604 36.219140
F 85.018847 55.459404 24.764840
F 85.190347 57.853304 39.994440
F 87.426947 69.559004 28.264940
F 105.171547 59.165404 43.751440
F 94.032547 55.305804 43.750340
F 87.364547 69.727504 25.553640
F 87.292947 69.531704 43.080040
F 98.488347 63.023504 43.751340
F 100.716547 59.164704 43.750740
F 105.171547 66.883204 43.752440
F 100.716547 66.882504 43.751740
F 91.804047 59.164504 43.750640
F 96.260347 66.882404 43.751740
F 94.032647 63.023404 43.751340
F 91.804547 66.882904 43.752340
F 102.944547 55.306104 43.750440
F 102.944547 63.023804 43.751440
F 98.488447 55.305804 43.750340
F 87.220147 59.198404 43.914440
F 96.260447 59.164604 43.750840
F 85.034447 55.346404 22.125240
