# Supplementary material for: Molecular-resolution imaging of ice crystallized from liquid water by cryogenic liquid-cell TEM
Source: Nat Commun. 2025 Sep 25;16:8342. doi: 10.1038/s41467-025-62451-0 (PMC12462463; doi:10.1038/s41467-025-62451-0)
Supplement: Supplementary file 9 — Supplementary Data 1 [file 41467_2025_62451_MOESM9_ESM.zip › supercell_4_3_2/0.0/minimized.xyz]

10368
F10368
F 0.000014 1.286287 2.728632
F 0.000014 9.004015 2.728632
F 0.000014 16.721749 2.728632
F 8.911686 1.286287 2.728632
F 8.911686 9.004015 2.728632
F 8.911686 16.721749 2.728633
F 17.823365 1.286286 2.728633
F 17.823365 9.004014 2.728633
F 17.823365 16.721749 2.728634
F 0.000000 3.858864 6.366806
F 0.000000 11.576593 6.366806
F 8.911670 3.858864 6.366807
F 8.911670 11.576593 6.366807
F 17.823352 3.858865 6.366808
F 17.823352 11.576594 6.366808
F 0.000012 3.858864 3.638177
F 0.000012 11.576593 3.638177
F 8.911683 3.858864 3.638177
F 8.911683 11.576593 3.638177
F 17.823364 3.858865 3.638176
F 17.823364 11.576594 3.638176
F 0.000002 1.286287 0.000002
F 0.000002 9.004015 0.000002
F 0.000002 16.721750 0.000001
F 8.911673 1.286287 0.000002
F 8.911673 9.004015 0.000002
F 8.911673 16.721749 0.000001
F 17.823353 1.286286 0.000001
F 17.823353 9.004014 0.000001
F 17.823353 16.721748 0.000000
F 2.227932 7.717729 3.638177
F 2.227932 15.435461 3.638176
F 15.595432 0.000001 20.919505
F 11.139605 7.717729 3.638177
F 11.139605 15.435460 3.638176
F 15.595432 15.435461 20.919506
F 20.051286 7.717729 3.638176
F 20.051286 15.435461 3.638175
F 20.051286 0.000001 3.638176
F 2.227918 5.145152 0.000003
F 2.227918 12.862883 0.000002
F 11.139590 5.145151 0.000002
F 11.139590 12.862882 0.000001
F 20.051273 5.145150 0.000001
F 20.051273 12.862881 0.000001
F 2.227930 5.145151 2.728631
F 2.227930 12.862882 2.728632
F 11.139603 5.145151 2.728632
F 11.139603 12.862882 2.728633
F 20.051284 5.145150 2.728632
F 20.051284 12.862882 2.728633
F 2.227920 7.717728 6.366806
F 2.227920 15.435460 6.366807
F 15.595432 7.717730 20.919505
F 11.139592 7.717729 6.366807
F 11.139592 15.435461 6.366808
F 6.683755 15.435460 20.919505
F 20.051274 7.717730 6.366807
F 20.051274 15.435461 6.366808
F 20.051274 0.000001 6.366807
F 4.455850 1.286287 2.728632
F 4.455850 9.004015 2.728632
F 4.455850 16.721749 2.728633
F 13.367525 1.286286 2.728632
F 13.367525 9.004015 2.728632
F 13.367525 16.721749 2.728633
F 4.455835 3.858864 6.366806
F 4.455835 11.576593 6.366806
F 13.367510 3.858865 6.366807
F 13.367510 11.576594 6.366807
F 4.455848 3.858864 3.638177
F 4.455848 11.576593 3.638177
F 13.367523 3.858865 3.638176
F 13.367523 11.576594 3.638176
F 4.455837 1.286287 0.000002
F 4.455837 9.004016 0.000002
F 4.455837 16.721750 0.000001
F 13.367512 1.286286 0.000002
F 13.367512 9.004014 0.000002
F 13.367512 16.721749 0.000001
F 6.683768 7.717729 3.638177
F 6.683768 15.435460 3.638176
F 6.683755 7.717728 20.919504
F 15.595445 7.717729 3.638176
F 15.595445 15.435461 3.638175
F 15.595445 0.000001 3.638176
F 6.683753 5.145151 0.000003
F 6.683753 12.862883 0.000002
F 15.595431 5.145150 0.000001
F 15.595431 12.862881 0.000000
F 6.683766 5.145151 2.728632
F 6.683766 12.862882 2.728632
F 15.595443 5.145150 2.728633
F 15.595443 12.862882 2.728633
F 6.683755 7.717728 6.366806
F 6.683755 15.435460 6.366807
F 15.595443 12.862882 17.281331
F 15.595432 7.717730 6.366807
F 15.595432 15.435461 6.366808
F 15.595432 0.000001 6.366807
F 0.000014 1.286287 10.004981
F 0.000014 9.004015 10.004981
F 0.000014 16.721749 10.004981
F 8.911686 1.286287 10.004981
F 8.911686 9.004015 10.004981
F 8.911686 16.721749 10.004982
F 17.823365 1.286286 10.004982
F 17.823365 9.004014 10.004982
F 17.823365 16.721749 10.004983
F 0.000000 3.858864 13.643154
F 0.000000 11.576593 13.643155
F 8.911670 3.858864 13.643155
F 8.911670 11.576593 13.643155
F 17.823352 3.858865 13.643156
F 17.823352 11.576594 13.643156
F 0.000012 3.858864 10.914525
F 0.000012 11.576593 10.914525
F 8.911683 3.858864 10.914525
F 8.911683 11.576593 10.914525
F 17.823364 3.858865 10.914524
F 17.823364 11.576594 10.914524
F 0.000002 1.286287 7.276351
F 0.000002 9.004015 7.276351
F 0.000002 16.721750 7.276350
F 8.911673 1.286287 7.276351
F 8.911673 9.004015 7.276351
F 8.911673 16.721749 7.276350
F 17.823353 1.286286 7.276350
F 17.823353 9.004014 7.276350
F 17.823353 16.721748 7.276349
F 2.227932 7.717729 10.914525
F 2.227932 15.435461 10.914524
F 15.595443 5.145150 17.281330
F 11.139605 7.717729 10.914525
F 11.139605 15.435460 10.914524
F 6.683766 12.862882 17.281330
F 20.051286 7.717729 10.914524
F 20.051286 15.435461 10.914523
F 20.051286 0.000001 10.914524
F 2.227918 5.145152 7.276351
F 2.227918 12.862883 7.276350
F 11.139590 5.145151 7.276351
F 11.139590 12.862882 7.276350
F 20.051273 5.145150 7.276350
F 20.051273 12.862881 7.276349
F 2.227930 5.145151 10.004980
F 2.227930 12.862882 10.004981
F 11.139603 5.145151 10.004981
F 11.139603 12.862882 10.004982
F 20.051284 5.145150 10.004981
F 20.051284 12.862882 10.004982
F 2.227920 7.717728 13.643154
F 2.227920 15.435460 13.643155
F 6.683766 5.145151 17.281329
F 11.139592 7.717729 13.643155
F 11.139592 15.435461 13.643156
F 15.595431 12.862881 14.552698
F 20.051274 7.717730 13.643156
F 20.051274 15.435461 13.643157
F 20.051274 0.000001 13.643156
F 4.455850 1.286287 10.004981
F 4.455850 9.004015 10.004981
F 4.455850 16.721749 10.004982
F 13.367525 1.286286 10.004981
F 13.367525 9.004015 10.004981
F 13.367525 16.721749 10.004982
F 4.455835 3.858864 13.643155
F 4.455835 11.576593 13.643155
F 13.367510 3.858865 13.643156
F 13.367510 11.576594 13.643156
F 4.455848 3.858864 10.914525
F 4.455848 11.576593 10.914525
F 13.367523 3.858865 10.914524
F 13.367523 11.576594 10.914524
F 4.455837 1.286287 7.276351
F 4.455837 9.004016 7.276351
F 4.455837 16.721750 7.276350
F 13.367512 1.286286 7.276350
F 13.367512 9.004014 7.276350
F 13.367512 16.721749 7.276350
F 6.683768 7.717729 10.914525
F 6.683768 15.435460 10.914524
F 15.595431 5.145150 14.552699
F 15.595445 7.717729 10.914524
F 15.595445 15.435461 10.914523
F 15.595445 0.000001 10.914524
F 6.683753 5.145151 7.276351
F 6.683753 12.862883 7.276350
F 15.595431 5.145150 7.276350
F 15.595431 12.862881 7.276349
F 6.683766 5.145151 10.004981
F 6.683766 12.862882 10.004981
F 15.595443 5.145150 10.004982
F 15.595443 12.862882 10.004982
F 6.683755 7.717728 13.643155
F 6.683755 15.435460 13.643156
F 6.683753 12.862883 14.552699
F 15.595432 7.717730 13.643156
F 15.595432 15.435461 13.643157
F 15.595432 0.000001 13.643156
F 0.000014 1.286287 17.281329
F 0.000014 9.004015 17.281329
F 0.000014 16.721749 17.281330
F 8.911686 1.286287 17.281329
F 8.911686 9.004015 17.281329
F 8.911686 16.721749 17.281330
F 17.823365 1.286286 17.281330
F 17.823365 9.004014 17.281330
F 17.823365 16.721749 17.281331
F 0.000000 3.858864 20.919504
F 0.000000 11.576593 20.919504
F 8.911670 3.858864 20.919504
F 8.911670 11.576593 20.919504
F 17.823352 3.858865 20.919505
F 17.823352 11.576594 20.919505
F 0.000012 3.858864 18.190875
F 0.000012 11.576593 18.190874
F 8.911683 3.858864 18.190874
F 8.911683 11.576593 18.190874
F 17.823364 3.858865 18.190873
F 17.823364 11.576594 18.190873
F 0.000002 1.286287 14.552700
F 0.000002 9.004015 14.552700
F 0.000002 16.721750 14.552699
F 8.911673 1.286287 14.552700
F 8.911673 9.004015 14.552700
F 8.911673 16.721749 14.552699
F 17.823353 1.286286 14.552698
F 17.823353 9.004014 14.552698
F 17.823353 16.721748 14.552698
F 2.227932 7.717729 18.190875
F 2.227932 15.435461 18.190874
F 6.683753 5.145151 14.552700
F 11.139605 7.717729 18.190875
F 11.139605 15.435460 18.190873
F 15.595445 0.000001 18.190874
F 20.051286 7.717729 18.190874
F 20.051286 15.435461 18.190873
F 20.051286 0.000001 18.190874
F 2.227918 5.145152 14.552700
F 2.227918 12.862883 14.552699
F 11.139590 5.145151 14.552699
F 11.139590 12.862882 14.552698
F 20.051273 5.145150 14.552699
F 20.051273 12.862881 14.552698
F 2.227930 5.145151 17.281329
F 2.227930 12.862882 17.281330
F 11.139603 5.145151 17.281329
F 11.139603 12.862882 17.281330
F 20.051284 5.145150 17.281330
F 20.051284 12.862882 17.281331
F 2.227920 7.717728 20.919504
F 2.227920 15.435460 20.919505
F 15.595445 15.435461 18.190873
F 11.139592 7.717729 20.919504
F 11.139592 15.435461 20.919505
F 15.595445 7.717729 18.190874
F 20.051274 7.717730 20.919505
F 20.051274 15.435461 20.919506
F 20.051274 0.000001 20.919505
F 4.455850 1.286287 17.281329
F 4.455850 9.004015 17.281329
F 4.455850 16.721749 17.281330
F 13.367525 1.286286 17.281330
F 13.367525 9.004015 17.281330
F 13.367525 16.721749 17.281330
F 4.455835 3.858864 20.919504
F 4.455835 11.576593 20.919504
F 13.367510 3.858865 20.919505
F 13.367510 11.576594 20.919505
F 4.455848 3.858864 18.190875
F 4.455848 11.576593 18.190874
F 13.367523 3.858865 18.190874
F 13.367523 11.576594 18.190874
F 4.455837 1.286287 14.552700
F 4.455837 9.004016 14.552700
F 4.455837 16.721750 14.552699
F 13.367512 1.286286 14.552699
F 13.367512 9.004014 14.552699
F 13.367512 16.721749 14.552698
F 6.683768 7.717729 18.190875
F 6.683768 15.435460 18.190874
F 0.000014 1.286287 24.557679
F 0.000014 9.004015 24.557679
F 0.000014 16.721749 24.557680
F 8.911686 1.286287 24.557679
F 8.911686 9.004015 24.557679
F 8.911686 16.721749 24.557680
F 17.823365 1.286286 24.557680
F 17.823365 9.004014 24.557680
F 17.823365 16.721749 24.557681
F 0.000000 3.858864 28.195854
F 0.000000 11.576593 28.195854
F 8.911670 3.858864 28.195854
F 8.911670 11.576593 28.195854
F 17.823352 3.858865 28.195855
F 17.823352 11.576594 28.195855
F 0.000012 3.858864 25.467224
F 0.000012 11.576593 25.467224
F 8.911683 3.858864 25.467224
F 8.911683 11.576593 25.467224
F 17.823364 3.858865 25.467223
F 17.823364 11.576594 25.467223
F 0.000002 1.286287 21.829050
F 0.000002 9.004015 21.829050
F 0.000002 16.721750 21.829049
F 8.911673 1.286287 21.829050
F 8.911673 9.004015 21.829050
F 8.911673 16.721749 21.829049
F 17.823353 1.286286 21.829048
F 17.823353 9.004014 21.829048
F 17.823353 16.721748 21.829048
F 2.227932 7.717729 25.467224
F 2.227932 15.435461 25.467223
F 15.595432 0.000001 42.748552
F 11.139605 7.717729 25.467224
F 11.139605 15.435460 25.467223
F 15.595432 15.435461 42.748553
F 20.051286 7.717729 25.467223
F 20.051286 15.435461 25.467222
F 20.051286 0.000001 25.467223
F 2.227918 5.145152 21.829050
F 2.227918 12.862883 21.829049
F 11.139590 5.145151 21.829049
F 11.139590 12.862882 21.829048
F 20.051273 5.145150 21.829049
F 20.051273 12.862881 21.829048
F 2.227930 5.145151 24.557679
F 2.227930 12.862882 24.557680
F 11.139603 5.145151 24.557679
F 11.139603 12.862882 24.557680
F 20.051284 5.145150 24.557680
F 20.051284 12.862882 24.557681
F 2.227920 7.717728 28.195854
F 2.227920 15.435460 28.195855
F 15.595432 7.717730 42.748552
F 11.139592 7.717729 28.195854
F 11.139592 15.435461 28.195855
F 6.683755 15.435460 42.748552
F 20.051274 7.717730 28.195855
F 20.051274 15.435461 28.195856
F 20.051274 0.000001 28.195855
F 4.455850 1.286287 24.557679
F 4.455850 9.004015 24.557679
F 4.455850 16.721749 24.557680
F 13.367525 1.286286 24.557680
F 13.367525 9.004015 24.557680
F 13.367525 16.721749 24.557680
F 4.455835 3.858864 28.195854
F 4.455835 11.576593 28.195854
F 13.367510 3.858865 28.195855
F 13.367510 11.576594 28.195855
F 4.455848 3.858864 25.467224
F 4.455848 11.576593 25.467224
F 13.367523 3.858865 25.467224
F 13.367523 11.576594 25.467223
F 4.455837 1.286287 21.829050
F 4.455837 9.004016 21.829050
F 4.455837 16.721750 21.829049
F 13.367512 1.286286 21.829049
F 13.367512 9.004014 21.829049
F 13.367512 16.721749 21.829048
F 6.683768 7.717729 25.467224
F 6.683768 15.435460 25.467223
F 6.683755 7.717728 42.748551
F 15.595445 7.717729 25.467224
F 15.595445 15.435461 25.467222
F 15.595445 0.000001 25.467223
F 6.683753 5.145151 21.829050
F 6.683753 12.862883 21.829049
F 15.595431 5.145150 21.829049
F 15.595431 12.862881 21.829048
F 6.683766 5.145151 24.557679
F 6.683766 12.862882 24.557680
F 15.595443 5.145150 24.557680
F 15.595443 12.862882 24.557681
F 6.683755 7.717728 28.195854
F 6.683755 15.435460 28.195855
F 15.595443 12.862882 39.110378
F 15.595432 7.717730 28.195855
F 15.595432 15.435461 28.195856
F 15.595432 0.000001 28.195855
F 0.000014 1.286287 31.834028
F 0.000014 9.004015 31.834028
F 0.000014 16.721749 31.834029
F 8.911686 1.286287 31.834028
F 8.911686 9.004015 31.834028
F 8.911686 16.721749 31.834029
F 17.823365 1.286286 31.834029
F 17.823365 9.004014 31.834029
F 17.823365 16.721749 31.834030
F 0.000000 3.858864 35.472202
F 0.000000 11.576593 35.472202
F 8.911670 3.858864 35.472202
F 8.911670 11.576593 35.472202
F 17.823352 3.858865 35.472203
F 17.823352 11.576594 35.472204
F 0.000012 3.858864 32.743573
F 0.000012 11.576593 32.743572
F 8.911683 3.858864 32.743572
F 8.911683 11.576593 32.743572
F 17.823364 3.858865 32.743571
F 17.823364 11.576594 32.743571
F 0.000002 1.286287 29.105398
F 0.000002 9.004015 29.105399
F 0.000002 16.721750 29.105398
F 8.911673 1.286287 29.105398
F 8.911673 9.004015 29.105398
F 8.911673 16.721749 29.105398
F 17.823353 1.286286 29.105397
F 17.823353 9.004014 29.105397
F 17.823353 16.721748 29.105396
F 2.227932 7.717729 32.743573
F 2.227932 15.435461 32.743572
F 15.595443 5.145150 39.110377
F 11.139605 7.717729 32.743572
F 11.139605 15.435460 32.743571
F 6.683766 12.862882 39.110377
F 20.051286 7.717729 32.743572
F 20.051286 15.435461 32.743571
F 20.051286 0.000001 32.743572
F 2.227918 5.145152 29.105399
F 2.227918 12.862883 29.105398
F 11.139590 5.145151 29.105398
F 11.139590 12.862882 29.105397
F 20.051273 5.145150 29.105398
F 20.051273 12.862881 29.105397
F 2.227930 5.145151 31.834028
F 2.227930 12.862882 31.834029
F 11.139603 5.145151 31.834028
F 11.139603 12.862882 31.834029
F 20.051284 5.145150 31.834029
F 20.051284 12.862882 31.834030
F 2.227920 7.717728 35.472202
F 2.227920 15.435460 35.472203
F 6.683766 5.145151 39.110376
F 11.139592 7.717729 35.472202
F 11.139592 15.435461 35.472203
F 15.595431 12.862881 36.381745
F 20.051274 7.717730 35.472203
F 20.051274 15.435461 35.472204
F 20.051274 0.000001 35.472203
F 4.455850 1.286287 31.834028
F 4.455850 9.004015 31.834028
F 4.455850 16.721749 31.834029
F 13.367525 1.286286 31.834029
F 13.367525 9.004015 31.834029
F 13.367525 16.721749 31.834029
F 4.455835 3.858864 35.472202
F 4.455835 11.576593 35.472202
F 13.367510 3.858865 35.472203
F 13.367510 11.576594 35.472203
F 4.455848 3.858864 32.743572
F 4.455848 11.576593 32.743572
F 13.367523 3.858865 32.743572
F 13.367523 11.576594 32.743572
F 4.455837 1.286287 29.105398
F 4.455837 9.004016 29.105398
F 4.455837 16.721750 29.105398
F 13.367512 1.286286 29.105398
F 13.367512 9.004014 29.105398
F 13.367512 16.721749 29.105397
F 6.683768 7.717729 32.743573
F 6.683768 15.435460 32.743572
F 15.595431 5.145150 36.381746
F 15.595445 7.717729 32.743572
F 15.595445 15.435461 32.743571
F 15.595445 0.000001 32.743572
F 6.683753 5.145151 29.105399
F 6.683753 12.862883 29.105398
F 15.595431 5.145150 29.105397
F 15.595431 12.862881 29.105396
F 6.683766 5.145151 31.834028
F 6.683766 12.862882 31.834029
F 15.595443 5.145150 31.834029
F 15.595443 12.862882 31.834030
F 6.683755 7.717728 35.472202
F 6.683755 15.435460 35.472203
F 6.683753 12.862883 36.381746
F 15.595432 7.717730 35.472203
F 15.595432 15.435461 35.472204
F 15.595432 0.000001 35.472203
F 0.000014 1.286287 39.110377
F 0.000014 9.004015 39.110376
F 0.000014 16.721749 39.110377
F 8.911686 1.286287 39.110377
F 8.911686 9.004015 39.110377
F 8.911686 16.721749 39.110377
F 17.823365 1.286286 39.110378
F 17.823365 9.004014 39.110378
F 17.823365 16.721749 39.110378
F 0.000000 3.858864 42.748551
F 0.000000 11.576593 42.748551
F 8.911670 3.858864 42.748552
F 8.911670 11.576593 42.748552
F 17.823352 3.858865 42.748553
F 17.823352 11.576594 42.748553
F 0.000012 3.858864 40.019922
F 0.000012 11.576593 40.019922
F 8.911683 3.858864 40.019922
F 8.911683 11.576593 40.019922
F 17.823364 3.858865 40.019921
F 17.823364 11.576594 40.019921
F 0.000002 1.286287 36.381747
F 0.000002 9.004015 36.381747
F 0.000002 16.721750 36.381746
F 8.911673 1.286287 36.381747
F 8.911673 9.004015 36.381747
F 8.911673 16.721749 36.381746
F 17.823353 1.286286 36.381746
F 17.823353 9.004014 36.381746
F 17.823353 16.721748 36.381745
F 2.227932 7.717729 40.019922
F 2.227932 15.435461 40.019921
F 6.683753 5.145151 36.381747
F 11.139605 7.717729 40.019922
F 11.139605 15.435460 40.019921
F 15.595445 0.000001 40.019921
F 20.051286 7.717729 40.019921
F 20.051286 15.435461 40.019920
F 20.051286 0.000001 40.019921
F 2.227918 5.145152 36.381747
F 2.227918 12.862883 36.381746
F 11.139590 5.145151 36.381747
F 11.139590 12.862882 36.381746
F 20.051273 5.145150 36.381746
F 20.051273 12.862881 36.381745
F 2.227930 5.145151 39.110376
F 2.227930 12.862882 39.110377
F 11.139603 5.145151 39.110377
F 11.139603 12.862882 39.110378
F 20.051284 5.145150 39.110377
F 20.051284 12.862882 39.110378
F 2.227920 7.717728 42.748551
F 2.227920 15.435460 42.748552
F 15.595445 15.435461 40.019920
F 11.139592 7.717729 42.748552
F 11.139592 15.435461 42.748553
F 15.595445 7.717729 40.019921
F 20.051274 7.717730 42.748552
F 20.051274 15.435461 42.748553
F 20.051274 0.000001 42.748552
F 4.455850 1.286287 39.110377
F 4.455850 9.004015 39.110377
F 4.455850 16.721749 39.110377
F 13.367525 1.286286 39.110377
F 13.367525 9.004015 39.110377
F 13.367525 16.721749 39.110378
F 4.455835 3.858864 42.748551
F 4.455835 11.576593 42.748551
F 13.367510 3.858865 42.748552
F 13.367510 11.576594 42.748552
F 4.455848 3.858864 40.019922
F 4.455848 11.576593 40.019922
F 13.367523 3.858865 40.019921
F 13.367523 11.576594 40.019921
F 4.455837 1.286287 36.381747
F 4.455837 9.004016 36.381747
F 4.455837 16.721750 36.381746
F 13.367512 1.286286 36.381746
F 13.367512 9.004014 36.381746
F 13.367512 16.721749 36.381746
F 6.683768 7.717729 40.019922
F 6.683768 15.435460 40.019921
F 0.000014 24.439481 2.728632
F 0.000014 32.157209 2.728632
F 8.911686 24.439481 2.728632
F 8.911686 32.157209 2.728632
F 17.823365 24.439480 2.728633
F 17.823365 32.157208 2.728633
F 0.000000 27.012058 6.366806
F 0.000000 34.729786 6.366806
F 0.000000 19.294327 6.366807
F 8.911670 27.012059 6.366807
F 8.911670 34.729787 6.366807
F 8.911670 19.294327 6.366807
F 17.823352 27.012060 6.366808
F 17.823352 34.729788 6.366808
F 17.823352 19.294329 6.366808
F 0.000012 27.012059 3.638177
F 0.000012 34.729787 3.638177
F 0.000012 19.294328 3.638176
F 8.911683 27.012059 3.638177
F 8.911683 34.729787 3.638177
F 8.911683 19.294328 3.638176
F 17.823364 27.012059 3.638176
F 17.823364 34.729787 3.638176
F 17.823364 19.294328 3.638175
F 0.000002 24.439482 0.000002
F 0.000002 32.157209 0.000002
F 8.911673 24.439481 0.000002
F 8.911673 32.157209 0.000002
F 17.823353 24.439480 0.000001
F 17.823353 32.157207 0.000001
F 2.227932 30.870922 3.638177
F 2.227932 23.153194 3.638177
F 11.139605 30.870922 3.638177
F 11.139605 23.153194 3.638177
F 20.051286 30.870923 3.638176
F 20.051286 23.153194 3.638176
F 2.227918 28.298345 0.000003
F 2.227918 20.580616 0.000002
F 11.139590 28.298344 0.000002
F 11.139590 20.580615 0.000002
F 20.051273 28.298344 0.000001
F 20.051273 20.580615 0.000001
F 2.227930 28.298345 2.728631
F 2.227930 20.580616 2.728632
F 11.139603 28.298344 2.728632
F 11.139603 20.580615 2.728632
F 20.051284 28.298344 2.728632
F 20.051284 20.580615 2.728633
F 2.227920 30.870922 6.366806
F 2.227920 23.153193 6.366806
F 11.139592 30.870922 6.366807
F 11.139592 23.153194 6.366807
F 20.051274 30.870923 6.366807
F 20.051274 23.153195 6.366807
F 4.455850 24.439481 2.728632
F 4.455850 32.157209 2.728632
F 13.367525 24.439481 2.728632
F 13.367525 32.157208 2.728632
F 4.455835 27.012058 6.366806
F 4.455835 34.729786 6.366806
F 4.455835 19.294327 6.366807
F 13.367510 27.012060 6.366807
F 13.367510 34.729788 6.366807
F 13.367510 19.294329 6.366808
F 4.455848 27.012059 3.638177
F 4.455848 34.729787 3.638177
F 4.455848 19.294328 3.638176
F 13.367523 27.012059 3.638176
F 13.367523 34.729787 3.638176
F 13.367523 19.294328 3.638176
F 4.455837 24.439482 0.000002
F 4.455837 32.157209 0.000002
F 13.367512 24.439480 0.000002
F 13.367512 32.157208 0.000002
F 6.683768 30.870922 3.638177
F 6.683768 23.153194 3.638177
F 15.595445 30.870923 3.638176
F 15.595445 23.153194 3.638176
F 6.683753 28.298345 0.000003
F 6.683753 20.580616 0.000002
F 15.595431 28.298343 0.000001
F 15.595431 20.580614 0.000001
F 6.683766 28.298345 2.728632
F 6.683766 20.580616 2.728632
F 15.595443 28.298344 2.728633
F 15.595443 20.580615 2.728633
F 6.683755 30.870922 6.366806
F 6.683755 23.153193 6.366806
F 15.595432 30.870923 6.366807
F 15.595432 23.153195 6.366807
F 0.000014 24.439481 10.004981
F 0.000014 32.157209 10.004981
F 8.911686 24.439481 10.004981
F 8.911686 32.157209 10.004981
F 17.823365 24.439480 10.004982
F 17.823365 32.157208 10.004982
F 0.000000 27.012058 13.643154
F 0.000000 34.729786 13.643155
F 0.000000 19.294327 13.643155
F 8.911670 27.012059 13.643155
F 8.911670 34.729787 13.643155
F 8.911670 19.294327 13.643155
F 17.823352 27.012060 13.643156
F 17.823352 34.729788 13.643156
F 17.823352 19.294329 13.643157
F 0.000012 27.012059 10.914525
F 0.000012 34.729787 10.914525
F 0.000012 19.294328 10.914524
F 8.911683 27.012059 10.914525
F 8.911683 34.729787 10.914525
F 8.911683 19.294328 10.914524
F 17.823364 27.012059 10.914524
F 17.823364 34.729787 10.914524
F 17.823364 19.294328 10.914523
F 0.000002 24.439482 7.276351
F 0.000002 32.157209 7.276351
F 8.911673 24.439481 7.276351
F 8.911673 32.157209 7.276351
F 17.823353 24.439480 7.276350
F 17.823353 32.157207 7.276350
F 2.227932 30.870922 10.914525
F 2.227932 23.153194 10.914525
F 11.139605 30.870922 10.914525
F 11.139605 23.153194 10.914525
F 20.051286 30.870923 10.914524
F 20.051286 23.153194 10.914524
F 2.227918 28.298345 7.276351
F 2.227918 20.580616 7.276351
F 11.139590 28.298344 7.276351
F 11.139590 20.580615 7.276351
F 20.051273 28.298344 7.276350
F 20.051273 20.580615 7.276350
F 2.227930 28.298345 10.004980
F 2.227930 20.580616 10.004981
F 11.139603 28.298344 10.004981
F 11.139603 20.580615 10.004981
F 20.051284 28.298344 10.004981
F 20.051284 20.580615 10.004982
F 2.227920 30.870922 13.643154
F 2.227920 23.153193 13.643155
F 11.139592 30.870922 13.643155
F 11.139592 23.153194 13.643155
F 20.051274 30.870923 13.643156
F 20.051274 23.153195 13.643156
F 4.455850 24.439481 10.004981
F 4.455850 32.157209 10.004981
F 13.367525 24.439481 10.004981
F 13.367525 32.157208 10.004981
F 4.455835 27.012058 13.643155
F 4.455835 34.729786 13.643155
F 4.455835 19.294327 13.643155
F 13.367510 27.012060 13.643156
F 13.367510 34.729788 13.643156
F 13.367510 19.294329 13.643156
F 4.455848 27.012059 10.914525
F 4.455848 34.729787 10.914525
F 4.455848 19.294328 10.914524
F 13.367523 27.012059 10.914524
F 13.367523 34.729787 10.914524
F 13.367523 19.294328 10.914524
F 4.455837 24.439482 7.276351
F 4.455837 32.157209 7.276351
F 13.367512 24.439480 7.276350
F 13.367512 32.157208 7.276350
F 6.683768 30.870922 10.914525
F 6.683768 23.153194 10.914525
F 15.595445 30.870923 10.914524
F 15.595445 23.153194 10.914524
F 6.683753 28.298345 7.276351
F 6.683753 20.580616 7.276351
F 15.595431 28.298343 7.276350
F 15.595431 20.580614 7.276350
F 6.683766 28.298345 10.004981
F 6.683766 20.580616 10.004981
F 15.595443 28.298344 10.004982
F 15.595443 20.580615 10.004982
F 6.683755 30.870922 13.643155
F 6.683755 23.153193 13.643155
F 15.595432 30.870923 13.643156
F 15.595432 23.153195 13.643156
F 0.000014 24.439481 17.281329
F 0.000014 32.157209 17.281329
F 8.911686 24.439481 17.281329
F 8.911686 32.157209 17.281329
F 17.823365 24.439480 17.281330
F 17.823365 32.157208 17.281330
F 0.000000 27.012058 20.919504
F 0.000000 34.729786 20.919504
F 0.000000 19.294327 20.919504
F 8.911670 27.012059 20.919504
F 8.911670 34.729787 20.919504
F 8.911670 19.294327 20.919505
F 17.823352 27.012060 20.919505
F 17.823352 34.729788 20.919505
F 17.823352 19.294329 20.919506
F 0.000012 27.012059 18.190875
F 0.000012 34.729787 18.190874
F 0.000012 19.294328 18.190874
F 8.911683 27.012059 18.190874
F 8.911683 34.729787 18.190874
F 8.911683 19.294328 18.190874
F 17.823364 27.012059 18.190873
F 17.823364 34.729787 18.190873
F 17.823364 19.294328 18.190873
F 0.000002 24.439482 14.552700
F 0.000002 32.157209 14.552700
F 8.911673 24.439481 14.552700
F 8.911673 32.157209 14.552700
F 17.823353 24.439480 14.552698
F 17.823353 32.157207 14.552698
F 2.227932 30.870922 18.190875
F 2.227932 23.153194 18.190874
F 11.139605 30.870922 18.190875
F 11.139605 23.153194 18.190874
F 20.051286 30.870923 18.190874
F 20.051286 23.153194 18.190874
F 2.227918 28.298345 14.552700
F 2.227918 20.580616 14.552700
F 11.139590 28.298344 14.552699
F 11.139590 20.580615 14.552699
F 20.051273 28.298344 14.552699
F 20.051273 20.580615 14.552699
F 2.227930 28.298345 17.281329
F 2.227930 20.580616 17.281329
F 11.139603 28.298344 17.281329
F 11.139603 20.580615 17.281330
F 20.051284 28.298344 17.281330
F 20.051284 20.580615 17.281330
F 2.227920 30.870922 20.919504
F 2.227920 23.153193 20.919504
F 11.139592 30.870922 20.919504
F 11.139592 23.153194 20.919504
F 20.051274 30.870923 20.919505
F 20.051274 23.153195 20.919505
F 4.455850 24.439481 17.281329
F 4.455850 32.157209 17.281329
F 13.367525 24.439481 17.281330
F 13.367525 32.157208 17.281330
F 4.455835 27.012058 20.919504
F 4.455835 34.729786 20.919504
F 4.455835 19.294327 20.919504
F 13.367510 27.012060 20.919505
F 13.367510 34.729788 20.919505
F 13.367510 19.294329 20.919505
F 4.455848 27.012059 18.190875
F 4.455848 34.729787 18.190874
F 4.455848 19.294328 18.190874
F 13.367523 27.012059 18.190874
F 13.367523 34.729787 18.190874
F 13.367523 19.294328 18.190873
F 4.455837 24.439482 14.552700
F 4.455837 32.157209 14.552700
F 13.367512 24.439480 14.552699
F 13.367512 32.157208 14.552699
F 6.683768 30.870922 18.190875
F 6.683768 23.153194 18.190875
F 15.595445 30.870923 18.190874
F 15.595445 23.153194 18.190874
F 6.683753 28.298345 14.552700
F 6.683753 20.580616 14.552700
F 15.595431 28.298343 14.552699
F 15.595431 20.580614 14.552698
F 6.683766 28.298345 17.281329
F 6.683766 20.580616 17.281329
F 15.595443 28.298344 17.281330
F 15.595443 20.580615 17.281330
F 6.683755 30.870922 20.919504
F 6.683755 23.153193 20.919504
F 15.595432 30.870923 20.919505
F 15.595432 23.153195 20.919505
F 0.000014 24.439481 24.557679
F 0.000014 32.157209 24.557679
F 8.911686 24.439481 24.557679
F 8.911686 32.157209 24.557679
F 17.823365 24.439480 24.557680
F 17.823365 32.157208 24.557680
F 0.000000 27.012058 28.195854
F 0.000000 34.729786 28.195854
F 0.000000 19.294327 28.195854
F 8.911670 27.012059 28.195854
F 8.911670 34.729787 28.195854
F 8.911670 19.294327 28.195855
F 17.823352 27.012060 28.195855
F 17.823352 34.729788 28.195855
F 17.823352 19.294329 28.195856
F 0.000012 27.012059 25.467224
F 0.000012 34.729787 25.467224
F 0.000012 19.294328 25.467224
F 8.911683 27.012059 25.467224
F 8.911683 34.729787 25.467224
F 8.911683 19.294328 25.467224
F 17.823364 27.012059 25.467223
F 17.823364 34.729787 25.467223
F 17.823364 19.294328 25.467223
F 0.000002 24.439482 21.829050
F 0.000002 32.157209 21.829050
F 8.911673 24.439481 21.829050
F 8.911673 32.157209 21.829050
F 17.823353 24.439480 21.829048
F 17.823353 32.157207 21.829048
F 2.227932 30.870922 25.467224
F 2.227932 23.153194 25.467224
F 11.139605 30.870922 25.467224
F 11.139605 23.153194 25.467224
F 20.051286 30.870923 25.467223
F 20.051286 23.153194 25.467223
F 2.227918 28.298345 21.829050
F 2.227918 20.580616 21.829050
F 11.139590 28.298344 21.829049
F 11.139590 20.580615 21.829049
F 20.051273 28.298344 21.829049
F 20.051273 20.580615 21.829049
F 2.227930 28.298345 24.557679
F 2.227930 20.580616 24.557679
F 11.139603 28.298344 24.557679
F 11.139603 20.580615 24.557680
F 20.051284 28.298344 24.557680
F 20.051284 20.580615 24.557680
F 2.227920 30.870922 28.195854
F 2.227920 23.153193 28.195854
F 11.139592 30.870922 28.195854
F 11.139592 23.153194 28.195854
F 20.051274 30.870923 28.195855
F 20.051274 23.153195 28.195855
F 4.455850 24.439481 24.557679
F 4.455850 32.157209 24.557679
F 13.367525 24.439481 24.557680
F 13.367525 32.157208 24.557680
F 4.455835 27.012058 28.195854
F 4.455835 34.729786 28.195854
F 4.455835 19.294327 28.195854
F 13.367510 27.012060 28.195855
F 13.367510 34.729788 28.195855
F 13.367510 19.294329 28.195855
F 4.455848 27.012059 25.467224
F 4.455848 34.729787 25.467224
F 4.455848 19.294328 25.467224
F 13.367523 27.012059 25.467224
F 13.367523 34.729787 25.467223
F 13.367523 19.294328 25.467223
F 4.455837 24.439482 21.829050
F 4.455837 32.157209 21.829050
F 13.367512 24.439480 21.829049
F 13.367512 32.157208 21.829049
F 6.683768 30.870922 25.467224
F 6.683768 23.153194 25.467224
F 15.595445 30.870923 25.467224
F 15.595445 23.153194 25.467223
F 6.683753 28.298345 21.829050
F 6.683753 20.580616 21.829050
F 15.595431 28.298343 21.829049
F 15.595431 20.580614 21.829048
F 6.683766 28.298345 24.557679
F 6.683766 20.580616 24.557679
F 15.595443 28.298344 24.557680
F 15.595443 20.580615 24.557680
F 6.683755 30.870922 28.195854
F 6.683755 23.153193 28.195854
F 15.595432 30.870923 28.195855
F 15.595432 23.153195 28.195855
F 0.000014 24.439481 31.834028
F 0.000014 32.157209 31.834028
F 8.911686 24.439481 31.834028
F 8.911686 32.157209 31.834028
F 17.823365 24.439480 31.834029
F 17.823365 32.157208 31.834029
F 0.000000 27.012058 35.472202
F 0.000000 34.729786 35.472202
F 0.000000 19.294327 35.472203
F 8.911670 27.012059 35.472202
F 8.911670 34.729787 35.472202
F 8.911670 19.294327 35.472203
F 17.823352 27.012060 35.472203
F 17.823352 34.729788 35.472204
F 17.823352 19.294329 35.472204
F 0.000012 27.012059 32.743573
F 0.000012 34.729787 32.743572
F 0.000012 19.294328 32.743572
F 8.911683 27.012059 32.743572
F 8.911683 34.729787 32.743572
F 8.911683 19.294328 32.743572
F 17.823364 27.012059 32.743571
F 17.823364 34.729787 32.743571
F 17.823364 19.294328 32.743571
F 0.000002 24.439482 29.105398
F 0.000002 32.157209 29.105399
F 8.911673 24.439481 29.105398
F 8.911673 32.157209 29.105398
F 17.823353 24.439480 29.105397
F 17.823353 32.157207 29.105397
F 2.227932 30.870922 32.743573
F 2.227932 23.153194 32.743572
F 11.139605 30.870922 32.743572
F 11.139605 23.153194 32.743572
F 20.051286 30.870923 32.743572
F 20.051286 23.153194 32.743572
F 2.227918 28.298345 29.105399
F 2.227918 20.580616 29.105398
F 11.139590 28.298344 29.105398
F 11.139590 20.580615 29.105398
F 20.051273 28.298344 29.105398
F 20.051273 20.580615 29.105397
F 2.227930 28.298345 31.834028
F 2.227930 20.580616 31.834028
F 11.139603 28.298344 31.834028
F 11.139603 20.580615 31.834029
F 20.051284 28.298344 31.834029
F 20.051284 20.580615 31.834029
F 2.227920 30.870922 35.472202
F 2.227920 23.153193 35.472202
F 11.139592 30.870922 35.472202
F 11.139592 23.153194 35.472202
F 20.051274 30.870923 35.472203
F 20.051274 23.153195 35.472203
F 4.455850 24.439481 31.834028
F 4.455850 32.157209 31.834028
F 13.367525 24.439481 31.834029
F 13.367525 32.157208 31.834029
F 4.455835 27.012058 35.472202
F 4.455835 34.729786 35.472202
F 4.455835 19.294327 35.472203
F 13.367510 27.012060 35.472203
F 13.367510 34.729788 35.472203
F 13.367510 19.294329 35.472204
F 4.455848 27.012059 32.743572
F 4.455848 34.729787 32.743572
F 4.455848 19.294328 32.743572
F 13.367523 27.012059 32.743572
F 13.367523 34.729787 32.743572
F 13.367523 19.294328 32.743571
F 4.455837 24.439482 29.105398
F 4.455837 32.157209 29.105398
F 13.367512 24.439480 29.105398
F 13.367512 32.157208 29.105398
F 6.683768 30.870922 32.743573
F 6.683768 23.153194 32.743572
F 15.595445 30.870923 32.743572
F 15.595445 23.153194 32.743572
F 6.683753 28.298345 29.105399
F 6.683753 20.580616 29.105398
F 15.595431 28.298343 29.105397
F 15.595431 20.580614 29.105397
F 6.683766 28.298345 31.834028
F 6.683766 20.580616 31.834028
F 15.595443 28.298344 31.834029
F 15.595443 20.580615 31.834029
F 6.683755 30.870922 35.472202
F 6.683755 23.153193 35.472202
F 15.595432 30.870923 35.472203
F 15.595432 23.153195 35.472203
F 0.000014 24.439481 39.110377
F 0.000014 32.157209 39.110376
F 8.911686 24.439481 39.110377
F 8.911686 32.157209 39.110377
F 17.823365 24.439480 39.110378
F 17.823365 32.157208 39.110378
F 0.000000 27.012058 42.748551
F 0.000000 34.729786 42.748551
F 0.000000 19.294327 42.748552
F 8.911670 27.012059 42.748552
F 8.911670 34.729787 42.748552
F 8.911670 19.294327 42.748552
F 17.823352 27.012060 42.748553
F 17.823352 34.729788 42.748553
F 17.823352 19.294329 42.748553
F 0.000012 27.012059 40.019922
F 0.000012 34.729787 40.019922
F 0.000012 19.294328 40.019921
F 8.911683 27.012059 40.019922
F 8.911683 34.729787 40.019922
F 8.911683 19.294328 40.019921
F 17.823364 27.012059 40.019921
F 17.823364 34.729787 40.019921
F 17.823364 19.294328 40.019920
F 0.000002 24.439482 36.381747
F 0.000002 32.157209 36.381747
F 8.911673 24.439481 36.381747
F 8.911673 32.157209 36.381747
F 17.823353 24.439480 36.381746
F 17.823353 32.157207 36.381746
F 2.227932 30.870922 40.019922
F 2.227932 23.153194 40.019922
F 11.139605 30.870922 40.019922
F 11.139605 23.153194 40.019922
F 20.051286 30.870923 40.019921
F 20.051286 23.153194 40.019921
F 2.227918 28.298345 36.381747
F 2.227918 20.580616 36.381747
F 11.139590 28.298344 36.381747
F 11.139590 20.580615 36.381747
F 20.051273 28.298344 36.381746
F 20.051273 20.580615 36.381746
F 2.227930 28.298345 39.110376
F 2.227930 20.580616 39.110377
F 11.139603 28.298344 39.110377
F 11.139603 20.580615 39.110377
F 20.051284 28.298344 39.110377
F 20.051284 20.580615 39.110377
F 2.227920 30.870922 42.748551
F 2.227920 23.153193 42.748551
F 11.139592 30.870922 42.748552
F 11.139592 23.153194 42.748552
F 20.051274 30.870923 42.748552
F 20.051274 23.153195 42.748552
F 4.455850 24.439481 39.110377
F 4.455850 32.157209 39.110377
F 13.367525 24.439481 39.110377
F 13.367525 32.157208 39.110377
F 4.455835 27.012058 42.748551
F 4.455835 34.729786 42.748551
F 4.455835 19.294327 42.748552
F 13.367510 27.012060 42.748552
F 13.367510 34.729788 42.748552
F 13.367510 19.294329 42.748553
F 4.455848 27.012059 40.019922
F 4.455848 34.729787 40.019922
F 4.455848 19.294328 40.019921
F 13.367523 27.012059 40.019921
F 13.367523 34.729787 40.019921
F 13.367523 19.294328 40.019921
F 4.455837 24.439482 36.381747
F 4.455837 32.157209 36.381747
F 13.367512 24.439480 36.381746
F 13.367512 32.157208 36.381746
F 6.683768 30.870922 40.019922
F 6.683768 23.153194 40.019922
F 15.595445 30.870923 40.019921
F 15.595445 23.153194 40.019921
F 6.683753 28.298345 36.381747
F 6.683753 20.580616 36.381747
F 15.595431 28.298343 36.381746
F 15.595431 20.580614 36.381746
F 6.683766 28.298345 39.110376
F 6.683766 20.580616 39.110377
F 15.595443 28.298344 39.110377
F 15.595443 20.580615 39.110378
F 6.683755 30.870922 42.748551
F 6.683755 23.153193 42.748551
F 15.595432 30.870923 42.748552
F 15.595432 23.153195 42.748552
F 0.000014 47.592675 2.728632
F 0.000014 39.874943 2.728632
F 8.911686 47.592675 2.728632
F 8.911686 39.874943 2.728633
F 17.823365 47.592674 2.728633
F 17.823365 39.874942 2.728634
F 0.000000 50.165252 6.366806
F 0.000000 42.447521 6.366807
F 8.911670 50.165252 6.366807
F 8.911670 42.447521 6.366807
F 17.823352 50.165253 6.366808
F 17.823352 42.447522 6.366808
F 0.000012 50.165252 3.638177
F 0.000012 42.447521 3.638176
F 8.911683 50.165252 3.638177
F 8.911683 42.447521 3.638176
F 17.823364 50.165253 3.638176
F 17.823364 42.447522 3.638175
F 0.000002 47.592675 0.000002
F 0.000002 39.874943 0.000001
F 8.911673 47.592675 0.000002
F 8.911673 39.874943 0.000001
F 17.823353 47.592674 0.000001
F 17.823353 39.874942 0.000000
F 2.227932 38.588654 3.638176
F 2.227932 46.306388 3.638177
F 11.139605 38.588654 3.638176
F 11.139605 46.306388 3.638177
F 20.051286 38.588654 3.638175
F 20.051286 46.306389 3.638176
F 2.227918 51.451539 0.000003
F 2.227918 36.016076 0.000002
F 2.227918 43.733811 0.000002
F 11.139590 51.451538 0.000002
F 11.139590 36.016075 0.000001
F 11.139590 43.733810 0.000002
F 20.051273 51.451537 0.000001
F 20.051273 36.016075 0.000001
F 20.051273 43.733809 0.000001
F 2.227930 51.451538 2.728631
F 2.227930 36.016076 2.728632
F 2.227930 43.733810 2.728632
F 11.139603 51.451538 2.728632
F 11.139603 36.016076 2.728633
F 11.139603 43.733810 2.728632
F 20.051284 51.451537 2.728632
F 20.051284 36.016075 2.728633
F 20.051284 43.733809 2.728633
F 2.227920 38.588654 6.366807
F 2.227920 46.306388 6.366806
F 11.139592 38.588654 6.366808
F 11.139592 46.306388 6.366807
F 20.051274 38.588655 6.366808
F 20.051274 46.306389 6.366807
F 4.455850 47.592675 2.728632
F 4.455850 39.874943 2.728633
F 13.367525 47.592675 2.728632
F 13.367525 39.874943 2.728633
F 4.455835 50.165252 6.366806
F 4.455835 42.447521 6.366807
F 13.367510 50.165253 6.366807
F 13.367510 42.447522 6.366808
F 4.455848 50.165252 3.638177
F 4.455848 42.447521 3.638176
F 13.367523 50.165253 3.638176
F 13.367523 42.447522 3.638176
F 4.455837 47.592675 0.000002
F 4.455837 39.874943 0.000001
F 13.367512 47.592674 0.000002
F 13.367512 39.874942 0.000001
F 6.683768 38.588654 3.638176
F 6.683768 46.306388 3.638177
F 15.595445 38.588654 3.638175
F 15.595445 46.306389 3.638176
F 6.683753 51.451538 0.000003
F 6.683753 36.016076 0.000002
F 6.683753 43.733810 0.000002
F 15.595431 51.451537 0.000001
F 15.595431 36.016075 0.000000
F 15.595431 43.733809 0.000001
F 6.683766 51.451538 2.728632
F 6.683766 36.016076 2.728632
F 6.683766 43.733810 2.728632
F 15.595443 51.451537 2.728633
F 15.595443 36.016075 2.728633
F 15.595443 43.733809 2.728633
F 6.683755 38.588654 6.366807
F 6.683755 46.306388 6.366806
F 15.595432 38.588655 6.366808
F 15.595432 46.306389 6.366807
F 0.000014 47.592675 10.004981
F 0.000014 39.874943 10.004981
F 8.911686 47.592675 10.004981
F 8.911686 39.874943 10.004982
F 17.823365 47.592674 10.004982
F 17.823365 39.874942 10.004983
F 0.000000 50.165252 13.643154
F 0.000000 42.447521 13.643155
F 8.911670 50.165252 13.643155
F 8.911670 42.447521 13.643155
F 17.823352 50.165253 13.643156
F 17.823352 42.447522 13.643157
F 0.000012 50.165252 10.914525
F 0.000012 42.447521 10.914524
F 8.911683 50.165252 10.914525
F 8.911683 42.447521 10.914524
F 17.823364 50.165253 10.914524
F 17.823364 42.447522 10.914523
F 0.000002 47.592675 7.276351
F 0.000002 39.874943 7.276350
F 8.911673 47.592675 7.276351
F 8.911673 39.874943 7.276350
F 17.823353 47.592674 7.276350
F 17.823353 39.874942 7.276349
F 2.227932 38.588654 10.914524
F 2.227932 46.306388 10.914525
F 11.139605 38.588654 10.914524
F 11.139605 46.306388 10.914525
F 20.051286 38.588654 10.914523
F 20.051286 46.306389 10.914524
F 2.227918 51.451539 7.276351
F 2.227918 36.016076 7.276350
F 2.227918 43.733811 7.276351
F 11.139590 51.451538 7.276351
F 11.139590 36.016075 7.276350
F 11.139590 43.733810 7.276351
F 20.051273 51.451537 7.276350
F 20.051273 36.016075 7.276349
F 20.051273 43.733809 7.276350
F 2.227930 51.451538 10.004980
F 2.227930 36.016076 10.004981
F 2.227930 43.733810 10.004981
F 11.139603 51.451538 10.004981
F 11.139603 36.016076 10.004982
F 11.139603 43.733810 10.004981
F 20.051284 51.451537 10.004981
F 20.051284 36.016075 10.004982
F 20.051284 43.733809 10.004982
F 2.227920 38.588654 13.643155
F 2.227920 46.306388 13.643155
F 11.139592 38.588654 13.643156
F 11.139592 46.306388 13.643155
F 20.051274 38.588655 13.643157
F 20.051274 46.306389 13.643156
F 4.455850 47.592675 10.004981
F 4.455850 39.874943 10.004982
F 13.367525 47.592675 10.004981
F 13.367525 39.874943 10.004982
F 4.455835 50.165252 13.643155
F 4.455835 42.447521 13.643155
F 13.367510 50.165253 13.643156
F 13.367510 42.447522 13.643156
F 4.455848 50.165252 10.914525
F 4.455848 42.447521 10.914524
F 13.367523 50.165253 10.914524
F 13.367523 42.447522 10.914524
F 4.455837 47.592675 7.276351
F 4.455837 39.874943 7.276350
F 13.367512 47.592674 7.276350
F 13.367512 39.874942 7.276350
F 6.683768 38.588654 10.914524
F 6.683768 46.306388 10.914525
F 15.595445 38.588654 10.914523
F 15.595445 46.306389 10.914524
F 6.683753 51.451538 7.276351
F 6.683753 36.016076 7.276350
F 6.683753 43.733810 7.276351
F 15.595431 51.451537 7.276350
F 15.595431 36.016075 7.276349
F 15.595431 43.733809 7.276350
F 6.683766 51.451538 10.004981
F 6.683766 36.016076 10.004981
F 6.683766 43.733810 10.004981
F 15.595443 51.451537 10.004982
F 15.595443 36.016075 10.004982
F 15.595443 43.733809 10.004982
F 6.683755 38.588654 13.643156
F 6.683755 46.306388 13.643155
F 15.595432 38.588655 13.643157
F 15.595432 46.306389 13.643156
F 0.000014 47.592675 17.281329
F 0.000014 39.874943 17.281330
F 8.911686 47.592675 17.281329
F 8.911686 39.874943 17.281330
F 17.823365 47.592674 17.281330
F 17.823365 39.874942 17.281331
F 0.000000 50.165252 20.919504
F 0.000000 42.447521 20.919504
F 8.911670 50.165252 20.919504
F 8.911670 42.447521 20.919505
F 17.823352 50.165253 20.919505
F 17.823352 42.447522 20.919506
F 0.000012 50.165252 18.190875
F 0.000012 42.447521 18.190874
F 8.911683 50.165252 18.190874
F 8.911683 42.447521 18.190874
F 17.823364 50.165253 18.190873
F 17.823364 42.447522 18.190873
F 0.000002 47.592675 14.552700
F 0.000002 39.874943 14.552699
F 8.911673 47.592675 14.552700
F 8.911673 39.874943 14.552699
F 17.823353 47.592674 14.552698
F 17.823353 39.874942 14.552698
F 2.227932 38.588654 18.190874
F 2.227932 46.306388 18.190874
F 11.139605 38.588654 18.190873
F 11.139605 46.306388 18.190874
F 20.051286 38.588654 18.190873
F 20.051286 46.306389 18.190874
F 2.227918 51.451539 14.552700
F 2.227918 36.016076 14.552699
F 2.227918 43.733811 14.552700
F 11.139590 51.451538 14.552699
F 11.139590 36.016075 14.552698
F 11.139590 43.733810 14.552699
F 20.051273 51.451537 14.552699
F 20.051273 36.016075 14.552698
F 20.051273 43.733809 14.552699
F 2.227930 51.451538 17.281329
F 2.227930 36.016076 17.281330
F 2.227930 43.733810 17.281329
F 11.139603 51.451538 17.281329
F 11.139603 36.016076 17.281330
F 11.139603 43.733810 17.281330
F 20.051284 51.451537 17.281330
F 20.051284 36.016075 17.281331
F 20.051284 43.733809 17.281330
F 2.227920 38.588654 20.919505
F 2.227920 46.306388 20.919504
F 11.139592 38.588654 20.919505
F 11.139592 46.306388 20.919504
F 20.051274 38.588655 20.919506
F 20.051274 46.306389 20.919505
F 4.455850 47.592675 17.281329
F 4.455850 39.874943 17.281330
F 13.367525 47.592675 17.281330
F 13.367525 39.874943 17.281330
F 4.455835 50.165252 20.919504
F 4.455835 42.447521 20.919504
F 13.367510 50.165253 20.919505
F 13.367510 42.447522 20.919505
F 4.455848 50.165252 18.190875
F 4.455848 42.447521 18.190874
F 13.367523 50.165253 18.190874
F 13.367523 42.447522 18.190873
F 4.455837 47.592675 14.552700
F 4.455837 39.874943 14.552699
F 13.367512 47.592674 14.552699
F 13.367512 39.874942 14.552698
F 6.683768 38.588654 18.190874
F 6.683768 46.306388 18.190875
F 15.595445 38.588654 18.190873
F 15.595445 46.306389 18.190874
F 6.683753 51.451538 14.552700
F 6.683753 36.016076 14.552699
F 6.683753 43.733810 14.552700
F 15.595431 51.451537 14.552699
F 15.595431 36.016075 14.552698
F 15.595431 43.733809 14.552698
F 6.683766 51.451538 17.281329
F 6.683766 36.016076 17.281330
F 6.683766 43.733810 17.281329
F 15.595443 51.451537 17.281330
F 15.595443 36.016075 17.281331
F 15.595443 43.733809 17.281330
F 6.683755 38.588654 20.919505
F 6.683755 46.306388 20.919504
F 15.595432 38.588655 20.919506
F 15.595432 46.306389 20.919505
F 0.000014 47.592675 24.557679
F 0.000014 39.874943 24.557680
F 8.911686 47.592675 24.557679
F 8.911686 39.874943 24.557680
F 17.823365 47.592674 24.557680
F 17.823365 39.874942 24.557681
F 0.000000 50.165252 28.195854
F 0.000000 42.447521 28.195854
F 8.911670 50.165252 28.195854
F 8.911670 42.447521 28.195855
F 17.823352 50.165253 28.195855
F 17.823352 42.447522 28.195856
F 0.000012 50.165252 25.467224
F 0.000012 42.447521 25.467224
F 8.911683 50.165252 25.467224
F 8.911683 42.447521 25.467224
F 17.823364 50.165253 25.467223
F 17.823364 42.447522 25.467223
F 0.000002 47.592675 21.829050
F 0.000002 39.874943 21.829049
F 8.911673 47.592675 21.829050
F 8.911673 39.874943 21.829049
F 17.823353 47.592674 21.829048
F 17.823353 39.874942 21.829048
F 2.227932 38.588654 25.467223
F 2.227932 46.306388 25.467224
F 11.139605 38.588654 25.467223
F 11.139605 46.306388 25.467224
F 20.051286 38.588654 25.467222
F 20.051286 46.306389 25.467223
F 2.227918 51.451539 21.829050
F 2.227918 36.016076 21.829049
F 2.227918 43.733811 21.829050
F 11.139590 51.451538 21.829049
F 11.139590 36.016075 21.829048
F 11.139590 43.733810 21.829049
F 20.051273 51.451537 21.829049
F 20.051273 36.016075 21.829048
F 20.051273 43.733809 21.829049
F 2.227930 51.451538 24.557679
F 2.227930 36.016076 24.557680
F 2.227930 43.733810 24.557679
F 11.139603 51.451538 24.557679
F 11.139603 36.016076 24.557680
F 11.139603 43.733810 24.557680
F 20.051284 51.451537 24.557680
F 20.051284 36.016075 24.557681
F 20.051284 43.733809 24.557680
F 2.227920 38.588654 28.195855
F 2.227920 46.306388 28.195854
F 11.139592 38.588654 28.195855
F 11.139592 46.306388 28.195854
F 20.051274 38.588655 28.195856
F 20.051274 46.306389 28.195855
F 4.455850 47.592675 24.557679
F 4.455850 39.874943 24.557680
F 13.367525 47.592675 24.557680
F 13.367525 39.874943 24.557680
F 4.455835 50.165252 28.195854
F 4.455835 42.447521 28.195854
F 13.367510 50.165253 28.195855
F 13.367510 42.447522 28.195855
F 4.455848 50.165252 25.467224
F 4.455848 42.447521 25.467224
F 13.367523 50.165253 25.467224
F 13.367523 42.447522 25.467223
F 4.455837 47.592675 21.829050
F 4.455837 39.874943 21.829049
F 13.367512 47.592674 21.829049
F 13.367512 39.874942 21.829048
F 6.683768 38.588654 25.467223
F 6.683768 46.306388 25.467224
F 15.595445 38.588654 25.467222
F 15.595445 46.306389 25.467223
F 6.683753 51.451538 21.829050
F 6.683753 36.016076 21.829049
F 6.683753 43.733810 21.829050
F 15.595431 51.451537 21.829049
F 15.595431 36.016075 21.829048
F 15.595431 43.733809 21.829048
F 6.683766 51.451538 24.557679
F 6.683766 36.016076 24.557680
F 6.683766 43.733810 24.557679
F 15.595443 51.451537 24.557680
F 15.595443 36.016075 24.557681
F 15.595443 43.733809 24.557680
F 6.683755 38.588654 28.195855
F 6.683755 46.306388 28.195854
F 15.595432 38.588655 28.195856
F 15.595432 46.306389 28.195855
F 0.000014 47.592675 31.834028
F 0.000014 39.874943 31.834029
F 8.911686 47.592675 31.834028
F 8.911686 39.874943 31.834029
F 17.823365 47.592674 31.834029
F 17.823365 39.874942 31.834030
F 0.000000 50.165252 35.472202
F 0.000000 42.447521 35.472203
F 8.911670 50.165252 35.472202
F 8.911670 42.447521 35.472203
F 17.823352 50.165253 35.472203
F 17.823352 42.447522 35.472204
F 0.000012 50.165252 32.743573
F 0.000012 42.447521 32.743572
F 8.911683 50.165252 32.743572
F 8.911683 42.447521 32.743572
F 17.823364 50.165253 32.743571
F 17.823364 42.447522 32.743571
F 0.000002 47.592675 29.105398
F 0.000002 39.874943 29.105398
F 8.911673 47.592675 29.105398
F 8.911673 39.874943 29.105398
F 17.823353 47.592674 29.105397
F 17.823353 39.874942 29.105396
F 2.227932 38.588654 32.743572
F 2.227932 46.306388 32.743572
F 11.139605 38.588654 32.743571
F 11.139605 46.306388 32.743572
F 20.051286 38.588654 32.743571
F 20.051286 46.306389 32.743572
F 2.227918 51.451539 29.105399
F 2.227918 36.016076 29.105398
F 2.227918 43.733811 29.105398
F 11.139590 51.451538 29.105398
F 11.139590 36.016075 29.105397
F 11.139590 43.733810 29.105398
F 20.051273 51.451537 29.105398
F 20.051273 36.016075 29.105397
F 20.051273 43.733809 29.105397
F 2.227930 51.451538 31.834028
F 2.227930 36.016076 31.834029
F 2.227930 43.733810 31.834028
F 11.139603 51.451538 31.834028
F 11.139603 36.016076 31.834029
F 11.139603 43.733810 31.834029
F 20.051284 51.451537 31.834029
F 20.051284 36.016075 31.834030
F 20.051284 43.733809 31.834029
F 2.227920 38.588654 35.472203
F 2.227920 46.306388 35.472202
F 11.139592 38.588654 35.472203
F 11.139592 46.306388 35.472202
F 20.051274 38.588655 35.472204
F 20.051274 46.306389 35.472203
F 4.455850 47.592675 31.834028
F 4.455850 39.874943 31.834029
F 13.367525 47.592675 31.834029
F 13.367525 39.874943 31.834029
F 4.455835 50.165252 35.472202
F 4.455835 42.447521 35.472203
F 13.367510 50.165253 35.472203
F 13.367510 42.447522 35.472204
F 4.455848 50.165252 32.743572
F 4.455848 42.447521 32.743572
F 13.367523 50.165253 32.743572
F 13.367523 42.447522 32.743571
F 4.455837 47.592675 29.105398
F 4.455837 39.874943 29.105398
F 13.367512 47.592674 29.105398
F 13.367512 39.874942 29.105397
F 6.683768 38.588654 32.743572
F 6.683768 46.306388 32.743572
F 15.595445 38.588654 32.743571
F 15.595445 46.306389 32.743572
F 6.683753 51.451538 29.105399
F 6.683753 36.016076 29.105398
F 6.683753 43.733810 29.105398
F 15.595431 51.451537 29.105397
F 15.595431 36.016075 29.105396
F 15.595431 43.733809 29.105397
F 6.683766 51.451538 31.834028
F 6.683766 36.016076 31.834029
F 6.683766 43.733810 31.834028
F 15.595443 51.451537 31.834029
F 15.595443 36.016075 31.834030
F 15.595443 43.733809 31.834029
F 6.683755 38.588654 35.472203
F 6.683755 46.306388 35.472202
F 15.595432 38.588655 35.472204
F 15.595432 46.306389 35.472203
F 0.000014 47.592675 39.110377
F 0.000014 39.874943 39.110377
F 8.911686 47.592675 39.110377
F 8.911686 39.874943 39.110377
F 17.823365 47.592674 39.110378
F 17.823365 39.874942 39.110378
F 0.000000 50.165252 42.748551
F 0.000000 42.447521 42.748552
F 8.911670 50.165252 42.748552
F 8.911670 42.447521 42.748552
F 17.823352 50.165253 42.748553
F 17.823352 42.447522 42.748553
F 0.000012 50.165252 40.019922
F 0.000012 42.447521 40.019921
F 8.911683 50.165252 40.019922
F 8.911683 42.447521 40.019921
F 17.823364 50.165253 40.019921
F 17.823364 42.447522 40.019920
F 0.000002 47.592675 36.381747
F 0.000002 39.874943 36.381746
F 8.911673 47.592675 36.381747
F 8.911673 39.874943 36.381746
F 17.823353 47.592674 36.381746
F 17.823353 39.874942 36.381745
F 2.227932 38.588654 40.019921
F 2.227932 46.306388 40.019922
F 11.139605 38.588654 40.019921
F 11.139605 46.306388 40.019922
F 20.051286 38.588654 40.019920
F 20.051286 46.306389 40.019921
F 2.227918 51.451539 36.381747
F 2.227918 36.016076 36.381746
F 2.227918 43.733811 36.381747
F 11.139590 51.451538 36.381747
F 11.139590 36.016075 36.381746
F 11.139590 43.733810 36.381747
F 20.051273 51.451537 36.381746
F 20.051273 36.016075 36.381745
F 20.051273 43.733809 36.381746
F 2.227930 51.451538 39.110376
F 2.227930 36.016076 39.110377
F 2.227930 43.733810 39.110377
F 11.139603 51.451538 39.110377
F 11.139603 36.016076 39.110378
F 11.139603 43.733810 39.110377
F 20.051284 51.451537 39.110377
F 20.051284 36.016075 39.110378
F 20.051284 43.733809 39.110377
F 2.227920 38.588654 42.748552
F 2.227920 46.306388 42.748551
F 11.139592 38.588654 42.748553
F 11.139592 46.306388 42.748552
F 20.051274 38.588655 42.748553
F 20.051274 46.306389 42.748552
F 4.455850 47.592675 39.110377
F 4.455850 39.874943 39.110377
F 13.367525 47.592675 39.110377
F 13.367525 39.874943 39.110378
F 4.455835 50.165252 42.748551
F 4.455835 42.447521 42.748552
F 13.367510 50.165253 42.748552
F 13.367510 42.447522 42.748553
F 4.455848 50.165252 40.019922
F 4.455848 42.447521 40.019921
F 13.367523 50.165253 40.019921
F 13.367523 42.447522 40.019921
F 4.455837 47.592675 36.381747
F 4.455837 39.874943 36.381746
F 13.367512 47.592674 36.381746
F 13.367512 39.874942 36.381746
F 6.683768 38.588654 40.019921
F 6.683768 46.306388 40.019922
F 15.595445 38.588654 40.019920
F 15.595445 46.306389 40.019921
F 6.683753 51.451538 36.381747
F 6.683753 36.016076 36.381746
F 6.683753 43.733810 36.381747
F 15.595431 51.451537 36.381746
F 15.595431 36.016075 36.381745
F 15.595431 43.733809 36.381746
F 6.683766 51.451538 39.110376
F 6.683766 36.016076 39.110377
F 6.683766 43.733810 39.110377
F 15.595443 51.451537 39.110377
F 15.595443 36.016075 39.110378
F 15.595443 43.733809 39.110378
F 6.683755 38.588654 42.748552
F 6.683755 46.306388 42.748551
F 15.595432 38.588655 42.748553
F 15.595432 46.306389 42.748552
F 0.000014 55.310403 2.728632
F 0.000014 63.028137 2.728632
F 8.911686 55.310403 2.728632
F 8.911686 63.028137 2.728633
F 17.823365 55.310402 2.728633
F 17.823365 63.028137 2.728634
F 0.000000 57.882981 6.366806
F 0.000000 65.600714 6.366807
F 8.911670 57.882981 6.366807
F 8.911670 65.600715 6.366807
F 17.823352 57.882982 6.366808
F 17.823352 65.600716 6.366808
F 0.000012 57.882981 3.638177
F 0.000012 65.600715 3.638176
F 8.911683 57.882981 3.638177
F 8.911683 65.600715 3.638176
F 17.823364 57.882982 3.638176
F 17.823364 65.600715 3.638175
F 0.000002 55.310403 0.000002
F 0.000002 63.028138 0.000001
F 8.911673 55.310403 0.000002
F 8.911673 63.028137 0.000001
F 17.823353 55.310402 0.000001
F 17.823353 63.028136 0.000000
F 2.227932 54.024116 3.638177
F 2.227932 61.741848 3.638176
F 11.139605 54.024116 3.638177
F 11.139605 61.741847 3.638176
F 20.051286 54.024116 3.638176
F 20.051286 61.741848 3.638175
F 2.227918 59.169270 0.000002
F 2.227918 66.887004 0.000002
F 11.139590 59.169269 0.000001
F 11.139590 66.887003 0.000002
F 20.051273 59.169268 0.000001
F 20.051273 66.887003 0.000001
F 2.227930 59.169269 2.728632
F 2.227930 66.887004 2.728632
F 11.139603 59.169269 2.728633
F 11.139603 66.887003 2.728632
F 20.051284 59.169269 2.728633
F 20.051284 66.887003 2.728633
F 2.227920 54.024115 6.366806
F 2.227920 61.741847 6.366807
F 11.139592 54.024116 6.366807
F 11.139592 61.741848 6.366808
F 20.051274 54.024117 6.366807
F 20.051274 61.741848 6.366808
F 4.455850 55.310403 2.728632
F 4.455850 63.028137 2.728633
F 13.367525 55.310403 2.728632
F 13.367525 63.028137 2.728633
F 4.455835 57.882981 6.366806
F 4.455835 65.600714 6.366807
F 13.367510 57.882982 6.366807
F 13.367510 65.600716 6.366808
F 4.455848 57.882981 3.638177
F 4.455848 65.600715 3.638176
F 13.367523 57.882982 3.638176
F 13.367523 65.600715 3.638176
F 4.455837 55.310404 0.000002
F 4.455837 63.028138 0.000001
F 13.367512 55.310402 0.000002
F 13.367512 63.028137 0.000001
F 6.683768 54.024116 3.638177
F 6.683768 61.741848 3.638176
F 15.595445 54.024116 3.638176
F 15.595445 61.741848 3.638175
F 6.683753 59.169270 0.000002
F 6.683753 66.887004 0.000002
F 15.595431 59.169268 0.000000
F 15.595431 66.887002 0.000001
F 6.683766 59.169269 2.728632
F 6.683766 66.887004 2.728632
F 15.595443 59.169269 2.728633
F 15.595443 66.887003 2.728633
F 6.683755 54.024115 6.366806
F 6.683755 61.741847 6.366807
F 15.595432 54.024117 6.366807
F 15.595432 61.741848 6.366808
F 0.000014 55.310403 10.004981
F 0.000014 63.028137 10.004981
F 8.911686 55.310403 10.004981
F 8.911686 63.028137 10.004982
F 17.823365 55.310402 10.004982
F 17.823365 63.028137 10.004983
F 0.000000 57.882981 13.643155
F 0.000000 65.600714 13.643155
F 8.911670 57.882981 13.643155
F 8.911670 65.600715 13.643155
F 17.823352 57.882982 13.643156
F 17.823352 65.600716 13.643157
F 0.000012 57.882981 10.914525
F 0.000012 65.600715 10.914524
F 8.911683 57.882981 10.914525
F 8.911683 65.600715 10.914524
F 17.823364 57.882982 10.914524
F 17.823364 65.600715 10.914523
F 0.000002 55.310403 7.276351
F 0.000002 63.028138 7.276350
F 8.911673 55.310403 7.276351
F 8.911673 63.028137 7.276350
F 17.823353 55.310402 7.276350
F 17.823353 63.028136 7.276349
F 2.227932 54.024116 10.914525
F 2.227932 61.741848 10.914524
F 11.139605 54.024116 10.914525
F 11.139605 61.741847 10.914524
F 20.051286 54.024116 10.914524
F 20.051286 61.741848 10.914523
F 2.227918 59.169270 7.276350
F 2.227918 66.887004 7.276351
F 11.139590 59.169269 7.276350
F 11.139590 66.887003 7.276351
F 20.051273 59.169268 7.276349
F 20.051273 66.887003 7.276350
F 2.227930 59.169269 10.004981
F 2.227930 66.887004 10.004981
F 11.139603 59.169269 10.004982
F 11.139603 66.887003 10.004981
F 20.051284 59.169269 10.004982
F 20.051284 66.887003 10.004982
F 2.227920 54.024115 13.643154
F 2.227920 61.741847 13.643155
F 11.139592 54.024116 13.643155
F 11.139592 61.741848 13.643156
F 20.051274 54.024117 13.643156
F 20.051274 61.741848 13.643157
F 4.455850 55.310403 10.004981
F 4.455850 63.028137 10.004982
F 13.367525 55.310403 10.004981
F 13.367525 63.028137 10.004982
F 4.455835 57.882981 13.643155
F 4.455835 65.600714 13.643155
F 13.367510 57.882982 13.643156
F 13.367510 65.600716 13.643156
F 4.455848 57.882981 10.914525
F 4.455848 65.600715 10.914524
F 13.367523 57.882982 10.914524
F 13.367523 65.600715 10.914524
F 4.455837 55.310404 7.276351
F 4.455837 63.028138 7.276350
F 13.367512 55.310402 7.276350
F 13.367512 63.028137 7.276350
F 6.683768 54.024116 10.914525
F 6.683768 61.741848 10.914524
F 15.595445 54.024116 10.914524
F 15.595445 61.741848 10.914523
F 6.683753 59.169270 7.276350
F 6.683753 66.887004 7.276351
F 15.595431 59.169268 7.276349
F 15.595431 66.887002 7.276350
F 6.683766 59.169269 10.004981
F 6.683766 66.887004 10.004981
F 15.595443 59.169269 10.004982
F 15.595443 66.887003 10.004982
F 6.683755 54.024115 13.643155
F 6.683755 61.741847 13.643156
F 15.595432 54.024117 13.643156
F 15.595432 61.741848 13.643157
F 0.000014 55.310403 17.281329
F 0.000014 63.028137 17.281330
F 8.911686 55.310403 17.281329
F 8.911686 63.028137 17.281330
F 17.823365 55.310402 17.281330
F 17.823365 63.028137 17.281331
F 0.000000 57.882981 20.919504
F 0.000000 65.600714 20.919504
F 8.911670 57.882981 20.919504
F 8.911670 65.600715 20.919505
F 17.823352 57.882982 20.919505
F 17.823352 65.600716 20.919506
F 0.000012 57.882981 18.190874
F 0.000012 65.600715 18.190874
F 8.911683 57.882981 18.190874
F 8.911683 65.600715 18.190874
F 17.823364 57.882982 18.190873
F 17.823364 65.600715 18.190873
F 0.000002 55.310403 14.552700
F 0.000002 63.028138 14.552699
F 8.911673 55.310403 14.552700
F 8.911673 63.028137 14.552699
F 17.823353 55.310402 14.552698
F 17.823353 63.028136 14.552698
F 2.227932 54.024116 18.190875
F 2.227932 61.741848 18.190874
F 11.139605 54.024116 18.190875
F 11.139605 61.741847 18.190873
F 20.051286 54.024116 18.190874
F 20.051286 61.741848 18.190873
F 2.227918 59.169270 14.552699
F 2.227918 66.887004 14.552700
F 11.139590 59.169269 14.552698
F 11.139590 66.887003 14.552699
F 20.051273 59.169268 14.552698
F 20.051273 66.887003 14.552699
F 2.227930 59.169269 17.281330
F 2.227930 66.887004 17.281329
F 11.139603 59.169269 17.281330
F 11.139603 66.887003 17.281330
F 20.051284 59.169269 17.281331
F 20.051284 66.887003 17.281330
F 2.227920 54.024115 20.919504
F 2.227920 61.741847 20.919505
F 11.139592 54.024116 20.919504
F 11.139592 61.741848 20.919505
F 20.051274 54.024117 20.919505
F 20.051274 61.741848 20.919506
F 4.455850 55.310403 17.281329
F 4.455850 63.028137 17.281330
F 13.367525 55.310403 17.281330
F 13.367525 63.028137 17.281330
F 4.455835 57.882981 20.919504
F 4.455835 65.600714 20.919504
F 13.367510 57.882982 20.919505
F 13.367510 65.600716 20.919505
F 4.455848 57.882981 18.190874
F 4.455848 65.600715 18.190874
F 13.367523 57.882982 18.190874
F 13.367523 65.600715 18.190873
F 4.455837 55.310404 14.552700
F 4.455837 63.028138 14.552699
F 13.367512 55.310402 14.552699
F 13.367512 63.028137 14.552698
F 6.683768 54.024116 18.190875
F 6.683768 61.741848 18.190874
F 15.595445 54.024116 18.190874
F 15.595445 61.741848 18.190873
F 6.683753 59.169270 14.552699
F 6.683753 66.887004 14.552700
F 15.595431 59.169268 14.552698
F 15.595431 66.887002 14.552698
F 6.683766 59.169269 17.281330
F 6.683766 66.887004 17.281329
F 15.595443 59.169269 17.281331
F 15.595443 66.887003 17.281330
F 6.683755 54.024115 20.919504
F 6.683755 61.741847 20.919505
F 15.595432 54.024117 20.919505
F 15.595432 61.741848 20.919506
F 2.227932 69.459582 3.638177
F 11.139605 69.459582 3.638177
F 2.227920 69.459582 6.366806
F 11.139592 69.459582 6.366807
F 6.683755 69.459582 20.919504
F 6.683768 69.459582 3.638177
F 6.683755 69.459582 6.366806
F 2.227932 69.459582 10.914525
F 11.139605 69.459582 10.914525
F 2.227920 69.459582 13.643155
F 11.139592 69.459582 13.643155
F 6.683768 69.459582 10.914525
F 6.683755 69.459582 13.643155
F 2.227932 69.459582 18.190874
F 11.139605 69.459582 18.190874
F 2.227920 69.459582 20.919504
F 11.139592 69.459582 20.919504
F 6.683768 69.459582 18.190875
F 0.000014 55.310403 24.557679
F 0.000014 63.028137 24.557680
F 8.911686 55.310403 24.557679
F 8.911686 63.028137 24.557680
F 17.823365 55.310402 24.557680
F 17.823365 63.028137 24.557681
F 0.000000 57.882981 28.195854
F 0.000000 65.600714 28.195854
F 8.911670 57.882981 28.195854
F 8.911670 65.600715 28.195855
F 17.823352 57.882982 28.195855
F 17.823352 65.600716 28.195856
F 0.000012 57.882981 25.467224
F 0.000012 65.600715 25.467224
F 8.911683 57.882981 25.467224
F 8.911683 65.600715 25.467224
F 17.823364 57.882982 25.467223
F 17.823364 65.600715 25.467223
F 0.000002 55.310403 21.829050
F 0.000002 63.028138 21.829049
F 8.911673 55.310403 21.829050
F 8.911673 63.028137 21.829049
F 17.823353 55.310402 21.829048
F 17.823353 63.028136 21.829048
F 2.227932 54.024116 25.467224
F 2.227932 61.741848 25.467223
F 11.139605 54.024116 25.467224
F 11.139605 61.741847 25.467223
F 20.051286 54.024116 25.467223
F 20.051286 61.741848 25.467222
F 2.227918 59.169270 21.829049
F 2.227918 66.887004 21.829050
F 11.139590 59.169269 21.829048
F 11.139590 66.887003 21.829049
F 20.051273 59.169268 21.829048
F 20.051273 66.887003 21.829049
F 2.227930 59.169269 24.557680
F 2.227930 66.887004 24.557679
F 11.139603 59.169269 24.557680
F 11.139603 66.887003 24.557680
F 20.051284 59.169269 24.557681
F 20.051284 66.887003 24.557680
F 2.227920 54.024115 28.195854
F 2.227920 61.741847 28.195855
F 11.139592 54.024116 28.195854
F 11.139592 61.741848 28.195855
F 20.051274 54.024117 28.195855
F 20.051274 61.741848 28.195856
F 4.455850 55.310403 24.557679
F 4.455850 63.028137 24.557680
F 13.367525 55.310403 24.557680
F 13.367525 63.028137 24.557680
F 4.455835 57.882981 28.195854
F 4.455835 65.600714 28.195854
F 13.367510 57.882982 28.195855
F 13.367510 65.600716 28.195855
F 4.455848 57.882981 25.467224
F 4.455848 65.600715 25.467224
F 13.367523 57.882982 25.467223
F 13.367523 65.600715 25.467223
F 4.455837 55.310404 21.829050
F 4.455837 63.028138 21.829049
F 13.367512 55.310402 21.829049
F 13.367512 63.028137 21.829048
F 6.683768 54.024116 25.467224
F 6.683768 61.741848 25.467223
F 15.595445 54.024116 25.467224
F 15.595445 61.741848 25.467222
F 6.683753 59.169270 21.829049
F 6.683753 66.887004 21.829050
F 15.595431 59.169268 21.829048
F 15.595431 66.887002 21.829048
F 6.683766 59.169269 24.557680
F 6.683766 66.887004 24.557679
F 15.595443 59.169269 24.557681
F 15.595443 66.887003 24.557680
F 6.683755 54.024115 28.195854
F 6.683755 61.741847 28.195855
F 15.595432 54.024117 28.195855
F 15.595432 61.741848 28.195856
F 0.000014 55.310403 31.834028
F 0.000014 63.028137 31.834029
F 8.911686 55.310403 31.834028
F 8.911686 63.028137 31.834029
F 17.823365 55.310402 31.834029
F 17.823365 63.028137 31.834030
F 0.000000 57.882981 35.472202
F 0.000000 65.600714 35.472203
F 8.911670 57.882981 35.472202
F 8.911670 65.600715 35.472203
F 17.823352 57.882982 35.472204
F 17.823352 65.600716 35.472204
F 0.000012 57.882981 32.743572
F 0.000012 65.600715 32.743572
F 8.911683 57.882981 32.743572
F 8.911683 65.600715 32.743572
F 17.823364 57.882982 32.743571
F 17.823364 65.600715 32.743571
F 0.000002 55.310403 29.105399
F 0.000002 63.028138 29.105398
F 8.911673 55.310403 29.105398
F 8.911673 63.028137 29.105398
F 17.823353 55.310402 29.105397
F 17.823353 63.028136 29.105396
F 2.227932 54.024116 32.743573
F 2.227932 61.741848 32.743572
F 11.139605 54.024116 32.743572
F 11.139605 61.741847 32.743571
F 20.051286 54.024116 32.743572
F 20.051286 61.741848 32.743571
F 2.227918 59.169270 29.105398
F 2.227918 66.887004 29.105398
F 11.139590 59.169269 29.105397
F 11.139590 66.887003 29.105398
F 20.051273 59.169268 29.105397
F 20.051273 66.887003 29.105397
F 2.227930 59.169269 31.834029
F 2.227930 66.887004 31.834028
F 11.139603 59.169269 31.834029
F 11.139603 66.887003 31.834029
F 20.051284 59.169269 31.834030
F 20.051284 66.887003 31.834029
F 2.227920 54.024115 35.472202
F 2.227920 61.741847 35.472203
F 11.139592 54.024116 35.472202
F 11.139592 61.741848 35.472203
F 20.051274 54.024117 35.472203
F 20.051274 61.741848 35.472204
F 4.455850 55.310403 31.834028
F 4.455850 63.028137 31.834029
F 13.367525 55.310403 31.834029
F 13.367525 63.028137 31.834029
F 4.455835 57.882981 35.472202
F 4.455835 65.600714 35.472203
F 13.367510 57.882982 35.472203
F 13.367510 65.600716 35.472204
F 4.455848 57.882981 32.743572
F 4.455848 65.600715 32.743572
F 13.367523 57.882982 32.743572
F 13.367523 65.600715 32.743571
F 4.455837 55.310404 29.105398
F 4.455837 63.028138 29.105398
F 13.367512 55.310402 29.105398
F 13.367512 63.028137 29.105397
F 6.683768 54.024116 32.743573
F 6.683768 61.741848 32.743572
F 15.595445 54.024116 32.743572
F 15.595445 61.741848 32.743571
F 6.683753 59.169270 29.105398
F 6.683753 66.887004 29.105398
F 15.595431 59.169268 29.105396
F 15.595431 66.887002 29.105397
F 6.683766 59.169269 31.834029
F 6.683766 66.887004 31.834028
F 15.595443 59.169269 31.834030
F 15.595443 66.887003 31.834029
F 6.683755 54.024115 35.472202
F 6.683755 61.741847 35.472203
F 15.595432 54.024117 35.472203
F 15.595432 61.741848 35.472204
F 0.000014 55.310403 39.110376
F 0.000014 63.028137 39.110377
F 8.911686 55.310403 39.110377
F 8.911686 63.028137 39.110377
F 17.823365 55.310402 39.110378
F 17.823365 63.028137 39.110378
F 0.000000 57.882981 42.748551
F 0.000000 65.600714 42.748552
F 8.911670 57.882981 42.748552
F 8.911670 65.600715 42.748552
F 17.823352 57.882982 42.748553
F 17.823352 65.600716 42.748553
F 0.000012 57.882981 40.019922
F 0.000012 65.600715 40.019921
F 8.911683 57.882981 40.019922
F 8.911683 65.600715 40.019921
F 17.823364 57.882982 40.019921
F 17.823364 65.600715 40.019920
F 0.000002 55.310403 36.381747
F 0.000002 63.028138 36.381746
F 8.911673 55.310403 36.381747
F 8.911673 63.028137 36.381746
F 17.823353 55.310402 36.381746
F 17.823353 63.028136 36.381745
F 2.227932 54.024116 40.019922
F 2.227932 61.741848 40.019921
F 11.139605 54.024116 40.019922
F 11.139605 61.741847 40.019921
F 20.051286 54.024116 40.019921
F 20.051286 61.741848 40.019920
F 2.227918 59.169270 36.381746
F 2.227918 66.887004 36.381747
F 11.139590 59.169269 36.381746
F 11.139590 66.887003 36.381747
F 20.051273 59.169268 36.381745
F 20.051273 66.887003 36.381746
F 2.227930 59.169269 39.110377
F 2.227930 66.887004 39.110377
F 11.139603 59.169269 39.110378
F 11.139603 66.887003 39.110377
F 20.051284 59.169269 39.110378
F 20.051284 66.887003 39.110377
F 2.227920 54.024115 42.748551
F 2.227920 61.741847 42.748552
F 11.139592 54.024116 42.748552
F 11.139592 61.741848 42.748553
F 20.051274 54.024117 42.748552
F 20.051274 61.741848 42.748553
F 4.455850 55.310403 39.110377
F 4.455850 63.028137 39.110377
F 13.367525 55.310403 39.110377
F 13.367525 63.028137 39.110378
F 4.455835 57.882981 42.748551
F 4.455835 65.600714 42.748552
F 13.367510 57.882982 42.748552
F 13.367510 65.600716 42.748553
F 4.455848 57.882981 40.019922
F 4.455848 65.600715 40.019921
F 13.367523 57.882982 40.019921
F 13.367523 65.600715 40.019921
F 4.455837 55.310404 36.381747
F 4.455837 63.028138 36.381746
F 13.367512 55.310402 36.381746
F 13.367512 63.028137 36.381746
F 6.683768 54.024116 40.019922
F 6.683768 61.741848 40.019921
F 15.595445 54.024116 40.019921
F 15.595445 61.741848 40.019920
F 6.683753 59.169270 36.381746
F 6.683753 66.887004 36.381747
F 15.595431 59.169268 36.381745
F 15.595431 66.887002 36.381746
F 6.683766 59.169269 39.110377
F 6.683766 66.887004 39.110377
F 15.595443 59.169269 39.110378
F 15.595443 66.887003 39.110378
F 6.683755 54.024115 42.748551
F 6.683755 61.741847 42.748552
F 15.595432 54.024117 42.748552
F 15.595432 61.741848 42.748553
F 2.227932 69.459582 25.467224
F 11.139605 69.459582 25.467224
F 2.227920 69.459582 28.195854
F 11.139592 69.459582 28.195854
F 6.683755 69.459582 42.748551
F 6.683768 69.459582 25.467224
F 6.683755 69.459582 28.195854
F 2.227932 69.459582 32.743572
F 11.139605 69.459582 32.743572
F 2.227920 69.459582 35.472202
F 11.139592 69.459582 35.472202
F 6.683768 69.459582 32.743572
F 6.683755 69.459582 35.472202
F 2.227932 69.459582 40.019922
F 11.139605 69.459582 40.019922
F 2.227920 69.459582 42.748551
F 11.139592 69.459582 42.748552
F 6.683768 69.459582 40.019922
F 26.735043 1.286287 2.728632
F 26.735043 9.004015 2.728632
F 26.735043 16.721749 2.728632
F 35.646716 1.286287 2.728632
F 35.646716 9.004015 2.728632
F 35.646716 16.721749 2.728633
F 26.735029 3.858864 6.366806
F 26.735029 11.576593 6.366806
F 35.646701 3.858864 6.366807
F 35.646701 11.576593 6.366807
F 26.735041 3.858864 3.638177
F 26.735041 11.576593 3.638177
F 35.646714 3.858864 3.638177
F 35.646714 11.576593 3.638177
F 26.735031 1.286287 0.000002
F 26.735031 9.004015 0.000002
F 26.735031 16.721750 0.000001
F 35.646703 1.286287 0.000002
F 35.646703 9.004015 0.000002
F 35.646703 16.721749 0.000001
F 28.962961 7.717729 3.638177
F 28.962961 15.435461 3.638176
F 24.507114 15.435460 20.919505
F 37.874635 7.717729 3.638177
F 37.874635 15.435460 3.638176
F 24.507114 7.717729 20.919504
F 28.962947 5.145152 0.000003
F 28.962947 12.862883 0.000002
F 37.874620 5.145151 0.000002
F 37.874620 12.862882 0.000001
F 28.962959 5.145151 2.728631
F 28.962959 12.862882 2.728632
F 37.874633 5.145151 2.728632
F 37.874633 12.862882 2.728633
F 28.962949 7.717728 6.366806
F 28.962949 15.435460 6.366807
F 42.330461 0.000001 20.919505
F 37.874622 7.717729 6.366807
F 37.874622 15.435461 6.366808
F 42.330461 15.435461 20.919506
F 31.190880 1.286287 2.728632
F 31.190880 9.004015 2.728632
F 31.190880 16.721749 2.728633
F 40.102555 1.286286 2.728632
F 40.102555 9.004015 2.728632
F 40.102555 16.721749 2.728633
F 22.279206 1.286286 2.728632
F 22.279206 9.004015 2.728632
F 22.279206 16.721749 2.728633
F 31.190865 3.858864 6.366806
F 31.190865 11.576593 6.366806
F 40.102540 3.858865 6.366807
F 40.102540 11.576594 6.366807
F 22.279193 3.858864 6.366807
F 22.279193 11.576593 6.366807
F 31.190877 3.858864 3.638177
F 31.190877 11.576593 3.638177
F 40.102553 3.858865 3.638176
F 40.102553 11.576594 3.638176
F 22.279204 3.858864 3.638177
F 22.279204 11.576593 3.638176
F 31.190867 1.286287 0.000002
F 31.190867 9.004016 0.000002
F 31.190867 16.721750 0.000001
F 40.102542 1.286286 0.000002
F 40.102542 9.004014 0.000002
F 40.102542 16.721749 0.000001
F 22.279194 1.286286 0.000002
F 22.279194 9.004014 0.000002
F 22.279194 16.721749 0.000001
F 33.418798 7.717729 3.638177
F 33.418798 15.435460 3.638176
F 42.330461 7.717730 20.919505
F 42.330474 7.717729 3.638176
F 42.330474 15.435461 3.638175
F 42.330474 0.000001 3.638176
F 24.507125 7.717729 3.638177
F 24.507125 15.435460 3.638176
F 33.418785 15.435460 20.919505
F 33.418782 5.145151 0.000003
F 33.418782 12.862883 0.000002
F 42.330460 5.145150 0.000001
F 42.330460 12.862881 0.000000
F 24.507112 5.145151 0.000002
F 24.507112 12.862882 0.000001
F 33.418795 5.145151 2.728632
F 33.418795 12.862882 2.728632
F 42.330472 5.145150 2.728633
F 42.330472 12.862882 2.728633
F 24.507123 5.145151 2.728631
F 24.507123 12.862882 2.728632
F 33.418785 7.717728 6.366806
F 33.418785 15.435460 6.366807
F 33.418785 7.717728 20.919504
F 42.330461 7.717730 6.366807
F 42.330461 15.435461 6.366808
F 42.330461 0.000001 6.366807
F 24.507114 7.717729 6.366806
F 24.507114 15.435460 6.366807
F 24.507123 12.862882 17.281330
F 26.735043 1.286287 10.004981
F 26.735043 9.004015 10.004981
F 26.735043 16.721749 10.004981
F 35.646716 1.286287 10.004981
F 35.646716 9.004015 10.004981
F 35.646716 16.721749 10.004982
F 26.735029 3.858864 13.643154
F 26.735029 11.576593 13.643155
F 35.646701 3.858864 13.643155
F 35.646701 11.576593 13.643155
F 26.735041 3.858864 10.914525
F 26.735041 11.576593 10.914525
F 35.646714 3.858864 10.914525
F 35.646714 11.576593 10.914525
F 26.735031 1.286287 7.276351
F 26.735031 9.004015 7.276351
F 26.735031 16.721750 7.276350
F 35.646703 1.286287 7.276351
F 35.646703 9.004015 7.276351
F 35.646703 16.721749 7.276350
F 28.962961 7.717729 10.914525
F 28.962961 15.435461 10.914524
F 24.507123 5.145151 17.281329
F 37.874635 7.717729 10.914525
F 37.874635 15.435460 10.914524
F 42.330472 12.862882 17.281331
F 28.962947 5.145152 7.276351
F 28.962947 12.862883 7.276350
F 37.874620 5.145151 7.276351
F 37.874620 12.862882 7.276350
F 28.962959 5.145151 10.004980
F 28.962959 12.862882 10.004981
F 37.874633 5.145151 10.004981
F 37.874633 12.862882 10.004982
F 28.962949 7.717728 13.643154
F 28.962949 15.435460 13.643155
F 42.330472 5.145150 17.281330
F 37.874622 7.717729 13.643155
F 37.874622 15.435461 13.643156
F 33.418795 12.862882 17.281330
F 31.190880 1.286287 10.004981
F 31.190880 9.004015 10.004981
F 31.190880 16.721749 10.004982
F 40.102555 1.286286 10.004981
F 40.102555 9.004015 10.004981
F 40.102555 16.721749 10.004982
F 22.279206 1.286286 10.004981
F 22.279206 9.004015 10.004981
F 22.279206 16.721749 10.004982
F 31.190865 3.858864 13.643155
F 31.190865 11.576593 13.643155
F 40.102540 3.858865 13.643156
F 40.102540 11.576594 13.643156
F 22.279193 3.858864 13.643155
F 22.279193 11.576593 13.643155
F 31.190877 3.858864 10.914525
F 31.190877 11.576593 10.914525
F 40.102553 3.858865 10.914524
F 40.102553 11.576594 10.914524
F 22.279204 3.858864 10.914525
F 22.279204 11.576593 10.914525
F 31.190867 1.286287 7.276351
F 31.190867 9.004016 7.276351
F 31.190867 16.721750 7.276350
F 40.102542 1.286286 7.276350
F 40.102542 9.004014 7.276350
F 40.102542 16.721749 7.276350
F 22.279194 1.286286 7.276351
F 22.279194 9.004014 7.276351
F 22.279194 16.721749 7.276350
F 33.418798 7.717729 10.914525
F 33.418798 15.435460 10.914524
F 33.418795 5.145151 17.281329
F 42.330474 7.717729 10.914524
F 42.330474 15.435461 10.914523
F 42.330474 0.000001 10.914524
F 24.507125 7.717729 10.914525
F 24.507125 15.435460 10.914524
F 24.507112 12.862882 14.552699
F 33.418782 5.145151 7.276351
F 33.418782 12.862883 7.276350
F 42.330460 5.145150 7.276350
F 42.330460 12.862881 7.276349
F 24.507112 5.145151 7.276351
F 24.507112 12.862882 7.276350
F 33.418795 5.145151 10.004981
F 33.418795 12.862882 10.004981
F 42.330472 5.145150 10.004982
F 42.330472 12.862882 10.004982
F 24.507123 5.145151 10.004980
F 24.507123 12.862882 10.004981
F 33.418785 7.717728 13.643155
F 33.418785 15.435460 13.643156
F 24.507112 5.145151 14.552700
F 42.330461 7.717730 13.643156
F 42.330461 15.435461 13.643157
F 42.330461 0.000001 13.643156
F 24.507114 7.717729 13.643155
F 24.507114 15.435460 13.643156
F 42.330460 12.862881 14.552698
F 26.735043 1.286287 17.281329
F 26.735043 9.004015 17.281329
F 26.735043 16.721749 17.281330
F 35.646716 1.286287 17.281329
F 35.646716 9.004015 17.281329
F 35.646716 16.721749 17.281330
F 26.735029 3.858864 20.919504
F 26.735029 11.576593 20.919504
F 35.646701 3.858864 20.919504
F 35.646701 11.576593 20.919504
F 26.735041 3.858864 18.190875
F 26.735041 11.576593 18.190874
F 35.646714 3.858864 18.190874
F 35.646714 11.576593 18.190874
F 26.735031 1.286287 14.552700
F 26.735031 9.004015 14.552700
F 26.735031 16.721750 14.552699
F 35.646703 1.286287 14.552700
F 35.646703 9.004015 14.552700
F 35.646703 16.721749 14.552699
F 28.962961 7.717729 18.190875
F 28.962961 15.435461 18.190874
F 42.330460 5.145150 14.552699
F 37.874635 7.717729 18.190875
F 37.874635 15.435460 18.190873
F 33.418782 12.862883 14.552699
F 28.962947 5.145152 14.552700
F 28.962947 12.862883 14.552699
F 37.874620 5.145151 14.552699
F 37.874620 12.862882 14.552698
F 28.962959 5.145151 17.281329
F 28.962959 12.862882 17.281330
F 37.874633 5.145151 17.281329
F 37.874633 12.862882 17.281330
F 28.962949 7.717728 20.919504
F 28.962949 15.435460 20.919505
F 33.418782 5.145151 14.552700
F 37.874622 7.717729 20.919504
F 37.874622 15.435461 20.919505
F 24.507125 15.435460 18.190874
F 31.190880 1.286287 17.281329
F 31.190880 9.004015 17.281329
F 31.190880 16.721749 17.281330
F 40.102555 1.286286 17.281330
F 40.102555 9.004015 17.281330
F 40.102555 16.721749 17.281330
F 22.279206 1.286286 17.281330
F 22.279206 9.004015 17.281330
F 22.279206 16.721749 17.281330
F 31.190865 3.858864 20.919504
F 31.190865 11.576593 20.919504
F 40.102540 3.858865 20.919505
F 40.102540 11.576594 20.919505
F 22.279193 3.858864 20.919504
F 22.279193 11.576593 20.919505
F 31.190877 3.858864 18.190875
F 31.190877 11.576593 18.190874
F 40.102553 3.858865 18.190874
F 40.102553 11.576594 18.190874
F 22.279204 3.858864 18.190874
F 22.279204 11.576593 18.190874
F 31.190867 1.286287 14.552700
F 31.190867 9.004016 14.552700
F 31.190867 16.721750 14.552699
F 40.102542 1.286286 14.552699
F 40.102542 9.004014 14.552699
F 40.102542 16.721749 14.552698
F 22.279194 1.286286 14.552699
F 22.279194 9.004014 14.552699
F 22.279194 16.721749 14.552698
F 33.418798 7.717729 18.190875
F 33.418798 15.435460 18.190874
F 24.507125 7.717729 18.190875
F 42.330474 7.717729 18.190874
F 42.330474 15.435461 18.190873
F 42.330474 0.000001 18.190874
F 26.735043 1.286287 24.557679
F 26.735043 9.004015 24.557679
F 26.735043 16.721749 24.557680
F 35.646716 1.286287 24.557679
F 35.646716 9.004015 24.557679
F 35.646716 16.721749 24.557680
F 26.735029 3.858864 28.195854
F 26.735029 11.576593 28.195854
F 35.646701 3.858864 28.195854
F 35.646701 11.576593 28.195854
F 26.735041 3.858864 25.467224
F 26.735041 11.576593 25.467224
F 35.646714 3.858864 25.467224
F 35.646714 11.576593 25.467224
F 26.735031 1.286287 21.829050
F 26.735031 9.004015 21.829050
F 26.735031 16.721750 21.829049
F 35.646703 1.286287 21.829050
F 35.646703 9.004015 21.829050
F 35.646703 16.721749 21.829049
F 28.962961 7.717729 25.467224
F 28.962961 15.435461 25.467223
F 24.507114 15.435460 42.748552
F 37.874635 7.717729 25.467224
F 37.874635 15.435460 25.467223
F 24.507114 7.717729 42.748551
F 28.962947 5.145152 21.829050
F 28.962947 12.862883 21.829049
F 37.874620 5.145151 21.829049
F 37.874620 12.862882 21.829048
F 28.962959 5.145151 24.557679
F 28.962959 12.862882 24.557680
F 37.874633 5.145151 24.557679
F 37.874633 12.862882 24.557680
F 28.962949 7.717728 28.195854
F 28.962949 15.435460 28.195855
F 42.330461 0.000001 42.748552
F 37.874622 7.717729 28.195854
F 37.874622 15.435461 28.195855
F 42.330461 15.435461 42.748553
F 31.190880 1.286287 24.557679
F 31.190880 9.004015 24.557679
F 31.190880 16.721749 24.557680
F 40.102555 1.286286 24.557680
F 40.102555 9.004015 24.557680
F 40.102555 16.721749 24.557680
F 22.279206 1.286286 24.557680
F 22.279206 9.004015 24.557680
F 22.279206 16.721749 24.557680
F 31.190865 3.858864 28.195854
F 31.190865 11.576593 28.195854
F 40.102540 3.858865 28.195855
F 40.102540 11.576594 28.195855
F 22.279193 3.858864 28.195854
F 22.279193 11.576593 28.195854
F 31.190877 3.858864 25.467224
F 31.190877 11.576593 25.467224
F 40.102553 3.858865 25.467224
F 40.102553 11.576594 25.467223
F 22.279204 3.858864 25.467224
F 22.279204 11.576593 25.467224
F 31.190867 1.286287 21.829050
F 31.190867 9.004016 21.829050
F 31.190867 16.721750 21.829049
F 40.102542 1.286286 21.829049
F 40.102542 9.004014 21.829049
F 40.102542 16.721749 21.829048
F 22.279194 1.286286 21.829049
F 22.279194 9.004014 21.829049
F 22.279194 16.721749 21.829048
F 33.418798 7.717729 25.467224
F 33.418798 15.435460 25.467223
F 42.330461 7.717730 42.748552
F 42.330474 7.717729 25.467224
F 42.330474 15.435461 25.467222
F 42.330474 0.000001 25.467223
F 24.507125 7.717729 25.467224
F 24.507125 15.435460 25.467223
F 33.418785 15.435460 42.748552
F 33.418782 5.145151 21.829050
F 33.418782 12.862883 21.829049
F 42.330460 5.145150 21.829049
F 42.330460 12.862881 21.829048
F 24.507112 5.145151 21.829050
F 24.507112 12.862882 21.829049
F 33.418795 5.145151 24.557679
F 33.418795 12.862882 24.557680
F 42.330472 5.145150 24.557680
F 42.330472 12.862882 24.557681
F 24.507123 5.145151 24.557679
F 24.507123 12.862882 24.557680
F 33.418785 7.717728 28.195854
F 33.418785 15.435460 28.195855
F 33.418785 7.717728 42.748551
F 42.330461 7.717730 28.195855
F 42.330461 15.435461 28.195856
F 42.330461 0.000001 28.195855
F 24.507114 7.717729 28.195854
F 24.507114 15.435460 28.195855
F 24.507123 12.862882 39.110377
F 26.735043 1.286287 31.834028
F 26.735043 9.004015 31.834028
F 26.735043 16.721749 31.834029
F 35.646716 1.286287 31.834028
F 35.646716 9.004015 31.834028
F 35.646716 16.721749 31.834029
F 26.735029 3.858864 35.472202
F 26.735029 11.576593 35.472202
F 35.646701 3.858864 35.472202
F 35.646701 11.576593 35.472202
F 26.735041 3.858864 32.743573
F 26.735041 11.576593 32.743572
F 35.646714 3.858864 32.743572
F 35.646714 11.576593 32.743572
F 26.735031 1.286287 29.105398
F 26.735031 9.004015 29.105399
F 26.735031 16.721750 29.105398
F 35.646703 1.286287 29.105398
F 35.646703 9.004015 29.105398
F 35.646703 16.721749 29.105398
F 28.962961 7.717729 32.743573
F 28.962961 15.435461 32.743572
F 24.507123 5.145151 39.110376
F 37.874635 7.717729 32.743572
F 37.874635 15.435460 32.743571
F 42.330472 12.862882 39.110378
F 28.962947 5.145152 29.105399
F 28.962947 12.862883 29.105398
F 37.874620 5.145151 29.105398
F 37.874620 12.862882 29.105397
F 28.962959 5.145151 31.834028
F 28.962959 12.862882 31.834029
F 37.874633 5.145151 31.834028
F 37.874633 12.862882 31.834029
F 28.962949 7.717728 35.472202
F 28.962949 15.435460 35.472203
F 42.330472 5.145150 39.110377
F 37.874622 7.717729 35.472202
F 37.874622 15.435461 35.472203
F 33.418795 12.862882 39.110377
F 31.190880 1.286287 31.834028
F 31.190880 9.004015 31.834028
F 31.190880 16.721749 31.834029
F 40.102555 1.286286 31.834029
F 40.102555 9.004015 31.834029
F 40.102555 16.721749 31.834029
F 22.279206 1.286286 31.834029
F 22.279206 9.004015 31.834029
F 22.279206 16.721749 31.834029
F 31.190865 3.858864 35.472202
F 31.190865 11.576593 35.472202
F 40.102540 3.858865 35.472203
F 40.102540 11.576594 35.472203
F 22.279193 3.858864 35.472202
F 22.279193 11.576593 35.472203
F 31.190877 3.858864 32.743572
F 31.190877 11.576593 32.743572
F 40.102553 3.858865 32.743572
F 40.102553 11.576594 32.743572
F 22.279204 3.858864 32.743572
F 22.279204 11.576593 32.743572
F 31.190867 1.286287 29.105398
F 31.190867 9.004016 29.105398
F 31.190867 16.721750 29.105398
F 40.102542 1.286286 29.105398
F 40.102542 9.004014 29.105398
F 40.102542 16.721749 29.105397
F 22.279194 1.286286 29.105398
F 22.279194 9.004014 29.105398
F 22.279194 16.721749 29.105397
F 33.418798 7.717729 32.743573
F 33.418798 15.435460 32.743572
F 33.418795 5.145151 39.110376
F 42.330474 7.717729 32.743572
F 42.330474 15.435461 32.743571
F 42.330474 0.000001 32.743572
F 24.507125 7.717729 32.743573
F 24.507125 15.435460 32.743571
F 24.507112 12.862882 36.381746
F 33.418782 5.145151 29.105399
F 33.418782 12.862883 29.105398
F 42.330460 5.145150 29.105397
F 42.330460 12.862881 29.105396
F 24.507112 5.145151 29.105399
F 24.507112 12.862882 29.105398
F 33.418795 5.145151 31.834028
F 33.418795 12.862882 31.834029
F 42.330472 5.145150 31.834029
F 42.330472 12.862882 31.834030
F 24.507123 5.145151 31.834028
F 24.507123 12.862882 31.834029
F 33.418785 7.717728 35.472202
F 33.418785 15.435460 35.472203
F 24.507112 5.145151 36.381747
F 42.330461 7.717730 35.472203
F 42.330461 15.435461 35.472204
F 42.330461 0.000001 35.472203
F 24.507114 7.717729 35.472202
F 24.507114 15.435460 35.472203
F 42.330460 12.862881 36.381745
F 26.735043 1.286287 39.110377
F 26.735043 9.004015 39.110376
F 26.735043 16.721749 39.110377
F 35.646716 1.286287 39.110377
F 35.646716 9.004015 39.110377
F 35.646716 16.721749 39.110377
F 26.735029 3.858864 42.748551
F 26.735029 11.576593 42.748551
F 35.646701 3.858864 42.748552
F 35.646701 11.576593 42.748552
F 26.735041 3.858864 40.019922
F 26.735041 11.576593 40.019922
F 35.646714 3.858864 40.019922
F 35.646714 11.576593 40.019922
F 26.735031 1.286287 36.381747
F 26.735031 9.004015 36.381747
F 26.735031 16.721750 36.381746
F 35.646703 1.286287 36.381747
F 35.646703 9.004015 36.381747
F 35.646703 16.721749 36.381746
F 28.962961 7.717729 40.019922
F 28.962961 15.435461 40.019921
F 42.330460 5.145150 36.381746
F 37.874635 7.717729 40.019922
F 37.874635 15.435460 40.019921
F 33.418782 12.862883 36.381746
F 28.962947 5.145152 36.381747
F 28.962947 12.862883 36.381746
F 37.874620 5.145151 36.381747
F 37.874620 12.862882 36.381746
F 28.962959 5.145151 39.110376
F 28.962959 12.862882 39.110377
F 37.874633 5.145151 39.110377
F 37.874633 12.862882 39.110378
F 28.962949 7.717728 42.748551
F 28.962949 15.435460 42.748552
F 33.418782 5.145151 36.381747
F 37.874622 7.717729 42.748552
F 37.874622 15.435461 42.748553
F 24.507125 15.435460 40.019921
F 31.190880 1.286287 39.110377
F 31.190880 9.004015 39.110377
F 31.190880 16.721749 39.110377
F 40.102555 1.286286 39.110377
F 40.102555 9.004015 39.110377
F 40.102555 16.721749 39.110378
F 22.279206 1.286286 39.110377
F 22.279206 9.004015 39.110377
F 22.279206 16.721749 39.110378
F 31.190865 3.858864 42.748551
F 31.190865 11.576593 42.748551
F 40.102540 3.858865 42.748552
F 40.102540 11.576594 42.748552
F 22.279193 3.858864 42.748552
F 22.279193 11.576593 42.748552
F 31.190877 3.858864 40.019922
F 31.190877 11.576593 40.019922
F 40.102553 3.858865 40.019921
F 40.102553 11.576594 40.019921
F 22.279204 3.858864 40.019922
F 22.279204 11.576593 40.019921
F 31.190867 1.286287 36.381747
F 31.190867 9.004016 36.381747
F 31.190867 16.721750 36.381746
F 40.102542 1.286286 36.381746
F 40.102542 9.004014 36.381746
F 40.102542 16.721749 36.381746
F 22.279194 1.286286 36.381746
F 22.279194 9.004014 36.381747
F 22.279194 16.721749 36.381746
F 33.418798 7.717729 40.019922
F 33.418798 15.435460 40.019921
F 24.507125 7.717729 40.019922
F 42.330474 7.717729 40.019921
F 42.330474 15.435461 40.019920
F 42.330474 0.000001 40.019921
F 26.735043 24.439481 2.728632
F 26.735043 32.157209 2.728632
F 35.646716 24.439481 2.728632
F 35.646716 32.157209 2.728632
F 26.735029 27.012058 6.366806
F 26.735029 34.729786 6.366806
F 26.735029 19.294327 6.366807
F 35.646701 27.012059 6.366807
F 35.646701 34.729787 6.366807
F 35.646701 19.294327 6.366807
F 26.735041 27.012059 3.638177
F 26.735041 34.729787 3.638177
F 26.735041 19.294328 3.638176
F 35.646714 27.012059 3.638177
F 35.646714 34.729787 3.638177
F 35.646714 19.294328 3.638176
F 26.735031 24.439482 0.000002
F 26.735031 32.157209 0.000002
F 35.646703 24.439481 0.000002
F 35.646703 32.157209 0.000002
F 28.962961 30.870922 3.638177
F 28.962961 23.153194 3.638177
F 37.874635 30.870922 3.638177
F 37.874635 23.153194 3.638177
F 28.962947 28.298345 0.000003
F 28.962947 20.580616 0.000002
F 37.874620 28.298344 0.000002
F 37.874620 20.580615 0.000002
F 28.962959 28.298345 2.728631
F 28.962959 20.580616 2.728632
F 37.874633 28.298344 2.728632
F 37.874633 20.580615 2.728632
F 28.962949 30.870922 6.366806
F 28.962949 23.153193 6.366806
F 37.874622 30.870922 6.366807
F 37.874622 23.153194 6.366807
F 31.190880 24.439481 2.728632
F 31.190880 32.157209 2.728632
F 40.102555 24.439481 2.728632
F 40.102555 32.157208 2.728632
F 22.279206 24.439481 2.728632
F 22.279206 32.157208 2.728632
F 31.190865 27.012058 6.366806
F 31.190865 34.729786 6.366806
F 31.190865 19.294327 6.366807
F 40.102540 27.012060 6.366807
F 40.102540 34.729788 6.366807
F 40.102540 19.294329 6.366808
F 22.279193 27.012059 6.366807
F 22.279193 34.729787 6.366807
F 22.279193 19.294328 6.366807
F 31.190877 27.012059 3.638177
F 31.190877 34.729787 3.638177
F 31.190877 19.294328 3.638176
F 40.102553 27.012059 3.638176
F 40.102553 34.729787 3.638176
F 40.102553 19.294328 3.638176
F 22.279204 27.012059 3.638177
F 22.279204 34.729787 3.638176
F 22.279204 19.294328 3.638176
F 31.190867 24.439482 0.000002
F 31.190867 32.157209 0.000002
F 40.102542 24.439480 0.000002
F 40.102542 32.157208 0.000002
F 22.279194 24.439481 0.000002
F 22.279194 32.157208 0.000002
F 33.418798 30.870922 3.638177
F 33.418798 23.153194 3.638177
F 42.330474 30.870923 3.638176
F 42.330474 23.153194 3.638176
F 24.507125 30.870922 3.638177
F 24.507125 23.153194 3.638177
F 33.418782 28.298345 0.000003
F 33.418782 20.580616 0.000002
F 42.330460 28.298343 0.000001
F 42.330460 20.580614 0.000001
F 24.507112 28.298345 0.000002
F 24.507112 20.580616 0.000002
F 33.418795 28.298345 2.728632
F 33.418795 20.580616 2.728632
F 42.330472 28.298344 2.728633
F 42.330472 20.580615 2.728633
F 24.507123 28.298345 2.728631
F 24.507123 20.580615 2.728632
F 33.418785 30.870922 6.366806
F 33.418785 23.153193 6.366806
F 42.330461 30.870923 6.366807
F 42.330461 23.153195 6.366807
F 24.507114 30.870922 6.366806
F 24.507114 23.153194 6.366806
F 26.735043 24.439481 10.004981
F 26.735043 32.157209 10.004981
F 35.646716 24.439481 10.004981
F 35.646716 32.157209 10.004981
F 26.735029 27.012058 13.643154
F 26.735029 34.729786 13.643155
F 26.735029 19.294327 13.643155
F 35.646701 27.012059 13.643155
F 35.646701 34.729787 13.643155
F 35.646701 19.294327 13.643155
F 26.735041 27.012059 10.914525
F 26.735041 34.729787 10.914525
F 26.735041 19.294328 10.914524
F 35.646714 27.012059 10.914525
F 35.646714 34.729787 10.914525
F 35.646714 19.294328 10.914524
F 26.735031 24.439482 7.276351
F 26.735031 32.157209 7.276351
F 35.646703 24.439481 7.276351
F 35.646703 32.157209 7.276351
F 28.962961 30.870922 10.914525
F 28.962961 23.153194 10.914525
F 37.874635 30.870922 10.914525
F 37.874635 23.153194 10.914525
F 28.962947 28.298345 7.276351
F 28.962947 20.580616 7.276351
F 37.874620 28.298344 7.276351
F 37.874620 20.580615 7.276351
F 28.962959 28.298345 10.004980
F 28.962959 20.580616 10.004981
F 37.874633 28.298344 10.004981
F 37.874633 20.580615 10.004981
F 28.962949 30.870922 13.643154
F 28.962949 23.153193 13.643155
F 37.874622 30.870922 13.643155
F 37.874622 23.153194 13.643155
F 31.190880 24.439481 10.004981
F 31.190880 32.157209 10.004981
F 40.102555 24.439481 10.004981
F 40.102555 32.157208 10.004981
F 22.279206 24.439481 10.004981
F 22.279206 32.157208 10.004981
F 31.190865 27.012058 13.643155
F 31.190865 34.729786 13.643155
F 31.190865 19.294327 13.643155
F 40.102540 27.012060 13.643156
F 40.102540 34.729788 13.643156
F 40.102540 19.294329 13.643156
F 22.279193 27.012059 13.643155
F 22.279193 34.729787 13.643155
F 22.279193 19.294328 13.643156
F 31.190877 27.012059 10.914525
F 31.190877 34.729787 10.914525
F 31.190877 19.294328 10.914524
F 40.102553 27.012059 10.914524
F 40.102553 34.729787 10.914524
F 40.102553 19.294328 10.914524
F 22.279204 27.012059 10.914525
F 22.279204 34.729787 10.914525
F 22.279204 19.294328 10.914524
F 31.190867 24.439482 7.276351
F 31.190867 32.157209 7.276351
F 40.102542 24.439480 7.276350
F 40.102542 32.157208 7.276350
F 22.279194 24.439481 7.276351
F 22.279194 32.157208 7.276351
F 33.418798 30.870922 10.914525
F 33.418798 23.153194 10.914525
F 42.330474 30.870923 10.914524
F 42.330474 23.153194 10.914524
F 24.507125 30.870922 10.914525
F 24.507125 23.153194 10.914525
F 33.418782 28.298345 7.276351
F 33.418782 20.580616 7.276351
F 42.330460 28.298343 7.276350
F 42.330460 20.580614 7.276350
F 24.507112 28.298345 7.276351
F 24.507112 20.580616 7.276351
F 33.418795 28.298345 10.004981
F 33.418795 20.580616 10.004981
F 42.330472 28.298344 10.004982
F 42.330472 20.580615 10.004982
F 24.507123 28.298345 10.004980
F 24.507123 20.580615 10.004981
F 33.418785 30.870922 13.643155
F 33.418785 23.153193 13.643155
F 42.330461 30.870923 13.643156
F 42.330461 23.153195 13.643156
F 24.507114 30.870922 13.643155
F 24.507114 23.153194 13.643155
F 26.735043 24.439481 17.281329
F 26.735043 32.157209 17.281329
F 35.646716 24.439481 17.281329
F 35.646716 32.157209 17.281329
F 26.735029 27.012058 20.919504
F 26.735029 34.729786 20.919504
F 26.735029 19.294327 20.919504
F 35.646701 27.012059 20.919504
F 35.646701 34.729787 20.919504
F 35.646701 19.294327 20.919505
F 26.735041 27.012059 18.190875
F 26.735041 34.729787 18.190874
F 26.735041 19.294328 18.190874
F 35.646714 27.012059 18.190874
F 35.646714 34.729787 18.190874
F 35.646714 19.294328 18.190874
F 26.735031 24.439482 14.552700
F 26.735031 32.157209 14.552700
F 35.646703 24.439481 14.552700
F 35.646703 32.157209 14.552700
F 28.962961 30.870922 18.190875
F 28.962961 23.153194 18.190874
F 37.874635 30.870922 18.190875
F 37.874635 23.153194 18.190874
F 28.962947 28.298345 14.552700
F 28.962947 20.580616 14.552700
F 37.874620 28.298344 14.552699
F 37.874620 20.580615 14.552699
F 28.962959 28.298345 17.281329
F 28.962959 20.580616 17.281329
F 37.874633 28.298344 17.281329
F 37.874633 20.580615 17.281330
F 28.962949 30.870922 20.919504
F 28.962949 23.153193 20.919504
F 37.874622 30.870922 20.919504
F 37.874622 23.153194 20.919504
F 31.190880 24.439481 17.281329
F 31.190880 32.157209 17.281329
F 40.102555 24.439481 17.281330
F 40.102555 32.157208 17.281330
F 22.279206 24.439481 17.281330
F 22.279206 32.157208 17.281330
F 31.190865 27.012058 20.919504
F 31.190865 34.729786 20.919504
F 31.190865 19.294327 20.919504
F 40.102540 27.012060 20.919505
F 40.102540 34.729788 20.919505
F 40.102540 19.294329 20.919505
F 22.279193 27.012059 20.919504
F 22.279193 34.729787 20.919505
F 22.279193 19.294328 20.919505
F 31.190877 27.012059 18.190875
F 31.190877 34.729787 18.190874
F 31.190877 19.294328 18.190874
F 40.102553 27.012059 18.190874
F 40.102553 34.729787 18.190874
F 40.102553 19.294328 18.190873
F 22.279204 27.012059 18.190874
F 22.279204 34.729787 18.190874
F 22.279204 19.294328 18.190874
F 31.190867 24.439482 14.552700
F 31.190867 32.157209 14.552700
F 40.102542 24.439480 14.552699
F 40.102542 32.157208 14.552699
F 22.279194 24.439481 14.552699
F 22.279194 32.157208 14.552699
F 33.418798 30.870922 18.190875
F 33.418798 23.153194 18.190875
F 42.330474 30.870923 18.190874
F 42.330474 23.153194 18.190874
F 24.507125 30.870922 18.190875
F 24.507125 23.153194 18.190874
F 33.418782 28.298345 14.552700
F 33.418782 20.580616 14.552700
F 42.330460 28.298343 14.552699
F 42.330460 20.580614 14.552698
F 24.507112 28.298345 14.552700
F 24.507112 20.580616 14.552700
F 33.418795 28.298345 17.281329
F 33.418795 20.580616 17.281329
F 42.330472 28.298344 17.281330
F 42.330472 20.580615 17.281330
F 24.507123 28.298345 17.281329
F 24.507123 20.580615 17.281329
F 33.418785 30.870922 20.919504
F 33.418785 23.153193 20.919504
F 42.330461 30.870923 20.919505
F 42.330461 23.153195 20.919505
F 24.507114 30.870922 20.919504
F 24.507114 23.153194 20.919504
F 26.735043 24.439481 24.557679
F 26.735043 32.157209 24.557679
F 35.646716 24.439481 24.557679
F 35.646716 32.157209 24.557679
F 26.735029 27.012058 28.195854
F 26.735029 34.729786 28.195854
F 26.735029 19.294327 28.195854
F 35.646701 27.012059 28.195854
F 35.646701 34.729787 28.195854
F 35.646701 19.294327 28.195855
F 26.735041 27.012059 25.467224
F 26.735041 34.729787 25.467224
F 26.735041 19.294328 25.467224
F 35.646714 27.012059 25.467224
F 35.646714 34.729787 25.467224
F 35.646714 19.294328 25.467224
F 26.735031 24.439482 21.829050
F 26.735031 32.157209 21.829050
F 35.646703 24.439481 21.829050
F 35.646703 32.157209 21.829050
F 28.962961 30.870922 25.467224
F 28.962961 23.153194 25.467224
F 37.874635 30.870922 25.467224
F 37.874635 23.153194 25.467224
F 28.962947 28.298345 21.829050
F 28.962947 20.580616 21.829050
F 37.874620 28.298344 21.829049
F 37.874620 20.580615 21.829049
F 28.962959 28.298345 24.557679
F 28.962959 20.580616 24.557679
F 37.874633 28.298344 24.557679
F 37.874633 20.580615 24.557680
F 28.962949 30.870922 28.195854
F 28.962949 23.153193 28.195854
F 37.874622 30.870922 28.195854
F 37.874622 23.153194 28.195854
F 31.190880 24.439481 24.557679
F 31.190880 32.157209 24.557679
F 40.102555 24.439481 24.557680
F 40.102555 32.157208 24.557680
F 22.279206 24.439481 24.557680
F 22.279206 32.157208 24.557680
F 31.190865 27.012058 28.195854
F 31.190865 34.729786 28.195854
F 31.190865 19.294327 28.195854
F 40.102540 27.012060 28.195855
F 40.102540 34.729788 28.195855
F 40.102540 19.294329 28.195855
F 22.279193 27.012059 28.195854
F 22.279193 34.729787 28.195854
F 22.279193 19.294328 28.195855
F 31.190877 27.012059 25.467224
F 31.190877 34.729787 25.467224
F 31.190877 19.294328 25.467224
F 40.102553 27.012059 25.467224
F 40.102553 34.729787 25.467223
F 40.102553 19.294328 25.467223
F 22.279204 27.012059 25.467224
F 22.279204 34.729787 25.467224
F 22.279204 19.294328 25.467223
F 31.190867 24.439482 21.829050
F 31.190867 32.157209 21.829050
F 40.102542 24.439480 21.829049
F 40.102542 32.157208 21.829049
F 22.279194 24.439481 21.829049
F 22.279194 32.157208 21.829049
F 33.418798 30.870922 25.467224
F 33.418798 23.153194 25.467224
F 42.330474 30.870923 25.467224
F 42.330474 23.153194 25.467223
F 24.507125 30.870922 25.467224
F 24.507125 23.153194 25.467224
F 33.418782 28.298345 21.829050
F 33.418782 20.580616 21.829050
F 42.330460 28.298343 21.829049
F 42.330460 20.580614 21.829048
F 24.507112 28.298345 21.829050
F 24.507112 20.580616 21.829050
F 33.418795 28.298345 24.557679
F 33.418795 20.580616 24.557679
F 42.330472 28.298344 24.557680
F 42.330472 20.580615 24.557680
F 24.507123 28.298345 24.557679
F 24.507123 20.580615 24.557679
F 33.418785 30.870922 28.195854
F 33.418785 23.153193 28.195854
F 42.330461 30.870923 28.195855
F 42.330461 23.153195 28.195855
F 24.507114 30.870922 28.195854
F 24.507114 23.153194 28.195854
F 26.735043 24.439481 31.834028
F 26.735043 32.157209 31.834028
F 35.646716 24.439481 31.834028
F 35.646716 32.157209 31.834028
F 26.735029 27.012058 35.472202
F 26.735029 34.729786 35.472202
F 26.735029 19.294327 35.472203
F 35.646701 27.012059 35.472202
F 35.646701 34.729787 35.472202
F 35.646701 19.294327 35.472203
F 26.735041 27.012059 32.743573
F 26.735041 34.729787 32.743572
F 26.735041 19.294328 32.743572
F 35.646714 27.012059 32.743572
F 35.646714 34.729787 32.743572
F 35.646714 19.294328 32.743572
F 26.735031 24.439482 29.105398
F 26.735031 32.157209 29.105399
F 35.646703 24.439481 29.105398
F 35.646703 32.157209 29.105398
F 28.962961 30.870922 32.743573
F 28.962961 23.153194 32.743572
F 37.874635 30.870922 32.743572
F 37.874635 23.153194 32.743572
F 28.962947 28.298345 29.105399
F 28.962947 20.580616 29.105398
F 37.874620 28.298344 29.105398
F 37.874620 20.580615 29.105398
F 28.962959 28.298345 31.834028
F 28.962959 20.580616 31.834028
F 37.874633 28.298344 31.834028
F 37.874633 20.580615 31.834029
F 28.962949 30.870922 35.472202
F 28.962949 23.153193 35.472202
F 37.874622 30.870922 35.472202
F 37.874622 23.153194 35.472202
F 31.190880 24.439481 31.834028
F 31.190880 32.157209 31.834028
F 40.102555 24.439481 31.834029
F 40.102555 32.157208 31.834029
F 22.279206 24.439481 31.834029
F 22.279206 32.157208 31.834029
F 31.190865 27.012058 35.472202
F 31.190865 34.729786 35.472202
F 31.190865 19.294327 35.472203
F 40.102540 27.012060 35.472203
F 40.102540 34.729788 35.472203
F 40.102540 19.294329 35.472204
F 22.279193 27.012059 35.472202
F 22.279193 34.729787 35.472203
F 22.279193 19.294328 35.472203
F 31.190877 27.012059 32.743572
F 31.190877 34.729787 32.743572
F 31.190877 19.294328 32.743572
F 40.102553 27.012059 32.743572
F 40.102553 34.729787 32.743572
F 40.102553 19.294328 32.743571
F 22.279204 27.012059 32.743572
F 22.279204 34.729787 32.743572
F 22.279204 19.294328 32.743572
F 31.190867 24.439482 29.105398
F 31.190867 32.157209 29.105398
F 40.102542 24.439480 29.105398
F 40.102542 32.157208 29.105398
F 22.279194 24.439481 29.105398
F 22.279194 32.157208 29.105398
F 33.418798 30.870922 32.743573
F 33.418798 23.153194 32.743572
F 42.330474 30.870923 32.743572
F 42.330474 23.153194 32.743572
F 24.507125 30.870922 32.743573
F 24.507125 23.153194 32.743572
F 33.418782 28.298345 29.105399
F 33.418782 20.580616 29.105398
F 42.330460 28.298343 29.105397
F 42.330460 20.580614 29.105397
F 24.507112 28.298345 29.105399
F 24.507112 20.580616 29.105398
F 33.418795 28.298345 31.834028
F 33.418795 20.580616 31.834028
F 42.330472 28.298344 31.834029
F 42.330472 20.580615 31.834029
F 24.507123 28.298345 31.834028
F 24.507123 20.580615 31.834028
F 33.418785 30.870922 35.472202
F 33.418785 23.153193 35.472202
F 42.330461 30.870923 35.472203
F 42.330461 23.153195 35.472203
F 24.507114 30.870922 35.472202
F 24.507114 23.153194 35.472202
F 26.735043 24.439481 39.110377
F 26.735043 32.157209 39.110376
F 35.646716 24.439481 39.110377
F 35.646716 32.157209 39.110377
F 26.735029 27.012058 42.748551
F 26.735029 34.729786 42.748551
F 26.735029 19.294327 42.748552
F 35.646701 27.012059 42.748552
F 35.646701 34.729787 42.748552
F 35.646701 19.294327 42.748552
F 26.735041 27.012059 40.019922
F 26.735041 34.729787 40.019922
F 26.735041 19.294328 40.019921
F 35.646714 27.012059 40.019922
F 35.646714 34.729787 40.019922
F 35.646714 19.294328 40.019921
F 26.735031 24.439482 36.381747
F 26.735031 32.157209 36.381747
F 35.646703 24.439481 36.381747
F 35.646703 32.157209 36.381747
F 28.962961 30.870922 40.019922
F 28.962961 23.153194 40.019922
F 37.874635 30.870922 40.019922
F 37.874635 23.153194 40.019922
F 28.962947 28.298345 36.381747
F 28.962947 20.580616 36.381747
F 37.874620 28.298344 36.381747
F 37.874620 20.580615 36.381747
F 28.962959 28.298345 39.110376
F 28.962959 20.580616 39.110377
F 37.874633 28.298344 39.110377
F 37.874633 20.580615 39.110377
F 28.962949 30.870922 42.748551
F 28.962949 23.153193 42.748551
F 37.874622 30.870922 42.748552
F 37.874622 23.153194 42.748552
F 31.190880 24.439481 39.110377
F 31.190880 32.157209 39.110377
F 40.102555 24.439481 39.110377
F 40.102555 32.157208 39.110377
F 22.279206 24.439481 39.110377
F 22.279206 32.157208 39.110377
F 31.190865 27.012058 42.748551
F 31.190865 34.729786 42.748551
F 31.190865 19.294327 42.748552
F 40.102540 27.012060 42.748552
F 40.102540 34.729788 42.748552
F 40.102540 19.294329 42.748553
F 22.279193 27.012059 42.748552
F 22.279193 34.729787 42.748552
F 22.279193 19.294328 42.748552
F 31.190877 27.012059 40.019922
F 31.190877 34.729787 40.019922
F 31.190877 19.294328 40.019921
F 40.102553 27.012059 40.019921
F 40.102553 34.729787 40.019921
F 40.102553 19.294328 40.019921
F 22.279204 27.012059 40.019922
F 22.279204 34.729787 40.019921
F 22.279204 19.294328 40.019921
F 31.190867 24.439482 36.381747
F 31.190867 32.157209 36.381747
F 40.102542 24.439480 36.381746
F 40.102542 32.157208 36.381746
F 22.279194 24.439481 36.381746
F 22.279194 32.157208 36.381747
F 33.418798 30.870922 40.019922
F 33.418798 23.153194 40.019922
F 42.330474 30.870923 40.019921
F 42.330474 23.153194 40.019921
F 24.507125 30.870922 40.019922
F 24.507125 23.153194 40.019922
F 33.418782 28.298345 36.381747
F 33.418782 20.580616 36.381747
F 42.330460 28.298343 36.381746
F 42.330460 20.580614 36.381746
F 24.507112 28.298345 36.381747
F 24.507112 20.580616 36.381747
F 33.418795 28.298345 39.110376
F 33.418795 20.580616 39.110377
F 42.330472 28.298344 39.110377
F 42.330472 20.580615 39.110378
F 24.507123 28.298345 39.110376
F 24.507123 20.580615 39.110377
F 33.418785 30.870922 42.748551
F 33.418785 23.153193 42.748551
F 42.330461 30.870923 42.748552
F 42.330461 23.153195 42.748552
F 24.507114 30.870922 42.748551
F 24.507114 23.153194 42.748551
F 26.735043 47.592675 2.728632
F 26.735043 39.874943 2.728632
F 35.646716 47.592675 2.728632
F 35.646716 39.874943 2.728633
F 26.735029 50.165252 6.366806
F 26.735029 42.447521 6.366807
F 35.646701 50.165252 6.366807
F 35.646701 42.447521 6.366807
F 26.735041 50.165252 3.638177
F 26.735041 42.447521 3.638176
F 35.646714 50.165252 3.638177
F 35.646714 42.447521 3.638176
F 26.735031 47.592675 0.000002
F 26.735031 39.874943 0.000001
F 35.646703 47.592675 0.000002
F 35.646703 39.874943 0.000001
F 28.962961 38.588654 3.638176
F 28.962961 46.306388 3.638177
F 37.874635 38.588654 3.638176
F 37.874635 46.306388 3.638177
F 28.962947 51.451539 0.000003
F 28.962947 36.016076 0.000002
F 28.962947 43.733811 0.000002
F 37.874620 51.451538 0.000002
F 37.874620 36.016075 0.000001
F 37.874620 43.733810 0.000002
F 28.962959 51.451538 2.728631
F 28.962959 36.016076 2.728632
F 28.962959 43.733810 2.728632
F 37.874633 51.451538 2.728632
F 37.874633 36.016076 2.728633
F 37.874633 43.733810 2.728632
F 28.962949 38.588654 6.366807
F 28.962949 46.306388 6.366806
F 37.874622 38.588654 6.366808
F 37.874622 46.306388 6.366807
F 31.190880 47.592675 2.728632
F 31.190880 39.874943 2.728633
F 40.102555 47.592675 2.728632
F 40.102555 39.874943 2.728633
F 22.279206 47.592674 2.728632
F 22.279206 39.874942 2.728633
F 31.190865 50.165252 6.366806
F 31.190865 42.447521 6.366807
F 40.102540 50.165253 6.366807
F 40.102540 42.447522 6.366808
F 22.279193 50.165252 6.366807
F 22.279193 42.447521 6.366807
F 31.190877 50.165252 3.638177
F 31.190877 42.447521 3.638176
F 40.102553 50.165253 3.638176
F 40.102553 42.447522 3.638176
F 22.279204 50.165252 3.638177
F 22.279204 42.447521 3.638176
F 31.190867 47.592675 0.000002
F 31.190867 39.874943 0.000001
F 40.102542 47.592674 0.000002
F 40.102542 39.874942 0.000001
F 22.279194 47.592674 0.000002
F 22.279194 39.874942 0.000001
F 33.418798 38.588654 3.638176
F 33.418798 46.306388 3.638177
F 42.330474 38.588654 3.638175
F 42.330474 46.306389 3.638176
F 24.507125 38.588654 3.638176
F 24.507125 46.306388 3.638177
F 33.418782 51.451538 0.000003
F 33.418782 36.016076 0.000002
F 33.418782 43.733810 0.000002
F 42.330460 51.451537 0.000001
F 42.330460 36.016075 0.000000
F 42.330460 43.733809 0.000001
F 24.507112 51.451538 0.000002
F 24.507112 36.016076 0.000001
F 24.507112 43.733810 0.000002
F 33.418795 51.451538 2.728632
F 33.418795 36.016076 2.728632
F 33.418795 43.733810 2.728632
F 42.330472 51.451537 2.728633
F 42.330472 36.016075 2.728633
F 42.330472 43.733809 2.728633
F 24.507123 51.451538 2.728631
F 24.507123 36.016076 2.728632
F 24.507123 43.733810 2.728632
F 33.418785 38.588654 6.366807
F 33.418785 46.306388 6.366806
F 42.330461 38.588655 6.366808
F 42.330461 46.306389 6.366807
F 24.507114 38.588654 6.366807
F 24.507114 46.306388 6.366806
F 26.735043 47.592675 10.004981
F 26.735043 39.874943 10.004981
F 35.646716 47.592675 10.004981
F 35.646716 39.874943 10.004982
F 26.735029 50.165252 13.643154
F 26.735029 42.447521 13.643155
F 35.646701 50.165252 13.643155
F 35.646701 42.447521 13.643155
F 26.735041 50.165252 10.914525
F 26.735041 42.447521 10.914524
F 35.646714 50.165252 10.914525
F 35.646714 42.447521 10.914524
F 26.735031 47.592675 7.276351
F 26.735031 39.874943 7.276350
F 35.646703 47.592675 7.276351
F 35.646703 39.874943 7.276350
F 28.962961 38.588654 10.914524
F 28.962961 46.306388 10.914525
F 37.874635 38.588654 10.914524
F 37.874635 46.306388 10.914525
F 28.962947 51.451539 7.276351
F 28.962947 36.016076 7.276350
F 28.962947 43.733811 7.276351
F 37.874620 51.451538 7.276351
F 37.874620 36.016075 7.276350
F 37.874620 43.733810 7.276351
F 28.962959 51.451538 10.004980
F 28.962959 36.016076 10.004981
F 28.962959 43.733810 10.004981
F 37.874633 51.451538 10.004981
F 37.874633 36.016076 10.004982
F 37.874633 43.733810 10.004981
F 28.962949 38.588654 13.643155
F 28.962949 46.306388 13.643155
F 37.874622 38.588654 13.643156
F 37.874622 46.306388 13.643155
F 31.190880 47.592675 10.004981
F 31.190880 39.874943 10.004982
F 40.102555 47.592675 10.004981
F 40.102555 39.874943 10.004982
F 22.279206 47.592674 10.004981
F 22.279206 39.874942 10.004982
F 31.190865 50.165252 13.643155
F 31.190865 42.447521 13.643155
F 40.102540 50.165253 13.643156
F 40.102540 42.447522 13.643156
F 22.279193 50.165252 13.643155
F 22.279193 42.447521 13.643156
F 31.190877 50.165252 10.914525
F 31.190877 42.447521 10.914524
F 40.102553 50.165253 10.914524
F 40.102553 42.447522 10.914524
F 22.279204 50.165252 10.914525
F 22.279204 42.447521 10.914524
F 31.190867 47.592675 7.276351
F 31.190867 39.874943 7.276350
F 40.102542 47.592674 7.276350
F 40.102542 39.874942 7.276350
F 22.279194 47.592674 7.276351
F 22.279194 39.874942 7.276350
F 33.418798 38.588654 10.914524
F 33.418798 46.306388 10.914525
F 42.330474 38.588654 10.914523
F 42.330474 46.306389 10.914524
F 24.507125 38.588654 10.914524
F 24.507125 46.306388 10.914525
F 33.418782 51.451538 7.276351
F 33.418782 36.016076 7.276350
F 33.418782 43.733810 7.276351
F 42.330460 51.451537 7.276350
F 42.330460 36.016075 7.276349
F 42.330460 43.733809 7.276350
F 24.507112 51.451538 7.276351
F 24.507112 36.016076 7.276350
F 24.507112 43.733810 7.276351
F 33.418795 51.451538 10.004981
F 33.418795 36.016076 10.004981
F 33.418795 43.733810 10.004981
F 42.330472 51.451537 10.004982
F 42.330472 36.016075 10.004982
F 42.330472 43.733809 10.004982
F 24.507123 51.451538 10.004980
F 24.507123 36.016076 10.004981
F 24.507123 43.733810 10.004981
F 33.418785 38.588654 13.643156
F 33.418785 46.306388 13.643155
F 42.330461 38.588655 13.643157
F 42.330461 46.306389 13.643156
F 24.507114 38.588654 13.643156
F 24.507114 46.306388 13.643155
F 26.735043 47.592675 17.281329
F 26.735043 39.874943 17.281330
F 35.646716 47.592675 17.281329
F 35.646716 39.874943 17.281330
F 26.735029 50.165252 20.919504
F 26.735029 42.447521 20.919504
F 35.646701 50.165252 20.919504
F 35.646701 42.447521 20.919505
F 26.735041 50.165252 18.190875
F 26.735041 42.447521 18.190874
F 35.646714 50.165252 18.190874
F 35.646714 42.447521 18.190874
F 26.735031 47.592675 14.552700
F 26.735031 39.874943 14.552699
F 35.646703 47.592675 14.552700
F 35.646703 39.874943 14.552699
F 28.962961 38.588654 18.190874
F 28.962961 46.306388 18.190874
F 37.874635 38.588654 18.190873
F 37.874635 46.306388 18.190874
F 28.962947 51.451539 14.552700
F 28.962947 36.016076 14.552699
F 28.962947 43.733811 14.552700
F 37.874620 51.451538 14.552699
F 37.874620 36.016075 14.552698
F 37.874620 43.733810 14.552699
F 28.962959 51.451538 17.281329
F 28.962959 36.016076 17.281330
F 28.962959 43.733810 17.281329
F 37.874633 51.451538 17.281329
F 37.874633 36.016076 17.281330
F 37.874633 43.733810 17.281330
F 28.962949 38.588654 20.919505
F 28.962949 46.306388 20.919504
F 37.874622 38.588654 20.919505
F 37.874622 46.306388 20.919504
F 31.190880 47.592675 17.281329
F 31.190880 39.874943 17.281330
F 40.102555 47.592675 17.281330
F 40.102555 39.874943 17.281330
F 22.279206 47.592674 17.281330
F 22.279206 39.874942 17.281330
F 31.190865 50.165252 20.919504
F 31.190865 42.447521 20.919504
F 40.102540 50.165253 20.919505
F 40.102540 42.447522 20.919505
F 22.279193 50.165252 20.919504
F 22.279193 42.447521 20.919505
F 31.190877 50.165252 18.190875
F 31.190877 42.447521 18.190874
F 40.102553 50.165253 18.190874
F 40.102553 42.447522 18.190873
F 22.279204 50.165252 18.190874
F 22.279204 42.447521 18.190874
F 31.190867 47.592675 14.552700
F 31.190867 39.874943 14.552699
F 40.102542 47.592674 14.552699
F 40.102542 39.874942 14.552698
F 22.279194 47.592674 14.552699
F 22.279194 39.874942 14.552698
F 33.418798 38.588654 18.190874
F 33.418798 46.306388 18.190875
F 42.330474 38.588654 18.190873
F 42.330474 46.306389 18.190874
F 24.507125 38.588654 18.190874
F 24.507125 46.306388 18.190874
F 33.418782 51.451538 14.552700
F 33.418782 36.016076 14.552699
F 33.418782 43.733810 14.552700
F 42.330460 51.451537 14.552699
F 42.330460 36.016075 14.552698
F 42.330460 43.733809 14.552698
F 24.507112 51.451538 14.552700
F 24.507112 36.016076 14.552699
F 24.507112 43.733810 14.552700
F 33.418795 51.451538 17.281329
F 33.418795 36.016076 17.281330
F 33.418795 43.733810 17.281329
F 42.330472 51.451537 17.281330
F 42.330472 36.016075 17.281331
F 42.330472 43.733809 17.281330
F 24.507123 51.451538 17.281329
F 24.507123 36.016076 17.281330
F 24.507123 43.733810 17.281329
F 33.418785 38.588654 20.919505
F 33.418785 46.306388 20.919504
F 42.330461 38.588655 20.919506
F 42.330461 46.306389 20.919505
F 24.507114 38.588654 20.919505
F 24.507114 46.306388 20.919504
F 26.735043 47.592675 24.557679
F 26.735043 39.874943 24.557680
F 35.646716 47.592675 24.557679
F 35.646716 39.874943 24.557680
F 26.735029 50.165252 28.195854
F 26.735029 42.447521 28.195854
F 35.646701 50.165252 28.195854
F 35.646701 42.447521 28.195855
F 26.735041 50.165252 25.467224
F 26.735041 42.447521 25.467224
F 35.646714 50.165252 25.467224
F 35.646714 42.447521 25.467224
F 26.735031 47.592675 21.829050
F 26.735031 39.874943 21.829049
F 35.646703 47.592675 21.829050
F 35.646703 39.874943 21.829049
F 28.962961 38.588654 25.467223
F 28.962961 46.306388 25.467224
F 37.874635 38.588654 25.467223
F 37.874635 46.306388 25.467224
F 28.962947 51.451539 21.829050
F 28.962947 36.016076 21.829049
F 28.962947 43.733811 21.829050
F 37.874620 51.451538 21.829049
F 37.874620 36.016075 21.829048
F 37.874620 43.733810 21.829049
F 28.962959 51.451538 24.557679
F 28.962959 36.016076 24.557680
F 28.962959 43.733810 24.557679
F 37.874633 51.451538 24.557679
F 37.874633 36.016076 24.557680
F 37.874633 43.733810 24.557680
F 28.962949 38.588654 28.195855
F 28.962949 46.306388 28.195854
F 37.874622 38.588654 28.195855
F 37.874622 46.306388 28.195854
F 31.190880 47.592675 24.557679
F 31.190880 39.874943 24.557680
F 40.102555 47.592675 24.557680
F 40.102555 39.874943 24.557680
F 22.279206 47.592674 24.557680
F 22.279206 39.874942 24.557680
F 31.190865 50.165252 28.195854
F 31.190865 42.447521 28.195854
F 40.102540 50.165253 28.195855
F 40.102540 42.447522 28.195855
F 22.279193 50.165252 28.195854
F 22.279193 42.447521 28.195855
F 31.190877 50.165252 25.467224
F 31.190877 42.447521 25.467224
F 40.102553 50.165253 25.467224
F 40.102553 42.447522 25.467223
F 22.279204 50.165252 25.467224
F 22.279204 42.447521 25.467223
F 31.190867 47.592675 21.829050
F 31.190867 39.874943 21.829049
F 40.102542 47.592674 21.829049
F 40.102542 39.874942 21.829048
F 22.279194 47.592674 21.829049
F 22.279194 39.874942 21.829048
F 33.418798 38.588654 25.467223
F 33.418798 46.306388 25.467224
F 42.330474 38.588654 25.467222
F 42.330474 46.306389 25.467223
F 24.507125 38.588654 25.467223
F 24.507125 46.306388 25.467224
F 33.418782 51.451538 21.829050
F 33.418782 36.016076 21.829049
F 33.418782 43.733810 21.829050
F 42.330460 51.451537 21.829049
F 42.330460 36.016075 21.829048
F 42.330460 43.733809 21.829048
F 24.507112 51.451538 21.829050
F 24.507112 36.016076 21.829049
F 24.507112 43.733810 21.829050
F 33.418795 51.451538 24.557679
F 33.418795 36.016076 24.557680
F 33.418795 43.733810 24.557679
F 42.330472 51.451537 24.557680
F 42.330472 36.016075 24.557681
F 42.330472 43.733809 24.557680
F 24.507123 51.451538 24.557679
F 24.507123 36.016076 24.557680
F 24.507123 43.733810 24.557679
F 33.418785 38.588654 28.195855
F 33.418785 46.306388 28.195854
F 42.330461 38.588655 28.195856
F 42.330461 46.306389 28.195855
F 24.507114 38.588654 28.195855
F 24.507114 46.306388 28.195854
F 26.735043 47.592675 31.834028
F 26.735043 39.874943 31.834029
F 35.646716 47.592675 31.834028
F 35.646716 39.874943 31.834029
F 26.735029 50.165252 35.472202
F 26.735029 42.447521 35.472203
F 35.646701 50.165252 35.472202
F 35.646701 42.447521 35.472203
F 26.735041 50.165252 32.743573
F 26.735041 42.447521 32.743572
F 35.646714 50.165252 32.743572
F 35.646714 42.447521 32.743572
F 26.735031 47.592675 29.105398
F 26.735031 39.874943 29.105398
F 35.646703 47.592675 29.105398
F 35.646703 39.874943 29.105398
F 28.962961 38.588654 32.743572
F 28.962961 46.306388 32.743572
F 37.874635 38.588654 32.743571
F 37.874635 46.306388 32.743572
F 28.962947 51.451539 29.105399
F 28.962947 36.016076 29.105398
F 28.962947 43.733811 29.105398
F 37.874620 51.451538 29.105398
F 37.874620 36.016075 29.105397
F 37.874620 43.733810 29.105398
F 28.962959 51.451538 31.834028
F 28.962959 36.016076 31.834029
F 28.962959 43.733810 31.834028
F 37.874633 51.451538 31.834028
F 37.874633 36.016076 31.834029
F 37.874633 43.733810 31.834029
F 28.962949 38.588654 35.472203
F 28.962949 46.306388 35.472202
F 37.874622 38.588654 35.472203
F 37.874622 46.306388 35.472202
F 31.190880 47.592675 31.834028
F 31.190880 39.874943 31.834029
F 40.102555 47.592675 31.834029
F 40.102555 39.874943 31.834029
F 22.279206 47.592674 31.834029
F 22.279206 39.874942 31.834029
F 31.190865 50.165252 35.472202
F 31.190865 42.447521 35.472203
F 40.102540 50.165253 35.472203
F 40.102540 42.447522 35.472204
F 22.279193 50.165252 35.472202
F 22.279193 42.447521 35.472203
F 31.190877 50.165252 32.743572
F 31.190877 42.447521 32.743572
F 40.102553 50.165253 32.743572
F 40.102553 42.447522 32.743571
F 22.279204 50.165252 32.743572
F 22.279204 42.447521 32.743572
F 31.190867 47.592675 29.105398
F 31.190867 39.874943 29.105398
F 40.102542 47.592674 29.105398
F 40.102542 39.874942 29.105397
F 22.279194 47.592674 29.105398
F 22.279194 39.874942 29.105397
F 33.418798 38.588654 32.743572
F 33.418798 46.306388 32.743572
F 42.330474 38.588654 32.743571
F 42.330474 46.306389 32.743572
F 24.507125 38.588654 32.743571
F 24.507125 46.306388 32.743572
F 33.418782 51.451538 29.105399
F 33.418782 36.016076 29.105398
F 33.418782 43.733810 29.105398
F 42.330460 51.451537 29.105397
F 42.330460 36.016075 29.105396
F 42.330460 43.733809 29.105397
F 24.507112 51.451538 29.105399
F 24.507112 36.016076 29.105398
F 24.507112 43.733810 29.105398
F 33.418795 51.451538 31.834028
F 33.418795 36.016076 31.834029
F 33.418795 43.733810 31.834028
F 42.330472 51.451537 31.834029
F 42.330472 36.016075 31.834030
F 42.330472 43.733809 31.834029
F 24.507123 51.451538 31.834028
F 24.507123 36.016076 31.834029
F 24.507123 43.733810 31.834028
F 33.418785 38.588654 35.472203
F 33.418785 46.306388 35.472202
F 42.330461 38.588655 35.472204
F 42.330461 46.306389 35.472203
F 24.507114 38.588654 35.472203
F 24.507114 46.306388 35.472202
F 26.735043 47.592675 39.110377
F 26.735043 39.874943 39.110377
F 35.646716 47.592675 39.110377
F 35.646716 39.874943 39.110377
F 26.735029 50.165252 42.748551
F 26.735029 42.447521 42.748552
F 35.646701 50.165252 42.748552
F 35.646701 42.447521 42.748552
F 26.735041 50.165252 40.019922
F 26.735041 42.447521 40.019921
F 35.646714 50.165252 40.019922
F 35.646714 42.447521 40.019921
F 26.735031 47.592675 36.381747
F 26.735031 39.874943 36.381746
F 35.646703 47.592675 36.381747
F 35.646703 39.874943 36.381746
F 28.962961 38.588654 40.019921
F 28.962961 46.306388 40.019922
F 37.874635 38.588654 40.019921
F 37.874635 46.306388 40.019922
F 28.962947 51.451539 36.381747
F 28.962947 36.016076 36.381746
F 28.962947 43.733811 36.381747
F 37.874620 51.451538 36.381747
F 37.874620 36.016075 36.381746
F 37.874620 43.733810 36.381747
F 28.962959 51.451538 39.110376
F 28.962959 36.016076 39.110377
F 28.962959 43.733810 39.110377
F 37.874633 51.451538 39.110377
F 37.874633 36.016076 39.110378
F 37.874633 43.733810 39.110377
F 28.962949 38.588654 42.748552
F 28.962949 46.306388 42.748551
F 37.874622 38.588654 42.748553
F 37.874622 46.306388 42.748552
F 31.190880 47.592675 39.110377
F 31.190880 39.874943 39.110377
F 40.102555 47.592675 39.110377
F 40.102555 39.874943 39.110378
F 22.279206 47.592674 39.110377
F 22.279206 39.874942 39.110378
F 31.190865 50.165252 42.748551
F 31.190865 42.447521 42.748552
F 40.102540 50.165253 42.748552
F 40.102540 42.447522 42.748553
F 22.279193 50.165252 42.748552
F 22.279193 42.447521 42.748552
F 31.190877 50.165252 40.019922
F 31.190877 42.447521 40.019921
F 40.102553 50.165253 40.019921
F 40.102553 42.447522 40.019921
F 22.279204 50.165252 40.019922
F 22.279204 42.447521 40.019921
F 31.190867 47.592675 36.381747
F 31.190867 39.874943 36.381746
F 40.102542 47.592674 36.381746
F 40.102542 39.874942 36.381746
F 22.279194 47.592674 36.381746
F 22.279194 39.874942 36.381746
F 33.418798 38.588654 40.019921
F 33.418798 46.306388 40.019922
F 42.330474 38.588654 40.019920
F 42.330474 46.306389 40.019921
F 24.507125 38.588654 40.019921
F 24.507125 46.306388 40.019922
F 33.418782 51.451538 36.381747
F 33.418782 36.016076 36.381746
F 33.418782 43.733810 36.381747
F 42.330460 51.451537 36.381746
F 42.330460 36.016075 36.381745
F 42.330460 43.733809 36.381746
F 24.507112 51.451538 36.381747
F 24.507112 36.016076 36.381746
F 24.507112 43.733810 36.381747
F 33.418795 51.451538 39.110376
F 33.418795 36.016076 39.110377
F 33.418795 43.733810 39.110377
F 42.330472 51.451537 39.110377
F 42.330472 36.016075 39.110378
F 42.330472 43.733809 39.110378
F 24.507123 51.451538 39.110376
F 24.507123 36.016076 39.110377
F 24.507123 43.733810 39.110377
F 33.418785 38.588654 42.748552
F 33.418785 46.306388 42.748551
F 42.330461 38.588655 42.748553
F 42.330461 46.306389 42.748552
F 24.507114 38.588654 42.748552
F 24.507114 46.306388 42.748551
F 26.735043 55.310403 2.728632
F 26.735043 63.028137 2.728632
F 35.646716 55.310403 2.728632
F 35.646716 63.028137 2.728633
F 26.735029 57.882981 6.366806
F 26.735029 65.600714 6.366807
F 35.646701 57.882981 6.366807
F 35.646701 65.600715 6.366807
F 26.735041 57.882981 3.638177
F 26.735041 65.600715 3.638176
F 35.646714 57.882981 3.638177
F 35.646714 65.600715 3.638176
F 26.735031 55.310403 0.000002
F 26.735031 63.028138 0.000001
F 35.646703 55.310403 0.000002
F 35.646703 63.028137 0.000001
F 28.962961 54.024116 3.638177
F 28.962961 61.741848 3.638176
F 37.874635 54.024116 3.638177
F 37.874635 61.741847 3.638176
F 28.962947 59.169270 0.000002
F 28.962947 66.887004 0.000002
F 37.874620 59.169269 0.000001
F 37.874620 66.887003 0.000002
F 28.962959 59.169269 2.728632
F 28.962959 66.887004 2.728632
F 37.874633 59.169269 2.728633
F 37.874633 66.887003 2.728632
F 28.962949 54.024115 6.366806
F 28.962949 61.741847 6.366807
F 37.874622 54.024116 6.366807
F 37.874622 61.741848 6.366808
F 31.190880 55.310403 2.728632
F 31.190880 63.028137 2.728633
F 40.102555 55.310403 2.728632
F 40.102555 63.028137 2.728633
F 22.279206 55.310403 2.728632
F 22.279206 63.028137 2.728633
F 31.190865 57.882981 6.366806
F 31.190865 65.600714 6.366807
F 40.102540 57.882982 6.366807
F 40.102540 65.600716 6.366808
F 22.279193 57.882981 6.366807
F 22.279193 65.600715 6.366807
F 31.190877 57.882981 3.638177
F 31.190877 65.600715 3.638176
F 40.102553 57.882982 3.638176
F 40.102553 65.600715 3.638176
F 22.279204 57.882981 3.638176
F 22.279204 65.600715 3.638176
F 31.190867 55.310404 0.000002
F 31.190867 63.028138 0.000001
F 40.102542 55.310402 0.000002
F 40.102542 63.028137 0.000001
F 22.279194 55.310403 0.000002
F 22.279194 63.028137 0.000001
F 33.418798 54.024116 3.638177
F 33.418798 61.741848 3.638176
F 42.330474 54.024116 3.638176
F 42.330474 61.741848 3.638175
F 24.507125 54.024116 3.638177
F 24.507125 61.741848 3.638176
F 33.418782 59.169270 0.000002
F 33.418782 66.887004 0.000002
F 42.330460 59.169268 0.000000
F 42.330460 66.887002 0.000001
F 24.507112 59.169269 0.000001
F 24.507112 66.887004 0.000002
F 33.418795 59.169269 2.728632
F 33.418795 66.887004 2.728632
F 42.330472 59.169269 2.728633
F 42.330472 66.887003 2.728633
F 24.507123 59.169269 2.728632
F 24.507123 66.887004 2.728632
F 33.418785 54.024115 6.366806
F 33.418785 61.741847 6.366807
F 42.330461 54.024117 6.366807
F 42.330461 61.741848 6.366808
F 24.507114 54.024116 6.366806
F 24.507114 61.741847 6.366807
F 26.735043 55.310403 10.004981
F 26.735043 63.028137 10.004981
F 35.646716 55.310403 10.004981
F 35.646716 63.028137 10.004982
F 26.735029 57.882981 13.643155
F 26.735029 65.600714 13.643155
F 35.646701 57.882981 13.643155
F 35.646701 65.600715 13.643155
F 26.735041 57.882981 10.914525
F 26.735041 65.600715 10.914524
F 35.646714 57.882981 10.914525
F 35.646714 65.600715 10.914524
F 26.735031 55.310403 7.276351
F 26.735031 63.028138 7.276350
F 35.646703 55.310403 7.276351
F 35.646703 63.028137 7.276350
F 28.962961 54.024116 10.914525
F 28.962961 61.741848 10.914524
F 37.874635 54.024116 10.914525
F 37.874635 61.741847 10.914524
F 28.962947 59.169270 7.276350
F 28.962947 66.887004 7.276351
F 37.874620 59.169269 7.276350
F 37.874620 66.887003 7.276351
F 28.962959 59.169269 10.004981
F 28.962959 66.887004 10.004981
F 37.874633 59.169269 10.004982
F 37.874633 66.887003 10.004981
F 28.962949 54.024115 13.643154
F 28.962949 61.741847 13.643155
F 37.874622 54.024116 13.643155
F 37.874622 61.741848 13.643156
F 31.190880 55.310403 10.004981
F 31.190880 63.028137 10.004982
F 40.102555 55.310403 10.004981
F 40.102555 63.028137 10.004982
F 22.279206 55.310403 10.004981
F 22.279206 63.028137 10.004982
F 31.190865 57.882981 13.643155
F 31.190865 65.600714 13.643155
F 40.102540 57.882982 13.643156
F 40.102540 65.600716 13.643156
F 22.279193 57.882981 13.643155
F 22.279193 65.600715 13.643156
F 31.190877 57.882981 10.914525
F 31.190877 65.600715 10.914524
F 40.102553 57.882982 10.914524
F 40.102553 65.600715 10.914524
F 22.279204 57.882981 10.914525
F 22.279204 65.600715 10.914524
F 31.190867 55.310404 7.276351
F 31.190867 63.028138 7.276350
F 40.102542 55.310402 7.276350
F 40.102542 63.028137 7.276350
F 22.279194 55.310403 7.276351
F 22.279194 63.028137 7.276350
F 33.418798 54.024116 10.914525
F 33.418798 61.741848 10.914524
F 42.330474 54.024116 10.914524
F 42.330474 61.741848 10.914523
F 24.507125 54.024116 10.914525
F 24.507125 61.741848 10.914524
F 33.418782 59.169270 7.276350
F 33.418782 66.887004 7.276351
F 42.330460 59.169268 7.276349
F 42.330460 66.887002 7.276350
F 24.507112 59.169269 7.276350
F 24.507112 66.887004 7.276351
F 33.418795 59.169269 10.004981
F 33.418795 66.887004 10.004981
F 42.330472 59.169269 10.004982
F 42.330472 66.887003 10.004982
F 24.507123 59.169269 10.004981
F 24.507123 66.887004 10.004981
F 33.418785 54.024115 13.643155
F 33.418785 61.741847 13.643156
F 42.330461 54.024117 13.643156
F 42.330461 61.741848 13.643157
F 24.507114 54.024116 13.643155
F 24.507114 61.741847 13.643156
F 26.735043 55.310403 17.281329
F 26.735043 63.028137 17.281330
F 35.646716 55.310403 17.281329
F 35.646716 63.028137 17.281330
F 26.735029 57.882981 20.919504
F 26.735029 65.600714 20.919504
F 35.646701 57.882981 20.919504
F 35.646701 65.600715 20.919505
F 26.735041 57.882981 18.190874
F 26.735041 65.600715 18.190874
F 35.646714 57.882981 18.190874
F 35.646714 65.600715 18.190874
F 26.735031 55.310403 14.552700
F 26.735031 63.028138 14.552699
F 35.646703 55.310403 14.552700
F 35.646703 63.028137 14.552699
F 28.962961 54.024116 18.190875
F 28.962961 61.741848 18.190874
F 37.874635 54.024116 18.190875
F 37.874635 61.741847 18.190873
F 28.962947 59.169270 14.552699
F 28.962947 66.887004 14.552700
F 37.874620 59.169269 14.552698
F 37.874620 66.887003 14.552699
F 28.962959 59.169269 17.281330
F 28.962959 66.887004 17.281329
F 37.874633 59.169269 17.281330
F 37.874633 66.887003 17.281330
F 28.962949 54.024115 20.919504
F 28.962949 61.741847 20.919505
F 37.874622 54.024116 20.919504
F 37.874622 61.741848 20.919505
F 31.190880 55.310403 17.281329
F 31.190880 63.028137 17.281330
F 40.102555 55.310403 17.281330
F 40.102555 63.028137 17.281330
F 22.279206 55.310403 17.281330
F 22.279206 63.028137 17.281330
F 31.190865 57.882981 20.919504
F 31.190865 65.600714 20.919504
F 40.102540 57.882982 20.919505
F 40.102540 65.600716 20.919505
F 22.279193 57.882981 20.919505
F 22.279193 65.600715 20.919505
F 31.190877 57.882981 18.190874
F 31.190877 65.600715 18.190874
F 40.102553 57.882982 18.190874
F 40.102553 65.600715 18.190873
F 22.279204 57.882981 18.190874
F 22.279204 65.600715 18.190874
F 31.190867 55.310404 14.552700
F 31.190867 63.028138 14.552699
F 40.102542 55.310402 14.552699
F 40.102542 63.028137 14.552698
F 22.279194 55.310403 14.552699
F 22.279194 63.028137 14.552698
F 33.418798 54.024116 18.190875
F 33.418798 61.741848 18.190874
F 42.330474 54.024116 18.190874
F 42.330474 61.741848 18.190873
F 24.507125 54.024116 18.190875
F 24.507125 61.741848 18.190874
F 33.418782 59.169270 14.552699
F 33.418782 66.887004 14.552700
F 42.330460 59.169268 14.552698
F 42.330460 66.887002 14.552698
F 24.507112 59.169269 14.552699
F 24.507112 66.887004 14.552700
F 33.418795 59.169269 17.281330
F 33.418795 66.887004 17.281329
F 42.330472 59.169269 17.281331
F 42.330472 66.887003 17.281330
F 24.507123 59.169269 17.281330
F 24.507123 66.887004 17.281329
F 33.418785 54.024115 20.919504
F 33.418785 61.741847 20.919505
F 42.330461 54.024117 20.919505
F 42.330461 61.741848 20.919506
F 24.507114 54.024116 20.919504
F 24.507114 61.741847 20.919505
F 28.962961 69.459582 3.638177
F 24.507114 69.459582 20.919504
F 37.874635 69.459582 3.638177
F 28.962949 69.459582 6.366806
F 37.874622 69.459582 6.366807
F 33.418798 69.459582 3.638177
F 24.507125 69.459582 3.638177
F 33.418785 69.459582 20.919504
F 33.418785 69.459582 6.366806
F 24.507114 69.459582 6.366806
F 28.962961 69.459582 10.914525
F 37.874635 69.459582 10.914525
F 28.962949 69.459582 13.643155
F 37.874622 69.459582 13.643155
F 33.418798 69.459582 10.914525
F 24.507125 69.459582 10.914525
F 33.418785 69.459582 13.643155
F 24.507114 69.459582 13.643155
F 28.962961 69.459582 18.190874
F 37.874635 69.459582 18.190874
F 28.962949 69.459582 20.919504
F 37.874622 69.459582 20.919504
F 24.507125 69.459582 18.190874
F 33.418798 69.459582 18.190875
F 26.735043 55.310403 24.557679
F 26.735043 63.028137 24.557680
F 35.646716 55.310403 24.557679
F 35.646716 63.028137 24.557680
F 26.735029 57.882981 28.195854
F 26.735029 65.600714 28.195854
F 35.646701 57.882981 28.195854
F 35.646701 65.600715 28.195855
F 26.735041 57.882981 25.467224
F 26.735041 65.600715 25.467224
F 35.646714 57.882981 25.467224
F 35.646714 65.600715 25.467224
F 26.735031 55.310403 21.829050
F 26.735031 63.028138 21.829049
F 35.646703 55.310403 21.829050
F 35.646703 63.028137 21.829049
F 28.962961 54.024116 25.467224
F 28.962961 61.741848 25.467223
F 37.874635 54.024116 25.467224
F 37.874635 61.741847 25.467223
F 28.962947 59.169270 21.829049
F 28.962947 66.887004 21.829050
F 37.874620 59.169269 21.829048
F 37.874620 66.887003 21.829049
F 28.962959 59.169269 24.557680
F 28.962959 66.887004 24.557679
F 37.874633 59.169269 24.557680
F 37.874633 66.887003 24.557680
F 28.962949 54.024115 28.195854
F 28.962949 61.741847 28.195855
F 37.874622 54.024116 28.195854
F 37.874622 61.741848 28.195855
F 31.190880 55.310403 24.557679
F 31.190880 63.028137 24.557680
F 40.102555 55.310403 24.557680
F 40.102555 63.028137 24.557680
F 22.279206 55.310403 24.557680
F 22.279206 63.028137 24.557680
F 31.190865 57.882981 28.195854
F 31.190865 65.600714 28.195854
F 40.102540 57.882982 28.195855
F 40.102540 65.600716 28.195855
F 22.279193 57.882981 28.195854
F 22.279193 65.600715 28.195855
F 31.190877 57.882981 25.467224
F 31.190877 65.600715 25.467224
F 40.102553 57.882982 25.467223
F 40.102553 65.600715 25.467223
F 22.279204 57.882981 25.467224
F 22.279204 65.600715 25.467223
F 31.190867 55.310404 21.829050
F 31.190867 63.028138 21.829049
F 40.102542 55.310402 21.829049
F 40.102542 63.028137 21.829048
F 22.279194 55.310403 21.829049
F 22.279194 63.028137 21.829048
F 33.418798 54.024116 25.467224
F 33.418798 61.741848 25.467223
F 42.330474 54.024116 25.467224
F 42.330474 61.741848 25.467222
F 24.507125 54.024116 25.467224
F 24.507125 61.741848 25.467223
F 33.418782 59.169270 21.829049
F 33.418782 66.887004 21.829050
F 42.330460 59.169268 21.829048
F 42.330460 66.887002 21.829048
F 24.507112 59.169269 21.829049
F 24.507112 66.887004 21.829050
F 33.418795 59.169269 24.557680
F 33.418795 66.887004 24.557679
F 42.330472 59.169269 24.557681
F 42.330472 66.887003 24.557680
F 24.507123 59.169269 24.557680
F 24.507123 66.887004 24.557679
F 33.418785 54.024115 28.195854
F 33.418785 61.741847 28.195855
F 42.330461 54.024117 28.195855
F 42.330461 61.741848 28.195856
F 24.507114 54.024116 28.195854
F 24.507114 61.741847 28.195855
F 26.735043 55.310403 31.834028
F 26.735043 63.028137 31.834029
F 35.646716 55.310403 31.834028
F 35.646716 63.028137 31.834029
F 26.735029 57.882981 35.472202
F 26.735029 65.600714 35.472203
F 35.646701 57.882981 35.472202
F 35.646701 65.600715 35.472203
F 26.735041 57.882981 32.743572
F 26.735041 65.600715 32.743572
F 35.646714 57.882981 32.743572
F 35.646714 65.600715 32.743572
F 26.735031 55.310403 29.105399
F 26.735031 63.028138 29.105398
F 35.646703 55.310403 29.105398
F 35.646703 63.028137 29.105398
F 28.962961 54.024116 32.743573
F 28.962961 61.741848 32.743572
F 37.874635 54.024116 32.743572
F 37.874635 61.741847 32.743571
F 28.962947 59.169270 29.105398
F 28.962947 66.887004 29.105398
F 37.874620 59.169269 29.105397
F 37.874620 66.887003 29.105398
F 28.962959 59.169269 31.834029
F 28.962959 66.887004 31.834028
F 37.874633 59.169269 31.834029
F 37.874633 66.887003 31.834029
F 28.962949 54.024115 35.472202
F 28.962949 61.741847 35.472203
F 37.874622 54.024116 35.472202
F 37.874622 61.741848 35.472203
F 31.190880 55.310403 31.834028
F 31.190880 63.028137 31.834029
F 40.102555 55.310403 31.834029
F 40.102555 63.028137 31.834029
F 22.279206 55.310403 31.834029
F 22.279206 63.028137 31.834029
F 31.190865 57.882981 35.472202
F 31.190865 65.600714 35.472203
F 40.102540 57.882982 35.472203
F 40.102540 65.600716 35.472204
F 22.279193 57.882981 35.472203
F 22.279193 65.600715 35.472203
F 31.190877 57.882981 32.743572
F 31.190877 65.600715 32.743572
F 40.102553 57.882982 32.743572
F 40.102553 65.600715 32.743571
F 22.279204 57.882981 32.743572
F 22.279204 65.600715 32.743572
F 31.190867 55.310404 29.105398
F 31.190867 63.028138 29.105398
F 40.102542 55.310402 29.105398
F 40.102542 63.028137 29.105397
F 22.279194 55.310403 29.105398
F 22.279194 63.028137 29.105397
F 33.418798 54.024116 32.743573
F 33.418798 61.741848 32.743572
F 42.330474 54.024116 32.743572
F 42.330474 61.741848 32.743571
F 24.507125 54.024116 32.743573
F 24.507125 61.741848 32.743571
F 33.418782 59.169270 29.105398
F 33.418782 66.887004 29.105398
F 42.330460 59.169268 29.105396
F 42.330460 66.887002 29.105397
F 24.507112 59.169269 29.105398
F 24.507112 66.887004 29.105398
F 33.418795 59.169269 31.834029
F 33.418795 66.887004 31.834028
F 42.330472 59.169269 31.834030
F 42.330472 66.887003 31.834029
F 24.507123 59.169269 31.834029
F 24.507123 66.887004 31.834028
F 33.418785 54.024115 35.472202
F 33.418785 61.741847 35.472203
F 42.330461 54.024117 35.472203
F 42.330461 61.741848 35.472204
F 24.507114 54.024116 35.472202
F 24.507114 61.741847 35.472203
F 26.735043 55.310403 39.110376
F 26.735043 63.028137 39.110377
F 35.646716 55.310403 39.110377
F 35.646716 63.028137 39.110377
F 26.735029 57.882981 42.748551
F 26.735029 65.600714 42.748552
F 35.646701 57.882981 42.748552
F 35.646701 65.600715 42.748552
F 26.735041 57.882981 40.019922
F 26.735041 65.600715 40.019921
F 35.646714 57.882981 40.019922
F 35.646714 65.600715 40.019921
F 26.735031 55.310403 36.381747
F 26.735031 63.028138 36.381746
F 35.646703 55.310403 36.381747
F 35.646703 63.028137 36.381746
F 28.962961 54.024116 40.019922
F 28.962961 61.741848 40.019921
F 37.874635 54.024116 40.019922
F 37.874635 61.741847 40.019921
F 28.962947 59.169270 36.381746
F 28.962947 66.887004 36.381747
F 37.874620 59.169269 36.381746
F 37.874620 66.887003 36.381747
F 28.962959 59.169269 39.110377
F 28.962959 66.887004 39.110377
F 37.874633 59.169269 39.110378
F 37.874633 66.887003 39.110377
F 28.962949 54.024115 42.748551
F 28.962949 61.741847 42.748552
F 37.874622 54.024116 42.748552
F 37.874622 61.741848 42.748553
F 31.190880 55.310403 39.110377
F 31.190880 63.028137 39.110377
F 40.102555 55.310403 39.110377
F 40.102555 63.028137 39.110378
F 22.279206 55.310403 39.110377
F 22.279206 63.028137 39.110378
F 31.190865 57.882981 42.748551
F 31.190865 65.600714 42.748552
F 40.102540 57.882982 42.748552
F 40.102540 65.600716 42.748553
F 22.279193 57.882981 42.748552
F 22.279193 65.600715 42.748552
F 31.190877 57.882981 40.019922
F 31.190877 65.600715 40.019921
F 40.102553 57.882982 40.019921
F 40.102553 65.600715 40.019921
F 22.279204 57.882981 40.019921
F 22.279204 65.600715 40.019921
F 31.190867 55.310404 36.381747
F 31.190867 63.028138 36.381746
F 40.102542 55.310402 36.381746
F 40.102542 63.028137 36.381746
F 22.279194 55.310403 36.381747
F 22.279194 63.028137 36.381746
F 33.418798 54.024116 40.019922
F 33.418798 61.741848 40.019921
F 42.330474 54.024116 40.019921
F 42.330474 61.741848 40.019920
F 24.507125 54.024116 40.019922
F 24.507125 61.741848 40.019921
F 33.418782 59.169270 36.381746
F 33.418782 66.887004 36.381747
F 42.330460 59.169268 36.381745
F 42.330460 66.887002 36.381746
F 24.507112 59.169269 36.381746
F 24.507112 66.887004 36.381747
F 33.418795 59.169269 39.110377
F 33.418795 66.887004 39.110377
F 42.330472 59.169269 39.110378
F 42.330472 66.887003 39.110378
F 24.507123 59.169269 39.110377
F 24.507123 66.887004 39.110377
F 33.418785 54.024115 42.748551
F 33.418785 61.741847 42.748552
F 42.330461 54.024117 42.748552
F 42.330461 61.741848 42.748553
F 24.507114 54.024116 42.748551
F 24.507114 61.741847 42.748552
F 28.962961 69.459582 25.467224
F 24.507114 69.459582 42.748551
F 37.874635 69.459582 25.467224
F 28.962949 69.459582 28.195854
F 37.874622 69.459582 28.195854
F 33.418798 69.459582 25.467224
F 24.507125 69.459582 25.467224
F 33.418785 69.459582 42.748551
F 33.418785 69.459582 28.195854
F 24.507114 69.459582 28.195854
F 28.962961 69.459582 32.743572
F 37.874635 69.459582 32.743572
F 28.962949 69.459582 35.472202
F 37.874622 69.459582 35.472202
F 33.418798 69.459582 32.743572
F 24.507125 69.459582 32.743572
F 33.418785 69.459582 35.472202
F 24.507114 69.459582 35.472202
F 28.962961 69.459582 40.019922
F 37.874635 69.459582 40.019922
F 28.962949 69.459582 42.748551
F 37.874622 69.459582 42.748552
F 24.507125 69.459582 40.019922
F 33.418798 69.459582 40.019922
F 44.558395 1.286286 2.728633
F 44.558395 9.004014 2.728633
F 44.558395 16.721749 2.728634
F 44.558381 3.858865 6.366808
F 44.558381 11.576594 6.366808
F 44.558393 3.858865 3.638176
F 44.558393 11.576594 3.638176
F 44.558383 1.286286 0.000001
F 44.558383 9.004014 0.000001
F 44.558383 16.721748 0.000000
F 46.786315 7.717729 3.638176
F 46.786315 15.435461 3.638175
F 46.786315 0.000001 3.638176
F 46.786302 5.145150 0.000001
F 46.786302 12.862881 0.000001
F 46.786314 5.145150 2.728632
F 46.786314 12.862882 2.728633
F 46.786303 7.717730 6.366807
F 46.786303 15.435461 6.366808
F 46.786303 0.000001 6.366807
F 49.014235 1.286286 2.728632
F 49.014235 9.004015 2.728632
F 49.014235 16.721749 2.728633
F 49.014222 3.858864 6.366807
F 49.014222 11.576593 6.366807
F 49.014233 3.858864 3.638177
F 49.014233 11.576593 3.638176
F 49.014224 1.286286 0.000002
F 49.014224 9.004014 0.000002
F 49.014224 16.721749 0.000001
F 51.242155 7.717729 3.638177
F 51.242155 15.435460 3.638176
F 60.153814 15.435460 20.919505
F 51.242141 5.145151 0.000002
F 51.242141 12.862882 0.000001
F 51.242153 5.145151 2.728631
F 51.242153 12.862882 2.728632
F 51.242143 7.717729 6.366806
F 51.242143 15.435460 6.366807
F 60.153814 7.717728 20.919504
F 44.558395 1.286286 10.004982
F 44.558395 9.004014 10.004982
F 44.558395 16.721749 10.004983
F 44.558381 3.858865 13.643156
F 44.558381 11.576594 13.643156
F 44.558393 3.858865 10.914524
F 44.558393 11.576594 10.914524
F 44.558383 1.286286 7.276350
F 44.558383 9.004014 7.276350
F 44.558383 16.721748 7.276349
F 46.786315 7.717729 10.914524
F 46.786315 15.435461 10.914523
F 46.786315 0.000001 10.914524
F 46.786302 5.145150 7.276350
F 46.786302 12.862881 7.276349
F 46.786314 5.145150 10.004981
F 46.786314 12.862882 10.004982
F 46.786303 7.717730 13.643156
F 46.786303 15.435461 13.643157
F 46.786303 0.000001 13.643156
F 49.014235 1.286286 10.004981
F 49.014235 9.004015 10.004981
F 49.014235 16.721749 10.004982
F 49.014222 3.858864 13.643155
F 49.014222 11.576593 13.643155
F 49.014233 3.858864 10.914525
F 49.014233 11.576593 10.914525
F 49.014224 1.286286 7.276351
F 49.014224 9.004014 7.276351
F 49.014224 16.721749 7.276350
F 51.242155 7.717729 10.914525
F 51.242155 15.435460 10.914524
F 60.153824 12.862882 17.281330
F 51.242141 5.145151 7.276351
F 51.242141 12.862882 7.276350
F 51.242153 5.145151 10.004980
F 51.242153 12.862882 10.004981
F 51.242143 7.717729 13.643155
F 51.242143 15.435460 13.643156
F 60.153824 5.145151 17.281329
F 44.558395 1.286286 17.281330
F 44.558395 9.004014 17.281330
F 44.558395 16.721749 17.281331
F 44.558381 3.858865 20.919505
F 44.558381 11.576594 20.919505
F 44.558393 3.858865 18.190873
F 44.558393 11.576594 18.190873
F 44.558383 1.286286 14.552698
F 44.558383 9.004014 14.552698
F 44.558383 16.721748 14.552698
F 46.786315 7.717729 18.190874
F 46.786315 15.435461 18.190873
F 46.786315 0.000001 18.190874
F 46.786302 5.145150 14.552699
F 46.786302 12.862881 14.552698
F 46.786314 5.145150 17.281330
F 46.786314 12.862882 17.281331
F 46.786303 7.717730 20.919505
F 46.786303 15.435461 20.919506
F 46.786303 0.000001 20.919505
F 49.014235 1.286286 17.281330
F 49.014235 9.004015 17.281330
F 49.014235 16.721749 17.281330
F 49.014222 3.858864 20.919504
F 49.014222 11.576593 20.919505
F 49.014233 3.858864 18.190874
F 49.014233 11.576593 18.190874
F 49.014224 1.286286 14.552699
F 49.014224 9.004014 14.552699
F 49.014224 16.721749 14.552698
F 51.242155 7.717729 18.190875
F 51.242155 15.435460 18.190874
F 60.153812 12.862883 14.552699
F 51.242141 5.145151 14.552700
F 51.242141 12.862882 14.552699
F 51.242153 5.145151 17.281329
F 51.242153 12.862882 17.281330
F 51.242143 7.717729 20.919504
F 51.242143 15.435460 20.919505
F 60.153812 5.145151 14.552700
F 53.470073 1.286287 2.728632
F 53.470073 9.004015 2.728632
F 53.470073 16.721749 2.728632
F 62.381746 1.286287 2.728632
F 62.381746 9.004015 2.728632
F 62.381746 16.721749 2.728633
F 53.470060 3.858864 6.366806
F 53.470060 11.576593 6.366806
F 62.381730 3.858864 6.366807
F 62.381730 11.576593 6.366807
F 53.470071 3.858864 3.638177
F 53.470071 11.576593 3.638177
F 62.381743 3.858864 3.638177
F 62.381743 11.576593 3.638177
F 53.470061 1.286287 0.000002
F 53.470061 9.004015 0.000002
F 53.470061 16.721750 0.000001
F 62.381732 1.286287 0.000002
F 62.381732 9.004015 0.000002
F 62.381732 16.721749 0.000001
F 55.697992 7.717729 3.638177
F 55.697992 15.435461 3.638176
F 60.153827 15.435460 18.190874
F 55.697977 5.145152 0.000003
F 55.697977 12.862883 0.000002
F 55.697989 5.145151 2.728631
F 55.697989 12.862882 2.728632
F 55.697979 7.717728 6.366806
F 55.697979 15.435460 6.366807
F 60.153827 7.717729 18.190875
F 57.925910 1.286287 2.728632
F 57.925910 9.004015 2.728632
F 57.925910 16.721749 2.728633
F 57.925895 3.858864 6.366806
F 57.925895 11.576593 6.366806
F 57.925907 3.858864 3.638177
F 57.925907 11.576593 3.638177
F 57.925897 1.286287 0.000002
F 57.925897 9.004016 0.000002
F 57.925897 16.721750 0.000001
F 60.153827 7.717729 3.638177
F 60.153827 15.435460 3.638176
F 57.925897 16.721750 14.552699
F 60.153812 5.145151 0.000003
F 60.153812 12.862883 0.000002
F 60.153824 5.145151 2.728632
F 60.153824 12.862882 2.728632
F 60.153814 7.717728 6.366806
F 60.153814 15.435460 6.366807
F 57.925897 9.004016 14.552700
F 53.470073 1.286287 10.004981
F 53.470073 9.004015 10.004981
F 53.470073 16.721749 10.004981
F 62.381746 1.286287 10.004981
F 62.381746 9.004015 10.004981
F 62.381746 16.721749 10.004982
F 53.470060 3.858864 13.643154
F 53.470060 11.576593 13.643155
F 62.381730 3.858864 13.643155
F 62.381730 11.576593 13.643155
F 53.470071 3.858864 10.914525
F 53.470071 11.576593 10.914525
F 62.381743 3.858864 10.914525
F 62.381743 11.576593 10.914525
F 53.470061 1.286287 7.276351
F 53.470061 9.004015 7.276351
F 53.470061 16.721750 7.276350
F 62.381732 1.286287 7.276351
F 62.381732 9.004015 7.276351
F 62.381732 16.721749 7.276350
F 55.697992 7.717729 10.914525
F 55.697992 15.435461 10.914524
F 57.925897 1.286287 14.552700
F 55.697977 5.145152 7.276351
F 55.697977 12.862883 7.276350
F 55.697989 5.145151 10.004980
F 55.697989 12.862882 10.004981
F 55.697979 7.717728 13.643154
F 55.697979 15.435460 13.643155
F 57.925907 11.576593 18.190874
F 57.925910 1.286287 10.004981
F 57.925910 9.004015 10.004981
F 57.925910 16.721749 10.004982
F 57.925895 3.858864 13.643155
F 57.925895 11.576593 13.643155
F 57.925907 3.858864 10.914525
F 57.925907 11.576593 10.914525
F 57.925897 1.286287 7.276351
F 57.925897 9.004016 7.276351
F 57.925897 16.721750 7.276350
F 60.153827 7.717729 10.914525
F 60.153827 15.435460 10.914524
F 57.925907 3.858864 18.190875
F 60.153812 5.145151 7.276351
F 60.153812 12.862883 7.276350
F 60.153824 5.145151 10.004981
F 60.153824 12.862882 10.004981
F 60.153814 7.717728 13.643155
F 60.153814 15.435460 13.643156
F 57.925895 11.576593 20.919504
F 53.470073 1.286287 17.281329
F 53.470073 9.004015 17.281329
F 53.470073 16.721749 17.281330
F 62.381746 1.286287 17.281329
F 62.381746 9.004015 17.281329
F 62.381746 16.721749 17.281330
F 53.470060 3.858864 20.919504
F 53.470060 11.576593 20.919504
F 62.381730 3.858864 20.919504
F 62.381730 11.576593 20.919504
F 53.470071 3.858864 18.190875
F 53.470071 11.576593 18.190874
F 62.381743 3.858864 18.190874
F 62.381743 11.576593 18.190874
F 53.470061 1.286287 14.552700
F 53.470061 9.004015 14.552700
F 53.470061 16.721750 14.552699
F 62.381732 1.286287 14.552700
F 62.381732 9.004015 14.552700
F 62.381732 16.721749 14.552699
F 55.697992 7.717729 18.190875
F 55.697992 15.435461 18.190874
F 57.925895 3.858864 20.919504
F 55.697977 5.145152 14.552700
F 55.697977 12.862883 14.552699
F 55.697989 5.145151 17.281329
F 55.697989 12.862882 17.281330
F 55.697979 7.717728 20.919504
F 55.697979 15.435460 20.919505
F 57.925910 16.721749 17.281330
F 57.925910 1.286287 17.281329
F 57.925910 9.004015 17.281329
F 44.558395 1.286286 24.557680
F 44.558395 9.004014 24.557680
F 44.558395 16.721749 24.557681
F 44.558381 3.858865 28.195855
F 44.558381 11.576594 28.195855
F 44.558393 3.858865 25.467223
F 44.558393 11.576594 25.467223
F 44.558383 1.286286 21.829048
F 44.558383 9.004014 21.829048
F 44.558383 16.721748 21.829048
F 46.786315 7.717729 25.467223
F 46.786315 15.435461 25.467222
F 46.786315 0.000001 25.467223
F 46.786302 5.145150 21.829049
F 46.786302 12.862881 21.829048
F 46.786314 5.145150 24.557680
F 46.786314 12.862882 24.557681
F 46.786303 7.717730 28.195855
F 46.786303 15.435461 28.195856
F 46.786303 0.000001 28.195855
F 49.014235 1.286286 24.557680
F 49.014235 9.004015 24.557680
F 49.014235 16.721749 24.557680
F 49.014222 3.858864 28.195854
F 49.014222 11.576593 28.195854
F 49.014233 3.858864 25.467224
F 49.014233 11.576593 25.467224
F 49.014224 1.286286 21.829049
F 49.014224 9.004014 21.829049
F 49.014224 16.721749 21.829048
F 51.242155 7.717729 25.467224
F 51.242155 15.435460 25.467223
F 60.153814 15.435460 42.748552
F 51.242141 5.145151 21.829050
F 51.242141 12.862882 21.829049
F 51.242153 5.145151 24.557679
F 51.242153 12.862882 24.557680
F 51.242143 7.717729 28.195854
F 51.242143 15.435460 28.195855
F 60.153814 7.717728 42.748551
F 44.558395 1.286286 31.834029
F 44.558395 9.004014 31.834029
F 44.558395 16.721749 31.834030
F 44.558381 3.858865 35.472203
F 44.558381 11.576594 35.472204
F 44.558393 3.858865 32.743571
F 44.558393 11.576594 32.743571
F 44.558383 1.286286 29.105397
F 44.558383 9.004014 29.105397
F 44.558383 16.721748 29.105396
F 46.786315 7.717729 32.743572
F 46.786315 15.435461 32.743571
F 46.786315 0.000001 32.743572
F 46.786302 5.145150 29.105398
F 46.786302 12.862881 29.105397
F 46.786314 5.145150 31.834029
F 46.786314 12.862882 31.834030
F 46.786303 7.717730 35.472203
F 46.786303 15.435461 35.472204
F 46.786303 0.000001 35.472203
F 49.014235 1.286286 31.834029
F 49.014235 9.004015 31.834029
F 49.014235 16.721749 31.834029
F 49.014222 3.858864 35.472202
F 49.014222 11.576593 35.472203
F 49.014233 3.858864 32.743572
F 49.014233 11.576593 32.743572
F 49.014224 1.286286 29.105398
F 49.014224 9.004014 29.105398
F 49.014224 16.721749 29.105397
F 51.242155 7.717729 32.743573
F 51.242155 15.435460 32.743571
F 60.153824 12.862882 39.110377
F 51.242141 5.145151 29.105399
F 51.242141 12.862882 29.105398
F 51.242153 5.145151 31.834028
F 51.242153 12.862882 31.834029
F 51.242143 7.717729 35.472202
F 51.242143 15.435460 35.472203
F 60.153824 5.145151 39.110376
F 44.558395 1.286286 39.110378
F 44.558395 9.004014 39.110378
F 44.558395 16.721749 39.110378
F 44.558381 3.858865 42.748553
F 44.558381 11.576594 42.748553
F 44.558393 3.858865 40.019921
F 44.558393 11.576594 40.019921
F 44.558383 1.286286 36.381746
F 44.558383 9.004014 36.381746
F 44.558383 16.721748 36.381745
F 46.786315 7.717729 40.019921
F 46.786315 15.435461 40.019920
F 46.786315 0.000001 40.019921
F 46.786302 5.145150 36.381746
F 46.786302 12.862881 36.381745
F 46.786314 5.145150 39.110377
F 46.786314 12.862882 39.110378
F 46.786303 7.717730 42.748552
F 46.786303 15.435461 42.748553
F 46.786303 0.000001 42.748552
F 49.014235 1.286286 39.110377
F 49.014235 9.004015 39.110377
F 49.014235 16.721749 39.110378
F 49.014222 3.858864 42.748552
F 49.014222 11.576593 42.748552
F 49.014233 3.858864 40.019922
F 49.014233 11.576593 40.019921
F 49.014224 1.286286 36.381746
F 49.014224 9.004014 36.381747
F 49.014224 16.721749 36.381746
F 51.242155 7.717729 40.019922
F 51.242155 15.435460 40.019921
F 60.153812 12.862883 36.381746
F 51.242141 5.145151 36.381747
F 51.242141 12.862882 36.381746
F 51.242153 5.145151 39.110376
F 51.242153 12.862882 39.110377
F 51.242143 7.717729 42.748551
F 51.242143 15.435460 42.748552
F 60.153812 5.145151 36.381747
F 53.470073 1.286287 24.557679
F 53.470073 9.004015 24.557679
F 53.470073 16.721749 24.557680
F 62.381746 1.286287 24.557679
F 62.381746 9.004015 24.557679
F 62.381746 16.721749 24.557680
F 53.470060 3.858864 28.195854
F 53.470060 11.576593 28.195854
F 62.381730 3.858864 28.195854
F 62.381730 11.576593 28.195854
F 53.470071 3.858864 25.467224
F 53.470071 11.576593 25.467224
F 62.381743 3.858864 25.467224
F 62.381743 11.576593 25.467224
F 53.470061 1.286287 21.829050
F 53.470061 9.004015 21.829050
F 53.470061 16.721750 21.829049
F 62.381732 1.286287 21.829050
F 62.381732 9.004015 21.829050
F 62.381732 16.721749 21.829049
F 55.697992 7.717729 25.467224
F 55.697992 15.435461 25.467223
F 60.153827 15.435460 40.019921
F 55.697977 5.145152 21.829050
F 55.697977 12.862883 21.829049
F 55.697989 5.145151 24.557679
F 55.697989 12.862882 24.557680
F 55.697979 7.717728 28.195854
F 55.697979 15.435460 28.195855
F 60.153827 7.717729 40.019922
F 57.925910 1.286287 24.557679
F 57.925910 9.004015 24.557679
F 57.925910 16.721749 24.557680
F 57.925895 3.858864 28.195854
F 57.925895 11.576593 28.195854
F 57.925907 3.858864 25.467224
F 57.925907 11.576593 25.467224
F 57.925897 1.286287 21.829050
F 57.925897 9.004016 21.829050
F 57.925897 16.721750 21.829049
F 60.153827 7.717729 25.467224
F 60.153827 15.435460 25.467223
F 57.925897 16.721750 36.381746
F 60.153812 5.145151 21.829050
F 60.153812 12.862883 21.829049
F 60.153824 5.145151 24.557679
F 60.153824 12.862882 24.557680
F 60.153814 7.717728 28.195854
F 60.153814 15.435460 28.195855
F 57.925897 9.004016 36.381747
F 53.470073 1.286287 31.834028
F 53.470073 9.004015 31.834028
F 53.470073 16.721749 31.834029
F 62.381746 1.286287 31.834028
F 62.381746 9.004015 31.834028
F 62.381746 16.721749 31.834029
F 53.470060 3.858864 35.472202
F 53.470060 11.576593 35.472202
F 62.381730 3.858864 35.472202
F 62.381730 11.576593 35.472202
F 53.470071 3.858864 32.743573
F 53.470071 11.576593 32.743572
F 62.381743 3.858864 32.743572
F 62.381743 11.576593 32.743572
F 53.470061 1.286287 29.105398
F 53.470061 9.004015 29.105399
F 53.470061 16.721750 29.105398
F 62.381732 1.286287 29.105398
F 62.381732 9.004015 29.105398
F 62.381732 16.721749 29.105398
F 55.697992 7.717729 32.743573
F 55.697992 15.435461 32.743572
F 57.925897 1.286287 36.381747
F 55.697977 5.145152 29.105399
F 55.697977 12.862883 29.105398
F 55.697989 5.145151 31.834028
F 55.697989 12.862882 31.834029
F 55.697979 7.717728 35.472202
F 55.697979 15.435460 35.472203
F 57.925907 11.576593 40.019922
F 57.925910 1.286287 31.834028
F 57.925910 9.004015 31.834028
F 57.925910 16.721749 31.834029
F 57.925895 3.858864 35.472202
F 57.925895 11.576593 35.472202
F 57.925907 3.858864 32.743572
F 57.925907 11.576593 32.743572
F 57.925897 1.286287 29.105398
F 57.925897 9.004016 29.105398
F 57.925897 16.721750 29.105398
F 60.153827 7.717729 32.743573
F 60.153827 15.435460 32.743572
F 57.925907 3.858864 40.019922
F 60.153812 5.145151 29.105399
F 60.153812 12.862883 29.105398
F 60.153824 5.145151 31.834028
F 60.153824 12.862882 31.834029
F 60.153814 7.717728 35.472202
F 60.153814 15.435460 35.472203
F 57.925895 11.576593 42.748551
F 53.470073 1.286287 39.110377
F 53.470073 9.004015 39.110376
F 53.470073 16.721749 39.110377
F 62.381746 1.286287 39.110377
F 62.381746 9.004015 39.110377
F 62.381746 16.721749 39.110377
F 53.470060 3.858864 42.748551
F 53.470060 11.576593 42.748551
F 62.381730 3.858864 42.748552
F 62.381730 11.576593 42.748552
F 53.470071 3.858864 40.019922
F 53.470071 11.576593 40.019922
F 62.381743 3.858864 40.019922
F 62.381743 11.576593 40.019922
F 53.470061 1.286287 36.381747
F 53.470061 9.004015 36.381747
F 53.470061 16.721750 36.381746
F 62.381732 1.286287 36.381747
F 62.381732 9.004015 36.381747
F 62.381732 16.721749 36.381746
F 55.697992 7.717729 40.019922
F 55.697992 15.435461 40.019921
F 57.925895 3.858864 42.748551
F 55.697977 5.145152 36.381747
F 55.697977 12.862883 36.381746
F 55.697989 5.145151 39.110376
F 55.697989 12.862882 39.110377
F 55.697979 7.717728 42.748551
F 55.697979 15.435460 42.748552
F 57.925910 16.721749 39.110377
F 57.925910 1.286287 39.110377
F 57.925910 9.004015 39.110377
F 44.558395 24.439480 2.728633
F 44.558395 32.157208 2.728633
F 44.558381 27.012060 6.366808
F 44.558381 34.729788 6.366808
F 44.558381 19.294329 6.366808
F 44.558393 27.012059 3.638176
F 44.558393 34.729787 3.638176
F 44.558393 19.294328 3.638175
F 44.558383 24.439480 0.000001
F 44.558383 32.157207 0.000001
F 46.786315 30.870923 3.638176
F 46.786315 23.153194 3.638176
F 46.786302 28.298344 0.000001
F 46.786302 20.580615 0.000001
F 46.786314 28.298344 2.728632
F 46.786314 20.580615 2.728633
F 46.786303 30.870923 6.366807
F 46.786303 23.153195 6.366807
F 49.014235 24.439481 2.728632
F 49.014235 32.157208 2.728632
F 49.014222 27.012059 6.366807
F 49.014222 34.729787 6.366807
F 49.014222 19.294328 6.366807
F 49.014233 27.012059 3.638177
F 49.014233 34.729787 3.638176
F 49.014233 19.294328 3.638176
F 49.014224 24.439481 0.000002
F 49.014224 32.157208 0.000002
F 51.242155 30.870922 3.638177
F 51.242155 23.153194 3.638177
F 51.242141 28.298345 0.000002
F 51.242141 20.580616 0.000002
F 51.242153 28.298345 2.728631
F 51.242153 20.580615 2.728632
F 51.242143 30.870922 6.366806
F 51.242143 23.153194 6.366806
F 44.558395 24.439480 10.004982
F 44.558395 32.157208 10.004982
F 44.558381 27.012060 13.643156
F 44.558381 34.729788 13.643156
F 44.558381 19.294329 13.643157
F 44.558393 27.012059 10.914524
F 44.558393 34.729787 10.914524
F 44.558393 19.294328 10.914523
F 44.558383 24.439480 7.276350
F 44.558383 32.157207 7.276350
F 46.786315 30.870923 10.914524
F 46.786315 23.153194 10.914524
F 46.786302 28.298344 7.276350
F 46.786302 20.580615 7.276350
F 46.786314 28.298344 10.004981
F 46.786314 20.580615 10.004982
F 46.786303 30.870923 13.643156
F 46.786303 23.153195 13.643156
F 49.014235 24.439481 10.004981
F 49.014235 32.157208 10.004981
F 49.014222 27.012059 13.643155
F 49.014222 34.729787 13.643155
F 49.014222 19.294328 13.643156
F 49.014233 27.012059 10.914525
F 49.014233 34.729787 10.914525
F 49.014233 19.294328 10.914524
F 49.014224 24.439481 7.276351
F 49.014224 32.157208 7.276351
F 51.242155 30.870922 10.914525
F 51.242155 23.153194 10.914525
F 51.242141 28.298345 7.276351
F 51.242141 20.580616 7.276351
F 51.242153 28.298345 10.004980
F 51.242153 20.580615 10.004981
F 51.242143 30.870922 13.643155
F 51.242143 23.153194 13.643155
F 44.558395 24.439480 17.281330
F 44.558395 32.157208 17.281330
F 44.558381 27.012060 20.919505
F 44.558381 34.729788 20.919505
F 44.558381 19.294329 20.919506
F 44.558393 27.012059 18.190873
F 44.558393 34.729787 18.190873
F 44.558393 19.294328 18.190873
F 44.558383 24.439480 14.552698
F 44.558383 32.157207 14.552698
F 46.786315 30.870923 18.190874
F 46.786315 23.153194 18.190874
F 46.786302 28.298344 14.552699
F 46.786302 20.580615 14.552699
F 46.786314 28.298344 17.281330
F 46.786314 20.580615 17.281330
F 46.786303 30.870923 20.919505
F 46.786303 23.153195 20.919505
F 49.014235 24.439481 17.281330
F 49.014235 32.157208 17.281330
F 49.014222 27.012059 20.919504
F 49.014222 34.729787 20.919505
F 49.014222 19.294328 20.919505
F 49.014233 27.012059 18.190874
F 49.014233 34.729787 18.190874
F 49.014233 19.294328 18.190874
F 49.014224 24.439481 14.552699
F 49.014224 32.157208 14.552699
F 51.242155 30.870922 18.190875
F 51.242155 23.153194 18.190874
F 51.242141 28.298345 14.552700
F 51.242141 20.580616 14.552700
F 51.242153 28.298345 17.281329
F 51.242153 20.580615 17.281329
F 51.242143 30.870922 20.919504
F 51.242143 23.153194 20.919504
F 53.470073 24.439481 2.728632
F 53.470073 32.157209 2.728632
F 62.381746 24.439481 2.728632
F 62.381746 32.157209 2.728632
F 53.470060 27.012058 6.366806
F 53.470060 34.729786 6.366806
F 53.470060 19.294327 6.366807
F 62.381730 27.012059 6.366807
F 62.381730 34.729787 6.366807
F 62.381730 19.294327 6.366807
F 53.470071 27.012059 3.638177
F 53.470071 34.729787 3.638177
F 53.470071 19.294328 3.638176
F 62.381743 27.012059 3.638177
F 62.381743 34.729787 3.638177
F 62.381743 19.294328 3.638176
F 53.470061 24.439482 0.000002
F 53.470061 32.157209 0.000002
F 62.381732 24.439481 0.000002
F 62.381732 32.157209 0.000002
F 55.697992 30.870922 3.638177
F 55.697992 23.153194 3.638177
F 55.697977 28.298345 0.000003
F 55.697977 20.580616 0.000002
F 55.697989 28.298345 2.728631
F 55.697989 20.580616 2.728632
F 55.697979 30.870922 6.366806
F 55.697979 23.153193 6.366806
F 57.925910 24.439481 2.728632
F 57.925910 32.157209 2.728632
F 57.925895 27.012058 6.366806
F 57.925895 34.729786 6.366806
F 57.925895 19.294327 6.366807
F 57.925907 27.012059 3.638177
F 57.925907 34.729787 3.638177
F 57.925907 19.294328 3.638176
F 57.925897 24.439482 0.000002
F 57.925897 32.157209 0.000002
F 60.153827 30.870922 3.638177
F 60.153827 23.153194 3.638177
F 60.153812 28.298345 0.000003
F 60.153812 20.580616 0.000002
F 60.153824 28.298345 2.728632
F 60.153824 20.580616 2.728632
F 60.153814 30.870922 6.366806
F 60.153814 23.153193 6.366806
F 53.470073 24.439481 10.004981
F 53.470073 32.157209 10.004981
F 62.381746 24.439481 10.004981
F 62.381746 32.157209 10.004981
F 53.470060 27.012058 13.643154
F 53.470060 34.729786 13.643155
F 53.470060 19.294327 13.643155
F 62.381730 27.012059 13.643155
F 62.381730 34.729787 13.643155
F 62.381730 19.294327 13.643155
F 53.470071 27.012059 10.914525
F 53.470071 34.729787 10.914525
F 53.470071 19.294328 10.914524
F 62.381743 27.012059 10.914525
F 62.381743 34.729787 10.914525
F 62.381743 19.294328 10.914524
F 53.470061 24.439482 7.276351
F 53.470061 32.157209 7.276351
F 62.381732 24.439481 7.276351
F 62.381732 32.157209 7.276351
F 55.697992 30.870922 10.914525
F 55.697992 23.153194 10.914525
F 55.697977 28.298345 7.276351
F 55.697977 20.580616 7.276351
F 55.697989 28.298345 10.004980
F 55.697989 20.580616 10.004981
F 55.697979 30.870922 13.643154
F 55.697979 23.153193 13.643155
F 57.925910 24.439481 10.004981
F 57.925910 32.157209 10.004981
F 57.925895 27.012058 13.643155
F 57.925895 34.729786 13.643155
F 57.925895 19.294327 13.643155
F 57.925907 27.012059 10.914525
F 57.925907 34.729787 10.914525
F 57.925907 19.294328 10.914524
F 57.925897 24.439482 7.276351
F 57.925897 32.157209 7.276351
F 60.153827 30.870922 10.914525
F 60.153827 23.153194 10.914525
F 60.153812 28.298345 7.276351
F 60.153812 20.580616 7.276351
F 60.153824 28.298345 10.004981
F 60.153824 20.580616 10.004981
F 60.153814 30.870922 13.643155
F 60.153814 23.153193 13.643155
F 53.470073 24.439481 17.281329
F 53.470073 32.157209 17.281329
F 62.381746 24.439481 17.281329
F 62.381746 32.157209 17.281329
F 53.470060 27.012058 20.919504
F 53.470060 34.729786 20.919504
F 53.470060 19.294327 20.919504
F 62.381730 27.012059 20.919504
F 62.381730 34.729787 20.919504
F 62.381730 19.294327 20.919505
F 53.470071 27.012059 18.190875
F 53.470071 34.729787 18.190874
F 53.470071 19.294328 18.190874
F 62.381743 27.012059 18.190874
F 62.381743 34.729787 18.190874
F 62.381743 19.294328 18.190874
F 53.470061 24.439482 14.552700
F 53.470061 32.157209 14.552700
F 62.381732 24.439481 14.552700
F 62.381732 32.157209 14.552700
F 55.697992 30.870922 18.190875
F 55.697992 23.153194 18.190874
F 55.697977 28.298345 14.552700
F 55.697977 20.580616 14.552700
F 55.697989 28.298345 17.281329
F 55.697989 20.580616 17.281329
F 55.697979 30.870922 20.919504
F 55.697979 23.153193 20.919504
F 57.925910 24.439481 17.281329
F 57.925910 32.157209 17.281329
F 57.925895 27.012058 20.919504
F 57.925895 34.729786 20.919504
F 57.925895 19.294327 20.919504
F 57.925907 27.012059 18.190875
F 57.925907 34.729787 18.190874
F 57.925907 19.294328 18.190874
F 57.925897 24.439482 14.552700
F 57.925897 32.157209 14.552700
F 60.153827 30.870922 18.190875
F 60.153827 23.153194 18.190875
F 60.153812 28.298345 14.552700
F 60.153812 20.580616 14.552700
F 60.153824 28.298345 17.281329
F 60.153824 20.580616 17.281329
F 60.153814 30.870922 20.919504
F 60.153814 23.153193 20.919504
F 44.558395 24.439480 24.557680
F 44.558395 32.157208 24.557680
F 44.558381 27.012060 28.195855
F 44.558381 34.729788 28.195855
F 44.558381 19.294329 28.195856
F 44.558393 27.012059 25.467223
F 44.558393 34.729787 25.467223
F 44.558393 19.294328 25.467223
F 44.558383 24.439480 21.829048
F 44.558383 32.157207 21.829048
F 46.786315 30.870923 25.467223
F 46.786315 23.153194 25.467223
F 46.786302 28.298344 21.829049
F 46.786302 20.580615 21.829049
F 46.786314 28.298344 24.557680
F 46.786314 20.580615 24.557680
F 46.786303 30.870923 28.195855
F 46.786303 23.153195 28.195855
F 49.014235 24.439481 24.557680
F 49.014235 32.157208 24.557680
F 49.014222 27.012059 28.195854
F 49.014222 34.729787 28.195854
F 49.014222 19.294328 28.195855
F 49.014233 27.012059 25.467224
F 49.014233 34.729787 25.467224
F 49.014233 19.294328 25.467223
F 49.014224 24.439481 21.829049
F 49.014224 32.157208 21.829049
F 51.242155 30.870922 25.467224
F 51.242155 23.153194 25.467224
F 51.242141 28.298345 21.829050
F 51.242141 20.580616 21.829050
F 51.242153 28.298345 24.557679
F 51.242153 20.580615 24.557679
F 51.242143 30.870922 28.195854
F 51.242143 23.153194 28.195854
F 44.558395 24.439480 31.834029
F 44.558395 32.157208 31.834029
F 44.558381 27.012060 35.472203
F 44.558381 34.729788 35.472204
F 44.558381 19.294329 35.472204
F 44.558393 27.012059 32.743571
F 44.558393 34.729787 32.743571
F 44.558393 19.294328 32.743571
F 44.558383 24.439480 29.105397
F 44.558383 32.157207 29.105397
F 46.786315 30.870923 32.743572
F 46.786315 23.153194 32.743572
F 46.786302 28.298344 29.105398
F 46.786302 20.580615 29.105397
F 46.786314 28.298344 31.834029
F 46.786314 20.580615 31.834029
F 46.786303 30.870923 35.472203
F 46.786303 23.153195 35.472203
F 49.014235 24.439481 31.834029
F 49.014235 32.157208 31.834029
F 49.014222 27.012059 35.472202
F 49.014222 34.729787 35.472203
F 49.014222 19.294328 35.472203
F 49.014233 27.012059 32.743572
F 49.014233 34.729787 32.743572
F 49.014233 19.294328 32.743572
F 49.014224 24.439481 29.105398
F 49.014224 32.157208 29.105398
F 51.242155 30.870922 32.743573
F 51.242155 23.153194 32.743572
F 51.242141 28.298345 29.105399
F 51.242141 20.580616 29.105398
F 51.242153 28.298345 31.834028
F 51.242153 20.580615 31.834028
F 51.242143 30.870922 35.472202
F 51.242143 23.153194 35.472202
F 44.558395 24.439480 39.110378
F 44.558395 32.157208 39.110378
F 44.558381 27.012060 42.748553
F 44.558381 34.729788 42.748553
F 44.558381 19.294329 42.748553
F 44.558393 27.012059 40.019921
F 44.558393 34.729787 40.019921
F 44.558393 19.294328 40.019920
F 44.558383 24.439480 36.381746
F 44.558383 32.157207 36.381746
F 46.786315 30.870923 40.019921
F 46.786315 23.153194 40.019921
F 46.786302 28.298344 36.381746
F 46.786302 20.580615 36.381746
F 46.786314 28.298344 39.110377
F 46.786314 20.580615 39.110377
F 46.786303 30.870923 42.748552
F 46.786303 23.153195 42.748552
F 49.014235 24.439481 39.110377
F 49.014235 32.157208 39.110377
F 49.014222 27.012059 42.748552
F 49.014222 34.729787 42.748552
F 49.014222 19.294328 42.748552
F 49.014233 27.012059 40.019922
F 49.014233 34.729787 40.019921
F 49.014233 19.294328 40.019921
F 49.014224 24.439481 36.381746
F 49.014224 32.157208 36.381747
F 51.242155 30.870922 40.019922
F 51.242155 23.153194 40.019922
F 51.242141 28.298345 36.381747
F 51.242141 20.580616 36.381747
F 51.242153 28.298345 39.110376
F 51.242153 20.580615 39.110377
F 51.242143 30.870922 42.748551
F 51.242143 23.153194 42.748551
F 53.470073 24.439481 24.557679
F 53.470073 32.157209 24.557679
F 62.381746 24.439481 24.557679
F 62.381746 32.157209 24.557679
F 53.470060 27.012058 28.195854
F 53.470060 34.729786 28.195854
F 53.470060 19.294327 28.195854
F 62.381730 27.012059 28.195854
F 62.381730 34.729787 28.195854
F 62.381730 19.294327 28.195855
F 53.470071 27.012059 25.467224
F 53.470071 34.729787 25.467224
F 53.470071 19.294328 25.467224
F 62.381743 27.012059 25.467224
F 62.381743 34.729787 25.467224
F 62.381743 19.294328 25.467224
F 53.470061 24.439482 21.829050
F 53.470061 32.157209 21.829050
F 62.381732 24.439481 21.829050
F 62.381732 32.157209 21.829050
F 55.697992 30.870922 25.467224
F 55.697992 23.153194 25.467224
F 55.697977 28.298345 21.829050
F 55.697977 20.580616 21.829050
F 55.697989 28.298345 24.557679
F 55.697989 20.580616 24.557679
F 55.697979 30.870922 28.195854
F 55.697979 23.153193 28.195854
F 57.925910 24.439481 24.557679
F 57.925910 32.157209 24.557679
F 57.925895 27.012058 28.195854
F 57.925895 34.729786 28.195854
F 57.925895 19.294327 28.195854
F 57.925907 27.012059 25.467224
F 57.925907 34.729787 25.467224
F 57.925907 19.294328 25.467224
F 57.925897 24.439482 21.829050
F 57.925897 32.157209 21.829050
F 60.153827 30.870922 25.467224
F 60.153827 23.153194 25.467224
F 60.153812 28.298345 21.829050
F 60.153812 20.580616 21.829050
F 60.153824 28.298345 24.557679
F 60.153824 20.580616 24.557679
F 60.153814 30.870922 28.195854
F 60.153814 23.153193 28.195854
F 53.470073 24.439481 31.834028
F 53.470073 32.157209 31.834028
F 62.381746 24.439481 31.834028
F 62.381746 32.157209 31.834028
F 53.470060 27.012058 35.472202
F 53.470060 34.729786 35.472202
F 53.470060 19.294327 35.472203
F 62.381730 27.012059 35.472202
F 62.381730 34.729787 35.472202
F 62.381730 19.294327 35.472203
F 53.470071 27.012059 32.743573
F 53.470071 34.729787 32.743572
F 53.470071 19.294328 32.743572
F 62.381743 27.012059 32.743572
F 62.381743 34.729787 32.743572
F 62.381743 19.294328 32.743572
F 53.470061 24.439482 29.105398
F 53.470061 32.157209 29.105399
F 62.381732 24.439481 29.105398
F 62.381732 32.157209 29.105398
F 55.697992 30.870922 32.743573
F 55.697992 23.153194 32.743572
F 55.697977 28.298345 29.105399
F 55.697977 20.580616 29.105398
F 55.697989 28.298345 31.834028
F 55.697989 20.580616 31.834028
F 55.697979 30.870922 35.472202
F 55.697979 23.153193 35.472202
F 57.925910 24.439481 31.834028
F 57.925910 32.157209 31.834028
F 57.925895 27.012058 35.472202
F 57.925895 34.729786 35.472202
F 57.925895 19.294327 35.472203
F 57.925907 27.012059 32.743572
F 57.925907 34.729787 32.743572
F 57.925907 19.294328 32.743572
F 57.925897 24.439482 29.105398
F 57.925897 32.157209 29.105398
F 60.153827 30.870922 32.743573
F 60.153827 23.153194 32.743572
F 60.153812 28.298345 29.105399
F 60.153812 20.580616 29.105398
F 60.153824 28.298345 31.834028
F 60.153824 20.580616 31.834028
F 60.153814 30.870922 35.472202
F 60.153814 23.153193 35.472202
F 53.470073 24.439481 39.110377
F 53.470073 32.157209 39.110376
F 62.381746 24.439481 39.110377
F 62.381746 32.157209 39.110377
F 53.470060 27.012058 42.748551
F 53.470060 34.729786 42.748551
F 53.470060 19.294327 42.748552
F 62.381730 27.012059 42.748552
F 62.381730 34.729787 42.748552
F 62.381730 19.294327 42.748552
F 53.470071 27.012059 40.019922
F 53.470071 34.729787 40.019922
F 53.470071 19.294328 40.019921
F 62.381743 27.012059 40.019922
F 62.381743 34.729787 40.019922
F 62.381743 19.294328 40.019921
F 53.470061 24.439482 36.381747
F 53.470061 32.157209 36.381747
F 62.381732 24.439481 36.381747
F 62.381732 32.157209 36.381747
F 55.697992 30.870922 40.019922
F 55.697992 23.153194 40.019922
F 55.697977 28.298345 36.381747
F 55.697977 20.580616 36.381747
F 55.697989 28.298345 39.110376
F 55.697989 20.580616 39.110377
F 55.697979 30.870922 42.748551
F 55.697979 23.153193 42.748551
F 57.925910 24.439481 39.110377
F 57.925910 32.157209 39.110377
F 57.925895 27.012058 42.748551
F 57.925895 34.729786 42.748551
F 57.925895 19.294327 42.748552
F 57.925907 27.012059 40.019922
F 57.925907 34.729787 40.019922
F 57.925907 19.294328 40.019921
F 57.925897 24.439482 36.381747
F 57.925897 32.157209 36.381747
F 60.153827 30.870922 40.019922
F 60.153827 23.153194 40.019922
F 60.153812 28.298345 36.381747
F 60.153812 20.580616 36.381747
F 60.153824 28.298345 39.110376
F 60.153824 20.580616 39.110377
F 60.153814 30.870922 42.748551
F 60.153814 23.153193 42.748551
F 44.558395 47.592674 2.728633
F 44.558395 39.874942 2.728634
F 44.558381 50.165253 6.366808
F 44.558381 42.447522 6.366808
F 44.558393 50.165253 3.638176
F 44.558393 42.447522 3.638175
F 44.558383 47.592674 0.000001
F 44.558383 39.874942 0.000000
F 46.786315 38.588654 3.638175
F 46.786315 46.306389 3.638176
F 46.786302 51.451537 0.000001
F 46.786302 36.016075 0.000001
F 46.786302 43.733809 0.000001
F 46.786314 51.451537 2.728632
F 46.786314 36.016075 2.728633
F 46.786314 43.733809 2.728633
F 46.786303 38.588655 6.366808
F 46.786303 46.306389 6.366807
F 49.014235 47.592674 2.728632
F 49.014235 39.874942 2.728633
F 49.014222 50.165252 6.366807
F 49.014222 42.447521 6.366807
F 49.014233 50.165252 3.638177
F 49.014233 42.447521 3.638176
F 49.014224 47.592674 0.000002
F 49.014224 39.874942 0.000001
F 51.242155 38.588654 3.638176
F 51.242155 46.306388 3.638177
F 51.242141 51.451538 0.000002
F 51.242141 36.016076 0.000001
F 51.242141 43.733810 0.000002
F 51.242153 51.451538 2.728631
F 51.242153 36.016076 2.728632
F 51.242153 43.733810 2.728632
F 51.242143 38.588654 6.366807
F 51.242143 46.306388 6.366806
F 44.558395 47.592674 10.004982
F 44.558395 39.874942 10.004983
F 44.558381 50.165253 13.643156
F 44.558381 42.447522 13.643157
F 44.558393 50.165253 10.914524
F 44.558393 42.447522 10.914523
F 44.558383 47.592674 7.276350
F 44.558383 39.874942 7.276349
F 46.786315 38.588654 10.914523
F 46.786315 46.306389 10.914524
F 46.786302 51.451537 7.276350
F 46.786302 36.016075 7.276349
F 46.786302 43.733809 7.276350
F 46.786314 51.451537 10.004981
F 46.786314 36.016075 10.004982
F 46.786314 43.733809 10.004982
F 46.786303 38.588655 13.643157
F 46.786303 46.306389 13.643156
F 49.014235 47.592674 10.004981
F 49.014235 39.874942 10.004982
F 49.014222 50.165252 13.643155
F 49.014222 42.447521 13.643156
F 49.014233 50.165252 10.914525
F 49.014233 42.447521 10.914524
F 49.014224 47.592674 7.276351
F 49.014224 39.874942 7.276350
F 51.242155 38.588654 10.914524
F 51.242155 46.306388 10.914525
F 51.242141 51.451538 7.276351
F 51.242141 36.016076 7.276350
F 51.242141 43.733810 7.276351
F 51.242153 51.451538 10.004980
F 51.242153 36.016076 10.004981
F 51.242153 43.733810 10.004981
F 51.242143 38.588654 13.643156
F 51.242143 46.306388 13.643155
F 44.558395 47.592674 17.281330
F 44.558395 39.874942 17.281331
F 44.558381 50.165253 20.919505
F 44.558381 42.447522 20.919506
F 44.558393 50.165253 18.190873
F 44.558393 42.447522 18.190873
F 44.558383 47.592674 14.552698
F 44.558383 39.874942 14.552698
F 46.786315 38.588654 18.190873
F 46.786315 46.306389 18.190874
F 46.786302 51.451537 14.552699
F 46.786302 36.016075 14.552698
F 46.786302 43.733809 14.552699
F 46.786314 51.451537 17.281330
F 46.786314 36.016075 17.281331
F 46.786314 43.733809 17.281330
F 46.786303 38.588655 20.919506
F 46.786303 46.306389 20.919505
F 49.014235 47.592674 17.281330
F 49.014235 39.874942 17.281330
F 49.014222 50.165252 20.919504
F 49.014222 42.447521 20.919505
F 49.014233 50.165252 18.190874
F 49.014233 42.447521 18.190874
F 49.014224 47.592674 14.552699
F 49.014224 39.874942 14.552698
F 51.242155 38.588654 18.190874
F 51.242155 46.306388 18.190874
F 51.242141 51.451538 14.552700
F 51.242141 36.016076 14.552699
F 51.242141 43.733810 14.552700
F 51.242153 51.451538 17.281329
F 51.242153 36.016076 17.281330
F 51.242153 43.733810 17.281329
F 51.242143 38.588654 20.919505
F 51.242143 46.306388 20.919504
F 53.470073 47.592675 2.728632
F 53.470073 39.874943 2.728632
F 62.381746 47.592675 2.728632
F 62.381746 39.874943 2.728633
F 53.470060 50.165252 6.366806
F 53.470060 42.447521 6.366807
F 62.381730 50.165252 6.366807
F 62.381730 42.447521 6.366807
F 53.470071 50.165252 3.638177
F 53.470071 42.447521 3.638176
F 62.381743 50.165252 3.638177
F 62.381743 42.447521 3.638176
F 53.470061 47.592675 0.000002
F 53.470061 39.874943 0.000001
F 62.381732 47.592675 0.000002
F 62.381732 39.874943 0.000001
F 55.697992 38.588654 3.638176
F 55.697992 46.306388 3.638177
F 55.697977 51.451539 0.000003
F 55.697977 36.016076 0.000002
F 55.697977 43.733811 0.000002
F 55.697989 51.451538 2.728631
F 55.697989 36.016076 2.728632
F 55.697989 43.733810 2.728632
F 55.697979 38.588654 6.366807
F 55.697979 46.306388 6.366806
F 57.925910 47.592675 2.728632
F 57.925910 39.874943 2.728633
F 57.925895 50.165252 6.366806
F 57.925895 42.447521 6.366807
F 57.925907 50.165252 3.638177
F 57.925907 42.447521 3.638176
F 57.925897 47.592675 0.000002
F 57.925897 39.874943 0.000001
F 60.153827 38.588654 3.638176
F 60.153827 46.306388 3.638177
F 60.153812 51.451538 0.000003
F 60.153812 36.016076 0.000002
F 60.153812 43.733810 0.000002
F 60.153824 51.451538 2.728632
F 60.153824 36.016076 2.728632
F 60.153824 43.733810 2.728632
F 60.153814 38.588654 6.366807
F 60.153814 46.306388 6.366806
F 53.470073 47.592675 10.004981
F 53.470073 39.874943 10.004981
F 62.381746 47.592675 10.004981
F 62.381746 39.874943 10.004982
F 53.470060 50.165252 13.643154
F 53.470060 42.447521 13.643155
F 62.381730 50.165252 13.643155
F 62.381730 42.447521 13.643155
F 53.470071 50.165252 10.914525
F 53.470071 42.447521 10.914524
F 62.381743 50.165252 10.914525
F 62.381743 42.447521 10.914524
F 53.470061 47.592675 7.276351
F 53.470061 39.874943 7.276350
F 62.381732 47.592675 7.276351
F 62.381732 39.874943 7.276350
F 55.697992 38.588654 10.914524
F 55.697992 46.306388 10.914525
F 55.697977 51.451539 7.276351
F 55.697977 36.016076 7.276350
F 55.697977 43.733811 7.276351
F 55.697989 51.451538 10.004980
F 55.697989 36.016076 10.004981
F 55.697989 43.733810 10.004981
F 55.697979 38.588654 13.643155
F 55.697979 46.306388 13.643155
F 57.925910 47.592675 10.004981
F 57.925910 39.874943 10.004982
F 57.925895 50.165252 13.643155
F 57.925895 42.447521 13.643155
F 57.925907 50.165252 10.914525
F 57.925907 42.447521 10.914524
F 57.925897 47.592675 7.276351
F 57.925897 39.874943 7.276350
F 60.153827 38.588654 10.914524
F 60.153827 46.306388 10.914525
F 60.153812 51.451538 7.276351
F 60.153812 36.016076 7.276350
F 60.153812 43.733810 7.276351
F 60.153824 51.451538 10.004981
F 60.153824 36.016076 10.004981
F 60.153824 43.733810 10.004981
F 60.153814 38.588654 13.643156
F 60.153814 46.306388 13.643155
F 53.470073 47.592675 17.281329
F 53.470073 39.874943 17.281330
F 62.381746 47.592675 17.281329
F 62.381746 39.874943 17.281330
F 53.470060 50.165252 20.919504
F 53.470060 42.447521 20.919504
F 62.381730 50.165252 20.919504
F 62.381730 42.447521 20.919505
F 53.470071 50.165252 18.190875
F 53.470071 42.447521 18.190874
F 62.381743 50.165252 18.190874
F 62.381743 42.447521 18.190874
F 53.470061 47.592675 14.552700
F 53.470061 39.874943 14.552699
F 62.381732 47.592675 14.552700
F 62.381732 39.874943 14.552699
F 55.697992 38.588654 18.190874
F 55.697992 46.306388 18.190874
F 55.697977 51.451539 14.552700
F 55.697977 36.016076 14.552699
F 55.697977 43.733811 14.552700
F 55.697989 51.451538 17.281329
F 55.697989 36.016076 17.281330
F 55.697989 43.733810 17.281329
F 55.697979 38.588654 20.919505
F 55.697979 46.306388 20.919504
F 57.925910 47.592675 17.281329
F 57.925910 39.874943 17.281330
F 57.925895 50.165252 20.919504
F 57.925895 42.447521 20.919504
F 57.925907 50.165252 18.190875
F 57.925907 42.447521 18.190874
F 57.925897 47.592675 14.552700
F 57.925897 39.874943 14.552699
F 60.153827 38.588654 18.190874
F 60.153827 46.306388 18.190875
F 60.153812 51.451538 14.552700
F 60.153812 36.016076 14.552699
F 60.153812 43.733810 14.552700
F 60.153824 51.451538 17.281329
F 60.153824 36.016076 17.281330
F 60.153824 43.733810 17.281329
F 60.153814 38.588654 20.919505
F 60.153814 46.306388 20.919504
F 44.558395 47.592674 24.557680
F 44.558395 39.874942 24.557681
F 44.558381 50.165253 28.195855
F 44.558381 42.447522 28.195856
F 44.558393 50.165253 25.467223
F 44.558393 42.447522 25.467223
F 44.558383 47.592674 21.829048
F 44.558383 39.874942 21.829048
F 46.786315 38.588654 25.467222
F 46.786315 46.306389 25.467223
F 46.786302 51.451537 21.829049
F 46.786302 36.016075 21.829048
F 46.786302 43.733809 21.829049
F 46.786314 51.451537 24.557680
F 46.786314 36.016075 24.557681
F 46.786314 43.733809 24.557680
F 46.786303 38.588655 28.195856
F 46.786303 46.306389 28.195855
F 49.014235 47.592674 24.557680
F 49.014235 39.874942 24.557680
F 49.014222 50.165252 28.195854
F 49.014222 42.447521 28.195855
F 49.014233 50.165252 25.467224
F 49.014233 42.447521 25.467223
F 49.014224 47.592674 21.829049
F 49.014224 39.874942 21.829048
F 51.242155 38.588654 25.467223
F 51.242155 46.306388 25.467224
F 51.242141 51.451538 21.829050
F 51.242141 36.016076 21.829049
F 51.242141 43.733810 21.829050
F 51.242153 51.451538 24.557679
F 51.242153 36.016076 24.557680
F 51.242153 43.733810 24.557679
F 51.242143 38.588654 28.195855
F 51.242143 46.306388 28.195854
F 44.558395 47.592674 31.834029
F 44.558395 39.874942 31.834030
F 44.558381 50.165253 35.472203
F 44.558381 42.447522 35.472204
F 44.558393 50.165253 32.743571
F 44.558393 42.447522 32.743571
F 44.558383 47.592674 29.105397
F 44.558383 39.874942 29.105396
F 46.786315 38.588654 32.743571
F 46.786315 46.306389 32.743572
F 46.786302 51.451537 29.105398
F 46.786302 36.016075 29.105397
F 46.786302 43.733809 29.105397
F 46.786314 51.451537 31.834029
F 46.786314 36.016075 31.834030
F 46.786314 43.733809 31.834029
F 46.786303 38.588655 35.472204
F 46.786303 46.306389 35.472203
F 49.014235 47.592674 31.834029
F 49.014235 39.874942 31.834029
F 49.014222 50.165252 35.472202
F 49.014222 42.447521 35.472203
F 49.014233 50.165252 32.743572
F 49.014233 42.447521 32.743572
F 49.014224 47.592674 29.105398
F 49.014224 39.874942 29.105397
F 51.242155 38.588654 32.743571
F 51.242155 46.306388 32.743572
F 51.242141 51.451538 29.105399
F 51.242141 36.016076 29.105398
F 51.242141 43.733810 29.105398
F 51.242153 51.451538 31.834028
F 51.242153 36.016076 31.834029
F 51.242153 43.733810 31.834028
F 51.242143 38.588654 35.472203
F 51.242143 46.306388 35.472202
F 44.558395 47.592674 39.110378
F 44.558395 39.874942 39.110378
F 44.558381 50.165253 42.748553
F 44.558381 42.447522 42.748553
F 44.558393 50.165253 40.019921
F 44.558393 42.447522 40.019920
F 44.558383 47.592674 36.381746
F 44.558383 39.874942 36.381745
F 46.786315 38.588654 40.019920
F 46.786315 46.306389 40.019921
F 46.786302 51.451537 36.381746
F 46.786302 36.016075 36.381745
F 46.786302 43.733809 36.381746
F 46.786314 51.451537 39.110377
F 46.786314 36.016075 39.110378
F 46.786314 43.733809 39.110377
F 46.786303 38.588655 42.748553
F 46.786303 46.306389 42.748552
F 49.014235 47.592674 39.110377
F 49.014235 39.874942 39.110378
F 49.014222 50.165252 42.748552
F 49.014222 42.447521 42.748552
F 49.014233 50.165252 40.019922
F 49.014233 42.447521 40.019921
F 49.014224 47.592674 36.381746
F 49.014224 39.874942 36.381746
F 51.242155 38.588654 40.019921
F 51.242155 46.306388 40.019922
F 51.242141 51.451538 36.381747
F 51.242141 36.016076 36.381746
F 51.242141 43.733810 36.381747
F 51.242153 51.451538 39.110376
F 51.242153 36.016076 39.110377
F 51.242153 43.733810 39.110377
F 51.242143 38.588654 42.748552
F 51.242143 46.306388 42.748551
F 53.470073 47.592675 24.557679
F 53.470073 39.874943 24.557680
F 62.381746 47.592675 24.557679
F 62.381746 39.874943 24.557680
F 53.470060 50.165252 28.195854
F 53.470060 42.447521 28.195854
F 62.381730 50.165252 28.195854
F 62.381730 42.447521 28.195855
F 53.470071 50.165252 25.467224
F 53.470071 42.447521 25.467224
F 62.381743 50.165252 25.467224
F 62.381743 42.447521 25.467224
F 53.470061 47.592675 21.829050
F 53.470061 39.874943 21.829049
F 62.381732 47.592675 21.829050
F 62.381732 39.874943 21.829049
F 55.697992 38.588654 25.467223
F 55.697992 46.306388 25.467224
F 55.697977 51.451539 21.829050
F 55.697977 36.016076 21.829049
F 55.697977 43.733811 21.829050
F 55.697989 51.451538 24.557679
F 55.697989 36.016076 24.557680
F 55.697989 43.733810 24.557679
F 55.697979 38.588654 28.195855
F 55.697979 46.306388 28.195854
F 57.925910 47.592675 24.557679
F 57.925910 39.874943 24.557680
F 57.925895 50.165252 28.195854
F 57.925895 42.447521 28.195854
F 57.925907 50.165252 25.467224
F 57.925907 42.447521 25.467224
F 57.925897 47.592675 21.829050
F 57.925897 39.874943 21.829049
F 60.153827 38.588654 25.467223
F 60.153827 46.306388 25.467224
F 60.153812 51.451538 21.829050
F 60.153812 36.016076 21.829049
F 60.153812 43.733810 21.829050
F 60.153824 51.451538 24.557679
F 60.153824 36.016076 24.557680
F 60.153824 43.733810 24.557679
F 60.153814 38.588654 28.195855
F 60.153814 46.306388 28.195854
F 53.470073 47.592675 31.834028
F 53.470073 39.874943 31.834029
F 62.381746 47.592675 31.834028
F 62.381746 39.874943 31.834029
F 53.470060 50.165252 35.472202
F 53.470060 42.447521 35.472203
F 62.381730 50.165252 35.472202
F 62.381730 42.447521 35.472203
F 53.470071 50.165252 32.743573
F 53.470071 42.447521 32.743572
F 62.381743 50.165252 32.743572
F 62.381743 42.447521 32.743572
F 53.470061 47.592675 29.105398
F 53.470061 39.874943 29.105398
F 62.381732 47.592675 29.105398
F 62.381732 39.874943 29.105398
F 55.697992 38.588654 32.743572
F 55.697992 46.306388 32.743572
F 55.697977 51.451539 29.105399
F 55.697977 36.016076 29.105398
F 55.697977 43.733811 29.105398
F 55.697989 51.451538 31.834028
F 55.697989 36.016076 31.834029
F 55.697989 43.733810 31.834028
F 55.697979 38.588654 35.472203
F 55.697979 46.306388 35.472202
F 57.925910 47.592675 31.834028
F 57.925910 39.874943 31.834029
F 57.925895 50.165252 35.472202
F 57.925895 42.447521 35.472203
F 57.925907 50.165252 32.743572
F 57.925907 42.447521 32.743572
F 57.925897 47.592675 29.105398
F 57.925897 39.874943 29.105398
F 60.153827 38.588654 32.743572
F 60.153827 46.306388 32.743572
F 60.153812 51.451538 29.105399
F 60.153812 36.016076 29.105398
F 60.153812 43.733810 29.105398
F 60.153824 51.451538 31.834028
F 60.153824 36.016076 31.834029
F 60.153824 43.733810 31.834028
F 60.153814 38.588654 35.472203
F 60.153814 46.306388 35.472202
F 53.470073 47.592675 39.110377
F 53.470073 39.874943 39.110377
F 62.381746 47.592675 39.110377
F 62.381746 39.874943 39.110377
F 53.470060 50.165252 42.748551
F 53.470060 42.447521 42.748552
F 62.381730 50.165252 42.748552
F 62.381730 42.447521 42.748552
F 53.470071 50.165252 40.019922
F 53.470071 42.447521 40.019921
F 62.381743 50.165252 40.019922
F 62.381743 42.447521 40.019921
F 53.470061 47.592675 36.381747
F 53.470061 39.874943 36.381746
F 62.381732 47.592675 36.381747
F 62.381732 39.874943 36.381746
F 55.697992 38.588654 40.019921
F 55.697992 46.306388 40.019922
F 55.697977 51.451539 36.381747
F 55.697977 36.016076 36.381746
F 55.697977 43.733811 36.381747
F 55.697989 51.451538 39.110376
F 55.697989 36.016076 39.110377
F 55.697989 43.733810 39.110377
F 55.697979 38.588654 42.748552
F 55.697979 46.306388 42.748551
F 57.925910 47.592675 39.110377
F 57.925910 39.874943 39.110377
F 57.925895 50.165252 42.748551
F 57.925895 42.447521 42.748552
F 57.925907 50.165252 40.019922
F 57.925907 42.447521 40.019921
F 57.925897 47.592675 36.381747
F 57.925897 39.874943 36.381746
F 60.153827 38.588654 40.019921
F 60.153827 46.306388 40.019922
F 60.153812 51.451538 36.381747
F 60.153812 36.016076 36.381746
F 60.153812 43.733810 36.381747
F 60.153824 51.451538 39.110376
F 60.153824 36.016076 39.110377
F 60.153824 43.733810 39.110377
F 60.153814 38.588654 42.748552
F 60.153814 46.306388 42.748551
F 44.558395 55.310402 2.728633
F 44.558395 63.028137 2.728634
F 44.558381 57.882982 6.366808
F 44.558381 65.600716 6.366808
F 44.558393 57.882982 3.638176
F 44.558393 65.600715 3.638175
F 44.558383 55.310402 0.000001
F 44.558383 63.028136 0.000000
F 46.786315 54.024116 3.638176
F 46.786315 61.741848 3.638175
F 46.786302 59.169268 0.000001
F 46.786302 66.887003 0.000001
F 46.786314 59.169269 2.728633
F 46.786314 66.887003 2.728633
F 46.786303 54.024117 6.366807
F 46.786303 61.741848 6.366808
F 49.014235 55.310403 2.728632
F 49.014235 63.028137 2.728633
F 49.014222 57.882981 6.366807
F 49.014222 65.600715 6.366807
F 49.014233 57.882981 3.638176
F 49.014233 65.600715 3.638176
F 49.014224 55.310403 0.000002
F 49.014224 63.028137 0.000001
F 51.242155 54.024116 3.638177
F 51.242155 61.741848 3.638176
F 51.242141 59.169269 0.000001
F 51.242141 66.887004 0.000002
F 51.242153 59.169269 2.728632
F 51.242153 66.887004 2.728632
F 51.242143 54.024116 6.366806
F 51.242143 61.741847 6.366807
F 44.558395 55.310402 10.004982
F 44.558395 63.028137 10.004983
F 44.558381 57.882982 13.643156
F 44.558381 65.600716 13.643157
F 44.558393 57.882982 10.914524
F 44.558393 65.600715 10.914523
F 44.558383 55.310402 7.276350
F 44.558383 63.028136 7.276349
F 46.786315 54.024116 10.914524
F 46.786315 61.741848 10.914523
F 46.786302 59.169268 7.276349
F 46.786302 66.887003 7.276350
F 46.786314 59.169269 10.004982
F 46.786314 66.887003 10.004982
F 46.786303 54.024117 13.643156
F 46.786303 61.741848 13.643157
F 49.014235 55.310403 10.004981
F 49.014235 63.028137 10.004982
F 49.014222 57.882981 13.643155
F 49.014222 65.600715 13.643156
F 49.014233 57.882981 10.914525
F 49.014233 65.600715 10.914524
F 49.014224 55.310403 7.276351
F 49.014224 63.028137 7.276350
F 51.242155 54.024116 10.914525
F 51.242155 61.741848 10.914524
F 51.242141 59.169269 7.276350
F 51.242141 66.887004 7.276351
F 51.242153 59.169269 10.004981
F 51.242153 66.887004 10.004981
F 51.242143 54.024116 13.643155
F 51.242143 61.741847 13.643156
F 44.558395 55.310402 17.281330
F 44.558395 63.028137 17.281331
F 44.558381 57.882982 20.919505
F 44.558381 65.600716 20.919506
F 44.558393 57.882982 18.190873
F 44.558393 65.600715 18.190873
F 44.558383 55.310402 14.552698
F 44.558383 63.028136 14.552698
F 46.786315 54.024116 18.190874
F 46.786315 61.741848 18.190873
F 46.786302 59.169268 14.552698
F 46.786302 66.887003 14.552699
F 46.786314 59.169269 17.281331
F 46.786314 66.887003 17.281330
F 46.786303 54.024117 20.919505
F 46.786303 61.741848 20.919506
F 49.014235 55.310403 17.281330
F 49.014235 63.028137 17.281330
F 49.014222 57.882981 20.919505
F 49.014222 65.600715 20.919505
F 49.014233 57.882981 18.190874
F 49.014233 65.600715 18.190874
F 49.014224 55.310403 14.552699
F 49.014224 63.028137 14.552698
F 51.242155 54.024116 18.190875
F 51.242155 61.741848 18.190874
F 51.242141 59.169269 14.552699
F 51.242141 66.887004 14.552700
F 51.242153 59.169269 17.281330
F 51.242153 66.887004 17.281329
F 51.242143 54.024116 20.919504
F 51.242143 61.741847 20.919505
F 53.470073 55.310403 2.728632
F 53.470073 63.028137 2.728632
F 62.381746 55.310403 2.728632
F 62.381746 63.028137 2.728633
F 53.470060 57.882981 6.366806
F 53.470060 65.600714 6.366807
F 62.381730 57.882981 6.366807
F 62.381730 65.600715 6.366807
F 53.470071 57.882981 3.638177
F 53.470071 65.600715 3.638176
F 62.381743 57.882981 3.638177
F 62.381743 65.600715 3.638176
F 53.470061 55.310403 0.000002
F 53.470061 63.028138 0.000001
F 62.381732 55.310403 0.000002
F 62.381732 63.028137 0.000001
F 55.697992 54.024116 3.638177
F 55.697992 61.741848 3.638176
F 55.697977 59.169270 0.000002
F 55.697977 66.887004 0.000002
F 55.697989 59.169269 2.728632
F 55.697989 66.887004 2.728632
F 55.697979 54.024115 6.366806
F 55.697979 61.741847 6.366807
F 57.925910 55.310403 2.728632
F 57.925910 63.028137 2.728633
F 57.925895 57.882981 6.366806
F 57.925895 65.600714 6.366807
F 57.925907 57.882981 3.638177
F 57.925907 65.600715 3.638176
F 57.925897 55.310404 0.000002
F 57.925897 63.028138 0.000001
F 60.153827 54.024116 3.638177
F 60.153827 61.741848 3.638176
F 60.153812 59.169270 0.000002
F 60.153812 66.887004 0.000002
F 60.153824 59.169269 2.728632
F 60.153824 66.887004 2.728632
F 60.153814 54.024115 6.366806
F 60.153814 61.741847 6.366807
F 53.470073 55.310403 10.004981
F 53.470073 63.028137 10.004981
F 62.381746 55.310403 10.004981
F 62.381746 63.028137 10.004982
F 53.470060 57.882981 13.643155
F 53.470060 65.600714 13.643155
F 62.381730 57.882981 13.643155
F 62.381730 65.600715 13.643155
F 53.470071 57.882981 10.914525
F 53.470071 65.600715 10.914524
F 62.381743 57.882981 10.914525
F 62.381743 65.600715 10.914524
F 53.470061 55.310403 7.276351
F 53.470061 63.028138 7.276350
F 62.381732 55.310403 7.276351
F 62.381732 63.028137 7.276350
F 55.697992 54.024116 10.914525
F 55.697992 61.741848 10.914524
F 55.697977 59.169270 7.276350
F 55.697977 66.887004 7.276351
F 55.697989 59.169269 10.004981
F 55.697989 66.887004 10.004981
F 55.697979 54.024115 13.643154
F 55.697979 61.741847 13.643155
F 57.925910 55.310403 10.004981
F 57.925910 63.028137 10.004982
F 57.925895 57.882981 13.643155
F 57.925895 65.600714 13.643155
F 57.925907 57.882981 10.914525
F 57.925907 65.600715 10.914524
F 57.925897 55.310404 7.276351
F 57.925897 63.028138 7.276350
F 60.153827 54.024116 10.914525
F 60.153827 61.741848 10.914524
F 60.153812 59.169270 7.276350
F 60.153812 66.887004 7.276351
F 60.153824 59.169269 10.004981
F 60.153824 66.887004 10.004981
F 60.153814 54.024115 13.643155
F 60.153814 61.741847 13.643156
F 53.470073 55.310403 17.281329
F 53.470073 63.028137 17.281330
F 62.381746 55.310403 17.281329
F 62.381746 63.028137 17.281330
F 53.470060 57.882981 20.919504
F 53.470060 65.600714 20.919504
F 62.381730 57.882981 20.919504
F 62.381730 65.600715 20.919505
F 53.470071 57.882981 18.190874
F 53.470071 65.600715 18.190874
F 62.381743 57.882981 18.190874
F 62.381743 65.600715 18.190874
F 53.470061 55.310403 14.552700
F 53.470061 63.028138 14.552699
F 62.381732 55.310403 14.552700
F 62.381732 63.028137 14.552699
F 55.697992 54.024116 18.190875
F 55.697992 61.741848 18.190874
F 55.697977 59.169270 14.552699
F 55.697977 66.887004 14.552700
F 55.697989 59.169269 17.281330
F 55.697989 66.887004 17.281329
F 55.697979 54.024115 20.919504
F 55.697979 61.741847 20.919505
F 57.925910 55.310403 17.281329
F 57.925910 63.028137 17.281330
F 57.925895 57.882981 20.919504
F 57.925895 65.600714 20.919504
F 57.925907 57.882981 18.190874
F 57.925907 65.600715 18.190874
F 57.925897 55.310404 14.552700
F 57.925897 63.028138 14.552699
F 60.153827 54.024116 18.190875
F 60.153827 61.741848 18.190874
F 60.153812 59.169270 14.552699
F 60.153812 66.887004 14.552700
F 60.153824 59.169269 17.281330
F 60.153824 66.887004 17.281329
F 60.153814 54.024115 20.919504
F 60.153814 61.741847 20.919505
F 51.242155 69.459582 3.638177
F 60.153814 69.459582 20.919504
F 51.242143 69.459582 6.366806
F 51.242155 69.459582 10.914525
F 51.242143 69.459582 13.643155
F 51.242155 69.459582 18.190874
F 51.242143 69.459582 20.919504
F 55.697992 69.459582 3.638177
F 60.153827 69.459582 18.190875
F 55.697979 69.459582 6.366806
F 60.153827 69.459582 3.638177
F 60.153814 69.459582 6.366806
F 55.697992 69.459582 10.914525
F 55.697979 69.459582 13.643155
F 60.153827 69.459582 10.914525
F 60.153814 69.459582 13.643155
F 55.697992 69.459582 18.190874
F 55.697979 69.459582 20.919504
F 44.558395 55.310402 24.557680
F 44.558395 63.028137 24.557681
F 44.558381 57.882982 28.195855
F 44.558381 65.600716 28.195856
F 44.558393 57.882982 25.467223
F 44.558393 65.600715 25.467223
F 44.558383 55.310402 21.829048
F 44.558383 63.028136 21.829048
F 46.786315 54.024116 25.467223
F 46.786315 61.741848 25.467222
F 46.786302 59.169268 21.829048
F 46.786302 66.887003 21.829049
F 46.786314 59.169269 24.557681
F 46.786314 66.887003 24.557680
F 46.786303 54.024117 28.195855
F 46.786303 61.741848 28.195856
F 49.014235 55.310403 24.557680
F 49.014235 63.028137 24.557680
F 49.014222 57.882981 28.195854
F 49.014222 65.600715 28.195855
F 49.014233 57.882981 25.467224
F 49.014233 65.600715 25.467223
F 49.014224 55.310403 21.829049
F 49.014224 63.028137 21.829048
F 51.242155 54.024116 25.467224
F 51.242155 61.741848 25.467223
F 51.242141 59.169269 21.829049
F 51.242141 66.887004 21.829050
F 51.242153 59.169269 24.557680
F 51.242153 66.887004 24.557679
F 51.242143 54.024116 28.195854
F 51.242143 61.741847 28.195855
F 44.558395 55.310402 31.834029
F 44.558395 63.028137 31.834030
F 44.558381 57.882982 35.472204
F 44.558381 65.600716 35.472204
F 44.558393 57.882982 32.743571
F 44.558393 65.600715 32.743571
F 44.558383 55.310402 29.105397
F 44.558383 63.028136 29.105396
F 46.786315 54.024116 32.743572
F 46.786315 61.741848 32.743571
F 46.786302 59.169268 29.105397
F 46.786302 66.887003 29.105397
F 46.786314 59.169269 31.834030
F 46.786314 66.887003 31.834029
F 46.786303 54.024117 35.472203
F 46.786303 61.741848 35.472204
F 49.014235 55.310403 31.834029
F 49.014235 63.028137 31.834029
F 49.014222 57.882981 35.472203
F 49.014222 65.600715 35.472203
F 49.014233 57.882981 32.743572
F 49.014233 65.600715 32.743572
F 49.014224 55.310403 29.105398
F 49.014224 63.028137 29.105397
F 51.242155 54.024116 32.743573
F 51.242155 61.741848 32.743571
F 51.242141 59.169269 29.105398
F 51.242141 66.887004 29.105398
F 51.242153 59.169269 31.834029
F 51.242153 66.887004 31.834028
F 51.242143 54.024116 35.472202
F 51.242143 61.741847 35.472203
F 44.558395 55.310402 39.110378
F 44.558395 63.028137 39.110378
F 44.558381 57.882982 42.748553
F 44.558381 65.600716 42.748553
F 44.558393 57.882982 40.019921
F 44.558393 65.600715 40.019920
F 44.558383 55.310402 36.381746
F 44.558383 63.028136 36.381745
F 46.786315 54.024116 40.019921
F 46.786315 61.741848 40.019920
F 46.786302 59.169268 36.381745
F 46.786302 66.887003 36.381746
F 46.786314 59.169269 39.110378
F 46.786314 66.887003 39.110377
F 46.786303 54.024117 42.748552
F 46.786303 61.741848 42.748553
F 49.014235 55.310403 39.110377
F 49.014235 63.028137 39.110378
F 49.014222 57.882981 42.748552
F 49.014222 65.600715 42.748552
F 49.014233 57.882981 40.019921
F 49.014233 65.600715 40.019921
F 49.014224 55.310403 36.381747
F 49.014224 63.028137 36.381746
F 51.242155 54.024116 40.019922
F 51.242155 61.741848 40.019921
F 51.242141 59.169269 36.381746
F 51.242141 66.887004 36.381747
F 51.242153 59.169269 39.110377
F 51.242153 66.887004 39.110377
F 51.242143 54.024116 42.748551
F 51.242143 61.741847 42.748552
F 53.470073 55.310403 24.557679
F 53.470073 63.028137 24.557680
F 62.381746 55.310403 24.557679
F 62.381746 63.028137 24.557680
F 53.470060 57.882981 28.195854
F 53.470060 65.600714 28.195854
F 62.381730 57.882981 28.195854
F 62.381730 65.600715 28.195855
F 53.470071 57.882981 25.467224
F 53.470071 65.600715 25.467224
F 62.381743 57.882981 25.467224
F 62.381743 65.600715 25.467224
F 53.470061 55.310403 21.829050
F 53.470061 63.028138 21.829049
F 62.381732 55.310403 21.829050
F 62.381732 63.028137 21.829049
F 55.697992 54.024116 25.467224
F 55.697992 61.741848 25.467223
F 55.697977 59.169270 21.829049
F 55.697977 66.887004 21.829050
F 55.697989 59.169269 24.557680
F 55.697989 66.887004 24.557679
F 55.697979 54.024115 28.195854
F 55.697979 61.741847 28.195855
F 57.925910 55.310403 24.557679
F 57.925910 63.028137 24.557680
F 57.925895 57.882981 28.195854
F 57.925895 65.600714 28.195854
F 57.925907 57.882981 25.467224
F 57.925907 65.600715 25.467224
F 57.925897 55.310404 21.829050
F 57.925897 63.028138 21.829049
F 60.153827 54.024116 25.467224
F 60.153827 61.741848 25.467223
F 60.153812 59.169270 21.829049
F 60.153812 66.887004 21.829050
F 60.153824 59.169269 24.557680
F 60.153824 66.887004 24.557679
F 60.153814 54.024115 28.195854
F 60.153814 61.741847 28.195855
F 53.470073 55.310403 31.834028
F 53.470073 63.028137 31.834029
F 62.381746 55.310403 31.834028
F 62.381746 63.028137 31.834029
F 53.470060 57.882981 35.472202
F 53.470060 65.600714 35.472203
F 62.381730 57.882981 35.472202
F 62.381730 65.600715 35.472203
F 53.470071 57.882981 32.743572
F 53.470071 65.600715 32.743572
F 62.381743 57.882981 32.743572
F 62.381743 65.600715 32.743572
F 53.470061 55.310403 29.105399
F 53.470061 63.028138 29.105398
F 62.381732 55.310403 29.105398
F 62.381732 63.028137 29.105398
F 55.697992 54.024116 32.743573
F 55.697992 61.741848 32.743572
F 55.697977 59.169270 29.105398
F 55.697977 66.887004 29.105398
F 55.697989 59.169269 31.834029
F 55.697989 66.887004 31.834028
F 55.697979 54.024115 35.472202
F 55.697979 61.741847 35.472203
F 57.925910 55.310403 31.834028
F 57.925910 63.028137 31.834029
F 57.925895 57.882981 35.472202
F 57.925895 65.600714 35.472203
F 57.925907 57.882981 32.743572
F 57.925907 65.600715 32.743572
F 57.925897 55.310404 29.105398
F 57.925897 63.028138 29.105398
F 60.153827 54.024116 32.743573
F 60.153827 61.741848 32.743572
F 60.153812 59.169270 29.105398
F 60.153812 66.887004 29.105398
F 60.153824 59.169269 31.834029
F 60.153824 66.887004 31.834028
F 60.153814 54.024115 35.472202
F 60.153814 61.741847 35.472203
F 53.470073 55.310403 39.110376
F 53.470073 63.028137 39.110377
F 62.381746 55.310403 39.110377
F 62.381746 63.028137 39.110377
F 53.470060 57.882981 42.748551
F 53.470060 65.600714 42.748552
F 62.381730 57.882981 42.748552
F 62.381730 65.600715 42.748552
F 53.470071 57.882981 40.019922
F 53.470071 65.600715 40.019921
F 62.381743 57.882981 40.019922
F 62.381743 65.600715 40.019921
F 53.470061 55.310403 36.381747
F 53.470061 63.028138 36.381746
F 62.381732 55.310403 36.381747
F 62.381732 63.028137 36.381746
F 55.697992 54.024116 40.019922
F 55.697992 61.741848 40.019921
F 55.697977 59.169270 36.381746
F 55.697977 66.887004 36.381747
F 55.697989 59.169269 39.110377
F 55.697989 66.887004 39.110377
F 55.697979 54.024115 42.748551
F 55.697979 61.741847 42.748552
F 57.925910 55.310403 39.110377
F 57.925910 63.028137 39.110377
F 57.925895 57.882981 42.748551
F 57.925895 65.600714 42.748552
F 57.925907 57.882981 40.019922
F 57.925907 65.600715 40.019921
F 57.925897 55.310404 36.381747
F 57.925897 63.028138 36.381746
F 60.153827 54.024116 40.019922
F 60.153827 61.741848 40.019921
F 60.153812 59.169270 36.381746
F 60.153812 66.887004 36.381747
F 60.153824 59.169269 39.110377
F 60.153824 66.887004 39.110377
F 60.153814 54.024115 42.748551
F 60.153814 61.741847 42.748552
F 51.242155 69.459582 25.467224
F 60.153814 69.459582 42.748551
F 51.242143 69.459582 28.195854
F 51.242155 69.459582 32.743572
F 51.242143 69.459582 35.472202
F 51.242155 69.459582 40.019922
F 51.242143 69.459582 42.748551
F 55.697992 69.459582 25.467224
F 60.153827 69.459582 40.019922
F 55.697979 69.459582 28.195854
F 60.153827 69.459582 25.467224
F 60.153814 69.459582 28.195854
F 55.697992 69.459582 32.743572
F 55.697979 69.459582 35.472202
F 60.153827 69.459582 32.743572
F 60.153814 69.459582 35.472202
F 55.697992 69.459582 40.019922
F 55.697979 69.459582 42.748551
F 80.205103 1.286287 2.728632
F 80.205103 9.004015 2.728632
F 80.205103 16.721749 2.728632
F 71.293425 1.286286 2.728633
F 71.293425 9.004014 2.728633
F 71.293425 16.721749 2.728634
F 80.205089 3.858864 6.366806
F 80.205089 11.576593 6.366806
F 71.293411 3.858865 6.366808
F 71.293411 11.576594 6.366808
F 80.205101 3.858864 3.638177
F 80.205101 11.576593 3.638177
F 71.293423 3.858865 3.638176
F 71.293423 11.576594 3.638176
F 80.205091 1.286287 0.000002
F 80.205091 9.004015 0.000002
F 80.205091 16.721750 0.000001
F 71.293413 1.286286 0.000001
F 71.293413 9.004014 0.000001
F 71.293413 16.721748 0.000000
F 82.433021 7.717729 3.638177
F 82.433021 15.435461 3.638176
F 77.977172 15.435460 20.919505
F 64.609665 7.717729 3.638177
F 64.609665 15.435460 3.638176
F 77.977172 7.717729 20.919504
F 73.521345 7.717729 3.638176
F 73.521345 15.435461 3.638175
F 73.521345 0.000001 3.638176
F 82.433007 5.145152 0.000003
F 82.433007 12.862883 0.000002
F 64.609649 5.145151 0.000002
F 64.609649 12.862882 0.000001
F 73.521332 5.145150 0.000001
F 73.521332 12.862881 0.000001
F 82.433019 5.145151 2.728631
F 82.433019 12.862882 2.728632
F 64.609662 5.145151 2.728632
F 64.609662 12.862882 2.728633
F 73.521344 5.145150 2.728632
F 73.521344 12.862882 2.728633
F 82.433009 7.717728 6.366806
F 82.433009 15.435460 6.366807
F 69.065492 0.000001 20.919505
F 64.609651 7.717729 6.366807
F 64.609651 15.435461 6.366808
F 69.065492 15.435461 20.919506
F 73.521334 7.717730 6.366807
F 73.521334 15.435461 6.366808
F 73.521334 0.000001 6.366807
F 84.660939 1.286287 2.728632
F 84.660939 9.004015 2.728632
F 84.660939 16.721749 2.728633
F 66.837584 1.286286 2.728632
F 66.837584 9.004015 2.728632
F 66.837584 16.721749 2.728633
F 75.749264 1.286286 2.728632
F 75.749264 9.004015 2.728632
F 75.749264 16.721749 2.728633
F 84.660924 3.858864 6.366806
F 84.660924 11.576593 6.366806
F 66.837569 3.858865 6.366807
F 66.837569 11.576594 6.366807
F 75.749251 3.858864 6.366807
F 75.749251 11.576593 6.366807
F 84.660936 3.858864 3.638177
F 84.660936 11.576593 3.638177
F 66.837582 3.858865 3.638176
F 66.837582 11.576594 3.638176
F 75.749263 3.858864 3.638177
F 75.749263 11.576593 3.638176
F 84.660926 1.286287 0.000002
F 84.660926 9.004016 0.000002
F 84.660926 16.721750 0.000001
F 66.837571 1.286286 0.000002
F 66.837571 9.004014 0.000002
F 66.837571 16.721749 0.000001
F 75.749253 1.286286 0.000002
F 75.749253 9.004014 0.000002
F 75.749253 16.721749 0.000001
F 69.065504 7.717729 3.638176
F 69.065504 15.435461 3.638175
F 69.065504 0.000001 3.638176
F 77.977184 7.717729 3.638177
F 77.977184 15.435460 3.638176
F 69.065492 7.717730 20.919505
F 69.065490 5.145150 0.000001
F 69.065490 12.862881 0.000000
F 77.977171 5.145151 0.000002
F 77.977171 12.862882 0.000001
F 69.065503 5.145150 2.728633
F 69.065503 12.862882 2.728633
F 77.977182 5.145151 2.728631
F 77.977182 12.862882 2.728632
F 69.065492 7.717730 6.366807
F 69.065492 15.435461 6.366808
F 69.065492 0.000001 6.366807
F 77.977172 7.717729 6.366806
F 77.977172 15.435460 6.366807
F 77.977182 12.862882 17.281330
F 80.205103 1.286287 10.004981
F 80.205103 9.004015 10.004981
F 80.205103 16.721749 10.004981
F 71.293425 1.286286 10.004982
F 71.293425 9.004014 10.004982
F 71.293425 16.721749 10.004983
F 80.205089 3.858864 13.643154
F 80.205089 11.576593 13.643155
F 71.293411 3.858865 13.643156
F 71.293411 11.576594 13.643156
F 80.205101 3.858864 10.914525
F 80.205101 11.576593 10.914525
F 71.293423 3.858865 10.914524
F 71.293423 11.576594 10.914524
F 80.205091 1.286287 7.276351
F 80.205091 9.004015 7.276351
F 80.205091 16.721750 7.276350
F 71.293413 1.286286 7.276350
F 71.293413 9.004014 7.276350
F 71.293413 16.721748 7.276349
F 82.433021 7.717729 10.914525
F 82.433021 15.435461 10.914524
F 77.977182 5.145151 17.281329
F 64.609665 7.717729 10.914525
F 64.609665 15.435460 10.914524
F 69.065503 12.862882 17.281331
F 73.521345 7.717729 10.914524
F 73.521345 15.435461 10.914523
F 73.521345 0.000001 10.914524
F 82.433007 5.145152 7.276351
F 82.433007 12.862883 7.276350
F 64.609649 5.145151 7.276351
F 64.609649 12.862882 7.276350
F 73.521332 5.145150 7.276350
F 73.521332 12.862881 7.276349
F 82.433019 5.145151 10.004980
F 82.433019 12.862882 10.004981
F 64.609662 5.145151 10.004981
F 64.609662 12.862882 10.004982
F 73.521344 5.145150 10.004981
F 73.521344 12.862882 10.004982
F 82.433009 7.717728 13.643154
F 82.433009 15.435460 13.643155
F 69.065503 5.145150 17.281330
F 64.609651 7.717729 13.643155
F 64.609651 15.435461 13.643156
F 77.977171 12.862882 14.552699
F 73.521334 7.717730 13.643156
F 73.521334 15.435461 13.643157
F 73.521334 0.000001 13.643156
F 84.660939 1.286287 10.004981
F 84.660939 9.004015 10.004981
F 84.660939 16.721749 10.004982
F 66.837584 1.286286 10.004981
F 66.837584 9.004015 10.004981
F 66.837584 16.721749 10.004982
F 75.749264 1.286286 10.004981
F 75.749264 9.004015 10.004981
F 75.749264 16.721749 10.004982
F 84.660924 3.858864 13.643155
F 84.660924 11.576593 13.643155
F 66.837569 3.858865 13.643156
F 66.837569 11.576594 13.643156
F 75.749251 3.858864 13.643155
F 75.749251 11.576593 13.643155
F 84.660936 3.858864 10.914525
F 84.660936 11.576593 10.914525
F 66.837582 3.858865 10.914524
F 66.837582 11.576594 10.914524
F 75.749263 3.858864 10.914525
F 75.749263 11.576593 10.914525
F 84.660926 1.286287 7.276351
F 84.660926 9.004016 7.276351
F 84.660926 16.721750 7.276350
F 66.837571 1.286286 7.276350
F 66.837571 9.004014 7.276350
F 66.837571 16.721749 7.276350
F 75.749253 1.286286 7.276351
F 75.749253 9.004014 7.276351
F 75.749253 16.721749 7.276350
F 69.065504 7.717729 10.914524
F 69.065504 15.435461 10.914523
F 69.065504 0.000001 10.914524
F 77.977184 7.717729 10.914525
F 77.977184 15.435460 10.914524
F 77.977171 5.145151 14.552700
F 69.065490 5.145150 7.276350
F 69.065490 12.862881 7.276349
F 77.977171 5.145151 7.276351
F 77.977171 12.862882 7.276350
F 69.065503 5.145150 10.004982
F 69.065503 12.862882 10.004982
F 77.977182 5.145151 10.004980
F 77.977182 12.862882 10.004981
F 69.065492 7.717730 13.643156
F 69.065492 15.435461 13.643157
F 69.065492 0.000001 13.643156
F 77.977172 7.717729 13.643155
F 77.977172 15.435460 13.643156
F 69.065490 12.862881 14.552698
F 80.205103 1.286287 17.281329
F 80.205103 9.004015 17.281329
F 80.205103 16.721749 17.281330
F 71.293425 1.286286 17.281330
F 71.293425 9.004014 17.281330
F 71.293425 16.721749 17.281331
F 80.205089 3.858864 20.919504
F 80.205089 11.576593 20.919504
F 71.293411 3.858865 20.919505
F 71.293411 11.576594 20.919505
F 80.205101 3.858864 18.190875
F 80.205101 11.576593 18.190874
F 71.293423 3.858865 18.190873
F 71.293423 11.576594 18.190873
F 80.205091 1.286287 14.552700
F 80.205091 9.004015 14.552700
F 80.205091 16.721750 14.552699
F 71.293413 1.286286 14.552698
F 71.293413 9.004014 14.552698
F 71.293413 16.721748 14.552698
F 82.433021 7.717729 18.190875
F 82.433021 15.435461 18.190874
F 69.065490 5.145150 14.552699
F 64.609665 7.717729 18.190875
F 64.609665 15.435460 18.190873
F 77.977184 15.435460 18.190874
F 73.521345 7.717729 18.190874
F 73.521345 15.435461 18.190873
F 73.521345 0.000001 18.190874
F 82.433007 5.145152 14.552700
F 82.433007 12.862883 14.552699
F 64.609649 5.145151 14.552699
F 64.609649 12.862882 14.552698
F 73.521332 5.145150 14.552699
F 73.521332 12.862881 14.552698
F 82.433019 5.145151 17.281329
F 82.433019 12.862882 17.281330
F 64.609662 5.145151 17.281329
F 64.609662 12.862882 17.281330
F 73.521344 5.145150 17.281330
F 73.521344 12.862882 17.281331
F 82.433009 7.717728 20.919504
F 82.433009 15.435460 20.919505
F 77.977184 7.717729 18.190875
F 64.609651 7.717729 20.919504
F 64.609651 15.435461 20.919505
F 69.065504 0.000001 18.190874
F 73.521334 7.717730 20.919505
F 73.521334 15.435461 20.919506
F 73.521334 0.000001 20.919505
F 84.660939 1.286287 17.281329
F 84.660939 9.004015 17.281329
F 84.660939 16.721749 17.281330
F 66.837584 1.286286 17.281330
F 66.837584 9.004015 17.281330
F 66.837584 16.721749 17.281330
F 75.749264 1.286286 17.281330
F 75.749264 9.004015 17.281330
F 75.749264 16.721749 17.281330
F 84.660924 3.858864 20.919504
F 84.660924 11.576593 20.919504
F 66.837569 3.858865 20.919505
F 66.837569 11.576594 20.919505
F 75.749251 3.858864 20.919504
F 75.749251 11.576593 20.919505
F 84.660936 3.858864 18.190875
F 84.660936 11.576593 18.190874
F 66.837582 3.858865 18.190874
F 66.837582 11.576594 18.190874
F 75.749263 3.858864 18.190874
F 75.749263 11.576593 18.190874
F 84.660926 1.286287 14.552700
F 84.660926 9.004016 14.552700
F 84.660926 16.721750 14.552699
F 66.837571 1.286286 14.552699
F 66.837571 9.004014 14.552699
F 66.837571 16.721749 14.552698
F 75.749253 1.286286 14.552699
F 75.749253 9.004014 14.552699
F 75.749253 16.721749 14.552698
F 69.065504 7.717729 18.190874
F 69.065504 15.435461 18.190873
F 80.205103 1.286287 24.557679
F 80.205103 9.004015 24.557679
F 80.205103 16.721749 24.557680
F 71.293425 1.286286 24.557680
F 71.293425 9.004014 24.557680
F 71.293425 16.721749 24.557681
F 80.205089 3.858864 28.195854
F 80.205089 11.576593 28.195854
F 71.293411 3.858865 28.195855
F 71.293411 11.576594 28.195855
F 80.205101 3.858864 25.467224
F 80.205101 11.576593 25.467224
F 71.293423 3.858865 25.467223
F 71.293423 11.576594 25.467223
F 80.205091 1.286287 21.829050
F 80.205091 9.004015 21.829050
F 80.205091 16.721750 21.829049
F 71.293413 1.286286 21.829048
F 71.293413 9.004014 21.829048
F 71.293413 16.721748 21.829048
F 82.433021 7.717729 25.467224
F 82.433021 15.435461 25.467223
F 77.977172 15.435460 42.748552
F 64.609665 7.717729 25.467224
F 64.609665 15.435460 25.467223
F 77.977172 7.717729 42.748551
F 73.521345 7.717729 25.467223
F 73.521345 15.435461 25.467222
F 73.521345 0.000001 25.467223
F 82.433007 5.145152 21.829050
F 82.433007 12.862883 21.829049
F 64.609649 5.145151 21.829049
F 64.609649 12.862882 21.829048
F 73.521332 5.145150 21.829049
F 73.521332 12.862881 21.829048
F 82.433019 5.145151 24.557679
F 82.433019 12.862882 24.557680
F 64.609662 5.145151 24.557679
F 64.609662 12.862882 24.557680
F 73.521344 5.145150 24.557680
F 73.521344 12.862882 24.557681
F 82.433009 7.717728 28.195854
F 82.433009 15.435460 28.195855
F 69.065492 0.000001 42.748552
F 64.609651 7.717729 28.195854
F 64.609651 15.435461 28.195855
F 69.065492 15.435461 42.748553
F 73.521334 7.717730 28.195855
F 73.521334 15.435461 28.195856
F 73.521334 0.000001 28.195855
F 84.660939 1.286287 24.557679
F 84.660939 9.004015 24.557679
F 84.660939 16.721749 24.557680
F 66.837584 1.286286 24.557680
F 66.837584 9.004015 24.557680
F 66.837584 16.721749 24.557680
F 75.749264 1.286286 24.557680
F 75.749264 9.004015 24.557680
F 75.749264 16.721749 24.557680
F 84.660924 3.858864 28.195854
F 84.660924 11.576593 28.195854
F 66.837569 3.858865 28.195855
F 66.837569 11.576594 28.195855
F 75.749251 3.858864 28.195854
F 75.749251 11.576593 28.195854
F 84.660936 3.858864 25.467224
F 84.660936 11.576593 25.467224
F 66.837582 3.858865 25.467224
F 66.837582 11.576594 25.467223
F 75.749263 3.858864 25.467224
F 75.749263 11.576593 25.467224
F 84.660926 1.286287 21.829050
F 84.660926 9.004016 21.829050
F 84.660926 16.721750 21.829049
F 66.837571 1.286286 21.829049
F 66.837571 9.004014 21.829049
F 66.837571 16.721749 21.829048
F 75.749253 1.286286 21.829049
F 75.749253 9.004014 21.829049
F 75.749253 16.721749 21.829048
F 69.065504 7.717729 25.467224
F 69.065504 15.435461 25.467222
F 69.065504 0.000001 25.467223
F 77.977184 7.717729 25.467224
F 77.977184 15.435460 25.467223
F 69.065492 7.717730 42.748552
F 69.065490 5.145150 21.829049
F 69.065490 12.862881 21.829048
F 77.977171 5.145151 21.829050
F 77.977171 12.862882 21.829049
F 69.065503 5.145150 24.557680
F 69.065503 12.862882 24.557681
F 77.977182 5.145151 24.557679
F 77.977182 12.862882 24.557680
F 69.065492 7.717730 28.195855
F 69.065492 15.435461 28.195856
F 69.065492 0.000001 28.195855
F 77.977172 7.717729 28.195854
F 77.977172 15.435460 28.195855
F 77.977182 12.862882 39.110377
F 80.205103 1.286287 31.834028
F 80.205103 9.004015 31.834028
F 80.205103 16.721749 31.834029
F 71.293425 1.286286 31.834029
F 71.293425 9.004014 31.834029
F 71.293425 16.721749 31.834030
F 80.205089 3.858864 35.472202
F 80.205089 11.576593 35.472202
F 71.293411 3.858865 35.472203
F 71.293411 11.576594 35.472204
F 80.205101 3.858864 32.743573
F 80.205101 11.576593 32.743572
F 71.293423 3.858865 32.743571
F 71.293423 11.576594 32.743571
F 80.205091 1.286287 29.105398
F 80.205091 9.004015 29.105399
F 80.205091 16.721750 29.105398
F 71.293413 1.286286 29.105397
F 71.293413 9.004014 29.105397
F 71.293413 16.721748 29.105396
F 82.433021 7.717729 32.743573
F 82.433021 15.435461 32.743572
F 77.977182 5.145151 39.110376
F 64.609665 7.717729 32.743572
F 64.609665 15.435460 32.743571
F 69.065503 12.862882 39.110378
F 73.521345 7.717729 32.743572
F 73.521345 15.435461 32.743571
F 73.521345 0.000001 32.743572
F 82.433007 5.145152 29.105399
F 82.433007 12.862883 29.105398
F 64.609649 5.145151 29.105398
F 64.609649 12.862882 29.105397
F 73.521332 5.145150 29.105398
F 73.521332 12.862881 29.105397
F 82.433019 5.145151 31.834028
F 82.433019 12.862882 31.834029
F 64.609662 5.145151 31.834028
F 64.609662 12.862882 31.834029
F 73.521344 5.145150 31.834029
F 73.521344 12.862882 31.834030
F 82.433009 7.717728 35.472202
F 82.433009 15.435460 35.472203
F 69.065503 5.145150 39.110377
F 64.609651 7.717729 35.472202
F 64.609651 15.435461 35.472203
F 77.977171 12.862882 36.381746
F 73.521334 7.717730 35.472203
F 73.521334 15.435461 35.472204
F 73.521334 0.000001 35.472203
F 84.660939 1.286287 31.834028
F 84.660939 9.004015 31.834028
F 84.660939 16.721749 31.834029
F 66.837584 1.286286 31.834029
F 66.837584 9.004015 31.834029
F 66.837584 16.721749 31.834029
F 75.749264 1.286286 31.834029
F 75.749264 9.004015 31.834029
F 75.749264 16.721749 31.834029
F 84.660924 3.858864 35.472202
F 84.660924 11.576593 35.472202
F 66.837569 3.858865 35.472203
F 66.837569 11.576594 35.472203
F 75.749251 3.858864 35.472202
F 75.749251 11.576593 35.472203
F 84.660936 3.858864 32.743572
F 84.660936 11.576593 32.743572
F 66.837582 3.858865 32.743572
F 66.837582 11.576594 32.743572
F 75.749263 3.858864 32.743572
F 75.749263 11.576593 32.743572
F 84.660926 1.286287 29.105398
F 84.660926 9.004016 29.105398
F 84.660926 16.721750 29.105398
F 66.837571 1.286286 29.105398
F 66.837571 9.004014 29.105398
F 66.837571 16.721749 29.105397
F 75.749253 1.286286 29.105398
F 75.749253 9.004014 29.105398
F 75.749253 16.721749 29.105397
F 69.065504 7.717729 32.743572
F 69.065504 15.435461 32.743571
F 69.065504 0.000001 32.743572
F 77.977184 7.717729 32.743573
F 77.977184 15.435460 32.743571
F 77.977171 5.145151 36.381747
F 69.065490 5.145150 29.105397
F 69.065490 12.862881 29.105396
F 77.977171 5.145151 29.105399
F 77.977171 12.862882 29.105398
F 69.065503 5.145150 31.834029
F 69.065503 12.862882 31.834030
F 77.977182 5.145151 31.834028
F 77.977182 12.862882 31.834029
F 69.065492 7.717730 35.472203
F 69.065492 15.435461 35.472204
F 69.065492 0.000001 35.472203
F 77.977172 7.717729 35.472202
F 77.977172 15.435460 35.472203
F 69.065490 12.862881 36.381745
F 80.205103 1.286287 39.110377
F 80.205103 9.004015 39.110376
F 80.205103 16.721749 39.110377
F 71.293425 1.286286 39.110378
F 71.293425 9.004014 39.110378
F 71.293425 16.721749 39.110378
F 80.205089 3.858864 42.748551
F 80.205089 11.576593 42.748551
F 71.293411 3.858865 42.748553
F 71.293411 11.576594 42.748553
F 80.205101 3.858864 40.019922
F 80.205101 11.576593 40.019922
F 71.293423 3.858865 40.019921
F 71.293423 11.576594 40.019921
F 80.205091 1.286287 36.381747
F 80.205091 9.004015 36.381747
F 80.205091 16.721750 36.381746
F 71.293413 1.286286 36.381746
F 71.293413 9.004014 36.381746
F 71.293413 16.721748 36.381745
F 82.433021 7.717729 40.019922
F 82.433021 15.435461 40.019921
F 69.065490 5.145150 36.381746
F 64.609665 7.717729 40.019922
F 64.609665 15.435460 40.019921
F 77.977184 15.435460 40.019921
F 73.521345 7.717729 40.019921
F 73.521345 15.435461 40.019920
F 73.521345 0.000001 40.019921
F 82.433007 5.145152 36.381747
F 82.433007 12.862883 36.381746
F 64.609649 5.145151 36.381747
F 64.609649 12.862882 36.381746
F 73.521332 5.145150 36.381746
F 73.521332 12.862881 36.381745
F 82.433019 5.145151 39.110376
F 82.433019 12.862882 39.110377
F 64.609662 5.145151 39.110377
F 64.609662 12.862882 39.110378
F 73.521344 5.145150 39.110377
F 73.521344 12.862882 39.110378
F 82.433009 7.717728 42.748551
F 82.433009 15.435460 42.748552
F 77.977184 7.717729 40.019922
F 64.609651 7.717729 42.748552
F 64.609651 15.435461 42.748553
F 69.065504 0.000001 40.019921
F 73.521334 7.717730 42.748552
F 73.521334 15.435461 42.748553
F 73.521334 0.000001 42.748552
F 84.660939 1.286287 39.110377
F 84.660939 9.004015 39.110377
F 84.660939 16.721749 39.110377
F 66.837584 1.286286 39.110377
F 66.837584 9.004015 39.110377
F 66.837584 16.721749 39.110378
F 75.749264 1.286286 39.110377
F 75.749264 9.004015 39.110377
F 75.749264 16.721749 39.110378
F 84.660924 3.858864 42.748551
F 84.660924 11.576593 42.748551
F 66.837569 3.858865 42.748552
F 66.837569 11.576594 42.748552
F 75.749251 3.858864 42.748552
F 75.749251 11.576593 42.748552
F 84.660936 3.858864 40.019922
F 84.660936 11.576593 40.019922
F 66.837582 3.858865 40.019921
F 66.837582 11.576594 40.019921
F 75.749263 3.858864 40.019922
F 75.749263 11.576593 40.019921
F 84.660926 1.286287 36.381747
F 84.660926 9.004016 36.381747
F 84.660926 16.721750 36.381746
F 66.837571 1.286286 36.381746
F 66.837571 9.004014 36.381746
F 66.837571 16.721749 36.381746
F 75.749253 1.286286 36.381746
F 75.749253 9.004014 36.381747
F 75.749253 16.721749 36.381746
F 69.065504 7.717729 40.019921
F 69.065504 15.435461 40.019920
F 80.205103 24.439481 2.728632
F 80.205103 32.157209 2.728632
F 71.293425 24.439480 2.728633
F 71.293425 32.157208 2.728633
F 80.205089 27.012058 6.366806
F 80.205089 34.729786 6.366806
F 80.205089 19.294327 6.366807
F 71.293411 27.012060 6.366808
F 71.293411 34.729788 6.366808
F 71.293411 19.294329 6.366808
F 80.205101 27.012059 3.638177
F 80.205101 34.729787 3.638177
F 80.205101 19.294328 3.638176
F 71.293423 27.012059 3.638176
F 71.293423 34.729787 3.638176
F 71.293423 19.294328 3.638175
F 80.205091 24.439482 0.000002
F 80.205091 32.157209 0.000002
F 71.293413 24.439480 0.000001
F 71.293413 32.157207 0.000001
F 82.433021 30.870922 3.638177
F 82.433021 23.153194 3.638177
F 64.609665 30.870922 3.638177
F 64.609665 23.153194 3.638177
F 73.521345 30.870923 3.638176
F 73.521345 23.153194 3.638176
F 82.433007 28.298345 0.000003
F 82.433007 20.580616 0.000002
F 64.609649 28.298344 0.000002
F 64.609649 20.580615 0.000002
F 73.521332 28.298344 0.000001
F 73.521332 20.580615 0.000001
F 82.433019 28.298345 2.728631
F 82.433019 20.580616 2.728632
F 64.609662 28.298344 2.728632
F 64.609662 20.580615 2.728632
F 73.521344 28.298344 2.728632
F 73.521344 20.580615 2.728633
F 82.433009 30.870922 6.366806
F 82.433009 23.153193 6.366806
F 64.609651 30.870922 6.366807
F 64.609651 23.153194 6.366807
F 73.521334 30.870923 6.366807
F 73.521334 23.153195 6.366807
F 84.660939 24.439481 2.728632
F 84.660939 32.157209 2.728632
F 66.837584 24.439481 2.728632
F 66.837584 32.157208 2.728632
F 75.749264 24.439481 2.728632
F 75.749264 32.157208 2.728632
F 84.660924 27.012058 6.366806
F 84.660924 34.729786 6.366806
F 84.660924 19.294327 6.366807
F 66.837569 27.012060 6.366807
F 66.837569 34.729788 6.366807
F 66.837569 19.294329 6.366808
F 75.749251 27.012059 6.366807
F 75.749251 34.729787 6.366807
F 75.749251 19.294328 6.366807
F 84.660936 27.012059 3.638177
F 84.660936 34.729787 3.638177
F 84.660936 19.294328 3.638176
F 66.837582 27.012059 3.638176
F 66.837582 34.729787 3.638176
F 66.837582 19.294328 3.638176
F 75.749263 27.012059 3.638177
F 75.749263 34.729787 3.638176
F 75.749263 19.294328 3.638176
F 84.660926 24.439482 0.000002
F 84.660926 32.157209 0.000002
F 66.837571 24.439480 0.000002
F 66.837571 32.157208 0.000002
F 75.749253 24.439481 0.000002
F 75.749253 32.157208 0.000002
F 69.065504 30.870923 3.638176
F 69.065504 23.153194 3.638176
F 77.977184 30.870922 3.638177
F 77.977184 23.153194 3.638177
F 69.065490 28.298343 0.000001
F 69.065490 20.580614 0.000001
F 77.977171 28.298345 0.000002
F 77.977171 20.580616 0.000002
F 69.065503 28.298344 2.728633
F 69.065503 20.580615 2.728633
F 77.977182 28.298345 2.728631
F 77.977182 20.580615 2.728632
F 69.065492 30.870923 6.366807
F 69.065492 23.153195 6.366807
F 77.977172 30.870922 6.366806
F 77.977172 23.153194 6.366806
F 80.205103 24.439481 10.004981
F 80.205103 32.157209 10.004981
F 71.293425 24.439480 10.004982
F 71.293425 32.157208 10.004982
F 80.205089 27.012058 13.643154
F 80.205089 34.729786 13.643155
F 80.205089 19.294327 13.643155
F 71.293411 27.012060 13.643156
F 71.293411 34.729788 13.643156
F 71.293411 19.294329 13.643157
F 80.205101 27.012059 10.914525
F 80.205101 34.729787 10.914525
F 80.205101 19.294328 10.914524
F 71.293423 27.012059 10.914524
F 71.293423 34.729787 10.914524
F 71.293423 19.294328 10.914523
F 80.205091 24.439482 7.276351
F 80.205091 32.157209 7.276351
F 71.293413 24.439480 7.276350
F 71.293413 32.157207 7.276350
F 82.433021 30.870922 10.914525
F 82.433021 23.153194 10.914525
F 64.609665 30.870922 10.914525
F 64.609665 23.153194 10.914525
F 73.521345 30.870923 10.914524
F 73.521345 23.153194 10.914524
F 82.433007 28.298345 7.276351
F 82.433007 20.580616 7.276351
F 64.609649 28.298344 7.276351
F 64.609649 20.580615 7.276351
F 73.521332 28.298344 7.276350
F 73.521332 20.580615 7.276350
F 82.433019 28.298345 10.004980
F 82.433019 20.580616 10.004981
F 64.609662 28.298344 10.004981
F 64.609662 20.580615 10.004981
F 73.521344 28.298344 10.004981
F 73.521344 20.580615 10.004982
F 82.433009 30.870922 13.643154
F 82.433009 23.153193 13.643155
F 64.609651 30.870922 13.643155
F 64.609651 23.153194 13.643155
F 73.521334 30.870923 13.643156
F 73.521334 23.153195 13.643156
F 84.660939 24.439481 10.004981
F 84.660939 32.157209 10.004981
F 66.837584 24.439481 10.004981
F 66.837584 32.157208 10.004981
F 75.749264 24.439481 10.004981
F 75.749264 32.157208 10.004981
F 84.660924 27.012058 13.643155
F 84.660924 34.729786 13.643155
F 84.660924 19.294327 13.643155
F 66.837569 27.012060 13.643156
F 66.837569 34.729788 13.643156
F 66.837569 19.294329 13.643156
F 75.749251 27.012059 13.643155
F 75.749251 34.729787 13.643155
F 75.749251 19.294328 13.643156
F 84.660936 27.012059 10.914525
F 84.660936 34.729787 10.914525
F 84.660936 19.294328 10.914524
F 66.837582 27.012059 10.914524
F 66.837582 34.729787 10.914524
F 66.837582 19.294328 10.914524
F 75.749263 27.012059 10.914525
F 75.749263 34.729787 10.914525
F 75.749263 19.294328 10.914524
F 84.660926 24.439482 7.276351
F 84.660926 32.157209 7.276351
F 66.837571 24.439480 7.276350
F 66.837571 32.157208 7.276350
F 75.749253 24.439481 7.276351
F 75.749253 32.157208 7.276351
F 69.065504 30.870923 10.914524
F 69.065504 23.153194 10.914524
F 77.977184 30.870922 10.914525
F 77.977184 23.153194 10.914525
F 69.065490 28.298343 7.276350
F 69.065490 20.580614 7.276350
F 77.977171 28.298345 7.276351
F 77.977171 20.580616 7.276351
F 69.065503 28.298344 10.004982
F 69.065503 20.580615 10.004982
F 77.977182 28.298345 10.004980
F 77.977182 20.580615 10.004981
F 69.065492 30.870923 13.643156
F 69.065492 23.153195 13.643156
F 77.977172 30.870922 13.643155
F 77.977172 23.153194 13.643155
F 80.205103 24.439481 17.281329
F 80.205103 32.157209 17.281329
F 71.293425 24.439480 17.281330
F 71.293425 32.157208 17.281330
F 80.205089 27.012058 20.919504
F 80.205089 34.729786 20.919504
F 80.205089 19.294327 20.919504
F 71.293411 27.012060 20.919505
F 71.293411 34.729788 20.919505
F 71.293411 19.294329 20.919506
F 80.205101 27.012059 18.190875
F 80.205101 34.729787 18.190874
F 80.205101 19.294328 18.190874
F 71.293423 27.012059 18.190873
F 71.293423 34.729787 18.190873
F 71.293423 19.294328 18.190873
F 80.205091 24.439482 14.552700
F 80.205091 32.157209 14.552700
F 71.293413 24.439480 14.552698
F 71.293413 32.157207 14.552698
F 82.433021 30.870922 18.190875
F 82.433021 23.153194 18.190874
F 64.609665 30.870922 18.190875
F 64.609665 23.153194 18.190874
F 73.521345 30.870923 18.190874
F 73.521345 23.153194 18.190874
F 82.433007 28.298345 14.552700
F 82.433007 20.580616 14.552700
F 64.609649 28.298344 14.552699
F 64.609649 20.580615 14.552699
F 73.521332 28.298344 14.552699
F 73.521332 20.580615 14.552699
F 82.433019 28.298345 17.281329
F 82.433019 20.580616 17.281329
F 64.609662 28.298344 17.281329
F 64.609662 20.580615 17.281330
F 73.521344 28.298344 17.281330
F 73.521344 20.580615 17.281330
F 82.433009 30.870922 20.919504
F 82.433009 23.153193 20.919504
F 64.609651 30.870922 20.919504
F 64.609651 23.153194 20.919504
F 73.521334 30.870923 20.919505
F 73.521334 23.153195 20.919505
F 84.660939 24.439481 17.281329
F 84.660939 32.157209 17.281329
F 66.837584 24.439481 17.281330
F 66.837584 32.157208 17.281330
F 75.749264 24.439481 17.281330
F 75.749264 32.157208 17.281330
F 84.660924 27.012058 20.919504
F 84.660924 34.729786 20.919504
F 84.660924 19.294327 20.919504
F 66.837569 27.012060 20.919505
F 66.837569 34.729788 20.919505
F 66.837569 19.294329 20.919505
F 75.749251 27.012059 20.919504
F 75.749251 34.729787 20.919505
F 75.749251 19.294328 20.919505
F 84.660936 27.012059 18.190875
F 84.660936 34.729787 18.190874
F 84.660936 19.294328 18.190874
F 66.837582 27.012059 18.190874
F 66.837582 34.729787 18.190874
F 66.837582 19.294328 18.190873
F 75.749263 27.012059 18.190874
F 75.749263 34.729787 18.190874
F 75.749263 19.294328 18.190874
F 84.660926 24.439482 14.552700
F 84.660926 32.157209 14.552700
F 66.837571 24.439480 14.552699
F 66.837571 32.157208 14.552699
F 75.749253 24.439481 14.552699
F 75.749253 32.157208 14.552699
F 69.065504 30.870923 18.190874
F 69.065504 23.153194 18.190874
F 77.977184 30.870922 18.190875
F 77.977184 23.153194 18.190874
F 69.065490 28.298343 14.552699
F 69.065490 20.580614 14.552698
F 77.977171 28.298345 14.552700
F 77.977171 20.580616 14.552700
F 69.065503 28.298344 17.281330
F 69.065503 20.580615 17.281330
F 77.977182 28.298345 17.281329
F 77.977182 20.580615 17.281329
F 69.065492 30.870923 20.919505
F 69.065492 23.153195 20.919505
F 77.977172 30.870922 20.919504
F 77.977172 23.153194 20.919504
F 80.205103 24.439481 24.557679
F 80.205103 32.157209 24.557679
F 71.293425 24.439480 24.557680
F 71.293425 32.157208 24.557680
F 80.205089 27.012058 28.195854
F 80.205089 34.729786 28.195854
F 80.205089 19.294327 28.195854
F 71.293411 27.012060 28.195855
F 71.293411 34.729788 28.195855
F 71.293411 19.294329 28.195856
F 80.205101 27.012059 25.467224
F 80.205101 34.729787 25.467224
F 80.205101 19.294328 25.467224
F 71.293423 27.012059 25.467223
F 71.293423 34.729787 25.467223
F 71.293423 19.294328 25.467223
F 80.205091 24.439482 21.829050
F 80.205091 32.157209 21.829050
F 71.293413 24.439480 21.829048
F 71.293413 32.157207 21.829048
F 82.433021 30.870922 25.467224
F 82.433021 23.153194 25.467224
F 64.609665 30.870922 25.467224
F 64.609665 23.153194 25.467224
F 73.521345 30.870923 25.467223
F 73.521345 23.153194 25.467223
F 82.433007 28.298345 21.829050
F 82.433007 20.580616 21.829050
F 64.609649 28.298344 21.829049
F 64.609649 20.580615 21.829049
F 73.521332 28.298344 21.829049
F 73.521332 20.580615 21.829049
F 82.433019 28.298345 24.557679
F 82.433019 20.580616 24.557679
F 64.609662 28.298344 24.557679
F 64.609662 20.580615 24.557680
F 73.521344 28.298344 24.557680
F 73.521344 20.580615 24.557680
F 82.433009 30.870922 28.195854
F 82.433009 23.153193 28.195854
F 64.609651 30.870922 28.195854
F 64.609651 23.153194 28.195854
F 73.521334 30.870923 28.195855
F 73.521334 23.153195 28.195855
F 84.660939 24.439481 24.557679
F 84.660939 32.157209 24.557679
F 66.837584 24.439481 24.557680
F 66.837584 32.157208 24.557680
F 75.749264 24.439481 24.557680
F 75.749264 32.157208 24.557680
F 84.660924 27.012058 28.195854
F 84.660924 34.729786 28.195854
F 84.660924 19.294327 28.195854
F 66.837569 27.012060 28.195855
F 66.837569 34.729788 28.195855
F 66.837569 19.294329 28.195855
F 75.749251 27.012059 28.195854
F 75.749251 34.729787 28.195854
F 75.749251 19.294328 28.195855
F 84.660936 27.012059 25.467224
F 84.660936 34.729787 25.467224
F 84.660936 19.294328 25.467224
F 66.837582 27.012059 25.467224
F 66.837582 34.729787 25.467223
F 66.837582 19.294328 25.467223
F 75.749263 27.012059 25.467224
F 75.749263 34.729787 25.467224
F 75.749263 19.294328 25.467223
F 84.660926 24.439482 21.829050
F 84.660926 32.157209 21.829050
F 66.837571 24.439480 21.829049
F 66.837571 32.157208 21.829049
F 75.749253 24.439481 21.829049
F 75.749253 32.157208 21.829049
F 69.065504 30.870923 25.467224
F 69.065504 23.153194 25.467223
F 77.977184 30.870922 25.467224
F 77.977184 23.153194 25.467224
F 69.065490 28.298343 21.829049
F 69.065490 20.580614 21.829048
F 77.977171 28.298345 21.829050
F 77.977171 20.580616 21.829050
F 69.065503 28.298344 24.557680
F 69.065503 20.580615 24.557680
F 77.977182 28.298345 24.557679
F 77.977182 20.580615 24.557679
F 69.065492 30.870923 28.195855
F 69.065492 23.153195 28.195855
F 77.977172 30.870922 28.195854
F 77.977172 23.153194 28.195854
F 80.205103 24.439481 31.834028
F 80.205103 32.157209 31.834028
F 71.293425 24.439480 31.834029
F 71.293425 32.157208 31.834029
F 80.205089 27.012058 35.472202
F 80.205089 34.729786 35.472202
F 80.205089 19.294327 35.472203
F 71.293411 27.012060 35.472203
F 71.293411 34.729788 35.472204
F 71.293411 19.294329 35.472204
F 80.205101 27.012059 32.743573
F 80.205101 34.729787 32.743572
F 80.205101 19.294328 32.743572
F 71.293423 27.012059 32.743571
F 71.293423 34.729787 32.743571
F 71.293423 19.294328 32.743571
F 80.205091 24.439482 29.105398
F 80.205091 32.157209 29.105399
F 71.293413 24.439480 29.105397
F 71.293413 32.157207 29.105397
F 82.433021 30.870922 32.743573
F 82.433021 23.153194 32.743572
F 64.609665 30.870922 32.743572
F 64.609665 23.153194 32.743572
F 73.521345 30.870923 32.743572
F 73.521345 23.153194 32.743572
F 82.433007 28.298345 29.105399
F 82.433007 20.580616 29.105398
F 64.609649 28.298344 29.105398
F 64.609649 20.580615 29.105398
F 73.521332 28.298344 29.105398
F 73.521332 20.580615 29.105397
F 82.433019 28.298345 31.834028
F 82.433019 20.580616 31.834028
F 64.609662 28.298344 31.834028
F 64.609662 20.580615 31.834029
F 73.521344 28.298344 31.834029
F 73.521344 20.580615 31.834029
F 82.433009 30.870922 35.472202
F 82.433009 23.153193 35.472202
F 64.609651 30.870922 35.472202
F 64.609651 23.153194 35.472202
F 73.521334 30.870923 35.472203
F 73.521334 23.153195 35.472203
F 84.660939 24.439481 31.834028
F 84.660939 32.157209 31.834028
F 66.837584 24.439481 31.834029
F 66.837584 32.157208 31.834029
F 75.749264 24.439481 31.834029
F 75.749264 32.157208 31.834029
F 84.660924 27.012058 35.472202
F 84.660924 34.729786 35.472202
F 84.660924 19.294327 35.472203
F 66.837569 27.012060 35.472203
F 66.837569 34.729788 35.472203
F 66.837569 19.294329 35.472204
F 75.749251 27.012059 35.472202
F 75.749251 34.729787 35.472203
F 75.749251 19.294328 35.472203
F 84.660936 27.012059 32.743572
F 84.660936 34.729787 32.743572
F 84.660936 19.294328 32.743572
F 66.837582 27.012059 32.743572
F 66.837582 34.729787 32.743572
F 66.837582 19.294328 32.743571
F 75.749263 27.012059 32.743572
F 75.749263 34.729787 32.743572
F 75.749263 19.294328 32.743572
F 84.660926 24.439482 29.105398
F 84.660926 32.157209 29.105398
F 66.837571 24.439480 29.105398
F 66.837571 32.157208 29.105398
F 75.749253 24.439481 29.105398
F 75.749253 32.157208 29.105398
F 69.065504 30.870923 32.743572
F 69.065504 23.153194 32.743572
F 77.977184 30.870922 32.743573
F 77.977184 23.153194 32.743572
F 69.065490 28.298343 29.105397
F 69.065490 20.580614 29.105397
F 77.977171 28.298345 29.105399
F 77.977171 20.580616 29.105398
F 69.065503 28.298344 31.834029
F 69.065503 20.580615 31.834029
F 77.977182 28.298345 31.834028
F 77.977182 20.580615 31.834028
F 69.065492 30.870923 35.472203
F 69.065492 23.153195 35.472203
F 77.977172 30.870922 35.472202
F 77.977172 23.153194 35.472202
F 80.205103 24.439481 39.110377
F 80.205103 32.157209 39.110376
F 71.293425 24.439480 39.110378
F 71.293425 32.157208 39.110378
F 80.205089 27.012058 42.748551
F 80.205089 34.729786 42.748551
F 80.205089 19.294327 42.748552
F 71.293411 27.012060 42.748553
F 71.293411 34.729788 42.748553
F 71.293411 19.294329 42.748553
F 80.205101 27.012059 40.019922
F 80.205101 34.729787 40.019922
F 80.205101 19.294328 40.019921
F 71.293423 27.012059 40.019921
F 71.293423 34.729787 40.019921
F 71.293423 19.294328 40.019920
F 80.205091 24.439482 36.381747
F 80.205091 32.157209 36.381747
F 71.293413 24.439480 36.381746
F 71.293413 32.157207 36.381746
F 82.433021 30.870922 40.019922
F 82.433021 23.153194 40.019922
F 64.609665 30.870922 40.019922
F 64.609665 23.153194 40.019922
F 73.521345 30.870923 40.019921
F 73.521345 23.153194 40.019921
F 82.433007 28.298345 36.381747
F 82.433007 20.580616 36.381747
F 64.609649 28.298344 36.381747
F 64.609649 20.580615 36.381747
F 73.521332 28.298344 36.381746
F 73.521332 20.580615 36.381746
F 82.433019 28.298345 39.110376
F 82.433019 20.580616 39.110377
F 64.609662 28.298344 39.110377
F 64.609662 20.580615 39.110377
F 73.521344 28.298344 39.110377
F 73.521344 20.580615 39.110377
F 82.433009 30.870922 42.748551
F 82.433009 23.153193 42.748551
F 64.609651 30.870922 42.748552
F 64.609651 23.153194 42.748552
F 73.521334 30.870923 42.748552
F 73.521334 23.153195 42.748552
F 84.660939 24.439481 39.110377
F 84.660939 32.157209 39.110377
F 66.837584 24.439481 39.110377
F 66.837584 32.157208 39.110377
F 75.749264 24.439481 39.110377
F 75.749264 32.157208 39.110377
F 84.660924 27.012058 42.748551
F 84.660924 34.729786 42.748551
F 84.660924 19.294327 42.748552
F 66.837569 27.012060 42.748552
F 66.837569 34.729788 42.748552
F 66.837569 19.294329 42.748553
F 75.749251 27.012059 42.748552
F 75.749251 34.729787 42.748552
F 75.749251 19.294328 42.748552
F 84.660936 27.012059 40.019922
F 84.660936 34.729787 40.019922
F 84.660936 19.294328 40.019921
F 66.837582 27.012059 40.019921
F 66.837582 34.729787 40.019921
F 66.837582 19.294328 40.019921
F 75.749263 27.012059 40.019922
F 75.749263 34.729787 40.019921
F 75.749263 19.294328 40.019921
F 84.660926 24.439482 36.381747
F 84.660926 32.157209 36.381747
F 66.837571 24.439480 36.381746
F 66.837571 32.157208 36.381746
F 75.749253 24.439481 36.381746
F 75.749253 32.157208 36.381747
F 69.065504 30.870923 40.019921
F 69.065504 23.153194 40.019921
F 77.977184 30.870922 40.019922
F 77.977184 23.153194 40.019922
F 69.065490 28.298343 36.381746
F 69.065490 20.580614 36.381746
F 77.977171 28.298345 36.381747
F 77.977171 20.580616 36.381747
F 69.065503 28.298344 39.110377
F 69.065503 20.580615 39.110378
F 77.977182 28.298345 39.110376
F 77.977182 20.580615 39.110377
F 69.065492 30.870923 42.748552
F 69.065492 23.153195 42.748552
F 77.977172 30.870922 42.748551
F 77.977172 23.153194 42.748551
F 80.205103 47.592675 2.728632
F 80.205103 39.874943 2.728632
F 71.293425 47.592674 2.728633
F 71.293425 39.874942 2.728634
F 80.205089 50.165252 6.366806
F 80.205089 42.447521 6.366807
F 71.293411 50.165253 6.366808
F 71.293411 42.447522 6.366808
F 80.205101 50.165252 3.638177
F 80.205101 42.447521 3.638176
F 71.293423 50.165253 3.638176
F 71.293423 42.447522 3.638175
F 80.205091 47.592675 0.000002
F 80.205091 39.874943 0.000001
F 71.293413 47.592674 0.000001
F 71.293413 39.874942 0.000000
F 82.433021 38.588654 3.638176
F 82.433021 46.306388 3.638177
F 64.609665 38.588654 3.638176
F 64.609665 46.306388 3.638177
F 73.521345 38.588654 3.638175
F 73.521345 46.306389 3.638176
F 82.433007 51.451539 0.000003
F 82.433007 36.016076 0.000002
F 82.433007 43.733811 0.000002
F 64.609649 51.451538 0.000002
F 64.609649 36.016075 0.000001
F 64.609649 43.733810 0.000002
F 73.521332 51.451537 0.000001
F 73.521332 36.016075 0.000001
F 73.521332 43.733809 0.000001
F 82.433019 51.451538 2.728631
F 82.433019 36.016076 2.728632
F 82.433019 43.733810 2.728632
F 64.609662 51.451538 2.728632
F 64.609662 36.016076 2.728633
F 64.609662 43.733810 2.728632
F 73.521344 51.451537 2.728632
F 73.521344 36.016075 2.728633
F 73.521344 43.733809 2.728633
F 82.433009 38.588654 6.366807
F 82.433009 46.306388 6.366806
F 64.609651 38.588654 6.366808
F 64.609651 46.306388 6.366807
F 73.521334 38.588655 6.366808
F 73.521334 46.306389 6.366807
F 84.660939 47.592675 2.728632
F 84.660939 39.874943 2.728633
F 66.837584 47.592675 2.728632
F 66.837584 39.874943 2.728633
F 75.749264 47.592674 2.728632
F 75.749264 39.874942 2.728633
F 84.660924 50.165252 6.366806
F 84.660924 42.447521 6.366807
F 66.837569 50.165253 6.366807
F 66.837569 42.447522 6.366808
F 75.749251 50.165252 6.366807
F 75.749251 42.447521 6.366807
F 84.660936 50.165252 3.638177
F 84.660936 42.447521 3.638176
F 66.837582 50.165253 3.638176
F 66.837582 42.447522 3.638176
F 75.749263 50.165252 3.638177
F 75.749263 42.447521 3.638176
F 84.660926 47.592675 0.000002
F 84.660926 39.874943 0.000001
F 66.837571 47.592674 0.000002
F 66.837571 39.874942 0.000001
F 75.749253 47.592674 0.000002
F 75.749253 39.874942 0.000001
F 69.065504 38.588654 3.638175
F 69.065504 46.306389 3.638176
F 77.977184 38.588654 3.638176
F 77.977184 46.306388 3.638177
F 69.065490 51.451537 0.000001
F 69.065490 36.016075 0.000000
F 69.065490 43.733809 0.000001
F 77.977171 51.451538 0.000002
F 77.977171 36.016076 0.000001
F 77.977171 43.733810 0.000002
F 69.065503 51.451537 2.728633
F 69.065503 36.016075 2.728633
F 69.065503 43.733809 2.728633
F 77.977182 51.451538 2.728631
F 77.977182 36.016076 2.728632
F 77.977182 43.733810 2.728632
F 69.065492 38.588655 6.366808
F 69.065492 46.306389 6.366807
F 77.977172 38.588654 6.366807
F 77.977172 46.306388 6.366806
F 80.205103 47.592675 10.004981
F 80.205103 39.874943 10.004981
F 71.293425 47.592674 10.004982
F 71.293425 39.874942 10.004983
F 80.205089 50.165252 13.643154
F 80.205089 42.447521 13.643155
F 71.293411 50.165253 13.643156
F 71.293411 42.447522 13.643157
F 80.205101 50.165252 10.914525
F 80.205101 42.447521 10.914524
F 71.293423 50.165253 10.914524
F 71.293423 42.447522 10.914523
F 80.205091 47.592675 7.276351
F 80.205091 39.874943 7.276350
F 71.293413 47.592674 7.276350
F 71.293413 39.874942 7.276349
F 82.433021 38.588654 10.914524
F 82.433021 46.306388 10.914525
F 64.609665 38.588654 10.914524
F 64.609665 46.306388 10.914525
F 73.521345 38.588654 10.914523
F 73.521345 46.306389 10.914524
F 82.433007 51.451539 7.276351
F 82.433007 36.016076 7.276350
F 82.433007 43.733811 7.276351
F 64.609649 51.451538 7.276351
F 64.609649 36.016075 7.276350
F 64.609649 43.733810 7.276351
F 73.521332 51.451537 7.276350
F 73.521332 36.016075 7.276349
F 73.521332 43.733809 7.276350
F 82.433019 51.451538 10.004980
F 82.433019 36.016076 10.004981
F 82.433019 43.733810 10.004981
F 64.609662 51.451538 10.004981
F 64.609662 36.016076 10.004982
F 64.609662 43.733810 10.004981
F 73.521344 51.451537 10.004981
F 73.521344 36.016075 10.004982
F 73.521344 43.733809 10.004982
F 82.433009 38.588654 13.643155
F 82.433009 46.306388 13.643155
F 64.609651 38.588654 13.643156
F 64.609651 46.306388 13.643155
F 73.521334 38.588655 13.643157
F 73.521334 46.306389 13.643156
F 84.660939 47.592675 10.004981
F 84.660939 39.874943 10.004982
F 66.837584 47.592675 10.004981
F 66.837584 39.874943 10.004982
F 75.749264 47.592674 10.004981
F 75.749264 39.874942 10.004982
F 84.660924 50.165252 13.643155
F 84.660924 42.447521 13.643155
F 66.837569 50.165253 13.643156
F 66.837569 42.447522 13.643156
F 75.749251 50.165252 13.643155
F 75.749251 42.447521 13.643156
F 84.660936 50.165252 10.914525
F 84.660936 42.447521 10.914524
F 66.837582 50.165253 10.914524
F 66.837582 42.447522 10.914524
F 75.749263 50.165252 10.914525
F 75.749263 42.447521 10.914524
F 84.660926 47.592675 7.276351
F 84.660926 39.874943 7.276350
F 66.837571 47.592674 7.276350
F 66.837571 39.874942 7.276350
F 75.749253 47.592674 7.276351
F 75.749253 39.874942 7.276350
F 69.065504 38.588654 10.914523
F 69.065504 46.306389 10.914524
F 77.977184 38.588654 10.914524
F 77.977184 46.306388 10.914525
F 69.065490 51.451537 7.276350
F 69.065490 36.016075 7.276349
F 69.065490 43.733809 7.276350
F 77.977171 51.451538 7.276351
F 77.977171 36.016076 7.276350
F 77.977171 43.733810 7.276351
F 69.065503 51.451537 10.004982
F 69.065503 36.016075 10.004982
F 69.065503 43.733809 10.004982
F 77.977182 51.451538 10.004980
F 77.977182 36.016076 10.004981
F 77.977182 43.733810 10.004981
F 69.065492 38.588655 13.643157
F 69.065492 46.306389 13.643156
F 77.977172 38.588654 13.643156
F 77.977172 46.306388 13.643155
F 80.205103 47.592675 17.281329
F 80.205103 39.874943 17.281330
F 71.293425 47.592674 17.281330
F 71.293425 39.874942 17.281331
F 80.205089 50.165252 20.919504
F 80.205089 42.447521 20.919504
F 71.293411 50.165253 20.919505
F 71.293411 42.447522 20.919506
F 80.205101 50.165252 18.190875
F 80.205101 42.447521 18.190874
F 71.293423 50.165253 18.190873
F 71.293423 42.447522 18.190873
F 80.205091 47.592675 14.552700
F 80.205091 39.874943 14.552699
F 71.293413 47.592674 14.552698
F 71.293413 39.874942 14.552698
F 82.433021 38.588654 18.190874
F 82.433021 46.306388 18.190874
F 64.609665 38.588654 18.190873
F 64.609665 46.306388 18.190874
F 73.521345 38.588654 18.190873
F 73.521345 46.306389 18.190874
F 82.433007 51.451539 14.552700
F 82.433007 36.016076 14.552699
F 82.433007 43.733811 14.552700
F 64.609649 51.451538 14.552699
F 64.609649 36.016075 14.552698
F 64.609649 43.733810 14.552699
F 73.521332 51.451537 14.552699
F 73.521332 36.016075 14.552698
F 73.521332 43.733809 14.552699
F 82.433019 51.451538 17.281329
F 82.433019 36.016076 17.281330
F 82.433019 43.733810 17.281329
F 64.609662 51.451538 17.281329
F 64.609662 36.016076 17.281330
F 64.609662 43.733810 17.281330
F 73.521344 51.451537 17.281330
F 73.521344 36.016075 17.281331
F 73.521344 43.733809 17.281330
F 82.433009 38.588654 20.919505
F 82.433009 46.306388 20.919504
F 64.609651 38.588654 20.919505
F 64.609651 46.306388 20.919504
F 73.521334 38.588655 20.919506
F 73.521334 46.306389 20.919505
F 84.660939 47.592675 17.281329
F 84.660939 39.874943 17.281330
F 66.837584 47.592675 17.281330
F 66.837584 39.874943 17.281330
F 75.749264 47.592674 17.281330
F 75.749264 39.874942 17.281330
F 84.660924 50.165252 20.919504
F 84.660924 42.447521 20.919504
F 66.837569 50.165253 20.919505
F 66.837569 42.447522 20.919505
F 75.749251 50.165252 20.919504
F 75.749251 42.447521 20.919505
F 84.660936 50.165252 18.190875
F 84.660936 42.447521 18.190874
F 66.837582 50.165253 18.190874
F 66.837582 42.447522 18.190873
F 75.749263 50.165252 18.190874
F 75.749263 42.447521 18.190874
F 84.660926 47.592675 14.552700
F 84.660926 39.874943 14.552699
F 66.837571 47.592674 14.552699
F 66.837571 39.874942 14.552698
F 75.749253 47.592674 14.552699
F 75.749253 39.874942 14.552698
F 69.065504 38.588654 18.190873
F 69.065504 46.306389 18.190874
F 77.977184 38.588654 18.190874
F 77.977184 46.306388 18.190874
F 69.065490 51.451537 14.552699
F 69.065490 36.016075 14.552698
F 69.065490 43.733809 14.552698
F 77.977171 51.451538 14.552700
F 77.977171 36.016076 14.552699
F 77.977171 43.733810 14.552700
F 69.065503 51.451537 17.281330
F 69.065503 36.016075 17.281331
F 69.065503 43.733809 17.281330
F 77.977182 51.451538 17.281329
F 77.977182 36.016076 17.281330
F 77.977182 43.733810 17.281329
F 69.065492 38.588655 20.919506
F 69.065492 46.306389 20.919505
F 77.977172 38.588654 20.919505
F 77.977172 46.306388 20.919504
F 80.205103 47.592675 24.557679
F 80.205103 39.874943 24.557680
F 71.293425 47.592674 24.557680
F 71.293425 39.874942 24.557681
F 80.205089 50.165252 28.195854
F 80.205089 42.447521 28.195854
F 71.293411 50.165253 28.195855
F 71.293411 42.447522 28.195856
F 80.205101 50.165252 25.467224
F 80.205101 42.447521 25.467224
F 71.293423 50.165253 25.467223
F 71.293423 42.447522 25.467223
F 80.205091 47.592675 21.829050
F 80.205091 39.874943 21.829049
F 71.293413 47.592674 21.829048
F 71.293413 39.874942 21.829048
F 82.433021 38.588654 25.467223
F 82.433021 46.306388 25.467224
F 64.609665 38.588654 25.467223
F 64.609665 46.306388 25.467224
F 73.521345 38.588654 25.467222
F 73.521345 46.306389 25.467223
F 82.433007 51.451539 21.829050
F 82.433007 36.016076 21.829049
F 82.433007 43.733811 21.829050
F 64.609649 51.451538 21.829049
F 64.609649 36.016075 21.829048
F 64.609649 43.733810 21.829049
F 73.521332 51.451537 21.829049
F 73.521332 36.016075 21.829048
F 73.521332 43.733809 21.829049
F 82.433019 51.451538 24.557679
F 82.433019 36.016076 24.557680
F 82.433019 43.733810 24.557679
F 64.609662 51.451538 24.557679
F 64.609662 36.016076 24.557680
F 64.609662 43.733810 24.557680
F 73.521344 51.451537 24.557680
F 73.521344 36.016075 24.557681
F 73.521344 43.733809 24.557680
F 82.433009 38.588654 28.195855
F 82.433009 46.306388 28.195854
F 64.609651 38.588654 28.195855
F 64.609651 46.306388 28.195854
F 73.521334 38.588655 28.195856
F 73.521334 46.306389 28.195855
F 84.660939 47.592675 24.557679
F 84.660939 39.874943 24.557680
F 66.837584 47.592675 24.557680
F 66.837584 39.874943 24.557680
F 75.749264 47.592674 24.557680
F 75.749264 39.874942 24.557680
F 84.660924 50.165252 28.195854
F 84.660924 42.447521 28.195854
F 66.837569 50.165253 28.195855
F 66.837569 42.447522 28.195855
F 75.749251 50.165252 28.195854
F 75.749251 42.447521 28.195855
F 84.660936 50.165252 25.467224
F 84.660936 42.447521 25.467224
F 66.837582 50.165253 25.467224
F 66.837582 42.447522 25.467223
F 75.749263 50.165252 25.467224
F 75.749263 42.447521 25.467223
F 84.660926 47.592675 21.829050
F 84.660926 39.874943 21.829049
F 66.837571 47.592674 21.829049
F 66.837571 39.874942 21.829048
F 75.749253 47.592674 21.829049
F 75.749253 39.874942 21.829048
F 69.065504 38.588654 25.467222
F 69.065504 46.306389 25.467223
F 77.977184 38.588654 25.467223
F 77.977184 46.306388 25.467224
F 69.065490 51.451537 21.829049
F 69.065490 36.016075 21.829048
F 69.065490 43.733809 21.829048
F 77.977171 51.451538 21.829050
F 77.977171 36.016076 21.829049
F 77.977171 43.733810 21.829050
F 69.065503 51.451537 24.557680
F 69.065503 36.016075 24.557681
F 69.065503 43.733809 24.557680
F 77.977182 51.451538 24.557679
F 77.977182 36.016076 24.557680
F 77.977182 43.733810 24.557679
F 69.065492 38.588655 28.195856
F 69.065492 46.306389 28.195855
F 77.977172 38.588654 28.195855
F 77.977172 46.306388 28.195854
F 80.205103 47.592675 31.834028
F 80.205103 39.874943 31.834029
F 71.293425 47.592674 31.834029
F 71.293425 39.874942 31.834030
F 80.205089 50.165252 35.472202
F 80.205089 42.447521 35.472203
F 71.293411 50.165253 35.472203
F 71.293411 42.447522 35.472204
F 80.205101 50.165252 32.743573
F 80.205101 42.447521 32.743572
F 71.293423 50.165253 32.743571
F 71.293423 42.447522 32.743571
F 80.205091 47.592675 29.105398
F 80.205091 39.874943 29.105398
F 71.293413 47.592674 29.105397
F 71.293413 39.874942 29.105396
F 82.433021 38.588654 32.743572
F 82.433021 46.306388 32.743572
F 64.609665 38.588654 32.743571
F 64.609665 46.306388 32.743572
F 73.521345 38.588654 32.743571
F 73.521345 46.306389 32.743572
F 82.433007 51.451539 29.105399
F 82.433007 36.016076 29.105398
F 82.433007 43.733811 29.105398
F 64.609649 51.451538 29.105398
F 64.609649 36.016075 29.105397
F 64.609649 43.733810 29.105398
F 73.521332 51.451537 29.105398
F 73.521332 36.016075 29.105397
F 73.521332 43.733809 29.105397
F 82.433019 51.451538 31.834028
F 82.433019 36.016076 31.834029
F 82.433019 43.733810 31.834028
F 64.609662 51.451538 31.834028
F 64.609662 36.016076 31.834029
F 64.609662 43.733810 31.834029
F 73.521344 51.451537 31.834029
F 73.521344 36.016075 31.834030
F 73.521344 43.733809 31.834029
F 82.433009 38.588654 35.472203
F 82.433009 46.306388 35.472202
F 64.609651 38.588654 35.472203
F 64.609651 46.306388 35.472202
F 73.521334 38.588655 35.472204
F 73.521334 46.306389 35.472203
F 84.660939 47.592675 31.834028
F 84.660939 39.874943 31.834029
F 66.837584 47.592675 31.834029
F 66.837584 39.874943 31.834029
F 75.749264 47.592674 31.834029
F 75.749264 39.874942 31.834029
F 84.660924 50.165252 35.472202
F 84.660924 42.447521 35.472203
F 66.837569 50.165253 35.472203
F 66.837569 42.447522 35.472204
F 75.749251 50.165252 35.472202
F 75.749251 42.447521 35.472203
F 84.660936 50.165252 32.743572
F 84.660936 42.447521 32.743572
F 66.837582 50.165253 32.743572
F 66.837582 42.447522 32.743571
F 75.749263 50.165252 32.743572
F 75.749263 42.447521 32.743572
F 84.660926 47.592675 29.105398
F 84.660926 39.874943 29.105398
F 66.837571 47.592674 29.105398
F 66.837571 39.874942 29.105397
F 75.749253 47.592674 29.105398
F 75.749253 39.874942 29.105397
F 69.065504 38.588654 32.743571
F 69.065504 46.306389 32.743572
F 77.977184 38.588654 32.743571
F 77.977184 46.306388 32.743572
F 69.065490 51.451537 29.105397
F 69.065490 36.016075 29.105396
F 69.065490 43.733809 29.105397
F 77.977171 51.451538 29.105399
F 77.977171 36.016076 29.105398
F 77.977171 43.733810 29.105398
F 69.065503 51.451537 31.834029
F 69.065503 36.016075 31.834030
F 69.065503 43.733809 31.834029
F 77.977182 51.451538 31.834028
F 77.977182 36.016076 31.834029
F 77.977182 43.733810 31.834028
F 69.065492 38.588655 35.472204
F 69.065492 46.306389 35.472203
F 77.977172 38.588654 35.472203
F 77.977172 46.306388 35.472202
F 80.205103 47.592675 39.110377
F 80.205103 39.874943 39.110377
F 71.293425 47.592674 39.110378
F 71.293425 39.874942 39.110378
F 80.205089 50.165252 42.748551
F 80.205089 42.447521 42.748552
F 71.293411 50.165253 42.748553
F 71.293411 42.447522 42.748553
F 80.205101 50.165252 40.019922
F 80.205101 42.447521 40.019921
F 71.293423 50.165253 40.019921
F 71.293423 42.447522 40.019920
F 80.205091 47.592675 36.381747
F 80.205091 39.874943 36.381746
F 71.293413 47.592674 36.381746
F 71.293413 39.874942 36.381745
F 82.433021 38.588654 40.019921
F 82.433021 46.306388 40.019922
F 64.609665 38.588654 40.019921
F 64.609665 46.306388 40.019922
F 73.521345 38.588654 40.019920
F 73.521345 46.306389 40.019921
F 82.433007 51.451539 36.381747
F 82.433007 36.016076 36.381746
F 82.433007 43.733811 36.381747
F 64.609649 51.451538 36.381747
F 64.609649 36.016075 36.381746
F 64.609649 43.733810 36.381747
F 73.521332 51.451537 36.381746
F 73.521332 36.016075 36.381745
F 73.521332 43.733809 36.381746
F 82.433019 51.451538 39.110376
F 82.433019 36.016076 39.110377
F 82.433019 43.733810 39.110377
F 64.609662 51.451538 39.110377
F 64.609662 36.016076 39.110378
F 64.609662 43.733810 39.110377
F 73.521344 51.451537 39.110377
F 73.521344 36.016075 39.110378
F 73.521344 43.733809 39.110377
F 82.433009 38.588654 42.748552
F 82.433009 46.306388 42.748551
F 64.609651 38.588654 42.748553
F 64.609651 46.306388 42.748552
F 73.521334 38.588655 42.748553
F 73.521334 46.306389 42.748552
F 84.660939 47.592675 39.110377
F 84.660939 39.874943 39.110377
F 66.837584 47.592675 39.110377
F 66.837584 39.874943 39.110378
F 75.749264 47.592674 39.110377
F 75.749264 39.874942 39.110378
F 84.660924 50.165252 42.748551
F 84.660924 42.447521 42.748552
F 66.837569 50.165253 42.748552
F 66.837569 42.447522 42.748553
F 75.749251 50.165252 42.748552
F 75.749251 42.447521 42.748552
F 84.660936 50.165252 40.019922
F 84.660936 42.447521 40.019921
F 66.837582 50.165253 40.019921
F 66.837582 42.447522 40.019921
F 75.749263 50.165252 40.019922
F 75.749263 42.447521 40.019921
F 84.660926 47.592675 36.381747
F 84.660926 39.874943 36.381746
F 66.837571 47.592674 36.381746
F 66.837571 39.874942 36.381746
F 75.749253 47.592674 36.381746
F 75.749253 39.874942 36.381746
F 69.065504 38.588654 40.019920
F 69.065504 46.306389 40.019921
F 77.977184 38.588654 40.019921
F 77.977184 46.306388 40.019922
F 69.065490 51.451537 36.381746
F 69.065490 36.016075 36.381745
F 69.065490 43.733809 36.381746
F 77.977171 51.451538 36.381747
F 77.977171 36.016076 36.381746
F 77.977171 43.733810 36.381747
F 69.065503 51.451537 39.110377
F 69.065503 36.016075 39.110378
F 69.065503 43.733809 39.110378
F 77.977182 51.451538 39.110376
F 77.977182 36.016076 39.110377
F 77.977182 43.733810 39.110377
F 69.065492 38.588655 42.748553
F 69.065492 46.306389 42.748552
F 77.977172 38.588654 42.748552
F 77.977172 46.306388 42.748551
F 80.205103 55.310403 2.728632
F 80.205103 63.028137 2.728632
F 71.293425 55.310402 2.728633
F 71.293425 63.028137 2.728634
F 80.205089 57.882981 6.366806
F 80.205089 65.600714 6.366807
F 71.293411 57.882982 6.366808
F 71.293411 65.600716 6.366808
F 80.205101 57.882981 3.638177
F 80.205101 65.600715 3.638176
F 71.293423 57.882982 3.638176
F 71.293423 65.600715 3.638175
F 80.205091 55.310403 0.000002
F 80.205091 63.028138 0.000001
F 71.293413 55.310402 0.000001
F 71.293413 63.028136 0.000000
F 82.433021 54.024116 3.638177
F 82.433021 61.741848 3.638176
F 64.609665 54.024116 3.638177
F 64.609665 61.741847 3.638176
F 73.521345 54.024116 3.638176
F 73.521345 61.741848 3.638175
F 82.433007 59.169270 0.000002
F 82.433007 66.887004 0.000002
F 64.609649 59.169269 0.000001
F 64.609649 66.887003 0.000002
F 73.521332 59.169268 0.000001
F 73.521332 66.887003 0.000001
F 82.433019 59.169269 2.728632
F 82.433019 66.887004 2.728632
F 64.609662 59.169269 2.728633
F 64.609662 66.887003 2.728632
F 73.521344 59.169269 2.728633
F 73.521344 66.887003 2.728633
F 82.433009 54.024115 6.366806
F 82.433009 61.741847 6.366807
F 64.609651 54.024116 6.366807
F 64.609651 61.741848 6.366808
F 73.521334 54.024117 6.366807
F 73.521334 61.741848 6.366808
F 84.660939 55.310403 2.728632
F 84.660939 63.028137 2.728633
F 66.837584 55.310403 2.728632
F 66.837584 63.028137 2.728633
F 75.749264 55.310403 2.728632
F 75.749264 63.028137 2.728633
F 84.660924 57.882981 6.366806
F 84.660924 65.600714 6.366807
F 66.837569 57.882982 6.366807
F 66.837569 65.600716 6.366808
F 75.749251 57.882981 6.366807
F 75.749251 65.600715 6.366807
F 84.660936 57.882981 3.638177
F 84.660936 65.600715 3.638176
F 66.837582 57.882982 3.638176
F 66.837582 65.600715 3.638176
F 75.749263 57.882981 3.638176
F 75.749263 65.600715 3.638176
F 84.660926 55.310404 0.000002
F 84.660926 63.028138 0.000001
F 66.837571 55.310402 0.000002
F 66.837571 63.028137 0.000001
F 75.749253 55.310403 0.000002
F 75.749253 63.028137 0.000001
F 69.065504 54.024116 3.638176
F 69.065504 61.741848 3.638175
F 77.977184 54.024116 3.638177
F 77.977184 61.741848 3.638176
F 69.065490 59.169268 0.000000
F 69.065490 66.887002 0.000001
F 77.977171 59.169269 0.000001
F 77.977171 66.887004 0.000002
F 69.065503 59.169269 2.728633
F 69.065503 66.887003 2.728633
F 77.977182 59.169269 2.728632
F 77.977182 66.887004 2.728632
F 69.065492 54.024117 6.366807
F 69.065492 61.741848 6.366808
F 77.977172 54.024116 6.366806
F 77.977172 61.741847 6.366807
F 80.205103 55.310403 10.004981
F 80.205103 63.028137 10.004981
F 71.293425 55.310402 10.004982
F 71.293425 63.028137 10.004983
F 80.205089 57.882981 13.643155
F 80.205089 65.600714 13.643155
F 71.293411 57.882982 13.643156
F 71.293411 65.600716 13.643157
F 80.205101 57.882981 10.914525
F 80.205101 65.600715 10.914524
F 71.293423 57.882982 10.914524
F 71.293423 65.600715 10.914523
F 80.205091 55.310403 7.276351
F 80.205091 63.028138 7.276350
F 71.293413 55.310402 7.276350
F 71.293413 63.028136 7.276349
F 82.433021 54.024116 10.914525
F 82.433021 61.741848 10.914524
F 64.609665 54.024116 10.914525
F 64.609665 61.741847 10.914524
F 73.521345 54.024116 10.914524
F 73.521345 61.741848 10.914523
F 82.433007 59.169270 7.276350
F 82.433007 66.887004 7.276351
F 64.609649 59.169269 7.276350
F 64.609649 66.887003 7.276351
F 73.521332 59.169268 7.276349
F 73.521332 66.887003 7.276350
F 82.433019 59.169269 10.004981
F 82.433019 66.887004 10.004981
F 64.609662 59.169269 10.004982
F 64.609662 66.887003 10.004981
F 73.521344 59.169269 10.004982
F 73.521344 66.887003 10.004982
F 82.433009 54.024115 13.643154
F 82.433009 61.741847 13.643155
F 64.609651 54.024116 13.643155
F 64.609651 61.741848 13.643156
F 73.521334 54.024117 13.643156
F 73.521334 61.741848 13.643157
F 84.660939 55.310403 10.004981
F 84.660939 63.028137 10.004982
F 66.837584 55.310403 10.004981
F 66.837584 63.028137 10.004982
F 75.749264 55.310403 10.004981
F 75.749264 63.028137 10.004982
F 84.660924 57.882981 13.643155
F 84.660924 65.600714 13.643155
F 66.837569 57.882982 13.643156
F 66.837569 65.600716 13.643156
F 75.749251 57.882981 13.643155
F 75.749251 65.600715 13.643156
F 84.660936 57.882981 10.914525
F 84.660936 65.600715 10.914524
F 66.837582 57.882982 10.914524
F 66.837582 65.600715 10.914524
F 75.749263 57.882981 10.914525
F 75.749263 65.600715 10.914524
F 84.660926 55.310404 7.276351
F 84.660926 63.028138 7.276350
F 66.837571 55.310402 7.276350
F 66.837571 63.028137 7.276350
F 75.749253 55.310403 7.276351
F 75.749253 63.028137 7.276350
F 69.065504 54.024116 10.914524
F 69.065504 61.741848 10.914523
F 77.977184 54.024116 10.914525
F 77.977184 61.741848 10.914524
F 69.065490 59.169268 7.276349
F 69.065490 66.887002 7.276350
F 77.977171 59.169269 7.276350
F 77.977171 66.887004 7.276351
F 69.065503 59.169269 10.004982
F 69.065503 66.887003 10.004982
F 77.977182 59.169269 10.004981
F 77.977182 66.887004 10.004981
F 69.065492 54.024117 13.643156
F 69.065492 61.741848 13.643157
F 77.977172 54.024116 13.643155
F 77.977172 61.741847 13.643156
F 80.205103 55.310403 17.281329
F 80.205103 63.028137 17.281330
F 71.293425 55.310402 17.281330
F 71.293425 63.028137 17.281331
F 80.205089 57.882981 20.919504
F 80.205089 65.600714 20.919504
F 71.293411 57.882982 20.919505
F 71.293411 65.600716 20.919506
F 80.205101 57.882981 18.190874
F 80.205101 65.600715 18.190874
F 71.293423 57.882982 18.190873
F 71.293423 65.600715 18.190873
F 80.205091 55.310403 14.552700
F 80.205091 63.028138 14.552699
F 71.293413 55.310402 14.552698
F 71.293413 63.028136 14.552698
F 82.433021 54.024116 18.190875
F 82.433021 61.741848 18.190874
F 64.609665 54.024116 18.190875
F 64.609665 61.741847 18.190873
F 73.521345 54.024116 18.190874
F 73.521345 61.741848 18.190873
F 82.433007 59.169270 14.552699
F 82.433007 66.887004 14.552700
F 64.609649 59.169269 14.552698
F 64.609649 66.887003 14.552699
F 73.521332 59.169268 14.552698
F 73.521332 66.887003 14.552699
F 82.433019 59.169269 17.281330
F 82.433019 66.887004 17.281329
F 64.609662 59.169269 17.281330
F 64.609662 66.887003 17.281330
F 73.521344 59.169269 17.281331
F 73.521344 66.887003 17.281330
F 82.433009 54.024115 20.919504
F 82.433009 61.741847 20.919505
F 64.609651 54.024116 20.919504
F 64.609651 61.741848 20.919505
F 73.521334 54.024117 20.919505
F 73.521334 61.741848 20.919506
F 84.660939 55.310403 17.281329
F 84.660939 63.028137 17.281330
F 66.837584 55.310403 17.281330
F 66.837584 63.028137 17.281330
F 75.749264 55.310403 17.281330
F 75.749264 63.028137 17.281330
F 84.660924 57.882981 20.919504
F 84.660924 65.600714 20.919504
F 66.837569 57.882982 20.919505
F 66.837569 65.600716 20.919505
F 75.749251 57.882981 20.919505
F 75.749251 65.600715 20.919505
F 84.660936 57.882981 18.190874
F 84.660936 65.600715 18.190874
F 66.837582 57.882982 18.190874
F 66.837582 65.600715 18.190873
F 75.749263 57.882981 18.190874
F 75.749263 65.600715 18.190874
F 84.660926 55.310404 14.552700
F 84.660926 63.028138 14.552699
F 66.837571 55.310402 14.552699
F 66.837571 63.028137 14.552698
F 75.749253 55.310403 14.552699
F 75.749253 63.028137 14.552698
F 69.065504 54.024116 18.190874
F 69.065504 61.741848 18.190873
F 77.977184 54.024116 18.190875
F 77.977184 61.741848 18.190874
F 69.065490 59.169268 14.552698
F 69.065490 66.887002 14.552698
F 77.977171 59.169269 14.552699
F 77.977171 66.887004 14.552700
F 69.065503 59.169269 17.281331
F 69.065503 66.887003 17.281330
F 77.977182 59.169269 17.281330
F 77.977182 66.887004 17.281329
F 69.065492 54.024117 20.919505
F 69.065492 61.741848 20.919506
F 77.977172 54.024116 20.919504
F 77.977172 61.741847 20.919505
F 82.433021 69.459582 3.638177
F 77.977172 69.459582 20.919504
F 64.609665 69.459582 3.638177
F 82.433009 69.459582 6.366806
F 64.609651 69.459582 6.366807
F 77.977184 69.459582 3.638177
F 77.977172 69.459582 6.366806
F 82.433021 69.459582 10.914525
F 64.609665 69.459582 10.914525
F 82.433009 69.459582 13.643155
F 64.609651 69.459582 13.643155
F 77.977184 69.459582 10.914525
F 77.977172 69.459582 13.643155
F 82.433021 69.459582 18.190874
F 64.609665 69.459582 18.190874
F 77.977184 69.459582 18.190874
F 82.433009 69.459582 20.919504
F 64.609651 69.459582 20.919504
F 80.205103 55.310403 24.557679
F 80.205103 63.028137 24.557680
F 71.293425 55.310402 24.557680
F 71.293425 63.028137 24.557681
F 80.205089 57.882981 28.195854
F 80.205089 65.600714 28.195854
F 71.293411 57.882982 28.195855
F 71.293411 65.600716 28.195856
F 80.205101 57.882981 25.467224
F 80.205101 65.600715 25.467224
F 71.293423 57.882982 25.467223
F 71.293423 65.600715 25.467223
F 80.205091 55.310403 21.829050
F 80.205091 63.028138 21.829049
F 71.293413 55.310402 21.829048
F 71.293413 63.028136 21.829048
F 82.433021 54.024116 25.467224
F 82.433021 61.741848 25.467223
F 64.609665 54.024116 25.467224
F 64.609665 61.741847 25.467223
F 73.521345 54.024116 25.467223
F 73.521345 61.741848 25.467222
F 82.433007 59.169270 21.829049
F 82.433007 66.887004 21.829050
F 64.609649 59.169269 21.829048
F 64.609649 66.887003 21.829049
F 73.521332 59.169268 21.829048
F 73.521332 66.887003 21.829049
F 82.433019 59.169269 24.557680
F 82.433019 66.887004 24.557679
F 64.609662 59.169269 24.557680
F 64.609662 66.887003 24.557680
F 73.521344 59.169269 24.557681
F 73.521344 66.887003 24.557680
F 82.433009 54.024115 28.195854
F 82.433009 61.741847 28.195855
F 64.609651 54.024116 28.195854
F 64.609651 61.741848 28.195855
F 73.521334 54.024117 28.195855
F 73.521334 61.741848 28.195856
F 84.660939 55.310403 24.557679
F 84.660939 63.028137 24.557680
F 66.837584 55.310403 24.557680
F 66.837584 63.028137 24.557680
F 75.749264 55.310403 24.557680
F 75.749264 63.028137 24.557680
F 84.660924 57.882981 28.195854
F 84.660924 65.600714 28.195854
F 66.837569 57.882982 28.195855
F 66.837569 65.600716 28.195855
F 75.749251 57.882981 28.195854
F 75.749251 65.600715 28.195855
F 84.660936 57.882981 25.467224
F 84.660936 65.600715 25.467224
F 66.837582 57.882982 25.467223
F 66.837582 65.600715 25.467223
F 75.749263 57.882981 25.467224
F 75.749263 65.600715 25.467223
F 84.660926 55.310404 21.829050
F 84.660926 63.028138 21.829049
F 66.837571 55.310402 21.829049
F 66.837571 63.028137 21.829048
F 75.749253 55.310403 21.829049
F 75.749253 63.028137 21.829048
F 69.065504 54.024116 25.467224
F 69.065504 61.741848 25.467222
F 77.977184 54.024116 25.467224
F 77.977184 61.741848 25.467223
F 69.065490 59.169268 21.829048
F 69.065490 66.887002 21.829048
F 77.977171 59.169269 21.829049
F 77.977171 66.887004 21.829050
F 69.065503 59.169269 24.557681
F 69.065503 66.887003 24.557680
F 77.977182 59.169269 24.557680
F 77.977182 66.887004 24.557679
F 69.065492 54.024117 28.195855
F 69.065492 61.741848 28.195856
F 77.977172 54.024116 28.195854
F 77.977172 61.741847 28.195855
F 80.205103 55.310403 31.834028
F 80.205103 63.028137 31.834029
F 71.293425 55.310402 31.834029
F 71.293425 63.028137 31.834030
F 80.205089 57.882981 35.472202
F 80.205089 65.600714 35.472203
F 71.293411 57.882982 35.472204
F 71.293411 65.600716 35.472204
F 80.205101 57.882981 32.743572
F 80.205101 65.600715 32.743572
F 71.293423 57.882982 32.743571
F 71.293423 65.600715 32.743571
F 80.205091 55.310403 29.105399
F 80.205091 63.028138 29.105398
F 71.293413 55.310402 29.105397
F 71.293413 63.028136 29.105396
F 82.433021 54.024116 32.743573
F 82.433021 61.741848 32.743572
F 64.609665 54.024116 32.743572
F 64.609665 61.741847 32.743571
F 73.521345 54.024116 32.743572
F 73.521345 61.741848 32.743571
F 82.433007 59.169270 29.105398
F 82.433007 66.887004 29.105398
F 64.609649 59.169269 29.105397
F 64.609649 66.887003 29.105398
F 73.521332 59.169268 29.105397
F 73.521332 66.887003 29.105397
F 82.433019 59.169269 31.834029
F 82.433019 66.887004 31.834028
F 64.609662 59.169269 31.834029
F 64.609662 66.887003 31.834029
F 73.521344 59.169269 31.834030
F 73.521344 66.887003 31.834029
F 82.433009 54.024115 35.472202
F 82.433009 61.741847 35.472203
F 64.609651 54.024116 35.472202
F 64.609651 61.741848 35.472203
F 73.521334 54.024117 35.472203
F 73.521334 61.741848 35.472204
F 84.660939 55.310403 31.834028
F 84.660939 63.028137 31.834029
F 66.837584 55.310403 31.834029
F 66.837584 63.028137 31.834029
F 75.749264 55.310403 31.834029
F 75.749264 63.028137 31.834029
F 84.660924 57.882981 35.472202
F 84.660924 65.600714 35.472203
F 66.837569 57.882982 35.472203
F 66.837569 65.600716 35.472204
F 75.749251 57.882981 35.472203
F 75.749251 65.600715 35.472203
F 84.660936 57.882981 32.743572
F 84.660936 65.600715 32.743572
F 66.837582 57.882982 32.743572
F 66.837582 65.600715 32.743571
F 75.749263 57.882981 32.743572
F 75.749263 65.600715 32.743572
F 84.660926 55.310404 29.105398
F 84.660926 63.028138 29.105398
F 66.837571 55.310402 29.105398
F 66.837571 63.028137 29.105397
F 75.749253 55.310403 29.105398
F 75.749253 63.028137 29.105397
F 69.065504 54.024116 32.743572
F 69.065504 61.741848 32.743571
F 77.977184 54.024116 32.743573
F 77.977184 61.741848 32.743571
F 69.065490 59.169268 29.105396
F 69.065490 66.887002 29.105397
F 77.977171 59.169269 29.105398
F 77.977171 66.887004 29.105398
F 69.065503 59.169269 31.834030
F 69.065503 66.887003 31.834029
F 77.977182 59.169269 31.834029
F 77.977182 66.887004 31.834028
F 69.065492 54.024117 35.472203
F 69.065492 61.741848 35.472204
F 77.977172 54.024116 35.472202
F 77.977172 61.741847 35.472203
F 80.205103 55.310403 39.110376
F 80.205103 63.028137 39.110377
F 71.293425 55.310402 39.110378
F 71.293425 63.028137 39.110378
F 80.205089 57.882981 42.748551
F 80.205089 65.600714 42.748552
F 71.293411 57.882982 42.748553
F 71.293411 65.600716 42.748553
F 80.205101 57.882981 40.019922
F 80.205101 65.600715 40.019921
F 71.293423 57.882982 40.019921
F 71.293423 65.600715 40.019920
F 80.205091 55.310403 36.381747
F 80.205091 63.028138 36.381746
F 71.293413 55.310402 36.381746
F 71.293413 63.028136 36.381745
F 82.433021 54.024116 40.019922
F 82.433021 61.741848 40.019921
F 64.609665 54.024116 40.019922
F 64.609665 61.741847 40.019921
F 73.521345 54.024116 40.019921
F 73.521345 61.741848 40.019920
F 82.433007 59.169270 36.381746
F 82.433007 66.887004 36.381747
F 64.609649 59.169269 36.381746
F 64.609649 66.887003 36.381747
F 73.521332 59.169268 36.381745
F 73.521332 66.887003 36.381746
F 82.433019 59.169269 39.110377
F 82.433019 66.887004 39.110377
F 64.609662 59.169269 39.110378
F 64.609662 66.887003 39.110377
F 73.521344 59.169269 39.110378
F 73.521344 66.887003 39.110377
F 82.433009 54.024115 42.748551
F 82.433009 61.741847 42.748552
F 64.609651 54.024116 42.748552
F 64.609651 61.741848 42.748553
F 73.521334 54.024117 42.748552
F 73.521334 61.741848 42.748553
F 84.660939 55.310403 39.110377
F 84.660939 63.028137 39.110377
F 66.837584 55.310403 39.110377
F 66.837584 63.028137 39.110378
F 75.749264 55.310403 39.110377
F 75.749264 63.028137 39.110378
F 84.660924 57.882981 42.748551
F 84.660924 65.600714 42.748552
F 66.837569 57.882982 42.748552
F 66.837569 65.600716 42.748553
F 75.749251 57.882981 42.748552
F 75.749251 65.600715 42.748552
F 84.660936 57.882981 40.019922
F 84.660936 65.600715 40.019921
F 66.837582 57.882982 40.019921
F 66.837582 65.600715 40.019921
F 75.749263 57.882981 40.019921
F 75.749263 65.600715 40.019921
F 84.660926 55.310404 36.381747
F 84.660926 63.028138 36.381746
F 66.837571 55.310402 36.381746
F 66.837571 63.028137 36.381746
F 75.749253 55.310403 36.381747
F 75.749253 63.028137 36.381746
F 69.065504 54.024116 40.019921
F 69.065504 61.741848 40.019920
F 77.977184 54.024116 40.019922
F 77.977184 61.741848 40.019921
F 69.065490 59.169268 36.381745
F 69.065490 66.887002 36.381746
F 77.977171 59.169269 36.381746
F 77.977171 66.887004 36.381747
F 69.065503 59.169269 39.110378
F 69.065503 66.887003 39.110378
F 77.977182 59.169269 39.110377
F 77.977182 66.887004 39.110377
F 69.065492 54.024117 42.748552
F 69.065492 61.741848 42.748553
F 77.977172 54.024116 42.748551
F 77.977172 61.741847 42.748552
F 82.433021 69.459582 25.467224
F 77.977172 69.459582 42.748551
F 64.609665 69.459582 25.467224
F 82.433009 69.459582 28.195854
F 64.609651 69.459582 28.195854
F 77.977184 69.459582 25.467224
F 77.977172 69.459582 28.195854
F 82.433021 69.459582 32.743572
F 64.609665 69.459582 32.743572
F 82.433009 69.459582 35.472202
F 64.609651 69.459582 35.472202
F 77.977184 69.459582 32.743572
F 77.977172 69.459582 35.472202
F 82.433021 69.459582 40.019922
F 64.609665 69.459582 40.019922
F 77.977184 69.459582 40.019922
F 82.433009 69.459582 42.748551
F 64.609651 69.459582 42.748552
F 89.116776 1.286287 2.728632
F 89.116776 9.004015 2.728632
F 89.116776 16.721749 2.728633
F 98.028454 1.286286 2.728633
F 98.028454 9.004014 2.728633
F 98.028454 16.721749 2.728634
F 89.116760 3.858864 6.366807
F 89.116760 11.576593 6.366807
F 98.028441 3.858865 6.366808
F 98.028441 11.576594 6.366808
F 89.116773 3.858864 3.638177
F 89.116773 11.576593 3.638177
F 98.028453 3.858865 3.638176
F 98.028453 11.576594 3.638176
F 89.116763 1.286287 0.000002
F 89.116763 9.004015 0.000002
F 89.116763 16.721749 0.000001
F 98.028442 1.286286 0.000001
F 98.028442 9.004014 0.000001
F 98.028442 16.721748 0.000000
F 91.344695 7.717729 3.638177
F 91.344695 15.435460 3.638176
F 104.712203 15.435460 20.919505
F 100.256375 7.717729 3.638176
F 100.256375 15.435461 3.638175
F 100.256375 0.000001 3.638176
F 91.344679 5.145151 0.000002
F 91.344679 12.862882 0.000001
F 100.256362 5.145150 0.000001
F 100.256362 12.862881 0.000001
F 91.344692 5.145151 2.728632
F 91.344692 12.862882 2.728633
F 100.256373 5.145150 2.728632
F 100.256373 12.862882 2.728633
F 91.344682 7.717729 6.366807
F 91.344682 15.435461 6.366808
F 104.712203 7.717729 20.919504
F 100.256363 7.717730 6.366807
F 100.256363 15.435461 6.366808
F 100.256363 0.000001 6.366807
F 93.572613 1.286286 2.728632
F 93.572613 9.004015 2.728632
F 93.572613 16.721749 2.728633
F 102.484295 1.286286 2.728632
F 102.484295 9.004015 2.728632
F 102.484295 16.721749 2.728633
F 93.572599 3.858865 6.366807
F 93.572599 11.576594 6.366807
F 102.484282 3.858864 6.366807
F 102.484282 11.576593 6.366807
F 93.572611 3.858865 3.638176
F 93.572611 11.576594 3.638176
F 102.484293 3.858864 3.638177
F 102.484293 11.576593 3.638176
F 93.572600 1.286286 0.000002
F 93.572600 9.004014 0.000002
F 93.572600 16.721749 0.000001
F 102.484283 1.286286 0.000002
F 102.484283 9.004014 0.000002
F 102.484283 16.721749 0.000001
F 86.888857 7.717729 3.638177
F 86.888857 15.435460 3.638176
F 95.800521 0.000001 20.919505
F 95.800534 7.717729 3.638176
F 95.800534 15.435461 3.638175
F 95.800534 0.000001 3.638176
F 104.712214 7.717729 3.638177
F 104.712214 15.435460 3.638176
F 95.800521 15.435461 20.919506
F 86.888842 5.145151 0.000003
F 86.888842 12.862883 0.000002
F 95.800520 5.145150 0.000001
F 95.800520 12.862881 0.000000
F 104.712201 5.145151 0.000002
F 104.712201 12.862882 0.000001
F 86.888855 5.145151 2.728632
F 86.888855 12.862882 2.728632
F 95.800532 5.145150 2.728633
F 95.800532 12.862882 2.728633
F 104.712212 5.145151 2.728631
F 104.712212 12.862882 2.728632
F 86.888844 7.717728 6.366806
F 86.888844 15.435460 6.366807
F 95.800521 7.717730 20.919505
F 95.800521 7.717730 6.366807
F 95.800521 15.435461 6.366808
F 95.800521 0.000001 6.366807
F 104.712203 7.717729 6.366806
F 104.712203 15.435460 6.366807
F 86.888844 15.435460 20.919505
F 89.116776 1.286287 10.004981
F 89.116776 9.004015 10.004981
F 89.116776 16.721749 10.004982
F 98.028454 1.286286 10.004982
F 98.028454 9.004014 10.004982
F 98.028454 16.721749 10.004983
F 89.116760 3.858864 13.643155
F 89.116760 11.576593 13.643155
F 98.028441 3.858865 13.643156
F 98.028441 11.576594 13.643156
F 89.116773 3.858864 10.914525
F 89.116773 11.576593 10.914525
F 98.028453 3.858865 10.914524
F 98.028453 11.576594 10.914524
F 89.116763 1.286287 7.276351
F 89.116763 9.004015 7.276351
F 89.116763 16.721749 7.276350
F 98.028442 1.286286 7.276350
F 98.028442 9.004014 7.276350
F 98.028442 16.721748 7.276349
F 91.344695 7.717729 10.914525
F 91.344695 15.435460 10.914524
F 86.888844 7.717728 20.919504
F 100.256375 7.717729 10.914524
F 100.256375 15.435461 10.914523
F 100.256375 0.000001 10.914524
F 91.344679 5.145151 7.276351
F 91.344679 12.862882 7.276350
F 100.256362 5.145150 7.276350
F 100.256362 12.862881 7.276349
F 91.344692 5.145151 10.004981
F 91.344692 12.862882 10.004982
F 100.256373 5.145150 10.004981
F 100.256373 12.862882 10.004982
F 91.344682 7.717729 13.643155
F 91.344682 15.435461 13.643156
F 104.712212 12.862882 17.281330
F 100.256363 7.717730 13.643156
F 100.256363 15.435461 13.643157
F 100.256363 0.000001 13.643156
F 93.572613 1.286286 10.004981
F 93.572613 9.004015 10.004981
F 93.572613 16.721749 10.004982
F 102.484295 1.286286 10.004981
F 102.484295 9.004015 10.004981
F 102.484295 16.721749 10.004982
F 93.572599 3.858865 13.643156
F 93.572599 11.576594 13.643156
F 102.484282 3.858864 13.643155
F 102.484282 11.576593 13.643155
F 93.572611 3.858865 10.914524
F 93.572611 11.576594 10.914524
F 102.484293 3.858864 10.914525
F 102.484293 11.576593 10.914525
F 93.572600 1.286286 7.276350
F 93.572600 9.004014 7.276350
F 93.572600 16.721749 7.276350
F 102.484283 1.286286 7.276351
F 102.484283 9.004014 7.276351
F 102.484283 16.721749 7.276350
F 86.888857 7.717729 10.914525
F 86.888857 15.435460 10.914524
F 104.712212 5.145151 17.281329
F 95.800534 7.717729 10.914524
F 95.800534 15.435461 10.914523
F 95.800534 0.000001 10.914524
F 104.712214 7.717729 10.914525
F 104.712214 15.435460 10.914524
F 95.800532 12.862882 17.281331
F 86.888842 5.145151 7.276351
F 86.888842 12.862883 7.276350
F 95.800520 5.145150 7.276350
F 95.800520 12.862881 7.276349
F 104.712201 5.145151 7.276351
F 104.712201 12.862882 7.276350
F 86.888855 5.145151 10.004981
F 86.888855 12.862882 10.004981
F 95.800532 5.145150 10.004982
F 95.800532 12.862882 10.004982
F 104.712212 5.145151 10.004980
F 104.712212 12.862882 10.004981
F 86.888844 7.717728 13.643155
F 86.888844 15.435460 13.643156
F 95.800532 5.145150 17.281330
F 95.800521 7.717730 13.643156
F 95.800521 15.435461 13.643157
F 95.800521 0.000001 13.643156
F 104.712203 7.717729 13.643155
F 104.712203 15.435460 13.643156
F 86.888855 12.862882 17.281330
F 89.116776 1.286287 17.281329
F 89.116776 9.004015 17.281329
F 89.116776 16.721749 17.281330
F 98.028454 1.286286 17.281330
F 98.028454 9.004014 17.281330
F 98.028454 16.721749 17.281331
F 89.116760 3.858864 20.919504
F 89.116760 11.576593 20.919504
F 98.028441 3.858865 20.919505
F 98.028441 11.576594 20.919505
F 89.116773 3.858864 18.190874
F 89.116773 11.576593 18.190874
F 98.028453 3.858865 18.190873
F 98.028453 11.576594 18.190873
F 89.116763 1.286287 14.552700
F 89.116763 9.004015 14.552700
F 89.116763 16.721749 14.552699
F 98.028442 1.286286 14.552698
F 98.028442 9.004014 14.552698
F 98.028442 16.721748 14.552698
F 91.344695 7.717729 18.190875
F 91.344695 15.435460 18.190873
F 86.888855 5.145151 17.281329
F 100.256375 7.717729 18.190874
F 100.256375 15.435461 18.190873
F 100.256375 0.000001 18.190874
F 91.344679 5.145151 14.552699
F 91.344679 12.862882 14.552698
F 100.256362 5.145150 14.552699
F 100.256362 12.862881 14.552698
F 91.344692 5.145151 17.281329
F 91.344692 12.862882 17.281330
F 100.256373 5.145150 17.281330
F 100.256373 12.862882 17.281331
F 91.344682 7.717729 20.919504
F 91.344682 15.435461 20.919505
F 104.712201 12.862882 14.552699
F 100.256363 7.717730 20.919505
F 100.256363 15.435461 20.919506
F 100.256363 0.000001 20.919505
F 93.572613 1.286286 17.281330
F 93.572613 9.004015 17.281330
F 93.572613 16.721749 17.281330
F 102.484295 1.286286 17.281330
F 102.484295 9.004015 17.281330
F 102.484295 16.721749 17.281330
F 93.572599 3.858865 20.919505
F 93.572599 11.576594 20.919505
F 102.484282 3.858864 20.919504
F 102.484282 11.576593 20.919505
F 93.572611 3.858865 18.190874
F 93.572611 11.576594 18.190874
F 102.484293 3.858864 18.190874
F 102.484293 11.576593 18.190874
F 93.572600 1.286286 14.552699
F 93.572600 9.004014 14.552699
F 93.572600 16.721749 14.552698
F 102.484283 1.286286 14.552699
F 102.484283 9.004014 14.552699
F 102.484283 16.721749 14.552698
F 86.888857 7.717729 18.190875
F 86.888857 15.435460 18.190874
F 104.712201 5.145151 14.552700
F 95.800534 7.717729 18.190874
F 95.800534 15.435461 18.190873
F 95.800534 0.000001 18.190874
F 104.712214 7.717729 18.190875
F 104.712214 15.435460 18.190874
F 95.800520 12.862881 14.552698
F 86.888842 5.145151 14.552700
F 86.888842 12.862883 14.552699
F 95.800520 5.145150 14.552699
F 89.116776 1.286287 24.557679
F 89.116776 9.004015 24.557679
F 89.116776 16.721749 24.557680
F 98.028454 1.286286 24.557680
F 98.028454 9.004014 24.557680
F 98.028454 16.721749 24.557681
F 89.116760 3.858864 28.195854
F 89.116760 11.576593 28.195854
F 98.028441 3.858865 28.195855
F 98.028441 11.576594 28.195855
F 89.116773 3.858864 25.467224
F 89.116773 11.576593 25.467224
F 98.028453 3.858865 25.467223
F 98.028453 11.576594 25.467223
F 89.116763 1.286287 21.829050
F 89.116763 9.004015 21.829050
F 89.116763 16.721749 21.829049
F 98.028442 1.286286 21.829048
F 98.028442 9.004014 21.829048
F 98.028442 16.721748 21.829048
F 91.344695 7.717729 25.467224
F 91.344695 15.435460 25.467223
F 104.712203 15.435460 42.748552
F 100.256375 7.717729 25.467223
F 100.256375 15.435461 25.467222
F 100.256375 0.000001 25.467223
F 91.344679 5.145151 21.829049
F 91.344679 12.862882 21.829048
F 100.256362 5.145150 21.829049
F 100.256362 12.862881 21.829048
F 91.344692 5.145151 24.557679
F 91.344692 12.862882 24.557680
F 100.256373 5.145150 24.557680
F 100.256373 12.862882 24.557681
F 91.344682 7.717729 28.195854
F 91.344682 15.435461 28.195855
F 104.712203 7.717729 42.748551
F 100.256363 7.717730 28.195855
F 100.256363 15.435461 28.195856
F 100.256363 0.000001 28.195855
F 93.572613 1.286286 24.557680
F 93.572613 9.004015 24.557680
F 93.572613 16.721749 24.557680
F 102.484295 1.286286 24.557680
F 102.484295 9.004015 24.557680
F 102.484295 16.721749 24.557680
F 93.572599 3.858865 28.195855
F 93.572599 11.576594 28.195855
F 102.484282 3.858864 28.195854
F 102.484282 11.576593 28.195854
F 93.572611 3.858865 25.467224
F 93.572611 11.576594 25.467223
F 102.484293 3.858864 25.467224
F 102.484293 11.576593 25.467224
F 93.572600 1.286286 21.829049
F 93.572600 9.004014 21.829049
F 93.572600 16.721749 21.829048
F 102.484283 1.286286 21.829049
F 102.484283 9.004014 21.829049
F 102.484283 16.721749 21.829048
F 86.888857 7.717729 25.467224
F 86.888857 15.435460 25.467223
F 95.800521 0.000001 42.748552
F 95.800534 7.717729 25.467224
F 95.800534 15.435461 25.467222
F 95.800534 0.000001 25.467223
F 104.712214 7.717729 25.467224
F 104.712214 15.435460 25.467223
F 95.800521 15.435461 42.748553
F 86.888842 5.145151 21.829050
F 86.888842 12.862883 21.829049
F 95.800520 5.145150 21.829049
F 95.800520 12.862881 21.829048
F 104.712201 5.145151 21.829050
F 104.712201 12.862882 21.829049
F 86.888855 5.145151 24.557679
F 86.888855 12.862882 24.557680
F 95.800532 5.145150 24.557680
F 95.800532 12.862882 24.557681
F 104.712212 5.145151 24.557679
F 104.712212 12.862882 24.557680
F 86.888844 7.717728 28.195854
F 86.888844 15.435460 28.195855
F 95.800521 7.717730 42.748552
F 95.800521 7.717730 28.195855
F 95.800521 15.435461 28.195856
F 95.800521 0.000001 28.195855
F 104.712203 7.717729 28.195854
F 104.712203 15.435460 28.195855
F 86.888844 15.435460 42.748552
F 89.116776 1.286287 31.834028
F 89.116776 9.004015 31.834028
F 89.116776 16.721749 31.834029
F 98.028454 1.286286 31.834029
F 98.028454 9.004014 31.834029
F 98.028454 16.721749 31.834030
F 89.116760 3.858864 35.472202
F 89.116760 11.576593 35.472202
F 98.028441 3.858865 35.472203
F 98.028441 11.576594 35.472204
F 89.116773 3.858864 32.743572
F 89.116773 11.576593 32.743572
F 98.028453 3.858865 32.743571
F 98.028453 11.576594 32.743571
F 89.116763 1.286287 29.105398
F 89.116763 9.004015 29.105398
F 89.116763 16.721749 29.105398
F 98.028442 1.286286 29.105397
F 98.028442 9.004014 29.105397
F 98.028442 16.721748 29.105396
F 91.344695 7.717729 32.743572
F 91.344695 15.435460 32.743571
F 86.888844 7.717728 42.748551
F 100.256375 7.717729 32.743572
F 100.256375 15.435461 32.743571
F 100.256375 0.000001 32.743572
F 91.344679 5.145151 29.105398
F 91.344679 12.862882 29.105397
F 100.256362 5.145150 29.105398
F 100.256362 12.862881 29.105397
F 91.344692 5.145151 31.834028
F 91.344692 12.862882 31.834029
F 100.256373 5.145150 31.834029
F 100.256373 12.862882 31.834030
F 91.344682 7.717729 35.472202
F 91.344682 15.435461 35.472203
F 104.712212 12.862882 39.110377
F 100.256363 7.717730 35.472203
F 100.256363 15.435461 35.472204
F 100.256363 0.000001 35.472203
F 93.572613 1.286286 31.834029
F 93.572613 9.004015 31.834029
F 93.572613 16.721749 31.834029
F 102.484295 1.286286 31.834029
F 102.484295 9.004015 31.834029
F 102.484295 16.721749 31.834029
F 93.572599 3.858865 35.472203
F 93.572599 11.576594 35.472203
F 102.484282 3.858864 35.472202
F 102.484282 11.576593 35.472203
F 93.572611 3.858865 32.743572
F 93.572611 11.576594 32.743572
F 102.484293 3.858864 32.743572
F 102.484293 11.576593 32.743572
F 93.572600 1.286286 29.105398
F 93.572600 9.004014 29.105398
F 93.572600 16.721749 29.105397
F 102.484283 1.286286 29.105398
F 102.484283 9.004014 29.105398
F 102.484283 16.721749 29.105397
F 86.888857 7.717729 32.743573
F 86.888857 15.435460 32.743572
F 104.712212 5.145151 39.110376
F 95.800534 7.717729 32.743572
F 95.800534 15.435461 32.743571
F 95.800534 0.000001 32.743572
F 104.712214 7.717729 32.743573
F 104.712214 15.435460 32.743571
F 95.800532 12.862882 39.110378
F 86.888842 5.145151 29.105399
F 86.888842 12.862883 29.105398
F 95.800520 5.145150 29.105397
F 95.800520 12.862881 29.105396
F 104.712201 5.145151 29.105399
F 104.712201 12.862882 29.105398
F 86.888855 5.145151 31.834028
F 86.888855 12.862882 31.834029
F 95.800532 5.145150 31.834029
F 95.800532 12.862882 31.834030
F 104.712212 5.145151 31.834028
F 104.712212 12.862882 31.834029
F 86.888844 7.717728 35.472202
F 86.888844 15.435460 35.472203
F 95.800532 5.145150 39.110377
F 95.800521 7.717730 35.472203
F 95.800521 15.435461 35.472204
F 95.800521 0.000001 35.472203
F 104.712203 7.717729 35.472202
F 104.712203 15.435460 35.472203
F 86.888855 12.862882 39.110377
F 89.116776 1.286287 39.110377
F 89.116776 9.004015 39.110377
F 89.116776 16.721749 39.110377
F 98.028454 1.286286 39.110378
F 98.028454 9.004014 39.110378
F 98.028454 16.721749 39.110378
F 89.116760 3.858864 42.748552
F 89.116760 11.576593 42.748552
F 98.028441 3.858865 42.748553
F 98.028441 11.576594 42.748553
F 89.116773 3.858864 40.019922
F 89.116773 11.576593 40.019922
F 98.028453 3.858865 40.019921
F 98.028453 11.576594 40.019921
F 89.116763 1.286287 36.381747
F 89.116763 9.004015 36.381747
F 89.116763 16.721749 36.381746
F 98.028442 1.286286 36.381746
F 98.028442 9.004014 36.381746
F 98.028442 16.721748 36.381745
F 91.344695 7.717729 40.019922
F 91.344695 15.435460 40.019921
F 86.888855 5.145151 39.110376
F 100.256375 7.717729 40.019921
F 100.256375 15.435461 40.019920
F 100.256375 0.000001 40.019921
F 91.344679 5.145151 36.381747
F 91.344679 12.862882 36.381746
F 100.256362 5.145150 36.381746
F 100.256362 12.862881 36.381745
F 91.344692 5.145151 39.110377
F 91.344692 12.862882 39.110378
F 100.256373 5.145150 39.110377
F 100.256373 12.862882 39.110378
F 91.344682 7.717729 42.748552
F 91.344682 15.435461 42.748553
F 104.712201 12.862882 36.381746
F 100.256363 7.717730 42.748552
F 100.256363 15.435461 42.748553
F 100.256363 0.000001 42.748552
F 93.572613 1.286286 39.110377
F 93.572613 9.004015 39.110377
F 93.572613 16.721749 39.110378
F 102.484295 1.286286 39.110377
F 102.484295 9.004015 39.110377
F 102.484295 16.721749 39.110378
F 93.572599 3.858865 42.748552
F 93.572599 11.576594 42.748552
F 102.484282 3.858864 42.748552
F 102.484282 11.576593 42.748552
F 93.572611 3.858865 40.019921
F 93.572611 11.576594 40.019921
F 102.484293 3.858864 40.019922
F 102.484293 11.576593 40.019921
F 93.572600 1.286286 36.381746
F 93.572600 9.004014 36.381746
F 93.572600 16.721749 36.381746
F 102.484283 1.286286 36.381746
F 102.484283 9.004014 36.381747
F 102.484283 16.721749 36.381746
F 86.888857 7.717729 40.019922
F 86.888857 15.435460 40.019921
F 104.712201 5.145151 36.381747
F 95.800534 7.717729 40.019921
F 95.800534 15.435461 40.019920
F 95.800534 0.000001 40.019921
F 104.712214 7.717729 40.019922
F 104.712214 15.435460 40.019921
F 95.800520 12.862881 36.381745
F 86.888842 5.145151 36.381747
F 86.888842 12.862883 36.381746
F 95.800520 5.145150 36.381746
F 89.116776 24.439481 2.728632
F 89.116776 32.157209 2.728632
F 98.028454 24.439480 2.728633
F 98.028454 32.157208 2.728633
F 89.116760 27.012059 6.366807
F 89.116760 34.729787 6.366807
F 89.116760 19.294327 6.366807
F 98.028441 27.012060 6.366808
F 98.028441 34.729788 6.366808
F 98.028441 19.294329 6.366808
F 89.116773 27.012059 3.638177
F 89.116773 34.729787 3.638177
F 89.116773 19.294328 3.638176
F 98.028453 27.012059 3.638176
F 98.028453 34.729787 3.638176
F 98.028453 19.294328 3.638175
F 89.116763 24.439481 0.000002
F 89.116763 32.157209 0.000002
F 98.028442 24.439480 0.000001
F 98.028442 32.157207 0.000001
F 91.344695 30.870922 3.638177
F 91.344695 23.153194 3.638177
F 100.256375 30.870923 3.638176
F 100.256375 23.153194 3.638176
F 91.344679 28.298344 0.000002
F 91.344679 20.580615 0.000002
F 100.256362 28.298344 0.000001
F 100.256362 20.580615 0.000001
F 91.344692 28.298344 2.728632
F 91.344692 20.580615 2.728632
F 100.256373 28.298344 2.728632
F 100.256373 20.580615 2.728633
F 91.344682 30.870922 6.366807
F 91.344682 23.153194 6.366807
F 100.256363 30.870923 6.366807
F 100.256363 23.153195 6.366807
F 93.572613 24.439481 2.728632
F 93.572613 32.157208 2.728632
F 102.484295 24.439481 2.728632
F 102.484295 32.157208 2.728632
F 93.572599 27.012060 6.366807
F 93.572599 34.729788 6.366807
F 93.572599 19.294329 6.366808
F 102.484282 27.012059 6.366807
F 102.484282 34.729787 6.366807
F 102.484282 19.294328 6.366807
F 93.572611 27.012059 3.638176
F 93.572611 34.729787 3.638176
F 93.572611 19.294328 3.638176
F 102.484293 27.012059 3.638177
F 102.484293 34.729787 3.638176
F 102.484293 19.294328 3.638176
F 93.572600 24.439480 0.000002
F 93.572600 32.157208 0.000002
F 102.484283 24.439481 0.000002
F 102.484283 32.157208 0.000002
F 86.888857 30.870922 3.638177
F 86.888857 23.153194 3.638177
F 95.800534 30.870923 3.638176
F 95.800534 23.153194 3.638176
F 104.712214 30.870922 3.638177
F 104.712214 23.153194 3.638177
F 86.888842 28.298345 0.000003
F 86.888842 20.580616 0.000002
F 95.800520 28.298343 0.000001
F 95.800520 20.580614 0.000001
F 104.712201 28.298345 0.000002
F 104.712201 20.580616 0.000002
F 86.888855 28.298345 2.728632
F 86.888855 20.580616 2.728632
F 95.800532 28.298344 2.728633
F 95.800532 20.580615 2.728633
F 104.712212 28.298345 2.728631
F 104.712212 20.580615 2.728632
F 86.888844 30.870922 6.366806
F 86.888844 23.153193 6.366806
F 95.800521 30.870923 6.366807
F 95.800521 23.153195 6.366807
F 104.712203 30.870922 6.366806
F 104.712203 23.153194 6.366806
F 89.116776 24.439481 10.004981
F 89.116776 32.157209 10.004981
F 98.028454 24.439480 10.004982
F 98.028454 32.157208 10.004982
F 89.116760 27.012059 13.643155
F 89.116760 34.729787 13.643155
F 89.116760 19.294327 13.643155
F 98.028441 27.012060 13.643156
F 98.028441 34.729788 13.643156
F 98.028441 19.294329 13.643157
F 89.116773 27.012059 10.914525
F 89.116773 34.729787 10.914525
F 89.116773 19.294328 10.914524
F 98.028453 27.012059 10.914524
F 98.028453 34.729787 10.914524
F 98.028453 19.294328 10.914523
F 89.116763 24.439481 7.276351
F 89.116763 32.157209 7.276351
F 98.028442 24.439480 7.276350
F 98.028442 32.157207 7.276350
F 91.344695 30.870922 10.914525
F 91.344695 23.153194 10.914525
F 100.256375 30.870923 10.914524
F 100.256375 23.153194 10.914524
F 91.344679 28.298344 7.276351
F 91.344679 20.580615 7.276351
F 100.256362 28.298344 7.276350
F 100.256362 20.580615 7.276350
F 91.344692 28.298344 10.004981
F 91.344692 20.580615 10.004981
F 100.256373 28.298344 10.004981
F 100.256373 20.580615 10.004982
F 91.344682 30.870922 13.643155
F 91.344682 23.153194 13.643155
F 100.256363 30.870923 13.643156
F 100.256363 23.153195 13.643156
F 93.572613 24.439481 10.004981
F 93.572613 32.157208 10.004981
F 102.484295 24.439481 10.004981
F 102.484295 32.157208 10.004981
F 93.572599 27.012060 13.643156
F 93.572599 34.729788 13.643156
F 93.572599 19.294329 13.643156
F 102.484282 27.012059 13.643155
F 102.484282 34.729787 13.643155
F 102.484282 19.294328 13.643156
F 93.572611 27.012059 10.914524
F 93.572611 34.729787 10.914524
F 93.572611 19.294328 10.914524
F 102.484293 27.012059 10.914525
F 102.484293 34.729787 10.914525
F 102.484293 19.294328 10.914524
F 93.572600 24.439480 7.276350
F 93.572600 32.157208 7.276350
F 102.484283 24.439481 7.276351
F 102.484283 32.157208 7.276351
F 86.888857 30.870922 10.914525
F 86.888857 23.153194 10.914525
F 95.800534 30.870923 10.914524
F 95.800534 23.153194 10.914524
F 104.712214 30.870922 10.914525
F 104.712214 23.153194 10.914525
F 86.888842 28.298345 7.276351
F 86.888842 20.580616 7.276351
F 95.800520 28.298343 7.276350
F 95.800520 20.580614 7.276350
F 104.712201 28.298345 7.276351
F 104.712201 20.580616 7.276351
F 86.888855 28.298345 10.004981
F 86.888855 20.580616 10.004981
F 95.800532 28.298344 10.004982
F 95.800532 20.580615 10.004982
F 104.712212 28.298345 10.004980
F 104.712212 20.580615 10.004981
F 86.888844 30.870922 13.643155
F 86.888844 23.153193 13.643155
F 95.800521 30.870923 13.643156
F 95.800521 23.153195 13.643156
F 104.712203 30.870922 13.643155
F 104.712203 23.153194 13.643155
F 89.116776 24.439481 17.281329
F 89.116776 32.157209 17.281329
F 98.028454 24.439480 17.281330
F 98.028454 32.157208 17.281330
F 89.116760 27.012059 20.919504
F 89.116760 34.729787 20.919504
F 89.116760 19.294327 20.919505
F 98.028441 27.012060 20.919505
F 98.028441 34.729788 20.919505
F 98.028441 19.294329 20.919506
F 89.116773 27.012059 18.190874
F 89.116773 34.729787 18.190874
F 89.116773 19.294328 18.190874
F 98.028453 27.012059 18.190873
F 98.028453 34.729787 18.190873
F 98.028453 19.294328 18.190873
F 89.116763 24.439481 14.552700
F 89.116763 32.157209 14.552700
F 98.028442 24.439480 14.552698
F 98.028442 32.157207 14.552698
F 91.344695 30.870922 18.190875
F 91.344695 23.153194 18.190874
F 100.256375 30.870923 18.190874
F 100.256375 23.153194 18.190874
F 91.344679 28.298344 14.552699
F 91.344679 20.580615 14.552699
F 100.256362 28.298344 14.552699
F 100.256362 20.580615 14.552699
F 91.344692 28.298344 17.281329
F 91.344692 20.580615 17.281330
F 100.256373 28.298344 17.281330
F 100.256373 20.580615 17.281330
F 91.344682 30.870922 20.919504
F 91.344682 23.153194 20.919504
F 100.256363 30.870923 20.919505
F 100.256363 23.153195 20.919505
F 93.572613 24.439481 17.281330
F 93.572613 32.157208 17.281330
F 102.484295 24.439481 17.281330
F 102.484295 32.157208 17.281330
F 93.572599 27.012060 20.919505
F 93.572599 34.729788 20.919505
F 93.572599 19.294329 20.919505
F 102.484282 27.012059 20.919504
F 102.484282 34.729787 20.919505
F 102.484282 19.294328 20.919505
F 93.572611 27.012059 18.190874
F 93.572611 34.729787 18.190874
F 93.572611 19.294328 18.190873
F 102.484293 27.012059 18.190874
F 102.484293 34.729787 18.190874
F 102.484293 19.294328 18.190874
F 93.572600 24.439480 14.552699
F 93.572600 32.157208 14.552699
F 102.484283 24.439481 14.552699
F 102.484283 32.157208 14.552699
F 86.888857 30.870922 18.190875
F 86.888857 23.153194 18.190875
F 95.800534 30.870923 18.190874
F 95.800534 23.153194 18.190874
F 104.712214 30.870922 18.190875
F 104.712214 23.153194 18.190874
F 86.888842 28.298345 14.552700
F 86.888842 20.580616 14.552700
F 95.800520 28.298343 14.552699
F 95.800520 20.580614 14.552698
F 104.712201 28.298345 14.552700
F 104.712201 20.580616 14.552700
F 86.888855 28.298345 17.281329
F 86.888855 20.580616 17.281329
F 95.800532 28.298344 17.281330
F 95.800532 20.580615 17.281330
F 104.712212 28.298345 17.281329
F 104.712212 20.580615 17.281329
F 86.888844 30.870922 20.919504
F 86.888844 23.153193 20.919504
F 95.800521 30.870923 20.919505
F 95.800521 23.153195 20.919505
F 104.712203 30.870922 20.919504
F 104.712203 23.153194 20.919504
F 89.116776 24.439481 24.557679
F 89.116776 32.157209 24.557679
F 98.028454 24.439480 24.557680
F 98.028454 32.157208 24.557680
F 89.116760 27.012059 28.195854
F 89.116760 34.729787 28.195854
F 89.116760 19.294327 28.195855
F 98.028441 27.012060 28.195855
F 98.028441 34.729788 28.195855
F 98.028441 19.294329 28.195856
F 89.116773 27.012059 25.467224
F 89.116773 34.729787 25.467224
F 89.116773 19.294328 25.467224
F 98.028453 27.012059 25.467223
F 98.028453 34.729787 25.467223
F 98.028453 19.294328 25.467223
F 89.116763 24.439481 21.829050
F 89.116763 32.157209 21.829050
F 98.028442 24.439480 21.829048
F 98.028442 32.157207 21.829048
F 91.344695 30.870922 25.467224
F 91.344695 23.153194 25.467224
F 100.256375 30.870923 25.467223
F 100.256375 23.153194 25.467223
F 91.344679 28.298344 21.829049
F 91.344679 20.580615 21.829049
F 100.256362 28.298344 21.829049
F 100.256362 20.580615 21.829049
F 91.344692 28.298344 24.557679
F 91.344692 20.580615 24.557680
F 100.256373 28.298344 24.557680
F 100.256373 20.580615 24.557680
F 91.344682 30.870922 28.195854
F 91.344682 23.153194 28.195854
F 100.256363 30.870923 28.195855
F 100.256363 23.153195 28.195855
F 93.572613 24.439481 24.557680
F 93.572613 32.157208 24.557680
F 102.484295 24.439481 24.557680
F 102.484295 32.157208 24.557680
F 93.572599 27.012060 28.195855
F 93.572599 34.729788 28.195855
F 93.572599 19.294329 28.195855
F 102.484282 27.012059 28.195854
F 102.484282 34.729787 28.195854
F 102.484282 19.294328 28.195855
F 93.572611 27.012059 25.467224
F 93.572611 34.729787 25.467223
F 93.572611 19.294328 25.467223
F 102.484293 27.012059 25.467224
F 102.484293 34.729787 25.467224
F 102.484293 19.294328 25.467223
F 93.572600 24.439480 21.829049
F 93.572600 32.157208 21.829049
F 102.484283 24.439481 21.829049
F 102.484283 32.157208 21.829049
F 86.888857 30.870922 25.467224
F 86.888857 23.153194 25.467224
F 95.800534 30.870923 25.467224
F 95.800534 23.153194 25.467223
F 104.712214 30.870922 25.467224
F 104.712214 23.153194 25.467224
F 86.888842 28.298345 21.829050
F 86.888842 20.580616 21.829050
F 95.800520 28.298343 21.829049
F 95.800520 20.580614 21.829048
F 104.712201 28.298345 21.829050
F 104.712201 20.580616 21.829050
F 86.888855 28.298345 24.557679
F 86.888855 20.580616 24.557679
F 95.800532 28.298344 24.557680
F 95.800532 20.580615 24.557680
F 104.712212 28.298345 24.557679
F 104.712212 20.580615 24.557679
F 86.888844 30.870922 28.195854
F 86.888844 23.153193 28.195854
F 95.800521 30.870923 28.195855
F 95.800521 23.153195 28.195855
F 104.712203 30.870922 28.195854
F 104.712203 23.153194 28.195854
F 89.116776 24.439481 31.834028
F 89.116776 32.157209 31.834028
F 98.028454 24.439480 31.834029
F 98.028454 32.157208 31.834029
F 89.116760 27.012059 35.472202
F 89.116760 34.729787 35.472202
F 89.116760 19.294327 35.472203
F 98.028441 27.012060 35.472203
F 98.028441 34.729788 35.472204
F 98.028441 19.294329 35.472204
F 89.116773 27.012059 32.743572
F 89.116773 34.729787 32.743572
F 89.116773 19.294328 32.743572
F 98.028453 27.012059 32.743571
F 98.028453 34.729787 32.743571
F 98.028453 19.294328 32.743571
F 89.116763 24.439481 29.105398
F 89.116763 32.157209 29.105398
F 98.028442 24.439480 29.105397
F 98.028442 32.157207 29.105397
F 91.344695 30.870922 32.743572
F 91.344695 23.153194 32.743572
F 100.256375 30.870923 32.743572
F 100.256375 23.153194 32.743572
F 91.344679 28.298344 29.105398
F 91.344679 20.580615 29.105398
F 100.256362 28.298344 29.105398
F 100.256362 20.580615 29.105397
F 91.344692 28.298344 31.834028
F 91.344692 20.580615 31.834029
F 100.256373 28.298344 31.834029
F 100.256373 20.580615 31.834029
F 91.344682 30.870922 35.472202
F 91.344682 23.153194 35.472202
F 100.256363 30.870923 35.472203
F 100.256363 23.153195 35.472203
F 93.572613 24.439481 31.834029
F 93.572613 32.157208 31.834029
F 102.484295 24.439481 31.834029
F 102.484295 32.157208 31.834029
F 93.572599 27.012060 35.472203
F 93.572599 34.729788 35.472203
F 93.572599 19.294329 35.472204
F 102.484282 27.012059 35.472202
F 102.484282 34.729787 35.472203
F 102.484282 19.294328 35.472203
F 93.572611 27.012059 32.743572
F 93.572611 34.729787 32.743572
F 93.572611 19.294328 32.743571
F 102.484293 27.012059 32.743572
F 102.484293 34.729787 32.743572
F 102.484293 19.294328 32.743572
F 93.572600 24.439480 29.105398
F 93.572600 32.157208 29.105398
F 102.484283 24.439481 29.105398
F 102.484283 32.157208 29.105398
F 86.888857 30.870922 32.743573
F 86.888857 23.153194 32.743572
F 95.800534 30.870923 32.743572
F 95.800534 23.153194 32.743572
F 104.712214 30.870922 32.743573
F 104.712214 23.153194 32.743572
F 86.888842 28.298345 29.105399
F 86.888842 20.580616 29.105398
F 95.800520 28.298343 29.105397
F 95.800520 20.580614 29.105397
F 104.712201 28.298345 29.105399
F 104.712201 20.580616 29.105398
F 86.888855 28.298345 31.834028
F 86.888855 20.580616 31.834028
F 95.800532 28.298344 31.834029
F 95.800532 20.580615 31.834029
F 104.712212 28.298345 31.834028
F 104.712212 20.580615 31.834028
F 86.888844 30.870922 35.472202
F 86.888844 23.153193 35.472202
F 95.800521 30.870923 35.472203
F 95.800521 23.153195 35.472203
F 104.712203 30.870922 35.472202
F 104.712203 23.153194 35.472202
F 89.116776 24.439481 39.110377
F 89.116776 32.157209 39.110377
F 98.028454 24.439480 39.110378
F 98.028454 32.157208 39.110378
F 89.116760 27.012059 42.748552
F 89.116760 34.729787 42.748552
F 89.116760 19.294327 42.748552
F 98.028441 27.012060 42.748553
F 98.028441 34.729788 42.748553
F 98.028441 19.294329 42.748553
F 89.116773 27.012059 40.019922
F 89.116773 34.729787 40.019922
F 89.116773 19.294328 40.019921
F 98.028453 27.012059 40.019921
F 98.028453 34.729787 40.019921
F 98.028453 19.294328 40.019920
F 89.116763 24.439481 36.381747
F 89.116763 32.157209 36.381747
F 98.028442 24.439480 36.381746
F 98.028442 32.157207 36.381746
F 91.344695 30.870922 40.019922
F 91.344695 23.153194 40.019922
F 100.256375 30.870923 40.019921
F 100.256375 23.153194 40.019921
F 91.344679 28.298344 36.381747
F 91.344679 20.580615 36.381747
F 100.256362 28.298344 36.381746
F 100.256362 20.580615 36.381746
F 91.344692 28.298344 39.110377
F 91.344692 20.580615 39.110377
F 100.256373 28.298344 39.110377
F 100.256373 20.580615 39.110377
F 91.344682 30.870922 42.748552
F 91.344682 23.153194 42.748552
F 100.256363 30.870923 42.748552
F 100.256363 23.153195 42.748552
F 93.572613 24.439481 39.110377
F 93.572613 32.157208 39.110377
F 102.484295 24.439481 39.110377
F 102.484295 32.157208 39.110377
F 93.572599 27.012060 42.748552
F 93.572599 34.729788 42.748552
F 93.572599 19.294329 42.748553
F 102.484282 27.012059 42.748552
F 102.484282 34.729787 42.748552
F 102.484282 19.294328 42.748552
F 93.572611 27.012059 40.019921
F 93.572611 34.729787 40.019921
F 93.572611 19.294328 40.019921
F 102.484293 27.012059 40.019922
F 102.484293 34.729787 40.019921
F 102.484293 19.294328 40.019921
F 93.572600 24.439480 36.381746
F 93.572600 32.157208 36.381746
F 102.484283 24.439481 36.381746
F 102.484283 32.157208 36.381747
F 86.888857 30.870922 40.019922
F 86.888857 23.153194 40.019922
F 95.800534 30.870923 40.019921
F 95.800534 23.153194 40.019921
F 104.712214 30.870922 40.019922
F 104.712214 23.153194 40.019922
F 86.888842 28.298345 36.381747
F 86.888842 20.580616 36.381747
F 95.800520 28.298343 36.381746
F 95.800520 20.580614 36.381746
F 104.712201 28.298345 36.381747
F 104.712201 20.580616 36.381747
F 86.888855 28.298345 39.110376
F 86.888855 20.580616 39.110377
F 95.800532 28.298344 39.110377
F 95.800532 20.580615 39.110378
F 104.712212 28.298345 39.110376
F 104.712212 20.580615 39.110377
F 86.888844 30.870922 42.748551
F 86.888844 23.153193 42.748551
F 95.800521 30.870923 42.748552
F 95.800521 23.153195 42.748552
F 104.712203 30.870922 42.748551
F 104.712203 23.153194 42.748551
F 89.116776 47.592675 2.728632
F 89.116776 39.874943 2.728633
F 98.028454 47.592674 2.728633
F 98.028454 39.874942 2.728634
F 89.116760 50.165252 6.366807
F 89.116760 42.447521 6.366807
F 98.028441 50.165253 6.366808
F 98.028441 42.447522 6.366808
F 89.116773 50.165252 3.638177
F 89.116773 42.447521 3.638176
F 98.028453 50.165253 3.638176
F 98.028453 42.447522 3.638175
F 89.116763 47.592675 0.000002
F 89.116763 39.874943 0.000001
F 98.028442 47.592674 0.000001
F 98.028442 39.874942 0.000000
F 91.344695 38.588654 3.638176
F 91.344695 46.306388 3.638177
F 100.256375 38.588654 3.638175
F 100.256375 46.306389 3.638176
F 91.344679 51.451538 0.000002
F 91.344679 36.016075 0.000001
F 91.344679 43.733810 0.000002
F 100.256362 51.451537 0.000001
F 100.256362 36.016075 0.000001
F 100.256362 43.733809 0.000001
F 91.344692 51.451538 2.728632
F 91.344692 36.016076 2.728633
F 91.344692 43.733810 2.728632
F 100.256373 51.451537 2.728632
F 100.256373 36.016075 2.728633
F 100.256373 43.733809 2.728633
F 91.344682 38.588654 6.366808
F 91.344682 46.306388 6.366807
F 100.256363 38.588655 6.366808
F 100.256363 46.306389 6.366807
F 93.572613 47.592675 2.728632
F 93.572613 39.874943 2.728633
F 102.484295 47.592674 2.728632
F 102.484295 39.874942 2.728633
F 93.572599 50.165253 6.366807
F 93.572599 42.447522 6.366808
F 102.484282 50.165252 6.366807
F 102.484282 42.447521 6.366807
F 93.572611 50.165253 3.638176
F 93.572611 42.447522 3.638176
F 102.484293 50.165252 3.638177
F 102.484293 42.447521 3.638176
F 93.572600 47.592674 0.000002
F 93.572600 39.874942 0.000001
F 102.484283 47.592674 0.000002
F 102.484283 39.874942 0.000001
F 86.888857 38.588654 3.638176
F 86.888857 46.306388 3.638177
F 95.800534 38.588654 3.638175
F 95.800534 46.306389 3.638176
F 104.712214 38.588654 3.638176
F 104.712214 46.306388 3.638177
F 86.888842 51.451538 0.000003
F 86.888842 36.016076 0.000002
F 86.888842 43.733810 0.000002
F 95.800520 51.451537 0.000001
F 95.800520 36.016075 0.000000
F 95.800520 43.733809 0.000001
F 104.712201 51.451538 0.000002
F 104.712201 36.016076 0.000001
F 104.712201 43.733810 0.000002
F 86.888855 51.451538 2.728632
F 86.888855 36.016076 2.728632
F 86.888855 43.733810 2.728632
F 95.800532 51.451537 2.728633
F 95.800532 36.016075 2.728633
F 95.800532 43.733809 2.728633
F 104.712212 51.451538 2.728631
F 104.712212 36.016076 2.728632
F 104.712212 43.733810 2.728632
F 86.888844 38.588654 6.366807
F 86.888844 46.306388 6.366806
F 95.800521 38.588655 6.366808
F 95.800521 46.306389 6.366807
F 104.712203 38.588654 6.366807
F 104.712203 46.306388 6.366806
F 89.116776 47.592675 10.004981
F 89.116776 39.874943 10.004982
F 98.028454 47.592674 10.004982
F 98.028454 39.874942 10.004983
F 89.116760 50.165252 13.643155
F 89.116760 42.447521 13.643155
F 98.028441 50.165253 13.643156
F 98.028441 42.447522 13.643157
F 89.116773 50.165252 10.914525
F 89.116773 42.447521 10.914524
F 98.028453 50.165253 10.914524
F 98.028453 42.447522 10.914523
F 89.116763 47.592675 7.276351
F 89.116763 39.874943 7.276350
F 98.028442 47.592674 7.276350
F 98.028442 39.874942 7.276349
F 91.344695 38.588654 10.914524
F 91.344695 46.306388 10.914525
F 100.256375 38.588654 10.914523
F 100.256375 46.306389 10.914524
F 91.344679 51.451538 7.276351
F 91.344679 36.016075 7.276350
F 91.344679 43.733810 7.276351
F 100.256362 51.451537 7.276350
F 100.256362 36.016075 7.276349
F 100.256362 43.733809 7.276350
F 91.344692 51.451538 10.004981
F 91.344692 36.016076 10.004982
F 91.344692 43.733810 10.004981
F 100.256373 51.451537 10.004981
F 100.256373 36.016075 10.004982
F 100.256373 43.733809 10.004982
F 91.344682 38.588654 13.643156
F 91.344682 46.306388 13.643155
F 100.256363 38.588655 13.643157
F 100.256363 46.306389 13.643156
F 93.572613 47.592675 10.004981
F 93.572613 39.874943 10.004982
F 102.484295 47.592674 10.004981
F 102.484295 39.874942 10.004982
F 93.572599 50.165253 13.643156
F 93.572599 42.447522 13.643156
F 102.484282 50.165252 13.643155
F 102.484282 42.447521 13.643156
F 93.572611 50.165253 10.914524
F 93.572611 42.447522 10.914524
F 102.484293 50.165252 10.914525
F 102.484293 42.447521 10.914524
F 93.572600 47.592674 7.276350
F 93.572600 39.874942 7.276350
F 102.484283 47.592674 7.276351
F 102.484283 39.874942 7.276350
F 86.888857 38.588654 10.914524
F 86.888857 46.306388 10.914525
F 95.800534 38.588654 10.914523
F 95.800534 46.306389 10.914524
F 104.712214 38.588654 10.914524
F 104.712214 46.306388 10.914525
F 86.888842 51.451538 7.276351
F 86.888842 36.016076 7.276350
F 86.888842 43.733810 7.276351
F 95.800520 51.451537 7.276350
F 95.800520 36.016075 7.276349
F 95.800520 43.733809 7.276350
F 104.712201 51.451538 7.276351
F 104.712201 36.016076 7.276350
F 104.712201 43.733810 7.276351
F 86.888855 51.451538 10.004981
F 86.888855 36.016076 10.004981
F 86.888855 43.733810 10.004981
F 95.800532 51.451537 10.004982
F 95.800532 36.016075 10.004982
F 95.800532 43.733809 10.004982
F 104.712212 51.451538 10.004980
F 104.712212 36.016076 10.004981
F 104.712212 43.733810 10.004981
F 86.888844 38.588654 13.643156
F 86.888844 46.306388 13.643155
F 95.800521 38.588655 13.643157
F 95.800521 46.306389 13.643156
F 104.712203 38.588654 13.643156
F 104.712203 46.306388 13.643155
F 89.116776 47.592675 17.281329
F 89.116776 39.874943 17.281330
F 98.028454 47.592674 17.281330
F 98.028454 39.874942 17.281331
F 89.116760 50.165252 20.919504
F 89.116760 42.447521 20.919505
F 98.028441 50.165253 20.919505
F 98.028441 42.447522 20.919506
F 89.116773 50.165252 18.190874
F 89.116773 42.447521 18.190874
F 98.028453 50.165253 18.190873
F 98.028453 42.447522 18.190873
F 89.116763 47.592675 14.552700
F 89.116763 39.874943 14.552699
F 98.028442 47.592674 14.552698
F 98.028442 39.874942 14.552698
F 91.344695 38.588654 18.190873
F 91.344695 46.306388 18.190874
F 100.256375 38.588654 18.190873
F 100.256375 46.306389 18.190874
F 91.344679 51.451538 14.552699
F 91.344679 36.016075 14.552698
F 91.344679 43.733810 14.552699
F 100.256362 51.451537 14.552699
F 100.256362 36.016075 14.552698
F 100.256362 43.733809 14.552699
F 91.344692 51.451538 17.281329
F 91.344692 36.016076 17.281330
F 91.344692 43.733810 17.281330
F 100.256373 51.451537 17.281330
F 100.256373 36.016075 17.281331
F 100.256373 43.733809 17.281330
F 91.344682 38.588654 20.919505
F 91.344682 46.306388 20.919504
F 100.256363 38.588655 20.919506
F 100.256363 46.306389 20.919505
F 93.572613 47.592675 17.281330
F 93.572613 39.874943 17.281330
F 102.484295 47.592674 17.281330
F 102.484295 39.874942 17.281330
F 93.572599 50.165253 20.919505
F 93.572599 42.447522 20.919505
F 102.484282 50.165252 20.919504
F 102.484282 42.447521 20.919505
F 93.572611 50.165253 18.190874
F 93.572611 42.447522 18.190873
F 102.484293 50.165252 18.190874
F 102.484293 42.447521 18.190874
F 93.572600 47.592674 14.552699
F 93.572600 39.874942 14.552698
F 102.484283 47.592674 14.552699
F 102.484283 39.874942 14.552698
F 86.888857 38.588654 18.190874
F 86.888857 46.306388 18.190875
F 95.800534 38.588654 18.190873
F 95.800534 46.306389 18.190874
F 104.712214 38.588654 18.190874
F 104.712214 46.306388 18.190874
F 86.888842 51.451538 14.552700
F 86.888842 36.016076 14.552699
F 86.888842 43.733810 14.552700
F 95.800520 51.451537 14.552699
F 95.800520 36.016075 14.552698
F 95.800520 43.733809 14.552698
F 104.712201 51.451538 14.552700
F 104.712201 36.016076 14.552699
F 104.712201 43.733810 14.552700
F 86.888855 51.451538 17.281329
F 86.888855 36.016076 17.281330
F 86.888855 43.733810 17.281329
F 95.800532 51.451537 17.281330
F 95.800532 36.016075 17.281331
F 95.800532 43.733809 17.281330
F 104.712212 51.451538 17.281329
F 104.712212 36.016076 17.281330
F 104.712212 43.733810 17.281329
F 86.888844 38.588654 20.919505
F 86.888844 46.306388 20.919504
F 95.800521 38.588655 20.919506
F 95.800521 46.306389 20.919505
F 104.712203 38.588654 20.919505
F 104.712203 46.306388 20.919504
F 89.116776 47.592675 24.557679
F 89.116776 39.874943 24.557680
F 98.028454 47.592674 24.557680
F 98.028454 39.874942 24.557681
F 89.116760 50.165252 28.195854
F 89.116760 42.447521 28.195855
F 98.028441 50.165253 28.195855
F 98.028441 42.447522 28.195856
F 89.116773 50.165252 25.467224
F 89.116773 42.447521 25.467224
F 98.028453 50.165253 25.467223
F 98.028453 42.447522 25.467223
F 89.116763 47.592675 21.829050
F 89.116763 39.874943 21.829049
F 98.028442 47.592674 21.829048
F 98.028442 39.874942 21.829048
F 91.344695 38.588654 25.467223
F 91.344695 46.306388 25.467224
F 100.256375 38.588654 25.467222
F 100.256375 46.306389 25.467223
F 91.344679 51.451538 21.829049
F 91.344679 36.016075 21.829048
F 91.344679 43.733810 21.829049
F 100.256362 51.451537 21.829049
F 100.256362 36.016075 21.829048
F 100.256362 43.733809 21.829049
F 91.344692 51.451538 24.557679
F 91.344692 36.016076 24.557680
F 91.344692 43.733810 24.557680
F 100.256373 51.451537 24.557680
F 100.256373 36.016075 24.557681
F 100.256373 43.733809 24.557680
F 91.344682 38.588654 28.195855
F 91.344682 46.306388 28.195854
F 100.256363 38.588655 28.195856
F 100.256363 46.306389 28.195855
F 93.572613 47.592675 24.557680
F 93.572613 39.874943 24.557680
F 102.484295 47.592674 24.557680
F 102.484295 39.874942 24.557680
F 93.572599 50.165253 28.195855
F 93.572599 42.447522 28.195855
F 102.484282 50.165252 28.195854
F 102.484282 42.447521 28.195855
F 93.572611 50.165253 25.467224
F 93.572611 42.447522 25.467223
F 102.484293 50.165252 25.467224
F 102.484293 42.447521 25.467223
F 93.572600 47.592674 21.829049
F 93.572600 39.874942 21.829048
F 102.484283 47.592674 21.829049
F 102.484283 39.874942 21.829048
F 86.888857 38.588654 25.467223
F 86.888857 46.306388 25.467224
F 95.800534 38.588654 25.467222
F 95.800534 46.306389 25.467223
F 104.712214 38.588654 25.467223
F 104.712214 46.306388 25.467224
F 86.888842 51.451538 21.829050
F 86.888842 36.016076 21.829049
F 86.888842 43.733810 21.829050
F 95.800520 51.451537 21.829049
F 95.800520 36.016075 21.829048
F 95.800520 43.733809 21.829048
F 104.712201 51.451538 21.829050
F 104.712201 36.016076 21.829049
F 104.712201 43.733810 21.829050
F 86.888855 51.451538 24.557679
F 86.888855 36.016076 24.557680
F 86.888855 43.733810 24.557679
F 95.800532 51.451537 24.557680
F 95.800532 36.016075 24.557681
F 95.800532 43.733809 24.557680
F 104.712212 51.451538 24.557679
F 104.712212 36.016076 24.557680
F 104.712212 43.733810 24.557679
F 86.888844 38.588654 28.195855
F 86.888844 46.306388 28.195854
F 95.800521 38.588655 28.195856
F 95.800521 46.306389 28.195855
F 104.712203 38.588654 28.195855
F 104.712203 46.306388 28.195854
F 89.116776 47.592675 31.834028
F 89.116776 39.874943 31.834029
F 98.028454 47.592674 31.834029
F 98.028454 39.874942 31.834030
F 89.116760 50.165252 35.472202
F 89.116760 42.447521 35.472203
F 98.028441 50.165253 35.472203
F 98.028441 42.447522 35.472204
F 89.116773 50.165252 32.743572
F 89.116773 42.447521 32.743572
F 98.028453 50.165253 32.743571
F 98.028453 42.447522 32.743571
F 89.116763 47.592675 29.105398
F 89.116763 39.874943 29.105398
F 98.028442 47.592674 29.105397
F 98.028442 39.874942 29.105396
F 91.344695 38.588654 32.743571
F 91.344695 46.306388 32.743572
F 100.256375 38.588654 32.743571
F 100.256375 46.306389 32.743572
F 91.344679 51.451538 29.105398
F 91.344679 36.016075 29.105397
F 91.344679 43.733810 29.105398
F 100.256362 51.451537 29.105398
F 100.256362 36.016075 29.105397
F 100.256362 43.733809 29.105397
F 91.344692 51.451538 31.834028
F 91.344692 36.016076 31.834029
F 91.344692 43.733810 31.834029
F 100.256373 51.451537 31.834029
F 100.256373 36.016075 31.834030
F 100.256373 43.733809 31.834029
F 91.344682 38.588654 35.472203
F 91.344682 46.306388 35.472202
F 100.256363 38.588655 35.472204
F 100.256363 46.306389 35.472203
F 93.572613 47.592675 31.834029
F 93.572613 39.874943 31.834029
F 102.484295 47.592674 31.834029
F 102.484295 39.874942 31.834029
F 93.572599 50.165253 35.472203
F 93.572599 42.447522 35.472204
F 102.484282 50.165252 35.472202
F 102.484282 42.447521 35.472203
F 93.572611 50.165253 32.743572
F 93.572611 42.447522 32.743571
F 102.484293 50.165252 32.743572
F 102.484293 42.447521 32.743572
F 93.572600 47.592674 29.105398
F 93.572600 39.874942 29.105397
F 102.484283 47.592674 29.105398
F 102.484283 39.874942 29.105397
F 86.888857 38.588654 32.743572
F 86.888857 46.306388 32.743572
F 95.800534 38.588654 32.743571
F 95.800534 46.306389 32.743572
F 104.712214 38.588654 32.743571
F 104.712214 46.306388 32.743572
F 86.888842 51.451538 29.105399
F 86.888842 36.016076 29.105398
F 86.888842 43.733810 29.105398
F 95.800520 51.451537 29.105397
F 95.800520 36.016075 29.105396
F 95.800520 43.733809 29.105397
F 104.712201 51.451538 29.105399
F 104.712201 36.016076 29.105398
F 104.712201 43.733810 29.105398
F 86.888855 51.451538 31.834028
F 86.888855 36.016076 31.834029
F 86.888855 43.733810 31.834028
F 95.800532 51.451537 31.834029
F 95.800532 36.016075 31.834030
F 95.800532 43.733809 31.834029
F 104.712212 51.451538 31.834028
F 104.712212 36.016076 31.834029
F 104.712212 43.733810 31.834028
F 86.888844 38.588654 35.472203
F 86.888844 46.306388 35.472202
F 95.800521 38.588655 35.472204
F 95.800521 46.306389 35.472203
F 104.712203 38.588654 35.472203
F 104.712203 46.306388 35.472202
F 89.116776 47.592675 39.110377
F 89.116776 39.874943 39.110377
F 98.028454 47.592674 39.110378
F 98.028454 39.874942 39.110378
F 89.116760 50.165252 42.748552
F 89.116760 42.447521 42.748552
F 98.028441 50.165253 42.748553
F 98.028441 42.447522 42.748553
F 89.116773 50.165252 40.019922
F 89.116773 42.447521 40.019921
F 98.028453 50.165253 40.019921
F 98.028453 42.447522 40.019920
F 89.116763 47.592675 36.381747
F 89.116763 39.874943 36.381746
F 98.028442 47.592674 36.381746
F 98.028442 39.874942 36.381745
F 91.344695 38.588654 40.019921
F 91.344695 46.306388 40.019922
F 100.256375 38.588654 40.019920
F 100.256375 46.306389 40.019921
F 91.344679 51.451538 36.381747
F 91.344679 36.016075 36.381746
F 91.344679 43.733810 36.381747
F 100.256362 51.451537 36.381746
F 100.256362 36.016075 36.381745
F 100.256362 43.733809 36.381746
F 91.344692 51.451538 39.110377
F 91.344692 36.016076 39.110378
F 91.344692 43.733810 39.110377
F 100.256373 51.451537 39.110377
F 100.256373 36.016075 39.110378
F 100.256373 43.733809 39.110377
F 91.344682 38.588654 42.748553
F 91.344682 46.306388 42.748552
F 100.256363 38.588655 42.748553
F 100.256363 46.306389 42.748552
F 93.572613 47.592675 39.110377
F 93.572613 39.874943 39.110378
F 102.484295 47.592674 39.110377
F 102.484295 39.874942 39.110378
F 93.572599 50.165253 42.748552
F 93.572599 42.447522 42.748553
F 102.484282 50.165252 42.748552
F 102.484282 42.447521 42.748552
F 93.572611 50.165253 40.019921
F 93.572611 42.447522 40.019921
F 102.484293 50.165252 40.019922
F 102.484293 42.447521 40.019921
F 93.572600 47.592674 36.381746
F 93.572600 39.874942 36.381746
F 102.484283 47.592674 36.381746
F 102.484283 39.874942 36.381746
F 86.888857 38.588654 40.019921
F 86.888857 46.306388 40.019922
F 95.800534 38.588654 40.019920
F 95.800534 46.306389 40.019921
F 104.712214 38.588654 40.019921
F 104.712214 46.306388 40.019922
F 86.888842 51.451538 36.381747
F 86.888842 36.016076 36.381746
F 86.888842 43.733810 36.381747
F 95.800520 51.451537 36.381746
F 95.800520 36.016075 36.381745
F 95.800520 43.733809 36.381746
F 104.712201 51.451538 36.381747
F 104.712201 36.016076 36.381746
F 104.712201 43.733810 36.381747
F 86.888855 51.451538 39.110376
F 86.888855 36.016076 39.110377
F 86.888855 43.733810 39.110377
F 95.800532 51.451537 39.110377
F 95.800532 36.016075 39.110378
F 95.800532 43.733809 39.110378
F 104.712212 51.451538 39.110376
F 104.712212 36.016076 39.110377
F 104.712212 43.733810 39.110377
F 86.888844 38.588654 42.748552
F 86.888844 46.306388 42.748551
F 95.800521 38.588655 42.748553
F 95.800521 46.306389 42.748552
F 104.712203 38.588654 42.748552
F 104.712203 46.306388 42.748551
F 89.116776 55.310403 2.728632
F 89.116776 63.028137 2.728633
F 98.028454 55.310402 2.728633
F 98.028454 63.028137 2.728634
F 89.116760 57.882981 6.366807
F 89.116760 65.600715 6.366807
F 98.028441 57.882982 6.366808
F 98.028441 65.600716 6.366808
F 89.116773 57.882981 3.638177
F 89.116773 65.600715 3.638176
F 98.028453 57.882982 3.638176
F 98.028453 65.600715 3.638175
F 89.116763 55.310403 0.000002
F 89.116763 63.028137 0.000001
F 98.028442 55.310402 0.000001
F 98.028442 63.028136 0.000000
F 91.344695 54.024116 3.638177
F 91.344695 61.741847 3.638176
F 100.256375 54.024116 3.638176
F 100.256375 61.741848 3.638175
F 91.344679 59.169269 0.000001
F 91.344679 66.887003 0.000002
F 100.256362 59.169268 0.000001
F 100.256362 66.887003 0.000001
F 91.344692 59.169269 2.728633
F 91.344692 66.887003 2.728632
F 100.256373 59.169269 2.728633
F 100.256373 66.887003 2.728633
F 91.344682 54.024116 6.366807
F 91.344682 61.741848 6.366808
F 100.256363 54.024117 6.366807
F 100.256363 61.741848 6.366808
F 93.572613 55.310403 2.728632
F 93.572613 63.028137 2.728633
F 102.484295 55.310403 2.728632
F 102.484295 63.028137 2.728633
F 93.572599 57.882982 6.366807
F 93.572599 65.600716 6.366808
F 102.484282 57.882981 6.366807
F 102.484282 65.600715 6.366807
F 93.572611 57.882982 3.638176
F 93.572611 65.600715 3.638176
F 102.484293 57.882981 3.638176
F 102.484293 65.600715 3.638176
F 93.572600 55.310402 0.000002
F 93.572600 63.028137 0.000001
F 102.484283 55.310403 0.000002
F 102.484283 63.028137 0.000001
F 86.888857 54.024116 3.638177
F 86.888857 61.741848 3.638176
F 95.800534 54.024116 3.638176
F 95.800534 61.741848 3.638175
F 104.712214 54.024116 3.638177
F 104.712214 61.741848 3.638176
F 86.888842 59.169270 0.000002
F 86.888842 66.887004 0.000002
F 95.800520 59.169268 0.000000
F 95.800520 66.887002 0.000001
F 104.712201 59.169269 0.000001
F 104.712201 66.887004 0.000002
F 86.888855 59.169269 2.728632
F 86.888855 66.887004 2.728632
F 95.800532 59.169269 2.728633
F 95.800532 66.887003 2.728633
F 104.712212 59.169269 2.728632
F 104.712212 66.887004 2.728632
F 86.888844 54.024115 6.366806
F 86.888844 61.741847 6.366807
F 95.800521 54.024117 6.366807
F 95.800521 61.741848 6.366808
F 104.712203 54.024116 6.366806
F 104.712203 61.741847 6.366807
F 89.116776 55.310403 10.004981
F 89.116776 63.028137 10.004982
F 98.028454 55.310402 10.004982
F 98.028454 63.028137 10.004983
F 89.116760 57.882981 13.643155
F 89.116760 65.600715 13.643155
F 98.028441 57.882982 13.643156
F 98.028441 65.600716 13.643157
F 89.116773 57.882981 10.914525
F 89.116773 65.600715 10.914524
F 98.028453 57.882982 10.914524
F 98.028453 65.600715 10.914523
F 89.116763 55.310403 7.276351
F 89.116763 63.028137 7.276350
F 98.028442 55.310402 7.276350
F 98.028442 63.028136 7.276349
F 91.344695 54.024116 10.914525
F 91.344695 61.741847 10.914524
F 100.256375 54.024116 10.914524
F 100.256375 61.741848 10.914523
F 91.344679 59.169269 7.276350
F 91.344679 66.887003 7.276351
F 100.256362 59.169268 7.276349
F 100.256362 66.887003 7.276350
F 91.344692 59.169269 10.004982
F 91.344692 66.887003 10.004981
F 100.256373 59.169269 10.004982
F 100.256373 66.887003 10.004982
F 91.344682 54.024116 13.643155
F 91.344682 61.741848 13.643156
F 100.256363 54.024117 13.643156
F 100.256363 61.741848 13.643157
F 93.572613 55.310403 10.004981
F 93.572613 63.028137 10.004982
F 102.484295 55.310403 10.004981
F 102.484295 63.028137 10.004982
F 93.572599 57.882982 13.643156
F 93.572599 65.600716 13.643156
F 102.484282 57.882981 13.643155
F 102.484282 65.600715 13.643156
F 93.572611 57.882982 10.914524
F 93.572611 65.600715 10.914524
F 102.484293 57.882981 10.914525
F 102.484293 65.600715 10.914524
F 93.572600 55.310402 7.276350
F 93.572600 63.028137 7.276350
F 102.484283 55.310403 7.276351
F 102.484283 63.028137 7.276350
F 86.888857 54.024116 10.914525
F 86.888857 61.741848 10.914524
F 95.800534 54.024116 10.914524
F 95.800534 61.741848 10.914523
F 104.712214 54.024116 10.914525
F 104.712214 61.741848 10.914524
F 86.888842 59.169270 7.276350
F 86.888842 66.887004 7.276351
F 95.800520 59.169268 7.276349
F 95.800520 66.887002 7.276350
F 104.712201 59.169269 7.276350
F 104.712201 66.887004 7.276351
F 86.888855 59.169269 10.004981
F 86.888855 66.887004 10.004981
F 95.800532 59.169269 10.004982
F 95.800532 66.887003 10.004982
F 104.712212 59.169269 10.004981
F 104.712212 66.887004 10.004981
F 86.888844 54.024115 13.643155
F 86.888844 61.741847 13.643156
F 95.800521 54.024117 13.643156
F 95.800521 61.741848 13.643157
F 104.712203 54.024116 13.643155
F 104.712203 61.741847 13.643156
F 89.116776 55.310403 17.281329
F 89.116776 63.028137 17.281330
F 98.028454 55.310402 17.281330
F 98.028454 63.028137 17.281331
F 89.116760 57.882981 20.919504
F 89.116760 65.600715 20.919505
F 98.028441 57.882982 20.919505
F 98.028441 65.600716 20.919506
F 89.116773 57.882981 18.190874
F 89.116773 65.600715 18.190874
F 98.028453 57.882982 18.190873
F 98.028453 65.600715 18.190873
F 89.116763 55.310403 14.552700
F 89.116763 63.028137 14.552699
F 98.028442 55.310402 14.552698
F 98.028442 63.028136 14.552698
F 91.344695 54.024116 18.190875
F 91.344695 61.741847 18.190873
F 100.256375 54.024116 18.190874
F 100.256375 61.741848 18.190873
F 91.344679 59.169269 14.552698
F 91.344679 66.887003 14.552699
F 100.256362 59.169268 14.552698
F 100.256362 66.887003 14.552699
F 91.344692 59.169269 17.281330
F 91.344692 66.887003 17.281330
F 100.256373 59.169269 17.281331
F 100.256373 66.887003 17.281330
F 91.344682 54.024116 20.919504
F 91.344682 61.741848 20.919505
F 100.256363 54.024117 20.919505
F 100.256363 61.741848 20.919506
F 93.572613 55.310403 17.281330
F 93.572613 63.028137 17.281330
F 102.484295 55.310403 17.281330
F 102.484295 63.028137 17.281330
F 93.572599 57.882982 20.919505
F 93.572599 65.600716 20.919505
F 102.484282 57.882981 20.919505
F 102.484282 65.600715 20.919505
F 93.572611 57.882982 18.190874
F 93.572611 65.600715 18.190873
F 102.484293 57.882981 18.190874
F 102.484293 65.600715 18.190874
F 93.572600 55.310402 14.552699
F 93.572600 63.028137 14.552698
F 102.484283 55.310403 14.552699
F 102.484283 63.028137 14.552698
F 86.888857 54.024116 18.190875
F 86.888857 61.741848 18.190874
F 95.800534 54.024116 18.190874
F 95.800534 61.741848 18.190873
F 104.712214 54.024116 18.190875
F 104.712214 61.741848 18.190874
F 86.888842 59.169270 14.552699
F 86.888842 66.887004 14.552700
F 95.800520 59.169268 14.552698
F 95.800520 66.887002 14.552698
F 104.712201 59.169269 14.552699
F 104.712201 66.887004 14.552700
F 86.888855 59.169269 17.281330
F 86.888855 66.887004 17.281329
F 95.800532 59.169269 17.281331
F 95.800532 66.887003 17.281330
F 104.712212 59.169269 17.281330
F 104.712212 66.887004 17.281329
F 86.888844 54.024115 20.919504
F 86.888844 61.741847 20.919505
F 95.800521 54.024117 20.919505
F 95.800521 61.741848 20.919506
F 104.712203 54.024116 20.919504
F 104.712203 61.741847 20.919505
F 91.344695 69.459582 3.638177
F 104.712203 69.459582 20.919504
F 91.344682 69.459582 6.366807
F 86.888857 69.459582 3.638177
F 104.712214 69.459582 3.638177
F 86.888844 69.459582 6.366806
F 104.712203 69.459582 6.366806
F 86.888844 69.459582 20.919504
F 91.344695 69.459582 10.914525
F 91.344682 69.459582 13.643155
F 86.888857 69.459582 10.914525
F 104.712214 69.459582 10.914525
F 86.888844 69.459582 13.643155
F 104.712203 69.459582 13.643155
F 91.344695 69.459582 18.190874
F 91.344682 69.459582 20.919504
F 86.888857 69.459582 18.190875
F 104.712214 69.459582 18.190874
F 89.116776 55.310403 24.557679
F 89.116776 63.028137 24.557680
F 98.028454 55.310402 24.557680
F 98.028454 63.028137 24.557681
F 89.116760 57.882981 28.195854
F 89.116760 65.600715 28.195855
F 98.028441 57.882982 28.195855
F 98.028441 65.600716 28.195856
F 89.116773 57.882981 25.467224
F 89.116773 65.600715 25.467224
F 98.028453 57.882982 25.467223
F 98.028453 65.600715 25.467223
F 89.116763 55.310403 21.829050
F 89.116763 63.028137 21.829049
F 98.028442 55.310402 21.829048
F 98.028442 63.028136 21.829048
F 91.344695 54.024116 25.467224
F 91.344695 61.741847 25.467223
F 100.256375 54.024116 25.467223
F 100.256375 61.741848 25.467222
F 91.344679 59.169269 21.829048
F 91.344679 66.887003 21.829049
F 100.256362 59.169268 21.829048
F 100.256362 66.887003 21.829049
F 91.344692 59.169269 24.557680
F 91.344692 66.887003 24.557680
F 100.256373 59.169269 24.557681
F 100.256373 66.887003 24.557680
F 91.344682 54.024116 28.195854
F 91.344682 61.741848 28.195855
F 100.256363 54.024117 28.195855
F 100.256363 61.741848 28.195856
F 93.572613 55.310403 24.557680
F 93.572613 63.028137 24.557680
F 102.484295 55.310403 24.557680
F 102.484295 63.028137 24.557680
F 93.572599 57.882982 28.195855
F 93.572599 65.600716 28.195855
F 102.484282 57.882981 28.195854
F 102.484282 65.600715 28.195855
F 93.572611 57.882982 25.467223
F 93.572611 65.600715 25.467223
F 102.484293 57.882981 25.467224
F 102.484293 65.600715 25.467223
F 93.572600 55.310402 21.829049
F 93.572600 63.028137 21.829048
F 102.484283 55.310403 21.829049
F 102.484283 63.028137 21.829048
F 86.888857 54.024116 25.467224
F 86.888857 61.741848 25.467223
F 95.800534 54.024116 25.467224
F 95.800534 61.741848 25.467222
F 104.712214 54.024116 25.467224
F 104.712214 61.741848 25.467223
F 86.888842 59.169270 21.829049
F 86.888842 66.887004 21.829050
F 95.800520 59.169268 21.829048
F 95.800520 66.887002 21.829048
F 104.712201 59.169269 21.829049
F 104.712201 66.887004 21.829050
F 86.888855 59.169269 24.557680
F 86.888855 66.887004 24.557679
F 95.800532 59.169269 24.557681
F 95.800532 66.887003 24.557680
F 104.712212 59.169269 24.557680
F 104.712212 66.887004 24.557679
F 86.888844 54.024115 28.195854
F 86.888844 61.741847 28.195855
F 95.800521 54.024117 28.195855
F 95.800521 61.741848 28.195856
F 104.712203 54.024116 28.195854
F 104.712203 61.741847 28.195855
F 89.116776 55.310403 31.834028
F 89.116776 63.028137 31.834029
F 98.028454 55.310402 31.834029
F 98.028454 63.028137 31.834030
F 89.116760 57.882981 35.472202
F 89.116760 65.600715 35.472203
F 98.028441 57.882982 35.472204
F 98.028441 65.600716 35.472204
F 89.116773 57.882981 32.743572
F 89.116773 65.600715 32.743572
F 98.028453 57.882982 32.743571
F 98.028453 65.600715 32.743571
F 89.116763 55.310403 29.105398
F 89.116763 63.028137 29.105398
F 98.028442 55.310402 29.105397
F 98.028442 63.028136 29.105396
F 91.344695 54.024116 32.743572
F 91.344695 61.741847 32.743571
F 100.256375 54.024116 32.743572
F 100.256375 61.741848 32.743571
F 91.344679 59.169269 29.105397
F 91.344679 66.887003 29.105398
F 100.256362 59.169268 29.105397
F 100.256362 66.887003 29.105397
F 91.344692 59.169269 31.834029
F 91.344692 66.887003 31.834029
F 100.256373 59.169269 31.834030
F 100.256373 66.887003 31.834029
F 91.344682 54.024116 35.472202
F 91.344682 61.741848 35.472203
F 100.256363 54.024117 35.472203
F 100.256363 61.741848 35.472204
F 93.572613 55.310403 31.834029
F 93.572613 63.028137 31.834029
F 102.484295 55.310403 31.834029
F 102.484295 63.028137 31.834029
F 93.572599 57.882982 35.472203
F 93.572599 65.600716 35.472204
F 102.484282 57.882981 35.472203
F 102.484282 65.600715 35.472203
F 93.572611 57.882982 32.743572
F 93.572611 65.600715 32.743571
F 102.484293 57.882981 32.743572
F 102.484293 65.600715 32.743572
F 93.572600 55.310402 29.105398
F 93.572600 63.028137 29.105397
F 102.484283 55.310403 29.105398
F 102.484283 63.028137 29.105397
F 86.888857 54.024116 32.743573
F 86.888857 61.741848 32.743572
F 95.800534 54.024116 32.743572
F 95.800534 61.741848 32.743571
F 104.712214 54.024116 32.743573
F 104.712214 61.741848 32.743571
F 86.888842 59.169270 29.105398
F 86.888842 66.887004 29.105398
F 95.800520 59.169268 29.105396
F 95.800520 66.887002 29.105397
F 104.712201 59.169269 29.105398
F 104.712201 66.887004 29.105398
F 86.888855 59.169269 31.834029
F 86.888855 66.887004 31.834028
F 95.800532 59.169269 31.834030
F 95.800532 66.887003 31.834029
F 104.712212 59.169269 31.834029
F 104.712212 66.887004 31.834028
F 86.888844 54.024115 35.472202
F 86.888844 61.741847 35.472203
F 95.800521 54.024117 35.472203
F 95.800521 61.741848 35.472204
F 104.712203 54.024116 35.472202
F 104.712203 61.741847 35.472203
F 89.116776 55.310403 39.110377
F 89.116776 63.028137 39.110377
F 98.028454 55.310402 39.110378
F 98.028454 63.028137 39.110378
F 89.116760 57.882981 42.748552
F 89.116760 65.600715 42.748552
F 98.028441 57.882982 42.748553
F 98.028441 65.600716 42.748553
F 89.116773 57.882981 40.019922
F 89.116773 65.600715 40.019921
F 98.028453 57.882982 40.019921
F 98.028453 65.600715 40.019920
F 89.116763 55.310403 36.381747
F 89.116763 63.028137 36.381746
F 98.028442 55.310402 36.381746
F 98.028442 63.028136 36.381745
F 91.344695 54.024116 40.019922
F 91.344695 61.741847 40.019921
F 100.256375 54.024116 40.019921
F 100.256375 61.741848 40.019920
F 91.344679 59.169269 36.381746
F 91.344679 66.887003 36.381747
F 100.256362 59.169268 36.381745
F 100.256362 66.887003 36.381746
F 91.344692 59.169269 39.110378
F 91.344692 66.887003 39.110377
F 100.256373 59.169269 39.110378
F 100.256373 66.887003 39.110377
F 91.344682 54.024116 42.748552
F 91.344682 61.741848 42.748553
F 100.256363 54.024117 42.748552
F 100.256363 61.741848 42.748553
F 93.572613 55.310403 39.110377
F 93.572613 63.028137 39.110378
F 102.484295 55.310403 39.110377
F 102.484295 63.028137 39.110378
F 93.572599 57.882982 42.748552
F 93.572599 65.600716 42.748553
F 102.484282 57.882981 42.748552
F 102.484282 65.600715 42.748552
F 93.572611 57.882982 40.019921
F 93.572611 65.600715 40.019921
F 102.484293 57.882981 40.019921
F 102.484293 65.600715 40.019921
F 93.572600 55.310402 36.381746
F 93.572600 63.028137 36.381746
F 102.484283 55.310403 36.381747
F 102.484283 63.028137 36.381746
F 86.888857 54.024116 40.019922
F 86.888857 61.741848 40.019921
F 95.800534 54.024116 40.019921
F 95.800534 61.741848 40.019920
F 104.712214 54.024116 40.019922
F 104.712214 61.741848 40.019921
F 86.888842 59.169270 36.381746
F 86.888842 66.887004 36.381747
F 95.800520 59.169268 36.381745
F 95.800520 66.887002 36.381746
F 104.712201 59.169269 36.381746
F 104.712201 66.887004 36.381747
F 86.888855 59.169269 39.110377
F 86.888855 66.887004 39.110377
F 95.800532 59.169269 39.110378
F 95.800532 66.887003 39.110378
F 104.712212 59.169269 39.110377
F 104.712212 66.887004 39.110377
F 86.888844 54.024115 42.748551
F 86.888844 61.741847 42.748552
F 95.800521 54.024117 42.748552
F 95.800521 61.741848 42.748553
F 104.712203 54.024116 42.748551
F 104.712203 61.741847 42.748552
F 91.344695 69.459582 25.467224
F 104.712203 69.459582 42.748551
F 91.344682 69.459582 28.195854
F 86.888857 69.459582 25.467224
F 104.712214 69.459582 25.467224
F 86.888844 69.459582 28.195854
F 104.712203 69.459582 28.195854
F 86.888844 69.459582 42.748551
F 91.344695 69.459582 32.743572
F 91.344682 69.459582 35.472202
F 86.888857 69.459582 32.743572
F 104.712214 69.459582 32.743572
F 86.888844 69.459582 35.472202
F 104.712203 69.459582 35.472202
F 91.344695 69.459582 40.019922
F 91.344682 69.459582 42.748552
F 86.888857 69.459582 40.019922
F 104.712214 69.459582 40.019922
