# Supplementary material for: Molecular-resolution imaging of ice crystallized from liquid water by cryogenic liquid-cell TEM
Source: Nat Commun. 2025 Sep 25;16:8342. doi: 10.1038/s41467-025-62451-0 (PMC12462463; doi:10.1038/s41467-025-62451-0)
Supplement: Supplementary file 9 — Supplementary Data 1 [file 41467_2025_62451_MOESM9_ESM.zip › supercell_4_3_2/0.2/93K_relaxed.xyz]

10368
F10368
F 0.071662 1.263600 2.784993
F 0.071662 8.981330 2.784993
F 0.071662 16.699110 2.784993
F 9.049163 1.286840 2.764493
F 9.049163 9.004570 2.764493
F 9.049163 16.722310 2.764493
F 17.901733 1.115500 2.746193
F 17.920533 8.895500 2.683793
F 17.850933 3.787790 21.064243
F 0.066467 3.882090 6.410143
F 0.066467 11.599810 6.410143
F 9.041973 3.858870 6.397993
F 9.041973 11.576610 6.397993
F 17.936833 3.774240 6.664163
F 18.061633 11.776910 6.334513
F 0.104545 3.864560 3.664063
F 0.104545 11.582310 3.664063
F 9.049873 3.859120 3.670153
F 9.049873 11.576810 3.670153
F 17.846233 3.771570 3.993603
F 18.129733 11.427910 3.621733
F 0.078123 1.291760 0.032380
F 6.785313 12.862810 14.575843
F 0.078123 9.009490 0.032380
F 6.785313 5.145080 14.575843
F 0.078122 16.727210 0.032379
F 15.686733 5.312260 14.710243
F 8.992803 1.276190 0.027040
F 8.992803 8.993920 0.027040
F 8.992803 16.711610 0.027040
F 17.817533 16.793910 7.326063
F 19.955933 15.206910 20.866043
F 17.865233 16.582110 10.064143
F 2.353843 7.721940 3.645993
F 2.353843 15.439710 3.645993
F 2.353843 0.004207 3.645993
F 11.277833 7.717990 3.677923
F 11.277833 15.435710 3.677923
F 11.277833 0.000259 3.677923
F 20.212633 7.576160 3.825273
F 20.229133 15.489810 3.768713
F 4.555783 16.721010 14.567643
F 2.294023 5.131500 0.002454
F 2.294023 12.849210 0.002453
F 11.220733 5.135050 0.034817
F 11.220733 12.852810 0.034817
F 13.469233 16.721710 14.599243
F 6.772643 0.000069 18.214043
F 2.352273 5.142660 2.744543
F 2.352273 12.860410 2.744543
F 11.277033 5.145700 2.772263
F 11.277033 12.863410 2.772263
F 20.150433 4.977020 2.806373
F 20.188533 12.914710 2.879843
F 2.346273 7.720560 6.377693
F 2.346273 15.438310 6.377693
F 2.346273 0.002833 6.377693
F 11.269933 7.717730 6.405763
F 11.269933 15.435510 6.405763
F 11.269933 0.000002 6.405763
F 20.056833 7.791450 6.527483
F 20.154433 15.521810 6.382583
F 6.772643 15.435510 18.214043
F 4.590973 1.286860 2.748933
F 4.590973 9.004590 2.748933
F 4.590973 16.722310 2.748933
F 13.505033 1.286840 2.780043
F 13.505033 9.004570 2.780043
F 13.505033 16.722310 2.780043
F 4.583953 3.858790 6.382363
F 4.583953 11.576510 6.382363
F 13.497833 3.858870 6.413543
F 13.497833 11.576610 6.413543
F 4.591613 3.859980 3.653973
F 4.591613 11.577710 3.653963
F 13.505733 3.859120 3.685703
F 13.505733 11.576810 3.685703
F 4.536633 1.275630 0.011178
F 4.536633 8.993360 0.011178
F 4.536633 16.711110 0.011178
F 13.448633 1.276190 0.042594
F 13.448633 8.993920 0.042594
F 13.448633 16.711610 0.042594
F 6.821743 7.718070 3.662323
F 6.821743 15.435810 3.662323
F 6.821743 0.000340 3.662323
F 15.796033 7.719490 3.768263
F 15.724633 15.356110 3.751343
F 6.772643 7.717800 18.214043
F 6.764503 5.134930 0.019178
F 6.764503 12.852710 0.019177
F 13.469233 9.004020 14.599243
F 15.620433 7.836340 18.334943
F 6.821033 5.145660 2.756743
F 6.821033 12.863410 2.756743
F 15.772133 5.086030 2.847963
F 15.742933 12.820010 2.753373
F 6.813863 7.717760 6.390233
F 6.813863 15.435510 6.390233
F 6.813863 0.000032 6.390233
F 15.684533 7.698670 6.574183
F 15.554533 15.595710 6.563743
F 15.644433 15.341410 18.214043
F 0.058388 1.264320 10.047043
F 0.058388 8.982050 10.047043
F 0.058387 16.699810 10.047043
F 9.029293 1.286290 10.036043
F 9.029293 9.004020 10.036043
F 9.029293 16.721710 10.036043
F 18.013233 1.229810 10.237743
F 17.933033 8.913200 9.947853
F 17.990933 16.682110 14.438743
F 0.050322 3.879620 13.684443
F 0.050322 11.597310 13.684443
F 9.016583 3.858860 13.674143
F 9.016583 11.576610 13.674143
F 17.988633 4.069440 13.749743
F 17.797133 11.498210 13.426943
F 0.089679 3.860920 10.939343
F 0.089679 11.578610 10.939343
F 9.026113 3.858860 10.945543
F 9.026113 11.576610 10.945543
F 17.958133 3.908010 11.153543
F 17.934333 11.607310 10.796543
F 0.097660 1.282680 7.300193
F 0.097660 9.000410 7.300193
F 0.097660 16.718110 7.300193
F 9.038803 1.286290 7.307423
F 9.038803 9.004020 7.307423
F 9.038803 16.721710 7.307423
F 17.886033 1.120360 7.515093
F 17.741433 9.257660 7.214563
F 17.936533 16.684910 2.964743
F 2.331543 7.721250 10.920843
F 2.331543 15.439010 10.920843
F 2.331543 0.003520 10.920843
F 11.254033 7.717730 10.953343
F 11.254033 15.435510 10.953343
F 15.620133 15.396910 21.049643
F 20.167333 7.791710 11.066543
F 20.239133 15.503810 10.808943
F 15.684033 7.624860 21.032643
F 2.343263 5.141340 7.282553
F 2.343263 12.859110 7.282553
F 11.266733 5.145150 7.315193
F 11.266733 12.862910 7.315193
F 20.172933 5.264270 7.540533
F 20.163633 13.031810 7.373783
F 2.334813 5.142630 10.015343
F 2.334813 12.860410 10.015343
F 11.257233 5.145150 10.043843
F 11.257233 12.862910 10.043843
F 20.071533 5.164230 10.268043
F 20.243633 13.006010 10.101943
F 2.323393 7.719910 13.653243
F 2.323393 15.437610 13.653243
F 2.323393 0.002182 13.653243
F 11.244533 7.717730 13.681943
F 11.244533 15.435510 13.681943
F 6.763173 0.000006 20.942743
F 20.025033 7.753720 13.765743
F 20.252033 15.530710 13.613443
F 6.763173 15.435510 20.942743
F 4.571443 1.286400 10.020343
F 4.571443 9.004130 10.020343
F 4.571443 16.721810 10.020343
F 13.485133 1.286290 10.051543
F 13.485133 9.004020 10.051543
F 13.485133 16.721710 10.051543
F 4.558903 3.858720 13.658543
F 4.558903 11.576410 13.658543
F 13.472433 3.858870 13.689743
F 13.472433 11.576610 13.689743
F 4.568253 3.859680 10.929443
F 4.568253 11.577410 10.929443
F 13.481933 3.858870 10.961143
F 13.481933 11.576610 10.961143
F 4.580713 1.285450 7.291273
F 4.580713 9.003180 7.291273
F 4.580713 16.720910 7.291273
F 13.494633 1.286290 7.322973
F 13.494633 9.004020 7.322973
F 13.494633 16.721710 7.322973
F 6.798003 7.717810 10.937743
F 6.798003 15.435510 10.937743
F 6.798003 0.000076 10.937743
F 15.599433 7.690820 10.969943
F 15.636233 15.410610 10.974643
F 6.763173 7.717740 20.942743
F 6.810683 5.145070 7.299583
F 6.810683 12.862810 7.299583
F 15.744233 5.154150 7.322833
F 15.754233 12.897110 7.261533
F 6.801203 5.145130 10.028243
F 6.801203 12.862810 10.028243
F 15.793433 5.101790 10.035843
F 15.741533 12.809410 10.048543
F 6.788513 7.717750 13.666443
F 6.788513 15.435510 13.666443
F 6.788513 0.000019 13.666443
F 15.725333 7.764130 13.599043
F 15.640333 15.401610 13.748943
F 15.568233 12.910610 17.229443
F 0.042330 1.266750 17.321743
F 0.042330 8.984480 17.321743
F 0.042330 16.702210 17.321743
F 9.003893 1.286290 17.312343
F 9.003893 9.004020 17.312343
F 9.003893 16.721710 17.312343
F 17.991933 1.369180 17.525643
F 17.777333 9.054040 17.464043
F 20.307733 7.572020 21.019343
F 0.034363 3.877200 20.959143
F 0.034363 11.594910 20.959143
F 8.991183 3.858860 20.950443
F 8.991183 11.576610 20.950443
F 4.555783 9.003240 14.567643
F 17.776933 16.655310 17.168543
F 0.073553 3.857960 18.217643
F 0.073553 11.575710 18.217643
F 9.000713 3.858860 18.221843
F 9.000713 11.576610 18.221843
F 17.888133 3.974750 18.356043
F 17.784233 11.626510 18.171843
F 0.081637 1.285750 14.578543
F 0.081637 9.003470 14.578543
F 0.081637 16.721210 14.578543
F 9.013403 1.286290 14.583743
F 9.013403 9.004020 14.583743
F 9.013403 16.721710 14.583743
F 17.992233 1.343070 14.705543
F 17.788333 9.142570 14.727443
F 13.469233 1.286290 14.599243
F 2.308163 7.720620 18.197543
F 2.308163 15.438310 18.197543
F 2.308163 0.002889 18.197543
F 11.228633 7.717730 18.229643
F 11.228633 15.435510 18.229643
F 15.771233 5.269180 17.456143
F 19.918033 7.623080 18.443443
F 19.858033 15.329310 18.000043
F 6.775853 12.862910 17.304543
F 2.319823 5.141940 14.559143
F 2.319823 12.859710 14.559143
F 11.241333 5.145150 14.591543
F 11.241333 12.862910 14.591543
F 20.368633 5.021580 14.689043
F 20.028233 12.722410 14.420543
F 2.312023 5.143320 17.291143
F 2.312023 12.861010 17.291143
F 11.231833 5.145150 17.320143
F 11.231833 12.862910 17.320143
F 20.095133 5.050030 17.358843
F 20.062233 12.706710 17.231843
F 2.300683 7.719190 20.929043
F 2.300683 15.436910 20.929043
F 2.300683 0.001460 20.929043
F 11.219133 7.717730 20.958243
F 11.219133 15.435510 20.958243
F 6.775853 5.145140 17.304543
F 17.988933 11.178310 20.900043
F 4.555783 1.285510 14.567643
F 15.648233 12.849210 14.557843
F 4.546383 1.286460 17.296643
F 4.546383 9.004190 17.296643
F 4.546383 16.721910 17.296643
F 13.459733 1.286290 17.327843
F 13.459733 9.004020 17.327843
F 13.459733 16.721710 17.327843
F 4.533863 3.858650 20.934743
F 4.533863 11.576410 20.934743
F 13.447033 3.858870 20.966043
F 13.447033 11.576610 20.966043
F 4.543333 3.859610 18.205743
F 4.543333 11.577310 18.205743
F 13.456533 3.858870 18.237443
F 13.456533 11.576610 18.237443
F 15.723033 0.039940 13.707143
F 15.631933 5.021490 22.010243
F 17.887833 1.138120 -0.045433
F 18.002033 16.751710 0.146050
F 20.138033 0.061537 18.412343
F 15.671433 12.729110 21.849043
F 20.117333 4.957040 0.120139
F 19.999733 5.038160 22.143043
F 15.698933 5.084640 0.072039
F 20.175433 -0.042728 13.786543
F 20.293433 0.005548 11.190143
F 20.365033 -0.003636 21.231443
F 15.667033 -0.061984 6.396773
F 20.188233 0.041748 6.502773
F 20.134733 -0.114444 3.695993
F 18.004033 1.194290 21.794343
F 17.933433 8.625420 21.872043
F 20.160633 12.990410 0.182545
F 0.026453 1.269140 24.596443
F 0.026453 8.986870 24.596443
F 0.026453 16.704610 24.596443
F 8.978503 1.286290 24.588643
F 8.978503 9.004020 24.588643
F 8.978503 16.721710 24.588643
F 18.126033 1.271260 24.621343
F 17.866533 8.976290 24.540043
F 4.474323 3.858810 40.030143
F 0.018552 3.874840 28.233843
F 0.018552 11.592610 28.233843
F 8.965793 3.858860 28.226743
F 8.965793 11.576610 28.226743
F 17.731933 3.818140 28.522643
F 17.908233 11.350910 28.311243
F 0.057164 3.855250 25.495743
F 0.057164 11.573010 25.495743
F 8.975313 3.858860 25.498143
F 8.975313 11.576610 25.498143
F 17.893533 3.845970 25.742443
F 17.780333 11.483410 25.523343
F 8.988003 1.286290 21.860043
F 8.988003 9.004020 21.860043
F 8.988003 16.721710 21.860043
F 4.481203 1.285730 36.396543
F 4.474323 11.576510 40.030143
F 0.065389 1.288580 21.856743
F 2.284923 7.719930 25.474243
F 2.284923 15.437710 25.474243
F 2.284923 0.002200 25.474243
F 11.203233 7.717730 25.505943
F 11.203233 15.435510 25.505943
F 6.758463 7.727820 42.775643
F 20.123133 7.650790 25.578243
F 20.221033 15.310410 25.221443
F 15.701533 12.940110 39.183443
F 2.296513 5.142600 21.835843
F 2.296513 12.860310 21.835843
F 11.215933 5.145150 21.867843
F 11.215933 12.862910 21.867843
F 17.916433 16.513610 28.985243
F 4.481203 9.003460 36.396543
F 2.289393 5.144080 24.566943
F 2.289393 12.861810 24.566943
F 11.206433 5.145150 24.596443
F 11.206433 12.862910 24.596443
F 20.048133 5.101170 24.987643
F 20.064133 12.650810 24.504343
F 2.278123 7.718410 28.204743
F 2.278123 15.436110 28.204743
F 2.278123 0.000678 28.204743
F 11.193733 7.717730 28.234543
F 11.193733 15.435510 28.234543
F 15.698533 5.078190 39.178543
F 20.031333 7.560840 28.319743
F 20.257233 15.266310 28.208643
F 6.701463 12.862610 39.132543
F 4.521353 1.286540 24.572843
F 4.521353 9.004270 24.572843
F 4.521353 16.722010 24.572843
F 13.434333 1.286290 24.604243
F 13.434333 9.004020 24.604243
F 13.434333 16.721710 24.604243
F 4.508843 3.858580 28.211043
F 4.508843 11.576310 28.211043
F 13.421633 3.858870 28.242343
F 13.421633 11.576610 28.242343
F 4.518453 3.859540 25.482143
F 4.518453 11.577310 25.482143
F 13.431133 3.858870 25.513743
F 13.431133 11.576610 25.513743
F 4.530883 1.285580 21.843943
F 4.530883 9.003310 21.843943
F 4.530883 16.721010 21.843943
F 13.443833 1.286290 21.875543
F 13.443833 9.004020 21.875543
F 13.443833 16.721710 21.875543
F 6.747283 7.717790 25.490343
F 6.747283 15.435510 25.490343
F 6.747283 0.000061 25.490343
F 15.587733 7.548750 25.552143
F 15.728033 15.367310 25.533243
F 6.701463 5.144920 39.132543
F 6.759953 5.145090 21.852243
F 6.759953 12.862810 21.852243
F 13.385833 3.858320 40.061543
F 20.293833 7.685850 42.756443
F 6.750503 5.145150 24.580843
F 6.750503 12.862910 24.580843
F 15.727333 5.138170 24.675143
F 15.698633 12.759610 24.553743
F 6.737823 7.717720 28.219043
F 6.737823 15.435410 28.219043
F 15.634533 13.028510 36.523643
F 15.680833 7.701620 28.313943
F 15.648833 15.267910 28.235643
F 15.810033 5.252430 36.401343
F 0.010694 1.271460 31.871143
F 0.010694 8.989190 31.871143
F 0.010694 16.706910 31.871143
F 8.953103 1.286290 31.864943
F 8.953103 9.004020 31.864943
F 8.953103 16.721710 31.864943
F 17.984633 1.254680 32.105743
F 17.975433 9.033460 31.884743
F 17.733833 16.793510 31.735043
F 0.065389 16.724010 21.856743
F 15.665833 15.469010 42.613343
F 8.940393 3.858860 35.503143
F 8.940393 11.576610 35.503143
F 18.054733 3.869600 35.649543
F 17.767933 11.643910 35.569243
F 0.040435 3.852860 32.773643
F 0.040435 11.570610 32.773643
F 8.949923 3.858860 32.774443
F 8.949923 11.576610 32.774443
F 17.863933 3.798060 33.092343
F 17.807933 11.490310 32.871443
F 0.048839 1.291140 29.134743
F 0.048839 9.008870 29.134743
F 0.048839 16.726610 29.134743
F 8.962613 1.286290 29.136343
F 8.962613 9.004020 29.136343
F 8.962613 16.721710 29.136343
F 15.798533 0.054149 35.540043
F 17.842633 8.829520 29.335943
F 13.385833 11.576010 40.061543
F 2.261813 7.719180 32.750943
F 2.261813 15.436910 32.750943
F 2.261813 0.001451 32.750943
F 11.177833 7.717730 32.782243
F 11.177833 15.435510 32.782243
F 6.709243 12.862810 36.404743
F 20.120133 7.675360 32.856743
F 19.930633 15.507110 32.708943
F 6.709243 5.145100 36.404743
F 2.273343 5.143320 29.112543
F 2.273343 12.861010 29.112543
F 11.190533 5.145150 29.144143
F 11.190533 12.862910 29.144143
F 20.016533 5.084730 29.460343
F 19.975533 12.755910 29.232843
F 2.266903 5.144890 31.842543
F 2.266903 12.862610 31.842543
F 11.181033 5.145150 31.872743
F 11.181033 12.862910 31.872743
F 20.045933 5.092640 32.131043
F 19.911033 12.889010 32.009243
F 2.255703 7.717560 35.480443
F 2.255703 15.435310 35.480443
F 15.591033 15.480510 39.945843
F 11.168333 7.717730 35.510843
F 11.168333 15.435510 35.510843
F 15.655733 7.689020 40.137143
F 20.183033 7.861810 35.635243
F 20.019333 15.413510 35.441743
F 6.702083 15.434910 40.038243
F 4.496353 1.286610 31.849143
F 4.496353 9.004340 31.849143
F 4.496353 16.722110 31.849143
F 13.408933 1.286290 31.880543
F 13.408933 9.004020 31.880543
F 13.408933 16.721710 31.880543
F 4.483843 3.858500 35.487243
F 4.483843 11.576210 35.487243
F 13.396233 3.858870 35.518643
F 13.396233 11.576610 35.518643
F 4.493613 3.859460 32.758443
F 4.493613 11.577210 32.758443
F 13.405733 3.858870 32.790043
F 13.405733 11.576610 32.790043
F 4.506023 1.285650 29.120343
F 4.506023 9.003380 29.120343
F 4.506023 16.721110 29.120343
F 13.418433 1.286290 29.151843
F 13.418433 9.004020 29.151843
F 13.418433 16.721710 29.151843
F 6.721923 7.717780 32.766643
F 6.721923 15.435510 32.766643
F 6.721923 0.000052 32.766643
F 15.769433 7.750070 32.949143
F 15.577833 15.330110 32.792743
F 6.702083 7.717220 40.038243
F 6.734583 5.145100 29.128543
F 6.734583 12.862810 29.128543
F 15.487033 5.065810 29.234143
F 15.608433 12.594910 29.200943
F 6.725163 5.145170 31.857143
F 6.725163 12.862910 31.857143
F 15.635233 5.072380 32.026443
F 15.572233 12.857010 31.925743
F 6.712493 7.717710 35.495343
F 6.712493 15.435410 35.495343
F 13.393033 16.721710 36.428043
F 15.727533 7.845620 35.689143
F 15.631833 15.529210 35.434943
F 13.393033 9.004020 36.428043
F 17.909133 1.290920 29.431443
F 6.758463 0.010086 42.775643
F 6.758463 15.445510 42.775643
F 8.929343 1.286030 39.140343
F 8.929343 9.003760 39.140343
F 8.929343 16.721510 39.140343
F 17.813733 1.350450 39.281643
F 17.910333 9.036800 39.384143
F 17.952233 3.775220 42.798543
F 0.030066 3.888450 42.797243
F 0.030066 11.606210 42.797243
F 8.986383 3.868960 42.783443
F 8.986383 11.586710 42.783443
F 20.109833 15.436010 42.779843
F 18.016633 11.533010 43.094943
F 0.025921 3.851900 40.059943
F 0.025921 11.569610 40.059943
F 8.930053 3.858320 40.046043
F 8.930053 11.576010 40.046043
F 17.988633 3.934160 40.166843
F 17.786333 11.552010 40.340943
F 0.031839 1.293400 36.412743
F 0.031839 9.011130 36.412743
F 0.031839 16.728910 36.412743
F 8.937223 1.286290 36.412543
F 8.937223 9.004020 36.412543
F 8.937223 16.721710 36.412543
F 17.941033 1.310180 36.620143
F 17.874233 9.117220 36.655343
F 17.867833 16.859510 39.273343
F 2.244343 7.717930 40.023143
F 2.244343 15.435610 40.023143
F 2.244343 0.000195 40.023143
F 11.157933 7.717180 40.053843
F 11.157933 15.434910 40.053843
F 13.393033 1.286290 36.428043
F 20.267333 7.761020 40.082043
F 20.168333 15.479010 40.019843
F 4.481203 16.721210 36.396543
F 2.250233 5.144050 36.389443
F 2.250233 12.861810 36.389443
F 11.165133 5.145150 36.420343
F 11.165133 12.862910 36.420343
F 20.255433 5.270320 36.443643
F 19.981433 12.946110 36.525843
F 2.245273 5.144970 39.118843
F 2.245273 12.862710 39.118843
F 11.157233 5.144890 39.148143
F 11.157233 12.862610 39.148143
F 20.307533 5.114880 39.267543
F 20.062533 12.734510 39.172043
F 2.298083 7.730310 42.761743
F 2.298083 15.448010 42.761743
F 2.298083 0.012577 42.761743
F 11.214333 7.727830 42.791243
F 11.214333 15.445610 42.791243
F 11.214333 0.010099 42.791243
F 17.968233 16.589610 36.528043
F 15.633333 7.763490 42.827943
F 0.065389 9.006310 21.856743
F 4.472993 1.286420 39.124543
F 4.472993 9.004150 39.124543
F 4.472993 16.721910 39.124543
F 13.385133 1.286030 39.155943
F 13.385133 9.003760 39.155943
F 13.385133 16.721510 39.155943
F 4.526983 3.869110 42.768043
F 4.526983 11.586810 42.768043
F 13.442233 3.868960 42.799043
F 13.442233 11.586710 42.799043
F 17.946933 16.635810 24.573643
F 20.046833 -0.092190 35.838243
F 15.651533 -0.094240 32.765843
F 20.310833 -0.040688 25.599843
F 15.605833 -0.107299 40.104743
F 20.197033 0.092357 40.054043
F 20.283633 -0.082805 42.754443
F 20.079533 12.609610 21.783843
F 18.007333 8.951960 43.704843
F 15.711733 12.852710 43.700343
F 17.954633 16.654510 21.926143
F 0.071662 24.416810 2.784993
F 0.071662 32.134510 2.784993
F 9.049163 24.440010 2.764493
F 9.049163 32.157810 2.764493
F 17.982033 24.430510 2.931373
F 18.110433 32.321110 2.835113
F 0.066467 27.035310 6.410143
F 15.908533 23.300910 20.881143
F 0.066467 19.317510 6.410143
F 9.041973 27.012110 6.397993
F 9.041973 34.729810 6.397993
F 9.041973 19.294310 6.397993
F 18.050433 26.996210 6.501273
F 15.575633 30.803710 18.248843
F 17.959433 19.295810 6.411953
F 0.104545 27.017710 3.664063
F 19.981833 23.042010 20.846943
F 0.104545 19.300010 3.664063
F 9.049873 27.012310 3.670153
F 6.763173 23.153210 20.942743
F 9.049873 19.294610 3.670153
F 17.979233 26.944010 3.705453
F 6.763173 30.870910 20.942743
F 17.878733 19.190110 3.808913
F 0.078123 24.444910 0.032380
F 6.785313 28.298310 14.575843
F 0.078123 32.162710 0.032380
F 15.628933 23.080810 18.227243
F 8.992803 24.429410 0.027040
F 8.992803 32.147110 0.027040
F 13.456533 27.012110 18.237443
F 13.456533 19.294310 18.237443
F 2.353843 30.875110 3.645993
F 2.353843 23.157410 3.645993
F 11.277833 30.871210 3.677923
F 11.277833 23.153410 3.677923
F 20.320233 30.942610 3.765233
F 20.294233 23.024410 3.648153
F 2.294023 28.284710 0.002453
F 2.294023 20.567010 0.002453
F 11.220733 28.288210 0.034817
F 11.220733 20.570510 0.034817
F 13.469233 24.439510 14.599243
F 4.543333 19.295110 18.205743
F 2.352273 28.295910 2.744543
F 2.352273 20.578110 2.744543
F 11.277033 28.298910 2.772263
F 11.277033 20.581210 2.772263
F 20.230633 28.225910 2.814223
F 20.246833 20.385910 2.873753
F 2.346273 30.873810 6.377693
F 2.346273 23.156010 6.377693
F 11.269933 30.870910 6.405763
F 11.269933 23.153210 6.405763
F 20.267433 31.012210 6.590803
F 20.260633 23.020810 6.479223
F 4.590973 24.440010 2.748933
F 4.590973 32.157810 2.748933
F 13.505033 24.440010 2.780043
F 13.505033 32.157810 2.780043
F 4.583953 27.012010 6.382363
F 4.583953 34.729710 6.382363
F 4.583953 19.294210 6.382363
F 13.497833 27.012110 6.413543
F 13.497833 34.729810 6.413543
F 13.497833 19.294310 6.413543
F 4.591613 27.013210 3.653973
F 15.732133 20.460010 17.334243
F 4.591613 19.295410 3.653963
F 13.505733 27.012310 3.685703
F 15.521933 28.299510 17.258343
F 13.505733 19.294610 3.685703
F 4.536633 24.428810 0.011178
F 4.536633 32.146510 0.011178
F 13.448633 24.429410 0.042594
F 13.448633 32.147110 0.042594
F 6.821743 30.871310 3.662323
F 6.821743 23.153510 3.662323
F 15.924833 30.923110 3.679643
F 15.684833 23.066410 3.652773
F 6.764503 28.288110 0.019178
F 6.764503 20.570410 0.019177
F 4.555783 32.156410 14.567643
F 4.555783 24.438710 14.567643
F 6.821033 28.298910 2.756743
F 6.821033 20.581110 2.756743
F 15.777733 28.265010 2.819593
F 15.723433 20.627810 2.866253
F 6.813863 30.870910 6.390233
F 6.813863 23.153210 6.390233
F 15.880333 30.738810 6.506763
F 15.696633 23.061310 6.459463
F 0.058388 24.417510 10.047043
F 0.058387 32.135210 10.047043
F 9.029293 24.439510 10.036043
F 9.029293 32.157210 10.036043
F 18.322233 24.364010 9.982903
F 17.894933 32.083710 10.142443
F 0.050322 27.032810 13.684443
F 6.775853 20.580610 17.304543
F 0.050322 19.315110 13.684443
F 9.016583 27.012110 13.674143
F 9.016583 34.729810 13.674143
F 9.016583 19.294310 13.674143
F 17.916833 27.063510 13.668443
F 6.772643 23.153310 18.214043
F 17.962333 19.380610 13.606843
F 0.089679 27.014110 10.939343
F 6.775853 28.298310 17.304543
F 0.089679 19.296410 10.939343
F 9.026113 27.012110 10.945543
F 9.026113 34.729810 10.945543
F 9.026113 19.294310 10.945543
F 18.176133 26.914710 10.846843
F 6.772643 30.871010 18.214043
F 17.964733 19.300910 10.786943
F 0.097660 24.435910 7.300193
F 0.097660 32.153610 7.300193
F 9.038803 24.439510 7.307423
F 9.038803 32.157210 7.307423
F 17.970633 24.364710 7.332523
F 17.925733 32.203810 7.383433
F 2.331543 30.874410 10.920843
F 2.331543 23.156710 10.920843
F 11.254033 30.870910 10.953343
F 11.254033 23.153210 10.953343
F 20.209033 30.927810 11.091343
F 20.386333 22.899610 11.002243
F 2.343263 28.294510 7.282553
F 2.343263 20.576810 7.282553
F 11.266733 28.298310 7.315193
F 11.266733 20.580610 7.315193
F 20.303833 28.216610 7.209503
F 20.189433 20.385610 7.264033
F 2.334813 28.295810 10.015343
F 2.334813 20.578110 10.015343
F 11.257233 28.298310 10.043843
F 11.257233 20.580610 10.043843
F 20.271633 28.357010 9.885733
F 20.244733 20.512710 9.902193
F 2.323393 30.873110 13.653243
F 2.323393 23.155410 13.653243
F 11.244533 30.870910 13.681943
F 11.244533 23.153210 13.681943
F 20.381333 31.041310 13.830743
F 20.148233 23.179810 13.701643
F 4.571443 24.439610 10.020343
F 4.571443 32.157310 10.020343
F 13.485133 24.439510 10.051543
F 13.485133 32.157210 10.051543
F 4.558903 27.011910 13.658543
F 4.558903 34.729610 13.658543
F 4.558903 19.294210 13.658543
F 13.472433 27.012110 13.689743
F 13.472433 34.729810 13.689743
F 13.472433 19.294310 13.689743
F 4.568253 27.012910 10.929443
F 15.741333 20.618510 14.580243
F 4.568253 19.295110 10.929443
F 13.481933 27.012110 10.961143
F 13.481933 34.729810 10.961143
F 13.481933 19.294310 10.961143
F 4.580713 24.438610 7.291273
F 4.580713 32.156410 7.291273
F 13.494633 24.439510 7.322973
F 13.494633 32.157210 7.322973
F 6.798003 30.871010 10.937743
F 6.798003 23.153310 10.937743
F 15.609733 30.787210 11.000543
F 15.794933 23.047410 10.700143
F 6.810683 28.298310 7.299583
F 6.810683 20.580510 7.299583
F 15.603433 28.124210 7.394183
F 15.788333 20.572710 7.286143
F 6.801203 28.298310 10.028243
F 6.801203 20.580610 10.028243
F 15.850533 28.172210 10.123343
F 15.589933 20.451410 10.000943
F 6.788513 30.870910 13.666443
F 6.788513 23.153210 13.666443
F 15.748733 30.874710 13.726043
F 15.728433 23.243710 13.482643
F 0.042330 24.419910 17.321743
F 0.042330 32.137710 17.321743
F 9.003893 24.439510 17.312343
F 9.003893 32.157210 17.312343
F 17.862033 24.364910 17.030043
F 17.954533 32.108910 17.329743
F 0.034363 27.030410 20.959143
F 15.723733 28.352110 14.653543
F 0.034363 19.312710 20.959143
F 8.991183 27.012110 20.950443
F 8.991183 34.729810 20.950443
F 8.991183 19.294310 20.950443
F 17.731933 27.185610 20.769843
F 13.469233 32.157210 14.599243
F 17.626133 19.216610 20.861643
F 0.073553 27.011110 18.217643
F 0.073553 34.728910 18.217643
F 0.073553 19.293410 18.217643
F 9.000713 27.012110 18.221843
F 9.000713 34.729810 18.221843
F 9.000713 19.294310 18.221843
F 17.889133 27.014710 18.088743
F 13.456533 34.729810 18.237443
F 17.877933 19.175810 18.206043
F 0.081637 24.438910 14.578543
F 0.081637 32.156710 14.578543
F 9.013403 24.439510 14.583743
F 9.013403 32.157210 14.583743
F 17.870533 24.608610 14.393543
F 18.069433 32.092310 14.635543
F 2.308163 30.873810 18.197543
F 2.308163 23.156110 18.197543
F 11.228633 30.870910 18.229643
F 11.228633 23.153210 18.229643
F 20.143933 30.734210 18.262643
F 20.165733 23.222710 18.013143
F 2.319823 28.295110 14.559143
F 2.319823 20.577410 14.559143
F 11.241333 28.298310 14.591543
F 11.241333 20.580610 14.591543
F 20.216333 28.382910 14.661643
F 20.179533 20.611510 14.427443
F 2.312023 28.296510 17.291143
F 2.312033 20.578810 17.291143
F 11.231833 28.298310 17.320143
F 11.231833 20.580610 17.320143
F 20.209433 28.158610 17.322843
F 20.241933 20.555810 17.141543
F 2.300683 30.872410 20.929043
F 2.300683 23.154610 20.929043
F 11.219133 30.870910 20.958243
F 11.219133 23.153210 20.958243
F 19.845933 30.882010 20.940143
F 15.767333 30.903010 21.001443
F 4.546383 24.439710 17.296643
F 4.546383 32.157410 17.296643
F 13.459733 24.439510 17.327843
F 13.459733 32.157210 17.327843
F 4.533863 27.011810 20.934743
F 4.533863 34.729610 20.934743
F 4.533863 19.294110 20.934743
F 13.447033 27.012110 20.966043
F 13.447033 34.729810 20.966043
F 13.447033 19.294310 20.966043
F 4.543333 27.012810 18.205743
F 6.785313 20.580510 14.575843
F 17.871433 34.707110 18.326843
F 20.034233 28.255010 0.092145
F 17.982033 34.650410 10.935843
F 18.106533 34.706310 13.637043
F 17.710833 34.704510 21.016743
F 15.722233 20.487110 0.130523
F 15.652433 28.249610 0.176427
F 20.239633 20.659310 0.148532
F 17.861533 34.730410 3.794013
F 20.019233 28.349810 21.804643
F 15.420733 28.426310 21.843543
F 19.942733 20.474410 21.639843
F 15.727033 20.686510 21.918043
F 0.026453 24.422310 24.596443
F 0.026453 32.140110 24.596443
F 8.978503 24.439510 24.588643
F 8.978503 32.157210 24.588643
F 17.890133 24.528610 24.486543
F 17.662833 32.253110 24.772543
F 0.018552 27.028010 28.233843
F 15.663633 28.283110 39.215843
F 0.018552 19.310310 28.233843
F 8.965793 27.012110 28.226743
F 8.965793 34.729810 28.226743
F 8.965793 19.294310 28.226843
F 17.899733 26.962710 28.161043
F 13.385833 19.293810 40.061543
F 17.924833 19.178410 28.246243
F 0.057164 27.008410 25.495743
F 0.057164 34.726210 25.495743
F 0.057164 19.290710 25.495743
F 8.975313 27.012110 25.498143
F 8.975313 34.729810 25.498143
F 8.975313 19.294310 25.498143
F 17.886733 27.105710 25.449743
F 0.065389 32.159510 21.856743
F 17.780733 19.164710 25.559643
F 8.988003 24.439510 21.860043
F 8.988003 32.157210 21.860043
F 20.191533 23.175110 42.893743
F 15.559433 30.934310 40.081843
F 2.284923 30.873110 25.474243
F 2.284923 23.155410 25.474243
F 11.203233 30.870910 25.505943
F 11.203233 23.153210 25.505943
F 20.071233 30.919910 25.423443
F 20.102733 23.067410 25.552743
F 2.296513 28.295810 21.835843
F 2.296513 20.578110 21.835843
F 11.215933 28.298310 21.867843
F 11.215933 20.580610 21.867843
F 13.393033 24.439510 36.428043
F 6.702083 23.152710 40.038243
F 2.289393 28.297310 24.566943
F 2.289393 20.579510 24.566943
F 11.206433 28.298310 24.596443
F 11.206433 20.580610 24.596443
F 20.194833 28.269710 24.559943
F 20.020833 20.519310 24.431943
F 2.278123 30.871610 28.204743
F 2.278123 23.153910 28.204743
F 11.193733 30.870910 28.234543
F 11.193733 23.153210 28.234543
F 20.127533 31.022810 28.238943
F 20.204733 23.063410 28.257343
F 4.521353 24.439710 24.572843
F 4.521353 32.157510 24.572843
F 13.434333 24.439510 24.604243
F 13.434333 32.157210 24.604243
F 4.508843 27.011810 28.211043
F 4.508843 34.729510 28.211043
F 4.508843 19.294010 28.211043
F 13.421633 27.012110 28.242343
F 13.421633 34.729810 28.242343
F 13.421633 19.294310 28.242343
F 4.518453 27.012710 25.482143
F 6.701463 20.580410 39.132543
F 4.518453 19.295010 25.482143
F 13.431133 27.012110 25.513743
F 13.431133 34.729810 25.513743
F 13.431133 19.294310 25.513743
F 4.530883 24.438810 21.843943
F 4.530883 32.156510 21.843943
F 13.443833 24.439510 21.875543
F 13.443833 32.157210 21.875543
F 6.747283 30.871010 25.490343
F 6.747283 23.153210 25.490343
F 15.559833 30.750310 25.565343
F 15.737433 23.090610 25.485643
F 6.759953 28.298310 21.852243
F 6.759953 20.580510 21.852243
F 4.481203 32.156610 36.396543
F 6.702083 30.870410 40.038243
F 6.750503 28.298310 24.580843
F 6.750503 20.580610 24.580843
F 15.588033 28.206110 24.480043
F 15.625033 20.558210 24.717443
F 6.737823 30.870910 28.219043
F 6.737823 23.153210 28.219043
F 15.589233 30.798010 28.261443
F 15.710533 23.180710 28.184943
F 0.010694 24.424610 31.871143
F 0.010694 32.142410 31.871143
F 8.953103 24.439510 31.864943
F 8.953103 32.157210 31.864943
F 18.089433 24.372610 31.922643
F 17.933733 32.059410 31.865643
F 13.385833 34.729210 40.061543
F 15.672333 30.796410 42.854443
F 6.758463 23.163310 42.775643
F 8.940393 27.012110 35.503143
F 8.940393 34.729810 35.503143
F 8.940393 19.294310 35.503143
F 17.808933 26.922910 35.640043
F 0.065389 24.441810 21.856743
F 18.001333 19.060510 35.451143
F 0.040435 27.006010 32.773643
F 0.040435 34.723810 32.773643
F 0.040435 19.288310 32.773643
F 8.949923 27.012110 32.774443
F 8.949923 34.729810 32.774443
F 8.949923 19.294310 32.774443
F 17.936933 26.872910 32.908443
F 4.481203 24.438910 36.396543
F 18.013733 19.228310 32.793243
F 0.048839 24.444310 29.134743
F 0.048839 32.162110 29.134743
F 8.962613 24.439510 29.136343
F 8.962613 32.157210 29.136343
F 17.958433 24.499210 29.048043
F 17.793933 32.040210 29.255143
F 2.261813 30.872410 32.750943
F 2.261813 23.154610 32.750943
F 11.177833 30.870910 32.782243
F 11.177833 23.153210 32.782243
F 20.120333 30.896610 32.759543
F 20.240333 22.948510 32.884143
F 2.273343 28.296510 29.112543
F 2.273343 20.578810 29.112543
F 11.190533 28.298310 29.144143
F 11.190533 20.580610 29.144143
F 20.045033 28.401110 29.216743
F 20.247533 20.585110 29.247343
F 2.266903 28.298110 31.842543
F 2.266903 20.580310 31.842543
F 11.181033 28.298310 31.872743
F 11.181033 20.580610 31.872743
F 20.145633 28.330910 31.888543
F 20.198633 20.357710 31.925143
F 2.255703 30.870710 35.480443
F 2.255703 23.153010 35.480443
F 11.168333 30.870910 35.510843
F 11.168333 23.153210 35.510843
F 20.204233 30.714410 35.426743
F 20.220833 23.271710 35.543443
F 4.496353 24.439810 31.849143
F 4.496353 32.157510 31.849143
F 13.408933 24.439510 31.880543
F 13.408933 32.157210 31.880543
F 4.483843 27.011710 35.487243
F 4.483843 34.729410 35.487243
F 4.483843 19.294010 35.487243
F 13.396233 27.012110 35.518643
F 13.396233 34.729810 35.518643
F 13.396233 19.294310 35.518643
F 4.493613 27.012710 32.758443
F 6.701463 28.298110 39.132543
F 4.493613 19.294910 32.758443
F 13.405733 27.012110 32.790043
F 13.405733 34.729810 32.790043
F 13.405733 19.294310 32.790043
F 4.506023 24.438810 29.120343
F 4.506023 32.156610 29.120343
F 13.418433 24.439510 29.151843
F 13.418433 32.157210 29.151843
F 6.721923 30.871010 32.766643
F 6.721923 23.153210 32.766643
F 15.672633 30.841310 32.854843
F 15.655833 23.224810 32.762243
F 6.734583 28.298310 29.128543
F 6.734583 20.580610 29.128543
F 15.675633 28.227610 29.249043
F 15.752533 20.437310 29.136843
F 6.725163 28.298410 31.857143
F 6.725163 20.580610 31.857143
F 15.721333 28.218610 32.087243
F 15.611033 20.549510 31.857443
F 6.712493 30.870910 35.495343
F 6.712493 23.153210 35.495343
F 15.590533 30.785110 35.545543
F 15.703533 23.234810 35.472743
F 6.758463 30.881010 42.775643
F 15.491133 20.744210 39.004843
F 8.929343 24.439210 39.140343
F 8.929343 32.156910 39.140343
F 17.776533 24.273210 39.261043
F 17.865733 32.108210 39.215743
F 0.030066 27.041610 42.797243
F 15.869333 20.612810 36.263243
F 0.030066 19.323910 42.797243
F 8.986383 27.022110 42.783443
F 15.611933 28.160410 36.502443
F 8.986383 19.304410 42.783443
F 18.064633 19.282010 42.954143
F 6.709243 20.580610 36.404743
F 15.780633 23.062610 42.901343
F 0.025921 27.005110 40.059943
F 0.025921 34.722810 40.059943
F 0.025921 19.287410 40.059943
F 8.930053 27.011510 40.046043
F 8.930053 34.729210 40.046043
F 8.930053 19.293810 40.046043
F 17.863833 26.804510 40.096043
F 13.393033 32.157210 36.428043
F 17.921133 19.445410 40.088443
F 0.031839 24.446610 36.412743
F 0.031839 32.164310 36.412743
F 8.937223 24.439510 36.412543
F 8.937223 32.157210 36.412543
F 17.881433 24.462910 36.593043
F 17.958933 31.849810 36.495043
F 2.244343 30.871110 40.023143
F 2.244343 23.153410 40.023143
F 11.157933 30.870410 40.053843
F 11.157933 23.152610 40.053843
F 20.191533 30.791810 39.988243
F 20.215533 23.259310 40.180743
F 2.250233 28.297210 36.389443
F 2.250233 20.579510 36.389443
F 11.165133 28.298310 36.420343
F 11.165133 20.580610 36.420343
F 20.245333 28.026810 36.575643
F 20.237233 20.536710 36.387743
F 2.245273 28.298210 39.118843
F 2.245273 20.580410 39.118843
F 11.157233 28.298110 39.148143
F 11.157233 20.580310 39.148143
F 20.098133 28.088710 39.318943
F 20.031633 20.801510 39.090543
F 2.298083 30.883510 42.761743
F 2.298083 23.165810 42.761743
F 11.214333 30.881010 42.791243
F 11.214333 23.163310 42.791243
F 17.937333 27.040110 42.857043
F 20.105833 30.870410 42.923443
F 4.472993 24.439610 39.124543
F 4.472993 32.157310 39.124543
F 13.385133 24.439210 39.155943
F 13.385133 32.156910 39.155943
F 4.526983 27.022310 42.768043
F 6.709243 28.298310 36.404743
F 4.526983 19.304610 42.768043
F 13.442233 27.022210 42.799043
F 15.614733 23.209310 40.225543
F 13.442233 19.304410 42.799043
F 4.474323 27.012010 40.030143
F 4.474323 34.729710 40.030143
F 4.474323 19.294310 40.030143
F 13.385833 27.011510 40.061543
F 17.797733 32.269410 21.999343
F 18.019333 24.373610 43.861443
F 17.840833 34.864010 25.572043
F 17.854433 32.110810 43.829643
F 17.948833 24.541710 21.927643
F 0.071662 47.570010 2.784993
F 0.071662 39.852310 2.784993
F 9.049163 47.593210 2.764493
F 9.049163 39.875510 2.764493
F 17.942033 47.568810 2.883293
F 18.097633 39.730410 3.026013
F 0.066467 50.188510 6.410143
F 0.066467 42.470710 6.410143
F 9.041973 50.165210 6.397993
F 9.041973 42.447510 6.397993
F 17.968633 50.235310 6.326073
F 17.990133 42.532610 6.483243
F 0.104545 50.170910 3.664063
F 0.104545 42.453210 3.664063
F 9.049873 50.165510 3.670153
F 9.049873 42.447810 3.670153
F 17.974733 50.173610 3.662533
F 17.872233 42.535010 3.723203
F 0.078122 47.598110 0.032380
F 4.543333 34.730510 18.205743
F 0.078122 39.880410 0.032379
F 0.034363 34.748110 20.959143
F 8.992803 47.582610 0.027040
F 8.992803 39.864810 0.027040
F 20.208633 51.408010 2.678053
F 4.591613 34.730910 3.653963
F 2.353843 38.592910 3.645993
F 2.353843 46.310610 3.645993
F 11.277833 38.588910 3.677923
F 11.277833 46.306610 3.677923
F 20.393833 38.533310 3.866343
F 20.328533 46.480310 3.721913
F 2.294023 51.437910 0.002454
F 2.294023 36.002410 0.002453
F 2.294023 43.720210 0.002453
F 11.220733 51.441410 0.034817
F 11.220733 36.006010 0.034817
F 11.220733 43.723710 0.034817
F 0.089679 34.731810 10.939343
F 0.050322 34.750510 13.684443
F 9.049873 34.730010 3.670153
F 2.352273 51.449010 2.744543
F 2.352273 36.013610 2.744543
F 2.352273 43.731310 2.744543
F 11.277033 51.452110 2.772263
F 11.277033 36.016610 2.772263
F 11.277033 43.734410 2.772263
F 17.985833 42.466110 21.066243
F 20.039433 36.153410 2.609793
F 20.109733 43.743010 2.901073
F 2.346273 38.591510 6.377693
F 2.346273 46.309210 6.377693
F 11.269933 38.588710 6.405763
F 11.269933 46.306410 6.405763
F 20.186533 38.526210 6.620373
F 20.148933 46.530510 6.353713
F 4.590973 47.593210 2.748933
F 4.590973 39.875510 2.748933
F 13.505033 47.593210 2.780043
F 13.505033 39.875510 2.780043
F 4.583953 50.165210 6.382363
F 4.583953 42.447410 6.382363
F 13.497833 50.165310 6.413543
F 13.497833 42.447510 6.413543
F 4.591613 50.166410 3.653973
F 4.591613 42.448610 3.653963
F 13.505733 50.165510 3.685703
F 13.505733 42.447810 3.685703
F 4.536633 47.582010 0.011178
F 4.536633 39.864310 0.011178
F 13.448633 47.582610 0.042594
F 13.448633 39.864810 0.042594
F 6.821743 38.589010 3.662323
F 6.821743 46.306710 3.662323
F 15.729133 38.588010 3.608273
F 15.677133 46.225910 3.587673
F 6.764503 51.441310 0.019178
F 6.764503 36.005810 0.019177
F 6.764503 43.723610 0.019177
F 0.066467 34.753010 6.410143
F 13.505733 34.730010 3.685703
F 4.568253 34.730610 10.929443
F 6.821033 51.452010 2.756743
F 6.821033 36.016610 2.756743
F 6.821033 43.734310 2.756743
F 15.892733 46.333410 20.979443
F 15.689633 35.950310 2.807143
F 15.670033 43.741610 2.591443
F 6.813863 38.588710 6.390233
F 6.813863 46.306410 6.390233
F 15.884533 38.725010 6.557613
F 15.656033 46.251310 6.202213
F 0.058388 47.570710 10.047043
F 0.058388 39.853010 10.047043
F 9.029293 47.592710 10.036043
F 9.029293 39.874910 10.036043
F 17.986133 47.698010 9.992473
F 17.914533 39.902910 10.178543
F 0.050322 50.186010 13.684443
F 0.050322 42.468310 13.684443
F 9.016583 50.165210 13.674143
F 9.016583 42.447510 13.674143
F 17.748533 50.118510 13.812043
F 17.781133 42.452510 13.667543
F 0.089679 50.167310 10.939343
F 0.089679 42.449610 10.939343
F 9.026113 50.165210 10.945543
F 9.026113 42.447510 10.945543
F 17.754833 50.177210 11.015343
F 17.903833 42.471310 11.061143
F 0.097660 47.589110 7.300193
F 0.097660 39.871310 7.300193
F 9.038803 47.592710 7.307423
F 9.038803 39.874910 7.307423
F 17.750633 47.600010 7.307853
F 18.058033 39.999810 7.507223
F 2.331543 38.592210 10.920843
F 2.331543 46.309910 10.920843
F 11.254033 38.588710 10.953343
F 11.254033 46.306410 10.953343
F 20.175033 38.698110 11.132843
F 20.142133 46.356010 10.946843
F 2.343263 51.447710 7.282553
F 2.343263 36.012310 7.282553
F 2.343263 43.730010 7.282553
F 11.266733 51.451510 7.315193
F 11.266733 36.016110 7.315193
F 11.266733 43.733810 7.315193
F 19.894033 51.539510 10.006943
F 20.205133 36.090610 7.581393
F 20.034033 43.956710 7.402523
F 2.334813 51.449010 10.015343
F 2.334813 36.013610 10.015343
F 2.334813 43.731310 10.015343
F 11.257233 51.451510 10.043843
F 11.257233 36.016110 10.043843
F 11.257233 43.733810 10.043843
F 20.030533 51.357510 14.505943
F 20.119133 36.017410 10.241343
F 20.103833 43.754310 10.072543
F 2.323393 38.590810 13.653243
F 2.323393 46.308610 13.653243
F 11.244533 38.588710 13.681943
F 11.244533 46.306410 13.681943
F 20.156833 38.545410 13.855743
F 20.069733 46.356210 13.656043
F 4.571443 47.592810 10.020343
F 4.571443 39.875010 10.020343
F 13.485133 47.592710 10.051543
F 13.485133 39.874910 10.051543
F 4.558903 50.165110 13.658543
F 4.558903 42.447410 13.658543
F 13.472433 50.165310 13.689743
F 13.472433 42.447510 13.689743
F 4.568253 50.166110 10.929443
F 4.568253 42.448310 10.929443
F 13.481933 50.165310 10.961143
F 13.481933 42.447510 10.961143
F 4.580713 47.591810 7.291273
F 4.580713 39.874110 7.291273
F 13.494633 47.592710 7.322973
F 13.494633 39.874910 7.322973
F 6.798003 38.588710 10.937743
F 6.798003 46.306510 10.937743
F 15.639233 38.733010 10.987543
F 15.728733 46.201910 10.952843
F 6.810683 51.451510 7.299583
F 6.810683 36.016010 7.299583
F 6.810683 43.733710 7.299583
F 20.018833 38.621610 20.976843
F 15.659933 36.124610 7.466723
F 15.693933 43.821510 7.295303
F 6.801203 51.451510 10.028243
F 6.801203 36.016010 10.028243
F 6.801203 43.733810 10.028243
F 15.632833 51.443410 17.290243
F 15.783533 36.105410 10.283843
F 15.732533 43.666410 10.015343
F 6.788513 38.588710 13.666443
F 6.788513 46.306410 13.666443
F 15.840233 38.555510 13.653943
F 15.569133 46.244010 13.610443
F 0.042330 47.573110 17.321743
F 0.042330 39.855410 17.321743
F 9.003893 47.592710 17.312343
F 9.003893 39.874910 17.312343
F 17.970933 47.652510 17.465443
F 17.760633 39.977910 17.409743
F 0.034363 50.183610 20.959143
F 0.034363 42.465910 20.959143
F 8.991183 50.165210 20.950443
F 8.991183 42.447510 20.950443
F 15.931933 51.431610 2.771753
F 20.306633 46.322410 21.153043
F 0.073553 50.164310 18.217643
F 0.073553 42.446610 18.217643
F 9.000713 50.165210 18.221843
F 9.000713 42.447510 18.221843
F 17.883333 50.213810 18.392343
F 17.999033 42.534810 18.350843
F 0.081637 47.592110 14.578543
F 0.081637 39.874410 14.578543
F 9.013403 47.592710 14.583743
F 9.013403 39.874910 14.583743
F 17.679233 47.556310 14.656843
F 18.013333 39.845610 14.665343
F 2.308163 38.591510 18.197543
F 2.308163 46.309310 18.197543
F 11.228633 38.588710 18.229643
F 11.228633 46.306410 18.229643
F 20.027433 38.592210 18.240143
F 20.211733 46.312910 18.454043
F 2.319823 51.448310 14.559143
F 2.319823 36.012910 14.559143
F 2.319823 43.730610 14.559143
F 11.241333 51.451510 14.591543
F 11.241333 36.016110 14.591543
F 11.241333 43.733810 14.591543
F 17.763033 50.088910 21.083043
F 20.160633 35.970810 14.584843
F 19.986633 43.788510 14.596243
F 2.312023 51.449710 17.291143
F 2.312023 36.014210 17.291143
F 2.312033 43.732010 17.291143
F 11.231833 51.451510 17.320143
F 11.231833 36.016110 17.320143
F 11.231833 43.733810 17.320143
F 0.104545 34.735510 3.664063
F 20.147533 35.994210 17.374143
F 20.158033 43.762710 17.404743
F 2.300683 38.590110 20.929043
F 2.300683 46.307810 20.929043
F 11.219133 38.588710 20.958243
F 11.219133 46.306410 20.958243
F 15.572233 51.523810 14.556143
F 15.598133 51.557510 10.041543
F 4.546383 47.592810 17.296643
F 4.546383 39.875110 17.296643
F 13.459733 47.592710 17.327843
F 13.459733 39.874910 17.327843
F 4.533863 50.165010 20.934743
F 4.533863 42.447310 20.934743
F 13.447033 50.165310 20.966043
F 13.447033 42.447510 20.966043
F 4.543333 50.166010 18.205743
F 4.543333 42.448310 18.205743
F 13.456533 50.165310 18.237443
F 13.456533 42.447510 18.237443
F 4.555783 47.591910 14.567643
F 4.555783 39.874210 14.567643
F 13.469233 47.592710 14.599243
F 13.469233 39.874910 14.599243
F 6.772643 38.588710 18.214043
F 6.772643 46.306510 18.214043
F 15.602533 38.517910 18.258343
F 15.703933 46.369510 18.230743
F 6.785313 51.451510 14.575843
F 6.785313 36.016010 14.575843
F 6.785313 43.733710 14.575843
F 20.206233 51.420910 7.303833
F 15.808633 36.000710 14.414543
F 15.731433 43.769010 14.822543
F 6.775853 51.451510 17.304543
F 6.775853 36.016110 17.304543
F 6.775853 43.733810 17.304543
F 15.744733 51.362510 7.365463
F 15.654133 35.889810 17.251543
F 15.676733 43.804610 17.506943
F 6.763173 38.588710 20.942743
F 6.763173 46.306410 20.942743
F 15.670833 38.540210 20.991143
F 20.262033 51.380910 17.214043
F 20.345333 36.076410 -0.125988
F 18.142133 39.759110 0.330873
F 15.755533 36.019510 0.094348
F 20.225433 51.139910 21.803543
F 17.888933 34.835910 6.543733
F 20.203733 43.622510 21.904343
F 15.745133 43.769810 -0.192860
F 15.423533 35.978210 21.950443
F 17.939933 47.695510 -0.031501
F 15.654333 43.707310 21.806143
F 18.088333 47.509910 21.938143
F 17.891833 39.954610 22.005543
F 15.650133 51.469610 -0.010785
F 0.026453 47.575510 24.596443
F 0.026453 39.857810 24.596443
F 8.978503 47.592710 24.588643
F 8.978503 39.874910 24.588643
F 17.834533 47.623810 24.601243
F 17.972533 39.891210 24.566943
F 0.018552 50.181210 28.233843
F 0.018552 42.463510 28.233843
F 8.965793 50.165210 28.226743
F 8.965793 42.447510 28.226843
F 17.863533 50.098010 28.297443
F 17.962533 42.463310 28.303743
F 0.057164 50.161610 25.495743
F 0.057164 42.443910 25.495743
F 8.975313 50.165210 25.498143
F 8.975313 42.447510 25.498143
F 17.904133 50.187210 25.603043
F 17.841833 42.383710 25.565843
F 8.988003 47.592710 21.860043
F 8.988003 39.874910 21.860043
F 20.121133 46.300410 42.936843
F 20.117133 36.028910 24.552843
F 2.284923 38.590910 25.474243
F 2.284923 46.308610 25.474243
F 11.203233 38.588710 25.505943
F 11.203233 46.306410 25.505943
F 20.178033 38.593810 25.601843
F 20.027433 46.266410 25.413343
F 2.296513 51.449010 21.835843
F 2.296513 36.013510 21.835843
F 2.296513 43.731310 21.835843
F 11.215933 51.451510 21.867843
F 11.215933 36.016110 21.867843
F 11.215933 43.733810 21.867843
F 0.065389 47.595010 21.856743
F 13.442233 34.739910 42.799043
F 8.986383 34.739910 42.783443
F 2.289393 51.450510 24.566943
F 2.289393 36.015010 24.566943
F 2.289393 43.732710 24.566943
F 11.206433 51.451510 24.596443
F 11.206433 36.016110 24.596443
F 11.206433 43.733810 24.596443
F 15.654833 36.170410 29.139543
F 20.144933 51.407310 24.583843
F 20.050733 43.675210 24.657343
F 2.278123 38.589310 28.204743
F 2.278123 46.307110 28.204743
F 11.193733 38.588710 28.234543
F 11.193733 46.306410 28.234543
F 20.087933 38.521210 28.277243
F 20.206333 46.271810 28.224543
F 4.521353 47.592910 24.572843
F 4.521353 39.875210 24.572843
F 13.434333 47.592710 24.604243
F 13.434333 39.874910 24.604243
F 4.508843 50.165010 28.211043
F 4.508843 42.447210 28.211043
F 13.421633 50.165310 28.242343
F 13.421633 42.447510 28.242343
F 4.518453 50.165910 25.482143
F 4.518453 42.448210 25.482143
F 13.431133 50.165310 25.513743
F 13.431133 42.447510 25.513743
F 4.530883 47.592010 21.843943
F 4.530883 39.874210 21.843943
F 13.443833 47.592710 21.875543
F 13.443833 39.874910 21.875543
F 6.747283 38.588710 25.490343
F 6.747283 46.306410 25.490343
F 15.816533 38.735110 25.402443
F 15.796733 46.371410 25.672643
F 6.759953 51.451510 21.852243
F 6.759953 36.016010 21.852243
F 6.759953 43.733710 21.852243
F 4.526983 34.740010 42.768043
F 0.030066 34.759410 42.797243
F 0.065389 39.877210 21.856743
F 6.750503 51.451510 24.580843
F 6.750503 36.016110 24.580843
F 6.750503 43.733810 24.580843
F 15.690533 51.318110 31.984843
F 15.509133 36.109810 24.607343
F 15.645433 43.752410 24.619143
F 6.737823 38.588610 28.219043
F 6.737823 46.306410 28.219043
F 15.598433 38.694510 28.053843
F 15.639133 46.293510 28.381343
F 0.010694 47.577810 31.871143
F 0.010694 39.860110 31.871143
F 8.953103 47.592710 31.864943
F 8.953103 39.874910 31.864943
F 17.880633 47.551710 31.802343
F 17.862233 39.969710 31.970343
F 15.741733 46.455310 42.667343
F 15.823933 38.559510 42.794243
F 8.940393 50.165210 35.503143
F 8.940393 42.447510 35.503143
F 17.825433 50.210310 35.572443
F 17.826133 42.448210 35.483143
F 0.040435 50.159210 32.773643
F 0.040435 42.441510 32.773643
F 8.949923 50.165210 32.774443
F 8.949923 42.447510 32.774443
F 18.059733 50.013110 32.814143
F 17.881233 42.469710 32.788843
F 0.048839 47.597510 29.134743
F 0.048839 39.879810 29.134743
F 8.962613 47.592710 29.136343
F 8.962613 39.874910 29.136343
F 17.984033 47.554910 29.124943
F 17.881433 39.883710 29.167443
F 2.261813 38.590110 32.750943
F 2.261813 46.307810 32.750943
F 11.177833 38.588710 32.782243
F 11.177833 46.306410 32.782243
F 20.014233 38.504710 32.767343
F 20.260533 46.271010 32.710243
F 2.273343 51.449710 29.112543
F 2.273343 36.014210 29.112543
F 2.273343 43.732010 29.112543
F 11.190533 51.451510 29.144143
F 11.190533 36.016110 29.144143
F 11.190533 43.733810 29.144143
F 4.493613 34.730410 32.758443
F 20.073233 35.987010 29.248943
F 20.181733 43.849010 29.155443
F 2.266903 51.451310 31.842543
F 2.266903 36.015810 31.842543
F 2.266903 43.733510 31.842543
F 11.181033 51.451510 31.872743
F 11.181033 36.016110 31.872743
F 11.181033 43.733810 31.872743
F 15.629633 51.576210 36.558643
F 20.020033 35.955810 31.946643
F 20.115733 43.669910 31.858643
F 2.255703 38.588510 35.480443
F 2.255703 46.306210 35.480443
F 11.168333 38.588710 35.510843
F 11.168333 46.306410 35.510843
F 20.097233 38.502610 35.432943
F 20.126333 46.301910 35.540843
F 4.496353 47.593010 31.849143
F 4.496353 39.875310 31.849143
F 13.408933 47.592710 31.880543
F 13.408933 39.874910 31.880543
F 4.483843 50.164910 35.487243
F 4.483843 42.447210 35.487243
F 13.396233 50.165310 35.518643
F 13.396233 42.447510 35.518643
F 4.493613 50.165810 32.758443
F 4.493613 42.448110 32.758443
F 13.405733 50.165310 32.790043
F 13.405733 42.447510 32.790043
F 4.506023 47.592010 29.120343
F 4.506023 39.874310 29.120343
F 13.418433 47.592710 29.151843
F 13.418433 39.874910 29.151843
F 6.721923 38.588710 32.766643
F 6.721923 46.306410 32.766643
F 15.684833 38.575410 32.877443
F 15.716533 46.200410 32.664743
F 6.734583 51.451510 29.128543
F 6.734583 36.016010 29.128543
F 6.734583 43.733710 29.128543
F 20.091233 51.466810 29.165543
F 17.989333 42.231710 42.862943
F 15.535433 43.716410 29.223243
F 6.725163 51.451610 31.857143
F 6.725163 36.016110 31.857143
F 6.725163 43.733810 31.857143
F 20.266433 38.680810 42.747343
F 15.536933 36.151910 31.763643
F 15.568533 43.645510 31.732443
F 6.712493 38.588610 35.495343
F 6.712493 46.306410 35.495343
F 15.572133 38.517610 35.705843
F 15.590233 46.247110 35.533343
F 6.758463 46.316510 42.775643
F 6.758463 38.598710 42.775643
F 8.929343 47.592410 39.140343
F 8.929343 39.874710 39.140343
F 17.922333 47.512810 39.243443
F 17.887333 39.840910 39.204043
F 0.030066 50.194810 42.797243
F 0.030066 42.477110 42.797243
F 8.986383 50.175310 42.783443
F 8.986383 42.457610 42.783443
F 18.027333 50.310410 42.752043
F 20.195433 51.472210 31.965843
F 0.025921 50.158310 40.059943
F 0.025921 42.440610 40.059943
F 8.930053 50.164710 40.046043
F 8.930053 42.447010 40.046043
F 17.952233 50.230010 39.971043
F 18.013633 42.434910 40.153643
F 0.031839 47.599810 36.412743
F 0.031839 39.882110 36.412743
F 8.937223 47.592710 36.412543
F 8.937223 39.874910 36.412543
F 17.821133 47.546510 36.507443
F 17.908033 39.837710 36.400943
F 2.244343 38.588810 40.023143
F 2.244343 46.306610 40.023143
F 11.157933 38.588110 40.053843
F 11.157933 46.305810 40.053843
F 20.067833 38.540710 40.077643
F 20.183633 46.312110 40.135343
F 2.250233 51.450410 36.389443
F 2.250233 36.015010 36.389443
F 2.250233 43.732710 36.389443
F 11.165133 51.451510 36.420343
F 11.165133 36.016110 36.420343
F 11.165133 43.733810 36.420343
F 20.105333 51.402510 36.591143
F 19.866633 35.901510 36.382343
F 20.057833 43.792510 36.344643
F 2.245273 51.451410 39.118843
F 2.245273 36.015910 39.118843
F 2.245273 43.733610 39.118843
F 11.157233 51.451310 39.148143
F 11.157233 36.015810 39.148143
F 11.157233 43.733510 39.148143
F 20.166833 51.531810 39.308243
F 20.122933 36.023610 39.060243
F 20.294733 43.772810 39.115043
F 2.298083 38.601210 42.761743
F 2.298083 46.319010 42.761743
F 11.214333 38.598710 42.791243
F 11.214333 46.316510 42.791243
F 4.518453 34.730510 25.482143
F 15.640533 51.558410 24.613343
F 4.472993 47.592810 39.124543
F 4.472993 39.875110 39.124543
F 13.385133 47.592410 39.155943
F 13.385133 39.874710 39.155943
F 4.526983 50.175510 42.768043
F 4.526983 42.457810 42.768043
F 13.442233 50.175310 42.799043
F 13.442233 42.457610 42.799043
F 4.474323 50.165210 40.030143
F 4.474323 42.447510 40.030143
F 13.385833 50.164710 40.061543
F 13.385833 42.447010 40.061543
F 4.481203 47.592110 36.396543
F 4.481203 39.874410 36.396543
F 13.393033 47.592710 36.428043
F 13.393033 39.874910 36.428043
F 6.702083 38.588110 40.038243
F 6.702083 46.305910 40.038243
F 15.579533 38.672710 40.133943
F 15.734533 46.285410 39.955543
F 6.709243 51.451510 36.404743
F 6.709243 36.016010 36.404743
F 6.709243 43.733810 36.404743
F 15.612933 51.251110 29.277243
F 15.555333 36.044610 36.550543
F 15.699233 43.647710 36.510343
F 6.701463 51.451310 39.132543
F 6.701463 36.015810 39.132543
F 6.701463 43.733610 39.132543
F 15.482133 51.590310 39.200043
F 15.720433 35.978610 39.230843
F 15.632533 43.701610 39.245643
F 0.018552 34.745810 28.233843
F 17.789633 34.567410 32.695743
F 17.800133 34.721810 28.262743
F 18.099733 34.644710 42.849143
F 18.063033 34.584110 40.108443
F 19.972933 36.124510 21.878943
F 17.531933 34.573310 35.550443
F 19.945633 43.666010 43.871643
F 15.552833 51.594010 21.920143
F 20.221933 51.526410 43.627343
F 0.071662 55.287710 2.784993
F 0.071662 63.005510 2.784993
F 9.049163 55.311010 2.764493
F 9.049163 63.028710 2.764493
F 17.842433 55.295210 2.695313
F 17.762133 63.037010 2.719833
F 0.066467 57.906210 6.410143
F 0.066467 65.623910 6.410143
F 9.041973 57.883010 6.397993
F 9.041973 65.600710 6.397993
F 17.698633 57.777010 6.466663
F 17.938433 65.299910 6.495293
F 0.104545 57.888710 3.664063
F 0.104545 65.606410 3.664063
F 9.049873 57.883210 3.670153
F 9.049873 65.601010 3.670153
F 17.760133 57.861810 3.827583
F 17.898833 65.509410 3.829233
F 0.078123 55.315910 0.032380
F 11.219133 69.459610 20.958243
F 0.078122 63.033610 0.032379
F 18.019633 65.622110 20.920143
F 8.992803 55.300310 0.027040
F 8.992803 63.018010 0.027040
F 18.017833 57.901410 21.095543
F 15.579833 54.074510 20.877443
F 2.353843 54.028310 3.645993
F 2.353843 61.746110 3.645993
F 11.277833 54.024410 3.677923
F 11.277833 61.742110 3.677923
F 20.128833 54.009810 3.724773
F 20.088333 61.807510 3.526613
F 2.294023 59.155610 0.002453
F 2.294023 66.873310 0.002453
F 11.220733 59.159210 0.034817
F 11.220733 66.876910 0.034817
F 11.254033 69.459610 10.953343
F 11.228633 69.459610 18.229643
F 2.352273 59.166810 2.744543
F 2.352273 66.884510 2.744543
F 11.277033 59.169810 2.772263
F 11.277033 66.887610 2.772263
F 20.045833 59.199610 2.787053
F 20.116733 66.854310 2.653163
F 2.346273 54.026910 6.377693
F 2.346273 61.744710 6.377693
F 11.269933 54.024110 6.405763
F 11.269933 61.741810 6.405763
F 20.208433 54.060910 6.474423
F 20.277633 61.621510 6.405083
F 4.590973 55.311010 2.748933
F 4.590973 63.028710 2.748933
F 13.505033 55.311010 2.780043
F 13.505033 63.028710 2.780043
F 4.583953 57.882910 6.382363
F 4.583953 65.600610 6.382363
F 13.497833 57.883010 6.413543
F 13.497833 65.600710 6.413543
F 4.591613 57.884110 3.653963
F 4.591613 65.601810 3.653963
F 13.505733 57.883210 3.685703
F 13.505733 65.601010 3.685703
F 4.536633 55.299710 0.011178
F 4.536633 63.017510 0.011178
F 13.448633 55.300310 0.042594
F 13.448633 63.018010 0.042594
F 6.821743 54.024510 3.662323
F 6.821743 61.742210 3.662323
F 15.629133 53.912310 3.630413
F 15.631233 61.680110 3.785903
F 6.764503 59.159010 0.019177
F 6.764503 66.876810 0.019177
F 11.244533 69.459610 13.681943
F 15.751133 61.732410 20.960543
F 6.821033 59.169810 2.756743
F 6.821033 66.887510 2.756743
F 15.637733 59.209610 2.841203
F 15.857633 66.885010 2.850023
F 6.813863 54.024110 6.390233
F 6.813863 61.741910 6.390233
F 15.524833 53.866910 6.376233
F 15.663933 61.830010 6.546393
F 0.058387 55.288410 10.047043
F 0.058388 63.006210 10.047043
F 9.029293 55.310410 10.036043
F 9.029293 63.028110 10.036043
F 18.150633 55.471610 10.065843
F 17.976033 63.105410 10.123043
F 0.050322 57.903710 13.684443
F 0.050322 65.621510 13.684443
F 9.016583 57.883010 13.674143
F 9.016583 65.600710 13.674143
F 18.010633 58.100610 13.666543
F 17.957033 65.630210 13.665543
F 0.089679 57.885010 10.939343
F 0.089679 65.602810 10.939343
F 9.026113 57.883010 10.945543
F 9.026113 65.600710 10.945543
F 17.965533 58.060310 10.973343
F 17.906033 65.650310 11.001343
F 0.097660 55.306810 7.300193
F 0.097660 63.024510 7.300193
F 9.038803 55.310410 7.307423
F 9.038803 63.028110 7.307423
F 17.859933 55.318610 7.237113
F 17.960833 62.940510 7.498833
F 2.331543 54.027610 10.920843
F 2.331543 61.745410 10.920843
F 11.254033 54.024110 10.953343
F 11.254033 61.741810 10.953343
F 20.330733 54.006710 11.050143
F 20.296033 61.724810 11.044743
F 2.343263 59.165510 7.282553
F 2.343263 66.883210 7.282553
F 11.266733 59.169310 7.315193
F 11.266733 66.887010 7.315193
F 20.040133 59.088810 7.339873
F 20.187033 66.879310 7.380623
F 2.334813 59.166710 10.015343
F 2.334813 66.884510 10.015343
F 11.257233 59.169310 10.043843
F 11.257233 66.887010 10.043843
F 20.092333 59.176010 10.050443
F 20.203133 66.885710 10.129243
F 2.323393 54.026310 13.653243
F 2.323393 61.744010 13.653243
F 11.244533 54.024110 13.681943
F 11.244533 61.741810 13.681943
F 19.997033 53.935610 13.692943
F 20.316333 61.605210 13.745243
F 4.571443 55.310510 10.020343
F 4.571443 63.028210 10.020343
F 13.485133 55.310410 10.051543
F 13.485133 63.028110 10.051543
F 4.558903 57.882810 13.658543
F 4.558903 65.600610 13.658543
F 13.472433 57.883010 13.689743
F 13.472433 65.600710 13.689743
F 4.568253 57.883810 10.929443
F 4.568253 65.601510 10.929443
F 13.481933 57.883010 10.961143
F 13.481933 65.600710 10.961143
F 4.580713 55.309610 7.291273
F 4.580713 63.027310 7.291273
F 13.494633 55.310410 7.322973
F 13.494633 63.028110 7.322973
F 6.798003 54.024210 10.937743
F 6.798003 61.741910 10.937743
F 15.846033 54.296410 10.950343
F 15.657433 61.754010 11.119143
F 6.810683 59.169210 7.299583
F 6.810683 66.886910 7.299583
F 15.720233 59.262410 7.407843
F 15.772833 66.718610 7.253083
F 6.801203 59.169210 10.028243
F 6.801203 66.887010 10.028243
F 15.674933 59.227910 10.126643
F 15.623933 66.786810 9.917803
F 6.788513 54.024110 13.666443
F 6.788513 61.741910 13.666443
F 15.879333 54.008310 13.657543
F 15.631433 61.864210 13.684043
F 0.042330 55.290910 17.321743
F 0.042330 63.008610 17.321743
F 9.003893 55.310410 17.312343
F 9.003893 63.028110 17.312343
F 18.089033 55.223210 17.417943
F 17.752533 62.912510 17.403143
F 0.034363 57.901310 20.959143
F 0.034363 65.619110 20.959143
F 8.991183 57.883010 20.950443
F 8.991183 65.600710 20.950443
F 20.063133 61.825810 21.119843
F 20.084233 53.819610 21.208043
F 0.073553 57.882110 18.217643
F 0.073553 65.599810 18.217643
F 9.000713 57.883010 18.221843
F 9.000713 65.600710 18.221843
F 17.823433 57.811610 18.338643
F 17.776233 65.466310 18.124543
F 0.081637 55.309910 14.578543
F 0.081637 63.027610 14.578543
F 9.013403 55.310410 14.583743
F 9.013403 63.028110 14.583743
F 18.010333 55.488010 14.618243
F 18.058533 63.089910 14.663343
F 2.308163 54.027010 18.197543
F 2.308163 61.744710 18.197543
F 11.228633 54.024110 18.229643
F 11.228633 61.741810 18.229643
F 20.274133 53.779910 18.447143
F 19.924633 61.769810 18.472043
F 2.319823 59.166110 14.559143
F 2.319823 66.883810 14.559143
F 11.241333 59.169310 14.591543
F 11.241333 66.887010 14.591543
F 20.198333 59.160510 14.939743
F 20.197833 66.863310 14.651243
F 2.312023 59.167410 17.291143
F 2.312033 66.885210 17.291143
F 11.231833 59.169310 17.320143
F 11.231833 66.887010 17.320143
F 20.083333 59.204810 17.472543
F 20.120933 66.972910 17.425243
F 2.300683 54.025610 20.929043
F 2.300683 61.743310 20.929043
F 11.219133 54.024110 20.958243
F 11.219133 61.741810 20.958243
F 6.763173 61.741910 20.942743
F 6.763173 54.024110 20.942743
F 4.546383 55.310610 17.296643
F 4.546383 63.028310 17.296643
F 13.459733 55.310410 17.327843
F 13.459733 63.028110 17.327843
F 4.533863 57.882810 20.934743
F 4.533863 65.600510 20.934743
F 13.447033 57.883010 20.966043
F 13.447033 65.600710 20.966043
F 4.543333 57.883710 18.205743
F 4.543333 65.601510 18.205743
F 13.456533 57.883010 18.237443
F 13.456533 65.600710 18.237443
F 4.555783 55.309610 14.567643
F 4.555783 63.027410 14.567643
F 13.469233 55.310410 14.599243
F 13.469233 63.028110 14.599243
F 6.772643 54.024210 18.214043
F 6.772643 61.741910 18.214043
F 15.671733 53.983910 18.165743
F 15.576533 61.668510 18.311543
F 6.785313 59.169210 14.575843
F 6.785313 66.886910 14.575843
F 15.637433 59.300310 14.492543
F 15.685233 66.898910 14.654643
F 6.775853 59.169310 17.304543
F 6.775853 66.887010 17.304543
F 15.568833 59.329110 17.273243
F 15.714833 66.987910 17.308243
F 15.658033 69.509510 3.653953
F 15.749033 66.713210 0.120041
F 15.697533 69.452110 11.041843
F 20.068133 66.828610 -0.147778
F 15.722333 69.267410 21.120643
F 15.721833 69.510210 18.251743
F 15.675533 59.260910 21.894343
F 20.300233 59.239410 22.183743
F 20.308033 66.821710 21.740443
F 0.026453 55.293310 24.596443
F 0.026453 63.011010 24.596443
F 8.978503 55.310410 24.588643
F 8.978503 63.028110 24.588643
F 17.881433 55.355210 24.671643
F 17.893833 63.171510 24.764643
F 0.018552 57.899010 28.233843
F 0.018552 65.616710 28.233843
F 8.965793 57.883010 28.226743
F 8.965793 65.600710 28.226843
F 17.927033 57.914210 28.385843
F 17.932433 65.672810 28.220043
F 0.057164 57.879410 25.495743
F 0.057164 65.597110 25.495743
F 8.975313 57.883010 25.498143
F 8.975313 65.600710 25.498143
F 17.861933 57.958510 25.705243
F 18.008533 65.607710 25.587843
F 8.988003 55.310410 21.860043
F 8.988003 63.028110 21.860043
F 20.346833 61.923610 42.746443
F 6.712493 69.459610 35.495343
F 2.284923 54.026310 25.474243
F 2.284923 61.744010 25.474243
F 11.203233 54.024110 25.505943
F 11.203233 61.741810 25.505943
F 20.124033 54.099310 25.531043
F 20.188233 61.914010 25.610243
F 2.296513 59.166710 21.835843
F 2.296513 66.884510 21.835843
F 11.215933 59.169310 21.867843
F 11.215933 66.887010 21.867843
F 0.065389 55.312710 21.856743
F 2.255703 69.459410 35.480443
F 2.289393 59.168210 24.566943
F 2.289393 66.885910 24.566943
F 11.206433 59.169310 24.596443
F 11.206433 66.887010 24.596443
F 20.141133 59.146010 24.844743
F 20.157333 66.904210 24.538543
F 2.278123 54.024810 28.204743
F 2.278123 61.742510 28.204743
F 11.193733 54.024110 28.234543
F 11.193733 61.741810 28.234543
F 20.153033 54.115510 28.313043
F 20.025033 61.634410 28.248243
F 4.521353 55.310710 24.572843
F 4.521353 63.028410 24.572843
F 13.434333 55.310410 24.604243
F 13.434333 63.028110 24.604243
F 4.508843 57.882710 28.211043
F 4.508843 65.600410 28.211043
F 13.421633 57.883010 28.242343
F 13.421633 65.600710 28.242343
F 4.518453 57.883710 25.482143
F 4.518453 65.601410 25.482143
F 13.431133 57.883010 25.513743
F 13.431133 65.600710 25.513743
F 4.530883 55.309710 21.843943
F 4.530883 63.027410 21.843943
F 13.443833 55.310410 21.875543
F 13.443833 63.028110 21.875543
F 6.747283 54.024210 25.490343
F 6.747283 61.741910 25.490343
F 15.625533 54.115110 25.422543
F 15.617133 61.731710 25.596243
F 6.759953 59.169210 21.852243
F 6.759953 66.886910 21.852243
F 6.702083 69.459110 40.038243
F 11.177833 69.459610 32.782243
F 6.750503 59.169310 24.580843
F 6.750503 66.887010 24.580843
F 15.666533 59.105010 24.567043
F 15.688833 66.924410 24.806143
F 6.737823 54.024110 28.219043
F 6.737823 61.741810 28.219043
F 15.516333 53.825810 28.358043
F 15.664433 61.714210 28.252943
F 0.010694 55.295610 31.871143
F 0.010694 63.013310 31.871143
F 8.953103 55.310410 31.864943
F 8.953103 63.028110 31.864943
F 18.004133 55.382410 32.028343
F 17.860233 62.854910 31.791243
F 15.590533 61.814610 42.716043
F 15.724833 54.031810 42.894843
F 8.940393 57.883010 35.503143
F 8.940393 65.600710 35.503143
F 18.111633 57.916610 35.685443
F 17.836833 65.509910 35.417143
F 0.040435 57.877010 32.773643
F 0.040435 65.594710 32.773643
F 8.949923 57.883010 32.774443
F 8.949923 65.600710 32.774443
F 17.906833 57.921110 32.836943
F 17.797033 65.315310 32.690043
F 0.048839 55.315310 29.134743
F 0.048839 63.033010 29.134743
F 8.962613 55.310410 29.136343
F 8.962613 63.028110 29.136343
F 17.822833 55.094310 29.307543
F 17.789433 62.920810 29.041843
F 2.261813 54.025610 32.750943
F 2.261813 61.743310 32.750943
F 11.177833 54.024110 32.782243
F 11.177833 61.741810 32.782243
F 20.106433 53.964410 32.975543
F 20.145733 61.853710 32.862143
F 2.273343 59.167410 29.112543
F 2.273343 66.885210 29.112543
F 11.190533 59.169310 29.144143
F 11.190533 66.887010 29.144143
F 20.220433 59.202910 29.222043
F 20.216033 66.828410 29.170243
F 2.266903 59.169010 31.842543
F 2.266903 66.886710 31.842543
F 11.181033 59.169310 31.872743
F 11.181033 66.887010 31.872743
F 20.195233 59.178210 31.978043
F 20.008633 67.042910 31.935743
F 2.255703 54.023910 35.480443
F 2.255703 61.741710 35.480443
F 11.168333 54.024110 35.510843
F 11.168333 61.741810 35.510843
F 20.114833 53.957110 35.685843
F 20.108633 61.760210 35.594143
F 4.496353 55.310710 31.849143
F 4.496353 63.028510 31.849143
F 13.408933 55.310410 31.880543
F 13.408933 63.028110 31.880543
F 4.483843 57.882610 35.487243
F 4.483843 65.600410 35.487243
F 13.396233 57.883010 35.518643
F 13.396233 65.600710 35.518643
F 4.493613 57.883610 32.758443
F 4.493613 65.601310 32.758443
F 13.405733 57.883010 32.790043
F 13.405733 65.600710 32.790043
F 4.506023 55.309810 29.120343
F 4.506023 63.027510 29.120343
F 13.418433 55.310410 29.151843
F 13.418433 63.028110 29.151843
F 6.721923 54.024210 32.766643
F 6.721923 61.741910 32.766643
F 15.712033 53.990210 32.670343
F 15.567533 61.618910 32.868143
F 6.734583 59.169210 29.128543
F 6.734583 66.886910 29.128543
F 15.609433 59.203710 29.092943
F 15.547033 66.847510 29.172043
F 6.725163 59.169310 31.857143
F 6.725163 66.887010 31.857143
F 15.560433 59.127210 31.950643
F 15.679833 66.715810 31.829243
F 6.712493 54.024110 35.495343
F 6.712493 61.741810 35.495343
F 15.649733 54.004910 35.541043
F 15.685033 61.615310 35.595243
F 6.758463 61.751910 42.775643
F 6.758463 54.034210 42.775643
F 8.929343 55.310110 39.140343
F 8.929343 63.027910 39.140343
F 17.844533 55.402810 39.091043
F 18.136233 63.026510 39.159343
F 0.030066 57.912610 42.797243
F 0.030066 65.630310 42.797243
F 8.986383 57.893110 42.783443
F 8.986383 65.610810 42.783443
F 6.737823 69.459610 28.219043
F 17.788833 65.488910 42.790343
F 0.025921 57.876010 40.059943
F 0.025921 65.593810 40.059943
F 8.930053 57.882410 40.046043
F 8.930053 65.600210 40.046043
F 17.885333 57.900010 40.208643
F 17.901333 65.673910 40.052143
F 0.031839 55.317510 36.412743
F 0.031839 63.035210 36.412743
F 8.937223 55.310410 36.412543
F 8.937223 63.028110 36.412543
F 17.910933 55.392810 36.351943
F 17.839733 62.955410 36.451743
F 2.244343 54.024310 40.023143
F 2.244343 61.742010 40.023143
F 11.157933 54.023610 40.053843
F 11.157933 61.741310 40.053843
F 20.179233 54.114510 40.122843
F 20.467433 61.732610 40.133843
F 2.250233 59.168210 36.389443
F 2.250233 66.885910 36.389443
F 11.165133 59.169310 36.420343
F 11.165133 66.887010 36.420343
F 20.218033 59.356810 36.602443
F 19.900933 66.772010 36.559143
F 2.245273 59.169110 39.118843
F 2.245273 66.886810 39.118843
F 11.157233 59.169010 39.148143
F 11.157233 66.886710 39.148143
F 20.087533 59.219010 39.220143
F 20.138333 66.925310 39.260943
F 2.298083 54.036710 42.761743
F 2.298083 61.754410 42.761743
F 11.214333 54.034210 42.791243
F 11.214333 61.751910 42.791243
F 20.228333 54.225310 42.869943
F 17.864533 58.192810 42.741943
F 4.472993 55.310510 39.124543
F 4.472993 63.028310 39.124543
F 13.385133 55.310110 39.155943
F 13.385133 63.027910 39.155943
F 4.526983 57.893210 42.768043
F 4.526983 65.611010 42.768043
F 13.442233 57.893110 42.799043
F 13.442233 65.610810 42.799043
F 4.474323 57.882910 40.030143
F 4.474323 65.600710 40.030143
F 13.385833 57.882410 40.061543
F 13.385833 65.600210 40.061543
F 4.481203 55.309810 36.396543
F 4.481203 63.027610 36.396543
F 13.393033 55.310410 36.428043
F 13.393033 63.028110 36.428043
F 6.702083 54.023610 40.038243
F 6.702083 61.741310 40.038243
F 15.686633 54.149010 40.166743
F 15.819733 61.913410 39.873443
F 6.709243 59.169210 36.404743
F 6.709243 66.887010 36.404743
F 15.877433 59.127310 36.397543
F 15.675733 66.933010 36.397643
F 6.701463 59.169010 39.132543
F 6.701463 66.886810 39.132543
F 15.680333 59.145810 39.120243
F 15.558033 66.900710 39.114543
F 11.203233 69.459610 25.505943
F 0.065389 63.030410 21.856743
F 11.193733 69.459610 28.234543
F 11.168333 69.459610 35.510843
F 11.157933 69.459010 40.053843
F 15.585433 69.248910 42.728143
F 17.983633 55.489710 43.523343
F 17.814433 55.174910 21.952843
F 15.799333 69.566010 25.444843
F 15.751033 69.554910 28.346443
F 15.741133 66.708010 21.996343
F 20.330433 69.437010 33.242743
F 20.117433 69.502910 28.400343
F 17.821033 63.031410 22.083643
F 15.628633 59.325610 43.667343
F 17.962633 62.919510 43.612843
F 20.218533 59.287810 43.711843
F 26.971833 1.470240 3.047303
F 26.721233 9.073010 3.147723
F 22.243033 8.975690 14.820843
F 42.640033 15.356710 13.713543
F 35.846833 8.948250 2.939663
F 22.363833 3.852050 3.771643
F 26.983933 3.921240 6.650833
F 26.838833 11.484210 6.635463
F 35.808733 3.929040 6.577523
F 35.693633 11.419610 6.551223
F 26.889233 4.108120 4.018103
F 26.892933 11.805910 3.931523
F 35.609733 3.804650 3.841023
F 35.924433 11.603010 3.737533
F 22.467933 11.490610 13.693743
F 22.527233 1.132500 2.854443
F 42.608133 12.836010 17.471743
F 33.646933 0.137152 18.485543
F 42.521533 15.470910 6.592613
F 42.426433 5.240540 10.015343
F 29.132433 7.760280 3.989663
F 29.259433 15.546910 3.735783
F 42.473333 5.211620 17.442543
F 38.126933 7.731500 3.780183
F 38.048133 15.506010 3.951553
F 22.370633 1.400810 7.437043
F 22.321533 8.904450 17.467343
F 22.374333 1.199520 17.470043
F 42.569333 15.573710 3.880953
F 42.486533 7.746870 11.131543
F 29.107433 5.188290 3.012003
F 29.287633 12.858610 2.922433
F 38.000333 5.091030 2.865323
F 38.154733 12.873210 2.793833
F 29.173233 7.723600 6.667283
F 29.210133 15.508610 6.527143
F 42.613133 7.737440 3.871683
F 37.924633 7.783760 6.616543
F 37.886033 15.421410 6.669983
F 33.432033 12.941610 14.639443
F 31.389633 1.313670 2.944313
F 31.404733 8.884130 2.907343
F 22.520933 8.961010 10.133543
F 40.325333 1.271160 2.656153
F 40.518633 9.039210 3.007473
F 38.040133 -0.076274 3.659693
F 42.457233 7.646570 6.605483
F 22.325333 9.042120 2.799023
F 22.638433 3.843550 13.834143
F 31.208533 3.875550 6.714233
F 31.272933 11.439410 6.481163
F 40.191133 3.947910 6.397553
F 40.106933 11.362110 6.590963
F 22.324733 3.944780 6.520393
F 26.975833 11.548910 21.116743
F 31.242233 3.868150 3.868863
F 31.617233 11.502210 3.719153
F 40.254233 3.854540 3.488133
F 40.351833 11.684610 3.878423
F 42.449733 7.786470 18.186243
F 22.350133 11.555510 3.793103
F 31.397733 11.400710 21.001243
F 38.088233 -0.075761 13.790243
F 42.691033 12.863510 2.980313
F 42.325333 12.873610 7.264123
F 31.247233 1.091650 10.451943
F 42.607833 7.796210 13.789543
F 24.586133 15.247710 21.150043
F 22.395033 1.151200 14.731643
F 22.307433 16.867610 -0.025022
F 33.569733 7.774460 3.859213
F 33.592533 15.577510 3.832533
F 33.455833 5.136060 17.280043
F 22.219933 3.738000 21.063843
F 42.482633 15.363310 21.070143
F 31.351833 3.998360 21.291843
F 24.480833 7.854040 3.952153
F 24.765833 15.511910 3.573703
F 40.344833 9.163480 14.774543
F 33.828533 15.450210 18.306743
F 29.114433 15.603710 21.142443
F 33.514233 7.631960 18.580543
F 22.570233 1.155380 10.146443
F 31.401033 11.654210 18.324243
F 24.484833 7.774450 18.396443
F 33.410033 5.181370 3.043243
F 33.787033 12.884810 2.857123
F 42.745633 15.402010 10.970943
F 35.625333 1.162360 2.796483
F 24.663233 5.257160 3.020983
F 24.579033 12.775610 2.879263
F 33.528633 7.678250 6.622013
F 33.588233 15.218510 6.416803
F 33.477833 5.109850 14.636643
F 35.850833 1.179330 14.835343
F 33.724533 7.787010 21.256643
F 24.723433 12.761710 14.629843
F 24.573733 7.770410 6.560013
F 24.757833 15.475610 6.315013
F 42.543433 15.369110 18.392243
F 26.879033 1.199190 10.235243
F 26.778133 8.888070 10.054943
F 40.417633 11.659210 18.548143
F 35.710833 1.290860 9.956403
F 35.761233 9.155280 10.483943
F 42.471833 0.223510 13.829743
F 26.871233 3.774090 13.890343
F 26.947033 11.615210 13.663043
F 35.784833 3.649490 13.778843
F 35.662233 11.618610 13.872543
F 26.686033 3.689650 11.004943
F 26.937233 11.524610 10.937243
F 35.723133 3.875750 10.986043
F 35.732333 11.821410 11.252243
F 26.854933 1.245480 7.378283
F 26.804233 8.928090 7.366813
F 22.413433 11.469910 21.101043
F 35.932733 1.360890 7.318863
F 35.723533 9.023410 7.705693
F 24.855833 0.017878 3.873213
F 29.044433 7.646550 11.109343
F 29.049633 15.284110 11.095143
F 42.498833 12.708210 14.765943
F 38.052733 7.711810 11.485643
F 38.264533 15.435110 11.088943
F 42.436233 4.990120 7.316753
F 29.097033 5.182250 7.444903
F 29.012933 12.747310 7.398633
F 38.029033 5.276430 7.336693
F 37.996933 12.678310 7.347013
F 28.927733 4.983130 10.257343
F 29.176333 12.791610 10.125843
F 37.989133 5.315420 10.299243
F 38.066833 12.913010 10.056743
F 29.032533 7.875500 13.860643
F 29.151433 15.516910 13.763443
F 40.178133 3.928140 18.444243
F 38.168233 7.653950 14.075943
F 38.136133 15.406310 13.868343
F 31.333333 8.822900 14.888143
F 42.516433 5.204560 3.080303
F 31.429333 9.005550 10.201543
F 26.991933 16.763510 10.312743
F 40.174633 1.306550 10.140643
F 40.216733 9.012600 10.267843
F 38.013833 15.561310 21.260043
F 26.956933 16.636710 7.519033
F 24.750233 7.529740 21.232243
F 31.381033 16.793410 7.370793
F 31.103433 3.769640 13.872643
F 31.402933 11.227510 13.900043
F 40.205433 4.028620 13.828843
F 40.203133 11.749810 13.756743
F 42.522133 5.172800 14.668843
F 22.552233 16.661610 7.464673
F 31.182333 3.757710 11.113643
F 31.371333 11.462310 11.175343
F 40.248833 3.839180 10.966843
F 40.130633 11.615610 11.073743
F 22.468233 3.865340 11.108143
F 22.405733 11.575210 10.966443
F 31.463833 1.321890 7.785363
F 31.481333 9.047740 7.598823
F 40.441533 16.556710 17.491143
F 40.226133 1.301390 7.431013
F 40.275733 8.874970 7.570873
F 42.583833 7.804280 20.839443
F 40.411033 16.475410 14.711843
F 22.345133 9.018510 7.471533
F 35.925733 16.745910 2.858803
F 33.596433 7.661510 11.129743
F 33.498033 15.460610 11.160343
F 40.196833 16.667010 7.474913
F 40.109433 11.775710 21.213243
F 40.286033 1.381340 14.649443
F 31.344533 1.256960 14.862643
F 24.620933 7.623850 11.078343
F 24.809733 15.357310 11.141743
F 35.875733 3.916020 21.380543
F 33.523433 5.076440 7.361003
F 33.404233 12.728310 7.465693
F 27.016033 16.895010 14.832743
F 31.348533 3.868650 18.474643
F 24.728433 5.127340 7.405493
F 24.625433 12.867410 7.344873
F 33.464133 5.193820 10.272543
F 33.464733 12.819510 10.241043
F 35.910633 11.580810 21.152943
F 31.417133 16.864310 2.726983
F 24.633133 5.195020 10.245843
F 24.709133 12.899510 10.027743
F 33.610133 7.597530 13.868043
F 33.564133 15.611110 13.815943
F 35.819033 16.891510 14.509343
F 24.722033 5.054300 15.002643
F 31.303033 16.643810 10.196543
F 24.572033 15.217710 18.308843
F 24.603933 7.648130 13.893943
F 24.709733 15.465210 13.818943
F 24.451233 12.693810 17.358643
F 26.925033 1.252180 17.597243
F 26.782333 8.929090 17.275443
F 29.051733 7.594660 21.157743
F 35.829633 1.718540 17.603243
F 35.654133 9.035830 17.558543
F 38.133933 7.926410 21.264943
F 22.565133 16.674210 10.132543
F 26.837833 3.751070 21.152143
F 35.715533 16.779510 7.246313
F 22.380633 11.588710 6.559003
F 26.675733 3.819290 18.322743
F 26.747233 11.479910 18.406643
F 35.638133 4.212280 18.553143
F 35.812633 11.637310 18.438443
F 26.831933 1.140310 14.924643
F 26.840933 9.078860 14.639243
F 22.271333 11.534210 18.390843
F 27.001933 16.632710 2.846833
F 35.879233 9.106260 14.886243
F 40.242433 16.588810 2.786693
F 28.939733 7.693930 18.382643
F 29.180433 15.336810 18.385743
F 24.407033 5.046970 17.655043
F 37.983233 7.869690 18.401843
F 38.048533 15.480110 18.430143
F 22.426833 16.857410 14.516443
F 29.001533 5.222170 14.698743
F 29.100733 12.935110 14.654843
F 37.775433 5.097790 14.801943
F 37.954533 12.757010 14.903743
F 28.931733 5.092020 17.467643
F 28.961033 12.690710 17.328343
F 37.977033 5.196100 17.464143
F 38.029433 12.914610 17.496343
F 22.421633 16.616310 2.677433
F 40.515233 16.688510 10.234743
F 22.231933 3.783500 18.462943
F 22.362533 16.581310 17.246543
F 35.877533 16.563010 9.919703
F 33.653733 12.932010 17.425743
F 31.328333 1.281790 17.735443
F 31.186833 8.981980 17.625143
F 40.428933 3.838270 21.145943
F 40.188033 1.155190 17.415543
F 40.254233 9.179360 17.465243
F 26.819833 16.482210 17.509543
F 31.422233 16.747410 17.535743
F 31.221233 16.649710 14.823043
F 33.568033 15.539710 21.092743
F 35.936233 16.709010 17.240743
F 38.011933 0.132874 21.080343
F 37.940533 0.120649 18.433743
F 42.423733 0.068866 11.198143
F 42.427333 12.743810 9.922383
F 33.630133 12.853010 21.879643
F 24.613433 -0.133704 21.245843
F 29.094333 -0.265355 11.188843
F 27.011733 16.731010 0.162501
F 29.133833 -0.016602 18.490443
F 28.930633 5.129780 21.927343
F 35.832333 9.007880 22.221243
F 33.477733 0.030803 21.153743
F 37.905333 12.952110 22.154443
F 31.342233 16.859510 21.814643
F 26.958133 1.367750 0.254687
F 40.354333 16.874010 21.884643
F 24.564033 5.113140 0.319428
F 22.453033 8.856990 0.027412
F 29.311033 12.798210 22.093543
F 22.166433 16.619610 21.592143
F 22.601533 1.154910 0.017188
F 33.558933 5.235580 22.301143
F 24.472033 5.030390 22.263043
F 22.494633 8.863770 22.033843
F 26.943733 8.951270 21.977043
F 31.337333 8.858290 21.934043
F 40.344133 1.131880 22.029343
F 38.324233 5.306440 22.100043
F 26.775333 1.311410 24.769543
F 26.961433 9.044240 24.666743
F 42.484233 15.421310 25.507343
F 35.877433 1.333410 24.967843
F 35.668733 8.895620 24.895843
F 31.523733 11.469210 42.858243
F 26.744333 3.850030 28.289243
F 26.953233 11.653210 28.249543
F 35.905433 4.097770 28.390243
F 35.823033 11.817710 28.297843
F 26.735933 3.792620 25.546143
F 26.782333 11.768610 25.463343
F 35.752333 3.967090 25.671743
F 35.748133 11.736910 25.654843
F 42.494033 5.129030 24.733843
F 22.173833 9.101550 31.956443
F 42.437733 12.896510 32.054143
F 42.634633 7.598410 33.000143
F 22.233533 11.564410 40.252943
F 42.514933 12.851010 29.324143
F 29.042633 7.734880 25.578743
F 28.950833 15.402610 25.501043
F 35.830333 3.902530 42.864543
F 38.152133 7.688000 25.714543
F 37.991033 15.510010 25.580943
F 42.506433 15.479110 40.007443
F 22.149733 8.971350 29.328143
F 33.802633 -0.049239 32.962843
F 22.465233 9.138350 39.372843
F 42.710533 15.376110 35.873043
F 29.098133 5.094880 24.706743
F 29.162433 12.880110 24.856243
F 38.214133 5.244280 24.866743
F 38.132333 12.807910 24.825443
F 29.017233 7.786170 28.303543
F 29.047033 15.722210 28.228043
F 42.503033 7.663270 40.413643
F 38.264933 7.821480 28.480843
F 38.079533 15.485010 28.368643
F 42.614433 5.079410 39.415643
F 31.203933 1.422170 24.890643
F 31.140333 9.092490 24.680243
F 42.589133 7.665360 28.378543
F 40.453533 1.324860 24.776743
F 40.320933 8.887920 24.676443
F 22.492733 3.927720 35.646843
F 22.218933 11.695810 35.541843
F 22.330933 11.481710 43.032343
F 42.426233 12.791710 39.525443
F 31.152633 3.921690 28.559343
F 31.149733 11.621110 28.281443
F 40.306633 3.851150 28.431043
F 40.310833 11.548410 28.320943
F 38.128733 -0.074503 40.277943
F 42.444933 15.483010 42.932043
F 31.192133 3.985240 25.870143
F 31.338633 11.584410 25.509243
F 40.336333 3.834340 25.703943
F 40.374633 11.493110 25.623043
F 29.028333 7.644360 42.908843
F 22.275733 3.857970 28.533543
F 42.611033 7.849560 43.072143
F 22.435333 1.258040 29.519443
F 22.521433 1.186440 24.827043
F 33.417733 5.203000 36.479743
F 22.460133 3.877310 42.988443
F 31.295533 8.889590 43.853843
F 42.365933 15.505810 28.252943
F 33.437433 15.453410 42.858543
F 42.580733 15.447410 32.986243
F 33.410733 7.918400 25.941143
F 33.266633 15.654510 25.674443
F 42.534733 12.795210 24.813243
F 29.229733 15.310410 42.801343
F 42.637033 7.665710 25.641143
F 42.656033 4.979150 29.422743
F 24.822033 7.726840 25.763043
F 24.387933 15.393910 25.690043
F 22.569633 1.344230 39.205443
F 33.749533 12.777610 36.459643
F 38.012133 0.077546 33.071543
F 22.332333 1.202780 36.442643
F 29.012133 -0.141780 35.670143
F 24.659533 7.641210 40.259643
F 40.249233 16.723310 39.125043
F 33.538233 5.377670 25.075543
F 33.674733 13.030210 24.737843
F 22.508933 3.881490 40.244343
F 31.460533 16.698010 36.486643
F 24.445033 5.185530 24.930543
F 24.459033 12.877110 24.769943
F 33.373733 7.591000 28.756243
F 33.535333 15.512310 28.312043
F 33.551133 15.475810 40.033943
F 38.236433 7.525440 42.873943
F 40.442333 11.430510 43.015443
F 33.414733 -0.050034 28.447243
F 24.518533 7.911540 28.476643
F 24.576933 15.556510 28.433643
F 26.821833 16.728210 32.041443
F 26.966733 1.217910 32.026943
F 26.730933 8.936100 32.106843
F 40.287233 16.822110 32.200643
F 35.833933 1.429670 32.091243
F 35.730833 9.069720 31.911343
F 22.201633 11.469810 25.768243
F 26.858333 3.704810 35.753443
F 26.820033 11.761010 35.476143
F 35.858733 3.947640 35.833843
F 35.905933 11.280110 35.578743
F 26.799633 3.822280 33.084043
F 26.728833 11.703610 32.748543
F 35.846633 3.984290 32.956043
F 35.689333 11.532910 32.865843
F 26.703133 1.198720 29.351443
F 26.853833 9.217170 29.387543
F 26.823633 11.621110 43.075543
F 35.593733 1.441200 29.389343
F 35.828233 9.097280 29.104143
F 40.201033 11.400310 40.254843
F 28.956933 7.762080 32.935843
F 29.052633 15.363110 32.913043
F 35.797033 16.707910 36.364843
F 38.016233 7.795580 32.834943
F 37.935733 15.556910 32.817543
F 24.583233 12.792610 39.369843
F 29.007833 5.250500 29.435243
F 29.093133 13.117910 29.101243
F 38.088933 5.279550 29.421243
F 38.214333 12.931510 29.250343
F 28.958733 5.211680 32.137943
F 28.987433 12.903810 31.812743
F 38.190833 5.184830 32.248343
F 38.049833 13.044610 31.994243
F 28.945933 7.798180 35.727443
F 29.105433 15.462010 35.648743
F 24.657533 5.187970 39.253943
F 38.079033 7.701980 35.523443
F 38.151433 15.450010 35.509243
F 35.673333 16.867010 31.918743
F 31.470633 1.153100 32.262943
F 31.183433 9.058970 31.865443
F 22.430833 16.631910 24.364543
F 40.347333 1.259950 32.101043
F 40.437233 9.087370 32.154943
F 24.685333 15.483810 42.748443
F 42.636433 7.661350 35.674143
F 40.368033 16.817510 36.426043
F 40.377533 3.926500 40.353743
F 31.346033 3.825650 35.652843
F 31.425933 11.369010 35.573843
F 40.357433 3.812810 35.712743
F 40.102433 11.540710 35.722243
F 40.345033 3.892510 42.975943
F 22.240433 3.646320 25.848343
F 31.185933 3.820700 32.846243
F 31.307533 11.690410 32.829043
F 40.365633 3.814550 33.078043
F 40.203333 11.728710 33.034343
F 22.471633 3.816380 32.962843
F 31.291933 16.724410 31.902443
F 31.313233 1.204110 29.518543
F 31.119033 9.039410 29.182143
F 33.616433 7.793430 43.037143
F 40.342633 1.339360 29.356043
F 40.536033 9.013190 29.323043
F 40.255233 16.738810 29.543043
F 31.216433 16.814310 29.242443
F 35.836733 16.567710 38.967343
F 22.193133 11.660510 32.797943
F 33.309333 7.800040 32.775143
F 33.568033 15.373910 32.876543
F 26.784233 16.831410 39.275943
F 31.326533 11.569410 40.203443
F 22.517033 1.115450 32.131843
F 24.565733 15.460010 39.999143
F 24.347433 7.759000 32.979243
F 24.560033 15.530410 33.022943
F 33.427633 12.887310 39.180343
F 33.668533 5.108050 29.551743
F 33.445433 12.848810 29.197243
F 31.299933 3.820560 40.237243
F 26.788333 3.941670 42.927943
F 24.545933 5.358210 29.163543
F 24.624633 13.016110 29.298743
F 33.400433 5.276030 32.168643
F 33.578733 12.915510 31.930843
F 22.500733 8.894310 24.760443
F 22.331733 16.605710 29.368843
F 24.728233 5.141580 31.980443
F 24.324733 13.011410 32.049843
F 33.582133 7.619770 35.466043
F 33.555033 15.345710 35.528843
F 33.646533 5.141910 39.104143
F 40.273733 8.948330 36.484343
F 31.305833 8.867430 36.581643
F 24.707733 12.953610 36.540843
F 24.696033 7.854750 35.753243
F 24.687133 15.502210 35.715543
F 24.733133 5.271480 36.604543
F 26.958533 1.347090 39.215043
F 27.054633 8.879380 39.462043
F 26.780733 16.791310 29.277843
F 35.954933 1.309500 39.259643
F 35.820233 8.983180 39.261943
F 31.311033 1.178000 36.458043
F 35.730133 16.591210 24.680843
F 24.740833 7.722730 43.017243
F 22.302633 11.512110 28.510543
F 40.252733 16.701710 24.684443
F 26.792733 3.915260 40.267843
F 26.841133 11.618410 40.228943
F 35.799633 3.777750 40.167043
F 35.538333 11.590710 40.208743
F 26.737633 1.031840 36.597243
F 26.812533 9.151910 36.605343
F 22.339533 16.685310 32.139043
F 35.796333 1.339760 36.632443
F 35.898533 8.671790 36.452843
F 31.400833 3.980410 42.974243
F 29.351633 7.621480 40.165543
F 29.008933 15.454710 39.971943
F 33.679733 7.494320 40.282843
F 38.050933 7.663340 40.139543
F 38.013933 15.350710 40.098043
F 27.012933 16.742110 36.665643
F 29.000333 5.122880 36.562843
F 29.229433 12.881810 36.245843
F 38.198433 5.224450 36.593343
F 37.880933 12.895310 36.468443
F 29.019333 5.171490 39.318843
F 29.022833 12.907010 39.214043
F 38.097533 5.096840 39.309243
F 37.916633 12.685810 39.247843
F 35.693233 16.849510 29.182043
F 35.767533 11.400510 42.870043
F 22.391733 16.803910 39.247243
F 22.341233 9.141130 36.700043
F 37.970133 15.293510 42.910943
F 40.100633 1.251930 36.787343
F 31.383733 1.354500 39.168643
F 31.497933 8.999450 39.279443
F 26.635233 16.669510 24.673143
F 40.252433 1.343970 39.573643
F 40.378133 8.951220 39.367443
F 22.284033 16.737910 36.521243
F 31.293033 16.882710 39.150643
F 31.012433 16.747110 24.399643
F 42.497733 12.670910 36.846143
F 26.720933 16.648510 21.928543
F 24.814033 0.035650 40.168943
F 37.932333 0.070613 28.455043
F 42.439933 5.121720 36.540843
F 42.371233 -0.004837 35.784643
F 42.475633 5.133140 32.100143
F 29.167533 0.145416 42.875543
F 33.620133 5.280050 43.978843
F 22.484133 1.283290 22.178143
F 24.556333 12.714110 22.107543
F 42.728933 5.166040 43.916043
F 42.432633 12.780310 22.036043
F 26.909633 9.014910 44.095443
F 31.240833 16.780110 43.734543
F 38.116533 4.991950 43.869143
F 40.440233 9.279670 21.874643
F 29.156333 12.846110 43.896843
F 40.306833 8.875920 44.028143
F 31.372233 1.375720 43.781143
F 38.110833 12.705010 43.764343
F 24.572733 12.905210 43.838043
F 35.845133 8.882980 43.832543
F 26.770633 1.243900 21.948143
F 42.634733 12.823710 43.759843
F 35.872133 16.837710 22.076243
F 33.652233 12.878910 43.812443
F 35.733733 1.300780 22.300243
F 40.343333 1.200390 43.610643
F 40.132633 16.827910 43.826443
F 42.579833 5.410520 22.063443
F 31.179933 1.261970 22.090143
F 29.053233 5.123510 43.905743
F 35.604033 16.677510 43.860543
F 35.742433 1.310410 43.786143
F 26.974433 24.663210 2.687973
F 27.005133 32.292710 2.864143
F 35.888033 24.352010 2.770493
F 35.870233 32.092010 2.750783
F 27.002433 27.165510 6.387033
F 42.732233 30.902910 13.477343
F 26.911533 19.189110 6.398443
F 36.094233 26.927710 6.389093
F 42.458733 23.224710 20.832343
F 35.998033 19.436910 6.494593
F 26.997033 27.250910 3.777843
F 42.486933 28.255310 10.281643
F 26.990833 19.353910 3.745633
F 36.069633 26.933410 3.626203
F 22.525033 32.144810 10.077043
F 35.837333 19.363210 3.623273
F 42.512233 30.977710 21.084243
F 42.463533 28.343110 14.641443
F 22.520733 24.465210 3.062133
F 42.740633 20.491910 7.206573
F 29.227833 30.918410 3.800323
F 29.132233 23.288510 3.455113
F 38.093533 30.850310 3.948373
F 38.128233 22.997110 3.672853
F 42.762033 23.014310 3.561703
F 40.293033 24.389010 14.626743
F 22.470233 18.993610 18.119343
F 42.469733 23.121310 10.883443
F 29.268033 28.364210 2.725683
F 29.146833 20.640110 2.873953
F 38.207033 28.385210 2.794493
F 38.161833 20.448710 2.656983
F 29.255833 30.870810 6.573283
F 29.012133 23.059710 6.120673
F 38.188433 30.992510 6.499073
F 38.221333 23.099910 6.325023
F 31.436633 24.543410 2.807813
F 31.488533 32.122110 2.823223
F 40.399233 24.225910 2.837233
F 40.417033 31.908010 2.806663
F 22.444333 24.379810 10.028943
F 22.569433 32.255210 2.785013
F 31.574033 27.165610 6.405623
F 42.516233 28.136110 2.759873
F 31.236133 19.374010 6.499463
F 40.323333 27.035110 6.462673
F 22.470233 32.201110 7.467003
F 40.516933 19.127610 6.247003
F 22.581433 26.870010 6.477793
F 31.461033 26.996110 18.202243
F 22.437733 19.120410 6.390403
F 31.509033 27.153910 3.652033
F 22.553633 19.294010 10.977443
F 31.483433 19.371710 3.732743
F 40.276033 27.037610 3.836313
F 42.607633 23.070110 13.622343
F 40.506233 19.280510 3.596203
F 22.523933 27.015910 3.870043
F 22.507933 32.390910 14.776443
F 22.471133 19.129310 3.646743
F 26.703433 19.190610 20.916143
F 24.580433 30.744210 18.231043
F 42.606433 28.103610 17.423543
F 22.434133 24.489310 14.699043
F 42.726233 30.666810 3.787733
F 22.300733 34.905310 3.600073
F 33.716733 30.860910 3.804893
F 33.586833 23.203510 3.770353
F 42.530333 23.197210 6.234633
F 22.361633 32.196910 17.446843
F 24.815933 31.145110 3.753293
F 24.788933 23.262810 3.645103
F 40.290433 19.397910 20.770843
F 42.611833 20.490310 14.473643
F 42.614533 30.781510 18.293343
F 33.426733 23.159610 18.169243
F 31.371133 19.507910 20.864543
F 29.108633 23.089910 20.935043
F 33.874533 28.428110 2.744933
F 33.707133 20.737410 2.767223
F 27.062533 34.791510 6.122483
F 24.473733 30.763110 21.002443
F 24.586833 28.549010 2.930733
F 24.676233 20.607310 2.999023
F 33.870133 30.869710 6.413373
F 33.473133 23.080310 6.631363
F 40.266233 27.072610 20.871443
F 31.305833 34.870010 13.655043
F 24.795733 30.870810 6.461343
F 24.773433 23.101110 6.323693
F 26.946133 24.406910 9.834573
F 26.961533 32.367210 10.076043
F 35.983233 24.446210 10.129543
F 35.791733 32.275410 10.300343
F 26.905033 26.726210 13.659043
F 40.148633 34.547110 20.918243
F 26.914933 19.437710 13.744943
F 35.984333 27.013810 13.550243
F 42.463433 20.617910 9.929823
F 35.914033 19.378510 13.418243
F 27.036433 27.038810 10.922243
F 33.738733 30.954910 18.164743
F 26.826233 19.497310 10.867543
F 35.932233 27.016510 10.782543
F 24.736333 20.435510 17.432943
F 35.819833 19.082410 10.810743
F 26.855633 24.523810 7.048943
F 26.988733 32.223110 7.145433
F 35.853133 24.299610 7.259883
F 35.977433 32.282910 7.460763
F 29.216333 30.926010 10.850243
F 29.103533 23.191410 10.827843
F 37.985433 31.004510 10.947143
F 38.103233 23.083210 10.956543
F 29.225733 28.361610 7.427883
F 29.133333 20.662610 7.306043
F 38.135333 28.382210 7.356923
F 38.374133 20.490710 7.185083
F 29.397333 28.362010 10.214343
F 29.150233 20.566410 9.998363
F 38.143733 28.477410 10.009943
F 38.221133 20.415410 9.905253
F 28.904533 30.858810 13.694043
F 29.083133 23.042610 13.626143
F 38.242433 30.917410 13.660443
F 38.097833 23.102410 13.682243
F 31.429133 24.313810 9.956213
F 31.397933 32.180310 9.950333
F 40.366533 24.414810 10.007243
F 40.237633 32.259010 9.959663
F 35.861333 32.174610 -0.022213
F 42.574233 28.255110 7.574373
F 31.602933 26.921710 13.539243
F 24.930133 20.647310 0.198730
F 31.493333 19.145710 13.616943
F 40.394933 26.898010 13.751443
F 24.829133 28.164410 17.212043
F 40.304333 19.074810 13.895543
F 22.400933 27.091110 13.770043
F 42.683033 30.693710 6.390293
F 22.501533 19.435610 13.799443
F 31.548833 26.791510 10.776643
F 42.782433 20.396210 2.707173
F 31.321733 19.374810 10.925043
F 40.157133 26.914810 11.026343
F 24.652633 23.154010 18.370543
F 40.434033 19.201410 11.138643
F 22.509033 26.983910 10.951243
F 40.435033 19.269910 18.165743
F 33.476333 23.054010 20.856243
F 31.214833 24.562010 7.233443
F 31.653733 31.969610 7.200933
F 40.291433 24.472510 7.258053
F 40.488433 32.027110 7.166233
F 22.413133 24.200310 7.453013
F 26.708533 26.870510 21.097443
F 33.581433 30.857110 11.036843
F 33.588633 23.003410 10.950843
F 33.733133 20.482110 14.664243
F 33.674233 28.332910 14.497843
F 24.716533 30.985210 10.922443
F 24.671633 23.200110 10.901443
F 33.795633 28.204010 7.351453
F 33.521133 20.563210 7.305513
F 31.124533 32.208810 14.520743
F 40.332733 26.950710 18.231943
F 24.679233 28.318910 7.314373
F 24.597733 20.621310 7.250743
F 33.725733 28.264810 10.090243
F 33.657733 20.475210 9.991113
F 31.506733 19.281610 18.157643
F 24.511133 23.117010 21.033343
F 24.854633 28.311110 9.952443
F 24.604533 20.679110 9.987973
F 33.583433 30.955510 13.734143
F 33.493833 23.170010 13.647943
F 31.215333 24.457910 14.661043
F 22.477333 27.173110 18.335843
F 24.500633 30.696610 13.672943
F 24.607933 23.255310 13.672543
F 26.984433 24.246710 17.313443
F 26.822733 32.269310 17.096943
F 35.759933 24.489210 17.057943
F 36.009433 32.212910 17.182843
F 40.595033 32.129710 14.519943
F 31.363433 27.041810 20.944743
F 22.213533 27.014910 20.968743
F 40.228233 24.567910 21.876443
F 33.723833 20.512210 17.327543
F 35.647433 26.824610 20.721443
F 26.987833 26.836310 18.369743
F 33.526833 28.350810 17.326843
F 27.099433 19.267810 18.138143
F 35.764033 27.081110 18.085043
F 24.706133 20.742010 14.635543
F 35.839233 19.266610 18.141543
F 26.876333 24.201010 14.607943
F 26.731533 32.189810 14.459843
F 35.908733 24.377610 14.375043
F 35.996433 32.241110 14.462143
F 28.935733 30.809010 18.087643
F 29.119933 23.119310 18.249943
F 38.136733 30.771810 18.131243
F 38.080433 23.282410 18.264443
F 29.185733 28.244510 14.483143
F 29.265933 20.570410 14.381443
F 38.187733 28.285310 14.544543
F 38.025133 20.557310 14.502843
F 29.143033 28.233910 17.177843
F 29.259233 20.690210 17.070143
F 38.152433 28.250210 17.248043
F 38.262333 20.716610 17.253143
F 33.606233 30.913810 20.907943
F 37.970633 23.403210 20.996043
F 42.450633 30.873510 10.843743
F 38.043133 30.748010 20.922343
F 31.306833 24.468910 17.335243
F 31.384533 32.144810 17.269143
F 40.292533 24.416710 17.299743
F 40.402233 32.045910 17.399143
F 22.559333 24.570910 17.381943
F 22.152633 19.190110 20.759643
F 35.848233 19.471810 20.834943
F 24.734533 28.171010 14.527643
F 28.832633 30.973810 20.826443
F 42.539833 23.154910 18.018243
F 42.771233 20.601710 17.157943
F 42.579633 20.639610 -0.022041
F 31.527033 34.842910 10.941943
F 29.007733 28.296110 0.052981
F 22.367633 34.963510 13.726543
F 31.295733 34.807710 3.733833
F 22.418833 34.658410 21.075843
F 22.194733 34.646910 18.378843
F 26.796333 34.721310 20.799743
F 35.839333 34.743710 18.139143
F 31.406933 32.133910 -0.013066
F 24.554633 28.449710 0.231566
F 26.747233 24.528410 0.032836
F 29.212333 20.547510 0.223624
F 22.388533 34.724410 10.966543
F 42.534833 28.442610 22.050843
F 29.039733 28.269510 21.906943
F 40.523433 24.540610 0.105166
F 33.674133 20.556310 22.101743
F 22.458333 24.358410 0.135219
F 24.426433 28.132810 21.977143
F 42.624733 28.148610 -0.029206
F 26.835433 32.203810 0.136717
F 38.071133 20.788810 21.811243
F 26.866433 24.295110 24.661443
F 26.895133 32.116210 24.661143
F 35.901333 24.324010 24.566843
F 35.635833 32.333310 24.626143
F 26.893433 27.326910 27.900443
F 42.372433 23.155110 32.951943
F 26.661633 19.493710 28.143643
F 35.858333 26.936910 28.217143
F 42.537233 28.093610 29.143443
F 35.900933 19.331510 28.309943
F 26.700333 26.876110 25.248143
F 22.367633 27.059210 25.712943
F 26.731433 19.391610 25.262143
F 35.812733 26.878510 25.504643
F 42.519833 30.718410 39.861443
F 35.881433 19.251310 25.540343
F 42.528433 30.718510 42.543143
F 22.291433 24.565010 24.541643
F 42.768733 20.675810 31.890643
F 42.298733 22.978510 28.254043
F 29.158933 30.923310 25.458543
F 29.185133 23.286810 25.605943
F 37.852733 30.776010 25.350043
F 38.252733 23.233810 25.628143
F 22.486033 32.189010 39.160743
F 35.882233 34.806110 28.511843
F 42.487533 30.990810 32.731943
F 22.474933 24.300710 31.929743
F 29.065333 28.264810 24.553843
F 29.008933 20.766310 24.485943
F 38.056933 28.215610 24.420643
F 38.192733 20.583910 24.671843
F 29.203333 30.867710 28.202743
F 29.060833 23.393910 28.221043
F 37.981433 30.801410 28.237743
F 37.936733 23.088810 28.253443
F 31.399133 24.594510 24.502043
F 31.373733 32.115110 24.410443
F 40.389933 24.678610 24.676343
F 40.339233 32.032510 24.858543
F 42.579633 30.904810 28.431543
F 22.556233 24.308010 36.468243
F 31.422733 27.072710 28.392243
F 24.494033 20.592710 39.271943
F 30.997633 19.400810 27.981343
F 40.095833 26.940110 28.203943
F 24.567333 28.144110 39.105743
F 40.321133 19.313710 28.359643
F 42.515033 23.032510 25.617643
F 22.547333 19.410410 42.979743
F 22.367433 27.025510 42.887343
F 31.263733 27.081610 25.752843
F 22.579733 26.961810 35.473643
F 31.237633 19.226810 25.325943
F 40.183333 27.206110 25.538843
F 26.727433 24.385410 21.927943
F 40.407333 19.283310 25.550143
F 42.531233 28.246010 24.676243
F 42.377633 30.960910 35.487443
F 22.460233 32.211810 24.594943
F 42.504333 28.156210 39.058843
F 42.514933 23.153210 40.134843
F 31.047233 32.259210 36.594643
F 35.887633 34.788010 32.730643
F 42.681033 30.878710 25.570043
F 31.424633 24.433810 36.591543
F 33.433633 30.779010 25.447043
F 33.569833 23.274410 25.522543
F 42.512633 20.532110 39.275943
F 42.489333 28.306710 36.343343
F 24.668433 30.877110 25.443143
F 24.578533 23.163310 25.496543
F 22.350833 24.405410 29.207543
F 22.257633 26.949910 32.671043
F 29.053233 23.226710 42.938743
F 22.155033 19.409710 40.153143
F 22.466833 19.307710 35.612143
F 42.634533 23.276710 42.849543
F 33.610533 28.234110 24.502043
F 33.713433 20.595910 24.959343
F 27.030333 19.239010 42.843143
F 22.298133 32.300810 36.433143
F 24.554333 28.328010 24.628843
F 24.534533 20.631810 24.452243
F 33.617533 30.934610 28.176943
F 33.476533 23.104410 28.427643
F 42.583833 20.514910 36.646943
F 42.596633 28.320110 31.784943
F 24.561833 30.886610 28.297543
F 24.691833 23.097310 28.178043
F 26.992733 24.388910 31.749143
F 26.875733 32.080310 32.128743
F 35.686933 24.432610 32.095743
F 35.891333 32.200810 32.005343
F 26.890533 27.098910 35.412143
F 33.513533 20.522010 39.237143
F 26.963333 19.303510 35.622843
F 35.711033 27.073410 35.647443
F 42.554333 20.525710 29.094443
F 35.855933 19.439710 35.598743
F 26.818733 26.963710 32.830843
F 33.479033 28.300310 39.284043
F 26.805233 19.264310 32.816943
F 35.873933 27.120810 32.879543
F 24.702233 20.636010 36.488643
F 35.868533 19.345710 32.861043
F 26.857733 24.772010 28.929243
F 26.891733 32.194310 29.167243
F 35.717033 24.433310 29.320843
F 35.901133 32.211110 29.146643
F 29.059533 30.737910 32.924943
F 29.204433 23.190610 32.937143
F 38.157433 30.974810 32.825743
F 37.920833 23.296610 32.830543
F 29.117533 28.371810 29.041343
F 28.935233 20.655810 29.094743
F 37.984633 28.150510 29.207243
F 38.152033 20.593110 29.214343
F 28.925233 28.349210 31.664043
F 29.096133 20.533510 31.952043
F 38.108233 28.428310 31.955243
F 38.097933 20.638710 31.977943
F 29.063233 30.807810 35.628543
F 29.156033 23.224410 35.711543
F 37.945233 31.023410 35.579543
F 37.716133 23.191910 35.482543
F 31.300833 24.500210 31.914743
F 31.200433 32.028810 31.993643
F 40.172733 24.458310 31.874143
F 40.246833 32.371010 31.947943
F 31.351433 27.080710 40.262143
F 35.883933 19.174610 42.727343
F 31.193533 27.016110 35.594743
F 40.224533 32.334910 36.520143
F 31.329733 19.386710 35.740043
F 40.208433 27.083610 35.563443
F 24.683833 28.385510 36.476143
F 40.242833 19.531910 35.588843
F 38.204033 23.166910 42.959143
F 31.322033 27.100710 42.909943
F 40.480333 19.231710 42.671743
F 31.147333 26.990410 32.940443
F 42.566333 20.587610 24.525543
F 31.344033 19.200810 32.906043
F 40.277533 27.056210 32.788043
F 29.084433 30.881110 42.824943
F 40.491233 19.445110 32.848543
F 42.353133 23.162710 35.617143
F 33.588733 20.554810 36.421143
F 22.307833 32.266010 31.853043
F 31.260233 24.506610 29.185443
F 31.415033 32.169510 29.259043
F 40.181733 24.398210 29.242143
F 40.319533 32.097510 29.368543
F 33.592433 30.830610 42.768343
F 24.742533 23.089710 42.803543
F 33.450733 31.028810 33.036043
F 33.412633 22.993110 32.923543
F 37.800733 28.108410 21.806143
F 40.318533 27.086610 40.059743
F 24.401733 30.818910 32.598943
F 24.710533 23.120010 32.703443
F 33.744633 28.320010 29.461243
F 33.385433 20.418110 29.017543
F 24.713133 23.208110 40.088443
F 26.655933 27.010610 42.853543
F 24.662933 28.322810 29.125243
F 24.430433 20.688810 29.171343
F 33.522133 28.376410 32.260743
F 33.495333 20.392110 31.862243
F 31.202933 19.378510 40.122043
F 22.440633 19.411710 32.926543
F 24.586433 28.127110 31.898743
F 24.498733 20.572010 31.865143
F 33.429533 30.840710 35.739343
F 33.603133 23.104310 35.535143
F 33.760933 23.073210 40.182543
F 22.310933 26.959110 40.125543
F 24.529133 30.912710 35.343843
F 24.786333 23.185510 35.519243
F 26.926233 24.499210 39.066443
F 26.677633 32.001310 39.228843
F 35.895833 24.471310 39.332843
F 35.613233 32.288510 39.351143
F 22.532233 24.432210 39.217243
F 31.215733 24.406610 21.724643
F 22.329333 19.208610 28.181243
F 22.190933 27.050110 28.386343
F 31.356533 19.168010 42.785043
F 26.963033 34.754610 40.161343
F 26.733433 26.974110 40.181243
F 33.511033 28.262610 36.530143
F 26.811933 19.381810 40.133543
F 35.736633 27.065010 40.087543
F 33.419533 30.863010 40.018543
F 35.852933 19.128710 39.971743
F 26.948633 24.579710 36.419443
F 26.793433 32.045710 36.642243
F 35.750833 24.586010 36.513543
F 35.665133 32.275110 36.485943
F 29.019933 30.830810 40.102843
F 29.149033 23.324310 40.182243
F 37.899933 31.143710 40.031643
F 38.054733 23.144610 40.140243
F 29.027833 28.277210 36.545243
F 29.058233 20.666010 36.432743
F 37.997633 28.354110 36.561343
F 37.963033 20.624410 36.632543
F 29.105233 28.201410 39.299343
F 29.084533 20.725110 39.191243
F 37.990033 28.388110 39.250143
F 37.953633 20.508110 39.286843
F 33.646533 23.073310 42.911943
F 38.082733 30.879710 42.822043
F 40.251833 19.288910 39.976543
F 40.051533 24.294710 36.247243
F 31.393733 24.515010 39.403743
F 31.217033 32.159910 39.257743
F 40.319533 24.470310 39.101443
F 40.320833 32.115810 39.230243
F 24.614533 31.060410 42.999443
F 40.368733 27.075810 42.738143
F 22.333533 32.342910 29.169343
F 24.458133 30.688510 40.293043
F 22.181733 19.296110 25.536943
F 35.916533 26.989510 42.866943
F 22.424233 34.747210 40.092543
F 31.390533 34.703610 40.204743
F 40.192333 34.652810 25.705443
F 40.431033 34.644110 28.516743
F 24.466633 20.497310 21.672043
F 22.249233 34.805610 35.557343
F 26.729933 34.579310 35.520643
F 22.363733 34.781810 25.419343
F 26.730833 34.621510 32.857443
F 26.679433 32.067010 21.887643
F 22.360233 34.815710 32.742443
F 31.241933 34.665010 25.352643
F 38.114733 28.311410 43.684143
F 35.896733 24.401410 43.768943
F 26.832833 34.774010 25.529043
F 31.211333 32.321410 21.674243
F 26.974133 34.717410 42.792943
F 22.218433 24.389910 21.765343
F 31.269733 34.561510 28.056043
F 35.803333 32.220510 21.662843
F 31.398933 24.566010 43.673243
F 29.064533 20.657610 21.689243
F 35.669633 24.388510 21.847843
F 22.302933 32.248310 43.802443
F 40.142333 32.050810 22.081143
F 33.510733 20.409010 43.661943
F 22.128533 32.085510 21.853143
F 33.519533 28.320910 43.755543
F 38.183633 20.474410 43.658143
F 40.287633 32.187310 43.682743
F 42.432733 20.606110 21.805143
F 33.524033 28.320410 21.835443
F 26.899733 47.682810 2.838513
F 26.973433 39.905710 2.745193
F 35.919733 47.760210 3.139283
F 35.924433 39.932910 2.611443
F 26.800233 50.096610 6.470233
F 26.937533 42.511810 6.370693
F 35.614833 50.187210 6.456473
F 35.739333 42.426110 6.412963
F 26.931333 50.286410 3.795363
F 26.900733 42.540110 3.641263
F 35.724233 50.288410 3.835513
F 35.672433 42.494510 3.669663
F 22.362133 47.483710 7.315613
F 22.321433 42.614910 3.755903
F 22.461133 47.575010 17.313343
F 40.021833 47.700810 0.244727
F 29.316433 38.502710 3.586133
F 29.230933 46.279810 3.607093
F 38.081533 38.637910 3.792433
F 37.999933 46.241210 3.872673
F 42.349533 38.664310 3.853003
F 42.670733 38.607810 13.701643
F 42.608933 35.897910 14.717343
F 22.366733 50.095610 13.649043
F 40.359533 34.712910 11.028843
F 42.691733 38.398110 10.931343
F 42.714433 35.887710 17.466743
F 29.156233 35.953510 2.483193
F 29.070833 43.801810 2.587223
F 42.498833 43.572410 7.317573
F 38.118133 35.926910 2.878813
F 37.741433 43.839010 2.688983
F 29.222733 38.514710 6.230673
F 29.198933 46.371610 6.354543
F 38.019533 38.837810 6.553743
F 38.063033 46.444010 6.628643
F 31.563233 47.435610 2.567683
F 31.449533 39.775410 2.621683
F 40.239433 47.468810 2.966183
F 40.062933 40.093210 2.699373
F 42.629433 38.511410 6.551413
F 35.949033 34.793910 13.664343
F 31.241133 50.229110 6.364133
F 31.285233 42.415410 6.364783
F 40.295533 50.201810 6.411663
F 40.188133 42.485610 6.292393
F 22.288533 34.651110 6.404213
F 22.335233 42.590810 6.443833
F 31.162633 50.164010 3.596353
F 31.398033 42.485810 3.581843
F 40.313533 50.144610 3.789413
F 40.177933 42.702110 3.548983
F 22.462133 50.170410 3.717173
F 42.589733 46.331410 20.860743
F 27.016933 42.383610 20.882343
F 33.503333 38.725610 21.141943
F 24.865433 46.375110 20.928043
F 24.514433 38.658710 20.914643
F 42.427633 46.293510 3.715693
F 22.489933 39.941110 7.319783
F 33.619833 38.597710 3.587313
F 33.753033 46.327710 3.821483
F 42.588333 51.422910 14.674143
F 22.407033 47.577510 14.488843
F 24.699633 38.830810 3.737383
F 24.581333 46.283910 3.652893
F 22.378033 40.066910 14.598743
F 27.018933 47.822910 21.985143
F 40.365033 34.588310 3.571003
F 42.384933 38.510410 18.210543
F 42.590733 38.549710 20.891943
F 42.514133 51.647410 2.931523
F 42.585133 43.854510 2.705693
F 42.557333 36.130810 2.509483
F 31.661333 34.657810 6.315273
F 24.651933 51.609910 2.947213
F 33.583333 35.880210 3.014533
F 33.486033 43.800610 2.725203
F 42.549833 51.376110 17.422643
F 36.012233 50.247210 20.932443
F 22.564033 42.538210 20.900443
F 24.533333 51.059110 14.568143
F 24.674533 36.171310 2.837953
F 24.580433 43.684210 2.710063
F 33.639133 38.625010 6.320253
F 33.564633 46.277310 6.712033
F 22.467233 42.461910 18.226943
F 37.976633 38.539110 20.893943
F 24.625233 38.594510 6.550033
F 24.547833 46.228610 6.360803
F 26.821433 47.607010 9.924883
F 26.821233 39.885010 10.019343
F 35.938533 47.594410 10.211843
F 35.810833 39.901810 9.978433
F 26.968633 50.062210 13.602643
F 26.867833 42.577210 13.601143
F 35.887433 50.079910 13.658043
F 35.881233 42.406310 13.592043
F 26.720033 50.069010 10.866443
F 26.951833 42.526510 10.900943
F 35.857933 50.207210 10.989943
F 35.904233 42.394510 10.932843
F 26.782233 47.459510 7.232263
F 26.899633 39.904610 7.215823
F 35.754533 47.671610 7.487913
F 35.628133 39.861910 7.335443
F 28.960233 38.607310 10.842743
F 28.948133 46.190910 10.864843
F 38.097833 38.700010 10.949643
F 38.182233 46.332610 11.040443
F 42.452433 46.156510 6.445833
F 29.202533 36.039810 7.227333
F 29.102833 43.720810 7.331913
F 26.830133 35.047110 10.999043
F 38.281333 36.088610 7.193123
F 37.874933 43.824810 7.212523
F 22.354833 39.892610 17.383643
F 29.286733 35.934310 10.025943
F 29.333533 43.633810 10.032443
F 24.560933 51.355010 7.197913
F 38.212233 36.272110 9.871193
F 38.178133 43.745110 9.924363
F 29.074433 38.561110 13.509243
F 29.162733 46.408310 13.555543
F 38.154133 38.676210 13.635643
F 38.061633 46.304510 13.746243
F 31.307733 47.390710 9.990313
F 31.369333 39.605610 10.011543
F 40.322533 47.622610 10.154843
F 40.469133 39.950010 10.136443
F 22.337533 47.580810 9.973353
F 22.353333 39.931310 10.116643
F 31.393233 50.012910 13.738743
F 31.268033 42.278510 13.567643
F 40.403333 50.063810 13.751443
F 40.434833 42.391310 13.661143
F 42.628933 43.744010 10.009443
F 22.437833 40.011310 2.833533
F 31.170733 50.081010 11.011843
F 31.366633 42.161110 10.809843
F 40.357333 50.181010 10.961943
F 40.468133 42.550510 11.049143
F 22.306933 50.118710 10.952843
F 22.401733 42.538210 10.898443
F 31.348633 47.765310 7.335763
F 31.415033 39.775410 7.294703
F 40.315533 47.593210 7.312663
F 40.345233 39.895510 7.326643
F 24.550833 35.950410 9.960503
F 42.634633 51.361710 9.971523
F 33.646233 38.689510 11.221743
F 33.645433 46.334310 11.015443
F 42.423533 46.496910 13.702843
F 26.782033 34.791010 3.482153
F 24.507533 38.488310 10.802443
F 24.546033 46.421010 10.834043
F 42.537933 46.349610 18.203543
F 33.804033 36.050210 7.259583
F 33.436633 43.545310 7.440103
F 42.570233 35.965110 7.363853
F 22.412433 50.214510 18.198243
F 22.384033 50.003310 6.336153
F 38.210033 51.323110 14.620343
F 24.745133 35.886710 7.169923
F 24.617033 43.736410 7.350753
F 29.235333 46.235910 20.938943
F 33.689733 36.130110 10.045743
F 33.673733 43.720310 10.186643
F 29.082733 38.583910 20.809743
F 33.367033 51.556810 7.309183
F 22.243233 42.618210 13.603943
F 29.042433 51.434810 10.148843
F 33.643233 51.305910 14.637143
F 24.590233 43.813310 10.083143
F 33.574233 38.521610 13.893143
F 33.623733 46.123810 13.702943
F 29.139433 51.387110 17.431943
F 38.224433 36.039010 14.653343
F 24.446933 38.858110 13.549243
F 24.627733 46.217310 13.644743
F 26.954933 47.695910 17.222543
F 26.714333 39.902510 17.160643
F 35.904933 47.524810 17.380843
F 35.974933 39.929710 17.443343
F 33.762133 36.187410 17.203943
F 38.138733 51.564610 10.099543
F 42.518933 51.487910 7.311423
F 35.642333 42.507610 21.232143
F 26.945533 50.148110 18.401843
F 26.985733 42.429410 18.173743
F 35.850533 50.044710 18.086243
F 35.589433 42.511710 18.366643
F 26.808033 47.584810 14.446143
F 26.865933 39.868310 14.320243
F 35.914733 47.473210 14.649043
F 35.750333 39.872910 14.766443
F 29.044933 38.622610 18.130743
F 29.174733 46.385310 18.101243
F 38.103433 38.433910 18.148843
F 38.173133 46.221610 18.329643
F 42.584033 35.820710 10.059843
F 29.108433 36.106110 14.716043
F 29.136733 43.665210 14.435643
F 33.748833 46.205210 20.832643
F 40.448433 50.146410 21.114743
F 38.165133 43.542910 14.709843
F 33.418533 43.647010 17.126243
F 29.167933 36.030910 17.384243
F 29.198533 43.653610 17.190443
F 40.435433 42.405310 21.242743
F 38.078333 35.853310 17.382243
F 37.937033 43.508010 17.452343
F 33.502433 51.376510 10.141543
F 22.587333 50.173110 20.980943
F 29.090333 51.512110 7.400553
F 38.107733 46.341510 21.101943
F 31.439633 47.651410 17.332943
F 31.362233 39.748610 17.265243
F 40.367333 47.725610 17.397143
F 40.314433 39.811010 17.276043
F 24.639133 51.287410 17.230843
F 38.112833 51.455910 7.365713
F 33.408833 51.404810 2.537893
F 42.455933 43.830410 14.880343
F 33.735733 51.413710 17.480643
F 31.251033 42.335210 20.988443
F 22.494133 47.638710 2.693913
F 37.971533 51.620310 17.441643
F 31.373633 50.175210 18.329943
F 31.252033 42.320010 18.181243
F 40.238133 50.347210 18.244043
F 40.294033 42.272210 18.364143
F 24.510133 36.289710 14.622843
F 29.096833 51.530210 2.634073
F 31.537533 47.513810 14.561143
F 31.259133 39.788310 14.649243
F 40.257233 47.649210 14.758543
F 40.480933 39.752010 14.619443
F 26.962633 50.390710 21.071143
F 42.623033 46.208110 10.953343
F 33.726733 38.640610 18.332043
F 33.607333 46.220710 17.905943
F 24.513933 51.372010 9.902513
F 31.517933 50.169910 21.092743
F 24.637433 38.572510 18.140043
F 24.806333 46.333110 18.178543
F 24.584833 43.810110 14.557143
F 33.590033 35.982410 14.523443
F 33.442733 43.574210 14.446643
F 24.527833 35.870910 17.336743
F 24.773833 43.791410 17.250243
F 29.135733 51.144610 14.684443
F 37.982633 51.364110 2.925343
F 42.544033 43.542610 17.709443
F 26.870233 34.770810 18.015443
F 31.367133 34.960610 20.780543
F 26.777233 34.910710 13.872243
F 33.827133 51.576010 21.903843
F 42.448533 43.696010 -0.060149
F 36.111433 34.752010 6.500923
F 40.439333 34.840710 6.194273
F 35.751633 34.847110 20.850643
F 40.472933 34.606510 18.254343
F 40.476533 34.691010 13.714143
F 35.927733 34.728010 3.804823
F 31.502233 34.896410 18.017643
F 24.688333 51.470410 22.237143
F 24.850433 43.861510 21.793743
F 35.893933 39.948910 -0.056465
F 42.768433 51.358310 21.936243
F 36.014633 34.997410 10.891543
F 40.182033 39.833810 0.038238
F 22.621233 47.613010 21.868543
F 42.514033 51.369810 0.209307
F 24.613433 35.966810 21.655243
F 38.010833 43.676610 21.938643
F 31.413533 39.855910 -0.064750
F 22.535333 39.846410 0.058284
F 29.278133 51.494810 22.122043
F 26.936033 47.609410 24.634143
F 26.805833 39.934210 24.476543
F 36.037333 47.526710 24.792743
F 35.671333 39.846510 24.764343
F 26.918733 50.125210 28.346043
F 26.876933 42.432410 28.324843
F 36.071033 50.025310 28.213143
F 35.835433 42.208710 28.377043
F 26.862633 50.134810 25.682943
F 26.853633 42.533110 25.684643
F 35.882633 50.106410 25.500743
F 35.917533 42.333810 25.555843
F 22.298633 42.559910 28.224643
F 22.341333 50.147510 35.566143
F 42.385833 46.333310 43.104543
F 24.498033 51.699010 43.966243
F 28.945333 38.583610 25.496243
F 29.230733 46.325410 25.580743
F 37.924633 38.627610 25.532543
F 38.162133 46.051010 25.659343
F 22.325033 39.949910 28.978143
F 42.745033 46.024710 28.427343
F 29.321233 38.586110 42.482343
F 42.682833 36.052310 31.899143
F 22.409133 47.667810 39.165543
F 22.352933 42.372810 25.421643
F 22.465733 50.213810 32.871243
F 28.969333 36.034610 24.372843
F 29.065533 43.795110 24.641243
F 42.591333 38.575710 39.950243
F 38.028633 36.075610 24.574443
F 38.221833 43.646210 24.599543
F 29.013333 38.527610 28.182443
F 29.075933 46.332910 28.259243
F 38.004633 38.588610 28.269443
F 38.159133 45.961610 28.531743
F 31.431333 47.462910 24.491143
F 31.183833 39.829410 24.770043
F 40.277033 47.425810 24.770143
F 40.325933 39.724210 24.588443
F 42.615733 43.713910 24.682143
F 22.247733 40.011710 39.061643
F 31.403933 49.906810 28.133543
F 31.539533 42.230010 28.217343
F 40.422933 50.047510 28.228043
F 40.221833 42.238710 28.264343
F 42.334833 35.866410 24.453143
F 42.544533 38.551510 32.839543
F 31.455733 49.982010 25.378343
F 31.323033 42.474710 25.619543
F 40.286933 50.014310 25.575143
F 40.337433 42.367110 25.529943
F 35.707533 34.769610 40.098843
F 42.337333 46.473510 35.568843
F 26.724433 50.343910 42.989243
F 22.347133 47.638710 36.393243
F 42.536933 51.348410 39.106143
F 42.718333 51.503810 29.159843
F 42.546133 35.859810 39.225843
F 35.760933 47.719310 43.990943
F 33.483933 38.521910 25.484443
F 33.724733 46.055110 25.652543
F 22.421233 47.591810 31.762443
F 22.321133 39.933810 24.476643
F 24.544033 38.588210 25.244343
F 24.792733 46.262110 25.323443
F 42.366833 43.577410 31.960343
F 40.394533 42.373110 42.759143
F 22.311033 39.934710 21.629243
F 24.603133 36.123810 31.944243
F 22.362633 50.050710 25.668143
F 42.501233 35.936510 36.496143
F 22.349233 42.483410 35.352343
F 42.662533 51.574810 36.207943
F 22.122533 39.938810 36.419443
F 38.053333 38.532510 42.833943
F 33.477333 35.881310 24.512043
F 33.634833 43.628710 24.719143
F 22.615133 34.739810 42.732043
F 24.833133 38.628710 42.656543
F 29.164933 51.356710 31.977943
F 42.516133 43.983610 39.242343
F 24.575233 35.940010 24.343643
F 24.624733 43.650010 24.467643
F 33.420433 38.402610 28.204243
F 33.820133 46.271710 28.385243
F 42.764233 51.401910 31.821443
F 42.607733 46.347910 32.774943
F 24.525133 38.513610 27.992143
F 24.569633 46.344410 27.976543
F 26.994433 47.454110 31.948943
F 26.821433 39.845010 31.667243
F 35.826633 47.492110 31.721943
F 35.770333 39.792510 31.851143
F 26.957833 50.200110 35.574443
F 27.071833 42.310510 35.510843
F 36.047333 49.945010 35.433443
F 35.685833 42.323810 35.528843
F 26.942633 50.153610 32.741343
F 27.130133 42.392110 32.749443
F 35.946433 49.957810 32.757043
F 35.788933 42.247410 32.901843
F 26.870133 47.503210 29.207743
F 26.613133 39.799410 28.976343
F 36.001933 47.443910 29.019843
F 35.750333 39.707810 29.098243
F 28.879433 38.458810 32.625443
F 29.179633 46.239910 32.892943
F 37.887933 38.792410 32.932343
F 38.061233 46.116010 32.866043
F 42.355833 38.333210 25.555343
F 29.057733 35.990110 29.209343
F 29.329933 43.727410 29.220143
F 42.453533 38.648810 42.589943
F 38.205133 35.949210 29.286543
F 38.000133 43.387110 29.352143
F 42.625333 46.216910 25.772143
F 28.915533 35.888510 31.897143
F 29.267633 43.745610 31.920843
F 22.536633 42.456810 40.078243
F 38.137933 36.243710 32.022243
F 38.123333 43.610710 31.960343
F 29.029033 38.491210 35.324443
F 29.181433 46.332110 35.566243
F 38.095733 38.626410 35.572043
F 38.150733 46.189510 35.648243
F 31.379433 47.591110 31.923543
F 31.156833 39.531410 31.828643
F 40.294433 47.523110 31.942243
F 40.235433 39.800610 31.651443
F 37.947033 46.321010 42.888543
F 42.470133 38.524910 35.563843
F 31.440833 50.189410 35.510743
F 31.373733 42.332510 35.410443
F 40.391433 50.181710 35.493543
F 40.477333 42.398710 35.426843
F 22.355133 47.461010 24.601643
F 42.535633 43.878510 36.456643
F 31.436633 50.192010 32.653743
F 31.419033 42.232310 32.670143
F 40.559833 50.047710 32.765243
F 40.293733 42.187910 32.809343
F 29.149933 51.417910 36.539343
F 22.354033 42.304510 32.542343
F 31.430933 47.375310 29.114043
F 31.225933 39.610810 29.049343
F 40.451933 47.462210 29.166443
F 40.282833 39.620910 28.959443
F 33.701833 38.605710 42.766343
F 31.279833 50.223910 42.543143
F 33.563833 38.493110 32.776543
F 33.607533 46.219910 32.655643
F 31.204733 34.686010 35.474843
F 31.350233 42.538210 42.783543
F 24.576033 38.784410 32.633743
F 24.597233 46.143110 32.625643
F 38.113933 51.524710 38.973243
F 33.333533 35.927710 29.158443
F 33.667233 43.581410 29.103543
F 40.303033 34.819210 42.836243
F 22.390133 50.341310 28.436743
F 24.885833 51.457710 29.118043
F 33.464733 35.949310 39.186643
F 24.581933 36.054110 29.186743
F 24.778933 43.852410 29.199443
F 42.456733 46.618710 40.472943
F 33.459033 35.965010 31.843343
F 33.652233 43.712810 31.828543
F 29.257233 51.200910 29.199643
F 40.310333 50.113810 43.042543
F 24.643533 46.231610 42.709943
F 38.132033 51.365310 36.311043
F 22.420033 50.316210 42.825243
F 24.633433 43.527310 31.914243
F 33.692333 38.460210 35.555643
F 33.622433 46.234410 35.362343
F 38.137433 51.474710 32.030343
F 33.466233 43.659410 39.028743
F 24.455233 38.689310 35.558943
F 24.692133 46.469510 35.368943
F 26.797233 47.625310 39.010043
F 26.790933 39.846310 39.232243
F 35.653133 47.363310 39.321143
F 35.905933 39.793310 39.250243
F 33.940033 51.310110 36.346343
F 22.425633 42.551110 42.886343
F 40.282433 34.872510 32.755443
F 24.657833 51.541210 31.948843
F 27.045433 50.209510 40.348343
F 26.906033 42.516010 39.848443
F 35.861833 49.941710 40.177043
F 35.650633 42.367910 40.033243
F 26.927933 47.785510 36.394343
F 26.826533 39.814110 36.567343
F 35.908733 47.235810 36.525043
F 35.822433 39.719610 36.485843
F 29.110533 38.617810 39.847243
F 28.947233 46.351110 39.940043
F 38.178833 38.680410 40.120643
F 37.915433 46.101710 40.192643
F 24.507133 36.055010 36.520243
F 28.945233 35.915810 36.344943
F 29.225933 43.693110 36.317643
F 24.712333 43.775510 38.871443
F 38.007733 36.003210 36.467043
F 38.082133 43.596210 36.219343
F 38.125433 51.565710 24.766243
F 29.119333 35.972310 39.096143
F 29.148833 43.676010 39.021043
F 24.667333 35.970410 39.234643
F 38.044933 35.943110 39.330843
F 37.981733 43.634810 39.000243
F 28.810133 46.327310 42.813943
F 31.488133 34.688810 43.053543
F 42.397433 43.488910 29.221943
F 26.893633 42.525010 42.597843
F 31.393133 47.410510 39.036043
F 31.312133 39.861310 39.046743
F 40.056233 47.639110 39.265743
F 40.341433 40.058610 39.305343
F 33.810733 51.285710 31.850043
F 35.831633 49.971510 42.864343
F 29.074433 51.388910 39.259643
F 22.218933 39.905410 31.708543
F 24.760233 51.288910 39.063143
F 35.838433 42.488510 42.646843
F 24.864533 43.834110 36.299343
F 29.254633 51.347010 24.835343
F 31.342333 50.110710 39.857943
F 31.298933 42.361510 40.039243
F 40.178433 50.281810 40.186443
F 40.277533 42.622810 40.056143
F 22.391733 50.234910 40.150743
F 38.109333 51.399410 29.211543
F 31.423533 47.610910 36.226543
F 31.248433 39.719510 36.385443
F 40.267633 47.697410 36.454943
F 40.264333 39.992910 36.589043
F 33.654833 46.415910 43.017743
F 24.721333 51.373010 36.444543
F 33.565933 38.586010 40.003243
F 33.419933 46.007910 40.176443
F 22.459933 47.626310 28.924743
F 33.677733 51.328910 24.623743
F 24.454633 38.595410 40.017843
F 24.638033 46.328010 40.118643
F 24.604033 51.492710 24.979543
F 33.462233 36.013310 36.461943
F 33.512433 43.732810 36.400743
F 33.652633 51.336810 39.163043
F 33.773433 51.130310 29.124943
F 31.296933 47.553110 43.586843
F 42.742833 35.970610 29.247243
F 40.275233 34.612310 40.086143
F 22.310533 34.900810 28.365543
F 42.424333 51.426610 24.737443
F 27.053133 39.914010 43.629543
F 40.417733 39.774010 21.830643
F 29.198633 51.515910 43.549643
F 42.507533 38.416710 28.331843
F 29.168133 36.140110 43.507943
F 35.810733 34.868510 25.615443
F 38.263333 36.056210 43.842443
F 35.655933 34.758210 35.580643
F 40.242333 34.838410 35.537243
F 26.887433 34.756210 28.181443
F 31.231533 34.673010 32.689143
F 35.964433 34.908110 43.052543
F 33.500933 51.363410 43.516943
F 37.997833 51.122410 43.885043
F 33.386233 43.697810 21.959743
F 28.998933 43.729410 43.554943
F 42.486733 36.159410 43.473143
F 33.637433 36.034810 43.864943
F 31.627833 47.457610 21.754943
F 24.627633 43.678810 43.660243
F 29.098633 43.677410 21.995943
F 24.740533 35.987010 43.854743
F 38.240433 51.518710 21.957943
F 33.406633 43.829610 43.646243
F 42.594333 43.751910 22.061543
F 35.840633 47.574410 22.040443
F 33.586233 35.984410 21.859143
F 31.103833 39.850810 22.007043
F 26.700433 47.778010 43.824543
F 42.449133 35.988810 21.642743
F 22.338533 47.640210 43.726043
F 40.508233 47.598210 22.137443
F 29.026433 36.015410 21.686343
F 38.008333 43.638810 43.623943
F 37.977033 35.972510 21.958343
F 35.718433 39.905110 21.987143
F 26.920033 39.872910 21.693443
F 26.761333 55.297310 2.648213
F 26.802333 62.966510 2.984043
F 35.859633 55.379710 2.829503
F 35.815433 62.966410 2.918483
F 26.772433 57.911810 6.586753
F 26.993433 65.652010 6.574223
F 35.841733 57.668610 6.488413
F 35.775833 65.497510 6.560063
F 26.829833 57.946210 3.612203
F 26.916333 65.365810 3.971533
F 35.845133 57.845410 3.798273
F 35.755333 65.493310 3.878093
F 42.645433 53.986710 21.132743
F 42.603833 61.680810 18.337043
F 22.166433 57.720610 11.195143
F 22.338333 55.562310 3.136553
F 29.006233 54.014010 3.775753
F 28.996233 61.739310 3.883893
F 37.998233 54.024710 3.884753
F 38.003733 61.673310 3.906533
F 42.504733 54.201110 6.589773
F 33.488733 61.882110 20.959943
F 22.315833 57.890510 6.568093
F 42.420233 59.282110 7.517493
F 29.173533 59.201110 2.870163
F 29.027433 66.912310 2.964163
F 38.044233 59.258910 2.761293
F 38.025233 66.828310 2.832393
F 29.035933 54.162910 6.531193
F 29.154333 61.659110 6.602073
F 37.906933 54.003010 6.491073
F 38.137533 61.686410 6.682993
F 31.163233 55.317810 2.712883
F 31.299033 62.848410 2.924053
F 40.266133 55.296210 2.942293
F 40.207633 62.958210 2.936843
F 42.322933 66.868210 10.139243
F 22.239233 63.155010 2.884343
F 31.345233 58.052610 6.610333
F 31.337333 65.651310 6.455193
F 40.188033 57.867610 6.541563
F 40.162133 65.769410 6.475283
F 33.790533 54.056110 20.982843
F 42.421333 66.936110 14.809443
F 31.369633 57.832210 3.778603
F 31.238633 65.604010 3.779813
F 40.161233 57.945110 3.736003
F 40.200433 65.772810 3.701753
F 22.388133 58.094310 3.885553
F 22.357633 65.651910 3.724643
F 22.372833 65.313710 13.815143
F 42.357333 54.005010 10.887643
F 42.613033 58.953510 14.627643
F 24.564233 61.769710 21.142443
F 42.513433 59.260810 10.098843
F 42.409733 66.878310 7.557333
F 33.563733 54.059910 3.611403
F 33.654633 61.579510 3.931313
F 42.609233 66.915010 2.531533
F 31.400833 65.519210 21.282843
F 24.636233 54.244210 3.786813
F 24.495833 61.761510 3.767773
F 42.425533 61.660010 21.179343
F 24.790833 69.291610 11.066143
F 22.496433 55.254710 10.197443
F 42.569433 59.186910 17.365843
F 22.545233 65.593210 6.541503
F 40.472633 65.575910 21.161943
F 33.631433 59.060210 2.887353
F 33.558333 66.755210 2.834063
F 24.584633 69.379210 18.412943
F 42.319533 61.805610 6.727693
F 24.633833 59.182110 2.892353
F 24.766333 66.815310 3.071623
F 33.410633 54.136210 6.479293
F 33.693533 61.641810 6.668313
F 22.409333 55.225310 7.486823
F 22.216033 62.914710 17.506243
F 24.537133 53.846110 6.469813
F 24.733233 61.692910 6.423873
F 26.838733 55.267410 10.270643
F 26.904233 62.838610 10.243343
F 35.518733 55.257710 10.197943
F 35.901433 62.940310 10.351243
F 26.751433 57.686510 13.686943
F 26.914133 65.531910 13.955843
F 35.607633 57.970710 13.975943
F 35.794333 65.670210 13.799743
F 26.767333 57.766910 11.040243
F 26.750333 65.372610 11.137643
F 35.442433 57.823510 11.181143
F 35.832033 65.556510 10.998943
F 26.590633 55.336610 7.444763
F 26.923433 62.987910 7.404893
F 35.663033 55.177210 7.411923
F 35.876833 62.939710 7.543293
F 29.105133 53.942510 11.179943
F 29.160633 61.740010 11.113843
F 37.869333 54.221210 10.977143
F 38.223333 61.455610 11.234343
F 29.004333 59.188410 7.455643
F 29.166833 66.838510 7.671803
F 37.868933 59.173910 7.539613
F 38.009133 67.032310 7.524833
F 28.867833 59.197210 10.116243
F 29.048833 66.706510 10.381143
F 37.813033 58.898010 10.238443
F 37.981533 66.882110 10.175143
F 29.093533 53.848210 13.875243
F 29.090133 61.855710 13.774443
F 38.114533 53.894110 13.694543
F 38.026133 61.754910 14.057143
F 31.236733 55.311610 10.154743
F 31.409533 63.077010 10.292043
F 40.098833 55.468610 10.103743
F 40.349133 63.082510 10.261643
F 29.220733 53.917910 21.030343
F 35.717233 58.060010 21.134343
F 30.990633 57.728910 13.915743
F 31.456933 65.727610 13.839843
F 40.236633 57.842810 13.671043
F 40.270633 65.420910 13.947143
F 22.321633 57.704910 13.911443
F 29.014733 69.321510 13.838043
F 30.989133 57.897210 11.209443
F 31.551533 65.559010 11.186143
F 40.216333 57.930410 10.955743
F 40.175233 65.570310 11.246043
F 24.578133 59.149610 0.307996
F 31.327433 57.747610 21.200443
F 31.220633 55.318710 7.500573
F 31.420833 62.970610 7.463943
F 40.119233 55.231510 7.312423
F 40.316933 63.233610 7.544883
F 22.456933 63.044710 10.132143
F 22.547933 63.011810 7.374253
F 33.445133 53.827110 11.124743
F 33.638033 61.816710 11.233643
F 22.332133 55.142310 14.831643
F 22.449933 65.463310 20.930543
F 24.626433 53.793110 11.155443
F 24.655533 61.653910 11.153643
F 33.682833 59.109710 7.651313
F 33.463633 66.898810 7.399603
F 33.657333 67.001910 17.626543
F 33.440433 59.112410 17.537343
F 24.611133 59.057410 7.599963
F 24.695933 66.810310 7.548313
F 33.314733 59.252910 10.378743
F 33.574433 66.962010 10.133043
F 24.548033 66.672310 14.554943
F 24.645833 66.704610 17.280343
F 24.471533 58.919710 10.363343
F 24.599733 66.773510 10.297643
F 33.679333 53.951010 13.825343
F 33.491533 61.749610 13.918143
F 42.481133 66.664110 17.615343
F 31.345833 62.903010 22.189043
F 24.559433 53.983110 13.861443
F 24.716633 61.517610 13.860943
F 26.871133 55.147410 17.386543
F 26.756133 63.203610 17.579743
F 35.868433 55.433810 17.377643
F 35.686133 63.118710 17.569443
F 22.157533 57.739110 18.478243
F 22.589233 62.884510 14.857243
F 37.884833 61.756010 21.403443
F 22.338233 65.509910 11.198343
F 26.674033 57.687510 18.328143
F 26.899033 65.741610 18.373043
F 35.800933 57.999010 18.334243
F 35.890733 65.697010 18.513343
F 26.914333 55.206210 14.698943
F 26.750333 62.928210 14.831543
F 35.849933 55.380610 14.624243
F 35.831733 63.152310 14.786043
F 29.151633 53.970010 18.358743
F 28.937933 61.754310 18.241543
F 38.050533 54.265410 18.329543
F 37.823933 61.887510 18.710043
F 28.775033 59.128010 14.690243
F 29.075533 66.811310 14.814943
F 38.126333 59.164010 14.813743
F 38.098833 66.827510 14.572843
F 29.049833 59.087510 17.473343
F 29.332533 66.944110 17.730943
F 37.925633 59.298910 17.531643
F 38.001733 66.962510 17.392143
F 42.580933 53.882610 18.347643
F 22.420033 65.579810 18.198043
F 42.598233 69.412810 21.237043
F 24.553933 58.954710 14.753643
F 31.307333 55.349810 17.593743
F 31.323333 63.151810 17.598543
F 40.304433 55.384410 17.526243
F 40.159633 62.947910 17.479543
F 27.037833 65.627010 21.141143
F 42.561833 54.062010 3.805113
F 42.396833 59.434310 2.979693
F 42.630333 61.624910 13.814043
F 24.445033 58.882010 17.541643
F 38.109133 54.093410 21.039843
F 40.292233 58.016410 21.040443
F 35.746733 65.774410 21.269643
F 31.199733 57.896010 18.488643
F 31.542333 65.564410 18.481843
F 40.290333 57.991410 18.311043
F 40.144333 65.636110 18.490843
F 22.480733 57.822110 21.159043
F 33.605933 66.835810 14.838243
F 31.349133 55.145910 14.877943
F 31.255733 63.183710 14.706443
F 40.379933 55.177410 14.709943
F 40.378833 62.768410 14.723443
F 26.846433 57.749810 21.091043
F 24.728433 53.926910 21.029143
F 33.665133 54.012210 18.340043
F 33.575333 61.721910 18.158843
F 28.912833 61.683210 21.120743
F 22.352233 55.254710 17.571643
F 24.748933 53.828210 18.342743
F 24.434133 61.587410 18.459743
F 33.256533 59.256210 14.700043
F 42.489333 53.910510 13.634443
F 42.556633 61.893710 3.992733
F 42.403033 61.683510 11.179243
F 35.793733 55.155510 0.016362
F 42.338233 69.344610 18.385643
F 33.335833 59.084310 0.123265
F 33.624733 69.558510 11.092843
F 24.584933 69.539210 6.529753
F 38.058033 69.474510 6.474323
F 29.216833 69.367410 6.684323
F 37.854033 69.438910 11.077443
F 35.717233 62.975410 0.085755
F 33.460033 69.365610 4.005563
F 42.456833 69.374010 6.419103
F 26.892033 63.120410 0.200131
F 22.544333 63.348010 0.200139
F 29.149133 69.436810 3.959403
F 26.849233 55.443010 -0.056119
F 29.247833 66.890410 22.278543
F 24.590233 69.344010 13.823543
F 33.511833 69.580110 13.928343
F 42.423633 69.235910 3.661913
F 29.049933 69.398910 21.217543
F 33.590233 69.434510 6.722403
F 42.487433 59.144410 22.044343
F 31.427233 55.274310 22.125643
F 38.048833 59.202310 22.087043
F 26.963933 55.134310 21.931443
F 24.716933 59.189010 21.973243
F 42.636333 66.995410 22.174143
F 24.897833 66.886910 0.243595
F 40.230433 62.939410 22.102843
F 28.960633 58.980710 0.170323
F 22.267733 63.057110 22.068143
F 42.391933 59.219310 0.163419
F 26.959633 55.328010 24.593543
F 26.856933 63.005410 24.766443
F 35.899533 55.284510 24.682743
F 35.757933 62.931410 24.885343
F 26.971533 58.065810 28.311543
F 26.874533 65.512310 28.396243
F 35.786133 57.611410 28.278143
F 35.765933 65.527510 28.498343
F 26.763633 57.996010 25.516443
F 26.984433 65.571410 25.718043
F 35.846333 57.883910 25.607743
F 35.864033 65.616710 25.612643
F 22.258833 65.672110 25.582043
F 22.357633 65.731610 40.219243
F 42.371333 61.713910 42.934643
F 22.437633 55.103810 36.547743
F 29.010833 53.994510 25.499943
F 29.070333 61.897310 25.678643
F 38.118333 54.116010 25.591043
F 37.911533 61.788110 25.749243
F 42.526633 59.071210 36.625443
F 33.677733 53.935110 42.703243
F 42.384533 59.273410 29.191443
F 42.317033 61.617010 32.836043
F 29.082533 59.310410 24.798343
F 28.989033 67.080010 24.904443
F 38.066933 59.190010 24.829143
F 38.115933 67.061310 24.688443
F 29.086633 53.782510 28.257843
F 29.175433 61.885410 28.428143
F 37.952533 53.978510 28.404943
F 38.041033 61.762510 28.460043
F 31.427733 55.076710 24.753043
F 31.371633 63.191810 24.922843
F 40.295533 55.515110 24.667543
F 40.168933 63.092810 25.007343
F 22.364833 55.208910 24.717643
F 37.889133 61.560010 42.732843
F 31.481233 57.734010 28.341343
F 31.394533 65.634910 28.484543
F 40.035333 57.950610 28.463643
F 40.292133 65.704010 28.304243
F 42.421533 54.025010 25.443243
F 42.480633 53.899010 42.909043
F 31.323633 57.714710 25.651143
F 31.272833 65.695510 25.735243
F 40.310133 57.929910 25.825943
F 40.361533 65.668910 25.643043
F 22.354933 57.804010 25.581943
F 42.504633 54.040510 32.658843
F 33.701433 69.310610 35.687043
F 22.406033 55.430510 29.102643
F 22.314233 55.235110 32.049043
F 42.660633 66.980410 24.908743
F 42.593833 61.737010 40.235343
F 42.336933 66.806410 36.434943
F 33.699833 53.904210 25.529043
F 33.600433 61.911710 25.765743
F 42.516533 54.164210 35.349543
F 24.513133 66.900610 36.775843
F 24.739733 54.099910 25.572043
F 24.709633 61.873510 25.688443
F 42.618133 66.652110 39.169143
F 22.440633 63.064610 24.846043
F 35.848133 65.599010 43.013243
F 42.236533 66.910010 32.065343
F 42.381933 61.538510 35.535943
F 42.428833 59.203010 24.791143
F 33.408133 59.265310 24.732943
F 33.580033 66.973010 24.808543
F 33.535033 61.718710 42.961143
F 40.407133 57.551610 42.855743
F 24.441433 59.380010 24.722843
F 24.817733 66.790810 24.808543
F 33.512833 53.799110 28.227943
F 33.452233 61.781410 28.502543
F 22.365533 58.043910 40.049543
F 22.355533 57.817910 32.888543
F 24.710133 54.206810 28.358943
F 24.605833 61.834910 28.476343
F 26.800433 55.277410 31.840243
F 26.669233 62.970910 32.106143
F 35.779033 55.246210 32.071843
F 35.685433 62.839810 31.981843
F 26.900133 57.817710 35.624543
F 26.823533 65.721210 35.646343
F 36.023233 57.703710 35.535243
F 35.757633 65.474510 35.525643
F 26.838233 57.729610 32.890043
F 26.764233 65.519510 33.058443
F 35.836133 57.923110 32.867143
F 35.664833 65.515510 32.785843
F 26.988533 55.172610 29.239943
F 26.754333 63.031710 29.460443
F 35.693633 55.141810 29.196543
F 35.761433 62.895910 29.232943
F 28.922333 54.017910 32.573943
F 28.739833 61.535410 33.020343
F 38.051433 54.038310 32.888543
F 38.052033 61.605410 32.842843
F 29.240033 59.228610 29.194443
F 29.082933 66.772010 29.317343
F 37.854233 59.080310 29.391343
F 37.900933 66.876710 29.433143
F 29.080433 58.977510 32.080443
F 29.028533 66.790010 31.985843
F 38.085433 59.047410 32.051543
F 37.857233 66.882910 32.109243
F 28.993033 53.960510 35.588143
F 29.176433 61.593510 35.699043
F 37.944433 53.901910 35.506143
F 37.992333 61.680710 35.533343
F 31.190233 55.101910 31.794143
F 31.098633 62.863610 32.346943
F 40.252933 55.350810 31.947143
F 40.247933 63.205410 32.039343
F 42.580333 54.084510 28.075343
F 26.764033 58.031310 42.750043
F 31.307433 57.765810 35.516043
F 31.416833 65.547410 35.808743
F 40.241733 57.913710 35.565443
F 40.110433 65.602810 35.820143
F 33.663633 69.431110 39.968943
F 22.336033 63.232110 32.027343
F 31.365633 57.658610 32.764243
F 31.218033 65.593310 33.084043
F 40.314333 57.859110 32.861143
F 40.078233 65.712710 33.028943
F 40.315333 65.720010 42.970543
F 22.323933 65.918310 33.047943
F 31.358933 55.164810 29.010643
F 31.426733 62.998310 29.677143
F 40.297633 55.136710 29.138243
F 40.047033 63.172010 29.319643
F 33.489633 69.521810 25.716143
F 42.498233 66.743910 29.233643
F 33.516133 53.876410 32.656043
F 33.445833 61.650510 32.973543
F 22.542633 63.088110 39.242143
F 42.573833 59.209210 39.344943
F 24.700133 54.139110 32.989943
F 24.396333 61.833610 33.015543
F 33.590133 59.175210 29.158643
F 33.558433 66.936510 29.553643
F 24.615133 66.918610 39.389243
F 42.523333 61.943910 25.653343
F 24.739533 59.204710 29.391743
F 24.834833 66.795810 29.370543
F 33.595733 59.090810 32.011543
F 33.523033 66.850210 32.229143
F 22.585133 65.901710 42.864243
F 24.732233 61.782110 42.927543
F 24.606633 59.205010 32.152543
F 24.728633 66.837410 31.934443
F 33.525133 53.867310 35.386543
F 33.760833 61.663910 35.648443
F 22.475133 55.462610 39.303843
F 33.647633 66.823310 36.706443
F 24.634533 53.844610 35.564543
F 24.566333 61.700510 35.637643
F 26.813933 55.194910 39.316343
F 26.847433 63.026510 39.190643
F 35.820733 55.338310 39.117143
F 35.962833 63.016310 39.316743
F 24.517933 58.991610 36.587443
F 22.570233 65.744210 28.304843
F 31.285833 57.666110 42.728443
F 22.106533 57.635910 35.646943
F 26.808533 57.836310 40.080343
F 26.878033 65.518910 40.223343
F 35.849833 57.926110 40.152543
F 35.763833 65.662710 40.214643
F 26.760733 55.296110 36.571843
F 26.851933 62.951910 36.442843
F 35.779533 55.137810 36.437443
F 35.927433 62.931010 36.631743
F 29.207333 53.994710 39.870643
F 29.095633 61.798010 40.198543
F 38.026633 54.123810 39.944343
F 38.180733 61.606910 40.108643
F 29.179533 58.990510 36.496843
F 29.126533 66.719510 36.532943
F 38.088133 59.158610 36.485343
F 37.781033 66.859810 36.498543
F 29.075433 59.266010 39.195443
F 29.101133 66.751810 39.415143
F 38.057533 59.059410 39.158443
F 38.038033 66.787510 39.323243
F 35.678933 57.811510 42.987543
F 22.290233 57.909910 42.755243
F 33.545733 66.751610 39.321143
F 29.073433 54.098010 42.672943
F 31.410233 55.246010 39.098443
F 31.465233 63.085910 39.228843
F 40.195533 55.460510 39.031743
F 40.359633 62.977310 39.193043
F 38.177033 53.684410 42.746343
F 31.447633 65.566510 43.011843
F 27.075433 65.655910 42.913643
F 42.559933 69.443710 42.653943
F 29.059133 61.532910 42.882143
F 33.551433 59.158410 39.340943
F 33.658333 58.903010 36.414843
F 22.274533 63.111310 29.183143
F 31.239233 57.852010 40.024243
F 31.389733 65.525010 40.306243
F 40.338033 57.803010 40.195543
F 40.309433 65.524710 40.133243
F 42.498533 69.336910 28.257243
F 22.336133 65.621110 35.793943
F 31.190233 55.208810 36.373143
F 31.474533 62.938910 36.574943
F 40.303033 55.363910 36.360143
F 40.271233 62.969210 36.443843
F 22.507233 57.974510 28.335143
F 22.309133 63.059610 36.587243
F 33.650733 53.841910 39.850743
F 33.688233 61.695110 40.131443
F 24.587733 54.218710 42.994243
F 24.584133 59.218410 39.266743
F 24.581233 53.921910 40.180243
F 24.656833 61.845510 40.126843
F 42.358333 62.079010 28.485943
F 29.196633 69.349710 32.907943
F 42.456733 59.072210 31.945243
F 29.207433 69.446910 40.015643
F 42.346733 54.007010 40.068643
F 38.127733 59.106310 43.656343
F 24.562833 69.358210 35.676243
F 38.185133 67.041110 21.924243
F 38.028233 69.597110 42.935143
F 42.675633 69.547810 25.606143
F 37.967333 69.386710 35.860443
F 42.545133 69.306410 39.950643
F 38.134933 66.928010 43.757143
F 24.780833 69.355310 33.048443
F 29.158333 69.458710 28.505643
F 42.585033 69.482310 32.874643
F 33.695333 66.954110 43.692743
F 29.261033 67.020210 43.741543
F 28.993633 69.508510 25.895243
F 31.310733 62.920910 43.846943
F 38.127033 69.645710 25.676043
F 24.825633 69.466710 42.825543
F 33.521733 69.458510 42.715943
F 26.773933 63.015310 22.076443
F 24.770633 69.298210 25.836343
F 22.371533 55.462410 43.971743
F 24.569333 69.294910 28.372843
F 33.598133 67.000610 22.138743
F 40.196933 55.066110 43.776543
F 29.217333 59.161310 22.000243
F 31.415933 55.351510 43.718843
F 40.059633 63.054110 43.801343
F 40.471933 55.414110 21.967043
F 35.974933 55.236810 21.982543
F 24.720733 66.732510 21.908443
F 33.523633 59.279910 22.007343
F 35.547533 63.150110 22.236543
F 22.439033 55.160610 21.979143
F 42.586033 66.877910 43.557943
F 44.747333 1.304630 2.839703
F 44.864433 8.983960 2.925043
F 58.061633 3.865490 21.041543
F 44.728333 3.966090 6.505143
F 44.694333 11.593910 6.667383
F 44.798333 3.822280 3.721733
F 44.750833 11.547310 3.920543
F 53.767733 16.789510 7.297573
F 51.594033 15.453310 21.088943
F 51.566633 5.183280 -0.099505
F 47.024933 7.614830 3.721353
F 46.951333 15.382610 3.426883
F 51.386633 7.688440 21.048943
F 53.873233 16.802310 0.322634
F 60.559133 5.019240 0.038952
F 46.927833 5.142640 2.789583
F 47.100333 12.690210 2.961593
F 47.158433 7.572690 6.404593
F 47.256833 15.210710 6.151633
F 62.757733 11.496010 20.955143
F 49.229433 1.334300 2.677823
F 49.226833 8.807510 2.936043
F 49.252033 3.844040 21.158543
F 49.253333 3.727530 6.262883
F 49.298633 11.528810 6.527863
F 49.318433 3.924410 3.586163
F 49.410633 11.474110 3.881583
F 56.032733 -0.228296 6.284063
F 44.810733 16.684510 14.532043
F 49.203233 16.653810 17.276943
F 51.540533 7.546860 3.806033
F 51.442733 15.456510 3.735733
F 60.566733 12.991910 17.233743
F 62.551633 16.903810 14.478343
F 62.583933 16.544710 10.201343
F 51.437933 5.146060 2.450913
F 51.626433 12.720610 2.948033
F 51.440833 7.504690 6.429663
F 51.446833 15.387410 6.415803
F 60.494133 4.963760 17.364443
F 44.639533 1.313880 10.099043
F 44.711433 8.810020 10.054043
F 62.582333 9.009460 14.668643
F 44.753233 3.877470 13.657343
F 44.665533 11.707910 13.564343
F 44.639033 3.885310 11.077543
F 44.642933 11.436310 10.789243
F 44.649533 1.363120 7.352893
F 44.861533 8.802130 7.268613
F 53.860733 3.900830 18.463443
F 47.102233 7.460690 10.878443
F 46.900833 15.330310 11.025643
F 60.346933 12.969310 14.569943
F 46.996333 4.966490 7.338843
F 47.046233 12.728110 7.327803
F 46.856333 4.958270 10.025143
F 47.125833 12.755610 10.076443
F 47.079533 7.743620 13.599543
F 47.003433 15.326210 13.704943
F 60.551833 5.084120 14.598743
F 49.154133 1.359040 10.167443
F 49.284933 9.036080 10.071743
F 44.845333 16.629210 9.845743
F 49.238333 3.925640 13.905543
F 49.263233 11.421910 13.849743
F 49.202733 3.831760 10.950543
F 49.369133 11.578110 11.024543
F 49.205133 1.255420 7.220113
F 49.231133 8.969430 7.416283
F 53.693533 16.716810 9.941193
F 51.422833 7.789430 11.012943
F 51.666033 15.431410 10.971743
F 60.368733 15.457810 18.402943
F 51.377533 4.981620 7.467293
F 51.517333 12.801110 7.414123
F 51.495233 5.126710 10.151643
F 51.569433 12.836610 10.019743
F 51.436333 7.851720 13.682943
F 51.523133 15.495310 13.706843
F 60.333433 7.562800 18.093443
F 44.658433 1.225390 17.454943
F 44.828733 9.039430 17.420043
F 55.886533 7.775040 21.034343
F 49.371433 16.684610 14.657943
F 58.209733 1.299920 2.550363
F 44.713033 3.779290 18.439443
F 44.871833 11.617310 18.304243
F 44.771433 1.407010 14.841643
F 44.890533 9.071020 14.700843
F 58.184433 16.847610 14.679443
F 46.903933 7.676790 18.322343
F 46.990233 15.377110 18.340443
F 53.827433 1.441760 14.768243
F 46.964533 5.199440 14.611643
F 46.953333 12.693710 14.519743
F 47.010033 5.126470 17.450243
F 47.224433 12.856210 17.268743
F 53.792233 16.548810 14.644643
F 62.722433 16.684110 7.450553
F 58.326833 8.885200 14.415843
F 49.331433 1.405500 17.497943
F 49.231633 8.806660 17.358543
F 49.223033 16.863110 2.726183
F 44.895133 11.594810 21.139943
F 49.404833 16.611110 10.168843
F 49.096633 4.065520 18.523743
F 49.243733 11.383810 18.338843
F 48.984633 1.231680 14.667843
F 49.196133 8.892210 14.648543
F 53.855033 16.555810 17.440743
F 51.533333 7.596490 18.391643
F 51.372333 15.398010 18.328643
F 58.160333 1.253390 14.449343
F 51.581233 5.304980 14.697943
F 51.606433 12.727410 14.655243
F 51.379033 5.021540 17.547543
F 51.585233 12.650810 17.526243
F 62.600033 16.766910 3.147973
F 60.331233 7.824890 20.921243
F 58.356833 11.466010 18.187343
F 53.736633 1.106970 2.553013
F 53.582833 9.120120 2.957773
F 53.543133 3.864560 21.113943
F 62.719533 1.311380 2.755553
F 62.695333 8.946200 2.971193
F 44.715933 3.993430 21.161743
F 53.546533 3.698790 6.396323
F 53.719933 11.381210 6.566133
F 62.711033 3.732260 6.353333
F 62.738133 11.554510 6.595083
F 53.690833 3.586570 3.558853
F 53.781133 11.632210 3.852213
F 62.716033 3.857730 3.704783
F 62.607633 11.444510 3.892553
F 62.684933 11.584110 18.287143
F 53.946933 11.738710 20.943543
F 62.735533 3.685260 18.422743
F 56.141933 12.712110 17.397543
F 49.244233 16.670110 7.315013
F 45.144933 16.504310 6.991003
F 55.902233 7.547240 3.657203
F 55.944233 15.404810 3.616343
F 58.118533 3.879520 18.232043
F 62.543433 16.650010 17.225743
F 49.516633 11.613210 21.111143
F 56.009333 4.826920 2.835163
F 56.027433 12.867310 2.819823
F 55.846933 7.614560 6.498653
F 55.812733 15.221010 6.239463
F 44.750933 16.742510 2.763383
F 58.384733 16.865610 2.999573
F 58.120333 8.859850 2.881073
F 58.287433 16.750410 17.381643
F 58.265033 3.750070 6.521293
F 58.243133 11.527810 6.333113
F 58.244633 3.728990 3.842363
F 58.220833 11.545610 3.678633
F 47.044533 15.597010 21.156743
F 46.972733 7.679970 21.056343
F 55.991833 5.236510 17.269443
F 60.487433 7.572330 3.643893
F 60.472033 15.358810 4.003023
F 53.903033 11.464110 18.238243
F 56.020233 5.144600 14.520643
F 56.067333 12.680210 14.563943
F 60.403933 4.975670 2.720723
F 60.461233 12.871010 2.768803
F 60.568933 7.594510 6.475623
F 60.511133 15.310210 6.667783
F 56.176733 15.347110 18.263543
F 53.607533 1.447400 10.053943
F 53.696933 8.906730 10.144343
F 53.832833 8.812060 14.726343
F 62.657233 1.290010 10.166043
F 62.625133 8.803860 10.146243
F 60.541533 15.397110 21.152543
F 53.762433 3.916490 13.757043
F 53.767433 11.366010 13.825543
F 62.689233 3.736190 13.934943
F 62.706333 11.709110 13.675843
F 53.670733 3.920510 11.121943
F 53.678033 11.478910 10.972043
F 62.660433 3.887220 11.090543
F 62.594133 11.641810 11.058443
F 53.762533 1.158040 7.283033
F 53.640533 8.697050 7.479343
F 62.777233 1.034190 14.656443
F 62.587133 1.161110 7.458323
F 62.799933 8.965630 7.402063
F 56.234333 15.389510 20.995343
F 56.002233 7.823670 10.842843
F 55.924833 15.542410 11.099543
F 58.150333 8.988930 17.187643
F 55.936433 4.983220 7.299603
F 55.974933 12.766310 7.259793
F 55.913433 5.102460 10.104043
F 55.605733 13.125010 10.066443
F 56.051933 7.661290 13.661443
F 56.118333 15.264010 13.752543
F 58.415533 1.347460 17.183843
F 58.120333 1.175340 9.932343
F 58.141133 9.078650 9.994403
F 58.494433 11.620210 20.771243
F 58.269733 3.841420 13.668243
F 58.223333 11.493210 13.508243
F 58.188033 3.625580 10.920043
F 57.824633 11.625310 10.757743
F 58.145433 1.222610 7.159263
F 58.363133 8.894030 7.163963
F 53.655633 16.766510 3.055003
F 60.331733 7.604030 10.865343
F 60.221333 15.485610 10.986243
F 56.016833 7.797770 18.340443
F 60.470533 4.946060 7.376243
F 60.449733 12.797010 7.499343
F 60.358333 4.947250 10.034243
F 60.285733 12.777810 10.175543
F 60.555233 7.649050 13.585943
F 60.464733 15.485410 13.655743
F 44.752433 16.661210 17.264143
F 53.955433 1.387000 17.486343
F 53.728533 8.832670 17.426443
F 62.543433 3.675900 21.162643
F 62.910133 1.182290 17.356843
F 62.688733 8.769140 17.594643
F 58.096733 16.788810 10.176943
F 58.036833 16.467210 7.425363
F 60.494333 0.103536 6.252543
F 58.327633 1.084540 0.009946
F 47.111633 12.866610 21.933443
F 62.588733 16.773110 0.262344
F 56.083633 4.909860 0.047060
F 51.265933 -0.006724 21.122143
F 62.862333 1.351140 0.067636
F 60.359633 12.626410 0.133698
F 58.154133 8.814160 0.120978
F 49.129533 1.319570 22.120643
F 62.702133 8.916440 0.341200
F 53.759633 8.813220 0.140563
F 44.998633 9.085970 0.302295
F 44.726033 1.428630 0.082058
F 49.242333 16.709410 22.100243
F 53.666433 1.234110 -0.211123
F 58.149833 9.013010 21.840143
F 51.496733 5.284650 22.198843
F 47.145233 12.883410 0.221464
F 44.695933 1.355970 22.018943
F 58.183533 1.299460 21.832643
F 53.467933 1.198540 21.922443
F 47.143633 4.990480 -0.016301
F 44.703833 16.695210 0.113692
F 44.832733 1.202560 24.721243
F 44.812033 8.996790 24.831243
F 58.380133 3.749140 42.697343
F 44.860733 3.877660 28.387743
F 44.782733 11.641310 28.510343
F 44.861733 3.846660 25.588043
F 44.733533 11.537110 25.790043
F 44.940533 11.527810 42.950343
F 58.403633 16.877010 21.941243
F 51.597633 15.439410 42.936643
F 47.024333 7.665740 25.647843
F 47.010733 15.409610 25.730343
F 60.370433 15.345310 42.907943
F 62.943233 3.888300 42.837543
F 53.585133 1.126050 36.342943
F 47.080533 5.148640 24.736843
F 47.021433 12.777310 24.705643
F 46.942133 7.794780 28.314543
F 46.822633 15.576610 28.427743
F 49.271533 16.642910 29.323043
F 49.340133 1.101720 24.890643
F 49.232133 8.883480 24.583843
F 47.092433 7.551430 42.814543
F 49.221233 3.875440 28.347543
F 49.282233 11.671910 28.431943
F 49.281533 3.778990 25.667143
F 49.288433 11.550210 25.585443
F 51.712533 12.702610 43.980543
F 44.800433 16.698610 24.834743
F 58.011733 11.462010 42.865743
F 51.555633 7.666930 25.504843
F 51.564333 15.534910 25.561443
F 60.364033 12.599610 39.150643
F 49.576833 16.816510 39.226043
F 56.023733 15.598210 43.005243
F 51.611733 5.004680 24.922243
F 51.515833 12.948810 24.584243
F 51.643033 7.718230 28.516543
F 51.452433 15.428810 28.352243
F 60.545233 5.162560 39.174143
F 44.783433 1.318570 31.932543
F 44.713633 8.937660 32.125343
F 53.853533 16.717710 24.558743
F 44.642533 3.786500 35.524343
F 44.657933 11.485510 35.655043
F 44.845533 3.883300 32.819543
F 44.575033 11.488710 32.930443
F 44.911633 1.220470 29.274443
F 44.823533 9.038540 29.372643
F 53.715433 3.915830 42.663843
F 46.981633 7.739470 32.938343
F 46.947033 15.354910 32.828843
F 60.393733 12.723310 36.425843
F 46.993133 5.159670 29.277843
F 46.953133 12.978910 29.286143
F 47.128033 5.046500 32.167243
F 46.723333 12.782610 32.046543
F 46.906433 7.679290 35.656043
F 47.134833 15.360510 35.567443
F 60.638733 4.967880 36.438243
F 49.270233 1.281450 31.964043
F 49.080833 9.027830 32.028443
F 62.620033 16.517010 29.463843
F 49.292033 3.624080 35.733443
F 49.232133 11.497210 35.685843
F 49.366833 3.807800 33.033543
F 49.001033 11.559210 32.837543
F 49.190333 1.373730 29.392743
F 49.117133 9.015560 29.328743
F 49.475033 3.710020 42.679643
F 51.423733 7.779550 32.804643
F 51.551933 15.176810 33.088243
F 60.358933 15.194210 40.251143
F 51.616633 4.953770 29.158343
F 51.650233 12.885410 29.135443
F 51.296833 5.169110 31.962143
F 51.346033 12.773410 31.931343
F 51.560333 7.769510 35.417343
F 51.680333 15.455910 35.692443
F 60.386233 7.649450 40.115543
F 44.941233 0.970099 39.339043
F 44.818933 8.941130 39.361343
F 53.717633 1.424760 32.043843
F 62.714533 11.437910 42.893243
F 49.332133 16.518610 32.167543
F 44.932333 3.701530 39.996743
F 44.855533 11.516910 40.278343
F 44.745633 1.295350 36.663643
F 44.797733 8.933670 36.661143
F 53.849933 16.899510 39.434543
F 47.174433 7.588130 40.140943
F 47.262033 15.429310 39.996143
F 62.777233 11.546110 40.122943
F 47.056933 5.078110 36.367843
F 46.970333 12.658210 36.502243
F 46.954933 5.042890 39.047243
F 47.054533 12.887010 39.224843
F 44.896833 16.571810 39.172843
F 62.606233 16.665710 24.753243
F 51.597733 7.690960 42.782543
F 49.247933 1.204510 39.028943
F 49.432233 9.011940 39.277843
F 58.280033 16.530010 24.615943
F 44.982233 16.684010 36.529043
F 53.641633 16.754210 29.280743
F 49.213333 3.846540 39.923743
F 49.452233 11.534710 40.389843
F 49.108933 1.024210 36.401043
F 49.180133 8.849990 36.531243
F 62.827833 8.752870 36.772743
F 51.557733 7.570670 40.031143
F 51.753733 15.529610 40.272443
F 58.449433 8.799310 36.517643
F 51.464533 5.063340 36.414743
F 51.501233 12.858010 36.602943
F 51.552933 4.974480 39.121643
F 51.537633 12.927310 39.525943
F 62.826333 3.887970 39.860643
F 58.269933 16.602110 29.238743
F 58.194133 1.257050 36.298043
F 53.782233 1.212760 24.673943
F 53.569133 9.126680 24.663343
F 44.559133 16.688810 29.340643
F 62.705733 1.099590 24.663843
F 62.720433 8.993110 24.545743
F 53.801633 11.380310 42.985243
F 53.787533 3.674550 28.336543
F 53.850633 11.609210 28.281243
F 62.498333 3.568870 28.133943
F 62.761733 11.304710 28.200343
F 53.894433 3.793170 25.732043
F 53.765933 11.599310 25.641543
F 62.512033 3.674730 25.427743
F 62.824633 11.696510 25.375743
F 62.495733 16.406010 39.296343
F 62.729333 1.043910 36.312443
F 44.852933 16.720810 32.017643
F 55.899233 7.467260 42.902943
F 49.205733 16.742810 24.800743
F 53.915233 16.606710 36.685743
F 55.832033 7.640960 25.540043
F 55.983733 15.408110 25.744843
F 58.107333 11.246310 40.181643
F 56.059633 12.879510 39.535243
F 62.840133 16.495810 36.470643
F 56.007933 5.106540 24.633943
F 56.014133 12.843410 24.775843
F 55.782033 7.557880 28.269643
F 55.808033 15.459810 28.587143
F 58.392033 3.675240 39.984243
F 58.134533 1.428930 24.545243
F 58.122433 9.051120 24.586143
F 56.067533 4.990150 36.366943
F 58.090933 3.865780 28.329743
F 58.229233 11.453810 28.447343
F 58.180433 3.940910 25.606943
F 58.179333 11.491910 25.682143
F 55.812633 7.471920 40.040243
F 56.109533 4.944830 39.087643
F 56.145733 12.767210 36.567443
F 60.536033 7.625120 25.336143
F 60.422733 15.280810 25.549543
F 46.925033 15.363610 42.866643
F 58.148933 16.730310 39.347443
F 53.752533 9.047540 36.457243
F 60.369833 5.035030 24.611843
F 60.411033 12.870310 24.669843
F 60.220533 7.479100 28.208243
F 60.428633 15.392810 28.341643
F 58.079933 16.634810 31.906643
F 44.798533 3.756120 42.750443
F 53.750133 8.919110 31.902043
F 62.695133 16.454510 32.131943
F 62.689933 0.981806 31.945443
F 62.676033 8.849440 31.748143
F 53.824633 11.633710 40.251743
F 53.690933 3.730980 35.525643
F 53.746933 11.675410 35.781143
F 62.753633 3.651380 35.504943
F 62.606233 11.202310 35.780043
F 53.606233 3.951380 32.905343
F 53.704633 11.378510 32.931743
F 62.720933 3.521600 32.723643
F 62.693933 11.341910 32.848243
F 53.731733 1.191160 29.254143
F 53.730933 9.090100 29.251743
F 53.520833 16.764510 32.077043
F 62.475433 1.061490 29.193143
F 62.880933 8.764590 29.078043
F 49.256733 16.694510 36.489843
F 55.968333 7.681990 32.909543
F 55.740533 15.334910 32.760243
F 60.596533 7.590960 43.042843
F 55.961633 5.080520 29.475043
F 55.994933 12.890110 29.294743
F 55.911633 5.011270 32.071843
F 55.880333 12.813010 32.097943
F 55.960333 7.776500 35.665843
F 55.930433 15.401610 35.579643
F 58.157733 8.650860 39.248143
F 58.434133 1.201840 31.930643
F 58.117433 8.994900 31.958743
F 53.833533 3.814910 40.048943
F 58.343533 3.863480 35.494743
F 58.335033 11.399210 35.656343
F 58.195433 3.700210 32.787343
F 58.139933 11.581310 32.894443
F 58.265333 1.251140 29.291043
F 58.170533 8.946290 29.347943
F 58.255933 16.717210 36.517043
F 60.408833 7.585540 32.688443
F 60.348633 15.241910 33.029343
F 58.182133 1.128110 39.034043
F 60.291333 4.992740 29.189843
F 60.637833 12.733410 29.333643
F 60.449133 4.953080 31.827443
F 60.549833 12.824110 32.065143
F 60.641433 7.463700 35.341843
F 60.431533 15.453710 35.686343
F 49.288333 11.594010 43.148943
F 53.780333 1.296680 39.256243
F 53.690333 9.119330 39.122543
F 56.126633 15.438610 40.381543
F 62.830933 1.241150 39.050043
F 62.562333 8.862010 39.332843
F 55.948333 -0.124324 42.758143
F 55.999133 -0.031797 40.006943
F 47.042933 -0.010986 32.892843
F 51.311133 -0.188127 35.490443
F 51.508133 0.162296 32.749343
F 53.790533 16.725310 21.780943
F 44.879433 9.095610 22.002143
F 56.213133 12.795710 21.994143
F 51.589733 -0.199617 25.645543
F 60.491533 -0.055021 39.923643
F 47.050933 5.079480 22.022843
F 44.744233 16.651110 22.013343
F 49.237333 9.035350 22.016143
F 60.532033 12.822810 22.051543
F 51.770733 12.975810 21.823943
F 49.264933 1.125990 43.610343
F 55.920033 12.958810 43.782043
F 62.676333 16.654310 22.004443
F 62.736633 9.019350 21.780543
F 55.778633 5.200410 21.881943
F 49.277633 16.657810 43.738443
F 53.691433 9.099550 21.981243
F 60.347733 5.156540 21.863443
F 49.399633 8.952490 43.812643
F 58.256533 16.912510 43.761343
F 62.590133 1.166680 21.944843
F 44.891933 24.391610 2.840453
F 44.751733 32.131010 2.511223
F 44.807033 27.100510 6.500483
F 44.772533 34.848010 6.374363
F 44.978233 19.185510 6.322413
F 44.927533 26.941410 3.816093
F 53.776833 32.170510 17.562443
F 44.984833 19.245210 3.580113
F 55.826033 30.770710 21.047743
F 60.281333 22.965710 13.659543
F 46.826333 30.793310 3.535703
F 47.127533 22.972910 3.796763
F 56.017933 20.699510 17.522143
F 58.181633 26.980310 21.125643
F 47.023533 28.187510 2.817933
F 47.089633 20.574210 2.750543
F 47.103833 30.913010 6.319703
F 46.961233 23.088610 6.466503
F 49.235733 24.304510 2.713833
F 49.247633 31.961410 3.003753
F 49.317133 26.857510 6.541333
F 53.605633 24.581110 17.361843
F 49.320233 19.284810 6.572333
F 49.194433 26.776710 3.716653
F 53.630933 26.949610 20.980543
F 49.254333 19.423110 3.943033
F 56.207433 23.156810 21.226543
F 62.735333 26.956310 21.086343
F 51.591833 30.760310 3.791983
F 51.448533 23.168910 3.714123
F 44.824033 27.052910 21.124043
F 62.677533 19.134110 21.163343
F 51.477833 28.253710 2.901733
F 51.455133 20.686310 2.715793
F 51.764733 30.764710 6.580113
F 51.507633 23.087510 6.418483
F 44.678033 24.487610 10.159243
F 44.755033 32.088110 10.165143
F 44.843333 27.072610 13.787743
F 60.661133 20.646610 17.366943
F 44.795733 19.124010 13.502243
F 44.779933 27.021510 11.025943
F 60.427133 31.166710 21.052443
F 44.646933 19.459110 10.757843
F 44.658533 24.517010 7.383213
F 44.906433 32.236310 7.334853
F 47.106033 30.667610 10.936943
F 46.943733 23.159310 11.039643
F 47.111433 28.254410 7.281253
F 47.089333 20.573210 7.371953
F 46.996633 28.127110 10.029543
F 46.953033 20.592610 10.094143
F 47.053733 30.907110 13.614643
F 47.054233 23.160310 13.689243
F 49.229733 24.413510 10.301543
F 49.271233 32.107210 10.136543
F 49.352533 27.221310 13.931043
F 49.238433 26.830410 21.171043
F 49.333833 19.256610 13.874143
F 49.227233 27.069910 11.191043
F 44.725633 19.302710 21.127143
F 49.231433 19.207110 11.171243
F 49.361133 24.260510 7.520523
F 49.281433 32.135710 7.353693
F 51.631833 30.837310 11.107343
F 51.642133 23.002810 11.092443
F 51.531633 28.212110 7.481253
F 51.548833 20.536910 7.372813
F 51.411133 28.266710 10.154143
F 51.359133 20.422410 10.048343
F 51.674133 30.811810 13.843343
F 51.381633 23.239310 13.744043
F 44.771433 24.472810 17.304443
F 44.792133 31.987610 17.378143
F 51.366833 30.934610 20.997743
F 56.191933 28.327010 14.545743
F 51.705133 23.089310 20.971343
F 44.841833 26.983210 18.408243
F 60.311533 28.214010 17.476243
F 44.762533 19.227210 18.280943
F 44.870433 24.485510 14.579443
F 44.888533 32.020610 14.670843
F 47.007333 30.802410 18.534043
F 46.794433 23.070710 18.225643
F 47.010633 28.387110 14.761043
F 46.973933 20.563610 14.642843
F 46.969433 28.177010 17.486243
F 46.924833 20.538810 17.325443
F 46.819433 31.100010 21.210443
F 53.783233 19.251810 18.154843
F 49.156933 24.525010 17.373943
F 49.233033 32.140110 17.452843
F 62.753533 18.992410 18.367943
F 53.683033 19.363710 20.970443
F 58.141233 24.326510 17.275343
F 49.248133 27.080910 18.381343
F 58.353833 19.428710 21.135743
F 49.114033 19.166410 18.225343
F 49.128933 24.687110 14.737043
F 49.311233 32.083410 14.666243
F 51.505333 30.946510 18.333843
F 51.335933 23.259710 18.221843
F 51.801633 28.295610 14.802143
F 51.624233 20.652910 14.753143
F 51.430133 28.326010 17.522743
F 51.421833 20.487110 17.626243
F 53.690533 27.064210 18.276543
F 62.653833 24.249510 17.318243
F 53.519433 24.561410 2.734363
F 53.812933 31.981310 2.796803
F 62.553633 24.355810 2.794753
F 62.743233 32.089310 2.637123
F 53.878233 26.988110 6.545813
F 60.345633 20.503210 14.718943
F 54.010633 19.370110 6.447343
F 62.773033 27.023010 6.488453
F 60.643233 28.181610 14.784643
F 62.674533 19.362110 6.434353
F 53.735733 27.098910 3.911383
F 60.422533 23.252610 18.292643
F 53.733633 19.493010 3.776743
F 62.625233 26.907010 3.829813
F 60.290533 30.830810 18.241943
F 62.565133 19.431510 3.779893
F 62.849633 26.850610 18.312143
F 62.610333 32.126210 17.424043
F 60.353333 23.173010 21.052043
F 55.815333 23.212810 18.426543
F 56.090533 30.862510 3.846423
F 55.793233 23.249210 3.793283
F 55.958533 30.867310 18.229643
F 62.681833 24.030810 14.747643
F 56.070633 28.203710 2.834413
F 56.036633 20.642410 2.885263
F 56.063033 30.799510 6.533413
F 56.025533 23.157810 6.469573
F 58.061333 24.496610 2.917653
F 58.461633 32.182910 2.908583
F 58.329733 26.910210 6.597373
F 58.405233 32.102710 14.439443
F 58.182733 19.203810 6.821253
F 58.243833 26.898010 3.899413
F 58.121733 24.359410 14.572543
F 58.149433 19.304010 4.095373
F 55.812633 20.678710 14.857543
F 53.576333 24.526110 14.551043
F 60.577833 30.651510 3.704733
F 60.403333 23.245510 3.755603
F 53.834433 32.225810 14.741543
F 55.953233 28.286910 17.210343
F 60.397933 28.167210 2.863623
F 60.261133 20.680610 2.863233
F 60.697133 30.974910 6.507743
F 60.544233 23.181010 6.460523
F 53.650033 24.485710 10.156543
F 53.843733 32.069610 10.186643
F 62.725333 24.403810 10.047043
F 62.677733 32.155210 10.029643
F 53.930833 27.048510 13.797243
F 62.745533 32.097710 14.608743
F 53.696933 19.256810 13.860543
F 62.843833 26.708310 13.855443
F 58.339333 19.278310 18.387243
F 62.542333 19.447510 13.661343
F 53.785233 27.296310 11.108343
F 58.098433 26.881410 18.343543
F 53.589933 19.216210 11.088443
F 62.791233 26.950510 11.174243
F 49.321733 19.384910 20.944443
F 62.587033 19.225610 10.841743
F 53.763033 24.404310 7.395243
F 53.922933 32.205210 7.361543
F 62.940533 24.328610 7.264163
F 62.759833 32.178210 7.362903
F 55.992633 30.806410 11.109643
F 55.870533 23.155110 11.128943
F 56.010633 28.122410 7.349243
F 56.069133 20.724210 7.564823
F 56.072933 28.293910 10.074643
F 55.841233 20.500510 10.443543
F 56.089233 30.997410 13.754143
F 55.763033 23.214510 13.764143
F 58.174433 24.463310 10.244843
F 58.083033 32.169010 10.103943
F 58.436933 26.919610 13.821143
F 47.040833 23.150010 20.870343
F 58.111533 19.360210 13.937243
F 58.359933 27.026310 11.098043
F 58.018233 32.121410 17.138243
F 58.209233 19.257810 11.190143
F 58.383833 24.405610 7.459753
F 58.300933 32.149510 7.450343
F 60.419433 30.958310 11.120243
F 60.530733 23.104210 10.889343
F 60.459033 28.249710 7.392263
F 60.362133 20.662510 7.281393
F 60.412033 28.336310 10.194043
F 60.354033 20.591110 10.092643
F 60.603133 30.761710 13.878543
F 44.880233 34.637610 13.779443
F 57.954033 34.464010 18.257443
F 44.929633 34.658410 3.589913
F 49.198133 24.479410 0.058668
F 58.208133 34.741710 13.854043
F 62.536833 34.601410 3.401963
F 58.089833 32.033710 0.105604
F 53.822433 34.693610 21.130243
F 53.609733 34.814710 18.390843
F 45.062133 34.648310 18.381143
F 53.434133 24.456410 0.062182
F 58.239733 34.889210 21.082643
F 60.355233 28.151910 0.203898
F 49.271133 34.730610 18.319643
F 47.147933 28.195110 0.041127
F 49.410533 34.746010 21.114143
F 62.705833 34.745610 10.916143
F 62.592633 34.736210 13.726943
F 49.240633 34.744510 3.765233
F 44.919633 34.592310 11.146243
F 49.184933 34.806810 10.987943
F 62.486033 34.880510 18.288343
F 58.287933 34.734910 11.113343
F 49.193333 34.670710 6.398163
F 49.087333 32.134410 0.157769
F 53.536033 34.720110 10.883243
F 62.910733 34.555910 6.208303
F 44.981733 34.911110 21.146443
F 62.697333 34.785910 20.977643
F 58.276833 34.773010 6.494993
F 49.170333 24.234210 21.909143
F 51.385333 28.306710 21.977843
F 53.639333 34.729810 13.794743
F 53.745233 32.098010 0.111763
F 62.477133 32.130910 -0.085652
F 51.510133 20.573610 21.800243
F 62.729433 32.268810 22.006943
F 55.991533 20.492510 21.916443
F 60.363633 20.746210 0.252370
F 44.867533 24.324910 0.156370
F 58.350633 24.548710 22.181643
F 44.638433 24.314010 24.582743
F 44.795233 32.341510 24.842743
F 44.785533 26.761410 28.361643
F 60.540733 28.386610 39.174543
F 44.721133 19.168410 28.341343
F 44.729233 26.899710 25.604443
F 60.725433 20.522110 36.532043
F 44.790233 19.147710 25.556543
F 62.551233 19.349710 42.980743
F 44.570433 34.903210 25.724443
F 47.018133 30.873010 25.618243
F 46.902033 23.180010 25.621343
F 53.727633 19.434710 43.064943
F 55.903933 30.766110 42.883843
F 46.909733 28.356810 24.570743
F 46.937633 20.619410 24.659743
F 47.173633 30.857110 28.419643
F 46.832933 23.045610 28.375443
F 49.078933 24.586810 24.674743
F 49.248733 32.138610 24.780543
F 49.281833 26.876910 28.388843
F 60.439533 28.284210 36.487443
F 49.171833 19.186210 28.461943
F 49.172833 27.073810 25.693343
F 60.431533 23.277210 40.239043
F 49.279833 19.370610 25.703943
F 62.663933 26.982810 42.753043
F 56.017133 20.641610 39.192043
F 51.615233 30.997510 25.598143
F 51.317333 23.259410 25.493643
F 56.078333 28.248310 39.227543
F 47.063933 23.195410 42.861543
F 51.378033 28.420810 24.646643
F 51.442533 20.759110 24.525643
F 51.481633 30.961210 28.307643
F 51.462133 23.157810 28.349243
F 44.653533 24.099110 31.858343
F 44.819133 32.095610 31.915843
F 44.741233 26.980110 35.620243
F 60.389633 30.912010 40.030943
F 44.725933 19.200710 35.681443
F 44.672133 26.695910 32.979043
F 60.297433 23.385410 43.020943
F 44.680633 19.296810 33.058843
F 44.583733 24.277310 29.231543
F 44.815633 32.059910 29.213943
F 47.021533 30.739110 32.907643
F 47.003033 22.899410 32.804243
F 47.036833 28.192410 29.349243
F 46.853533 20.379110 29.309043
F 46.872133 28.075110 32.058343
F 46.910033 20.265010 32.011843
F 46.891533 30.929010 35.630843
F 46.968233 22.972810 35.592343
F 49.280233 24.208310 32.029843
F 49.138433 32.119610 31.849443
F 49.073933 26.942810 35.634943
F 44.807833 34.590210 28.340143
F 49.268333 19.224010 35.626243
F 49.109233 26.767610 32.949243
F 58.243233 32.049510 36.549343
F 49.248733 19.206310 32.947943
F 49.137233 24.299710 29.309543
F 49.325633 32.342810 29.117043
F 51.313233 30.681810 32.703243
F 51.556933 23.010910 32.960343
F 51.416133 28.451010 29.346143
F 51.434033 20.604810 29.198643
F 51.327533 28.138110 32.061143
F 51.469733 20.529010 31.908343
F 51.264533 30.997610 35.507143
F 51.408433 23.160510 35.795643
F 44.887533 24.310410 39.348643
F 44.810733 31.926610 39.173743
F 53.620533 24.332610 39.205943
F 49.371433 27.038110 42.815043
F 62.697533 24.493210 39.350943
F 44.804033 26.940110 40.175943
F 58.127733 24.226310 36.473143
F 44.737333 19.030210 40.144243
F 44.796333 24.307810 36.533443
F 44.544633 32.221410 36.403543
F 47.106933 30.924610 40.151743
F 47.119933 23.176710 40.270243
F 46.879433 28.268810 36.402743
F 47.022733 20.394310 36.560243
F 46.908133 28.319310 39.200843
F 46.929533 20.490710 39.280543
F 53.698133 32.281010 39.190943
F 45.010033 26.846710 42.924843
F 49.416833 24.503810 39.144643
F 49.213733 32.220910 39.241543
F 49.288533 19.106010 42.870443
F 58.277033 24.552610 39.177143
F 51.334633 31.002310 42.868343
F 49.147633 27.088210 40.111143
F 58.316833 19.349610 40.120943
F 49.168333 19.207310 40.236143
F 49.131633 24.355610 36.502943
F 49.128333 32.197710 36.326143
F 51.533933 30.879910 40.100443
F 51.443233 22.999510 40.057643
F 51.399033 28.405110 36.341143
F 51.297733 20.537310 36.845243
F 51.355233 28.429510 39.143643
F 51.523633 20.405610 39.479543
F 46.949133 30.768310 42.758943
F 44.745133 19.398510 42.864143
F 53.688733 24.269910 24.730443
F 53.881033 32.064610 24.719343
F 62.602333 24.316510 24.684643
F 62.757233 32.077310 24.747943
F 53.593033 26.992710 28.356643
F 53.891033 19.480310 40.400643
F 53.616933 19.439510 28.071943
F 62.817533 26.938310 28.202543
F 58.024733 26.984910 42.724143
F 62.571433 19.199510 28.453143
F 53.452933 26.890610 25.676443
F 53.653933 27.121510 42.840143
F 53.796033 19.386010 25.371643
F 62.643633 26.974510 25.451343
F 51.279733 23.114610 42.776443
F 62.661933 19.238010 25.565743
F 53.580933 26.960110 40.141543
F 56.125833 20.419310 36.415543
F 55.819233 28.335610 36.500143
F 60.499633 20.801710 39.205043
F 56.018233 30.873610 25.675143
F 55.974333 23.201010 25.764043
F 56.089533 23.348110 40.105243
F 62.712433 32.169310 39.276143
F 55.766533 28.280410 24.704943
F 56.036533 20.718510 24.637343
F 55.848133 30.951410 28.339743
F 56.100633 23.097810 28.415143
F 58.168233 24.327110 24.927743
F 58.287733 32.093810 24.609543
F 58.194733 27.223810 28.276943
F 62.646033 27.137610 40.100943
F 58.298633 19.221910 28.584643
F 58.161533 27.080310 25.577443
F 58.333733 27.038110 40.038843
F 58.121433 18.978510 25.673843
F 58.193433 32.457410 39.231643
F 62.529333 32.136110 36.574243
F 60.462433 30.825710 25.467543
F 60.320033 22.919510 25.833543
F 60.287833 30.762010 42.803043
F 55.972033 30.900210 40.172343
F 60.317333 28.225210 24.444943
F 60.212133 20.477210 24.719943
F 60.271033 30.764710 28.138943
F 60.406233 23.096310 28.569043
F 53.782933 24.333810 31.860943
F 53.671433 32.138910 32.045743
F 62.709733 24.394510 31.777143
F 62.622133 32.240210 31.660243
F 53.690633 26.946410 35.603443
F 53.602133 32.156210 36.421643
F 53.710033 19.250510 35.748343
F 62.729633 26.941110 35.538143
F 58.258033 19.470210 42.944443
F 62.864733 19.139810 35.440843
F 53.770933 26.903410 32.878643
F 62.573133 24.370010 36.535043
F 53.774033 19.366510 32.925743
F 62.682433 26.906810 32.829543
F 53.678433 24.399410 36.555643
F 62.616533 19.058910 32.698243
F 53.864033 24.380110 29.114643
F 53.697333 32.314410 29.242743
F 62.734233 24.413410 29.114243
F 62.569433 32.002710 28.948143
F 56.029333 30.850310 32.846643
F 56.041833 23.237410 32.887043
F 55.776833 28.315910 29.352243
F 56.013433 20.577310 29.089043
F 56.216233 28.182210 32.087943
F 56.085433 20.701910 31.869643
F 55.864933 30.848210 35.528443
F 55.858333 23.124410 35.493343
F 58.261333 24.472010 31.973943
F 58.244633 32.104310 32.067643
F 58.094133 26.984510 35.618643
F 62.370233 19.013910 40.135443
F 58.457433 19.271710 35.705243
F 58.543233 26.898910 32.887743
F 55.830233 23.259910 42.810543
F 58.155033 19.184010 33.029043
F 58.228333 24.513510 29.183943
F 58.187533 32.200510 29.227143
F 60.575533 30.868610 32.858643
F 60.549633 22.983610 32.727643
F 60.522633 28.327910 29.191843
F 60.455733 20.470910 29.355643
F 60.642733 28.162110 31.930943
F 60.348933 20.333010 31.913043
F 60.466233 30.802410 35.578543
F 60.435433 23.031510 35.469543
F 51.345433 20.594010 43.696943
F 53.738833 34.628110 42.787843
F 58.352933 34.612510 35.562643
F 49.272233 34.718010 32.732343
F 58.133533 34.891710 40.371543
F 49.201733 34.895510 28.334243
F 62.702733 34.817810 32.865843
F 62.741933 34.680510 35.625643
F 49.053733 34.677310 25.676143
F 62.692933 34.640810 42.950243
F 53.672333 32.106110 21.937843
F 58.212833 34.626010 42.990043
F 62.674133 24.353110 21.961143
F 44.632233 32.174410 43.549143
F 60.567333 20.568810 21.956843
F 58.077233 34.699310 32.892043
F 62.599533 24.620810 43.713743
F 60.524933 28.418710 21.577143
F 58.229333 34.720210 28.392143
F 53.789233 34.675410 28.183443
F 53.775733 34.708610 40.147843
F 44.738833 34.704410 32.724543
F 58.373633 34.568010 25.686543
F 62.467733 34.815210 40.146743
F 49.131533 32.268010 21.916343
F 55.899833 28.272310 21.970543
F 47.165133 20.645910 43.678343
F 51.422333 28.408710 43.815343
F 47.073933 20.587010 21.861643
F 44.806433 24.248710 21.944343
F 58.036433 24.547310 43.803543
F 55.898933 20.672510 43.888743
F 46.994933 28.468110 21.911843
F 55.836033 28.325410 43.850943
F 53.760733 24.410510 22.002643
F 57.954733 32.227910 21.989043
F 44.734133 32.496110 22.166743
F 44.431933 47.688810 2.718303
F 44.693133 39.720610 2.875663
F 44.788833 50.171110 6.341423
F 44.715233 42.476110 6.176833
F 44.731833 50.287010 3.674723
F 44.799733 42.512910 3.517963
F 44.902533 50.090610 21.174443
F 56.010033 35.949010 10.090843
F 47.097133 38.612710 3.567403
F 46.861033 46.478710 3.442143
F 53.912633 34.640910 3.591573
F 53.883833 42.385910 20.905843
F 51.166333 46.255910 20.935743
F 58.409933 34.759410 3.867473
F 47.020033 35.978510 2.682503
F 47.131033 43.790710 2.869963
F 47.129833 38.565910 6.408563
F 46.858133 46.290910 6.116983
F 49.382333 47.613910 2.959543
F 49.377733 39.819710 2.660263
F 49.253233 49.986910 6.364823
F 49.294233 42.340510 6.636063
F 49.189933 50.231110 3.550373
F 49.524433 42.361710 3.777173
F 55.987633 38.616310 21.109243
F 55.851133 46.446310 21.060943
F 51.383533 38.436210 3.733623
F 51.625133 46.134810 3.705243
F 56.078633 36.081710 2.988623
F 51.708733 38.654410 21.226443
F 60.407533 36.054710 -0.081244
F 58.008533 39.863710 17.110043
F 51.597833 35.841610 2.898313
F 51.715233 43.623110 2.736893
F 51.433233 38.514310 6.346323
F 51.526133 46.381310 6.487393
F 44.780733 47.526110 9.931853
F 44.713433 39.794510 10.039643
F 44.757533 50.235710 13.615343
F 44.623533 42.624210 13.765943
F 44.703233 50.128110 10.904743
F 44.765633 42.534010 11.061643
F 44.666633 47.651910 7.316133
F 44.941833 39.871610 7.196703
F 46.969533 38.565810 11.131543
F 47.000433 46.323510 10.975743
F 53.884233 34.665610 6.321133
F 47.050333 35.960010 7.478533
F 46.910133 43.746210 7.162513
F 60.511733 43.607310 17.173343
F 46.979333 36.088310 10.036743
F 46.908333 43.785710 9.903503
F 47.077133 38.689710 13.803243
F 46.749333 46.276210 13.611643
F 48.956733 47.712110 9.767093
F 49.162433 39.870110 10.262243
F 49.068633 50.003910 13.714843
F 49.232233 42.473010 13.664943
F 49.243033 50.101610 10.836543
F 49.147833 42.536210 10.926843
F 49.093933 47.441810 7.151503
F 49.296633 39.739310 7.536503
F 51.417833 38.515210 11.006543
F 51.186333 46.365110 10.743443
F 60.350533 43.522610 14.457443
F 51.426833 35.961210 7.262213
F 51.654033 43.709710 7.316553
F 49.214833 42.617810 21.083943
F 51.288433 36.028110 9.859583
F 51.348533 43.783910 10.097243
F 51.408833 38.478810 13.697943
F 51.336433 46.334910 13.557243
F 44.842133 47.674810 17.434043
F 44.689233 39.613610 17.440043
F 46.916333 46.246610 21.023743
F 47.103333 38.715710 21.052143
F 44.819633 50.346110 18.476843
F 44.857533 42.305110 18.485843
F 44.580733 47.816110 14.831143
F 44.851233 39.941010 14.682443
F 47.146333 38.632210 18.363543
F 47.002833 46.235910 18.310143
F 60.273033 36.097610 17.493243
F 47.131833 36.083710 14.719043
F 46.923533 43.806910 14.632343
F 60.506333 46.154210 18.196643
F 47.166333 36.100110 17.361643
F 46.918833 43.736710 17.304543
F 58.183433 47.513810 17.322543
F 60.289933 51.291510 7.442173
F 49.104033 47.541910 17.198743
F 49.297333 39.951710 17.537643
F 58.301133 42.453810 18.221543
F 62.659533 42.535510 20.929943
F 49.405233 50.113610 18.175843
F 49.171233 42.519010 18.277643
F 49.093133 47.378210 14.520343
F 49.284733 39.962910 14.771343
F 51.409533 38.525910 18.478843
F 51.309833 46.278410 18.239143
F 46.972833 51.477710 7.208623
F 51.344033 35.956410 14.609943
F 51.411533 43.789710 14.616443
F 60.384033 46.296810 20.856843
F 51.439533 36.037510 17.497943
F 51.484733 43.758710 17.348443
F 56.138733 51.373510 17.229943
F 56.124833 51.366510 2.895703
F 53.975033 47.468010 2.847443
F 53.612733 39.739010 2.694313
F 62.751833 47.621210 2.863233
F 62.721933 39.868610 2.743593
F 53.867433 50.256110 6.393473
F 53.633533 42.316710 6.301483
F 62.650133 50.133110 6.615353
F 62.623633 42.521710 6.423763
F 53.907633 50.022010 3.603393
F 53.850133 42.329410 3.606313
F 62.717933 50.036110 3.889563
F 62.567233 42.412910 3.667343
F 51.498033 51.328310 9.962223
F 62.777933 50.339610 21.051943
F 58.499033 50.123710 18.216643
F 60.245633 38.617310 21.196443
F 55.922533 38.808110 3.779243
F 55.984633 46.160510 3.890353
F 56.000933 51.340910 10.375143
F 47.044933 51.495810 2.803143
F 60.495333 36.005310 14.748443
F 60.520833 51.394510 2.999143
F 49.460133 49.995610 20.922743
F 56.042433 43.786110 2.772183
F 55.860533 38.598510 6.557123
F 55.964733 46.504210 6.643883
F 58.156533 47.493710 2.695263
F 58.173033 40.147110 2.923203
F 58.131733 50.097210 6.364263
F 58.004733 42.400910 6.566033
F 58.282333 50.007010 3.723313
F 58.130333 42.640310 3.896523
F 60.663333 51.478810 17.261543
F 51.484733 51.411410 14.524643
F 60.391133 38.532210 3.699083
F 60.501633 46.457610 4.006793
F 60.306833 38.620410 18.264843
F 47.231033 51.548110 17.454343
F 46.972833 51.391910 9.909843
F 58.086433 39.922310 14.490643
F 60.462533 36.050710 2.807733
F 60.362033 43.976310 2.878603
F 60.516433 38.558310 6.436043
F 60.339733 46.449610 6.609433
F 53.582233 47.475810 10.004643
F 53.414333 39.897010 9.970903
F 62.721633 47.663110 10.299843
F 62.772433 39.760810 9.809533
F 53.781233 50.043710 13.838243
F 53.702433 42.389010 13.588743
F 62.718133 50.103210 13.805943
F 62.687433 42.247110 13.639143
F 53.676733 49.994710 11.050943
F 53.642233 42.510210 10.931143
F 62.789033 50.323710 11.131243
F 62.586933 42.391610 10.853043
F 53.542033 47.748810 7.396233
F 53.669133 39.702010 7.271193
F 62.848133 47.561710 7.589343
F 62.853833 39.862510 7.209283
F 55.672733 38.557310 10.928143
F 55.967233 46.302110 10.989143
F 60.381833 51.478910 10.077943
F 56.046433 36.023210 7.296033
F 55.701933 43.913010 7.170653
F 58.372033 47.603610 14.634643
F 51.555933 51.393910 7.279413
F 55.880733 43.765610 9.999493
F 55.845433 38.654810 13.620543
F 55.902033 46.339610 13.724443
F 58.197833 47.612810 10.270643
F 58.136533 39.864610 10.090943
F 58.333033 50.289710 13.795243
F 58.091133 42.529910 13.619343
F 58.343333 50.072710 11.103743
F 58.010033 42.434010 10.920643
F 58.116933 47.730910 7.547513
F 58.200033 39.802310 7.362303
F 60.420733 38.586010 10.993043
F 60.504033 46.264610 11.059943
F 55.987933 51.504610 14.503343
F 60.514433 35.904210 7.215353
F 60.350933 43.779310 7.337963
F 51.573833 51.303410 17.137743
F 60.516633 36.156710 10.058343
F 60.268033 43.638310 10.071843
F 60.246833 38.674210 13.780843
F 60.578133 46.180710 13.732043
F 53.763533 47.443510 17.266043
F 53.603933 39.635310 17.314643
F 62.810433 47.461910 17.387843
F 62.605233 39.925410 17.420743
F 53.851733 50.188710 20.799943
F 47.104233 51.510610 14.731843
F 51.647033 51.445910 2.815843
F 60.518033 51.516910 14.644543
F 53.932233 50.069110 18.131443
F 53.737833 42.234710 18.274743
F 62.810833 50.100410 18.290043
F 62.710233 42.531210 18.262443
F 53.595933 47.436210 14.566643
F 53.548633 39.884710 14.597343
F 62.858033 47.563910 14.688543
F 62.632933 39.753610 14.679843
F 55.891933 38.599710 18.345743
F 55.921633 46.304310 18.426043
F 58.457333 49.902710 20.986243
F 55.941733 36.074510 14.656643
F 55.925433 43.780610 14.595143
F 44.834333 42.337810 21.296043
F 55.863633 35.993410 17.562543
F 55.993833 43.715510 17.426743
F 56.082833 51.484610 7.439903
F 58.291333 42.447810 20.992343
F 62.740333 47.668810 0.223259
F 49.095933 47.543310 21.950943
F 49.249633 39.651610 -0.108667
F 46.949933 51.350910 -0.016161
F 53.908533 40.010210 22.019943
F 49.146433 34.545710 13.742743
F 58.085233 40.019310 21.998643
F 58.336233 39.834510 0.020923
F 51.634133 43.733210 0.092207
F 51.478833 35.763910 0.153420
F 53.825133 47.479110 0.026067
F 53.811733 39.789010 0.059133
F 56.043033 35.864110 0.273165
F 51.410433 51.251210 0.135321
F 56.236133 43.662810 0.059518
F 44.811533 47.507610 22.050943
F 55.940633 43.768310 21.844443
F 49.265933 47.521810 0.168353
F 60.608433 51.489710 22.058543
F 51.535733 43.691210 21.844443
F 53.491333 47.697410 21.768943
F 60.604233 36.136610 22.016443
F 60.405833 51.681310 0.179747
F 44.593433 47.625610 0.148448
F 47.052433 43.746710 0.198531
F 44.587833 39.839310 0.137926
F 44.828333 47.425310 24.771043
F 44.733933 39.564210 25.017643
F 44.936833 50.193310 28.243643
F 44.738233 42.410810 28.573043
F 44.904133 50.028310 25.497343
F 44.815333 42.378510 25.651043
F 44.840133 34.586910 39.942343
F 53.732533 34.726210 32.847543
F 47.215833 38.619910 25.763743
F 47.087533 46.208410 25.749443
F 46.818133 38.604110 42.697743
F 56.096933 46.194810 42.774943
F 60.520933 35.997910 36.577743
F 56.127233 38.528710 42.961643
F 46.796733 36.056810 24.893343
F 47.018033 43.689910 24.791943
F 47.155433 38.470710 28.425143
F 47.205733 46.242510 28.417743
F 49.362833 47.289610 24.742643
F 49.470933 39.831510 24.723343
F 49.276533 50.220410 28.235243
F 49.359533 42.443110 28.360643
F 49.308333 49.993210 25.411443
F 49.319433 42.317610 25.580243
F 58.415533 50.187110 42.640443
F 60.599333 38.596410 42.830043
F 51.636333 38.535110 25.606743
F 51.535133 46.216310 25.659143
F 60.562433 43.744810 36.581643
F 49.300033 42.554010 43.016543
F 53.790333 42.370010 42.930943
F 53.870333 34.711010 25.498443
F 51.259433 35.957910 24.807943
F 51.520633 43.648110 24.647843
F 51.519233 38.692710 28.326343
F 51.618433 46.306310 28.468943
F 44.862033 47.465910 31.909343
F 44.777933 39.697910 32.082543
F 44.763333 50.258710 35.384843
F 44.669933 42.414510 35.451943
F 45.077133 50.126910 32.657943
F 44.638733 42.269210 32.838243
F 44.789833 47.556310 29.204043
F 44.843033 39.789810 29.289443
F 47.127333 38.660610 32.835743
F 47.231233 46.323410 32.843543
F 58.319233 47.885710 36.671943
F 46.889133 35.957410 29.397343
F 47.101133 43.699110 29.342843
F 60.349733 51.434210 24.766843
F 47.024733 36.017710 32.079943
F 47.117633 43.724610 32.061943
F 47.089333 38.735010 35.525143
F 46.832633 46.299310 35.653243
F 49.297633 47.672310 31.956043
F 49.287133 39.828510 31.965043
F 49.176233 50.219810 35.418243
F 49.127933 42.609010 35.852443
F 49.332333 50.236610 32.794143
F 49.278633 42.400110 33.033243
F 49.337233 47.661110 29.273343
F 49.344133 39.897310 29.352443
F 51.546533 38.621510 32.916643
F 51.715833 46.508110 32.627243
F 62.668033 50.191310 42.904243
F 51.550533 36.058610 29.044743
F 51.578333 43.726510 29.222243
F 58.182733 47.674410 39.290543
F 51.669833 36.057710 31.770443
F 51.475333 43.798210 31.864443
F 51.468933 38.828210 35.616843
F 51.551133 46.522910 35.345943
F 44.777933 47.641410 39.143643
F 44.939333 39.916210 39.230243
F 60.464933 46.585810 40.084843
F 56.049433 51.418910 29.170843
F 44.799933 50.256810 40.166243
F 44.606933 42.438810 40.142543
F 44.669933 47.771110 36.457843
F 44.798533 39.716510 36.505343
F 47.260533 38.458410 39.933143
F 46.869233 46.383010 40.070343
F 60.646033 46.395810 42.726843
F 46.939533 36.181810 36.363443
F 46.749033 43.694010 36.718343
F 47.057833 51.454010 36.345443
F 46.961633 35.930610 39.019443
F 46.847333 43.700710 39.500843
F 46.788933 46.296510 42.966443
F 47.145433 51.488510 24.562343
F 49.201033 47.497610 39.271943
F 49.292033 40.118510 39.310043
F 60.678533 51.242010 31.873843
F 53.811933 50.098010 42.910843
F 49.079433 50.200710 40.188443
F 49.291333 42.637210 40.381143
F 49.130733 47.553510 36.557743
F 49.212833 40.139710 36.609543
F 51.405533 38.599110 40.192743
F 51.574433 46.297010 39.985643
F 58.397933 42.327310 42.816443
F 51.496733 36.159710 36.361843
F 51.416533 43.761110 36.445843
F 60.538433 38.821010 40.143043
F 51.491033 36.075010 39.193043
F 51.498633 43.667210 39.159243
F 58.277733 39.904710 39.130143
F 51.629333 51.504010 31.684643
F 53.625933 47.509410 24.458543
F 53.886633 39.925710 24.771043
F 62.825933 47.423610 24.464043
F 62.494633 39.829010 24.794343
F 53.681333 50.251510 28.152543
F 53.763133 42.367610 28.318743
F 62.693833 49.772010 28.301943
F 62.692333 42.513210 28.373043
F 53.607733 50.116610 25.415943
F 53.857333 42.560910 25.473543
F 62.615633 49.975810 25.571443
F 62.728233 42.510010 25.668943
F 60.653933 51.309710 29.159943
F 47.238833 51.552710 31.818743
F 58.282333 50.361410 39.803743
F 51.388833 51.478210 39.256043
F 56.037333 38.462910 25.561743
F 56.003633 46.283410 25.281643
F 60.475533 43.967110 39.251643
F 51.609433 46.397610 42.856543
F 58.384433 40.062710 36.496143
F 47.153033 51.627410 29.056343
F 56.174333 35.916310 24.808043
F 56.173233 43.662810 24.622343
F 56.058133 38.459310 28.325643
F 55.966833 46.155710 28.205243
F 58.253233 47.696810 24.688843
F 58.281633 39.902010 24.673943
F 58.199933 50.105510 28.424143
F 58.305133 42.425010 28.379643
F 58.218833 50.140010 25.764443
F 58.354633 42.446510 25.555643
F 60.663533 51.616410 39.050943
F 51.453733 51.589510 29.134043
F 60.292333 38.518410 25.720443
F 60.450333 46.196810 25.589243
F 44.658933 50.310610 42.806643
F 62.796033 42.477810 42.933443
F 60.559133 51.569010 36.247143
F 44.789333 42.465510 42.784343
F 60.422533 36.062210 24.622243
F 60.552333 43.676510 24.476043
F 60.557933 38.368510 28.382743
F 60.391833 46.262810 28.354343
F 53.972533 47.704310 31.758643
F 53.890033 39.924810 32.025043
F 62.706233 47.469210 32.168643
F 62.667833 39.994710 31.986343
F 53.656433 50.445610 35.319443
F 53.722633 42.388210 35.550043
F 62.902333 50.136710 35.530743
F 62.848933 42.587310 35.579843
F 53.871433 50.312010 32.682343
F 53.820033 42.490610 32.831643
F 62.923033 50.055710 32.734343
F 62.861633 42.515110 32.782643
F 53.828933 47.590410 29.170643
F 53.787633 39.788210 29.323443
F 62.617133 47.378010 29.415143
F 62.693333 39.954110 29.272143
F 56.085233 38.549010 32.841643
F 56.108233 46.192410 32.956943
F 49.157433 50.117910 42.864243
F 55.963233 35.919510 29.172143
F 56.090333 43.623810 29.136243
F 56.160033 51.621110 31.903443
F 55.876133 35.999610 32.049343
F 56.144433 43.641210 31.882043
F 56.191733 38.479510 35.580443
F 56.189733 46.409310 35.645743
F 58.186533 47.475610 31.992543
F 58.344433 39.907410 31.981243
F 58.321133 50.270510 35.278643
F 58.101333 42.518210 35.512643
F 58.388433 50.097410 32.613543
F 58.298033 42.404810 32.846743
F 58.131133 47.414310 29.204143
F 58.357433 39.835910 29.141843
F 60.545733 38.629610 32.866543
F 60.331033 46.378110 32.886343
F 51.447233 51.405910 24.490643
F 60.420333 35.710810 29.536543
F 60.360233 43.731010 29.452943
F 58.230733 42.634810 40.014543
F 60.279433 36.080910 32.300643
F 60.430333 43.741310 32.109243
F 60.648933 38.721110 35.570943
F 60.463433 46.322710 35.778643
F 53.886033 47.468810 39.027643
F 53.715433 39.832910 39.366743
F 62.774733 47.606710 39.279643
F 62.930533 39.954110 39.279643
F 55.773133 51.496610 39.206143
F 55.957333 51.477110 36.257343
F 46.950233 51.514710 39.100243
F 51.571333 38.421210 42.902143
F 53.661933 50.098410 40.036243
F 53.712033 42.491910 40.147443
F 62.798633 50.255510 40.072943
F 62.691533 42.582410 40.162743
F 53.827633 47.766910 36.425743
F 53.833433 39.806910 36.532943
F 62.820633 47.673010 36.547143
F 62.905833 39.980410 36.447043
F 56.072533 38.739410 40.136143
F 56.048133 46.229310 40.070943
F 56.132733 51.264810 24.470243
F 56.028933 35.822310 36.340143
F 55.947833 43.772810 36.452643
F 60.238833 36.171010 39.351743
F 56.027333 36.104910 39.347843
F 55.874933 43.819810 39.104843
F 51.419433 51.456010 36.333343
F 62.626633 34.740210 28.293743
F 51.663033 51.325410 21.830043
F 44.870433 34.819610 42.684243
F 49.187233 34.701410 42.787443
F 47.219733 51.182810 21.826043
F 49.274233 34.860310 40.034243
F 62.478533 40.056410 22.027743
F 56.229233 51.209810 21.861243
F 46.992233 43.788810 22.025843
F 53.805333 34.636810 35.502243
F 49.140133 34.782510 35.510943
F 60.546333 43.808910 21.800743
F 44.734433 34.732810 35.415543
F 51.595933 35.937410 22.098743
F 62.507733 34.593910 25.592043
F 62.750233 47.522910 21.632743
F 47.182033 36.305410 22.039643
F 44.577533 39.795610 22.158943
F 58.338533 47.671010 43.626643
F 62.851033 39.862210 43.713943
F 56.067033 51.397710 43.588143
F 58.225833 47.449110 21.965943
F 49.322933 39.914610 21.944543
F 60.441633 43.841010 43.802743
F 47.071633 36.063710 43.693543
F 56.051533 36.061110 22.163643
F 44.770033 55.259810 2.897713
F 44.663533 63.021910 2.909693
F 44.565033 58.087810 6.212563
F 44.543333 65.438810 6.707253
F 44.617233 57.905710 3.576293
F 44.599433 65.554910 3.774813
F 53.709433 57.820010 20.766143
F 47.161533 69.481310 3.643393
F 47.115333 53.961710 3.703613
F 46.854833 61.663610 3.790333
F 62.686933 57.894910 20.948743
F 53.720233 65.623710 20.909743
F 46.887233 59.167810 2.668163
F 46.837733 67.012810 2.715783
F 46.829033 54.071910 6.290423
F 47.053133 61.708210 6.484233
F 49.218833 55.400810 2.707833
F 49.184233 63.040710 2.832053
F 49.308733 57.877510 6.524673
F 49.144433 65.677910 6.732283
F 49.201133 57.879010 3.822453
F 49.260933 65.589010 3.873393
F 60.526233 54.082610 18.272143
F 46.935433 69.610810 6.388523
F 51.426933 54.180210 3.587453
F 51.490633 61.576510 3.523183
F 57.984133 57.936410 21.043543
F 58.151433 63.099910 14.603543
F 51.399233 59.031010 2.631423
F 51.503833 66.856910 2.745333
F 51.644233 53.869410 6.412963
F 51.611133 61.574210 6.357943
F 44.667033 55.238510 10.069443
F 44.668833 62.959310 10.125143
F 44.806933 57.604710 13.698743
F 44.634333 65.556510 13.830943
F 44.814433 57.775710 10.917943
F 44.725933 65.600110 11.022643
F 44.729533 55.421510 7.316383
F 44.835033 62.924510 7.358953
F 47.063633 53.982510 10.690743
F 47.070033 61.832410 10.919543
F 46.905633 59.249410 7.315333
F 46.884833 66.953010 7.422433
F 47.083733 59.126810 9.999553
F 46.770633 66.950610 10.065343
F 47.063933 53.947610 13.586943
F 47.152733 61.749710 13.609643
F 49.342633 55.337910 9.981743
F 49.440533 63.236810 9.936843
F 49.301833 57.909210 13.716643
F 49.197933 65.879510 13.807243
F 49.220833 57.866210 10.938843
F 49.180833 65.866010 10.996943
F 49.249133 55.284610 7.142383
F 49.323033 63.029610 7.321043
F 51.562533 54.085510 10.761443
F 51.467433 61.600810 10.949043
F 51.635033 59.126410 7.373173
F 51.336933 66.894810 7.441493
F 51.481533 59.102010 10.087743
F 51.386833 66.964910 10.071743
F 51.553733 53.962810 13.345943
F 51.509233 61.872810 13.632343
F 44.839833 55.154710 17.098343
F 44.863733 62.965110 17.445843
F 44.733533 65.503910 21.111343
F 55.844033 61.627210 20.885243
F 44.757533 57.839010 18.100543
F 44.867233 65.490710 18.411043
F 44.766733 55.141010 14.454343
F 44.847233 62.933110 14.598043
F 47.106033 54.172710 18.301343
F 46.842633 61.519910 18.227743
F 46.853933 59.159110 14.476843
F 46.840933 66.769610 14.734443
F 46.821833 59.139510 17.135143
F 46.876133 67.024310 17.479843
F 46.957033 69.610810 18.344943
F 60.484333 61.845410 20.756843
F 49.450033 55.230110 17.177143
F 49.013533 63.307310 17.447043
F 46.842033 61.634910 20.948343
F 44.652033 58.005010 20.940543
F 49.222633 57.893310 18.108643
F 49.124233 65.852110 18.384543
F 49.314733 55.221210 14.408143
F 49.331133 63.190010 14.626443
F 51.717133 53.818610 18.049843
F 51.228933 62.026510 18.326643
F 51.302633 59.296210 14.647143
F 51.499833 66.864110 14.779643
F 51.314533 59.356610 17.273343
F 51.320133 67.016910 17.501943
F 47.025033 53.870910 21.027243
F 57.869533 62.832310 17.362143
F 53.771233 55.297910 2.813303
F 53.595333 62.879910 2.635013
F 62.574733 55.481910 2.982183
F 62.732333 62.864210 2.716463
F 53.825933 57.731310 6.281893
F 53.482833 65.558610 6.326593
F 62.558533 58.071710 6.643793
F 62.513033 65.720210 6.562083
F 53.676733 57.875210 3.583503
F 53.702633 65.520710 3.554313
F 62.563033 58.026910 3.919123
F 62.470733 65.370510 3.777643
F 58.021733 65.516210 20.898543
F 60.284733 66.888910 17.413443
F 60.286533 59.034910 17.333143
F 49.255833 58.109210 20.855943
F 55.962633 53.851510 3.822143
F 55.865933 61.692610 3.672743
F 60.394533 66.755410 14.732143
F 58.180833 55.370310 14.693643
F 55.892333 59.069410 2.721513
F 55.944033 66.711210 2.655943
F 56.028133 54.127610 6.557623
F 55.901433 61.834810 6.481083
F 58.192833 55.085510 2.936743
F 58.120933 62.998610 2.645293
F 58.128733 58.059510 6.457713
F 58.109933 65.570610 6.340303
F 58.165833 57.771310 3.741933
F 58.036833 65.386010 3.671973
F 60.341233 59.220210 14.624143
F 58.092233 65.411610 18.108443
F 60.491433 53.986110 3.982833
F 60.345733 61.558310 3.651303
F 51.602833 53.949910 20.714543
F 60.240933 61.604210 18.077543
F 60.242533 59.041210 2.816093
F 60.385233 66.861410 2.956653
F 60.552333 53.959710 6.688823
F 60.364533 61.840610 6.390653
F 53.764033 55.269610 10.063243
F 53.751833 63.016010 10.086443
F 62.678433 55.103910 10.455643
F 62.812233 62.848110 10.016143
F 53.610433 57.838510 13.762143
F 53.657233 65.705910 13.770743
F 62.534033 57.972810 13.840043
F 62.691933 65.426310 13.620643
F 53.883133 57.927210 10.974243
F 53.613033 65.590710 11.171143
F 62.668233 57.844910 10.951243
F 62.664233 65.379910 10.799443
F 53.754733 55.238910 7.434213
F 53.679033 63.115010 7.434483
F 62.622233 55.542610 7.714993
F 62.565833 63.112810 7.306683
F 55.908533 54.073310 11.155043
F 55.975933 61.828210 10.968943
F 55.914933 59.324810 7.145593
F 55.679633 66.779410 7.259543
F 56.063433 59.393410 10.032843
F 55.716633 66.907610 9.977883
F 55.978233 54.153910 13.722043
F 55.891933 61.744510 13.657143
F 58.188633 55.230410 10.115943
F 58.258033 63.140610 10.031843
F 57.960633 57.961610 13.765143
F 58.246833 65.586310 13.499043
F 57.975033 57.811710 11.084943
F 58.149033 65.721610 10.821043
F 58.278333 55.436210 7.391323
F 58.165233 63.065910 7.289443
F 60.272733 53.918710 11.216643
F 60.591133 61.759610 10.908343
F 60.325933 59.315010 7.399153
F 60.335133 67.069610 7.268703
F 60.380933 59.131910 10.214543
F 60.538533 66.970810 9.979983
F 60.422033 54.206010 13.930143
F 60.294133 61.670810 13.598943
F 53.763733 55.381110 17.151543
F 53.518833 63.152010 17.404843
F 62.871833 55.339410 17.568943
F 62.530333 62.958910 17.274443
F 56.132433 53.848710 21.001843
F 49.125533 65.621610 21.176143
F 58.045033 57.937710 18.319343
F 60.589333 54.006810 20.961943
F 53.643033 57.883810 18.073843
F 53.735933 65.734210 18.147743
F 62.570833 57.901010 18.255843
F 62.565733 65.507010 18.429043
F 53.624133 55.343310 14.494743
F 53.676933 63.123910 14.656343
F 62.755233 55.277110 14.830543
F 62.442133 62.973910 14.533543
F 55.862133 53.875910 18.113243
F 55.592633 61.723410 18.297043
F 55.638033 59.202410 14.563043
F 56.079833 66.928410 14.432943
F 55.871433 59.097610 17.277643
F 55.996433 66.984910 17.187043
F 62.579533 65.678210 21.141343
F 51.491433 61.784710 21.146843
F 58.120533 55.344610 17.437243
F 51.351933 69.376810 6.354533
F 60.612333 69.507010 18.364543
F 46.854433 69.481610 10.910143
F 51.581333 69.718810 18.482243
F 60.441133 69.490410 3.594373
F 51.420933 69.524410 11.059443
F 55.769533 69.480010 11.063443
F 51.509033 69.653110 13.910043
F 46.973933 69.408810 21.045243
F 51.408433 69.347810 3.629003
F 60.288733 69.271910 20.987043
F 51.461233 66.895410 21.828843
F 55.921933 69.450510 13.827843
F 46.799733 69.282410 13.675343
F 56.163333 69.499210 18.261843
F 55.885033 58.913210 0.071829
F 51.628733 59.096710 21.877043
F 60.630733 66.913510 0.080946
F 60.378733 69.364210 13.602943
F 55.783733 66.636910 -0.071127
F 60.335633 69.434610 10.835943
F 55.798333 69.461710 21.037843
F 56.004033 69.365310 3.486403
F 51.477133 59.214510 -0.112178
F 53.605833 55.308610 0.110859
F 62.814933 55.242110 21.907043
F 58.158133 55.313310 0.191553
F 46.884333 66.917210 22.081843
F 53.674733 62.782210 -0.052328
F 49.275533 55.269410 21.530943
F 58.368733 55.134310 21.758043
F 53.750733 63.031510 21.811243
F 53.929533 55.189810 21.699543
F 60.420133 59.198910 21.862643
F 46.962633 59.104510 21.931743
F 60.182333 66.785810 21.908843
F 60.315433 59.091610 0.062488
F 62.740433 63.040210 21.891943
F 46.850633 59.184910 -0.044530
F 44.833133 55.019310 0.207474
F 44.713133 55.136810 24.531943
F 44.840033 63.137410 24.581343
F 44.697933 57.895610 28.271843
F 44.757433 65.598810 28.496443
F 44.689633 57.842410 25.528343
F 44.883733 65.620610 25.721043
F 56.045633 69.378310 28.489743
F 55.892733 69.479410 35.344043
F 47.128833 54.153810 25.292443
F 46.897433 61.658410 25.493943
F 62.719933 65.465110 42.774643
F 51.534033 69.339310 40.005343
F 46.793033 59.142410 24.640543
F 47.067633 66.848310 24.814943
F 47.073633 54.298110 28.012043
F 46.901533 61.680310 28.330643
F 49.401233 55.439610 24.286543
F 49.137133 62.978110 24.650443
F 49.302433 58.014510 27.935343
F 49.221233 65.473510 28.297143
F 49.311233 58.031110 25.299043
F 49.371333 65.544410 25.555143
F 60.457533 54.192710 42.833043
F 44.637433 57.706210 42.958043
F 51.704633 54.137910 25.389243
F 51.363533 61.695610 25.465943
F 49.131433 58.042110 42.982843
F 44.924733 65.364310 42.734843
F 51.554233 59.166010 24.568243
F 51.661233 66.728510 24.669843
F 51.683633 54.146410 28.047543
F 51.282633 61.730010 28.241143
F 44.905633 55.240510 31.933543
F 44.589733 62.966210 32.045043
F 44.696833 57.785410 35.675743
F 44.593233 65.509010 35.584243
F 44.786633 57.977310 32.969243
F 44.443233 65.568610 32.836143
F 44.850233 55.405410 29.051043
F 44.736233 63.029310 29.296543
F 47.094033 54.166910 32.731743
F 46.970833 61.755510 32.966543
F 46.993033 59.080410 29.137343
F 47.022333 66.868010 29.189443
F 46.998333 59.116310 31.854943
F 46.705233 66.845310 31.842843
F 47.184633 53.948410 35.473943
F 46.966833 61.615210 35.593243
F 49.345033 55.450610 31.815943
F 49.242133 63.013610 31.979743
F 49.111333 57.931610 35.573843
F 49.087433 65.494610 35.185143
F 49.257233 57.932410 32.763643
F 49.086633 65.696310 32.489243
F 49.355233 55.447310 28.866443
F 49.072833 62.984810 29.178643
F 51.489133 54.019610 32.696943
F 51.405133 61.684310 32.598743
F 51.476233 59.194410 29.151743
F 51.512033 66.765310 29.171443
F 51.340933 59.147510 31.784543
F 51.485433 66.914310 31.906843
F 51.392633 53.969210 35.354843
F 51.360533 61.730410 35.322043
F 44.637533 55.369510 39.251243
F 44.750033 62.762510 39.002943
F 60.437833 61.746410 42.771443
F 53.659633 57.819710 42.631643
F 44.756633 57.841910 40.355343
F 44.895933 65.364010 40.094443
F 44.791633 55.177410 36.315543
F 44.601133 62.850210 36.282743
F 46.991133 54.185710 40.061543
F 47.017933 61.595610 40.335043
F 46.958033 59.140810 36.520043
F 46.942933 66.713210 36.456243
F 46.980733 59.138410 39.318143
F 47.062733 66.816110 39.196343
F 58.138933 57.863910 42.627743
F 58.143733 63.066510 39.044843
F 49.215533 55.406610 39.193943
F 49.086133 62.853510 39.067643
F 62.539433 57.863210 42.778743
F 58.150233 65.690910 42.802543
F 49.174833 57.965010 40.248343
F 49.329233 65.423010 39.863843
F 49.205733 55.454710 36.437543
F 49.164133 62.878810 36.354443
F 51.507633 54.004510 40.239343
F 51.461633 61.662910 40.179843
F 51.365433 59.122610 36.420143
F 51.276133 66.761210 36.270443
F 51.298533 59.190610 39.280043
F 51.478233 66.766710 39.008643
F 58.095233 65.723610 40.150643
F 49.168333 65.604310 42.710643
F 53.971433 55.242310 24.439743
F 53.597233 62.875110 24.498743
F 62.628033 55.284710 24.658143
F 62.734833 63.080710 24.702543
F 53.597533 57.921310 28.135943
F 53.760433 65.497810 28.167643
F 62.497533 57.641910 28.221943
F 62.625133 65.409810 28.583643
F 53.628933 57.775810 25.435243
F 53.829133 65.370810 25.486943
F 62.419633 57.877110 25.492043
F 62.629733 65.517210 25.731343
F 51.189033 61.805110 42.813343
F 55.918333 53.994410 42.921943
F 53.509533 65.410010 42.775743
F 47.042133 53.864910 42.718043
F 56.045733 53.879110 25.453943
F 55.715233 61.653410 25.379843
F 60.293133 54.077010 40.105243
F 60.350933 59.096110 38.963643
F 55.877233 59.116610 24.495943
F 55.998933 66.805910 24.607343
F 55.990833 54.047710 28.304543
F 55.930733 61.853110 28.146843
F 58.251333 55.282410 24.499843
F 57.977533 62.905110 24.616343
F 58.254433 57.858810 28.140643
F 58.247133 65.511110 28.281143
F 58.094133 57.844010 25.485843
F 58.173933 65.435310 25.577043
F 60.407733 66.752710 36.533743
F 60.369833 61.565410 40.068343
F 60.448233 53.973910 25.739443
F 60.367733 61.668010 25.455543
F 60.516133 58.946710 36.285443
F 60.460433 66.857810 39.291343
F 60.065633 59.193510 24.551243
F 60.384433 66.705610 24.736043
F 60.656733 54.021510 28.391743
F 60.436133 61.594010 28.171043
F 53.744133 55.321010 31.869243
F 53.727433 62.837210 31.673843
F 62.846133 55.229110 31.925343
F 62.672333 62.701110 31.908943
F 53.658533 57.924710 35.404643
F 53.707633 65.739810 35.500843
F 62.843133 57.924110 35.472943
F 62.601533 65.239410 35.755443
F 53.728933 57.986410 32.673543
F 53.684033 65.400110 32.608143
F 62.800233 57.754210 32.747743
F 62.649733 65.401210 32.972543
F 53.782233 55.351310 29.220443
F 53.658433 62.983010 29.069543
F 62.879333 55.165310 29.207643
F 62.654433 62.728610 29.262843
F 55.973933 54.103810 32.753643
F 55.869533 61.644510 32.885143
F 55.940933 59.058210 29.021243
F 55.833233 66.847210 29.150343
F 55.990033 58.993010 31.748943
F 56.036233 66.727310 31.900943
F 55.776633 54.178610 35.409043
F 55.852633 61.845610 35.612743
F 58.320633 55.179810 31.820843
F 58.143133 62.809210 31.815343
F 58.263433 57.765010 35.305643
F 58.210333 65.526010 35.606243
F 58.266933 57.676410 32.602343
F 58.270633 65.400710 32.784643
F 58.242333 55.232910 29.079843
F 58.251233 62.887210 28.982543
F 60.638333 53.786310 32.835743
F 60.355033 61.605910 32.639043
F 60.434233 58.995610 29.137643
F 60.439233 66.765010 29.294943
F 60.485233 59.045810 31.913943
F 60.429533 66.714510 31.978543
F 60.555033 54.184410 35.426743
F 60.448433 61.419410 35.388643
F 53.635033 55.339310 38.957743
F 53.639233 63.100810 39.238243
F 62.730333 55.093710 39.191043
F 62.612633 62.801510 39.385843
F 58.005433 57.915210 39.895543
F 51.363633 53.789910 42.804543
F 46.965633 61.823710 43.029143
F 55.867533 61.569710 42.640743
F 53.674133 57.875910 39.935543
F 53.779233 65.632510 39.942043
F 62.443833 57.707310 39.940143
F 62.530433 65.441910 40.045343
F 53.532333 55.318310 36.243043
F 53.505833 63.178410 36.469143
F 62.834533 55.262310 36.502043
F 62.722033 62.687010 36.591343
F 55.856033 54.005310 40.050343
F 55.938133 61.788310 39.935143
F 56.010733 59.125210 36.353643
F 55.947333 67.028410 36.290143
F 55.894433 59.173210 39.081543
F 55.857533 67.062810 38.894343
F 58.239233 62.906510 36.316743
F 58.072533 55.253810 36.306543
F 58.088933 55.409710 38.970743
F 56.032133 69.385210 25.619943
F 60.319833 69.255210 28.212243
F 49.175033 63.181610 43.838643
F 60.395133 69.303910 25.500843
F 49.221633 55.370610 43.674443
F 46.821633 69.376210 42.812843
F 60.630333 69.557910 42.729243
F 47.064433 69.417410 25.779443
F 58.106633 62.970910 21.770343
F 51.382633 69.394410 28.395243
F 51.494233 69.280010 42.724743
F 47.200633 69.394810 28.440043
F 51.299333 66.786610 43.715643
F 56.031433 69.368910 32.556043
F 47.178033 69.325610 40.216343
F 55.834033 59.125910 21.901843
F 46.746033 69.390910 35.629243
F 60.421833 69.181410 35.701343
F 55.853933 66.841910 21.923943
F 60.526533 69.051310 32.917843
F 62.575233 55.473910 43.975743
F 44.770833 62.992810 21.914643
F 46.812033 66.797110 43.670843
F 44.600233 62.939710 43.925343
F 49.091333 63.056010 21.843343
F 44.810733 55.427710 21.868843
F 62.686133 62.871110 43.638143
F 58.190533 62.972010 43.634843
F 80.457133 1.300550 2.640003
F 80.613633 8.997290 2.915933
F 64.831333 7.626940 13.905143
F 71.716133 1.317890 2.887223
F 71.577233 8.925430 2.718593
F 64.979833 7.779220 3.798223
F 80.639133 4.025810 6.390673
F 80.585433 11.564110 6.441843
F 71.853833 3.936260 6.391293
F 71.551733 11.697310 6.573843
F 80.658433 3.920340 3.717063
F 80.365633 11.652210 3.825743
F 71.590833 3.876180 3.684143
F 71.499433 11.463010 3.869703
F 64.874933 7.544810 21.077543
F 85.169533 3.878830 11.108043
F 71.487133 3.965450 21.017843
F 85.205433 9.087010 9.984193
F 64.873333 5.017450 7.471223
F 64.794133 15.360910 20.935343
F 82.864733 7.645530 3.893113
F 82.873133 15.313810 3.810583
F 64.951633 15.446010 10.979143
F 64.939933 5.148940 2.898323
F 85.134433 8.843780 7.330383
F 67.167433 16.871010 0.185089
F 74.008233 7.524930 3.641603
F 73.823733 15.464810 3.617883
F 64.922133 7.518430 11.176743
F 85.230633 16.523010 17.245243
F 64.784233 15.390810 18.309943
F 67.286733 11.409210 21.039543
F 85.067733 3.730650 3.750303
F 78.146533 7.464700 20.908143
F 76.083133 1.202390 14.681243
F 82.923233 5.071810 2.876193
F 82.615033 12.886210 2.867663
F 85.122533 11.529710 13.705843
F 64.874233 15.505010 3.714743
F 73.785633 4.982330 2.788073
F 73.811433 12.820710 2.885933
F 82.745033 7.814110 6.606153
F 83.052633 15.310010 6.551703
F 85.287233 8.771980 3.028963
F 67.305733 8.862940 17.645843
F 85.208533 8.640060 17.702143
F 78.188633 12.700610 17.576443
F 73.679933 7.741740 6.397973
F 73.901833 15.544710 6.449423
F 78.133233 4.972890 17.334543
F 64.876333 7.341160 18.458243
F 69.715433 -0.084422 13.896243
F 76.062833 16.689410 7.423783
F 66.839933 1.243070 3.024083
F 67.265233 8.998550 2.905563
F 65.002533 5.134830 14.625243
F 75.970733 1.114530 2.722163
F 76.163333 8.929760 2.958493
F 64.902933 12.829810 2.870853
F 80.611233 3.573050 20.779843
F 85.045433 4.007200 6.521833
F 67.299833 3.977530 6.611003
F 67.122333 11.477710 6.521723
F 75.972333 3.921760 6.511083
F 76.158233 11.497310 6.563123
F 64.948333 7.627230 6.454533
F 80.811733 16.742010 2.990943
F 67.149933 3.705600 3.871623
F 67.050633 11.489110 3.889253
F 76.070833 3.630740 3.687153
F 76.093533 11.606110 3.762213
F 73.751333 15.359310 21.052043
F 64.812433 15.358110 6.385113
F 85.338533 9.048200 14.759143
F 67.102633 1.230030 17.232643
F 71.632333 11.332110 21.097743
F 71.720233 16.713910 17.351443
F 64.687033 15.474910 13.667543
F 85.086633 16.801310 7.275703
F 64.917533 12.799310 7.465863
F 69.431133 7.642030 3.814353
F 69.536933 15.461610 3.674903
F 69.423733 12.811610 17.576543
F 78.184233 7.508290 3.903703
F 78.422033 15.600710 3.735123
F 69.367233 5.064960 17.495543
F 84.924433 3.683920 20.976743
F 82.895633 15.269110 21.101943
F 85.155533 1.040260 2.713903
F 67.009433 11.454310 18.361643
F 69.221733 5.104880 2.878143
F 69.291633 12.666410 2.736323
F 78.311333 4.945450 2.854473
F 78.324033 12.990610 2.855023
F 69.541733 7.649560 6.496763
F 69.295933 15.603810 6.444503
F 78.410133 12.743810 14.871643
F 78.226033 7.759500 6.535653
F 78.326833 15.557710 6.453793
F 78.287633 5.066880 14.626443
F 85.111833 3.889080 18.275443
F 80.532133 8.964820 10.034443
F 80.468233 16.468710 17.413843
F 71.685833 1.318330 10.167843
F 71.634633 9.036690 10.151343
F 67.151733 16.631910 2.946403
F 80.545133 3.926250 13.868343
F 80.549633 11.380510 13.732143
F 71.745633 3.776380 13.730643
F 71.682333 11.533110 13.870543
F 80.585733 3.853820 11.104743
F 80.719633 11.525810 10.913943
F 71.859033 3.913450 11.036843
F 71.693233 11.630410 11.179243
F 80.631033 1.469230 7.348763
F 80.361833 9.002310 7.385793
F 85.136033 1.335620 14.568843
F 71.660133 1.427200 7.490143
F 71.577633 9.199150 7.457983
F 69.226633 7.630140 21.191743
F 82.919033 7.932860 11.149343
F 82.913833 15.360010 10.751543
F 69.461333 12.766710 14.800943
F 65.080033 5.084350 10.194043
F 64.790833 12.993110 14.641743
F 69.521033 5.019820 14.794843
F 73.858633 7.766210 11.017843
F 73.876833 15.483710 10.973843
F 78.200333 15.264210 18.391643
F 82.836733 5.164860 7.665473
F 82.835033 12.728510 7.261563
F 84.993633 11.313310 20.812143
F 75.990833 3.707730 18.418943
F 73.803733 5.347690 7.438553
F 73.999033 12.877610 7.317573
F 83.010133 5.176920 10.352243
F 82.929933 12.692310 9.981783
F 66.842933 16.777610 14.683443
F 67.082833 16.505210 17.413943
F 74.091333 5.246200 10.165043
F 73.888833 12.914210 10.145943
F 83.025433 7.798510 13.789043
F 82.856733 15.292610 13.471943
F 78.272033 7.582310 18.139743
F 76.091133 16.667810 14.604143
F 80.475233 16.509010 14.631443
F 69.417233 15.367710 18.279643
F 73.845933 7.636450 13.697943
F 73.886233 15.333910 13.679043
F 69.574733 7.581130 18.434143
F 85.115233 1.296170 10.108343
F 78.362833 15.219510 21.141243
F 71.565333 16.845910 7.512013
F 67.200533 1.195830 10.163143
F 67.100933 8.843260 10.160443
F 76.066033 16.805710 2.781593
F 76.020533 1.209650 10.074343
F 76.125633 9.146940 10.160343
F 80.467233 1.285910 10.109443
F 67.100033 16.777210 7.344163
F 85.347033 11.708510 10.947443
F 67.233833 3.917460 13.741543
F 67.130233 11.538810 13.648643
F 76.048633 3.857480 13.714343
F 76.136533 11.585410 13.772343
F 80.640833 8.711360 0.183203
F 71.502433 16.675510 10.157643
F 67.278733 3.841700 10.995443
F 67.326133 11.470510 10.910343
F 76.155133 3.870060 10.992043
F 76.282933 11.700810 11.053643
F 85.062833 3.929580 13.796943
F 75.944333 1.221740 17.398743
F 85.050833 11.491910 6.408583
F 67.095333 1.233930 7.386413
F 67.332133 8.848060 7.343933
F 80.653933 16.604510 9.862033
F 76.053433 1.233290 7.445863
F 75.940233 8.829950 7.439783
F 76.273633 16.750710 10.173843
F 69.386233 7.708040 11.130143
F 69.282333 15.437210 11.083443
F 84.968333 16.774910 2.756753
F 78.317633 7.762940 10.880943
F 78.635733 15.315510 10.934843
F 76.109833 8.994820 14.633843
F 69.715533 5.017790 7.439143
F 69.304833 13.033610 7.509043
F 78.333233 5.185680 7.415193
F 78.381933 12.890110 7.307783
F 69.421233 5.165930 10.173143
F 69.548333 12.748210 10.238943
F 78.409333 5.067100 10.125443
F 78.617433 12.872810 10.041843
F 69.411633 7.798260 13.845443
F 69.191733 15.372910 14.018943
F 64.915133 12.903510 17.441943
F 78.336433 7.597240 13.529743
F 78.292233 15.271210 13.638343
F 80.712133 16.654910 0.165995
F 80.393133 1.152440 17.283743
F 80.546233 8.810210 17.449443
F 73.963433 7.471350 21.212243
F 71.665533 1.146280 17.457843
F 71.639233 8.808380 17.553043
F 66.925933 3.758070 21.067843
F 76.007933 11.252110 18.367943
F 75.932033 3.594550 21.049043
F 80.616633 11.423810 21.040043
F 76.024033 16.631610 17.482143
F 80.421033 3.702390 18.169443
F 80.421733 11.371210 18.310743
F 71.703733 3.732040 18.302543
F 71.609233 11.415110 18.386343
F 80.667233 1.161250 14.520743
F 80.615433 8.824600 14.540243
F 85.084733 1.344000 17.354143
F 71.756333 1.273630 14.732943
F 71.728033 8.992410 14.781043
F 69.356933 5.181450 0.170233
F 82.773933 7.558830 18.212043
F 82.907733 15.517610 18.276643
F 67.151633 9.004340 14.686443
F 84.854733 11.459910 3.697583
F 76.053033 8.759090 17.313643
F 67.251533 1.167600 14.535843
F 73.920033 7.560240 18.491643
F 73.833033 15.365310 18.422243
F 85.003133 16.428710 14.609243
F 82.849933 5.042850 14.699743
F 82.820633 12.706910 14.512943
F 82.910933 7.553130 20.897243
F 85.265433 16.680010 9.988293
F 73.845733 5.073290 14.746243
F 73.821633 12.802410 14.835243
F 82.777933 4.926680 17.477543
F 82.559133 12.681810 17.270443
F 69.295533 15.310110 21.035543
F 80.652933 16.756910 7.177303
F 73.874333 5.095030 17.510943
F 73.784333 12.685110 17.590043
F 71.555733 16.854410 2.676483
F 85.231133 1.198470 7.185033
F 71.670333 16.610710 14.562743
F 67.139033 3.827510 18.339343
F 84.873933 11.351810 18.158043
F 76.140833 11.542210 21.249943
F 67.089233 16.793110 10.018543
F 76.215533 16.655010 -0.094133
F 73.940933 -0.060289 13.832843
F 69.278833 -0.013352 21.080243
F 76.133633 8.860350 0.080482
F 64.936833 4.861220 17.423943
F 64.926733 12.870610 10.118243
F 69.529233 12.948710 0.042359
F 64.800133 0.027741 20.912343
F 82.810533 -0.021986 6.434853
F 71.845733 16.675910 -0.124060
F 71.685533 1.155710 0.156383
F 73.780733 5.193340 0.063336
F 85.196733 0.953292 0.057215
F 73.796833 0.047343 11.155143
F 82.802333 4.844760 0.258632
F 64.957833 12.890410 0.166800
F 69.505733 0.068682 11.109743
F 67.199733 8.993270 0.131090
F 75.973533 1.153710 0.093825
F 67.204033 1.332590 0.323164
F 82.457433 12.826110 0.214926
F 64.835933 -0.077174 6.568853
F 82.824433 0.064812 3.745463
F 65.033033 -0.280396 13.718543
F 78.275233 0.015404 10.846143
F 78.290533 0.053884 6.439533
F 65.104633 -0.396212 18.205243
F 85.152133 8.832230 0.245743
F 85.082033 16.707310 0.116840
F 74.014333 12.663610 0.157256
F 71.757033 9.050450 0.121342
F 78.358333 4.975060 0.144956
F 65.071133 5.173800 0.214246
F 78.255533 12.795110 0.176975
F 71.600933 8.672050 21.866943
F 80.570033 1.307000 24.778343
F 80.687033 8.741500 24.675643
F 64.885833 7.756480 32.650343
F 71.690233 1.265820 24.530643
F 71.932333 8.959850 24.602543
F 64.873933 7.706960 25.543243
F 80.584233 3.794770 28.430943
F 80.569233 11.665010 28.365543
F 71.465433 3.586530 28.121243
F 71.590433 11.565710 28.156943
F 80.663233 3.862400 25.677343
F 80.552033 11.287810 25.530243
F 71.531933 3.744980 25.510243
F 71.476633 11.553610 25.511243
F 84.957133 11.366410 25.672243
F 75.944633 3.737230 42.694343
F 71.641433 11.516510 42.871743
F 85.137833 9.038120 32.229843
F 85.126733 3.807830 35.668343
F 85.075733 11.354510 28.466443
F 82.981333 7.616930 25.504243
F 82.894733 15.255310 25.600643
F 84.925733 1.148470 36.583743
F 84.933433 1.121420 24.598143
F 65.021733 7.365530 28.250343
F 64.967033 15.342110 40.120343
F 74.116533 7.544850 25.554843
F 74.082833 15.335510 25.713443
F 64.811433 5.065000 24.706843
F 84.971833 1.087350 29.221043
F 64.821133 5.034130 31.758343
F 64.933533 15.562410 25.438843
F 85.091833 3.727180 25.434643
F 78.316633 -0.248313 35.542843
F 75.994433 1.170880 24.751143
F 82.947333 4.976950 24.555743
F 82.723333 12.614010 24.673343
F 82.939033 15.275910 42.923143
F 84.894533 11.705710 33.097443
F 74.020733 4.947750 24.763543
F 73.948333 12.809910 24.595743
F 82.868433 7.696000 28.226443
F 83.023233 15.258910 28.395443
F 75.987333 1.251620 39.255443
F 75.932333 0.974707 29.283843
F 65.053333 5.094890 39.015443
F 78.377833 12.682710 39.242243
F 73.846433 7.462240 28.304043
F 73.843133 15.471610 28.464843
F 78.424233 5.057160 39.174943
F 65.012133 12.462410 36.444543
F 85.247733 8.951490 24.614543
F 64.619133 15.365210 28.158243
F 67.052433 1.089470 24.636143
F 67.182033 8.878650 24.847943
F 69.203033 5.077200 21.898543
F 64.968733 15.476010 42.980043
F 76.271633 8.802810 24.724643
F 64.866933 15.098710 35.733543
F 64.964233 7.507370 40.219443
F 64.873933 12.536310 31.937043
F 67.202433 3.674380 28.240343
F 67.124833 11.630510 28.206743
F 75.930033 3.635510 28.433143
F 76.166233 11.564410 28.289543
F 66.953933 16.594710 36.618343
F 66.958133 16.677310 29.149643
F 67.263633 3.678020 25.428643
F 67.098533 11.465910 25.551743
F 76.250133 3.648700 25.644643
F 76.203933 11.430710 25.648543
F 65.122633 12.751010 21.866843
F 64.929433 7.542040 35.429743
F 67.196733 16.560710 39.215143
F 65.136433 12.994410 24.603143
F 71.678933 0.917386 36.792243
F 67.157633 16.815210 24.611943
F 65.087033 7.679120 42.937643
F 85.071733 8.853890 36.596643
F 64.808033 4.801550 28.985343
F 69.576033 7.657880 25.608243
F 69.324233 15.419610 25.762943
F 69.329133 12.809010 39.221843
F 78.411533 7.459390 25.635643
F 78.412933 15.207810 25.788543
F 69.421433 5.049250 39.115743
F 67.153433 11.248610 40.174043
F 76.349133 16.570610 24.827843
F 84.989433 3.522100 42.881543
F 85.018333 1.064050 39.258143
F 69.386333 5.019790 24.665043
F 69.199633 12.870110 24.679043
F 78.449833 4.950940 24.552143
F 78.367233 12.693810 24.741643
F 69.371533 7.521260 28.305243
F 69.259533 15.423310 28.483743
F 78.474433 12.557610 36.596643
F 78.362433 7.567540 28.419943
F 78.094333 15.318610 28.387943
F 78.261933 5.008510 36.460243
F 80.474333 1.107760 32.138443
F 80.654533 8.982090 31.972543
F 69.456433 7.726990 42.875343
F 71.734433 1.021980 32.007443
F 71.843533 8.923460 31.923843
F 85.169233 16.669010 29.332043
F 80.539933 3.718770 35.593243
F 80.835033 11.358210 35.617843
F 71.622633 3.492940 35.787643
F 71.440133 11.551810 35.632143
F 80.491033 3.722620 32.864243
F 80.607933 11.467210 32.860243
F 71.554633 3.486220 32.980643
F 71.622033 11.563910 32.824843
F 80.488533 1.127730 29.180943
F 80.671033 8.975410 29.040743
F 85.053933 11.459010 40.224043
F 71.645533 1.055080 29.069143
F 71.636033 8.929310 29.167743
F 84.981033 1.189320 32.042443
F 82.780733 7.540910 32.937643
F 82.995133 15.422810 33.162243
F 69.352133 12.934410 36.502343
F 67.288833 3.805510 42.827943
F 76.100333 11.455410 42.837243
F 69.565633 5.039360 36.369943
F 73.981833 7.443320 32.748943
F 73.864733 15.220510 32.771643
F 78.366933 15.183310 40.177643
F 82.948833 5.129910 29.121243
F 82.892133 12.848910 29.365443
F 71.594233 16.668210 29.368643
F 76.132733 16.598810 32.055143
F 73.633733 4.846800 29.216543
F 73.773533 12.733910 29.073643
F 82.755733 5.098500 31.887943
F 82.616033 12.959510 32.193543
F 67.174433 3.756410 39.942343
F 69.410933 15.545210 42.874443
F 73.686633 4.792270 32.097143
F 73.863633 12.535110 31.791943
F 82.868733 7.342220 35.677643
F 82.970033 15.498110 35.791143
F 78.321333 7.423020 40.222443
F 75.973733 3.921690 39.941743
F 80.521333 16.390010 29.231943
F 69.393733 15.382410 40.107443
F 73.862133 7.510090 35.570643
F 73.924133 15.529510 35.522843
F 69.467833 7.663340 40.083043
F 80.637933 16.495810 39.277743
F 78.394433 15.396010 42.840443
F 76.266133 8.842290 39.277743
F 67.180333 1.035600 31.802443
F 67.338233 8.851600 31.816043
F 76.166433 11.371610 40.147543
F 76.129933 1.022900 32.063943
F 76.095233 8.925060 31.835743
F 84.887433 11.436910 43.027743
F 85.167233 3.791690 28.216543
F 76.062433 16.741810 29.362943
F 67.430333 3.558880 35.404943
F 67.280933 11.464310 35.577743
F 76.141633 3.520710 35.662343
F 76.075433 11.504510 35.652943
F 85.055033 16.756410 31.970343
F 85.103433 11.514810 35.826343
F 67.133433 3.768680 32.667043
F 67.176033 11.385810 32.763943
F 76.145433 3.611280 32.949543
F 76.052233 11.473210 32.941243
F 85.051033 8.844230 29.388943
F 84.974733 3.790180 32.821343
F 82.967333 7.426620 42.906243
F 67.129133 1.152200 29.081543
F 67.209533 8.838090 29.113743
F 71.547033 3.740490 42.833943
F 85.241433 16.578910 24.758943
F 75.991533 8.936460 29.196843
F 64.706133 12.818510 29.097843
F 69.515733 7.641090 32.623243
F 69.199433 15.234910 32.726843
F 67.291233 11.504910 42.891143
F 78.419433 7.723710 32.745843
F 78.422733 15.173910 32.721643
F 76.034833 8.843180 36.448843
F 69.415933 4.990350 29.225943
F 69.399733 12.827410 29.178443
F 78.244733 4.836410 29.388743
F 78.236633 12.722110 29.225043
F 69.350933 5.007440 31.962343
F 69.409133 12.716910 31.975743
F 78.349933 5.057750 32.072343
F 78.290333 12.631110 31.929343
F 69.425433 7.614540 35.480843
F 69.256033 15.541810 35.519243
F 76.124933 0.975268 36.522843
F 78.253833 7.447880 35.389443
F 78.438633 15.090710 35.469343
F 71.650133 16.517010 39.293243
F 80.492933 1.121280 39.088643
F 80.574433 8.583350 39.142043
F 66.961133 16.688910 31.932943
F 71.742233 1.132860 39.311943
F 71.834133 8.969880 39.104943
F 67.258733 8.852390 39.093043
F 85.067933 3.788660 40.244143
F 85.048233 8.937310 39.252143
F 67.153033 1.131370 39.199043
F 76.330733 16.535310 36.475843
F 80.683333 3.667670 40.030343
F 80.608033 11.203210 40.222943
F 71.597233 3.743720 40.124343
F 71.583233 11.601210 40.216043
F 80.579033 1.236010 36.410243
F 80.410033 8.705220 36.537043
F 73.771733 -0.390950 32.640843
F 78.288633 7.517250 42.973743
F 71.710833 8.972260 36.310543
F 85.171733 16.615010 39.164943
F 82.966533 7.539140 40.173843
F 82.947933 15.337710 40.112143
F 67.224933 8.859520 36.352143
F 78.394833 4.774020 21.693243
F 73.925533 7.747660 42.742543
F 67.289033 1.036820 36.309143
F 73.913133 7.697810 40.027843
F 73.937733 15.213110 40.076043
F 85.096433 16.851110 36.436943
F 82.737733 4.876800 36.596343
F 82.892533 12.847010 36.623743
F 76.000833 1.054010 22.005043
F 71.674133 16.616610 36.534943
F 73.952633 5.047810 36.390943
F 73.938433 12.908710 36.602843
F 82.887133 5.044390 39.301843
F 82.727233 12.769910 39.408143
F 80.443933 11.265910 43.029643
F 80.471033 16.470710 36.465643
F 73.780933 5.105520 39.148643
F 73.851633 12.638510 39.306243
F 71.612133 16.645210 24.863243
F 80.699033 16.489310 24.771943
F 71.517733 16.490710 32.098743
F 74.004133 15.250310 42.746943
F 80.564033 3.627100 42.831643
F 76.278033 16.687310 39.181543
F 67.035633 1.140830 21.892543
F 65.134733 4.877660 36.253043
F 78.277933 -0.359237 32.744743
F 64.928633 15.138410 33.018043
F 80.713333 16.541910 31.959943
F 71.352933 16.518210 22.033143
F 64.985533 12.565110 39.221443
F 76.239533 16.568610 22.126343
F 78.412533 12.603410 22.028143
F 73.827033 12.814610 22.049243
F 73.868633 4.948350 21.954943
F 80.491033 16.558410 22.022143
F 67.106133 8.892940 22.101343
F 84.637933 1.100330 21.870343
F 76.194933 8.884890 21.985943
F 64.724333 5.100940 21.973943
F 67.072733 16.710710 21.864643
F 80.663133 8.761630 21.857043
F 80.404933 1.030270 22.089143
F 85.138833 8.889420 21.808043
F 82.725833 5.056230 21.823843
F 83.022933 12.638110 21.909443
F 80.648533 1.070240 43.633443
F 85.280833 16.422710 21.963543
F 69.348133 12.715510 22.021043
F 71.563033 1.267550 21.911043
F 80.627233 24.389110 2.700563
F 80.592833 32.179510 2.896713
F 71.735133 24.304310 2.618383
F 71.684633 32.145210 2.787633
F 80.559133 26.729910 6.363793
F 85.147133 26.725810 13.687943
F 80.498433 19.316110 6.301413
F 71.748533 26.833310 6.293363
F 85.108433 34.744610 3.813863
F 71.985033 19.212710 6.154483
F 80.743833 26.967210 3.716493
F 64.979133 28.125710 2.720063
F 80.783333 19.495710 3.735313
F 71.831333 26.845310 3.614083
F 65.033533 20.256210 17.406043
F 71.839133 19.393610 3.512993
F 69.391833 30.813910 18.155143
F 64.982833 23.198810 20.916443
F 65.109533 23.202110 6.389093
F 85.035733 31.969710 17.351743
F 82.942433 30.898910 3.679513
F 82.827333 23.186110 3.809633
F 80.514033 19.099410 20.983843
F 64.868533 30.912810 6.347223
F 73.899433 30.995410 3.694683
F 74.005933 23.251310 3.663903
F 64.988033 28.113410 14.478043
F 64.821533 30.810510 21.107443
F 84.976533 19.391910 3.590443
F 64.814733 30.763010 11.076643
F 64.997933 31.050110 18.214543
F 85.109533 27.066210 10.987443
F 82.861733 28.190910 2.758603
F 82.891133 20.720610 2.651483
F 84.981333 19.166010 18.400843
F 76.134833 18.993810 21.149843
F 74.054933 28.317710 2.951533
F 74.101733 20.711210 2.663343
F 82.632033 30.630010 6.372613
F 82.740333 23.004510 6.487443
F 71.583333 26.994410 21.157943
F 84.862533 32.009910 7.305093
F 73.748233 30.881010 6.642963
F 73.787333 22.849210 6.362773
F 64.843533 28.473510 17.188743
F 85.182133 32.165810 2.831173
F 67.212433 24.376110 2.812253
F 67.142133 32.255410 2.687203
F 76.185533 24.442810 2.879483
F 76.065333 32.251510 2.741463
F 85.020933 26.954610 3.843813
F 85.124433 19.305310 6.417953
F 85.000433 24.328510 7.377173
F 67.144833 26.992110 6.458093
F 65.036533 28.137410 9.993463
F 67.216933 19.353610 6.239023
F 76.201233 26.788610 6.462713
F 85.270333 24.275210 14.603443
F 76.201833 19.223010 6.339203
F 64.826433 23.196410 3.585113
F 85.038133 24.265310 2.711043
F 71.629633 19.099610 21.149943
F 67.262433 27.017410 3.676413
F 78.454533 20.294810 17.278243
F 67.186433 19.275810 3.511283
F 76.388733 27.159010 3.780143
F 78.467933 28.177610 17.469443
F 76.303433 19.359310 3.575943
F 85.140633 24.091810 17.283943
F 85.103033 26.610010 18.384743
F 76.144633 19.146510 18.254443
F 85.221633 19.091810 21.162243
F 67.018233 27.045410 18.012643
F 67.122133 31.998410 14.662443
F 69.448033 31.012110 3.625843
F 69.376633 23.016210 3.582173
F 78.306633 30.825710 3.657403
F 78.361933 23.177310 3.851523
F 64.935833 30.863910 3.582103
F 75.945133 32.190410 14.564043
F 76.133133 26.964410 18.257543
F 76.209133 24.281810 14.664643
F 69.478833 28.327210 2.837023
F 69.472333 20.361610 2.638293
F 78.642733 28.364110 2.842193
F 78.535333 20.722010 2.555353
F 69.260133 30.762710 6.421733
F 69.388033 23.221510 6.271573
F 78.323133 30.682310 6.389353
F 78.308033 23.178710 6.487023
F 80.584833 24.371810 10.056043
F 80.496233 31.923210 10.206443
F 71.629233 24.326710 9.997183
F 71.452933 32.007010 9.967433
F 80.619133 26.894110 13.760343
F 67.164133 24.286110 14.441343
F 80.443033 19.128110 13.646343
F 71.758833 26.850210 13.371443
F 67.261033 19.109710 18.328643
F 71.600733 19.239010 13.765043
F 80.760533 26.887910 11.003943
F 69.456733 20.583810 17.461843
F 80.408233 19.252210 10.964443
F 71.634833 26.897010 10.755943
F 85.013333 31.929510 14.579143
F 71.699333 19.206410 10.964643
F 80.619933 24.306410 7.328783
F 80.529733 31.833710 7.380663
F 71.658533 24.241310 7.332993
F 71.467633 32.101810 7.307793
F 82.725333 30.853310 10.998343
F 82.778033 23.140010 11.056743
F 76.106433 26.914910 21.097543
F 64.905533 20.528910 7.338783
F 73.838333 30.720110 10.852743
F 73.865733 22.960310 10.910943
F 82.812333 28.120310 7.406073
F 82.700133 20.451610 7.306553
F 78.502833 20.708210 -0.095290
F 67.356333 19.318410 21.001443
F 73.988433 28.083410 7.173623
F 74.055933 20.433410 7.297933
F 82.823233 28.349710 10.054343
F 82.585933 20.588310 10.093843
F 80.358433 34.470310 13.888943
F 73.956233 22.845310 20.922243
F 73.957833 28.074110 9.877943
F 73.938833 20.429710 10.099743
F 82.665233 30.757010 13.718543
F 82.924933 23.039210 13.914543
F 64.913633 30.677410 13.785743
F 64.844433 20.437710 14.661243
F 73.898133 30.637710 13.585643
F 73.904133 23.058010 13.595143
F 78.459333 30.634510 21.117843
F 64.743233 20.716110 2.697543
F 67.151333 24.271210 9.972273
F 66.993733 32.060310 9.977343
F 76.053133 24.216010 10.087243
F 76.187533 32.012710 10.096743
F 82.893533 30.879010 20.971643
F 69.562033 28.235810 17.134143
F 78.247133 23.012210 20.995143
F 67.186633 26.889710 13.499243
F 64.941433 23.029210 13.587643
F 67.135233 19.398810 13.680943
F 76.383433 26.843010 13.618543
F 78.291233 20.496410 14.664243
F 76.021133 19.224910 13.733343
F 67.188133 24.458610 17.189143
F 78.445933 28.230910 14.709743
F 84.895533 19.345810 11.029343
F 67.212433 26.871410 10.576643
F 69.334933 20.624510 14.741043
F 67.114733 19.332810 10.910643
F 76.196933 26.709910 10.832743
F 69.616633 28.003210 14.350143
F 76.156133 19.306110 10.984343
F 71.671633 34.470910 11.026343
F 82.794133 20.656110 0.028071
F 67.323333 24.381010 7.328703
F 67.088933 32.131910 7.346313
F 75.932033 24.189710 7.334913
F 76.082533 31.952610 7.406363
F 69.175133 30.821210 11.017443
F 69.468333 22.945910 10.890343
F 78.191133 30.715110 11.088343
F 78.421933 23.147110 11.032743
F 69.518533 28.072710 7.300833
F 69.507033 20.564410 7.189493
F 78.397233 28.139510 7.436333
F 78.346333 20.508810 7.146693
F 69.399133 28.243510 9.927463
F 69.499333 20.429410 9.929743
F 78.348333 28.137210 10.143743
F 78.291933 20.734210 9.939573
F 69.347033 30.562810 13.845743
F 69.476033 23.103310 13.620143
F 78.317833 30.782910 13.705343
F 78.370433 23.152910 13.724743
F 80.681233 24.423910 17.430143
F 80.520533 31.962110 17.403343
F 71.739933 24.118610 17.327243
F 71.646033 31.830610 17.315543
F 82.751633 22.864410 21.145043
F 78.609733 22.879210 18.204043
F 69.576633 23.159610 20.964743
F 85.034933 26.809610 21.100843
F 84.973833 24.578810 10.065943
F 85.001733 31.955910 9.997163
F 80.752733 26.921810 18.493243
F 78.266633 30.660710 18.407243
F 80.703133 19.039710 18.242743
F 71.713233 26.824210 18.279143
F 67.131733 26.958510 20.774943
F 71.750833 19.134810 18.387643
F 80.601233 24.327810 14.665043
F 80.339633 31.984410 14.794543
F 71.696833 24.315210 14.505743
F 71.733033 31.892010 14.592743
F 82.838333 30.794810 18.335543
F 82.828433 22.886210 18.393743
F 73.987433 30.890810 20.901043
F 85.025833 27.017710 6.551283
F 73.889933 30.676110 18.196743
F 74.056333 22.871610 18.205643
F 83.012533 28.018510 14.639843
F 82.736733 20.285710 14.555043
F 67.247233 32.261610 17.433343
F 80.653333 26.835810 21.131243
F 74.073033 28.028010 14.445843
F 73.771833 20.444310 14.585643
F 82.992133 28.053510 17.461243
F 82.887533 20.229910 17.273643
F 76.052233 31.982410 17.315243
F 71.653333 24.196910 -0.142564
F 73.924533 28.173510 17.219043
F 73.947033 20.229910 17.239443
F 85.149733 19.067110 13.795243
F 64.961333 20.419710 10.001843
F 69.383133 30.832010 20.904343
F 69.310633 23.101210 18.265143
F 76.255733 24.409510 17.350543
F 65.042333 22.995210 18.212743
F 65.005533 28.391210 7.305253
F 67.153233 34.793210 18.492243
F 64.893433 23.117710 10.893643
F 82.751533 28.314510 0.070813
F 75.913333 34.812210 13.733843
F 80.620233 34.548410 21.088943
F 66.991533 34.710610 21.175043
F 71.692033 34.690910 6.562463
F 71.621933 34.586710 20.876043
F 80.801133 34.633010 11.149843
F 67.110133 34.770410 10.871343
F 71.321233 34.565610 13.886143
F 69.472533 28.420910 0.111561
F 76.195733 34.600510 6.476503
F 84.995333 34.548210 6.521283
F 85.062033 34.511010 11.165743
F 85.167733 34.584110 13.920843
F 85.116833 34.493610 18.519343
F 76.305033 34.488810 10.977343
F 67.138933 34.887610 3.712263
F 80.695833 34.561310 6.462273
F 67.207233 32.132210 0.080894
F 80.727833 34.670010 3.770013
F 76.184633 34.572610 21.076643
F 71.744433 34.421010 18.118743
F 76.296733 32.143210 0.022876
F 85.081933 32.222210 0.176993
F 71.741333 32.222010 0.023161
F 84.943733 24.417110 -0.027813
F 69.443933 20.519110 -0.013303
F 73.999233 20.523410 -0.053713
F 76.129433 32.087810 21.849043
F 73.937233 28.241910 0.161144
F 64.820733 20.529410 -0.009000
F 80.639533 24.403410 0.106578
F 80.612833 24.214510 24.619543
F 80.560333 32.237410 24.812343
F 71.712833 24.368510 24.728643
F 71.566633 32.181810 24.513043
F 80.607133 27.041210 28.309543
F 64.979533 20.292610 24.497043
F 80.518033 19.145310 28.086043
F 71.634733 26.924110 28.227943
F 84.853133 31.942010 24.886043
F 71.621333 19.254710 28.495843
F 80.606133 26.821110 25.710843
F 64.876033 30.677810 28.099843
F 80.676233 19.182110 25.414243
F 71.877633 27.035610 25.578643
F 84.920333 19.385110 32.878543
F 71.829033 19.119210 25.765743
F 78.300533 30.857410 40.087543
F 67.216333 26.973510 40.111143
F 85.233633 32.038910 39.261543
F 84.894933 24.455310 29.324743
F 82.600933 30.561810 25.839243
F 82.816333 22.813010 25.505443
F 85.081433 27.317610 35.762543
F 64.844433 22.818810 25.451543
F 73.768633 31.039410 25.606843
F 74.010133 23.275010 25.691543
F 85.015533 26.862010 28.157243
F 85.225733 27.096510 32.956843
F 64.875433 20.485010 29.285443
F 85.148933 32.247810 31.905743
F 69.382833 23.121610 40.093843
F 64.815333 23.120310 32.779443
F 82.705633 28.142410 24.679343
F 82.991833 20.337310 24.363543
F 85.214233 24.403310 39.124143
F 64.828833 20.565510 36.447643
F 74.050933 28.414710 24.715243
F 73.948033 20.599710 24.712743
F 82.911833 30.890510 28.582143
F 82.861433 23.144010 28.265543
F 64.778433 23.176310 42.878743
F 64.782933 30.880910 32.712843
F 73.679633 30.781110 28.370843
F 73.919233 23.001510 28.458343
F 64.819733 22.993410 40.213843
F 85.183133 32.173010 36.397943
F 67.084633 24.099610 24.589143
F 67.223333 32.177810 24.649343
F 76.182433 24.265010 24.603443
F 76.019333 32.022710 24.540843
F 71.749833 26.858310 42.924343
F 64.685633 20.315310 39.227043
F 85.073633 19.171410 28.550343
F 67.067933 26.813610 28.159843
F 67.197733 24.385510 36.416343
F 67.211333 19.297610 28.348343
F 76.064533 26.901610 28.319743
F 69.328933 23.086410 42.850843
F 75.846133 19.267810 28.513343
F 64.936533 28.090710 24.576343
F 80.643433 19.138610 42.750243
F 64.766833 28.330710 31.829843
F 67.243733 26.761510 25.473843
F 78.401933 20.518610 39.109043
F 67.299333 19.460910 25.527743
F 76.183133 26.904610 25.505543
F 78.315733 28.260810 39.493343
F 76.133333 19.211810 25.644943
F 84.961633 19.322610 35.527543
F 85.252433 32.164510 29.155043
F 69.441133 31.031410 40.112943
F 85.113233 19.156810 40.042443
F 64.963233 30.930710 42.829343
F 75.986733 32.100010 36.474843
F 69.345033 30.911510 25.560343
F 69.559933 23.041310 25.726643
F 78.144933 30.792910 25.482143
F 78.409733 22.944210 25.598943
F 84.959633 24.472110 32.104743
F 85.197433 24.588810 36.472343
F 76.316833 24.433910 36.543743
F 66.942233 32.281010 36.525943
F 69.460333 28.277210 24.706343
F 69.718933 20.474610 24.723043
F 78.551733 28.144710 24.749343
F 78.366933 20.509310 24.646143
F 69.271533 30.914710 28.193943
F 69.506533 23.184910 28.444943
F 78.161433 30.841810 28.168743
F 78.262933 23.023210 28.353743
F 80.588633 24.277710 31.918343
F 80.659733 31.957610 31.883743
F 71.575333 24.438510 32.057243
F 71.427733 32.238310 31.982843
F 80.468133 27.000810 35.487843
F 64.920633 20.558510 31.932743
F 80.390833 19.046310 35.520443
F 71.569133 27.240710 35.742643
F 69.395733 20.470110 39.309443
F 71.694733 19.135210 35.631843
F 80.586533 27.044410 32.786943
F 71.332433 34.702410 25.594243
F 80.386133 19.194010 32.769643
F 71.575433 27.067310 32.923843
F 69.521433 28.478710 39.341943
F 71.597933 19.068610 33.017643
F 80.535733 24.251310 29.252143
F 80.551233 32.115710 29.291243
F 71.754433 24.394010 29.328443
F 71.597633 32.094910 29.255943
F 83.000633 30.886710 33.000743
F 82.906833 23.013310 32.885843
F 69.603033 30.889110 42.700543
F 64.934633 28.315210 39.202143
F 73.744033 30.915310 32.876743
F 73.757933 23.153010 33.160443
F 82.786533 28.267710 29.342543
F 82.682633 20.481410 29.295543
F 64.959733 20.459610 21.653543
F 80.555733 26.938110 42.858643
F 73.863533 28.263010 29.195143
F 73.734933 20.573410 29.548243
F 82.960833 28.310710 32.088243
F 82.714033 20.571810 31.934543
F 76.177233 27.027910 42.725243
F 67.072033 34.809810 42.997143
F 73.926633 28.278310 32.010243
F 73.684033 20.584710 32.186643
F 82.803433 30.779310 35.682243
F 82.933633 23.156310 35.612343
F 64.757033 30.916310 35.532743
F 64.786333 22.971610 28.116043
F 73.852433 30.803010 35.524943
F 73.930833 23.187110 35.886343
F 85.096433 27.048310 42.844343
F 85.033733 24.101210 24.529243
F 67.100733 24.396210 31.879043
F 67.120333 32.318010 32.039743
F 76.135033 24.422910 32.077143
F 76.222033 32.065710 32.248843
F 74.117733 23.147910 42.941043
F 78.300533 20.575910 36.365543
F 76.219133 34.645510 42.855443
F 67.105733 26.931110 35.523843
F 78.272733 28.319110 36.720543
F 67.097033 19.175110 35.802743
F 76.039533 27.035410 35.646943
F 84.980133 26.709710 25.574443
F 76.166833 19.196810 35.534643
F 67.069333 26.984610 42.716343
F 69.399233 20.435010 36.615443
F 71.760233 19.228710 42.825443
F 67.031133 27.053810 32.828843
F 69.204533 28.633110 36.409643
F 67.011633 19.159710 33.053743
F 76.194733 27.025310 32.938743
F 65.003533 28.301710 36.392943
F 75.921033 19.174310 32.751043
F 76.329733 19.244210 42.723743
F 78.508133 30.936410 42.929343
F 67.035933 24.261810 29.220243
F 67.058333 32.098410 29.167043
F 75.999933 24.384210 29.302643
F 75.937333 31.968010 29.376843
F 69.196533 30.856410 32.823843
F 69.245233 23.091910 32.914643
F 78.537733 30.685310 32.994143
F 78.350133 22.906910 32.865543
F 69.320033 28.330810 28.820543
F 69.347933 20.486510 29.397943
F 78.338433 28.353710 29.127543
F 78.218633 20.410310 29.115143
F 69.406233 28.346510 31.774643
F 69.330733 20.503510 32.045543
F 78.280033 28.291510 31.836943
F 78.187433 20.360610 31.861643
F 69.097533 31.188010 35.508643
F 69.398833 23.119010 35.685743
F 78.336533 30.804510 35.665143
F 78.559733 23.133310 35.531943
F 80.640933 24.355010 39.108843
F 80.597833 32.164110 39.379843
F 71.688233 24.422710 39.337343
F 71.708233 32.057510 39.111643
F 64.957433 30.727210 25.438143
F 76.071033 26.876810 39.941643
F 78.442333 23.293710 42.748043
F 76.094633 24.354710 39.093243
F 73.997133 20.303310 21.853543
F 82.730133 23.135710 42.598543
F 80.673733 26.999910 40.225243
F 67.170933 19.082510 39.967043
F 80.616233 19.250410 39.955043
F 71.650833 26.958610 40.234643
F 76.160533 19.291210 40.026243
F 71.530433 19.117710 40.069443
F 80.743233 24.497510 36.339443
F 80.507133 32.174110 36.594943
F 71.638733 24.676510 36.663243
F 71.526833 32.147210 36.373743
F 82.924733 30.911510 40.224343
F 82.909833 23.205510 39.931243
F 85.017933 19.195310 42.800043
F 65.018733 30.872310 40.125043
F 73.696633 30.806010 40.118043
F 73.869633 23.097010 40.112443
F 82.558333 28.279510 36.588943
F 82.746533 20.340710 36.478543
F 67.181033 32.209710 39.187143
F 85.051233 19.190910 25.682043
F 73.738533 28.366810 36.628943
F 73.920833 20.476410 36.464443
F 82.733833 28.394910 39.256543
F 82.919633 20.644210 39.148243
F 82.816833 30.848310 42.926743
F 78.410733 23.110310 40.027043
F 73.848533 28.171610 39.280043
F 73.790133 20.458010 39.302543
F 67.088633 19.292310 42.748643
F 75.978133 31.966410 39.094143
F 84.910833 26.960610 40.005443
F 67.004133 24.358910 39.199043
F 74.080633 30.777810 42.785443
F 64.950133 28.226910 29.166543
F 64.942433 23.186310 35.578743
F 78.516333 28.156310 22.043943
F 67.296633 24.317910 21.750243
F 76.330733 34.583110 40.168243
F 76.026233 24.339310 21.934943
F 66.993133 34.716110 25.674243
F 71.713533 34.703610 28.269343
F 71.489833 34.863310 32.933843
F 73.934733 28.276710 21.923243
F 80.611333 34.660410 28.254443
F 80.764333 32.105310 22.028443
F 78.378833 20.392510 21.934443
F 85.056733 34.756810 28.268943
F 71.476433 34.872810 35.628143
F 67.262733 34.787610 28.299843
F 71.849433 24.193810 21.984243
F 76.007033 34.663410 25.746043
F 84.999633 34.615510 25.606043
F 69.613433 20.576310 21.985543
F 85.128233 34.837010 42.813443
F 80.898133 34.745410 40.229743
F 64.940733 28.189610 21.897243
F 82.785733 28.231610 21.890143
F 85.146733 32.183210 22.001443
F 84.908933 24.285010 21.814943
F 80.537933 24.307810 21.779243
F 76.063433 34.520810 28.463443
F 80.601733 34.865710 25.587243
F 76.266833 24.518010 43.718743
F 78.362633 28.290610 43.737443
F 82.781833 20.161110 21.850443
F 69.336133 28.333210 21.997643
F 67.102333 24.385110 43.681143
F 71.621733 31.940410 21.732743
F 64.876533 28.325410 43.565943
F 80.639333 32.129910 43.798843
F 67.185433 32.072010 21.891743
F 80.587333 47.737210 2.830253
F 80.551433 39.653310 2.673693
F 71.835633 47.643710 2.845313
F 71.667633 39.812110 2.848063
F 80.664533 50.200210 6.499513
F 80.414433 42.517810 6.404273
F 71.790033 50.200110 6.727163
F 71.746833 42.643110 6.468873
F 80.478033 50.347810 3.845073
F 80.484233 42.230810 3.691253
F 71.676633 50.041710 3.903723
F 71.881233 42.389810 3.724773
F 75.995833 50.141210 20.798543
F 64.889833 36.037710 17.634143
F 64.926633 36.031210 7.181803
F 82.788733 38.473410 20.973543
F 82.870033 38.465710 3.688563
F 83.000233 46.364710 3.770863
F 78.051033 51.419910 0.122713
F 65.090933 51.617510 10.007643
F 73.883333 38.593910 3.838443
F 74.049033 46.221210 3.997983
F 85.090333 47.517510 2.736623
F 84.959033 50.099710 13.790843
F 64.893633 35.946010 9.820043
F 76.316933 47.492210 0.114047
F 85.048133 50.082010 3.762323
F 85.047833 47.471210 14.714643
F 64.888333 38.469510 13.678643
F 84.829033 42.362110 3.697753
F 64.997133 46.310710 3.898933
F 64.753833 38.616610 18.494543
F 78.335033 36.116410 2.763933
F 82.450133 43.945410 2.844993
F 64.899733 43.674010 2.946183
F 85.173833 42.322610 10.945943
F 84.972033 39.671210 14.516443
F 64.873533 38.532110 10.830343
F 73.746533 36.014310 2.761213
F 74.065333 43.850010 2.929453
F 82.836633 38.425410 6.365043
F 82.924633 46.394410 6.488703
F 65.107833 46.134110 21.013043
F 64.777933 38.638110 21.219743
F 73.883133 38.413310 6.473913
F 74.003333 46.213310 6.716403
F 85.008533 39.756410 17.345543
F 64.979233 51.458110 7.323723
F 67.192833 47.575610 2.984553
F 67.344833 39.986410 2.910053
F 76.192733 47.460110 2.836493
F 76.138933 40.019210 2.928203
F 64.794233 43.757010 17.302443
F 65.174233 46.125010 13.612643
F 67.231433 50.084110 6.400203
F 67.197333 42.278410 6.520993
F 76.220233 50.071910 6.585253
F 76.263533 42.418910 6.522863
F 64.685433 35.994810 14.827643
F 82.781233 46.162310 20.978543
F 67.117633 50.174210 3.691463
F 67.266033 42.677710 3.944443
F 76.016533 50.118910 3.889343
F 76.194533 42.484910 3.872303
F 69.564933 35.822510 17.456143
F 85.079233 50.133910 18.364343
F 67.066333 50.119210 20.984443
F 64.842133 43.688710 14.592943
F 85.253833 42.186510 13.734443
F 64.918133 43.570710 10.061643
F 69.409233 38.657010 3.798863
F 69.493333 46.279410 3.790443
F 78.180233 38.606810 3.928953
F 78.393233 46.222210 3.663803
F 78.264233 38.536410 21.029843
F 85.187133 39.819510 10.097843
F 82.744333 51.353810 17.371343
F 65.064433 46.142810 10.833143
F 67.285733 47.566410 0.341965
F 84.820733 42.304310 6.431873
F 78.320633 51.487710 7.376333
F 69.446133 36.168810 2.974473
F 69.443033 43.661710 2.994393
F 69.558333 35.833010 10.011943
F 64.797533 51.486010 14.778743
F 78.358833 43.680610 2.875683
F 69.662133 38.638210 6.424643
F 69.652033 46.169810 6.603873
F 78.500333 38.256510 6.601403
F 78.600633 46.371210 6.451123
F 80.539033 47.405410 10.118443
F 80.728933 39.897010 10.167643
F 71.774033 47.566810 10.265443
F 71.707833 39.709410 10.007843
F 80.433133 50.068710 13.823043
F 80.720033 42.286410 13.793143
F 71.642933 50.151210 13.640843
F 71.631733 42.357910 13.716843
F 80.631333 50.086410 10.988743
F 80.723133 42.532410 10.998143
F 71.676433 50.085010 10.857343
F 71.538333 42.283810 11.085143
F 80.624333 47.672610 7.355453
F 80.570333 39.826910 7.353193
F 71.746033 47.619110 7.584233
F 71.750733 39.989410 7.323313
F 83.019033 38.345810 11.158243
F 82.711933 46.133910 11.021143
F 69.345733 46.220710 20.948343
F 76.174133 39.611710 14.671043
F 73.873833 38.529110 11.214243
F 73.838333 46.074110 11.001043
F 69.319533 43.701910 14.553943
F 82.957033 35.845110 7.542813
F 82.693333 43.857810 7.259093
F 76.198933 47.354910 14.534343
F 71.761733 50.111810 21.154143
F 78.477733 43.453210 14.797343
F 85.180333 42.343810 18.177643
F 74.023133 35.823810 7.479723
F 74.041233 43.540010 7.651063
F 69.312433 38.441310 21.000543
F 82.917733 35.874210 10.173443
F 83.060533 43.624710 9.985323
F 84.960433 50.060510 11.060543
F 65.052233 51.436010 17.498643
F 67.076233 39.693310 14.799043
F 85.227033 50.091010 6.582023
F 73.923933 35.917910 10.274143
F 73.920633 43.474010 10.414443
F 82.714933 38.308110 13.769643
F 82.909233 46.198110 13.816343
F 84.926433 49.939810 21.108043
F 82.884333 51.505310 2.900713
F 73.802133 38.546310 13.919943
F 74.045033 45.945810 13.711043
F 84.908333 47.588210 10.215243
F 64.935533 51.579810 3.054543
F 67.408333 47.500810 10.190343
F 67.224833 39.609710 10.228043
F 76.207733 47.319310 10.112743
F 76.031733 39.678010 9.975863
F 85.045133 47.661110 17.425043
F 73.794433 46.300310 21.128143
F 67.247333 50.103610 13.754143
F 67.041033 42.379910 13.795843
F 75.879733 50.040810 13.824743
F 76.355633 42.120910 13.754943
F 67.174733 47.606410 14.725443
F 78.122933 51.399210 14.540043
F 67.275533 50.150910 11.048243
F 67.261733 42.246610 10.945143
F 75.977733 50.031410 11.065643
F 76.370033 42.203210 10.891443
F 84.918733 42.378810 20.952843
F 85.074733 39.692910 7.411633
F 67.458233 47.481010 7.355473
F 67.326833 39.810710 7.454973
F 76.295533 47.437110 7.418153
F 76.278433 39.801410 7.337343
F 69.488333 38.407010 11.091843
F 69.617633 46.161210 11.076943
F 78.205533 38.503010 10.863943
F 78.311633 46.154110 11.171043
F 69.380133 43.543310 17.414643
F 69.457333 36.064710 7.302443
F 69.374033 43.593810 7.548563
F 78.193133 51.405210 17.294543
F 78.513333 35.738510 7.557373
F 78.364933 43.899710 7.403933
F 67.310633 42.387910 21.106443
F 82.991033 51.395510 7.413913
F 69.353433 43.745910 10.173743
F 78.321533 46.249410 21.034843
F 78.451633 35.898210 10.239343
F 78.426933 43.715710 10.029743
F 69.426233 38.600410 13.887443
F 69.358133 46.292010 13.813043
F 78.351333 38.524710 13.565643
F 78.517833 45.975710 13.842943
F 80.506833 47.406510 17.573943
F 80.467433 39.849910 17.497743
F 71.674833 47.485610 17.316643
F 71.605333 39.793110 17.501043
F 69.320833 38.426310 18.235843
F 82.807733 35.982410 2.719803
F 65.081333 46.250110 6.590483
F 80.522033 49.980110 21.022243
F 80.346433 50.108710 18.246143
F 80.425633 42.298310 18.541743
F 71.562433 50.037110 18.506643
F 71.770133 42.267010 18.262843
F 80.626733 47.459810 14.739743
F 80.491933 39.699210 14.783143
F 71.760033 47.402810 14.554143
F 71.691533 39.907410 14.792343
F 82.704733 38.453010 18.346543
F 82.838133 46.226410 18.230843
F 78.335033 38.552010 18.411143
F 69.051733 35.979510 14.603543
F 73.971533 38.517210 18.286743
F 74.074833 46.196310 18.305143
F 73.804933 38.425210 21.132243
F 82.736533 35.664110 14.719643
F 83.027033 43.658110 14.633243
F 73.771733 51.346410 17.409643
F 69.481233 51.240110 14.695143
F 85.087533 39.798510 2.705163
F 64.997533 38.767810 3.696153
F 73.671433 36.068410 14.793643
F 73.931733 43.381210 14.651543
F 69.451833 51.422210 3.088653
F 82.773033 35.812310 17.432043
F 82.734533 43.421310 17.468443
F 76.260333 42.298910 21.040643
F 64.938433 36.045310 2.821883
F 85.226833 47.469010 7.512203
F 78.279133 35.939610 17.419143
F 73.900033 35.904610 17.503843
F 73.935233 43.601410 17.439643
F 80.540433 42.331410 21.218343
F 82.691433 43.639610 0.169476
F 69.300233 46.167310 18.236643
F 78.258433 35.934810 14.660743
F 78.215633 46.167410 18.347843
F 69.551133 51.433010 17.350843
F 82.606733 51.408910 14.728343
F 65.021733 38.605810 6.438983
F 67.112033 47.590810 17.402743
F 67.178833 39.711510 17.589243
F 76.143633 47.539710 17.305143
F 76.244133 39.736110 17.381343
F 78.195733 51.381710 2.744943
F 64.897933 46.148110 18.337343
F 82.837933 51.511310 10.252443
F 78.207533 43.623610 17.606843
F 73.758833 51.563710 14.664843
F 71.633333 42.507710 21.055543
F 78.339033 51.241010 9.999033
F 69.448233 51.562810 7.416343
F 67.310033 50.165710 18.264243
F 67.067033 42.585010 18.274743
F 76.124133 50.066810 18.140243
F 76.098233 42.347610 18.373443
F 73.861333 51.277810 10.042943
F 69.362433 51.400810 10.126743
F 74.044933 51.423910 7.442433
F 64.906933 43.758410 7.378493
F 73.862533 51.356210 2.920203
F 82.928233 35.957410 0.020810
F 73.840833 36.041910 0.104204
F 71.654233 39.783410 -0.040523
F 78.227233 43.666310 0.005794
F 85.038533 39.887310 0.078974
F 80.477533 39.879910 -0.121897
F 78.475433 36.035310 -0.069132
F 75.994033 34.725110 3.680033
F 64.960933 51.488310 22.176743
F 73.953333 43.712710 0.161024
F 71.802033 47.606110 0.255322
F 82.750033 51.358210 0.160707
F 69.548333 43.883210 0.216248
F 69.399033 51.206810 0.221376
F 65.029233 43.870610 0.218507
F 64.863733 51.385010 0.352610
F 84.948533 47.591710 -0.059440
F 76.172333 40.010510 0.170638
F 80.540833 47.633310 0.057663
F 85.204133 34.818510 21.259943
F 66.767633 34.668010 13.728343
F 67.221133 34.708910 6.487323
F 76.040233 34.551610 18.350843
F 80.552733 34.705310 18.322743
F 71.668933 34.531610 3.899643
F 73.714833 51.296510 0.128675
F 69.386133 43.732810 22.052343
F 67.294533 40.068310 0.271389
F 80.681933 47.426110 24.725843
F 80.548633 40.016110 24.691243
F 71.565333 47.762310 24.758143
F 71.666733 39.690010 24.603743
F 80.545333 49.977910 28.531143
F 80.526533 42.365310 28.325643
F 71.560633 49.967910 28.384843
F 71.484033 42.455810 28.194743
F 80.564533 50.012210 25.759643
F 80.309733 42.522410 25.563843
F 71.721033 50.285310 25.627343
F 71.653833 42.275910 25.511743
F 64.790933 36.076910 36.470643
F 65.124933 51.577310 39.140743
F 67.042833 50.116310 43.073743
F 75.925233 50.083710 43.069143
F 82.825833 38.658410 25.514143
F 82.923533 46.009210 25.564743
F 65.054433 43.917410 36.688143
F 64.792233 36.050310 24.676543
F 73.961033 38.563010 25.635343
F 73.870133 46.428410 25.509943
F 64.951333 51.317110 29.123443
F 65.027233 38.714910 32.776043
F 65.067833 43.867310 39.434243
F 64.972733 46.276510 25.689143
F 65.040933 46.417210 42.929443
F 78.285033 38.613910 42.767743
F 65.252333 38.667510 42.926743
F 85.154233 47.401010 31.978243
F 65.073633 51.360110 36.524343
F 65.029933 38.685610 40.312543
F 83.134033 35.863210 39.262143
F 82.733733 43.393410 24.634243
F 84.956233 47.459210 39.294843
F 84.968633 47.647910 24.913643
F 65.079633 43.536010 29.162143
F 84.893133 39.935810 39.441843
F 84.953233 39.606410 32.036543
F 73.823033 43.853410 24.679543
F 82.962633 38.558010 28.282543
F 82.783633 46.104510 28.531243
F 85.113433 40.029710 36.708243
F 69.447733 38.535110 42.746343
F 74.098833 38.628410 28.388243
F 73.950133 46.173710 28.236543
F 65.049933 51.267410 31.807143
F 76.038233 42.433310 42.749343
F 67.098433 47.493310 24.556443
F 67.164233 39.936510 24.924343
F 76.082033 47.764810 24.572243
F 76.155233 39.966310 24.887543
F 82.794333 43.661610 21.955443
F 64.999733 46.372010 40.334643
F 67.277533 50.070810 28.225443
F 67.216133 42.167210 28.274743
F 75.960933 50.155610 28.613743
F 75.915533 42.341210 28.482343
F 80.474233 42.401010 42.701143
F 85.160933 49.931510 28.285843
F 67.168133 50.018610 25.565943
F 67.316733 42.485910 25.679643
F 76.231633 50.094610 25.860943
F 75.835333 42.418110 25.758943
F 64.871933 38.529110 28.183643
F 85.151533 42.086110 32.961143
F 71.713333 34.815710 42.816343
F 69.439233 36.029610 39.348643
F 64.850833 36.078410 29.179143
F 65.125833 43.768310 24.648143
F 69.306633 38.506510 25.550143
F 69.351533 46.414710 25.510943
F 78.373733 38.468110 25.656743
F 78.206433 46.381510 25.550043
F 64.814933 51.437410 24.970543
F 78.567033 35.836910 39.505543
F 64.940833 46.294910 32.899943
F 64.936333 36.121910 39.290543
F 78.417333 43.784210 39.038043
F 69.402733 35.822110 21.879843
F 69.361133 36.029010 36.687143
F 69.183933 36.006010 24.482943
F 69.453633 43.716810 24.707843
F 78.436733 46.339110 42.814643
F 78.197733 35.975910 24.713443
F 78.014333 43.682610 24.636043
F 69.650833 38.462010 28.182543
F 69.418733 46.274610 28.210843
F 78.302133 38.412310 28.336043
F 78.289333 46.143210 28.251243
F 80.618333 47.351210 32.048143
F 80.471033 39.894710 31.970043
F 71.742333 47.348110 31.835843
F 71.685433 39.768410 31.704343
F 80.761133 50.018810 35.649643
F 80.622833 42.426110 35.790443
F 71.749833 49.770010 35.738643
F 71.504833 42.259410 35.590343
F 80.616533 50.008210 32.958343
F 80.718133 42.337510 33.026843
F 71.833433 49.954310 32.966743
F 71.700533 42.271310 32.835043
F 80.600833 47.440210 29.273443
F 80.709333 39.639710 29.151343
F 71.706833 47.371910 29.098443
F 71.692133 39.861310 29.008743
F 82.489333 38.476110 33.067543
F 82.942433 46.072610 32.852143
F 85.110233 39.826010 24.721943
F 69.513233 43.794510 39.137643
F 73.880133 38.393510 32.593343
F 74.001233 46.292210 32.890943
F 78.278433 35.738710 29.158343
F 82.760133 36.048210 29.238243
F 82.785933 43.547010 29.332643
F 65.099733 38.677410 35.549843
F 69.333433 43.643110 36.430643
F 78.232933 38.553110 40.046843
F 84.882633 50.185510 40.046643
F 73.906533 35.959010 29.292243
F 73.486033 43.649010 29.361343
F 74.047133 38.719010 42.826343
F 82.645933 35.977810 32.010443
F 82.995633 43.552610 31.967843
F 75.991333 39.737710 22.123943
F 80.248933 50.234210 42.870943
F 85.082633 42.428010 42.857643
F 82.715833 36.095510 24.575043
F 73.922633 35.814810 32.008743
F 73.923533 43.609710 32.121743
F 82.841833 38.398110 35.752843
F 82.948333 46.089910 35.598143
F 85.023533 42.261710 28.282743
F 64.878833 46.396110 35.586943
F 73.937833 38.414410 35.307043
F 73.763133 46.253810 35.615643
F 82.931133 51.060310 32.032143
F 78.298233 51.425210 29.420943
F 67.309933 47.602510 32.014743
F 67.325433 39.871710 31.840043
F 76.296033 47.272110 32.134543
F 76.171033 39.709210 32.054843
F 85.002933 47.581510 36.623243
F 85.245533 49.999910 32.978143
F 67.036333 49.998410 35.445043
F 67.120233 42.286210 35.587043
F 76.162433 49.784310 35.665343
F 75.992433 42.320510 35.552343
F 64.794233 36.249610 31.812043
F 65.109433 43.701810 31.841943
F 67.266633 50.127610 32.865543
F 67.414033 42.353410 32.845043
F 76.349333 49.996010 32.919543
F 76.231533 42.347710 32.880143
F 73.935033 35.986410 36.501243
F 85.193133 39.669910 29.255443
F 67.333433 47.601510 29.243143
F 67.271833 39.568110 29.182443
F 76.118433 47.478110 29.308243
F 76.222433 39.841410 29.386443
F 69.615633 38.541910 32.854643
F 69.464533 46.301310 32.796043
F 78.352833 38.441010 32.737643
F 78.498033 45.929810 32.913143
F 78.296533 35.870710 36.623643
F 69.513033 35.888310 29.208343
F 69.336333 43.702410 29.052543
F 78.388533 43.714010 36.249543
F 69.540133 38.784010 39.982443
F 78.293633 43.527610 29.176843
F 69.608933 46.427210 43.044943
F 69.367833 36.094310 31.870943
F 69.599833 43.746310 32.017943
F 71.617533 50.042710 42.846643
F 78.470633 51.367610 32.032543
F 78.508833 43.346810 31.877143
F 69.511033 38.522810 35.500443
F 69.233933 46.233110 35.579243
F 78.459633 38.566810 35.463643
F 78.442933 46.227110 35.689943
F 80.505033 47.516710 39.296243
F 80.513333 39.917010 39.249243
F 71.533333 47.624110 39.456543
F 71.824333 39.861510 39.341843
F 82.527133 51.418910 39.298043
F 84.857133 50.186310 25.508443
F 85.198833 47.491810 29.260543
F 64.828833 38.653210 25.513043
F 80.475033 49.993510 40.199043
F 80.653033 42.567010 40.071743
F 71.607933 50.154510 40.146343
F 71.569333 42.451310 40.285243
F 80.562533 47.617810 36.575043
F 80.542433 39.707210 36.529943
F 71.597233 47.225110 36.767943
F 71.883133 39.633910 36.498643
F 82.768333 38.566110 40.329843
F 82.728233 46.246510 40.093743
F 84.964233 50.167510 42.746043
F 82.654233 51.479310 24.903743
F 73.962333 38.455110 40.154143
F 73.700533 46.281510 40.148443
F 78.436133 51.105610 36.455343
F 82.835133 35.939110 36.583343
F 83.027333 43.542910 36.453743
F 84.922133 42.302810 25.615843
F 69.358033 51.343010 39.234543
F 69.530933 51.263210 32.059343
F 78.299233 35.937510 31.945243
F 69.507033 51.262110 24.667343
F 73.728833 43.587810 36.511543
F 78.410933 51.210610 39.337243
F 71.697233 42.564410 42.970143
F 82.916933 43.733410 39.066243
F 74.098633 51.206910 31.942943
F 74.068733 51.427410 24.777343
F 69.375433 46.299810 40.350143
F 69.442433 51.328910 29.386343
F 74.137633 35.838810 39.311043
F 73.867333 43.696810 39.286343
F 67.440233 42.637610 42.721143
F 85.239133 42.555110 40.096543
F 82.806833 51.122610 29.306443
F 82.660133 46.226810 42.875943
F 78.373433 51.269710 24.655843
F 82.814733 51.476110 36.602043
F 85.380333 42.510110 35.745143
F 73.681533 51.365210 29.310443
F 67.312633 47.569510 39.445843
F 67.289133 39.877910 39.219543
F 75.892433 47.529810 39.273043
F 76.150933 39.889410 39.038143
F 73.935033 46.297510 42.968543
F 69.423233 51.182710 36.508543
F 73.680533 35.953410 24.622543
F 74.005833 51.218110 36.623143
F 74.100533 51.269210 39.348543
F 85.137433 50.010510 35.670243
F 82.895333 38.583710 42.909243
F 73.846133 35.753210 21.891443
F 67.276333 50.189010 40.292243
F 67.277233 42.460810 40.180943
F 76.288533 49.985910 40.338943
F 76.149033 42.364210 39.881043
F 76.093433 39.749810 36.307243
F 78.183433 46.305310 40.065943
F 67.193433 47.587610 36.621943
F 67.320033 39.817910 36.525143
F 75.998933 47.310910 36.485343
F 67.070633 34.768210 35.653643
F 65.030033 46.328010 28.355443
F 78.283733 35.857610 21.962843
F 78.390333 43.730710 22.017243
F 67.149133 39.809710 22.020543
F 71.728133 34.747610 40.042743
F 69.471933 36.040210 43.779743
F 80.574833 47.491910 22.019543
F 80.455833 39.815910 22.059743
F 78.259633 51.129210 21.910843
F 64.823933 36.131310 21.910843
F 84.893133 47.325610 22.143843
F 73.941033 51.370310 22.056443
F 64.863833 36.268410 43.789343
F 85.104333 39.879210 21.871543
F 75.963533 47.707310 21.838943
F 69.397433 51.246710 21.943143
F 67.044933 34.781610 40.195743
F 65.100333 43.648010 21.848343
F 80.554233 34.584610 35.733543
F 80.499433 34.502810 32.980843
F 67.162433 47.510810 21.936643
F 82.808833 35.872310 21.844043
F 73.939833 43.688010 21.852043
F 71.513533 47.592510 22.112443
F 71.570533 39.915710 21.910843
F 67.127533 34.898010 32.911043
F 82.620033 51.252410 22.192043
F 76.198133 34.665610 35.642343
F 85.138733 34.691010 35.627343
F 76.125833 34.569210 33.009443
F 80.702033 34.688610 42.914143
F 85.309033 34.554110 40.164543
F 84.983133 34.793810 32.908843
F 80.445833 55.241510 2.861473
F 80.561433 62.952010 2.928443
F 71.605033 55.209010 2.818133
F 71.606133 62.979010 2.915943
F 80.631033 57.850110 6.392313
F 80.452233 65.641610 6.359313
F 71.701333 57.804010 6.338723
F 71.640233 65.532410 6.382163
F 80.476133 57.902610 3.782543
F 80.357833 65.514310 3.714493
F 71.672333 57.824810 3.544753
F 71.422833 65.626210 3.708143
F 65.148733 53.923010 21.284743
F 85.320433 62.840410 17.297943
F 85.099333 55.220810 7.460073
F 78.295033 59.061110 0.154154
F 82.702833 54.029010 3.733993
F 82.904633 61.695010 3.834753
F 84.965333 65.516610 11.092143
F 64.874333 61.819310 13.917843
F 73.896533 53.967510 3.694563
F 73.765733 61.474910 3.799563
F 65.056133 61.806010 3.710513
F 64.755933 59.175710 14.626243
F 67.052133 65.504710 21.155643
F 64.883633 69.173510 11.019043
F 64.757033 59.304410 17.321543
F 84.900133 63.089910 2.824793
F 82.828133 59.117310 2.997623
F 82.603733 66.834010 2.986173
F 64.927633 66.458910 17.452643
F 64.568033 66.803210 2.996343
F 73.964633 59.056110 2.896933
F 73.640133 66.801010 2.902483
F 82.852033 53.959610 6.391313
F 82.643933 61.659510 6.504963
F 85.184933 57.886810 10.983343
F 64.870533 61.942910 18.183043
F 73.823633 53.895510 6.384513
F 73.973733 61.641910 6.490393
F 73.764033 54.109610 21.043743
F 64.827233 59.562610 7.510373
F 67.130733 55.188210 3.043093
F 67.488133 63.130810 2.956713
F 76.167133 55.204410 2.836943
F 76.084633 62.967710 3.002383
F 82.795633 61.645910 21.018643
F 85.144033 62.840010 14.771143
F 67.076233 58.240310 6.638883
F 67.189633 65.562110 6.578343
F 76.242933 57.632710 6.487173
F 75.877433 65.645810 6.404193
F 85.232033 57.958710 13.663543
F 64.933833 54.012810 13.872043
F 67.184433 57.891110 3.882413
F 67.024433 65.769110 3.686853
F 76.091233 57.800610 3.886293
F 75.920333 65.642110 3.519253
F 69.472533 53.882110 21.239543
F 64.934533 61.761610 11.224143
F 64.875333 61.992210 6.535483
F 65.084133 54.081210 11.132243
F 85.025533 55.185410 2.637633
F 85.095033 55.302110 14.789443
F 69.346733 53.910010 3.883753
F 69.536533 61.521410 3.824993
F 78.324033 53.893010 3.748803
F 78.345033 61.638210 3.504953
F 84.857433 65.466810 6.364923
F 82.686933 53.789610 21.273343
F 85.033933 63.063910 10.068643
F 76.218933 57.672410 21.143143
F 69.386233 58.982910 2.896563
F 69.320533 66.932110 2.984243
F 78.233633 59.096510 2.784163
F 78.109733 66.939610 2.624253
F 69.412033 54.234710 6.594633
F 69.510133 61.872410 6.505973
F 78.516133 53.955410 6.436833
F 78.215033 61.744610 6.274003
F 80.678633 55.283910 10.047843
F 80.462033 63.141310 9.995673
F 71.732233 55.252910 9.876153
F 71.761433 62.870710 10.237743
F 80.448633 57.925510 13.568443
F 80.484633 65.735410 13.600143
F 71.678533 57.935010 13.661943
F 71.763433 65.630310 13.666043
F 80.515933 57.776510 10.874643
F 80.405433 65.674010 10.979143
F 71.693533 57.911710 10.959343
F 71.643733 65.486310 11.018543
F 80.696333 55.301610 7.439533
F 80.383333 63.008510 7.254583
F 71.750733 55.292910 7.223573
F 71.746733 62.965910 7.450273
F 82.849733 53.950410 11.338843
F 82.762833 61.848410 10.966543
F 78.413933 53.807210 21.080743
F 85.195233 57.763110 3.611313
F 73.994633 54.003210 10.924543
F 74.056133 61.714110 11.114643
F 82.841633 59.115710 7.153353
F 82.738833 66.830810 7.432433
F 82.644133 59.068810 0.265359
F 78.416933 66.891910 17.323543
F 73.889333 58.979410 7.351703
F 73.756133 66.866010 7.457473
F 82.927833 59.088310 10.043443
F 82.824833 66.821810 10.208643
F 71.422033 65.447810 21.047443
F 64.932333 66.577910 14.599143
F 73.912633 59.150210 10.076743
F 73.948833 66.781310 10.145743
F 82.837833 54.127510 14.120543
F 82.824233 61.791110 13.695343
F 78.352633 59.193910 14.623443
F 69.520433 66.754210 14.506043
F 73.765533 54.013610 13.690143
F 73.907333 61.710810 13.685143
F 85.186833 55.191810 10.197543
F 64.919333 59.361410 10.211643
F 67.202533 55.421910 10.187343
F 67.299433 62.944810 10.131043
F 76.204033 55.208810 9.974953
F 76.260933 62.908210 10.093043
F 71.599233 57.872610 20.974043
F 84.993833 55.105810 17.532243
F 67.077033 57.865410 13.727843
F 67.196233 65.391910 13.533443
F 76.108933 57.799310 13.620643
F 76.159633 65.382210 13.756243
F 64.879633 61.566310 20.979443
F 65.041533 54.099210 18.544143
F 67.145433 57.917610 10.985143
F 67.094533 65.431310 10.812243
F 76.193933 57.847610 10.934943
F 76.071133 65.351110 10.866343
F 64.826233 66.744710 10.115743
F 76.005033 65.408010 21.107343
F 67.036033 55.722110 7.472053
F 67.192933 62.931410 7.326743
F 76.139433 55.216710 7.356473
F 76.126133 62.963310 7.355323
F 69.425933 53.967810 11.005743
F 69.540333 61.714010 11.159343
F 78.415933 53.856310 10.982843
F 78.425833 61.536610 10.982143
F 69.429933 59.144610 7.397863
F 69.421333 66.900110 7.553603
F 78.424333 59.225310 7.345213
F 78.118833 66.871010 7.294203
F 69.398833 59.156510 10.226243
F 69.482933 66.735010 10.320243
F 78.399633 59.173410 10.028743
F 78.246333 66.800710 10.131443
F 69.581233 53.730710 13.658143
F 69.473733 61.884210 13.779343
F 78.418833 54.055710 13.732143
F 78.426133 61.726510 13.731243
F 80.468033 55.128910 17.430943
F 80.546233 62.989810 17.254343
F 71.516533 55.367210 17.303743
F 71.628833 63.126010 17.528043
F 73.903633 61.509810 21.360543
F 78.558433 59.193610 17.406343
F 84.998933 57.762910 18.330543
F 78.195733 53.953810 18.194343
F 80.695533 57.740610 18.276943
F 80.502433 65.493710 18.202743
F 71.575633 57.874810 18.197943
F 71.783433 65.542610 18.374043
F 80.525433 55.429010 14.799943
F 80.582733 63.088110 14.645443
F 71.619233 55.293410 14.663343
F 71.685233 63.181210 14.762743
F 82.756033 53.875210 18.374143
F 83.009233 61.829510 18.201443
F 85.153733 65.548210 21.015543
F 78.301533 66.918910 14.732643
F 73.677133 53.906310 18.278843
F 73.814033 61.690510 18.585843
F 82.687133 59.175210 14.487543
F 82.838333 66.890510 14.539243
F 64.946433 59.191510 2.893453
F 82.955033 69.447810 13.580843
F 73.883033 59.105610 14.671043
F 73.977933 66.774010 14.633643
F 82.900733 59.179510 17.231943
F 82.849633 66.900110 17.262343
F 69.394333 61.788610 21.142343
F 67.134133 57.906510 21.150043
F 74.024533 59.132710 17.472243
F 73.867533 66.842710 17.388943
F 78.440333 61.718110 18.261643
F 69.183833 59.231610 17.432443
F 69.533833 66.979010 17.273643
F 78.392733 61.710510 20.988543
F 69.285633 61.790410 18.204943
F 84.966533 62.913110 7.338603
F 80.292933 65.555210 21.056643
F 85.072633 57.745910 21.009343
F 67.193233 55.253210 17.199243
F 67.116033 63.082910 17.401143
F 75.923633 55.287610 17.337143
F 76.113533 62.951610 17.605543
F 64.761033 54.153810 6.519593
F 85.104633 65.433110 13.778143
F 69.423533 59.146410 14.588043
F 69.381233 53.944210 18.412743
F 80.765033 58.058410 20.990743
F 64.878433 66.877810 7.373633
F 76.191033 62.941310 14.655643
F 85.021033 65.409810 18.314043
F 67.050333 58.000410 18.388043
F 67.280533 65.619910 18.379243
F 76.313133 57.931710 18.194243
F 76.188033 65.641910 18.324343
F 84.831633 65.587110 3.724143
F 85.021333 57.625210 6.434933
F 67.396133 55.163010 14.459343
F 67.129433 62.879810 14.732443
F 76.001233 55.314310 14.708643
F 64.774533 54.143610 3.880653
F 82.533633 69.079510 20.944343
F 69.358433 58.738810 0.238482
F 73.831333 69.274610 20.885143
F 82.872133 66.709010 0.110933
F 64.708433 59.004110 0.211020
F 71.682233 62.882710 0.129396
F 69.280433 69.725310 3.773823
F 85.090033 62.927010 0.080957
F 78.154933 69.404310 18.216943
F 73.822733 69.455710 6.619963
F 80.415733 62.975310 0.185884
F 64.718433 69.431610 3.836563
F 82.786433 69.448010 10.847443
F 82.790933 69.426010 18.119443
F 73.748433 69.316710 3.943273
F 78.196033 69.272410 21.075443
F 73.880033 59.069910 0.081924
F 78.314433 69.385510 3.583583
F 76.306533 62.926010 0.175809
F 64.762833 66.957310 0.138717
F 73.813533 69.362010 18.176943
F 67.201533 62.592210 0.214358
F 69.313233 69.508710 18.275643
F 69.332933 69.580410 6.512653
F 71.580833 55.039810 -0.094762
F 78.314733 69.449910 13.707043
F 80.387233 55.130910 0.245396
F 73.819633 66.659110 0.213427
F 69.305133 66.730510 0.127908
F 67.278733 55.370110 21.853043
F 85.103233 62.990410 21.835243
F 80.641933 55.466510 22.095543
F 64.795433 66.915410 21.972843
F 71.594533 55.354210 22.039043
F 64.884133 59.026110 22.091543
F 80.671633 63.043410 21.939243
F 78.288733 66.720110 -0.067751
F 69.436333 59.147610 22.016143
F 67.033133 55.138610 0.297508
F 67.049633 62.965810 21.898143
F 80.607333 55.304610 24.858843
F 80.565233 63.075110 24.649543
F 71.623833 55.183510 24.785143
F 71.593333 63.001410 24.749043
F 80.555433 57.842810 28.261543
F 80.594733 65.383910 28.332143
F 71.503733 57.739110 28.319043
F 71.599533 65.588410 28.273643
F 80.588333 57.982110 25.615643
F 80.558033 65.563310 25.699743
F 71.587033 57.904810 25.623743
F 71.620733 65.557810 25.626943
F 85.115133 62.914410 39.031443
F 85.196233 57.782010 25.673843
F 85.077133 62.877110 31.720043
F 67.003433 65.263910 42.853643
F 82.768233 54.119310 25.803343
F 82.912933 61.767110 25.482043
F 84.975033 65.563910 32.481943
F 64.802533 61.499910 42.901843
F 73.801733 53.846810 25.655443
F 73.789333 61.568710 25.528443
F 78.364733 53.961910 42.860443
F 64.884433 61.670210 25.429743
F 65.006033 61.495410 32.944843
F 65.047133 59.042010 31.897943
F 64.959833 53.880210 32.924143
F 84.886133 57.974810 40.175043
F 82.924233 59.181910 24.602243
F 82.737633 66.680210 24.825743
F 84.969733 57.844910 42.875743
F 64.822333 58.951810 39.198843
F 73.772733 59.011710 24.771043
F 73.702333 66.816510 24.416343
F 82.799033 53.861610 28.477543
F 82.880433 61.453710 28.171443
F 85.214033 54.976010 29.330143
F 64.799433 58.988210 29.132443
F 73.847733 53.829510 28.327443
F 73.716233 61.551810 28.284043
F 85.085133 57.817110 35.779043
F 85.068433 62.998710 24.383543
F 67.194033 55.195110 24.593243
F 67.129833 62.845710 24.639043
F 76.043733 55.119410 24.796643
F 76.034233 62.954810 24.602843
F 64.932033 66.725710 29.310143
F 64.887033 61.582810 40.247143
F 66.982333 57.572010 28.438043
F 67.002633 65.363210 28.379843
F 75.900333 57.713710 28.242243
F 76.075933 65.439010 28.026743
F 65.189533 59.043410 36.509643
F 73.951633 69.218610 25.427143
F 67.152233 57.683810 25.739643
F 66.924633 65.437510 25.618143
F 76.116633 57.820510 25.545443
F 76.003133 65.516810 25.360943
F 64.718133 54.021210 42.989743
F 85.026933 65.430510 28.226743
F 64.856133 66.585910 31.939243
F 78.454233 61.567010 42.654343
F 64.729233 66.861710 24.735743
F 69.257033 66.759810 39.175943
F 69.393833 53.781210 25.659643
F 69.372533 61.660810 25.600343
F 78.324233 53.888110 25.563443
F 78.401133 61.901010 25.412243
F 73.925833 69.198210 40.057343
F 78.428833 58.869010 36.423643
F 65.148333 61.589410 35.716643
F 69.255933 53.844910 43.066643
F 69.356733 59.088910 24.889543
F 69.367133 66.641610 24.761143
F 78.441833 59.316710 24.704843
F 78.291433 66.681710 24.720443
F 69.375833 53.951410 28.353343
F 69.270533 61.529010 28.444543
F 78.316733 53.948510 28.269243
F 78.085133 61.580410 28.195843
F 80.672333 55.197310 31.860543
F 80.496933 62.943310 31.831143
F 71.755333 55.162410 32.095943
F 71.584633 62.911910 32.051543
F 80.661033 57.768110 35.248043
F 80.628633 65.480510 35.475243
F 71.730933 57.709510 35.718943
F 71.380733 65.479110 35.467043
F 80.577733 57.744710 32.628743
F 80.484133 65.603110 32.781143
F 71.837633 57.693310 33.107643
F 71.318733 65.475010 32.827943
F 80.524933 55.385110 29.189743
F 80.600533 62.756710 29.122343
F 71.505733 55.157410 29.373443
F 71.387233 63.088810 29.266843
F 82.873233 53.807310 32.772243
F 82.840533 61.644910 32.777243
F 80.521933 65.440010 42.881243
F 69.413533 61.342710 43.037043
F 73.945333 53.643510 32.836843
F 73.976533 61.552810 32.616343
F 82.967633 58.875510 29.058843
F 82.803233 66.778410 29.091843
F 69.383933 69.326910 28.115743
F 69.307033 58.882510 39.241343
F 73.760833 58.983510 29.307543
F 73.997933 66.611610 29.147943
F 82.950133 59.046810 31.944343
F 82.730833 66.986910 31.864643
F 85.016933 65.431510 40.142043
F 85.087333 65.679010 35.351943
F 74.026033 58.932410 32.055243
F 73.587433 66.524910 31.871143
F 83.016333 53.999810 35.722743
F 82.674733 61.660210 35.533143
F 69.435533 53.852510 40.292843
F 78.401533 66.578210 36.205643
F 73.922333 53.621710 35.533743
F 73.839133 61.528510 35.385743
F 84.966133 55.128010 32.068543
F 64.890933 59.077710 24.668143
F 67.253833 55.117110 32.168843
F 67.116133 62.764510 31.946043
F 76.228533 55.173410 32.036843
F 76.198433 62.782510 31.809043
F 74.094733 61.677810 42.847643
F 76.091233 62.803010 36.361543
F 67.371933 57.724110 35.511743
F 67.204833 65.303710 35.598543
F 76.241833 57.649010 35.510443
F 76.066133 65.293710 35.614543
F 65.025933 53.869610 28.421943
F 65.094933 53.967910 35.584243
F 67.265333 57.773510 32.682143
F 67.134233 65.228710 32.817543
F 76.176533 57.679810 32.825143
F 75.932033 65.307410 32.895043
F 73.935233 54.038810 42.852843
F 85.154733 57.741110 33.075443
F 67.208833 55.082110 29.455243
F 67.004433 62.860710 29.322043
F 76.074333 55.169810 29.242743
F 75.994433 62.917410 29.087943
F 69.646533 53.951810 33.062543
F 69.343633 61.545510 32.864343
F 78.423433 53.882410 32.827043
F 78.319133 61.612710 32.801943
F 69.271633 58.985910 29.305343
F 69.322933 66.686310 29.204643
F 78.183933 59.022510 28.978043
F 78.205933 66.566710 29.020243
F 69.559233 59.017310 32.008443
F 69.225333 66.840110 31.918343
F 78.354733 58.919510 31.694743
F 78.110033 66.583410 31.815843
F 69.493333 53.677510 35.789443
F 69.429833 61.545910 35.698243
F 78.371333 53.662610 35.647143
F 78.235633 61.509810 35.420243
F 80.582233 55.219710 39.233943
F 80.607133 62.832210 39.153743
F 71.655633 55.135110 39.403843
F 71.402033 62.832410 39.386243
F 64.863133 61.326810 28.256743
F 85.103033 55.267910 36.736243
F 71.538533 57.687610 42.814543
F 71.668633 65.498810 42.785143
F 80.548533 57.881310 40.260943
F 80.537133 65.351810 40.016143
F 71.576833 57.784910 40.173143
F 71.470133 65.490910 40.126143
F 80.565833 55.150710 36.513843
F 80.427033 62.816110 36.296443
F 71.788533 55.032310 36.697443
F 71.514133 62.840910 36.662443
F 82.829833 54.036010 40.111843
F 82.844333 61.518710 40.007643
F 76.040233 65.340810 42.708443
F 71.670833 62.991410 21.859343
F 73.979433 53.887610 40.252343
F 73.805833 61.701510 40.124943
F 82.801133 59.121710 36.300643
F 82.893233 66.817410 36.358443
F 76.193233 57.778310 42.679643
F 64.985033 54.027210 25.619343
F 74.016033 59.037610 36.532943
F 73.732033 66.470410 36.543043
F 82.754433 59.007210 39.009643
F 82.847233 66.688110 39.176143
F 85.263333 57.522210 28.301543
F 78.376733 59.006010 39.148043
F 73.887133 59.042210 39.327743
F 73.624933 66.613010 39.231743
F 85.261133 62.875210 29.020643
F 67.091833 57.610510 43.034843
F 80.430633 57.745810 43.003143
F 84.917433 63.085410 36.239643
F 69.620633 59.008110 36.674143
F 85.092133 65.418910 42.825743
F 85.106433 55.309610 39.405743
F 78.374533 61.588610 39.972643
F 67.178833 55.195410 39.165743
F 67.146033 62.974810 39.445243
F 76.133933 55.172110 39.333443
F 76.020033 62.836510 39.101943
F 78.334633 53.967410 40.211743
F 64.815633 66.726010 36.459843
F 69.151633 66.800310 36.497543
F 84.981433 65.518810 25.462943
F 69.180133 61.520210 40.225043
F 82.626533 53.896410 42.703443
F 78.313633 66.778410 39.086543
F 64.894633 53.939110 40.181243
F 66.889733 57.602810 40.177943
F 66.928133 65.532710 40.218243
F 76.109433 57.838310 39.945943
F 76.113233 65.382910 40.018543
F 85.090833 55.234410 24.679243
F 82.731233 61.540910 42.929743
F 67.419433 55.178510 36.475143
F 67.415833 62.801310 36.691543
F 76.186633 54.987310 36.667843
F 64.846733 66.896310 39.256843
F 64.954433 69.244010 32.645843
F 78.373933 59.104910 21.937443
F 73.935033 69.193410 35.695043
F 73.805733 58.807310 21.960743
F 78.162933 69.364310 39.994843
F 82.796733 69.376110 35.669243
F 64.943833 69.116810 35.497143
F 82.667633 69.316410 28.142143
F 69.498033 69.257010 35.535043
F 64.983033 69.461110 40.066143
F 78.226333 69.490410 42.666143
F 82.785233 69.469310 25.567143
F 69.427833 69.464510 32.832943
F 69.485033 69.220010 25.455143
F 78.289933 69.274710 28.330343
F 82.741933 69.317810 39.871643
F 73.818233 69.279710 42.861443
F 83.056333 59.095910 21.979643
F 73.755833 69.096810 28.119543
F 78.385233 69.241610 25.621743
F 69.470533 69.356510 40.263343
F 78.108433 66.700710 22.009043
F 76.171933 55.010210 22.074643
F 82.673833 66.570910 21.937243
F 64.781333 69.312510 28.396043
F 84.962533 55.247110 21.994943
F 65.070833 69.586810 42.725243
F 82.958233 69.245510 42.621743
F 64.960333 69.467610 25.726243
F 82.838733 69.415410 33.029643
F 69.390633 69.400610 43.001543
F 69.259033 66.877810 22.127243
F 76.101133 62.875510 21.940543
F 76.164733 55.362110 43.634443
F 84.764933 55.246010 43.623643
F 73.722133 66.737010 21.679543
F 89.496533 1.137160 2.792483
F 89.593533 8.874390 2.756063
F 87.169033 12.772010 2.935543
F 98.509233 1.218440 2.878233
F 98.505133 8.936180 2.879653
F 89.555433 3.726660 21.228443
F 89.618033 3.526900 6.450063
F 89.639033 11.601910 6.381373
F 98.507933 3.790570 6.516883
F 98.503833 11.508310 6.518293
F 89.536633 3.691330 3.767743
F 89.431733 11.347110 3.668183
F 98.507933 3.791010 3.788163
F 98.503733 11.508710 3.789563
F 102.968233 16.651910 10.158143
F 87.543933 7.574870 18.428943
F 91.948233 15.362510 20.937443
F 89.637633 16.608710 17.297643
F 91.834233 7.581680 21.068043
F 102.967233 16.654610 0.149669
F 91.787233 7.646180 3.788113
F 91.755733 15.440810 3.551533
F 105.196233 15.365010 21.041943
F 100.736233 7.651070 3.788803
F 100.732233 15.368810 3.790213
F 105.200233 7.647290 21.040543
F 105.234233 15.387010 18.302143
F 89.516033 16.542510 7.338233
F 105.219233 12.791310 0.122036
F 98.501233 16.651810 14.705043
F 91.819233 5.000160 2.870263
F 91.689233 12.615410 2.789293
F 100.737233 5.077700 2.879483
F 100.733233 12.795410 2.880893
F 91.701833 7.646050 6.526913
F 91.798833 15.370310 6.209153
F 96.274133 15.363310 21.071743
F 100.736233 7.651400 6.518053
F 100.732233 15.369110 6.519463
F 94.052533 8.933490 14.705343
F 94.051833 1.215140 2.878643
F 94.047733 8.933000 2.880163
F 87.396133 7.496230 21.030743
F 102.978233 1.217130 2.879403
F 102.974233 8.934870 2.880823
F 89.398933 16.571710 2.737003
F 94.048933 3.789640 6.517823
F 94.050933 11.504210 6.516923
F 102.976233 3.796380 6.517893
F 102.972233 11.514110 6.519293
F 94.051733 3.788150 3.788253
F 94.046733 11.506210 3.789173
F 102.977233 3.796400 3.785363
F 102.973233 11.514110 3.786773
F 87.401933 4.936720 10.111743
F 89.532933 16.588110 14.533243
F 94.052533 1.213200 14.702343
F 102.970233 16.652610 2.882223
F 102.967233 16.652110 14.702343
F 94.053733 1.213620 17.431343
F 87.518933 7.522080 3.865053
F 87.228133 15.394510 3.655463
F 96.278133 7.645500 21.070343
F 96.277633 7.648610 3.788963
F 96.273333 15.366310 3.790423
F 87.567933 15.246810 21.021343
F 105.255233 7.676620 3.746943
F 105.251233 15.394310 3.748343
F 105.238233 7.669240 18.300743
F 102.975233 1.216610 14.699543
F 102.971233 8.934330 14.700943
F 94.043033 16.649910 7.427003
F 87.515233 4.968240 17.315043
F 102.968233 11.510310 18.339843
F 102.972233 3.792530 18.338443
F 87.451533 5.080190 2.869223
F 94.043033 16.647210 17.433943
F 96.278933 5.076250 2.878913
F 96.274733 12.794010 2.880293
F 105.223233 5.077300 2.860273
F 105.219233 12.795010 2.861683
F 87.373333 7.559840 6.559053
F 87.144333 15.519010 6.367893
F 98.501033 16.653910 2.881063
F 96.277633 7.648080 6.517543
F 96.273633 15.365910 6.519003
F 105.202233 12.797710 17.404243
F 105.218233 7.655650 6.492213
F 105.214233 15.373410 6.493613
F 96.273833 15.363710 18.343043
F 89.574933 1.042030 10.178343
F 89.811133 8.967090 10.130943
F 94.047933 11.503010 18.342043
F 98.509433 1.217120 10.154543
F 98.505333 8.934860 10.155943
F 94.053133 3.784830 18.341643
F 89.511533 3.656930 13.846343
F 89.690033 11.574210 13.671143
F 98.508133 3.789230 13.793243
F 98.504033 11.506910 13.794643
F 89.516633 3.613990 11.092343
F 89.599933 11.603210 10.905243
F 98.508033 3.789670 11.064543
F 98.503933 11.507410 11.065943
F 89.651633 1.109130 7.494243
F 89.535033 9.056030 7.365503
F 102.968233 11.510110 21.071143
F 98.509333 1.217690 7.425863
F 98.505233 8.935410 7.427273
F 94.047733 16.651710 14.706143
F 91.848933 7.659130 11.234443
F 91.865633 15.350810 11.040343
F 105.206233 5.080000 17.402843
F 100.736233 7.649670 11.065143
F 100.732233 15.367410 11.066643
F 96.275133 12.791310 17.433043
F 91.633433 5.095790 7.431723
F 91.915933 12.813610 7.374713
F 100.737233 5.077770 7.426523
F 100.733233 12.795510 7.427933
F 91.852833 5.184210 10.139743
F 91.827033 12.845510 9.999683
F 100.737233 5.076450 10.155743
F 100.733233 12.794210 10.157143
F 91.886233 7.657160 13.869343
F 91.838333 15.535210 13.741843
F 96.279233 5.073670 17.431543
F 100.735233 7.650000 13.794343
F 100.731233 15.367710 13.795743
F 98.501333 16.651310 17.433743
F 94.055333 1.216750 10.153643
F 94.048333 8.932000 10.157043
F 102.972233 3.792400 21.069743
F 102.976233 1.216390 10.155343
F 102.972233 8.934130 10.156743
F 102.969233 16.652710 7.425473
F 94.052033 3.786270 13.793443
F 94.047633 11.505510 13.794343
F 102.974233 3.794420 13.793743
F 102.970233 11.512110 13.795143
F 94.050733 3.788480 11.063943
F 94.046733 11.505610 11.064943
F 102.975233 3.794570 11.061543
F 102.971233 11.512310 11.062943
F 94.052933 1.215020 7.425653
F 94.046933 8.932030 7.426853
F 94.045333 16.650410 10.157043
F 102.977233 1.217250 7.422653
F 102.973233 8.934980 7.424063
F 89.672233 11.460410 20.996243
F 87.527733 7.708420 10.829543
F 87.329033 15.377910 11.053143
F 87.314833 12.648610 17.323343
F 96.277933 7.647320 11.065243
F 96.273733 15.365110 11.066643
F 89.644033 16.533210 10.161543
F 105.247233 7.672950 11.022943
F 105.243233 15.390710 11.024343
F 96.278133 7.645990 18.341643
F 87.433533 4.934360 7.364483
F 87.315233 13.031410 7.079323
F 96.278933 5.075460 7.426693
F 96.275133 12.793110 7.428033
F 105.253233 5.058200 7.383583
F 105.249233 12.775910 7.384993
F 94.047833 8.929550 17.433243
F 87.305433 12.931910 9.728723
F 96.279233 5.074880 10.155343
F 96.275133 12.792610 10.156743
F 105.215233 5.078470 10.128543
F 105.211233 12.796210 10.129943
F 87.512533 7.669560 13.516243
F 87.312433 15.308610 13.707743
F 105.240233 12.777010 14.662743
F 96.277933 7.646820 13.793943
F 96.273733 15.364510 13.795343
F 105.244233 5.059240 14.661343
F 105.209233 7.651360 13.766143
F 105.205233 15.369110 13.767543
F 87.389833 5.082260 14.649243
F 89.607133 0.939931 17.417043
F 89.639933 8.876180 17.593443
F 94.054333 11.499410 21.068443
F 98.509633 1.215810 17.430943
F 98.505433 8.933550 17.432343
F 98.501133 16.652610 10.157443
F 102.974233 1.215730 17.431243
F 98.501033 16.653110 7.428673
F 98.508333 3.787900 21.069543
F 98.504133 11.505610 21.070943
F 89.520633 3.527820 18.454343
F 89.561633 11.479710 18.237343
F 98.508133 3.788330 18.340843
F 98.504033 11.506110 18.342243
F 89.597333 1.046230 14.640443
F 89.735533 9.113450 14.734443
F 94.053333 3.784490 21.069343
F 98.509433 1.216380 14.702243
F 98.505333 8.934100 14.703643
F 102.970233 8.933470 17.432643
F 91.787833 7.506920 18.353043
F 91.715533 15.153110 18.170843
F 96.275233 12.791810 14.704443
F 100.736233 7.648270 18.341643
F 100.731233 15.366010 18.343043
F 96.279333 5.074090 14.703043
F 91.791233 4.981170 14.811843
F 91.857633 12.958710 14.622743
F 100.737233 5.076520 14.702943
F 100.733233 12.794210 14.704343
F 91.783533 4.849850 17.490343
F 91.752433 12.634110 17.314743
F 100.737233 5.075200 17.432043
F 100.732233 12.792910 17.433443
F 94.046033 16.652810 2.879833
F 102.966233 16.651210 17.434043
F 87.458933 12.773410 14.666343
F 100.735233 7.648590 21.070643
F 100.731233 15.366310 21.072043
F 87.496633 15.202210 18.186443
F 94.046233 16.652910 0.153366
F 105.223233 5.073580 0.120629
F 91.722333 -0.038975 21.111743
F 94.053133 1.216380 0.149977
F 87.097033 12.853910 0.170082
F 87.116033 -0.231047 11.023743
F 87.244233 0.050444 13.693943
F 91.817733 -0.168507 13.816543
F 87.144733 5.035840 0.116580
F 89.517833 1.215650 -0.077338
F 98.500933 16.654110 0.152325
F 91.747533 5.148730 0.115277
F 89.455333 16.680010 0.080138
F 96.274733 12.794110 0.151736
F 91.744933 12.794010 0.181579
F 94.050333 8.934940 0.151102
F 98.509233 1.218670 0.149512
F 102.975233 1.219130 0.146854
F 98.505133 8.936390 0.150919
F 96.278833 5.076400 0.150322
F 100.735233 5.079100 0.150511
F 100.731233 12.796810 0.151918
F 102.971233 8.936850 0.148262
F 89.625733 8.944670 0.111723
F 102.964233 8.931130 39.261743
F 89.514033 8.990060 24.762243
F 102.968233 1.213390 39.260343
F 98.509733 1.214490 24.707243
F 98.505633 8.932230 24.708643
F 102.960233 16.648810 39.263143
F 89.567533 3.901730 28.341443
F 89.525933 11.565310 28.398443
F 98.508433 3.786560 28.345943
F 98.504333 11.504310 28.347343
F 89.705233 3.876340 25.679743
F 89.598833 11.564310 25.674043
F 98.508333 3.786980 25.617243
F 98.504133 11.504710 25.618643
F 102.962233 16.650110 31.985943
F 89.680733 16.799610 36.418343
F 96.274633 15.359810 40.172043
F 89.385433 16.687110 31.923243
F 98.501433 16.649210 29.257743
F 87.316133 15.352210 42.718343
F 91.784733 7.812080 25.686943
F 91.878633 15.399010 25.594443
F 89.569333 1.311700 24.724843
F 100.735233 7.646860 25.618043
F 100.731233 15.364610 25.619443
F 107.410233 8.921930 39.116243
F 105.218233 5.061420 36.494143
F 87.380233 5.097450 36.627643
F 91.856033 7.710310 42.743643
F 94.053133 1.209570 36.530543
F 91.900633 5.236510 24.845243
F 91.833333 12.787410 24.609743
F 100.736233 5.073960 24.708343
F 100.732233 12.791710 24.709743
F 91.796633 7.803270 28.469243
F 91.714133 15.463910 28.468343
F 107.414233 1.204160 39.114843
F 100.735233 7.647180 28.346943
F 100.731233 15.364910 28.348343
F 94.044033 16.646710 29.257943
F 94.051633 1.210930 24.707943
F 94.049633 8.930550 24.708943
F 89.515733 16.798610 29.186643
F 102.972233 1.215130 24.707143
F 102.968233 8.932870 24.708643
F 94.046933 16.645910 36.535043
F 94.053433 3.783710 28.345443
F 94.046333 11.503410 28.348343
F 102.970233 3.790310 28.345643
F 102.966233 11.508010 28.347043
F 94.053133 3.784810 25.618043
F 94.047333 11.503210 25.618043
F 102.970233 3.790450 25.615343
F 102.966233 11.508210 25.616743
F 102.960233 11.503910 40.170843
F 102.969233 3.788720 42.898743
F 102.964233 3.786200 40.169443
F 94.046133 16.647010 31.986643
F 94.051333 11.497910 40.172643
F 94.052333 3.782970 40.169243
F 87.344333 7.534230 25.685543
F 87.415833 15.078410 25.556843
F 107.415233 11.521610 35.477643
F 96.278133 7.644620 25.618043
F 96.274133 15.362410 25.619343
F 107.419233 3.803870 35.476243
F 105.229233 7.665570 25.578543
F 105.225233 15.383310 25.579943
F 105.210233 15.378510 40.144543
F 87.510433 15.546310 40.078943
F 105.215233 7.660750 40.143143
F 102.964233 16.650610 24.710043
F 87.250133 7.827420 40.154743
F 89.451033 11.615410 43.063343
F 94.047933 16.645710 39.262543
F 87.405833 4.950640 24.642743
F 87.144833 12.621510 24.574543
F 96.279733 5.072200 24.708043
F 96.275533 12.790010 24.709443
F 105.197233 5.081280 24.677343
F 105.193233 12.799010 24.678743
F 87.272033 7.604050 28.369543
F 87.358333 15.312010 28.317143
F 96.275733 12.787810 36.533443
F 96.278133 7.644080 28.346543
F 96.273933 15.361810 28.347943
F 105.204233 15.368710 42.879743
F 105.191233 7.643490 28.315043
F 105.187233 15.361210 28.316443
F 105.208233 7.650960 42.878343
F 89.558333 1.303330 31.769843
F 89.421133 9.009330 31.940543
F 102.963233 8.932690 36.531943
F 98.509833 1.213170 31.983643
F 98.505733 8.930910 31.985043
F 102.965233 11.506410 42.900243
F 89.557833 3.698530 35.590043
F 89.513233 11.614610 35.606043
F 98.508533 3.785220 35.622243
F 98.504433 11.502910 35.623643
F 89.465533 4.066480 32.793743
F 89.654933 11.505510 32.968043
F 98.508433 3.785640 32.893643
F 98.504333 11.503410 32.895043
F 89.470233 1.248230 29.102043
F 89.370233 8.953400 29.324343
F 98.501633 16.648610 31.986443
F 98.509733 1.213760 29.254943
F 98.505633 8.931480 29.256343
F 102.967233 1.214970 36.530443
F 91.674933 7.635840 32.754843
F 91.865033 15.490810 32.988643
F 96.274433 15.359510 42.900643
F 100.735233 7.645450 32.894443
F 100.731233 15.363210 32.895843
F 96.278733 7.641860 42.899343
F 91.880933 5.044770 29.207943
F 91.772533 12.872010 29.332643
F 100.737233 5.074030 29.255743
F 100.732233 12.791710 29.257143
F 91.754333 5.060410 31.921343
F 91.868733 12.892610 32.080143
F 100.736233 5.072720 31.984643
F 100.732233 12.790410 31.986043
F 91.773533 7.707530 35.518643
F 91.849433 15.296110 35.716143
F 89.829933 16.813310 39.156543
F 100.734233 7.645760 35.623243
F 100.730233 15.363510 35.624643
F 87.276233 12.797410 36.568343
F 94.056533 1.212660 31.982143
F 94.048033 8.927940 31.985143
F 94.046933 11.500410 42.900643
F 102.970233 1.214590 31.983043
F 102.966233 8.932330 31.984443
F 94.050333 3.783120 42.899243
F 94.052833 3.783010 35.621843
F 94.048733 11.500210 35.623843
F 102.967233 3.788430 35.621643
F 102.963233 11.506210 35.623143
F 94.050833 3.784160 32.893043
F 94.049233 11.500910 32.895643
F 102.967233 3.788300 32.892243
F 102.963233 11.506010 32.893643
F 94.051833 1.210910 29.254143
F 94.051733 8.931000 29.257743
F 98.501633 16.647910 36.534143
F 102.970233 1.215470 29.253343
F 102.966233 8.933200 29.254743
F 107.405233 16.639710 39.117643
F 87.307033 7.617010 33.022843
F 87.152633 15.517310 33.025543
F 102.961233 16.650910 29.256143
F 96.278233 7.643270 32.894343
F 96.274233 15.361110 32.895743
F 105.177233 12.801210 39.230543
F 105.220233 7.661960 32.856243
F 105.215233 15.379710 32.857643
F 96.278533 7.641980 40.170743
F 87.336933 5.025180 29.345343
F 87.282633 12.612710 29.257443
F 96.279633 5.071420 29.255743
F 96.275533 12.789110 29.257143
F 105.226233 5.061260 29.216943
F 105.221233 12.779010 29.218343
F 87.203533 5.070780 32.059343
F 87.324933 12.832810 32.152843
F 96.279733 5.070930 31.984343
F 96.275733 12.788610 31.985743
F 105.189233 5.082250 31.951943
F 105.185233 12.800010 31.953343
F 87.472333 7.644480 35.853343
F 87.330433 15.396410 35.726243
F 105.181233 5.083440 39.229043
F 96.278433 7.642810 35.622943
F 96.274433 15.360610 35.624343
F 96.275833 12.787310 39.262043
F 105.183233 7.640190 35.590043
F 105.179233 15.357910 35.591443
F 96.280233 5.069530 39.260743
F 89.659333 1.102790 39.298243
F 89.566233 9.013280 39.286043
F 98.501433 16.650010 24.710043
F 98.510033 1.211860 39.259943
F 98.505933 8.929600 39.261343
F 102.959233 16.650410 36.533343
F 89.446833 3.787890 42.850143
F 98.501733 16.647310 39.262743
F 98.508733 3.784240 42.898643
F 98.504533 11.502010 42.900043
F 89.747333 3.652120 40.093043
F 89.643833 11.462210 40.317043
F 98.508533 3.784290 40.169943
F 98.504433 11.502010 40.171343
F 89.630833 1.006820 36.435443
F 89.658933 8.968230 36.530643
F 94.049633 8.927690 36.532143
F 98.509833 1.212460 36.531343
F 98.505733 8.930180 36.532743
F 87.402733 7.619330 42.843443
F 91.777833 7.670100 40.138043
F 91.918133 15.343610 40.254643
F 87.534733 12.707810 39.322743
F 100.735233 7.644010 40.170843
F 100.731233 15.361710 40.172243
F 87.505033 5.090670 39.492743
F 91.882533 5.156960 36.454943
F 91.848333 12.766410 36.605043
F 100.736233 5.072790 36.532143
F 100.732233 12.790510 36.533543
F 91.935733 5.216840 39.124843
F 91.831733 12.743310 39.332043
F 100.735233 5.071490 39.260943
F 100.731233 12.789210 39.262343
F 91.771033 15.456410 43.010943
F 94.047033 16.648910 24.709343
F 105.214233 12.779110 36.495543
F 100.737233 7.645090 42.899843
F 100.732233 15.362810 42.901243
F 96.279933 5.070070 36.532043
F 94.056133 1.210870 39.258843
F 94.048933 8.926910 39.261643
F 89.570033 16.660910 24.641143
F 94.046833 16.648810 21.981243
F 87.400633 -0.278412 42.734343
F 91.879933 -0.089937 40.118143
F 91.784333 4.972930 22.034143
F 98.505533 8.932790 21.979943
F 102.972233 1.216010 21.976343
F 94.052133 1.212060 21.978443
F 105.235233 5.060270 21.939143
F 89.677033 8.857140 21.978843
F 105.231233 12.778010 21.940543
F 100.737233 5.075270 21.979343
F 102.968233 8.933730 21.977843
F 98.501333 16.650510 21.981443
F 87.332033 12.523610 21.860943
F 94.048933 8.929680 21.979843
F 91.950333 12.735310 21.848543
F 102.964233 16.651510 21.979243
F 96.279533 5.072760 21.979343
F 96.275433 12.790410 21.980743
F 98.509633 1.215070 21.978543
F 100.733233 12.793010 21.980743
F 87.138933 5.057500 21.948343
F 87.176433 -0.215738 40.035243
F 89.374933 1.015820 22.142043
F 89.696133 16.664510 21.851643
F 89.558233 24.383310 3.074023
F 89.601733 31.891310 3.053643
F 98.496933 24.371610 2.882463
F 98.492733 32.089410 2.883873
F 89.706833 26.974410 6.547483
F 105.236233 20.494710 14.664143
F 89.421233 19.116510 6.514843
F 98.495533 26.943810 6.521103
F 105.192233 23.082710 21.043343
F 98.499733 19.226010 6.519703
F 89.514633 27.115910 3.783693
F 105.232233 28.212410 14.665543
F 89.503133 19.255810 3.773893
F 98.495533 26.944210 3.792383
F 105.188233 30.800510 21.044743
F 98.499633 19.226510 3.790973
F 89.342333 26.978510 21.240643
F 102.962233 24.369810 14.703743
F 91.749833 23.293810 21.077443
F 87.223433 28.161410 17.512043
F 91.842633 30.800010 3.959993
F 91.814933 23.226510 3.849553
F 100.723233 30.804310 3.793023
F 100.728233 23.086510 3.791623
F 102.960233 34.667310 3.790993
F 102.958233 32.087510 14.705143
F 89.635933 19.234110 21.192143
F 102.960233 26.945610 21.073943
F 91.760533 28.291410 2.876063
F 91.768133 20.444610 3.071563
F 100.725233 28.230910 2.883703
F 100.729233 20.513210 2.882293
F 91.852833 30.742210 6.593553
F 91.800633 23.154510 6.580143
F 100.723233 30.804610 6.522273
F 100.727233 23.086910 6.520863
F 94.042033 24.370510 2.882123
F 94.036333 32.086910 2.884653
F 102.966233 24.370310 2.883633
F 102.962233 32.088110 2.885043
F 94.039133 26.941610 6.521643
F 96.271133 20.509510 14.705843
F 94.042533 19.223710 6.519753
F 102.963233 26.949610 6.522113
F 96.269633 23.080910 21.073043
F 102.968233 19.231810 6.520703
F 94.038533 26.942510 3.792033
F 96.266833 28.227310 14.707243
F 94.043633 19.223610 3.791903
F 102.964233 26.949610 3.789583
F 96.265633 30.798610 21.074443
F 102.968233 19.231910 3.788183
F 96.269833 23.081410 18.344443
F 94.044033 19.221310 21.073343
F 87.213533 20.136910 17.463343
F 102.960233 26.945710 18.342643
F 87.323733 30.771710 3.863333
F 87.230133 22.990110 3.690533
F 96.265333 30.801810 3.793153
F 96.269333 23.084110 3.791773
F 105.243233 30.829810 3.751163
F 105.247233 23.112110 3.749753
F 87.218333 30.681910 18.490743
F 94.037533 32.085310 14.708743
F 102.964233 19.227910 21.072543
F 96.265633 30.799110 18.345843
F 94.041933 19.222610 18.343743
F 94.037833 26.940610 18.344343
F 87.125433 28.213010 2.875653
F 87.319733 20.510210 2.775413
F 96.266633 28.229410 2.883153
F 96.270633 20.511810 2.881703
F 105.210233 28.230510 2.864493
F 105.214233 20.512810 2.863093
F 87.493633 30.796510 6.466953
F 87.272433 23.112510 6.579753
F 96.265233 30.801310 6.521793
F 96.269433 23.083610 6.520373
F 105.206233 30.808810 6.496433
F 105.210233 23.091110 6.495023
F 89.280533 24.326710 10.114243
F 89.674933 31.977010 10.432243
F 98.497033 24.370310 10.158843
F 98.492933 32.088010 10.160243
F 89.376933 26.879510 13.827743
F 102.958233 32.086710 17.436943
F 89.529033 19.121210 13.844643
F 98.495733 26.942410 13.797443
F 94.039533 24.366410 14.705143
F 98.499833 19.224710 13.796043
F 89.517133 26.998110 11.017943
F 87.357233 22.684110 18.272043
F 89.600333 19.160410 11.038543
F 98.495633 26.942910 11.068743
F 87.380533 22.916310 20.960843
F 98.499833 19.225110 11.067343
F 89.502133 24.359310 7.408943
F 89.694233 31.961610 7.520823
F 98.496933 24.370910 7.430083
F 98.492833 32.088610 7.431493
F 91.836733 30.644910 11.216043
F 91.689633 23.179610 10.809843
F 100.723233 30.802910 11.069443
F 100.727233 23.085110 11.068043
F 91.779533 28.191110 7.570343
F 91.677833 20.416010 7.292803
F 100.725233 28.231010 7.430743
F 100.729233 20.513210 7.429333
F 91.812333 28.053710 10.251543
F 91.799933 20.491110 10.149643
F 100.725233 28.229610 10.159943
F 100.729233 20.511910 10.158543
F 91.805433 30.799510 13.923343
F 91.804633 23.065010 13.595243
F 100.723233 30.803210 13.798543
F 100.727233 23.085510 13.797143
F 94.041733 24.369010 10.157743
F 94.034533 32.084010 10.161543
F 102.964233 24.369610 10.159543
F 102.960233 32.087310 10.160943
F 94.037933 26.941010 13.798243
F 87.368333 20.292810 14.817143
F 94.043333 19.223010 13.796843
F 102.962233 26.947610 13.797943
F 105.198233 20.515510 17.405643
F 102.966233 19.229910 13.796543
F 94.042833 26.937810 11.070543
F 87.246733 28.256010 14.608043
F 94.043933 19.222810 11.067643
F 102.962233 26.947810 11.065743
F 105.193233 28.233210 17.407043
F 102.966233 19.230010 11.064343
F 94.042433 24.369410 7.430993
F 94.036133 32.085710 7.431903
F 102.965233 24.370410 7.426883
F 102.961233 32.088210 7.428283
F 87.347033 30.915210 10.974643
F 87.029033 23.036810 11.128243
F 96.265533 30.800510 11.069543
F 96.269333 23.082610 11.068243
F 105.235233 30.826110 11.027143
F 105.239233 23.108410 11.025743
F 87.450433 28.231210 7.478373
F 87.247333 20.550710 7.486333
F 96.266733 28.228610 7.430873
F 96.270633 20.510910 7.429533
F 105.241233 28.211410 7.387803
F 105.245233 20.493610 7.386403
F 87.382833 28.256010 10.191843
F 87.238033 20.468810 10.155043
F 96.266633 28.228210 10.159443
F 96.270933 20.510410 10.158143
F 105.202233 28.231710 10.132743
F 105.207233 20.513910 10.131343
F 87.472333 30.747510 13.763343
F 87.359533 22.911310 13.873243
F 96.265433 30.800010 13.798143
F 96.269733 23.082310 13.796743
F 105.197233 30.804510 13.770343
F 105.201233 23.086810 13.768943
F 89.556833 24.252510 17.354243
F 89.369733 32.126410 17.525543
F 98.497233 24.369010 17.435143
F 98.493033 32.086710 17.436543
F 87.190633 30.847510 21.139643
F 105.230233 23.104710 18.303543
F 102.964233 19.228010 18.341243
F 98.495833 26.941110 21.073743
F 96.271033 20.509010 17.434443
F 98.500033 19.223310 21.072343
F 89.472933 26.803710 18.386643
F 105.226233 30.822410 18.304943
F 89.610933 19.181210 18.318843
F 98.495733 26.941510 18.345143
F 96.266933 28.226810 17.435843
F 98.499933 19.223810 18.343643
F 89.625633 24.343510 14.570743
F 89.522133 32.034610 14.700043
F 98.497133 24.369610 14.706443
F 98.492933 32.087310 14.707843
F 91.742533 30.787610 18.450343
F 91.925433 23.226010 18.304143
F 100.723233 30.801510 18.345843
F 100.727233 23.083710 18.344443
F 91.751933 28.276510 14.754543
F 91.830433 20.590610 14.777943
F 100.725233 28.229710 14.707143
F 100.729233 20.512010 14.705743
F 91.726133 28.296310 17.388543
F 91.788833 20.615510 17.544843
F 100.724233 28.228410 17.436243
F 100.728233 20.510710 17.434843
F 94.037833 26.939210 21.074743
F 91.717733 30.628510 21.235043
F 100.723233 30.801810 21.074843
F 100.727233 23.084010 21.073443
F 94.047133 24.370410 17.432443
F 94.034933 32.083410 17.438043
F 102.962233 24.368910 17.435543
F 87.208433 20.371310 0.078760
F 89.541633 34.699710 21.165243
F 94.033633 34.659610 3.793863
F 89.559633 32.143810 0.237046
F 89.671033 34.611210 13.878843
F 98.491633 34.659210 18.346543
F 94.037233 34.657910 11.071243
F 94.037833 34.656610 13.797843
F 94.034133 34.657410 18.345843
F 102.959233 34.667310 6.523523
F 89.537733 34.540610 4.066013
F 102.956233 34.663410 18.344043
F 89.662733 34.659610 6.884743
F 89.635933 34.611810 11.084843
F 102.957233 34.665310 13.799443
F 89.383133 34.760110 18.351243
F 98.491433 34.661510 6.522513
F 98.491633 34.660110 13.798843
F 98.491533 34.660610 11.070143
F 98.491333 34.661910 3.793783
F 98.491733 34.658810 21.075243
F 102.955233 34.663310 21.075343
F 102.958233 34.665510 11.067143
F 94.035033 34.659410 6.522963
F 94.033533 34.657710 21.075643
F 105.211233 28.226810 0.124850
F 105.215233 20.509010 0.123443
F 91.734733 28.241210 0.077592
F 96.266433 28.229610 0.154558
F 98.492733 32.089610 0.155140
F 102.963233 24.372310 0.151076
F 102.959233 32.090010 0.152483
F 89.358633 24.339410 0.271257
F 94.039733 24.369710 0.153862
F 100.727233 20.514610 0.153325
F 98.496833 24.371810 0.153732
F 94.038033 32.088210 0.155928
F 96.270933 20.511810 0.153075
F 100.723233 28.232310 0.154733
F 91.900933 20.594110 0.434524
F 87.382733 28.229610 0.138675
F 89.471733 24.289110 24.688243
F 89.359233 32.101910 24.756143
F 98.497333 24.367710 24.711543
F 98.493233 32.085410 24.712943
F 89.437633 26.900510 28.268943
F 105.206233 23.096210 40.145943
F 89.468233 19.324710 28.392643
F 98.496033 26.939710 28.350143
F 107.397233 32.075110 39.120443
F 98.500133 19.222010 28.348743
F 89.471633 26.938810 25.500443
F 105.202233 30.813910 40.147343
F 89.529533 19.183710 25.620943
F 98.495933 26.940210 25.621443
F 87.280833 30.928510 42.836543
F 98.500033 19.222410 25.620043
F 94.033533 34.655010 35.629043
F 87.477233 28.314110 36.595043
F 87.168133 22.986610 42.918043
F 102.961233 19.224210 42.901643
F 91.707833 30.731410 25.566843
F 91.818333 23.194410 25.605643
F 100.723233 30.800010 25.622243
F 100.727233 23.082310 25.620843
F 96.270233 23.077410 40.173543
F 89.752633 19.215410 42.994443
F 91.819833 30.901910 42.834843
F 94.041033 26.934910 40.175043
F 91.698733 28.212710 24.744343
F 91.873733 20.720410 24.736043
F 100.724233 28.227110 24.712543
F 100.728233 20.509410 24.711143
F 91.833533 30.886110 28.282243
F 91.736433 23.215510 28.361543
F 100.722233 30.800410 28.351143
F 100.726233 23.082610 28.349743
F 94.042433 24.366710 24.710943
F 94.035333 32.082210 24.713443
F 102.960233 24.368310 24.711443
F 102.956233 32.086110 24.712843
F 94.040633 26.937410 28.349443
F 102.955233 24.368110 36.534743
F 94.041733 19.221210 28.349543
F 102.957233 26.943510 28.349843
F 107.401233 24.357410 39.119043
F 102.962233 19.225810 28.348443
F 94.037933 26.938810 25.620843
F 105.172233 20.518910 39.231943
F 94.042433 19.221810 25.619843
F 102.957233 26.943610 25.619543
F 107.411233 19.239310 35.479043
F 102.961233 19.225910 25.618143
F 102.952233 26.939410 40.173643
F 94.037533 32.081210 36.537043
F 94.042033 19.218510 40.172543
F 94.041233 24.363210 36.535243
F 87.152733 30.674510 25.697143
F 87.302833 23.156510 25.539443
F 96.265733 30.797810 25.622243
F 96.269833 23.080110 25.620843
F 105.216233 30.818810 25.582743
F 105.221233 23.101010 25.581343
F 87.322533 23.169010 40.183543
F 87.299433 30.820110 40.169843
F 102.956233 19.221610 40.172243
F 87.191133 20.608210 36.463243
F 102.950233 32.085910 36.536143
F 96.267633 28.223210 36.536243
F 87.214433 28.094410 24.815543
F 87.268733 20.582010 24.783143
F 96.267033 28.225510 24.712143
F 96.271433 20.507710 24.710843
F 105.185233 28.234510 24.681543
F 105.189233 20.516710 24.680143
F 87.462533 30.813810 28.453043
F 87.076133 23.168310 28.258243
F 96.265833 30.797310 28.350843
F 96.269833 23.079510 28.349343
F 105.179233 30.796710 28.319343
F 105.183233 23.078910 28.317943
F 89.641633 24.279710 32.018943
F 89.446833 32.125210 31.927843
F 98.497533 24.366410 31.987843
F 98.493333 32.084110 31.989243
F 89.709433 27.043110 35.654343
F 96.266133 30.795210 40.174943
F 89.655533 19.438210 35.557843
F 98.496133 26.938410 35.626443
F 107.407233 26.957110 35.480443
F 98.500333 19.220710 35.625043
F 89.781133 27.142110 32.882043
F 105.168233 28.236610 39.233343
F 89.615833 19.210910 32.892243
F 98.496033 26.938810 32.897843
F 96.271533 20.505110 39.263443
F 98.500133 19.221110 32.896443
F 89.423733 24.397010 29.339943
F 89.624233 32.072710 29.271843
F 98.497333 24.366910 29.259143
F 98.493233 32.084710 29.260543
F 91.697833 30.969710 32.901443
F 91.822833 22.950610 32.896643
F 100.723233 30.798610 32.898643
F 100.727233 23.080910 32.897243
F 91.816733 28.323410 29.128943
F 91.752433 20.611610 29.254743
F 100.724233 28.227210 29.259943
F 100.728233 20.509510 29.258543
F 91.910333 28.357710 31.806243
F 91.757133 20.452710 31.999643
F 100.723233 28.225910 31.988843
F 100.728233 20.508210 31.987443
F 91.756233 30.864910 35.648143
F 91.800933 23.115910 35.560643
F 100.722233 30.798910 35.627443
F 100.726233 23.081210 35.626043
F 94.040433 24.362910 31.988143
F 94.037433 32.082710 31.989043
F 102.958233 24.367810 31.987343
F 102.954233 32.085510 31.988743
F 94.042933 26.934710 35.625743
F 96.267533 28.222810 39.264943
F 94.044133 19.218610 35.625343
F 102.955233 26.941610 35.625943
F 105.199233 23.086410 42.881143
F 102.959233 19.223910 35.624543
F 94.039933 26.937110 32.897143
F 87.395633 20.520710 39.315143
F 94.043133 19.219210 32.895843
F 102.955233 26.941510 32.896543
F 105.195233 30.804110 42.882543
F 102.959233 19.223810 32.895043
F 94.040533 24.364910 29.259143
F 94.037833 32.082810 29.260543
F 102.957233 24.368710 29.257543
F 102.953233 32.086410 29.258943
F 87.268133 30.775010 32.802543
F 87.241333 23.159410 32.864243
F 96.265833 30.796410 32.898643
F 96.270233 23.078810 32.897143
F 105.207233 30.815110 32.860443
F 105.211233 23.097410 32.859043
F 87.225033 28.183510 29.133443
F 87.302133 20.681910 29.303143
F 96.267333 28.224610 29.259943
F 96.271333 20.506910 29.258543
F 105.213233 28.214410 29.221143
F 105.217233 20.496710 29.219743
F 87.498733 28.251210 31.847343
F 87.269533 20.585710 32.010043
F 96.267633 28.224010 31.988643
F 96.271433 20.506410 31.987143
F 105.176233 28.235410 31.956243
F 105.180233 20.517710 31.954743
F 87.406633 30.825210 35.535543
F 87.244233 23.122210 35.675443
F 96.266033 30.796010 35.627143
F 96.270233 23.078310 35.625743
F 105.170233 30.793410 35.594343
F 105.175233 23.075610 35.592843
F 89.569033 24.525210 39.194343
F 89.514533 32.138010 39.350643
F 98.497633 24.365110 39.264143
F 98.493533 32.082810 39.265643
F 96.266233 30.795010 42.903543
F 87.203533 28.293510 39.320443
F 89.495533 26.984510 42.989143
F 98.496233 26.937410 42.902843
F 96.270233 23.077210 42.902043
F 98.500433 19.219710 42.901443
F 89.514533 27.107410 40.120543
F 105.209233 20.496910 36.496943
F 89.520433 19.243410 40.285343
F 98.496133 26.937510 40.174143
F 105.205233 28.214610 36.498343
F 98.500233 19.219810 40.172743
F 89.422033 24.465010 36.552443
F 89.633433 32.264010 36.541343
F 98.497433 24.365610 36.535543
F 98.493333 32.083410 36.536943
F 91.785233 30.849510 40.172743
F 91.699733 23.170710 40.239043
F 100.722233 30.797210 40.175043
F 100.727233 23.079510 40.173643
F 91.920933 28.164210 36.618743
F 91.846433 20.542210 36.564443
F 100.724233 28.226010 36.536343
F 100.728233 20.508210 36.534943
F 91.835633 28.303710 39.370643
F 91.692233 20.479010 39.355043
F 100.723233 28.224710 39.265143
F 100.727233 20.506910 39.263743
F 98.492033 34.655210 40.175543
F 91.691233 23.181810 42.951343
F 100.724233 30.798310 42.904043
F 100.728233 23.080510 42.902643
F 94.039933 24.362010 39.264943
F 94.037933 32.080910 39.265343
F 102.956233 24.366610 39.264543
F 102.952233 32.084310 39.265943
F 94.039133 26.935610 42.903243
F 96.271733 20.505510 36.534843
F 94.043933 19.218110 42.902843
F 102.957233 26.941910 42.903043
F 94.034533 34.654210 42.905443
F 102.953233 34.661410 25.620943
F 102.953233 34.661210 28.351243
F 102.948233 34.657110 40.175043
F 89.564633 34.795710 25.707043
F 89.476733 32.195610 21.979743
F 94.036033 34.654010 32.899943
F 98.492133 34.655210 42.904243
F 94.035433 34.655610 28.352243
F 102.953233 34.659610 42.904443
F 89.487033 34.838410 35.557243
F 89.337833 34.758110 32.871143
F 98.492033 34.656110 35.627843
F 107.403233 34.674810 35.481843
F 98.491733 34.657910 25.622843
F 89.589433 34.576810 28.460943
F 94.039133 34.653710 25.624043
F 102.951233 34.659310 35.627343
F 102.950233 34.659210 32.897943
F 94.033533 34.653810 40.174943
F 98.491933 34.656610 32.899243
F 87.057633 28.239710 22.112243
F 98.491933 34.657510 28.351543
F 87.399133 20.442910 21.995143
F 102.956233 32.086910 21.982043
F 105.227233 20.495710 21.941943
F 91.685733 28.127710 22.073143
F 89.447233 24.410510 22.039343
F 94.042333 24.367110 21.983543
F 105.222233 28.213510 21.943343
F 98.497233 24.368210 21.982843
F 96.271433 20.508110 21.982143
F 100.724233 28.228510 21.983543
F 94.034833 32.081810 21.984143
F 98.493033 32.086010 21.984243
F 96.266933 28.226010 21.983643
F 100.729233 20.510710 21.982143
F 102.960233 24.369210 21.980643
F 91.947033 20.595810 22.157343
F 89.366433 47.552310 2.717663
F 89.531733 39.664410 2.834003
F 98.484433 47.524810 2.886683
F 98.488633 39.807110 2.885273
F 89.476833 49.997810 6.436203
F 89.295833 42.399310 6.485673
F 98.483133 50.096910 6.525323
F 98.487333 42.379210 6.523923
F 89.468333 49.955110 3.743613
F 89.381633 42.237110 3.825923
F 98.483133 50.097410 3.796603
F 98.487233 42.379710 3.795193
F 87.175433 51.294810 2.839163
F 105.184233 38.518210 21.046143
F 105.203233 43.662210 0.127664
F 100.712233 51.382810 10.164143
F 91.787533 38.491310 3.796913
F 91.721833 46.234710 3.778053
F 100.719233 38.522010 3.794433
F 100.715233 46.239710 3.795843
F 91.726033 38.585310 21.031043
F 91.698233 51.377510 10.297143
F 87.335833 51.428810 17.571243
F 91.797833 51.386310 17.441043
F 96.254233 51.381310 10.163643
F 87.269633 35.773710 10.084143
F 96.254333 51.380510 14.711543
F 91.606533 35.753710 3.005273
F 91.604633 43.536510 2.832003
F 87.423433 36.009710 3.018113
F 100.721233 35.948610 2.885113
F 100.717233 43.666310 2.886513
F 91.875033 38.642210 6.497263
F 91.808233 46.242810 6.539773
F 100.719233 38.522310 6.523683
F 100.715233 46.240010 6.525083
F 94.026933 47.521610 2.887233
F 94.031133 39.803810 2.885803
F 102.953233 47.523510 2.887853
F 102.957233 39.805810 2.886443
F 94.025433 50.094610 6.525993
F 94.030833 42.376410 6.523933
F 102.951233 50.102810 6.526333
F 102.955233 42.385010 6.524923
F 94.027133 50.094510 3.796813
F 94.028533 42.377910 3.794473
F 102.952233 50.102810 3.793813
F 102.956233 42.385010 3.792403
F 96.262833 35.945010 14.708643
F 96.254133 51.381910 7.435163
F 87.142633 51.269910 14.726843
F 89.349933 50.322110 21.060043
F 87.321433 38.596910 3.923453
F 87.156833 46.195010 3.788713
F 96.261033 38.519510 3.794593
F 96.256933 46.237310 3.795993
F 105.239233 38.547510 3.752573
F 105.235233 46.265310 3.753973
F 96.257333 46.234110 21.077343
F 96.261433 38.516410 21.075843
F 105.179233 46.235910 21.047543
F 87.506233 43.397910 14.663543
F 87.428833 43.696110 17.435543
F 91.775133 51.262110 2.854763
F 87.065033 35.901410 17.297743
F 105.223233 43.647910 14.668343
F 96.258933 43.662210 17.438743
F 91.650633 51.245110 14.702743
F 87.244633 35.804710 7.404393
F 87.108833 43.671710 2.786233
F 89.654733 42.520010 20.930543
F 96.262233 35.947310 2.884453
F 96.258133 43.665010 2.885903
F 105.190233 51.384910 10.137043
F 105.206233 35.948210 2.865903
F 105.202233 43.665910 2.867313
F 87.424033 38.555810 6.681843
F 87.389433 46.166610 6.460263
F 96.261233 38.519010 6.523213
F 96.257133 46.236810 6.524623
F 105.201233 38.526610 6.497833
F 105.197233 46.244310 6.499243
F 89.580233 47.357410 9.994343
F 89.433933 39.760910 10.186843
F 98.484633 47.523510 10.163043
F 98.488733 39.805810 10.161643
F 89.372933 50.021210 13.741143
F 89.613133 42.344010 13.579243
F 98.483333 50.095610 13.801643
F 98.487433 42.377910 13.800243
F 89.402133 49.972010 11.100743
F 89.507333 42.412710 10.836443
F 98.483233 50.096110 11.072943
F 98.487333 42.378310 11.071543
F 89.618333 47.499310 7.336883
F 89.561233 39.818310 7.437953
F 98.484533 47.524110 7.434303
F 98.488733 39.806310 7.432893
F 91.707433 38.693910 11.137943
F 91.899133 46.186210 11.199343
F 100.719233 38.520610 11.070843
F 100.715233 46.238310 11.072243
F 105.227233 35.930210 14.666943
F 91.864833 35.995510 7.504743
F 91.693333 43.559510 7.433913
F 87.232633 46.209610 21.062343
F 100.721233 35.948710 7.432153
F 100.717233 43.666410 7.433553
F 105.185233 43.668710 17.409843
F 91.952033 36.108010 10.314343
F 91.832333 43.678410 10.183343
F 105.181233 51.386410 17.411243
F 100.720233 35.947410 10.161343
F 100.716233 43.665110 10.162743
F 91.622233 38.548510 13.734343
F 91.572533 46.160910 14.014743
F 100.719233 38.520910 13.799943
F 100.715233 46.238610 13.801343
F 94.028933 47.521310 10.163843
F 94.031833 39.803910 10.162043
F 102.952233 47.522810 10.163743
F 102.956233 39.805010 10.162343
F 94.025333 50.093310 13.802243
F 94.035233 42.373710 13.798343
F 102.949233 50.100810 13.802243
F 102.953233 42.383110 13.800843
F 94.026733 50.093710 11.073343
F 94.032533 42.375210 11.071843
F 102.950233 50.100910 11.069943
F 102.954233 42.383210 11.068543
F 94.029333 47.521810 7.434783
F 94.035933 39.806110 7.434173
F 102.952233 47.523610 7.431103
F 102.957233 39.805910 7.429693
F 87.273633 38.400810 10.937243
F 87.240633 46.190910 10.963943
F 96.261133 38.518210 11.070943
F 96.257333 46.236010 11.072343
F 105.231233 38.543910 11.028543
F 105.226233 46.261610 11.029943
F 105.198233 51.383710 2.868713
F 87.259633 38.617010 20.975843
F 87.074633 43.686910 7.281823
F 87.356433 51.410910 7.442793
F 96.262733 35.946310 7.432253
F 96.258333 43.664110 7.433723
F 96.254533 51.380010 17.440043
F 105.236233 35.929110 7.389213
F 105.232233 43.646810 7.390623
F 96.262833 35.944510 17.437243
F 91.688233 46.176510 21.055843
F 87.268033 43.725710 9.935993
F 105.219233 51.365610 14.669743
F 96.262833 35.945710 10.160943
F 96.258633 43.663510 10.162343
F 100.712233 51.382910 14.711343
F 105.198233 35.949410 10.134243
F 105.194233 43.667110 10.135643
F 87.212333 38.337510 13.757443
F 87.426633 46.090910 13.785743
F 96.261233 38.517710 13.799543
F 96.257033 46.235410 13.800943
F 105.192233 38.522310 13.771743
F 105.188233 46.240010 13.773243
F 89.482333 47.594410 17.561243
F 89.544633 39.671310 17.058343
F 98.484833 47.522210 17.439343
F 98.488933 39.804510 17.437943
F 87.271133 51.385010 10.134643
F 100.712233 51.381610 17.440443
F 98.483533 50.094310 21.078043
F 98.487633 42.376510 21.076643
F 89.627633 50.105910 18.408843
F 89.643733 42.460710 18.203643
F 98.483333 50.094710 18.349343
F 98.487533 42.377010 18.347943
F 89.444833 47.384610 14.813043
F 89.438933 39.872410 14.454043
F 98.484633 47.522710 14.710643
F 98.488833 39.805010 14.709243
F 91.742833 38.492410 18.316643
F 91.835733 46.280710 18.313243
F 100.719233 38.519210 18.347243
F 100.715233 46.236910 18.348643
F 100.712233 51.384110 7.434963
F 91.825333 35.948210 14.639243
F 91.826833 43.624510 14.482843
F 105.228233 51.364610 7.392023
F 100.720233 35.947410 14.708543
F 100.716233 43.665210 14.709943
F 105.189233 35.950910 17.408443
F 91.780733 35.897610 17.326243
F 91.888133 43.708210 17.257943
F 91.655533 51.196310 7.455053
F 100.720233 35.946110 17.437643
F 100.716233 43.663810 17.439043
F 96.254133 51.382610 2.887363
F 96.258633 43.662810 14.710043
F 100.719233 38.519510 21.076243
F 100.714233 46.237210 21.077643
F 94.029833 47.521010 17.439143
F 94.031433 39.801510 17.438343
F 102.950233 47.522110 17.439743
F 102.954233 39.804410 17.438343
F 94.029333 50.090510 21.077243
F 94.032533 42.374010 21.076043
F 102.947233 50.098810 21.078143
F 102.951233 42.381010 21.076743
F 94.025833 50.093310 18.348843
F 94.031233 42.375110 18.347143
F 102.947233 50.098910 18.346843
F 102.952233 42.381210 18.345443
F 94.025433 47.518710 14.710443
F 94.030033 39.801710 14.708643
F 102.950233 47.523010 14.707943
F 102.954233 39.805210 14.706543
F 87.248433 38.473410 18.203843
F 87.222733 46.177910 18.267843
F 96.261433 38.516910 18.347343
F 96.257333 46.234610 18.348643
F 105.222233 38.540210 18.306343
F 105.217233 46.257910 18.307743
F 100.712233 51.384110 2.887923
F 87.467333 35.910610 14.636543
F 96.258133 43.665110 0.157365
F 100.710233 51.385510 0.158953
F 91.843033 51.430010 0.186634
F 98.484433 47.525010 0.157954
F 98.488533 39.807310 0.156545
F 100.715233 43.667710 0.157546
F 89.493733 47.646710 0.015293
F 87.177833 43.755710 0.149642
F 96.254233 51.382710 0.158726
F 94.027033 47.522510 0.158108
F 89.456533 39.802910 0.100834
F 91.719433 43.693410 0.108688
F 94.034433 39.806910 0.158000
F 100.719233 35.950010 0.156139
F 102.951233 47.525510 0.155297
F 91.738333 36.021510 0.252688
F 105.207233 35.944510 0.126257
F 96.262433 35.947310 0.155929
F 102.955233 39.807810 0.153890
F 105.198233 51.380010 0.129071
F 86.967533 51.472610 21.950343
F 87.407833 35.921010 0.405675
F 89.476933 47.502810 24.542543
F 89.653733 39.796410 24.595243
F 98.484933 47.520910 24.715743
F 98.489033 39.803110 24.714343
F 89.644433 50.058610 28.306543
F 89.563733 42.462710 28.169243
F 98.483633 50.092910 28.354343
F 98.487733 42.375210 28.352943
F 89.532833 50.223010 25.533443
F 89.525633 42.424010 25.464143
F 98.483533 50.093410 25.625643
F 98.487633 42.375610 25.624243
F 107.399233 42.392510 35.483243
F 91.795733 51.468410 31.986243
F 87.272833 51.275610 36.459943
F 91.753233 38.641910 43.026543
F 91.764633 38.622010 25.763943
F 91.695633 46.327710 25.529543
F 100.719233 38.517810 25.623643
F 100.715233 46.235510 25.625043
F 89.648133 34.641310 42.915243
F 87.215833 38.458310 42.940143
F 107.393233 39.792910 39.121943
F 91.689833 51.411110 29.246843
F 105.193233 51.367810 36.502643
F 100.712233 51.380410 29.264143
F 91.828633 51.361610 36.580643
F 91.927033 35.911610 24.672243
F 91.764133 43.759910 24.643343
F 87.290933 35.920510 39.321843
F 100.720233 35.944910 24.713943
F 100.716233 43.662610 24.715343
F 91.850833 38.632010 28.408743
F 91.800433 46.250010 28.281043
F 100.718233 38.518110 28.352543
F 100.714233 46.235810 28.353943
F 94.029133 47.519310 24.715143
F 94.033333 39.801310 24.714543
F 102.948233 47.521510 24.715643
F 102.952233 39.803810 24.714243
F 94.025733 50.091610 28.355143
F 94.032933 42.372210 28.352243
F 102.945233 50.096710 28.354043
F 102.949233 42.379010 28.352643
F 94.027833 50.091110 25.625943
F 94.030333 42.374610 25.623643
F 102.945233 50.096810 25.623743
F 102.949233 42.379110 25.622343
F 105.201233 35.932310 36.499743
F 89.580633 50.229710 43.007543
F 100.711233 51.377910 39.269343
F 87.377433 51.429210 32.038543
F 87.346533 38.728410 25.676943
F 87.187633 46.208910 25.613643
F 96.261733 38.515610 25.623643
F 96.257433 46.233210 25.625043
F 105.212233 38.536510 25.584143
F 105.208233 46.254210 25.585543
F 107.394233 50.110210 35.484643
F 107.389233 47.510610 39.123343
F 105.156233 51.389810 39.237543
F 100.711233 51.379110 31.993043
F 87.408133 51.300910 29.212043
F 105.164233 51.388610 31.960443
F 87.512633 43.658410 39.212143
F 105.160233 43.672110 39.236143
F 105.164233 35.954410 39.234743
F 105.187233 46.239610 42.885343
F 87.191533 36.150710 24.965543
F 87.165533 43.675610 24.663843
F 96.254833 51.377810 29.264143
F 96.263233 35.943110 24.713643
F 96.258933 43.660910 24.715043
F 105.172233 51.387710 24.685743
F 105.181233 35.952210 24.682943
F 105.176233 43.669910 24.684343
F 87.476233 38.527210 28.450443
F 87.428733 46.151410 28.231143
F 96.261733 38.515010 28.352243
F 96.257633 46.232810 28.353643
F 105.175233 38.514410 28.320743
F 105.171233 46.232110 28.322143
F 89.550833 47.490510 32.096443
F 89.465133 39.913110 32.072843
F 98.485033 47.519610 31.992043
F 98.489233 39.801810 31.990643
F 89.636833 50.183310 35.610543
F 89.540033 42.242310 35.527343
F 98.483733 50.091610 35.630743
F 98.487933 42.373910 35.629243
F 89.512933 50.124310 32.807943
F 89.549033 42.462710 32.811643
F 98.483633 50.092010 32.902043
F 98.487733 42.374310 32.900643
F 89.542033 47.483910 29.449543
F 89.755833 39.972510 29.262643
F 98.484933 47.520110 29.263343
F 98.489033 39.802410 29.261943
F 91.790133 38.524210 32.705143
F 91.787933 46.177110 32.877043
F 100.719233 38.516410 32.900043
F 100.714233 46.234110 32.901443
F 96.263233 35.940610 39.266243
F 87.233233 46.408410 42.779343
F 91.784033 43.653710 29.131443
F 96.259233 43.658310 39.267743
F 100.720233 35.944910 29.261343
F 100.716233 43.662710 29.262743
F 96.254833 51.378610 24.716443
F 91.746133 35.895310 32.086643
F 91.714333 43.586310 31.889443
F 91.860533 51.420210 24.684043
F 100.719233 35.943610 31.990243
F 100.715233 43.661410 31.991643
F 91.869733 38.538510 35.485243
F 91.805433 46.140410 35.639643
F 100.718233 38.516710 35.628843
F 100.714233 46.234410 35.630243
F 94.028233 47.516710 31.992243
F 94.034833 39.800410 31.989543
F 102.945233 47.521010 31.991543
F 102.949233 39.803210 31.990143
F 94.029033 50.088410 35.630543
F 94.033833 42.370110 35.629043
F 102.942233 50.094810 35.630143
F 102.947233 42.377110 35.628743
F 94.027233 50.090110 32.901943
F 94.030033 42.372410 32.899943
F 102.942233 50.094710 32.900743
F 102.946233 42.376910 32.899343
F 94.028633 47.517510 29.263043
F 94.037733 39.802610 29.263743
F 102.945233 47.521810 29.261743
F 102.949233 39.804110 29.260343
F 87.253433 38.611010 32.693143
F 87.225433 46.274010 33.026143
F 96.261733 38.514210 32.900043
F 96.257733 46.232010 32.901343
F 105.203233 38.532910 32.861843
F 105.199233 46.250610 32.863343
F 105.201233 51.367610 29.225343
F 87.356033 35.895310 29.200943
F 87.275233 43.724810 29.277443
F 105.191233 38.521910 42.883943
F 96.263233 35.942310 29.261343
F 96.259033 43.660110 29.262743
F 96.257833 46.230410 42.906343
F 105.209233 35.932210 29.222543
F 105.205233 43.649910 29.223943
F 87.239833 51.489810 39.228943
F 87.220633 35.960710 31.915443
F 87.283133 43.756810 32.019843
F 96.261933 38.512710 42.904943
F 96.263133 35.941910 31.989943
F 96.259033 43.659610 31.991343
F 87.124833 51.259810 24.591643
F 105.172233 35.953210 31.957643
F 105.168233 43.670910 31.959043
F 87.113733 38.732710 35.423643
F 87.349933 46.403310 35.819443
F 96.262133 38.513810 35.628643
F 96.257833 46.231510 35.630043
F 105.166233 38.511110 35.595743
F 105.162233 46.228810 35.597143
F 89.519833 47.696510 39.332543
F 89.458833 39.781110 39.316343
F 98.485233 47.518210 39.268443
F 98.489333 39.800510 39.267043
F 100.712233 51.379210 36.540643
F 96.255133 51.376510 36.540443
F 98.483933 50.090610 42.907043
F 98.488033 42.372910 42.905643
F 89.481133 50.310110 40.298143
F 89.666133 42.377710 40.303343
F 98.483733 50.090710 40.178443
F 98.487833 42.372910 40.177043
F 89.706933 47.682910 36.544543
F 89.498433 39.828210 36.546143
F 98.485033 47.518810 36.539743
F 98.489233 39.801110 36.538343
F 91.764733 38.469610 40.177743
F 91.813233 46.319510 40.223943
F 100.718233 38.514910 40.176443
F 100.714233 46.232710 40.177843
F 91.772233 51.469410 39.196443
F 91.720333 36.022810 36.520343
F 91.808833 43.448710 36.656543
F 89.343033 42.393910 43.016543
F 100.720233 35.943710 36.537743
F 100.716233 43.661410 36.539143
F 105.197233 43.650110 36.501243
F 91.634533 35.894310 39.294443
F 91.755933 43.677310 39.341643
F 100.711233 51.380310 24.716743
F 100.719233 35.942410 39.266543
F 100.715233 43.660110 39.267943
F 91.699833 46.320110 42.928043
F 96.255033 51.377310 31.992743
F 100.720233 38.516010 42.905443
F 100.716233 46.233710 42.906843
F 94.030533 47.516810 39.268243
F 94.031333 39.796910 39.267643
F 102.944233 47.519810 39.268743
F 102.948233 39.802010 39.267343
F 94.028233 50.088210 42.907043
F 94.030033 42.371510 42.906243
F 102.944233 50.095110 42.907243
F 102.949233 42.377410 42.905843
F 94.026533 50.089710 40.177843
F 94.031033 42.371210 40.177043
F 102.939233 50.092610 40.177843
F 102.943233 42.374810 40.176443
F 94.028233 47.515410 36.539343
F 94.035433 39.799410 36.538743
F 102.942233 47.521310 36.538943
F 102.946233 39.803610 36.537543
F 87.199133 38.509010 40.212843
F 87.177833 46.104310 40.052643
F 96.262033 38.512910 40.176343
F 96.257933 46.230710 40.177743
F 105.198233 38.531710 40.148843
F 105.194233 46.249410 40.150243
F 96.255233 51.376010 39.269143
F 87.270033 36.173710 36.574343
F 87.521433 43.730910 36.455743
F 91.819033 35.955810 29.361943
F 96.263233 35.941010 36.537743
F 96.259133 43.658810 36.539143
F 91.867433 51.378410 22.005243
F 98.488933 39.803710 21.985643
F 96.254833 51.379110 21.987743
F 100.712233 51.381610 21.987743
F 94.031033 39.800810 21.985043
F 87.368133 36.131110 22.091143
F 91.779233 36.071410 21.994943
F 89.463833 39.939310 21.856443
F 89.397833 47.736610 21.809743
F 89.417333 34.724310 40.351943
F 96.258833 43.661410 21.986343
F 94.026633 47.518010 21.986143
F 100.716233 43.663910 21.986343
F 98.484833 47.521410 21.987043
F 96.262933 35.943610 21.984943
F 87.259433 43.532310 21.907943
F 100.720233 35.946210 21.984943
F 102.948233 47.522410 21.984843
F 105.214233 43.648910 21.946143
F 105.218233 35.931210 21.944743
F 105.210233 51.366610 21.947543
F 102.952233 39.804710 21.983443
F 91.857633 43.718610 21.895143
F 87.137533 51.593310 43.767843
F 89.707833 55.220410 2.742703
F 89.565133 62.956310 2.939043
F 98.480333 55.242610 2.888093
F 98.476233 62.960310 2.889493
F 89.763833 57.780010 6.276113
F 89.621633 65.652110 6.420383
F 98.479033 57.814710 6.526733
F 98.474933 65.532410 6.528143
F 89.616733 57.745510 3.714833
F 89.400133 65.521410 3.696493
F 98.478933 57.815110 3.798013
F 98.474833 65.532910 3.799423
F 96.248933 61.669510 21.080043
F 96.253333 53.951810 21.078743
F 89.588833 62.821610 0.303489
F 87.404933 53.897910 21.030843
F 91.812733 53.865510 3.653413
F 91.793333 61.632810 3.809933
F 100.711233 53.957510 3.797243
F 100.707233 61.675210 3.798653
F 91.801433 54.032210 21.156643
F 87.269033 61.750510 21.051643
F 96.246333 66.816010 14.714143
F 91.686933 61.648610 21.311443
F 91.885233 59.206610 2.911493
F 91.741233 66.716110 2.853463
F 100.708233 59.101810 2.889333
F 100.704233 66.819410 2.890653
F 91.699933 53.837210 6.335993
F 91.804333 61.751210 6.660923
F 100.711233 53.957810 6.526493
F 100.707233 61.675510 6.527903
F 94.023833 55.239510 2.887893
F 94.020333 62.958110 2.889633
F 102.949233 55.241210 2.889263
F 102.945233 62.959010 2.890673
F 94.025233 57.811510 6.526183
F 94.018433 65.530410 6.528293
F 102.947233 57.820510 6.527743
F 102.943233 65.538210 6.529153
F 94.025133 57.811510 3.799253
F 94.017533 65.530510 3.799103
F 102.948233 57.820510 3.795213
F 102.944233 65.538210 3.796623
F 87.208233 66.612010 17.454743
F 87.387333 58.944810 17.517343
F 89.569133 57.877910 21.128743
F 87.237733 66.842810 14.685043
F 87.274833 53.909210 3.620373
F 87.288633 61.810610 3.622883
F 96.252833 53.955010 3.797393
F 96.248733 61.672810 3.798783
F 105.231233 53.983010 3.755383
F 105.226233 61.700710 3.756793
F 105.175233 53.953710 21.048943
F 105.171233 61.671410 21.050343
F 105.173233 66.821710 17.414043
F 105.177233 59.104110 17.412743
F 105.211233 66.801110 14.672543
F 96.246333 66.815310 17.442743
F 87.449133 59.232510 2.778593
F 87.094733 66.791410 2.885493
F 96.250233 59.100310 2.888813
F 96.245933 66.818010 2.890073
F 105.194233 59.101410 2.870123
F 105.190233 66.819010 2.871453
F 87.194133 53.958010 6.340913
F 87.466133 61.731910 6.507213
F 96.252933 53.954510 6.526023
F 96.248733 61.672210 6.527393
F 105.193233 53.962010 6.500653
F 105.189233 61.679810 6.502053
F 89.655733 55.195010 9.842213
F 89.676933 63.045810 10.211743
F 98.480533 55.241210 10.164443
F 98.476333 62.959010 10.165843
F 89.654633 57.685810 13.830143
F 89.565833 65.522210 13.672543
F 98.479233 57.813310 13.803043
F 98.475033 65.531110 13.804443
F 89.691633 57.736110 11.039743
F 89.581733 65.558710 10.937543
F 98.479133 57.813810 11.074343
F 98.475033 65.531510 11.075743
F 89.573933 55.222810 7.189093
F 89.676233 63.229410 7.430113
F 98.480433 55.241810 7.435713
F 98.476233 62.959510 7.437113
F 91.724633 54.066310 11.256043
F 91.759833 61.754110 11.249143
F 100.711233 53.956010 11.073643
F 100.707233 61.673810 11.075043
F 91.934933 59.216910 7.477373
F 91.771733 66.854010 7.432423
F 100.708233 59.101910 7.436373
F 100.704233 66.819710 7.437693
F 91.834233 59.141910 10.204043
F 91.884533 66.969510 10.163243
F 100.708233 59.100610 10.165543
F 100.704233 66.818210 10.166943
F 91.727533 53.815710 14.015443
F 91.776933 61.707210 13.944943
F 100.711233 53.956410 13.802843
F 100.706233 61.674110 13.804243
F 94.022533 55.238210 10.165843
F 94.019633 62.956610 10.166943
F 102.947233 55.240510 10.165143
F 102.943233 62.958210 10.166543
F 94.026033 57.808910 13.801643
F 94.016333 65.530110 13.806043
F 102.945233 57.818510 13.803643
F 102.941233 65.536310 13.805043
F 94.024733 57.811110 11.075043
F 94.019333 65.529610 11.076043
F 102.946233 57.818710 11.071343
F 102.942233 65.536410 11.072843
F 94.020933 55.237210 7.434233
F 94.022933 62.959010 7.438673
F 102.948233 55.241410 7.432503
F 102.944233 62.959110 7.433913
F 87.414933 53.906610 10.995043
F 87.365133 61.789810 10.874443
F 96.252933 53.953610 11.073743
F 96.248933 61.671410 11.075143
F 105.222233 53.979310 11.031343
F 105.218233 61.697110 11.032743
F 87.386733 58.931310 7.371033
F 87.195833 66.826010 7.600103
F 96.250433 59.099410 7.436453
F 96.246233 66.817310 7.437813
F 105.224233 59.082310 7.393433
F 105.220233 66.800110 7.394773
F 87.456833 59.084910 10.107443
F 87.263933 66.724710 10.263143
F 96.250433 59.099010 10.165143
F 96.246433 66.816610 10.166443
F 105.186233 59.102610 10.138443
F 105.182233 66.820210 10.139743
F 87.186733 53.813010 13.679343
F 87.226133 61.634910 13.722843
F 96.253033 53.953110 13.802343
F 96.248833 61.670910 13.803743
F 105.184233 53.957710 13.774643
F 105.180233 61.675510 13.776043
F 89.706733 55.140910 17.442043
F 89.710733 62.685610 17.405743
F 98.480633 55.239910 17.440743
F 98.476533 62.957710 17.442143
F 105.215233 59.083310 14.671243
F 96.250333 59.097810 17.441443
F 98.479333 57.812010 21.079443
F 98.475233 65.529710 21.080843
F 89.599833 57.581910 18.466343
F 89.449633 65.345810 18.330043
F 98.479233 57.812410 18.350743
F 98.475133 65.530210 18.352143
F 89.468133 55.119810 14.820743
F 89.354833 62.948410 14.670443
F 98.480533 55.240510 14.712043
F 98.476433 62.958210 14.713443
F 91.869033 54.020810 18.429443
F 91.882633 61.501510 18.596743
F 100.711233 53.954610 18.350043
F 100.707233 61.672410 18.351443
F 91.831933 58.995410 14.642043
F 91.676933 66.866210 14.799243
F 100.708233 59.100610 14.712743
F 100.704233 66.818510 14.714143
F 91.735633 58.899710 17.404543
F 91.756633 66.863810 17.630143
F 100.708233 59.099310 17.441843
F 100.704233 66.816910 17.443243
F 89.388933 65.522110 21.006743
F 96.250333 59.098210 14.712843
F 100.710233 53.955010 21.079143
F 100.706233 61.672710 21.080543
F 94.028033 55.239310 17.440043
F 94.018733 62.953610 17.443943
F 102.945233 55.239910 17.441143
F 102.941233 62.957610 17.442543
F 94.025833 57.807810 21.078443
F 94.020033 65.526310 21.080043
F 102.943233 57.816510 21.079543
F 102.939233 65.534210 21.080943
F 94.024133 57.809110 18.350943
F 94.018633 65.528010 18.352443
F 102.943233 57.816610 18.348243
F 102.939233 65.534410 18.349643
F 94.023133 55.236810 14.712543
F 94.020433 62.956110 14.714443
F 102.946233 55.240710 14.709343
F 102.942233 62.958410 14.710743
F 87.303533 53.881010 18.254543
F 87.383633 61.430910 18.304043
F 96.253333 53.952410 18.350043
F 96.249333 61.670110 18.351443
F 105.213233 53.975610 18.309143
F 105.209233 61.693410 18.310543
F 87.417933 59.141110 14.798443
F 91.817333 69.318910 3.738953
F 100.702233 66.821010 0.161684
F 96.281833 69.389210 11.063943
F 96.281933 69.388610 13.792643
F 96.245833 66.818410 0.161523
F 105.222233 69.397410 6.490883
F 96.281833 69.389910 6.516263
F 87.114933 59.212310 0.169287
F 105.190233 66.815510 0.131815
F 98.476133 62.960510 0.160770
F 105.259233 69.418510 3.745593
F 87.299533 66.661510 0.069016
F 102.947233 55.243210 0.156704
F 91.946233 59.113510 0.202142
F 91.724333 66.749510 -0.008051
F 105.242233 69.411110 18.299343
F 91.835333 69.367910 6.501853
F 96.281633 69.390610 3.787633
F 102.942233 62.961010 0.158111
F 100.739233 69.390310 21.069343
F 100.740233 69.393010 3.787483
F 91.870533 69.489110 11.101043
F 100.739233 69.391810 13.793043
F 100.740233 69.391610 11.063843
F 100.740233 69.390210 18.340243
F 105.251233 69.414810 11.021543
F 96.282033 69.387210 21.068943
F 105.213233 69.393110 13.764843
F 96.282033 69.387910 18.340343
F 100.740233 69.393210 6.516733
F 105.204233 69.389010 21.039243
F 100.706233 59.103210 0.160360
F 89.551433 55.417410 -0.028989
F 94.019833 62.957910 0.160726
F 94.023333 55.240110 0.158485
F 96.250233 59.100410 0.160106
F 98.480333 55.242810 0.159363
F 105.194233 59.097710 0.130478
F 87.395733 69.285810 6.528923
F 87.359033 69.343810 3.899993
F 91.838933 69.456210 18.415043
F 87.013533 69.407410 21.065743
F 87.207433 69.195710 18.265243
F 87.264633 59.121410 21.971543
F 89.427233 55.117910 24.816443
F 89.661633 63.157310 24.657243
F 98.480833 55.238610 24.717143
F 98.476633 62.956310 24.718543
F 89.487333 57.841110 28.370643
F 89.532733 65.591110 28.243143
F 98.479433 57.810710 28.355743
F 98.475333 65.528410 28.357143
F 89.715333 57.775710 25.653343
F 89.461733 65.779610 25.522343
F 98.479333 57.811110 25.627043
F 98.475233 65.528810 25.628543
F 105.185233 66.803310 36.505343
F 107.381233 62.946010 39.126143
F 105.189233 59.085510 36.504043
F 91.799633 53.995910 42.723243
F 91.769833 53.904410 25.628843
F 91.768333 61.793610 25.875243
F 100.711233 53.953210 25.626443
F 100.706233 61.671010 25.627843
F 87.140433 59.138510 39.412943
F 96.247033 66.811310 39.271843
F 87.141433 54.210710 42.936543
F 105.148233 66.825210 39.240243
F 91.848833 59.236210 24.745043
F 91.717333 66.830710 24.565643
F 100.707233 59.098110 24.718143
F 100.703233 66.815710 24.719543
F 91.783133 53.948510 28.261643
F 91.582533 61.646210 28.578743
F 100.710233 53.953610 28.355343
F 100.706233 61.671310 28.356843
F 94.023233 55.235810 24.717643
F 94.020933 62.954310 24.719843
F 102.943233 55.239310 24.717043
F 102.939233 62.957010 24.718443
F 94.020433 57.809710 28.357243
F 94.018433 65.526310 28.356943
F 102.941233 57.814410 28.355443
F 102.937233 65.532110 28.356843
F 94.023233 57.809410 25.627343
F 94.017233 65.527610 25.627143
F 102.941233 57.814610 25.625143
F 102.937233 65.532310 25.626543
F 105.152233 59.107510 39.238943
F 107.390233 57.828010 35.486043
F 105.179233 61.675110 42.888143
F 105.183233 53.957310 42.886743
F 87.159833 53.801710 25.536143
F 87.351133 61.835310 25.406643
F 96.253433 53.951010 25.626443
F 96.249333 61.668710 25.627843
F 105.204233 53.971910 25.586943
F 105.200233 61.689710 25.588343
F 107.385233 55.228310 39.124743
F 107.386233 65.545710 35.487443
F 96.249733 61.666010 42.909143
F 96.253833 53.948210 42.907743
F 87.312833 61.691710 42.813943
F 96.250933 59.093710 39.270543
F 87.501133 59.135410 24.770243
F 87.226033 66.887810 24.659143
F 96.250733 59.096310 24.717843
F 96.246633 66.814010 24.719143
F 105.168233 59.105410 24.687143
F 105.164233 66.823010 24.688443
F 87.374033 53.763110 28.266043
F 87.411233 61.554010 28.134743
F 96.253533 53.950510 28.355043
F 96.249133 61.668110 28.356443
F 105.167233 53.949910 28.323543
F 105.163233 61.667610 28.324943
F 89.600833 55.272210 32.036143
F 89.571633 62.977610 31.968943
F 98.480933 55.237310 31.993443
F 98.476833 62.955010 31.994843
F 89.436633 57.901310 35.798443
F 89.606233 65.443010 35.451943
F 98.479633 57.809310 35.632143
F 98.475533 65.527110 35.633543
F 89.516133 57.898010 32.959043
F 89.555033 65.519010 32.856643
F 98.479533 57.809810 32.903443
F 98.475333 65.527510 32.904843
F 89.519433 55.198110 29.261143
F 89.364833 63.084210 29.224343
F 98.480833 55.237910 29.264843
F 98.476633 62.955610 29.266243
F 91.804833 54.026210 33.103443
F 91.808833 61.668010 32.881243
F 100.710233 53.951810 32.902843
F 100.706233 61.669610 32.904243
F 91.661433 59.063110 29.407843
F 91.750133 66.834410 29.174243
F 100.708233 59.098110 29.265543
F 100.704233 66.816010 29.266943
F 91.841133 59.147810 32.221643
F 91.830233 66.861910 31.803243
F 100.707233 59.096810 31.994443
F 100.703233 66.814510 31.995843
F 91.785533 53.910010 35.757043
F 91.929633 61.601310 35.603343
F 100.709233 53.952110 35.631643
F 100.705233 61.669910 35.633043
F 94.024533 55.235010 31.994443
F 94.020633 62.952510 31.995143
F 102.941233 55.238710 31.992943
F 102.937233 62.956410 31.994343
F 94.023733 57.806410 35.632843
F 94.020533 65.523810 35.632643
F 102.938233 57.812510 35.631543
F 102.934233 65.530310 35.632943
F 94.025633 57.806510 32.904843
F 94.018033 65.526210 32.903643
F 102.938233 57.812410 32.902143
F 102.934233 65.530110 32.903543
F 94.024533 55.235210 29.264643
F 94.018433 62.952310 29.266543
F 102.941233 55.239610 29.263143
F 102.937233 62.957310 29.264543
F 87.217333 53.926810 32.960243
F 87.395933 61.579410 32.787143
F 96.253633 53.949710 32.902743
F 96.249433 61.667410 32.904243
F 105.195233 53.968310 32.864743
F 105.191233 61.686110 32.866143
F 87.240833 59.126110 29.205143
F 87.136033 66.767410 29.059143
F 96.250633 59.095610 29.265543
F 96.246633 66.813410 29.266943
F 105.197233 59.085410 29.226743
F 105.193233 66.803210 29.228143
F 87.317533 58.944210 32.052043
F 87.454133 66.784310 31.864443
F 96.250833 59.095010 31.994143
F 96.246933 66.812610 31.995543
F 105.160233 59.106410 31.961843
F 105.156233 66.824010 31.963143
F 87.255533 53.876910 35.699843
F 87.259533 61.780610 35.409543
F 96.253633 53.949210 35.631443
F 96.249733 61.667010 35.632843
F 105.158233 53.946610 35.598543
F 105.154233 61.664310 35.599943
F 89.562633 55.269910 39.338243
F 89.499633 63.113410 39.025643
F 98.481133 55.236010 39.269843
F 98.476933 62.953710 39.271243
F 89.611333 58.029410 42.886043
F 89.495633 65.308710 42.738543
F 98.479733 57.808310 42.908443
F 98.475633 65.526110 42.909843
F 89.437533 57.826010 40.137543
F 89.535533 65.627210 40.002443
F 98.479633 57.808410 40.179843
F 98.475533 65.526110 40.181243
F 89.428233 55.234410 36.565943
F 89.517133 62.840510 36.310843
F 98.480933 55.236610 36.541143
F 98.476833 62.954310 36.542543
F 91.767233 53.982310 40.001243
F 91.625733 61.627910 40.179443
F 100.710233 53.950410 40.179343
F 100.706233 61.668110 40.180743
F 91.863633 59.079210 36.675143
F 91.737833 66.714310 36.430243
F 100.707233 59.096910 36.542043
F 100.703233 66.814710 36.543343
F 91.766233 58.989710 39.400143
F 91.858933 66.796510 39.197543
F 100.706233 59.095610 39.270743
F 100.702233 66.813210 39.272043
F 91.803733 61.546010 42.964443
F 87.208233 66.664110 39.046843
F 100.712233 53.951510 42.908343
F 100.708233 61.669210 42.909743
F 94.026033 55.234510 39.269143
F 94.018033 62.949710 39.272343
F 102.939233 55.237510 39.270143
F 102.935233 62.955210 39.271543
F 94.026833 57.804310 42.907543
F 94.019233 65.523510 42.909443
F 102.940233 57.812810 42.908643
F 102.936233 65.530510 42.910043
F 94.025433 57.805010 40.181243
F 94.020333 65.523210 40.181343
F 102.935233 57.810310 40.179243
F 102.931233 65.528010 40.180743
F 94.026033 55.234510 36.542043
F 94.023933 62.953510 36.543843
F 102.938233 55.239110 36.540343
F 102.934233 62.956810 36.541743
F 87.331733 53.970510 40.321843
F 87.311933 61.794310 40.112643
F 96.253733 53.948310 40.179143
F 96.249533 61.666010 40.180643
F 105.190233 53.967110 40.151643
F 105.186233 61.684910 40.153043
F 87.174233 59.396310 36.728943
F 87.336333 66.914010 36.295343
F 96.251033 59.094210 36.541843
F 96.246833 66.812110 36.543243
F 91.818333 69.481710 32.708643
F 105.224233 69.403810 32.854943
F 98.480733 55.239210 21.988443
F 94.028133 55.238710 21.990143
F 87.326333 69.525010 32.828743
F 105.212233 69.392710 42.876943
F 96.282233 69.386610 25.616643
F 105.187233 69.381910 35.588743
F 105.219233 69.402610 40.141843
F 100.738233 69.387510 35.621943
F 100.741233 69.386810 42.898543
F 105.233233 69.407510 25.577143
F 100.739233 69.388810 25.616643
F 87.290733 69.374310 28.189843
F 96.282633 69.384010 40.169343
F 87.274233 66.817610 21.872543
F 100.739233 69.387410 32.893043
F 87.312533 69.436910 25.447643
F 100.704233 66.817210 21.990543
F 96.282333 69.385210 32.893043
F 96.282533 69.384610 35.621643
F 87.159033 69.483810 35.534643
F 100.739233 69.386010 40.169543
F 96.282633 69.383610 42.898043
F 100.739233 69.388910 28.345643
F 105.196233 69.385210 28.313743
F 91.858733 69.393510 35.482343
F 94.018933 62.953910 21.990343
F 96.282133 69.385810 28.345243
F 91.850533 69.370110 42.919243
F 91.746133 69.263710 25.621843
F 91.675833 69.489510 28.316343
F 89.518533 63.000610 22.011943
F 102.943233 55.240110 21.986243
F 89.449033 55.288110 22.070343
F 102.939233 62.957810 21.987643
F 100.708233 59.099410 21.989143
F 91.786933 58.912710 22.037843
F 96.246433 66.814710 21.990543
F 96.250533 59.096910 21.989243
F 98.476533 62.956910 21.989843
F 105.202233 66.802210 21.950343
F 105.206233 59.084410 21.948943
F 91.766633 66.772410 21.846743
