# Supplementary material for: Molecular-resolution imaging of ice crystallized from liquid water by cryogenic liquid-cell TEM
Source: Nat Commun. 2025 Sep 25;16:8342. doi: 10.1038/s41467-025-62451-0 (PMC12462463; doi:10.1038/s41467-025-62451-0)
Supplement: Supplementary file 9 — Supplementary Data 1 [file 41467_2025_62451_MOESM9_ESM.zip › supercell_4_3_2/0.2/minimized.xyz]

10368
F10368
F 0.068290 1.263603 2.784998
F 0.068290 8.981333 2.784998
F 0.068290 16.699067 2.784998
F 9.045794 1.286838 2.764489
F 9.045794 9.004568 2.764489
F 9.045794 16.722302 2.764489
F 17.957427 1.286836 2.795598
F 17.957427 9.004566 2.795598
F 17.957427 16.722300 2.795598
F 0.063095 3.882087 6.410142
F 0.063095 11.599818 6.410143
F 9.038600 3.858865 6.397989
F 9.038600 11.576596 6.397989
F 17.950234 3.858867 6.429098
F 17.950234 11.576598 6.429098
F 0.101173 3.864560 3.664065
F 0.101173 11.582290 3.664064
F 9.046501 3.859121 3.670150
F 9.046501 11.576852 3.670150
F 17.958143 3.859124 3.701256
F 17.958143 11.576855 3.701256
F 0.074751 1.291756 0.032380
F 6.781941 12.862811 14.575891
F 0.074751 9.009486 0.032380
F 6.781941 5.145079 14.575891
F 0.074750 16.727220 0.032380
F 15.693762 5.145152 14.607050
F 8.989428 1.276188 0.027041
F 8.989428 8.993918 0.027041
F 8.989428 16.711652 0.027040
F 17.901061 1.276188 0.058148
F 17.901061 8.993918 0.058148
F 17.901061 16.711652 0.058147
F 2.350469 7.721936 3.645996
F 2.350469 15.439669 3.645995
F 2.350469 0.004206 3.645996
F 11.274424 7.717989 3.677925
F 11.274424 15.435722 3.677925
F 11.274424 0.000258 3.677925
F 20.186051 7.717989 3.709033
F 20.186051 15.435722 3.709032
F 20.186051 0.000259 3.709033
F 2.290655 5.131498 0.002454
F 2.290655 12.849230 0.002454
F 11.217338 5.135053 0.034817
F 11.217338 12.852785 0.034817
F 20.128967 5.135053 0.065924
F 20.128967 12.852784 0.065924
F 2.348898 5.142664 2.744547
F 2.348898 12.860396 2.744547
F 11.273705 5.145701 2.772267
F 11.273705 12.863432 2.772267
F 20.185333 5.145700 2.803374
F 20.185333 12.863433 2.803375
F 2.342898 7.720563 6.377692
F 2.342898 15.438296 6.377692
F 2.342898 0.002833 6.377692
F 11.266514 7.717732 6.405767
F 11.266514 15.435465 6.405768
F 11.266514 0.000001 6.405767
F 20.178142 7.717732 6.436875
F 20.178142 15.435465 6.436875
F 20.178142 0.000002 6.436875
F 4.587602 1.286857 2.748935
F 4.587602 9.004587 2.748935
F 4.587602 16.722321 2.748936
F 13.501614 1.286836 2.780044
F 13.501614 9.004566 2.780044
F 13.501614 16.722300 2.780044
F 4.580586 3.858792 6.382367
F 4.580586 11.576523 6.382367
F 13.494419 3.858867 6.413544
F 13.494419 11.576598 6.413544
F 4.588246 3.859979 3.653968
F 4.588246 11.577710 3.653968
F 13.502329 3.859124 3.685702
F 13.502329 11.576855 3.685702
F 4.533261 1.275628 0.011178
F 4.533261 8.993358 0.011178
F 4.533261 16.711092 0.011178
F 13.445247 1.276188 0.042594
F 13.445247 8.993918 0.042594
F 13.445247 16.711653 0.042594
F 6.818374 7.718070 3.662323
F 6.818374 15.435803 3.662323
F 6.818374 0.000340 3.662323
F 15.730237 7.717989 3.693479
F 15.730237 15.435722 3.693479
F 15.730237 0.000259 3.693479
F 6.761128 5.134928 0.019178
F 6.761128 12.852660 0.019177
F 15.673153 5.135053 0.050371
F 15.673153 12.852784 0.050370
F 6.817657 5.145664 2.756739
F 6.817657 12.863395 2.756739
F 15.729519 5.145700 2.787821
F 15.729519 12.863433 2.787821
F 6.810487 7.717762 6.390234
F 6.810487 15.435495 6.390234
F 6.810487 0.000032 6.390234
F 15.722327 7.717732 6.421321
F 15.722327 15.435465 6.421321
F 15.722327 0.000002 6.421321
F 0.055015 1.264321 10.047066
F 0.055015 8.982052 10.047066
F 0.055015 16.699786 10.047066
F 9.025922 1.286289 10.036028
F 9.025922 9.004019 10.036028
F 9.025922 16.721753 10.036028
F 17.937554 1.286287 10.067136
F 17.937554 9.004017 10.067137
F 17.937554 16.721751 10.067137
F 0.046950 3.879616 13.684413
F 0.046950 11.597346 13.684414
F 9.013212 3.858863 13.674180
F 9.013212 11.576594 13.674180
F 17.924844 3.858865 13.705289
F 17.924844 11.576596 13.705289
F 0.086307 3.860916 10.939383
F 0.086307 11.578646 10.939383
F 9.022738 3.858863 10.945568
F 9.022738 11.576593 10.945568
F 17.934378 3.858865 10.976674
F 17.934378 11.576596 10.976674
F 0.094288 1.282678 7.300195
F 0.094288 9.000408 7.300195
F 0.094288 16.718142 7.300195
F 9.035428 1.286289 7.307420
F 9.035428 9.004020 7.307420
F 9.035428 16.721754 7.307420
F 17.947069 1.286287 7.338525
F 17.947069 9.004017 7.338525
F 17.947069 16.721751 7.338525
F 2.328167 7.721249 10.920855
F 2.328167 15.438982 10.920854
F 2.328167 0.003519 10.920855
F 11.250659 7.717730 10.953343
F 11.250659 15.435463 10.953343
F 15.671539 15.435463 20.973819
F 20.162286 7.717730 10.984451
F 20.162286 15.435463 10.984451
F 15.671539 7.717730 20.973818
F 2.339895 5.141338 7.282550
F 2.339895 12.859070 7.282550
F 11.263347 5.145152 7.315195
F 11.263347 12.862884 7.315195
F 20.174975 5.145152 7.346302
F 20.174975 12.862883 7.346302
F 2.331441 5.142631 10.015367
F 2.331440 12.860363 10.015367
F 11.253832 5.145152 10.043806
F 11.253832 12.862884 10.043806
F 20.165460 5.145152 10.074913
F 20.165460 12.862884 10.074913
F 2.320022 7.719912 13.653265
F 2.320022 15.437645 13.653265
F 2.320022 0.002181 13.653265
F 11.241124 7.717730 13.681958
F 11.241124 15.435463 13.681958
F 6.759797 0.000006 20.942714
F 20.152752 7.717730 13.713066
F 20.152752 15.435463 13.713066
F 6.759797 15.435469 20.942714
F 4.568070 1.286395 10.020382
F 4.568070 9.004125 10.020382
F 4.568070 16.721859 10.020382
F 13.481740 1.286287 10.051583
F 13.481741 9.004017 10.051583
F 13.481740 16.721751 10.051583
F 4.555528 3.858723 13.658509
F 4.555528 11.576453 13.658509
F 13.469030 3.858865 13.689735
F 13.469030 11.576596 13.689735
F 4.564880 3.859675 10.929436
F 4.564880 11.577406 10.929435
F 13.478564 3.858865 10.961120
F 13.478564 11.576596 10.961120
F 4.577343 1.285447 7.291269
F 4.577343 9.003177 7.291269
F 4.577343 16.720911 7.291269
F 13.491255 1.286287 7.322972
F 13.491255 9.004017 7.322972
F 13.491255 16.721752 7.322972
F 6.794636 7.717806 10.937737
F 6.794636 15.435539 10.937736
F 6.794636 0.000076 10.937736
F 15.706472 7.717730 10.968897
F 15.706472 15.435463 10.968897
F 6.759797 7.717736 20.942714
F 6.807308 5.145073 7.299586
F 6.807308 12.862805 7.299585
F 15.719161 5.145152 7.330748
F 15.719161 12.862883 7.330748
F 6.797828 5.145127 10.028268
F 6.797828 12.862859 10.028268
F 15.709646 5.145151 10.059359
F 15.709646 12.862884 10.059359
F 6.785144 7.717749 13.666417
F 6.785144 15.435482 13.666417
F 6.785144 0.000019 13.666417
F 15.696938 7.717730 13.697512
F 15.696938 15.435463 13.697512
F 15.684247 12.862884 17.335665
F 0.038958 1.266747 17.321758
F 0.038958 8.984477 17.321758
F 0.038958 16.702211 17.321758
F 9.000525 1.286289 17.312333
F 9.000525 9.004019 17.312333
F 9.000525 16.721753 17.312333
F 17.912155 1.286287 17.343442
F 17.912155 9.004017 17.343442
F 17.912155 16.721751 17.343442
F 0.030990 3.877203 20.959102
F 0.030991 11.594934 20.959102
F 8.987814 3.858863 20.950486
F 8.987814 11.576594 20.950486
F 17.899445 3.858865 20.981595
F 17.899445 11.576596 20.981595
F 0.070181 3.857956 18.217675
F 0.070181 11.575687 18.217675
F 8.997341 3.858863 18.221874
F 8.997341 11.576594 18.221873
F 17.908979 3.858865 18.252980
F 17.908979 11.576596 18.252980
F 0.078264 1.285745 14.578550
F 0.078265 9.003475 14.578550
F 0.078264 16.721209 14.578550
F 9.010031 1.286289 14.583721
F 9.010031 9.004019 14.583721
F 9.010031 16.721753 14.583720
F 17.921670 1.286287 14.614826
F 17.921670 9.004017 14.614827
F 17.921670 16.721751 14.614826
F 2.304789 7.720619 18.197515
F 2.304789 15.438352 18.197515
F 2.304789 0.002889 18.197515
F 11.225260 7.717730 18.229649
F 11.225260 15.435463 18.229649
F 15.684246 5.145152 17.335665
F 20.136887 7.717730 18.260757
F 20.136887 15.435463 18.260757
F 6.772478 12.862871 17.304565
F 2.316450 5.141941 14.559181
F 2.316450 12.859673 14.559181
F 11.237948 5.145152 14.591496
F 11.237948 12.862884 14.591496
F 20.149576 5.145151 14.622604
F 20.149576 12.862883 14.622604
F 2.308656 5.143324 17.291153
F 2.308656 12.861055 17.291153
F 11.228433 5.145152 17.320111
F 11.228433 12.862883 17.320111
F 20.140061 5.145152 17.351219
F 20.140061 12.862884 17.351219
F 2.297312 7.719190 20.929030
F 2.297312 15.436923 20.929030
F 2.297312 0.001460 20.929030
F 11.215725 7.717730 20.958264
F 11.215725 15.435463 20.958264
F 6.772478 5.145139 17.304565
F 20.127353 7.717730 20.989372
F 20.127353 15.435463 20.989372
F 15.693762 12.862883 14.607050
F 4.543016 1.286465 17.296637
F 4.543015 9.004194 17.296637
F 4.543016 16.721929 17.296638
F 13.456341 1.286287 17.327888
F 13.456341 9.004017 17.327888
F 13.456341 16.721751 17.327888
F 4.530486 3.858652 20.934765
F 4.530486 11.576383 20.934764
F 13.443630 3.858865 20.966041
F 13.443630 11.576596 20.966042
F 4.539963 3.859610 18.205784
F 4.539963 11.577341 18.205783
F 13.453165 3.858865 18.237426
F 13.453165 11.576596 18.237426
F 4.552409 1.285509 14.567609
F 4.552409 9.003239 14.567609
F 4.552409 16.720973 14.567609
F 13.465856 1.286287 14.599273
F 13.465856 9.004017 14.599273
F 13.465856 16.721751 14.599273
F 6.769270 7.717799 18.214047
F 6.769270 15.435532 18.214047
F 6.769270 0.000069 18.214047
F 15.681073 7.717730 18.245203
F 15.681073 15.435463 18.245203
F 0.023081 1.269138 24.596449
F 0.023081 8.986868 24.596449
F 0.023081 16.704602 24.596449
F 8.975127 1.286288 24.588640
F 8.975127 9.004019 24.588640
F 8.975127 16.721753 24.588640
F 17.886756 1.286287 24.619748
F 17.886756 9.004017 24.619748
F 17.886756 16.721751 24.619749
F 0.015180 3.874843 28.233802
F 0.015180 11.592574 28.233802
F 8.962417 3.858864 28.226793
F 8.962417 11.576594 28.226793
F 17.874046 3.858865 28.257901
F 17.874046 11.576596 28.257901
F 0.053792 3.855252 25.495780
F 0.053792 11.572982 25.495780
F 8.971944 3.858864 25.498180
F 8.971944 11.576594 25.498180
F 17.883580 3.858865 25.529286
F 17.883580 11.576596 25.529286
F 8.984634 1.286289 21.860027
F 8.984634 9.004019 21.860027
F 8.984634 16.721753 21.860027
F 17.896271 1.286287 21.891133
F 17.896271 9.004017 21.891133
F 17.896271 16.721751 21.891133
F 2.281547 7.719930 25.474209
F 2.281547 15.437663 25.474208
F 2.281547 0.002200 25.474208
F 11.199861 7.717730 25.505956
F 11.199861 15.435463 25.505955
F 6.755093 7.727816 42.775681
F 20.111488 7.717730 25.537063
F 20.111488 15.435463 25.537063
F 15.609683 12.862625 39.163695
F 2.293140 5.142600 21.835858
F 2.293140 12.860332 21.835858
F 11.212549 5.145152 21.867803
F 11.212549 12.862884 21.867802
F 20.124177 5.145151 21.898910
F 20.124177 12.862883 21.898910
F 2.286020 5.144075 24.566896
F 2.286020 12.861807 24.566896
F 11.203034 5.145152 24.596418
F 11.203034 12.862883 24.596418
F 20.114662 5.145151 24.627525
F 20.114662 12.862884 24.627525
F 2.274750 7.718408 28.204750
F 2.274750 15.436141 28.204750
F 2.274750 0.000678 28.204750
F 11.190326 7.717730 28.234570
F 11.190326 15.435463 28.234571
F 15.609683 5.144893 39.163695
F 20.101954 7.717730 28.265678
F 20.101954 15.435463 28.265678
F 6.698087 12.862655 39.132577
F 4.517985 1.286536 24.572892
F 4.517985 9.004266 24.572892
F 4.517985 16.722001 24.572892
F 13.430942 1.286287 24.604195
F 13.430942 9.004017 24.604195
F 13.430942 16.721751 24.604194
F 4.505467 3.858579 28.211018
F 4.505467 11.576310 28.211018
F 13.418231 3.858865 28.242348
F 13.418231 11.576596 28.242348
F 4.515082 3.859540 25.482136
F 4.515082 11.577270 25.482136
F 13.427766 3.858865 25.513733
F 13.427766 11.576596 25.513732
F 4.527510 1.285576 21.843959
F 4.527510 9.003307 21.843959
F 4.527510 16.721041 21.843959
F 13.440457 1.286287 21.875579
F 13.440457 9.004017 21.875579
F 13.440457 16.721751 21.875579
F 6.743906 7.717791 25.490359
F 6.743907 15.435524 25.490359
F 6.743907 0.000061 25.490359
F 15.655674 7.717730 25.521510
F 15.655674 15.435463 25.521509
F 6.698087 5.144924 39.132577
F 6.756576 5.145087 21.852203
F 6.756576 12.862819 21.852203
F 15.668363 5.145151 21.883356
F 15.668363 12.862883 21.883356
F 6.747133 5.145152 24.580863
F 6.747133 12.862884 24.580863
F 15.658847 5.145151 24.611971
F 15.658848 12.862884 24.611972
F 6.734454 7.717722 28.219011
F 6.734454 15.435455 28.219011
F 15.617574 12.862881 36.435853
F 15.646140 7.717730 28.250125
F 15.646140 15.435463 28.250125
F 15.617574 5.145149 36.435853
F 0.007322 1.271456 31.871165
F 0.007322 8.989186 31.871166
F 0.007322 16.706920 31.871166
F 8.949730 1.286288 31.864945
F 8.949730 9.004018 31.864945
F 8.949730 16.721752 31.864946
F 17.861356 1.286287 31.896054
F 17.861357 9.004017 31.896054
F 17.861356 16.721751 31.896054
F 15.666749 0.010099 42.806804
F 15.666749 15.445562 42.806804
F 8.937021 3.858864 35.503094
F 8.937021 11.576594 35.503094
F 17.848647 3.858865 35.534202
F 17.848647 11.576596 35.534203
F 0.037063 3.852855 32.773665
F 0.037063 11.570586 32.773665
F 8.946548 3.858864 32.774485
F 8.946547 11.576595 32.774484
F 17.858180 3.858865 32.805591
F 17.858180 11.576596 32.805591
F 0.045467 1.291140 29.134752
F 0.045467 9.008870 29.134752
F 0.045467 16.726605 29.134752
F 8.959238 1.286288 29.136332
F 8.959237 9.004018 29.136332
F 8.959238 16.721752 29.136332
F 17.870872 1.286287 29.167439
F 17.870872 9.004017 29.167439
F 17.870872 16.721751 29.167439
F 2.258442 7.719181 32.750936
F 2.258442 15.436914 32.750936
F 2.258442 0.001451 32.750936
F 11.174462 7.717730 32.782261
F 11.174462 15.435463 32.782260
F 6.705866 12.862835 36.404712
F 20.086088 7.717730 32.813368
F 20.086089 15.435463 32.813368
F 6.705866 5.145103 36.404712
F 2.269967 5.143319 29.112568
F 2.269967 12.861051 29.112568
F 11.187150 5.145152 29.144108
F 11.187150 12.862884 29.144108
F 20.098778 5.145152 29.175216
F 20.098778 12.862883 29.175216
F 2.263533 5.144888 31.842593
F 2.263533 12.862620 31.842593
F 11.177635 5.145152 31.872723
F 11.177635 12.862883 31.872723
F 20.089262 5.145152 31.903831
F 20.089262 12.862884 31.903831
F 2.252336 7.717562 35.480428
F 2.252336 15.435295 35.480428
F 15.610401 15.434914 40.069353
F 11.164927 7.717730 35.510871
F 11.164928 15.435463 35.510872
F 15.610401 7.717181 40.069353
F 20.076555 7.717730 35.541979
F 20.076555 15.435463 35.541980
F 6.698715 15.434956 40.038216
F 4.492978 1.286610 31.849144
F 4.492978 9.004340 31.849144
F 4.492978 16.722075 31.849144
F 13.405543 1.286287 31.880500
F 13.405543 9.004017 31.880500
F 13.405543 16.721751 31.880500
F 4.480472 3.858504 35.487268
F 4.480472 11.576235 35.487268
F 13.392832 3.858865 35.518649
F 13.392832 11.576596 35.518649
F 4.490237 3.859463 32.758491
F 4.490237 11.577193 32.758491
F 13.402367 3.858865 32.790038
F 13.402367 11.576596 32.790038
F 4.502647 1.285650 29.120313
F 4.502647 9.003380 29.120313
F 4.502647 16.721115 29.120313
F 13.415058 1.286287 29.151885
F 13.415058 9.004017 29.151885
F 13.415058 16.721751 29.151885
F 6.718546 7.717782 32.766670
F 6.718546 15.435515 32.766670
F 6.718546 0.000052 32.766670
F 15.630275 7.717730 32.797815
F 15.630275 15.435463 32.797814
F 6.698715 7.717223 40.038217
F 6.731214 5.145095 29.128515
F 6.731214 12.862827 29.128515
F 15.642964 5.145151 29.159662
F 15.642964 12.862883 29.159662
F 6.721793 5.145167 31.857158
F 6.721793 12.862899 31.857159
F 15.633448 5.145152 31.888277
F 15.633448 12.862884 31.888277
F 6.709117 7.717707 35.495301
F 6.709117 15.435439 35.495301
F 13.389668 16.721749 36.428076
F 15.620741 7.717730 35.526426
F 15.620741 15.435463 35.526426
F 13.389668 9.004015 36.428076
F 15.666749 7.727829 42.806804
F 6.755093 0.010086 42.775681
F 6.755093 15.445549 42.775681
F 8.925968 1.286029 39.140364
F 8.925967 9.003759 39.140364
F 8.925967 16.721493 39.140364
F 17.837592 1.286028 39.171472
F 17.837592 9.003758 39.171472
F 17.837592 16.721492 39.171472
F 0.026694 3.888449 42.797277
F 0.026694 11.606180 42.797277
F 8.983014 3.868961 42.783471
F 8.983014 11.586691 42.783471
F 17.894655 3.868964 42.814581
F 17.894655 11.586695 42.814581
F 0.022549 3.851900 40.059935
F 0.022549 11.569631 40.059935
F 8.926677 3.858316 40.046023
F 8.926677 11.576046 40.046023
F 17.838307 3.858316 40.077131
F 17.838307 11.576047 40.077130
F 0.028467 1.293400 36.412746
F 0.028467 9.011130 36.412745
F 0.028467 16.728864 36.412745
F 8.933851 1.286286 36.412523
F 8.933851 9.004016 36.412523
F 8.933851 16.721750 36.412523
F 17.845482 1.286285 36.443630
F 17.845482 9.004015 36.443630
F 17.845482 16.721749 36.443630
F 2.240968 7.717925 40.023124
F 2.240968 15.435658 40.023124
F 2.240968 0.000195 40.023124
F 11.154588 7.717181 40.053800
F 11.154588 15.434914 40.053800
F 13.389668 1.286285 36.428076
F 20.066215 7.717181 40.084907
F 20.066215 15.434914 40.084907
F 4.477831 16.721192 36.396555
F 2.246861 5.144051 36.389404
F 2.246861 12.861783 36.389404
F 11.161760 5.145150 36.420300
F 11.161760 12.862882 36.420299
F 20.073389 5.145149 36.451407
F 20.073389 12.862881 36.451407
F 2.241898 5.144973 39.118807
F 2.241898 12.862705 39.118807
F 11.153870 5.144893 39.148141
F 11.153870 12.862625 39.148142
F 20.065497 5.144893 39.179249
F 20.065497 12.862625 39.179249
F 2.294708 7.730307 42.761718
F 2.294708 15.448040 42.761718
F 2.294708 0.012576 42.761718
F 11.210935 7.727829 42.791250
F 11.210935 15.445562 42.791250
F 11.210935 0.010098 42.791250
F 20.122563 7.727829 42.822357
F 20.122563 15.445562 42.822358
F 20.122563 0.010099 42.822357
F 4.469623 1.286421 39.124519
F 4.469623 9.004151 39.124519
F 4.469623 16.721886 39.124519
F 13.381778 1.286028 39.155918
F 13.381778 9.003758 39.155918
F 13.381778 16.721492 39.155919
F 4.523615 3.869105 42.768040
F 4.523616 11.586836 42.768040
F 13.438841 3.868964 42.799027
F 13.438841 11.586695 42.799027
F 4.470952 3.858810 40.030104
F 4.470952 11.576541 40.030104
F 13.382493 3.858316 40.061577
F 13.382493 11.576047 40.061577
F 4.477831 1.285728 36.396555
F 4.477831 9.003458 36.396556
F 0.062017 1.288583 21.856753
F 0.062017 9.006313 21.856753
F 0.062017 16.724048 21.856753
F 0.068290 24.416800 2.784998
F 0.068290 32.134530 2.784998
F 9.045794 24.440035 2.764488
F 9.045794 32.157766 2.764489
F 17.957427 24.440033 2.795598
F 17.957427 32.157763 2.795598
F 0.063095 27.035285 6.410142
F 15.671539 23.153197 20.973818
F 0.063095 19.317553 6.410143
F 9.038599 27.012062 6.397989
F 9.038599 34.729793 6.397989
F 9.038599 19.294330 6.397989
F 17.950234 27.012065 6.429098
F 17.950234 34.729795 6.429098
F 17.950234 19.294333 6.429098
F 0.101173 27.017757 3.664065
F 15.671539 30.870927 20.973818
F 0.101173 19.300025 3.664064
F 9.046501 27.012319 3.670150
F 6.759797 23.153203 20.942714
F 9.046501 19.294587 3.670150
F 17.958143 27.012321 3.701256
F 6.759797 30.870934 20.942714
F 17.958143 19.294590 3.701256
F 0.074751 24.444953 0.032380
F 6.781941 28.298277 14.575891
F 0.074750 32.162683 0.032380
F 15.681073 23.153197 18.245203
F 8.989428 24.429385 0.027041
F 8.989428 32.147115 0.027041
F 17.901061 24.429385 0.058148
F 17.901061 32.147115 0.058148
F 2.350469 30.875134 3.645996
F 2.350469 23.157404 3.645996
F 11.274424 30.871186 3.677925
F 11.274424 23.153456 3.677925
F 20.186051 30.871186 3.709033
F 20.186051 23.153456 3.709033
F 2.290655 28.284695 0.002454
F 2.290655 20.566965 0.002454
F 11.217338 28.288250 0.034817
F 11.217338 20.570519 0.034817
F 20.128967 28.288250 0.065925
F 20.128967 20.570520 0.065924
F 2.348898 28.295861 2.744547
F 2.348898 20.578131 2.744547
F 11.273705 28.298898 2.772267
F 11.273706 20.581167 2.772267
F 20.185333 28.298898 2.803374
F 20.185333 20.581167 2.803375
F 2.342898 30.873760 6.377692
F 2.342898 23.156030 6.377692
F 11.266514 30.870929 6.405767
F 11.266514 23.153199 6.405767
F 20.178142 30.870930 6.436875
F 20.178142 23.153199 6.436875
F 4.587602 24.440054 2.748935
F 4.587602 32.157784 2.748936
F 13.501614 24.440033 2.780044
F 13.501614 32.157763 2.780044
F 4.580586 27.011990 6.382367
F 4.580586 34.729720 6.382367
F 4.580586 19.294258 6.382367
F 13.494419 27.012064 6.413544
F 13.494419 34.729795 6.413544
F 13.494419 19.294333 6.413545
F 4.588246 27.013177 3.653968
F 15.684247 20.580618 17.335665
F 4.588246 19.295445 3.653968
F 13.502329 27.012321 3.685702
F 15.684247 28.298349 17.335665
F 13.502329 19.294589 3.685702
F 4.533261 24.428825 0.011178
F 4.533261 32.146555 0.011178
F 13.445247 24.429385 0.042594
F 13.445247 32.147115 0.042594
F 6.818374 30.871267 3.662323
F 6.818374 23.153537 3.662323
F 15.730237 30.871186 3.693479
F 15.730237 23.153456 3.693479
F 6.761128 28.288125 0.019178
F 6.761128 20.570394 0.019177
F 15.673153 28.288250 0.050371
F 15.673153 20.570519 0.050371
F 6.817657 28.298861 2.756739
F 6.817657 20.581130 2.756739
F 15.729519 28.298898 2.787821
F 15.729519 20.581167 2.787821
F 6.810487 30.870960 6.390234
F 6.810487 23.153229 6.390234
F 15.722327 30.870929 6.421321
F 15.722327 23.153199 6.421321
F 0.055015 24.417519 10.047066
F 0.055015 32.135249 10.047066
F 9.025922 24.439486 10.036027
F 9.025922 32.157216 10.036028
F 17.937554 24.439484 10.067136
F 17.937554 32.157214 10.067136
F 0.046950 27.032813 13.684413
F 6.772478 20.580606 17.304565
F 0.046950 19.315081 13.684413
F 9.013212 27.012060 13.674180
F 9.013212 34.729791 13.674180
F 9.013212 19.294328 13.674180
F 17.924844 27.012063 13.705289
F 17.924844 34.729793 13.705289
F 17.924844 19.294331 13.705289
F 0.086307 27.014113 10.939383
F 6.772478 28.298337 17.304565
F 0.086307 19.296381 10.939383
F 9.022738 27.012060 10.945568
F 9.022738 34.729791 10.945568
F 9.022738 19.294328 10.945568
F 17.934378 27.012062 10.976674
F 17.934378 34.729793 10.976674
F 17.934378 19.294331 10.976674
F 0.094288 24.435875 7.300195
F 0.094288 32.153605 7.300195
F 9.035428 24.439487 7.307420
F 9.035428 32.157217 7.307420
F 17.947069 24.439484 7.338525
F 17.947069 32.157214 7.338525
F 2.328167 30.874447 10.920855
F 2.328167 23.156717 10.920855
F 11.250659 30.870927 10.953343
F 11.250659 23.153197 10.953343
F 20.162286 30.870927 10.984451
F 20.162286 23.153197 10.984451
F 2.339895 28.294535 7.282550
F 2.339895 20.576805 7.282550
F 11.263347 28.298349 7.315195
F 11.263347 20.580619 7.315195
F 20.174975 28.298349 7.346302
F 20.174975 20.580619 7.346302
F 2.331441 28.295828 10.015367
F 2.331440 20.578098 10.015367
F 11.253832 28.298349 10.043806
F 11.253832 20.580618 10.043806
F 20.165460 28.298349 10.074913
F 20.165460 20.580618 10.074913
F 2.320022 30.873109 13.653265
F 2.320022 23.155379 13.653265
F 11.241124 30.870927 13.681958
F 11.241124 23.153197 13.681958
F 20.152752 30.870927 13.713066
F 20.152752 23.153197 13.713066
F 4.568070 24.439593 10.020382
F 4.568070 32.157323 10.020382
F 13.481740 24.439484 10.051583
F 13.481740 32.157214 10.051583
F 4.555528 27.011920 13.658509
F 4.555528 34.729650 13.658509
F 4.555528 19.294188 13.658509
F 13.469030 27.012062 13.689735
F 13.469030 34.729793 13.689735
F 13.469030 19.294331 13.689735
F 4.564880 27.012873 10.929435
F 15.693762 20.580618 14.607050
F 4.564880 19.295141 10.929435
F 13.478564 27.012062 10.961120
F 13.478564 34.729793 10.961120
F 13.478564 19.294331 10.961120
F 4.577343 24.438644 7.291269
F 4.577343 32.156374 7.291269
F 13.491255 24.439484 7.322972
F 13.491255 32.157214 7.322972
F 6.794636 30.871003 10.937737
F 6.794636 23.153273 10.937736
F 15.706472 30.870927 10.968897
F 15.706472 23.153197 10.968897
F 6.807308 28.298270 7.299586
F 6.807308 20.580539 7.299585
F 15.719161 28.298349 7.330749
F 15.719161 20.580618 7.330748
F 6.797828 28.298325 10.028268
F 6.797828 20.580594 10.028268
F 15.709646 28.298349 10.059360
F 15.709646 20.580618 10.059360
F 6.785144 30.870946 13.666417
F 6.785144 23.153216 13.666417
F 15.696938 30.870927 13.697512
F 15.696938 23.153197 13.697512
F 0.038958 24.419944 17.321758
F 0.038958 32.137674 17.321758
F 9.000525 24.439486 17.312333
F 9.000525 32.157216 17.312333
F 17.912155 24.439484 17.343442
F 17.912155 32.157214 17.343442
F 0.030990 27.030400 20.959102
F 15.693762 28.298349 14.607050
F 0.030990 19.312669 20.959102
F 8.987814 27.012061 20.950486
F 8.987814 34.729791 20.950486
F 8.987814 19.294329 20.950487
F 17.899445 27.012063 20.981595
F 17.899445 34.729793 20.981595
F 17.899445 19.294331 20.981595
F 0.070181 27.011154 18.217675
F 0.070181 34.728884 18.217675
F 0.070181 19.293422 18.217675
F 8.997341 27.012061 18.221874
F 8.997341 34.729791 18.221873
F 8.997341 19.294329 18.221874
F 17.908979 27.012062 18.252980
F 17.908979 34.729793 18.252980
F 17.908979 19.294331 18.252980
F 0.078265 24.438942 14.578550
F 0.078265 32.156672 14.578550
F 9.010031 24.439486 14.583721
F 9.010031 32.157216 14.583721
F 17.921670 24.439484 14.614827
F 17.921670 32.157214 14.614826
F 2.304789 30.873816 18.197515
F 2.304789 23.156086 18.197515
F 11.225260 30.870927 18.229649
F 11.225260 23.153197 18.229649
F 20.136887 30.870927 18.260757
F 20.136887 23.153197 18.260757
F 2.316450 28.295138 14.559181
F 2.316450 20.577407 14.559180
F 11.237948 28.298349 14.591496
F 11.237948 20.580618 14.591496
F 20.149576 28.298349 14.622604
F 20.149576 20.580618 14.622604
F 2.308656 28.296521 17.291153
F 2.308656 20.578790 17.291153
F 11.228433 28.298349 17.320111
F 11.228433 20.580618 17.320111
F 20.140060 28.298349 17.351219
F 20.140061 20.580618 17.351219
F 2.297312 30.872387 20.929030
F 2.297312 23.154657 20.929030
F 11.215725 30.870927 20.958264
F 11.215725 23.153197 20.958264
F 20.127353 30.870927 20.989372
F 20.127353 23.153197 20.989372
F 4.543016 24.439662 17.296637
F 4.543015 32.157392 17.296637
F 13.456342 24.439484 17.327888
F 13.456341 32.157214 17.327888
F 4.530486 27.011849 20.934764
F 4.530486 34.729580 20.934764
F 4.530486 19.294117 20.934764
F 13.443630 27.012062 20.966041
F 13.443631 34.729793 20.966042
F 13.443630 19.294331 20.966041
F 4.539963 27.012808 18.205783
F 6.781941 20.580546 14.575891
F 4.539963 19.295076 18.205783
F 13.453165 27.012062 18.237426
F 13.453165 34.729793 18.237426
F 13.453165 19.294330 18.237426
F 4.552409 24.438706 14.567609
F 4.552409 32.156436 14.567609
F 13.465856 24.439484 14.599273
F 13.465856 32.157214 14.599273
F 6.769270 30.870996 18.214047
F 6.769270 23.153266 18.214047
F 15.681073 30.870927 18.245203
F 0.023081 24.422335 24.596449
F 0.023081 32.140065 24.596449
F 8.975127 24.439486 24.588640
F 8.975127 32.157216 24.588640
F 17.886756 24.439484 24.619748
F 17.886756 32.157214 24.619748
F 0.015180 27.028041 28.233802
F 15.609683 28.298090 39.163695
F 0.015180 19.310309 28.233802
F 8.962417 27.012061 28.226793
F 8.962417 34.729792 28.226793
F 8.962417 19.294329 28.226793
F 17.874046 27.012063 28.257901
F 17.874046 34.729793 28.257901
F 17.874046 19.294331 28.257901
F 0.053792 27.008449 25.495780
F 0.053792 34.726180 25.495780
F 0.053792 19.290717 25.495780
F 8.971944 27.012061 25.498180
F 8.971944 34.729792 25.498180
F 8.971944 19.294329 25.498180
F 17.883580 27.012062 25.529286
F 17.883580 34.729793 25.529286
F 17.883580 19.294331 25.529286
F 8.984634 24.439486 21.860027
F 8.984634 32.157216 21.860027
F 17.896271 24.439484 21.891133
F 17.896271 32.157214 21.891133
F 2.281547 30.873128 25.474209
F 2.281547 23.155397 25.474209
F 11.199861 30.870927 25.505956
F 11.199861 23.153197 25.505956
F 20.111488 30.870927 25.537063
F 20.111488 23.153197 25.537063
F 2.293140 28.295797 21.835858
F 2.293140 20.578067 21.835857
F 11.212549 28.298349 21.867803
F 11.212549 20.580618 21.867803
F 20.124177 28.298349 21.898910
F 20.124177 20.580618 21.898910
F 2.286020 28.297272 24.566896
F 2.286020 20.579542 24.566896
F 11.203034 28.298349 24.596418
F 11.203034 20.580618 24.596418
F 20.114661 28.298349 24.627525
F 20.114661 20.580618 24.627525
F 2.274750 30.871605 28.204750
F 2.274750 23.153875 28.204750
F 11.190326 30.870927 28.234570
F 11.190326 23.153197 28.234571
F 20.101954 30.870927 28.265678
F 20.101954 23.153197 28.265678
F 4.517985 24.439734 24.572892
F 4.517985 32.157464 24.572892
F 13.430942 24.439484 24.604194
F 13.430942 32.157214 24.604195
F 4.505467 27.011776 28.211018
F 4.505467 34.729507 28.211018
F 4.505467 19.294044 28.211018
F 13.418231 27.012062 28.242348
F 13.418231 34.729793 28.242348
F 13.418231 19.294331 28.242348
F 4.515082 27.012737 25.482136
F 6.698087 20.580391 39.132577
F 4.515082 19.295005 25.482135
F 13.427766 27.012062 25.513733
F 13.427766 34.729793 25.513732
F 13.427766 19.294330 25.513732
F 4.527510 24.438774 21.843959
F 4.527510 32.156504 21.843959
F 13.440457 24.439484 21.875579
F 13.440457 32.157214 21.875579
F 6.743907 30.870988 25.490359
F 6.743906 23.153258 25.490359
F 15.655674 30.870927 25.521510
F 15.655674 23.153197 25.521509
F 6.756576 28.298284 21.852203
F 6.756576 20.580553 21.852203
F 15.668363 28.298349 21.883356
F 15.668363 20.580618 21.883356
F 6.747133 28.298350 24.580863
F 6.747133 20.580619 24.580863
F 15.658848 28.298349 24.611972
F 15.658848 20.580618 24.611971
F 6.734454 30.870920 28.219011
F 6.734454 23.153189 28.219011
F 15.646140 30.870927 28.250125
F 15.646140 23.153197 28.250124
F 0.007322 24.424653 31.871165
F 0.007322 32.142383 31.871166
F 8.949730 24.439486 31.864945
F 8.949730 32.157216 31.864945
F 17.861356 24.439484 31.896054
F 17.861356 32.157214 31.896054
F 15.666749 23.163296 42.806804
F 15.666749 30.881026 42.806804
F 6.755093 23.163283 42.775681
F 8.937021 27.012061 35.503094
F 8.937021 34.729792 35.503094
F 8.937021 19.294329 35.503094
F 17.848647 27.012062 35.534202
F 17.848647 34.729793 35.534203
F 17.848647 19.294331 35.534203
F 0.037063 27.006053 32.773665
F 0.037063 34.723783 32.773665
F 0.037063 19.288321 32.773665
F 8.946547 27.012061 32.774485
F 8.946548 34.729792 32.774484
F 8.946547 19.294330 32.774485
F 17.858180 27.012062 32.805591
F 17.858180 34.729793 32.805591
F 17.858180 19.294331 32.805591
F 0.045467 24.444338 29.134752
F 0.045467 32.162068 29.134752
F 8.959238 24.439485 29.136332
F 8.959238 32.157216 29.136332
F 17.870872 24.439484 29.167439
F 17.870872 32.157214 29.167439
F 2.258442 30.872378 32.750936
F 2.258442 23.154648 32.750936
F 11.174461 30.870927 32.782261
F 11.174461 23.153197 32.782261
F 20.086088 30.870927 32.813368
F 20.086088 23.153197 32.813368
F 2.269967 28.296516 29.112568
F 2.269967 20.578785 29.112568
F 11.187150 28.298349 29.144108
F 11.187150 20.580618 29.144108
F 20.098778 28.298349 29.175216
F 20.098778 20.580619 29.175216
F 2.263533 28.298086 31.842593
F 2.263533 20.580355 31.842593
F 11.177635 28.298349 31.872723
F 11.177635 20.580618 31.872723
F 20.089262 28.298349 31.903831
F 20.089262 20.580618 31.903831
F 2.252336 30.870759 35.480428
F 2.252336 23.153029 35.480428
F 11.164927 30.870927 35.510871
F 11.164927 23.153197 35.510872
F 20.076555 30.870927 35.541979
F 20.076555 23.153197 35.541979
F 4.492978 24.439808 31.849143
F 4.492978 32.157538 31.849144
F 13.405543 24.439484 31.880500
F 13.405543 32.157214 31.880500
F 4.480472 27.011701 35.487268
F 4.480472 34.729432 35.487268
F 4.480472 19.293969 35.487269
F 13.392832 27.012062 35.518649
F 13.392833 34.729793 35.518649
F 13.392833 19.294331 35.518649
F 4.490237 27.012660 32.758491
F 6.698087 28.298121 39.132577
F 4.490237 19.294928 32.758491
F 13.402367 27.012063 32.790038
F 13.402367 34.729793 32.790038
F 13.402367 19.294331 32.790038
F 4.502647 24.438847 29.120313
F 4.502647 32.156577 29.120313
F 13.415058 24.439484 29.151885
F 13.415058 32.157214 29.151885
F 6.718546 30.870980 32.766670
F 6.718546 23.153249 32.766670
F 15.630275 30.870927 32.797815
F 15.630275 23.153197 32.797815
F 6.731214 28.298293 29.128515
F 6.731214 20.580562 29.128515
F 15.642964 28.298349 29.159662
F 15.642964 20.580618 29.159662
F 6.721793 28.298365 31.857158
F 6.721793 20.580634 31.857158
F 15.633448 28.298349 31.888277
F 15.633448 20.580618 31.888277
F 6.709117 30.870904 35.495301
F 6.709117 23.153174 35.495301
F 15.620741 30.870927 35.526426
F 15.620741 23.153197 35.526426
F 6.755093 30.881013 42.775681
F 15.609683 20.580359 39.163696
F 8.925968 24.439226 39.140364
F 8.925968 32.156956 39.140364
F 17.837592 24.439225 39.171472
F 17.837592 32.156955 39.171472
F 0.026694 27.041647 42.797277
F 15.617574 20.580616 36.435853
F 0.026694 19.323915 42.797277
F 8.983014 27.022158 42.783471
F 15.617574 28.298347 36.435853
F 8.983014 19.304426 42.783471
F 17.894655 27.022162 42.814581
F 6.705866 20.580570 36.404712
F 17.894655 19.304430 42.814581
F 0.022549 27.005098 40.059935
F 0.022549 34.722828 40.059935
F 0.022549 19.287366 40.059935
F 8.926676 27.011513 40.046023
F 8.926677 34.729244 40.046023
F 8.926677 19.293781 40.046023
F 17.838307 27.011513 40.077130
F 17.838307 34.729244 40.077130
F 17.838307 19.293782 40.077130
F 0.028467 24.446597 36.412746
F 0.028467 32.164327 36.412745
F 8.933851 24.439483 36.412523
F 8.933851 32.157213 36.412523
F 17.845482 24.439482 36.443630
F 17.845482 32.157212 36.443630
F 2.240968 30.871122 40.023124
F 2.240968 23.153392 40.023124
F 11.154588 30.870378 40.053800
F 11.154588 23.152648 40.053800
F 20.066215 30.870378 40.084907
F 20.066215 23.152648 40.084907
F 2.246861 28.297248 36.389404
F 2.246861 20.579517 36.389404
F 11.161760 28.298347 36.420300
F 11.161760 20.580616 36.420299
F 20.073389 28.298347 36.451407
F 20.073389 20.580616 36.451407
F 2.241898 28.298171 39.118806
F 2.241898 20.580440 39.118807
F 11.153870 28.298090 39.148142
F 11.153870 20.580359 39.148142
F 20.065497 28.298090 39.179249
F 20.065497 20.580360 39.179249
F 2.294708 30.883504 42.761718
F 2.294708 23.165774 42.761718
F 11.210935 30.881026 42.791250
F 11.210935 23.163296 42.791250
F 20.122563 30.881026 42.822357
F 20.122563 23.163296 42.822358
F 4.469623 24.439619 39.124519
F 4.469623 32.157349 39.124519
F 13.381778 24.439225 39.155918
F 13.381778 32.156955 39.155918
F 4.523615 27.022303 42.768040
F 6.705866 28.298300 36.404712
F 4.523615 19.304571 42.768040
F 13.438841 27.022161 42.799027
F 15.610401 23.152648 40.069354
F 13.438841 19.304430 42.799027
F 4.470952 27.012008 40.030104
F 4.470952 34.729738 40.030104
F 4.470952 19.294276 40.030104
F 13.382493 27.011514 40.061577
F 13.382493 34.729244 40.061576
F 13.382493 19.293782 40.061577
F 4.477831 24.438925 36.396555
F 4.477831 32.156655 36.396556
F 13.389668 24.439482 36.428076
F 13.389668 32.157212 36.428076
F 6.698715 30.870421 40.038216
F 6.698715 23.152691 40.038216
F 15.610401 30.870378 40.069354
F 0.062017 24.441781 21.856753
F 0.062017 32.159511 21.856753
F 0.068290 47.569997 2.784998
F 0.068290 39.852264 2.784998
F 9.045794 47.593233 2.764488
F 9.045794 39.875500 2.764489
F 17.957427 47.593230 2.795598
F 17.957427 39.875497 2.795598
F 0.063095 50.188482 6.410142
F 0.063095 42.470750 6.410143
F 9.038600 50.165260 6.397989
F 9.038600 42.447528 6.397989
F 17.950234 50.165262 6.429098
F 17.950234 42.447530 6.429098
F 0.101173 50.170954 3.664065
F 0.101173 42.453222 3.664064
F 9.046501 50.165516 3.670150
F 9.046501 42.447784 3.670150
F 17.958143 50.165519 3.701256
F 17.958143 42.447787 3.701256
F 0.074750 47.598150 0.032380
F 4.539963 34.730538 18.205783
F 0.074750 39.880417 0.032380
F 0.030991 34.748131 20.959102
F 8.989428 47.582582 0.027041
F 8.989428 39.864849 0.027040
F 17.901061 47.582582 0.058148
F 17.901061 39.864850 0.058148
F 2.350469 38.592867 3.645995
F 2.350469 46.310601 3.645996
F 11.274424 38.588919 3.677925
F 11.274424 46.306653 3.677925
F 20.186051 38.588919 3.709032
F 20.186051 46.306653 3.709033
F 2.290655 51.437892 0.002454
F 2.290655 36.002427 0.002453
F 2.290655 43.720162 0.002454
F 11.217338 51.441447 0.034817
F 11.217338 36.005982 0.034817
F 11.217338 43.723717 0.034817
F 20.128967 51.441447 0.065924
F 20.128967 36.005982 0.065924
F 20.128967 43.723717 0.065924
F 2.348898 51.449058 2.744547
F 2.348898 36.013593 2.744547
F 2.348898 43.731328 2.744547
F 11.273705 51.452095 2.772267
F 11.273706 36.016630 2.772267
F 11.273706 43.734365 2.772267
F 20.185333 51.452095 2.803374
F 20.185333 36.016630 2.803375
F 20.185333 43.734364 2.803375
F 2.342898 38.591493 6.377692
F 2.342898 46.309227 6.377692
F 11.266514 38.588662 6.405768
F 11.266514 46.306396 6.405767
F 20.178142 38.588662 6.436875
F 20.178142 46.306396 6.436875
F 4.587602 47.593251 2.748935
F 4.587602 39.875519 2.748936
F 13.501614 47.593231 2.780044
F 13.501614 39.875498 2.780044
F 4.580586 50.165187 6.382367
F 4.580585 42.447455 6.382367
F 13.494419 50.165262 6.413544
F 13.494419 42.447530 6.413545
F 4.588246 50.166374 3.653968
F 4.588246 42.448642 3.653968
F 13.502329 50.165519 3.685702
F 13.502329 42.447787 3.685702
F 4.533261 47.582023 0.011178
F 4.533261 39.864290 0.011178
F 13.445247 47.582583 0.042594
F 13.445247 39.864850 0.042594
F 6.818374 38.589000 3.662323
F 6.818374 46.306734 3.662323
F 15.730237 38.588919 3.693479
F 15.730237 46.306653 3.693479
F 6.761128 51.441322 0.019178
F 6.761128 36.005857 0.019177
F 6.761128 43.723592 0.019177
F 15.673153 51.441447 0.050371
F 15.673153 36.005982 0.050370
F 15.673153 43.723717 0.050371
F 6.817657 51.452058 2.756739
F 6.817657 36.016593 2.756739
F 6.817657 43.734328 2.756739
F 15.729519 51.452095 2.787821
F 15.729519 36.016630 2.787821
F 15.729519 43.734365 2.787821
F 6.810487 38.588692 6.390234
F 6.810487 46.306427 6.390234
F 15.722327 38.588662 6.421321
F 15.722327 46.306397 6.421321
F 0.055015 47.570716 10.047066
F 0.055015 39.852983 10.047066
F 9.025922 47.592683 10.036028
F 9.025922 39.874951 10.036028
F 17.937554 47.592681 10.067136
F 17.937554 39.874948 10.067137
F 0.046950 50.186011 13.684413
F 0.046950 42.468279 13.684413
F 9.013212 50.165258 13.674180
F 9.013212 42.447526 13.674180
F 17.924844 50.165260 13.705289
F 17.924844 42.447528 13.705289
F 0.086307 50.167310 10.939383
F 0.086307 42.449578 10.939383
F 9.022738 50.165257 10.945568
F 9.022738 42.447526 10.945568
F 17.934378 50.165260 10.976674
F 17.934378 42.447528 10.976674
F 0.094288 47.589073 7.300195
F 0.094288 39.871340 7.300195
F 9.035428 47.592684 7.307420
F 9.035428 39.874951 7.307420
F 17.947069 47.592681 7.338525
F 17.947069 39.874949 7.338525
F 2.328167 38.592180 10.920854
F 2.328167 46.309914 10.920855
F 11.250659 38.588660 10.953343
F 11.250659 46.306394 10.953343
F 20.162286 38.588660 10.984451
F 20.162286 46.306394 10.984451
F 2.339895 51.447733 7.282550
F 2.339895 36.012267 7.282550
F 2.339895 43.730002 7.282550
F 11.263347 51.451546 7.315195
F 11.263347 36.016081 7.315195
F 11.263347 43.733816 7.315195
F 20.174975 51.451546 7.346302
F 20.174975 36.016081 7.346302
F 20.174975 43.733816 7.346302
F 2.331441 51.449026 10.015367
F 2.331440 36.013560 10.015367
F 2.331440 43.731295 10.015367
F 11.253832 51.451546 10.043806
F 11.253832 36.016081 10.043806
F 11.253832 43.733816 10.043806
F 20.165460 51.451546 10.074913
F 20.165460 36.016081 10.074913
F 20.165460 43.733816 10.074913
F 2.320022 38.590842 13.653265
F 2.320022 46.308576 13.653265
F 11.241124 38.588660 13.681958
F 11.241124 46.306394 13.681958
F 20.152752 38.588660 13.713066
F 20.152752 46.306394 13.713066
F 4.568070 47.592790 10.020382
F 4.568070 39.875057 10.020382
F 13.481740 47.592682 10.051583
F 13.481741 39.874949 10.051583
F 4.555528 50.165117 13.658509
F 4.555528 42.447385 13.658509
F 13.469030 50.165260 13.689735
F 13.469030 42.447528 13.689735
F 4.564880 50.166070 10.929436
F 4.564880 42.448338 10.929435
F 13.478564 50.165260 10.961120
F 13.478564 42.447528 10.961120
F 4.577343 47.591841 7.291269
F 4.577343 39.874109 7.291269
F 13.491255 47.592682 7.322972
F 13.491255 39.874949 7.322972
F 6.794636 38.588736 10.937736
F 6.794636 46.306470 10.937736
F 15.706472 38.588660 10.968897
F 15.706472 46.306395 10.968897
F 6.807308 51.451467 7.299586
F 6.807308 36.016002 7.299585
F 6.807308 43.733737 7.299585
F 15.719161 51.451546 7.330748
F 15.719161 36.016081 7.330748
F 15.719161 43.733816 7.330748
F 6.797828 51.451522 10.028268
F 6.797828 36.016057 10.028268
F 6.797828 43.733791 10.028268
F 15.709646 51.451546 10.059359
F 15.709646 36.016081 10.059359
F 15.709646 43.733816 10.059360
F 6.785144 38.588679 13.666417
F 6.785144 46.306413 13.666417
F 15.696938 38.588660 13.697512
F 15.696938 46.306395 13.697512
F 0.038958 47.573141 17.321758
F 0.038958 39.855408 17.321758
F 9.000525 47.592683 17.312333
F 9.000525 39.874950 17.312333
F 17.912155 47.592681 17.343442
F 17.912155 39.874948 17.343442
F 0.030990 50.183598 20.959102
F 0.030991 42.465866 20.959102
F 8.987814 50.165258 20.950486
F 8.987814 42.447526 20.950487
F 17.899445 50.165260 20.981595
F 17.899445 42.447528 20.981595
F 0.070181 50.164351 18.217675
F 0.070181 42.446619 18.217675
F 8.997341 50.165258 18.221874
F 8.997341 42.447526 18.221874
F 17.908979 50.165260 18.252980
F 17.908979 42.447528 18.252980
F 0.078264 47.592139 14.578550
F 0.078265 39.874406 14.578550
F 9.010031 47.592683 14.583721
F 9.010031 39.874951 14.583720
F 17.921670 47.592681 14.614827
F 17.921670 39.874948 14.614827
F 2.304789 38.591549 18.197515
F 2.304789 46.309283 18.197515
F 11.225260 38.588660 18.229649
F 11.225260 46.306394 18.229649
F 20.136887 38.588660 18.260757
F 20.136887 46.306394 18.260757
F 2.316450 51.448335 14.559181
F 2.316450 36.012870 14.559180
F 2.316450 43.730605 14.559180
F 11.237948 51.451546 14.591496
F 11.237948 36.016081 14.591496
F 11.237948 43.733816 14.591496
F 20.149576 51.451546 14.622604
F 20.149576 36.016081 14.622604
F 20.149576 43.733815 14.622604
F 2.308656 51.449718 17.291153
F 2.308656 36.014253 17.291153
F 2.308656 43.731987 17.291153
F 11.228433 51.451546 17.320111
F 11.228433 36.016081 17.320111
F 11.228433 43.733816 17.320111
F 20.140061 51.451546 17.351219
F 20.140061 36.016081 17.351219
F 20.140061 43.733816 17.351219
F 2.297312 38.590120 20.929030
F 2.297312 46.307855 20.929030
F 11.215725 38.588660 20.958264
F 11.215725 46.306394 20.958264
F 20.127353 38.588660 20.989372
F 20.127353 46.306394 20.989372
F 4.543016 47.592859 17.296637
F 4.543015 39.875126 17.296638
F 13.456341 47.592682 17.327888
F 13.456342 39.874949 17.327888
F 4.530486 50.165047 20.934765
F 4.530486 42.447315 20.934765
F 13.443630 50.165260 20.966042
F 13.443630 42.447528 20.966041
F 4.539963 50.166005 18.205784
F 4.539963 42.448273 18.205783
F 13.453165 50.165260 18.237426
F 13.453165 42.447528 18.237426
F 4.552409 47.591903 14.567609
F 4.552409 39.874170 14.567609
F 13.465856 47.592682 14.599273
F 13.465856 39.874949 14.599273
F 6.769270 38.588729 18.214047
F 6.769270 46.306463 18.214047
F 15.681073 38.588660 18.245203
F 15.681073 46.306395 18.245203
F 6.781941 51.451474 14.575891
F 6.781941 36.016009 14.575891
F 6.781941 43.733743 14.575891
F 15.693762 51.451546 14.607050
F 15.693762 36.016081 14.607050
F 15.693762 43.733816 14.607050
F 6.772478 51.451534 17.304565
F 6.772478 36.016069 17.304565
F 6.772478 43.733803 17.304565
F 15.684247 51.451546 17.335665
F 15.684246 36.016081 17.335665
F 15.684247 43.733816 17.335665
F 6.759797 38.588666 20.942714
F 6.759797 46.306401 20.942714
F 15.671539 38.588660 20.973819
F 15.671539 46.306395 20.973818
F 0.063095 34.753015 6.410143
F 0.101173 34.735488 3.664064
F 9.046501 34.730049 3.670150
F 17.958143 34.730052 3.701256
F 4.588246 34.730907 3.653968
F 13.502329 34.730052 3.685702
F 0.046950 34.750544 13.684414
F 0.086307 34.731844 10.939383
F 4.564880 34.730603 10.929435
F 0.023081 47.575532 24.596449
F 0.023081 39.857800 24.596449
F 8.975127 47.592683 24.588640
F 8.975127 39.874950 24.588640
F 17.886756 47.592681 24.619748
F 17.886756 39.874948 24.619749
F 0.015180 50.181238 28.233802
F 0.015180 42.463506 28.233802
F 8.962417 50.165258 28.226793
F 8.962417 42.447526 28.226793
F 17.874046 50.165260 28.257901
F 17.874046 42.447528 28.257901
F 0.053792 50.161646 25.495780
F 0.053792 42.443914 25.495780
F 8.971944 50.165258 25.498180
F 8.971944 42.447526 25.498180
F 17.883580 50.165260 25.529286
F 17.883580 42.447528 25.529286
F 8.984634 47.592683 21.860027
F 8.984634 39.874950 21.860027
F 17.896271 47.592681 21.891133
F 17.896271 39.874948 21.891133
F 2.281547 38.590860 25.474208
F 2.281547 46.308595 25.474208
F 11.199861 38.588660 25.505955
F 11.199861 46.306394 25.505956
F 20.111488 38.588660 25.537063
F 20.111488 46.306394 25.537063
F 2.293140 51.448995 21.835858
F 2.293140 36.013529 21.835857
F 2.293140 43.731264 21.835857
F 11.212549 51.451546 21.867803
F 11.212549 36.016081 21.867802
F 11.212549 43.733816 21.867803
F 20.124177 51.451546 21.898910
F 20.124177 36.016081 21.898910
F 20.124177 43.733815 21.898910
F 2.286020 51.450470 24.566896
F 2.286020 36.015004 24.566896
F 2.286020 43.732739 24.566896
F 11.203034 51.451546 24.596418
F 11.203034 36.016081 24.596418
F 11.203034 43.733816 24.596418
F 20.114662 51.451546 24.627525
F 20.114662 36.016081 24.627525
F 20.114662 43.733815 24.627525
F 2.274750 38.589338 28.204750
F 2.274750 46.307073 28.204750
F 11.190326 38.588660 28.234571
F 11.190326 46.306394 28.234571
F 20.101954 38.588660 28.265678
F 20.101954 46.306394 28.265678
F 4.517985 47.592931 24.572892
F 4.517985 39.875198 24.572892
F 13.430942 47.592682 24.604195
F 13.430942 39.874949 24.604194
F 4.505467 50.164974 28.211018
F 4.505467 42.447242 28.211018
F 13.418231 50.165260 28.242348
F 13.418231 42.447528 28.242348
F 4.515082 50.165934 25.482136
F 4.515082 42.448202 25.482135
F 13.427766 50.165260 25.513733
F 13.427766 42.447528 25.513732
F 4.527510 47.591971 21.843959
F 4.527510 39.874238 21.843959
F 13.440457 47.592682 21.875579
F 13.440457 39.874949 21.875579
F 6.743907 38.588721 25.490359
F 6.743907 46.306455 25.490359
F 15.655674 38.588660 25.521509
F 15.655674 46.306395 25.521509
F 6.756576 51.451481 21.852203
F 6.756576 36.016016 21.852203
F 6.756576 43.733751 21.852203
F 15.668363 51.451546 21.883356
F 15.668363 36.016081 21.883356
F 15.668363 43.733815 21.883356
F 6.747133 51.451547 24.580863
F 6.747133 36.016082 24.580863
F 6.747133 43.733816 24.580863
F 15.658847 51.451546 24.611971
F 15.658847 36.016081 24.611972
F 15.658848 43.733816 24.611971
F 6.734454 38.588652 28.219011
F 6.734454 46.306387 28.219011
F 15.646140 38.588660 28.250125
F 15.646140 46.306395 28.250124
F 0.007322 47.577851 31.871165
F 0.007322 39.860118 31.871166
F 8.949730 47.592683 31.864945
F 8.949730 39.874950 31.864946
F 17.861356 47.592681 31.896054
F 17.861356 39.874948 31.896054
F 15.666749 46.316493 42.806804
F 15.666749 38.598759 42.806804
F 8.937021 50.165258 35.503094
F 8.937021 42.447527 35.503094
F 17.848647 50.165260 35.534202
F 17.848647 42.447528 35.534203
F 0.037063 50.159250 32.773665
F 0.037063 42.441518 32.773665
F 8.946548 50.165259 32.774485
F 8.946547 42.447527 32.774485
F 17.858180 50.165260 32.805591
F 17.858180 42.447528 32.805591
F 0.045467 47.597535 29.134752
F 0.045467 39.879802 29.134752
F 8.959238 47.592683 29.136332
F 8.959238 39.874950 29.136332
F 17.870872 47.592681 29.167439
F 17.870872 39.874948 29.167439
F 2.258442 38.590111 32.750936
F 2.258442 46.307845 32.750936
F 11.174462 38.588660 32.782260
F 11.174462 46.306394 32.782261
F 20.086088 38.588660 32.813368
F 20.086088 46.306394 32.813368
F 2.269967 51.449713 29.112568
F 2.269967 36.014248 29.112568
F 2.269967 43.731983 29.112568
F 11.187150 51.451546 29.144108
F 11.187150 36.016081 29.144108
F 11.187150 43.733816 29.144108
F 20.098778 51.451546 29.175216
F 20.098778 36.016081 29.175216
F 20.098778 43.733816 29.175216
F 2.263533 51.451283 31.842593
F 2.263533 36.015818 31.842593
F 2.263533 43.733552 31.842593
F 11.177635 51.451546 31.872723
F 11.177635 36.016081 31.872723
F 11.177635 43.733816 31.872723
F 20.089262 51.451546 31.903831
F 20.089262 36.016081 31.903831
F 20.089262 43.733816 31.903831
F 2.252336 38.588492 35.480428
F 2.252336 46.306227 35.480428
F 11.164927 38.588660 35.510872
F 11.164927 46.306394 35.510872
F 20.076555 38.588660 35.541980
F 20.076555 46.306394 35.541979
F 4.492978 47.593005 31.849143
F 4.492978 39.875272 31.849144
F 13.405543 47.592682 31.880500
F 13.405543 39.874949 31.880500
F 4.480472 50.164899 35.487268
F 4.480472 42.447167 35.487269
F 13.392832 50.165260 35.518649
F 13.392833 42.447528 35.518649
F 4.490237 50.165857 32.758491
F 4.490237 42.448126 32.758491
F 13.402367 50.165260 32.790038
F 13.402367 42.447528 32.790038
F 4.502647 47.592045 29.120313
F 4.502647 39.874312 29.120313
F 13.415058 47.592681 29.151885
F 13.415058 39.874949 29.151885
F 6.718546 38.588712 32.766670
F 6.718546 46.306446 32.766670
F 15.630275 38.588660 32.797814
F 15.630275 46.306395 32.797815
F 6.731214 51.451490 29.128515
F 6.731214 36.016025 29.128515
F 6.731214 43.733759 29.128515
F 15.642964 51.451546 29.159662
F 15.642964 36.016081 29.159662
F 15.642964 43.733815 29.159662
F 6.721793 51.451562 31.857158
F 6.721793 36.016097 31.857158
F 6.721793 43.733831 31.857158
F 15.633448 51.451546 31.888277
F 15.633448 36.016081 31.888277
F 15.633448 43.733816 31.888277
F 6.709117 38.588637 35.495301
F 6.709117 46.306371 35.495301
F 15.620741 38.588660 35.526426
F 15.620741 46.306394 35.526426
F 6.755093 46.316480 42.775681
F 6.755093 38.598746 42.775681
F 8.925967 47.592424 39.140364
F 8.925967 39.874691 39.140364
F 17.837592 47.592422 39.171472
F 17.837592 39.874689 39.171472
F 0.026694 50.194844 42.797277
F 0.026694 42.477112 42.797277
F 8.983014 50.175355 42.783471
F 8.983014 42.457623 42.783471
F 17.894655 50.175359 42.814581
F 17.894655 42.457627 42.814581
F 0.022549 50.158295 40.059935
F 0.022549 42.440563 40.059935
F 8.926677 50.164710 40.046023
F 8.926677 42.446978 40.046023
F 17.838307 50.164711 40.077131
F 17.838307 42.446979 40.077130
F 0.028467 47.599794 36.412746
F 0.028467 39.882062 36.412745
F 8.933851 47.592680 36.412523
F 8.933851 39.874947 36.412523
F 17.845482 47.592679 36.443630
F 17.845482 39.874946 36.443630
F 2.240968 38.588855 40.023124
F 2.240968 46.306589 40.023124
F 11.154588 38.588111 40.053800
F 11.154588 46.305846 40.053800
F 20.066215 38.588111 40.084907
F 20.066215 46.305846 40.084907
F 2.246861 51.450445 36.389404
F 2.246861 36.014980 36.389404
F 2.246861 43.732715 36.389404
F 11.161760 51.451544 36.420300
F 11.161760 36.016079 36.420299
F 11.161760 43.733814 36.420299
F 20.073389 51.451544 36.451407
F 20.073389 36.016079 36.451407
F 20.073389 43.733813 36.451407
F 2.241898 51.451368 39.118807
F 2.241898 36.015903 39.118807
F 2.241898 43.733637 39.118807
F 11.153870 51.451288 39.148141
F 11.153870 36.015822 39.148142
F 11.153870 43.733557 39.148142
F 20.065497 51.451287 39.179249
F 20.065497 36.015822 39.179249
F 20.065497 43.733557 39.179249
F 2.294708 38.601237 42.761718
F 2.294708 46.318971 42.761718
F 11.210935 38.598759 42.791250
F 11.210935 46.316493 42.791250
F 20.122563 38.598759 42.822358
F 20.122563 46.316493 42.822357
F 4.469623 47.592816 39.124519
F 4.469623 39.875083 39.124519
F 13.381778 47.592423 39.155918
F 13.381778 39.874690 39.155919
F 4.523615 50.175500 42.768040
F 4.523615 42.457768 42.768041
F 13.438841 50.175359 42.799027
F 13.438841 42.457627 42.799027
F 4.470952 50.165205 40.030104
F 4.470952 42.447473 40.030104
F 13.382493 50.164711 40.061577
F 13.382493 42.446979 40.061577
F 4.477831 47.592123 36.396555
F 4.477831 39.874390 36.396555
F 13.389668 47.592679 36.428076
F 13.389668 39.874947 36.428076
F 6.698715 38.588154 40.038216
F 6.698715 46.305888 40.038216
F 15.610401 38.588111 40.069353
F 15.610401 46.305846 40.069353
F 6.705866 51.451497 36.404712
F 6.705866 36.016032 36.404712
F 6.705866 43.733767 36.404712
F 15.617574 51.451544 36.435853
F 15.617574 36.016079 36.435853
F 15.617574 43.733813 36.435853
F 6.698087 51.451318 39.132577
F 6.698087 36.015853 39.132577
F 6.698087 43.733588 39.132577
F 15.609683 51.451287 39.163695
F 15.609683 36.015822 39.163695
F 15.609683 43.733557 39.163696
F 0.015180 34.745771 28.233802
F 4.515082 34.730468 25.482135
F 4.490237 34.730391 32.758491
F 0.026694 34.759377 42.797277
F 8.983014 34.739889 42.783471
F 17.894655 34.739892 42.814581
F 4.523615 34.740033 42.768040
F 13.438841 34.739892 42.799027
F 0.062017 47.594978 21.856753
F 0.062017 39.877245 21.856753
F 0.068290 55.287727 2.784998
F 0.068290 63.005462 2.784998
F 9.045794 55.310963 2.764489
F 9.045794 63.028697 2.764489
F 17.957427 55.310960 2.795598
F 17.957427 63.028695 2.795598
F 0.063095 57.906212 6.410143
F 0.063095 65.623947 6.410143
F 9.038600 57.882990 6.397989
F 9.038599 65.600725 6.397989
F 17.950234 57.882992 6.429098
F 17.950234 65.600727 6.429098
F 0.101173 57.888685 3.664064
F 0.101173 65.606420 3.664064
F 9.046501 57.883246 3.670150
F 9.046501 65.600981 3.670150
F 17.958143 57.883249 3.701256
F 17.958143 65.600984 3.701256
F 0.074751 55.315880 0.032380
F 15.681073 69.459592 18.245203
F 0.074750 63.033615 0.032380
F 20.127353 69.459592 20.989372
F 8.989428 55.300312 0.027041
F 8.989428 63.018047 0.027040
F 17.901061 55.300312 0.058148
F 17.901061 63.018047 0.058147
F 2.350469 54.028331 3.645996
F 2.350469 61.746064 3.645995
F 11.274424 54.024383 3.677925
F 11.274424 61.742116 3.677925
F 20.186051 54.024383 3.709033
F 20.186051 61.742117 3.709032
F 2.290655 59.155624 0.002454
F 2.290655 66.873359 0.002453
F 11.217338 59.159179 0.034817
F 11.217338 66.876914 0.034817
F 20.128967 59.159179 0.065924
F 20.128967 66.876914 0.065924
F 2.348898 59.166790 2.744547
F 2.348898 66.884525 2.744547
F 11.273705 59.169827 2.772267
F 11.273706 66.887562 2.772267
F 20.185333 59.169827 2.803375
F 20.185333 66.887562 2.803375
F 2.342898 54.026957 6.377692
F 2.342898 61.744690 6.377692
F 11.266514 54.024126 6.405767
F 11.266514 61.741859 6.405768
F 20.178142 54.024127 6.436875
F 20.178142 61.741860 6.436875
F 4.587602 55.310981 2.748935
F 4.587602 63.028716 2.748936
F 13.501614 55.310961 2.780044
F 13.501614 63.028695 2.780044
F 4.580586 57.882917 6.382367
F 4.580586 65.600652 6.382367
F 13.494419 57.882992 6.413544
F 13.494419 65.600727 6.413545
F 4.588246 57.884104 3.653968
F 4.588246 65.601839 3.653968
F 13.502329 57.883249 3.685702
F 13.502329 65.600984 3.685702
F 4.533261 55.299753 0.011178
F 4.533261 63.017487 0.011178
F 13.445247 55.300313 0.042594
F 13.445247 63.018047 0.042594
F 6.818374 54.024464 3.662323
F 6.818374 61.742197 3.662323
F 15.730237 54.024383 3.693479
F 15.730237 61.742116 3.693479
F 6.761128 59.159054 0.019177
F 6.761128 66.876789 0.019177
F 15.673153 59.159179 0.050370
F 15.673153 66.876914 0.050371
F 6.817657 59.169790 2.756739
F 6.817657 66.887525 2.756739
F 15.729519 59.169827 2.787821
F 15.729519 66.887562 2.787821
F 6.810487 54.024157 6.390234
F 6.810487 61.741890 6.390234
F 15.722327 54.024127 6.421321
F 15.722327 61.741860 6.421321
F 0.055015 55.288446 10.047066
F 0.055015 63.006181 10.047066
F 9.025922 55.310414 10.036028
F 9.025922 63.028148 10.036028
F 17.937554 55.310411 10.067137
F 17.937554 63.028146 10.067137
F 0.046950 57.903741 13.684414
F 0.046950 65.621476 13.684413
F 9.013212 57.882988 13.674180
F 9.013212 65.600723 13.674180
F 17.924844 57.882990 13.705289
F 17.924844 65.600725 13.705289
F 0.086307 57.885041 10.939383
F 0.086307 65.602776 10.939383
F 9.022738 57.882988 10.945568
F 9.022738 65.600723 10.945568
F 17.934378 57.882990 10.976674
F 17.934378 65.600725 10.976674
F 0.094288 55.306803 7.300195
F 0.094288 63.024537 7.300195
F 9.035428 55.310414 7.307420
F 9.035428 63.028149 7.307420
F 17.947069 55.310411 7.338525
F 17.947069 63.028146 7.338525
F 2.328167 54.027644 10.920855
F 2.328167 61.745377 10.920854
F 11.250659 54.024125 10.953343
F 11.250659 61.741857 10.953343
F 20.162286 54.024124 10.984451
F 20.162286 61.741857 10.984451
F 2.339895 59.165465 7.282550
F 2.339895 66.883200 7.282550
F 11.263347 59.169278 7.315195
F 11.263347 66.887013 7.315195
F 20.174975 59.169278 7.346302
F 20.174975 66.887013 7.346302
F 2.331440 59.166757 10.015367
F 2.331440 66.884493 10.015367
F 11.253832 59.169278 10.043806
F 11.253832 66.887013 10.043806
F 20.165460 59.169278 10.074913
F 20.165460 66.887013 10.074913
F 2.320022 54.026306 13.653265
F 2.320022 61.744039 13.653265
F 11.241124 54.024125 13.681958
F 11.241124 61.741858 13.681958
F 20.152752 54.024124 13.713066
F 20.152752 61.741857 13.713066
F 4.568070 55.310520 10.020382
F 4.568070 63.028254 10.020382
F 13.481741 55.310412 10.051583
F 13.481740 63.028146 10.051583
F 4.555528 57.882848 13.658509
F 4.555528 65.600583 13.658509
F 13.469030 57.882990 13.689735
F 13.469030 65.600725 13.689735
F 4.564880 57.883800 10.929435
F 4.564880 65.601535 10.929435
F 13.478564 57.882990 10.961120
F 13.478564 65.600725 10.961120
F 4.577343 55.309572 7.291269
F 4.577343 63.027306 7.291269
F 13.491255 55.310412 7.322972
F 13.491255 63.028146 7.322972
F 6.794636 54.024201 10.937737
F 6.794636 61.741933 10.937736
F 15.706472 54.024124 10.968897
F 15.706472 61.741857 10.968897
F 6.807308 59.169199 7.299585
F 6.807308 66.886934 7.299585
F 15.719161 59.169278 7.330748
F 15.719161 66.887013 7.330748
F 6.797828 59.169254 10.028268
F 6.797828 66.886989 10.028268
F 15.709646 59.169278 10.059359
F 15.709646 66.887013 10.059360
F 6.785144 54.024143 13.666417
F 6.785144 61.741876 13.666417
F 15.696938 54.024125 13.697512
F 15.696938 61.741857 13.697512
F 0.038958 55.290871 17.321758
F 0.038958 63.008606 17.321758
F 9.000525 55.310413 17.312333
F 9.000525 63.028148 17.312333
F 17.912155 55.310411 17.343442
F 17.912155 63.028146 17.343442
F 0.030991 57.901328 20.959102
F 0.030990 65.619063 20.959102
F 8.987814 57.882989 20.950486
F 8.987814 65.600724 20.950487
F 17.899445 57.882990 20.981595
F 17.899445 65.600725 20.981595
F 0.070181 57.882081 18.217675
F 0.070181 65.599816 18.217675
F 8.997341 57.882988 18.221873
F 8.997341 65.600723 18.221874
F 17.908979 57.882990 18.252980
F 17.908979 65.600725 18.252980
F 0.078265 55.309869 14.578550
F 0.078264 63.027604 14.578550
F 9.010031 55.310414 14.583721
F 9.010031 63.028148 14.583720
F 17.921670 55.310411 14.614826
F 17.921670 63.028146 14.614826
F 2.304789 54.027014 18.197515
F 2.304789 61.744747 18.197515
F 11.225260 54.024124 18.229649
F 11.225260 61.741857 18.229649
F 20.136887 54.024124 18.260757
F 20.136887 61.741858 18.260757
F 2.316450 59.166067 14.559181
F 2.316450 66.883802 14.559180
F 11.237948 59.169278 14.591496
F 11.237948 66.887013 14.591496
F 20.149576 59.169278 14.622604
F 20.149576 66.887013 14.622604
F 2.308656 59.167450 17.291153
F 2.308656 66.885185 17.291153
F 11.228433 59.169278 17.320111
F 11.228433 66.887013 17.320111
F 20.140061 59.169278 17.351219
F 20.140061 66.887013 17.351219
F 2.297312 54.025585 20.929030
F 2.297312 61.743318 20.929030
F 11.215725 54.024124 20.958264
F 11.215725 61.741857 20.958264
F 20.127353 54.024125 20.989372
F 20.127353 61.741857 20.989372
F 4.543015 55.310589 17.296637
F 4.543015 63.028324 17.296638
F 13.456341 55.310412 17.327888
F 13.456341 63.028146 17.327888
F 4.530486 57.882777 20.934764
F 4.530486 65.600512 20.934764
F 13.443630 57.882990 20.966042
F 13.443630 65.600725 20.966041
F 4.539963 57.883736 18.205783
F 4.539963 65.601470 18.205783
F 13.453165 57.882990 18.237426
F 13.453165 65.600725 18.237426
F 4.552409 55.309633 14.567609
F 4.552409 63.027368 14.567609
F 13.465856 55.310412 14.599273
F 13.465856 63.028146 14.599273
F 6.769270 54.024193 18.214047
F 6.769270 61.741926 18.214047
F 15.681073 54.024125 18.245203
F 15.681073 61.741858 18.245203
F 6.781941 59.169206 14.575891
F 6.781941 66.886941 14.575891
F 15.693762 59.169278 14.607050
F 15.693762 66.887013 14.607050
F 6.772478 59.169266 17.304566
F 6.772478 66.887001 17.304565
F 15.684247 59.169278 17.335665
F 15.684247 66.887013 17.335665
F 6.759797 54.024131 20.942714
F 6.759797 61.741864 20.942714
F 15.671539 54.024125 20.973818
F 15.671539 61.741857 20.973819
F 11.250659 69.459592 10.953343
F 15.671539 69.459592 20.973818
F 20.162286 69.459592 10.984451
F 11.241124 69.459592 13.681958
F 20.152752 69.459592 13.713066
F 15.706472 69.459592 10.968897
F 15.696938 69.459592 13.697512
F 11.225260 69.459592 18.229649
F 20.136887 69.459592 18.260757
F 11.215725 69.459592 20.958264
F 0.023081 55.293263 24.596449
F 0.023081 63.010997 24.596449
F 8.975127 55.310413 24.588640
F 8.975127 63.028148 24.588640
F 17.886756 55.310411 24.619748
F 17.886756 63.028146 24.619749
F 0.015180 57.898968 28.233802
F 0.015180 65.616703 28.233802
F 8.962417 57.882989 28.226793
F 8.962417 65.600724 28.226793
F 17.874046 57.882990 28.257901
F 17.874046 65.600725 28.257902
F 0.053792 57.879377 25.495780
F 0.053792 65.597112 25.495780
F 8.971944 57.882989 25.498180
F 8.971944 65.600724 25.498180
F 17.883580 57.882990 25.529286
F 17.883580 65.600725 25.529286
F 8.984634 55.310413 21.860027
F 8.984634 63.028148 21.860027
F 17.896271 55.310411 21.891133
F 17.896271 63.028146 21.891133
F 2.281547 54.026325 25.474209
F 2.281547 61.744058 25.474208
F 11.199861 54.024124 25.505956
F 11.199861 61.741857 25.505955
F 20.111488 54.024124 25.537063
F 20.111488 61.741858 25.537063
F 2.293140 59.166727 21.835858
F 2.293140 66.884462 21.835857
F 11.212549 59.169278 21.867802
F 11.212549 66.887013 21.867803
F 20.124177 59.169278 21.898910
F 20.124177 66.887013 21.898910
F 2.286020 59.168201 24.566896
F 2.286020 66.885937 24.566896
F 11.203034 59.169278 24.596418
F 11.203034 66.887013 24.596418
F 20.114662 59.169278 24.627525
F 20.114661 66.887013 24.627525
F 2.274750 54.024803 28.204750
F 2.274750 61.742536 28.204750
F 11.190326 54.024125 28.234570
F 11.190326 61.741858 28.234571
F 20.101954 54.024125 28.265678
F 20.101954 61.741857 28.265678
F 4.517985 55.310661 24.572892
F 4.517985 63.028395 24.572892
F 13.430942 55.310412 24.604195
F 13.430942 63.028146 24.604194
F 4.505467 57.882704 28.211018
F 4.505467 65.600439 28.211018
F 13.418231 57.882990 28.242348
F 13.418231 65.600725 28.242348
F 4.515082 57.883665 25.482135
F 4.515082 65.601400 25.482135
F 13.427766 57.882990 25.513732
F 13.427766 65.600725 25.513732
F 4.527510 55.309701 21.843959
F 4.527510 63.027435 21.843959
F 13.440457 55.310412 21.875579
F 13.440457 63.028146 21.875579
F 6.743906 54.024185 25.490359
F 6.743907 61.741918 25.490359
F 15.655674 54.024125 25.521510
F 15.655674 61.741858 25.521509
F 6.756576 59.169213 21.852203
F 6.756576 66.886948 21.852203
F 15.668363 59.169278 21.883356
F 15.668363 66.887013 21.883356
F 6.747133 59.169279 24.580863
F 6.747133 66.887014 24.580863
F 15.658848 59.169278 24.611972
F 15.658848 66.887013 24.611971
F 6.734454 54.024117 28.219011
F 6.734454 61.741850 28.219011
F 15.646140 54.024125 28.250125
F 15.646140 61.741858 28.250125
F 0.007322 55.295581 31.871166
F 0.007322 63.013315 31.871166
F 8.949730 55.310413 31.864945
F 8.949730 63.028147 31.864946
F 17.861357 55.310411 31.896054
F 17.861356 63.028146 31.896054
F 15.666749 61.751956 42.806804
F 15.666749 54.034224 42.806804
F 8.937021 57.882989 35.503094
F 8.937021 65.600724 35.503094
F 17.848647 57.882990 35.534203
F 17.848647 65.600725 35.534203
F 0.037063 57.876981 32.773665
F 0.037063 65.594716 32.773665
F 8.946547 57.882989 32.774484
F 8.946547 65.600724 32.774485
F 17.858180 57.882990 32.805591
F 17.858180 65.600725 32.805591
F 0.045467 55.315265 29.134752
F 0.045467 63.032999 29.134752
F 8.959237 55.310413 29.136332
F 8.959238 63.028147 29.136332
F 17.870872 55.310411 29.167439
F 17.870872 63.028146 29.167439
F 2.258442 54.025575 32.750936
F 2.258442 61.743308 32.750936
F 11.174462 54.024124 32.782261
F 11.174462 61.741857 32.782260
F 20.086088 54.024124 32.813368
F 20.086088 61.741858 32.813368
F 2.269967 59.167445 29.112568
F 2.269967 66.885180 29.112568
F 11.187150 59.169278 29.144108
F 11.187150 66.887013 29.144108
F 20.098778 59.169278 29.175216
F 20.098778 66.887013 29.175216
F 2.263533 59.169015 31.842593
F 2.263533 66.886750 31.842593
F 11.177635 59.169278 31.872723
F 11.177635 66.887013 31.872724
F 20.089262 59.169278 31.903831
F 20.089262 66.887013 31.903831
F 2.252336 54.023957 35.480428
F 2.252336 61.741690 35.480428
F 11.164927 54.024124 35.510871
F 11.164928 61.741857 35.510872
F 20.076555 54.024124 35.541979
F 20.076555 61.741857 35.541980
F 4.492978 55.310735 31.849144
F 4.492978 63.028469 31.849144
F 13.405543 55.310412 31.880500
F 13.405543 63.028146 31.880500
F 4.480472 57.882629 35.487268
F 4.480472 65.600364 35.487269
F 13.392832 57.882990 35.518649
F 13.392833 65.600725 35.518649
F 4.490237 57.883588 32.758491
F 4.490237 65.601323 32.758491
F 13.402367 57.882991 32.790038
F 13.402367 65.600725 32.790038
F 4.502647 55.309775 29.120313
F 4.502647 63.027509 29.120313
F 13.415058 55.310412 29.151885
F 13.415058 63.028146 29.151885
F 6.718546 54.024177 32.766670
F 6.718546 61.741910 32.766670
F 15.630275 54.024124 32.797815
F 15.630275 61.741858 32.797814
F 6.731214 59.169222 29.128515
F 6.731214 66.886957 29.128514
F 15.642964 59.169278 29.159662
F 15.642964 66.887013 29.159662
F 6.721793 59.169294 31.857159
F 6.721793 66.887029 31.857158
F 15.633448 59.169278 31.888277
F 15.633448 66.887013 31.888277
F 6.709117 54.024101 35.495301
F 6.709117 61.741834 35.495301
F 15.620741 54.024124 35.526426
F 15.620741 61.741857 35.526426
F 6.755093 61.751943 42.775681
F 6.755093 54.034210 42.775681
F 8.925967 55.310154 39.140364
F 8.925968 63.027888 39.140364
F 17.837592 55.310152 39.171472
F 17.837592 63.027887 39.171472
F 0.026694 57.912574 42.797277
F 0.026694 65.630309 42.797277
F 8.983014 57.893086 42.783471
F 8.983014 65.610821 42.783471
F 17.894655 57.893089 42.814581
F 17.894655 65.610824 42.814581
F 0.022549 57.876025 40.059935
F 0.022549 65.593760 40.059935
F 8.926676 57.882441 40.046023
F 8.926677 65.600176 40.046023
F 17.838307 57.882441 40.077130
F 17.838307 65.600176 40.077130
F 0.028467 55.317524 36.412745
F 0.028467 63.035259 36.412745
F 8.933851 55.310410 36.412523
F 8.933851 63.028145 36.412523
F 17.845482 55.310409 36.443630
F 17.845482 63.028144 36.443630
F 2.240968 54.024319 40.023124
F 2.240968 61.742052 40.023124
F 11.154588 54.023576 40.053800
F 11.154588 61.741308 40.053800
F 20.066215 54.023575 40.084907
F 20.066215 61.741309 40.084907
F 2.246861 59.168177 36.389404
F 2.246861 66.885912 36.389404
F 11.161760 59.169276 36.420299
F 11.161760 66.887011 36.420299
F 20.073389 59.169276 36.451407
F 20.073389 66.887011 36.451407
F 2.241898 59.169100 39.118807
F 2.241898 66.886835 39.118807
F 11.153870 59.169019 39.148142
F 11.153870 66.886754 39.148142
F 20.065497 59.169019 39.179249
F 20.065497 66.886754 39.179249
F 2.294708 54.036701 42.761718
F 2.294708 61.754434 42.761718
F 11.210935 54.034223 42.791250
F 11.210935 61.751956 42.791250
F 20.122563 54.034224 42.822357
F 20.122563 61.751956 42.822358
F 4.469623 55.310546 39.124519
F 4.469623 63.028280 39.124519
F 13.381778 55.310153 39.155918
F 13.381778 63.027887 39.155919
F 4.523616 57.893230 42.768040
F 4.523615 65.610965 42.768040
F 13.438841 57.893089 42.799027
F 13.438841 65.610824 42.799027
F 4.470952 57.882935 40.030104
F 4.470952 65.600670 40.030104
F 13.382493 57.882442 40.061577
F 13.382493 65.600176 40.061577
F 4.477831 55.309853 36.396556
F 4.477831 63.027587 36.396555
F 13.389668 55.310409 36.428076
F 13.389668 63.028144 36.428076
F 6.698715 54.023618 40.038217
F 6.698715 61.741351 40.038216
F 15.610401 54.023576 40.069353
F 15.610401 61.741309 40.069353
F 6.705866 59.169229 36.404712
F 6.705866 66.886964 36.404712
F 15.617574 59.169276 36.435853
F 15.617574 66.887011 36.435853
F 6.698087 59.169050 39.132577
F 6.698087 66.886785 39.132577
F 15.609683 59.169019 39.163695
F 15.609683 66.886754 39.163696
F 11.199861 69.459592 25.505956
F 20.111488 69.459592 25.537063
F 11.190326 69.459592 28.234571
F 20.101954 69.459592 28.265678
F 15.655674 69.459592 25.521509
F 6.734454 69.459584 28.219011
F 15.646140 69.459592 28.250124
F 11.174461 69.459592 32.782261
F 20.086088 69.459592 32.813368
F 2.252336 69.459424 35.480428
F 15.610401 69.459043 40.069354
F 11.164927 69.459592 35.510872
F 20.076555 69.459592 35.541979
F 6.698715 69.459086 40.038216
F 15.630275 69.459592 32.797815
F 6.709117 69.459569 35.495301
F 15.620741 69.459592 35.526426
F 11.154588 69.459043 40.053800
F 20.066215 69.459043 40.084907
F 0.062017 55.312708 21.856753
F 0.062017 63.030442 21.856753
F 26.869052 1.286836 2.826705
F 26.869052 9.004566 2.826705
F 26.869052 16.722301 2.826705
F 35.780673 1.286836 2.857813
F 35.780673 9.004566 2.857813
F 35.780673 16.722300 2.857813
F 26.861858 3.858867 6.460205
F 26.861858 11.576597 6.460205
F 35.773478 3.858867 6.491313
F 35.773478 11.576597 6.491313
F 26.869767 3.859124 3.732364
F 26.869768 11.576854 3.732363
F 35.781388 3.859124 3.763472
F 35.781388 11.576854 3.763471
F 26.812686 1.276188 0.089256
F 26.812686 8.993918 0.089256
F 26.812686 16.711653 0.089255
F 35.724306 1.276188 0.120363
F 35.724305 8.993918 0.120363
F 35.724305 16.711652 0.120363
F 29.097674 7.717989 3.740140
F 29.097674 15.435722 3.740140
F 29.097674 0.000258 3.740140
F 38.009295 7.717989 3.771248
F 38.009295 15.435722 3.771248
F 38.009295 0.000258 3.771248
F 29.040589 5.135053 0.097033
F 29.040589 12.852785 0.097032
F 37.952210 5.135053 0.128140
F 37.952210 12.852785 0.128140
F 29.096956 5.145701 2.834482
F 29.096956 12.863433 2.834482
F 38.008577 5.145701 2.865589
F 38.008577 12.863433 2.865590
F 29.089765 7.717732 6.467982
F 29.089765 15.435465 6.467982
F 29.089765 0.000001 6.467982
F 38.001385 7.717732 6.499090
F 38.001385 15.435465 6.499090
F 38.001385 0.000001 6.499090
F 31.324862 1.286836 2.842259
F 31.324862 9.004566 2.842259
F 31.324863 16.722301 2.842259
F 40.236484 1.286836 2.873367
F 40.236484 9.004566 2.873367
F 40.236484 16.722300 2.873367
F 22.413241 1.286836 2.811151
F 22.413241 9.004566 2.811151
F 22.413241 16.722300 2.811151
F 31.317668 3.858867 6.475759
F 31.317668 11.576597 6.475759
F 40.229290 3.858867 6.506867
F 40.229289 11.576598 6.506867
F 22.406048 3.858867 6.444652
F 22.406048 11.576597 6.444652
F 31.325577 3.859124 3.747918
F 31.325577 11.576854 3.747917
F 40.237199 3.859124 3.779025
F 40.237199 11.576855 3.779025
F 22.413956 3.859124 3.716810
F 22.413956 11.576854 3.716810
F 31.268496 1.276188 0.104810
F 31.268496 8.993919 0.104809
F 31.268496 16.711653 0.104809
F 40.180117 1.276188 0.135917
F 40.180117 8.993918 0.135917
F 40.180117 16.711653 0.135917
F 22.356875 1.276188 0.073702
F 22.356875 8.993918 0.073702
F 22.356875 16.711652 0.073702
F 33.553484 7.717988 3.755695
F 33.553484 15.435721 3.755694
F 33.553484 0.000258 3.755694
F 42.465090 7.717992 3.786799
F 42.465090 15.435725 3.786799
F 42.465090 0.000262 3.786799
F 24.641864 7.717989 3.724587
F 24.641864 15.435721 3.724586
F 24.641864 0.000258 3.724587
F 33.496399 5.135053 0.112587
F 33.496398 12.852785 0.112586
F 42.408023 5.135053 0.143693
F 42.408023 12.852785 0.143693
F 24.584780 5.135053 0.081478
F 24.584779 12.852785 0.081478
F 33.552765 5.145701 2.850036
F 33.552765 12.863433 2.850036
F 42.464373 5.145698 2.881145
F 42.464373 12.863430 2.881146
F 24.641145 5.145701 2.818928
F 24.641145 12.863433 2.818928
F 33.545574 7.717731 6.483536
F 33.545574 15.435465 6.483536
F 33.545574 0.000001 6.483536
F 42.457183 7.717735 6.514645
F 42.457183 15.435468 6.514646
F 42.457183 0.000004 6.514645
F 24.633955 7.717732 6.452428
F 24.633955 15.435465 6.452428
F 24.633955 0.000002 6.452428
F 26.849179 1.286287 10.098244
F 26.849179 9.004017 10.098244
F 26.849179 16.721752 10.098244
F 35.760799 1.286287 10.129352
F 35.760799 9.004017 10.129351
F 35.760799 16.721751 10.129352
F 26.836469 3.858865 13.736396
F 26.836469 11.576595 13.736396
F 35.748088 3.858865 13.767504
F 35.748088 11.576595 13.767504
F 26.846002 3.858865 11.007782
F 26.846002 11.576595 11.007782
F 35.757623 3.858865 11.038889
F 35.757623 11.576595 11.038889
F 26.858694 1.286287 7.369633
F 26.858694 9.004017 7.369633
F 26.858694 16.721752 7.369633
F 35.770314 1.286287 7.400741
F 35.770314 9.004017 7.400741
F 35.770314 16.721752 7.400741
F 29.073909 7.717730 11.015558
F 29.073909 15.435463 11.015558
F 24.583166 15.435463 21.004926
F 37.985530 7.717730 11.046666
F 37.985530 15.435463 11.046666
F 24.583166 7.717730 21.004926
F 29.086597 5.145152 7.377410
F 29.086597 12.862884 7.377410
F 37.998218 5.145152 7.408518
F 37.998218 12.862884 7.408518
F 29.077082 5.145152 10.106020
F 29.077082 12.862884 10.106020
F 37.988703 5.145152 10.137128
F 37.988703 12.862884 10.137129
F 29.064375 7.717730 13.744173
F 29.064375 15.435463 13.744173
F 42.406401 0.000001 21.067142
F 37.975995 7.717730 13.775281
F 37.975995 15.435463 13.775281
F 42.406401 15.435464 21.067142
F 31.304989 1.286287 10.113798
F 31.304989 9.004017 10.113797
F 31.304989 16.721752 10.113798
F 40.216611 1.286287 10.144905
F 40.216611 9.004017 10.144905
F 40.216611 16.721751 10.144906
F 22.393368 1.286287 10.082690
F 22.393368 9.004017 10.082690
F 22.393368 16.721751 10.082690
F 31.292278 3.858865 13.751950
F 31.292278 11.576595 13.751950
F 40.203900 3.858865 13.783058
F 40.203900 11.576596 13.783058
F 22.380658 3.858865 13.720843
F 22.380658 11.576595 13.720843
F 31.301812 3.858865 11.023336
F 31.301812 11.576595 11.023335
F 40.213434 3.858865 11.054443
F 40.213434 11.576596 11.054443
F 22.390191 3.858865 10.992228
F 22.390191 11.576596 10.992228
F 31.314504 1.286287 7.385187
F 31.314504 9.004018 7.385187
F 31.314504 16.721752 7.385187
F 40.226125 1.286287 7.416294
F 40.226125 9.004017 7.416294
F 40.226125 16.721752 7.416294
F 22.402883 1.286287 7.354079
F 22.402883 9.004017 7.354079
F 22.402883 16.721751 7.354079
F 33.529719 7.717730 11.031113
F 33.529719 15.435462 11.031112
F 42.406401 7.717731 21.067142
F 42.441329 7.717732 11.062218
F 42.441329 15.435465 11.062218
F 42.441329 0.000002 11.062218
F 24.618099 7.717730 11.000005
F 24.618099 15.435462 11.000005
F 33.494785 15.435462 21.036033
F 33.542407 5.145152 7.392964
F 33.542407 12.862884 7.392964
F 42.454016 5.145149 7.424069
F 42.454016 12.862881 7.424069
F 24.630787 5.145152 7.361856
F 24.630787 12.862884 7.361856
F 33.532892 5.145152 10.121575
F 33.532892 12.862884 10.121574
F 42.444503 5.145149 10.152684
F 42.444503 12.862881 10.152684
F 24.621272 5.145152 10.090467
F 24.621272 12.862884 10.090467
F 33.520185 7.717729 13.759727
F 33.520185 15.435462 13.759727
F 33.494785 7.717729 21.036033
F 42.431797 7.717732 13.790836
F 42.431797 15.435465 13.790836
F 42.431797 0.000002 13.790836
F 24.608565 7.717730 13.728619
F 24.608565 15.435462 13.728620
F 24.595873 12.862884 17.366773
F 26.823780 1.286287 17.374549
F 26.823780 9.004017 17.374549
F 26.823780 16.721752 17.374549
F 35.735400 1.286287 17.405657
F 35.735400 9.004017 17.405657
F 35.735400 16.721752 17.405657
F 26.811070 3.858865 21.012702
F 26.811070 11.576595 21.012702
F 35.722689 3.858865 21.043810
F 35.722689 11.576595 21.043810
F 26.820603 3.858865 18.284088
F 26.820603 11.576595 18.284087
F 35.732223 3.858865 18.315195
F 35.732223 11.576595 18.315195
F 26.833295 1.286287 14.645935
F 26.833296 9.004017 14.645935
F 26.833295 16.721752 14.645934
F 35.744915 1.286287 14.677042
F 35.744915 9.004017 14.677042
F 35.744915 16.721752 14.677042
F 29.048510 7.717730 18.291865
F 29.048510 15.435463 18.291865
F 24.595873 5.145152 17.366772
F 37.960131 7.717730 18.322972
F 37.960131 15.435463 18.322972
F 42.419107 12.862882 17.428989
F 29.061199 5.145152 14.653712
F 29.061199 12.862884 14.653711
F 37.972819 5.145152 14.684819
F 37.972819 12.862884 14.684818
F 29.051683 5.145152 17.382326
F 29.051683 12.862884 17.382326
F 37.963304 5.145152 17.413434
F 37.963304 12.862884 17.413434
F 29.038976 7.717730 21.020479
F 29.038976 15.435463 21.020480
F 42.419107 5.145150 17.428989
F 37.950596 7.717730 21.051587
F 37.950596 15.435463 21.051587
F 33.507493 12.862884 17.397880
F 31.279590 1.286287 17.390103
F 31.279590 9.004017 17.390103
F 31.279590 16.721752 17.390103
F 40.191212 1.286287 17.421211
F 40.191212 9.004017 17.421211
F 40.191212 16.721751 17.421211
F 22.367968 1.286287 17.358995
F 22.367968 9.004017 17.358996
F 22.367968 16.721751 17.358996
F 31.266879 3.858865 21.028256
F 31.266879 11.576595 21.028256
F 40.178501 3.858865 21.059364
F 40.178501 11.576596 21.059364
F 22.355259 3.858865 20.997149
F 22.355259 11.576595 20.997149
F 31.276413 3.858865 18.299642
F 31.276413 11.576595 18.299641
F 40.188035 3.858865 18.330749
F 40.188035 11.576596 18.330749
F 22.364792 3.858865 18.268534
F 22.364792 11.576595 18.268534
F 31.289105 1.286287 14.661489
F 31.289105 9.004018 14.661488
F 31.289105 16.721752 14.661488
F 40.200726 1.286287 14.692596
F 40.200726 9.004017 14.692596
F 40.200727 16.721751 14.692595
F 22.377484 1.286287 14.630381
F 22.377484 9.004017 14.630381
F 22.377484 16.721751 14.630380
F 33.504320 7.717730 18.307419
F 33.504320 15.435462 18.307418
F 33.507493 5.145152 17.397880
F 42.415933 7.717732 18.338525
F 42.415933 15.435465 18.338524
F 42.415933 0.000001 18.338525
F 24.592699 7.717730 18.276311
F 24.592699 15.435463 18.276311
F 24.605389 12.862884 14.638158
F 33.517008 5.145152 14.669265
F 33.517008 12.862884 14.669265
F 42.428620 5.145150 14.700371
F 42.428620 12.862881 14.700371
F 24.605389 5.145152 14.638158
F 26.798381 1.286287 24.650856
F 26.798381 9.004017 24.650856
F 26.798380 16.721752 24.650856
F 35.710001 1.286287 24.681963
F 35.710001 9.004017 24.681963
F 35.710001 16.721751 24.681964
F 26.785671 3.858865 28.289008
F 26.785671 11.576595 28.289009
F 35.697290 3.858865 28.320116
F 35.697290 11.576595 28.320116
F 26.795204 3.858865 25.560394
F 26.795204 11.576595 25.560394
F 35.706824 3.858865 25.591502
F 35.706824 11.576595 25.591502
F 26.807896 1.286287 21.922241
F 26.807896 9.004017 21.922241
F 26.807896 16.721752 21.922241
F 35.719516 1.286287 21.953349
F 35.719516 9.004017 21.953349
F 35.719516 16.721751 21.953349
F 29.023111 7.717730 25.568171
F 29.023111 15.435463 25.568171
F 24.578376 0.010098 42.837911
F 37.934732 7.717730 25.599278
F 37.934732 15.435463 25.599278
F 24.578376 15.445561 42.837911
F 29.035799 5.145152 21.930018
F 29.035799 12.862884 21.930018
F 37.947420 5.145152 21.961125
F 37.947420 12.862884 21.961125
F 29.026284 5.145152 24.658632
F 29.026284 12.862884 24.658633
F 37.937905 5.145152 24.689740
F 37.937905 12.862884 24.689740
F 29.013577 7.717730 28.296785
F 29.013577 15.435463 28.296786
F 24.578376 7.727829 42.837911
F 37.925197 7.717730 28.327893
F 37.925197 15.435463 28.327893
F 42.401605 0.010101 42.900128
F 31.254191 1.286287 24.666410
F 31.254191 9.004017 24.666409
F 31.254191 16.721752 24.666410
F 40.165813 1.286287 24.697517
F 40.165813 9.004017 24.697517
F 40.165813 16.721751 24.697517
F 22.342569 1.286287 24.635302
F 22.342569 9.004017 24.635302
F 22.342569 16.721751 24.635302
F 31.241480 3.858865 28.304562
F 31.241480 11.576595 28.304562
F 40.153102 3.858865 28.335670
F 40.153102 11.576596 28.335670
F 22.329860 3.858865 28.273455
F 22.329860 11.576595 28.273455
F 31.251014 3.858865 25.575948
F 31.251014 11.576595 25.575948
F 40.162636 3.858865 25.607055
F 40.162636 11.576596 25.607055
F 22.339393 3.858865 25.544840
F 22.339393 11.576596 25.544840
F 31.263706 1.286287 21.937795
F 31.263706 9.004018 21.937795
F 31.263706 16.721752 21.937795
F 40.175327 1.286287 21.968902
F 40.175327 9.004017 21.968902
F 40.175327 16.721751 21.968902
F 22.352085 1.286287 21.906687
F 22.352085 9.004017 21.906687
F 22.352085 16.721751 21.906687
F 33.478921 7.717730 25.583725
F 33.478921 15.435462 25.583725
F 42.401605 15.445564 42.900128
F 42.390537 7.717731 25.614831
F 42.390537 15.435464 25.614831
F 42.390537 0.000001 25.614831
F 24.567300 7.717730 25.552617
F 24.567300 15.435463 25.552617
F 42.401605 7.727831 42.900128
F 33.491609 5.145152 21.945572
F 33.491609 12.862884 21.945572
F 42.403224 5.145150 21.976678
F 42.403224 12.862882 21.976678
F 24.579990 5.145152 21.914464
F 24.579990 12.862884 21.914464
F 33.482094 5.145152 24.674186
F 33.482094 12.862884 24.674187
F 42.393711 5.145150 24.705295
F 42.393711 12.862883 24.705295
F 24.570474 5.145152 24.643079
F 24.570474 12.862884 24.643079
F 33.469386 7.717729 28.312339
F 33.469386 15.435462 28.312339
F 33.489996 0.010098 42.869019
F 42.381005 7.717731 28.343448
F 42.381005 15.435464 28.343448
F 42.381005 0.000001 28.343448
F 24.557767 7.717730 28.281232
F 24.557767 15.435462 28.281232
F 33.489996 15.445561 42.869019
F 26.772981 1.286287 31.927161
F 26.772981 9.004017 31.927161
F 26.772981 16.721752 31.927162
F 35.684602 1.286287 31.958269
F 35.684602 9.004017 31.958269
F 35.684602 16.721751 31.958269
F 26.760272 3.858865 35.565310
F 26.760272 11.576595 35.565310
F 35.671891 3.858865 35.596417
F 35.671891 11.576595 35.596417
F 26.769805 3.858865 32.836699
F 26.769805 11.576595 32.836699
F 35.681425 3.858865 32.867807
F 35.681425 11.576595 32.867806
F 26.782497 1.286287 29.198547
F 26.782497 9.004017 29.198547
F 26.782497 16.721752 29.198547
F 35.694117 1.286287 29.229654
F 35.694116 9.004017 29.229654
F 35.694116 16.721751 29.229654
F 28.997712 7.717730 32.844476
F 28.997712 15.435463 32.844476
F 33.489995 7.727828 42.869019
F 37.909333 7.717730 32.875583
F 37.909333 15.435463 32.875583
F 24.521309 12.862625 39.194803
F 29.010400 5.145152 29.206324
F 29.010400 12.862884 29.206324
F 37.922020 5.145152 29.237431
F 37.922021 12.862884 29.237431
F 29.000885 5.145152 31.934938
F 29.000885 12.862884 31.934938
F 37.912506 5.145152 31.966046
F 37.912506 12.862884 31.966046
F 28.988178 7.717730 35.573086
F 28.988178 15.435462 35.573087
F 24.521309 5.144893 39.194802
F 37.899798 7.717730 35.604194
F 37.899799 15.435463 35.604194
F 42.344553 12.862625 39.257018
F 31.228792 1.286287 31.942715
F 31.228792 9.004017 31.942715
F 31.228792 16.721752 31.942715
F 40.140413 1.286287 31.973823
F 40.140414 9.004017 31.973823
F 40.140414 16.721751 31.973823
F 22.317170 1.286287 31.911608
F 22.317170 9.004017 31.911608
F 22.317170 16.721751 31.911608
F 31.216081 3.858864 35.580863
F 31.216081 11.576595 35.580863
F 40.127703 3.858865 35.611971
F 40.127703 11.576596 35.611971
F 22.304461 3.858865 35.549756
F 22.304461 11.576595 35.549756
F 31.225615 3.858865 32.852253
F 31.225615 11.576595 32.852253
F 40.137237 3.858865 32.883360
F 40.137237 11.576596 32.883360
F 22.313994 3.858865 32.821145
F 22.313994 11.576595 32.821145
F 31.238307 1.286287 29.214100
F 31.238307 9.004018 29.214100
F 31.238307 16.721752 29.214101
F 40.149928 1.286287 29.245208
F 40.149928 9.004017 29.245208
F 40.149928 16.721751 29.245207
F 22.326686 1.286287 29.182993
F 22.326686 9.004017 29.182993
F 22.326686 16.721751 29.182992
F 33.453522 7.717730 32.860030
F 33.453522 15.435462 32.860030
F 42.344553 5.144892 39.257018
F 42.365141 7.717731 32.891137
F 42.365141 15.435464 32.891137
F 42.365141 0.000000 32.891137
F 24.541901 7.717730 32.828922
F 24.541901 15.435463 32.828922
F 33.432930 12.862625 39.225910
F 33.466210 5.145152 29.221878
F 33.466210 12.862884 29.221878
F 42.377829 5.145151 29.252984
F 42.377829 12.862882 29.252984
F 24.554590 5.145152 29.190770
F 24.554590 12.862884 29.190770
F 33.456694 5.145152 31.950492
F 33.456694 12.862884 31.950492
F 42.368315 5.145151 31.981600
F 42.368315 12.862883 31.981600
F 24.545074 5.145152 31.919385
F 24.545074 12.862884 31.919385
F 33.443987 7.717729 35.588640
F 33.443987 15.435462 35.588641
F 33.432930 5.144893 39.225910
F 42.355609 7.717730 35.619749
F 42.355609 15.435463 35.619749
F 24.529201 12.862882 36.466961
F 24.532368 7.717730 35.557533
F 24.532368 15.435462 35.557533
F 24.529201 5.145150 36.466961
F 26.749216 1.286028 39.202579
F 26.749216 9.003758 39.202579
F 26.749216 16.721493 39.202580
F 35.660837 1.286028 39.233687
F 35.660837 9.003758 39.233687
F 35.660837 16.721493 39.233687
F 26.806280 3.868964 42.845688
F 26.806280 11.586694 42.845688
F 35.717899 3.868964 42.876796
F 35.717899 11.586694 42.876796
F 26.749931 3.858316 40.108238
F 26.749932 11.576046 40.108238
F 35.661552 3.858316 40.139346
F 35.661552 11.576047 40.139346
F 26.757108 1.286285 36.474738
F 26.757108 9.004015 36.474738
F 26.757107 16.721750 36.474738
F 35.668727 1.286285 36.505845
F 35.668727 9.004015 36.505845
F 35.668727 16.721749 36.505845
F 28.977838 7.717181 40.116015
F 28.977838 15.434914 40.116015
F 42.352442 12.862881 36.529175
F 37.889459 7.717181 40.147123
F 37.889459 15.434914 40.147122
F 42.352442 5.145149 36.529175
F 28.985011 5.145150 36.482515
F 28.985011 12.862882 36.482515
F 37.896631 5.145150 36.513622
F 37.896631 12.862882 36.513622
F 28.977120 5.144893 39.210356
F 28.977120 12.862625 39.210356
F 37.888741 5.144893 39.241464
F 37.888741 12.862625 39.241464
F 29.034186 7.727829 42.853465
F 29.034186 15.445561 42.853465
F 29.034186 0.010098 42.853465
F 37.945806 7.727829 42.884573
F 37.945806 15.445562 42.884573
F 37.945806 0.010098 42.884573
F 31.205026 1.286028 39.218133
F 31.205026 9.003758 39.218133
F 31.205027 16.721493 39.218133
F 40.116648 1.286028 39.249241
F 40.116648 9.003758 39.249241
F 40.116648 16.721492 39.249242
F 22.293405 1.286028 39.187025
F 22.293405 9.003758 39.187026
F 22.293405 16.721492 39.187026
F 31.262089 3.868964 42.861241
F 31.262089 11.586694 42.861242
F 40.173711 3.868964 42.892350
F 40.173711 11.586695 42.892350
F 22.350469 3.868964 42.830134
F 22.350469 11.586694 42.830134
F 31.205742 3.858316 40.123792
F 31.205741 11.576046 40.123792
F 40.117364 3.858316 40.154899
F 40.117364 11.576047 40.154899
F 22.294120 3.858316 40.092684
F 22.294120 11.576047 40.092684
F 31.212917 1.286285 36.490292
F 31.212917 9.004016 36.490292
F 31.212917 16.721750 36.490292
F 40.124539 1.286285 36.521399
F 40.124539 9.004015 36.521399
F 40.124539 16.721749 36.521399
F 22.301296 1.286285 36.459184
F 22.301296 9.004015 36.459184
F 22.301296 16.721749 36.459184
F 33.433648 7.717180 40.131569
F 33.433648 15.434913 40.131569
F 33.440820 12.862882 36.498068
F 42.345271 7.717181 40.162676
F 42.345271 15.434914 40.162676
F 33.440820 5.145150 36.498068
F 24.522028 7.717181 40.100461
F 24.522028 15.434914 40.100461
F 26.869052 24.440034 2.826705
F 26.869052 32.157764 2.826705
F 35.780673 24.440033 2.857813
F 35.780673 32.157764 2.857813
F 26.861858 27.012064 6.460205
F 26.861858 34.729795 6.460205
F 26.861858 19.294332 6.460205
F 35.773478 27.012064 6.491313
F 35.773478 34.729795 6.491313
F 35.773478 19.294332 6.491313
F 26.869767 27.012321 3.732364
F 24.583166 23.153197 21.004925
F 26.869768 19.294589 3.732363
F 35.781388 27.012321 3.763472
F 24.583166 30.870927 21.004926
F 35.781387 19.294589 3.763471
F 26.812686 24.429386 0.089256
F 26.812686 32.147116 0.089256
F 35.724305 24.429386 0.120363
F 35.724305 32.147116 0.120363
F 29.097674 30.871186 3.740141
F 29.097674 23.153456 3.740141
F 38.009295 30.871186 3.771248
F 38.009295 23.153456 3.771248
F 29.040589 28.288251 0.097032
F 29.040589 20.570520 0.097032
F 37.952210 28.288250 0.128140
F 37.952209 20.570519 0.128140
F 29.096956 28.298899 2.834482
F 29.096956 20.581168 2.834482
F 38.008577 28.298898 2.865590
F 38.008577 20.581167 2.865590
F 29.089765 30.870929 6.467982
F 29.089765 23.153199 6.467982
F 38.001385 30.870929 6.499090
F 38.001385 23.153199 6.499090
F 31.324862 24.440034 2.842259
F 31.324862 32.157764 2.842259
F 40.236484 24.440033 2.873366
F 40.236484 32.157763 2.873366
F 22.413241 24.440033 2.811151
F 22.413241 32.157763 2.811151
F 31.317668 27.012064 6.475759
F 31.317668 34.729794 6.475759
F 31.317668 19.294332 6.475759
F 40.229290 27.012065 6.506867
F 40.229290 34.729795 6.506867
F 40.229290 19.294333 6.506867
F 22.406048 27.012064 6.444652
F 22.406048 34.729795 6.444652
F 22.406048 19.294332 6.444652
F 31.325577 27.012321 3.747918
F 42.406401 23.153199 21.067142
F 31.325577 19.294589 3.747917
F 40.237199 27.012321 3.779025
F 42.406401 30.870929 21.067142
F 40.237199 19.294589 3.779025
F 22.413956 27.012321 3.716810
F 33.494785 23.153197 21.036033
F 22.413956 19.294589 3.716810
F 31.268496 24.429386 0.104810
F 31.268496 32.147116 0.104810
F 40.180117 24.429385 0.135917
F 40.180117 32.147115 0.135917
F 22.356875 24.429385 0.073702
F 22.356875 32.147115 0.073702
F 33.553484 30.871186 3.755695
F 33.553484 23.153456 3.755695
F 42.465090 30.871189 3.786799
F 42.465090 23.153459 3.786799
F 24.641864 30.871186 3.724587
F 24.641864 23.153456 3.724587
F 33.496399 28.288251 0.112587
F 33.496399 20.570520 0.112586
F 42.408023 28.288250 0.143694
F 42.408023 20.570519 0.143693
F 24.584780 28.288251 0.081478
F 24.584779 20.570520 0.081478
F 33.552765 28.298898 2.850036
F 33.552765 20.581168 2.850036
F 42.464373 28.298895 2.881146
F 42.464373 20.581164 2.881146
F 24.641145 28.298898 2.818928
F 24.641145 20.581168 2.818928
F 33.545574 30.870929 6.483536
F 33.545574 23.153199 6.483536
F 42.457183 30.870932 6.514645
F 42.457183 23.153202 6.514645
F 24.633955 30.870929 6.452428
F 24.633955 23.153199 6.452428
F 26.849179 24.439485 10.098244
F 26.849179 32.157215 10.098244
F 35.760799 24.439485 10.129351
F 35.760799 32.157215 10.129352
F 26.836469 27.012062 13.736396
F 26.836469 34.729793 13.736396
F 26.836469 19.294330 13.736396
F 35.748088 27.012062 13.767504
F 35.748088 34.729793 13.767504
F 35.748088 19.294330 13.767504
F 26.846002 27.012062 11.007782
F 26.846002 34.729793 11.007782
F 26.846002 19.294330 11.007781
F 35.757623 27.012062 11.038889
F 35.757623 34.729793 11.038889
F 35.757623 19.294330 11.038889
F 26.858694 24.439485 7.369634
F 26.858694 32.157215 7.369634
F 35.770314 24.439485 7.400741
F 35.770314 32.157215 7.400741
F 29.073909 30.870927 11.015559
F 29.073909 23.153197 11.015559
F 37.985530 30.870927 11.046666
F 37.985530 23.153197 11.046666
F 29.086597 28.298350 7.377410
F 29.086597 20.580619 7.377410
F 37.998218 28.298349 7.408518
F 37.998218 20.580619 7.408518
F 29.077082 28.298350 10.106020
F 29.077082 20.580619 10.106021
F 37.988703 28.298349 10.137128
F 37.988703 20.580619 10.137129
F 29.064375 30.870927 13.744173
F 29.064375 23.153197 13.744173
F 37.975995 30.870927 13.775281
F 37.975995 23.153197 13.775281
F 31.304989 24.439485 10.113798
F 31.304989 32.157215 10.113798
F 40.216611 24.439484 10.144905
F 40.216611 32.157214 10.144905
F 22.393368 24.439484 10.082690
F 22.393368 32.157214 10.082690
F 31.292278 27.012062 13.751950
F 31.292278 34.729793 13.751950
F 31.292278 19.294330 13.751950
F 40.203900 27.012062 13.783058
F 40.203900 34.729793 13.783058
F 40.203900 19.294331 13.783058
F 22.380658 27.012062 13.720843
F 22.380658 34.729793 13.720843
F 22.380658 19.294331 13.720843
F 31.301812 27.012062 11.023336
F 31.301812 34.729793 11.023335
F 31.301812 19.294330 11.023335
F 40.213434 27.012062 11.054443
F 40.213434 34.729793 11.054443
F 40.213434 19.294330 11.054443
F 22.390191 27.012062 10.992228
F 22.390191 34.729793 10.992228
F 22.390191 19.294330 10.992228
F 31.314504 24.439485 7.385187
F 31.314504 32.157215 7.385187
F 40.226125 24.439484 7.416294
F 40.226125 32.157214 7.416294
F 22.402883 24.439484 7.354079
F 22.402883 32.157214 7.354079
F 33.529719 30.870927 11.031113
F 33.529719 23.153197 11.031113
F 42.441329 30.870930 11.062218
F 42.441329 23.153199 11.062218
F 24.618099 30.870927 11.000005
F 24.618099 23.153197 11.000005
F 33.542407 28.298350 7.392964
F 33.542407 20.580619 7.392964
F 42.454016 28.298346 7.424069
F 42.454016 20.580616 7.424069
F 24.630788 28.298350 7.361856
F 24.630787 20.580619 7.361856
F 33.532892 28.298349 10.121574
F 33.532892 20.580619 10.121575
F 42.444503 28.298347 10.152684
F 42.444503 20.580616 10.152684
F 24.621272 28.298349 10.090467
F 24.621272 20.580619 10.090467
F 33.520185 30.870927 13.759727
F 33.520185 23.153197 13.759727
F 42.431797 30.870929 13.790836
F 42.431797 23.153199 13.790836
F 24.608565 30.870927 13.728619
F 24.608565 23.153197 13.728620
F 26.823780 24.439485 17.374549
F 26.823780 32.157215 17.374549
F 35.735400 24.439485 17.405657
F 35.735400 32.157215 17.405657
F 26.811070 27.012062 21.012702
F 26.811070 34.729793 21.012702
F 26.811070 19.294330 21.012702
F 35.722689 27.012062 21.043810
F 35.722689 34.729793 21.043810
F 35.722689 19.294330 21.043810
F 26.820603 27.012062 18.284088
F 26.820603 34.729793 18.284087
F 26.820603 19.294330 18.284087
F 35.732223 27.012062 18.315195
F 35.732223 34.729793 18.315195
F 35.732223 19.294330 18.315195
F 26.833296 24.439485 14.645935
F 26.833296 32.157215 14.645935
F 35.744915 24.439484 14.677042
F 35.744915 32.157215 14.677042
F 29.048510 30.870927 18.291865
F 29.048510 23.153197 18.291865
F 37.960131 30.870927 18.322972
F 37.960131 23.153197 18.322972
F 29.061199 28.298350 14.653712
F 29.061199 20.580619 14.653711
F 37.972819 28.298349 14.684819
F 37.972819 20.580618 14.684819
F 29.051683 28.298350 17.382326
F 29.051683 20.580619 17.382326
F 37.963304 28.298349 17.413434
F 37.963304 20.580618 17.413434
F 29.038976 30.870927 21.020479
F 29.038976 23.153197 21.020479
F 37.950596 30.870927 21.051587
F 37.950596 23.153197 21.051587
F 31.279590 24.439485 17.390103
F 31.279590 32.157215 17.390103
F 40.191212 24.439484 17.421211
F 40.191212 32.157214 17.421211
F 22.367968 24.439484 17.358996
F 22.367968 32.157214 17.358996
F 31.266879 27.012062 21.028256
F 31.266879 34.729793 21.028256
F 31.266879 19.294330 21.028256
F 40.178501 27.012062 21.059364
F 40.178501 34.729793 21.059364
F 40.178501 19.294331 21.059364
F 22.355259 27.012062 20.997149
F 22.355259 34.729793 20.997149
F 22.355259 19.294331 20.997149
F 31.276413 27.012062 18.299642
F 31.276413 34.729793 18.299641
F 31.276413 19.294330 18.299641
F 40.188035 27.012062 18.330749
F 40.188035 34.729793 18.330749
F 40.188035 19.294331 18.330748
F 22.364792 27.012062 18.268534
F 22.364792 34.729793 18.268534
F 22.364792 19.294330 18.268534
F 31.289105 24.439485 14.661489
F 31.289105 32.157215 14.661488
F 40.200726 24.439484 14.692596
F 40.200726 32.157214 14.692596
F 22.377484 24.439484 14.630381
F 22.377484 32.157214 14.630381
F 33.504320 30.870927 18.307419
F 33.504320 23.153197 18.307419
F 42.415933 30.870929 18.338525
F 42.415933 23.153199 18.338525
F 24.592700 30.870927 18.276311
F 24.592699 23.153197 18.276311
F 33.517008 28.298350 14.669265
F 33.517008 20.580619 14.669265
F 42.428620 28.298347 14.700371
F 42.428620 20.580616 14.700371
F 24.605389 28.298349 14.638158
F 24.605389 20.580619 14.638157
F 33.507493 28.298350 17.397880
F 33.507493 20.580619 17.397880
F 42.419107 28.298347 17.428989
F 42.419107 20.580617 17.428989
F 24.595873 28.298349 17.366772
F 24.595873 20.580619 17.366772
F 33.494786 30.870927 21.036033
F 26.798380 24.439485 24.650856
F 26.798381 32.157215 24.650856
F 35.710001 24.439485 24.681963
F 35.710001 32.157215 24.681963
F 26.785671 27.012062 28.289008
F 26.785671 34.729793 28.289009
F 26.785670 19.294330 28.289009
F 35.697289 27.012062 28.320116
F 35.697290 34.729793 28.320116
F 35.697290 19.294330 28.320117
F 26.795204 27.012062 25.560394
F 26.795204 34.729793 25.560394
F 26.795204 19.294330 25.560394
F 35.706824 27.012062 25.591502
F 35.706824 34.729793 25.591501
F 35.706824 19.294330 25.591502
F 26.807896 24.439485 21.922241
F 26.807896 32.157215 21.922241
F 35.719516 24.439485 21.953349
F 35.719516 32.157215 21.953349
F 29.023111 30.870927 25.568171
F 29.023111 23.153197 25.568171
F 37.934732 30.870927 25.599278
F 37.934732 23.153197 25.599278
F 29.035799 28.298350 21.930018
F 29.035799 20.580619 21.930018
F 37.947420 28.298349 21.961125
F 37.947420 20.580619 21.961125
F 29.026284 28.298350 24.658632
F 29.026284 20.580619 24.658633
F 37.937905 28.298349 24.689740
F 37.937905 20.580618 24.689740
F 29.013577 30.870927 28.296785
F 29.013577 23.153197 28.296785
F 37.925197 30.870927 28.327893
F 37.925197 23.153197 28.327893
F 31.254191 24.439485 24.666409
F 31.254191 32.157215 24.666410
F 40.165813 24.439484 24.697517
F 40.165813 32.157214 24.697517
F 22.342569 24.439484 24.635302
F 22.342569 32.157214 24.635302
F 31.241480 27.012062 28.304562
F 31.241480 34.729793 28.304562
F 31.241480 19.294330 28.304562
F 40.153102 27.012062 28.335670
F 40.153102 34.729793 28.335670
F 40.153102 19.294331 28.335670
F 22.329860 27.012062 28.273455
F 22.329860 34.729793 28.273455
F 22.329860 19.294330 28.273455
F 31.251014 27.012062 25.575948
F 31.251014 34.729793 25.575948
F 31.251014 19.294330 25.575948
F 40.162636 27.012063 25.607056
F 40.162636 34.729793 25.607055
F 40.162636 19.294331 25.607055
F 22.339393 27.012062 25.544840
F 22.339393 34.729793 25.544840
F 22.339393 19.294330 25.544840
F 31.263706 24.439485 21.937795
F 31.263706 32.157215 21.937795
F 40.175327 24.439484 21.968902
F 40.175327 32.157214 21.968902
F 22.352085 24.439484 21.906687
F 22.352085 32.157214 21.906687
F 33.478921 30.870927 25.583725
F 33.478921 23.153197 25.583725
F 42.390537 30.870929 25.614832
F 42.390537 23.153198 25.614831
F 24.567300 30.870927 25.552617
F 24.567300 23.153197 25.552617
F 33.491609 28.298350 21.945572
F 33.491609 20.580619 21.945572
F 42.403225 28.298347 21.976678
F 42.403225 20.580617 21.976678
F 24.579990 28.298349 21.914464
F 24.579990 20.580619 21.914464
F 33.482094 28.298350 24.674186
F 33.482094 20.580619 24.674187
F 42.393711 28.298348 24.705295
F 42.393711 20.580617 24.705295
F 24.570474 28.298349 24.643079
F 24.570474 20.580619 24.643079
F 33.469386 30.870927 28.312339
F 33.469386 23.153197 28.312339
F 42.381005 30.870928 28.343448
F 42.381005 23.153198 28.343448
F 24.557767 30.870927 28.281232
F 24.557767 23.153197 28.281232
F 26.772981 24.439485 31.927161
F 26.772981 32.157215 31.927162
F 35.684602 24.439485 31.958269
F 35.684602 32.157215 31.958269
F 26.760272 27.012062 35.565310
F 26.760272 34.729792 35.565310
F 26.760272 19.294330 35.565310
F 35.671891 27.012062 35.596417
F 35.671891 34.729793 35.596417
F 35.671891 19.294330 35.596417
F 26.769805 27.012062 32.836699
F 26.769805 34.729793 32.836699
F 26.769805 19.294330 32.836699
F 35.681425 27.012062 32.867807
F 35.681425 34.729793 32.867806
F 35.681425 19.294330 32.867807
F 26.782497 24.439485 29.198547
F 26.782497 32.157215 29.198547
F 35.694116 24.439485 29.229654
F 35.694117 32.157215 29.229654
F 28.997712 30.870927 32.844476
F 28.997712 23.153197 32.844476
F 37.909332 30.870927 32.875583
F 37.909332 23.153197 32.875583
F 29.010400 28.298350 29.206324
F 29.010400 20.580619 29.206324
F 37.922020 28.298349 29.237431
F 37.922020 20.580618 29.237431
F 29.000885 28.298350 31.934938
F 29.000885 20.580619 31.934938
F 37.912506 28.298349 31.966046
F 37.912506 20.580618 31.966046
F 28.988178 30.870927 35.573087
F 28.988178 23.153197 35.573086
F 37.899798 30.870927 35.604194
F 37.899798 23.153197 35.604194
F 31.228792 24.439485 31.942715
F 31.228792 32.157215 31.942715
F 40.140414 24.439484 31.973823
F 40.140413 32.157214 31.973823
F 22.317170 24.439484 31.911608
F 22.317170 32.157214 31.911608
F 31.216081 27.012062 35.580863
F 31.216081 34.729792 35.580863
F 31.216081 19.294330 35.580864
F 40.127703 27.012062 35.611971
F 40.127703 34.729793 35.611971
F 40.127703 19.294331 35.611971
F 22.304461 27.012062 35.549756
F 22.304461 34.729793 35.549756
F 22.304461 19.294330 35.549756
F 31.225615 27.012062 32.852253
F 31.225615 34.729793 32.852253
F 31.225615 19.294330 32.852253
F 40.137237 27.012062 32.883360
F 40.137237 34.729793 32.883360
F 40.137237 19.294330 32.883360
F 22.313994 27.012062 32.821145
F 22.313994 34.729793 32.821145
F 22.313994 19.294330 32.821145
F 31.238307 24.439485 29.214100
F 31.238307 32.157215 29.214101
F 40.149928 24.439484 29.245208
F 40.149928 32.157214 29.245208
F 22.326686 24.439484 29.182993
F 22.326686 32.157214 29.182993
F 33.453522 30.870927 32.860030
F 33.453522 23.153197 32.860030
F 42.365141 30.870928 32.891137
F 42.365141 23.153198 32.891137
F 24.541901 30.870927 32.828923
F 24.541901 23.153197 32.828922
F 33.466210 28.298350 29.221878
F 33.466210 20.580619 29.221877
F 42.377829 28.298348 29.252984
F 42.377829 20.580617 29.252984
F 24.554590 28.298349 29.190770
F 24.554590 20.580619 29.190770
F 33.456694 28.298350 31.950492
F 33.456694 20.580619 31.950492
F 42.368315 28.298348 31.981600
F 42.368315 20.580618 31.981600
F 24.545074 28.298349 31.919385
F 24.545074 20.580619 31.919384
F 33.443988 30.870927 35.588640
F 33.443988 23.153197 35.588640
F 42.355609 30.870928 35.619749
F 42.355609 23.153198 35.619749
F 24.532368 30.870927 35.557533
F 24.532368 23.153197 35.557533
F 26.749216 24.439226 39.202580
F 26.749216 32.156956 39.202579
F 35.660837 24.439226 39.233687
F 35.660837 32.156956 39.233687
F 26.806280 27.022161 42.845687
F 24.578376 23.163296 42.837911
F 26.806280 19.304429 42.845688
F 35.717899 27.022161 42.876796
F 24.578376 30.881026 42.837911
F 35.717899 19.304429 42.876796
F 26.749931 27.011513 40.108238
F 26.749931 34.729244 40.108238
F 26.749931 19.293781 40.108238
F 35.661552 27.011513 40.139346
F 35.661552 34.729244 40.139346
F 35.661552 19.293781 40.139346
F 26.757108 24.439483 36.474738
F 26.757107 32.157213 36.474738
F 35.668727 24.439483 36.505845
F 35.668727 32.157213 36.505845
F 28.977838 30.870378 40.116015
F 28.977838 23.152648 40.116015
F 37.889459 30.870378 40.147123
F 37.889459 23.152648 40.147123
F 28.985011 28.298348 36.482515
F 28.985011 20.580617 36.482515
F 37.896631 28.298347 36.513622
F 37.896631 20.580617 36.513622
F 28.977120 28.298091 39.210356
F 28.977120 20.580360 39.210357
F 37.888741 28.298090 39.241464
F 37.888741 20.580360 39.241464
F 29.034186 30.881026 42.853465
F 29.034186 23.163296 42.853465
F 37.945806 30.881026 42.884573
F 37.945806 23.163296 42.884573
F 31.205026 24.439226 39.218133
F 31.205026 32.156956 39.218133
F 40.116648 24.439225 39.249241
F 40.116648 32.156955 39.249241
F 22.293405 24.439226 39.187026
F 22.293405 32.156955 39.187026
F 31.262089 27.022161 42.861241
F 42.401605 23.163298 42.900128
F 31.262089 19.304429 42.861242
F 40.173711 27.022161 42.892350
F 42.401605 30.881028 42.900128
F 40.173711 19.304430 42.892350
F 22.350469 27.022161 42.830134
F 33.489996 23.163296 42.869019
F 22.350469 19.304429 42.830134
F 31.205742 27.011513 40.123792
F 31.205742 34.729244 40.123792
F 31.205742 19.293781 40.123792
F 40.117364 27.011513 40.154899
F 40.117364 34.729244 40.154899
F 40.117364 19.293782 40.154900
F 22.294120 27.011514 40.092684
F 22.294120 34.729244 40.092684
F 22.294120 19.293782 40.092684
F 31.212917 24.439483 36.490292
F 31.212917 32.157213 36.490292
F 40.124539 24.439482 36.521399
F 40.124539 32.157212 36.521399
F 22.301296 24.439482 36.459184
F 22.301296 32.157212 36.459184
F 33.433648 30.870378 40.131569
F 33.433648 23.152648 40.131569
F 42.345271 30.870379 40.162676
F 42.345271 23.152649 40.162676
F 24.522028 30.870378 40.100461
F 24.522028 23.152648 40.100461
F 33.440820 28.298347 36.498068
F 33.440820 20.580617 36.498068
F 42.352442 28.298346 36.529175
F 42.352442 20.580616 36.529176
F 24.529201 28.298347 36.466961
F 24.529201 20.580617 36.466961
F 33.432930 28.298090 39.225910
F 33.432930 20.580360 39.225910
F 42.344553 28.298090 39.257018
F 42.344553 20.580359 39.257018
F 24.521309 28.298090 39.194802
F 24.521309 20.580360 39.194803
F 33.489996 30.881026 42.869019
F 26.869052 47.593231 2.826705
F 26.869052 39.875498 2.826705
F 35.780673 47.593231 2.857813
F 35.780673 39.875498 2.857813
F 26.861858 50.165261 6.460205
F 26.861858 42.447530 6.460205
F 35.773478 50.165262 6.491313
F 35.773478 42.447530 6.491313
F 26.869767 50.165518 3.732364
F 26.869768 42.447786 3.732363
F 35.781388 50.165518 3.763472
F 35.781388 42.447787 3.763471
F 26.812686 47.582583 0.089256
F 26.812686 39.864850 0.089255
F 35.724305 47.582583 0.120363
F 35.724305 39.864850 0.120363
F 29.097674 38.588919 3.740140
F 29.097674 46.306653 3.740140
F 38.009295 38.588919 3.771248
F 38.009295 46.306653 3.771248
F 29.040589 51.441448 0.097033
F 29.040589 36.005983 0.097032
F 29.040589 43.723717 0.097032
F 37.952210 51.441447 0.128140
F 37.952210 36.005982 0.128140
F 37.952210 43.723717 0.128140
F 29.096956 51.452096 2.834482
F 29.096956 36.016630 2.834482
F 29.096956 43.734365 2.834482
F 38.008577 51.452096 2.865589
F 38.008577 36.016630 2.865590
F 38.008577 43.734365 2.865590
F 29.089765 38.588662 6.467982
F 29.089765 46.306396 6.467982
F 38.001385 38.588662 6.499090
F 38.001385 46.306396 6.499090
F 31.324862 47.593231 2.842259
F 31.324862 39.875498 2.842259
F 40.236484 47.593231 2.873366
F 40.236484 39.875498 2.873367
F 22.413241 47.593230 2.811151
F 22.413241 39.875497 2.811151
F 31.317668 50.165261 6.475759
F 31.317668 42.447529 6.475759
F 40.229290 50.165262 6.506867
F 40.229290 42.447530 6.506867
F 22.406048 50.165261 6.444652
F 22.406048 42.447529 6.444652
F 31.325577 50.165518 3.747918
F 31.325577 42.447786 3.747917
F 40.237199 50.165519 3.779025
F 40.237199 42.447787 3.779025
F 22.413956 50.165518 3.716810
F 22.413956 42.447786 3.716810
F 31.268496 47.582583 0.104810
F 31.268496 39.864850 0.104809
F 40.180117 47.582583 0.135917
F 40.180117 39.864850 0.135917
F 22.356875 47.582582 0.073702
F 22.356875 39.864849 0.073702
F 33.553484 38.588919 3.755694
F 33.553484 46.306653 3.755694
F 42.465090 38.588922 3.786799
F 42.465090 46.306656 3.786799
F 24.641864 38.588919 3.724586
F 24.641864 46.306653 3.724587
F 33.496399 51.441448 0.112587
F 33.496398 36.005983 0.112586
F 33.496399 43.723717 0.112586
F 42.408023 51.441447 0.143693
F 42.408023 36.005982 0.143693
F 42.408023 43.723717 0.143693
F 24.584780 51.441448 0.081478
F 24.584779 36.005982 0.081478
F 24.584779 43.723717 0.081478
F 33.552765 51.452096 2.850036
F 33.552765 36.016630 2.850036
F 33.552765 43.734365 2.850036
F 42.464373 51.452092 2.881145
F 42.464373 36.016627 2.881146
F 42.464373 43.734362 2.881146
F 24.641145 51.452095 2.818928
F 24.641145 36.016630 2.818928
F 24.641145 43.734365 2.818928
F 33.545574 38.588662 6.483536
F 33.545574 46.306396 6.483536
F 42.457183 38.588665 6.514646
F 42.457183 46.306399 6.514645
F 24.633955 38.588662 6.452428
F 24.633955 46.306396 6.452428
F 26.849179 47.592682 10.098244
F 26.849179 39.874949 10.098244
F 35.760799 47.592682 10.129351
F 35.760799 39.874949 10.129352
F 26.836469 50.165259 13.736396
F 26.836469 42.447527 13.736396
F 35.748088 50.165259 13.767504
F 35.748088 42.447528 13.767504
F 26.846002 50.165260 11.007782
F 26.846002 42.447527 11.007781
F 35.757623 50.165260 11.038889
F 35.757623 42.447528 11.038889
F 26.858694 47.592682 7.369634
F 26.858694 39.874949 7.369633
F 35.770314 47.592682 7.400741
F 35.770314 39.874949 7.400741
F 29.073909 38.588660 11.015558
F 29.073909 46.306394 11.015559
F 37.985530 38.588660 11.046666
F 37.985530 46.306394 11.046666
F 29.086597 51.451547 7.377410
F 29.086597 36.016082 7.377410
F 29.086597 43.733816 7.377410
F 37.998218 51.451547 7.408518
F 37.998218 36.016081 7.408518
F 37.998218 43.733816 7.408518
F 29.077082 51.451547 10.106020
F 29.077082 36.016081 10.106020
F 29.077082 43.733816 10.106021
F 37.988703 51.451547 10.137128
F 37.988703 36.016081 10.137129
F 37.988703 43.733816 10.137129
F 29.064375 38.588660 13.744173
F 29.064375 46.306394 13.744173
F 37.975995 38.588660 13.775281
F 37.975995 46.306394 13.775281
F 31.304989 47.592682 10.113798
F 31.304989 39.874949 10.113798
F 40.216611 47.592682 10.144905
F 40.216611 39.874949 10.144906
F 22.393368 47.592681 10.082690
F 22.393368 39.874948 10.082690
F 31.292278 50.165259 13.751950
F 31.292278 42.447527 13.751950
F 40.203900 50.165260 13.783058
F 40.203900 42.447528 13.783058
F 22.380658 50.165259 13.720843
F 22.380658 42.447528 13.720843
F 31.301812 50.165259 11.023336
F 31.301812 42.447527 11.023335
F 40.213434 50.165260 11.054443
F 40.213434 42.447528 11.054443
F 22.390191 50.165259 10.992228
F 22.390191 42.447527 10.992228
F 31.314504 47.592682 7.385187
F 31.314504 39.874949 7.385187
F 40.226125 47.592682 7.416294
F 40.226125 39.874949 7.416294
F 22.402883 47.592681 7.354079
F 22.402883 39.874948 7.354079
F 33.529719 38.588660 11.031112
F 33.529719 46.306394 11.031113
F 42.441329 38.588662 11.062218
F 42.441329 46.306397 11.062218
F 24.618099 38.588660 11.000005
F 24.618099 46.306394 11.000005
F 33.542407 51.451547 7.392964
F 33.542407 36.016082 7.392964
F 33.542407 43.733816 7.392964
F 42.454016 51.451544 7.424069
F 42.454016 36.016078 7.424069
F 42.454016 43.733813 7.424069
F 24.630787 51.451547 7.361856
F 24.630788 36.016081 7.361856
F 24.630787 43.733816 7.361856
F 33.532892 51.451547 10.121575
F 33.532892 36.016081 10.121574
F 33.532892 43.733816 10.121575
F 42.444503 51.451544 10.152684
F 42.444503 36.016078 10.152684
F 42.444503 43.733813 10.152684
F 24.621272 51.451547 10.090467
F 24.621272 36.016081 10.090467
F 24.621272 43.733816 10.090467
F 33.520185 38.588660 13.759727
F 33.520185 46.306394 13.759727
F 42.431797 38.588662 13.790836
F 42.431797 46.306397 13.790836
F 24.608565 38.588660 13.728620
F 24.608565 46.306394 13.728620
F 26.823780 47.592682 17.374549
F 26.823780 39.874949 17.374549
F 35.735400 47.592682 17.405657
F 35.735400 39.874949 17.405657
F 26.811070 50.165259 21.012702
F 26.811070 42.447527 21.012702
F 35.722689 50.165259 21.043810
F 35.722689 42.447528 21.043810
F 26.820603 50.165259 18.284088
F 26.820603 42.447527 18.284087
F 35.732223 50.165260 18.315195
F 35.732223 42.447528 18.315195
F 26.833295 47.592682 14.645935
F 26.833296 39.874949 14.645934
F 35.744915 47.592682 14.677042
F 35.744915 39.874949 14.677042
F 29.048510 38.588660 18.291865
F 29.048510 46.306394 18.291864
F 37.960131 38.588660 18.322972
F 37.960131 46.306394 18.322972
F 29.061199 51.451547 14.653712
F 29.061199 36.016082 14.653711
F 29.061199 43.733816 14.653711
F 37.972819 51.451546 14.684819
F 37.972819 36.016081 14.684819
F 37.972819 43.733816 14.684819
F 29.051683 51.451547 17.382326
F 29.051683 36.016082 17.382326
F 29.051683 43.733816 17.382326
F 37.963304 51.451547 17.413434
F 37.963304 36.016081 17.413434
F 37.963304 43.733816 17.413434
F 29.038976 38.588660 21.020480
F 29.038976 46.306394 21.020479
F 37.950596 38.588660 21.051587
F 37.950596 46.306394 21.051587
F 31.279590 47.592682 17.390103
F 31.279590 39.874949 17.390103
F 40.191212 47.592682 17.421211
F 40.191212 39.874949 17.421211
F 22.367968 47.592681 17.358995
F 22.367968 39.874948 17.358996
F 31.266879 50.165259 21.028256
F 31.266879 42.447527 21.028256
F 40.178501 50.165260 21.059364
F 40.178501 42.447528 21.059364
F 22.355259 50.165259 20.997149
F 22.355259 42.447528 20.997149
F 31.276413 50.165259 18.299642
F 31.276413 42.447527 18.299641
F 40.188035 50.165260 18.330749
F 40.188035 42.447528 18.330749
F 22.364792 50.165259 18.268534
F 22.364792 42.447527 18.268534
F 31.289105 47.592682 14.661489
F 31.289105 39.874949 14.661488
F 40.200726 47.592681 14.692596
F 40.200726 39.874949 14.692595
F 22.377484 47.592681 14.630381
F 22.377484 39.874948 14.630380
F 33.504320 38.588660 18.307418
F 33.504320 46.306394 18.307419
F 42.415933 38.588662 18.338524
F 42.415933 46.306396 18.338524
F 24.592699 38.588660 18.276311
F 24.592700 46.306394 18.276311
F 33.517008 51.451547 14.669265
F 33.517008 36.016081 14.669265
F 33.517008 43.733816 14.669265
F 42.428620 51.451544 14.700371
F 42.428620 36.016079 14.700371
F 42.428620 43.733814 14.700371
F 24.605389 51.451547 14.638158
F 24.605389 36.016081 14.638158
F 24.605389 43.733816 14.638158
F 33.507493 51.451547 17.397880
F 33.507493 36.016082 17.397880
F 33.507493 43.733816 17.397880
F 42.419107 51.451545 17.428989
F 42.419107 36.016079 17.428989
F 42.419107 43.733814 17.428989
F 24.595873 51.451547 17.366772
F 24.595873 36.016081 17.366773
F 24.595873 43.733816 17.366772
F 33.494785 38.588660 21.036033
F 33.494786 46.306394 21.036033
F 42.406401 38.588662 21.067142
F 42.406401 46.306396 21.067142
F 24.583166 38.588660 21.004926
F 24.583166 46.306394 21.004925
F 26.869767 34.730052 3.732363
F 35.781388 34.730052 3.763471
F 31.325577 34.730052 3.747917
F 40.237199 34.730052 3.779025
F 22.413957 34.730052 3.716809
F 26.798381 47.592682 24.650856
F 26.798381 39.874949 24.650856
F 35.710001 47.592682 24.681963
F 35.710001 39.874949 24.681964
F 26.785670 50.165260 28.289008
F 26.785671 42.447527 28.289009
F 35.697290 50.165260 28.320116
F 35.697290 42.447528 28.320117
F 26.795204 50.165259 25.560394
F 26.795204 42.447527 25.560394
F 35.706824 50.165260 25.591502
F 35.706824 42.447528 25.591502
F 26.807896 47.592682 21.922241
F 26.807896 39.874949 21.922241
F 35.719516 47.592682 21.953349
F 35.719516 39.874949 21.953348
F 29.023111 38.588660 25.568171
F 29.023111 46.306394 25.568171
F 37.934732 38.588660 25.599278
F 37.934732 46.306394 25.599278
F 29.035799 51.451547 21.930018
F 29.035799 36.016081 21.930018
F 29.035799 43.733816 21.930018
F 37.947420 51.451546 21.961125
F 37.947420 36.016081 21.961125
F 37.947420 43.733816 21.961125
F 29.026284 51.451547 24.658632
F 29.026284 36.016082 24.658633
F 29.026284 43.733816 24.658633
F 37.937905 51.451547 24.689740
F 37.937905 36.016081 24.689740
F 37.937905 43.733816 24.689740
F 29.013577 38.588660 28.296786
F 29.013577 46.306394 28.296785
F 37.925197 38.588660 28.327893
F 37.925197 46.306394 28.327893
F 31.254191 47.592682 24.666409
F 31.254191 39.874949 24.666410
F 40.165813 47.592682 24.697517
F 40.165813 39.874949 24.697517
F 22.342569 47.592681 24.635302
F 22.342569 39.874948 24.635302
F 31.241480 50.165259 28.304562
F 31.241480 42.447527 28.304562
F 40.153102 50.165260 28.335670
F 40.153102 42.447528 28.335670
F 22.329860 50.165259 28.273455
F 22.329860 42.447527 28.273455
F 31.251014 50.165259 25.575948
F 31.251014 42.447527 25.575948
F 40.162636 50.165260 25.607056
F 40.162636 42.447528 25.607055
F 22.339393 50.165259 25.544840
F 22.339393 42.447527 25.544840
F 31.263706 47.592682 21.937795
F 31.263706 39.874949 21.937795
F 40.175327 47.592681 21.968902
F 40.175327 39.874949 21.968902
F 22.352085 47.592681 21.906687
F 22.352085 39.874948 21.906687
F 33.478921 38.588660 25.583725
F 33.478921 46.306394 25.583725
F 42.390537 38.588661 25.614831
F 42.390537 46.306396 25.614831
F 24.567300 38.588660 25.552617
F 24.567300 46.306394 25.552617
F 33.491609 51.451547 21.945572
F 33.491609 36.016081 21.945572
F 33.491609 43.733816 21.945572
F 42.403225 51.451545 21.976678
F 42.403225 36.016079 21.976678
F 42.403224 43.733814 21.976678
F 24.579990 51.451547 21.914464
F 24.579990 36.016081 21.914464
F 24.579990 43.733816 21.914464
F 33.482094 51.451547 24.674186
F 33.482094 36.016081 24.674187
F 33.482094 43.733816 24.674187
F 42.393711 51.451545 24.705295
F 42.393711 36.016080 24.705295
F 42.393711 43.733815 24.705295
F 24.570474 51.451547 24.643079
F 24.570474 36.016081 24.643079
F 24.570474 43.733816 24.643079
F 33.469386 38.588660 28.312340
F 33.469386 46.306394 28.312339
F 42.381005 38.588661 28.343448
F 42.381005 46.306396 28.343448
F 24.557767 38.588660 28.281232
F 24.557767 46.306394 28.281232
F 26.772981 47.592682 31.927161
F 26.772981 39.874949 31.927162
F 35.684602 47.592682 31.958269
F 35.684602 39.874949 31.958269
F 26.760272 50.165259 35.565310
F 26.760272 42.447527 35.565310
F 35.671891 50.165259 35.596417
F 35.671891 42.447528 35.596417
F 26.769805 50.165259 32.836699
F 26.769805 42.447527 32.836699
F 35.681425 50.165260 32.867807
F 35.681425 42.447528 32.867807
F 26.782497 47.592682 29.198547
F 26.782497 39.874949 29.198547
F 35.694117 47.592682 29.229654
F 35.694117 39.874949 29.229654
F 28.997712 38.588660 32.844476
F 28.997712 46.306394 32.844476
F 37.909333 38.588660 32.875583
F 37.909333 46.306394 32.875583
F 29.010400 51.451547 29.206324
F 29.010400 36.016081 29.206324
F 29.010400 43.733816 29.206324
F 37.922020 51.451546 29.237431
F 37.922021 36.016081 29.237431
F 37.922021 43.733816 29.237431
F 29.000885 51.451547 31.934938
F 29.000885 36.016082 31.934938
F 29.000885 43.733816 31.934938
F 37.912506 51.451547 31.966046
F 37.912506 36.016081 31.966046
F 37.912506 43.733816 31.966046
F 28.988178 38.588660 35.573087
F 28.988178 46.306394 35.573086
F 37.899798 38.588660 35.604194
F 37.899798 46.306394 35.604194
F 31.228792 47.592682 31.942715
F 31.228792 39.874949 31.942715
F 40.140414 47.592682 31.973823
F 40.140414 39.874949 31.973823
F 22.317170 47.592681 31.911608
F 22.317170 39.874948 31.911608
F 31.216081 50.165259 35.580863
F 31.216081 42.447527 35.580864
F 40.127703 50.165260 35.611971
F 40.127703 42.447528 35.611972
F 22.304461 50.165259 35.549756
F 22.304461 42.447527 35.549756
F 31.225615 50.165259 32.852253
F 31.225615 42.447527 32.852253
F 40.137237 50.165260 32.883360
F 40.137237 42.447528 32.883360
F 22.313994 50.165259 32.821145
F 22.313994 42.447527 32.821145
F 31.238307 47.592682 29.214100
F 31.238307 39.874949 29.214101
F 40.149928 47.592681 29.245208
F 40.149928 39.874949 29.245207
F 22.326686 47.592681 29.182993
F 22.326686 39.874948 29.182992
F 33.453522 38.588660 32.860030
F 33.453522 46.306394 32.860030
F 42.365141 38.588661 32.891136
F 42.365141 46.306395 32.891137
F 24.541901 38.588660 32.828922
F 24.541901 46.306394 32.828922
F 33.466210 51.451547 29.221878
F 33.466210 36.016081 29.221878
F 33.466210 43.733816 29.221877
F 42.377829 51.451545 29.252984
F 42.377829 36.016080 29.252984
F 42.377829 43.733815 29.252984
F 24.554590 51.451547 29.190770
F 24.554590 36.016081 29.190770
F 24.554590 43.733816 29.190770
F 33.456694 51.451547 31.950492
F 33.456694 36.016082 31.950492
F 33.456694 43.733816 31.950492
F 42.368315 51.451545 31.981600
F 42.368315 36.016080 31.981600
F 42.368315 43.733815 31.981600
F 24.545074 51.451547 31.919385
F 24.545074 36.016081 31.919385
F 24.545074 43.733816 31.919384
F 33.443988 38.588660 35.588641
F 33.443988 46.306394 35.588640
F 42.355609 38.588661 35.619749
F 42.355609 46.306395 35.619749
F 24.532368 38.588660 35.557533
F 24.532368 46.306394 35.557533
F 26.749216 47.592423 39.202579
F 26.749216 39.874690 39.202580
F 35.660837 47.592423 39.233687
F 35.660837 39.874690 39.233687
F 26.806280 50.175358 42.845688
F 26.806280 42.457626 42.845688
F 35.717899 50.175358 42.876796
F 35.717899 42.457626 42.876796
F 26.749931 50.164711 40.108238
F 26.749931 42.446979 40.108238
F 35.661552 50.164711 40.139346
F 35.661552 42.446979 40.139346
F 26.757107 47.592680 36.474738
F 26.757107 39.874947 36.474738
F 35.668727 47.592680 36.505845
F 35.668727 39.874947 36.505845
F 28.977838 38.588111 40.116015
F 28.977838 46.305845 40.116015
F 37.889459 38.588111 40.147123
F 37.889459 46.305846 40.147123
F 28.985011 51.451545 36.482515
F 28.985011 36.016079 36.482514
F 28.985011 43.733814 36.482515
F 37.896631 51.451544 36.513622
F 37.896631 36.016079 36.513622
F 37.896631 43.733814 36.513622
F 28.977120 51.451288 39.210356
F 28.977120 36.015823 39.210356
F 28.977120 43.733557 39.210356
F 37.888741 51.451288 39.241464
F 37.888741 36.015822 39.241464
F 37.888741 43.733557 39.241464
F 29.034186 38.598759 42.853465
F 29.034186 46.316493 42.853465
F 37.945806 38.598759 42.884573
F 37.945806 46.316493 42.884573
F 31.205027 47.592423 39.218133
F 31.205026 39.874690 39.218133
F 40.116648 47.592423 39.249241
F 40.116648 39.874690 39.249242
F 22.293405 47.592422 39.187025
F 22.293405 39.874689 39.187026
F 31.262089 50.175358 42.861241
F 31.262089 42.457626 42.861242
F 40.173711 50.175359 42.892350
F 40.173711 42.457627 42.892350
F 22.350469 50.175358 42.830134
F 22.350469 42.457626 42.830134
F 31.205742 50.164711 40.123792
F 31.205741 42.446978 40.123792
F 40.117364 50.164711 40.154899
F 40.117364 42.446979 40.154900
F 22.294120 50.164710 40.092684
F 22.294120 42.446979 40.092684
F 31.212917 47.592680 36.490292
F 31.212917 39.874947 36.490292
F 40.124539 47.592679 36.521399
F 40.124539 39.874947 36.521399
F 22.301296 47.592679 36.459184
F 22.301296 39.874946 36.459184
F 33.433648 38.588111 40.131569
F 33.433648 46.305845 40.131569
F 42.345271 38.588112 40.162676
F 42.345270 46.305846 40.162676
F 24.522028 38.588111 40.100461
F 24.522028 46.305845 40.100461
F 33.440820 51.451544 36.498068
F 33.440820 36.016079 36.498068
F 33.440820 43.733814 36.498068
F 42.352442 51.451544 36.529175
F 42.352442 36.016078 36.529175
F 42.352442 43.733813 36.529176
F 24.529201 51.451545 36.466961
F 24.529201 36.016079 36.466961
F 24.529201 43.733814 36.466961
F 33.432930 51.451288 39.225910
F 33.432930 36.015822 39.225910
F 33.432930 43.733557 39.225910
F 42.344553 51.451287 39.257018
F 42.344553 36.015822 39.257018
F 42.344553 43.733557 39.257018
F 24.521309 51.451288 39.194802
F 24.521309 36.015822 39.194803
F 24.521309 43.733557 39.194803
F 33.489996 38.598759 42.869019
F 33.489996 46.316493 42.869019
F 42.401605 38.598761 42.900128
F 42.401605 46.316496 42.900128
F 24.578376 38.598759 42.837911
F 24.578376 46.316493 42.837911
F 26.806280 34.739891 42.845688
F 35.717899 34.739892 42.876796
F 31.262089 34.739891 42.861242
F 40.173711 34.739892 42.892350
F 22.350469 34.739892 42.830134
F 26.869052 55.310961 2.826705
F 26.869052 63.028695 2.826705
F 35.780673 55.310961 2.857813
F 35.780673 63.028695 2.857813
F 26.861858 57.882992 6.460205
F 26.861858 65.600727 6.460205
F 35.773478 57.882992 6.491313
F 35.773478 65.600727 6.491313
F 26.869768 57.883249 3.732363
F 26.869768 65.600984 3.732363
F 35.781387 57.883249 3.763471
F 35.781388 65.600984 3.763471
F 26.812686 55.300313 0.089256
F 26.812686 63.018047 0.089255
F 35.724305 55.300313 0.120363
F 35.724305 63.018047 0.120363
F 29.097674 54.024383 3.740140
F 29.097674 61.742116 3.740140
F 38.009295 54.024383 3.771248
F 38.009295 61.742116 3.771248
F 29.040589 59.159180 0.097032
F 29.040589 66.876915 0.097032
F 37.952210 59.159179 0.128140
F 37.952210 66.876914 0.128140
F 29.096956 59.169828 2.834482
F 29.096956 66.887563 2.834482
F 38.008577 59.169827 2.865590
F 38.008577 66.887562 2.865590
F 29.089765 54.024126 6.467982
F 29.089765 61.741859 6.467982
F 38.001385 54.024126 6.499090
F 38.001385 61.741859 6.499090
F 31.324862 55.310961 2.842259
F 31.324862 63.028695 2.842259
F 40.236484 55.310961 2.873367
F 40.236484 63.028695 2.873367
F 22.413241 55.310960 2.811151
F 22.413241 63.028695 2.811151
F 31.317668 57.882992 6.475759
F 31.317668 65.600727 6.475759
F 40.229289 57.882993 6.506867
F 40.229290 65.600728 6.506867
F 22.406048 57.882992 6.444651
F 22.406048 65.600727 6.444652
F 31.325577 57.883249 3.747917
F 31.325577 65.600984 3.747917
F 40.237199 57.883249 3.779025
F 40.237199 65.600984 3.779025
F 22.413956 57.883249 3.716809
F 22.413956 65.600984 3.716810
F 31.268496 55.300313 0.104809
F 31.268496 63.018047 0.104809
F 40.180117 55.300313 0.135917
F 40.180117 63.018047 0.135917
F 22.356875 55.300313 0.073702
F 22.356875 63.018047 0.073702
F 33.553484 54.024383 3.755695
F 33.553484 61.742116 3.755694
F 42.465090 54.024386 3.786799
F 42.465090 61.742119 3.786799
F 24.641864 54.024383 3.724587
F 24.641864 61.742116 3.724586
F 33.496398 59.159180 0.112586
F 33.496399 66.876915 0.112586
F 42.408023 59.159179 0.143693
F 42.408023 66.876914 0.143693
F 24.584779 59.159180 0.081478
F 24.584779 66.876915 0.081478
F 33.552765 59.169827 2.850036
F 33.552765 66.887563 2.850036
F 42.464373 59.169824 2.881146
F 42.464373 66.887559 2.881146
F 24.641145 59.169827 2.818928
F 24.641145 66.887562 2.818928
F 33.545574 54.024126 6.483536
F 33.545574 61.741859 6.483536
F 42.457183 54.024129 6.514645
F 42.457183 61.741862 6.514646
F 24.633955 54.024126 6.452428
F 24.633955 61.741859 6.452428
F 26.849179 55.310412 10.098244
F 26.849179 63.028146 10.098244
F 35.760799 55.310412 10.129351
F 35.760799 63.028146 10.129352
F 26.836469 57.882990 13.736396
F 26.836469 65.600725 13.736396
F 35.748088 57.882990 13.767504
F 35.748088 65.600725 13.767504
F 26.846002 57.882990 11.007782
F 26.846002 65.600725 11.007781
F 35.757622 57.882990 11.038889
F 35.757623 65.600725 11.038889
F 26.858694 55.310412 7.369633
F 26.858694 63.028146 7.369633
F 35.770314 55.310412 7.400741
F 35.770314 63.028146 7.400741
F 29.073909 54.024124 11.015558
F 29.073909 61.741857 11.015558
F 37.985530 54.024125 11.046666
F 37.985530 61.741857 11.046666
F 29.086597 59.169279 7.377410
F 29.086597 66.887014 7.377410
F 37.998218 59.169278 7.408518
F 37.998218 66.887013 7.408518
F 29.077082 59.169279 10.106020
F 29.077082 66.887014 10.106021
F 37.988703 59.169278 10.137129
F 37.988703 66.887013 10.137129
F 29.064375 54.024124 13.744173
F 29.064375 61.741857 13.744173
F 37.975995 54.024125 13.775281
F 37.975995 61.741857 13.775281
F 31.304989 55.310412 10.113797
F 31.304989 63.028146 10.113798
F 40.216611 55.310412 10.144905
F 40.216611 63.028146 10.144906
F 22.393368 55.310412 10.082690
F 22.393368 63.028146 10.082690
F 31.292278 57.882990 13.751950
F 31.292278 65.600725 13.751950
F 40.203900 57.882990 13.783058
F 40.203900 65.600725 13.783058
F 22.380658 57.882990 13.720843
F 22.380658 65.600725 13.720843
F 31.301812 57.882990 11.023335
F 31.301812 65.600725 11.023335
F 40.213434 57.882990 11.054443
F 40.213434 65.600725 11.054443
F 22.390191 57.882990 10.992228
F 22.390191 65.600725 10.992228
F 31.314504 55.310412 7.385187
F 31.314504 63.028146 7.385187
F 40.226125 55.310412 7.416294
F 40.226125 63.028146 7.416294
F 22.402883 55.310412 7.354079
F 22.402883 63.028146 7.354079
F 33.529719 54.024124 11.031113
F 33.529719 61.741857 11.031112
F 42.441329 54.024127 11.062218
F 42.441329 61.741860 11.062218
F 24.618098 54.024124 11.000005
F 24.618099 61.741857 11.000005
F 33.542407 59.169279 7.392964
F 33.542407 66.887014 7.392964
F 42.454016 59.169276 7.424069
F 42.454016 66.887011 7.424069
F 24.630788 59.169279 7.361856
F 24.630788 66.887014 7.361856
F 33.532892 59.169279 10.121575
F 33.532892 66.887014 10.121575
F 42.444503 59.169276 10.152684
F 42.444503 66.887011 10.152684
F 24.621272 59.169278 10.090467
F 24.621272 66.887014 10.090467
F 33.520185 54.024124 13.759727
F 33.520185 61.741857 13.759727
F 42.431797 54.024127 13.790836
F 42.431797 61.741859 13.790836
F 24.608565 54.024124 13.728619
F 24.608565 61.741857 13.728620
F 26.823780 55.310412 17.374549
F 26.823780 63.028146 17.374549
F 35.735400 55.310412 17.405657
F 35.735400 63.028146 17.405657
F 26.811070 57.882990 21.012702
F 26.811070 65.600725 21.012702
F 35.722689 57.882990 21.043810
F 35.722689 65.600725 21.043810
F 26.820603 57.882990 18.284087
F 26.820603 65.600725 18.284087
F 35.732223 57.882990 18.315195
F 35.732223 65.600725 18.315195
F 26.833296 55.310412 14.645935
F 26.833295 63.028146 14.645934
F 35.744915 55.310412 14.677042
F 35.744915 63.028146 14.677042
F 29.048510 54.024124 18.291865
F 29.048510 61.741857 18.291865
F 37.960131 54.024125 18.322972
F 37.960131 61.741857 18.322972
F 29.061199 59.169279 14.653711
F 29.061199 66.887014 14.653711
F 37.972819 59.169278 14.684818
F 37.972819 66.887013 14.684819
F 29.051683 59.169279 17.382326
F 29.051683 66.887014 17.382326
F 37.963304 59.169278 17.413434
F 37.963304 66.887013 17.413434
F 29.038976 54.024124 21.020479
F 29.038976 61.741857 21.020479
F 37.950596 54.024125 21.051587
F 37.950596 61.741858 21.051587
F 31.279590 55.310412 17.390103
F 31.279590 63.028146 17.390103
F 40.191212 55.310412 17.421211
F 40.191212 63.028146 17.421211
F 22.367968 55.310412 17.358996
F 22.367968 63.028146 17.358996
F 31.266879 57.882990 21.028256
F 31.266879 65.600725 21.028256
F 40.178501 57.882990 21.059364
F 40.178501 65.600725 21.059364
F 22.355259 57.882990 20.997149
F 22.355259 65.600725 20.997149
F 31.276413 57.882990 18.299641
F 31.276413 65.600725 18.299641
F 40.188035 57.882990 18.330749
F 40.188035 65.600725 18.330748
F 22.364792 57.882990 18.268534
F 22.364792 65.600725 18.268534
F 31.289105 55.310412 14.661488
F 31.289105 63.028146 14.661488
F 40.200726 55.310412 14.692596
F 40.200727 63.028146 14.692595
F 22.377484 55.310411 14.630381
F 22.377484 63.028146 14.630380
F 33.504320 54.024124 18.307419
F 33.504320 61.741857 18.307418
F 42.415933 54.024126 18.338525
F 42.415933 61.741859 18.338524
F 24.592699 54.024124 18.276311
F 24.592699 61.741857 18.276311
F 33.517008 59.169279 14.669265
F 33.517008 66.887014 14.669265
F 42.428620 59.169276 14.700371
F 42.428620 66.887011 14.700371
F 24.605389 59.169278 14.638158
F 24.605389 66.887013 14.638157
F 33.507493 59.169279 17.397880
F 33.507493 66.887014 17.397880
F 42.419107 59.169277 17.428989
F 42.419107 66.887012 17.428989
F 24.595873 59.169278 17.366773
F 24.595873 66.887013 17.366772
F 33.494785 54.024124 21.036033
F 33.494785 61.741857 21.036033
F 42.406401 54.024126 21.067142
F 42.406401 61.741859 21.067142
F 24.583166 54.024124 21.004926
F 24.583166 61.741857 21.004926
F 29.073909 69.459592 11.015559
F 24.583166 69.459592 21.004925
F 37.985530 69.459592 11.046666
F 29.064375 69.459592 13.744173
F 37.975995 69.459592 13.775281
F 33.529719 69.459592 11.031113
F 24.618099 69.459592 11.000005
F 33.494786 69.459592 21.036033
F 33.520185 69.459592 13.759727
F 24.608565 69.459592 13.728620
F 29.048510 69.459592 18.291865
F 37.960131 69.459592 18.322972
F 29.038976 69.459592 21.020479
F 37.950596 69.459592 21.051587
F 33.504320 69.459592 18.307419
F 24.592700 69.459592 18.276311
F 26.798381 55.310412 24.650856
F 26.798381 63.028146 24.650856
F 35.710001 55.310412 24.681963
F 35.710001 63.028146 24.681964
F 26.785671 57.882990 28.289009
F 26.785671 65.600725 28.289009
F 35.697290 57.882990 28.320116
F 35.697290 65.600725 28.320117
F 26.795204 57.882990 25.560394
F 26.795204 65.600725 25.560394
F 35.706824 57.882990 25.591501
F 35.706824 65.600725 25.591502
F 26.807896 55.310412 21.922241
F 26.807896 63.028146 21.922241
F 35.719516 55.310412 21.953349
F 35.719516 63.028146 21.953348
F 29.023111 54.024124 25.568171
F 29.023111 61.741857 25.568171
F 37.934732 54.024124 25.599278
F 37.934732 61.741857 25.599278
F 29.035799 59.169279 21.930018
F 29.035799 66.887014 21.930018
F 37.947420 59.169278 21.961125
F 37.947420 66.887013 21.961125
F 29.026284 59.169279 24.658633
F 29.026284 66.887014 24.658633
F 37.937905 59.169278 24.689740
F 37.937905 66.887013 24.689740
F 29.013577 54.024124 28.296785
F 29.013577 61.741857 28.296786
F 37.925197 54.024124 28.327893
F 37.925197 61.741857 28.327893
F 31.254191 55.310412 24.666409
F 31.254191 63.028146 24.666410
F 40.165813 55.310412 24.697517
F 40.165813 63.028146 24.697517
F 22.342569 55.310412 24.635302
F 22.342569 63.028146 24.635302
F 31.241480 57.882990 28.304562
F 31.241480 65.600725 28.304562
F 40.153102 57.882990 28.335670
F 40.153102 65.600725 28.335670
F 22.329860 57.882990 28.273455
F 22.329860 65.600725 28.273455
F 31.251014 57.882990 25.575948
F 31.251014 65.600725 25.575948
F 40.162636 57.882990 25.607055
F 40.162636 65.600725 25.607055
F 22.339393 57.882990 25.544840
F 22.339393 65.600725 25.544840
F 31.263706 55.310412 21.937795
F 31.263706 63.028146 21.937795
F 40.175327 55.310412 21.968902
F 40.175327 63.028146 21.968902
F 22.352085 55.310411 21.906687
F 22.352085 63.028146 21.906687
F 33.478921 54.024124 25.583725
F 33.478921 61.741857 25.583725
F 42.390537 54.024126 25.614831
F 42.390537 61.741859 25.614831
F 24.567300 54.024124 25.552617
F 24.567300 61.741857 25.552617
F 33.491609 59.169279 21.945572
F 33.491609 66.887014 21.945572
F 42.403224 59.169276 21.976678
F 42.403225 66.887011 21.976678
F 24.579990 59.169278 21.914464
F 24.579990 66.887014 21.914464
F 33.482094 59.169279 24.674187
F 33.482094 66.887014 24.674187
F 42.393711 59.169277 24.705295
F 42.393711 66.887012 24.705295
F 24.570474 59.169278 24.643079
F 24.570474 66.887014 24.643079
F 33.469386 54.024124 28.312339
F 33.469386 61.741857 28.312340
F 42.381005 54.024126 28.343448
F 42.381005 61.741858 28.343448
F 24.557767 54.024124 28.281232
F 24.557767 61.741857 28.281232
F 26.772981 55.310412 31.927161
F 26.772981 63.028146 31.927162
F 35.684602 55.310412 31.958269
F 35.684602 63.028146 31.958269
F 26.760272 57.882990 35.565310
F 26.760272 65.600725 35.565310
F 35.671891 57.882990 35.596417
F 35.671891 65.600725 35.596417
F 26.769805 57.882990 32.836699
F 26.769805 65.600725 32.836699
F 35.681425 57.882990 32.867806
F 35.681425 65.600725 32.867807
F 26.782497 55.310412 29.198547
F 26.782497 63.028146 29.198547
F 35.694116 55.310412 29.229654
F 35.694116 63.028146 29.229654
F 28.997712 54.024124 32.844476
F 28.997712 61.741857 32.844476
F 37.909333 54.024125 32.875583
F 37.909333 61.741857 32.875583
F 29.010400 59.169279 29.206324
F 29.010400 66.887014 29.206324
F 37.922021 59.169278 29.237431
F 37.922021 66.887013 29.237431
F 29.000885 59.169279 31.934938
F 29.000885 66.887014 31.934938
F 37.912506 59.169278 31.966046
F 37.912506 66.887013 31.966046
F 28.988178 54.024124 35.573086
F 28.988178 61.741857 35.573087
F 37.899798 54.024124 35.604194
F 37.899799 61.741857 35.604194
F 31.228792 55.310412 31.942715
F 31.228792 63.028146 31.942715
F 40.140414 55.310412 31.973823
F 40.140414 63.028146 31.973823
F 22.317170 55.310412 31.911608
F 22.317170 63.028146 31.911608
F 31.216081 57.882990 35.580863
F 31.216081 65.600725 35.580864
F 40.127703 57.882990 35.611971
F 40.127703 65.600725 35.611971
F 22.304461 57.882990 35.549756
F 22.304461 65.600725 35.549756
F 31.225615 57.882990 32.852253
F 31.225615 65.600725 32.852253
F 40.137237 57.882990 32.883360
F 40.137237 65.600725 32.883360
F 22.313994 57.882990 32.821145
F 22.313994 65.600725 32.821145
F 31.238307 55.310412 29.214100
F 31.238307 63.028146 29.214101
F 40.149928 55.310412 29.245208
F 40.149928 63.028146 29.245207
F 22.326686 55.310411 29.182993
F 22.326686 63.028146 29.182992
F 33.453522 54.024124 32.860030
F 33.453522 61.741857 32.860030
F 42.365141 54.024125 32.891137
F 42.365141 61.741858 32.891137
F 24.541901 54.024124 32.828923
F 24.541901 61.741857 32.828922
F 33.466210 59.169279 29.221878
F 33.466210 66.887014 29.221877
F 42.377829 59.169277 29.252984
F 42.377829 66.887012 29.252984
F 24.554590 59.169278 29.190770
F 24.554590 66.887014 29.190770
F 33.456694 59.169279 31.950492
F 33.456694 66.887014 31.950492
F 42.368315 59.169277 31.981600
F 42.368315 66.887012 31.981600
F 24.545074 59.169278 31.919385
F 24.545074 66.887013 31.919384
F 33.443987 54.024124 35.588640
F 33.443988 61.741857 35.588641
F 42.355609 54.024125 35.619749
F 42.355609 61.741858 35.619749
F 24.532368 54.024124 35.557533
F 24.532368 61.741857 35.557533
F 26.749216 55.310153 39.202579
F 26.749216 63.027887 39.202580
F 35.660837 55.310153 39.233687
F 35.660837 63.027887 39.233687
F 26.806280 57.893089 42.845688
F 26.806280 65.610824 42.845688
F 35.717899 57.893089 42.876796
F 35.717899 65.610824 42.876796
F 26.749931 57.882441 40.108238
F 26.749931 65.600176 40.108238
F 35.661552 57.882441 40.139346
F 35.661552 65.600176 40.139346
F 26.757108 55.310410 36.474738
F 26.757107 63.028144 36.474738
F 35.668727 55.310410 36.505845
F 35.668727 63.028144 36.505845
F 28.977838 54.023575 40.116015
F 28.977838 61.741308 40.116015
F 37.889459 54.023576 40.147123
F 37.889459 61.741308 40.147122
F 28.985011 59.169277 36.482515
F 28.985011 66.887012 36.482515
F 37.896631 59.169276 36.513622
F 37.896631 66.887011 36.513622
F 28.977120 59.169020 39.210356
F 28.977120 66.886755 39.210356
F 37.888741 59.169019 39.241464
F 37.888741 66.886754 39.241464
F 29.034186 54.034223 42.853465
F 29.034186 61.751956 42.853465
F 37.945806 54.034223 42.884573
F 37.945806 61.751956 42.884573
F 31.205026 55.310153 39.218133
F 31.205027 63.027887 39.218133
F 40.116648 55.310153 39.249241
F 40.116648 63.027887 39.249242
F 22.293405 55.310153 39.187026
F 22.293405 63.027887 39.187026
F 31.262089 57.893089 42.861242
F 31.262089 65.610824 42.861242
F 40.173711 57.893089 42.892350
F 40.173711 65.610824 42.892350
F 22.350469 57.893089 42.830134
F 22.350469 65.610824 42.830134
F 31.205742 57.882441 40.123792
F 31.205742 65.600176 40.123792
F 40.117364 57.882441 40.154899
F 40.117364 65.600176 40.154900
F 22.294120 57.882441 40.092684
F 22.294120 65.600176 40.092684
F 31.212917 55.310410 36.490292
F 31.212917 63.028144 36.490292
F 40.124539 55.310409 36.521399
F 40.124539 63.028144 36.521399
F 22.301296 55.310409 36.459184
F 22.301296 63.028144 36.459184
F 33.433648 54.023575 40.131569
F 33.433648 61.741308 40.131569
F 42.345271 54.023576 40.162676
F 42.345271 61.741309 40.162676
F 24.522028 54.023575 40.100461
F 24.522028 61.741308 40.100461
F 33.440820 59.169277 36.498068
F 33.440820 66.887012 36.498068
F 42.352442 59.169275 36.529175
F 42.352442 66.887011 36.529176
F 24.529201 59.169276 36.466961
F 24.529201 66.887012 36.466961
F 33.432930 59.169020 39.225910
F 33.432930 66.886755 39.225910
F 42.344553 59.169019 39.257018
F 42.344553 66.886754 39.257019
F 24.521309 59.169020 39.194803
F 24.521309 66.886755 39.194803
F 33.489995 54.034223 42.869019
F 33.489996 61.751956 42.869019
F 42.401605 54.034226 42.900128
F 42.401605 61.751959 42.900128
F 24.578376 54.034223 42.837911
F 24.578376 61.751956 42.837911
F 29.023111 69.459592 25.568171
F 37.934732 69.459592 25.599278
F 29.013577 69.459592 28.296785
F 37.925197 69.459592 28.327893
F 33.478921 69.459592 25.583725
F 24.567300 69.459592 25.552617
F 33.469386 69.459592 28.312339
F 24.557767 69.459592 28.281232
F 28.997712 69.459592 32.844476
F 37.909332 69.459592 32.875583
F 28.988178 69.459592 35.573086
F 37.899798 69.459592 35.604194
F 33.453522 69.459592 32.860030
F 24.541901 69.459592 32.828922
F 33.443988 69.459592 35.588640
F 42.355609 69.459592 35.619749
F 24.532368 69.459592 35.557533
F 28.977838 69.459043 40.116015
F 37.889459 69.459043 40.147123
F 33.433648 69.459043 40.131569
F 42.345271 69.459044 40.162676
F 24.522028 69.459043 40.100461
F 44.691902 1.286936 2.888850
F 44.691902 9.004666 2.888850
F 44.691902 16.722401 2.888850
F 44.684751 3.858776 6.522357
F 44.684751 11.576506 6.522357
F 44.692620 3.859019 3.794639
F 44.692620 11.576750 3.794639
F 44.635674 1.276247 0.151514
F 44.635674 8.993977 0.151514
F 44.635674 16.711712 0.151514
F 46.917462 7.717421 3.802705
F 46.917462 15.435154 3.802705
F 60.153700 15.435413 21.101971
F 46.863611 5.135074 0.159222
F 46.863611 12.852806 0.159222
F 46.916846 5.146233 2.896342
F 46.916846 12.863965 2.896342
F 46.909996 7.717273 6.529882
F 46.909996 15.435006 6.529882
F 60.153700 7.717680 21.101971
F 49.130383 1.292705 2.900411
F 49.130383 9.010436 2.900411
F 49.130383 16.728170 2.900411
F 49.125165 3.853657 6.534392
F 49.125165 11.571387 6.534392
F 49.132067 3.853597 3.812861
F 49.132067 11.571327 3.812860
F 49.081384 1.278688 0.168937
F 49.081384 8.996418 0.168936
F 49.081384 16.714153 0.168936
F 51.334059 7.712399 3.819087
F 51.334059 15.430132 3.819087
F 60.153745 12.862943 17.463789
F 51.302090 5.133506 0.166079
F 51.302090 12.851238 0.166078
F 51.334767 5.149553 2.896865
F 51.334767 12.867284 2.896865
F 51.328310 7.712172 6.543940
F 51.328310 15.429905 6.543940
F 60.153745 5.145211 17.463788
F 44.672114 1.286367 10.160404
F 44.672114 9.004097 10.160404
F 44.672114 16.721831 10.160404
F 44.659445 3.858796 13.798564
F 44.659445 11.576526 13.798564
F 44.668940 3.858785 11.070053
F 44.668940 11.576516 11.070052
F 44.681589 1.286378 7.431912
F 44.681589 9.004108 7.431912
F 44.681589 16.721842 7.431912
F 46.894438 7.717291 11.078073
F 46.894438 15.435024 11.078072
F 60.153772 12.862953 14.735247
F 46.906784 5.145642 7.439955
F 46.906784 12.863374 7.439955
F 46.897659 5.145557 10.167960
F 46.897659 12.863289 10.167960
F 46.885287 7.717376 13.806149
F 46.885287 15.435109 13.806150
F 60.153772 5.145221 14.735247
F 49.114162 1.290916 10.173049
F 49.114162 9.008647 10.173049
F 49.114162 16.726381 10.173049
F 49.103174 3.854843 13.811602
F 49.103174 11.572574 13.811602
F 49.110908 3.854056 11.088837
F 49.110908 11.571787 11.088837
F 49.121825 1.291733 7.451104
F 49.121825 9.009463 7.451104
F 49.121825 16.727198 7.451103
F 51.316311 7.712520 11.097438
F 51.316311 15.430253 11.097438
F 60.153745 15.435403 18.373415
F 51.325340 5.150395 7.459259
F 51.325339 12.868127 7.459258
F 51.319162 5.150637 10.182190
F 51.319162 12.868369 10.182190
F 51.310220 7.712423 13.820284
F 51.310220 15.430156 13.820284
F 60.153745 7.717671 18.373415
F 44.646795 1.286346 17.436724
F 44.646795 9.004076 17.436724
F 44.646795 16.721810 17.436724
F 44.634122 3.858816 21.074884
F 44.634122 11.576547 21.074884
F 44.643621 3.858806 18.346344
F 44.643621 11.576537 18.346344
F 44.656273 1.286356 14.708198
F 44.656273 9.004086 14.708198
F 44.656273 16.721820 14.708198
F 46.869701 7.717394 18.354311
F 46.869701 15.435127 18.354311
F 57.927971 16.722138 14.735470
F 46.882063 5.145538 14.716191
F 46.882063 12.863270 14.716191
F 46.872922 5.145454 17.444337
F 46.872922 12.863186 17.444338
F 46.860534 7.717477 21.082526
F 46.860534 15.435210 21.082526
F 57.927971 9.004404 14.735470
F 49.092171 1.289722 17.450141
F 49.092171 9.007453 17.450141
F 49.092171 16.725187 17.450141
F 49.081112 3.855994 21.088666
F 49.081112 11.573724 21.088667
F 49.088951 3.855263 18.364337
F 49.088950 11.572994 18.364337
F 49.099941 1.290480 14.726579
F 49.099941 9.008210 14.726579
F 49.099941 16.725945 14.726578
F 51.298539 7.712964 18.373514
F 51.298539 15.430697 18.373514
F 57.927971 1.286674 14.735470
F 51.307364 5.150201 14.735519
F 51.307364 12.867932 14.735518
F 51.301394 5.150158 17.458473
F 51.301394 12.867890 17.458473
F 51.292655 7.713140 21.096752
F 51.292655 15.430873 21.096753
F 57.927651 11.576260 18.373611
F 53.510899 1.290145 2.895777
F 53.510899 9.007875 2.895777
F 53.510899 16.725609 2.895777
F 62.381452 1.286284 2.911131
F 62.381452 9.004014 2.911131
F 62.381452 16.721749 2.911131
F 53.510360 3.853250 6.547638
F 53.510360 11.570980 6.547638
F 62.381439 3.858867 6.549306
F 62.381439 11.576598 6.549306
F 53.512963 3.852926 3.822268
F 53.512963 11.570656 3.822268
F 62.381451 3.858868 3.820671
F 62.381451 11.576598 3.820670
F 53.492964 1.283276 0.175882
F 53.492964 9.001006 0.175882
F 53.492964 16.718740 0.175882
F 62.381426 1.286287 0.182497
F 62.381425 9.004018 0.182497
F 62.381426 16.721752 0.182497
F 55.714392 7.712154 3.823396
F 55.714392 15.429887 3.823396
F 57.927651 3.858529 18.373611
F 55.712499 5.148867 0.185175
F 55.712499 12.866599 0.185175
F 55.715342 5.150956 2.907164
F 55.715342 12.868688 2.907164
F 55.713433 7.712520 6.545763
F 55.713433 15.430253 6.545764
F 57.927277 11.576342 21.101841
F 57.928978 1.286828 2.910764
F 57.928978 9.004558 2.910764
F 57.928978 16.722293 2.910764
F 57.928603 3.858407 6.549001
F 57.928603 11.576138 6.549001
F 57.929003 3.858321 3.821050
F 57.929003 11.576051 3.821050
F 57.925946 1.286383 0.182474
F 57.925946 9.004114 0.182474
F 57.925946 16.721848 0.182474
F 60.153906 7.717627 3.820732
F 60.153906 15.435360 3.820732
F 57.927277 3.858612 21.101841
F 60.153915 5.145255 0.182570
F 60.153915 12.862987 0.182570
F 60.153911 5.145255 2.911058
F 60.153911 12.862987 2.911058
F 60.153859 7.717638 6.549241
F 60.153859 15.435371 6.549241
F 57.927608 16.722054 17.463632
F 53.506747 1.291772 10.186008
F 53.506747 9.009502 10.186008
F 53.506747 16.727237 10.186008
F 62.381449 1.286285 10.187480
F 62.381449 9.004015 10.187480
F 62.381449 16.721749 10.187480
F 53.502972 3.853559 13.824111
F 53.502972 11.571289 13.824112
F 62.381435 3.858867 13.825655
F 62.381435 11.576597 13.825655
F 53.506403 3.853655 11.101261
F 53.506403 11.571386 11.101261
F 62.381447 3.858867 11.097021
F 62.381447 11.576598 11.097020
F 53.510060 1.291531 7.463073
F 53.510060 9.009261 7.463073
F 53.510060 16.726996 7.463072
F 62.381441 1.286284 7.458846
F 62.381441 9.004015 7.458846
F 62.381441 16.721749 7.458845
F 55.711822 7.712921 11.100357
F 55.711822 15.430654 11.100357
F 57.927608 9.004320 17.463631
F 55.713585 5.150599 7.462606
F 55.713585 12.868331 7.462606
F 55.711764 5.149782 10.184563
F 55.711764 12.867514 10.184563
F 55.710033 7.713708 13.823133
F 55.710033 15.431441 13.823133
F 57.927608 1.286590 17.463632
F 57.928270 1.286693 10.187212
F 57.928270 9.004423 10.187212
F 57.928271 16.722157 10.187212
F 57.927924 3.858511 13.825422
F 57.927924 11.576242 13.825422
F 57.928314 3.858426 11.097331
F 57.928314 11.576157 11.097331
F 57.928648 1.286778 7.459188
F 57.928649 9.004508 7.459188
F 57.928648 16.722243 7.459188
F 60.153824 7.717650 11.097079
F 60.153824 15.435382 11.097079
F 55.706694 15.432592 21.100230
F 60.153855 5.145243 7.458913
F 60.153855 12.862976 7.458912
F 60.153825 5.145232 10.187424
F 60.153825 12.862964 10.187424
F 60.153776 7.717660 13.825606
F 60.153776 15.435393 13.825606
F 55.706694 7.714859 21.100230
F 53.499116 1.291293 17.462309
F 53.499116 9.009023 17.462309
F 53.499116 16.726758 17.462309
F 62.381445 1.286285 17.463830
F 62.381445 9.004015 17.463830
F 62.381445 16.721750 17.463830
F 53.495137 3.854275 21.100596
F 53.495137 11.572006 21.100596
F 62.381432 3.858866 21.102004
F 62.381432 11.576597 21.102005
F 53.498776 3.854100 18.377355
F 53.498776 11.571830 18.377354
F 62.381443 3.858867 18.373371
F 62.381443 11.576597 18.373371
F 53.502633 1.291336 14.739350
F 53.502633 9.009066 14.739350
F 53.502633 16.726801 14.739350
F 62.381437 1.286285 14.735196
F 62.381437 9.004015 14.735196
F 62.381437 16.721749 14.735196
F 55.708383 7.714128 18.375890
F 55.708383 15.431861 18.375890
F 55.708353 12.866320 17.461688
F 55.710072 5.149346 14.738116
F 55.710072 12.867078 14.738116
F 55.708353 5.148588 17.461688
F 44.621469 1.286327 24.713044
F 44.621469 9.004057 24.713044
F 44.621469 16.721791 24.713044
F 44.608794 3.858835 28.351203
F 44.608794 11.576565 28.351203
F 44.618296 3.858825 25.622637
F 44.618296 11.576556 25.622637
F 44.630951 1.286336 21.984490
F 44.630951 9.004066 21.984490
F 44.630951 16.721800 21.984490
F 46.844933 7.717493 25.630552
F 46.844933 15.435226 25.630552
F 60.153538 15.435451 42.931049
F 46.857311 5.145437 21.992431
F 46.857311 12.863169 21.992431
F 46.848153 5.145356 24.720713
F 46.848153 12.863088 24.720713
F 46.835748 7.717573 28.358899
F 46.835748 15.435306 28.358899
F 60.153538 7.717718 42.931049
F 49.070037 1.288613 24.727178
F 49.070037 9.006343 24.727178
F 49.070037 16.724077 24.727178
F 49.058908 3.857064 28.365677
F 49.058908 11.574794 28.365678
F 49.066846 3.856384 25.639896
F 49.066846 11.574114 25.639896
F 49.077909 1.289318 22.002109
F 49.077909 9.007048 22.002110
F 49.077909 16.724782 22.002109
F 51.281173 7.713879 25.649265
F 51.281173 15.431612 25.649265
F 60.153546 12.862891 39.292862
F 51.289795 5.149516 22.011429
F 51.289795 12.867248 22.011428
F 51.284031 5.149213 24.735118
F 51.284031 12.866945 24.735118
F 51.275491 7.714302 28.373564
F 51.275491 15.432035 28.373564
F 60.153546 5.145159 39.292861
F 44.596138 1.286309 31.989362
F 44.596138 9.004039 31.989362
F 44.596138 16.721774 31.989362
F 44.583460 3.858851 35.627516
F 44.583460 11.576581 35.627516
F 44.592964 3.858843 32.898930
F 44.592964 11.576573 32.898930
F 44.605623 1.286318 29.260784
F 44.605623 9.004048 29.260784
F 44.605623 16.721782 29.260783
F 46.820132 7.717587 32.906795
F 46.820132 15.435321 32.906795
F 60.153559 12.862898 36.564258
F 46.832526 5.145341 29.268673
F 46.832526 12.863072 29.268673
F 46.823352 5.145262 31.997084
F 46.823352 12.862994 31.997085
F 46.810931 7.717664 35.635262
F 46.810931 15.435397 35.635263
F 60.153559 5.145166 36.564258
F 49.047764 1.287581 32.004164
F 49.047764 9.005311 32.004164
F 49.047764 16.723045 32.004164
F 49.036565 3.858060 35.642628
F 49.036565 11.575790 35.642629
F 49.044598 3.857426 32.915508
F 49.044598 11.575157 32.915508
F 49.055732 1.288237 29.277696
F 49.055732 9.005967 29.277696
F 49.055732 16.723702 29.277695
F 51.264197 7.715222 32.924717
F 51.264197 15.432955 32.924717
F 60.153541 15.435455 40.202428
F 51.272628 5.148382 29.287027
F 51.272628 12.866113 29.287027
F 51.267060 5.147845 32.012087
F 51.267060 12.865577 32.012087
F 51.258703 7.715866 35.650666
F 51.258703 15.433598 35.650666
F 60.153541 7.717723 40.202428
F 44.572432 1.286034 39.264782
F 44.572432 9.003764 39.264783
F 44.572432 16.721499 39.264782
F 44.629504 3.868955 42.907895
F 44.629504 11.586686 42.907895
F 44.573153 3.858310 40.170458
F 44.573153 11.576040 40.170458
F 44.580298 1.286299 36.536963
F 44.580298 9.004029 36.536963
F 44.580298 16.721763 36.536963
F 46.800817 7.717139 40.178230
F 46.800817 15.434872 40.178229
F 57.926127 16.721849 36.564323
F 46.807719 5.145247 36.544803
F 46.807719 12.862979 36.544803
F 46.800146 5.144915 39.272556
F 46.800146 12.862648 39.272556
F 46.855083 7.727444 42.915331
F 46.855083 15.445177 42.915331
F 46.855083 0.009714 42.915331
F 49.026422 1.286635 39.279288
F 49.026422 9.004365 39.279289
F 49.026422 16.722099 39.279289
F 49.081513 3.866855 42.921965
F 49.081514 11.584585 42.921965
F 49.027699 3.857770 40.186229
F 49.027699 11.575501 40.186228
F 49.033383 1.287254 36.553102
F 49.033382 9.004984 36.553103
F 49.033383 16.722719 36.553102
F 51.250790 7.715372 40.185869
F 51.250790 15.433105 40.185868
F 57.926127 9.004115 36.564323
F 51.255806 5.146816 36.561987
F 51.255806 12.864548 36.561986
F 51.251470 5.145589 39.286616
F 51.251470 12.863321 39.286616
F 51.275774 7.711519 42.916081
F 51.275774 15.429251 42.916082
F 57.926127 1.286385 36.564323
F 53.491078 1.290349 24.738970
F 53.491078 9.008079 24.738970
F 53.491078 16.725813 24.738970
F 62.381442 1.286286 24.740180
F 62.381442 9.004016 24.740180
F 62.381442 16.721750 24.740180
F 53.486899 3.855438 28.377424
F 53.486900 11.573168 28.377424
F 62.381428 3.858866 28.378355
F 62.381428 11.576596 28.378355
F 53.490745 3.855014 25.653122
F 53.490745 11.572745 25.653121
F 62.381440 3.858866 25.649722
F 62.381440 11.576597 25.649722
F 53.494803 1.290651 22.015277
F 53.494804 9.008382 22.015277
F 53.494803 16.726116 22.015277
F 62.381434 1.286286 22.011547
F 62.381434 9.004016 22.011547
F 62.381434 16.721750 22.011547
F 55.705091 7.715249 25.651482
F 55.705091 15.432982 25.651482
F 57.925848 11.576568 40.202444
F 55.706708 5.148184 22.013680
F 55.706708 12.865915 22.013679
F 55.705085 5.147478 24.738759
F 55.705085 12.865210 24.738759
F 55.703496 7.715929 28.377274
F 55.703496 15.433662 28.377275
F 57.925849 3.858837 40.202444
F 57.926977 1.286492 24.740049
F 57.926977 9.004222 24.740049
F 57.926977 16.721956 24.740049
F 57.926663 3.858708 28.378256
F 57.926663 11.576438 28.378256
F 57.927021 3.858628 25.649894
F 57.927021 11.576359 25.649894
F 57.927324 1.286573 22.011752
F 57.927324 9.004303 22.011752
F 57.927324 16.722037 22.011752
F 60.153671 7.717690 25.649752
F 60.153671 15.435423 25.649752
F 57.929126 11.576055 42.930604
F 60.153695 5.145201 22.011583
F 60.153695 12.862933 22.011583
F 60.153672 5.145192 24.740153
F 60.153672 12.862924 24.740153
F 60.153629 7.717699 28.378334
F 60.153629 15.435432 28.378334
F 57.929126 3.858324 42.930604
F 53.482648 1.288980 32.015954
F 53.482648 9.006710 32.015954
F 53.482648 16.724445 32.015954
F 62.381439 1.286286 32.016529
F 62.381439 9.004017 32.016529
F 62.381439 16.721751 32.016530
F 53.478288 3.857001 35.654540
F 53.478288 11.574732 35.654540
F 62.381426 3.858865 35.654704
F 62.381426 11.576596 35.654704
F 53.482324 3.856357 32.928589
F 53.482325 11.574087 32.928588
F 62.381437 3.858866 32.926072
F 62.381437 11.576596 32.926072
F 53.486574 1.289517 29.290891
F 53.486574 9.007247 29.290891
F 53.486574 16.724981 29.290891
F 62.381431 1.286286 29.287897
F 62.381430 9.004016 29.287897
F 62.381430 16.721750 29.287897
F 55.701942 7.716291 32.927127
F 55.701942 15.434024 32.927127
F 57.925820 16.721775 39.292865
F 55.703488 5.147103 29.289299
F 55.703488 12.864835 29.289299
F 55.701957 5.146446 32.015778
F 55.701957 12.864178 32.015778
F 55.700440 7.716925 35.654258
F 55.700440 15.434657 35.654258
F 57.925820 9.004040 39.292865
F 57.926379 1.286398 32.016462
F 57.926379 9.004128 32.016462
F 57.926379 16.721863 32.016463
F 57.926082 3.858798 35.654664
F 57.926082 11.576529 35.654664
F 57.926422 3.858722 32.926179
F 57.926422 11.576453 32.926179
F 57.926710 1.286476 29.288036
F 57.926710 9.004207 29.288036
F 57.926710 16.721941 29.288036
F 60.153603 7.717707 32.926089
F 60.153603 15.435440 32.926089
F 57.925820 1.286310 39.292865
F 60.153625 5.145183 29.287921
F 60.153625 12.862915 29.287921
F 60.153604 5.145174 32.016515
F 60.153604 12.862906 32.016515
F 60.153564 7.717715 35.654695
F 60.153564 15.435448 35.654695
F 55.703140 15.432526 42.929396
F 53.474782 1.286707 39.290321
F 53.474782 9.004437 39.290321
F 53.474782 16.722172 39.290321
F 62.381436 1.286287 39.292879
F 62.381436 9.004017 39.292879
F 62.381436 16.721751 39.292879
F 53.497806 3.848433 42.920745
F 53.497807 11.566163 42.920745
F 62.381442 3.858868 42.931057
F 62.381442 11.576599 42.931057
F 53.476449 3.856553 40.190237
F 53.476449 11.574283 40.190237
F 62.381434 3.858865 40.202423
F 62.381434 11.576596 40.202423
F 53.478049 1.287934 36.565793
F 53.478049 9.005664 36.565793
F 53.478049 16.723399 36.565793
F 62.381428 1.286287 36.564247
F 62.381427 9.004017 36.564247
F 62.381428 16.721751 36.564247
F 55.698903 7.717174 40.202670
F 55.698903 15.434907 40.202670
F 55.703140 7.714794 42.929396
F 55.700487 5.146144 36.564762
F 55.700487 12.863876 36.564761
F 55.699880 5.145986 39.291316
F 55.699880 12.863717 39.291316
F 44.691902 24.440133 2.888850
F 44.691902 32.157864 2.888850
F 44.684751 27.011973 6.522357
F 44.684751 34.729703 6.522357
F 44.684751 19.294241 6.522357
F 44.692620 27.012216 3.794639
F 60.153700 23.153147 21.101971
F 44.692620 19.294484 3.794639
F 44.635674 24.429445 0.151514
F 44.635674 32.147175 0.151514
F 46.917462 30.870618 3.802705
F 46.917462 23.152888 3.802705
F 46.863611 28.288271 0.159222
F 46.863611 20.570541 0.159222
F 46.916846 28.299431 2.896342
F 46.916846 20.581700 2.896342
F 46.909996 30.870471 6.529882
F 46.909996 23.152740 6.529882
F 49.130383 24.445903 2.900411
F 49.130383 32.163633 2.900411
F 49.125165 27.006855 6.534392
F 49.125165 34.724585 6.534392
F 49.125165 19.289123 6.534392
F 49.132067 27.006794 3.812861
F 49.132067 34.724525 3.812860
F 49.132067 19.289062 3.812860
F 49.081384 24.431886 0.168937
F 49.081384 32.149616 0.168936
F 51.334059 30.865597 3.819087
F 51.334059 23.147867 3.819087
F 51.302090 28.286704 0.166079
F 51.302090 20.568973 0.166079
F 51.334767 28.302750 2.896865
F 51.334767 20.585019 2.896865
F 51.328310 30.865369 6.543940
F 51.328310 23.147639 6.543940
F 44.672114 24.439564 10.160404
F 44.672114 32.157294 10.160404
F 44.659445 27.011993 13.798564
F 44.659445 34.729724 13.798564
F 44.659445 19.294261 13.798564
F 44.668940 27.011982 11.070053
F 44.668940 34.729713 11.070053
F 44.668940 19.294251 11.070053
F 44.681589 24.439575 7.431912
F 44.681589 32.157305 7.431912
F 46.894438 30.870489 11.078073
F 46.894438 23.152759 11.078073
F 46.906784 28.298840 7.439955
F 46.906784 20.581109 7.439955
F 46.897659 28.298754 10.167960
F 46.897659 20.581024 10.167960
F 46.885287 30.870574 13.806149
F 46.885287 23.152844 13.806149
F 49.114162 24.444114 10.173049
F 49.114162 32.161844 10.173049
F 49.103174 27.008041 13.811602
F 49.103174 34.725771 13.811602
F 49.103174 19.290309 13.811602
F 49.110908 27.007254 11.088837
F 49.110908 34.724985 11.088837
F 49.110908 19.289522 11.088837
F 49.121825 24.444931 7.451104
F 49.121825 32.162661 7.451104
F 51.316311 30.865718 11.097438
F 51.316311 23.147988 11.097438
F 51.325340 28.303593 7.459259
F 51.325339 20.585862 7.459259
F 51.319162 28.303834 10.182190
F 51.319162 20.586104 10.182191
F 51.310220 30.865621 13.820284
F 51.310220 23.147891 13.820284
F 44.646795 24.439543 17.436724
F 44.646795 32.157273 17.436724
F 44.634122 27.012013 21.074884
F 44.634122 34.729744 21.074884
F 44.634122 19.294281 21.074884
F 44.643621 27.012003 18.346344
F 44.643621 34.729734 18.346344
F 44.643621 19.294272 18.346344
F 44.656273 24.439553 14.708198
F 44.656273 32.157283 14.708198
F 46.869701 30.870592 18.354311
F 46.869701 23.152862 18.354311
F 46.882063 28.298735 14.716191
F 46.882063 20.581005 14.716191
F 46.872922 28.298652 17.444338
F 46.872922 20.580921 17.444338
F 46.860534 30.870674 21.082526
F 46.860534 23.152944 21.082526
F 49.092171 24.442920 17.450141
F 49.092171 32.160650 17.450141
F 49.081112 27.009192 21.088666
F 49.081112 34.726922 21.088667
F 49.081112 19.291460 21.088667
F 49.088951 27.008461 18.364337
F 49.088951 34.726191 18.364337
F 49.088951 19.290728 18.364337
F 49.099941 24.443678 14.726579
F 49.099941 32.161408 14.726579
F 51.298539 30.866162 18.373514
F 51.298539 23.148432 18.373514
F 51.307364 28.303398 14.735518
F 51.307364 20.585668 14.735518
F 51.301394 28.303355 17.458473
F 51.301394 20.585625 17.458473
F 51.292655 30.866338 21.096752
F 51.292655 23.148608 21.096752
F 53.510899 24.443342 2.895777
F 53.510899 32.161073 2.895777
F 62.381452 24.439482 2.911131
F 62.381452 32.157212 2.911131
F 53.510360 27.006447 6.547637
F 53.510360 34.724178 6.547638
F 53.510360 19.288715 6.547638
F 62.381438 27.012065 6.549306
F 62.381439 34.729795 6.549306
F 62.381439 19.294333 6.549306
F 53.512963 27.006123 3.822268
F 53.512963 34.723854 3.822268
F 53.512963 19.288391 3.822268
F 62.381451 27.012065 3.820671
F 62.381451 34.729796 3.820670
F 62.381451 19.294333 3.820670
F 53.492964 24.436473 0.175882
F 53.492964 32.154203 0.175882
F 62.381426 24.439485 0.182497
F 62.381426 32.157215 0.182497
F 55.714392 30.865351 3.823396
F 55.714392 23.147621 3.823396
F 55.712499 28.302064 0.185175
F 55.712499 20.584333 0.185175
F 55.715342 28.304153 2.907164
F 55.715342 20.586422 2.907164
F 55.713433 30.865717 6.545763
F 55.713433 23.147987 6.545764
F 57.928978 24.440026 2.910764
F 57.928978 32.157756 2.910764
F 57.928603 27.011604 6.549001
F 57.928603 34.729335 6.549001
F 57.928603 19.293872 6.549001
F 57.929003 27.011518 3.821050
F 57.929003 34.729249 3.821050
F 57.929003 19.293786 3.821050
F 57.925946 24.439581 0.182474
F 57.925946 32.157311 0.182474
F 60.153906 30.870825 3.820732
F 60.153906 23.153094 3.820732
F 60.153915 28.298452 0.182570
F 60.153915 20.580721 0.182570
F 60.153911 28.298453 2.911058
F 60.153911 20.580722 2.911058
F 60.153860 30.870835 6.549241
F 60.153859 23.153105 6.549241
F 53.506747 24.444970 10.186008
F 53.506747 32.162700 10.186008
F 62.381449 24.439482 10.187480
F 62.381449 32.157212 10.187480
F 53.502972 27.006756 13.824111
F 53.502972 34.724486 13.824112
F 53.502972 19.289024 13.824111
F 62.381435 27.012064 13.825655
F 62.381435 34.729795 13.825655
F 62.381435 19.294332 13.825655
F 53.506403 27.006853 11.101261
F 53.506403 34.724583 11.101261
F 53.506403 19.289121 11.101261
F 62.381447 27.012064 11.097021
F 62.381447 34.729795 11.097020
F 62.381447 19.294332 11.097020
F 53.510060 24.444728 7.463073
F 53.510060 32.162459 7.463073
F 62.381441 24.439482 7.458846
F 62.381441 32.157212 7.458846
F 55.711822 30.866119 11.100358
F 55.711822 23.148389 11.100358
F 55.713585 28.303797 7.462606
F 55.713585 20.586066 7.462606
F 55.711764 28.302979 10.184563
F 55.711764 20.585249 10.184564
F 55.710033 30.866905 13.823133
F 55.710033 23.149175 13.823133
F 57.928270 24.439890 10.187212
F 57.928270 32.157620 10.187212
F 57.927924 27.011708 13.825422
F 57.927924 34.729439 13.825422
F 57.927924 19.293976 13.825422
F 57.928314 27.011624 11.097331
F 57.928314 34.729354 11.097331
F 57.928314 19.293892 11.097330
F 57.928648 24.439975 7.459188
F 57.928648 32.157705 7.459188
F 60.153824 30.870847 11.097079
F 60.153824 23.153117 11.097079
F 60.153855 28.298441 7.458913
F 60.153855 20.580710 7.458912
F 60.153825 28.298430 10.187424
F 60.153825 20.580699 10.187424
F 60.153777 30.870858 13.825606
F 60.153776 23.153127 13.825606
F 53.499116 24.444491 17.462309
F 53.499116 32.162221 17.462309
F 62.381445 24.439483 17.463830
F 62.381445 32.157213 17.463830
F 53.495137 27.007473 21.100596
F 53.495137 34.725203 21.100596
F 53.495137 19.289741 21.100596
F 62.381431 27.012063 21.102004
F 62.381431 34.729794 21.102005
F 62.381432 19.294331 21.102005
F 53.498776 27.007297 18.377354
F 53.498776 34.725027 18.377354
F 53.498776 19.289565 18.377354
F 62.381443 27.012064 18.373371
F 62.381443 34.729795 18.373371
F 62.381443 19.294332 18.373371
F 53.502633 24.444533 14.739350
F 53.502633 32.162263 14.739350
F 62.381437 24.439482 14.735196
F 62.381437 32.157213 14.735196
F 55.708383 30.867325 18.375890
F 55.708383 23.149595 18.375890
F 55.710072 28.302543 14.738116
F 55.710072 20.584813 14.738116
F 55.708353 28.301785 17.461688
F 55.708353 20.584055 17.461688
F 55.706694 30.868056 21.100230
F 55.706694 23.150326 21.100230
F 57.927608 24.439788 17.463632
F 57.927608 32.157518 17.463632
F 57.927277 27.011809 21.101841
F 57.927277 34.729539 21.101841
F 57.927277 19.294077 21.101841
F 57.927651 27.011727 18.373611
F 57.927651 34.729457 18.373611
F 57.927651 19.293995 18.373611
F 57.927971 24.439871 14.735470
F 57.927971 32.157601 14.735470
F 60.153745 30.870868 18.373415
F 60.153745 23.153138 18.373415
F 60.153772 28.298419 14.735247
F 60.153772 20.580688 14.735247
F 60.153745 28.298409 17.463788
F 60.153745 20.580678 17.463789
F 60.153700 30.870878 21.101971
F 44.621469 24.439524 24.713044
F 44.621469 32.157254 24.713044
F 44.608794 27.012032 28.351203
F 44.608794 34.729762 28.351203
F 44.608794 19.294300 28.351203
F 44.618296 27.012023 25.622637
F 44.618296 34.729753 25.622637
F 44.618295 19.294291 25.622637
F 44.630951 24.439533 21.984490
F 44.630951 32.157263 21.984490
F 46.844933 30.870691 25.630552
F 46.844933 23.152961 25.630552
F 46.857311 28.298634 21.992431
F 46.857311 20.580904 21.992431
F 46.848153 28.298553 24.720713
F 46.848153 20.580823 24.720713
F 46.835748 30.870770 28.358899
F 46.835749 23.153040 28.358899
F 49.070037 24.441810 24.727178
F 49.070037 32.159540 24.727178
F 49.058908 27.010262 28.365677
F 49.058908 34.727992 28.365678
F 49.058908 19.292530 28.365678
F 49.066846 27.009581 25.639896
F 49.066846 34.727312 25.639896
F 49.066846 19.291849 25.639896
F 49.077909 24.442516 22.002109
F 49.077909 32.160245 22.002109
F 51.281173 30.867077 25.649265
F 51.281173 23.149347 25.649265
F 51.289795 28.302713 22.011429
F 51.289795 20.584983 22.011428
F 51.284031 28.302411 24.735118
F 51.284031 20.584680 24.735118
F 51.275491 30.867500 28.373564
F 51.275491 23.149770 28.373564
F 44.596138 24.439506 31.989362
F 44.596138 32.157236 31.989362
F 44.583460 27.012048 35.627516
F 44.583460 34.729779 35.627516
F 44.583460 19.294316 35.627516
F 44.592964 27.012040 32.898930
F 44.592964 34.729771 32.898930
F 44.592964 19.294308 32.898930
F 44.605623 24.439515 29.260784
F 44.605623 32.157245 29.260784
F 46.820132 30.870785 32.906795
F 46.820132 23.153055 32.906795
F 46.832526 28.298538 29.268673
F 46.832526 20.580808 29.268673
F 46.823352 28.298460 31.997084
F 46.823352 20.580729 31.997084
F 46.810931 30.870861 35.635262
F 46.810931 23.153131 35.635262
F 49.047764 24.440778 32.004164
F 49.047764 32.158508 32.004164
F 49.036565 27.011257 35.642628
F 49.036565 34.728987 35.642629
F 49.036565 19.293525 35.642629
F 49.044598 27.010624 32.915508
F 49.044598 34.728354 32.915508
F 49.044598 19.292891 32.915508
F 49.055732 24.441435 29.277696
F 49.055732 32.159165 29.277696
F 51.264197 30.868419 32.924717
F 51.264197 23.150689 32.924717
F 51.272628 28.301579 29.287027
F 51.272628 20.583849 29.287026
F 51.267060 28.301042 32.012087
F 51.267060 20.583312 32.012087
F 51.258703 30.869063 35.650666
F 51.258703 23.151333 35.650666
F 44.572432 24.439232 39.264782
F 44.572432 32.156962 39.264782
F 44.629504 27.022152 42.907895
F 60.153538 23.153186 42.931049
F 44.629504 19.304421 42.907895
F 44.573153 27.011507 40.170458
F 44.573153 34.729237 40.170458
F 44.573153 19.293775 40.170458
F 44.580298 24.439496 36.536963
F 44.580298 32.157226 36.536963
F 46.800817 30.870336 40.178230
F 46.800817 23.152606 40.178229
F 46.807719 28.298444 36.544803
F 46.807719 20.580714 36.544803
F 46.800146 28.298113 39.272556
F 46.800146 20.580382 39.272556
F 46.855083 30.880642 42.915331
F 46.855083 23.162912 42.915331
F 49.026422 24.439833 39.279288
F 49.026422 32.157562 39.279288
F 49.081513 27.020053 42.921965
F 60.153538 30.870916 42.931049
F 49.081514 19.302321 42.921965
F 49.027699 27.010968 40.186229
F 49.027699 34.728698 40.186228
F 49.027699 19.293236 40.186228
F 49.033383 24.440452 36.553102
F 49.033382 32.158182 36.553103
F 51.250790 30.868569 40.185869
F 51.250790 23.150839 40.185869
F 51.255806 28.300014 36.561987
F 51.255806 20.582283 36.561987
F 51.251470 28.298787 39.286616
F 51.251470 20.581056 39.286616
F 51.275774 30.864716 42.916081
F 51.275774 23.146986 42.916082
F 53.491078 24.443546 24.738970
F 53.491078 32.161276 24.738970
F 62.381442 24.439483 24.740180
F 62.381442 32.157214 24.740180
F 53.486899 27.008635 28.377424
F 53.486899 34.726365 28.377424
F 53.486899 19.290903 28.377424
F 62.381428 27.012063 28.378355
F 62.381428 34.729794 28.378355
F 62.381428 19.294331 28.378355
F 53.490745 27.008212 25.653122
F 53.490745 34.725942 25.653121
F 53.490745 19.290480 25.653121
F 62.381440 27.012063 25.649722
F 62.381440 34.729794 25.649722
F 62.381440 19.294331 25.649722
F 53.494804 24.443849 22.015277
F 53.494803 32.161579 22.015277
F 62.381434 24.439483 22.011547
F 62.381434 32.157213 22.011547
F 55.705091 30.868446 25.651482
F 55.705091 23.150716 25.651482
F 55.706708 28.301381 22.013679
F 55.706708 20.583650 22.013679
F 55.705085 28.300676 24.738759
F 55.705085 20.582945 24.738759
F 55.703496 30.869126 28.377274
F 55.703496 23.151396 28.377274
F 57.926977 24.439689 24.740049
F 57.926977 32.157419 24.740049
F 57.926663 27.011905 28.378256
F 57.926663 34.729636 28.378256
F 57.926663 19.294173 28.378256
F 57.927021 27.011825 25.649894
F 57.927021 34.729556 25.649894
F 57.927021 19.294094 25.649894
F 57.927324 24.439770 22.011752
F 57.927324 32.157500 22.011752
F 60.153671 30.870887 25.649752
F 60.153671 23.153157 25.649752
F 60.153695 28.298399 22.011583
F 60.153695 20.580668 22.011583
F 60.153672 28.298389 24.740152
F 60.153672 20.580659 24.740153
F 60.153629 30.870896 28.378334
F 60.153629 23.153166 28.378334
F 53.482648 24.442178 32.015954
F 53.482648 32.159908 32.015954
F 62.381439 24.439484 32.016529
F 62.381439 32.157214 32.016529
F 53.478288 27.010198 35.654540
F 53.478288 34.727929 35.654540
F 53.478288 19.292466 35.654540
F 62.381425 27.012062 35.654704
F 62.381425 34.729793 35.654704
F 62.381425 19.294330 35.654704
F 53.482324 27.009554 32.928589
F 53.482324 34.727285 32.928588
F 53.482325 19.291822 32.928588
F 62.381437 27.012063 32.926072
F 62.381437 34.729794 32.926072
F 62.381437 19.294331 32.926072
F 53.486574 24.442714 29.290891
F 53.486574 32.160444 29.290891
F 62.381430 24.439484 29.287897
F 62.381431 32.157214 29.287897
F 55.701942 30.869488 32.927127
F 55.701942 23.151758 32.927127
F 55.703488 28.300300 29.289299
F 55.703488 20.582569 29.289298
F 55.701957 28.299644 32.015778
F 55.701957 20.581913 32.015778
F 55.700440 30.870122 35.654258
F 55.700440 23.152392 35.654258
F 57.926379 24.439596 32.016462
F 57.926379 32.157326 32.016463
F 57.926082 27.011996 35.654664
F 57.926082 34.729726 35.654664
F 57.926082 19.294264 35.654664
F 57.926422 27.011920 32.926179
F 57.926422 34.729650 32.926179
F 57.926422 19.294188 32.926179
F 57.926710 24.439674 29.288036
F 57.926710 32.157404 29.288036
F 60.153603 30.870905 32.926089
F 60.153603 23.153175 32.926089
F 60.153624 28.298380 29.287921
F 60.153625 20.580650 29.287920
F 60.153604 28.298372 32.016515
F 60.153604 20.580641 32.016515
F 60.153564 30.870913 35.654695
F 60.153564 23.153183 35.654695
F 53.474782 24.439905 39.290321
F 53.474783 32.157635 39.290321
F 62.381436 24.439484 39.292879
F 62.381436 32.157215 39.292879
F 53.497806 27.001630 42.920745
F 53.497807 34.719360 42.920745
F 53.497806 19.283898 42.920745
F 62.381442 27.012066 42.931057
F 60.153546 20.580626 39.292862
F 62.381442 19.294334 42.931057
F 53.476449 27.009750 40.190237
F 53.476449 34.727481 40.190237
F 53.476449 19.292018 40.190237
F 62.381434 27.012063 40.202423
F 62.381434 34.729793 40.202423
F 62.381434 19.294330 40.202423
F 53.478049 24.441131 36.565793
F 53.478049 32.158862 36.565793
F 62.381427 24.439484 36.564247
F 62.381428 32.157214 36.564247
F 55.698903 30.870371 40.202670
F 55.698903 23.152641 40.202670
F 55.700487 28.299341 36.564762
F 55.700487 20.581611 36.564762
F 55.699880 28.299183 39.291316
F 55.699880 20.581452 39.291317
F 55.703140 30.867991 42.929396
F 55.703140 23.150261 42.929396
F 57.925820 24.439508 39.292865
F 57.925820 32.157238 39.292865
F 57.929126 27.011521 42.930604
F 57.929126 34.729252 42.930604
F 57.929126 19.293789 42.930604
F 57.925849 27.012034 40.202444
F 57.925849 34.729765 40.202444
F 57.925849 19.294302 40.202444
F 57.926127 24.439582 36.564323
F 57.926127 32.157312 36.564323
F 60.153541 30.870920 40.202428
F 60.153541 23.153190 40.202428
F 60.153559 28.298364 36.564258
F 60.153559 20.580633 36.564258
F 60.153546 28.298356 39.292861
F 44.691902 47.593331 2.888850
F 44.691902 39.875598 2.888850
F 44.684751 50.165170 6.522357
F 44.684751 42.447438 6.522357
F 44.692620 50.165414 3.794639
F 44.692620 42.447682 3.794639
F 44.635674 47.582642 0.151514
F 44.635674 39.864909 0.151514
F 46.917462 38.588351 3.802705
F 46.917462 46.306085 3.802705
F 46.863611 51.441469 0.159222
F 46.863611 36.006003 0.159222
F 46.863611 43.723738 0.159222
F 46.916846 51.452628 2.896342
F 46.916846 36.017162 2.896342
F 46.916846 43.734897 2.896342
F 46.909996 38.588203 6.529882
F 46.909996 46.305937 6.529882
F 49.130383 47.599100 2.900411
F 49.130383 39.881367 2.900411
F 49.125165 50.160052 6.534392
F 49.125165 42.442320 6.534392
F 49.132067 50.159991 3.812861
F 49.132067 42.442259 3.812860
F 49.081384 47.585083 0.168937
F 49.081384 39.867350 0.168936
F 51.334059 38.583330 3.819087
F 51.334059 46.301064 3.819087
F 51.302090 51.439901 0.166079
F 51.302090 36.004436 0.166079
F 51.302090 43.722170 0.166079
F 51.334767 51.455947 2.896865
F 51.334767 36.020482 2.896865
F 51.334767 43.738217 2.896865
F 51.328310 38.583102 6.543940
F 51.328310 46.300836 6.543940
F 44.672114 47.592762 10.160404
F 44.672114 39.875029 10.160404
F 44.659445 50.165191 13.798564
F 44.659445 42.447459 13.798564
F 44.668940 50.165180 11.070053
F 44.668940 42.447448 11.070053
F 44.681589 47.592773 7.431912
F 44.681589 39.875040 7.431912
F 46.894437 38.588221 11.078072
F 46.894437 46.305956 11.078073
F 46.906784 51.452037 7.439955
F 46.906784 36.016572 7.439954
F 46.906784 43.734306 7.439955
F 46.897659 51.451951 10.167960
F 46.897659 36.016486 10.167960
F 46.897659 43.734221 10.167960
F 46.885287 38.588307 13.806149
F 46.885287 46.306041 13.806149
F 49.114162 47.597311 10.173049
F 49.114162 39.879578 10.173049
F 49.103174 50.161238 13.811602
F 49.103174 42.443506 13.811602
F 49.110908 50.160451 11.088837
F 49.110908 42.442719 11.088837
F 49.121825 47.598128 7.451104
F 49.121825 39.880395 7.451104
F 51.316311 38.583450 11.097438
F 51.316311 46.301185 11.097438
F 51.325340 51.456790 7.459259
F 51.325339 36.021325 7.459258
F 51.325339 43.739059 7.459259
F 51.319162 51.457031 10.182190
F 51.319162 36.021566 10.182190
F 51.319162 43.739301 10.182191
F 51.310220 38.583354 13.820284
F 51.310220 46.301088 13.820284
F 44.646795 47.592740 17.436724
F 44.646795 39.875007 17.436724
F 44.634122 50.165211 21.074884
F 44.634122 42.447479 21.074884
F 44.643621 50.165201 18.346344
F 44.643621 42.447469 18.346344
F 44.656273 47.592751 14.708198
F 44.656273 39.875018 14.708198
F 46.869701 38.588325 18.354311
F 46.869701 46.306059 18.354311
F 46.882063 51.451933 14.716191
F 46.882063 36.016467 14.716191
F 46.882063 43.734202 14.716191
F 46.872922 51.451849 17.444337
F 46.872922 36.016384 17.444338
F 46.872922 43.734118 17.444338
F 46.860534 38.588407 21.082526
F 46.860534 46.306141 21.082526
F 49.092171 47.596117 17.450141
F 49.092171 39.878384 17.450141
F 49.081112 50.162388 21.088666
F 49.081112 42.444657 21.088667
F 49.088951 50.161658 18.364337
F 49.088951 42.443926 18.364337
F 49.099941 47.596875 14.726579
F 49.099941 39.879142 14.726578
F 51.298539 38.583895 18.373514
F 51.298539 46.301629 18.373514
F 51.307364 51.456595 14.735518
F 51.307364 36.021130 14.735518
F 51.307364 43.738864 14.735518
F 51.301394 51.456553 17.458473
F 51.301394 36.021087 17.458473
F 51.301394 43.738822 17.458473
F 51.292655 38.584070 21.096753
F 51.292655 46.301805 21.096752
F 53.510899 47.596540 2.895777
F 53.510899 39.878807 2.895777
F 62.381452 47.592679 2.911131
F 62.381452 39.874946 2.911131
F 53.510360 50.159645 6.547638
F 53.510360 42.441913 6.547638
F 62.381439 50.165262 6.549306
F 62.381439 42.447530 6.549306
F 53.512963 50.159320 3.822268
F 53.512963 42.441588 3.822268
F 62.381451 50.165262 3.820671
F 62.381451 42.447530 3.820670
F 53.492964 47.589670 0.175882
F 53.492964 39.871938 0.175881
F 62.381426 47.592682 0.182497
F 62.381426 39.874949 0.182497
F 55.714392 38.583084 3.823396
F 55.714392 46.300818 3.823396
F 55.712499 51.455261 0.185175
F 55.712499 36.019796 0.185175
F 55.712499 43.737531 0.185175
F 55.715342 51.457350 2.907164
F 55.715342 36.021885 2.907164
F 55.715342 43.739620 2.907164
F 55.713433 38.583450 6.545764
F 55.713433 46.301185 6.545764
F 57.928978 47.593223 2.910764
F 57.928978 39.875490 2.910764
F 57.928603 50.164801 6.549001
F 57.928603 42.447070 6.549002
F 57.929003 50.164715 3.821050
F 57.929003 42.446983 3.821050
F 57.925946 47.592778 0.182474
F 57.925946 39.875045 0.182474
F 60.153906 38.588557 3.820732
F 60.153906 46.306291 3.820732
F 60.153915 51.451649 0.182570
F 60.153914 36.016184 0.182570
F 60.153915 43.733919 0.182570
F 60.153911 51.451650 2.911058
F 60.153911 36.016185 2.911058
F 60.153911 43.733919 2.911058
F 60.153859 38.588568 6.549241
F 60.153859 46.306302 6.549241
F 53.506747 47.598167 10.186008
F 53.506747 39.880434 10.186008
F 62.381449 47.592679 10.187480
F 62.381449 39.874947 10.187480
F 53.502972 50.159953 13.824111
F 53.502972 42.442221 13.824111
F 62.381435 50.165261 13.825655
F 62.381435 42.447529 13.825655
F 53.506403 50.160050 11.101261
F 53.506403 42.442318 11.101261
F 62.381447 50.165262 11.097021
F 62.381447 42.447530 11.097020
F 53.510060 47.597926 7.463073
F 53.510060 39.880193 7.463072
F 62.381441 47.592679 7.458846
F 62.381441 39.874946 7.458845
F 55.711822 38.583852 11.100357
F 55.711822 46.301586 11.100358
F 55.713585 51.456994 7.462606
F 55.713585 36.021528 7.462605
F 55.713585 43.739263 7.462606
F 55.711764 51.456177 10.184563
F 55.711764 36.020711 10.184563
F 55.711764 43.738446 10.184564
F 55.710033 38.584638 13.823133
F 55.710033 46.302373 13.823133
F 57.928270 47.593087 10.187212
F 57.928270 39.875354 10.187212
F 57.927924 50.164906 13.825422
F 57.927924 42.447174 13.825422
F 57.928314 50.164821 11.097331
F 57.928314 42.447089 11.097330
F 57.928649 47.593173 7.459188
F 57.928648 39.875440 7.459188
F 60.153824 38.588580 11.097079
F 60.153824 46.306314 11.097079
F 60.153855 51.451638 7.458913
F 60.153855 36.016173 7.458912
F 60.153855 43.733908 7.458912
F 60.153825 51.451627 10.187424
F 60.153825 36.016162 10.187424
F 60.153825 43.733896 10.187424
F 60.153776 38.588590 13.825606
F 60.153776 46.306325 13.825606
F 53.499116 47.597688 17.462309
F 53.499116 39.879955 17.462309
F 62.381445 47.592680 17.463830
F 62.381445 39.874947 17.463830
F 53.495137 50.160670 21.100596
F 53.495137 42.442938 21.100596
F 62.381432 50.165261 21.102004
F 62.381432 42.447529 21.102005
F 53.498776 50.160494 18.377355
F 53.498776 42.442762 18.377354
F 62.381443 50.165261 18.373371
F 62.381443 42.447529 18.373371
F 53.502632 47.597731 14.739350
F 53.502633 39.879998 14.739350
F 62.381437 47.592680 14.735196
F 62.381437 39.874947 14.735195
F 55.708383 38.585058 18.375890
F 55.708383 46.302792 18.375890
F 55.710072 51.455741 14.738116
F 55.710072 36.020275 14.738116
F 55.710072 43.738010 14.738116
F 55.708353 51.454983 17.461688
F 55.708353 36.019517 17.461688
F 55.708353 43.737252 17.461688
F 55.706694 38.585789 21.100230
F 55.706694 46.303523 21.100230
F 57.927608 47.592985 17.463632
F 57.927608 39.875252 17.463632
F 57.927277 50.165006 21.101841
F 57.927277 42.447274 21.101841
F 57.927651 50.164924 18.373611
F 57.927651 42.447192 18.373611
F 57.927971 47.593068 14.735470
F 57.927971 39.875336 14.735470
F 60.153745 38.588601 18.373415
F 60.153745 46.306335 18.373415
F 60.153772 51.451616 14.735247
F 60.153772 36.016151 14.735247
F 60.153772 43.733885 14.735247
F 60.153745 51.451606 17.463788
F 60.153745 36.016141 17.463789
F 60.153745 43.733875 17.463789
F 60.153700 38.588611 21.101971
F 60.153700 46.306345 21.101971
F 44.692620 34.729947 3.794639
F 44.621469 47.592721 24.713044
F 44.621469 39.874988 24.713044
F 44.608794 50.165229 28.351203
F 44.608794 42.447497 28.351203
F 44.618296 50.165220 25.622637
F 44.618295 42.447488 25.622637
F 44.630951 47.592731 21.984490
F 44.630951 39.874998 21.984490
F 46.844933 38.588423 25.630552
F 46.844933 46.306158 25.630552
F 46.857311 51.451832 21.992431
F 46.857311 36.016366 21.992431
F 46.857311 43.734101 21.992431
F 46.848153 51.451751 24.720713
F 46.848153 36.016285 24.720713
F 46.848153 43.734020 24.720713
F 46.835748 38.588503 28.358899
F 46.835748 46.306237 28.358899
F 49.070037 47.595007 24.727178
F 49.070037 39.877274 24.727178
F 49.058908 50.163459 28.365677
F 49.058908 42.445727 28.365677
F 49.066846 50.162778 25.639896
F 49.066846 42.445046 25.639896
F 49.077909 47.595712 22.002109
F 49.077909 39.877979 22.002109
F 51.281173 38.584810 25.649265
F 51.281173 46.302544 25.649265
F 51.289795 51.455911 22.011429
F 51.289795 36.020445 22.011428
F 51.289795 43.738180 22.011428
F 51.284031 51.455608 24.735118
F 51.284031 36.020143 24.735118
F 51.284031 43.737877 24.735118
F 51.275491 38.585232 28.373564
F 51.275491 46.302967 28.373564
F 44.596138 47.592704 31.989362
F 44.596138 39.874971 31.989362
F 44.583460 50.165246 35.627516
F 44.583460 42.447514 35.627516
F 44.592964 50.165237 32.898930
F 44.592964 42.447506 32.898930
F 44.605623 47.592712 29.260784
F 44.605623 39.874979 29.260784
F 46.820132 38.588518 32.906795
F 46.820132 46.306252 32.906795
F 46.832526 51.451735 29.268673
F 46.832526 36.016270 29.268673
F 46.832526 43.734005 29.268673
F 46.823352 51.451657 31.997084
F 46.823352 36.016192 31.997085
F 46.823352 43.733926 31.997084
F 46.810931 38.588594 35.635263
F 46.810931 46.306328 35.635262
F 49.047764 47.593975 32.004164
F 49.047764 39.876242 32.004164
F 49.036565 50.164454 35.642628
F 49.036565 42.446722 35.642629
F 49.044598 50.163820 32.915508
F 49.044598 42.446088 32.915508
F 49.055732 47.594632 29.277696
F 49.055732 39.876899 29.277696
F 51.264197 38.586152 32.924717
F 51.264198 46.303886 32.924717
F 51.272628 51.454776 29.287027
F 51.272628 36.019311 29.287027
F 51.272628 43.737046 29.287026
F 51.267060 51.454240 32.012087
F 51.267060 36.018774 32.012087
F 51.267060 43.736509 32.012087
F 51.258703 38.586796 35.650666
F 51.258703 46.304530 35.650666
F 44.572432 47.592429 39.264782
F 44.572432 39.874696 39.264782
F 44.629504 50.175350 42.907895
F 44.629504 42.457618 42.907895
F 44.573153 50.164704 40.170458
F 44.573153 42.446972 40.170458
F 44.580298 47.592694 36.536963
F 44.580298 39.874961 36.536963
F 46.800817 38.588069 40.178229
F 46.800817 46.305803 40.178229
F 46.807719 51.451641 36.544803
F 46.807719 36.016176 36.544803
F 46.807719 43.733911 36.544803
F 46.800146 51.451310 39.272556
F 46.800146 36.015845 39.272556
F 46.800146 43.733579 39.272556
F 46.855083 38.598375 42.915331
F 46.855083 46.316109 42.915331
F 49.026422 47.593029 39.279288
F 49.026422 39.875296 39.279289
F 49.081513 50.173250 42.921965
F 49.081514 42.455518 42.921965
F 49.027699 50.164165 40.186229
F 49.027699 42.446433 40.186228
F 49.033382 47.593649 36.553102
F 49.033382 39.875916 36.553102
F 51.250790 38.586302 40.185868
F 51.250790 46.304036 40.185869
F 51.255806 51.453211 36.561987
F 51.255807 36.017746 36.561986
F 51.255806 43.735480 36.561987
F 51.251470 51.451984 39.286616
F 51.251470 36.016519 39.286616
F 51.251470 43.734253 39.286617
F 51.275774 38.582449 42.916082
F 51.275774 46.300183 42.916082
F 53.491078 47.596743 24.738970
F 53.491078 39.879010 24.738970
F 62.381442 47.592681 24.740180
F 62.381442 39.874948 24.740180
F 53.486899 50.161832 28.377424
F 53.486900 42.444100 28.377424
F 62.381428 50.165260 28.378355
F 62.381428 42.447528 28.378355
F 53.490745 50.161409 25.653122
F 53.490745 42.443677 25.653121
F 62.381440 50.165261 25.649722
F 62.381440 42.447529 25.649722
F 53.494803 47.597046 22.015277
F 53.494803 39.879313 22.015277
F 62.381434 47.592680 22.011547
F 62.381434 39.874947 22.011547
F 55.705091 38.586179 25.651482
F 55.705091 46.303913 25.651482
F 55.706708 51.454578 22.013680
F 55.706708 36.019113 22.013679
F 55.706708 43.736848 22.013679
F 55.705085 51.453873 24.738759
F 55.705085 36.018408 24.738759
F 55.705085 43.736142 24.738759
F 55.703496 38.586859 28.377275
F 55.703496 46.304593 28.377274
F 57.926977 47.592886 24.740049
F 57.926977 39.875154 24.740049
F 57.926663 50.165102 28.378256
F 57.926663 42.447370 28.378256
F 57.927021 50.165023 25.649894
F 57.927021 42.447291 25.649894
F 57.927324 47.592968 22.011752
F 57.927324 39.875235 22.011752
F 60.153671 38.588620 25.649752
F 60.153671 46.306354 25.649752
F 60.153695 51.451596 22.011583
F 60.153695 36.016131 22.011583
F 60.153695 43.733865 22.011583
F 60.153672 51.451586 24.740153
F 60.153672 36.016121 24.740153
F 60.153672 43.733856 24.740153
F 60.153629 38.588629 28.378334
F 60.153629 46.306363 28.378334
F 53.482648 47.595375 32.015954
F 53.482648 39.877642 32.015954
F 62.381439 47.592681 32.016529
F 62.381439 39.874948 32.016530
F 53.478288 50.163396 35.654540
F 53.478288 42.445664 35.654541
F 62.381426 50.165260 35.654704
F 62.381425 42.447528 35.654704
F 53.482324 50.162751 32.928589
F 53.482325 42.445020 32.928588
F 62.381437 50.165260 32.926072
F 62.381437 42.447528 32.926072
F 53.486574 47.595912 29.290891
F 53.486574 39.878179 29.290891
F 62.381430 47.592681 29.287897
F 62.381431 39.874948 29.287897
F 55.701942 38.587221 32.927127
F 55.701942 46.304955 32.927127
F 55.703488 51.453497 29.289299
F 55.703488 36.018032 29.289298
F 55.703488 43.735767 29.289298
F 55.701957 51.452841 32.015778
F 55.701957 36.017376 32.015778
F 55.701957 43.735110 32.015778
F 55.700440 38.587855 35.654258
F 55.700440 46.305589 35.654257
F 57.926379 47.592793 32.016462
F 57.926379 39.875060 32.016463
F 57.926082 50.165193 35.654664
F 57.926082 42.447461 35.654665
F 57.926422 50.165117 32.926179
F 57.926422 42.447385 32.926179
F 57.926710 47.592871 29.288036
F 57.926710 39.875138 29.288036
F 60.153603 38.588638 32.926089
F 60.153603 46.306372 32.926089
F 60.153625 51.451577 29.287921
F 60.153624 36.016112 29.287921
F 60.153624 43.733847 29.287920
F 60.153604 51.451569 32.016515
F 60.153604 36.016104 32.016515
F 60.153604 43.733838 32.016515
F 60.153564 38.588646 35.654695
F 60.153564 46.306380 35.654695
F 53.474782 47.593102 39.290321
F 53.474782 39.875369 39.290321
F 62.381436 47.592682 39.292879
F 62.381436 39.874949 39.292879
F 53.497806 50.154827 42.920745
F 53.497806 42.437095 42.920745
F 62.381442 50.165263 42.931057
F 62.381442 42.447531 42.931057
F 53.476449 50.162948 40.190237
F 53.476449 42.445216 40.190237
F 62.381434 50.165260 40.202423
F 62.381434 42.447528 40.202423
F 53.478049 47.594329 36.565793
F 53.478049 39.876596 36.565793
F 62.381428 47.592681 36.564247
F 62.381428 39.874948 36.564247
F 55.698903 38.588104 40.202670
F 55.698903 46.305838 40.202670
F 55.700487 51.452539 36.564762
F 55.700487 36.017073 36.564761
F 55.700487 43.734808 36.564762
F 55.699880 51.452380 39.291316
F 55.699880 36.016915 39.291316
F 55.699880 43.734649 39.291317
F 55.703140 38.585724 42.929396
F 55.703140 46.303458 42.929396
F 57.925820 47.592705 39.292865
F 57.925820 39.874972 39.292865
F 57.929126 50.164719 42.930604
F 57.929126 42.446987 42.930604
F 57.925849 50.165232 40.202444
F 57.925849 42.447500 40.202444
F 57.926127 47.592779 36.564323
F 57.926127 39.875046 36.564323
F 60.153541 38.588653 40.202428
F 60.153541 46.306387 40.202428
F 60.153559 51.451561 36.564258
F 60.153559 36.016096 36.564258
F 60.153559 43.733830 36.564258
F 60.153546 51.451554 39.292861
F 60.153546 36.016088 39.292862
F 60.153546 43.733823 39.292862
F 60.153538 38.588649 42.931049
F 60.153538 46.306383 42.931049
F 44.629504 34.739883 42.907895
F 49.081514 34.737783 42.921965
F 62.381442 34.729796 42.931057
F 44.691902 55.311061 2.888850
F 44.691902 63.028795 2.888850
F 44.684751 57.882901 6.522357
F 44.684751 65.600636 6.522357
F 44.692620 57.883144 3.794639
F 44.692620 65.600879 3.794639
F 44.635674 55.300372 0.151514
F 44.635674 63.018106 0.151514
F 46.917462 54.023815 3.802705
F 46.917462 61.741549 3.802705
F 46.863611 59.159200 0.159222
F 46.863611 66.876936 0.159222
F 46.916846 59.170360 2.896342
F 46.916846 66.888095 2.896342
F 46.909996 54.023668 6.529882
F 46.909996 61.741401 6.529882
F 49.130383 55.316830 2.900411
F 49.130383 63.034565 2.900411
F 49.125165 57.877782 6.534392
F 49.125165 65.595517 6.534392
F 49.132067 57.877722 3.812860
F 49.132067 65.595457 3.812860
F 49.081384 55.302813 0.168936
F 49.081384 63.020547 0.168936
F 51.334059 54.018794 3.819087
F 51.334059 61.736527 3.819087
F 51.302090 59.157633 0.166079
F 51.302090 66.875368 0.166079
F 51.334767 59.173679 2.896865
F 51.334767 66.891414 2.896865
F 51.328310 54.018567 6.543940
F 51.328310 61.736299 6.543940
F 44.672114 55.310492 10.160404
F 44.672114 63.028226 10.160404
F 44.659445 57.882921 13.798564
F 44.659445 65.600656 13.798564
F 44.668940 57.882910 11.070052
F 44.668940 65.600645 11.070053
F 44.681589 55.310503 7.431912
F 44.681589 63.028237 7.431912
F 46.894438 54.023686 11.078073
F 46.894438 61.741419 11.078072
F 46.906784 59.169769 7.439955
F 46.906784 66.887504 7.439955
F 46.897659 59.169683 10.167960
F 46.897659 66.887418 10.167960
F 46.885287 54.023771 13.806149
F 46.885287 61.741504 13.806150
F 49.114162 55.315041 10.173049
F 49.114162 63.032776 10.173049
F 49.103174 57.878968 13.811602
F 49.103174 65.596703 13.811602
F 49.110908 57.878182 11.088837
F 49.110908 65.595917 11.088837
F 49.121825 55.315858 7.451104
F 49.121825 63.033592 7.451103
F 51.316311 54.018915 11.097438
F 51.316311 61.736648 11.097438
F 51.325340 59.174522 7.459258
F 51.325339 66.892257 7.459259
F 51.319162 59.174763 10.182190
F 51.319162 66.892498 10.182190
F 51.310220 54.018818 13.820284
F 51.310220 61.736551 13.820284
F 44.646795 55.310470 17.436724
F 44.646795 63.028205 17.436724
F 44.634122 57.882941 21.074884
F 44.634122 65.600676 21.074884
F 44.643621 57.882931 18.346344
F 44.643621 65.600666 18.346344
F 44.656273 55.310481 14.708198
F 44.656273 63.028215 14.708198
F 46.869701 54.023789 18.354311
F 46.869701 61.741522 18.354311
F 46.882063 59.169664 14.716191
F 46.882063 66.887400 14.716191
F 46.872922 59.169581 17.444338
F 46.872922 66.887316 17.444338
F 46.860534 54.023871 21.082526
F 46.860534 61.741604 21.082526
F 49.092171 55.313847 17.450141
F 49.092171 63.031582 17.450141
F 49.081112 57.880119 21.088667
F 49.081112 65.597854 21.088667
F 49.088951 57.879388 18.364337
F 49.088951 65.597123 18.364337
F 49.099941 55.314605 14.726579
F 49.099941 63.032340 14.726578
F 51.298539 54.019359 18.373514
F 51.298539 61.737092 18.373514
F 51.307364 59.174327 14.735518
F 51.307364 66.892062 14.735518
F 51.301394 59.174285 17.458473
F 51.301394 66.892019 17.458473
F 51.292655 54.019535 21.096752
F 51.292655 61.737267 21.096753
F 53.510899 55.314270 2.895777
F 53.510899 63.032004 2.895777
F 62.381452 55.310409 2.911131
F 62.381452 63.028143 2.911131
F 53.510360 57.877375 6.547638
F 53.510360 65.595110 6.547638
F 62.381439 57.882992 6.549306
F 62.381438 65.600727 6.549306
F 53.512963 57.877051 3.822268
F 53.512963 65.594786 3.822268
F 62.381451 57.882993 3.820670
F 62.381451 65.600728 3.820670
F 53.492964 55.307400 0.175882
F 53.492964 63.025135 0.175881
F 62.381425 55.310412 0.182497
F 62.381426 63.028147 0.182497
F 55.714392 54.018548 3.823396
F 55.714392 61.736281 3.823396
F 55.712499 59.172993 0.185175
F 55.712499 66.890728 0.185175
F 55.715342 59.175082 2.907164
F 55.715342 66.892817 2.907164
F 55.713433 54.018915 6.545763
F 55.713433 61.736648 6.545764
F 57.928978 55.310953 2.910764
F 57.928978 63.028687 2.910764
F 57.928603 57.882532 6.549001
F 57.928603 65.600267 6.549001
F 57.929003 57.882446 3.821050
F 57.929003 65.600181 3.821050
F 57.925946 55.310508 0.182474
F 57.925946 63.028242 0.182474
F 60.153906 54.024022 3.820732
F 60.153906 61.741755 3.820732
F 60.153915 59.169381 0.182570
F 60.153915 66.887116 0.182570
F 60.153911 59.169382 2.911058
F 60.153911 66.887117 2.911058
F 60.153859 54.024032 6.549241
F 60.153859 61.741766 6.549241
F 53.506747 55.315897 10.186008
F 53.506747 63.033631 10.186008
F 62.381449 55.310410 10.187480
F 62.381449 63.028144 10.187480
F 53.502972 57.877684 13.824112
F 53.502972 65.595418 13.824111
F 62.381435 57.882992 13.825655
F 62.381435 65.600727 13.825655
F 53.506403 57.877780 11.101261
F 53.506403 65.595515 11.101261
F 62.381447 57.882992 11.097020
F 62.381447 65.600727 11.097020
F 53.510060 55.315656 7.463073
F 53.510060 63.033390 7.463072
F 62.381441 55.310409 7.458846
F 62.381441 63.028144 7.458845
F 55.711822 54.019316 11.100357
F 55.711822 61.737049 11.100357
F 55.713585 59.174726 7.462606
F 55.713585 66.892461 7.462606
F 55.711764 59.173908 10.184563
F 55.711764 66.891644 10.184563
F 55.710033 54.020103 13.823133
F 55.710033 61.737836 13.823133
F 57.928271 55.310817 10.187212
F 57.928270 63.028552 10.187212
F 57.927924 57.882636 13.825422
F 57.927924 65.600371 13.825422
F 57.928314 57.882552 11.097331
F 57.928314 65.600286 11.097330
F 57.928649 55.310903 7.459188
F 57.928648 63.028637 7.459188
F 60.153824 54.024044 11.097079
F 60.153824 61.741777 11.097079
F 60.153855 59.169370 7.458912
F 60.153855 66.887105 7.458912
F 60.153825 59.169359 10.187424
F 60.153825 66.887094 10.187424
F 60.153776 54.024055 13.825606
F 60.153776 61.741788 13.825606
F 53.499116 55.315418 17.462309
F 53.499116 63.033152 17.462309
F 62.381445 55.310410 17.463830
F 62.381445 63.028145 17.463830
F 53.495137 57.878400 21.100596
F 53.495137 65.596135 21.100596
F 62.381432 57.882991 21.102005
F 62.381431 65.600726 21.102005
F 53.498776 57.878225 18.377354
F 53.498776 65.595960 18.377354
F 62.381443 57.882992 18.373371
F 62.381443 65.600727 18.373371
F 53.502633 55.315461 14.739350
F 53.502633 63.033195 14.739350
F 62.381437 55.310410 14.735196
F 62.381437 63.028144 14.735195
F 55.708383 54.020522 18.375890
F 55.708383 61.738255 18.375890
F 55.710072 59.173473 14.738116
F 55.710072 66.891208 14.738116
F 55.708353 59.172715 17.461688
F 55.708353 66.890450 17.461688
F 55.706694 54.021253 21.100230
F 55.706694 61.738986 21.100230
F 57.927608 55.310715 17.463631
F 57.927608 63.028449 17.463632
F 57.927277 57.882737 21.101841
F 57.927277 65.600472 21.101841
F 57.927651 57.882654 18.373611
F 57.927651 65.600389 18.373611
F 57.927971 55.310799 14.735470
F 57.927971 63.028533 14.735470
F 60.153745 54.024065 18.373415
F 60.153745 61.741798 18.373415
F 60.153772 59.169348 14.735247
F 60.153772 66.887083 14.735247
F 60.153745 59.169338 17.463789
F 60.153745 66.887073 17.463789
F 60.153700 54.024075 21.101971
F 60.153700 61.741808 21.101971
F 46.917462 69.459283 3.802705
F 60.153700 69.459542 21.101971
F 46.909996 69.459135 6.529882
F 51.334059 69.454261 3.819087
F 51.328310 69.454034 6.543940
F 46.894437 69.459154 11.078073
F 46.885287 69.459239 13.806149
F 51.316311 69.454382 11.097438
F 60.153745 69.459533 18.373415
F 51.310220 69.454285 13.820284
F 46.869701 69.459257 18.354311
F 46.860534 69.459339 21.082526
F 51.298539 69.454827 18.373514
F 51.292655 69.455002 21.096752
F 55.714392 69.454016 3.823396
F 55.713433 69.454382 6.545764
F 60.153906 69.459489 3.820732
F 60.153859 69.459500 6.549241
F 55.711822 69.454783 11.100358
F 55.710033 69.455570 13.823133
F 60.153824 69.459512 11.097079
F 55.706694 69.456721 21.100230
F 60.153776 69.459522 13.825606
F 55.708383 69.455990 18.375890
F 44.621469 55.310451 24.713044
F 44.621469 63.028186 24.713044
F 44.608794 57.882960 28.351203
F 44.608794 65.600695 28.351203
F 44.618296 57.882951 25.622637
F 44.618295 65.600686 25.622637
F 44.630951 55.310461 21.984490
F 44.630951 63.028195 21.984490
F 46.844933 54.023888 25.630552
F 46.844933 61.741621 25.630552
F 46.857311 59.169563 21.992431
F 46.857311 66.887299 21.992431
F 46.848153 59.169483 24.720713
F 46.848153 66.887218 24.720713
F 46.835749 54.023967 28.358899
F 46.835748 61.741700 28.358899
F 49.070037 55.312738 24.727178
F 49.070037 63.030472 24.727178
F 49.058908 57.881189 28.365678
F 49.058908 65.598924 28.365678
F 49.066846 57.880509 25.639896
F 49.066846 65.598244 25.639896
F 49.077909 55.313443 22.002110
F 49.077909 63.031177 22.002109
F 51.281173 54.020274 25.649265
F 51.281173 61.738007 25.649265
F 51.289795 59.173642 22.011428
F 51.289795 66.891378 22.011428
F 51.284031 59.173340 24.735118
F 51.284031 66.891075 24.735118
F 51.275491 54.020697 28.373564
F 51.275491 61.738430 28.373564
F 44.596138 55.310434 31.989362
F 44.596138 63.028168 31.989362
F 44.583460 57.882976 35.627516
F 44.583460 65.600711 35.627516
F 44.592964 57.882968 32.898930
F 44.592964 65.600703 32.898930
F 44.605623 55.310442 29.260784
F 44.605623 63.028176 29.260783
F 46.820132 54.023982 32.906795
F 46.820132 61.741715 32.906795
F 46.832526 59.169467 29.268673
F 46.832526 66.887202 29.268673
F 46.823352 59.169389 31.997085
F 46.823352 66.887124 31.997084
F 46.810931 54.024059 35.635262
F 46.810931 61.741791 35.635263
F 49.047764 55.311705 32.004164
F 49.047764 63.029440 32.004164
F 49.036565 57.882185 35.642629
F 49.036565 65.599920 35.642629
F 49.044598 57.881551 32.915508
F 49.044598 65.599286 32.915508
F 49.055732 55.312362 29.277696
F 49.055732 63.030096 29.277695
F 51.264197 54.021616 32.924717
F 51.264197 61.739349 32.924717
F 51.272628 59.172508 29.287027
F 51.272628 66.890243 29.287026
F 51.267060 59.171971 32.012087
F 51.267060 66.889706 32.012087
F 51.258703 54.022260 35.650666
F 51.258703 61.739993 35.650666
F 44.572432 55.310159 39.264783
F 44.572432 63.027893 39.264782
F 44.629504 57.893080 42.907895
F 44.629504 65.610815 42.907895
F 44.573153 57.882435 40.170458
F 44.573153 65.600170 40.170458
F 44.580298 55.310423 36.536963
F 44.580298 63.028158 36.536963
F 46.800817 54.023533 40.178230
F 46.800817 61.741266 40.178229
F 46.807719 59.169373 36.544803
F 46.807719 66.887108 36.544803
F 46.800146 59.169042 39.272556
F 46.800146 66.886777 39.272556
F 46.855083 54.033839 42.915331
F 46.855083 61.751572 42.915331
F 49.026422 55.310760 39.279289
F 49.026422 63.028494 39.279289
F 49.081514 57.890980 42.921965
F 49.081514 65.608715 42.921965
F 49.027699 57.881896 40.186228
F 49.027699 65.599631 40.186228
F 49.033382 55.311379 36.553103
F 49.033383 63.029114 36.553102
F 51.250790 54.021767 40.185869
F 51.250790 61.739500 40.185868
F 51.255807 59.170943 36.561986
F 51.255806 66.888678 36.561987
F 51.251470 59.169716 39.286616
F 51.251470 66.887451 39.286616
F 51.275774 54.017913 42.916081
F 51.275774 61.735646 42.916082
F 53.491078 55.314473 24.738970
F 53.491078 63.032208 24.738970
F 62.381442 55.310411 24.740180
F 62.381442 63.028145 24.740180
F 53.486900 57.879562 28.377424
F 53.486899 65.597297 28.377424
F 62.381428 57.882991 28.378355
F 62.381428 65.600726 28.378355
F 53.490745 57.879139 25.653121
F 53.490745 65.596874 25.653121
F 62.381440 57.882991 25.649722
F 62.381440 65.600726 25.649722
F 53.494803 55.314776 22.015277
F 53.494803 63.032511 22.015277
F 62.381434 55.310410 22.011547
F 62.381434 63.028145 22.011547
F 55.705091 54.021643 25.651482
F 55.705091 61.739376 25.651482
F 55.706708 59.172310 22.013679
F 55.706708 66.890045 22.013679
F 55.705085 59.171605 24.738759
F 55.705085 66.889340 24.738759
F 55.703496 54.022323 28.377274
F 55.703496 61.740056 28.377275
F 57.926977 55.310616 24.740049
F 57.926977 63.028351 24.740049
F 57.926663 57.882833 28.378256
F 57.926663 65.600568 28.378256
F 57.927021 57.882753 25.649894
F 57.927021 65.600488 25.649894
F 57.927324 55.310698 22.011752
F 57.927324 63.028432 22.011752
F 60.153671 54.024084 25.649752
F 60.153671 61.741817 25.649752
F 60.153695 59.169328 22.011583
F 60.153695 66.887063 22.011583
F 60.153672 59.169318 24.740153
F 60.153672 66.887053 24.740153
F 60.153629 54.024093 28.378334
F 60.153629 61.741826 28.378334
F 53.482648 55.313105 32.015954
F 53.482648 63.030839 32.015954
F 62.381439 55.310411 32.016529
F 62.381439 63.028146 32.016530
F 53.478288 57.881126 35.654540
F 53.478288 65.598861 35.654540
F 62.381426 57.882990 35.654704
F 62.381425 65.600725 35.654704
F 53.482324 57.880482 32.928588
F 53.482324 65.598217 32.928588
F 62.381437 57.882991 32.926072
F 62.381437 65.600726 32.926072
F 53.486574 55.313642 29.290891
F 53.486574 63.031376 29.290891
F 62.381430 55.310411 29.287897
F 62.381430 63.028145 29.287897
F 55.701942 54.022685 32.927127
F 55.701942 61.740418 32.927127
F 55.703488 59.171229 29.289299
F 55.703488 66.888964 29.289298
F 55.701957 59.170573 32.015778
F 55.701957 66.888308 32.015778
F 55.700440 54.023319 35.654258
F 55.700440 61.741052 35.654258
F 57.926379 55.310523 32.016462
F 57.926379 63.028257 32.016463
F 57.926082 57.882924 35.654664
F 57.926082 65.600658 35.654664
F 57.926422 57.882847 32.926179
F 57.926422 65.600582 32.926179
F 57.926710 55.310601 29.288036
F 57.926710 63.028335 29.288036
F 60.153603 54.024102 32.926089
F 60.153603 61.741835 32.926089
F 60.153625 59.169310 29.287921
F 60.153624 66.887045 29.287920
F 60.153604 59.169301 32.016515
F 60.153604 66.887036 32.016515
F 60.153564 54.024110 35.654695
F 60.153564 61.741843 35.654695
F 53.474782 55.310832 39.290321
F 53.474782 63.028566 39.290321
F 62.381436 55.310412 39.292879
F 62.381436 63.028146 39.292879
F 53.497807 57.872558 42.920745
F 53.497806 65.590293 42.920745
F 62.381442 57.882994 42.931057
F 62.381442 65.600728 42.931057
F 53.476449 57.880678 40.190237
F 53.476449 65.598413 40.190237
F 62.381434 57.882990 40.202423
F 62.381434 65.600725 40.202423
F 53.478049 55.312059 36.565793
F 53.478049 63.029793 36.565793
F 62.381427 55.310411 36.564247
F 62.381428 63.028146 36.564247
F 55.698903 54.023568 40.202670
F 55.698903 61.741301 40.202670
F 55.700487 59.170271 36.564761
F 55.700487 66.888006 36.564762
F 55.699880 59.170112 39.291316
F 55.699880 66.887847 39.291317
F 55.703140 54.021188 42.929396
F 55.703140 61.738921 42.929396
F 57.925820 55.310435 39.292865
F 57.925820 63.028169 39.292865
F 57.929126 57.882449 42.930604
F 57.929126 65.600184 42.930604
F 57.925849 57.882962 40.202444
F 57.925849 65.600697 40.202444
F 57.926127 55.310510 36.564323
F 57.926127 63.028244 36.564323
F 60.153541 54.024117 40.202428
F 60.153541 61.741850 40.202428
F 60.153559 59.169293 36.564258
F 60.153559 66.887028 36.564258
F 60.153546 59.169286 39.292862
F 60.153546 66.887021 39.292862
F 60.153538 54.024113 42.931049
F 60.153538 61.741846 42.931049
F 46.844933 69.459355 25.630552
F 60.153538 69.459581 42.931049
F 46.835748 69.459435 28.358899
F 51.281173 69.455741 25.649265
F 51.275491 69.456164 28.373564
F 46.820132 69.459450 32.906795
F 46.810931 69.459526 35.635262
F 51.264198 69.457084 32.924717
F 60.153541 69.459585 40.202428
F 51.258703 69.457728 35.650666
F 46.800817 69.459001 40.178229
F 51.250790 69.457234 40.185869
F 51.275774 69.453381 42.916082
F 55.705091 69.457111 25.651482
F 55.703496 69.457791 28.377274
F 60.153671 69.459552 25.649752
F 60.153629 69.459561 28.378334
F 55.701942 69.458153 32.927127
F 55.700440 69.458787 35.654258
F 60.153603 69.459569 32.926089
F 60.153564 69.459578 35.654695
F 55.703140 69.456656 42.929396
F 55.698903 69.459036 40.202670
F 80.204794 1.286287 2.911128
F 80.204794 9.004017 2.911128
F 80.204794 16.721752 2.911128
F 71.293115 1.286287 2.911129
F 71.293115 9.004017 2.911129
F 71.293115 16.721751 2.911129
F 80.204784 3.858865 6.549303
F 80.204784 11.576595 6.549303
F 71.293104 3.858865 6.549304
F 71.293104 11.576596 6.549304
F 80.204793 3.858865 3.820672
F 80.204793 11.576595 3.820672
F 71.293114 3.858865 3.820672
F 71.293113 11.576596 3.820672
F 80.204785 1.286287 0.182497
F 80.204785 9.004017 0.182497
F 80.204785 16.721752 0.182497
F 71.293106 1.286287 0.182497
F 71.293106 9.004017 0.182497
F 71.293106 16.721751 0.182496
F 82.432713 7.717730 3.820672
F 82.432713 15.435463 3.820672
F 77.976866 15.435462 21.102004
F 64.609355 7.717730 3.820673
F 64.609355 15.435463 3.820672
F 77.976866 7.717730 21.102004
F 73.521035 7.717730 3.820672
F 73.521035 15.435463 3.820672
F 69.065185 15.435463 21.102004
F 82.432702 5.145152 0.182497
F 82.432702 12.862884 0.182497
F 64.609343 5.145152 0.182497
F 64.609343 12.862884 0.182497
F 73.521025 5.145152 0.182497
F 73.521025 12.862883 0.182497
F 82.432711 5.145152 2.911128
F 82.432711 12.862884 2.911128
F 64.609353 5.145152 2.911129
F 64.609353 12.862884 2.911129
F 73.521034 5.145151 2.911128
F 73.521034 12.862883 2.911129
F 82.432703 7.717730 6.549303
F 82.432703 15.435463 6.549303
F 69.065185 7.717730 21.102004
F 64.609344 7.717730 6.549304
F 64.609345 15.435463 6.549304
F 77.976874 12.862884 17.463829
F 73.521026 7.717730 6.549304
F 73.521026 15.435463 6.549304
F 77.976874 5.145152 17.463828
F 84.660631 1.286287 2.911128
F 84.660631 9.004017 2.911128
F 84.660631 16.721752 2.911129
F 66.837274 1.286287 2.911129
F 66.837274 9.004017 2.911129
F 66.837274 16.721751 2.911129
F 75.748955 1.286287 2.911129
F 75.748955 9.004017 2.911129
F 75.748955 16.721751 2.911129
F 84.660620 3.858865 6.549303
F 84.660620 11.576595 6.549303
F 66.837262 3.858865 6.549304
F 66.837262 11.576596 6.549304
F 75.748945 3.858865 6.549304
F 75.748945 11.576595 6.549304
F 84.660629 3.858865 3.820673
F 84.660629 11.576595 3.820672
F 66.837272 3.858865 3.820672
F 66.837272 11.576596 3.820672
F 75.748954 3.858865 3.820672
F 75.748954 11.576595 3.820672
F 84.660622 1.286287 0.182497
F 84.660622 9.004018 0.182497
F 84.660622 16.721752 0.182497
F 66.837264 1.286287 0.182497
F 66.837264 9.004017 0.182497
F 66.837264 16.721751 0.182497
F 75.748947 1.286287 0.182497
F 75.748947 9.004017 0.182497
F 75.748947 16.721751 0.182497
F 69.065194 7.717730 3.820672
F 69.065194 15.435463 3.820672
F 69.065193 12.862884 17.463829
F 77.976875 7.717730 3.820672
F 77.976875 15.435463 3.820672
F 69.065193 5.145152 17.463829
F 69.065183 5.145152 0.182497
F 69.065183 12.862883 0.182496
F 77.976865 5.145152 0.182497
F 77.976865 12.862884 0.182497
F 69.065193 5.145151 2.911129
F 69.065193 12.862884 2.911129
F 77.976874 5.145152 2.911128
F 77.976874 12.862884 2.911128
F 69.065185 7.717730 6.549304
F 69.065185 15.435463 6.549304
F 77.976865 12.862884 14.735197
F 77.976866 7.717730 6.549303
F 77.976866 15.435462 6.549304
F 77.976865 5.145152 14.735197
F 80.204794 1.286287 10.187478
F 80.204794 9.004017 10.187478
F 80.204794 16.721752 10.187478
F 71.293115 1.286287 10.187479
F 71.293115 9.004017 10.187479
F 71.293115 16.721751 10.187479
F 80.204784 3.858865 13.825653
F 80.204784 11.576595 13.825653
F 71.293104 3.858865 13.825654
F 71.293104 11.576596 13.825654
F 80.204793 3.858865 11.097022
F 80.204793 11.576595 11.097022
F 71.293114 3.858865 11.097022
F 71.293114 11.576596 11.097022
F 80.204785 1.286287 7.458847
F 80.204785 9.004017 7.458847
F 80.204785 16.721752 7.458847
F 71.293106 1.286287 7.458847
F 71.293106 9.004017 7.458847
F 71.293106 16.721751 7.458847
F 82.432713 7.717730 11.097022
F 82.432713 15.435463 11.097022
F 69.065183 12.862883 14.735197
F 64.609355 7.717730 11.097022
F 64.609355 15.435463 11.097022
F 69.065183 5.145152 14.735197
F 73.521035 7.717730 11.097022
F 73.521035 15.435463 11.097022
F 77.976875 15.435463 18.373372
F 82.432702 5.145152 7.458847
F 82.432702 12.862884 7.458847
F 64.609343 5.145152 7.458847
F 64.609343 12.862884 7.458847
F 73.521025 5.145152 7.458847
F 73.521025 12.862883 7.458847
F 82.432711 5.145152 10.187478
F 82.432711 12.862884 10.187478
F 64.609353 5.145152 10.187479
F 64.609353 12.862884 10.187479
F 73.521034 5.145151 10.187478
F 73.521034 12.862884 10.187479
F 82.432703 7.717730 13.825653
F 82.432703 15.435463 13.825653
F 77.976875 7.717730 18.373372
F 64.609344 7.717730 13.825653
F 64.609344 15.435463 13.825654
F 69.065194 15.435463 18.373372
F 73.521026 7.717730 13.825653
F 73.521026 15.435463 13.825654
F 69.065194 7.717730 18.373372
F 84.660631 1.286287 10.187478
F 84.660631 9.004017 10.187478
F 84.660631 16.721752 10.187479
F 66.837274 1.286287 10.187478
F 66.837274 9.004017 10.187478
F 66.837274 16.721751 10.187479
F 75.748955 1.286287 10.187479
F 75.748955 9.004017 10.187479
F 75.748955 16.721751 10.187479
F 84.660620 3.858865 13.825653
F 84.660620 11.576595 13.825653
F 66.837263 3.858865 13.825653
F 66.837263 11.576596 13.825654
F 75.748945 3.858865 13.825653
F 75.748945 11.576595 13.825654
F 84.660629 3.858865 11.097022
F 84.660629 11.576595 11.097022
F 66.837272 3.858865 11.097022
F 66.837272 11.576596 11.097022
F 75.748954 3.858865 11.097022
F 75.748954 11.576596 11.097022
F 84.660622 1.286287 7.458848
F 84.660622 9.004018 7.458847
F 84.660622 16.721752 7.458847
F 66.837264 1.286287 7.458847
F 66.837264 9.004017 7.458847
F 66.837264 16.721751 7.458847
F 75.748947 1.286287 7.458847
F 75.748947 9.004017 7.458847
F 75.748947 16.721751 7.458847
F 69.065194 7.717730 11.097022
F 69.065194 15.435463 11.097022
F 75.748947 16.721751 14.735197
F 77.976875 7.717730 11.097022
F 77.976875 15.435463 11.097022
F 75.748947 9.004017 14.735197
F 69.065183 5.145152 7.458847
F 69.065183 12.862883 7.458847
F 77.976865 5.145152 7.458847
F 77.976865 12.862884 7.458847
F 69.065193 5.145151 10.187479
F 69.065193 12.862884 10.187479
F 77.976874 5.145152 10.187478
F 77.976874 12.862884 10.187478
F 69.065185 7.717730 13.825654
F 69.065185 15.435463 13.825654
F 75.748947 1.286287 14.735197
F 77.976866 7.717730 13.825653
F 77.976866 15.435462 13.825653
F 66.837264 16.721751 14.735196
F 80.204794 1.286287 17.463828
F 80.204794 9.004017 17.463828
F 80.204794 16.721752 17.463829
F 71.293115 1.286287 17.463828
F 71.293115 9.004017 17.463828
F 71.293115 16.721751 17.463829
F 80.204784 3.858865 21.102004
F 80.204784 11.576595 21.102004
F 71.293104 3.858865 21.102004
F 71.293104 11.576596 21.102004
F 80.204793 3.858865 18.373373
F 80.204793 11.576595 18.373372
F 71.293114 3.858865 18.373372
F 71.293114 11.576596 18.373372
F 80.204785 1.286287 14.735197
F 80.204785 9.004017 14.735197
F 80.204785 16.721752 14.735197
F 71.293106 1.286287 14.735197
F 71.293106 9.004017 14.735197
F 71.293106 16.721751 14.735196
F 82.432713 7.717730 18.373373
F 82.432713 15.435463 18.373372
F 66.837264 9.004017 14.735197
F 64.609355 7.717730 18.373372
F 64.609355 15.435463 18.373372
F 66.837264 1.286287 14.735197
F 73.521035 7.717730 18.373372
F 73.521035 15.435463 18.373372
F 84.660621 16.721752 14.735197
F 82.432702 5.145152 14.735197
F 82.432702 12.862884 14.735197
F 64.609343 5.145152 14.735197
F 64.609343 12.862884 14.735197
F 73.521025 5.145152 14.735197
F 73.521025 12.862883 14.735197
F 82.432711 5.145152 17.463828
F 82.432711 12.862884 17.463828
F 64.609353 5.145152 17.463828
F 64.609353 12.862884 17.463828
F 73.521034 5.145151 17.463828
F 73.521034 12.862884 17.463829
F 82.432703 7.717730 21.102004
F 82.432703 15.435463 21.102004
F 84.660622 9.004018 14.735197
F 64.609344 7.717730 21.102004
F 64.609344 15.435463 21.102004
F 84.660622 1.286287 14.735197
F 73.521026 7.717730 21.102004
F 73.521026 15.435463 21.102004
F 75.748954 11.576595 18.373372
F 84.660631 1.286287 17.463828
F 84.660631 9.004017 17.463828
F 84.660631 16.721752 17.463829
F 66.837274 1.286287 17.463829
F 66.837274 9.004017 17.463829
F 66.837274 16.721751 17.463828
F 75.748955 1.286287 17.463828
F 75.748955 9.004017 17.463829
F 75.748955 16.721751 17.463829
F 84.660620 3.858865 21.102004
F 84.660620 11.576595 21.102004
F 66.837263 3.858865 21.102004
F 66.837262 11.576596 21.102004
F 75.748945 3.858865 21.102004
F 75.748945 11.576595 21.102004
F 84.660629 3.858865 18.373373
F 84.660629 11.576595 18.373372
F 66.837272 3.858865 18.373372
F 66.837272 11.576596 18.373372
F 75.748954 3.858865 18.373372
F 80.204794 1.286287 24.740179
F 80.204794 9.004017 24.740179
F 80.204794 16.721752 24.740179
F 71.293115 1.286287 24.740179
F 71.293115 9.004017 24.740179
F 71.293115 16.721751 24.740180
F 80.204784 3.858865 28.378354
F 80.204784 11.576595 28.378354
F 71.293104 3.858865 28.378354
F 71.293104 11.576596 28.378355
F 80.204793 3.858865 25.649723
F 80.204793 11.576595 25.649723
F 71.293114 3.858865 25.649723
F 71.293114 11.576596 25.649723
F 80.204785 1.286287 22.011548
F 80.204785 9.004017 22.011548
F 80.204785 16.721752 22.011548
F 71.293106 1.286287 22.011547
F 71.293106 9.004017 22.011547
F 71.293106 16.721751 22.011547
F 82.432713 7.717730 25.649723
F 82.432713 15.435463 25.649723
F 77.976866 15.435463 42.931054
F 64.609354 7.717730 25.649723
F 64.609354 15.435463 25.649723
F 77.976866 7.717730 42.931054
F 73.521035 7.717730 25.649723
F 73.521035 15.435463 25.649723
F 69.065185 15.435463 42.931055
F 82.432702 5.145152 22.011548
F 82.432702 12.862884 22.011548
F 64.609343 5.145152 22.011548
F 64.609343 12.862884 22.011547
F 73.521025 5.145151 22.011548
F 73.521025 12.862883 22.011547
F 82.432711 5.145152 24.740179
F 82.432711 12.862884 24.740179
F 64.609353 5.145152 24.740179
F 64.609352 12.862884 24.740179
F 73.521034 5.145151 24.740179
F 73.521034 12.862884 24.740180
F 82.432703 7.717730 28.378354
F 82.432703 15.435463 28.378354
F 69.065185 7.717730 42.931055
F 64.609344 7.717730 28.378354
F 64.609344 15.435463 28.378355
F 77.976874 12.862884 39.292879
F 73.521026 7.717730 28.378354
F 73.521026 15.435463 28.378355
F 77.976874 5.145152 39.292879
F 84.660631 1.286287 24.740179
F 84.660631 9.004017 24.740179
F 84.660631 16.721752 24.740179
F 66.837274 1.286287 24.740179
F 66.837274 9.004017 24.740179
F 66.837274 16.721751 24.740179
F 75.748955 1.286287 24.740179
F 75.748955 9.004017 24.740179
F 75.748955 16.721751 24.740179
F 84.660620 3.858865 28.378354
F 84.660620 11.576595 28.378354
F 66.837262 3.858865 28.378355
F 66.837262 11.576596 28.378355
F 75.748945 3.858865 28.378354
F 75.748945 11.576595 28.378355
F 84.660629 3.858865 25.649723
F 84.660629 11.576595 25.649723
F 66.837272 3.858865 25.649723
F 66.837272 11.576596 25.649723
F 75.748954 3.858865 25.649723
F 75.748954 11.576595 25.649723
F 84.660621 1.286287 22.011548
F 84.660622 9.004018 22.011548
F 84.660622 16.721752 22.011548
F 66.837264 1.286287 22.011548
F 66.837264 9.004017 22.011548
F 66.837264 16.721751 22.011547
F 75.748947 1.286287 22.011548
F 75.748947 9.004017 22.011548
F 75.748947 16.721751 22.011547
F 69.065194 7.717730 25.649723
F 69.065194 15.435463 25.649723
F 69.065193 12.862884 39.292879
F 77.976875 7.717730 25.649723
F 77.976875 15.435463 25.649723
F 69.065193 5.145151 39.292879
F 69.065183 5.145152 22.011548
F 69.065183 12.862883 22.011547
F 77.976865 5.145152 22.011548
F 77.976865 12.862884 22.011548
F 69.065193 5.145152 24.740179
F 69.065193 12.862884 24.740180
F 77.976874 5.145152 24.740179
F 77.976874 12.862884 24.740179
F 69.065185 7.717730 28.378355
F 69.065185 15.435463 28.378355
F 77.976865 12.862884 36.564247
F 77.976866 7.717730 28.378354
F 77.976866 15.435462 28.378354
F 77.976865 5.145152 36.564248
F 80.204794 1.286287 32.016529
F 80.204794 9.004017 32.016529
F 80.204794 16.721752 32.016529
F 71.293115 1.286287 32.016529
F 71.293115 9.004017 32.016529
F 71.293115 16.721751 32.016529
F 80.204784 3.858865 35.654704
F 80.204784 11.576595 35.654704
F 71.293104 3.858865 35.654704
F 71.293104 11.576596 35.654704
F 80.204793 3.858865 32.926073
F 80.204793 11.576595 32.926073
F 71.293113 3.858865 32.926072
F 71.293113 11.576596 32.926072
F 80.204785 1.286287 29.287898
F 80.204785 9.004017 29.287898
F 80.204785 16.721752 29.287898
F 71.293106 1.286287 29.287897
F 71.293106 9.004017 29.287898
F 71.293106 16.721751 29.287897
F 82.432713 7.717730 32.926073
F 82.432713 15.435463 32.926073
F 69.065183 12.862883 36.564247
F 64.609354 7.717730 32.926072
F 64.609354 15.435463 32.926072
F 69.065183 5.145151 36.564247
F 73.521035 7.717730 32.926073
F 73.521035 15.435463 32.926072
F 77.976875 15.435463 40.202423
F 82.432702 5.145152 29.287898
F 82.432702 12.862884 29.287898
F 64.609343 5.145152 29.287898
F 64.609343 12.862884 29.287897
F 73.521025 5.145152 29.287898
F 73.521025 12.862883 29.287898
F 82.432711 5.145152 32.016529
F 82.432711 12.862884 32.016529
F 64.609352 5.145152 32.016529
F 64.609352 12.862884 32.016529
F 73.521034 5.145151 32.016529
F 73.521034 12.862884 32.016530
F 82.432704 7.717730 35.654704
F 82.432703 15.435463 35.654704
F 77.976875 7.717730 40.202423
F 64.609344 7.717730 35.654704
F 64.609344 15.435463 35.654704
F 69.065194 15.435463 40.202422
F 73.521026 7.717730 35.654704
F 73.521026 15.435463 35.654704
F 69.065194 7.717730 40.202423
F 84.660631 1.286287 32.016529
F 84.660631 9.004017 32.016529
F 84.660631 16.721752 32.016529
F 66.837274 1.286287 32.016529
F 66.837274 9.004017 32.016529
F 66.837274 16.721751 32.016529
F 75.748955 1.286287 32.016529
F 75.748955 9.004017 32.016529
F 75.748955 16.721751 32.016529
F 84.660620 3.858865 35.654703
F 84.660620 11.576595 35.654704
F 66.837262 3.858865 35.654704
F 66.837262 11.576596 35.654704
F 75.748945 3.858865 35.654704
F 75.748945 11.576595 35.654704
F 84.660629 3.858865 32.926073
F 84.660629 11.576595 32.926073
F 66.837272 3.858865 32.926073
F 66.837272 11.576596 32.926072
F 75.748954 3.858865 32.926073
F 75.748954 11.576595 32.926073
F 84.660622 1.286287 29.287898
F 84.660622 9.004018 29.287898
F 84.660622 16.721752 29.287898
F 66.837264 1.286287 29.287898
F 66.837264 9.004017 29.287898
F 66.837264 16.721751 29.287897
F 75.748947 1.286287 29.287898
F 75.748947 9.004017 29.287898
F 75.748947 16.721751 29.287897
F 69.065194 7.717730 32.926073
F 69.065194 15.435463 32.926072
F 75.748947 16.721751 36.564247
F 77.976875 7.717730 32.926073
F 77.976875 15.435463 32.926072
F 75.748947 9.004017 36.564248
F 69.065183 5.145152 29.287898
F 69.065183 12.862883 29.287897
F 77.976865 5.145152 29.287898
F 77.976865 12.862884 29.287898
F 69.065193 5.145152 32.016529
F 69.065193 12.862884 32.016529
F 77.976874 5.145152 32.016529
F 77.976874 12.862884 32.016529
F 69.065185 7.717730 35.654704
F 69.065185 15.435463 35.654704
F 75.748947 1.286287 36.564247
F 77.976866 7.717730 35.654704
F 77.976866 15.435463 35.654704
F 66.837264 16.721751 36.564247
F 80.204794 1.286287 39.292879
F 80.204794 9.004017 39.292879
F 80.204794 16.721752 39.292879
F 71.293115 1.286287 39.292879
F 71.293115 9.004017 39.292879
F 71.293115 16.721751 39.292879
F 80.204784 3.858865 42.931054
F 80.204784 11.576595 42.931054
F 71.293104 3.858865 42.931055
F 71.293104 11.576596 42.931055
F 80.204793 3.858865 40.202423
F 80.204793 11.576595 40.202423
F 71.293114 3.858865 40.202423
F 71.293114 11.576596 40.202423
F 80.204785 1.286287 36.564248
F 80.204785 9.004017 36.564248
F 80.204785 16.721752 36.564247
F 71.293106 1.286287 36.564247
F 71.293106 9.004017 36.564247
F 71.293106 16.721751 36.564247
F 82.432713 7.717730 40.202423
F 82.432713 15.435463 40.202423
F 66.837264 9.004017 36.564247
F 64.609354 7.717730 40.202423
F 64.609354 15.435463 40.202423
F 66.837264 1.286287 36.564247
F 73.521035 7.717730 40.202423
F 73.521035 15.435463 40.202422
F 84.660622 16.721752 36.564248
F 82.432702 5.145152 36.564248
F 82.432702 12.862884 36.564248
F 64.609342 5.145152 36.564248
F 64.609342 12.862884 36.564247
F 73.521025 5.145151 36.564247
F 73.521025 12.862883 36.564247
F 82.432711 5.145152 39.292879
F 82.432711 12.862884 39.292879
F 64.609352 5.145152 39.292879
F 64.609352 12.862884 39.292879
F 73.521034 5.145151 39.292879
F 73.521034 12.862883 39.292879
F 82.432703 7.717730 42.931054
F 82.432703 15.435462 42.931054
F 84.660622 9.004018 36.564248
F 64.609344 7.717730 42.931055
F 64.609344 15.435463 42.931055
F 84.660622 1.286287 36.564248
F 73.521026 7.717730 42.931055
F 73.521026 15.435463 42.931055
F 75.748954 11.576596 40.202423
F 84.660631 1.286287 39.292879
F 84.660631 9.004017 39.292879
F 84.660631 16.721752 39.292879
F 66.837274 1.286287 39.292879
F 66.837274 9.004017 39.292879
F 66.837274 16.721751 39.292879
F 75.748955 1.286287 39.292879
F 75.748955 9.004017 39.292879
F 75.748955 16.721751 39.292879
F 84.660620 3.858865 42.931054
F 84.660620 11.576595 42.931054
F 66.837263 3.858865 42.931054
F 66.837262 11.576596 42.931055
F 75.748945 3.858865 42.931055
F 75.748945 11.576595 42.931055
F 84.660629 3.858865 40.202423
F 84.660629 11.576595 40.202423
F 66.837272 3.858865 40.202423
F 66.837272 11.576596 40.202423
F 75.748954 3.858865 40.202423
F 80.204794 24.439485 2.911128
F 80.204794 32.157215 2.911128
F 71.293115 24.439484 2.911129
F 71.293115 32.157214 2.911129
F 80.204784 27.012062 6.549303
F 80.204784 34.729793 6.549303
F 80.204784 19.294330 6.549304
F 71.293104 27.012063 6.549304
F 71.293104 34.729793 6.549304
F 71.293104 19.294331 6.549304
F 80.204793 27.012062 3.820672
F 80.204793 34.729793 3.820672
F 80.204793 19.294330 3.820672
F 71.293114 27.012062 3.820672
F 71.293113 34.729793 3.820672
F 71.293114 19.294331 3.820672
F 80.204785 24.439485 0.182497
F 80.204785 32.157215 0.182497
F 71.293106 24.439484 0.182497
F 71.293106 32.157214 0.182497
F 82.432713 30.870927 3.820672
F 82.432713 23.153197 3.820672
F 64.609355 30.870927 3.820673
F 64.609355 23.153197 3.820672
F 73.521035 30.870927 3.820672
F 73.521035 23.153197 3.820672
F 82.432702 28.298350 0.182497
F 82.432702 20.580619 0.182497
F 64.609343 28.298349 0.182497
F 64.609343 20.580618 0.182497
F 73.521025 28.298349 0.182497
F 73.521025 20.580618 0.182497
F 82.432711 28.298350 2.911128
F 82.432711 20.580619 2.911128
F 64.609353 28.298349 2.911129
F 64.609353 20.580618 2.911129
F 73.521034 28.298349 2.911129
F 73.521034 20.580618 2.911129
F 82.432703 30.870927 6.549303
F 82.432703 23.153197 6.549304
F 64.609344 30.870927 6.549304
F 64.609344 23.153197 6.549304
F 73.521026 30.870927 6.549304
F 73.521026 23.153197 6.549304
F 84.660631 24.439485 2.911128
F 84.660631 32.157215 2.911128
F 66.837274 24.439484 2.911129
F 66.837274 32.157214 2.911129
F 75.748955 24.439484 2.911129
F 75.748955 32.157214 2.911129
F 84.660620 27.012062 6.549303
F 84.660620 34.729792 6.549303
F 84.660620 19.294330 6.549304
F 66.837263 27.012063 6.549304
F 66.837263 34.729793 6.549304
F 66.837263 19.294331 6.549304
F 75.748945 27.012063 6.549304
F 75.748945 34.729793 6.549304
F 75.748945 19.294331 6.549304
F 84.660629 27.012062 3.820672
F 84.660629 34.729793 3.820672
F 84.660629 19.294330 3.820672
F 66.837272 27.012063 3.820672
F 66.837272 34.729793 3.820672
F 66.837272 19.294331 3.820672
F 75.748954 27.012062 3.820672
F 75.748954 34.729793 3.820672
F 75.748954 19.294330 3.820672
F 84.660622 24.439485 0.182497
F 84.660622 32.157215 0.182497
F 66.837264 24.439484 0.182497
F 66.837264 32.157214 0.182497
F 75.748947 24.439484 0.182497
F 75.748947 32.157214 0.182497
F 69.065194 30.870927 3.820672
F 69.065194 23.153197 3.820672
F 77.976875 30.870927 3.820672
F 77.976875 23.153197 3.820672
F 69.065183 28.298349 0.182497
F 69.065183 20.580618 0.182497
F 77.976865 28.298349 0.182497
F 77.976865 20.580619 0.182497
F 69.065193 28.298349 2.911129
F 69.065193 20.580618 2.911129
F 77.976874 28.298349 2.911128
F 77.976874 20.580619 2.911129
F 69.065185 30.870927 6.549304
F 69.065185 23.153197 6.549304
F 77.976866 30.870927 6.549303
F 77.976866 23.153197 6.549304
F 80.204794 24.439485 10.187478
F 80.204794 32.157215 10.187478
F 71.293115 24.439484 10.187479
F 71.293115 32.157214 10.187479
F 80.204784 27.012062 13.825653
F 80.204784 34.729793 13.825653
F 80.204784 19.294330 13.825653
F 71.293104 27.012063 13.825653
F 71.293104 34.729793 13.825654
F 71.293104 19.294331 13.825654
F 80.204793 27.012062 11.097022
F 80.204793 34.729793 11.097022
F 80.204793 19.294330 11.097022
F 71.293114 27.012062 11.097022
F 71.293114 34.729793 11.097022
F 71.293114 19.294331 11.097022
F 80.204785 24.439485 7.458847
F 80.204785 32.157215 7.458847
F 71.293106 24.439484 7.458847
F 71.293106 32.157214 7.458847
F 82.432713 30.870927 11.097022
F 82.432713 23.153197 11.097022
F 64.609355 30.870927 11.097022
F 64.609355 23.153197 11.097022
F 73.521035 30.870927 11.097022
F 73.521035 23.153197 11.097022
F 82.432702 28.298350 7.458847
F 82.432702 20.580619 7.458847
F 64.609343 28.298349 7.458847
F 64.609343 20.580618 7.458847
F 73.521025 28.298349 7.458847
F 73.521025 20.580618 7.458847
F 82.432711 28.298350 10.187478
F 82.432711 20.580619 10.187478
F 64.609353 28.298349 10.187479
F 64.609353 20.580618 10.187479
F 73.521034 28.298349 10.187478
F 73.521034 20.580618 10.187479
F 82.432703 30.870927 13.825653
F 82.432703 23.153197 13.825653
F 64.609344 30.870927 13.825653
F 64.609344 23.153197 13.825653
F 73.521026 30.870927 13.825653
F 73.521026 23.153197 13.825654
F 84.660631 24.439485 10.187478
F 84.660631 32.157215 10.187478
F 66.837274 24.439484 10.187478
F 66.837274 32.157214 10.187478
F 75.748955 24.439484 10.187479
F 75.748955 32.157214 10.187479
F 84.660620 27.012062 13.825653
F 84.660620 34.729793 13.825653
F 84.660620 19.294330 13.825653
F 66.837263 27.012062 13.825653
F 66.837263 34.729793 13.825654
F 66.837262 19.294331 13.825654
F 75.748945 27.012063 13.825653
F 75.748945 34.729793 13.825654
F 75.748945 19.294331 13.825654
F 84.660629 27.012062 11.097022
F 84.660629 34.729793 11.097022
F 84.660629 19.294330 11.097022
F 66.837272 27.012062 11.097022
F 66.837272 34.729793 11.097022
F 66.837272 19.294331 11.097022
F 75.748954 27.012062 11.097022
F 75.748954 34.729793 11.097022
F 75.748954 19.294330 11.097022
F 84.660622 24.439485 7.458848
F 84.660622 32.157215 7.458848
F 66.837264 24.439484 7.458847
F 66.837264 32.157214 7.458847
F 75.748947 24.439484 7.458847
F 75.748947 32.157214 7.458847
F 69.065194 30.870927 11.097022
F 69.065194 23.153197 11.097022
F 77.976875 30.870927 11.097022
F 77.976875 23.153197 11.097022
F 69.065183 28.298349 7.458847
F 69.065183 20.580618 7.458847
F 77.976865 28.298349 7.458847
F 77.976865 20.580619 7.458847
F 69.065193 28.298349 10.187479
F 69.065193 20.580618 10.187479
F 77.976874 28.298349 10.187478
F 77.976874 20.580619 10.187479
F 69.065185 30.870927 13.825654
F 69.065185 23.153197 13.825654
F 77.976866 30.870927 13.825653
F 77.976866 23.153197 13.825653
F 80.204794 24.439485 17.463828
F 80.204794 32.157215 17.463828
F 71.293115 24.439484 17.463828
F 71.293115 32.157214 17.463828
F 80.204784 27.012062 21.102004
F 80.204784 34.729793 21.102004
F 80.204784 19.294330 21.102004
F 71.293104 27.012063 21.102004
F 71.293104 34.729793 21.102004
F 71.293104 19.294331 21.102004
F 80.204793 27.012062 18.373373
F 80.204793 34.729793 18.373372
F 80.204793 19.294330 18.373372
F 71.293114 27.012062 18.373372
F 71.293113 34.729793 18.373372
F 71.293113 19.294331 18.373372
F 80.204785 24.439485 14.735197
F 80.204785 32.157215 14.735197
F 71.293106 24.439484 14.735197
F 71.293106 32.157214 14.735196
F 82.432713 30.870927 18.373373
F 82.432713 23.153197 18.373372
F 64.609354 30.870927 18.373372
F 64.609355 23.153197 18.373372
F 73.521035 30.870927 18.373372
F 73.521035 23.153197 18.373372
F 82.432702 28.298350 14.735197
F 82.432702 20.580619 14.735197
F 64.609343 28.298349 14.735197
F 64.609343 20.580618 14.735197
F 73.521025 28.298349 14.735197
F 73.521025 20.580618 14.735197
F 82.432711 28.298350 17.463828
F 82.432711 20.580619 17.463828
F 64.609353 28.298349 17.463828
F 64.609353 20.580618 17.463829
F 73.521034 28.298349 17.463829
F 73.521034 20.580618 17.463829
F 82.432703 30.870927 21.102004
F 82.432703 23.153197 21.102003
F 64.609344 30.870927 21.102004
F 64.609344 23.153197 21.102004
F 73.521026 30.870927 21.102004
F 73.521026 23.153197 21.102004
F 84.660631 24.439485 17.463828
F 84.660631 32.157215 17.463828
F 66.837274 24.439484 17.463828
F 66.837274 32.157214 17.463829
F 75.748955 24.439484 17.463829
F 75.748955 32.157214 17.463829
F 84.660620 27.012062 21.102004
F 84.660620 34.729793 21.102004
F 84.660620 19.294330 21.102003
F 66.837263 27.012062 21.102004
F 66.837263 34.729793 21.102004
F 66.837262 19.294331 21.102004
F 75.748945 27.012063 21.102004
F 75.748945 34.729793 21.102004
F 75.748945 19.294331 21.102004
F 84.660629 27.012062 18.373373
F 84.660629 34.729793 18.373372
F 84.660629 19.294330 18.373372
F 66.837272 27.012063 18.373372
F 66.837272 34.729793 18.373372
F 66.837272 19.294331 18.373372
F 75.748954 27.012062 18.373372
F 75.748954 34.729793 18.373372
F 75.748954 19.294330 18.373372
F 84.660622 24.439485 14.735197
F 84.660621 32.157215 14.735197
F 66.837264 24.439484 14.735197
F 66.837264 32.157214 14.735197
F 75.748947 24.439484 14.735197
F 75.748947 32.157214 14.735197
F 69.065194 30.870927 18.373372
F 69.065194 23.153197 18.373372
F 77.976875 30.870927 18.373372
F 77.976875 23.153197 18.373372
F 69.065183 28.298349 14.735197
F 69.065183 20.580618 14.735196
F 77.976865 28.298349 14.735197
F 77.976865 20.580619 14.735197
F 69.065193 28.298349 17.463829
F 69.065193 20.580618 17.463829
F 77.976874 28.298349 17.463828
F 77.976874 20.580619 17.463828
F 69.065185 30.870927 21.102004
F 69.065185 23.153197 21.102004
F 77.976866 30.870927 21.102004
F 77.976866 23.153197 21.102004
F 80.204794 24.439485 24.740179
F 80.204794 32.157215 24.740179
F 71.293115 24.439484 24.740179
F 71.293115 32.157214 24.740179
F 80.204784 27.012062 28.378354
F 80.204784 34.729793 28.378354
F 80.204784 19.294330 28.378354
F 71.293104 27.012063 28.378354
F 71.293104 34.729793 28.378355
F 71.293104 19.294331 28.378355
F 80.204793 27.012062 25.649723
F 80.204793 34.729793 25.649723
F 80.204793 19.294330 25.649723
F 71.293114 27.012062 25.649723
F 71.293114 34.729793 25.649723
F 71.293113 19.294331 25.649723
F 80.204785 24.439485 22.011548
F 80.204785 32.157215 22.011548
F 71.293106 24.439484 22.011547
F 71.293106 32.157214 22.011547
F 82.432713 30.870927 25.649723
F 82.432713 23.153197 25.649723
F 64.609354 30.870927 25.649723
F 64.609354 23.153197 25.649723
F 73.521035 30.870927 25.649723
F 73.521035 23.153197 25.649723
F 82.432702 28.298350 22.011548
F 82.432702 20.580619 22.011548
F 64.609343 28.298349 22.011548
F 64.609343 20.580618 22.011548
F 73.521025 28.298349 22.011548
F 73.521025 20.580618 22.011547
F 82.432711 28.298350 24.740179
F 82.432711 20.580619 24.740179
F 64.609353 28.298349 24.740179
F 64.609352 20.580618 24.740179
F 73.521034 28.298349 24.740179
F 73.521034 20.580618 24.740180
F 82.432703 30.870927 28.378354
F 82.432703 23.153197 28.378354
F 64.609344 30.870927 28.378354
F 64.609344 23.153197 28.378354
F 73.521026 30.870927 28.378354
F 73.521026 23.153197 28.378354
F 84.660631 24.439485 24.740179
F 84.660631 32.157215 24.740179
F 66.837274 24.439484 24.740179
F 66.837274 32.157214 24.740179
F 75.748955 24.439484 24.740179
F 75.748955 32.157214 24.740179
F 84.660620 27.012062 28.378354
F 84.660620 34.729793 28.378354
F 84.660620 19.294330 28.378354
F 66.837262 27.012062 28.378355
F 66.837263 34.729793 28.378354
F 66.837262 19.294331 28.378355
F 75.748945 27.012063 28.378354
F 75.748945 34.729793 28.378355
F 75.748945 19.294331 28.378354
F 84.660629 27.012062 25.649723
F 84.660629 34.729793 25.649723
F 84.660629 19.294330 25.649723
F 66.837272 27.012063 25.649723
F 66.837272 34.729793 25.649723
F 66.837272 19.294331 25.649723
F 75.748954 27.012062 25.649723
F 75.748954 34.729793 25.649723
F 75.748954 19.294330 25.649723
F 84.660621 24.439485 22.011548
F 84.660622 32.157215 22.011548
F 66.837264 24.439484 22.011548
F 66.837264 32.157214 22.011548
F 75.748947 24.439484 22.011548
F 75.748947 32.157214 22.011548
F 69.065194 30.870927 25.649723
F 69.065194 23.153197 25.649723
F 77.976875 30.870927 25.649723
F 77.976875 23.153197 25.649723
F 69.065183 28.298349 22.011548
F 69.065183 20.580618 22.011547
F 77.976865 28.298349 22.011548
F 77.976865 20.580619 22.011548
F 69.065193 28.298349 24.740180
F 69.065193 20.580618 24.740179
F 77.976874 28.298349 24.740179
F 77.976874 20.580619 24.740179
F 69.065185 30.870927 28.378355
F 69.065185 23.153197 28.378355
F 77.976866 30.870927 28.378354
F 77.976866 23.153197 28.378354
F 80.204794 24.439485 32.016529
F 80.204794 32.157215 32.016529
F 71.293115 24.439484 32.016529
F 71.293115 32.157214 32.016529
F 80.204784 27.012062 35.654704
F 80.204784 34.729793 35.654704
F 80.204784 19.294330 35.654704
F 71.293104 27.012063 35.654704
F 71.293104 34.729793 35.654704
F 71.293104 19.294331 35.654704
F 80.204793 27.012062 32.926073
F 80.204793 34.729793 32.926072
F 80.204793 19.294330 32.926073
F 71.293113 27.012062 32.926072
F 71.293113 34.729793 32.926072
F 71.293114 19.294331 32.926072
F 80.204785 24.439485 29.287898
F 80.204785 32.157215 29.287898
F 71.293106 24.439484 29.287898
F 71.293106 32.157214 29.287897
F 82.432713 30.870927 32.926073
F 82.432713 23.153197 32.926073
F 64.609354 30.870927 32.926073
F 64.609354 23.153197 32.926072
F 73.521035 30.870927 32.926073
F 73.521035 23.153197 32.926072
F 82.432702 28.298350 29.287898
F 82.432702 20.580619 29.287898
F 64.609343 28.298349 29.287898
F 64.609342 20.580618 29.287898
F 73.521025 28.298349 29.287898
F 73.521025 20.580619 29.287898
F 82.432711 28.298350 32.016529
F 82.432711 20.580619 32.016529
F 64.609352 28.298349 32.016529
F 64.609352 20.580618 32.016529
F 73.521034 28.298349 32.016529
F 73.521034 20.580618 32.016529
F 82.432703 30.870927 35.654704
F 82.432703 23.153197 35.654704
F 64.609344 30.870927 35.654704
F 64.609344 23.153197 35.654704
F 73.521026 30.870927 35.654704
F 73.521026 23.153197 35.654704
F 84.660631 24.439485 32.016529
F 84.660631 32.157215 32.016529
F 66.837274 24.439484 32.016529
F 66.837274 32.157214 32.016529
F 75.748955 24.439484 32.016529
F 75.748955 32.157214 32.016529
F 84.660620 27.012062 35.654703
F 84.660620 34.729792 35.654704
F 84.660620 19.294330 35.654704
F 66.837262 27.012063 35.654704
F 66.837262 34.729793 35.654704
F 66.837262 19.294331 35.654704
F 75.748945 27.012063 35.654704
F 75.748945 34.729793 35.654704
F 75.748945 19.294331 35.654704
F 84.660629 27.012062 32.926073
F 84.660629 34.729793 32.926073
F 84.660629 19.294330 32.926073
F 66.837272 27.012063 32.926073
F 66.837272 34.729793 32.926072
F 66.837272 19.294331 32.926072
F 75.748954 27.012062 32.926073
F 75.748954 34.729793 32.926073
F 75.748954 19.294330 32.926072
F 84.660622 24.439485 29.287898
F 84.660622 32.157215 29.287898
F 66.837264 24.439484 29.287898
F 66.837264 32.157214 29.287898
F 75.748947 24.439484 29.287898
F 75.748947 32.157214 29.287898
F 69.065194 30.870927 32.926073
F 69.065194 23.153197 32.926073
F 77.976875 30.870927 32.926073
F 77.976875 23.153197 32.926072
F 69.065183 28.298349 29.287898
F 69.065183 20.580618 29.287897
F 77.976865 28.298349 29.287898
F 77.976865 20.580619 29.287898
F 69.065193 28.298349 32.016529
F 69.065193 20.580618 32.016529
F 77.976874 28.298349 32.016529
F 77.976874 20.580619 32.016529
F 69.065185 30.870927 35.654704
F 69.065185 23.153197 35.654704
F 77.976866 30.870927 35.654704
F 77.976866 23.153197 35.654704
F 80.204794 24.439485 39.292879
F 80.204794 32.157215 39.292879
F 71.293115 24.439484 39.292879
F 71.293115 32.157214 39.292879
F 80.204784 27.012062 42.931054
F 80.204784 34.729793 42.931054
F 80.204784 19.294330 42.931054
F 71.293104 27.012063 42.931055
F 71.293104 34.729793 42.931055
F 71.293104 19.294331 42.931055
F 80.204793 27.012062 40.202423
F 80.204793 34.729793 40.202423
F 80.204793 19.294330 40.202423
F 71.293114 27.012062 40.202423
F 71.293114 34.729793 40.202423
F 71.293114 19.294331 40.202422
F 80.204785 24.439485 36.564248
F 80.204785 32.157215 36.564248
F 71.293106 24.439484 36.564247
F 71.293106 32.157214 36.564247
F 82.432713 30.870927 40.202423
F 82.432713 23.153197 40.202423
F 64.609354 30.870927 40.202423
F 64.609354 23.153197 40.202423
F 73.521035 30.870927 40.202423
F 73.521035 23.153197 40.202423
F 82.432702 28.298350 36.564248
F 82.432702 20.580619 36.564248
F 64.609342 28.298349 36.564248
F 64.609342 20.580619 36.564248
F 73.521025 28.298349 36.564247
F 73.521025 20.580618 36.564247
F 82.432711 28.298350 39.292878
F 82.432711 20.580619 39.292879
F 64.609352 28.298349 39.292879
F 64.609352 20.580618 39.292879
F 73.521034 28.298349 39.292879
F 73.521034 20.580618 39.292879
F 82.432703 30.870927 42.931054
F 82.432703 23.153197 42.931054
F 64.609344 30.870927 42.931055
F 64.609344 23.153197 42.931055
F 73.521026 30.870927 42.931055
F 73.521026 23.153197 42.931055
F 84.660631 24.439485 39.292879
F 84.660631 32.157215 39.292879
F 66.837274 24.439484 39.292879
F 66.837274 32.157214 39.292879
F 75.748955 24.439484 39.292879
F 75.748955 32.157214 39.292879
F 84.660620 27.012062 42.931054
F 84.660620 34.729793 42.931054
F 84.660620 19.294330 42.931054
F 66.837263 27.012062 42.931054
F 66.837263 34.729793 42.931055
F 66.837263 19.294331 42.931055
F 75.748945 27.012063 42.931054
F 75.748945 34.729793 42.931055
F 75.748945 19.294331 42.931055
F 84.660629 27.012062 40.202423
F 84.660629 34.729793 40.202423
F 84.660629 19.294330 40.202423
F 66.837272 27.012063 40.202423
F 66.837272 34.729793 40.202422
F 66.837272 19.294331 40.202423
F 75.748954 27.012062 40.202423
F 75.748954 34.729793 40.202423
F 75.748954 19.294330 40.202423
F 84.660622 24.439485 36.564248
F 84.660622 32.157215 36.564248
F 66.837264 24.439484 36.564247
F 66.837264 32.157214 36.564247
F 75.748947 24.439484 36.564247
F 75.748947 32.157214 36.564248
F 69.065194 30.870927 40.202423
F 69.065194 23.153197 40.202423
F 77.976875 30.870927 40.202423
F 77.976875 23.153197 40.202423
F 69.065183 28.298349 36.564247
F 69.065183 20.580618 36.564247
F 77.976865 28.298349 36.564248
F 77.976865 20.580619 36.564248
F 69.065193 28.298349 39.292879
F 69.065193 20.580618 39.292879
F 77.976874 28.298349 39.292879
F 77.976874 20.580619 39.292879
F 69.065185 30.870927 42.931055
F 69.065185 23.153197 42.931055
F 77.976866 30.870927 42.931054
F 77.976866 23.153197 42.931054
F 80.204794 47.592682 2.911128
F 80.204794 39.874949 2.911128
F 71.293115 47.592681 2.911129
F 71.293115 39.874948 2.911129
F 80.204784 50.165259 6.549303
F 80.204784 42.447528 6.549304
F 71.293104 50.165260 6.549304
F 71.293104 42.447528 6.549304
F 80.204793 50.165259 3.820672
F 80.204793 42.447527 3.820672
F 71.293114 50.165260 3.820672
F 71.293114 42.447528 3.820672
F 80.204785 47.592682 0.182497
F 80.204785 39.874949 0.182497
F 71.293106 47.592681 0.182497
F 71.293106 39.874948 0.182497
F 82.432713 38.588660 3.820672
F 82.432713 46.306394 3.820672
F 64.609355 38.588660 3.820672
F 64.609355 46.306394 3.820672
F 73.521035 38.588660 3.820672
F 73.521035 46.306394 3.820672
F 82.432702 51.451547 0.182497
F 82.432702 36.016081 0.182497
F 82.432702 43.733816 0.182497
F 64.609343 51.451546 0.182497
F 64.609343 36.016081 0.182497
F 64.609343 43.733816 0.182497
F 73.521025 51.451546 0.182497
F 73.521025 36.016081 0.182497
F 73.521025 43.733815 0.182497
F 82.432711 51.451547 2.911128
F 82.432711 36.016082 2.911128
F 82.432711 43.733816 2.911128
F 64.609353 51.451547 2.911129
F 64.609353 36.016081 2.911129
F 64.609353 43.733816 2.911129
F 73.521034 51.451546 2.911128
F 73.521034 36.016081 2.911129
F 73.521034 43.733815 2.911129
F 82.432703 38.588660 6.549303
F 82.432703 46.306394 6.549303
F 64.609345 38.588660 6.549304
F 64.609345 46.306394 6.549304
F 73.521026 38.588660 6.549304
F 73.521026 46.306394 6.549304
F 84.660631 47.592682 2.911128
F 84.660631 39.874949 2.911128
F 66.837274 47.592682 2.911129
F 66.837274 39.874949 2.911129
F 75.748955 47.592681 2.911129
F 75.748955 39.874948 2.911129
F 84.660620 50.165259 6.549303
F 84.660620 42.447527 6.549304
F 66.837262 50.165260 6.549304
F 66.837262 42.447528 6.549304
F 75.748945 50.165259 6.549304
F 75.748945 42.447528 6.549304
F 84.660629 50.165259 3.820673
F 84.660629 42.447527 3.820672
F 66.837272 50.165260 3.820672
F 66.837272 42.447528 3.820672
F 75.748954 50.165259 3.820672
F 75.748954 42.447527 3.820672
F 84.660622 47.592682 0.182497
F 84.660622 39.874949 0.182497
F 66.837264 47.592681 0.182497
F 66.837264 39.874949 0.182497
F 75.748947 47.592681 0.182497
F 75.748947 39.874948 0.182497
F 69.065194 38.588660 3.820672
F 69.065194 46.306395 3.820672
F 77.976875 38.588660 3.820672
F 77.976875 46.306394 3.820672
F 69.065183 51.451546 0.182497
F 69.065183 36.016081 0.182496
F 69.065183 43.733816 0.182497
F 77.976865 51.451547 0.182497
F 77.976865 36.016081 0.182497
F 77.976865 43.733816 0.182497
F 69.065193 51.451546 2.911129
F 69.065193 36.016081 2.911129
F 69.065193 43.733816 2.911129
F 77.976874 51.451547 2.911128
F 77.976874 36.016081 2.911128
F 77.976874 43.733816 2.911129
F 69.065185 38.588661 6.549304
F 69.065185 46.306395 6.549304
F 77.976866 38.588660 6.549304
F 77.976866 46.306394 6.549304
F 80.204794 47.592682 10.187478
F 80.204794 39.874949 10.187478
F 71.293115 47.592681 10.187479
F 71.293115 39.874948 10.187479
F 80.204784 50.165259 13.825653
F 80.204784 42.447527 13.825653
F 71.293104 50.165260 13.825654
F 71.293104 42.447528 13.825654
F 80.204793 50.165259 11.097022
F 80.204793 42.447527 11.097022
F 71.293114 50.165260 11.097022
F 71.293114 42.447528 11.097022
F 80.204785 47.592682 7.458847
F 80.204785 39.874949 7.458847
F 71.293106 47.592681 7.458847
F 71.293106 39.874948 7.458847
F 82.432713 38.588660 11.097022
F 82.432713 46.306394 11.097022
F 64.609355 38.588660 11.097022
F 64.609355 46.306394 11.097022
F 73.521035 38.588660 11.097022
F 73.521035 46.306394 11.097022
F 82.432702 51.451547 7.458847
F 82.432702 36.016081 7.458847
F 82.432702 43.733816 7.458847
F 64.609343 51.451546 7.458847
F 64.609343 36.016081 7.458847
F 64.609343 43.733816 7.458847
F 73.521025 51.451546 7.458847
F 73.521025 36.016081 7.458847
F 73.521025 43.733815 7.458847
F 82.432711 51.451547 10.187478
F 82.432711 36.016082 10.187478
F 82.432711 43.733816 10.187478
F 64.609353 51.451547 10.187479
F 64.609353 36.016081 10.187479
F 64.609353 43.733816 10.187479
F 73.521034 51.451546 10.187478
F 73.521034 36.016081 10.187479
F 73.521034 43.733815 10.187479
F 82.432703 38.588660 13.825653
F 82.432703 46.306394 13.825653
F 64.609344 38.588660 13.825654
F 64.609344 46.306394 13.825653
F 73.521026 38.588660 13.825654
F 73.521026 46.306394 13.825654
F 84.660631 47.592682 10.187478
F 84.660631 39.874949 10.187479
F 66.837274 47.592682 10.187478
F 66.837274 39.874949 10.187479
F 75.748955 47.592681 10.187479
F 75.748955 39.874948 10.187479
F 84.660620 50.165259 13.825653
F 84.660620 42.447527 13.825653
F 66.837263 50.165260 13.825653
F 66.837262 42.447528 13.825654
F 75.748945 50.165260 13.825653
F 75.748945 42.447528 13.825654
F 84.660629 50.165259 11.097022
F 84.660629 42.447527 11.097022
F 66.837272 50.165260 11.097022
F 66.837272 42.447528 11.097022
F 75.748954 50.165259 11.097022
F 75.748954 42.447527 11.097022
F 84.660622 47.592682 7.458848
F 84.660622 39.874949 7.458847
F 66.837264 47.592681 7.458847
F 66.837264 39.874949 7.458847
F 75.748947 47.592681 7.458847
F 75.748947 39.874948 7.458847
F 69.065194 38.588660 11.097022
F 69.065194 46.306395 11.097022
F 77.976875 38.588660 11.097022
F 77.976875 46.306394 11.097022
F 69.065183 51.451546 7.458847
F 69.065183 36.016081 7.458847
F 69.065183 43.733816 7.458847
F 77.976865 51.451547 7.458847
F 77.976865 36.016081 7.458847
F 77.976865 43.733816 7.458847
F 69.065193 51.451546 10.187479
F 69.065193 36.016081 10.187479
F 69.065193 43.733816 10.187479
F 77.976874 51.451547 10.187478
F 77.976874 36.016081 10.187478
F 77.976874 43.733816 10.187479
F 69.065185 38.588660 13.825654
F 69.065185 46.306395 13.825654
F 77.976866 38.588660 13.825653
F 77.976866 46.306394 13.825653
F 80.204794 47.592682 17.463828
F 80.204794 39.874949 17.463828
F 71.293115 47.592681 17.463828
F 71.293115 39.874948 17.463829
F 80.204784 50.165259 21.102004
F 80.204784 42.447527 21.102004
F 71.293104 50.165260 21.102004
F 71.293104 42.447528 21.102004
F 80.204793 50.165259 18.373373
F 80.204793 42.447527 18.373372
F 71.293114 50.165260 18.373372
F 71.293113 42.447528 18.373372
F 80.204785 47.592682 14.735197
F 80.204785 39.874949 14.735197
F 71.293106 47.592681 14.735197
F 71.293106 39.874948 14.735197
F 82.432713 38.588660 18.373372
F 82.432713 46.306394 18.373372
F 64.609355 38.588660 18.373372
F 64.609355 46.306394 18.373372
F 73.521035 38.588660 18.373372
F 73.521035 46.306394 18.373372
F 82.432702 51.451547 14.735197
F 82.432702 36.016082 14.735197
F 82.432702 43.733816 14.735197
F 64.609343 51.451546 14.735197
F 64.609343 36.016081 14.735197
F 64.609343 43.733816 14.735197
F 73.521025 51.451546 14.735197
F 73.521025 36.016081 14.735197
F 73.521025 43.733815 14.735197
F 82.432711 51.451547 17.463828
F 82.432711 36.016082 17.463828
F 82.432711 43.733816 17.463828
F 64.609353 51.451547 17.463828
F 64.609353 36.016081 17.463828
F 64.609352 43.733816 17.463829
F 73.521034 51.451546 17.463828
F 73.521034 36.016081 17.463829
F 73.521034 43.733815 17.463829
F 82.432703 38.588660 21.102004
F 82.432703 46.306394 21.102003
F 64.609344 38.588660 21.102004
F 64.609344 46.306394 21.102004
F 73.521026 38.588660 21.102004
F 73.521026 46.306394 21.102004
F 84.660631 47.592682 17.463828
F 84.660631 39.874949 17.463828
F 66.837274 47.592682 17.463828
F 66.837274 39.874949 17.463828
F 75.748955 47.592681 17.463828
F 75.748955 39.874948 17.463829
F 84.660620 50.165259 21.102004
F 84.660620 42.447527 21.102004
F 66.837263 50.165260 21.102004
F 66.837262 42.447528 21.102004
F 75.748945 50.165260 21.102004
F 75.748945 42.447528 21.102004
F 84.660629 50.165259 18.373373
F 84.660629 42.447527 18.373372
F 66.837272 50.165260 18.373372
F 66.837272 42.447528 18.373372
F 75.748954 50.165259 18.373372
F 75.748954 42.447527 18.373372
F 84.660622 47.592682 14.735197
F 84.660621 39.874949 14.735197
F 66.837264 47.592681 14.735197
F 66.837264 39.874949 14.735196
F 75.748947 47.592681 14.735197
F 75.748947 39.874948 14.735197
F 69.065194 38.588660 18.373372
F 69.065194 46.306395 18.373372
F 77.976875 38.588660 18.373372
F 77.976875 46.306394 18.373372
F 69.065183 51.451546 14.735197
F 69.065183 36.016081 14.735197
F 69.065183 43.733816 14.735196
F 77.976865 51.451546 14.735197
F 77.976865 36.016081 14.735197
F 77.976865 43.733816 14.735197
F 69.065193 51.451546 17.463829
F 69.065193 36.016081 17.463829
F 69.065193 43.733816 17.463829
F 77.976874 51.451547 17.463828
F 77.976874 36.016081 17.463829
F 77.976874 43.733816 17.463828
F 69.065185 38.588660 21.102004
F 69.065185 46.306395 21.102004
F 77.976866 38.588660 21.102004
F 77.976866 46.306394 21.102004
F 80.204794 47.592682 24.740179
F 80.204794 39.874949 24.740179
F 71.293115 47.592681 24.740179
F 71.293115 39.874948 24.740180
F 80.204784 50.165259 28.378354
F 80.204784 42.447527 28.378354
F 71.293104 50.165260 28.378354
F 71.293104 42.447528 28.378355
F 80.204793 50.165259 25.649723
F 80.204793 42.447527 25.649723
F 71.293114 50.165260 25.649723
F 71.293113 42.447528 25.649723
F 80.204785 47.592682 22.011548
F 80.204785 39.874949 22.011548
F 71.293106 47.592681 22.011547
F 71.293106 39.874948 22.011547
F 82.432713 38.588660 25.649723
F 82.432713 46.306394 25.649723
F 64.609354 38.588660 25.649723
F 64.609354 46.306394 25.649723
F 73.521035 38.588660 25.649723
F 73.521035 46.306394 25.649723
F 82.432702 51.451547 22.011548
F 82.432702 36.016081 22.011548
F 82.432702 43.733816 22.011548
F 64.609343 51.451546 22.011548
F 64.609343 36.016081 22.011547
F 64.609343 43.733816 22.011548
F 73.521025 51.451546 22.011548
F 73.521025 36.016081 22.011547
F 73.521025 43.733815 22.011548
F 82.432711 51.451547 24.740179
F 82.432711 36.016082 24.740179
F 82.432711 43.733816 24.740179
F 64.609352 51.451546 24.740179
F 64.609353 36.016081 24.740179
F 64.609352 43.733816 24.740179
F 73.521034 51.451546 24.740179
F 73.521034 36.016081 24.740180
F 73.521034 43.733815 24.740180
F 82.432703 38.588660 28.378354
F 82.432703 46.306394 28.378354
F 64.609344 38.588660 28.378355
F 64.609344 46.306394 28.378354
F 73.521026 38.588660 28.378355
F 73.521026 46.306394 28.378354
F 84.660631 47.592682 24.740179
F 84.660631 39.874949 24.740179
F 66.837274 47.592682 24.740179
F 66.837274 39.874949 24.740179
F 75.748955 47.592681 24.740179
F 75.748955 39.874948 24.740179
F 84.660620 50.165259 28.378354
F 84.660620 42.447527 28.378354
F 66.837262 50.165260 28.378355
F 66.837262 42.447528 28.378355
F 75.748945 50.165260 28.378354
F 75.748945 42.447528 28.378354
F 84.660629 50.165259 25.649723
F 84.660629 42.447527 25.649723
F 66.837272 50.165260 25.649723
F 66.837272 42.447528 25.649723
F 75.748954 50.165259 25.649723
F 75.748954 42.447527 25.649723
F 84.660622 47.592682 22.011548
F 84.660622 39.874949 22.011548
F 66.837264 47.592681 22.011548
F 66.837264 39.874949 22.011547
F 75.748947 47.592681 22.011548
F 75.748947 39.874948 22.011547
F 69.065194 38.588660 25.649722
F 69.065194 46.306395 25.649723
F 77.976875 38.588660 25.649723
F 77.976875 46.306394 25.649723
F 69.065183 51.451546 22.011548
F 69.065183 36.016081 22.011547
F 69.065183 43.733815 22.011547
F 77.976865 51.451546 22.011548
F 77.976865 36.016081 22.011548
F 77.976865 43.733816 22.011548
F 69.065193 51.451546 24.740179
F 69.065193 36.016081 24.740180
F 69.065193 43.733816 24.740179
F 77.976874 51.451547 24.740179
F 77.976874 36.016081 24.740179
F 77.976874 43.733816 24.740179
F 69.065185 38.588660 28.378355
F 69.065185 46.306395 28.378354
F 77.976866 38.588660 28.378354
F 77.976866 46.306394 28.378354
F 80.204794 47.592682 32.016529
F 80.204794 39.874949 32.016529
F 71.293115 47.592681 32.016529
F 71.293115 39.874948 32.016530
F 80.204784 50.165259 35.654704
F 80.204784 42.447528 35.654704
F 71.293104 50.165260 35.654704
F 71.293104 42.447528 35.654704
F 80.204793 50.165259 32.926073
F 80.204793 42.447528 32.926073
F 71.293113 50.165260 32.926072
F 71.293114 42.447528 32.926072
F 80.204785 47.592682 29.287898
F 80.204785 39.874949 29.287898
F 71.293106 47.592681 29.287897
F 71.293106 39.874948 29.287897
F 82.432713 38.588660 32.926073
F 82.432713 46.306394 32.926072
F 64.609354 38.588660 32.926072
F 64.609354 46.306394 32.926073
F 73.521035 38.588660 32.926072
F 73.521035 46.306394 32.926073
F 82.432702 51.451547 29.287898
F 82.432702 36.016082 29.287898
F 82.432702 43.733816 29.287898
F 64.609343 51.451546 29.287898
F 64.609343 36.016081 29.287898
F 64.609343 43.733816 29.287898
F 73.521025 51.451546 29.287898
F 73.521025 36.016081 29.287898
F 73.521025 43.733815 29.287898
F 82.432711 51.451547 32.016529
F 82.432711 36.016082 32.016529
F 82.432711 43.733816 32.016529
F 64.609352 51.451546 32.016529
F 64.609353 36.016081 32.016529
F 64.609352 43.733816 32.016529
F 73.521034 51.451546 32.016529
F 73.521034 36.016081 32.016530
F 73.521034 43.733815 32.016529
F 82.432703 38.588660 35.654704
F 82.432703 46.306394 35.654703
F 64.609344 38.588660 35.654704
F 64.609344 46.306394 35.654704
F 73.521026 38.588660 35.654704
F 73.521026 46.306394 35.654704
F 84.660631 47.592682 32.016529
F 84.660631 39.874949 32.016529
F 66.837274 47.592682 32.016529
F 66.837274 39.874949 32.016529
F 75.748955 47.592681 32.016529
F 75.748955 39.874948 32.016529
F 84.660620 50.165259 35.654703
F 84.660620 42.447527 35.654704
F 66.837262 50.165260 35.654704
F 66.837262 42.447528 35.654704
F 75.748945 50.165260 35.654704
F 75.748945 42.447528 35.654704
F 84.660629 50.165259 32.926073
F 84.660629 42.447527 32.926073
F 66.837272 50.165260 32.926073
F 66.837272 42.447528 32.926073
F 75.748954 50.165259 32.926073
F 75.748954 42.447527 32.926072
F 84.660622 47.592682 29.287898
F 84.660622 39.874949 29.287898
F 66.837264 47.592681 29.287898
F 66.837264 39.874949 29.287897
F 75.748947 47.592681 29.287898
F 75.748947 39.874948 29.287898
F 69.065194 38.588660 32.926072
F 69.065194 46.306395 32.926072
F 77.976875 38.588660 32.926072
F 77.976875 46.306394 32.926072
F 69.065183 51.451546 29.287898
F 69.065183 36.016081 29.287897
F 69.065183 43.733816 29.287897
F 77.976865 51.451547 29.287898
F 77.976865 36.016081 29.287898
F 77.976865 43.733816 29.287898
F 69.065193 51.451546 32.016529
F 69.065193 36.016081 32.016529
F 69.065193 43.733816 32.016529
F 77.976874 51.451547 32.016529
F 77.976874 36.016081 32.016529
F 77.976874 43.733816 32.016529
F 69.065185 38.588661 35.654704
F 69.065185 46.306395 35.654704
F 77.976866 38.588660 35.654704
F 77.976866 46.306394 35.654704
F 80.204794 47.592682 39.292879
F 80.204794 39.874949 39.292879
F 71.293115 47.592681 39.292879
F 71.293115 39.874948 39.292879
F 80.204784 50.165259 42.931054
F 80.204784 42.447527 42.931054
F 71.293104 50.165260 42.931055
F 71.293104 42.447528 42.931055
F 80.204793 50.165259 40.202423
F 80.204793 42.447527 40.202423
F 71.293114 50.165260 40.202423
F 71.293114 42.447528 40.202422
F 80.204785 47.592682 36.564248
F 80.204785 39.874949 36.564247
F 71.293106 47.592681 36.564247
F 71.293106 39.874948 36.564247
F 82.432713 38.588660 40.202423
F 82.432713 46.306394 40.202423
F 64.609354 38.588660 40.202423
F 64.609354 46.306394 40.202423
F 73.521035 38.588660 40.202422
F 73.521035 46.306394 40.202423
F 82.432702 51.451547 36.564248
F 82.432702 36.016081 36.564247
F 82.432702 43.733816 36.564248
F 64.609342 51.451546 36.564248
F 64.609342 36.016081 36.564247
F 64.609343 43.733816 36.564248
F 73.521025 51.451546 36.564247
F 73.521025 36.016081 36.564247
F 73.521025 43.733815 36.564247
F 82.432711 51.451547 39.292879
F 82.432711 36.016082 39.292879
F 82.432711 43.733816 39.292879
F 64.609352 51.451547 39.292879
F 64.609352 36.016081 39.292879
F 64.609352 43.733816 39.292879
F 73.521034 51.451546 39.292879
F 73.521034 36.016081 39.292879
F 73.521034 43.733815 39.292879
F 82.432703 38.588660 42.931054
F 82.432703 46.306394 42.931054
F 64.609344 38.588660 42.931055
F 64.609344 46.306394 42.931055
F 73.521026 38.588660 42.931055
F 73.521026 46.306394 42.931055
F 84.660631 47.592682 39.292879
F 84.660631 39.874949 39.292879
F 66.837274 47.592682 39.292879
F 66.837274 39.874949 39.292879
F 75.748955 47.592681 39.292879
F 75.748955 39.874948 39.292879
F 84.660620 50.165259 42.931054
F 84.660620 42.447527 42.931054
F 66.837263 50.165260 42.931055
F 66.837262 42.447528 42.931055
F 75.748945 50.165259 42.931055
F 75.748945 42.447528 42.931055
F 84.660629 50.165259 40.202423
F 84.660629 42.447527 40.202423
F 66.837272 50.165260 40.202423
F 66.837272 42.447528 40.202423
F 75.748954 50.165259 40.202423
F 75.748954 42.447527 40.202423
F 84.660622 47.592682 36.564248
F 84.660622 39.874949 36.564248
F 66.837264 47.592681 36.564247
F 66.837264 39.874949 36.564247
F 75.748947 47.592681 36.564247
F 75.748947 39.874948 36.564247
F 69.065194 38.588660 40.202422
F 69.065194 46.306395 40.202423
F 77.976875 38.588660 40.202423
F 77.976875 46.306394 40.202423
F 69.065183 51.451546 36.564247
F 69.065183 36.016081 36.564247
F 69.065183 43.733815 36.564247
F 77.976865 51.451546 36.564248
F 77.976865 36.016081 36.564247
F 77.976865 43.733816 36.564248
F 69.065193 51.451546 39.292879
F 69.065193 36.016081 39.292879
F 69.065193 43.733816 39.292879
F 77.976874 51.451547 39.292879
F 77.976874 36.016081 39.292879
F 77.976874 43.733816 39.292879
F 69.065185 38.588661 42.931055
F 69.065185 46.306395 42.931055
F 77.976866 38.588660 42.931054
F 77.976866 46.306394 42.931054
F 80.204794 55.310412 2.911128
F 80.204794 63.028146 2.911128
F 71.293115 55.310411 2.911129
F 71.293115 63.028146 2.911129
F 80.204784 57.882990 6.549303
F 80.204784 65.600725 6.549304
F 71.293104 57.882990 6.549304
F 71.293104 65.600725 6.549304
F 80.204793 57.882990 3.820672
F 80.204793 65.600725 3.820672
F 71.293113 57.882990 3.820672
F 71.293114 65.600725 3.820672
F 80.204785 55.310412 0.182497
F 80.204785 63.028146 0.182497
F 71.293106 55.310411 0.182497
F 71.293106 63.028146 0.182496
F 82.432713 54.024124 3.820672
F 82.432713 61.741857 3.820672
F 64.609355 54.024124 3.820673
F 64.609355 61.741857 3.820672
F 73.521035 54.024124 3.820672
F 73.521035 61.741858 3.820672
F 82.432702 59.169279 0.182497
F 82.432702 66.887014 0.182497
F 64.609343 59.169278 0.182497
F 64.609343 66.887013 0.182497
F 73.521025 59.169278 0.182497
F 73.521025 66.887013 0.182497
F 82.432711 59.169279 2.911128
F 82.432711 66.887014 2.911128
F 64.609353 59.169278 2.911129
F 64.609353 66.887013 2.911129
F 73.521034 59.169278 2.911129
F 73.521034 66.887013 2.911129
F 82.432703 54.024124 6.549303
F 82.432703 61.741857 6.549303
F 64.609344 54.024124 6.549304
F 64.609345 61.741857 6.549304
F 73.521026 54.024125 6.549304
F 73.521026 61.741857 6.549304
F 84.660631 55.310412 2.911128
F 84.660631 63.028146 2.911129
F 66.837274 55.310412 2.911129
F 66.837274 63.028146 2.911129
F 75.748955 55.310411 2.911129
F 75.748955 63.028146 2.911129
F 84.660620 57.882990 6.549303
F 84.660620 65.600725 6.549304
F 66.837262 57.882990 6.549304
F 66.837263 65.600725 6.549304
F 75.748945 57.882990 6.549304
F 75.748945 65.600725 6.549304
F 84.660629 57.882990 3.820672
F 84.660629 65.600725 3.820672
F 66.837272 57.882991 3.820672
F 66.837272 65.600725 3.820672
F 75.748954 57.882990 3.820672
F 75.748954 65.600725 3.820672
F 84.660622 55.310412 0.182497
F 84.660622 63.028146 0.182497
F 66.837264 55.310411 0.182497
F 66.837264 63.028146 0.182497
F 75.748947 55.310412 0.182497
F 75.748947 63.028146 0.182497
F 69.065194 54.024125 3.820672
F 69.065194 61.741858 3.820672
F 77.976875 54.024124 3.820672
F 77.976875 61.741857 3.820672
F 69.065183 59.169278 0.182496
F 69.065183 66.887013 0.182497
F 77.976865 59.169278 0.182497
F 77.976865 66.887013 0.182497
F 69.065193 59.169278 2.911129
F 69.065193 66.887013 2.911129
F 77.976874 59.169278 2.911128
F 77.976874 66.887014 2.911129
F 69.065185 54.024125 6.549304
F 69.065185 61.741858 6.549304
F 77.976866 54.024124 6.549303
F 77.976866 61.741857 6.549304
F 80.204794 55.310412 10.187478
F 80.204794 63.028146 10.187478
F 71.293115 55.310411 10.187479
F 71.293115 63.028146 10.187479
F 80.204784 57.882990 13.825653
F 80.204784 65.600725 13.825653
F 71.293104 57.882990 13.825654
F 71.293104 65.600725 13.825654
F 80.204793 57.882990 11.097022
F 80.204793 65.600725 11.097022
F 71.293114 57.882990 11.097022
F 71.293114 65.600725 11.097022
F 80.204785 55.310412 7.458847
F 80.204785 63.028146 7.458847
F 71.293106 55.310411 7.458847
F 71.293106 63.028146 7.458847
F 82.432713 54.024124 11.097022
F 82.432713 61.741857 11.097022
F 64.609355 54.024125 11.097022
F 64.609355 61.741857 11.097022
F 73.521035 54.024124 11.097022
F 73.521035 61.741857 11.097022
F 82.432702 59.169279 7.458847
F 82.432702 66.887014 7.458847
F 64.609343 59.169278 7.458847
F 64.609343 66.887013 7.458847
F 73.521025 59.169278 7.458847
F 73.521025 66.887013 7.458847
F 82.432711 59.169279 10.187478
F 82.432711 66.887014 10.187478
F 64.609353 59.169278 10.187479
F 64.609353 66.887013 10.187479
F 73.521034 59.169278 10.187479
F 73.521034 66.887013 10.187479
F 82.432703 54.024124 13.825653
F 82.432703 61.741857 13.825653
F 64.609344 54.024125 13.825653
F 64.609344 61.741857 13.825654
F 73.521026 54.024125 13.825653
F 73.521026 61.741857 13.825654
F 84.660631 55.310412 10.187478
F 84.660631 63.028146 10.187479
F 66.837274 55.310412 10.187478
F 66.837274 63.028146 10.187479
F 75.748955 55.310411 10.187479
F 75.748955 63.028146 10.187479
F 84.660620 57.882990 13.825653
F 84.660620 65.600725 13.825653
F 66.837263 57.882990 13.825654
F 66.837262 65.600725 13.825654
F 75.748945 57.882990 13.825654
F 75.748945 65.600725 13.825654
F 84.660629 57.882990 11.097022
F 84.660629 65.600725 11.097022
F 66.837272 57.882990 11.097022
F 66.837272 65.600725 11.097022
F 75.748954 57.882990 11.097022
F 75.748954 65.600725 11.097022
F 84.660622 55.310412 7.458847
F 84.660622 63.028146 7.458847
F 66.837264 55.310412 7.458847
F 66.837264 63.028146 7.458847
F 75.748947 55.310412 7.458847
F 75.748947 63.028146 7.458847
F 69.065194 54.024125 11.097022
F 69.065194 61.741858 11.097022
F 77.976875 54.024124 11.097022
F 77.976875 61.741857 11.097022
F 69.065183 59.169278 7.458847
F 69.065183 66.887013 7.458847
F 77.976865 59.169278 7.458847
F 77.976865 66.887013 7.458847
F 69.065193 59.169278 10.187479
F 69.065193 66.887013 10.187479
F 77.976874 59.169278 10.187478
F 77.976874 66.887014 10.187479
F 69.065185 54.024125 13.825654
F 69.065185 61.741858 13.825654
F 77.976866 54.024124 13.825653
F 77.976866 61.741857 13.825653
F 80.204794 55.310412 17.463828
F 80.204794 63.028146 17.463829
F 71.293115 55.310411 17.463828
F 71.293115 63.028146 17.463829
F 80.204784 57.882990 21.102004
F 80.204784 65.600725 21.102004
F 71.293104 57.882990 21.102004
F 71.293104 65.600725 21.102004
F 80.204793 57.882990 18.373372
F 80.204793 65.600725 18.373372
F 71.293114 57.882990 18.373372
F 71.293113 65.600725 18.373372
F 80.204785 55.310412 14.735197
F 80.204785 63.028146 14.735197
F 71.293106 55.310411 14.735197
F 71.293106 63.028146 14.735196
F 82.432713 54.024124 18.373373
F 82.432713 61.741857 18.373372
F 64.609355 54.024124 18.373372
F 64.609355 61.741857 18.373372
F 73.521035 54.024124 18.373372
F 73.521035 61.741858 18.373372
F 82.432702 59.169279 14.735197
F 82.432702 66.887014 14.735197
F 64.609343 59.169278 14.735197
F 64.609343 66.887013 14.735197
F 73.521025 59.169278 14.735197
F 73.521025 66.887013 14.735197
F 82.432711 59.169279 17.463828
F 82.432711 66.887014 17.463828
F 64.609353 59.169278 17.463828
F 64.609353 66.887013 17.463829
F 73.521034 59.169278 17.463829
F 73.521034 66.887013 17.463829
F 82.432703 54.024124 21.102004
F 82.432703 61.741857 21.102004
F 64.609344 54.024125 21.102004
F 64.609344 61.741857 21.102004
F 73.521026 54.024125 21.102004
F 73.521026 61.741857 21.102004
F 84.660631 55.310412 17.463828
F 84.660631 63.028146 17.463828
F 66.837274 55.310412 17.463829
F 66.837274 63.028146 17.463828
F 75.748955 55.310411 17.463829
F 75.748955 63.028146 17.463829
F 84.660620 57.882990 21.102004
F 84.660620 65.600725 21.102004
F 66.837262 57.882990 21.102004
F 66.837262 65.600725 21.102004
F 75.748945 57.882990 21.102004
F 75.748945 65.600725 21.102004
F 84.660629 57.882990 18.373372
F 84.660629 65.600725 18.373372
F 66.837272 57.882991 18.373372
F 66.837272 65.600725 18.373372
F 75.748954 57.882990 18.373372
F 75.748954 65.600725 18.373372
F 84.660622 55.310412 14.735197
F 84.660621 63.028146 14.735197
F 66.837264 55.310411 14.735197
F 66.837264 63.028146 14.735196
F 75.748947 55.310412 14.735197
F 75.748947 63.028146 14.735197
F 69.065194 54.024125 18.373372
F 69.065194 61.741858 18.373372
F 77.976875 54.024124 18.373372
F 77.976875 61.741857 18.373372
F 69.065183 59.169278 14.735197
F 69.065183 66.887013 14.735196
F 77.976865 59.169278 14.735197
F 77.976865 66.887013 14.735197
F 69.065193 59.169278 17.463829
F 69.065193 66.887013 17.463829
F 77.976874 59.169278 17.463829
F 77.976874 66.887013 17.463828
F 69.065185 54.024125 21.102004
F 69.065185 61.741858 21.102004
F 77.976866 54.024124 21.102004
F 77.976866 61.741857 21.102004
F 82.432713 69.459592 3.820672
F 77.976866 69.459592 21.102004
F 64.609355 69.459592 3.820672
F 73.521035 69.459592 3.820672
F 69.065185 69.459592 21.102004
F 82.432703 69.459592 6.549303
F 64.609344 69.459592 6.549304
F 73.521026 69.459592 6.549304
F 69.065194 69.459592 3.820672
F 77.976875 69.459592 3.820672
F 69.065185 69.459592 6.549304
F 77.976866 69.459592 6.549304
F 82.432713 69.459592 11.097022
F 64.609355 69.459592 11.097022
F 73.521035 69.459592 11.097022
F 77.976875 69.459592 18.373372
F 82.432703 69.459592 13.825653
F 64.609344 69.459592 13.825653
F 69.065194 69.459592 18.373372
F 73.521026 69.459592 13.825654
F 69.065194 69.459592 11.097022
F 77.976875 69.459592 11.097022
F 69.065185 69.459592 13.825654
F 77.976866 69.459592 13.825653
F 82.432713 69.459592 18.373372
F 64.609354 69.459592 18.373372
F 73.521035 69.459592 18.373372
F 82.432703 69.459592 21.102003
F 64.609344 69.459592 21.102004
F 73.521026 69.459592 21.102004
F 80.204794 55.310412 24.740179
F 80.204794 63.028146 24.740179
F 71.293115 55.310411 24.740179
F 71.293115 63.028146 24.740180
F 80.204784 57.882990 28.378354
F 80.204784 65.600725 28.378354
F 71.293104 57.882990 28.378355
F 71.293104 65.600725 28.378355
F 80.204793 57.882990 25.649723
F 80.204793 65.600725 25.649723
F 71.293114 57.882990 25.649723
F 71.293113 65.600725 25.649723
F 80.204785 55.310412 22.011548
F 80.204785 63.028146 22.011548
F 71.293106 55.310411 22.011547
F 71.293106 63.028146 22.011547
F 82.432713 54.024124 25.649723
F 82.432713 61.741857 25.649723
F 64.609354 54.024124 25.649723
F 64.609354 61.741857 25.649723
F 73.521035 54.024124 25.649723
F 73.521035 61.741858 25.649723
F 82.432702 59.169279 22.011548
F 82.432702 66.887014 22.011548
F 64.609343 59.169278 22.011547
F 64.609343 66.887013 22.011548
F 73.521025 59.169278 22.011547
F 73.521025 66.887013 22.011548
F 82.432711 59.169279 24.740179
F 82.432711 66.887014 24.740179
F 64.609352 59.169278 24.740179
F 64.609352 66.887013 24.740179
F 73.521034 59.169278 24.740180
F 73.521034 66.887013 24.740180
F 82.432703 54.024124 28.378354
F 82.432703 61.741857 28.378354
F 64.609344 54.024124 28.378354
F 64.609344 61.741857 28.378355
F 73.521026 54.024125 28.378354
F 73.521026 61.741857 28.378355
F 84.660631 55.310412 24.740179
F 84.660631 63.028146 24.740179
F 66.837274 55.310412 24.740179
F 66.837274 63.028146 24.740179
F 75.748955 55.310411 24.740179
F 75.748955 63.028146 24.740179
F 84.660620 57.882990 28.378354
F 84.660620 65.600725 28.378354
F 66.837262 57.882990 28.378355
F 66.837262 65.600725 28.378355
F 75.748945 57.882990 28.378355
F 75.748945 65.600725 28.378354
F 84.660629 57.882990 25.649723
F 84.660629 65.600725 25.649723
F 66.837272 57.882991 25.649723
F 66.837272 65.600725 25.649723
F 75.748954 57.882990 25.649723
F 75.748954 65.600725 25.649723
F 84.660622 55.310412 22.011548
F 84.660622 63.028147 22.011548
F 66.837264 55.310411 22.011548
F 66.837264 63.028146 22.011547
F 75.748947 55.310412 22.011548
F 75.748947 63.028146 22.011547
F 69.065194 54.024125 25.649723
F 69.065194 61.741858 25.649723
F 77.976875 54.024124 25.649723
F 77.976875 61.741857 25.649723
F 69.065183 59.169278 22.011547
F 69.065183 66.887013 22.011547
F 77.976865 59.169278 22.011548
F 77.976865 66.887014 22.011548
F 69.065193 59.169278 24.740180
F 69.065193 66.887013 24.740179
F 77.976874 59.169278 24.740179
F 77.976874 66.887014 24.740179
F 69.065185 54.024125 28.378355
F 69.065185 61.741858 28.378355
F 77.976866 54.024124 28.378354
F 77.976866 61.741857 28.378354
F 80.204794 55.310412 32.016529
F 80.204794 63.028146 32.016529
F 71.293115 55.310411 32.016529
F 71.293115 63.028146 32.016529
F 80.204784 57.882990 35.654704
F 80.204784 65.600725 35.654704
F 71.293104 57.882990 35.654704
F 71.293104 65.600725 35.654704
F 80.204793 57.882990 32.926072
F 80.204793 65.600725 32.926073
F 71.293113 57.882990 32.926072
F 71.293114 65.600725 32.926072
F 80.204785 55.310412 29.287898
F 80.204785 63.028146 29.287898
F 71.293106 55.310411 29.287898
F 71.293106 63.028145 29.287897
F 82.432713 54.024124 32.926073
F 82.432713 61.741857 32.926073
F 64.609354 54.024124 32.926072
F 64.609354 61.741857 32.926072
F 73.521035 54.024124 32.926073
F 73.521035 61.741858 32.926072
F 82.432702 59.169279 29.287898
F 82.432702 66.887014 29.287898
F 64.609343 59.169278 29.287897
F 64.609343 66.887013 29.287898
F 73.521025 59.169278 29.287898
F 73.521025 66.887013 29.287898
F 82.432711 59.169279 32.016529
F 82.432711 66.887014 32.016529
F 64.609352 59.169278 32.016529
F 64.609352 66.887013 32.016529
F 73.521034 59.169278 32.016530
F 73.521034 66.887013 32.016529
F 82.432704 54.024124 35.654704
F 82.432703 61.741857 35.654704
F 64.609344 54.024124 35.654704
F 64.609344 61.741857 35.654704
F 73.521026 54.024125 35.654704
F 73.521026 61.741857 35.654704
F 84.660631 55.310412 32.016529
F 84.660631 63.028146 32.016529
F 66.837274 55.310412 32.016529
F 66.837274 63.028146 32.016529
F 75.748955 55.310411 32.016529
F 75.748955 63.028146 32.016529
F 84.660620 57.882990 35.654704
F 84.660620 65.600725 35.654704
F 66.837262 57.882990 35.654704
F 66.837263 65.600725 35.654704
F 75.748945 57.882990 35.654704
F 75.748945 65.600725 35.654704
F 84.660629 57.882990 32.926072
F 84.660629 65.600725 32.926073
F 66.837272 57.882991 32.926072
F 66.837272 65.600725 32.926072
F 75.748954 57.882990 32.926073
F 75.748954 65.600725 32.926072
F 84.660622 55.310412 29.287898
F 84.660622 63.028146 29.287898
F 66.837264 55.310412 29.287898
F 66.837264 63.028146 29.287897
F 75.748947 55.310412 29.287898
F 75.748947 63.028146 29.287897
F 69.065194 54.024125 32.926073
F 69.065194 61.741858 32.926072
F 77.976875 54.024124 32.926073
F 77.976875 61.741857 32.926072
F 69.065183 59.169278 29.287897
F 69.065183 66.887013 29.287897
F 77.976865 59.169278 29.287898
F 77.976865 66.887013 29.287898
F 69.065193 59.169278 32.016529
F 69.065193 66.887013 32.016529
F 77.976874 59.169278 32.016529
F 77.976874 66.887013 32.016529
F 69.065185 54.024125 35.654704
F 69.065185 61.741858 35.654704
F 77.976866 54.024124 35.654704
F 77.976866 61.741857 35.654704
F 80.204794 55.310412 39.292879
F 80.204794 63.028146 39.292879
F 71.293115 55.310411 39.292879
F 71.293115 63.028146 39.292879
F 80.204784 57.882990 42.931054
F 80.204784 65.600725 42.931054
F 71.293104 57.882990 42.931055
F 71.293104 65.600725 42.931055
F 80.204793 57.882990 40.202423
F 80.204793 65.600725 40.202423
F 71.293114 57.882990 40.202423
F 71.293114 65.600725 40.202422
F 80.204785 55.310412 36.564248
F 80.204785 63.028146 36.564247
F 71.293106 55.310411 36.564247
F 71.293106 63.028146 36.564247
F 82.432713 54.024124 40.202423
F 82.432713 61.741857 40.202423
F 64.609354 54.024125 40.202423
F 64.609354 61.741857 40.202423
F 73.521035 54.024124 40.202423
F 73.521035 61.741857 40.202422
F 82.432702 59.169279 36.564248
F 82.432702 66.887014 36.564248
F 64.609342 59.169278 36.564247
F 64.609342 66.887013 36.564248
F 73.521025 59.169278 36.564247
F 73.521025 66.887013 36.564247
F 82.432711 59.169279 39.292879
F 82.432711 66.887014 39.292879
F 64.609352 59.169278 39.292879
F 64.609352 66.887013 39.292879
F 73.521034 59.169278 39.292879
F 73.521034 66.887013 39.292879
F 82.432703 54.024124 42.931054
F 82.432703 61.741857 42.931054
F 64.609344 54.024124 42.931055
F 64.609344 61.741857 42.931055
F 73.521026 54.024125 42.931055
F 73.521026 61.741857 42.931055
F 84.660631 55.310412 39.292879
F 84.660631 63.028146 39.292879
F 66.837274 55.310412 39.292879
F 66.837274 63.028146 39.292879
F 75.748955 55.310411 39.292879
F 75.748955 63.028146 39.292879
F 84.660620 57.882990 42.931054
F 84.660620 65.600725 42.931054
F 66.837262 57.882990 42.931055
F 66.837263 65.600725 42.931055
F 75.748945 57.882990 42.931055
F 75.748945 65.600725 42.931055
F 84.660629 57.882990 40.202423
F 84.660629 65.600725 40.202423
F 66.837272 57.882990 40.202423
F 66.837272 65.600725 40.202423
F 75.748954 57.882990 40.202423
F 75.748954 65.600725 40.202423
F 84.660622 55.310412 36.564248
F 84.660622 63.028146 36.564248
F 66.837264 55.310411 36.564247
F 66.837264 63.028146 36.564247
F 75.748947 55.310412 36.564248
F 75.748947 63.028146 36.564247
F 69.065194 54.024125 40.202423
F 69.065194 61.741858 40.202422
F 77.976875 54.024124 40.202423
F 77.976875 61.741857 40.202423
F 69.065183 59.169278 36.564247
F 69.065183 66.887013 36.564247
F 77.976865 59.169278 36.564247
F 77.976865 66.887014 36.564248
F 69.065193 59.169278 39.292879
F 69.065193 66.887013 39.292879
F 77.976874 59.169278 39.292879
F 77.976874 66.887014 39.292879
F 69.065185 54.024125 42.931055
F 69.065185 61.741858 42.931055
F 77.976866 54.024124 42.931054
F 77.976866 61.741857 42.931054
F 82.432713 69.459592 25.649723
F 77.976866 69.459592 42.931054
F 64.609354 69.459592 25.649723
F 73.521035 69.459592 25.649723
F 69.065185 69.459592 42.931055
F 82.432703 69.459592 28.378354
F 64.609344 69.459592 28.378354
F 73.521026 69.459592 28.378354
F 69.065194 69.459592 25.649723
F 77.976875 69.459592 25.649723
F 69.065185 69.459592 28.378355
F 77.976866 69.459592 28.378354
F 82.432713 69.459592 32.926073
F 64.609354 69.459592 32.926073
F 73.521035 69.459592 32.926072
F 77.976875 69.459592 40.202423
F 82.432703 69.459592 35.654704
F 64.609344 69.459592 35.654704
F 69.065194 69.459592 40.202423
F 73.521026 69.459592 35.654704
F 69.065194 69.459592 32.926073
F 77.976875 69.459592 32.926072
F 69.065185 69.459592 35.654704
F 77.976866 69.459592 35.654704
F 82.432713 69.459592 40.202423
F 64.609354 69.459592 40.202423
F 73.521035 69.459592 40.202423
F 82.432703 69.459592 42.931054
F 64.609344 69.459592 42.931055
F 73.521026 69.459592 42.931055
F 89.116469 1.286287 2.911129
F 89.116469 9.004017 2.911129
F 89.116469 16.721751 2.911129
F 98.028394 1.286205 2.911184
F 98.028394 9.003935 2.911184
F 98.028394 16.721669 2.911184
F 89.116457 3.858865 6.549304
F 89.116457 11.576595 6.549304
F 98.028369 3.858944 6.549358
F 98.028369 11.576675 6.549358
F 89.116467 3.858865 3.820673
F 89.116467 11.576595 3.820672
F 98.028380 3.858901 3.820654
F 98.028380 11.576631 3.820654
F 89.116459 1.286287 0.182497
F 89.116458 9.004017 0.182497
F 89.116459 16.721751 0.182497
F 98.028373 1.286254 0.182471
F 98.028374 9.003984 0.182471
F 98.028374 16.721718 0.182471
F 91.344388 7.717730 3.820672
F 91.344388 15.435463 3.820672
F 104.722967 15.433208 21.073309
F 100.258473 7.717718 3.820687
F 100.258473 15.435452 3.820687
F 104.722967 7.715475 21.073308
F 91.344376 5.145152 0.182497
F 91.344376 12.862884 0.182497
F 100.256622 5.145517 0.182831
F 100.256623 12.863249 0.182830
F 91.344386 5.145152 2.911129
F 91.344386 12.862884 2.911129
F 100.258538 5.144305 2.911743
F 100.258538 12.862037 2.911744
F 91.344378 7.717730 6.549304
F 91.344378 15.435463 6.549304
F 95.800228 15.435462 21.102003
F 100.258312 7.718545 6.549860
F 100.258312 15.436278 6.549860
F 100.258312 0.000815 6.549860
F 93.572308 1.286287 2.911129
F 93.572308 9.004017 2.911129
F 93.572308 16.721751 2.911129
F 102.496851 1.282307 2.912675
F 102.496851 9.000037 2.912675
F 102.496851 16.717771 2.912675
F 93.572297 3.858865 6.549304
F 93.572297 11.576596 6.549304
F 102.495891 3.862563 6.550711
F 102.495891 11.580294 6.550711
F 93.572306 3.858865 3.820672
F 93.572307 11.576596 3.820672
F 102.496878 3.861983 3.817988
F 102.496878 11.579713 3.817988
F 93.572298 1.286287 0.182497
F 93.572298 9.004017 0.182497
F 93.572298 16.721751 0.182497
F 102.494441 1.284117 0.179829
F 102.494441 9.001847 0.179829
F 102.494441 16.719582 0.179829
F 86.888550 7.717730 3.820673
F 86.888550 15.435462 3.820672
F 95.800228 7.717729 21.102003
F 95.800236 7.717728 3.820674
F 95.800236 15.435461 3.820673
F 86.888540 15.435463 21.102004
F 104.779240 7.741899 3.777732
F 104.779240 15.459631 3.777732
F 104.779240 0.024169 3.777732
F 86.888538 5.145152 0.182498
F 86.888538 12.862884 0.182497
F 95.800215 5.145152 0.182497
F 95.800215 12.862884 0.182497
F 104.745514 5.136709 0.151968
F 104.745514 12.854440 0.151967
F 86.888548 5.145152 2.911129
F 86.888548 12.862884 2.911129
F 95.800242 5.145154 2.911127
F 95.800242 12.862886 2.911127
F 104.744924 5.140508 2.893496
F 104.744924 12.858240 2.893496
F 86.888540 7.717730 6.549304
F 86.888540 15.435463 6.549304
F 86.888540 7.717730 21.102004
F 95.800233 7.717728 6.549302
F 95.800233 15.435461 6.549303
F 104.727511 12.863759 17.436131
F 104.741406 7.721335 6.525055
F 104.741406 15.439068 6.525055
F 104.741406 0.003605 6.525055
F 89.116469 1.286287 10.187479
F 89.116468 9.004017 10.187479
F 89.116468 16.721751 10.187479
F 98.028364 1.286211 10.187530
F 98.028364 9.003941 10.187530
F 98.028364 16.721675 10.187530
F 89.116457 3.858865 13.825653
F 89.116457 11.576595 13.825653
F 98.028337 3.858938 13.825702
F 98.028337 11.576668 13.825702
F 89.116467 3.858865 11.097022
F 89.116466 11.576595 11.097022
F 98.028338 3.858890 11.097004
F 98.028338 11.576621 11.097003
F 89.116459 1.286287 7.458847
F 89.116458 9.004017 7.458847
F 89.116459 16.721751 7.458847
F 98.028352 1.286256 7.458825
F 98.028352 9.003986 7.458825
F 98.028352 16.721720 7.458825
F 91.344388 7.717730 11.097022
F 91.344388 15.435463 11.097022
F 104.727511 5.146028 17.436130
F 100.258159 7.717652 11.097073
F 100.258159 15.435385 11.097073
F 95.800238 12.862885 17.463828
F 91.344376 5.145152 7.458847
F 91.344376 12.862884 7.458847
F 100.258313 5.145196 7.458874
F 100.258313 12.862928 7.458874
F 91.344386 5.145152 10.187479
F 91.344386 12.862884 10.187479
F 100.258091 5.144367 10.188015
F 100.258091 12.862100 10.188015
F 91.344378 7.717730 13.825653
F 91.344378 15.435463 13.825654
F 95.800238 5.145153 17.463827
F 100.257846 7.718482 13.826170
F 100.257846 15.436215 13.826170
F 100.257846 0.000752 13.826170
F 93.572308 1.286287 10.187478
F 93.572308 9.004017 10.187479
F 93.572308 16.721751 10.187479
F 102.494955 1.282875 10.188639
F 102.494954 9.000605 10.188639
F 102.494954 16.718339 10.188639
F 93.572297 3.858865 13.825653
F 93.572297 11.576596 13.825654
F 102.493945 3.861965 13.826632
F 102.493945 11.579696 13.826633
F 93.572306 3.858865 11.097022
F 93.572306 11.576596 11.097022
F 102.494648 3.861477 11.094194
F 102.494648 11.579207 11.094194
F 93.572298 1.286287 7.458847
F 93.572298 9.004017 7.458847
F 93.572298 16.721751 7.458847
F 102.495885 1.283353 7.455785
F 102.495885 9.001083 7.455785
F 102.495885 16.718818 7.455785
F 86.888550 7.717730 11.097022
F 86.888550 15.435462 11.097022
F 86.888548 12.862884 17.463828
F 95.800235 7.717728 11.097023
F 95.800235 15.435461 11.097023
F 86.888548 5.145152 17.463828
F 104.770727 7.739548 11.053760
F 104.770727 15.457281 11.053759
F 104.770728 0.021818 11.053760
F 86.888538 5.145152 7.458848
F 86.888538 12.862884 7.458847
F 95.800225 5.145154 7.458848
F 95.800225 12.862885 7.458848
F 104.775308 5.122113 7.414865
F 104.775307 12.839845 7.414865
F 86.888548 5.145152 10.187478
F 86.888548 12.862884 10.187478
F 95.800240 5.145153 10.187477
F 95.800240 12.862885 10.187477
F 104.736772 5.143085 10.161904
F 104.736772 12.860816 10.161904
F 86.888540 7.717730 13.825653
F 86.888540 15.435463 13.825653
F 104.766065 12.842286 14.692672
F 95.800231 7.717728 13.825652
F 95.800231 15.435461 13.825653
F 104.766066 5.124554 14.692672
F 104.732107 7.718297 13.798997
F 104.732107 15.436029 13.798997
F 104.732107 0.000566 13.798997
F 89.116468 1.286287 17.463828
F 89.116468 9.004017 17.463828
F 89.116468 16.721751 17.463829
F 98.028331 1.286218 17.463875
F 98.028331 9.003948 17.463875
F 98.028331 16.721682 17.463875
F 89.116457 3.858865 21.102003
F 89.116457 11.576595 21.102004
F 98.028303 3.858930 21.102047
F 98.028303 11.576661 21.102047
F 89.116467 3.858865 18.373372
F 89.116467 11.576595 18.373372
F 98.028289 3.858878 18.373362
F 98.028289 11.576609 18.373362
F 89.116459 1.286287 14.735197
F 89.116458 9.004017 14.735197
F 89.116459 16.721751 14.735197
F 98.028306 1.286267 14.735182
F 98.028306 9.003997 14.735182
F 98.028306 16.721732 14.735182
F 91.344388 7.717730 18.373372
F 91.344388 15.435463 18.373372
F 95.800223 12.862885 14.735198
F 100.257815 7.717583 18.373474
F 100.257815 15.435316 18.373474
F 95.800223 5.145153 14.735198
F 91.344376 5.145152 14.735197
F 91.344376 12.862884 14.735196
F 100.257980 5.145264 14.735273
F 100.257980 12.862995 14.735273
F 91.344386 5.145152 17.463828
F 91.344386 12.862884 17.463828
F 100.257607 5.144433 17.464324
F 100.257607 12.862165 17.464324
F 91.344378 7.717730 21.102004
F 91.344378 15.435463 21.102004
F 86.888538 12.862884 14.735197
F 100.257345 7.718414 21.102477
F 100.257345 15.436147 21.102478
F 100.257345 0.000684 21.102477
F 93.572308 1.286287 17.463829
F 93.572308 9.004017 17.463829
F 93.572308 16.721751 17.463828
F 102.492921 1.283512 17.464618
F 102.492921 9.001243 17.464618
F 102.492921 16.718977 17.464618
F 93.572297 3.858865 21.102004
F 93.572297 11.576596 21.102004
F 102.491843 3.861298 21.102595
F 102.491843 11.579029 21.102595
F 93.572306 3.858865 18.373372
F 93.572306 11.576596 18.373372
F 102.492045 3.860790 18.371053
F 102.492045 11.578520 18.371053
F 93.572298 1.286287 14.735197
F 93.572298 9.004017 14.735197
F 93.572298 16.721751 14.735196
F 102.493357 1.284011 14.732618
F 102.493357 9.001741 14.732618
F 102.493357 16.719476 14.732618
F 86.888550 7.717730 18.373373
F 86.888550 15.435462 18.373372
F 86.888538 5.145152 14.735197
F 95.800233 7.717728 18.373373
F 95.800233 15.435461 18.373373
F 104.761372 0.019380 18.331586
F 104.761372 7.737110 18.331586
F 104.761372 15.454843 18.331586
F 89.116469 1.286287 24.740179
F 89.116468 9.004017 24.740179
F 89.116468 16.721751 24.740180
F 98.028295 1.286226 24.740220
F 98.028295 9.003956 24.740220
F 98.028295 16.721690 24.740220
F 89.116457 3.858865 28.378354
F 89.116457 11.576595 28.378354
F 98.028265 3.858922 28.378392
F 98.028265 11.576652 28.378392
F 89.116467 3.858865 25.649723
F 89.116467 11.576595 25.649723
F 98.028235 3.858865 25.649722
F 98.028235 11.576595 25.649722
F 89.116459 1.286287 22.011548
F 89.116458 9.004017 22.011548
F 89.116459 16.721751 22.011548
F 98.028254 1.286280 22.011542
F 98.028254 9.004010 22.011542
F 98.028254 16.721744 22.011542
F 91.344388 7.717730 25.649723
F 91.344388 15.435463 25.649723
F 106.932543 16.709430 39.147689
F 100.257447 7.717512 25.649877
F 100.257447 15.435245 25.649876
F 106.932543 8.991696 39.147688
F 91.344376 5.145152 22.011548
F 91.344376 12.862884 22.011547
F 100.257624 5.145334 22.011675
F 100.257624 12.863066 22.011675
F 91.344386 5.145152 24.740179
F 91.344386 12.862884 24.740179
F 100.257089 5.144504 24.740629
F 100.257088 12.862236 24.740630
F 91.344378 7.717730 28.378354
F 91.344378 15.435463 28.378354
F 106.932543 1.273966 39.147688
F 100.256808 7.718339 28.378781
F 100.256808 15.436072 28.378781
F 100.256808 0.000609 28.378781
F 93.572308 1.286287 24.740179
F 93.572308 9.004017 24.740179
F 93.572308 16.721751 24.740179
F 102.490751 1.284209 24.740563
F 102.490751 9.001939 24.740563
F 102.490751 16.719674 24.740563
F 93.572297 3.858865 28.378355
F 93.572297 11.576596 28.378355
F 102.489604 3.860572 28.378522
F 102.489604 11.578302 28.378522
F 93.572306 3.858865 25.649723
F 93.572306 11.576596 25.649723
F 102.489294 3.860044 25.647954
F 102.489294 11.577775 25.647954
F 93.572298 1.286287 22.011548
F 93.572298 9.004017 22.011548
F 93.572298 16.721751 22.011547
F 102.490680 1.284727 22.009498
F 102.490680 9.002457 22.009498
F 102.490680 16.720192 22.009498
F 86.888550 7.717730 25.649723
F 86.888550 15.435462 25.649723
F 106.939589 11.590308 35.508552
F 95.800231 7.717729 25.649724
F 95.800231 15.435462 25.649723
F 106.939589 3.872578 35.508552
F 104.751839 7.734705 25.609406
F 104.751839 15.452437 25.609406
F 104.751839 0.016974 25.609406
F 86.888538 5.145152 22.011548
F 86.888538 12.862884 22.011548
F 95.800221 5.145153 22.011549
F 95.800221 12.862885 22.011548
F 104.756614 5.126981 21.970499
F 104.756614 12.844713 21.970499
F 86.888548 5.145152 24.740179
F 86.888548 12.862884 24.740179
F 95.800235 5.145153 24.740179
F 95.800236 12.862885 24.740179
F 104.718513 5.148715 24.710535
F 104.718513 12.866446 24.710535
F 86.888540 7.717729 28.378354
F 86.888540 15.435463 28.378354
F 104.730441 0.005324 42.911018
F 95.800226 7.717729 28.378354
F 95.800226 15.435462 28.378354
F 104.730441 15.440787 42.911018
F 104.714129 7.712936 28.347814
F 104.714129 15.430669 28.347814
F 104.730441 7.723054 42.911018
F 89.116469 1.286287 32.016529
F 89.116468 9.004017 32.016529
F 89.116468 16.721751 32.016530
F 98.028255 1.286235 32.016563
F 98.028255 9.003965 32.016564
F 98.028255 16.721699 32.016564
F 89.116457 3.858865 35.654704
F 89.116457 11.576595 35.654704
F 98.028224 3.858912 35.654735
F 98.028224 11.576643 35.654735
F 89.116467 3.858865 32.926073
F 89.116467 11.576595 32.926072
F 98.028176 3.858850 32.926082
F 98.028176 11.576581 32.926082
F 89.116459 1.286287 29.287898
F 89.116458 9.004017 29.287898
F 89.116459 16.721751 29.287898
F 98.028198 1.286294 29.287902
F 98.028198 9.004024 29.287902
F 98.028198 16.721758 29.287902
F 91.344388 7.717730 32.926072
F 91.344388 15.435463 32.926072
F 95.800234 15.435461 42.931053
F 100.257055 7.717438 32.926281
F 100.257055 15.435171 32.926280
F 95.800234 7.717728 42.931053
F 91.344376 5.145152 29.287898
F 91.344376 12.862884 29.287897
F 100.257244 5.145406 29.288078
F 100.257244 12.863138 29.288078
F 91.344386 5.145152 32.016529
F 91.344386 12.862884 32.016529
F 100.256533 5.144582 32.016931
F 100.256533 12.862314 32.016931
F 91.344378 7.717730 35.654704
F 91.344378 15.435463 35.654704
F 86.888540 15.435463 42.931054
F 100.256234 7.718259 35.655083
F 100.256234 15.435992 35.655083
F 100.256234 0.000529 35.655083
F 93.572308 1.286287 32.016529
F 93.572308 9.004017 32.016529
F 93.572308 16.721751 32.016529
F 102.488442 1.284967 32.016471
F 102.488442 9.002697 32.016471
F 102.488442 16.720431 32.016471
F 93.572296 3.858865 35.654704
F 93.572296 11.576596 35.654704
F 102.487226 3.859782 35.654420
F 102.487226 11.577512 35.654421
F 93.572306 3.858865 32.926073
F 93.572306 11.576596 32.926072
F 102.486397 3.859237 32.924900
F 102.486397 11.576967 32.924900
F 93.572298 1.286287 29.287898
F 93.572298 9.004017 29.287898
F 93.572298 16.721751 29.287897
F 102.487857 1.285503 29.286421
F 102.487857 9.003233 29.286421
F 102.487857 16.720968 29.286421
F 86.888550 7.717730 32.926073
F 86.888550 15.435462 32.926073
F 86.888540 7.717729 42.931054
F 95.800229 7.717729 32.926073
F 95.800229 15.435462 32.926073
F 104.702277 12.871330 39.262000
F 104.742189 7.732372 32.887190
F 104.742189 15.450104 32.887189
F 104.742189 0.014641 32.887189
F 86.888538 5.145152 29.287898
F 86.888538 12.862884 29.287898
F 95.800219 5.145153 29.287898
F 95.800219 12.862884 29.287898
F 104.747015 5.129355 29.248305
F 104.747015 12.847087 29.248304
F 86.888548 5.145152 32.016529
F 86.888548 12.862884 32.016529
F 95.800233 5.145152 32.016529
F 95.800233 12.862884 32.016529
F 104.709853 5.151092 31.985149
F 104.709853 12.868824 31.985149
F 86.888540 7.717730 35.654704
F 86.888540 15.435463 35.654704
F 104.702277 5.153598 39.262000
F 95.800223 7.717730 35.654704
F 95.800223 15.435463 35.654704
F 95.800230 12.862884 39.292879
F 104.705664 7.710733 35.622555
F 104.705663 15.428466 35.622555
F 95.800230 5.145152 39.292879
F 89.116469 1.286287 39.292879
F 89.116469 9.004017 39.292879
F 89.116469 16.721751 39.292879
F 98.028219 1.286244 39.292917
F 98.028219 9.003974 39.292917
F 98.028219 16.721708 39.292917
F 89.116457 3.858865 42.931055
F 89.116457 11.576595 42.931055
F 98.028206 3.858912 42.931086
F 98.028206 11.576642 42.931086
F 89.116466 3.858865 40.202423
F 89.116466 11.576595 40.202423
F 98.028111 3.858834 40.202444
F 98.028111 11.576565 40.202444
F 89.116459 1.286287 36.564248
F 89.116459 9.004017 36.564248
F 89.116459 16.721751 36.564247
F 98.028136 1.286310 36.564263
F 98.028136 9.004040 36.564263
F 98.028136 16.721774 36.564262
F 91.344388 7.717730 40.202423
F 91.344388 15.435463 40.202423
F 86.888548 12.862884 39.292879
F 100.256654 7.717338 40.202700
F 100.256654 15.435071 40.202700
F 86.888548 5.145152 39.292879
F 91.344376 5.145152 36.564248
F 91.344376 12.862884 36.564247
F 100.256839 5.145481 36.564483
F 100.256839 12.863213 36.564483
F 91.344386 5.145152 39.292879
F 91.344386 12.862884 39.292879
F 100.255943 5.144664 39.293229
F 100.255943 12.862396 39.293230
F 91.344378 7.717730 42.931055
F 91.344378 15.435463 42.931055
F 104.737370 12.849402 36.526327
F 100.258370 7.718528 42.931661
F 100.258370 15.436261 42.931662
F 100.258370 0.000798 42.931661
F 93.572307 1.286287 39.292879
F 93.572308 9.004017 39.292879
F 93.572308 16.721751 39.292879
F 102.486775 1.285373 39.293456
F 102.486775 9.003104 39.293456
F 102.486775 16.720838 39.293456
F 93.572297 3.858865 42.931055
F 93.572296 11.576596 42.931055
F 102.488521 3.861232 42.931565
F 102.488520 11.578963 42.931565
F 93.572306 3.858865 40.202423
F 93.572306 11.576596 40.202423
F 102.483356 3.858464 40.202017
F 102.483356 11.576195 40.202017
F 93.572298 1.286287 36.564247
F 93.572298 9.004017 36.564247
F 93.572298 16.721751 36.564247
F 102.484938 1.286312 36.563546
F 102.484937 9.004042 36.563546
F 102.484938 16.721776 36.563546
F 86.888550 7.717730 40.202423
F 86.888550 15.435462 40.202423
F 104.737370 5.131670 36.526328
F 95.800227 7.717729 40.202423
F 95.800227 15.435462 40.202423
F 95.800217 12.862884 36.564248
F 104.735544 7.731698 40.175000
F 104.735544 15.449430 40.175000
F 104.735544 0.013968 40.175000
F 86.888538 5.145152 36.564248
F 86.888538 12.862884 36.564247
F 95.800217 5.145152 36.564248
F 89.116469 24.439484 2.911128
F 89.116469 32.157215 2.911129
F 98.028394 24.439402 2.911184
F 98.028394 32.157132 2.911184
F 89.116457 27.012062 6.549304
F 89.116457 34.729793 6.549304
F 89.116457 19.294330 6.549304
F 98.028369 27.012142 6.549357
F 104.722967 23.150942 21.073308
F 98.028369 19.294410 6.549358
F 89.116466 27.012062 3.820673
F 89.116467 34.729793 3.820672
F 89.116466 19.294330 3.820672
F 98.028380 27.012098 3.820654
F 104.722967 30.868672 21.073309
F 98.028380 19.294366 3.820654
F 89.116459 24.439484 0.182497
F 89.116459 32.157215 0.182497
F 98.028374 24.439451 0.182471
F 98.028373 32.157181 0.182471
F 91.344388 30.870927 3.820672
F 91.344388 23.153197 3.820672
F 100.258473 30.870916 3.820687
F 100.258473 23.153186 3.820687
F 91.344376 28.298349 0.182497
F 91.344376 20.580618 0.182497
F 100.256622 28.298714 0.182831
F 100.256622 20.580984 0.182830
F 91.344386 28.298349 2.911129
F 91.344386 20.580618 2.911129
F 100.258538 28.297503 2.911743
F 100.258538 20.579772 2.911743
F 91.344378 30.870927 6.549304
F 91.344378 23.153197 6.549304
F 100.258312 30.871742 6.549860
F 100.258312 23.154012 6.549860
F 93.572308 24.439484 2.911129
F 93.572308 32.157214 2.911129
F 102.496851 24.435504 2.912675
F 102.496851 32.153234 2.912675
F 93.572297 27.012063 6.549304
F 93.572297 34.729793 6.549304
F 93.572297 19.294331 6.549304
F 102.495891 27.015761 6.550711
F 95.800228 23.153196 21.102003
F 102.495891 19.298029 6.550711
F 93.572306 27.012063 3.820672
F 93.572306 34.729793 3.820672
F 93.572306 19.294331 3.820672
F 102.496878 27.015180 3.817988
F 95.800228 30.870926 21.102003
F 102.496878 19.297448 3.817988
F 93.572298 24.439484 0.182497
F 93.572298 32.157214 0.182497
F 102.494441 24.437315 0.179829
F 102.494442 32.155045 0.179829
F 86.888550 30.870927 3.820672
F 86.888550 23.153197 3.820672
F 95.800236 30.870925 3.820674
F 95.800236 23.153195 3.820674
F 104.779240 30.895096 3.777732
F 104.779240 23.177366 3.777732
F 86.888538 28.298350 0.182498
F 86.888538 20.580619 0.182497
F 95.800215 28.298349 0.182497
F 95.800216 20.580619 0.182497
F 104.745514 28.289906 0.151968
F 104.745514 20.572176 0.151968
F 86.888548 28.298350 2.911129
F 86.888548 20.580619 2.911128
F 95.800242 28.298351 2.911127
F 95.800242 20.580620 2.911127
F 104.744924 28.293706 2.893496
F 104.744924 20.575975 2.893496
F 86.888540 30.870927 6.549304
F 86.888540 23.153197 6.549304
F 95.800233 30.870925 6.549302
F 95.800233 23.153195 6.549302
F 104.741406 30.874533 6.525055
F 104.741406 23.156803 6.525055
F 89.116469 24.439484 10.187478
F 89.116469 32.157215 10.187479
F 98.028364 24.439408 10.187530
F 98.028364 32.157138 10.187530
F 89.116457 27.012062 13.825653
F 89.116457 34.729793 13.825653
F 89.116457 19.294330 13.825653
F 98.028338 27.012135 13.825702
F 86.888540 23.153197 21.102004
F 98.028338 19.294403 13.825702
F 89.116466 27.012062 11.097022
F 89.116466 34.729793 11.097022
F 89.116466 19.294330 11.097022
F 98.028338 27.012088 11.097004
F 86.888540 30.870927 21.102004
F 98.028338 19.294356 11.097004
F 89.116458 24.439484 7.458847
F 89.116459 32.157215 7.458847
F 98.028352 24.439453 7.458825
F 98.028352 32.157183 7.458825
F 91.344388 30.870927 11.097022
F 91.344388 23.153197 11.097022
F 100.258159 30.870849 11.097073
F 100.258160 23.153119 11.097073
F 91.344376 28.298349 7.458847
F 91.344376 20.580618 7.458847
F 100.258313 28.298393 7.458875
F 100.258313 20.580663 7.458874
F 91.344386 28.298349 10.187479
F 91.344386 20.580618 10.187479
F 100.258091 28.297565 10.188015
F 100.258091 20.579834 10.188015
F 91.344378 30.870927 13.825653
F 91.344378 23.153197 13.825653
F 100.257846 30.871679 13.826170
F 100.257846 23.153950 13.826170
F 93.572308 24.439484 10.187478
F 93.572308 32.157214 10.187478
F 102.494954 24.436072 10.188639
F 102.494955 32.153802 10.188639
F 93.572297 27.012063 13.825653
F 93.572297 34.729793 13.825654
F 93.572297 19.294331 13.825654
F 102.493945 27.015163 13.826632
F 104.727511 20.581495 17.436130
F 102.493945 19.297431 13.826633
F 93.572306 27.012062 11.097022
F 93.572306 34.729793 11.097022
F 93.572306 19.294331 11.097022
F 102.494648 27.014674 11.094194
F 104.727512 28.299225 17.436130
F 102.494648 19.296942 11.094194
F 93.572298 24.439484 7.458847
F 93.572298 32.157214 7.458847
F 102.495885 24.436551 7.455786
F 102.495886 32.154280 7.455785
F 86.888550 30.870927 11.097022
F 86.888550 23.153197 11.097022
F 95.800235 30.870925 11.097023
F 95.800235 23.153195 11.097023
F 104.770728 30.892746 11.053760
F 104.770727 23.175016 11.053760
F 86.888538 28.298350 7.458848
F 86.888538 20.580619 7.458847
F 95.800225 28.298351 7.458849
F 95.800225 20.580620 7.458848
F 104.775308 28.275311 7.414865
F 104.775308 20.557580 7.414865
F 86.888548 28.298350 10.187478
F 86.888548 20.580619 10.187478
F 95.800240 28.298351 10.187477
F 95.800240 20.580620 10.187477
F 104.736772 28.296282 10.161904
F 104.736772 20.578552 10.161904
F 86.888540 30.870927 13.825653
F 86.888540 23.153197 13.825653
F 95.800231 30.870926 13.825652
F 95.800231 23.153196 13.825652
F 104.732107 30.871494 13.798997
F 104.732107 23.153764 13.798997
F 89.116468 24.439484 17.463828
F 89.116469 32.157215 17.463828
F 98.028331 24.439415 17.463875
F 98.028331 32.157145 17.463874
F 89.116457 27.012062 21.102003
F 89.116457 34.729793 21.102004
F 89.116457 19.294330 21.102004
F 98.028303 27.012128 21.102047
F 95.800238 20.580620 17.463827
F 98.028303 19.294396 21.102048
F 89.116466 27.012062 18.373372
F 89.116467 34.729793 18.373372
F 89.116466 19.294330 18.373372
F 98.028289 27.012075 18.373362
F 95.800238 28.298350 17.463828
F 98.028289 19.294344 18.373362
F 89.116459 24.439484 14.735197
F 89.116459 32.157215 14.735197
F 98.028306 24.439465 14.735182
F 98.028306 32.157195 14.735182
F 91.344388 30.870927 18.373372
F 91.344388 23.153197 18.373372
F 100.257815 30.870780 18.373474
F 100.257815 23.153050 18.373474
F 91.344376 28.298349 14.735197
F 91.344376 20.580618 14.735197
F 100.257980 28.298461 14.735273
F 100.257980 20.580731 14.735273
F 91.344386 28.298349 17.463828
F 91.344386 20.580618 17.463828
F 100.257607 28.297630 17.464324
F 100.257607 20.579900 17.464324
F 91.344378 30.870927 21.102004
F 91.344378 23.153197 21.102004
F 100.257345 30.871611 21.102477
F 100.257345 23.153881 21.102477
F 93.572308 24.439484 17.463829
F 93.572308 32.157214 17.463829
F 102.492921 24.436710 17.464618
F 102.492921 32.154440 17.464618
F 93.572297 27.012063 21.102004
F 93.572297 34.729793 21.102004
F 93.572297 19.294331 21.102004
F 102.491843 27.014496 21.102595
F 86.888548 20.580619 17.463828
F 102.491843 19.296764 21.102595
F 93.572306 27.012063 18.373372
F 93.572306 34.729793 18.373372
F 93.572306 19.294331 18.373372
F 102.492045 27.013987 18.371053
F 86.888548 28.298350 17.463828
F 102.492045 19.296255 18.371053
F 93.572298 24.439484 14.735197
F 93.572298 32.157214 14.735197
F 102.493357 24.437209 14.732618
F 102.493357 32.154939 14.732618
F 86.888550 30.870927 18.373373
F 86.888550 23.153197 18.373373
F 95.800233 30.870926 18.373373
F 95.800233 23.153195 18.373373
F 104.761372 30.890307 18.331586
F 104.761372 23.172577 18.331586
F 86.888538 28.298350 14.735197
F 86.888538 20.580619 14.735197
F 95.800223 28.298350 14.735198
F 95.800223 20.580620 14.735198
F 104.766066 28.277752 14.692672
F 104.766066 20.560021 14.692672
F 89.116469 24.439484 24.740179
F 89.116469 32.157215 24.740179
F 98.028295 24.439423 24.740220
F 98.028295 32.157153 24.740220
F 89.116457 27.012062 28.378354
F 89.116457 34.729793 28.378354
F 89.116457 19.294330 28.378355
F 98.028265 27.012119 28.378392
F 106.932543 32.144893 39.147688
F 98.028265 19.294387 28.378392
F 89.116466 27.012062 25.649723
F 89.116467 34.729793 25.649723
F 89.116466 19.294330 25.649723
F 98.028235 27.012062 25.649722
F 98.028235 34.729793 25.649722
F 98.028235 19.294330 25.649722
F 89.116459 24.439484 22.011548
F 89.116459 32.157215 22.011548
F 98.028254 24.439477 22.011542
F 98.028254 32.157207 22.011542
F 91.344388 30.870927 25.649723
F 91.344388 23.153197 25.649723
F 100.257447 30.870709 25.649877
F 100.257447 23.152979 25.649877
F 91.344376 28.298349 22.011548
F 91.344376 20.580618 22.011548
F 100.257624 28.298531 22.011675
F 100.257624 20.580801 22.011675
F 91.344386 28.298349 24.740179
F 91.344386 20.580618 24.740179
F 100.257088 28.297702 24.740630
F 100.257088 20.579971 24.740630
F 91.344378 30.870927 28.378354
F 91.344378 23.153197 28.378354
F 100.256808 30.871537 28.378781
F 100.256808 23.153807 28.378781
F 93.572308 24.439484 24.740179
F 93.572308 32.157214 24.740179
F 102.490751 24.437407 24.740563
F 102.490751 32.155137 24.740563
F 93.572297 27.012062 28.378355
F 93.572297 34.729793 28.378355
F 93.572297 19.294331 28.378355
F 102.489604 27.013769 28.378522
F 106.932543 24.427163 39.147688
F 102.489604 19.296037 28.378522
F 93.572306 27.012063 25.649723
F 93.572306 34.729793 25.649723
F 93.572306 19.294331 25.649723
F 102.489294 27.013242 25.647954
F 106.939589 19.308043 35.508552
F 102.489294 19.295510 25.647954
F 93.572298 24.439484 22.011548
F 93.572298 32.157214 22.011548
F 102.490680 24.437925 22.009498
F 102.490680 32.155655 22.009498
F 86.888550 30.870927 25.649723
F 86.888550 23.153197 25.649723
F 95.800231 30.870926 25.649724
F 95.800231 23.153196 25.649724
F 104.751839 30.887902 25.609406
F 104.751839 23.170172 25.609406
F 86.888538 28.298350 22.011548
F 86.888538 20.580619 22.011548
F 95.800221 28.298350 22.011549
F 95.800221 20.580620 22.011548
F 104.756614 28.280178 21.970499
F 104.756614 20.562448 21.970499
F 86.888548 28.298350 24.740179
F 86.888548 20.580619 24.740179
F 95.800236 28.298350 24.740179
F 95.800236 20.580619 24.740179
F 104.718513 28.301912 24.710535
F 104.718513 20.584181 24.710535
F 86.888540 30.870927 28.378354
F 86.888540 23.153197 28.378354
F 95.800226 30.870926 28.378354
F 95.800226 23.153196 28.378354
F 104.714128 30.866134 28.347814
F 104.714128 23.148404 28.347814
F 89.116469 24.439484 32.016529
F 89.116468 32.157215 32.016529
F 98.028255 24.439432 32.016563
F 98.028255 32.157162 32.016564
F 89.116457 27.012062 35.654704
F 89.116457 34.729793 35.654704
F 89.116457 19.294330 35.654704
F 98.028224 27.012110 35.654735
F 106.939589 27.025775 35.508552
F 98.028224 19.294378 35.654735
F 89.116467 27.012062 32.926073
F 89.116467 34.729793 32.926072
F 89.116466 19.294330 32.926073
F 98.028176 27.012047 32.926082
F 98.028176 34.729778 32.926082
F 98.028176 19.294316 32.926082
F 89.116459 24.439484 29.287898
F 89.116459 32.157215 29.287898
F 98.028198 24.439491 29.287902
F 98.028198 32.157221 29.287902
F 91.344388 30.870927 32.926072
F 91.344388 23.153197 32.926072
F 100.257055 30.870636 32.926281
F 100.257055 23.152906 32.926280
F 91.344376 28.298349 29.287898
F 91.344376 20.580618 29.287898
F 100.257244 28.298604 29.288078
F 100.257244 20.580873 29.288078
F 91.344386 28.298349 32.016529
F 91.344386 20.580618 32.016529
F 100.256533 28.297779 32.016931
F 100.256533 20.580048 32.016931
F 91.344378 30.870927 35.654704
F 91.344378 23.153197 35.654704
F 100.256234 30.871457 35.655083
F 100.256234 23.153727 35.655083
F 93.572308 24.439484 32.016529
F 93.572308 32.157214 32.016529
F 102.488442 24.438164 32.016471
F 102.488442 32.155894 32.016471
F 93.572296 27.012063 35.654704
F 93.572297 34.729793 35.654704
F 93.572297 19.294331 35.654704
F 102.487226 27.012980 35.654420
F 104.730441 23.158521 42.911018
F 102.487226 19.295247 35.654421
F 93.572306 27.012063 32.926073
F 93.572306 34.729793 32.926072
F 93.572306 19.294331 32.926072
F 102.486397 27.012434 32.924900
F 104.730441 30.876251 42.911018
F 102.486397 19.294702 32.924900
F 93.572298 24.439484 29.287898
F 93.572298 32.157214 29.287898
F 102.487857 24.438701 29.286421
F 102.487857 32.156431 29.286421
F 86.888550 30.870927 32.926073
F 86.888550 23.153197 32.926073
F 95.800229 30.870926 32.926073
F 95.800229 23.153196 32.926073
F 104.742189 30.885569 32.887190
F 104.742189 23.167839 32.887189
F 86.888538 28.298350 29.287898
F 86.888538 20.580619 29.287898
F 95.800219 28.298350 29.287899
F 95.800219 20.580619 29.287898
F 104.747015 28.282553 29.248305
F 104.747015 20.564822 29.248304
F 86.888548 28.298350 32.016529
F 86.888548 20.580619 32.016529
F 95.800233 28.298349 32.016529
F 95.800233 20.580619 32.016529
F 104.709853 28.304289 31.985149
F 104.709853 20.586559 31.985149
F 86.888540 30.870927 35.654704
F 86.888540 23.153197 35.654704
F 95.800223 30.870927 35.654704
F 95.800223 23.153197 35.654704
F 104.705664 30.863930 35.622555
F 104.705664 23.146200 35.622555
F 89.116469 24.439484 39.292879
F 89.116469 32.157215 39.292879
F 98.028219 24.439441 39.292917
F 98.028219 32.157171 39.292917
F 89.116457 27.012062 42.931055
F 89.116457 34.729793 42.931055
F 89.116457 19.294330 42.931054
F 98.028206 27.012109 42.931086
F 95.800234 23.153195 42.931053
F 98.028206 19.294377 42.931086
F 89.116466 27.012062 40.202423
F 89.116466 34.729793 40.202423
F 89.116466 19.294330 40.202423
F 98.028111 27.012031 40.202444
F 98.028111 34.729762 40.202444
F 98.028111 19.294300 40.202444
F 89.116459 24.439484 36.564248
F 89.116459 32.157215 36.564248
F 98.028136 24.439507 36.564263
F 98.028136 32.157237 36.564263
F 91.344388 30.870927 40.202423
F 91.344388 23.153197 40.202423
F 100.256654 30.870535 40.202700
F 100.256654 23.152805 40.202700
F 91.344376 28.298349 36.564248
F 91.344376 20.580618 36.564247
F 100.256839 28.298678 36.564483
F 100.256839 20.580948 36.564483
F 91.344386 28.298349 39.292879
F 91.344386 20.580618 39.292879
F 100.255943 28.297861 39.293229
F 100.255943 20.580131 39.293229
F 91.344378 30.870927 42.931055
F 91.344378 23.153197 42.931055
F 100.258370 30.871726 42.931661
F 100.258370 23.153996 42.931661
F 93.572308 24.439484 39.292879
F 93.572307 32.157214 39.292879
F 102.486775 24.438571 39.293456
F 102.486775 32.156301 39.293456
F 93.572297 27.012063 42.931054
F 93.572297 34.729793 42.931055
F 93.572297 19.294331 42.931055
F 102.488521 27.014430 42.931565
F 95.800234 30.870925 42.931053
F 102.488520 19.296698 42.931565
F 93.572306 27.012063 40.202423
F 93.572306 34.729793 40.202422
F 93.572306 19.294331 40.202423
F 102.483356 27.011662 40.202017
F 102.483356 34.729392 40.202017
F 102.483356 19.293930 40.202017
F 93.572298 24.439484 36.564247
F 93.572298 32.157214 36.564247
F 102.484938 24.439509 36.563546
F 102.484938 32.157239 36.563546
F 86.888550 30.870927 40.202423
F 86.888550 23.153197 40.202423
F 95.800227 30.870926 40.202423
F 95.800227 23.153196 40.202423
F 104.735544 30.884895 40.175000
F 104.735544 23.167165 40.175000
F 86.888538 28.298350 36.564248
F 86.888538 20.580619 36.564248
F 95.800217 28.298349 36.564248
F 95.800217 20.580619 36.564248
F 104.737370 28.284868 36.526328
F 104.737370 20.567137 36.526328
F 86.888548 28.298349 39.292879
F 86.888548 20.580619 39.292879
F 95.800230 28.298349 39.292879
F 95.800230 20.580618 39.292879
F 104.702277 28.306796 39.262000
F 104.702277 20.589065 39.262000
F 86.888540 30.870927 42.931054
F 86.888540 23.153197 42.931054
F 89.116469 47.592682 2.911128
F 89.116469 39.874949 2.911129
F 98.028394 47.592599 2.911184
F 98.028394 39.874866 2.911184
F 89.116457 50.165259 6.549304
F 89.116457 42.447527 6.549304
F 98.028369 50.165339 6.549358
F 98.028369 42.447607 6.549358
F 89.116467 50.165259 3.820673
F 89.116467 42.447527 3.820672
F 98.028380 50.165295 3.820654
F 98.028380 42.447563 3.820653
F 89.116459 47.592682 0.182497
F 89.116459 39.874949 0.182497
F 98.028374 47.592648 0.182471
F 98.028374 39.874916 0.182471
F 91.344388 38.588660 3.820672
F 91.344388 46.306394 3.820672
F 100.258473 38.588649 3.820687
F 100.258473 46.306383 3.820687
F 91.344376 51.451546 0.182497
F 91.344376 36.016081 0.182497
F 91.344376 43.733816 0.182497
F 100.256622 51.451911 0.182831
F 100.256622 36.016446 0.182830
F 100.256622 43.734181 0.182830
F 91.344386 51.451547 2.911129
F 91.344386 36.016081 2.911129
F 91.344386 43.733816 2.911129
F 100.258538 51.450700 2.911743
F 100.258538 36.015234 2.911743
F 100.258538 43.732969 2.911743
F 91.344378 38.588660 6.549304
F 91.344378 46.306394 6.549304
F 100.258312 38.589475 6.549860
F 100.258312 46.307209 6.549860
F 93.572308 47.592682 2.911129
F 93.572308 39.874949 2.911129
F 102.496851 47.588701 2.912675
F 102.496851 39.870968 2.912675
F 93.572297 50.165260 6.549304
F 93.572297 42.447528 6.549304
F 102.495891 50.168958 6.550711
F 102.495891 42.451226 6.550711
F 93.572306 50.165260 3.820672
F 93.572306 42.447528 3.820672
F 102.496878 50.168377 3.817988
F 102.496878 42.450645 3.817988
F 93.572298 47.592682 0.182497
F 93.572298 39.874949 0.182497
F 102.494441 47.590511 0.179829
F 102.494441 39.872779 0.179829
F 86.888550 38.588660 3.820672
F 86.888550 46.306394 3.820672
F 95.800236 38.588658 3.820673
F 95.800236 46.306393 3.820673
F 104.779240 38.612829 3.777732
F 104.779240 46.330563 3.777732
F 86.888538 51.451547 0.182498
F 86.888538 36.016082 0.182497
F 86.888538 43.733816 0.182497
F 95.800215 51.451546 0.182497
F 95.800216 36.016081 0.182497
F 95.800216 43.733816 0.182497
F 104.745514 51.443103 0.151968
F 104.745514 36.007638 0.151967
F 104.745514 43.725373 0.151968
F 86.888548 51.451547 2.911129
F 86.888548 36.016081 2.911129
F 86.888548 43.733816 2.911128
F 95.800242 51.451548 2.911127
F 95.800242 36.016083 2.911127
F 95.800242 43.733818 2.911127
F 104.744924 51.446903 2.893496
F 104.744924 36.011437 2.893496
F 104.744924 43.729172 2.893496
F 86.888540 38.588660 6.549304
F 86.888540 46.306394 6.549304
F 95.800233 38.588658 6.549302
F 95.800233 46.306392 6.549302
F 104.741406 38.592266 6.525055
F 104.741406 46.310000 6.525055
F 89.116469 47.592682 10.187478
F 89.116469 39.874949 10.187479
F 98.028364 47.592605 10.187530
F 98.028364 39.874872 10.187530
F 89.116457 50.165259 13.825653
F 89.116457 42.447527 13.825653
F 98.028337 50.165333 13.825702
F 98.028337 42.447600 13.825702
F 89.116466 50.165259 11.097022
F 89.116467 42.447527 11.097022
F 98.028338 50.165285 11.097004
F 98.028338 42.447553 11.097004
F 89.116459 47.592682 7.458847
F 89.116459 39.874949 7.458847
F 98.028352 47.592651 7.458825
F 98.028352 39.874918 7.458825
F 91.344388 38.588660 11.097022
F 91.344388 46.306394 11.097022
F 100.258159 38.588582 11.097073
F 100.258159 46.306316 11.097073
F 91.344376 51.451546 7.458847
F 91.344376 36.016081 7.458847
F 91.344376 43.733816 7.458847
F 100.258313 51.451591 7.458874
F 100.258313 36.016125 7.458874
F 100.258313 43.733860 7.458874
F 91.344386 51.451547 10.187479
F 91.344386 36.016081 10.187479
F 91.344386 43.733816 10.187479
F 100.258091 51.450762 10.188015
F 100.258091 36.015297 10.188015
F 100.258091 43.733032 10.188015
F 91.344378 38.588660 13.825654
F 91.344378 46.306394 13.825653
F 100.257846 38.589412 13.826170
F 100.257846 46.307146 13.826170
F 93.572308 47.592682 10.187478
F 93.572308 39.874949 10.187479
F 102.494955 47.589269 10.188639
F 102.494954 39.871536 10.188639
F 93.572297 50.165260 13.825653
F 93.572297 42.447528 13.825654
F 102.493945 50.168360 13.826632
F 102.493945 42.450628 13.826633
F 93.572306 50.165260 11.097022
F 93.572306 42.447528 11.097022
F 102.494648 50.167871 11.094194
F 102.494648 42.450139 11.094194
F 93.572298 47.592682 7.458847
F 93.572298 39.874949 7.458847
F 102.495885 47.589747 7.455786
F 102.495885 39.872015 7.455785
F 86.888550 38.588660 11.097022
F 86.888550 46.306394 11.097022
F 95.800235 38.588658 11.097023
F 95.800235 46.306393 11.097023
F 104.770728 38.610479 11.053759
F 104.770728 46.328213 11.053760
F 86.888538 51.451547 7.458848
F 86.888538 36.016082 7.458847
F 86.888538 43.733816 7.458847
F 95.800225 51.451548 7.458848
F 95.800225 36.016083 7.458848
F 95.800225 43.733817 7.458848
F 104.775308 51.428508 7.414865
F 104.775308 35.993042 7.414865
F 104.775307 43.710777 7.414865
F 86.888548 51.451547 10.187478
F 86.888548 36.016081 10.187478
F 86.888548 43.733816 10.187478
F 95.800240 51.451548 10.187477
F 95.800240 36.016083 10.187477
F 95.800240 43.733818 10.187477
F 104.736772 51.449479 10.161904
F 104.736772 36.014014 10.161904
F 104.736772 43.731749 10.161904
F 86.888540 38.588660 13.825653
F 86.888540 46.306394 13.825653
F 95.800231 38.588659 13.825652
F 95.800231 46.306393 13.825652
F 104.732107 38.589227 13.798997
F 104.732107 46.306961 13.798997
F 89.116468 47.592682 17.463828
F 89.116468 39.874949 17.463829
F 98.028331 47.592612 17.463875
F 98.028331 39.874879 17.463875
F 89.116457 50.165259 21.102003
F 89.116457 42.447527 21.102004
F 98.028303 50.165325 21.102047
F 98.028303 42.447593 21.102048
F 89.116467 50.165259 18.373372
F 89.116467 42.447527 18.373372
F 98.028289 50.165273 18.373362
F 98.028289 42.447541 18.373362
F 89.116459 47.592682 14.735197
F 89.116459 39.874949 14.735197
F 98.028306 47.592662 14.735182
F 98.028306 39.874929 14.735182
F 91.344388 38.588660 18.373372
F 91.344388 46.306394 18.373372
F 100.257815 38.588513 18.373474
F 100.257815 46.306247 18.373474
F 91.344376 51.451546 14.735197
F 91.344376 36.016081 14.735197
F 91.344376 43.733816 14.735197
F 100.257980 51.451658 14.735273
F 100.257980 36.016193 14.735273
F 100.257980 43.733928 14.735273
F 91.344386 51.451547 17.463828
F 91.344386 36.016081 17.463828
F 91.344386 43.733816 17.463828
F 100.257607 51.450827 17.464324
F 100.257607 36.015362 17.464324
F 100.257607 43.733097 17.464324
F 91.344378 38.588660 21.102004
F 91.344378 46.306394 21.102004
F 100.257345 38.589344 21.102477
F 100.257345 46.307078 21.102477
F 93.572308 47.592682 17.463829
F 93.572308 39.874949 17.463829
F 102.492921 47.589907 17.464618
F 102.492921 39.872174 17.464618
F 93.572297 50.165260 21.102004
F 93.572297 42.447528 21.102004
F 102.491843 50.167693 21.102595
F 102.491843 42.449961 21.102595
F 93.572306 50.165260 18.373372
F 93.572306 42.447528 18.373372
F 102.492045 50.167184 18.371053
F 102.492045 42.449452 18.371053
F 93.572298 47.592682 14.735197
F 93.572298 39.874949 14.735196
F 102.493357 47.590406 14.732618
F 102.493357 39.872673 14.732618
F 86.888550 38.588660 18.373372
F 86.888550 46.306394 18.373373
F 95.800233 38.588659 18.373373
F 95.800233 46.306393 18.373373
F 104.761372 38.608040 18.331586
F 104.761372 46.325774 18.331586
F 86.888538 51.451547 14.735197
F 86.888538 36.016082 14.735197
F 86.888538 43.733816 14.735197
F 95.800223 51.451548 14.735198
F 95.800223 36.016083 14.735198
F 95.800223 43.733817 14.735198
F 104.766066 51.430949 14.692672
F 104.766066 35.995484 14.692672
F 104.766066 43.713218 14.692672
F 86.888548 51.451547 17.463828
F 86.888548 36.016082 17.463828
F 86.888548 43.733816 17.463828
F 95.800238 51.451548 17.463827
F 95.800238 36.016082 17.463828
F 95.800238 43.733817 17.463827
F 104.727511 51.452422 17.436130
F 104.727511 36.016957 17.436131
F 104.727511 43.734692 17.436130
F 86.888540 38.588660 21.102004
F 86.888540 46.306394 21.102004
F 95.800228 38.588659 21.102003
F 95.800228 46.306393 21.102003
F 104.722967 38.586405 21.073309
F 104.722967 46.304139 21.073308
F 98.028369 34.729872 6.549358
F 98.028380 34.729829 3.820654
F 102.495891 34.733491 6.550711
F 102.496878 34.732911 3.817988
F 98.028337 34.729866 13.825702
F 98.028338 34.729818 11.097004
F 102.493945 34.732893 13.826633
F 102.494648 34.732405 11.094194
F 98.028303 34.729858 21.102048
F 98.028289 34.729806 18.373362
F 102.491843 34.732226 21.102595
F 102.492045 34.731718 18.371053
F 89.116469 47.592682 24.740179
F 89.116469 39.874949 24.740179
F 98.028295 47.592620 24.740220
F 98.028295 39.874887 24.740220
F 89.116457 50.165259 28.378354
F 89.116457 42.447527 28.378355
F 98.028265 50.165317 28.378392
F 98.028265 42.447585 28.378392
F 89.116467 50.165259 25.649723
F 89.116467 42.447527 25.649723
F 98.028235 50.165260 25.649722
F 98.028235 42.447528 25.649722
F 89.116459 47.592682 22.011548
F 89.116459 39.874949 22.011548
F 98.028254 47.592675 22.011542
F 98.028254 39.874942 22.011542
F 91.344388 38.588660 25.649723
F 91.344388 46.306394 25.649723
F 100.257447 38.588442 25.649876
F 100.257447 46.306176 25.649877
F 91.344376 51.451546 22.011548
F 91.344376 36.016081 22.011547
F 91.344376 43.733816 22.011548
F 100.257624 51.451728 22.011675
F 100.257624 36.016263 22.011675
F 100.257624 43.733998 22.011675
F 91.344386 51.451546 24.740179
F 91.344386 36.016081 24.740179
F 91.344386 43.733816 24.740179
F 100.257089 51.450899 24.740630
F 100.257088 36.015433 24.740630
F 100.257089 43.733168 24.740630
F 91.344378 38.588660 28.378355
F 91.344378 46.306394 28.378354
F 100.256808 38.589270 28.378781
F 100.256808 46.307004 28.378781
F 93.572308 47.592682 24.740179
F 93.572308 39.874949 24.740179
F 102.490751 47.590603 24.740563
F 102.490751 39.872871 24.740563
F 93.572297 50.165260 28.378355
F 93.572297 42.447528 28.378355
F 102.489604 50.166966 28.378522
F 102.489604 42.449234 28.378522
F 93.572306 50.165260 25.649723
F 93.572306 42.447528 25.649723
F 102.489294 50.166439 25.647954
F 102.489294 42.448707 25.647954
F 93.572298 47.592681 22.011548
F 93.572298 39.874949 22.011547
F 102.490680 47.591122 22.009498
F 102.490680 39.873389 22.009498
F 86.888550 38.588660 25.649723
F 86.888550 46.306394 25.649723
F 95.800231 38.588659 25.649723
F 95.800231 46.306393 25.649724
F 104.751839 38.605635 25.609406
F 104.751839 46.323369 25.609406
F 86.888538 51.451547 22.011548
F 86.888538 36.016081 22.011548
F 86.888538 43.733816 22.011548
F 95.800221 51.451548 22.011549
F 95.800221 36.016082 22.011548
F 95.800221 43.733817 22.011548
F 104.756614 51.433375 21.970499
F 104.756614 35.997910 21.970499
F 104.756614 43.715645 21.970499
F 86.888548 51.451547 24.740179
F 86.888548 36.016081 24.740179
F 86.888548 43.733816 24.740179
F 95.800235 51.451547 24.740179
F 95.800235 36.016082 24.740179
F 95.800236 43.733817 24.740179
F 104.718513 51.455109 24.710535
F 104.718513 36.019644 24.710535
F 104.718513 43.737378 24.710535
F 86.888540 38.588660 28.378354
F 86.888540 46.306394 28.378354
F 95.800226 38.588660 28.378354
F 95.800226 46.306394 28.378354
F 104.714129 38.583867 28.347814
F 104.714128 46.301601 28.347814
F 89.116468 47.592682 32.016529
F 89.116468 39.874949 32.016529
F 98.028255 47.592629 32.016563
F 98.028255 39.874896 32.016564
F 89.116457 50.165259 35.654704
F 89.116457 42.447528 35.654704
F 98.028224 50.165307 35.654735
F 98.028224 42.447575 35.654735
F 89.116467 50.165259 32.926073
F 89.116466 42.447528 32.926073
F 98.028176 50.165245 32.926082
F 98.028176 42.447513 32.926082
F 89.116459 47.592682 29.287898
F 89.116459 39.874949 29.287898
F 98.028198 47.592689 29.287902
F 98.028198 39.874956 29.287902
F 91.344388 38.588660 32.926072
F 91.344388 46.306394 32.926072
F 100.257055 38.588368 32.926280
F 100.257054 46.306103 32.926280
F 91.344376 51.451546 29.287898
F 91.344376 36.016081 29.287898
F 91.344376 43.733816 29.287898
F 100.257244 51.451801 29.288078
F 100.257244 36.016335 29.288078
F 100.257244 43.734070 29.288078
F 91.344386 51.451546 32.016529
F 91.344386 36.016081 32.016529
F 91.344386 43.733816 32.016529
F 100.256533 51.450976 32.016931
F 100.256533 36.015511 32.016931
F 100.256533 43.733246 32.016931
F 91.344378 38.588660 35.654704
F 91.344378 46.306394 35.654704
F 100.256234 38.589189 35.655083
F 100.256234 46.306924 35.655083
F 93.572308 47.592682 32.016529
F 93.572308 39.874949 32.016529
F 102.488442 47.591361 32.016471
F 102.488442 39.873628 32.016471
F 93.572296 50.165260 35.654704
F 93.572297 42.447528 35.654704
F 102.487226 50.166176 35.654420
F 102.487226 42.448444 35.654421
F 93.572306 50.165260 32.926073
F 93.572306 42.447528 32.926072
F 102.486397 50.165631 32.924900
F 102.486397 42.447899 32.924900
F 93.572298 47.592681 29.287898
F 93.572298 39.874949 29.287897
F 102.487857 47.591898 29.286421
F 102.487857 39.874165 29.286421
F 86.888550 38.588660 32.926073
F 86.888550 46.306394 32.926073
F 95.800229 38.588659 32.926073
F 95.800229 46.306394 32.926073
F 104.742189 38.603302 32.887189
F 104.742189 46.321036 32.887189
F 86.888538 51.451547 29.287898
F 86.888538 36.016082 29.287898
F 86.888538 43.733816 29.287898
F 95.800219 51.451547 29.287898
F 95.800219 36.016082 29.287898
F 95.800219 43.733817 29.287898
F 104.747015 51.435750 29.248305
F 104.747015 36.000284 29.248304
F 104.747015 43.718019 29.248304
F 86.888548 51.451547 32.016529
F 86.888548 36.016082 32.016529
F 86.888548 43.733816 32.016529
F 95.800233 51.451547 32.016529
F 95.800233 36.016081 32.016529
F 95.800233 43.733816 32.016529
F 104.709853 51.457486 31.985149
F 104.709853 36.022021 31.985149
F 104.709853 43.739756 31.985149
F 86.888540 38.588660 35.654704
F 86.888540 46.306394 35.654704
F 95.800223 38.588660 35.654704
F 95.800223 46.306394 35.654704
F 104.705664 38.581663 35.622555
F 104.705664 46.299397 35.622555
F 89.116469 47.592682 39.292879
F 89.116469 39.874949 39.292879
F 98.028219 47.592638 39.292917
F 98.028219 39.874905 39.292917
F 89.116457 50.165259 42.931055
F 89.116457 42.447527 42.931054
F 98.028206 50.165307 42.931086
F 98.028206 42.447575 42.931086
F 89.116466 50.165259 40.202423
F 89.116467 42.447527 40.202423
F 98.028111 50.165229 40.202444
F 98.028111 42.447497 40.202444
F 89.116459 47.592682 36.564248
F 89.116459 39.874949 36.564247
F 98.028136 47.592704 36.564263
F 98.028136 39.874971 36.564262
F 91.344388 38.588660 40.202423
F 91.344388 46.306394 40.202423
F 100.256654 38.588268 40.202700
F 100.256654 46.306002 40.202700
F 91.344376 51.451546 36.564248
F 91.344376 36.016081 36.564247
F 91.344376 43.733816 36.564247
F 100.256839 51.451875 36.564483
F 100.256839 36.016410 36.564483
F 100.256839 43.734145 36.564483
F 91.344386 51.451547 39.292879
F 91.344386 36.016081 39.292879
F 91.344386 43.733816 39.292879
F 100.255943 51.451058 39.293229
F 100.255943 36.015593 39.293230
F 100.255943 43.733328 39.293229
F 91.344378 38.588660 42.931055
F 91.344378 46.306394 42.931055
F 100.258370 38.589459 42.931662
F 100.258370 46.307193 42.931661
F 93.572308 47.592682 39.292879
F 93.572308 39.874949 39.292880
F 102.486775 47.591768 39.293456
F 102.486775 39.874035 39.293456
F 93.572297 50.165260 42.931055
F 93.572297 42.447528 42.931055
F 102.488521 50.167627 42.931565
F 102.488520 42.449895 42.931565
F 93.572306 50.165260 40.202423
F 93.572306 42.447528 40.202423
F 102.483356 50.164859 40.202017
F 102.483356 42.447127 40.202017
F 93.572298 47.592681 36.564247
F 93.572298 39.874949 36.564247
F 102.484938 47.592706 36.563546
F 102.484938 39.874973 36.563546
F 86.888550 38.588660 40.202423
F 86.888550 46.306394 40.202423
F 95.800227 38.588659 40.202423
F 95.800227 46.306394 40.202423
F 104.735544 38.602628 40.175000
F 104.735544 46.320362 40.175000
F 86.888538 51.451547 36.564248
F 86.888538 36.016081 36.564247
F 86.888538 43.733816 36.564248
F 95.800217 51.451547 36.564248
F 95.800217 36.016082 36.564248
F 95.800217 43.733816 36.564248
F 104.737369 51.438065 36.526328
F 104.737370 36.002600 36.526327
F 104.737370 43.720334 36.526328
F 86.888548 51.451547 39.292879
F 86.888548 36.016081 39.292879
F 86.888548 43.733816 39.292879
F 95.800230 51.451546 39.292879
F 95.800230 36.016081 39.292879
F 95.800230 43.733816 39.292879
F 104.702277 51.459993 39.262000
F 104.702277 36.024528 39.262000
F 104.702277 43.742262 39.262000
F 86.888540 38.588660 42.931054
F 86.888540 46.306394 42.931054
F 95.800234 38.588658 42.931053
F 95.800234 46.306392 42.931053
F 104.730441 38.593984 42.911018
F 104.730441 46.311718 42.911018
F 106.939589 50.178972 35.508552
F 106.939589 42.461241 35.508552
F 106.932543 47.580360 39.147688
F 106.932543 39.862627 39.147688
F 98.028265 34.729850 28.378392
F 102.489604 34.731500 28.378522
F 102.489294 34.730972 25.647954
F 98.028224 34.729840 35.654735
F 106.939589 34.743506 35.508552
F 102.487226 34.730710 35.654421
F 102.486397 34.730165 32.924900
F 98.028206 34.729840 42.931086
F 102.488520 34.732160 42.931565
F 89.116469 55.310412 2.911129
F 89.116469 63.028146 2.911129
F 98.028394 55.310329 2.911184
F 98.028394 63.028064 2.911184
F 89.116457 57.882990 6.549304
F 89.116457 65.600725 6.549304
F 98.028369 57.883069 6.549358
F 98.028369 65.600804 6.549358
F 89.116466 57.882990 3.820672
F 89.116466 65.600725 3.820672
F 98.028380 57.883026 3.820654
F 98.028380 65.600761 3.820654
F 89.116458 55.310412 0.182497
F 89.116459 63.028146 0.182497
F 98.028374 55.310379 0.182471
F 98.028374 63.028113 0.182471
F 91.344388 54.024124 3.820672
F 91.344388 61.741857 3.820672
F 100.258473 54.024113 3.820687
F 100.258473 61.741846 3.820687
F 91.344376 59.169278 0.182497
F 91.344376 66.887013 0.182497
F 100.256622 59.169643 0.182830
F 100.256622 66.887378 0.182830
F 91.344386 59.169278 2.911129
F 91.344386 66.887013 2.911129
F 100.258538 59.168432 2.911744
F 100.258538 66.886167 2.911743
F 91.344378 54.024124 6.549304
F 91.344378 61.741857 6.549304
F 100.258312 54.024939 6.549860
F 100.258312 61.742672 6.549860
F 93.572308 55.310412 2.911129
F 93.572308 63.028146 2.911129
F 102.496851 55.306432 2.912675
F 102.496851 63.024166 2.912675
F 93.572297 57.882990 6.549304
F 93.572297 65.600725 6.549304
F 102.495891 57.886688 6.550711
F 102.495891 65.604423 6.550711
F 93.572307 57.882991 3.820672
F 93.572306 65.600725 3.820672
F 102.496878 57.886108 3.817988
F 102.496878 65.603843 3.817988
F 93.572298 55.310412 0.182497
F 93.572298 63.028146 0.182497
F 102.494441 55.308242 0.179829
F 102.494441 63.025976 0.179829
F 86.888550 54.024124 3.820673
F 86.888550 61.741857 3.820672
F 95.800236 54.024122 3.820674
F 95.800236 61.741855 3.820673
F 104.779240 54.048293 3.777732
F 104.779240 61.766026 3.777732
F 86.888538 59.169279 0.182497
F 86.888538 66.887014 0.182497
F 95.800215 59.169278 0.182497
F 95.800216 66.887013 0.182497
F 104.745514 59.160835 0.151968
F 104.745514 66.878570 0.151968
F 86.888548 59.169279 2.911129
F 86.888548 66.887014 2.911128
F 95.800242 59.169280 2.911127
F 95.800242 66.887015 2.911127
F 104.744924 59.164635 2.893496
F 104.744924 66.882370 2.893496
F 86.888540 54.024124 6.549304
F 86.888540 61.741857 6.549304
F 95.800233 54.024123 6.549302
F 95.800233 61.741855 6.549303
F 104.741406 54.027730 6.525055
F 104.741406 61.745463 6.525055
F 89.116468 55.310412 10.187479
F 89.116469 63.028146 10.187479
F 98.028364 55.310335 10.187530
F 98.028364 63.028070 10.187530
F 89.116457 57.882990 13.825653
F 89.116457 65.600725 13.825653
F 98.028337 57.883063 13.825702
F 98.028338 65.600798 13.825703
F 89.116466 57.882990 11.097022
F 89.116466 65.600725 11.097022
F 98.028338 57.883016 11.097003
F 98.028338 65.600750 11.097004
F 89.116458 55.310412 7.458847
F 89.116459 63.028146 7.458847
F 98.028352 55.310381 7.458825
F 98.028352 63.028115 7.458825
F 91.344388 54.024125 11.097022
F 91.344388 61.741857 11.097022
F 100.258159 54.024046 11.097073
F 100.258159 61.741780 11.097073
F 91.344376 59.169278 7.458847
F 91.344376 66.887013 7.458847
F 100.258313 59.169322 7.458874
F 100.258313 66.887058 7.458874
F 91.344386 59.169278 10.187479
F 91.344386 66.887013 10.187479
F 100.258091 59.168494 10.188015
F 100.258091 66.886229 10.188015
F 91.344378 54.024124 13.825653
F 91.344378 61.741857 13.825654
F 100.257846 54.024877 13.826170
F 100.257846 61.742609 13.826170
F 93.572308 55.310412 10.187479
F 93.572308 63.028146 10.187479
F 102.494954 55.306999 10.188639
F 102.494954 63.024734 10.188639
F 93.572297 57.882990 13.825654
F 93.572297 65.600726 13.825654
F 102.493945 57.886091 13.826633
F 102.493945 65.603826 13.826633
F 93.572306 57.882991 11.097022
F 93.572306 65.600725 11.097022
F 102.494648 57.885602 11.094194
F 102.494648 65.603337 11.094194
F 93.572298 55.310412 7.458847
F 93.572298 63.028146 7.458847
F 102.495885 55.307478 7.455785
F 102.495885 63.025212 7.455785
F 86.888550 54.024124 11.097022
F 86.888550 61.741857 11.097022
F 95.800235 54.024123 11.097023
F 95.800235 61.741856 11.097023
F 104.770727 54.045943 11.053760
F 104.770727 61.763676 11.053759
F 86.888538 59.169279 7.458847
F 86.888538 66.887014 7.458847
F 95.800225 59.169280 7.458848
F 95.800225 66.887015 7.458848
F 104.775308 59.146240 7.414865
F 104.775308 66.863975 7.414865
F 86.888548 59.169279 10.187478
F 86.888548 66.887014 10.187478
F 95.800240 59.169280 10.187477
F 95.800240 66.887015 10.187478
F 104.736772 59.167211 10.161904
F 104.736772 66.884946 10.161904
F 86.888540 54.024124 13.825653
F 86.888540 61.741857 13.825653
F 95.800231 54.024123 13.825652
F 95.800231 61.741856 13.825653
F 104.732106 54.024691 13.798997
F 104.732107 61.742424 13.798997
F 89.116468 55.310412 17.463828
F 89.116469 63.028146 17.463829
F 98.028331 55.310342 17.463875
F 98.028331 63.028077 17.463875
F 89.116457 57.882990 21.102004
F 89.116457 65.600725 21.102004
F 98.028303 57.883055 21.102047
F 98.028303 65.600790 21.102048
F 89.116466 57.882990 18.373372
F 89.116466 65.600725 18.373372
F 98.028289 57.883003 18.373362
F 98.028289 65.600738 18.373362
F 89.116458 55.310412 14.735197
F 89.116459 63.028146 14.735197
F 98.028306 55.310392 14.735182
F 98.028306 63.028126 14.735182
F 91.344388 54.024124 18.373372
F 91.344388 61.741857 18.373372
F 100.257815 54.023978 18.373474
F 100.257815 61.741711 18.373474
F 91.344376 59.169278 14.735196
F 91.344376 66.887013 14.735197
F 100.257980 59.169390 14.735273
F 100.257980 66.887125 14.735273
F 91.344386 59.169278 17.463828
F 91.344386 66.887013 17.463828
F 100.257607 59.168560 17.464324
F 100.257607 66.886295 17.464324
F 91.344378 54.024124 21.102004
F 91.344378 61.741857 21.102004
F 100.257345 54.024808 21.102477
F 100.257345 61.742541 21.102478
F 93.572308 55.310412 17.463829
F 93.572308 63.028146 17.463828
F 102.492921 55.307637 17.464618
F 102.492921 63.025372 17.464618
F 93.572297 57.882990 21.102004
F 93.572297 65.600726 21.102004
F 102.491843 57.885424 21.102595
F 102.491843 65.603159 21.102595
F 93.572306 57.882991 18.373372
F 93.572306 65.600725 18.373372
F 102.492045 57.884915 18.371053
F 102.492045 65.602650 18.371053
F 93.572298 55.310412 14.735197
F 93.572298 63.028146 14.735196
F 102.493357 55.308136 14.732618
F 102.493357 63.025870 14.732618
F 86.888550 54.024124 18.373373
F 86.888550 61.741857 18.373372
F 95.800233 54.024123 18.373373
F 95.800233 61.741856 18.373373
F 104.761372 54.043504 18.331586
F 104.761372 61.761237 18.331586
F 86.888538 59.169279 14.735197
F 86.888538 66.887014 14.735197
F 95.800223 59.169280 14.735198
F 95.800223 66.887015 14.735198
F 104.766066 59.148681 14.692672
F 104.766066 66.866416 14.692672
F 86.888548 59.169279 17.463829
F 86.888548 66.887014 17.463828
F 95.800238 59.169280 17.463828
F 95.800238 66.887015 17.463828
F 104.727511 59.170154 17.436131
F 104.727511 66.887889 17.436130
F 86.888540 54.024124 21.102004
F 86.888540 61.741857 21.102004
F 95.800228 54.024123 21.102003
F 95.800228 61.741856 21.102003
F 104.722967 54.021870 21.073309
F 104.722967 61.739602 21.073309
F 91.344388 69.459592 3.820672
F 104.722967 69.457337 21.073308
F 100.258473 69.459581 3.820687
F 91.344378 69.459592 6.549304
F 95.800228 69.459591 21.102003
F 86.888550 69.459592 3.820672
F 95.800236 69.459590 3.820674
F 86.888540 69.459592 21.102004
F 86.888540 69.459592 6.549304
F 95.800233 69.459590 6.549302
F 91.344388 69.459592 11.097022
F 100.258159 69.459514 11.097073
F 91.344378 69.459592 13.825653
F 86.888550 69.459592 11.097022
F 95.800235 69.459590 11.097023
F 86.888540 69.459592 13.825653
F 95.800231 69.459590 13.825652
F 91.344388 69.459592 18.373372
F 100.257815 69.459445 18.373474
F 91.344378 69.459592 21.102004
F 86.888550 69.459592 18.373373
F 95.800233 69.459591 18.373373
F 89.116468 55.310412 24.740179
F 89.116469 63.028146 24.740179
F 98.028295 55.310350 24.740220
F 98.028295 63.028085 24.740220
F 89.116457 57.882990 28.378354
F 89.116457 65.600725 28.378355
F 98.028265 57.883047 28.378392
F 98.028265 65.600782 28.378392
F 89.116466 57.882990 25.649723
F 89.116466 65.600725 25.649723
F 98.028235 57.882990 25.649722
F 98.028235 65.600725 25.649722
F 89.116458 55.310412 22.011548
F 89.116459 63.028146 22.011548
F 98.028254 55.310405 22.011542
F 98.028254 63.028139 22.011542
F 91.344388 54.024124 25.649723
F 91.344388 61.741857 25.649723
F 100.257447 54.023906 25.649877
F 100.257447 61.741639 25.649876
F 91.344376 59.169278 22.011547
F 91.344376 66.887013 22.011548
F 100.257624 59.169460 22.011675
F 100.257624 66.887195 22.011675
F 91.344386 59.169278 24.740179
F 91.344386 66.887013 24.740179
F 100.257088 59.168631 24.740630
F 100.257088 66.886366 24.740630
F 91.344378 54.024124 28.378354
F 91.344378 61.741857 28.378355
F 100.256808 54.024734 28.378781
F 100.256808 61.742467 28.378781
F 93.572308 55.310412 24.740179
F 93.572308 63.028146 24.740179
F 102.490751 55.308334 24.740563
F 102.490751 63.026068 24.740563
F 93.572297 57.882990 28.378355
F 93.572297 65.600725 28.378355
F 102.489604 57.884697 28.378522
F 102.489604 65.602432 28.378522
F 93.572306 57.882991 25.649723
F 93.572306 65.600725 25.649723
F 102.489294 57.884169 25.647954
F 102.489294 65.601904 25.647954
F 93.572298 55.310412 22.011548
F 93.572298 63.028146 22.011547
F 102.490680 55.308852 22.009498
F 102.490680 63.026586 22.009498
F 86.888550 54.024124 25.649723
F 86.888550 61.741857 25.649723
F 95.800231 54.024123 25.649724
F 95.800231 61.741856 25.649723
F 104.751839 54.041099 25.609406
F 104.751839 61.758832 25.609406
F 86.888538 59.169279 22.011548
F 86.888538 66.887014 22.011548
F 95.800221 59.169279 22.011548
F 95.800221 66.887014 22.011548
F 104.756614 59.151107 21.970499
F 104.756614 66.868843 21.970499
F 86.888548 59.169279 24.740179
F 86.888548 66.887014 24.740179
F 95.800236 59.169279 24.740179
F 95.800236 66.887014 24.740179
F 104.718513 59.172841 24.710535
F 104.718513 66.890576 24.710535
F 86.888540 54.024124 28.378354
F 86.888540 61.741857 28.378354
F 95.800226 54.024124 28.378354
F 95.800226 61.741857 28.378354
F 104.714128 54.019331 28.347814
F 104.714129 61.737064 28.347814
F 89.116468 55.310412 32.016529
F 89.116469 63.028146 32.016529
F 98.028255 55.310359 32.016564
F 98.028255 63.028094 32.016564
F 89.116457 57.882990 35.654704
F 89.116457 65.600725 35.654704
F 98.028224 57.883037 35.654735
F 98.028224 65.600772 35.654735
F 89.116467 57.882990 32.926072
F 89.116466 65.600725 32.926073
F 98.028176 57.882975 32.926082
F 98.028176 65.600710 32.926082
F 89.116458 55.310412 29.287898
F 89.116459 63.028146 29.287898
F 98.028198 55.310419 29.287902
F 98.028198 63.028153 29.287902
F 91.344388 54.024124 32.926072
F 91.344388 61.741857 32.926072
F 100.257055 54.023833 32.926281
F 100.257055 61.741566 32.926280
F 91.344376 59.169278 29.287897
F 91.344376 66.887013 29.287898
F 100.257244 59.169533 29.288078
F 100.257244 66.887268 29.288078
F 91.344386 59.169278 32.016529
F 91.344386 66.887013 32.016529
F 100.256533 59.168708 32.016931
F 100.256533 66.886443 32.016931
F 91.344378 54.024124 35.654704
F 91.344378 61.741857 35.654704
F 100.256234 54.024654 35.655083
F 100.256234 61.742387 35.655083
F 93.572308 55.310412 32.016529
F 93.572308 63.028146 32.016529
F 102.488442 55.309092 32.016471
F 102.488442 63.026826 32.016471
F 93.572296 57.882990 35.654704
F 93.572297 65.600725 35.654704
F 102.487226 57.883907 35.654421
F 102.487226 65.601642 35.654421
F 93.572306 57.882991 32.926072
F 93.572306 65.600725 32.926072
F 102.486397 57.883362 32.924900
F 102.486397 65.601097 32.924900
F 93.572298 55.310412 29.287898
F 93.572298 63.028146 29.287897
F 102.487857 55.309628 29.286421
F 102.487857 63.027362 29.286421
F 86.888550 54.024124 32.926073
F 86.888550 61.741857 32.926073
F 95.800229 54.024123 32.926073
F 95.800229 61.741857 32.926073
F 104.742189 54.038766 32.887190
F 104.742189 61.756499 32.887189
F 86.888538 59.169279 29.287898
F 86.888538 66.887014 29.287898
F 95.800219 59.169279 29.287898
F 95.800219 66.887014 29.287898
F 104.747015 59.153482 29.248304
F 104.747015 66.871217 29.248304
F 86.888548 59.169279 32.016529
F 86.888548 66.887014 32.016529
F 95.800233 59.169279 32.016529
F 95.800233 66.887014 32.016529
F 104.709853 59.175218 31.985149
F 104.709853 66.892953 31.985149
F 86.888540 54.024124 35.654704
F 86.888540 61.741857 35.654704
F 95.800223 54.024124 35.654704
F 95.800223 61.741857 35.654704
F 104.705664 54.017128 35.622555
F 104.705663 61.734860 35.622555
F 89.116469 55.310412 39.292879
F 89.116469 63.028146 39.292879
F 98.028219 55.310368 39.292917
F 98.028219 63.028103 39.292917
F 89.116457 57.882990 42.931055
F 89.116457 65.600725 42.931055
F 98.028206 57.883037 42.931086
F 98.028206 65.600772 42.931086
F 89.116466 57.882990 40.202423
F 89.116466 65.600725 40.202423
F 98.028111 57.882959 40.202444
F 98.028111 65.600694 40.202444
F 89.116459 55.310412 36.564248
F 89.116459 63.028146 36.564247
F 98.028136 55.310434 36.564263
F 98.028136 63.028168 36.564262
F 91.344388 54.024125 40.202423
F 91.344388 61.741857 40.202423
F 100.256654 54.023732 40.202701
F 100.256654 61.741466 40.202700
F 91.344376 59.169278 36.564247
F 91.344376 66.887013 36.564247
F 100.256839 59.169607 36.564483
F 100.256839 66.887342 36.564483
F 91.344386 59.169278 39.292879
F 91.344386 66.887013 39.292879
F 100.255943 59.168790 39.293230
F 100.255943 66.886526 39.293230
F 91.344378 54.024124 42.931055
F 91.344378 61.741857 42.931055
F 100.258370 54.024923 42.931661
F 100.258370 61.742656 42.931662
F 93.572308 55.310412 39.292879
F 93.572308 63.028146 39.292879
F 102.486775 55.309498 39.293456
F 102.486775 63.027233 39.293456
F 93.572296 57.882990 42.931055
F 93.572297 65.600725 42.931055
F 102.488520 57.885358 42.931565
F 102.488520 65.603093 42.931565
F 93.572306 57.882991 40.202423
F 93.572306 65.600725 40.202423
F 102.483356 57.882590 40.202017
F 102.483356 65.600325 40.202017
F 93.572298 55.310411 36.564247
F 93.572298 63.028146 36.564247
F 102.484937 55.310436 36.563546
F 102.484938 63.028171 36.563546
F 86.888550 54.024124 40.202423
F 86.888550 61.741857 40.202423
F 95.800227 54.024124 40.202423
F 95.800227 61.741857 40.202423
F 104.735544 54.038092 40.175000
F 104.735544 61.755825 40.175000
F 86.888538 59.169279 36.564248
F 86.888538 66.887014 36.564248
F 95.800217 59.169279 36.564248
F 95.800217 66.887014 36.564248
F 104.737370 59.155797 36.526328
F 104.737370 66.873532 36.526328
F 86.888548 59.169279 39.292879
F 86.888548 66.887014 39.292879
F 95.800230 59.169278 39.292879
F 95.800230 66.887013 39.292879
F 104.702277 59.177725 39.262000
F 104.702277 66.895460 39.262000
F 86.888540 54.024124 42.931054
F 86.888540 61.741857 42.931054
F 95.800234 54.024122 42.931053
F 95.800234 61.741855 42.931053
F 104.730441 54.029448 42.911018
F 104.730441 61.747181 42.911018
F 106.939589 57.896703 35.508552
F 106.939589 65.614438 35.508552
F 106.932543 55.298090 39.147688
F 106.932543 63.015825 39.147688
F 91.344388 69.459592 25.649723
F 100.257447 69.459374 25.649877
F 91.344378 69.459592 28.378354
F 86.888550 69.459592 25.649723
F 95.800231 69.459591 25.649724
F 86.888540 69.459592 28.378354
F 95.800226 69.459591 28.378354
F 104.714128 69.454799 28.347814
F 91.344388 69.459592 32.926072
F 95.800234 69.459590 42.931053
F 100.257054 69.459300 32.926280
F 91.344378 69.459592 35.654704
F 86.888540 69.459592 42.931054
F 86.888550 69.459592 32.926073
F 95.800229 69.459591 32.926073
F 86.888540 69.459592 35.654704
F 95.800223 69.459592 35.654704
F 104.705664 69.452595 35.622555
F 91.344388 69.459592 40.202423
F 100.256654 69.459200 40.202700
F 91.344378 69.459592 42.931055
F 86.888550 69.459592 40.202423
F 95.800227 69.459591 40.202423
