# Supplementary material for: Molecular-resolution imaging of ice crystallized from liquid water by cryogenic liquid-cell TEM
Source: Nat Commun. 2025 Sep 25;16:8342. doi: 10.1038/s41467-025-62451-0 (PMC12462463; doi:10.1038/s41467-025-62451-0)
Supplement: Supplementary file 9 — Supplementary Data 1 [file 41467_2025_62451_MOESM9_ESM.zip › supercell_4_3_2/0.4/93K_relaxed.xyz]

10368
F10368
F 0.166106 1.250669 2.823753
F 0.166106 8.968479 2.823753
F 0.166106 16.686259 2.823753
F 9.186830 1.287439 2.798593
F 9.186830 9.005249 2.798593
F 9.186830 16.723059 2.798593
F 17.961180 1.483119 2.871403
F 18.067180 8.922469 2.711753
F 20.058480 15.471659 21.106663
F 0.154500 3.895169 6.442163
F 0.154500 11.612959 6.442163
F 9.170000 3.858929 6.429643
F 9.170000 11.576759 6.429643
F 18.117480 3.767809 6.396693
F 18.113080 11.369859 6.611193
F 0.212363 3.870009 3.681763
F 0.212363 11.587859 3.681763
F 9.185260 3.859619 3.702873
F 9.185250 11.577459 3.702873
F 18.100780 4.007829 3.707013
F 18.123980 11.500559 3.858903
F 0.147947 1.305699 0.068734
F 15.764980 13.030959 14.500963
F 0.147947 9.023509 0.068734
F 15.880880 4.907979 14.825263
F 0.147947 16.741359 0.068734
F 6.884530 12.862759 14.598963
F 9.069390 1.284729 0.066740
F 9.069390 9.002539 0.066740
F 9.069390 16.720359 0.066740
F 15.841180 0.083410 3.732053
F 17.991080 16.774759 9.998273
F 6.859220 15.435859 18.237163
F 2.479690 7.724539 3.656023
F 2.479690 15.442359 3.656023
F 2.479690 0.006735 3.656023
F 11.413180 7.718519 3.718433
F 11.413180 15.436359 3.718433
F 11.413180 0.000707 3.718433
F 20.430180 7.968889 3.638693
F 20.338080 15.482059 3.764573
F 6.884530 5.144989 14.598963
F 2.361670 5.140019 0.021054
F 2.361670 12.857859 0.021054
F 11.297280 5.143649 0.082297
F 11.297280 12.861459 0.082296
F 6.865610 5.145149 17.327763
F 13.568780 16.721959 14.645863
F 2.479360 5.141359 2.758893
F 2.479360 12.859159 2.758893
F 11.414780 5.146349 2.814143
F 11.414780 12.864159 2.814143
F 20.218180 5.377409 2.625853
F 20.229480 12.874559 2.826463
F 2.464860 7.722279 6.388653
F 2.464860 15.440059 6.388653
F 2.464860 0.004470 6.388653
F 11.397980 7.717829 6.445193
F 11.397980 15.435659 6.445193
F 11.397980 0.000017 6.445193
F 20.308880 7.656149 6.322823
F 20.287780 15.323959 6.550283
F 6.859220 7.717999 18.237163
F 4.725610 1.287019 2.767903
F 4.725610 9.004829 2.767903
F 4.725610 16.722659 2.767903
F 13.642680 1.287449 2.829693
F 13.642680 9.005259 2.829693
F 13.642680 16.723059 2.829693
F 4.709510 3.859179 6.398703
F 4.709510 11.576959 6.398703
F 13.625880 3.858919 6.460743
F 13.625880 11.576759 6.460743
F 4.724890 3.861289 3.670663
F 4.724890 11.579059 3.670663
F 13.641080 3.859609 3.733993
F 13.641080 11.577459 3.733993
F 4.612310 1.283839 0.035114
F 4.612310 9.001649 0.035114
F 4.612310 16.719459 0.035114
F 13.525180 1.284739 0.097851
F 13.525180 9.002549 0.097851
F 13.525180 16.720359 0.097851
F 6.956540 7.718819 3.687133
F 6.956540 15.436659 3.687133
F 6.956540 0.001015 3.687133
F 15.728080 7.765029 3.669543
F 15.784080 15.479759 3.779893
F 13.568780 9.004109 14.645863
F 6.840430 5.143269 0.050944
F 6.840430 12.861059 0.050943
F 15.751480 7.712359 18.409863
F 15.652880 15.472259 18.291463
F 6.958330 5.146239 2.783093
F 6.958330 12.864059 2.783093
F 15.785380 5.200379 2.715293
F 15.806480 12.867959 2.887113
F 6.941540 7.717919 6.414143
F 6.941540 15.435759 6.414143
F 6.941540 0.000116 6.414143
F 15.816080 7.708459 6.346653
F 15.887780 15.499059 6.392863
F 6.859220 0.000191 18.237163
F 0.138181 1.252759 10.076463
F 0.138181 8.970569 10.076463
F 0.138181 16.688359 10.076463
F 9.144680 1.286299 10.067063
F 9.144680 9.004099 10.067063
F 9.144680 16.721959 10.067063
F 18.189480 1.225289 10.053463
F 18.130480 8.955409 10.128663
F 17.867580 3.825589 20.940863
F 0.120684 3.890339 13.712963
F 0.120684 11.608159 13.712963
F 9.119280 3.858909 13.705163
F 9.119280 11.576759 13.705163
F 17.922880 3.771609 13.715463
F 17.909280 11.464659 13.724763
F 0.181477 3.865539 10.953163
F 0.181477 11.583359 10.953163
F 9.138310 3.858909 10.976563
F 9.138310 11.576759 10.976563
F 18.002380 3.879409 10.913763
F 18.040080 11.625059 11.022063
F 0.198243 1.278109 7.314163
F 0.198243 8.995919 7.314163
F 0.198243 16.713759 7.314163
F 9.163690 1.286299 7.338523
F 9.163690 9.004099 7.338523
F 9.163690 16.721959 7.338523
F 18.073980 1.283149 7.431923
F 18.092380 8.790559 7.479673
F 13.568780 1.286299 14.645863
F 2.437890 7.722529 10.928963
F 2.437890 15.440359 10.928963
F 2.437890 0.004721 10.928963
F 11.366280 7.717809 10.992163
F 11.366280 15.435659 10.992163
F 15.823780 15.513759 20.991563
F 20.371780 7.639829 10.997663
F 20.211180 15.458359 11.035763
F 18.141480 16.672659 2.868063
F 2.460270 5.139739 7.290503
F 2.460270 12.857559 7.290503
F 11.391680 5.145209 7.354083
F 11.391680 12.863059 7.354083
F 20.052980 5.180259 7.499313
F 20.327580 12.576559 7.505283
F 2.441730 5.141479 10.025163
F 2.441730 12.859259 10.025163
F 11.372580 5.145199 10.082663
F 11.372580 12.863059 10.082663
F 20.311580 5.081269 10.247963
F 20.387580 12.883759 10.241963
F 2.418550 7.720889 13.662863
F 2.418550 15.438659 13.662863
F 2.418550 0.003083 13.662863
F 11.347180 7.717809 13.720763
F 11.347180 15.435659 13.720763
F 11.347180 0.000001 13.720763
F 20.292780 7.573569 13.736663
F 20.255580 15.308059 13.708163
F 6.840280 0.000034 20.965863
F 4.684900 1.286159 10.036063
F 4.684900 9.003959 10.036063
F 4.684900 16.721759 10.036063
F 13.600480 1.286299 10.098163
F 13.600480 9.004109 10.098163
F 13.600480 16.721959 10.098163
F 4.660060 3.858939 13.674063
F 4.660060 11.576759 13.674063
F 13.575080 3.858909 13.736263
F 13.575080 11.576759 13.736263
F 4.678610 3.860459 10.944363
F 4.678610 11.578259 10.944363
F 13.594180 3.858909 11.007663
F 13.594180 11.576759 11.007663
F 4.703610 1.284679 7.306313
F 4.703610 9.002479 7.306313
F 4.703610 16.720259 7.306313
F 13.619580 1.286299 7.369643
F 13.619580 9.004109 7.369643
F 13.619580 16.721959 7.369643
F 6.909840 7.718049 10.960863
F 6.909840 15.435859 10.960863
F 6.909840 0.000239 10.960863
F 15.741280 7.666729 11.061163
F 15.900680 15.574659 10.979063
F 6.840280 15.435659 20.965863
F 6.935090 5.144929 7.322783
F 6.935090 12.862759 7.322783
F 15.862180 5.001089 7.155883
F 15.814280 12.907859 7.339673
F 6.916270 5.145119 10.051563
F 6.916270 12.862959 10.051563
F 15.763880 5.268979 9.881603
F 15.711380 12.744459 9.946213
F 6.890930 7.717879 13.689663
F 6.890930 15.435659 13.689663
F 6.890930 0.000072 13.689663
F 15.784980 7.569079 13.758563
F 15.890080 15.610959 13.646563
F 6.840280 7.717839 20.965863
F 0.102110 1.256409 17.350063
F 0.102110 8.974219 17.350063
F 0.102110 16.692059 17.350063
F 9.093900 1.286299 17.343263
F 9.093900 9.004109 17.343263
F 9.093900 16.721959 17.343263
F 18.114180 1.186729 17.228663
F 18.056980 8.795649 17.560763
F 15.600380 7.623209 21.063663
F 0.083388 3.887379 20.987363
F 0.083388 11.605159 20.987363
F 9.068500 3.858909 20.981463
F 9.068500 11.576759 20.981463
F 18.235480 16.781659 7.244763
F 4.653630 16.720459 14.582563
F 0.147313 3.861009 18.232963
F 0.147313 11.578859 18.232963
F 9.087530 3.858909 18.252863
F 9.087530 11.576759 18.252863
F 18.048280 3.731859 18.263763
F 17.858580 11.530759 18.325563
F 0.164464 1.281659 14.592963
F 0.164464 8.999469 14.592963
F 0.164464 16.717259 14.592963
F 9.112910 1.286299 14.614663
F 9.112910 9.004099 14.614663
F 9.112910 16.721959 14.614663
F 17.857080 1.124789 14.529763
F 17.863380 8.973059 14.848163
F 17.901280 16.912259 17.323763
F 2.391330 7.721429 18.205863
F 2.391330 15.439259 18.205863
F 2.391330 0.003623 18.205863
F 11.315480 7.717809 18.268363
F 11.315480 15.435659 18.268363
F 15.720480 12.868359 17.316363
F 20.335080 7.573259 18.258763
F 20.061780 15.483459 18.257063
F 15.837580 5.109059 17.519563
F 2.414910 5.141099 14.567463
F 2.414910 12.858959 14.567463
F 11.340880 5.145199 14.630263
F 11.340880 12.863059 14.630263
F 20.241180 4.912059 14.518763
F 20.138880 12.821759 14.643163
F 2.395340 5.142649 17.300663
F 2.395340 12.860459 17.300663
F 11.321780 5.145199 17.358863
F 11.321780 12.863059 17.358863
F 20.332180 5.036459 17.338463
F 20.134280 12.833859 17.515163
F 2.372140 7.719869 20.938363
F 2.372140 15.437659 20.938363
F 2.372140 0.002059 20.938363
F 11.296380 7.717809 20.996963
F 11.296380 15.435659 20.996963
F 11.296380 0.000001 20.996963
F 17.849380 11.567959 20.986263
F 20.019380 7.870219 20.934863
F 6.865610 12.862959 17.327763
F 4.635080 1.286369 17.312163
F 4.635080 9.004179 17.312163
F 4.635080 16.721959 17.312163
F 13.549680 1.286299 17.374363
F 13.549680 9.004109 17.374363
F 13.549680 16.721959 17.374363
F 4.609980 3.858759 20.950163
F 4.609980 11.576559 20.950163
F 13.524280 3.858909 21.012563
F 13.524280 11.576759 21.012563
F 4.628700 3.860289 18.220763
F 4.628700 11.578059 18.220763
F 13.543380 3.858909 18.283963
F 13.543380 11.576759 18.283963
F 4.653630 1.284829 14.582563
F 4.653630 9.002639 14.582563
F 18.118380 16.735959 14.659663
F 20.349880 -0.193232 11.084063
F 20.200180 12.674359 0.120599
F 15.732580 12.772159 0.071661
F 15.736380 0.229675 20.916063
F 17.937180 16.723259 -0.013620
F 17.842680 1.285079 0.146573
F 15.832380 0.067678 18.281063
F 15.945780 0.087908 6.448973
F 15.809680 -0.040912 10.839363
F 15.677180 5.131109 0.063302
F 0.064891 1.259289 24.624563
F 0.064891 8.977099 24.624563
F 0.064891 16.694859 24.624563
F 9.043110 1.286299 24.619563
F 9.043110 9.004109 24.619563
F 9.043110 16.721959 24.619563
F 18.018980 1.449859 24.724363
F 17.875880 9.089849 24.799263
F 17.936280 1.388449 21.887463
F 0.046623 3.884399 28.261663
F 0.046623 11.602159 28.261663
F 9.017710 3.858909 28.257663
F 9.017710 11.576759 28.257663
F 17.998780 3.934639 28.307763
F 18.016380 11.611959 28.409563
F 0.112959 3.855539 25.512963
F 0.112959 11.573359 25.512963
F 9.036750 3.858909 25.529063
F 9.036750 11.576759 25.529063
F 18.186180 4.030329 25.678763
F 18.102280 11.571659 25.704263
F 9.062130 1.286299 21.890963
F 9.062130 9.004099 21.890963
F 9.062130 16.721959 21.890963
F 13.416380 1.286279 36.473863
F 15.700580 7.757619 42.724263
F 17.824280 16.569059 36.554863
F 2.343800 7.720449 25.482563
F 2.343800 15.438259 25.482563
F 2.343800 0.002639 25.482563
F 11.264680 7.717809 25.544663
F 11.264680 15.435659 25.544663
F 6.833210 0.001530 42.790063
F 20.192180 7.941189 25.561863
F 20.364080 15.329959 25.484963
F 6.833210 15.437159 42.790063
F 2.367530 5.142059 21.844163
F 2.367530 12.859859 21.844163
F 11.290080 5.145199 21.906463
F 11.290080 12.863059 21.906463
F 15.654280 12.945759 21.909363
F 4.504510 16.721059 36.410963
F 2.349030 5.143659 24.576063
F 2.349030 12.861459 24.576063
F 11.270980 5.145199 24.635063
F 11.270980 12.863059 24.635063
F 20.323380 5.366479 24.656263
F 20.372180 12.711159 24.720363
F 2.326010 7.718809 28.213663
F 2.326010 15.436659 28.213763
F 2.326010 0.001006 28.213663
F 11.245580 7.717809 28.273263
F 11.245580 15.435659 28.273263
F 11.245580 0.000001 28.273263
F 20.435880 7.813929 28.336163
F 20.330180 15.428459 28.312163
F 6.833210 7.719339 42.790063
F 4.584890 1.286529 24.588263
F 4.584890 9.004329 24.588263
F 4.584890 16.722159 24.588263
F 13.498880 1.286299 24.650663
F 13.498880 9.004109 24.650663
F 13.498880 16.721959 24.650663
F 4.559800 3.858599 28.226263
F 4.559800 11.576359 28.226263
F 13.473480 3.858909 28.288763
F 13.473480 11.576759 28.288763
F 4.578910 3.860109 25.497063
F 4.578910 11.577959 25.497063
F 13.492580 3.858909 25.560163
F 13.492580 11.576759 25.560163
F 4.603780 1.284999 21.858963
F 4.603780 9.002809 21.858963
F 4.603780 16.720659 21.858963
F 13.517980 1.286299 21.922063
F 13.517980 9.004109 21.922063
F 13.517980 16.721959 21.922063
F 6.808500 7.717979 25.513363
F 6.808500 15.435759 25.513363
F 6.808500 0.000174 25.513363
F 15.685680 7.588079 25.451663
F 15.817480 15.378559 25.488163
F 15.809680 12.803059 39.198863
F 6.833850 5.145019 21.875263
F 6.833850 12.862859 21.875263
F 0.130117 1.286929 21.873063
F 17.931380 11.469059 42.841363
F 6.814970 5.145189 24.603963
F 6.814970 12.862959 24.603963
F 15.865680 5.003299 24.785263
F 15.784580 12.656459 24.777763
F 6.789660 7.717799 28.242063
F 6.789660 15.435559 28.242063
F 15.729780 5.154259 39.121763
F 15.620680 7.724169 28.225663
F 15.809080 15.662459 28.179563
F 6.717590 12.862359 39.153863
F 0.028596 1.262369 31.898663
F 0.028596 8.980179 31.898663
F 0.028596 16.697959 31.898663
F 8.992320 1.286299 31.895763
F 8.992320 9.004109 31.895763
F 8.992320 16.721959 31.895763
F 17.899280 1.149679 31.969463
F 17.899280 8.924359 31.971963
F 17.860580 16.511059 39.258463
F 0.010694 3.881219 35.535563
F 0.010694 11.599059 35.535563
F 8.966920 3.858899 35.533863
F 8.966920 11.576659 35.533863
F 18.040780 3.767819 35.390163
F 17.935880 11.413859 35.558263
F 0.078708 3.850239 32.792763
F 0.078708 11.568059 32.792763
F 8.985960 3.858909 32.805363
F 8.985960 11.576759 32.805363
F 18.016680 3.804129 32.644863
F 17.973580 11.549859 32.827363
F 0.095814 1.292339 29.152963
F 0.095814 9.010149 29.152963
F 0.095814 16.727959 29.152963
F 9.011350 1.286299 29.167163
F 9.011350 9.004109 29.167163
F 9.011350 16.721959 29.167163
F 17.987280 1.348609 29.187263
F 18.084180 9.041749 29.146963
F 15.800080 15.384259 42.899763
F 2.296650 7.719319 32.759263
F 2.296650 15.437159 32.759263
F 2.296650 0.001509 32.759263
F 11.213880 7.717809 32.820863
F 11.213880 15.435659 32.820863
F 6.717590 5.144589 39.153863
F 20.098880 7.707119 32.826463
F 20.227480 15.557959 32.688963
F 15.817480 12.767659 36.416363
F 2.320160 5.143109 29.120963
F 2.320160 12.860959 29.120863
F 11.239280 5.145209 29.182763
F 11.239280 12.863059 29.182763
F 20.402780 5.235419 28.886363
F 20.338580 12.793759 29.140063
F 2.303090 5.144769 31.851363
F 2.303090 12.862559 31.851363
F 11.220180 5.145199 31.911363
F 11.220180 12.863059 31.911363
F 20.436080 5.212459 31.565863
F 20.277180 12.817859 31.934763
F 2.280180 7.717629 35.488963
F 2.280180 15.435459 35.488963
F 15.786680 5.000629 36.388163
F 11.194780 7.717809 35.549363
F 11.194780 15.435659 35.549363
F 6.732500 12.862859 36.427063
F 20.117880 7.502889 35.459563
F 20.061080 15.435659 35.510963
F 6.732500 5.145039 36.427063
F 4.534750 1.286689 31.864363
F 4.534750 9.004499 31.864363
F 4.534750 16.722359 31.864363
F 13.448080 1.286299 31.926863
F 13.448080 9.004109 31.926863
F 13.448080 16.721959 31.926863
F 4.509670 3.858439 35.502363
F 4.509670 11.576259 35.502363
F 13.422680 3.858899 35.564963
F 13.422680 11.576759 35.564963
F 4.529250 3.859899 32.773463
F 4.529250 11.577659 32.773463
F 13.441780 3.858909 32.836463
F 13.441780 11.576759 32.836463
F 4.554060 1.285199 29.135263
F 4.554060 9.003009 29.135263
F 4.554060 16.720859 29.135263
F 13.467180 1.286299 29.198263
F 13.467180 9.004109 29.198263
F 13.467180 16.721959 29.198263
F 6.757800 7.717959 32.789663
F 6.757800 15.435759 32.789663
F 6.757800 0.000155 32.789663
F 15.564580 7.822579 32.910063
F 15.646380 15.339259 32.615663
F 15.689180 15.310959 40.265163
F 6.783140 5.145039 29.151563
F 6.783140 12.862859 29.151563
F 15.751980 5.242309 29.127563
F 15.670280 13.032259 29.123363
F 6.764360 5.145239 31.880163
F 6.764360 12.863059 31.880163
F 15.656880 5.290589 31.814863
F 15.783680 12.709359 31.838863
F 6.739060 7.717739 35.518263
F 6.739060 15.435559 35.518263
F 15.727380 7.816599 39.959863
F 15.702280 7.710819 35.712063
F 15.711980 15.313659 35.413763
F 6.715720 15.434559 40.058163
F 0.130117 16.722559 21.873063
F 4.504510 1.285409 36.410963
F 20.254180 7.913579 42.867963
F 8.945380 1.285599 39.169463
F 8.945380 9.003399 39.169463
F 8.945380 16.721259 39.169463
F 17.889280 1.320099 39.043463
F 18.007480 9.112569 39.091963
F 20.133580 15.356859 42.817763
F 0.050978 3.905689 42.834063
F 0.050978 11.623459 42.834063
F 9.061190 3.860459 42.805663
F 9.061190 11.578259 42.805663
F 18.144380 16.791059 29.227463
F 13.399580 11.575559 40.104863
F 0.048209 3.846729 40.084363
F 0.048210 11.564559 40.084363
F 8.943800 3.857749 40.073763
F 8.943800 11.575559 40.073763
F 17.909480 3.700989 40.074063
F 17.958780 11.379559 40.198863
F 0.061431 1.297639 36.433163
F 0.061431 9.015449 36.433163
F 0.061431 16.733259 36.433163
F 8.960630 1.286279 36.442763
F 8.960630 9.004089 36.442763
F 8.960630 16.721859 36.442763
F 17.889580 1.218379 36.181563
F 18.046880 8.893009 36.436863
F 4.504510 9.003219 36.410963
F 2.258030 7.717289 40.029363
F 2.258030 15.435059 40.029363
F 6.715720 7.716789 40.058163
F 11.171680 7.716659 40.089363
F 11.171680 15.434459 40.089363
F 13.416380 16.721859 36.473863
F 20.129880 7.652699 40.158963
F 20.116580 15.278259 39.982663
F 13.416380 9.004089 36.473863
F 2.273040 5.144159 36.397763
F 2.273040 12.861959 36.397763
F 11.188480 5.145189 36.458263
F 11.188480 12.862959 36.458263
F 20.058080 5.039889 36.491263
F 20.099880 12.882059 36.499063
F 2.258770 5.143919 39.126963
F 2.258770 12.861759 39.126963
F 11.173280 5.144499 39.185063
F 11.173280 12.862259 39.185063
F 20.141480 5.086859 39.250063
F 20.035680 12.629359 39.229863
F 2.366220 7.724329 42.763663
F 2.366220 15.442159 42.763663
F 2.366220 0.006520 42.763663
F 11.289180 7.719369 42.821163
F 11.289180 15.437159 42.821163
F 11.289180 0.001557 42.821163
F 17.871880 3.880599 42.759063
F 18.016080 16.631059 24.629063
F 0.130117 9.004739 21.873063
F 4.488490 1.286119 39.137963
F 4.488490 9.003919 39.137963
F 4.488490 16.721759 39.137963
F 13.401180 1.285589 39.200563
F 13.401180 9.003399 39.200563
F 13.401180 16.721259 39.200563
F 4.599180 3.861169 42.775063
F 4.599180 11.578959 42.775063
F 13.517080 3.860459 42.836763
F 13.517080 11.578259 42.836763
F 4.488190 3.858489 40.042263
F 4.488190 11.576259 40.042263
F 13.399580 3.857759 40.104863
F 17.805080 16.868759 31.995163
F 20.091880 12.805759 22.092763
F 17.812280 8.969749 22.122463
F 15.635780 0.057689 32.881363
F 20.068580 5.286539 21.847263
F 20.165880 5.253129 43.605863
F 17.927780 17.025759 22.016063
F 15.706280 5.035319 22.025463
F 17.903480 8.950889 43.575863
F 0.166106 24.404059 2.823753
F 0.166106 32.121859 2.823753
F 9.186830 24.440859 2.798593
F 9.186830 32.158659 2.798593
F 18.060780 24.423659 2.761003
F 17.908480 32.162759 2.938533
F 0.154500 27.048559 6.442163
F 15.613780 23.072859 21.035363
F 0.154500 19.330759 6.442163
F 9.170000 27.012359 6.429643
F 20.373480 20.638959 10.214063
F 9.170000 19.294559 6.429643
F 18.125980 26.884259 6.625203
F 6.840280 23.153459 20.965863
F 18.210380 19.453559 6.528503
F 0.212363 27.023459 3.681763
F 6.840280 30.871259 20.965863
F 0.212363 19.305659 3.681763
F 9.185250 27.013059 3.702873
F 15.725980 20.732759 17.410663
F 9.185250 19.295259 3.702873
F 18.198180 27.038559 3.729783
F 15.706080 28.376959 17.461063
F 18.182180 19.223959 3.768703
F 0.147947 24.459159 0.068734
F 13.543380 19.294559 18.283963
F 0.147947 32.176959 0.068734
F 13.543380 34.730159 18.283963
F 9.069390 24.438159 0.066740
F 9.069390 32.155959 0.066740
F 4.609980 34.729959 20.950163
F 4.628700 19.295959 18.220763
F 2.479690 30.877959 3.656023
F 2.479690 23.160159 3.656023
F 11.413180 30.871959 3.718433
F 11.413180 23.154159 3.718433
F 20.161480 31.036959 3.886563
F 20.360080 23.133559 3.721173
F 2.361670 28.293459 0.021054
F 2.361670 20.575659 0.021054
F 11.297280 28.297059 0.082297
F 11.297280 20.579259 0.082297
F 4.609980 27.012159 20.950163
F 13.524280 34.730159 21.012563
F 2.479360 28.294759 2.758893
F 2.479360 20.576959 2.758893
F 11.414780 28.299759 2.814143
F 11.414780 20.581959 2.814143
F 20.245080 28.534859 2.796743
F 20.301580 20.495459 2.699883
F 2.464860 30.875659 6.388653
F 2.464860 23.157859 6.388653
F 11.397980 30.871259 6.445193
F 11.397980 23.153459 6.445193
F 20.296280 30.973359 6.605163
F 20.470980 23.158959 6.341623
F 4.725610 24.440459 2.767903
F 4.725610 32.158259 2.767903
F 13.642680 24.440859 2.829693
F 13.642680 32.158659 2.829693
F 4.709510 27.012659 6.398703
F 6.865610 20.580759 17.327763
F 4.709510 19.294759 6.398703
F 13.625880 27.012359 6.460743
F 6.865610 28.298559 17.327763
F 13.625880 19.294559 6.460753
F 4.724890 27.014759 3.670663
F 15.810580 20.577059 14.714863
F 4.724890 19.296859 3.670663
F 13.641080 27.013059 3.733993
F 15.609280 28.464659 14.615463
F 13.641080 19.295259 3.733993
F 4.612310 24.437259 0.035114
F 4.612310 32.155059 0.035114
F 13.525180 24.438159 0.097851
F 13.525180 32.155959 0.097851
F 6.956540 30.872259 3.687133
F 6.956540 23.154459 3.687133
F 15.713280 30.800259 3.690163
F 15.761880 23.123659 3.674993
F 6.840430 28.296659 0.050943
F 6.840430 20.578859 0.050943
F 13.524280 27.012359 21.012563
F 4.609980 19.294359 20.950163
F 6.958330 28.299659 2.783093
F 6.958330 20.581859 2.783093
F 15.870380 28.243159 2.773993
F 15.907480 20.500459 2.873533
F 6.941540 30.871359 6.414143
F 6.941540 23.153559 6.414143
F 15.737580 30.713759 6.451763
F 15.886280 23.091959 6.363143
F 0.138181 24.406159 10.076463
F 0.138181 32.123959 10.076463
F 9.144680 24.439759 10.067063
F 9.144680 32.157559 10.067063
F 17.964280 24.496259 10.175663
F 18.138480 32.208359 10.207163
F 0.120684 27.043759 13.712963
F 6.884530 20.580659 14.598963
F 0.120684 19.325959 13.712963
F 9.119280 27.012359 13.705163
F 6.884530 28.298459 14.598963
F 9.119280 19.294559 13.705163
F 17.763480 26.962259 13.929563
F 13.543380 27.012359 18.283963
F 18.103380 19.259359 13.828663
F 0.181477 27.018959 10.953163
F 15.693080 23.234659 18.399763
F 0.181477 19.301159 10.953163
F 9.138310 27.012359 10.976563
F 15.723080 30.911759 18.352063
F 9.138310 19.294559 10.976563
F 18.004580 26.939259 11.234763
F 4.653630 24.438259 14.582563
F 17.864880 19.343759 10.953563
F 0.198243 24.431559 7.314163
F 0.198243 32.149359 7.314163
F 9.163690 24.439759 7.338523
F 9.163690 32.157559 7.338523
F 18.217780 24.273959 7.312673
F 17.985980 32.099359 7.486863
F 2.437890 30.875959 10.928963
F 2.437890 23.158159 10.928963
F 11.366280 30.871259 10.992163
F 11.366280 23.153459 10.992163
F 20.276080 30.797559 11.079763
F 20.347480 23.253559 10.936963
F 2.460270 28.293159 7.290503
F 2.460270 20.575359 7.290503
F 11.391680 28.298659 7.354083
F 11.391680 20.580859 7.354083
F 20.199180 28.437059 7.560853
F 20.488580 20.720859 7.466813
F 2.441730 28.294859 10.025163
F 2.441730 20.577059 10.025163
F 11.372580 28.298659 10.082663
F 11.372580 20.580859 10.082663
F 20.246180 28.317959 10.248263
F 18.125380 27.109059 21.149263
F 2.418550 30.874359 13.662863
F 2.418550 23.156559 13.662863
F 11.347180 30.871259 13.720763
F 11.347180 23.153459 13.720763
F 20.074880 30.837659 13.913563
F 20.167680 23.334559 13.661163
F 4.684900 24.439559 10.036063
F 4.684900 32.157359 10.036063
F 13.600480 24.439759 10.098163
F 13.600480 32.157559 10.098163
F 4.660060 27.012359 13.674063
F 6.859220 23.153659 18.237163
F 4.660060 19.294559 13.674063
F 13.575080 27.012359 13.736263
F 13.575080 34.730159 13.736263
F 13.575080 19.294559 13.736263
F 4.678610 27.013859 10.944363
F 6.859220 30.871459 18.237163
F 4.678610 19.296059 10.944363
F 13.594180 27.012359 11.007663
F 13.594180 34.730159 11.007663
F 13.594180 19.294559 11.007663
F 4.703610 24.438059 7.306313
F 4.703610 32.155959 7.306313
F 13.619580 24.439759 7.369643
F 13.619580 32.157559 7.369643
F 6.909840 30.871459 10.960863
F 6.909840 23.153659 10.960863
F 15.924880 30.926159 11.006863
F 15.800880 23.145159 10.960863
F 6.935090 28.298359 7.322783
F 6.935090 20.580559 7.322783
F 15.856980 28.256259 7.480803
F 15.915780 20.536159 7.354453
F 6.916270 28.298559 10.051563
F 6.916270 20.580759 10.051563
F 15.867680 28.304859 10.354463
F 15.761080 20.650859 9.942853
F 6.890930 30.871359 13.689663
F 6.890930 23.153459 13.689663
F 15.706880 30.921859 13.701663
F 15.807480 23.097659 13.763463
F 0.102110 24.409859 17.350063
F 0.102110 32.127659 17.350063
F 9.093900 24.439759 17.343263
F 9.093900 32.157559 17.343263
F 18.018880 24.402359 17.345463
F 17.886380 32.155659 17.461063
F 0.083388 27.040759 20.987363
F 13.568780 32.157559 14.645863
F 0.083388 19.322959 20.987363
F 9.068500 27.012359 20.981463
F 9.068500 34.730159 20.981463
F 9.068500 19.294559 20.981463
F 20.091480 23.186159 20.904263
F 13.524280 19.294559 21.012563
F 20.111980 30.820559 21.106863
F 0.147313 27.014459 18.232963
F 13.568780 24.439759 14.645863
F 0.147313 19.296659 18.232963
F 9.087530 27.012359 18.252863
F 4.653630 32.156059 14.582563
F 9.087530 19.294559 18.252863
F 17.917780 26.967459 18.417563
F 4.628700 27.013759 18.220763
F 18.039580 19.452659 18.218963
F 0.164464 24.435059 14.592963
F 0.164464 32.152859 14.592963
F 9.112910 24.439759 14.614663
F 9.112910 32.157559 14.614663
F 17.992180 24.445959 14.635763
F 17.879880 32.070759 14.852663
F 2.391330 30.874859 18.205863
F 2.391330 23.157059 18.205863
F 11.315480 30.871259 18.268363
F 11.315480 23.153459 18.268363
F 20.074580 30.668459 18.244363
F 20.221780 23.196559 18.268263
F 2.414910 28.294559 14.567463
F 2.414910 20.576759 14.567463
F 11.340880 28.298659 14.630263
F 11.340880 20.580859 14.630263
F 19.994880 28.259459 14.760263
F 20.182880 20.728159 14.606963
F 2.395340 28.296059 17.300663
F 2.395340 20.578259 17.300663
F 11.321780 28.298659 17.358863
F 11.321780 20.580859 17.358863
F 20.061480 28.177959 17.444063
F 20.297080 20.635159 17.351563
F 2.372140 30.873259 20.938363
F 2.372140 23.155459 20.938363
F 11.296380 30.871259 20.996963
F 11.296380 23.153459 20.996963
F 15.717180 30.842759 21.026263
F 18.086980 19.409159 20.954963
F 4.635080 24.439759 17.312163
F 4.635080 32.157559 17.312163
F 13.549680 24.439759 17.374363
F 13.549680 32.157559 17.374363
F 20.382780 28.538759 -0.089413
F 20.293880 20.576459 0.056516
F 18.109680 34.705859 11.090863
F 17.882880 34.797359 6.483033
F 17.946080 24.535259 0.037583
F 15.805380 28.330059 -0.056183
F 15.695280 20.588359 0.065829
F 18.100280 34.769059 13.863463
F 17.955280 34.790459 3.815513
F 17.959980 32.229959 21.968363
F 20.277980 28.302359 22.017163
F 0.064891 24.412759 24.624563
F 0.064891 32.130559 24.624563
F 9.043110 24.439759 24.619563
F 9.043110 32.157559 24.619563
F 17.932480 24.440359 24.686763
F 17.876080 32.290859 24.633163
F 0.046623 27.037859 28.261663
F 6.833210 23.154959 42.790063
F 0.046623 19.320059 28.261663
F 9.017710 27.012359 28.257663
F 9.017710 34.730159 28.257663
F 9.017710 19.294559 28.257663
F 17.766180 26.884059 28.468663
F 13.416380 32.157559 36.473863
F 18.185080 19.409459 28.350263
F 0.112959 27.008959 25.512963
F 0.112959 34.726759 25.512963
F 0.112959 19.291159 25.512963
F 9.036740 27.012359 25.529063
F 6.833210 30.872759 42.790063
F 9.036740 19.294559 25.529063
F 18.134780 26.939059 25.818963
F 4.504510 32.156659 36.410963
F 17.882080 19.175759 25.652163
F 9.062130 24.439759 21.890963
F 9.062130 32.157559 21.890963
F 4.504510 24.438859 36.410963
F 6.715720 23.152459 40.058163
F 2.343800 30.873859 25.482563
F 2.343800 23.156059 25.482563
F 11.264680 30.871259 25.544663
F 11.264680 23.153459 25.544663
F 20.085980 30.965659 25.495663
F 20.328980 23.150459 25.600063
F 2.367530 28.295459 21.844163
F 2.367530 20.577659 21.844163
F 11.290080 28.298659 21.906463
F 11.290080 20.580859 21.906463
F 13.416380 24.439759 36.473863
F 13.399580 19.293359 40.104863
F 2.349030 28.297059 24.576063
F 2.349030 20.579259 24.576063
F 11.270980 28.298659 24.635063
F 11.270980 20.580859 24.635063
F 20.417780 28.354459 24.783063
F 20.201680 20.619259 24.790963
F 2.326010 30.872259 28.213663
F 2.326010 23.154459 28.213663
F 11.245580 30.871259 28.273263
F 11.245580 23.153459 28.273263
F 20.008980 30.868059 28.367563
F 20.299680 23.035459 28.288263
F 4.584890 24.439959 24.588263
F 4.584890 32.157759 24.588263
F 13.498880 24.439759 24.650663
F 13.498880 32.157559 24.650663
F 4.559800 27.012059 28.226263
F 4.559800 34.729859 28.226263
F 4.559800 19.294259 28.226263
F 13.473480 27.012359 28.288763
F 13.473480 34.730159 28.288763
F 13.473480 19.294559 28.288763
F 4.578910 27.013559 25.497063
F 15.717780 20.546659 39.288963
F 4.578910 19.295759 25.497063
F 13.492580 27.012359 25.560163
F 13.492580 34.730159 25.560163
F 13.492580 19.294559 25.560163
F 4.603780 24.438459 21.858963
F 4.603780 32.156259 21.858963
F 13.517980 24.439759 21.922063
F 13.517980 32.157559 21.922063
F 6.808500 30.871459 25.513363
F 6.808500 23.153559 25.513363
F 15.724980 30.837359 25.525763
F 15.752980 23.027259 25.623963
F 6.833850 28.298459 21.875263
F 6.833850 20.580659 21.875263
F 6.715720 30.870259 40.058163
F 15.651680 30.801859 40.169063
F 6.814970 28.298659 24.603963
F 6.814970 20.580859 24.603963
F 15.783080 28.201459 24.726463
F 15.623780 20.491159 24.676563
F 6.789660 30.871259 28.242063
F 6.789660 23.153459 28.242063
F 15.618380 30.858759 28.193863
F 15.645580 23.020459 28.362863
F 0.028596 24.415759 31.898663
F 0.028596 32.133659 31.898663
F 8.992320 24.439759 31.895763
F 8.992320 32.157559 31.895763
F 18.129780 24.305559 31.847463
F 17.663880 32.220359 31.840863
F 0.010694 27.034659 35.535563
F 15.613980 28.318059 39.216763
F 0.010694 19.316859 35.535563
F 8.966920 27.012359 35.533863
F 8.966920 34.730159 35.533863
F 8.966920 19.294559 35.533863
F 17.770480 27.121859 35.603863
F 0.130117 32.158159 21.873063
F 17.787780 19.364359 35.670363
F 0.078708 27.003659 32.792763
F 0.078708 34.721459 32.792763
F 0.078708 19.285859 32.792763
F 8.985960 27.012359 32.805363
F 8.985960 34.730159 32.805363
F 8.985960 19.294559 32.805363
F 17.979480 26.871759 32.959663
F 0.130117 24.440359 21.873063
F 17.783880 19.449659 33.032963
F 0.095814 24.445759 29.152963
F 0.095814 32.163559 29.152963
F 9.011350 24.439759 29.167163
F 9.011350 32.157559 29.167163
F 17.976280 24.277559 29.037363
F 17.646380 32.345659 29.133863
F 2.296650 30.872759 32.759263
F 2.296650 23.154959 32.759263
F 11.213880 30.871259 32.820863
F 11.213880 23.153459 32.820863
F 20.078580 30.863159 32.827563
F 20.395280 23.182159 32.999063
F 2.320160 28.296559 29.120963
F 2.320160 20.578759 29.120863
F 11.239280 28.298659 29.182763
F 11.239280 20.580859 29.182763
F 19.980880 28.200959 29.301263
F 20.466580 20.680359 29.472563
F 2.303090 28.298159 31.851363
F 2.303090 20.580359 31.851363
F 11.220180 28.298659 31.911363
F 11.220180 20.580859 31.911363
F 20.256780 28.289059 32.039363
F 20.100080 20.556359 32.278663
F 2.280180 30.871059 35.488963
F 2.280180 23.153259 35.488963
F 11.194780 30.871259 35.549363
F 11.194780 23.153459 35.549363
F 20.162580 30.793259 35.671263
F 20.259680 23.322559 35.702063
F 4.534750 24.440159 31.864363
F 4.534750 32.157959 31.864363
F 13.448080 24.439759 31.926863
F 13.448080 32.157559 31.926863
F 4.509670 27.011859 35.502363
F 4.509670 34.729659 35.502363
F 4.509670 19.294059 35.502363
F 13.422680 27.012359 35.564963
F 13.422680 34.730159 35.564963
F 13.422680 19.294559 35.564963
F 4.529250 27.013359 32.773463
F 6.717590 20.580259 39.153863
F 4.529250 19.295559 32.773463
F 13.441780 27.012359 32.836463
F 13.441780 34.730159 32.836463
F 13.441780 19.294559 32.836463
F 4.554060 24.438659 29.135263
F 4.554060 32.156459 29.135263
F 13.467180 24.439759 29.198263
F 13.467180 32.157559 29.198263
F 6.757800 30.871359 32.789663
F 6.757800 23.153559 32.789663
F 15.700280 30.810559 32.853063
F 15.774580 23.322259 32.809863
F 6.783140 28.298459 29.151563
F 6.783140 20.580659 29.151563
F 15.542280 28.416559 29.215163
F 15.737880 20.462159 29.253363
F 6.764360 28.298659 31.880163
F 6.764360 20.580859 31.880163
F 15.774380 28.192159 32.033963
F 15.610180 20.740759 31.960863
F 6.739060 30.871159 35.518263
F 6.739060 23.153359 35.518263
F 15.615780 30.851059 35.700363
F 15.621880 23.203359 35.565363
F 20.254080 31.039859 42.782463
F 18.185880 27.131759 42.805163
F 8.945380 24.439059 39.169463
F 8.945380 32.156859 39.169463
F 18.044180 24.457159 39.273563
F 18.050380 32.169959 39.279563
F 0.050978 27.059159 42.834063
F 6.717590 28.298059 39.153863
F 0.050978 19.341259 42.834063
F 9.061190 27.013859 42.805663
F 15.529580 20.595259 36.480763
F 9.061190 19.296059 42.805663
F 20.077880 23.101159 42.882763
F 15.630780 28.342159 36.600163
F 15.711380 30.845859 42.782363
F 0.048209 27.000159 40.084363
F 0.048209 34.717959 40.084363
F 0.048210 19.282359 40.084363
F 8.943800 27.011159 40.073763
F 8.943800 34.728959 40.073763
F 8.943800 19.293359 40.073763
F 17.943380 27.021859 40.126663
F 15.771780 23.220359 40.197663
F 17.885080 19.110059 39.988863
F 0.061431 24.451059 36.433163
F 0.061431 32.168859 36.433163
F 8.960630 24.439759 36.442763
F 8.960630 32.157559 36.442763
F 17.992780 24.534459 36.594163
F 17.815480 31.997359 36.497563
F 2.258030 30.870759 40.029363
F 2.258030 23.152959 40.029363
F 11.171680 30.870059 40.089363
F 11.171680 23.152259 40.089363
F 20.222180 30.890459 40.145363
F 20.129580 23.151059 40.156563
F 2.273040 28.297559 36.397763
F 2.273040 20.579759 36.397763
F 11.188480 28.298659 36.458263
F 11.188480 20.580859 36.458263
F 20.068680 28.217959 36.518963
F 19.992180 20.721359 36.592963
F 2.258770 28.297359 39.126963
F 2.258770 20.579559 39.126963
F 11.173280 28.297959 39.185063
F 11.173280 20.580159 39.185063
F 20.194880 28.354659 39.323363
F 20.005780 20.533159 39.318963
F 2.366220 30.877759 42.763663
F 2.366220 23.159959 42.763663
F 11.289180 30.872759 42.821163
F 11.289180 23.154959 42.821163
F 15.768480 23.244759 42.879363
F 18.133280 19.419959 42.772963
F 4.488490 24.439559 39.137963
F 4.488490 32.157359 39.137963
F 13.401180 24.439059 39.200563
F 13.401180 32.156859 39.200563
F 4.599180 27.014559 42.775063
F 6.732500 20.580659 36.427063
F 4.599180 19.296759 42.775063
F 13.517080 27.013859 42.836763
F 6.732500 28.298459 36.427063
F 13.517080 19.296059 42.836763
F 4.488190 27.011959 40.042263
F 4.488190 34.729759 40.042263
F 4.488190 19.294159 40.042263
F 13.399580 27.011159 40.104863
F 13.399580 34.728959 40.104863
F 17.859080 24.547359 21.917463
F 15.721980 20.523159 21.839263
F 20.273280 20.678159 22.058163
F 17.669080 34.663059 32.833563
F 18.000480 34.918559 39.994363
F 17.936880 34.919059 25.399763
F 17.711180 34.682159 35.491163
F 15.697280 28.267259 21.955863
F 17.915480 32.257959 43.726063
F 0.166106 47.557559 2.823753
F 0.166106 39.839759 2.823753
F 9.186830 47.594259 2.798593
F 9.186830 39.876459 2.798593
F 18.126780 47.597259 2.692403
F 17.975980 39.774459 2.639473
F 0.154500 50.202059 6.442163
F 0.154500 42.484259 6.442163
F 9.170000 50.165759 6.429643
F 9.170000 42.447959 6.429643
F 18.083880 50.202559 6.487913
F 18.105680 42.318059 6.446133
F 0.212363 50.176859 3.681763
F 0.212363 42.459059 3.681763
F 9.185250 50.166459 3.702873
F 9.185250 42.448659 3.702873
F 17.937280 50.108659 3.704773
F 18.160280 42.441659 3.780223
F 0.147947 47.612559 0.068734
F 4.628700 34.731559 18.220763
F 0.147947 39.894759 0.068734
F 9.087530 34.730159 18.252863
F 9.069390 47.591559 0.066740
F 9.069390 39.873759 0.066740
F 20.269680 51.448059 7.429603
F 20.124980 46.203759 21.219863
F 2.479690 38.595759 3.656023
F 2.479690 46.313559 3.656023
F 11.413180 38.589759 3.718433
F 11.413180 46.307559 3.718433
F 20.188680 38.617559 3.752053
F 20.328480 46.314859 3.677393
F 2.361670 51.446859 0.021054
F 2.361670 36.011259 0.021054
F 2.361670 43.729059 0.021054
F 11.297280 51.450459 0.082297
F 11.297280 36.014859 0.082297
F 11.297280 43.732659 0.082297
F 13.641080 34.730859 3.733993
F 9.119280 34.730159 13.705163
F 4.660060 34.730159 13.674063
F 2.479360 51.448259 2.758893
F 2.479360 36.012559 2.758893
F 2.479360 43.730459 2.758893
F 11.414780 51.453259 2.814143
F 11.414780 36.017559 2.814143
F 11.414780 43.735359 2.814143
F 4.724890 34.732559 3.670663
F 20.221980 35.996459 2.810713
F 20.109980 43.849359 2.601403
F 2.464860 38.593559 6.388653
F 2.464860 46.311359 6.388653
F 11.397980 38.589059 6.445193
F 11.397980 46.306859 6.445193
F 20.262880 38.609459 6.482133
F 20.277080 46.218759 6.297453
F 4.725610 47.593859 2.767903
F 4.725610 39.876059 2.767903
F 13.642680 47.594359 2.829693
F 13.642680 39.876459 2.829693
F 4.709510 50.166059 6.398703
F 4.709510 42.448259 6.398703
F 13.625880 50.165759 6.460743
F 13.625880 42.447959 6.460753
F 4.724890 50.168159 3.670663
F 4.724890 42.450359 3.670663
F 13.641080 50.166459 3.733993
F 13.641080 42.448659 3.733993
F 4.612310 47.590659 0.035114
F 4.612310 39.872859 0.035114
F 13.525180 47.591559 0.097851
F 13.525180 39.873759 0.097851
F 6.956540 38.590059 3.687133
F 6.956540 46.307859 3.687133
F 15.729980 38.696659 3.817153
F 15.880980 46.461659 3.620593
F 6.840430 51.450159 0.050944
F 6.840430 36.014559 0.050943
F 6.840430 43.732359 0.050943
F 9.138310 34.730159 10.976563
F 4.678610 34.731659 10.944363
F 0.181477 34.736759 10.953163
F 6.958330 51.453059 2.783093
F 6.958330 36.017459 2.783093
F 6.958330 43.735259 2.783093
F 15.825980 51.490259 7.472233
F 15.816880 36.052259 3.018513
F 15.918080 43.747659 2.768773
F 6.941540 38.589159 6.414143
F 6.941540 46.306959 6.414143
F 15.774780 38.582259 6.584633
F 15.798780 46.160659 6.395733
F 0.138181 47.559659 10.076463
F 0.138181 39.841759 10.076463
F 9.144680 47.593159 10.067063
F 9.144680 39.875359 10.067063
F 18.084280 47.630159 10.033463
F 17.996080 39.852759 10.190563
F 0.120684 50.197159 13.712963
F 0.120684 42.479359 13.712963
F 9.119280 50.165759 13.705163
F 9.119280 42.447959 13.705163
F 17.915580 49.877059 13.746063
F 18.003980 42.385359 14.059763
F 0.181477 50.172359 10.953163
F 0.181477 42.454559 10.953163
F 9.138310 50.165759 10.976563
F 9.138310 42.447959 10.976563
F 17.975580 50.160159 11.037863
F 17.903180 42.273959 11.322063
F 0.198243 47.584959 7.314163
F 0.198243 39.867159 7.314163
F 9.163690 47.593159 7.338523
F 9.163690 39.875359 7.338523
F 18.011380 47.584959 7.252493
F 18.127980 39.932059 7.487473
F 2.437890 38.593759 10.928963
F 2.437890 46.311559 10.928963
F 11.366280 38.589059 10.992163
F 11.366280 46.306859 10.992163
F 20.257380 38.592859 11.122463
F 20.290380 46.266859 10.879563
F 2.460270 51.446559 7.290503
F 2.460270 36.010959 7.290503
F 2.460270 43.728759 7.290503
F 11.391680 51.452059 7.354083
F 11.391680 36.016459 7.354083
F 11.391680 43.734259 7.354083
F 20.333680 51.406159 2.923493
F 20.108280 36.037359 7.385843
F 20.240080 43.716059 7.306303
F 2.441730 51.448359 10.025163
F 2.441730 36.012759 10.025163
F 2.441730 43.730559 10.025163
F 11.372580 51.452059 10.082663
F 11.372580 36.016459 10.082663
F 11.372580 43.734259 10.082663
F 20.223580 51.343259 17.424663
F 20.447980 35.941759 10.282163
F 20.240280 43.679259 10.054663
F 2.418550 38.592159 13.662863
F 2.418550 46.309959 13.662863
F 11.347180 38.589059 13.720763
F 11.347180 46.306859 13.720763
F 20.388980 38.820659 13.936363
F 20.273080 46.156859 13.585263
F 4.684900 47.593059 10.036063
F 4.684900 39.875159 10.036063
F 13.600480 47.593159 10.098163
F 13.600480 39.875359 10.098163
F 4.660060 50.165759 13.674063
F 4.660060 42.447959 13.674063
F 13.575080 50.165759 13.736263
F 13.575080 42.447959 13.736263
F 4.678610 50.167359 10.944363
F 4.678610 42.449459 10.944363
F 13.594180 50.165759 11.007663
F 13.594180 42.447959 11.007663
F 4.703610 47.591559 7.306313
F 4.703610 39.873759 7.306313
F 13.619580 47.593159 7.369643
F 13.619580 39.875359 7.369643
F 6.909840 38.589259 10.960863
F 6.909840 46.307059 10.960863
F 15.813880 38.464959 11.150363
F 15.827380 46.386059 11.040763
F 6.935090 51.451759 7.322783
F 6.935090 36.016159 7.322783
F 6.935090 43.733959 7.322783
F 20.343980 51.108759 14.656263
F 15.868780 35.942559 7.500673
F 15.851880 43.615059 7.387103
F 6.916270 51.451959 10.051563
F 6.916270 36.016359 10.051563
F 6.916270 43.734159 10.051563
F 17.973980 42.513459 21.093863
F 15.940780 35.917259 10.163063
F 15.824580 43.828559 10.035963
F 6.890930 38.589159 13.689663
F 6.890930 46.306959 13.689663
F 15.958380 38.679259 13.959663
F 15.816780 46.249459 13.769963
F 0.102110 47.563259 17.350063
F 0.102110 39.845459 17.350063
F 9.093900 47.593159 17.343263
F 9.093900 39.875359 17.343263
F 18.176180 47.670459 17.407263
F 18.175580 40.059859 17.556363
F 0.083388 50.194259 20.987363
F 0.083388 42.476459 20.987363
F 9.068500 50.165759 20.981463
F 9.068500 42.447959 20.981463
F 20.193580 51.439659 10.206463
F 15.857580 51.412259 14.760263
F 0.147313 50.167859 18.232963
F 0.147313 42.450059 18.232963
F 9.087530 50.165759 18.252863
F 9.087530 42.447959 18.252863
F 17.895180 50.206859 18.455263
F 17.873180 42.429759 18.431763
F 0.164464 47.588559 14.592963
F 0.164464 39.870659 14.592963
F 9.112910 47.593159 14.614663
F 9.112910 39.875359 14.614663
F 18.106680 47.288759 14.741763
F 18.129280 39.917959 14.867863
F 2.391330 38.592659 18.205863
F 2.391330 46.310459 18.205863
F 11.315480 38.589059 18.268363
F 11.315480 46.306859 18.268363
F 20.389280 38.605259 18.271963
F 20.180580 46.242159 18.415163
F 2.414910 51.447959 14.567463
F 2.414910 36.012359 14.567463
F 2.414910 43.730159 14.567463
F 11.340880 51.452059 14.630263
F 11.340880 36.016459 14.630263
F 11.340880 43.734259 14.630263
F 15.826080 51.559559 10.085763
F 20.242880 36.182459 14.819563
F 20.367580 43.582259 14.707363
F 2.395340 51.449559 17.300663
F 2.395340 36.013859 17.300663
F 2.395340 43.731659 17.300663
F 11.321780 51.452059 17.358863
F 11.321780 36.016459 17.358863
F 11.321780 43.734259 17.358863
F 0.120684 34.761559 13.712963
F 20.253080 36.014859 17.547363
F 20.124980 43.713759 17.449163
F 2.372140 38.591059 20.938363
F 2.372140 46.308959 20.938363
F 11.296380 38.589059 20.996963
F 11.296380 46.306859 20.996963
F 15.843280 51.376859 2.782223
F 20.326380 38.502559 20.973063
F 4.635080 47.593259 17.312163
F 4.635080 39.875459 17.312163
F 13.549680 47.593159 17.374363
F 13.549680 39.875359 17.374363
F 4.609980 50.165659 20.950163
F 4.609980 42.447759 20.950163
F 13.524280 50.165759 21.012563
F 13.524280 42.447959 21.012563
F 4.628700 50.167159 18.220763
F 4.628700 42.449359 18.220763
F 13.543380 50.165759 18.283963
F 13.543380 42.447959 18.283963
F 4.653630 47.591659 14.582563
F 4.653630 39.873859 14.582563
F 13.568780 47.593159 14.645863
F 13.568780 39.875359 14.645863
F 6.859220 38.589259 18.237163
F 6.859220 46.307059 18.237163
F 15.901580 38.640959 18.343763
F 15.846380 46.477859 18.300163
F 6.884530 51.451859 14.598963
F 6.884530 36.016259 14.598963
F 6.884530 43.734059 14.598963
F 15.732180 38.635059 21.085363
F 15.927180 36.058159 14.488363
F 15.673680 43.571359 14.698063
F 6.865610 51.452059 17.327763
F 6.865610 36.016359 17.327763
F 6.865610 43.734159 17.327763
F 18.113480 50.206659 21.128663
F 15.674680 36.064159 17.389763
F 15.716180 43.900859 17.414063
F 6.840280 38.589059 20.965863
F 6.840280 46.306859 20.965863
F 15.576880 51.618559 17.578263
F 15.786480 46.378059 21.010363
F 0.154500 34.766359 6.442163
F 9.170000 34.730159 6.429643
F 0.147312 34.732259 18.232963
F 0.212363 34.741259 3.681763
F 9.185250 34.730859 3.702873
F 0.083388 34.758659 20.987363
F 4.709510 34.730459 6.398703
F 13.625880 34.730159 6.460743
F 17.947480 39.845459 -0.119148
F 15.814880 36.037359 0.329889
F 18.176880 34.676459 20.863863
F 20.025780 35.802159 -0.030188
F 17.908680 34.771459 18.158863
F 20.293680 43.766559 -0.031559
F 18.004780 39.768459 21.863763
F 15.689580 51.402559 0.104847
F 15.661280 43.831559 0.033212
F 0.064891 47.566159 24.624563
F 0.064892 39.848359 24.624563
F 9.043110 47.593159 24.619563
F 9.043110 39.875359 24.619563
F 17.940180 47.696559 24.793763
F 18.001680 39.873559 24.592463
F 0.046623 50.191259 28.261663
F 0.046623 42.473459 28.261663
F 9.017710 50.165759 28.257663
F 9.017710 42.447959 28.257663
F 18.072180 49.942259 28.382963
F 17.991280 42.454259 28.193363
F 0.112959 50.162359 25.512963
F 0.112959 42.444559 25.512963
F 9.036750 50.165759 25.529063
F 9.036740 42.447959 25.529063
F 18.152080 50.124759 25.773063
F 18.022480 42.399259 25.523663
F 9.062130 47.593159 21.890963
F 9.062130 39.875359 21.890963
F 4.599180 34.732359 42.775063
F 20.251080 46.261659 42.713263
F 2.343800 38.591659 25.482563
F 2.343800 46.309459 25.482563
F 11.264680 38.589059 25.544663
F 11.264680 46.306859 25.544663
F 20.178180 38.477159 25.368163
F 20.246580 46.368559 25.685863
F 2.367530 51.448959 21.844163
F 2.367530 36.013259 21.844163
F 2.367530 43.731159 21.844163
F 11.290080 51.452059 21.906463
F 11.290080 36.016459 21.906463
F 11.290080 43.734259 21.906463
F 9.061190 34.731659 42.805663
F 13.517080 34.731659 42.836763
F 17.902780 42.554959 42.814163
F 2.349030 51.450559 24.576063
F 2.349030 36.014859 24.576063
F 2.349030 43.732659 24.576063
F 11.270980 51.452059 24.635063
F 11.270980 36.016459 24.635063
F 11.270980 43.734259 24.635063
F 18.070580 50.071859 42.974963
F 20.171180 36.014159 24.516563
F 20.495480 43.702159 24.674363
F 2.326010 38.590059 28.213763
F 2.326010 46.307859 28.213663
F 11.245580 38.589059 28.273263
F 11.245580 46.306859 28.273263
F 20.188980 38.506759 28.142763
F 20.051280 46.165059 28.350263
F 4.584890 47.593359 24.588263
F 4.584890 39.875559 24.588263
F 13.498880 47.593159 24.650663
F 13.498880 39.875359 24.650663
F 4.559800 50.165459 28.226263
F 4.559800 42.447659 28.226263
F 13.473480 50.165759 28.288763
F 13.473480 42.447959 28.288763
F 4.578910 50.166959 25.497063
F 4.578910 42.449159 25.497063
F 13.492580 50.165759 25.560163
F 13.492580 42.447959 25.560163
F 4.603780 47.591859 21.858963
F 4.603780 39.874059 21.858963
F 13.517980 47.593159 21.922063
F 13.517980 39.875359 21.922063
F 6.808500 38.589259 25.513363
F 6.808500 46.307059 25.513363
F 15.705680 38.506359 25.611863
F 15.768380 46.207259 25.623263
F 6.833850 51.451859 21.875263
F 6.833850 36.016259 21.875263
F 6.833850 43.734059 21.875263
F 0.130117 39.875959 21.873063
F 0.050978 34.776959 42.834063
F 0.130117 47.593759 21.873063
F 6.814970 51.452059 24.603963
F 6.814970 36.016459 24.603963
F 6.814970 43.734259 24.603963
F 20.168880 38.522659 42.832763
F 15.491380 36.048359 24.608763
F 15.765480 43.695759 24.708563
F 6.789660 38.589059 28.242063
F 6.789660 46.306859 28.242063
F 15.722380 38.537059 28.465163
F 15.636080 46.191159 28.350163
F 0.028596 47.569259 31.898663
F 0.028596 39.851459 31.898663
F 8.992320 47.593159 31.895763
F 8.992320 39.875359 31.895763
F 17.968980 47.520959 32.102163
F 17.878480 39.805459 31.909563
F 0.010694 50.188059 35.535563
F 0.010694 42.470259 35.535563
F 8.966920 50.165759 35.533863
F 8.966920 42.447959 35.533863
F 17.765080 49.996259 35.718763
F 18.156980 42.503859 35.511863
F 0.078708 50.157059 32.792763
F 0.078708 42.439259 32.792763
F 8.985960 50.165759 32.805363
F 8.985960 42.447959 32.805363
F 17.997580 50.122159 32.963163
F 17.933780 42.416359 32.869063
F 0.095814 47.599159 29.152963
F 0.095814 39.881359 29.152963
F 9.011350 47.593159 29.167163
F 9.011350 39.875359 29.167163
F 17.924280 47.400359 29.369263
F 17.986980 39.894759 29.146163
F 2.296650 38.590559 32.759263
F 2.296650 46.308359 32.759263
F 11.213880 38.589059 32.820863
F 11.213880 46.306859 32.820863
F 20.077280 38.337559 32.838363
F 20.241680 46.218159 32.897463
F 2.320160 51.449959 29.120963
F 2.320160 36.014359 29.120863
F 2.320160 43.732159 29.120863
F 11.239280 51.452059 29.182763
F 11.239280 36.016459 29.182763
F 11.239280 43.734259 29.182763
F 15.707180 38.622259 42.762963
F 20.198780 35.814359 29.003663
F 20.261380 43.632659 29.207263
F 2.303090 51.451659 31.851363
F 2.303090 36.016059 31.851363
F 2.303090 43.733859 31.851363
F 11.220180 51.452059 31.911363
F 11.220180 36.016459 31.911363
F 11.220180 43.734259 31.911363
F 20.037180 51.507659 39.396563
F 19.899380 35.876559 31.744663
F 20.147380 43.677259 32.026663
F 2.280180 38.588859 35.488963
F 2.280180 46.306659 35.488963
F 11.194780 38.589059 35.549363
F 11.194780 46.306859 35.549363
F 20.290380 38.725759 35.567663
F 15.827680 51.193959 24.778763
F 4.534750 47.593559 31.864363
F 4.534750 39.875759 31.864363
F 13.448080 47.593159 31.926863
F 13.448080 39.875359 31.926863
F 4.509670 50.165259 35.502363
F 4.509670 42.447459 35.502363
F 13.422680 50.165759 35.564963
F 13.422680 42.447959 35.564963
F 4.529250 50.166759 32.773463
F 4.529250 42.448959 32.773463
F 13.441780 50.165759 32.836463
F 13.441780 42.447959 32.836463
F 4.554060 47.592059 29.135263
F 4.554060 39.874259 29.135263
F 13.467180 47.593159 29.198263
F 13.467180 39.875359 29.198263
F 6.757800 38.589159 32.789663
F 6.757800 46.307059 32.789663
F 15.650580 38.670459 32.921363
F 15.686680 46.212159 33.020363
F 6.783140 51.451859 29.151563
F 6.783140 36.016259 29.151563
F 6.783140 43.734059 29.151563
F 15.656280 51.395559 36.551463
F 15.692280 35.999059 29.209063
F 15.697280 43.702359 29.161363
F 6.764360 51.452059 31.880163
F 6.764360 36.016459 31.880163
F 6.764360 43.734259 31.880163
F 20.126780 51.272359 32.045763
F 15.671780 35.986959 31.885163
F 15.674880 43.685159 31.839563
F 6.739060 38.588959 35.518263
F 6.739060 46.306759 35.518263
F 15.553880 38.372859 35.504263
F 15.667380 46.165759 35.785863
F 15.775380 46.355659 42.704563
F 15.703180 51.344559 39.197663
F 8.945380 47.592459 39.169463
F 8.945380 39.874659 39.169463
F 17.978380 47.509659 39.445063
F 18.043180 39.964559 39.094463
F 0.050978 50.212559 42.834063
F 0.050978 42.494759 42.834063
F 9.061190 50.167359 42.805663
F 9.061190 42.449559 42.805663
F 19.846080 51.242059 36.736763
F 20.244380 51.351659 29.198263
F 0.048209 50.153559 40.084363
F 0.048209 42.435759 40.084363
F 8.943800 50.164659 40.073763
F 8.943800 42.446759 40.073763
F 17.929680 50.096859 40.311863
F 17.921880 42.424759 40.094563
F 0.061431 47.604459 36.433163
F 0.061431 39.886659 36.433163
F 8.960630 47.593159 36.442763
F 8.960630 39.875359 36.442763
F 17.905580 47.424959 36.572663
F 17.870980 39.879759 36.489463
F 2.258030 38.588559 40.029363
F 2.258030 46.306359 40.029363
F 11.171680 38.587859 40.089363
F 11.171680 46.305759 40.089363
F 20.156280 38.524659 40.056063
F 20.322680 46.252259 40.106063
F 2.273040 51.451059 36.397763
F 2.273040 36.015359 36.397763
F 2.273040 43.733259 36.397763
F 11.188480 51.452059 36.458263
F 11.188480 36.016459 36.458263
F 11.188480 43.734259 36.458263
F 4.529250 34.731159 32.773463
F 19.985180 36.117359 36.185163
F 20.365180 43.652659 36.536163
F 2.258770 51.450759 39.126963
F 2.258770 36.015159 39.126963
F 2.258770 43.732959 39.126963
F 11.173280 51.451359 39.185063
F 11.173280 36.015759 39.185063
F 11.173280 43.733559 39.185063
F 15.604980 51.312459 31.937263
F 20.147080 35.990259 39.019563
F 20.260880 43.650159 39.181563
F 2.366220 38.595559 42.763663
F 2.366220 46.313359 42.763663
F 11.289180 38.590559 42.821163
F 11.289180 46.308459 42.821163
F 0.010694 34.752459 35.535563
F 20.066980 46.259159 35.564663
F 4.488490 47.592959 39.137963
F 4.488490 39.875159 39.137963
F 13.401180 47.592459 39.200563
F 13.401180 39.874659 39.200563
F 4.599180 50.168059 42.775063
F 4.599180 42.450259 42.775063
F 13.517080 50.167359 42.836763
F 13.517080 42.449559 42.836763
F 4.488190 50.165359 40.042263
F 4.488190 42.447559 40.042263
F 13.399580 50.164659 40.104863
F 13.399580 42.446759 40.104863
F 4.504510 47.592259 36.410963
F 4.504510 39.874459 36.410963
F 13.416380 47.593159 36.473863
F 13.416380 39.875359 36.473863
F 6.715720 38.588059 40.058163
F 6.715720 46.305859 40.058163
F 15.770980 38.752059 40.116963
F 15.789680 46.232859 40.054363
F 6.732500 51.451859 36.427063
F 6.732500 36.016259 36.427063
F 6.732500 43.734059 36.427063
F 15.730480 51.321559 29.243363
F 15.562480 35.865559 36.637763
F 15.684580 43.583159 36.458663
F 6.717590 51.451459 39.153863
F 6.717590 36.015859 39.153863
F 6.717590 43.733659 39.153863
F 20.390980 51.478159 24.872863
F 15.660680 36.087159 39.331363
F 15.746480 43.677359 39.149863
F 6.833210 38.590559 42.790063
F 6.833210 46.308359 42.790063
F 0.046623 34.755659 28.261663
F 9.036750 34.730159 25.529063
F 4.578910 34.731359 25.497063
F 20.404080 51.415159 22.035263
F 20.252480 35.923559 21.894863
F 17.887880 34.789959 28.129963
F 17.950480 47.675759 22.070763
F 15.869980 51.485059 21.992463
F 15.702280 43.884159 22.024063
F 17.815880 34.678659 42.672463
F 15.811580 36.074859 21.875763
F 20.332780 43.811059 22.003763
F 18.069080 47.405759 43.668263
F 20.218780 51.438159 43.814863
F 0.166106 55.275359 2.823753
F 0.166106 62.993159 2.823753
F 9.186830 55.312059 2.798593
F 9.186830 63.029959 2.798593
F 18.048880 55.125659 2.813683
F 18.063580 62.927159 2.731533
F 0.154500 57.919859 6.442163
F 0.154500 65.637659 6.442163
F 9.170000 57.883559 6.429643
F 9.170000 65.601359 6.429643
F 18.171080 57.842459 6.433543
F 18.051880 65.678659 6.421563
F 0.212363 57.894659 3.681763
F 0.212363 65.612459 3.681763
F 9.185250 57.884259 3.702873
F 9.185250 65.602059 3.702873
F 18.065780 57.756859 3.635363
F 18.121980 65.548159 3.729953
F 0.147947 55.330359 0.068734
F 15.869380 54.106359 21.045463
F 0.147947 63.048159 0.068734
F 15.844080 59.272159 17.515663
F 9.069390 55.309359 0.066740
F 9.069390 63.027259 0.066740
F 15.912080 61.766459 21.091563
F 17.920980 65.675459 21.066663
F 2.479690 54.031359 3.656023
F 2.479690 61.749259 3.656023
F 11.413180 54.025359 3.718433
F 11.413180 61.743159 3.718433
F 20.297380 53.943159 3.750933
F 20.435780 61.608559 3.884493
F 2.361670 59.164659 0.021054
F 2.361670 66.882459 0.021054
F 11.297280 59.168359 0.082296
F 11.297280 66.886159 0.082297
F 11.315480 69.460259 18.268363
F 6.840280 54.024659 20.965863
F 2.479360 59.166059 2.758893
F 2.479360 66.883859 2.758893
F 11.414780 59.171059 2.814143
F 11.414780 66.888859 2.814143
F 20.173480 59.223459 2.809993
F 20.234180 66.978459 2.614373
F 2.464860 54.029159 6.388653
F 2.464860 61.746959 6.388653
F 11.397980 54.024659 6.445193
F 11.397980 61.742459 6.445193
F 20.231080 54.065659 6.567963
F 20.155080 61.781959 6.607983
F 4.725610 55.311659 2.767903
F 4.725610 63.029459 2.767903
F 13.642680 55.312159 2.829693
F 13.642680 63.029959 2.829693
F 4.709510 57.883859 6.398703
F 4.709510 65.601659 6.398703
F 13.625880 57.883559 6.460743
F 13.625880 65.601359 6.460753
F 4.724890 57.885959 3.670663
F 4.724890 65.603759 3.670663
F 13.641080 57.884259 3.733993
F 13.641080 65.602059 3.733993
F 4.612310 55.308459 0.035114
F 4.612310 63.026359 0.035114
F 13.525180 55.309459 0.097851
F 13.525180 63.027259 0.097851
F 6.956540 54.025659 3.687133
F 6.956540 61.743459 3.687133
F 15.795980 54.034459 3.808123
F 15.823380 61.711759 3.729603
F 6.840430 59.167959 0.050943
F 6.840430 66.885759 0.050943
F 11.366280 69.460259 10.992163
F 6.840280 61.742559 20.965863
F 6.958330 59.170959 2.783093
F 6.958330 66.888759 2.783093
F 15.781980 59.106659 2.863743
F 15.999080 66.810959 2.819543
F 6.941540 54.024759 6.414143
F 6.941540 61.742559 6.414143
F 15.812880 54.068159 6.482373
F 15.746780 61.844359 6.397823
F 0.138181 55.277459 10.076463
F 0.138181 62.995259 10.076463
F 9.144680 55.310959 10.067063
F 9.144680 63.028759 10.067063
F 18.069280 55.363659 10.235563
F 17.954880 62.968959 10.246463
F 0.120684 57.914959 13.712963
F 0.120684 65.632859 13.712963
F 9.119280 57.883559 13.705163
F 9.119280 65.601359 13.705163
F 17.965480 57.662259 13.792163
F 18.113880 65.782759 13.568663
F 0.181477 57.890159 10.953163
F 0.181477 65.608059 10.953163
F 9.138310 57.883559 10.976563
F 9.138310 65.601359 10.976563
F 17.917680 58.078359 10.990163
F 17.997380 65.507059 10.938263
F 0.198243 55.302759 7.314163
F 0.198243 63.020559 7.314163
F 9.163690 55.310959 7.338523
F 9.163690 63.028759 7.338523
F 18.017080 55.300559 7.511223
F 17.929880 62.976859 7.534143
F 2.437890 54.029359 10.928963
F 2.437890 61.747159 10.928963
F 11.366280 54.024659 10.992163
F 11.366280 61.742459 10.992163
F 20.167980 54.013659 11.178763
F 20.157080 61.651559 10.979863
F 2.460270 59.164459 7.290503
F 2.460270 66.882259 7.290503
F 11.391680 59.169859 7.354083
F 11.391680 66.887659 7.354083
F 20.383880 59.105459 7.293653
F 20.181280 66.952859 7.397333
F 2.441730 59.166159 10.025163
F 2.441730 66.883959 10.025163
F 11.372580 59.169859 10.082663
F 11.372580 66.887659 10.082663
F 20.181980 59.198459 10.041863
F 20.146380 66.830759 10.019963
F 2.418550 54.027759 13.662863
F 2.418550 61.745559 13.662863
F 11.347180 54.024659 13.720763
F 11.347180 61.742459 13.720763
F 20.251980 53.825859 13.874463
F 20.276680 61.796059 13.676063
F 4.684900 55.310859 10.036063
F 4.684900 63.028659 10.036063
F 13.600480 55.310959 10.098163
F 13.600480 63.028759 10.098163
F 4.660060 57.883559 13.674063
F 4.660060 65.601459 13.674063
F 13.575080 57.883559 13.736263
F 13.575080 65.601359 13.736263
F 4.678610 57.885159 10.944363
F 4.678610 65.602959 10.944363
F 13.594180 57.883559 11.007663
F 13.594180 65.601359 11.007663
F 4.703610 55.309359 7.306313
F 4.703610 63.027159 7.306313
F 13.619580 55.310959 7.369643
F 13.619580 63.028759 7.369643
F 6.909840 54.024859 10.960863
F 6.909840 61.742759 10.960863
F 15.812980 54.220959 11.089563
F 15.622180 61.766359 11.215463
F 6.935090 59.169559 7.322783
F 6.935090 66.887459 7.322783
F 15.924980 59.126859 7.224243
F 15.892580 67.015959 7.367223
F 6.916270 59.169759 10.051563
F 6.916270 66.887559 10.051563
F 15.635580 59.457259 9.952043
F 15.758580 66.886159 10.050263
F 6.890930 54.024759 13.689663
F 6.890930 61.742559 13.689663
F 15.759480 53.839259 13.801663
F 15.850680 61.745259 13.835963
F 0.102110 55.281059 17.350063
F 0.102110 62.998859 17.350063
F 9.093900 55.310959 17.343263
F 9.093900 63.028759 17.343263
F 18.038180 55.251759 17.537763
F 18.009080 62.997059 17.333563
F 0.083388 57.912059 20.987363
F 0.083388 65.629859 20.987363
F 9.068500 57.883559 20.981463
F 9.068500 65.601359 20.981463
F 18.036680 57.893659 21.011563
F 15.867680 66.889859 17.393663
F 0.147312 57.885659 18.232963
F 0.147313 65.603459 18.232963
F 9.087530 57.883559 18.252863
F 9.087530 65.601359 18.252863
F 18.165780 57.892559 18.340063
F 17.980380 65.485459 18.236063
F 0.164464 55.306359 14.592963
F 0.164464 63.024159 14.592963
F 9.112910 55.310959 14.614663
F 9.112910 63.028759 14.614663
F 18.130380 55.094759 14.706563
F 18.108080 63.148859 14.551863
F 2.391330 54.028259 18.205863
F 2.391330 61.746059 18.205863
F 11.315480 54.024659 18.268363
F 11.315480 61.742459 18.268363
F 20.348080 53.883859 18.076263
F 20.466880 61.744759 18.334663
F 2.414910 59.165759 14.567463
F 2.414910 66.883559 14.567463
F 11.340880 59.169859 14.630263
F 11.340880 66.887659 14.630263
F 20.196780 59.263159 14.519163
F 20.116280 66.841259 14.838063
F 2.395340 59.167359 17.300663
F 2.395340 66.885159 17.300663
F 11.321780 59.169859 17.358863
F 11.321780 66.887659 17.358863
F 20.284080 59.267359 17.314763
F 20.288480 66.848759 17.473663
F 2.372140 54.026759 20.938363
F 2.372140 61.744559 20.938363
F 11.296380 54.024659 20.996963
F 11.296380 61.742459 20.996963
F 20.402380 61.947559 21.057763
F 20.135980 53.994859 20.907563
F 4.635080 55.311059 17.312163
F 4.635080 63.028859 17.312163
F 13.549680 55.310959 17.374363
F 13.549680 63.028759 17.374363
F 4.609980 57.883459 20.950163
F 4.609980 65.601259 20.950163
F 13.524280 57.883559 21.012563
F 13.524280 65.601359 21.012563
F 4.628700 57.884959 18.220763
F 4.628700 65.602759 18.220763
F 13.543380 57.883559 18.283963
F 13.543380 65.601359 18.283963
F 4.653630 55.309459 14.582563
F 4.653630 63.027259 14.582563
F 13.568780 55.310959 14.645863
F 13.568780 63.028759 14.645863
F 6.859220 54.024859 18.237163
F 6.859220 61.742659 18.237163
F 15.824480 54.201059 18.381863
F 15.800380 61.849259 18.323463
F 6.884530 59.169659 14.598963
F 6.884530 66.887459 14.598963
F 15.739880 59.160759 14.672563
F 15.826480 66.782459 14.662463
F 6.865610 59.169859 17.327763
F 6.865610 66.887659 17.327763
F 20.268380 69.380359 18.386963
F 20.171080 69.502059 3.699483
F 20.144780 69.409259 21.119763
F 15.773780 66.820459 0.157378
F 15.636680 69.288759 13.534063
F 20.195780 59.212059 0.054093
F 20.071780 69.456759 13.799363
F 17.968080 55.337559 0.023959
F 20.174880 66.890659 -0.097268
F 20.167580 69.481059 6.352633
F 18.046480 55.384759 21.867463
F 0.064891 55.283959 24.624563
F 0.064892 63.001759 24.624563
F 9.043110 55.310959 24.619563
F 9.043110 63.028759 24.619563
F 17.924180 55.408459 24.752563
F 17.930680 62.959059 24.857463
F 0.046623 57.909059 28.261663
F 0.046623 65.626859 28.261663
F 9.017710 57.883559 28.257663
F 9.017710 65.601359 28.257663
F 17.939480 57.651859 28.322163
F 17.937080 65.584459 28.423363
F 0.112959 57.880259 25.512963
F 0.112959 65.598059 25.512963
F 9.036740 57.883559 25.529063
F 9.036740 65.601359 25.529063
F 18.008680 57.892759 25.663863
F 17.793680 65.556359 25.567063
F 9.062130 55.310959 21.890963
F 9.062130 63.028759 21.890963
F 11.213880 69.460259 32.820863
F 2.280180 69.460159 35.488963
F 2.343800 54.027259 25.482563
F 2.343800 61.745159 25.482563
F 11.264680 54.024659 25.544663
F 11.264680 61.742459 25.544663
F 20.135680 54.062859 25.527363
F 20.227180 61.547959 25.696863
F 2.367530 59.166759 21.844163
F 2.367530 66.884559 21.844163
F 11.290080 59.169859 21.906463
F 11.290080 66.887659 21.906463
F 0.130117 55.311559 21.873063
F 6.739060 69.460259 35.518263
F 2.349030 59.168359 24.576063
F 2.349030 66.886159 24.576063
F 11.270980 59.169859 24.635063
F 11.270980 66.887659 24.635063
F 20.166980 59.058559 24.533163
F 20.132580 66.934359 24.941463
F 2.326010 54.025659 28.213663
F 2.326010 61.743459 28.213763
F 11.245580 54.024659 28.273263
F 11.245580 61.742459 28.273263
F 20.175080 53.894459 28.285763
F 19.851780 61.678959 28.292563
F 4.584890 55.311159 24.588263
F 4.584890 63.028959 24.588263
F 13.498880 55.310959 24.650663
F 13.498880 63.028759 24.650663
F 4.559800 57.883259 28.226263
F 4.559800 65.601059 28.226263
F 13.473480 57.883559 28.288763
F 13.473480 65.601359 28.288763
F 4.578910 57.884759 25.497063
F 4.578910 65.602559 25.497063
F 13.492580 57.883559 25.560163
F 13.492580 65.601359 25.560163
F 4.603780 55.309659 21.858963
F 4.603780 63.027459 21.858963
F 13.517980 55.310959 21.922063
F 13.517980 63.028759 21.922063
F 6.808500 54.024859 25.513363
F 6.808500 61.742659 25.513363
F 15.771980 53.911159 25.496763
F 15.718780 61.724059 25.797263
F 6.833850 59.169659 21.875263
F 6.833850 66.887459 21.875263
F 2.258030 69.459759 40.029363
F 0.130117 63.029359 21.873063
F 6.814970 59.169859 24.603963
F 6.814970 66.887659 24.603963
F 15.811580 59.195259 24.808663
F 15.715880 67.072059 24.596263
F 6.789660 54.024659 28.242063
F 6.789660 61.742459 28.242063
F 15.578680 53.852459 28.434863
F 15.625980 61.579059 28.405863
F 0.028596 55.287059 31.898663
F 0.028596 63.004859 31.898663
F 8.992320 55.310959 31.895763
F 8.992320 63.028759 31.895763
F 18.030080 55.106959 31.901663
F 17.871880 63.056559 31.968163
F 0.010694 57.905859 35.535563
F 0.010694 65.623659 35.535563
F 8.966920 57.883559 35.533863
F 8.966920 65.601359 35.533863
F 17.850080 57.953259 35.625063
F 17.955980 65.549659 35.536163
F 0.078708 57.874859 32.792763
F 0.078708 65.592759 32.792763
F 8.985960 57.883559 32.805363
F 8.985960 65.601359 32.805363
F 17.857280 57.780059 32.809063
F 17.935880 65.758759 32.735563
F 0.095814 55.316959 29.152963
F 0.095814 63.034859 29.152963
F 9.011350 55.310959 29.167163
F 9.011350 63.028759 29.167163
F 17.907380 55.019459 29.155163
F 17.776480 63.128359 29.237263
F 2.296650 54.026159 32.759263
F 2.296650 61.743959 32.759263
F 11.213880 54.024659 32.820863
F 11.213880 61.742459 32.820863
F 20.287480 53.883559 32.978063
F 19.984080 61.655459 32.830363
F 2.320160 59.167759 29.120863
F 2.320160 66.885559 29.120863
F 11.239280 59.169859 29.182763
F 11.239280 66.887659 29.182763
F 19.992480 59.103859 29.378763
F 20.141380 66.781559 29.139863
F 2.303090 59.169459 31.851363
F 2.303090 66.887259 31.851363
F 11.220180 59.169859 31.911363
F 11.220180 66.887659 31.911363
F 20.059980 58.969959 32.224363
F 20.171780 66.947859 31.827363
F 2.280180 54.024459 35.488963
F 2.280180 61.742259 35.488963
F 11.194780 54.024659 35.549363
F 11.194780 61.742459 35.549363
F 20.163080 53.937159 35.807863
F 20.169780 61.698259 35.604363
F 4.534750 55.311359 31.864363
F 4.534750 63.029159 31.864363
F 13.448080 55.310959 31.926863
F 13.448080 63.028759 31.926863
F 4.509670 57.883059 35.502363
F 4.509670 65.600959 35.502363
F 13.422680 57.883559 35.564963
F 13.422680 65.601359 35.564963
F 4.529250 57.884559 32.773463
F 4.529250 65.602359 32.773463
F 13.441780 57.883559 32.836463
F 13.441780 65.601359 32.836463
F 4.554060 55.309859 29.135263
F 4.554060 63.027659 29.135263
F 13.467180 55.310959 29.198263
F 13.467180 63.028759 29.198263
F 6.757800 54.024859 32.789663
F 6.757800 61.742659 32.789663
F 15.558880 53.839959 32.724263
F 15.698780 61.731459 32.959563
F 6.783140 59.169659 29.151563
F 6.783140 66.887559 29.151563
F 15.788780 59.141559 29.332063
F 15.670680 67.023759 29.321563
F 6.764360 59.169959 31.880163
F 6.764360 66.887759 31.880163
F 15.725780 59.189359 32.055963
F 15.611380 67.077259 32.140463
F 6.739060 54.024559 35.518263
F 6.739060 61.742459 35.518263
F 15.634680 53.997659 35.548163
F 15.675780 61.826959 35.646263
F 15.708680 61.874559 42.752463
F 17.880380 65.641259 42.896763
F 8.945380 55.310259 39.169463
F 8.945380 63.028059 39.169463
F 17.799380 55.461159 39.265863
F 18.103580 63.134059 39.231263
F 0.050978 57.930359 42.834063
F 0.050978 65.648159 42.834063
F 9.061190 57.885159 42.805663
F 9.061190 65.602959 42.805663
F 11.194780 69.460259 35.549363
F 17.937380 57.905759 42.938863
F 0.048209 57.871359 40.084363
F 0.048209 65.589159 40.084363
F 8.943800 57.882459 40.073763
F 8.943800 65.600259 40.073763
F 17.941180 58.000159 40.238363
F 17.943380 65.802359 39.964463
F 0.061431 55.322359 36.433163
F 0.061431 63.040159 36.433163
F 8.960630 55.310959 36.442763
F 8.960630 63.028759 36.442763
F 17.878580 55.219659 36.523063
F 17.954880 62.948959 36.588063
F 2.258030 54.024159 40.029363
F 2.258030 61.741959 40.029363
F 11.171680 54.023559 40.089363
F 11.171680 61.741359 40.089363
F 20.157880 54.152559 39.992963
F 20.323580 61.903459 40.077763
F 2.273040 59.168859 36.397763
F 2.273040 66.886659 36.397763
F 11.188480 59.169859 36.458263
F 11.188480 66.887659 36.458263
F 19.984080 59.175459 36.555163
F 20.276580 66.834659 36.491963
F 2.258770 59.168559 39.126963
F 2.258770 66.886359 39.126963
F 11.173280 59.169159 39.185063
F 11.173280 66.886959 39.185063
F 20.081180 59.268659 39.229963
F 20.339980 66.958759 39.089863
F 2.366220 54.031159 42.763663
F 2.366220 61.748959 42.763663
F 11.289180 54.026259 42.821163
F 11.289180 61.744059 42.821163
F 20.315180 54.062759 42.857763
F 15.770480 54.028459 42.701163
F 4.488490 55.310759 39.137963
F 4.488490 63.028559 39.137963
F 13.401180 55.310259 39.200563
F 13.401180 63.028059 39.200563
F 4.599180 57.885859 42.775063
F 4.599180 65.603659 42.775063
F 13.517080 57.885159 42.836763
F 13.517080 65.602959 42.836763
F 4.488190 57.883159 40.042263
F 4.488190 65.600959 40.042263
F 13.399580 57.882459 40.104863
F 13.399580 65.600259 40.104863
F 4.504510 55.310059 36.410963
F 4.504510 63.027859 36.410963
F 13.416380 55.310959 36.473863
F 13.416380 63.028759 36.473863
F 6.715720 54.023659 40.058163
F 6.715720 61.741459 40.058163
F 15.621080 54.080259 39.982263
F 15.774280 61.862659 40.018563
F 6.732500 59.169759 36.427063
F 6.732500 66.887559 36.427063
F 15.527380 59.256259 36.647763
F 15.680080 66.876559 36.520163
F 6.717590 59.169259 39.153863
F 6.717590 66.887059 39.153863
F 15.648480 59.201759 39.480263
F 15.626480 66.817759 39.166263
F 6.833210 54.026159 42.790063
F 6.833210 61.743959 42.790063
F 11.264680 69.460259 25.544663
F 20.371880 61.715259 42.630363
F 6.715720 69.459259 40.058163
F 11.171680 69.459159 40.089363
F 6.789660 69.460259 28.242063
F 15.709080 59.165259 21.927063
F 20.316480 69.490759 28.314363
F 20.295380 69.563159 42.871363
F 15.729080 69.326059 40.066263
F 15.767480 66.942659 21.866863
F 20.349280 69.635559 25.584663
F 20.128480 69.422259 40.034563
F 15.770280 69.558659 28.219863
F 20.271880 69.497659 32.737763
F 20.134080 66.826559 22.248763
F 15.630780 69.385959 35.557263
F 20.209680 69.383559 35.465663
F 15.691080 69.362259 42.725563
F 15.784480 69.591359 25.518063
F 15.690280 59.241759 43.623663
F 18.115380 62.896059 43.678063
F 20.255580 59.324659 21.842763
F 18.261280 63.204359 22.089263
F 27.021180 1.343839 2.767673
F 27.079280 8.991119 2.799463
F 42.793780 -0.093346 6.256853
F 35.975780 1.232549 2.718513
F 35.855780 9.176499 2.802523
F 42.620080 12.882059 10.122363
F 26.865580 3.708579 6.340363
F 26.977480 11.514459 6.495253
F 35.928380 4.046769 6.284083
F 35.637780 11.653759 6.451563
F 26.760980 3.779729 3.734293
F 26.881580 11.519459 3.670403
F 35.929980 3.812929 3.616043
F 35.847580 11.762659 3.699813
F 22.372480 3.813489 18.486963
F 42.610780 12.983259 7.411503
F 42.720380 7.674659 11.028063
F 22.451080 8.988599 17.386563
F 42.486880 7.659909 3.767353
F 24.627080 15.599959 21.130763
F 29.154580 7.529569 3.752563
F 29.362280 15.476359 3.675913
F 42.582480 5.179079 2.803443
F 38.095780 7.731639 3.669753
F 38.096780 15.295659 3.731493
F 42.490580 7.710099 18.280763
F 42.638680 8.076089 6.514733
F 42.676680 5.359259 7.415273
F 40.370080 11.460859 21.079263
F 22.505780 11.578659 6.383803
F 29.091680 4.942599 3.009883
F 29.201280 12.789359 2.975583
F 38.087180 5.208509 2.927553
F 37.966980 12.869359 2.839183
F 29.062380 7.563389 6.372283
F 29.351980 15.440959 6.457143
F 33.521080 5.237409 14.606663
F 38.308280 7.792829 6.439523
F 38.122080 15.280459 6.424903
F 42.619780 7.712069 20.976963
F 31.480380 1.175509 2.837163
F 31.441980 8.941679 2.985133
F 42.625680 15.370459 3.861903
F 40.418580 1.308569 2.671453
F 40.432580 9.098799 2.940533
F 40.479580 16.749059 17.359863
F 22.582680 1.341689 2.903833
F 42.477380 5.144989 17.524263
F 42.450480 15.453759 21.194663
F 31.040680 3.804779 6.486133
F 31.343680 11.605559 6.485943
F 40.558380 3.941569 6.346453
F 40.343980 11.846859 6.433823
F 22.301080 3.883729 6.480573
F 22.285280 11.520859 18.604663
F 31.341680 3.763279 3.763683
F 31.406280 11.463859 3.759373
F 40.450480 3.899309 3.591013
F 40.302380 11.763559 3.727513
F 22.282980 3.973239 3.764183
F 22.648380 11.712559 3.668953
F 42.708080 5.129319 10.027663
F 33.736580 7.601389 18.450563
F 40.477480 1.410929 9.941543
F 22.442980 3.528529 10.930563
F 42.698480 12.982959 14.684663
F 42.444980 12.848559 17.422663
F 24.744880 12.961959 -0.028130
F 42.871880 15.522859 13.627963
F 22.404880 1.330939 17.427163
F 33.810880 7.865599 3.691783
F 33.725980 15.364459 3.580583
F 38.083880 -0.138356 3.634693
F 42.523080 15.455359 18.422763
F 22.571680 16.694959 10.216263
F 24.461680 15.426759 18.337363
F 24.831580 7.928429 3.628783
F 24.722880 15.411059 3.826373
F 33.636380 0.024166 20.916563
F 42.393180 -0.241861 17.958363
F 42.312380 5.152519 0.111442
F 31.223180 16.294059 17.402663
F 38.153980 0.043545 20.869163
F 42.500080 7.645309 13.643363
F 26.840280 11.605759 20.930863
F 33.592980 5.195439 2.952823
F 33.532980 12.735859 2.899123
F 42.592680 -0.094412 11.049763
F 31.364580 1.503049 14.604363
F 24.530780 5.182489 2.888873
F 24.844480 12.915359 2.637343
F 33.657880 7.677669 6.484793
F 33.643880 15.463459 6.429003
F 42.556980 12.933059 2.747033
F 40.478280 16.636259 10.026963
F 35.923680 11.459159 21.131463
F 22.428080 16.489459 14.642863
F 24.538680 7.805719 6.350013
F 24.837280 15.354159 6.520323
F 24.606380 7.600909 18.170163
F 26.848280 1.082539 10.201663
F 26.824780 8.942779 9.985763
F 37.862080 7.635419 20.841863
F 35.976680 1.283989 10.134563
F 35.682480 8.788099 9.778943
F 40.122380 3.907059 18.193863
F 26.894480 3.811929 13.783263
F 26.727480 11.563559 13.816363
F 35.849380 4.009239 13.634163
F 35.827080 11.615159 13.830063
F 26.887580 3.788149 10.882863
F 26.866480 11.523659 11.088863
F 36.014780 3.847629 10.948363
F 35.691880 11.316259 11.127963
F 26.719280 1.288439 7.468723
F 26.845780 8.930039 7.399553
F 22.278280 3.849569 21.078363
F 35.893780 1.417889 7.333913
F 35.842380 9.090629 7.160933
F 33.758880 15.282459 18.361363
F 29.025880 7.568929 11.029163
F 29.247980 15.210559 10.945063
F 26.925580 3.990039 21.056663
F 38.160680 7.903599 10.848363
F 38.222880 15.552459 11.084363
F 31.437380 16.657359 7.481763
F 28.887080 5.040839 7.504403
F 29.216280 12.889659 7.484313
F 38.172380 5.169889 7.310953
F 37.900680 12.775659 7.560693
F 29.245080 5.047479 10.188763
F 29.272780 12.705459 10.173563
F 38.272480 5.149339 10.062963
F 38.069380 12.774359 10.324563
F 29.114780 7.851219 13.627963
F 29.048880 15.475659 13.695263
F 31.623780 16.654359 2.541433
F 38.001680 7.878989 13.574063
F 38.251780 15.448659 13.826663
F 35.845580 16.691959 7.150843
F 31.307980 1.219399 10.027663
F 31.244880 8.676519 9.999363
F 27.084980 16.477359 2.917673
F 40.430880 16.466559 2.809133
F 40.509380 8.885589 9.906373
F 22.465980 1.251269 0.227799
F 33.592780 15.280459 21.149063
F 22.488480 9.018999 10.082463
F 31.282280 11.487159 20.909063
F 31.361980 3.975949 13.755063
F 31.280580 11.536459 13.682863
F 40.301580 3.910999 13.695363
F 40.566780 11.512559 13.622863
F 22.435980 3.627229 13.706063
F 22.328880 11.437059 13.825063
F 31.454480 3.901909 10.977763
F 31.422480 11.276459 10.965463
F 40.475680 3.919069 10.917163
F 40.367080 11.384059 10.905663
F 24.845680 -0.095165 3.622883
F 22.492680 11.450159 11.182563
F 31.364680 1.195129 7.186173
F 31.248780 8.962099 7.177863
F 33.321080 7.714269 21.150863
F 40.551880 1.257529 7.111883
F 40.311780 9.244609 7.232573
F 22.633880 16.699559 2.892933
F 22.596980 1.202269 7.249483
F 22.336280 9.065459 7.266223
F 27.186080 16.590059 7.353623
F 33.598080 7.634029 11.020463
F 33.882480 15.284859 11.028063
F 31.392080 3.848879 21.024063
F 35.912680 3.835209 20.994563
F 22.590180 9.106539 2.722083
F 24.580980 12.767759 17.388463
F 24.694380 7.751479 11.075563
F 24.895080 15.658059 10.958563
F 24.686480 5.024089 17.361063
F 33.494680 4.974699 7.300303
F 33.491180 12.889159 7.512133
F 35.853580 16.562559 2.849683
F 22.496080 8.888469 14.619763
F 24.543080 5.175039 7.254253
F 24.676580 12.792259 7.509823
F 33.725080 5.054959 10.020963
F 33.628080 12.772059 10.121463
F 22.311080 16.632059 17.326363
F 22.354880 1.105009 14.622963
F 24.595480 5.200609 10.159263
F 24.599980 12.978859 10.223363
F 33.496780 7.888719 13.739463
F 33.779780 15.278859 13.788063
F 24.657080 7.818409 20.960263
F 26.770680 16.717959 14.774163
F 40.281380 1.274259 14.608763
F 40.531480 16.888259 14.683863
F 24.772180 7.653369 13.744863
F 24.693080 15.272859 13.711363
F 33.584780 12.726159 17.514363
F 26.916880 1.120989 17.331163
F 26.812580 9.079219 17.464363
F 26.659280 16.643359 17.468763
F 36.044080 1.480309 17.186363
F 35.691280 8.978469 17.356463
F 40.254680 11.473559 18.211263
F 40.348080 16.621059 7.277893
F 40.226980 3.963469 20.965163
F 38.066080 15.400659 20.909863
F 22.470180 11.548559 21.248463
F 26.944880 3.824519 18.335463
F 26.870680 11.588559 18.275063
F 35.937280 3.901319 18.182163
F 35.914280 11.568659 18.430863
F 26.904980 1.263259 14.681963
F 26.897480 8.907719 14.653863
F 31.177080 11.529859 18.187263
F 35.897880 1.449159 14.495463
F 35.845680 9.029629 14.744463
F 35.869480 16.779359 10.007263
F 29.211480 7.609279 18.218163
F 28.858380 15.218959 18.211863
F 33.583180 5.013459 17.372963
F 37.923280 7.888619 18.178863
F 38.220380 15.347859 18.169163
F 24.507480 12.773359 14.671063
F 28.936080 5.203859 14.618463
F 29.005080 12.807559 14.469063
F 38.133580 5.323069 14.437263
F 38.319880 12.806559 14.491563
F 29.141480 4.911579 17.416963
F 29.046380 12.767959 17.157963
F 37.989180 5.284899 17.108163
F 37.957580 12.907959 17.242463
F 31.553280 16.631359 10.293863
F 33.640880 12.681659 14.730363
F 24.737380 5.084189 14.615263
F 29.007580 7.807749 21.011363
F 40.250580 8.871099 14.608863
F 31.424980 3.715259 18.369463
F 31.523180 1.327709 17.194663
F 31.488480 8.970749 17.601463
F 31.367280 9.019699 14.837163
F 40.342880 1.285629 17.210763
F 40.103080 8.980349 17.335663
F 29.456780 15.274459 20.986663
F 31.383880 16.381059 14.661363
F 35.924280 16.613659 14.612663
F 22.545280 1.040299 9.917773
F 27.289180 16.763859 9.944463
F 22.520180 16.804559 7.270523
F 35.906380 16.575259 17.430663
F 42.625880 5.039339 14.736663
F 42.626980 15.566659 6.556123
F 42.637680 15.482659 10.956863
F 24.813880 -0.294221 6.486513
F 35.979780 1.223809 -0.036541
F 29.229980 -0.013715 3.836563
F 29.034580 0.061211 6.554183
F 29.193780 5.257149 0.233893
F 27.206380 16.669059 21.841163
F 33.736180 0.030930 6.321853
F 24.548280 0.020464 21.013763
F 42.564180 -0.077956 3.465243
F 22.420880 16.581759 0.246410
F 29.075880 0.061432 21.123463
F 33.798180 -0.055888 3.594143
F 35.963480 1.343609 21.923563
F 38.104380 5.171329 21.867163
F 33.796880 12.761459 0.080626
F 31.365380 1.282799 0.186828
F 31.346680 16.689859 -0.228739
F 33.566580 12.605759 22.051663
F 22.300680 16.872359 22.008163
F 29.201680 12.684959 0.213404
F 31.133880 9.020099 22.134463
F 24.573180 5.140149 0.156436
F 31.576680 16.650759 22.106863
F 26.962680 8.913499 0.175239
F 35.887580 16.985759 0.143052
F 27.009680 1.333869 24.813263
F 26.687980 8.964789 24.759163
F 22.437380 8.982809 24.707263
F 35.940080 1.475889 24.562363
F 35.736480 9.075829 24.714963
F 22.233780 3.800079 35.639163
F 26.988380 3.782019 28.362463
F 27.230180 11.547359 28.224563
F 35.607780 3.801019 28.156863
F 36.126280 11.554159 28.445963
F 27.068580 4.031259 25.592663
F 26.828480 11.567359 25.511463
F 35.799380 3.978349 25.430263
F 36.052180 11.549759 25.692763
F 22.319480 8.901349 36.488463
F 42.467280 7.820619 42.845463
F 22.728080 11.477959 28.393963
F 40.380980 11.672859 42.928363
F 22.519280 9.092239 29.548663
F 42.605280 5.269339 24.714063
F 28.869580 7.845969 25.604763
F 29.089080 15.186459 25.489563
F 42.462580 7.593379 28.435363
F 38.059380 7.723509 25.646163
F 38.041580 15.536659 25.613763
F 29.166880 15.252859 42.823663
F 22.470480 11.410359 40.099763
F 42.615380 15.510159 32.715863
F 22.406780 1.219729 39.251463
F 42.658780 15.555159 40.100663
F 29.217080 5.245219 24.418563
F 29.153380 12.710759 24.560263
F 38.140180 5.335479 24.648063
F 38.168480 12.983259 24.694063
F 29.138380 7.640059 28.310263
F 29.153280 15.334659 28.334463
F 42.479780 7.585309 40.293363
F 38.279280 7.651029 28.318863
F 38.061280 15.388259 28.279963
F 42.588180 15.506759 25.689263
F 31.423180 1.283049 24.815863
F 31.231880 9.062149 24.834563
F 42.438780 5.233309 36.431063
F 40.367380 1.388349 24.761363
F 40.175980 8.898569 24.559663
F 29.124280 0.158119 40.140863
F 22.455480 1.360779 24.705663
F 22.571780 11.677259 32.998763
F 42.610180 15.415159 28.309263
F 31.371180 3.906209 28.181963
F 31.638280 11.788459 28.460563
F 40.141380 3.866969 28.310663
F 40.550380 11.639659 28.320863
F 42.608280 7.857299 35.605863
F 24.688680 12.968159 21.827663
F 31.264680 3.892439 25.549363
F 31.356480 11.672559 25.667563
F 40.276980 4.007509 25.518263
F 40.324780 11.405859 25.559763
F 22.479680 3.848419 25.516263
F 22.528780 11.377859 25.654163
F 22.326080 11.593459 35.768963
F 42.404080 12.806459 22.003863
F 36.164280 11.529359 42.767263
F 40.069380 16.760559 21.888163
F 31.392980 1.253599 21.930863
F 31.458280 4.043319 42.948163
F 42.624280 15.385659 42.879563
F 42.570080 12.868659 24.776963
F 42.469880 7.594239 32.679563
F 33.428080 7.705699 25.534663
F 33.839880 15.360259 25.606463
F 24.657380 15.543759 42.753363
F 42.630380 5.103989 39.052463
F 22.597680 3.819489 28.285263
F 33.792780 15.471159 42.947263
F 24.528880 7.682069 25.570063
F 24.738180 15.482559 25.690063
F 22.401580 3.836779 40.262663
F 22.324680 9.155429 32.251163
F 33.644580 15.658859 40.273763
F 42.552080 7.794899 25.635363
F 35.871380 16.600059 21.818363
F 42.530380 4.918269 31.900663
F 22.521580 3.865849 43.000063
F 33.561480 5.224199 24.609863
F 33.751280 12.800559 24.721263
F 33.652080 7.911239 42.743163
F 22.539580 1.099119 36.516463
F 24.794180 5.068269 24.561463
F 24.607980 12.918959 24.501563
F 33.722280 7.777769 28.474263
F 33.892380 15.451159 28.240163
F 38.163180 -0.112813 35.602063
F 26.802080 9.097209 21.957463
F 40.329580 16.585059 24.723263
F 31.456480 11.614859 40.275463
F 24.786480 7.822859 28.351663
F 24.664580 15.462759 28.341763
F 24.650580 12.805659 39.225063
F 26.955480 1.310319 32.058463
F 26.676280 9.007349 31.864063
F 26.904880 11.609859 42.853363
F 35.974880 1.389319 31.826663
F 35.888480 8.996529 32.017463
F 40.129180 8.809969 21.941763
F 26.984680 4.077909 35.801963
F 26.720980 11.561759 35.616163
F 35.705580 3.728069 35.265663
F 35.919380 11.675259 35.562763
F 26.878480 4.064689 32.957563
F 26.862680 11.598859 32.912663
F 35.685880 3.942549 32.758363
F 36.039280 11.488459 32.885763
F 26.961780 1.136349 29.176863
F 26.926380 9.000789 29.160763
F 42.362380 12.904659 36.580363
F 36.027380 1.320349 29.248863
F 36.012580 8.993869 29.222263
F 26.903080 16.803259 36.288963
F 29.023480 7.867949 32.783463
F 29.124280 15.426959 32.802163
F 24.567180 5.088739 39.081463
F 38.216280 7.665169 32.699463
F 37.963280 15.522359 32.742263
F 26.898680 16.746759 29.129763
F 29.212880 5.122929 29.189363
F 29.249580 12.904959 29.358563
F 37.864280 5.015019 29.122563
F 38.293080 12.971559 29.449063
F 29.147680 5.259159 31.975163
F 29.070780 12.754759 32.138963
F 38.061880 5.130739 31.858263
F 38.301080 12.741959 32.084263
F 29.108580 7.724889 35.589363
F 29.076780 15.426659 35.639363
F 35.685080 16.766459 39.022163
F 38.090080 7.454649 35.547263
F 38.102680 15.498859 35.506563
F 33.595880 12.983059 39.276263
F 31.444080 1.195239 31.769263
F 31.331180 9.003769 31.858863
F 37.927180 15.560759 42.717763
F 40.279380 1.119099 31.845763
F 40.270280 9.160029 31.952763
F 27.087580 16.788259 24.619963
F 22.655780 1.218919 31.759763
F 26.903580 16.679759 31.817963
F 22.222680 16.787959 36.534263
F 31.403380 3.914739 35.433963
F 31.374480 11.678159 35.624563
F 40.213980 3.676029 35.535963
F 40.243980 11.475459 35.558163
F 40.389580 1.357449 21.890363
F 40.301780 16.682959 39.082963
F 31.207680 3.865379 32.699763
F 31.436280 11.644759 32.818863
F 40.161280 3.774339 32.870763
F 40.694080 11.714459 32.888763
F 22.373180 3.828779 32.811263
F 31.426580 4.032079 40.083463
F 31.324280 1.383179 29.090263
F 31.262580 9.164759 29.082763
F 22.565980 16.776659 24.723363
F 40.094380 1.301559 29.130163
F 40.378280 9.136339 29.222963
F 22.538380 11.615359 42.798663
F 22.514480 1.241259 29.022063
F 42.761480 12.970959 31.888963
F 40.373580 16.673759 36.273463
F 33.572780 7.793149 32.793363
F 33.554580 15.474059 32.853563
F 33.818280 5.335389 39.342463
F 40.374880 9.014579 36.461763
F 31.414780 9.113689 36.559663
F 24.583580 13.024759 36.441363
F 24.456180 7.606159 32.998063
F 24.634780 15.510959 32.841663
F 24.477280 5.112399 36.393363
F 33.642980 5.247159 29.158963
F 33.954180 12.988259 29.228263
F 29.312480 7.838999 42.859263
F 29.251680 -0.091684 28.175563
F 24.762680 5.164209 29.223163
F 24.930680 12.898759 29.195363
F 33.437080 5.218639 31.908863
F 33.775880 12.790059 31.859263
F 31.560980 11.647359 42.893363
F 40.348180 1.182209 36.481763
F 24.633680 5.047079 32.052163
F 24.806680 12.895759 31.912163
F 33.550380 7.776259 35.481963
F 33.716380 15.434659 35.645963
F 31.340480 16.810759 31.935263
F 40.236180 3.827709 42.869863
F 40.338480 16.623159 31.777463
F 35.828280 3.961299 42.942463
F 24.496280 7.722559 35.644463
F 24.535380 15.536159 35.572363
F 33.586080 12.924759 36.679263
F 26.867980 1.372099 39.463163
F 26.902880 9.068249 39.281563
F 22.280380 16.751359 39.288663
F 35.866480 1.141509 38.987963
F 36.017680 9.125569 39.205963
F 26.898980 4.092189 42.964663
F 33.754180 7.885359 40.202463
F 35.973780 16.885459 24.532763
F 35.817380 16.897259 31.987363
F 38.151780 7.669949 42.890463
F 26.949580 4.134939 40.213063
F 26.715280 11.476859 40.191663
F 35.974580 3.779979 40.225363
F 35.815080 11.685259 40.108163
F 27.192580 1.518279 36.673263
F 26.828880 9.059309 36.498963
F 22.536280 16.834859 29.211563
F 35.958480 1.256369 36.193263
F 35.732680 8.941559 36.399563
F 31.405080 16.743159 36.425163
F 29.144980 7.848419 40.004863
F 28.860680 15.494159 40.076863
F 33.620180 5.111489 36.464563
F 38.026480 7.646249 40.201563
F 38.003180 15.518459 39.943763
F 24.582580 15.456359 40.057163
F 29.360680 5.154459 36.508563
F 28.931180 12.965659 36.631863
F 38.092980 4.812139 36.387163
F 38.301180 13.123859 36.544163
F 29.217380 5.347499 39.178063
F 29.062380 12.811459 39.390263
F 38.108080 5.119919 39.115763
F 38.112880 12.702659 39.145563
F 35.881080 16.798759 29.210763
F 35.732780 16.928759 36.373063
F 24.849680 7.652159 42.807863
F 40.417480 16.612359 29.107163
F 26.763380 16.780759 38.915663
F 24.685280 7.678259 40.127863
F 31.368980 1.421319 39.155863
F 31.520480 9.157719 39.239263
F 31.431980 1.296099 36.385063
F 40.299380 1.343279 39.203463
F 40.238480 8.919459 39.255163
F 40.494980 3.922459 40.158763
F 31.420680 16.634359 29.228063
F 22.463480 8.877219 39.274563
F 40.255880 11.572459 40.241863
F 22.610080 16.994859 31.998163
F 31.328480 16.823659 39.196063
F 31.376380 16.611659 24.858763
F 42.535680 15.369059 35.374163
F 42.405080 12.981759 39.223763
F 42.860680 12.836259 29.210363
F 42.362680 4.960469 29.257563
F 24.670180 5.251779 22.005963
F 24.709980 -0.062079 28.293963
F 42.504780 -0.057541 25.479663
F 33.633380 0.168011 25.597763
F 33.706680 5.270459 43.828463
F 38.139180 -0.017088 32.825363
F 25.000980 0.142981 35.758363
F 42.515180 5.083499 21.865863
F 29.146780 0.095586 25.573263
F 33.646880 0.170860 42.795663
F 26.933780 16.477859 43.895963
F 22.431280 8.930329 21.962463
F 24.868080 -0.041891 42.939463
F 33.634980 0.085071 39.974563
F 33.635980 -0.089379 32.780363
F 24.820380 -0.031492 25.497263
F 42.644480 -0.161064 32.942263
F 33.616080 0.006759 28.505663
F 24.700180 -0.119577 32.972563
F 24.688580 0.131797 40.339463
F 38.166280 12.960559 43.725163
F 33.624980 0.121605 35.483863
F 33.569280 5.010709 21.956663
F 35.888780 9.039949 43.698863
F 22.619480 9.110579 43.661963
F 40.390380 9.090819 43.754963
F 40.255780 1.243929 43.485863
F 22.301880 1.271379 21.997463
F 29.100180 12.762159 21.972863
F 35.776480 8.793329 21.989063
F 38.209880 12.837459 21.989363
F 42.790380 12.843359 43.839963
F 38.037680 5.185629 43.924463
F 40.337880 16.777959 43.798163
F 27.004880 1.433929 43.724963
F 31.538080 9.104159 43.886663
F 29.095080 5.118799 21.810263
F 26.878080 1.236919 21.964363
F 26.849680 24.531259 2.702253
F 26.986280 32.053159 2.850633
F 35.845180 24.310659 2.871793
F 36.065480 32.043459 2.616833
F 27.069980 26.991359 6.269083
F 42.700880 23.236059 21.087863
F 27.092680 19.186559 6.438123
F 35.815180 26.653259 6.551643
F 29.107280 30.781359 20.925763
F 35.916080 19.155459 6.455143
F 27.091880 27.006859 3.604733
F 42.721080 28.190959 17.501463
F 26.931580 19.233659 3.775583
F 35.787780 26.909959 3.826123
F 22.354580 19.137559 18.251963
F 35.939280 19.081259 3.756283
F 42.648880 23.314859 10.863563
F 24.602880 30.829959 21.038063
F 22.533080 32.017759 2.715573
F 42.678280 28.219059 10.257863
F 29.242180 30.708459 3.739593
F 29.047080 23.078059 3.644603
F 38.136180 30.717459 3.725783
F 37.973580 22.871959 3.559273
F 42.511280 30.783659 6.492473
F 42.702280 23.177759 3.567933
F 22.465780 24.462159 14.764463
F 27.070780 32.070059 0.087702
F 29.354880 28.198859 2.782813
F 29.324180 20.468059 2.610533
F 38.152780 28.097159 2.995603
F 38.160780 20.323859 2.760573
F 29.260580 30.716259 6.412603
F 29.131980 23.018859 6.354343
F 37.938280 30.943559 6.490303
F 37.933880 22.875759 6.228903
F 31.304180 24.310459 2.942593
F 31.422580 32.044659 2.677253
F 40.281080 24.354859 2.981253
F 40.330280 32.079759 2.725173
F 22.390880 24.627359 2.828933
F 42.544180 28.237159 2.841553
F 31.570980 27.034059 6.614253
F 31.447480 19.028459 20.941163
F 31.490280 19.104859 6.200353
F 40.260080 26.949859 6.694833
F 40.393480 26.915259 21.182463
F 40.428180 19.260459 6.392983
F 22.365380 27.176059 6.379913
F 24.511580 20.361659 17.184363
F 22.606080 19.343359 6.488613
F 31.433180 26.927959 3.957293
F 24.674680 28.103559 17.426863
F 31.501980 19.137959 3.476723
F 40.329080 27.080059 3.952103
F 42.461780 28.227559 7.538613
F 40.487580 19.235659 3.588223
F 22.478180 27.306959 3.792543
F 26.778480 26.993859 20.986363
F 22.432280 19.302659 3.692763
F 24.881680 28.239059 -0.028843
F 31.514880 32.056159 -0.031884
F 35.756680 26.876359 20.918663
F 42.471780 23.034859 13.650563
F 26.894180 19.248759 20.874063
F 42.844980 20.596459 2.955513
F 33.813980 30.883859 3.580803
F 33.616980 22.977059 3.916943
F 42.689380 20.577359 7.102613
F 42.458080 28.155159 -0.013757
F 24.620780 30.638259 3.751463
F 24.603880 23.116759 3.596163
F 42.488780 30.884259 13.943963
F 38.040680 20.617259 0.167278
F 40.268880 26.947959 18.386163
F 40.381180 32.233159 14.700563
F 29.292080 23.154259 20.914563
F 42.703680 30.778559 3.668353
F 33.683580 28.247059 2.875203
F 33.805280 20.431259 2.902793
F 42.657580 20.602959 17.389663
F 40.307880 24.410859 14.643263
F 24.893680 28.166159 2.758763
F 24.724580 20.375159 2.893363
F 33.779180 30.814259 6.263483
F 33.545180 23.004159 6.508903
F 24.546080 22.975559 20.923063
F 31.318180 18.913859 18.199963
F 24.661580 30.879559 6.567223
F 24.662880 23.167059 6.322393
F 26.905580 24.369459 9.945043
F 27.133780 32.100659 9.774843
F 35.733680 24.331659 10.106463
F 35.743480 32.276959 10.082063
F 26.896380 26.937059 13.746463
F 33.460480 20.604459 17.497463
F 27.102980 19.206759 13.752963
F 35.969980 27.145959 13.759063
F 33.644580 28.116959 17.190363
F 35.903780 19.155859 13.736563
F 26.873480 26.812959 11.002563
F 24.893480 20.498559 14.537963
F 27.150280 19.290559 10.976763
F 35.993080 26.822359 11.083663
F 24.570180 28.211459 14.641463
F 36.016880 19.329159 11.203463
F 26.884180 24.374659 7.211993
F 26.989180 32.080159 7.130653
F 35.784580 24.162759 7.404073
F 35.805480 32.181259 7.354053
F 29.214880 30.864759 10.954863
F 29.081580 23.037959 10.885163
F 38.106380 30.925659 10.975563
F 38.073380 23.062759 11.020563
F 29.173580 28.244559 7.295323
F 29.458880 20.567059 7.403283
F 37.839580 28.259859 7.392163
F 38.202780 20.420159 7.208403
F 29.011980 28.172759 10.081463
F 29.405880 20.625459 10.110163
F 38.143580 28.271459 10.071963
F 38.032580 20.554959 9.960183
F 29.222780 30.597959 13.622663
F 29.025080 23.024959 13.590363
F 38.035080 30.847859 13.832063
F 37.950280 23.092259 13.776663
F 31.489580 24.176559 10.079363
F 31.390080 32.131359 10.139063
F 40.283880 24.359559 9.948763
F 40.300780 32.134059 10.260663
F 22.605280 24.666859 10.136763
F 22.467280 32.169259 10.023063
F 31.486480 26.897559 13.497363
F 42.623180 23.066859 18.345963
F 31.579580 19.007559 13.862763
F 40.353480 27.028559 13.726163
F 22.281080 26.970359 13.870163
F 40.409180 19.356259 13.369663
F 38.142680 23.057659 20.799563
F 29.048280 20.627159 -0.139464
F 22.541080 19.250059 13.799963
F 31.176680 26.839859 10.797963
F 31.351280 32.168759 14.695263
F 31.535380 19.197059 11.058663
F 40.420280 26.882359 10.992563
F 33.450980 23.264359 18.137763
F 40.438680 19.367559 10.547763
F 22.502880 27.244459 11.130763
F 33.697080 20.329259 14.823563
F 22.429180 19.339559 11.205363
F 31.446580 24.420559 7.449903
F 31.547680 31.952759 7.390773
F 40.160580 24.219259 7.194463
F 40.223880 31.998459 7.416613
F 22.576080 24.537559 7.314333
F 22.555180 32.256959 7.353573
F 33.474380 30.896859 11.019063
F 33.559380 23.048859 11.198363
F 31.305080 26.964459 20.716263
F 31.137980 24.251559 14.508363
F 24.839580 31.001759 11.022063
F 24.754080 23.234459 10.860063
F 33.790680 28.271059 7.460513
F 33.547580 20.504959 7.262443
F 22.360380 31.974659 14.808463
F 42.535680 23.231659 6.321783
F 24.864680 28.196159 7.306403
F 24.954780 20.633359 7.528693
F 33.702880 28.209459 10.284463
F 33.717680 20.408359 10.064663
F 22.388980 26.890159 18.181563
F 31.359180 27.049459 17.946363
F 24.782480 28.264959 10.035363
F 24.801480 20.575459 10.210963
F 33.513780 30.920959 13.758863
F 33.454280 22.892959 13.989363
F 38.184980 30.629459 21.145663
F 22.398380 19.435059 21.022363
F 24.739680 30.908459 13.619963
F 24.597180 23.134959 13.611763
F 26.867180 24.140459 17.485963
F 26.960180 31.879559 17.182763
F 35.920780 24.302959 17.325163
F 35.818880 32.018459 17.512163
F 31.509780 34.655959 11.044063
F 40.334280 19.442759 18.295363
F 40.211980 19.255359 20.969563
F 42.560280 30.831259 18.278863
F 33.608480 28.275259 14.543763
F 35.605180 19.315059 21.051363
F 26.899780 26.708059 18.171963
F 24.550380 22.800359 18.289563
F 26.754780 19.180559 18.129463
F 35.918180 26.949959 18.103363
F 33.520780 30.674159 18.393063
F 35.843880 19.230959 18.268263
F 26.941980 24.275659 14.677863
F 27.101680 31.999359 14.458263
F 35.597780 24.440959 14.527263
F 35.792480 32.093559 14.794863
F 29.202080 30.706859 18.345463
F 29.143680 23.049559 18.197663
F 38.109680 30.959059 18.384263
F 38.170980 23.017759 18.067663
F 29.199780 28.010159 14.536263
F 29.172180 20.384959 14.814663
F 38.177580 28.375959 14.640263
F 38.232680 20.513859 14.548163
F 29.084780 28.236659 17.173863
F 29.115380 20.465359 17.436063
F 38.204380 28.424559 17.351063
F 38.144780 20.387659 17.135663
F 22.295180 32.101159 17.494663
F 33.451080 20.586659 21.895863
F 33.611280 30.745659 21.028763
F 22.608280 26.884359 20.989863
F 31.191680 24.573459 17.290863
F 31.435680 32.032659 17.470163
F 40.470280 24.357459 17.355363
F 40.388380 32.187159 17.555063
F 22.482780 24.253259 17.409363
F 33.682980 22.986359 20.906363
F 42.511980 30.939359 20.984363
F 24.648680 30.687559 18.195263
F 35.870880 34.696359 6.461523
F 28.978780 28.301859 0.082595
F 42.715680 28.204359 14.772863
F 42.608980 30.751459 11.155363
F 42.772380 20.571359 9.926103
F 22.351080 34.804859 6.475093
F 42.492080 20.531159 14.649063
F 22.484880 34.620959 21.025763
F 36.086180 34.662359 3.765783
F 31.259180 24.450059 0.280809
F 31.542780 34.662959 18.140163
F 40.462880 34.725159 18.183963
F 40.060080 34.523059 6.426193
F 22.527180 34.658459 11.337663
F 35.915480 24.440259 0.149424
F 26.750580 24.221759 -0.129208
F 33.555680 20.800959 0.096739
F 40.287980 34.918459 10.991963
F 38.186080 28.311459 0.355372
F 35.789680 34.820459 11.050463
F 22.514880 34.716759 14.185263
F 22.298880 24.516559 0.173277
F 22.383180 32.022559 21.808463
F 36.033080 32.151659 -0.130361
F 22.691080 32.155459 0.032287
F 40.475680 32.035459 0.034819
F 35.889580 24.325159 21.787463
F 24.551680 20.544259 0.219700
F 33.742680 28.180059 0.065791
F 27.045980 24.365859 24.490063
F 26.959980 32.011159 24.696563
F 35.885280 24.394359 24.521063
F 35.993880 32.231059 24.610163
F 27.009680 27.206459 28.354263
F 24.819380 20.475459 39.461063
F 27.004280 19.264159 28.190563
F 36.182280 26.919159 28.126863
F 42.785080 30.645859 42.703763
F 35.732980 19.270259 28.245063
F 27.099180 26.925659 25.638363
F 24.735480 28.179059 39.223663
F 27.103880 19.317459 25.382363
F 36.055780 26.977559 25.406663
F 42.475380 20.758259 36.709063
F 36.033480 19.345359 25.594463
F 22.431980 32.128859 24.611363
F 42.886280 20.601959 29.117563
F 22.473080 26.903959 32.956163
F 42.576380 28.387359 31.936663
F 29.247780 30.890759 25.466963
F 29.421480 23.034359 25.404463
F 38.125980 30.843459 25.504563
F 38.056480 23.103459 25.393963
F 42.510180 31.022559 32.729763
F 22.489280 19.590659 33.097063
F 35.847780 34.826159 28.383263
F 42.743380 28.302859 29.244363
F 29.233880 28.343359 24.428963
F 29.329280 20.537859 24.549363
F 38.208080 28.296759 24.593963
F 38.157580 20.637559 24.567463
F 29.243980 31.005959 28.263563
F 29.259480 23.200659 28.230963
F 38.247880 30.930759 28.300463
F 38.285880 23.240159 28.125563
F 31.513180 24.500859 24.348363
F 31.505380 32.143259 24.501363
F 40.279080 24.465359 24.666763
F 40.437080 32.095159 24.724363
F 40.402680 34.709659 28.218263
F 42.681380 28.293159 24.538363
F 31.396980 27.261959 28.229563
F 42.510380 23.084359 42.900163
F 31.513680 19.330059 28.376363
F 40.439180 27.019859 28.328963
F 24.433980 23.019859 42.785263
F 40.442780 19.409159 28.312963
F 42.514080 20.454459 24.674663
F 42.652380 30.863659 35.517663
F 22.509580 19.356059 28.400063
F 31.430980 27.130359 25.470963
F 42.646580 30.770659 25.316163
F 31.539880 19.259559 25.574563
F 40.394380 27.113559 25.533563
F 35.744980 19.511759 42.935863
F 40.290380 19.258659 25.552863
F 31.360480 19.395959 42.736563
F 22.472080 19.394459 25.447563
F 35.876380 31.938359 21.774763
F 42.767980 30.794259 28.162763
F 42.539580 23.283159 35.667963
F 40.591880 34.804459 25.510763
F 22.573680 27.063059 28.397963
F 22.379880 27.056959 35.708663
F 33.676680 23.366559 40.154263
F 33.664380 30.819659 25.531463
F 33.615880 23.204059 25.477563
F 22.559080 26.985859 42.948863
F 26.918080 24.283559 21.810363
F 24.599180 30.774459 25.581963
F 24.732380 23.270959 25.359463
F 29.176480 23.300259 42.752763
F 22.505680 32.022259 36.428763
F 22.659180 26.910359 25.633863
F 40.257180 26.860059 42.773863
F 22.457080 24.443259 39.311763
F 22.460980 27.056659 40.191963
F 33.711080 28.106059 24.574363
F 33.801980 20.612859 24.585863
F 22.334880 31.882159 29.181163
F 42.458580 23.075059 25.563063
F 24.946280 28.224659 24.715363
F 24.861180 20.641159 24.712163
F 33.839780 30.919559 28.274863
F 33.515580 23.305059 28.217463
F 38.155280 23.191759 43.019563
F 42.444280 28.310459 36.366063
F 24.559880 30.814059 28.174263
F 24.585680 23.236559 28.172863
F 26.867380 24.344059 31.859963
F 26.827280 32.163559 31.915063
F 35.746680 24.429559 31.770463
F 35.940180 32.140059 31.923163
F 26.835780 27.105259 35.535663
F 33.723580 20.789859 39.192663
F 26.765180 19.473059 35.505763
F 35.890080 26.999959 35.636663
F 33.618780 20.660559 36.479263
F 35.919280 19.509359 35.564363
F 26.915580 26.919859 32.826163
F 33.870880 28.444959 39.184963
F 26.779480 19.261859 32.743663
F 35.878580 27.031659 32.780063
F 24.435880 20.494659 36.609163
F 35.803780 19.543859 32.751763
F 26.805080 24.491059 29.111263
F 26.860180 32.241859 29.041063
F 35.916680 24.385559 29.094963
F 36.012980 32.222759 29.175163
F 29.219980 30.974259 32.814663
F 29.053380 23.063359 32.757863
F 38.309180 30.857059 32.670963
F 38.031980 23.208559 32.778463
F 29.247080 28.487559 29.245063
F 29.251980 20.698559 29.126963
F 38.162380 28.371259 29.194963
F 38.158480 20.566759 29.003763
F 29.224180 28.370259 32.047463
F 29.048780 20.493559 31.790463
F 38.220380 28.240859 31.804463
F 38.171580 20.666059 31.769263
F 29.331580 31.016159 35.459763
F 29.214780 23.142559 35.481463
F 38.300280 30.908459 35.306863
F 38.123380 23.150759 35.477963
F 31.362080 24.235359 31.917963
F 31.538780 32.099259 31.796163
F 40.380680 24.434259 31.967763
F 40.344280 32.287059 31.852563
F 42.724980 23.107159 28.290563
F 22.317380 32.140259 31.778963
F 31.451480 27.030059 35.513763
F 31.601080 32.177059 36.344763
F 31.364580 19.347859 35.504863
F 40.201480 26.999659 35.536363
F 33.777780 28.288459 36.542463
F 40.345380 19.401459 35.564563
F 33.569780 23.476159 42.959863
F 24.663080 28.329859 36.452163
F 22.235080 19.379259 35.646963
F 31.350080 26.873659 32.756363
F 22.421480 32.163659 39.171763
F 31.171580 19.297859 32.814163
F 40.420580 27.018259 32.890063
F 40.417880 32.161159 21.996163
F 40.228380 19.165559 32.733163
F 42.755480 20.581459 39.239863
F 31.478180 24.542059 36.472763
F 40.404480 27.044959 40.036663
F 31.346980 24.632159 29.174363
F 31.519580 32.217759 29.035663
F 40.474680 24.377059 29.043863
F 40.552480 32.194759 29.223263
F 22.350080 24.501659 29.182263
F 22.485380 24.345859 31.853263
F 33.733380 30.857659 32.941563
F 33.589480 23.345459 32.948263
F 40.471280 19.287159 39.983863
F 38.120180 28.023659 21.905963
F 24.647480 30.978859 32.655863
F 24.624080 23.284959 32.940763
F 33.860880 28.273759 29.051363
F 33.721580 20.724159 29.231363
F 31.467180 19.310359 40.011763
F 31.506780 34.808659 28.059263
F 24.831180 28.335459 29.218663
F 24.760880 20.619459 29.074463
F 33.564480 28.361659 31.804563
F 33.561180 20.779859 31.960563
F 40.291680 24.525459 36.445763
F 22.526080 24.362259 24.654463
F 24.624380 28.299159 31.968863
F 24.732280 20.795659 31.822963
F 33.911180 30.887759 35.625363
F 33.624280 23.096559 35.589363
F 24.709780 30.851759 40.127263
F 22.250380 19.377759 40.215863
F 24.694280 30.879059 35.483363
F 24.694480 23.168959 35.590563
F 27.051780 24.453759 39.090463
F 27.072480 31.870359 38.998363
F 35.922280 24.471359 39.306463
F 35.899280 32.419059 39.152163
F 40.380380 19.376759 42.779663
F 38.181780 30.795059 42.723763
F 33.726580 30.753159 42.696963
F 26.991080 26.783559 42.690463
F 42.691680 23.091959 32.972163
F 22.384780 19.176459 42.909163
F 26.930380 26.966959 40.021463
F 24.664480 23.152259 40.053663
F 27.137680 19.203159 40.331663
F 36.013680 27.098059 40.216663
F 42.661980 28.406459 39.061363
F 35.772680 19.246059 40.274863
F 26.923180 24.413559 36.397563
F 26.894480 32.091059 36.293463
F 35.881380 24.432759 36.705163
F 36.026580 32.146559 36.303363
F 29.336080 30.859959 40.246363
F 29.199880 23.122159 39.898863
F 38.070780 31.002059 40.011263
F 38.138780 23.194259 40.343863
F 29.312580 28.487159 36.390263
F 29.079180 20.620959 36.421563
F 38.108880 28.418259 36.413163
F 38.118280 20.677459 36.664663
F 29.293780 28.315559 39.162663
F 29.098080 20.636359 39.139763
F 38.152380 28.462159 39.157463
F 38.055480 20.447759 39.384763
F 22.589080 24.523859 36.612063
F 29.257280 30.901759 42.885163
F 31.399980 26.995659 42.825563
F 31.577980 27.027959 40.147363
F 31.415580 24.549159 39.216463
F 31.502480 32.177659 39.091963
F 40.475380 24.431159 39.279463
F 40.273580 32.256759 39.175763
F 24.862680 30.757359 42.782663
F 33.809080 31.006859 39.978663
F 35.948980 26.968059 42.807163
F 40.351180 32.146559 36.417563
F 26.814980 19.170959 43.028563
F 37.986580 20.681159 21.713263
F 42.635980 23.170159 40.179963
F 33.555380 28.252359 21.864563
F 22.415380 34.634559 25.493363
F 42.685980 28.205159 21.861563
F 42.566380 30.973759 39.869063
F 36.006980 34.786259 25.593363
F 42.609680 20.578359 31.922763
F 40.369680 24.405659 43.933963
F 31.501480 24.439859 21.692063
F 31.342680 34.673459 32.693563
F 22.228480 34.803659 32.707463
F 42.579780 20.667459 21.908263
F 26.869180 34.495559 40.050763
F 22.463480 34.720559 42.887863
F 29.163080 28.201659 21.752663
F 26.859380 34.668459 35.698263
F 29.316480 20.594559 21.768063
F 35.781280 34.836559 32.652863
F 31.530380 34.652259 42.945263
F 26.845180 34.480759 42.623063
F 24.746380 20.501859 21.948563
F 40.363480 34.824959 39.916163
F 22.407280 24.264059 21.820863
F 40.316980 24.310059 21.973363
F 31.561780 34.828859 25.361463
F 40.175780 34.759959 32.705263
F 22.297980 34.713259 35.505163
F 31.423680 32.120559 21.847863
F 42.719380 20.588959 43.683263
F 26.887380 32.160659 21.847863
F 24.801580 28.333659 22.006463
F 27.046980 47.685959 2.668803
F 26.850980 39.668459 2.607163
F 35.972680 47.637159 2.809763
F 35.687380 39.847559 2.906213
F 26.984680 50.151059 6.502003
F 26.957480 42.491459 6.402133
F 35.924580 49.949559 6.478083
F 35.950080 42.431259 6.607433
F 27.010380 50.179359 3.769903
F 26.984780 42.182859 3.654633
F 36.005980 50.104359 3.831333
F 35.878880 42.402659 3.848263
F 42.398380 35.859959 7.167833
F 42.634880 38.390659 18.272563
F 42.701180 38.674659 10.899363
F 33.704080 35.935159 7.303303
F 29.299180 38.288559 3.358563
F 29.084980 46.359659 3.537013
F 37.918680 38.563559 3.543303
F 38.097480 46.218059 3.744143
F 42.817080 35.812959 14.657063
F 43.067780 43.809059 10.164363
F 22.566480 50.081059 21.128963
F 22.638980 42.498759 10.732663
F 42.694680 46.214359 18.330863
F 24.843480 51.388559 14.548363
F 42.509180 36.145259 10.038463
F 29.216580 35.698759 2.690303
F 29.192280 43.591259 2.758463
F 42.508980 46.285159 13.818763
F 38.110680 35.981359 2.774073
F 38.080580 43.556859 2.844253
F 29.299180 38.382359 6.263383
F 29.138880 46.201359 6.299823
F 38.139180 38.796759 6.358883
F 38.230080 46.210859 6.525923
F 31.450780 47.451859 2.778813
F 31.475180 39.688759 2.623643
F 40.375580 47.634759 2.750913
F 40.275180 39.774859 2.718283
F 22.594680 47.525559 2.901503
F 22.437080 39.986359 2.877503
F 31.692080 49.995359 6.437713
F 31.565580 42.491359 6.500233
F 40.476780 50.094459 6.416063
F 40.558280 42.574959 6.313863
F 22.576480 50.081059 6.500153
F 22.458580 42.450159 6.486363
F 31.664580 50.072859 3.664223
F 31.570180 42.126659 3.685203
F 40.449180 50.186659 3.724303
F 40.400180 42.398759 3.553253
F 22.634280 50.045059 3.675523
F 22.322680 42.538259 3.693313
F 26.813580 50.032559 21.040563
F 40.169380 50.222759 21.171663
F 36.028880 42.476559 21.280263
F 24.691580 38.478259 20.883163
F 22.473280 47.492659 7.270273
F 42.573080 43.739159 2.632033
F 33.490480 38.524159 3.800243
F 33.620280 46.328859 3.765933
F 42.636780 43.658459 14.472063
F 42.665080 35.875759 17.301563
F 24.591080 38.466159 3.869373
F 24.757280 46.071559 3.621623
F 42.398380 51.579959 7.281613
F 22.443280 50.066459 10.843263
F 33.627680 51.249259 0.237166
F 42.693580 38.461159 3.529683
F 42.549080 43.868359 17.141563
F 42.483780 51.414959 17.433463
F 42.810880 38.593559 21.039863
F 42.577280 46.181459 3.683143
F 22.458180 42.361859 20.963263
F 42.747580 46.229459 11.259063
F 33.755380 36.008259 2.908193
F 33.587080 43.636959 2.942303
F 42.876280 43.777359 7.316193
F 22.586580 34.632859 3.631213
F 36.134880 47.595059 0.107916
F 42.550580 35.898759 2.642673
F 24.665080 36.002959 2.792083
F 24.626180 43.536459 2.803093
F 33.508880 38.463059 6.500693
F 33.699180 46.250759 6.609323
F 42.767280 46.331659 6.405303
F 33.737380 43.445559 17.418863
F 24.805280 38.611159 6.614523
F 24.763180 46.351659 6.331583
F 26.992880 47.488059 10.148263
F 26.967280 39.940159 10.075363
F 36.047880 47.347359 10.161363
F 35.902380 39.954559 10.099563
F 27.103180 50.058159 13.528063
F 26.951480 42.492159 13.679563
F 35.963280 50.057759 13.930863
F 35.969580 42.378559 13.813363
F 27.068380 50.140859 10.831763
F 27.039180 42.525459 10.972363
F 36.204980 49.912759 11.141863
F 35.989980 42.535159 11.008363
F 26.935180 47.624459 7.487313
F 27.192480 39.929959 7.235693
F 35.945580 47.379759 7.434363
F 35.741180 39.786759 7.384543
F 29.194380 38.399159 11.051363
F 29.202880 46.347659 11.084463
F 38.166480 38.601259 10.945463
F 38.264780 46.253059 11.194063
F 22.520680 34.803359 18.187463
F 29.320480 35.697159 7.192513
F 29.224180 43.725259 7.368753
F 42.770980 38.335359 13.611563
F 38.073580 36.152859 7.335723
F 38.281580 43.589159 7.321453
F 38.107080 51.383659 0.111238
F 29.300780 35.880559 10.081463
F 29.253380 43.786359 10.151863
F 42.486280 46.251059 21.116863
F 38.064580 36.081959 10.071363
F 38.313280 43.613659 10.148763
F 29.071980 38.375259 13.785563
F 29.274080 46.244559 13.821963
F 38.260680 38.262159 13.726463
F 38.070680 46.236859 13.852163
F 31.290780 47.621659 10.056263
F 31.363480 39.800759 10.339063
F 40.561380 47.466659 10.125263
F 40.426880 40.020159 10.051063
F 33.939080 51.469559 2.977753
F 22.400080 39.888759 10.026563
F 31.567080 50.280659 13.867863
F 31.373080 42.314959 13.928263
F 40.289780 49.888559 13.585863
F 40.348180 42.142159 13.872063
F 22.552780 50.017159 13.518663
F 22.547380 42.474759 13.418563
F 31.569880 50.186259 11.025363
F 31.474580 42.381159 11.246863
F 40.374680 50.037159 10.940563
F 40.674780 42.591359 11.149263
F 33.781480 38.488259 20.979363
F 42.474680 51.153659 14.674063
F 31.407180 47.366759 7.298493
F 31.298380 39.985759 7.332243
F 40.472480 47.508759 7.313313
F 40.542280 39.906159 7.383483
F 22.577980 47.511359 9.911113
F 22.393480 39.908459 7.322083
F 33.813380 38.746059 11.223163
F 33.626080 46.314559 11.003963
F 42.515480 38.484959 6.203443
F 24.543580 46.327459 21.112863
F 24.653680 38.622259 10.802263
F 24.660180 46.282859 10.934463
F 24.956280 35.878559 14.665363
F 26.906280 42.348359 21.147963
F 33.727180 43.673959 7.655763
F 29.286080 38.628559 20.959763
F 42.441080 51.460159 9.957153
F 33.604780 46.196259 20.929663
F 24.679580 51.588359 7.370853
F 24.558180 35.889259 7.407093
F 24.794380 43.817659 7.232503
F 29.385680 51.190859 7.249163
F 33.719480 36.159359 10.069463
F 33.693480 43.659459 10.289863
F 38.081880 35.991159 -0.035931
F 38.290780 51.426659 14.823763
F 42.414580 51.666059 2.840263
F 24.522180 51.380559 17.274063
F 24.665980 35.962659 10.122863
F 24.808280 43.734359 9.910603
F 33.703680 38.558459 13.779863
F 33.613680 46.165659 13.716663
F 33.779480 51.444259 7.428173
F 24.776480 43.665159 17.392963
F 24.771180 38.467959 13.470663
F 24.669080 46.332759 13.668963
F 26.922380 47.783059 17.323863
F 27.021680 39.985559 17.374263
F 36.009280 47.419959 17.378163
F 36.131580 39.733059 17.336163
F 33.574380 51.362159 17.391563
F 38.157280 38.623259 20.918363
F 31.113780 49.964259 20.929663
F 28.992780 51.431859 17.286463
F 26.709080 50.161359 18.132863
F 27.032580 42.462459 18.490463
F 35.821580 50.017959 18.194863
F 35.931980 42.327159 18.396563
F 26.872380 47.392859 14.654363
F 26.983880 39.889059 14.585863
F 35.808980 47.437559 14.733363
F 36.186580 39.665259 14.514663
F 29.261080 38.713159 18.266963
F 29.160980 46.366859 18.188263
F 38.269780 38.364759 18.322663
F 38.148280 46.268159 18.422463
F 40.578180 42.550159 20.901863
F 29.216180 35.954659 14.807163
F 29.127780 43.619959 14.817563
F 24.700180 51.282959 10.054963
F 38.286580 35.826659 14.597263
F 38.217580 43.641459 14.701563
F 38.159980 51.332059 10.037863
F 29.108980 35.806759 17.462863
F 29.197480 43.719859 17.517063
F 24.864280 51.300359 2.837473
F 38.256880 35.817959 17.323163
F 38.045280 43.634659 17.471863
F 38.137280 51.298559 7.199843
F 33.701080 35.749959 17.282463
F 33.950580 51.439059 10.145663
F 29.281880 51.365159 2.998523
F 31.528580 47.478059 17.334463
F 31.560980 39.750659 17.321463
F 40.494080 47.421359 17.333863
F 40.491580 39.891959 17.427363
F 22.543380 47.533959 17.414263
F 33.801980 51.470659 14.719463
F 27.123180 34.607459 13.758163
F 38.214380 51.430459 2.773393
F 24.657080 36.050259 17.304163
F 24.785380 43.829759 14.741263
F 38.072180 51.388859 17.499263
F 35.689380 50.002359 20.843863
F 31.195380 50.019059 18.229463
F 31.416680 42.282759 18.237963
F 40.323080 50.013059 18.366463
F 40.530580 42.447759 18.170863
F 22.395480 50.037559 18.347963
F 22.464380 42.481459 18.229763
F 31.541580 47.638459 14.564563
F 31.369680 39.729659 14.448663
F 40.287780 47.495859 14.602063
F 40.444980 39.601459 14.602563
F 22.494380 47.601259 14.530263
F 22.817280 39.861759 14.550063
F 33.843680 38.499459 18.226063
F 33.653780 46.128759 18.232563
F 22.665780 39.906559 17.245963
F 37.980780 46.375159 21.028063
F 24.841580 38.563759 18.203763
F 24.802680 46.211859 18.401563
F 31.382480 42.497459 20.951563
F 33.641280 35.808859 14.607763
F 33.642480 43.596159 14.771363
F 29.099680 46.369359 20.876763
F 29.456680 51.371259 9.909523
F 29.137980 51.391659 14.478163
F 31.428580 39.813459 -0.028653
F 31.524680 34.526859 3.573773
F 40.362580 34.630559 3.620163
F 26.933780 34.679259 3.655233
F 31.429580 47.464559 0.042807
F 35.932080 34.639859 13.743763
F 42.300580 51.467759 0.108991
F 31.497980 34.393159 6.218513
F 22.469780 47.444359 0.125795
F 40.296880 39.794259 -0.013750
F 26.853880 34.486059 18.191463
F 24.792580 35.936759 -0.072213
F 33.731180 35.844859 0.232022
F 26.931880 34.676759 6.434053
F 27.075380 47.599559 0.024258
F 27.122580 34.694559 11.038163
F 40.473280 34.675559 20.984763
F 38.184480 43.734959 0.147832
F 24.743680 51.639459 0.261845
F 31.422680 34.677659 20.819963
F 36.089380 34.587559 18.427063
F 35.967480 34.655859 21.132663
F 40.488580 34.758659 13.599463
F 26.964880 34.593559 20.837963
F 31.374980 34.620359 13.704563
F 42.498580 35.773059 -0.009505
F 35.869280 39.967659 -0.004206
F 28.917180 51.374859 21.938263
F 31.586880 39.813659 21.812563
F 40.478680 47.719459 0.031765
F 42.704980 43.784859 -0.135326
F 42.903080 35.943659 21.689463
F 27.033280 47.459359 24.704963
F 26.914880 39.711259 24.550063
F 35.679580 47.782859 24.859463
F 36.057880 39.776559 24.545863
F 26.898380 50.004259 28.584763
F 26.935980 42.569859 28.331063
F 35.850480 50.250159 28.175563
F 36.083980 42.369059 28.171763
F 26.996180 49.920659 25.765663
F 26.806680 42.218359 25.469363
F 35.752480 50.242259 25.536963
F 36.137980 42.485059 25.311563
F 42.793980 46.288659 35.421663
F 42.738080 36.017059 39.165163
F 26.997880 39.813359 21.754263
F 22.335080 47.462459 36.484163
F 29.210480 38.457959 25.352463
F 29.105980 46.023459 25.494663
F 38.351180 38.691859 25.413763
F 38.075880 46.408959 25.629363
F 27.039480 50.201059 42.921263
F 42.477780 38.464659 35.480463
F 42.833380 36.115059 24.542463
F 22.239280 50.217259 35.689963
F 22.324380 39.901059 29.204063
F 22.516980 49.951659 28.371863
F 22.309580 49.979359 32.936663
F 29.171880 35.734659 24.434763
F 29.190780 43.458859 24.548563
F 26.837780 47.544559 22.056563
F 38.173380 35.972759 24.637263
F 38.294480 43.989659 24.687163
F 29.204080 38.744959 28.146163
F 29.036780 46.074459 28.291063
F 38.376980 38.488859 28.156163
F 38.110980 46.000759 28.368363
F 31.251180 47.465859 24.779063
F 31.498980 39.754559 24.489563
F 40.395880 47.496759 24.744663
F 40.614980 40.003759 24.606763
F 22.661480 47.663259 24.856163
F 22.402980 39.746159 24.696363
F 31.330980 50.101259 28.443063
F 31.474580 42.226259 28.084663
F 40.326680 50.086959 28.243563
F 40.709280 42.334259 28.107863
F 42.636180 46.302259 28.139363
F 22.524880 42.494059 28.246063
F 31.297780 50.098659 25.713963
F 31.488180 42.171759 25.400663
F 40.412980 50.185159 25.507963
F 40.511780 42.614659 25.407663
F 29.085780 43.897659 21.964563
F 22.625280 42.448659 25.578963
F 40.246180 34.584259 42.726263
F 22.626980 50.332859 25.651463
F 22.477480 42.159059 32.982863
F 42.574880 43.772659 39.210563
F 42.669680 38.371359 32.831463
F 40.456280 42.418159 42.797963
F 33.803880 38.690559 25.620963
F 33.474880 46.228559 25.561563
F 42.669780 43.915259 31.799463
F 42.527880 38.483259 42.874163
F 24.614580 38.549759 25.411563
F 24.880980 46.215859 25.589963
F 22.534180 42.474359 40.083663
F 42.804880 38.468959 28.277963
F 29.218780 51.402359 36.718463
F 22.581380 47.468559 31.935563
F 42.422780 43.840159 36.489363
F 35.885380 50.131259 42.913663
F 42.538880 35.900159 36.507363
F 22.316980 39.690059 31.996563
F 29.125680 38.444659 42.758663
F 42.481280 35.951259 31.687163
F 33.861080 36.187359 24.615563
F 33.763880 43.558959 24.827463
F 24.699580 35.928359 39.206063
F 22.474180 47.597359 39.364263
F 42.563880 38.466959 25.621563
F 27.018780 42.315359 42.833063
F 24.563580 35.992359 24.695563
F 24.820180 43.676859 24.535363
F 33.855280 38.551359 28.330863
F 33.526680 46.197659 28.338663
F 42.671080 46.396559 42.869063
F 42.586580 51.430259 28.995763
F 24.655880 38.759359 28.152363
F 24.638880 46.240859 28.257563
F 26.935680 47.434959 31.927963
F 26.793580 39.555059 31.912163
F 35.882280 47.523259 31.879263
F 36.052980 39.814359 31.788463
F 27.009480 50.028659 35.623263
F 26.898180 42.450259 35.412963
F 35.933680 50.092059 35.528863
F 35.880580 42.367659 35.480563
F 27.041880 49.913659 32.843563
F 26.730580 42.148459 32.670663
F 35.681080 50.186659 32.790263
F 35.833380 42.591559 32.753463
F 26.802180 47.392359 29.261863
F 26.891080 39.819659 29.194363
F 35.845180 47.605459 29.141163
F 36.121880 39.816059 29.094263
F 29.149180 38.513159 32.773463
F 29.080580 46.055259 33.058163
F 38.243880 38.668559 32.894163
F 38.029580 46.179459 32.754663
F 24.793780 46.241359 43.048663
F 29.038380 36.078159 29.076463
F 29.365980 43.557459 29.061663
F 42.677680 46.309959 25.505563
F 38.151880 35.927159 29.007663
F 38.336880 43.410959 29.084663
F 38.095580 38.572259 42.580963
F 29.031780 36.014359 31.797963
F 29.132680 43.537459 31.878563
F 31.338380 49.965659 42.915563
F 38.001580 36.104159 31.745763
F 38.089780 43.660259 31.814163
F 29.011480 38.633259 35.563863
F 29.291280 46.115859 35.611163
F 38.195780 38.552759 35.672263
F 38.329580 46.491459 35.347863
F 31.401680 47.427159 32.227063
F 31.321480 39.716759 31.997963
F 40.305180 47.432659 32.018963
F 40.353280 39.852459 31.800463
F 33.802980 46.189459 42.901463
F 26.802280 34.681459 25.558063
F 31.352180 50.064459 35.702763
F 31.367580 42.459459 35.489863
F 40.303380 50.264459 35.374963
F 40.298880 42.480559 35.352563
F 42.389880 51.467259 36.339763
F 22.576080 42.303059 35.713763
F 31.557780 50.063059 32.987363
F 31.397080 42.435659 32.871163
F 40.457280 50.067059 32.695863
F 40.473280 42.362459 32.687963
F 42.788880 35.915059 29.013363
F 22.479980 39.726359 43.687463
F 31.289580 47.544059 29.324763
F 31.557380 39.706059 29.237963
F 40.463580 47.438659 29.143663
F 40.669980 39.795459 29.054363
F 24.575580 43.711759 21.773163
F 33.624180 51.492059 39.352063
F 33.686280 38.685559 32.777263
F 33.691080 46.291859 32.999263
F 42.476780 46.400659 39.975263
F 42.644280 51.546359 24.795463
F 24.508980 38.292059 32.889463
F 24.711980 46.162559 32.980163
F 40.271180 50.107859 42.660163
F 38.126480 51.371759 24.626963
F 33.659780 43.602559 29.034863
F 37.805380 51.406659 21.938563
F 22.370080 47.412859 29.168063
F 42.434980 38.612159 40.175063
F 29.182080 51.369059 24.676563
F 24.503680 36.199659 29.352063
F 24.629380 43.786259 29.282063
F 42.839880 43.768959 24.550563
F 33.449780 36.111459 32.079563
F 33.538480 43.791859 31.901563
F 42.561280 51.443159 39.123063
F 31.493980 42.356159 42.881563
F 33.772280 38.445859 42.849963
F 38.100680 51.309459 29.009763
F 24.545280 35.865859 31.956263
F 24.450580 43.612059 32.008763
F 33.667680 38.558759 35.420163
F 33.905580 46.118459 35.742663
F 24.702480 51.333159 36.643363
F 37.940680 51.400459 31.817063
F 24.733380 38.431259 35.558563
F 24.707980 46.332659 35.654163
F 27.100380 47.662759 39.119163
F 26.914480 39.957859 39.177163
F 35.820180 47.592259 39.345663
F 35.962980 39.771559 39.086363
F 33.618280 51.382059 31.862563
F 38.218180 35.924059 21.972363
F 42.602280 51.492359 31.808463
F 33.534380 35.921859 29.364663
F 27.063280 50.168559 40.157663
F 27.053480 42.553459 40.101963
F 35.938680 50.193859 40.281363
F 35.979080 42.283559 40.048963
F 27.146180 47.535359 36.442263
F 26.873880 39.985959 36.412663
F 36.146880 47.522059 36.625963
F 35.923980 39.880559 36.442563
F 29.112980 38.426559 40.019863
F 29.285980 46.290059 39.946163
F 38.509980 38.689259 39.871263
F 38.167980 46.402159 40.056063
F 24.610280 51.405559 32.301063
F 29.160480 36.007759 36.144363
F 29.131380 43.559959 36.355563
F 38.164080 36.126959 39.202163
F 37.947580 35.841559 36.433563
F 38.072580 43.789559 36.517863
F 22.576780 50.250259 43.058563
F 28.942780 35.890759 39.176663
F 29.442280 43.788059 39.078163
F 24.824180 43.807559 36.516163
F 24.509380 35.950459 36.484363
F 38.011380 43.697459 39.219063
F 42.629980 46.386159 32.857163
F 24.538080 51.403059 29.473363
F 38.447280 46.303059 42.810363
F 22.539380 42.401859 42.884563
F 31.548680 47.611459 39.159963
F 31.419480 39.686159 38.977263
F 40.386280 47.668759 39.074763
F 40.619380 40.143559 39.261063
F 33.605580 51.574559 29.222463
F 22.475780 39.811559 39.272363
F 24.729680 51.278259 39.457863
F 33.670080 43.723859 39.457763
F 24.920680 51.440759 24.705063
F 33.774780 36.184159 39.100763
F 38.034380 51.395659 38.955963
F 24.660980 51.539359 21.984263
F 31.418980 50.113659 40.212963
F 31.494580 42.256059 40.163763
F 40.316280 50.105959 39.877863
F 40.279780 42.576959 40.116663
F 22.184780 50.234159 40.317663
F 29.299280 51.297359 31.974963
F 31.606380 47.370259 36.435363
F 31.330280 39.824559 36.206463
F 40.516080 47.594959 36.241163
F 40.416780 40.049759 36.505563
F 29.246280 46.059959 42.699163
F 22.523280 39.734459 36.455063
F 33.767880 38.700459 39.999963
F 33.694880 46.309359 40.140063
F 24.752980 38.604959 42.758663
F 33.533580 51.446059 24.694163
F 24.689680 38.667559 40.002663
F 24.891180 46.388159 40.203463
F 24.763180 43.865359 39.234163
F 33.661880 35.917359 36.448963
F 33.599280 43.641959 36.531563
F 29.283180 51.494159 39.301863
F 29.157180 51.396659 29.318663
F 35.956180 42.503259 42.757963
F 33.595580 51.344659 36.619763
F 38.060680 51.460459 36.321163
F 31.284780 47.515559 21.957163
F 42.790980 43.709259 21.916463
F 35.671380 47.476959 22.045163
F 38.305980 43.739559 21.872963
F 33.639880 43.554559 22.036263
F 22.184380 47.548359 22.198563
F 42.764280 43.863159 29.108763
F 33.647180 35.744759 22.007563
F 40.274680 34.790259 35.474563
F 22.519880 34.512459 28.406563
F 35.889080 34.832559 40.146063
F 36.073980 39.873559 21.929863
F 22.499380 39.721059 21.844763
F 26.710180 34.914859 28.353063
F 35.758880 34.709259 35.293563
F 26.835380 34.720259 32.722063
F 35.810780 34.778259 42.860163
F 31.547980 34.862959 40.216463
F 22.292680 34.707259 40.170563
F 33.684680 43.665859 43.817663
F 40.177780 47.645359 22.065163
F 40.473280 39.854459 21.794163
F 33.398580 51.394659 21.775263
F 31.375680 34.738359 35.370163
F 29.233380 35.972659 21.701063
F 24.887480 43.528759 43.712163
F 27.069980 39.787359 43.669263
F 29.136880 43.569559 43.827863
F 29.292780 51.476759 43.935263
F 29.197680 35.799359 43.609463
F 42.549880 51.508659 22.083863
F 24.735780 35.840359 21.775963
F 26.978080 55.384159 3.013753
F 26.861780 63.010859 2.789293
F 35.946880 55.425459 2.905533
F 35.747480 62.821159 2.963003
F 27.165980 57.823959 6.728313
F 26.760880 65.581459 6.351613
F 35.931680 57.835359 6.731013
F 35.934180 65.735059 6.506073
F 26.936380 57.890959 4.052563
F 26.917080 65.617159 3.667603
F 35.893480 57.822859 3.983403
F 35.822080 65.599859 3.710983
F 42.385180 54.134259 6.430323
F 42.560680 66.637459 17.357063
F 42.686280 66.784859 14.711663
F 26.900980 57.933059 21.338463
F 29.292480 54.061059 3.691543
F 29.060980 61.867359 3.796993
F 38.010180 53.866659 3.887443
F 37.958480 61.670759 3.753033
F 22.463680 62.902459 10.197463
F 42.467780 61.595059 13.765363
F 22.593980 55.446359 14.647863
F 42.490880 53.923859 13.738063
F 29.097880 59.232759 2.979343
F 29.349480 66.981159 2.931213
F 38.023280 59.109759 2.959033
F 38.138080 66.763559 2.735253
F 29.287980 53.860459 6.491153
F 29.291480 61.625459 6.502353
F 38.243380 54.088859 6.599683
F 38.046580 61.817959 6.414393
F 31.476580 55.372759 2.892133
F 31.263480 63.058659 2.887803
F 40.163080 55.411659 2.957293
F 40.193380 62.837259 2.750543
F 22.533680 55.269159 2.861293
F 42.734780 59.149959 10.146363
F 31.546780 57.826659 6.640003
F 31.425780 65.738959 6.612963
F 40.393280 58.000259 6.707003
F 40.227280 65.606459 6.378053
F 22.608680 57.601159 6.556303
F 22.253880 65.438359 6.365263
F 31.533680 57.847059 3.710463
F 31.428380 65.541359 3.876143
F 40.279280 57.976559 4.002803
F 40.330580 65.441859 3.767243
F 42.527380 59.165359 14.763463
F 22.373380 65.557859 3.682303
F 42.804880 61.948059 6.518333
F 42.887580 59.167559 7.388523
F 35.875880 65.545259 20.863063
F 42.552180 66.691259 2.745783
F 33.702880 61.552859 20.910663
F 22.473380 65.704159 21.176163
F 33.729180 54.234159 3.894963
F 33.465580 61.582359 3.838633
F 22.436980 57.879159 21.084263
F 42.576580 53.965459 21.045763
F 24.819680 53.975959 3.787353
F 24.583680 61.798259 3.815833
F 42.764880 62.091559 21.179163
F 22.362980 63.016459 2.657013
F 29.036980 61.626459 21.090163
F 42.537280 61.768059 18.428163
F 22.451780 62.984659 7.364433
F 40.450980 65.581259 21.027763
F 33.660180 59.224359 2.906803
F 33.600880 66.807759 2.875683
F 42.451280 53.930459 18.253563
F 24.776880 61.788659 21.132863
F 24.771280 59.244859 2.903583
F 24.597380 66.806859 2.859043
F 33.745180 53.978059 6.523973
F 33.582980 61.673059 6.487633
F 42.678280 66.787959 7.242573
F 22.539580 55.352659 17.341263
F 24.866880 54.108759 6.537563
F 24.655880 61.663459 6.519743
F 26.963580 55.189859 10.225863
F 26.963280 62.972559 10.120763
F 35.992780 55.205759 10.153363
F 35.853280 63.029759 10.079963
F 26.900280 57.675459 13.985163
F 27.113980 65.843259 13.578463
F 35.783980 57.960059 13.698763
F 35.715580 65.762659 13.840863
F 26.995380 57.904059 11.233963
F 26.987180 65.568659 10.988663
F 36.015280 57.867859 10.956463
F 35.800380 65.556459 11.134663
F 27.197480 55.150659 7.547373
F 26.879980 63.051059 7.272443
F 36.033380 55.292359 7.491703
F 35.912980 63.152859 7.336223
F 29.270780 53.966359 10.848263
F 29.122380 61.730659 10.955063
F 38.169280 54.038059 10.990863
F 38.117280 62.000059 11.095463
F 29.376580 59.170359 7.552173
F 29.016980 66.953559 7.380823
F 38.171680 59.380359 7.619213
F 38.166380 66.959759 7.372243
F 29.112280 59.110759 10.333663
F 29.283580 66.740259 10.058563
F 38.397680 59.487659 10.289063
F 38.044980 67.054059 10.077363
F 29.453380 54.057959 13.726463
F 29.119380 61.591459 13.683763
F 38.245980 53.951159 13.757263
F 37.982480 61.871859 13.779763
F 31.589080 55.256659 10.087863
F 31.359680 62.881659 10.125263
F 40.454080 55.384159 10.249563
F 40.379380 62.986859 10.020963
F 22.415980 55.032259 10.147063
F 42.616080 59.323759 17.417463
F 31.340780 57.555359 13.953463
F 31.424180 65.668459 13.727563
F 40.259180 57.788859 14.038863
F 40.237780 65.632959 13.562263
F 22.423880 58.016659 13.575563
F 33.632880 69.517759 10.888763
F 31.326180 57.889359 11.242363
F 31.436480 65.481459 11.025963
F 40.537480 58.101859 11.189963
F 40.325980 65.831859 10.937763
F 22.589180 57.835759 10.903863
F 22.434180 65.609959 11.104663
F 31.477980 55.130059 7.473333
F 31.316680 63.055659 7.423503
F 40.378280 55.453459 7.629383
F 40.319880 63.100659 7.300473
F 22.564580 54.861259 7.431413
F 29.176280 67.058359 0.174107
F 33.865880 54.036259 11.143963
F 33.599180 61.689459 10.945463
F 22.394180 65.530359 13.795863
F 29.189380 69.505259 13.781963
F 24.840580 53.736859 11.184063
F 24.795280 61.710159 11.026663
F 33.716080 59.214259 7.576343
F 33.637980 66.986559 7.326563
F 42.671180 59.074259 2.998033
F 22.434380 57.854159 3.779323
F 24.877880 58.964559 7.455143
F 24.464280 66.727359 7.410023
F 33.673780 59.087859 10.328563
F 33.534980 66.874359 9.986943
F 42.409780 69.344859 13.769963
F 33.656280 67.139659 17.289263
F 24.771580 59.036359 10.144063
F 24.541280 66.631859 10.094263
F 33.722680 54.060659 13.749763
F 33.544880 61.616059 13.803963
F 31.480280 57.849959 21.270063
F 24.763980 66.843059 17.394363
F 24.775080 54.094059 13.952563
F 24.700180 61.895759 13.770263
F 26.785080 55.235559 17.489863
F 27.010680 63.123559 17.312063
F 35.908480 55.337459 17.320863
F 35.754480 63.019859 17.204663
F 38.086680 61.693959 21.198663
F 27.007580 62.971059 -0.030287
F 42.402280 54.128159 3.768243
F 42.575580 61.670459 3.715593
F 26.755780 57.852759 18.460863
F 27.066580 65.663259 18.322563
F 35.929780 57.929459 18.245863
F 35.725080 65.718859 17.973463
F 27.068180 55.153559 14.911563
F 27.062080 63.135059 14.687463
F 35.966080 55.282459 14.543663
F 35.602580 62.977059 14.437663
F 28.972280 53.864459 18.308563
F 29.067780 61.677559 18.383763
F 38.160180 53.933959 18.321863
F 38.098680 61.826059 18.321163
F 29.308280 59.132659 14.666463
F 29.206880 66.965259 14.592163
F 37.883480 59.273559 14.724263
F 38.102680 66.891459 14.475363
F 29.104180 59.072459 17.422963
F 29.261180 66.901159 17.447263
F 37.964180 59.395959 17.435063
F 38.036380 67.020259 17.416063
F 24.635080 54.052559 20.986563
F 33.589480 59.053859 17.330263
F 24.700580 59.190759 14.754063
F 29.043280 53.914259 21.033463
F 31.273480 55.341959 17.663663
F 31.448580 62.943759 17.258063
F 40.340480 55.319859 17.428063
F 40.416280 63.034759 17.333263
F 33.542080 67.056759 14.559263
F 22.461680 63.168259 17.407363
F 36.072280 57.680759 20.945663
F 33.663780 53.976759 21.136663
F 42.564380 61.686259 11.072763
F 40.413480 58.079459 20.963763
F 31.693080 65.438759 20.929163
F 26.988880 65.606059 21.070663
F 31.461680 57.845159 18.520063
F 31.587780 65.584059 18.187863
F 40.198980 58.044559 18.242263
F 40.326980 65.551959 18.282763
F 22.374880 57.929659 18.375763
F 22.528880 65.642459 18.396263
F 31.569880 55.036359 14.901863
F 31.306080 63.036859 14.595463
F 40.343580 55.236259 14.779363
F 40.376380 63.022859 14.684463
F 38.099480 54.079659 21.039263
F 22.440080 62.898759 14.673863
F 33.594680 53.915359 18.333463
F 33.720880 61.753759 18.206563
F 24.615280 59.232459 17.443763
F 24.763080 66.925059 14.723663
F 24.612580 53.920959 18.318763
F 24.754380 61.828759 18.281863
F 33.548780 59.063559 14.656263
F 38.047880 59.196859 0.265235
F 31.394180 55.431759 0.120787
F 38.070880 69.523059 6.315693
F 33.634280 69.531759 13.586063
F 31.375480 62.909659 0.075984
F 42.557780 53.948959 11.085863
F 24.615980 69.471359 18.236563
F 29.311080 69.510659 18.284963
F 42.772380 66.835359 9.944793
F 42.597680 59.277359 0.155812
F 33.422880 59.112659 0.305003
F 26.938480 55.178359 0.290939
F 40.310280 62.832459 0.165767
F 40.288880 63.064659 21.968963
F 24.538180 59.061559 0.105179
F 33.592280 66.949659 0.198783
F 42.535580 69.459659 20.849263
F 38.132580 69.519559 10.987063
F 35.982880 55.187359 22.131263
F 38.098180 69.547559 18.174563
F 42.609480 66.734759 -0.019881
F 22.511280 55.382859 0.054593
F 24.674180 69.285859 11.052463
F 38.061480 69.506759 13.652463
F 24.714980 69.490259 13.852163
F 29.103780 69.288459 10.964263
F 29.083780 59.234659 0.219195
F 33.719880 69.579359 18.205663
F 40.423680 55.489159 21.805863
F 35.839680 62.934559 21.963963
F 31.111680 55.337759 21.983163
F 38.152980 66.719759 -0.019516
F 29.211380 59.118159 22.051163
F 27.012080 55.465559 24.901863
F 27.014680 63.026759 24.852663
F 35.965280 55.418059 24.722563
F 35.976480 63.083859 24.663763
F 26.816280 57.850459 28.554763
F 26.806780 65.424459 28.530263
F 35.826880 57.894359 28.297563
F 35.770980 65.571459 28.295263
F 26.970780 58.182859 25.852663
F 26.928880 65.678159 25.854363
F 36.057080 58.015059 25.545963
F 35.904080 65.692859 25.554263
F 22.464480 63.062659 43.596463
F 33.636680 61.584259 42.925363
F 22.400480 63.044859 36.431763
F 22.502480 65.437859 28.286863
F 29.065580 53.980959 25.530563
F 29.310380 61.829159 25.975563
F 38.116080 53.988359 25.567863
F 38.232880 61.729959 25.623063
F 22.447580 65.563259 42.714563
F 22.453580 62.978259 24.951663
F 22.528080 58.041359 33.056163
F 42.384480 66.701459 36.306863
F 29.220180 59.344759 24.773563
F 29.061480 66.850759 24.739463
F 38.290580 59.048459 24.830663
F 38.237580 66.824359 24.381263
F 29.067180 53.951259 28.174363
F 29.245280 61.737759 28.703563
F 38.282480 54.012959 28.146563
F 38.286280 61.953059 28.412763
F 31.252580 55.254059 24.567463
F 31.610180 62.993459 24.749963
F 40.373280 55.255159 24.579263
F 40.331680 63.019259 24.732463
F 22.459680 55.304859 24.782663
F 42.542680 61.620359 35.472063
F 31.203080 57.851359 28.213363
F 31.410880 65.570559 28.319563
F 40.255480 57.870659 28.453063
F 40.446480 65.579959 28.451963
F 22.514780 65.501159 35.357063
F 26.894480 57.773259 43.031363
F 31.354280 57.870859 25.491963
F 31.357380 65.758859 25.617463
F 40.568480 57.747359 25.625763
F 40.312580 65.676659 25.669863
F 22.362680 57.837359 25.625863
F 38.106480 53.944559 42.810863
F 38.080780 61.686259 42.814663
F 22.323380 58.040059 40.107663
F 22.257380 57.717859 28.292563
F 42.522380 54.071359 39.961263
F 42.591280 66.832759 24.647263
F 22.284180 63.040359 31.887663
F 33.503780 54.171259 25.648263
F 33.676180 61.779759 25.749263
F 24.807180 54.136859 42.881963
F 42.653480 59.376159 29.231763
F 24.787980 54.064659 25.617963
F 24.737180 61.789759 25.834763
F 42.700880 66.886559 31.931363
F 42.654280 54.148359 25.432963
F 22.358880 55.337659 36.775563
F 24.615080 59.165259 22.032163
F 40.219480 57.957759 42.905063
F 42.641080 61.963459 28.409363
F 33.744180 59.192859 24.749763
F 33.728180 67.080559 24.704463
F 42.681380 66.958859 29.223163
F 42.546080 66.694059 39.067263
F 24.691280 59.253359 24.795963
F 24.698580 66.808759 24.763163
F 33.661580 54.066159 28.310763
F 33.666080 61.687359 28.442563
F 42.814280 54.018059 28.295363
F 35.831880 65.567759 42.944163
F 24.596380 53.916959 28.413463
F 24.622480 61.472459 28.598263
F 26.934780 55.040659 32.045763
F 26.946980 62.917559 32.104563
F 35.769680 55.294059 31.897763
F 35.867080 62.991359 32.053563
F 26.902180 57.633259 35.549863
F 27.065080 65.524759 35.653863
F 35.872680 57.790559 35.651763
F 35.748480 65.470159 35.651563
F 26.929680 57.606859 32.921863
F 27.156180 65.609159 32.910863
F 35.936880 57.688959 32.938763
F 35.868280 65.528859 32.954063
F 26.859580 55.134759 29.243063
F 26.718680 62.854759 29.254563
F 36.034480 55.197659 29.204663
F 35.834880 62.976659 29.312863
F 29.073880 53.796859 32.966863
F 29.302680 61.677959 33.045663
F 37.991580 53.935259 32.880463
F 38.004280 61.697459 32.873563
F 29.194980 59.154859 29.334363
F 29.142880 66.692459 29.279563
F 38.018680 59.400959 29.205963
F 37.989880 66.788859 29.267063
F 29.082880 58.947559 32.057463
F 29.356980 66.899059 32.035763
F 38.017780 59.120559 31.898963
F 38.287780 66.957259 32.165363
F 29.031080 53.994659 35.586563
F 29.392280 61.703859 35.757363
F 38.158580 54.173959 35.597163
F 38.014380 61.760959 35.510263
F 31.176280 55.053659 31.878163
F 31.363580 62.994759 31.990963
F 40.243680 55.301359 31.860463
F 40.297980 62.974459 32.086363
F 22.253980 55.465759 31.947863
F 22.584680 55.464259 39.355163
F 31.363480 57.685259 35.543063
F 31.479480 65.592359 35.700663
F 40.291380 57.958359 35.595863
F 40.236880 65.549859 35.555363
F 42.437980 58.858559 39.224563
F 42.548780 61.781459 25.674763
F 31.419180 57.653759 32.860063
F 31.380580 65.502859 32.895663
F 40.271780 57.871259 32.881763
F 40.509880 65.596759 32.826763
F 22.410180 65.578959 25.625063
F 22.423780 65.606459 32.673263
F 31.313080 55.270459 29.148463
F 31.443980 63.027059 29.173063
F 40.595480 55.250259 29.217363
F 40.400580 63.029459 29.389463
F 22.364880 55.215759 29.260763
F 22.285180 62.715659 29.210363
F 33.583680 53.922559 32.850963
F 33.652880 61.646459 32.775963
F 22.662080 63.006659 39.293963
F 42.652280 61.504759 32.764963
F 24.506680 54.047259 33.027163
F 24.577580 61.753359 32.862663
F 33.455680 59.079859 29.283263
F 33.548180 66.956659 29.386863
F 38.218080 66.870359 21.663863
F 42.415480 61.651159 42.797863
F 24.444580 58.884359 29.376963
F 24.560780 66.859059 29.144663
F 33.682480 58.829059 31.979363
F 33.727880 66.693859 32.148963
F 24.705280 67.059759 39.232563
F 22.414680 65.683259 40.061963
F 24.714680 59.016559 32.003163
F 24.857280 66.851059 31.973563
F 33.717480 53.808459 35.465263
F 33.675580 61.654759 35.487663
F 27.082380 65.645459 42.947263
F 24.804780 59.102359 39.155163
F 24.586280 54.004659 35.779263
F 24.784280 61.656359 35.550663
F 26.913380 55.072659 39.307163
F 27.190380 63.127559 39.286563
F 35.640480 55.446059 39.311163
F 35.732580 63.074859 39.208563
F 42.595680 58.961659 31.889563
F 22.608180 63.124359 22.041163
F 24.806080 61.636659 42.883763
F 29.307780 61.665459 42.831563
F 26.967580 57.710459 40.287263
F 26.831680 65.845859 40.274863
F 35.824380 57.863559 40.413963
F 35.872980 65.637459 40.214863
F 26.933080 55.163059 36.631763
F 27.027180 62.958259 36.410263
F 35.894180 55.189759 36.544463
F 35.712180 62.866459 36.465863
F 29.232280 54.095959 40.323363
F 29.392480 61.654059 39.995863
F 37.996380 54.026759 39.859363
F 38.126580 61.883359 40.167463
F 29.066680 58.927359 36.507363
F 29.270080 66.946959 36.690463
F 38.052280 59.142559 36.673463
F 38.048380 66.804259 36.479563
F 29.142180 58.912959 39.163763
F 29.264980 66.957359 39.323363
F 38.006680 59.198659 39.325563
F 38.173180 66.673759 39.271463
F 22.440380 57.960159 35.849063
F 22.301780 57.845659 42.842363
F 33.556980 59.055659 39.055363
F 42.558380 59.112259 36.600663
F 31.330280 55.289859 39.096963
F 31.459880 62.945059 39.243763
F 40.265480 55.415659 39.035463
F 40.360780 63.023859 39.141263
F 42.595780 59.179559 24.710363
F 42.601580 61.536359 39.902663
F 42.279780 54.118559 42.890863
F 42.460080 54.063959 32.676963
F 37.960980 69.367159 39.985663
F 33.489280 53.977359 43.020863
F 31.311280 57.781459 42.860863
F 42.591180 69.369459 35.612163
F 31.330680 57.865359 40.121763
F 31.471480 65.559859 40.140663
F 40.213280 57.797159 40.185963
F 40.290080 65.486259 40.221463
F 24.682780 66.834759 36.408163
F 35.799680 58.001759 43.223963
F 31.441580 55.140659 36.357263
F 31.448080 63.049959 36.569663
F 40.349480 55.494959 36.342563
F 40.292680 62.926459 36.467063
F 24.815380 59.127759 36.495663
F 40.368780 65.383859 42.900363
F 33.371180 53.958559 40.258363
F 33.661780 61.568759 40.172363
F 29.220480 54.099459 42.997463
F 38.138480 59.171759 22.085363
F 24.755280 53.989559 40.206563
F 24.941180 61.654259 40.078663
F 33.449080 59.095959 36.353063
F 33.676380 67.086759 36.402063
F 33.648780 66.991559 39.235963
F 31.407980 65.610859 42.940063
F 24.560980 66.800659 43.695463
F 26.797180 55.420459 22.068463
F 42.478380 54.142159 35.514263
F 38.013880 69.283059 28.267163
F 31.367580 62.882459 21.969563
F 42.768180 59.285259 21.902363
F 24.810280 66.995559 22.004363
F 42.555680 69.385759 40.001763
F 38.065580 69.425959 25.572463
F 33.728380 66.935459 21.806763
F 38.104380 69.273659 42.699763
F 22.339280 55.233959 21.957063
F 29.197580 69.500059 35.667063
F 29.160580 69.577959 42.768663
F 42.559080 69.392859 42.666863
F 29.145380 69.452559 32.994663
F 29.416380 66.909359 21.982163
F 42.521980 69.586559 28.263263
F 35.832880 63.010959 43.805263
F 40.064780 55.463059 43.856363
F 33.872780 59.045759 21.980263
F 26.910980 63.134859 22.073763
F 42.547180 66.991359 21.966963
F 35.629280 55.279659 43.880363
F 45.029780 1.405269 2.891943
F 44.834780 9.145769 2.763273
F 58.059580 1.512709 -0.051207
F 44.737980 4.010319 6.410283
F 44.776580 11.727659 6.498743
F 44.793580 4.025129 3.843433
F 44.739480 11.575759 3.785133
F 44.914480 1.297849 14.578263
F 60.568580 15.533459 20.970363
F 44.738480 11.629059 21.153763
F 46.963680 7.701829 3.663683
F 46.945280 15.364659 3.747723
F 53.869180 16.929059 9.859383
F 44.747280 3.706769 21.082463
F 46.885180 -0.077851 21.114163
F 47.158680 5.146339 2.851853
F 46.955680 12.898359 2.831063
F 46.961280 7.780219 6.398143
F 47.229480 15.599959 6.471253
F 53.875580 3.842919 20.881063
F 49.462880 1.260489 2.752663
F 49.013080 9.129169 2.736663
F 55.907480 5.276409 14.717363
F 49.347680 3.839609 6.270823
F 49.069480 11.702559 6.272123
F 49.291080 3.907779 3.618383
F 49.192680 11.596059 3.638053
F 51.320780 7.537199 20.921963
F 56.038480 13.100159 17.195163
F 56.041580 7.633609 18.256263
F 51.348980 7.799789 3.632293
F 51.565880 15.307659 3.692333
F 60.368080 12.938559 17.203063
F 58.057280 16.806359 7.261513
F 51.631780 15.499259 20.732063
F 51.634180 5.064589 2.733533
F 51.519380 12.769559 2.724323
F 51.473380 7.813229 6.506743
F 51.690680 15.495959 6.378513
F 60.509280 5.364939 17.311163
F 44.846580 1.166829 9.943883
F 44.835680 8.991899 10.042963
F 62.687180 9.169669 14.730663
F 44.926180 3.857449 13.728263
F 44.840980 11.598359 13.790563
F 44.947080 3.562129 10.997963
F 44.756080 11.440359 11.076863
F 44.911580 1.432199 7.279173
F 44.947580 9.200249 7.373603
F 62.514280 1.329409 14.676963
F 46.970780 7.645199 11.123963
F 47.140580 15.626859 11.109763
F 60.483080 12.991059 14.546363
F 47.199280 5.241359 7.338573
F 46.965780 13.036659 7.494243
F 47.055480 5.072759 10.107063
F 47.030680 13.036459 10.230863
F 47.062180 7.717709 13.804463
F 47.048980 15.488759 13.906363
F 60.280080 5.188269 14.633163
F 49.424080 1.255259 9.892393
F 49.025180 8.954759 10.218563
F 49.209280 11.615959 21.106063
F 49.264180 3.813709 13.646663
F 49.293480 11.662259 13.491163
F 49.147480 3.764899 10.887363
F 49.212680 11.637359 10.820563
F 49.425680 1.297059 7.157963
F 49.231180 9.111809 7.362033
F 62.601480 16.906259 9.958203
F 51.401480 7.777049 10.916763
F 51.762780 15.306559 10.801563
F 60.458080 15.375659 18.245663
F 51.512080 5.202419 7.178483
F 51.496380 12.721359 7.135923
F 51.377880 5.176019 9.958913
F 51.513780 12.753859 10.022463
F 51.444680 7.838949 13.692263
F 51.433180 15.646159 13.490663
F 60.554180 7.927529 18.224263
F 44.628780 0.906658 17.181963
F 44.921280 8.889439 17.467163
F 62.722280 16.835859 7.268333
F 60.572080 7.967049 21.027863
F 53.583580 3.962289 18.202263
F 44.645980 3.584449 18.067963
F 44.671080 11.571159 18.328363
F 58.153780 11.469659 20.930763
F 44.812680 8.950119 14.643063
F 58.207080 16.619959 2.675963
F 47.112880 7.637949 18.313963
F 46.980380 15.324059 18.272563
F 55.946880 15.576459 18.311963
F 47.154380 5.246649 14.753263
F 47.137780 12.885159 14.597263
F 46.968180 5.044889 17.432563
F 46.956680 12.734259 17.482263
F 44.680580 16.798259 2.796943
F 53.660080 1.351149 14.459763
F 58.194780 9.153309 14.509463
F 49.096780 1.308799 17.378163
F 49.336380 9.171109 17.198363
F 58.213580 3.826449 20.934063
F 53.745080 16.699259 3.015763
F 53.750580 9.071359 14.519863
F 49.153480 3.661029 18.347363
F 49.264780 11.631359 18.321163
F 49.281380 1.340259 14.537963
F 49.194480 9.162049 14.571163
F 49.294080 3.842429 21.066363
F 51.454080 7.809369 17.976963
F 51.620380 15.547059 18.097263
F 58.028580 1.227769 14.739163
F 51.488380 5.190199 14.481163
F 51.492280 12.932659 14.423363
F 51.342080 5.258369 17.273063
F 51.557680 12.950559 17.207663
F 44.732580 16.725859 17.543063
F 53.851480 16.926459 7.006053
F 58.330280 11.563659 18.218363
F 53.797480 1.279449 2.911233
F 53.874580 8.528489 2.709543
F 55.903880 7.872539 20.927463
F 62.845980 1.130299 2.792063
F 62.773880 8.917519 2.709233
F 58.172480 16.760359 9.958823
F 53.719680 3.933499 6.379733
F 53.845080 11.444259 6.473953
F 62.642280 3.893229 6.453963
F 62.717880 11.559659 6.437533
F 53.938380 3.904349 3.574473
F 53.678980 11.229359 3.682653
F 62.762580 3.800039 3.589183
F 62.536480 11.449759 3.697033
F 55.983980 5.154859 17.601163
F 62.699780 3.872619 20.873363
F 62.606080 11.820859 18.318063
F 62.656280 4.148209 18.102163
F 45.004180 16.799059 14.856863
F 58.306680 16.725159 17.285963
F 56.083680 7.641879 3.831263
F 56.060580 15.231859 3.690313
F 58.323580 3.794559 18.254163
F 49.278380 16.829859 14.712763
F 53.614380 16.767359 14.551963
F 56.046380 5.165339 2.738223
F 55.761780 12.746859 2.728893
F 56.003480 7.599759 6.591473
F 56.061380 15.573359 6.328593
F 62.644380 16.811459 2.887333
F 58.182580 1.615909 2.793843
F 58.305180 8.900149 2.760513
F 49.193980 16.731459 17.435863
F 58.161880 3.951159 6.433933
F 58.169480 11.487759 6.267013
F 58.345880 4.108369 3.548163
F 58.160380 11.512559 3.577643
F 46.933480 15.397359 21.001763
F 62.592680 16.642859 17.205563
F 56.004180 15.498459 21.069863
F 60.519980 7.697019 3.727323
F 60.374580 15.441459 3.671213
F 53.802080 11.664459 18.176663
F 55.935980 12.998359 14.515963
F 44.948880 16.903159 10.131063
F 60.632880 5.180079 2.760163
F 60.435580 12.833559 2.708083
F 60.351580 7.636239 6.503833
F 60.490280 15.401259 6.507873
F 49.543380 16.627459 7.331683
F 53.732780 1.273689 10.042263
F 53.786780 8.963439 9.897853
F 49.331780 16.688959 2.898783
F 62.622480 1.250409 9.953033
F 62.581480 9.031019 10.160463
F 62.712280 11.719459 21.026263
F 53.721180 3.873139 13.659063
F 53.778080 11.705059 13.734963
F 62.517680 3.979049 13.681663
F 62.743780 11.691559 13.719763
F 53.574780 3.971109 10.823463
F 53.753880 11.578759 11.109963
F 62.652980 3.789449 10.946763
F 62.565580 11.636559 11.105263
F 53.657380 1.406189 7.316863
F 53.793080 8.830439 7.359923
F 58.070080 16.754959 14.595163
F 62.666780 1.309259 7.333573
F 62.670180 8.878449 7.411413
F 62.806080 16.878159 14.526563
F 56.031280 7.634349 11.076063
F 55.982380 15.688659 10.878463
F 58.298080 8.993279 17.111363
F 56.026880 5.118019 7.360903
F 55.874280 12.919959 7.312883
F 56.028680 4.980149 10.081263
F 55.800380 12.897459 10.003963
F 55.953880 7.875399 13.755163
F 55.887280 15.524859 13.686563
F 58.311680 1.294879 17.414663
F 58.333780 1.316879 10.037263
F 58.199280 8.936579 10.145063
F 47.239280 7.483959 21.075863
F 58.054780 3.713819 13.696363
F 58.184280 11.704059 13.568263
F 58.306880 3.790109 11.018763
F 58.165780 11.630959 10.737263
F 58.573380 1.340729 7.190673
F 58.138480 9.085859 7.382593
F 53.806180 16.764859 17.233663
F 60.322980 7.639169 11.101363
F 60.260780 15.341259 10.792263
F 49.417980 16.818459 10.089463
F 60.313780 5.201299 7.315943
F 60.400780 12.811659 7.145943
F 60.428480 5.207079 10.051363
F 60.364880 12.871659 9.702963
F 60.407680 7.813199 13.847463
F 60.371780 15.394159 13.482163
F 45.028380 16.935659 7.522633
F 53.801980 1.524649 17.197863
F 53.893580 9.076849 17.315463
F 53.811180 11.319959 20.908263
F 62.487080 1.378719 17.428763
F 62.703580 9.296829 17.362263
F 51.591880 0.145529 20.901363
F 60.407080 5.295579 -0.048826
F 44.806580 16.657859 0.120358
F 49.154280 8.894109 0.065502
F 56.089980 0.128370 10.975263
F 44.747580 16.645659 21.984163
F 44.791980 8.926929 -0.014006
F 51.477980 0.143159 13.441263
F 51.622880 -0.078847 6.516133
F 55.898380 -0.037902 13.782963
F 62.861380 9.057339 -0.230728
F 47.187580 0.049079 10.822863
F 55.844580 5.354489 -0.001751
F 47.143080 0.070656 13.537063
F 56.040080 0.072064 3.652823
F 53.716980 1.372409 0.037140
F 60.661180 -0.032897 6.416453
F 56.031580 0.246242 6.473363
F 62.798380 16.917259 0.187099
F 58.224780 16.732659 0.007014
F 47.050680 4.887629 0.141277
F 55.965480 5.370359 21.831463
F 44.776880 1.346419 0.049781
F 49.371780 1.197049 0.029701
F 44.908880 8.984499 21.825663
F 47.056980 12.816959 22.009363
F 55.853780 12.706959 21.957063
F 51.559980 12.898459 21.819763
F 51.624880 5.028769 21.943563
F 44.647780 1.116599 22.104663
F 58.161180 8.933099 21.788063
F 49.353880 9.053789 21.899563
F 62.569680 1.364989 21.843563
F 44.888980 1.173829 24.680963
F 44.765280 8.960909 24.602163
F 49.359480 1.342139 21.946763
F 44.767980 3.800929 28.367863
F 44.989580 11.288859 28.286463
F 44.931480 3.794119 25.540563
F 44.931580 11.493059 25.607563
F 44.982380 11.459059 42.693063
F 62.769680 16.863059 31.898763
F 53.514980 8.909659 21.860263
F 46.955280 7.555839 25.363063
F 47.233480 15.339359 25.456863
F 53.838280 3.803359 39.941763
F 60.482980 -0.100986 35.656763
F 58.054580 4.130099 42.758863
F 47.232680 4.883609 24.790463
F 47.042680 12.837459 24.729563
F 47.117280 7.576259 28.105263
F 47.087480 15.366259 28.323463
F 47.288980 15.450659 42.753563
F 49.343480 1.214899 24.748363
F 49.266580 8.851069 24.648163
F 49.308080 16.643259 24.388763
F 49.380380 3.727649 28.378863
F 49.321180 11.796859 28.403063
F 49.452580 3.748149 25.683863
F 49.305480 11.599059 25.566963
F 49.289780 3.761799 42.759563
F 62.709780 9.039069 36.502763
F 53.775580 1.319929 21.858363
F 51.468180 7.625169 25.615363
F 51.594180 15.704459 25.376763
F 60.186980 12.851059 39.040063
F 56.050680 0.045037 35.566863
F 58.278880 16.713159 39.110163
F 51.664480 5.068729 24.716663
F 51.461280 13.055259 24.604063
F 51.568980 7.837969 28.367663
F 51.608080 15.312459 28.358763
F 60.413480 5.190759 39.134063
F 44.813880 1.271529 31.947363
F 44.687080 8.806299 31.814863
F 53.789180 3.806229 42.658063
F 44.606980 4.000499 35.463963
F 44.793180 11.643259 35.623263
F 44.852380 3.823899 32.795663
F 44.764980 11.438059 32.795963
F 62.692480 16.684959 24.695963
F 44.803280 8.769959 29.078463
F 47.060380 5.091239 22.049163
F 47.129180 7.866379 32.691363
F 47.053580 15.287759 32.904663
F 60.577180 12.980859 36.374063
F 47.110380 4.978539 29.109763
F 47.051080 12.822659 29.370563
F 47.247780 5.244819 31.876963
F 47.030880 12.697659 32.078163
F 47.216880 8.043779 35.468163
F 47.175480 15.427359 35.681063
F 60.516780 5.151379 36.437563
F 49.196080 1.427969 32.074363
F 49.431980 8.999839 31.729163
F 51.543280 15.273859 42.923263
F 49.327080 3.900919 35.651863
F 49.263880 11.543259 35.430663
F 49.541080 4.197549 32.725363
F 49.564980 11.454259 32.883163
F 49.480380 1.098759 29.302863
F 49.234380 9.039119 28.960363
F 44.858680 16.622259 24.747363
F 51.536880 7.682019 32.773163
F 51.598880 15.475559 32.949663
F 60.285980 15.308059 40.097763
F 51.706880 5.187849 29.008263
F 51.693180 12.823759 29.251163
F 51.758880 5.136409 31.742463
F 51.710980 12.842459 31.912863
F 51.439880 7.844849 35.465163
F 51.579780 15.405759 35.636363
F 60.275380 7.825069 40.074363
F 44.739580 1.304039 39.137663
F 44.478680 8.910499 39.030663
F 56.080280 15.579059 40.280663
F 53.606080 9.041389 36.344763
F 44.634680 4.027919 42.919763
F 44.898380 3.728599 40.052663
F 44.834180 11.588759 39.854863
F 44.687980 1.387909 36.410363
F 44.944480 9.025489 36.377563
F 44.760280 1.116139 29.155863
F 46.817880 7.582959 40.041163
F 47.153080 15.294859 40.027263
F 53.806780 1.350199 36.374363
F 47.068180 5.378129 36.207663
F 47.130280 12.833059 36.350363
F 46.999980 5.062369 39.115763
F 47.094380 12.787959 39.069163
F 58.199980 11.632059 42.635163
F 60.432280 5.221429 21.824063
F 62.715280 16.697859 39.523063
F 49.157680 1.290459 39.259163
F 49.025680 8.977859 39.265163
F 62.619980 11.667759 39.856363
F 58.229880 16.743759 24.596163
F 53.797880 11.583759 39.993063
F 49.371380 3.952409 40.013363
F 49.271480 11.617459 40.094063
F 49.140480 1.327389 36.545263
F 49.428580 9.084299 36.618763
F 58.084680 16.823759 36.449863
F 51.333080 7.731769 39.973563
F 51.490780 15.323659 40.177863
F 58.245780 8.990629 36.250763
F 51.584480 5.227639 36.344663
F 51.455780 12.850459 36.410263
F 51.495880 5.148769 39.117563
F 51.536880 12.785959 39.090563
F 49.410080 16.701059 36.522763
F 47.016180 7.440919 42.799063
F 58.288880 1.250529 36.492263
F 53.984180 1.491569 24.612863
F 53.616980 8.986819 24.554963
F 62.771780 16.616559 29.103263
F 62.589380 1.292359 24.545963
F 62.632780 9.126849 24.535863
F 49.379480 16.596159 29.212763
F 53.991180 3.913359 28.239463
F 53.814080 11.551459 28.058963
F 62.831880 3.787739 28.270463
F 62.534180 11.789259 28.108263
F 54.034080 4.018549 25.511863
F 53.755080 11.761359 25.351163
F 62.688880 3.694649 25.421863
F 62.621580 11.622259 25.381163
F 53.772580 16.778059 36.607163
F 55.960480 7.810439 42.779163
F 55.997680 13.064759 39.199363
F 62.653680 11.634859 42.616363
F 44.874680 16.568359 36.274763
F 56.047480 5.140469 39.191763
F 55.976680 8.061769 25.633163
F 56.007680 15.625059 25.654863
F 57.998780 11.429459 39.924463
F 56.027680 12.915059 36.499363
F 53.835080 16.780659 39.340263
F 56.202280 5.347009 24.719163
F 56.131680 12.990259 24.747563
F 56.178980 7.684689 28.252263
F 56.024280 15.421759 28.249563
F 58.265580 3.806119 40.027163
F 58.342780 1.433529 24.709863
F 58.267680 9.226869 24.568263
F 62.628180 3.908359 40.088063
F 58.147280 3.769409 28.298863
F 58.282680 11.343659 28.235363
F 58.446080 4.067949 25.568063
F 58.247080 11.789559 25.596663
F 56.088880 5.251429 36.458463
F 53.818780 16.770959 24.484763
F 62.640480 16.803659 36.672263
F 60.296780 7.836409 25.553263
F 60.478980 15.615359 25.717263
F 44.929880 16.753859 39.228163
F 56.041780 7.790879 40.009863
F 51.561480 7.686099 42.726763
F 60.619280 5.213939 24.609663
F 60.487280 13.029259 24.565463
F 60.546680 7.453589 28.229363
F 60.455080 15.389159 28.365763
F 58.236680 16.777859 31.930663
F 54.014980 1.456419 31.959863
F 53.768480 8.853019 31.719363
F 62.700780 1.441109 36.428363
F 62.847980 1.245359 31.776663
F 62.718080 8.989059 31.965663
F 44.955280 16.751259 31.948263
F 53.788280 4.032029 35.562663
F 53.866780 11.631359 35.528563
F 62.768580 3.970189 35.592463
F 62.754880 11.575459 35.644463
F 54.021580 4.043379 32.773963
F 53.979880 11.524059 32.700363
F 62.632380 3.718949 32.840363
F 62.950480 11.710059 32.892663
F 53.823980 1.503429 29.301563
F 53.969880 9.109739 29.086163
F 49.375080 11.414159 42.709263
F 62.699080 1.282299 29.055663
F 62.820380 9.198949 29.137863
F 60.380880 7.909539 42.805763
F 55.997180 7.778609 32.734363
F 55.924980 15.273559 33.015763
F 53.957780 11.564859 42.671363
F 56.164780 5.243699 29.250063
F 56.144980 12.931859 29.136563
F 56.133580 5.323339 31.854963
F 56.246680 12.735559 31.911563
F 55.982880 7.768939 35.571963
F 55.917380 15.417359 35.744563
F 58.180580 8.981999 38.921163
F 58.470880 1.297819 31.929663
F 58.410780 8.939819 31.797263
F 55.878080 15.537659 42.904563
F 58.300380 3.717389 35.641563
F 58.357680 11.576259 35.696963
F 58.228380 3.941749 32.952563
F 58.414880 11.444659 32.849063
F 58.170080 1.096439 29.111863
F 58.481080 8.769159 29.139063
F 53.828080 16.640059 32.015263
F 60.615580 7.583989 32.874063
F 60.497880 15.420359 32.905563
F 58.202780 1.352689 39.178263
F 60.456280 4.930229 29.043463
F 60.178080 12.911259 29.136463
F 60.556380 5.075059 31.907863
F 60.721380 12.872259 31.972163
F 60.557780 7.687889 35.555863
F 60.502480 15.623759 35.566763
F 60.470980 15.455459 42.892363
F 53.653380 1.365319 38.996863
F 53.613680 8.969889 39.119263
F 44.830780 16.594759 29.205463
F 62.817280 1.237029 39.245263
F 62.648080 9.131269 39.088663
F 58.295180 16.662859 29.211463
F 62.691780 3.856159 42.851463
F 53.899680 16.684059 29.324563
F 49.261280 16.747259 39.316363
F 51.602580 0.318909 32.886263
F 51.706680 0.198489 28.263363
F 60.368980 12.813659 21.842963
F 60.417380 0.030512 42.998163
F 46.936380 -0.003486 42.962763
F 49.204680 16.499359 31.923363
F 46.957780 0.033886 32.972363
F 53.640180 16.712759 21.846463
F 55.908880 -0.014073 42.787763
F 62.687880 9.197819 21.962263
F 47.196180 -0.031166 25.601963
F 51.667580 -0.131634 42.759763
F 58.236680 16.683559 21.895463
F 62.782380 16.758559 21.902363
F 46.868080 0.045709 40.102063
F 55.841980 -0.058215 28.333963
F 51.450380 0.188987 35.634363
F 56.073480 0.051306 25.569263
F 56.224080 0.209388 32.825963
F 51.637780 12.662459 43.667763
F 53.672880 9.071589 43.592063
F 62.609480 1.367659 43.834663
F 58.187080 1.394089 22.036963
F 49.500580 16.722859 43.675263
F 51.544280 5.085729 43.642663
F 58.255780 9.121469 43.747563
F 47.261880 12.867959 43.741763
F 56.038880 12.904159 43.683163
F 60.398780 12.685259 43.689963
F 53.652480 16.536159 43.983463
F 49.109780 16.674859 21.676463
F 44.869880 24.392959 2.811503
F 44.894980 32.119759 2.646893
F 44.811180 27.165759 6.673113
F 58.494480 32.136559 17.275863
F 45.030280 19.460159 6.544153
F 44.731380 26.911759 3.694923
F 49.291380 32.055659 0.116385
F 45.009580 19.361859 3.766023
F 49.245280 19.302859 21.128363
F 58.332080 34.909859 6.292283
F 47.176980 30.772159 3.562173
F 47.127080 23.190959 3.744363
F 53.921880 32.115159 17.255863
F 62.721980 26.942259 20.982163
F 46.958580 28.196759 2.698493
F 47.222680 20.709659 2.718673
F 47.074080 30.908859 6.361523
F 47.022080 23.433059 6.398073
F 49.389680 24.472159 2.666863
F 49.419080 32.075859 2.768783
F 49.465080 27.189659 6.428823
F 58.474980 27.117359 21.073063
F 49.529380 19.273959 6.488983
F 49.180680 27.085259 3.651973
F 53.679580 19.257759 21.140163
F 49.425080 19.197759 3.776183
F 60.625680 30.717059 21.084463
F 51.677580 30.762959 20.958963
F 51.678780 30.853159 3.668803
F 51.527780 23.252859 3.700863
F 58.498480 27.058459 18.294063
F 49.499380 26.739159 21.120163
F 51.444580 28.255059 2.732023
F 51.671280 20.502659 2.977103
F 51.684980 31.070759 6.458953
F 51.617880 23.474459 6.568573
F 44.884380 24.499459 10.040863
F 44.781080 32.059359 10.114663
F 44.913480 26.986559 13.791163
F 58.173780 24.401659 17.388163
F 44.860980 19.386859 13.774563
F 45.049080 27.022259 11.018063
F 44.764280 19.260859 21.030163
F 44.902280 19.378059 10.996863
F 44.708480 24.605959 7.388293
F 44.776280 32.089759 7.425993
F 47.099080 30.910659 11.047763
F 47.172880 23.374959 10.926063
F 47.062980 28.461659 7.362753
F 47.237680 20.686059 7.397003
F 47.181180 28.373759 9.967473
F 47.257680 20.702859 10.116763
F 47.230280 30.762259 13.847963
F 47.181980 23.277059 13.818563
F 49.378380 24.748159 10.116863
F 49.285680 32.211459 9.954393
F 49.465680 27.108059 13.699263
F 62.808480 26.973659 18.232563
F 49.221280 19.312059 13.712763
F 49.377380 27.189559 10.925363
F 55.878180 23.150359 20.913463
F 49.342180 19.405159 11.074863
F 49.323280 24.634159 7.217943
F 49.281380 32.201859 7.237343
F 51.551980 30.985559 11.130463
F 51.540680 23.132859 11.000363
F 51.732380 28.421659 7.265773
F 51.752280 20.813259 7.409803
F 51.692680 28.509859 10.015863
F 51.546480 20.520759 10.120663
F 51.674080 30.960959 13.752963
F 51.629680 22.997959 13.661863
F 44.862380 24.396559 17.338863
F 44.729480 32.072659 17.334263
F 51.731880 23.080859 21.022063
F 47.058980 23.250159 20.787063
F 56.100180 31.096959 20.833663
F 45.098880 26.938059 18.413963
F 60.556880 20.587659 17.259263
F 44.940480 19.259459 18.334163
F 44.645580 24.350559 14.675263
F 44.891080 32.091459 14.621463
F 46.907380 30.978659 18.229163
F 47.096580 23.114159 18.083663
F 47.125180 28.189659 14.699763
F 47.081280 20.747659 14.573663
F 47.157380 28.379059 17.533263
F 47.099280 20.523859 17.231463
F 62.777780 32.175959 14.804263
F 62.757680 24.324559 14.538463
F 49.367980 24.269459 17.178063
F 49.307380 32.150959 17.365563
F 55.946380 20.513759 14.643563
F 62.735880 32.180159 17.492563
F 45.013580 34.531359 20.832863
F 49.492380 26.959059 18.245863
F 60.585480 28.342359 17.273163
F 49.339580 19.359259 18.278863
F 49.586080 24.526659 14.536563
F 49.443380 32.192359 14.530263
F 51.559480 30.911459 18.200463
F 51.419580 22.931859 18.299463
F 51.770680 28.327759 14.651663
F 51.560180 20.396959 14.523163
F 51.641280 28.376659 17.347963
F 51.634280 20.476659 17.270063
F 60.400580 23.152359 20.802763
F 58.314480 19.252959 21.105363
F 53.676580 24.585259 2.784483
F 53.906180 32.342659 2.884933
F 62.898880 24.365859 2.625583
F 62.726780 32.106159 2.731413
F 53.849780 27.050559 6.412283
F 60.465680 20.565559 14.562663
F 53.971080 19.505459 6.404393
F 62.606880 27.059259 6.384723
F 47.250380 30.847059 21.071063
F 62.722580 19.385559 6.496803
F 53.778380 27.140659 3.560373
F 60.648280 28.198559 14.474463
F 53.923380 19.320959 3.676543
F 62.858180 27.068059 3.502843
F 60.405780 23.180859 18.119263
F 62.668280 19.357559 3.799173
F 56.071080 30.841659 18.164263
F 56.045680 28.228059 14.591763
F 62.589580 24.384259 17.367863
F 53.768380 27.016159 18.124663
F 55.978580 31.121059 3.839453
F 55.909580 23.281959 3.671943
F 44.981080 26.896659 21.011963
F 62.645980 19.251059 18.285763
F 56.176580 28.453359 2.844683
F 56.023480 20.620059 2.720763
F 55.916180 30.992359 6.526973
F 56.193480 23.349359 6.515753
F 58.160080 24.318359 2.677303
F 58.378180 32.008359 2.664213
F 58.331680 27.004459 6.409803
F 53.965780 32.389059 14.541463
F 58.300980 19.435859 6.364303
F 58.263480 26.891959 3.620573
F 60.551480 30.885359 18.411763
F 58.252180 19.253259 3.579743
F 55.880980 23.194259 18.215363
F 53.981480 27.010059 20.910663
F 60.652280 30.685059 3.501033
F 60.571980 23.080959 3.377063
F 62.902880 19.345659 20.992763
F 53.977180 19.185159 18.350963
F 60.534180 28.151859 2.655493
F 60.569880 20.346359 2.722563
F 60.492180 30.947659 6.363233
F 60.563080 23.151359 6.267383
F 53.970180 24.453759 10.312463
F 53.870980 32.272159 10.172763
F 62.925380 24.312859 10.047863
F 62.721580 31.977759 10.015463
F 53.921780 27.075259 13.539063
F 53.753480 24.365459 14.510263
F 53.718180 19.402759 13.619763
F 62.804980 26.914559 13.825263
F 58.382680 32.148059 14.626363
F 62.804480 19.417059 13.811663
F 53.883180 27.166159 10.727063
F 56.056280 20.614859 17.291563
F 53.879580 19.376259 10.877563
F 63.112180 26.852159 11.121063
F 58.409680 24.423659 14.709863
F 62.763480 19.456359 11.040363
F 53.873580 24.604459 7.517153
F 53.792380 32.471559 7.439353
F 62.751380 24.333059 7.239313
F 62.779880 32.156859 7.338193
F 56.139480 30.842159 10.983463
F 56.246480 23.157759 11.102463
F 56.143380 28.423759 7.271113
F 56.114680 20.798259 7.427953
F 56.267180 28.374659 10.017563
F 56.026580 20.592659 10.130863
F 56.202880 30.757559 13.698863
F 56.111980 23.142659 13.790863
F 58.452880 24.320059 10.021863
F 58.414680 32.246559 10.061463
F 58.363880 26.936159 13.443163
F 56.044380 28.290859 17.344563
F 58.273980 19.456659 13.619663
F 58.512080 26.913759 10.764063
F 58.329980 19.355359 18.294363
F 58.281380 19.329359 10.933063
F 58.444980 24.576359 7.333513
F 58.250780 32.362259 7.316453
F 60.548580 30.871659 11.103063
F 60.704380 23.112359 11.018863
F 60.548180 28.406159 7.484293
F 60.539680 20.612659 7.268653
F 60.782580 28.320559 10.149063
F 60.595680 20.606959 10.092563
F 60.531680 30.848759 13.745063
F 60.590980 23.128659 13.640863
F 53.583980 24.488659 17.341063
F 49.481880 34.815459 3.574183
F 53.845280 24.504659 0.012764
F 58.459880 24.670659 -0.059974
F 56.042280 20.529159 0.000876
F 58.264480 32.240059 -0.190007
F 44.886180 34.649359 18.149263
F 47.129580 20.543459 0.034236
F 49.457980 34.747659 13.494963
F 60.372580 28.306959 0.001993
F 58.458380 34.762859 13.829463
F 62.852980 24.468659 -0.097443
F 58.474280 34.611259 20.681663
F 44.841680 32.040359 0.034380
F 53.979880 34.964459 13.518663
F 62.694580 32.139559 0.002437
F 49.335780 24.503759 -0.030973
F 62.855580 34.793559 18.236963
F 62.733180 34.743459 20.949363
F 53.819880 34.805759 10.869263
F 53.680980 24.539559 21.836063
F 53.758580 32.299059 0.013213
F 53.770380 32.187059 21.772863
F 60.340780 20.715659 -0.024819
F 44.792780 24.242359 24.697663
F 44.966980 32.001459 24.479963
F 44.999480 26.977459 28.373363
F 58.560180 32.179059 21.845163
F 44.977480 19.096059 28.246063
F 44.682680 26.820559 25.682663
F 53.861580 34.795459 28.075163
F 45.016980 19.302159 25.619063
F 47.051280 30.993959 42.819863
F 51.424980 30.972559 42.555963
F 47.243380 30.955559 25.399863
F 46.990580 23.005759 25.730363
F 44.968980 19.202759 42.917663
F 49.354980 19.345559 42.873163
F 46.912680 28.250859 24.694063
F 47.212380 20.458759 24.635863
F 47.315480 30.853159 28.132263
F 47.017680 23.127459 28.402763
F 49.418780 24.143059 24.895663
F 49.496780 32.249259 24.611763
F 49.343680 27.000159 28.241163
F 47.135380 23.116359 42.677163
F 49.304580 19.139359 28.372863
F 49.221980 26.877659 25.546863
F 62.790680 19.519259 42.955963
F 49.528480 19.122759 25.560663
F 53.844780 32.213359 39.177963
F 60.585680 23.267859 40.046263
F 51.727480 30.585059 25.434763
F 51.907280 22.940459 25.500463
F 58.278280 19.296259 42.745463
F 62.859380 32.076259 36.294863
F 51.389680 28.119759 24.483863
F 51.669380 20.497359 24.635063
F 51.703980 30.699659 28.003863
F 51.507680 22.934159 28.291263
F 44.839480 24.321759 32.078363
F 44.874680 31.991959 31.736063
F 44.704580 26.996859 35.398963
F 53.641480 27.081459 40.098563
F 44.695780 19.301759 35.730163
F 44.666380 26.993259 32.727563
F 60.582480 30.962359 39.866163
F 44.770080 19.417459 33.041363
F 44.828680 24.377659 29.402663
F 44.961780 32.192959 29.030063
F 47.264280 31.026059 32.685163
F 47.030180 23.045659 32.887063
F 47.171980 28.300359 29.234163
F 47.064280 20.473559 29.176063
F 47.110880 28.359359 31.947263
F 47.051080 20.368059 31.900963
F 46.981680 30.873759 35.442463
F 46.991580 23.177659 35.611763
F 49.236580 24.499959 32.008863
F 49.533680 32.160359 31.706763
F 49.149980 27.059359 35.641163
F 55.895280 30.950159 42.664363
F 49.264180 19.242259 35.544963
F 49.312680 27.062059 32.865363
F 58.291780 32.107959 36.348163
F 49.199180 19.139559 32.802563
F 49.202580 24.367959 29.281663
F 49.613680 32.232059 28.936163
F 51.681480 30.819259 32.729863
F 51.370680 23.053959 32.837263
F 51.639680 28.094759 29.062963
F 51.540980 20.418259 29.151263
F 51.471580 28.362959 31.806863
F 51.498380 20.408059 31.845263
F 51.542280 30.965959 35.330663
F 51.344080 23.184359 35.666263
F 44.817480 24.524459 39.049363
F 44.893380 32.091359 39.210863
F 53.756580 24.522759 39.237363
F 60.635580 23.254159 42.799463
F 51.589380 23.178659 42.833563
F 44.686580 27.050659 40.025863
F 60.502780 30.986459 42.574263
F 44.928280 19.298559 40.205463
F 44.704880 24.518059 36.443363
F 44.834980 32.221259 36.510863
F 47.179780 30.994659 40.044063
F 46.959180 23.135359 40.018263
F 46.916380 28.443159 36.393463
F 46.950580 20.496159 36.521163
F 47.119480 28.242059 39.172863
F 47.145980 20.544459 39.364363
F 63.018880 32.140359 39.122963
F 49.274880 27.026959 42.688263
F 49.183480 24.457459 39.243563
F 49.358880 32.060059 38.940963
F 53.600180 27.027459 42.838663
F 62.764180 24.366159 36.312863
F 60.419780 28.340559 36.376163
F 49.308180 27.026359 40.053563
F 58.165180 27.187559 42.769663
F 49.461680 19.330759 40.077563
F 49.154980 24.418359 36.446863
F 49.346280 32.285959 36.178963
F 51.623680 30.957159 39.985963
F 51.422080 23.249959 40.179863
F 51.455580 28.360959 36.627663
F 51.316180 20.641059 36.457663
F 51.449580 28.443359 39.309563
F 51.534280 20.644359 39.261963
F 44.687680 26.945359 42.747263
F 56.192780 23.052459 42.917163
F 53.947380 24.303759 24.618963
F 53.692580 31.996059 24.584463
F 62.573780 24.304959 24.701963
F 62.715880 32.307059 24.571763
F 53.696580 26.723659 28.074263
F 62.773080 26.876059 40.132563
F 53.703480 19.065459 28.254563
F 62.876580 27.187459 28.317663
F 62.701680 27.000559 42.833563
F 62.783880 19.154559 28.141063
F 53.642080 26.817859 25.400363
F 53.615780 19.152759 43.093563
F 53.872080 19.283859 25.441163
F 62.440280 26.851259 25.644063
F 62.824280 24.328559 38.987763
F 62.819280 19.298859 25.297863
F 55.889980 28.226859 39.083163
F 53.987280 32.195559 36.334563
F 55.955380 28.342559 36.387563
F 55.785680 20.474659 36.636663
F 55.995480 30.726659 25.346463
F 56.026680 23.056959 25.466963
F 53.772280 24.366259 36.329163
F 56.142880 23.286859 40.168263
F 55.797780 28.268559 24.449063
F 56.077980 20.555459 24.560363
F 55.932380 30.771759 28.135963
F 55.865780 23.105359 28.075463
F 58.127780 24.276559 24.483563
F 58.272180 32.063959 24.558663
F 58.380480 26.935359 28.102263
F 53.746180 19.327059 40.383863
F 58.223180 19.256459 28.415263
F 58.147980 26.920859 25.377663
F 58.345980 32.159659 39.006463
F 58.362780 19.204659 25.690863
F 55.998680 30.862559 39.942163
F 62.860280 19.326659 40.175063
F 60.530180 30.908459 25.647363
F 60.289180 23.120359 25.601963
F 58.109280 26.935459 39.991263
F 58.339080 24.398559 39.053663
F 60.415880 28.334259 24.686063
F 60.472380 20.578459 24.524663
F 60.486980 30.918559 28.345563
F 60.636080 23.087659 28.313463
F 53.701480 24.434259 31.996163
F 53.724780 32.193559 31.760563
F 62.779880 24.519559 31.934863
F 62.716380 32.210559 31.751763
F 53.608680 27.056359 35.669163
F 60.681380 20.732859 39.217363
F 53.639080 19.275559 35.562863
F 62.602080 26.978759 35.508363
F 60.517880 28.205859 39.126763
F 62.612280 19.263159 35.637463
F 53.505580 26.933059 32.967163
F 58.135280 24.353459 36.279963
F 53.832380 19.264759 32.835563
F 62.700280 27.032859 32.743663
F 55.840280 20.592059 39.439763
F 62.737080 19.423459 32.833063
F 53.692380 24.350259 29.359263
F 53.715780 32.109659 29.026963
F 62.740580 24.584959 29.155363
F 62.763380 32.291859 29.049463
F 56.003880 30.697159 32.633963
F 55.968180 23.004459 32.633363
F 56.008480 27.929759 29.003963
F 55.921380 20.581459 28.828563
F 55.792280 28.051259 31.885863
F 55.985680 20.382759 31.738863
F 56.114080 30.873559 35.326863
F 55.897480 23.041359 35.302063
F 58.233180 24.395859 31.838763
F 58.230880 32.022359 31.875663
F 58.131280 27.005959 35.656463
F 60.362080 20.700159 36.522963
F 58.197480 19.436259 35.633063
F 58.123780 26.995659 32.864663
F 58.342380 19.331159 40.032663
F 58.179080 19.267459 32.843063
F 58.158180 24.274259 29.066563
F 58.108280 31.931159 29.092363
F 60.530180 30.797759 32.703563
F 60.468080 23.231959 32.766563
F 60.598680 28.243959 29.144363
F 60.513780 20.529359 29.229063
F 60.404880 28.256559 31.883263
F 60.363480 20.666959 31.953363
F 60.505380 30.977559 35.466663
F 60.485180 23.351659 35.402463
F 55.917180 20.607759 21.912663
F 60.665880 28.210059 22.029463
F 62.907080 32.195759 21.832963
F 44.791480 31.973259 21.817963
F 58.104080 34.682959 39.855863
F 49.447080 24.198859 21.975863
F 60.651980 20.654159 21.871263
F 58.142180 24.309659 21.764663
F 53.792380 34.770759 32.703663
F 62.608480 24.404459 21.873963
F 58.236180 34.550959 32.754463
F 49.389080 34.637359 42.829163
F 46.944080 28.277959 43.654863
F 44.876580 24.377459 21.933763
F 56.279380 28.460159 21.667663
F 62.637880 34.587959 42.740763
F 55.822180 28.377859 43.803963
F 62.728980 34.910059 25.410263
F 58.221580 34.669759 35.503663
F 51.695780 28.227759 21.877563
F 58.385980 34.656359 28.028063
F 49.399480 32.145259 21.935263
F 44.995780 34.567959 42.867163
F 62.791880 34.506459 35.344363
F 62.724380 34.655159 32.703463
F 44.658380 34.513059 32.641163
F 51.575380 20.548159 21.898263
F 51.520080 20.567859 43.913163
F 47.195680 28.256559 21.873963
F 44.723380 24.380059 43.775263
F 51.411180 28.415159 43.682463
F 46.946580 20.755259 21.909063
F 44.856680 47.479659 2.936273
F 44.800980 39.897959 2.650153
F 44.658280 50.329559 6.535583
F 45.029980 42.400159 6.144553
F 44.727680 50.112159 3.635213
F 44.817580 42.607059 3.547963
F 51.459280 36.169159 9.873203
F 56.139680 38.601159 20.728763
F 47.135580 38.511059 3.623773
F 47.171680 46.146659 3.864933
F 49.147980 50.024559 21.078063
F 60.670180 38.800959 21.039763
F 58.349480 47.825159 0.107826
F 44.885980 39.840259 -0.136300
F 47.274080 35.886559 2.615233
F 47.174780 43.704659 2.703053
F 47.144880 38.502759 6.354483
F 47.173780 46.338159 6.605763
F 49.285480 47.441759 2.926063
F 49.298080 39.838859 2.496903
F 49.086180 49.993259 6.374823
F 49.234880 42.455459 6.419043
F 49.308580 50.231859 3.750113
F 49.270480 42.303159 3.632173
F 60.602080 35.871459 2.714253
F 60.414480 51.554959 17.480963
F 51.524380 38.657559 3.612873
F 51.539980 46.192359 3.801443
F 44.636180 50.116959 21.250363
F 44.929380 42.251759 20.965663
F 46.926280 51.409859 7.417163
F 51.457280 38.585259 20.951863
F 51.653080 36.120059 2.700423
F 51.357080 43.694559 2.636543
F 51.612880 38.695159 6.390323
F 51.627380 46.227659 6.657303
F 44.721380 47.746559 10.216963
F 44.885580 39.842159 9.887363
F 44.969180 50.109859 14.043063
F 44.844680 42.142259 13.790463
F 44.694180 50.240959 11.219363
F 45.092780 42.287559 10.982563
F 44.869680 47.735359 7.407643
F 44.812680 39.742859 7.275753
F 47.096280 38.568959 10.810263
F 46.928180 46.360959 11.130363
F 47.064180 46.063859 21.124063
F 47.026680 35.973759 7.383393
F 47.110780 43.753259 7.285003
F 58.398080 42.488859 20.710963
F 47.012380 35.992159 10.035763
F 47.200780 43.741659 9.993183
F 47.384380 38.609259 13.518363
F 47.054980 46.299459 13.843363
F 49.253580 47.447359 10.201863
F 49.246980 39.899159 9.957433
F 49.093780 50.130759 13.676063
F 49.499680 42.434759 13.789763
F 49.231780 50.077159 10.911863
F 49.428780 42.385359 10.984963
F 49.431980 47.539759 7.529093
F 49.354380 39.919059 7.194863
F 51.521180 38.646859 10.778563
F 51.560380 46.114759 10.987463
F 51.693980 46.261759 21.036263
F 51.497480 36.104059 7.094763
F 51.687780 43.596859 7.083203
F 51.448580 51.570159 10.042463
F 51.362380 51.227159 7.316493
F 51.709480 43.561359 9.894913
F 51.299580 38.742559 13.579263
F 51.596480 46.321659 13.776863
F 44.950980 47.557959 17.562463
F 44.915480 39.736359 17.299663
F 60.617980 36.089559 14.691363
F 56.081680 36.181959 2.808573
F 44.609280 50.000159 18.504563
F 44.832080 42.267159 18.156363
F 44.739680 47.466359 14.903363
F 44.993180 39.512859 14.458463
F 47.058480 38.383159 18.397863
F 47.111980 46.189259 18.319363
F 54.037280 42.363159 21.015963
F 47.176880 35.995459 14.482263
F 47.020080 43.725459 14.466563
F 55.943880 51.421459 17.537763
F 46.985880 35.975459 17.144963
F 47.190780 43.581459 17.283763
F 47.002780 51.311559 2.758283
F 58.107980 50.184659 18.411063
F 49.391880 47.390159 17.392863
F 49.227580 39.741359 17.493263
F 51.671280 51.286759 2.908253
F 58.218780 47.759359 14.613363
F 49.158580 49.896259 18.286763
F 49.366480 42.386859 18.258863
F 49.459580 47.577659 14.727663
F 49.204480 39.927559 14.753563
F 51.564980 38.496559 18.241663
F 51.780680 46.237659 18.317063
F 60.490680 51.453859 14.762363
F 51.724480 36.109759 14.503763
F 51.718680 43.817559 14.819763
F 53.747880 50.121559 21.142963
F 51.639780 36.028659 17.166563
F 51.910780 43.578759 17.718263
F 58.239880 42.329459 18.046763
F 46.981980 51.382859 17.545463
F 53.933880 47.457059 3.055193
F 53.837080 39.832259 2.819593
F 62.835880 47.661159 2.514413
F 62.738880 39.827559 2.712453
F 53.688080 50.119159 6.480733
F 53.859180 42.195359 6.175813
F 62.802280 50.203759 6.617703
F 62.593480 42.606359 6.644673
F 53.996280 50.018359 3.777673
F 53.811980 42.343859 3.498463
F 62.775680 50.128259 3.826913
F 62.739480 42.244859 3.653703
F 55.936480 46.051959 21.029163
F 47.075580 51.566459 14.901063
F 49.390980 42.344759 20.953163
F 55.981280 51.487059 7.180493
F 55.916680 38.593759 3.766423
F 56.274080 46.275159 3.681683
F 56.128980 51.356359 9.948503
F 60.649480 43.758459 14.482463
F 62.616880 39.871959 -0.104632
F 51.423080 51.420059 17.346263
F 60.359480 51.595859 10.222763
F 56.031980 43.879559 2.726733
F 56.274080 38.542559 6.421753
F 56.009080 46.364959 6.414983
F 58.540780 47.502959 2.741393
F 58.253580 39.852659 2.703253
F 58.414780 50.349059 6.433563
F 58.314480 42.554859 6.431913
F 58.691680 50.151259 3.667053
F 58.193280 42.580059 3.707583
F 60.604180 46.408459 21.095163
F 58.142380 47.621359 17.486363
F 60.617180 38.303459 3.697393
F 60.763880 46.260359 3.701343
F 60.565280 43.640059 17.350163
F 60.433380 51.818959 7.581003
F 51.266080 51.381459 14.632563
F 60.710880 35.930259 17.413463
F 60.853380 51.625559 2.866853
F 60.552680 43.561259 2.975653
F 60.552780 38.554159 6.536133
F 60.616480 46.506359 6.333433
F 53.863380 47.521759 10.223263
F 53.971580 39.781159 10.112563
F 62.825780 47.670859 10.314763
F 62.831280 39.851459 10.115063
F 53.521680 50.239159 13.795563
F 53.827280 42.731959 13.454663
F 62.677980 50.220759 13.732163
F 62.940680 42.495659 13.566263
F 53.667180 50.177059 11.037163
F 53.933180 42.391359 10.778663
F 62.616980 50.321559 10.969763
F 62.972980 42.544259 10.694163
F 53.934780 47.601359 7.550053
F 53.984080 39.735559 7.341963
F 62.773580 47.742159 7.566143
F 62.702180 39.849059 7.446203
F 56.245480 38.560659 10.833663
F 56.126580 46.342259 10.982763
F 58.379380 39.771159 17.205963
F 56.138180 36.119359 7.395183
F 55.970080 43.677259 7.399663
F 56.344780 51.421459 2.881483
F 56.058780 36.012359 10.101363
F 56.109180 43.741959 10.024763
F 56.109380 38.771259 13.530463
F 55.911380 46.377359 13.775463
F 58.344480 47.563959 10.038363
F 58.519180 39.941759 9.980393
F 58.195880 50.321259 13.854963
F 58.317780 42.557459 13.749463
F 58.303680 50.112459 11.156863
F 58.518280 42.473059 10.867663
F 58.262780 47.572359 7.254433
F 58.345680 39.939059 7.248803
F 60.721580 38.580659 11.062563
F 60.520080 46.359259 11.016463
F 60.354380 46.147859 18.346563
F 60.606980 36.031359 7.319793
F 60.389980 43.929559 7.384903
F 62.792280 50.276959 20.996063
F 60.666980 36.050559 10.086463
F 60.680180 43.926159 10.138263
F 60.828880 38.689659 13.880563
F 60.395980 46.430359 13.669463
F 53.955380 47.564259 17.420463
F 53.693380 39.666259 17.015263
F 62.551680 47.640659 17.381063
F 62.930280 39.909259 17.425063
F 47.236980 38.409759 21.124663
F 47.045280 51.390159 10.147663
F 60.676880 38.593559 18.330563
F 58.382880 50.293459 21.120963
F 53.788680 50.114959 18.295063
F 54.032980 42.068059 18.240463
F 62.522380 50.176659 18.351363
F 62.758080 42.425559 18.298063
F 53.755380 47.809159 14.690663
F 53.598980 40.011459 14.360363
F 62.665480 47.749159 14.659663
F 63.009580 39.960559 14.637363
F 55.993080 38.587359 17.924763
F 56.061080 46.187959 18.361663
F 55.911480 51.307859 14.744263
F 56.059480 36.069359 14.640363
F 56.020280 43.930259 14.572263
F 62.893680 42.529859 21.093963
F 56.062980 35.955759 17.340363
F 56.109280 43.660759 17.236263
F 58.455080 40.014759 14.544763
F 45.015280 34.713859 13.541363
F 58.352880 34.870159 11.065963
F 46.927980 51.375459 0.100477
F 62.930380 34.533359 10.963963
F 51.571680 51.403459 0.156652
F 58.414880 39.996459 -0.056058
F 44.918580 47.583759 -0.040718
F 56.190980 36.062659 0.029915
F 60.605480 36.256459 -0.022677
F 60.588380 51.511459 21.796563
F 60.374680 43.758459 0.194414
F 53.859380 34.612759 18.277163
F 53.708680 47.717059 0.177653
F 51.482380 43.687659 0.010618
F 51.634680 36.049659 -0.036987
F 49.267380 39.890159 -0.196113
F 53.924880 35.002059 6.419273
F 62.637780 34.715359 6.261373
F 49.283380 34.781559 6.408323
F 49.317180 47.516559 0.244738
F 56.160380 51.500759 0.082541
F 55.928080 43.750159 -0.021490
F 49.384180 34.625259 20.862663
F 49.337080 34.831859 10.839163
F 53.825480 35.017959 3.612863
F 62.806080 34.632759 3.589103
F 44.698380 34.746559 10.882863
F 58.373180 34.590159 3.547823
F 62.756580 34.647759 13.700163
F 44.810780 34.822659 6.436773
F 49.322580 34.708659 18.017963
F 44.802080 34.741559 3.533503
F 53.984080 34.797959 21.093163
F 58.367380 34.684259 18.042463
F 62.807280 47.486459 -0.040137
F 45.087380 39.746459 21.951563
F 47.137080 35.886059 -0.129446
F 47.159580 43.555459 0.039913
F 60.800380 51.804659 0.053792
F 44.889080 47.523459 24.653663
F 44.849980 39.601159 24.616863
F 44.894180 50.050659 28.230563
F 44.901180 42.403559 28.198863
F 44.895180 49.978559 25.524563
F 45.018080 42.219059 25.328563
F 49.352180 42.442559 42.634263
F 53.978080 34.722759 42.774863
F 47.124280 38.580059 25.426463
F 47.138480 46.234559 25.540763
F 56.188680 38.607759 42.840863
F 60.526880 38.782259 42.616263
F 56.157680 43.639759 21.836163
F 62.879780 34.868159 28.188763
F 47.077980 35.980059 24.422563
F 47.201880 43.667059 24.548263
F 47.050780 38.581959 28.208763
F 47.211980 46.305359 28.442063
F 49.323680 47.445559 24.681263
F 49.324080 39.893059 24.752263
F 49.238280 50.099459 27.980663
F 49.334980 42.377359 28.199563
F 49.376880 50.147159 25.262763
F 49.408780 42.422459 25.582363
F 60.500280 35.823659 29.122663
F 58.413080 47.724859 39.364863
F 51.646880 38.672259 25.416563
F 51.562180 46.135159 25.529963
F 55.934480 51.364159 31.922463
F 58.142580 42.517459 42.825763
F 56.009680 51.431859 39.181063
F 44.902880 42.554859 42.742863
F 51.555680 35.987459 24.622663
F 51.637180 43.452059 24.609263
F 51.544980 38.718059 28.102963
F 51.517380 46.196559 28.232463
F 44.881880 47.573459 31.900763
F 44.891080 39.996659 31.876663
F 45.066980 50.306859 35.550063
F 44.714280 42.699359 35.562063
F 44.867780 50.252359 32.835663
F 44.673680 42.510759 32.879863
F 44.866580 47.552259 29.107463
F 44.956580 39.876059 29.140963
F 47.171180 38.558359 32.878063
F 47.077380 46.291059 32.877663
F 51.535180 51.523759 36.347963
F 47.079180 36.115159 29.215863
F 47.044080 43.674159 29.481063
F 60.596380 51.576559 39.026663
F 46.874080 35.976459 31.857163
F 47.011380 43.667059 32.189463
F 47.042980 38.678259 35.648863
F 47.126080 46.257559 35.655863
F 49.321180 47.520559 31.970463
F 49.322380 39.790459 31.984363
F 49.455880 50.045259 35.470763
F 49.454180 42.487959 35.630963
F 49.193080 50.090859 32.755963
F 49.401780 42.307059 32.851763
F 49.357880 47.713759 29.198563
F 49.377380 39.837459 29.076463
F 51.551680 38.621259 32.679163
F 51.492680 46.168159 32.954463
F 47.075680 38.426759 42.559263
F 51.711780 36.112759 28.917463
F 51.576480 43.652059 29.273463
F 60.421680 35.814959 38.894563
F 51.518580 36.087959 31.738063
F 51.576580 43.672259 32.036263
F 51.715880 38.560659 35.369663
F 51.461380 46.338259 35.656063
F 44.668180 47.541259 39.208263
F 44.668480 39.755959 39.263363
F 51.514580 38.705259 42.777063
F 55.827880 51.639059 24.728863
F 44.759180 50.334259 39.958763
F 44.751480 42.332559 40.068063
F 44.826780 47.750059 36.394863
F 44.660080 39.950559 36.347163
F 47.026980 38.428659 39.747063
F 47.095080 46.281559 40.029663
F 62.554980 42.399659 42.757063
F 60.636180 51.724559 29.041463
F 47.113780 43.690259 36.211963
F 51.665880 46.244259 42.936163
F 46.896880 35.842059 39.083463
F 47.037380 43.653259 39.108063
F 58.113080 39.592659 38.963663
F 55.884780 46.482859 42.902563
F 49.523380 47.519359 39.315763
F 49.268080 39.574259 38.800963
F 60.314480 51.568459 31.821063
F 46.962180 51.456759 31.932563
F 49.233980 50.059459 40.145363
F 49.358480 42.200659 39.858363
F 49.293880 47.566159 36.596463
F 49.514680 39.864959 36.114063
F 51.621180 38.484459 39.980363
F 51.872880 46.089059 39.991863
F 60.267880 43.629859 36.316263
F 51.659780 36.099059 36.476863
F 51.671280 43.870059 36.442963
F 62.918780 50.324159 39.927263
F 51.521180 35.906459 39.157163
F 51.549080 43.582059 39.185963
F 46.955180 36.036559 36.332063
F 51.287580 51.400059 31.693363
F 53.792780 47.560959 24.755763
F 53.944580 39.669659 24.612363
F 62.679980 47.798059 24.705263
F 62.830580 39.875559 24.600963
F 53.816580 49.992059 28.339763
F 53.824180 42.496459 28.240463
F 62.869280 50.148759 28.442563
F 62.853580 42.451859 28.180563
F 53.730280 50.173759 25.477263
F 53.970280 42.280859 25.525863
F 62.815180 50.308859 25.693863
F 62.793280 42.467359 25.412763
F 44.875480 47.395359 21.982863
F 49.205980 50.130059 42.917263
F 60.550480 46.166259 40.204363
F 60.417280 46.260159 42.963863
F 56.143680 38.426959 25.187663
F 56.092280 46.318659 25.487163
F 60.372080 38.377759 39.841563
F 58.519380 50.363159 42.811763
F 51.459180 51.484559 39.125763
F 62.770980 50.216159 42.656563
F 56.119180 35.780359 24.503763
F 56.097480 43.622159 24.628763
F 56.141680 38.478559 27.946463
F 56.054080 46.356759 28.177463
F 58.303480 47.723059 24.601063
F 58.436280 39.912659 24.532363
F 58.358680 50.097559 28.348363
F 58.404280 42.420159 28.135063
F 58.172180 50.277859 25.639963
F 58.409780 42.483659 25.478863
F 58.172680 39.696359 36.283563
F 53.763480 42.461759 42.779463
F 60.600380 38.574059 25.516263
F 60.425480 46.508459 25.639663
F 47.040380 51.433759 24.613263
F 47.264380 46.253359 42.774863
F 55.922680 51.324859 36.420163
F 60.529480 51.547859 36.362663
F 60.595180 36.103259 24.427563
F 60.654380 43.918959 24.570463
F 60.694880 38.463659 28.168063
F 60.570780 46.443459 28.308763
F 53.738580 47.476759 31.975363
F 53.900680 39.769959 31.831563
F 62.725680 47.643559 32.041563
F 62.620380 39.838359 31.889263
F 53.732180 50.106059 35.319563
F 53.833180 42.668859 35.512863
F 62.758880 50.259159 35.393763
F 62.585980 42.493359 35.451163
F 53.648780 50.172659 32.565763
F 53.901680 42.246959 32.801063
F 62.696680 50.227259 32.697463
F 62.771080 42.597759 32.771963
F 53.645480 47.471359 29.179563
F 53.974080 39.831759 28.984563
F 62.742580 47.663259 29.252363
F 62.637880 39.939259 29.264863
F 56.204580 38.373259 32.638963
F 56.124080 46.327459 32.834463
F 60.635680 35.746859 36.135163
F 49.412880 34.848059 28.093063
F 56.116480 43.651459 29.070563
F 58.243580 42.497059 40.062663
F 56.119180 35.902259 31.715963
F 56.108680 43.615459 31.872363
F 55.941780 38.426659 35.342063
F 56.104880 46.430659 35.569263
F 58.266980 47.781559 32.098963
F 58.292580 39.796859 31.665563
F 58.283780 50.357359 35.625863
F 58.069280 42.159759 35.314863
F 58.140580 50.278059 32.843763
F 58.437580 42.324559 32.524763
F 58.195080 47.523159 29.290963
F 58.440180 39.760459 29.036363
F 60.488480 38.488859 32.598863
F 60.557380 46.294559 32.795563
F 58.197580 47.761559 36.624763
F 56.159180 35.956659 28.939563
F 60.703080 43.792159 29.011163
F 44.701280 50.095559 42.812763
F 60.437580 35.881759 31.786363
F 60.617480 43.832959 31.726863
F 60.532780 38.434759 35.310163
F 60.243380 46.208459 35.536063
F 54.045280 47.600859 39.027663
F 53.736880 39.937359 39.114963
F 62.772480 47.635859 39.086463
F 62.490080 39.786159 39.232963
F 60.406480 51.451259 24.740363
F 58.368980 50.358459 40.016463
F 60.442080 43.687859 39.249463
F 47.085680 51.421559 29.119563
F 53.730980 50.182159 40.071663
F 53.970880 42.432559 40.049663
F 47.317780 51.358059 36.520563
F 62.731080 42.505759 40.082763
F 53.771380 47.600659 36.332963
F 53.834380 39.947059 36.380863
F 62.538180 47.514659 36.316963
F 62.509380 39.922659 36.438563
F 55.966080 38.595359 40.136163
F 56.194180 46.481259 40.218263
F 56.003980 51.210159 29.197063
F 55.866080 35.858359 36.267163
F 56.095780 43.757159 36.392963
F 53.875980 50.281759 42.720963
F 55.973680 36.137859 38.909363
F 56.149680 43.921659 39.083863
F 47.114380 51.322259 39.265563
F 51.489880 51.452859 29.025663
F 51.630280 51.615059 24.383563
F 62.885180 40.009159 21.946463
F 60.520480 36.149559 21.605563
F 44.712580 34.731359 35.339363
F 47.237880 43.651359 21.998263
F 49.319780 47.422259 21.875963
F 58.409280 34.813459 25.331363
F 51.724280 36.044759 21.783363
F 44.710380 34.570059 40.191963
F 51.821680 43.612759 21.933163
F 49.262080 34.814259 25.551463
F 47.150180 35.801359 21.740763
F 53.903080 47.618359 22.055863
F 46.914780 51.482959 21.916363
F 60.648380 43.758759 21.921563
F 58.316680 39.887659 21.940663
F 56.254980 35.869859 21.647763
F 44.959080 34.757559 28.084763
F 53.846280 39.730159 21.758263
F 53.775480 34.564459 25.295763
F 49.198780 34.693759 32.765763
F 44.934780 34.470659 25.298963
F 62.609580 34.670359 39.990263
F 58.327980 34.949359 42.634363
F 53.791680 34.696659 40.105963
F 53.668080 34.740659 35.443963
F 49.449480 34.863759 35.588163
F 49.263880 34.604559 40.076863
F 53.875980 39.830059 43.772763
F 51.319680 51.391459 21.794063
F 58.245780 47.602359 21.907663
F 62.873380 47.721559 21.959863
F 49.372580 39.806959 22.033963
F 55.978280 51.486659 22.054563
F 44.760180 54.981459 2.867343
F 44.761780 62.849159 2.739243
F 44.847680 57.830859 6.263413
F 44.867680 65.442159 6.339833
F 44.854780 57.715259 3.592013
F 44.810680 65.516559 3.652563
F 46.924580 53.875659 21.134663
F 51.367680 61.604559 21.125463
F 47.103880 53.860059 3.552323
F 47.028280 61.693759 3.739003
F 56.037080 69.528859 20.865363
F 58.102780 55.465359 17.419463
F 46.959380 59.241459 2.717933
F 47.078680 66.725659 2.597863
F 47.185080 54.026359 6.494773
F 47.054780 61.751959 6.476963
F 49.305780 55.237059 2.745343
F 49.295080 62.977559 2.803973
F 49.262580 57.926659 6.533883
F 49.269480 65.444559 6.210073
F 49.072080 57.742659 3.629993
F 49.397980 65.512059 3.525693
F 51.578080 53.967859 20.927363
F 62.816780 65.657859 13.462963
F 51.535680 54.022059 3.542613
F 51.467180 61.756059 3.904293
F 49.306980 57.824259 20.862963
F 45.144980 65.678359 21.221163
F 51.277480 59.281559 2.797083
F 51.639580 66.880559 2.637563
F 51.439780 53.972759 6.444903
F 51.455480 61.949559 6.570773
F 44.894080 55.257159 10.191063
F 44.825780 63.051259 10.294063
F 44.610780 57.820259 13.788363
F 44.952380 65.771959 13.721363
F 44.953580 57.824659 11.132263
F 44.972380 65.578659 10.960663
F 44.835580 55.322559 7.304573
F 44.921180 63.040759 7.598753
F 47.080480 53.950159 11.177663
F 46.979080 61.730859 11.196363
F 46.931880 59.268759 7.446993
F 47.025880 66.810959 7.251543
F 47.039080 59.230359 10.241563
F 47.152680 66.826159 9.998113
F 46.958080 54.144059 13.900363
F 46.953880 61.908159 13.937663
F 49.163780 55.268559 10.074163
F 49.128280 62.905659 10.164963
F 49.270780 57.974059 14.054663
F 49.460880 65.753559 13.854463
F 49.307280 57.907159 11.083363
F 49.306780 65.417959 11.112863
F 49.269780 55.376159 7.336873
F 49.162480 63.091059 7.477853
F 51.372180 54.002759 10.987263
F 51.497380 61.749059 11.000863
F 51.333380 59.285359 7.372453
F 51.292980 66.830259 7.362653
F 51.528580 59.182659 10.111363
F 51.529280 66.626959 9.998083
F 51.455280 54.007859 13.607363
F 51.585680 61.824459 13.663063
F 44.706780 55.269859 17.345463
F 44.832380 62.777759 17.629963
F 58.153680 63.037559 17.298163
F 53.808280 65.493259 21.011863
F 44.867580 57.946159 18.137763
F 44.866280 65.495459 18.325363
F 44.642580 55.256559 14.612263
F 44.544280 63.129259 14.714863
F 46.979080 53.941659 18.482363
F 47.101080 61.612159 18.309063
F 46.891780 59.270259 14.707863
F 47.206380 66.985959 14.566563
F 47.096780 59.169859 17.363063
F 47.100380 66.813959 17.294463
F 60.544880 59.240259 17.357063
F 58.357480 65.573159 20.964163
F 49.165480 55.238759 17.396763
F 49.417280 62.837959 17.536763
F 47.061880 61.784259 21.134263
F 58.128180 57.764259 21.279463
F 49.355680 57.862659 18.138463
F 49.450080 65.619759 18.147863
F 49.326580 55.361659 14.703963
F 49.217580 63.202059 14.830563
F 51.416480 54.047859 18.187863
F 51.753880 61.658159 18.482463
F 51.591880 59.277259 14.708263
F 51.717080 67.113059 14.469963
F 51.776480 59.186659 17.314663
F 51.491980 67.106459 17.285963
F 60.347780 61.837859 21.021863
F 55.967780 53.937959 20.987063
F 53.854480 55.267459 2.899343
F 53.791180 63.099359 2.880543
F 62.788780 55.509459 2.572073
F 62.899080 63.016959 2.829323
F 53.620180 57.986859 6.548893
F 53.666580 65.747259 6.277423
F 62.849080 58.000159 6.337043
F 62.721380 65.615259 6.359833
F 53.522780 57.812159 3.762113
F 53.897680 65.732059 3.587613
F 62.669780 57.983759 3.597063
F 62.806480 65.743159 3.592943
F 62.635280 65.487159 20.866763
F 60.635780 66.939059 14.424163
F 60.377980 54.096559 21.044563
F 58.174780 63.054959 14.595463
F 56.235380 54.156659 3.857173
F 56.024280 61.803159 3.545373
F 60.423280 59.257359 14.601163
F 53.828580 57.857659 21.041063
F 55.843080 59.133959 2.838883
F 56.126480 67.004059 2.650123
F 55.965980 54.169259 6.592983
F 56.062080 61.766559 6.213033
F 58.326080 55.242459 2.682133
F 58.349480 62.987759 2.739233
F 58.229580 57.844759 6.398923
F 58.278080 65.680859 6.374583
F 58.212980 57.791759 3.658803
F 58.348180 65.566859 3.557693
F 60.481480 61.904259 18.187763
F 58.298580 55.265959 14.759363
F 60.606580 54.196959 3.673433
F 60.612680 61.729659 3.666203
F 62.633380 57.868959 20.999963
F 60.433080 66.987559 17.180263
F 60.370380 59.166059 2.893883
F 60.489180 67.049059 2.791113
F 60.477480 54.262059 6.451543
F 60.472980 61.610059 6.466893
F 53.637680 55.395959 10.099663
F 53.684680 63.013759 10.018163
F 62.764680 55.482559 9.947723
F 62.709280 62.926259 9.997063
F 53.830580 57.834159 13.796663
F 53.846380 65.621359 13.639663
F 62.670880 57.759459 13.815163
F 58.184580 58.007159 18.429063
F 53.729480 57.937059 11.093463
F 53.952580 65.619859 10.953263
F 62.730980 58.137459 11.078763
F 62.772080 65.554559 10.807163
F 53.760380 55.339559 7.335223
F 53.839080 62.991559 7.192873
F 62.877980 55.425459 7.151303
F 62.760580 63.130359 7.337673
F 55.873080 54.064459 11.122763
F 55.999580 61.744059 10.949863
F 56.013280 59.241359 7.318013
F 55.914280 67.061459 7.217103
F 55.988580 59.236359 9.975523
F 56.002280 67.173259 9.912333
F 56.020580 53.970659 13.985263
F 56.188580 61.600559 13.650963
F 58.047480 55.422459 10.080763
F 58.223280 63.078359 9.994603
F 58.258780 57.952259 13.814263
F 58.287980 65.664859 13.567163
F 58.231280 58.079559 11.010563
F 58.077280 65.640959 10.798763
F 58.152080 55.373059 7.368603
F 58.393080 63.103259 7.176373
F 60.465780 54.194459 10.745363
F 60.415880 61.773659 10.904263
F 60.453680 59.100759 7.335833
F 60.606080 66.938459 7.222923
F 60.453480 59.184259 9.954593
F 60.538680 66.793059 9.958813
F 60.510680 54.002159 13.618863
F 60.454980 61.938559 13.615363
F 53.781380 55.259559 17.403863
F 53.790580 62.981459 17.433063
F 62.727280 55.450059 17.588263
F 62.782280 63.060159 17.191063
F 44.876180 58.059359 20.891163
F 49.475180 65.613359 20.955163
F 60.406280 54.204959 18.185563
F 58.207480 65.593259 18.001163
F 53.791580 57.781159 18.255263
F 53.704580 65.594859 18.253463
F 62.773780 58.041559 18.235763
F 62.672580 65.752459 17.974763
F 53.650280 55.076659 14.597363
F 53.892280 62.910059 14.517763
F 62.669880 55.151559 14.825763
F 62.678980 63.143759 14.451763
F 56.029680 54.000159 18.269563
F 56.017780 61.780559 18.353263
F 55.969580 59.069259 14.791363
F 56.132180 66.825159 14.662863
F 56.054880 59.306259 17.444063
F 55.980180 66.968359 17.451463
F 55.858780 61.723459 20.964363
F 60.462480 69.601659 3.767363
F 51.401980 59.132959 0.054273
F 53.795080 55.326659 0.059602
F 60.494480 69.376259 18.360663
F 60.340580 69.514359 13.700763
F 44.674480 63.070959 -0.040384
F 51.590380 69.654059 18.151963
F 47.197880 69.409159 6.435693
F 51.544380 69.266359 10.676663
F 44.707980 55.120159 0.058495
F 58.313680 55.339459 0.041280
F 60.518080 69.264059 10.927363
F 46.847880 69.415859 18.269163
F 49.256180 63.006459 -0.011765
F 53.792280 62.928159 0.073320
F 60.392380 69.485659 21.122163
F 47.276580 69.289459 3.592633
F 60.422880 59.165859 21.845563
F 53.651980 62.942959 21.798963
F 55.985680 69.549459 18.212763
F 58.356880 63.030959 -0.031100
F 51.583080 69.361259 3.795193
F 51.728980 66.966959 21.802663
F 49.113780 55.081759 -0.011846
F 60.539080 59.396059 0.126756
F 55.976280 59.234559 22.119163
F 58.042280 63.079859 21.990463
F 51.538780 59.020559 21.938463
F 60.593680 66.876159 21.865963
F 44.806380 55.395159 24.389263
F 44.917680 63.114659 24.796063
F 44.874180 57.982459 28.124663
F 45.029380 65.926559 28.408163
F 44.998580 57.986459 25.439363
F 44.857280 65.754259 25.688463
F 49.193980 57.743259 42.855263
F 60.512780 54.138659 42.642263
F 46.990080 54.099959 25.291963
F 47.281580 61.840459 25.486963
F 55.950980 59.245259 43.838363
F 58.252980 58.008359 40.113463
F 47.299080 59.251859 24.551763
F 47.098780 66.986659 24.722063
F 47.059080 54.076959 28.016263
F 47.241480 61.965359 28.261263
F 49.214680 55.474359 24.509663
F 49.413280 63.184559 24.609563
F 49.387180 58.043259 28.280263
F 49.646980 65.727459 28.285663
F 49.449380 58.015359 25.458463
F 49.322180 65.794459 25.605463
F 60.461580 59.295759 36.504063
F 53.734580 65.480259 42.777363
F 51.570980 54.142459 25.460663
F 51.605680 61.953259 25.412463
F 60.408380 69.548159 40.080663
F 60.421280 69.489659 28.313363
F 51.706280 59.271559 24.650663
F 51.673880 67.157759 24.525663
F 51.749780 53.975859 28.225163
F 51.700380 61.842459 28.107563
F 44.912880 55.114059 31.978263
F 44.685780 62.982959 31.680763
F 44.864380 57.968459 35.612163
F 44.835180 65.641759 35.535463
F 44.849480 57.856659 32.813263
F 44.930380 65.530259 32.791063
F 44.895180 55.442959 29.221863
F 44.897880 63.258659 29.012163
F 47.037680 53.861059 32.820563
F 46.843680 61.742859 32.580163
F 47.105680 59.322459 29.117163
F 47.342680 66.903859 29.163863
F 46.979780 59.130059 31.757963
F 47.097480 67.041659 31.873563
F 46.958980 53.905759 35.532563
F 46.943180 61.981059 35.321263
F 49.237280 55.291959 31.834863
F 49.327280 63.029959 31.828563
F 49.222280 58.036159 35.507063
F 49.377880 65.807659 35.356863
F 49.257380 57.988359 32.721463
F 49.465680 65.823059 32.556363
F 49.329480 55.265359 29.044563
F 49.493180 63.181559 29.020863
F 51.382980 53.909959 32.586063
F 51.480180 61.814759 32.743563
F 51.742080 59.366259 29.217863
F 51.893780 67.158759 29.044163
F 51.464780 59.126859 31.928463
F 51.694680 67.314859 31.959663
F 51.545880 54.039459 35.383663
F 51.603680 61.781859 35.536163
F 44.846080 55.393359 39.220663
F 44.808680 62.780559 39.164263
F 62.663380 65.409259 42.808963
F 46.924480 61.769259 42.908163
F 44.985180 57.951659 40.235863
F 44.604280 65.315159 39.886263
F 44.816080 55.384959 36.525963
F 44.688480 63.041259 36.412863
F 47.075980 53.965659 39.905363
F 47.055280 61.665459 40.194863
F 47.132880 59.418659 36.438663
F 47.083480 66.750859 36.454163
F 47.235180 59.163759 39.118163
F 46.892480 66.901459 39.258363
F 58.363980 65.681159 42.900263
F 58.363480 57.965659 42.776063
F 49.277180 55.312459 39.136863
F 49.144580 63.020259 38.890363
F 58.160980 63.148359 39.165063
F 56.157780 54.029559 42.927863
F 49.389880 57.971159 40.189563
F 49.317880 65.643159 39.769563
F 49.252680 55.396959 36.369563
F 49.379780 63.287959 36.190563
F 51.579080 54.226259 40.280563
F 51.383380 61.840359 40.041463
F 51.452780 59.298059 36.507363
F 51.674280 67.022559 36.191163
F 51.450280 59.228459 39.282563
F 51.461780 66.854759 38.861163
F 51.584980 61.618159 42.779263
F 62.713380 58.113159 42.834563
F 53.831880 55.240559 24.286363
F 53.944080 63.127159 24.546463
F 62.636080 55.250159 24.652563
F 62.460380 63.104059 24.560663
F 53.785280 57.833759 28.284063
F 53.973880 65.699259 28.174863
F 62.692880 57.988459 28.335863
F 62.792080 65.711359 28.246663
F 53.736180 57.769459 25.374163
F 53.999680 65.726359 25.656763
F 62.784380 57.925959 25.609663
F 62.630880 65.645959 25.597563
F 60.601280 61.851059 42.764863
F 49.383080 65.506659 42.636263
F 44.689680 57.751059 42.868363
F 53.696680 57.927459 42.954863
F 56.042180 54.270359 25.505663
F 55.898280 61.552259 25.527363
F 60.311180 61.811659 39.987163
F 46.948880 53.851859 42.596063
F 56.075980 59.042059 24.700663
F 56.058280 67.049959 24.554263
F 56.076680 53.764559 28.296363
F 55.951280 61.645259 28.344263
F 58.409180 55.306459 24.791363
F 58.059180 62.896259 24.760063
F 58.216880 57.951259 28.280863
F 58.423180 65.663159 28.397863
F 58.250980 57.830959 25.616163
F 58.249480 65.712759 25.666663
F 51.484980 53.895559 42.975463
F 60.505980 59.123759 39.232963
F 60.508780 53.967159 25.539063
F 60.415680 61.659159 25.452963
F 60.682180 66.868859 39.085963
F 56.019080 61.689259 42.759463
F 60.449680 59.054959 24.502263
F 60.493480 66.811859 24.553763
F 60.614580 54.310859 28.226863
F 60.471780 61.791959 28.063363
F 53.610280 55.241259 32.024163
F 53.649580 63.091759 31.954963
F 62.736380 55.300859 31.964963
F 62.730880 63.201559 31.866563
F 53.626080 57.853959 35.715163
F 53.697780 65.589859 35.451463
F 62.564380 57.899759 35.508563
F 62.837480 65.671659 35.594863
F 53.536980 57.770759 32.975263
F 53.675080 65.786859 32.712763
F 62.867580 57.960159 32.828863
F 62.776380 65.708559 32.960763
F 53.831380 55.150059 29.189863
F 53.866080 63.162659 29.161063
F 62.871780 55.475559 29.169363
F 62.686680 63.175859 29.112163
F 55.942280 54.071859 32.592463
F 55.875280 61.796559 32.683663
F 55.958780 59.107359 29.204163
F 56.120280 66.947459 29.235463
F 55.733680 59.134359 31.859763
F 56.023980 67.112659 31.861063
F 55.989180 54.114959 35.573563
F 55.855080 61.887159 35.558963
F 58.245780 55.400059 31.826463
F 58.163080 63.069459 31.849863
F 58.224380 58.026359 35.412463
F 58.078880 65.627959 35.525663
F 58.144880 58.105959 32.688063
F 58.143880 65.588359 32.744563
F 58.370980 55.361659 29.141663
F 58.169280 63.010559 29.125963
F 60.480580 54.098659 32.756463
F 60.526080 61.732459 32.693063
F 60.455480 59.214359 29.080863
F 60.701980 66.959759 29.372063
F 60.548180 59.183959 31.801463
F 60.461280 66.796559 32.053663
F 60.573080 54.162259 35.499063
F 60.426080 61.877959 35.554663
F 53.783680 55.512559 39.286363
F 53.769880 63.103159 39.340963
F 62.862980 55.475459 39.232063
F 62.643780 63.106659 39.045263
F 58.352580 65.662359 40.157663
F 60.349880 66.756359 36.409063
F 60.446780 54.197959 39.897763
F 58.067380 63.076459 36.394063
F 53.718480 58.127159 40.239163
F 53.731580 65.787159 39.963563
F 62.791480 58.014159 40.149563
F 62.805180 65.670059 40.019363
F 53.607480 55.353859 36.584863
F 53.630180 63.110959 36.475063
F 62.826380 55.453659 36.567463
F 62.563280 63.111059 36.314263
F 56.027280 54.297159 40.006163
F 55.946580 61.738059 40.110263
F 55.870080 59.212659 36.466263
F 55.970080 67.028459 36.419763
F 55.985480 59.351559 39.142063
F 56.097080 66.950859 39.157463
F 58.165380 55.425059 36.447763
F 44.722680 65.599659 42.673063
F 58.178980 55.388859 39.187863
F 49.295180 63.197859 21.970663
F 53.702280 55.356159 21.678763
F 51.497380 69.518659 39.947663
F 51.673980 69.563659 25.597363
F 62.718580 63.096559 21.841963
F 46.883980 69.363959 35.723763
F 62.649080 55.214659 21.864363
F 60.448780 69.393759 25.540663
F 60.639180 69.391759 32.954363
F 47.357780 66.867059 21.981363
F 47.203180 69.519459 28.411863
F 55.907180 69.531359 39.959563
F 51.558980 66.884959 43.718563
F 49.179980 55.262759 21.865163
F 47.045080 66.717859 43.520263
F 56.007880 66.931559 21.875463
F 62.652880 55.476059 43.623663
F 58.077580 55.137259 22.003463
F 56.014580 66.921159 43.577863
F 60.603280 66.913359 43.704663
F 47.255480 59.191059 21.885763
F 44.992780 63.116659 22.102363
F 62.829780 62.926459 43.810563
F 46.944180 59.113059 43.496563
F 44.755080 55.332159 21.682463
F 84.934980 1.372739 7.398343
F 80.554880 9.100609 2.738563
F 85.104580 1.494339 17.286563
F 84.956580 3.810439 13.597663
F 71.744080 9.240769 2.880593
F 76.147980 3.855309 21.023963
F 80.484580 3.984789 6.270013
F 80.727280 11.796259 6.579973
F 71.656080 3.937519 6.434383
F 71.809780 11.604259 6.442173
F 80.317280 3.872309 3.554943
F 80.707680 11.591859 3.931953
F 71.632780 4.055599 3.866063
F 71.786780 11.738659 3.758543
F 80.727880 16.948959 9.841693
F 64.969580 15.556659 13.546763
F 84.981280 11.641959 18.189963
F 64.724580 12.754059 0.134202
F 82.750980 7.796359 20.782563
F 84.946780 4.185989 3.803533
F 82.754480 7.854429 3.755003
F 82.728080 15.517759 3.590033
F 85.015780 9.228279 2.849433
F 85.236780 3.934169 10.856163
F 65.195580 12.973659 14.605363
F 67.229980 1.284529 10.053363
F 73.812080 7.791139 3.971083
F 74.029280 15.547359 3.939053
F 80.484880 9.189479 -0.071329
F 85.269980 3.957679 20.984063
F 64.961580 12.997459 7.276173
F 80.508380 1.205299 2.733003
F 85.047280 11.641459 6.394603
F 71.823380 1.482199 2.759203
F 64.916880 7.785089 13.647363
F 82.596980 5.142089 2.933463
F 82.801380 12.966359 2.910483
F 64.868680 5.162079 7.450203
F 78.242280 13.001059 0.102636
F 74.050480 5.320389 2.905843
F 74.033680 13.023559 2.950453
F 82.973180 7.609869 6.500203
F 82.838980 15.698659 6.262833
F 67.262380 16.615759 10.085463
F 64.994680 7.816929 3.700193
F 80.554780 11.926159 20.862163
F 78.289680 13.224959 17.252063
F 73.872280 7.683759 6.709793
F 73.894680 15.383159 6.700093
F 78.395880 5.280379 17.347863
F 71.725180 11.860959 20.991663
F 65.098680 15.579159 3.635183
F 64.796980 15.335759 18.168663
F 67.231580 1.502669 2.731633
F 67.334580 8.929749 2.842613
F 85.212980 1.322279 10.028263
F 85.186380 9.111559 17.449863
F 75.985680 9.006139 3.029613
F 69.244080 0.123238 6.326763
F 64.913780 7.630059 6.363183
F 64.918880 5.384809 2.716763
F 67.064180 3.911839 6.475353
F 67.251280 11.517759 6.404223
F 76.112280 3.878329 6.497583
F 76.181580 11.760359 6.443853
F 85.098480 4.060859 18.211763
F 80.571180 16.900159 7.121823
F 67.171280 4.082589 3.820333
F 67.122980 11.597359 3.680253
F 76.147880 3.640659 3.699243
F 76.293080 11.574659 3.811163
F 85.069680 11.704359 13.724363
F 71.526280 16.778559 14.755363
F 85.161280 1.266879 14.561163
F 78.350680 7.950659 21.017063
F 64.951180 15.402459 10.779963
F 65.005180 15.523359 20.972963
F 64.935080 15.494859 6.357113
F 85.201380 8.989469 7.501583
F 67.238480 8.986719 17.153263
F 69.694380 7.677209 3.805443
F 69.595380 15.649359 3.775423
F 69.369980 12.708359 17.486263
F 78.323280 7.847729 3.629823
F 78.412480 15.436659 3.614233
F 69.332580 5.310519 17.433863
F 76.275880 3.648049 18.224763
F 71.789480 16.787859 2.820213
F 85.103380 16.848659 7.220593
F 67.074680 16.706859 17.580063
F 69.465080 5.207559 2.702813
F 69.417480 12.954659 2.949093
F 78.184280 5.423729 2.763753
F 78.463780 12.791959 2.913413
F 69.490880 7.828149 6.459923
F 69.807480 15.338259 6.481623
F 78.355780 13.146759 14.375763
F 78.421680 7.940739 6.325023
F 78.398180 15.516459 6.353163
F 78.355680 5.282919 14.469563
F 80.726880 1.414579 10.023363
F 80.764280 9.052549 9.900363
F 85.100780 9.059479 10.200763
F 71.611980 1.207199 10.199663
F 71.673480 8.928199 10.029963
F 76.190980 9.208579 17.440963
F 80.384380 3.922159 13.639063
F 80.653780 11.883359 13.631163
F 71.647580 3.806769 13.655463
F 71.769180 11.532459 13.919963
F 80.717180 4.042589 11.050763
F 80.774780 11.658959 10.871363
F 71.427980 3.856409 10.977263
F 71.778380 11.427559 11.091763
F 80.380980 1.506399 7.308143
F 80.635580 9.096529 7.216223
F 73.999480 15.881759 21.053763
F 71.475680 1.426219 7.425073
F 71.655880 9.153739 7.308283
F 64.712880 13.007459 2.851653
F 82.759480 7.661409 10.973763
F 82.914280 15.879759 11.020163
F 69.373580 12.650359 14.665163
F 67.309680 11.646259 21.050563
F 80.574380 3.927969 20.953463
F 69.359280 5.079549 14.526063
F 73.741480 7.741879 11.247763
F 73.863680 15.599659 10.965963
F 78.257380 15.758359 18.293963
F 82.808880 5.158899 7.328173
F 82.980880 13.128059 7.256733
F 76.010980 11.793559 18.258063
F 71.661680 16.760359 17.566263
F 73.717280 5.064369 7.592753
F 73.864580 12.763659 7.466773
F 82.980280 5.135789 9.976003
F 83.014580 13.251359 10.011863
F 71.735480 3.875039 20.827963
F 80.647180 16.968059 14.411063
F 73.619580 5.167079 10.302763
F 73.805680 12.977959 10.153963
F 82.858380 7.897859 13.785063
F 82.911280 15.757459 13.748563
F 78.365880 7.927519 18.252163
F 67.092180 11.472459 18.338763
F 76.108680 16.843259 7.272243
F 69.338480 15.385559 18.202663
F 73.933980 7.654369 13.960963
F 73.743480 15.616259 13.654263
F 69.485080 7.883399 18.352963
F 85.276180 16.925459 9.799023
F 85.012180 11.767459 3.721963
F 67.107380 4.048339 18.038663
F 78.326480 15.702259 21.084963
F 67.075580 9.058479 10.051063
F 64.874980 5.276829 17.233863
F 76.149680 1.415619 10.161163
F 76.002380 8.956439 10.193463
F 67.076980 16.805459 14.682663
F 64.779180 7.811619 11.026963
F 76.060980 1.081239 2.939043
F 66.928080 3.758129 13.582563
F 67.193780 11.520159 13.473963
F 76.148980 3.947619 13.886963
F 76.187080 11.643159 13.654463
F 85.015580 9.138489 14.716463
F 84.976680 11.793759 10.884163
F 67.056480 3.860219 10.901963
F 67.265280 11.598259 10.842063
F 76.015580 3.887109 11.131963
F 76.292280 11.587759 10.991563
F 80.564580 16.779759 17.196163
F 82.761180 15.439459 20.859863
F 64.975680 12.831059 17.348563
F 67.067280 1.367449 7.226323
F 67.223280 8.933939 7.237793
F 67.132380 1.373959 17.407163
F 75.799780 1.307279 7.266953
F 76.250580 9.069679 7.394053
F 76.123980 16.765659 10.070163
F 69.373780 7.742019 11.100163
F 69.274380 15.179459 11.140063
F 76.053080 16.912259 14.505863
F 78.459180 7.655099 10.970363
F 78.303380 15.505759 10.910563
F 76.210780 9.121509 14.627163
F 69.328680 5.119599 7.436473
F 69.533380 12.891659 7.333043
F 78.358880 5.301889 7.350503
F 78.469880 12.969659 7.413713
F 69.264580 5.214239 10.223263
F 69.693080 12.726559 10.027263
F 78.360980 5.080789 10.162763
F 78.362080 12.899159 10.204963
F 69.360180 7.590099 13.777863
F 69.321680 15.411359 13.988563
F 75.976180 1.234309 14.477063
F 78.414880 7.858109 13.635863
F 78.353180 15.771859 13.604263
F 84.992280 16.930459 2.750113
F 80.650480 1.450429 17.309163
F 80.591780 9.380469 17.418363
F 85.214780 16.843959 14.522663
F 71.645480 1.246579 17.349463
F 71.798580 9.194389 17.434663
F 71.788180 16.823259 7.560363
F 69.693180 7.895929 21.031363
F 76.159280 17.100559 17.197263
F 67.310580 16.705459 2.664393
F 73.901280 7.906299 20.997163
F 80.671280 3.959359 18.185663
F 80.501880 11.866459 18.291563
F 71.563580 3.953929 17.995963
F 71.648380 11.759059 18.314163
F 80.488880 1.287249 14.590663
F 80.640880 9.185059 14.717463
F 85.059280 3.892719 6.405513
F 71.595780 1.265799 14.508063
F 71.588580 8.946299 14.765063
F 76.191280 16.956059 2.873373
F 82.853780 7.884279 18.112563
F 82.990280 15.609559 18.005763
F 67.270980 9.010089 14.475763
F 76.327480 1.175789 17.101863
F 67.274480 16.544859 7.293613
F 66.861980 1.350279 14.701963
F 74.019480 7.515069 18.171563
F 74.006880 15.776459 18.284163
F 75.998080 11.867559 20.998063
F 82.660680 5.157419 14.446663
F 82.761480 13.177659 14.680463
F 85.110280 11.663859 20.983563
F 64.937480 7.851069 21.023463
F 73.852180 5.115589 14.752763
F 74.035980 13.028659 14.560163
F 82.889080 5.285469 17.154463
F 82.850980 12.933059 17.400363
F 69.382180 15.520559 20.915363
F 64.931780 5.237829 10.197063
F 74.022580 4.884579 17.360063
F 73.851780 13.213659 17.218663
F 65.046480 7.863179 18.151963
F 67.100180 3.845629 20.757463
F 84.978980 1.496119 2.789463
F 71.386580 16.762959 10.367863
F 64.712780 5.316259 14.484363
F 80.611280 16.897759 2.885603
F 85.282880 16.961759 17.356863
F 64.952680 12.704459 9.969793
F 73.948880 -0.081474 10.996063
F 71.785580 16.809959 -0.034129
F 78.357780 0.155444 10.858063
F 85.001180 16.724159 0.152945
F 67.325680 16.774059 -0.081438
F 78.422680 0.040082 18.198363
F 67.325480 1.385699 0.041822
F 73.925980 -0.138461 13.753563
F 74.183480 0.081542 18.260163
F 67.279780 9.034219 0.092590
F 64.905480 5.152309 -0.077483
F 78.264180 5.224169 0.023579
F 74.017480 5.370699 0.109056
F 69.458680 5.315719 -0.000536
F 82.773480 12.938159 0.078189
F 76.003180 1.359339 0.006574
F 82.896780 0.138342 21.189263
F 65.199580 0.078077 3.653253
F 73.928580 12.981759 0.084088
F 82.859980 0.292272 18.324163
F 73.715280 -0.048399 3.853383
F 69.159080 0.138008 13.851763
F 69.432880 0.112760 3.625023
F 67.282480 1.336749 21.963763
F 78.150980 0.122518 6.411193
F 71.673680 9.194839 0.070972
F 64.823880 0.122358 6.255483
F 69.376380 13.085959 0.130591
F 64.786580 0.078616 13.722163
F 69.464280 0.083509 18.324263
F 82.643980 0.184092 6.358083
F 64.946680 0.127962 21.120063
F 64.880380 0.356115 18.348963
F 69.383180 0.028855 11.098063
F 84.974580 9.063329 21.435863
F 80.610880 9.330479 21.688963
F 82.785780 5.221079 0.170476
F 69.450380 5.170179 21.575763
F 83.018180 5.229089 21.702663
F 71.859280 1.173389 21.728663
F 67.117380 16.656959 21.789563
F 78.424080 5.348519 21.808563
F 80.620280 16.827259 21.867763
F 76.099280 9.101999 0.188474
F 80.614980 1.617139 24.624863
F 80.665780 9.126399 24.614663
F 85.038580 1.371229 24.564663
F 71.711580 1.276289 24.463363
F 71.635080 9.161649 24.726563
F 64.951980 7.525909 33.098263
F 80.380380 4.275339 28.338563
F 80.738780 11.465659 28.201763
F 71.787780 3.647749 28.091663
F 71.815580 11.537559 28.392763
F 80.606080 4.084629 25.654363
F 80.612580 11.717559 25.522263
F 71.682180 3.859889 25.398563
F 71.743780 11.648059 25.674363
F 65.030580 15.404659 43.250763
F 65.019680 12.750059 24.607163
F 65.004580 13.092259 31.928863
F 84.987380 8.933639 36.435163
F 64.827780 12.868859 39.300363
F 69.511480 7.840449 42.741063
F 82.983780 7.984889 25.359863
F 82.786580 15.696459 25.475063
F 85.012180 11.550759 35.308963
F 65.127780 15.361459 25.473163
F 64.988680 4.950119 31.847563
F 85.131780 9.084409 31.783063
F 73.843480 7.645489 25.336363
F 73.853080 15.550259 25.475463
F 85.370980 1.541399 31.815163
F 64.776380 15.459359 35.747363
F 65.029680 7.665209 28.060563
F 71.606880 1.321299 39.251563
F 65.098180 5.167799 36.546563
F 65.128580 0.087536 40.145763
F 85.080480 1.333339 29.000463
F 82.699980 5.393399 24.447763
F 82.898780 13.022059 24.751563
F 85.092480 3.915629 28.016863
F 71.852280 16.730959 29.182263
F 73.937680 5.097719 24.540363
F 73.784980 13.098159 24.549163
F 82.891480 7.826129 28.218163
F 82.982780 15.481759 28.225763
F 67.156880 11.604159 43.073763
F 85.175480 8.951609 39.246663
F 85.203080 11.505759 28.087563
F 78.320280 12.899059 39.135963
F 73.897480 7.715669 28.105363
F 74.048880 15.610559 28.196963
F 78.409780 5.238279 39.236863
F 84.955680 3.750769 35.501763
F 65.011980 7.955379 39.949263
F 85.194680 16.808859 29.210663
F 67.303580 1.310819 24.642463
F 67.372480 8.750429 24.659063
F 85.104980 3.869689 40.046763
F 76.267380 1.320139 24.694463
F 76.040580 9.274509 24.786963
F 65.079780 7.649579 42.682363
F 85.209480 9.080239 24.348963
F 85.160680 11.555759 40.121363
F 67.177580 3.970889 28.207663
F 67.056780 11.445459 28.397863
F 76.193180 3.930819 28.463363
F 76.167980 11.777159 28.463963
F 64.975180 15.374959 40.486563
F 78.470480 15.510359 42.951563
F 67.293980 3.965839 25.498863
F 67.080480 11.350059 25.558763
F 76.228680 3.928169 25.512263
F 75.918980 11.945959 25.722763
F 69.487280 0.032331 42.742663
F 82.986480 0.110587 39.991663
F 76.222780 16.565559 36.614763
F 65.015480 15.447059 28.263763
F 71.683480 16.584359 31.811463
F 82.750180 15.478859 42.818963
F 65.014480 15.709959 32.966463
F 64.989380 7.720049 35.856163
F 85.115180 11.617559 25.399863
F 69.579880 7.583199 25.555563
F 69.289380 15.127259 25.610763
F 69.266980 12.898259 39.308763
F 78.301880 8.137899 25.593563
F 78.356480 15.529359 25.545463
F 69.467680 5.104299 39.290163
F 76.110180 11.651559 42.911163
F 64.894480 0.080102 25.395763
F 64.765980 7.715729 25.386163
F 64.861080 12.861559 29.151463
F 69.434680 5.144729 24.405263
F 69.505480 12.748559 24.510663
F 78.425880 5.362539 24.564463
F 78.349380 13.043859 24.694363
F 69.670780 7.617659 28.361163
F 69.536680 15.287459 28.324363
F 78.270680 12.785559 36.560163
F 78.499580 8.077059 28.309563
F 78.533180 15.392959 28.286163
F 78.509480 5.028619 36.548563
F 80.732080 1.378239 31.743463
F 80.497480 8.859619 32.048463
F 71.766880 4.007189 42.857963
F 71.700580 1.336789 32.067563
F 71.847380 8.823309 31.870163
F 85.261880 4.009439 32.766463
F 80.903680 4.018079 35.642463
F 80.584380 11.526159 35.531463
F 71.888680 3.631689 35.640263
F 71.782180 11.422959 35.519163
F 80.741380 3.970899 32.776463
F 80.644980 11.698059 32.715963
F 71.700780 3.903269 32.886463
F 71.620280 11.358859 32.902063
F 80.545180 1.672709 29.017263
F 80.800580 9.076579 29.354563
F 67.256480 3.970099 42.899063
F 71.609380 1.261109 29.302063
F 71.841180 9.051809 29.202063
F 69.632480 0.131950 35.502063
F 82.886080 7.766729 32.660363
F 82.896480 15.483559 32.778963
F 69.522880 12.681059 36.578163
F 67.200280 16.483759 36.481263
F 73.865780 7.836949 42.766463
F 69.597880 5.095759 36.641763
F 74.023180 7.538209 33.034463
F 74.052680 15.381659 32.935463
F 78.257680 15.468459 40.118763
F 82.794680 5.139319 29.241863
F 83.035580 12.893659 29.018563
F 76.166380 9.007229 39.175463
F 67.250880 16.729959 29.276463
F 73.789380 5.210969 28.960863
F 73.892780 13.124959 29.182763
F 82.964580 5.166889 31.960963
F 82.706180 13.025759 31.635763
F 67.049480 11.666359 40.332163
F 71.573180 11.764959 42.834063
F 74.013480 5.059379 31.962663
F 73.714380 12.745759 31.863963
F 82.792980 7.517959 35.365863
F 82.684280 15.383859 35.524663
F 78.224880 7.810539 40.142663
F 85.254780 8.986779 29.058463
F 76.198180 3.870529 40.261163
F 69.435280 15.553259 39.982663
F 73.733180 7.561579 35.736763
F 73.915580 15.417359 35.655463
F 69.472980 7.686709 40.162363
F 80.381480 16.851659 39.111863
F 85.253980 1.324009 36.344863
F 82.826180 7.772169 42.999963
F 67.271280 1.345839 32.045063
F 67.166280 8.770379 32.052863
F 65.069880 5.168509 29.105563
F 76.394680 1.232509 31.814763
F 76.144280 8.841279 31.847563
F 80.641980 4.065509 42.874763
F 85.043380 3.971159 25.364763
F 76.080180 11.506459 40.157863
F 67.321980 4.081819 35.644863
F 67.264280 11.519159 35.625563
F 76.238180 3.869379 35.463763
F 76.167980 11.250859 35.457763
F 76.142780 16.669759 31.859263
F 67.178380 1.548419 39.224663
F 67.276780 3.958629 32.995363
F 67.031680 11.502959 32.941563
F 76.341780 3.878899 32.831963
F 76.068680 11.452259 32.567063
F 85.087480 16.819959 24.582363
F 76.062780 3.894819 42.784563
F 85.163480 3.935739 42.785063
F 67.221480 1.445619 29.131463
F 67.249780 8.776159 29.283663
F 76.314980 16.737259 29.166963
F 76.101080 1.375429 29.152763
F 76.155580 9.005699 29.248463
F 67.119380 16.674959 39.126763
F 69.588480 7.693249 32.836263
F 69.465680 15.286459 32.600363
F 71.514280 16.522659 36.318363
F 78.401980 7.656849 33.019763
F 78.421580 15.515859 32.773463
F 76.129980 8.889039 36.489763
F 69.535280 5.039809 29.053963
F 69.488480 12.740859 29.314063
F 78.101780 5.515629 29.249663
F 78.544480 12.845259 29.064963
F 69.451280 5.089429 31.865263
F 69.373980 12.569759 32.142063
F 78.491380 5.145809 31.840163
F 78.283280 12.834359 31.759463
F 69.423180 7.767139 35.481763
F 69.446380 15.043259 35.303263
F 76.231180 1.246149 36.289563
F 78.441680 7.555709 35.727963
F 78.404180 15.243259 35.601063
F 80.498880 16.832959 24.592763
F 80.781480 1.482819 39.043363
F 80.569780 8.872129 39.097263
F 69.563480 15.522959 42.755263
F 78.329780 7.784889 42.746163
F 71.694380 9.072399 39.332763
F 64.979680 12.835159 36.600463
F 84.833280 16.852759 36.270163
F 71.491080 16.585459 24.816863
F 76.153180 16.944959 24.809963
F 80.485280 11.862059 42.733963
F 80.678480 3.981949 40.223863
F 80.681580 11.488959 40.095363
F 71.668380 3.884099 40.185663
F 71.618180 11.705559 40.161363
F 80.887280 1.343039 36.232563
F 80.635980 8.993649 36.380163
F 85.400980 1.204449 39.108763
F 71.887380 1.082189 36.590163
F 71.515580 9.042199 36.638963
F 78.199880 13.038159 21.951563
F 82.864780 7.852259 40.227663
F 82.582380 15.397759 39.947863
F 67.315980 8.973929 36.455863
F 76.208180 1.283719 39.110563
F 76.320180 17.149359 22.109363
F 67.263380 1.444059 36.401663
F 73.928780 7.805369 40.107663
F 73.863580 15.291459 40.063563
F 67.292680 16.791959 32.063163
F 83.011380 5.240199 36.574363
F 82.870880 12.762459 36.412563
F 84.909580 11.732959 32.597763
F 84.927480 16.623559 39.030763
F 74.019280 5.059659 36.599863
F 73.925080 12.683259 36.170563
F 82.852580 5.340769 39.251563
F 82.817780 12.793159 39.093863
F 71.608580 16.692759 38.992763
F 67.203880 16.640659 24.594063
F 74.009480 5.172979 39.278363
F 73.818480 12.760459 38.956563
F 67.122980 4.062169 40.180463
F 80.506780 16.763859 36.502563
F 84.993380 11.680659 42.774663
F 67.281080 9.098619 39.245663
F 73.912380 15.548559 42.733863
F 75.942580 16.798759 39.171063
F 80.602080 16.701159 29.100763
F 64.881880 5.066349 24.642963
F 69.453280 0.142552 25.659663
F 80.646280 16.733359 31.893263
F 64.947080 5.211599 39.240263
F 69.468380 0.175927 28.458963
F 85.078080 16.931459 31.899463
F 76.230680 1.257659 21.980663
F 78.390380 0.207158 28.231663
F 64.987980 5.159929 21.697263
F 78.642080 -0.002557 32.772163
F 71.671380 9.347609 21.974963
F 78.514080 0.137214 25.581163
F 69.411180 0.079277 32.862763
F 82.930680 13.021159 21.949063
F 73.911980 13.363459 21.838563
F 85.184180 1.410379 21.901463
F 80.573180 1.375429 21.977863
F 76.127880 9.306619 22.076663
F 84.960180 16.878159 21.813963
F 78.563680 0.130183 40.013663
F 80.688180 16.893859 43.880763
F 65.064280 0.033429 32.829763
F 64.969480 0.097046 28.125563
F 69.215580 -0.035758 39.934663
F 65.021780 0.278088 42.884163
F 65.081180 0.159933 35.622063
F 73.943880 -0.053909 39.911563
F 74.076380 0.029600 32.600063
F 73.896680 -0.074043 42.766163
F 76.205480 16.807959 43.779963
F 67.325980 8.900639 22.019063
F 85.195580 9.176819 43.731563
F 80.410880 1.454019 43.531263
F 71.679780 1.504659 43.627863
F 85.068980 1.413869 43.751263
F 65.057680 12.902659 21.791263
F 73.815880 5.183739 21.856763
F 71.568780 16.714759 22.121663
F 69.410780 13.016659 21.793463
F 80.551380 24.643559 2.871783
F 80.672680 32.314159 2.926603
F 71.829280 24.452759 2.734823
F 71.562580 32.026059 2.635113
F 80.643980 27.078759 6.444483
F 85.023880 19.221259 13.524863
F 80.568380 19.467459 6.345893
F 71.728080 26.954959 6.407433
F 65.032180 28.434059 10.088163
F 71.675180 19.307559 6.475433
F 80.670880 27.232559 3.660983
F 64.998180 23.261659 18.339263
F 80.499380 19.565259 3.565983
F 71.695880 27.121559 3.617823
F 78.393480 20.785259 17.314163
F 71.848780 19.329259 3.750923
F 85.098480 19.520059 3.498133
F 85.379380 32.360959 17.307063
F 64.803680 28.300059 7.487473
F 85.168680 26.943559 13.740463
F 82.901880 30.922559 3.680783
F 82.935080 23.276859 3.606893
F 64.986380 20.810259 14.671663
F 64.751580 20.661659 17.461463
F 73.985480 31.092959 3.416393
F 74.133280 23.210459 3.635803
F 64.978880 20.675359 2.920273
F 64.880280 20.521859 7.424493
F 85.113980 24.357759 14.432563
F 65.029180 23.205059 21.155363
F 85.106980 26.938759 3.713863
F 65.002080 30.941059 11.242563
F 82.985880 28.292059 2.787593
F 82.719180 20.700259 2.678653
F 69.540380 30.871859 21.006063
F 80.444980 35.018159 20.908863
F 74.056180 28.370459 2.868693
F 73.893680 20.721159 2.636493
F 82.873880 30.916759 6.522183
F 82.778780 23.292059 6.304453
F 65.034280 30.874159 6.333103
F 82.955680 31.020259 20.798763
F 73.875780 30.976959 6.088993
F 73.878880 23.113059 6.399133
F 85.064080 24.545559 0.099360
F 65.080080 20.407659 10.054263
F 67.182480 24.333059 2.915613
F 67.210280 32.115859 2.641163
F 76.235880 24.556259 2.653533
F 76.402080 32.280559 2.760223
F 85.171980 19.483659 18.252963
F 78.381180 28.455359 17.429763
F 85.009780 19.407559 6.261663
F 67.141780 27.051359 6.770973
F 69.399080 20.574859 17.432963
F 67.193880 19.175959 6.469063
F 76.191880 27.235859 6.495803
F 69.358680 28.266259 17.486263
F 76.205180 19.519459 6.395063
F 71.723480 19.588359 21.175463
F 78.373280 20.763959 14.538163
F 65.048980 30.780159 13.999963
F 67.224580 26.965559 4.033113
F 78.351980 28.473159 14.551163
F 67.234280 19.290959 3.765713
F 76.202180 27.057059 3.745173
F 69.420680 20.693959 14.811063
F 76.187180 19.537259 3.616063
F 85.015380 19.381759 10.828963
F 85.166280 24.474959 2.740753
F 78.465980 23.547059 20.884363
F 71.687180 26.946259 21.141063
F 85.219580 27.230359 11.078863
F 67.187080 27.095459 18.399663
F 69.436980 30.727559 3.692303
F 69.499380 23.140059 3.599063
F 78.553180 30.884959 3.701253
F 78.371280 23.309459 3.566813
F 78.453080 31.086159 21.006463
F 64.995080 28.102959 14.706563
F 64.881080 30.936859 3.553473
F 64.955980 28.339859 17.404363
F 69.415580 28.152459 2.819333
F 69.538180 20.601559 2.908243
F 78.435580 28.457359 2.643313
F 78.373780 20.801859 2.699833
F 69.435180 30.823759 6.387743
F 69.409880 23.104259 6.376193
F 78.468180 30.765059 6.387613
F 78.262280 23.269259 6.447743
F 80.738180 24.759559 10.057663
F 80.587780 31.992259 10.024963
F 71.484780 24.500059 10.114563
F 71.706280 32.116659 9.806693
F 80.646680 27.192959 13.701463
F 65.131480 28.314759 2.886243
F 80.627680 19.521359 13.778463
F 71.624180 26.989059 13.866063
F 69.284280 28.356459 14.657963
F 71.570880 19.361759 13.832663
F 80.820780 27.296459 11.082863
F 78.565280 23.385959 18.289463
F 80.777980 19.528959 11.045863
F 71.684180 27.007059 11.072863
F 78.404680 31.030459 18.344263
F 71.632380 19.505859 11.236563
F 80.545880 24.584659 7.320923
F 80.664480 32.121059 7.329083
F 71.750580 24.452459 7.342283
F 71.602680 32.168059 7.174163
F 82.883780 31.016659 11.056263
F 82.690380 23.357859 11.017063
F 76.238080 19.577159 18.276563
F 82.805380 23.356859 21.043663
F 73.823680 30.811659 10.871263
F 73.784280 23.261959 11.024863
F 82.925480 28.433759 7.451403
F 82.840880 20.616759 7.086253
F 65.152080 30.946459 18.214963
F 84.962680 27.257359 20.928063
F 73.864780 28.366659 7.420613
F 73.893480 20.588959 7.433363
F 82.967180 28.425959 10.081363
F 82.945680 20.837759 9.911283
F 85.150080 32.040759 9.877803
F 76.207080 32.272959 17.272763
F 73.896580 28.243359 10.339763
F 73.824580 20.599059 10.305363
F 82.895680 31.084559 13.826763
F 82.758380 23.123059 13.690163
F 67.351180 32.354359 17.444563
F 85.117980 24.633459 17.239563
F 73.995580 30.971759 13.630263
F 73.885180 23.314359 13.690963
F 74.117180 30.902559 20.988063
F 84.983980 32.229959 3.028733
F 67.158780 24.433359 10.186163
F 67.174380 32.093959 9.966833
F 76.108580 24.416459 10.112563
F 76.028380 32.136159 10.106963
F 65.153480 22.994359 10.896263
F 69.356480 23.096959 18.346263
F 76.405280 19.545459 21.016163
F 67.193980 26.971159 13.678163
F 69.581580 30.934859 18.213163
F 67.249380 19.466659 13.821063
F 76.131880 27.118559 13.876463
F 76.175780 32.182959 14.574263
F 76.040080 19.567959 13.790063
F 80.659780 19.569759 20.802663
F 76.237380 24.522059 14.603163
F 80.673380 27.097759 21.184763
F 67.376780 26.981759 11.016363
F 67.367880 32.109859 14.651063
F 67.252980 19.177359 10.921363
F 76.283680 27.039159 11.111663
F 67.341480 24.423559 14.717063
F 76.152480 19.472759 10.933863
F 67.112880 27.116859 21.081863
F 64.962780 23.124259 3.766503
F 67.121880 24.449559 7.428623
F 67.169480 32.129659 7.263033
F 76.051880 24.667859 7.388393
F 76.098580 31.899759 7.373913
F 69.584980 30.827059 10.891863
F 69.333680 23.156459 10.958063
F 78.355080 30.832459 11.163463
F 78.453480 23.284959 10.894263
F 69.540280 28.336359 7.339193
F 69.397580 20.590259 7.289173
F 78.547980 28.272759 7.514353
F 78.467880 20.813259 7.377903
F 69.512480 28.385959 10.150363
F 69.408780 20.568659 10.137063
F 78.415180 28.322659 10.150063
F 78.590180 20.758459 10.070463
F 69.469180 30.875359 13.528063
F 69.546780 23.140159 13.644663
F 78.481680 31.115159 13.789463
F 78.483180 23.371059 13.644363
F 80.758880 24.603759 17.415163
F 80.632180 32.240959 17.450363
F 71.671680 24.429659 17.331863
F 71.908880 32.106559 17.184363
F 85.011380 32.323659 7.307733
F 85.070780 24.624159 9.973183
F 85.018280 24.392659 7.261563
F 67.183280 24.462559 17.622463
F 76.168080 27.210559 18.333763
F 85.262480 32.401059 14.419063
F 80.790480 27.112959 18.471663
F 65.144180 23.111259 6.442533
F 80.553980 19.407659 18.095163
F 71.748280 27.065259 18.334263
F 84.956980 19.581159 21.002063
F 71.705180 19.415959 18.381563
F 80.626880 24.692159 14.598563
F 80.722380 32.223059 14.793963
F 71.697880 24.357159 14.659463
F 71.749480 32.226359 14.536563
F 82.997280 31.089059 18.014163
F 82.974580 23.362259 18.121063
F 67.020380 19.441359 18.263463
F 74.035380 23.354159 20.862863
F 74.119080 30.912259 18.342963
F 73.843380 23.133559 18.225763
F 83.039080 28.509659 14.680063
F 82.911080 20.605459 14.626763
F 85.091680 27.041459 6.535883
F 69.404280 22.926659 21.094063
F 73.833380 28.341459 14.632563
F 73.798180 20.783759 14.670863
F 82.899580 28.413659 17.353163
F 82.742280 20.760059 17.443763
F 65.075380 23.229859 13.633363
F 67.313780 19.160359 20.973863
F 73.814580 28.454459 17.355263
F 73.912380 20.614859 17.416763
F 76.206480 24.644259 17.483863
F 65.054080 30.754159 20.907363
F 85.121280 27.160059 18.229263
F 76.100980 27.095359 20.964563
F 64.993180 28.282459 0.221352
F 84.966280 34.875759 3.585273
F 67.050980 34.910859 6.458583
F 80.418280 32.263959 0.171175
F 67.224280 32.136559 -0.096642
F 76.076380 34.782559 18.139863
F 71.745380 34.668459 6.311153
F 71.876580 34.634459 20.908363
F 85.283280 34.766959 6.257863
F 85.069980 34.906759 13.660463
F 82.954880 28.349959 0.097553
F 85.026780 34.864859 18.382363
F 80.759180 24.638859 0.239495
F 69.703480 20.707759 0.212107
F 78.384480 28.376059 -0.019997
F 84.980580 32.273959 0.226715
F 80.591980 34.681559 13.466463
F 67.232980 34.690559 10.883363
F 76.159280 34.801659 20.817963
F 74.105980 20.668859 -0.084312
F 67.192080 34.750859 13.671863
F 76.362780 34.945559 13.897363
F 80.622180 34.818159 18.189563
F 71.676680 34.719459 18.264563
F 83.064380 20.705759 0.015872
F 71.914680 34.780259 13.573663
F 76.127180 34.820959 11.102563
F 80.481880 34.952359 3.809583
F 76.207080 32.351459 21.889563
F 76.155480 24.683459 -0.177029
F 78.546380 20.627359 -0.167375
F 71.761180 32.261059 -0.062896
F 80.832580 24.603359 24.878263
F 80.386280 32.322659 24.439963
F 71.727780 24.416959 24.452463
F 71.723180 32.194159 24.560463
F 80.615780 27.077459 28.351863
F 65.008480 20.542859 29.130963
F 80.444780 19.413059 28.277563
F 71.826980 27.069959 28.136263
F 65.131780 20.501559 24.690263
F 71.482780 19.302759 28.332663
F 80.733480 27.209759 25.708363
F 85.163780 32.297659 28.873363
F 80.892280 19.332959 25.610063
F 71.728980 27.000959 25.368263
F 69.564780 30.812659 40.051563
F 71.795780 19.258059 25.627963
F 64.838080 28.228259 36.468563
F 64.933880 20.518359 36.617663
F 85.177680 27.203059 35.379663
F 71.751580 27.122659 42.755263
F 82.637580 31.223459 25.489463
F 83.179780 23.282659 25.615963
F 67.258280 27.155559 42.868963
F 80.894080 19.357259 42.645263
F 73.929580 30.822659 25.500563
F 73.841480 23.005259 25.335563
F 65.039480 20.679359 39.214763
F 64.932580 28.243159 39.278763
F 74.010180 23.304659 42.579863
F 67.290580 32.279859 21.746563
F 84.986480 27.162759 28.376963
F 64.864580 28.500459 32.035363
F 82.936780 28.546459 24.670763
F 82.966280 20.781559 24.625463
F 85.286380 32.095859 31.690163
F 85.145680 27.028659 32.778763
F 74.066080 28.235459 24.683263
F 73.994180 20.429059 24.502363
F 82.892480 30.999759 28.100663
F 82.859980 23.344359 28.344363
F 65.053680 31.189059 32.793663
F 65.129780 31.069959 28.124963
F 74.158980 30.744959 28.341963
F 73.904580 22.987559 28.160963
F 85.044480 19.388359 35.453563
F 80.637580 27.145759 42.791063
F 67.211080 24.247059 24.829563
F 67.013180 32.244859 24.460563
F 76.054280 24.381359 24.616463
F 76.059280 32.050559 24.550963
F 64.873780 30.785659 25.361963
F 78.352880 30.934859 42.631063
F 64.917780 23.016259 25.703963
F 67.170580 27.201559 28.282563
F 76.232880 27.256659 42.529863
F 67.368880 19.133859 28.373563
F 76.186280 27.061459 28.353363
F 78.422980 20.711859 39.077263
F 76.127180 19.407559 28.210963
F 85.083880 32.264559 24.465463
F 80.687380 34.741059 32.740263
F 65.014380 30.712259 35.565663
F 66.958180 26.889859 25.429663
F 84.979780 34.752759 32.735263
F 67.485280 19.149159 25.629163
F 76.276680 26.974659 25.584163
F 76.086680 32.140659 36.538563
F 76.473080 19.575359 25.497163
F 85.196980 24.519859 31.818863
F 85.115580 24.590559 29.002363
F 85.226280 32.196659 36.523263
F 64.997280 23.154459 39.993663
F 82.806480 31.018059 42.980163
F 85.165280 19.454959 25.511263
F 69.492980 30.937259 25.350063
F 69.536480 23.105259 25.606563
F 78.366880 30.898259 25.605863
F 78.336980 23.329259 25.507063
F 67.240180 32.102959 39.097163
F 71.912680 32.120459 21.908063
F 78.374480 23.299659 39.908163
F 65.004080 28.539159 29.373263
F 69.149880 28.215159 24.616063
F 69.620780 20.522559 24.797963
F 78.485480 28.406859 24.623663
F 78.801680 20.742659 24.534263
F 69.626880 30.928159 28.067863
F 69.410380 23.279359 28.373463
F 78.292180 30.890859 28.167963
F 78.437580 23.317359 28.228463
F 80.513180 24.434959 32.007663
F 80.607380 32.069059 31.676363
F 71.550180 24.651559 31.766063
F 71.839180 32.022659 31.964263
F 80.690980 27.168659 35.348763
F 85.343880 24.685159 24.635263
F 80.578080 19.401559 35.470463
F 71.585880 27.095459 35.598963
F 78.364180 28.283059 39.022763
F 71.682380 19.091359 35.511563
F 80.643680 26.916559 32.607263
F 85.057880 19.533859 32.671063
F 80.581980 19.422059 32.759463
F 71.732380 27.311159 32.826463
F 69.365480 20.513059 39.217463
F 71.693080 19.142259 32.771663
F 80.604080 24.603659 29.394763
F 80.679380 32.123559 29.004163
F 71.689480 24.513259 29.040563
F 71.911080 32.067159 29.231663
F 82.784180 31.031359 32.848163
F 82.931880 23.348259 32.547063
F 76.107980 27.114459 39.937563
F 67.181480 24.426659 39.056263
F 74.081180 30.851359 32.849763
F 73.792780 23.365859 32.648563
F 82.836380 28.501359 29.169663
F 82.749980 20.630459 29.048863
F 76.073080 24.506059 39.250263
F 65.031280 23.094859 35.411663
F 74.099080 28.234559 29.248263
F 73.762580 20.430959 29.161063
F 82.789180 28.412059 31.838363
F 82.755080 20.803459 31.838563
F 85.239780 19.403359 42.676363
F 64.911180 23.223959 32.719963
F 74.201280 28.399459 31.891363
F 73.727080 20.672159 31.859563
F 82.957080 31.024259 35.636963
F 82.998580 23.295459 35.290563
F 69.566280 30.847159 42.639063
F 73.996180 30.973059 42.733763
F 73.874280 31.010159 35.532463
F 73.884080 22.969459 35.533563
F 65.027380 30.771359 40.203163
F 85.196480 27.082159 42.748463
F 67.216980 24.396859 31.854263
F 67.339180 32.279659 31.840363
F 76.086280 24.323459 31.789763
F 76.482680 32.132459 32.071963
F 85.256880 24.631759 36.412163
F 69.105180 28.397959 39.108763
F 85.387480 19.266559 39.973963
F 67.052280 26.975859 35.422963
F 78.427880 20.648159 36.262163
F 67.123380 19.255459 35.702763
F 76.078380 26.833959 35.517963
F 67.198080 32.138059 36.476363
F 76.015080 19.261759 35.407663
F 69.480680 23.222259 42.799363
F 76.059280 24.267859 36.401663
F 78.324880 30.925759 40.006663
F 67.079880 27.068359 32.713763
F 78.457180 28.154159 36.305563
F 67.248980 19.276459 33.022863
F 76.205680 26.831759 32.810363
F 67.120380 19.178859 40.299363
F 75.920480 19.371859 32.658263
F 78.404380 23.326259 42.873963
F 67.440880 19.377059 42.918563
F 67.234080 24.586359 29.182463
F 67.444380 32.217959 29.253763
F 76.039980 24.531359 29.092663
F 76.210380 32.137959 29.369463
F 69.544980 30.846659 32.826463
F 69.460980 23.127459 32.827463
F 78.488180 30.671059 32.834163
F 78.295680 23.177759 32.899563
F 69.475980 28.371259 29.161863
F 69.411880 20.655459 29.410763
F 78.424780 28.393559 29.173163
F 78.233380 20.798759 29.179163
F 69.414880 28.300059 31.926763
F 69.424480 20.505959 32.030663
F 78.295580 28.103359 31.914863
F 78.296680 20.599159 32.007463
F 69.339780 30.764459 35.425163
F 69.490580 22.956959 35.500563
F 78.473280 30.857159 35.525763
F 78.609980 23.241159 35.462863
F 80.729280 24.523759 39.075463
F 80.486280 32.307059 39.157463
F 71.575780 24.503259 38.953663
F 71.690680 32.368459 39.029363
F 65.097680 23.109459 42.822663
F 69.448680 20.323359 36.567263
F 85.118480 19.480859 28.247963
F 85.177280 27.290359 25.608863
F 76.074080 32.149159 39.260263
F 82.890680 23.275259 42.897263
F 80.579680 27.062759 39.971063
F 69.350180 28.272459 36.411763
F 80.754080 19.395759 39.928663
F 71.466480 27.149959 39.962463
F 67.260480 24.340759 36.319263
F 71.706180 19.281959 40.067663
F 80.851280 24.434459 36.232563
F 80.693380 32.151859 36.480263
F 71.709680 24.406159 36.333663
F 71.537980 32.126659 36.334963
F 82.637080 30.980859 40.279963
F 82.939580 23.095459 40.055163
F 76.447480 19.259359 42.838063
F 76.221180 19.338659 40.086263
F 73.806180 30.909459 39.953263
F 73.691080 23.219859 39.867163
F 83.078280 28.422959 36.437763
F 82.890480 20.734059 36.159763
F 85.225080 26.973559 40.077363
F 69.460180 23.002859 40.104063
F 73.984980 28.309259 36.225563
F 73.855980 20.428259 36.514463
F 82.911480 28.377859 39.143163
F 83.072380 20.631359 38.925063
F 85.194680 24.453459 39.228963
F 71.729580 19.433659 42.957063
F 73.854380 28.264559 39.071663
F 73.884580 20.686059 39.327363
F 64.742280 28.035259 24.694163
F 84.922380 32.348759 39.182563
F 67.113980 26.915459 40.174863
F 65.009480 23.163159 28.452563
F 64.833380 30.822659 42.906863
F 85.056080 34.859659 40.260463
F 65.043980 20.676359 31.812563
F 65.075180 20.525459 21.885163
F 78.502980 28.489959 21.832263
F 76.140380 34.742759 32.923063
F 85.029080 34.879659 28.029663
F 71.572380 34.869359 40.073363
F 76.242980 24.522359 21.905063
F 76.099980 34.777759 40.023863
F 71.793080 34.693059 32.841663
F 85.220080 24.597559 21.928363
F 85.178280 32.398059 21.735163
F 69.458280 20.551659 22.102863
F 85.155780 34.700059 35.628963
F 73.849580 28.349059 21.977963
F 80.344180 34.839559 25.489363
F 71.605780 34.662759 35.459763
F 74.107980 20.735359 21.847663
F 67.418780 34.745659 28.159363
F 85.009480 34.880059 42.946863
F 71.653880 24.235959 21.811063
F 82.793080 20.806659 21.929363
F 67.230380 34.728059 39.966163
F 69.561080 28.335859 43.718763
F 80.575680 34.868359 40.157363
F 80.546180 34.949259 42.758163
F 71.880380 34.681459 28.304363
F 67.073380 34.750959 35.617363
F 67.296980 34.752359 25.368463
F 71.847780 24.602759 43.748363
F 76.235980 32.311659 43.723263
F 67.208880 34.853359 32.870063
F 67.346580 24.534659 43.727563
F 78.556380 20.937959 21.828663
F 69.489880 28.221359 21.892163
F 80.746080 24.589759 22.078163
F 74.033680 28.443759 43.793163
F 82.914880 28.599559 21.831663
F 65.216880 20.699359 43.928863
F 67.373180 24.523459 22.049463
F 64.833680 28.264959 21.970863
F 80.832980 32.433359 21.794463
F 80.629280 47.536659 2.706663
F 80.674380 39.798959 2.502803
F 71.721980 47.715359 2.723493
F 71.794080 39.900459 2.760013
F 80.747280 50.061259 6.462563
F 80.512380 42.438959 6.424303
F 71.677980 50.253359 6.372233
F 71.632380 42.502159 6.122333
F 80.642580 50.081959 3.662943
F 80.677580 42.329259 3.850093
F 71.685480 50.291459 3.602223
F 71.657980 42.641759 3.445423
F 84.956780 42.586159 6.536273
F 76.178880 47.625659 0.214622
F 65.194280 43.845859 14.477763
F 67.196280 42.420259 21.167463
F 82.689880 38.537459 3.630653
F 82.821880 46.309959 3.651903
F 65.079280 46.545759 6.370483
F 73.913680 51.477559 7.312263
F 73.915180 38.596859 3.612303
F 73.926980 46.317159 3.560403
F 64.918280 51.674259 10.033763
F 65.134580 38.805759 18.264963
F 85.188080 50.090859 13.792963
F 64.918080 36.194059 14.506463
F 65.135880 46.376959 10.971163
F 64.931880 38.538259 3.664493
F 65.015780 51.421959 2.868163
F 85.066980 42.425759 13.543563
F 64.855680 43.745959 17.223963
F 64.794880 46.276559 18.206263
F 82.743380 35.997559 2.630833
F 82.822780 43.766759 2.833023
F 85.059380 50.244659 21.096563
F 65.275380 38.757559 13.559363
F 78.400980 51.537959 17.467863
F 85.019380 50.197859 3.759963
F 74.155180 35.962459 2.779813
F 74.131680 43.793959 2.729053
F 82.847580 38.653259 6.354493
F 82.736480 46.494959 6.442763
F 65.211980 43.953759 9.647363
F 74.057980 36.226859 14.408763
F 74.015580 38.657059 6.297573
F 73.974980 46.192659 6.255873
F 64.741880 51.383159 17.355963
F 85.202980 47.645659 7.432973
F 67.069980 47.643559 2.653903
F 67.297980 39.947159 2.774893
F 76.221880 47.677259 2.941923
F 76.168480 39.710059 2.664963
F 85.247080 50.401059 6.484423
F 82.950180 51.561359 7.410773
F 67.269280 50.098759 6.284293
F 67.273680 42.270859 6.120513
F 76.339980 50.195259 6.487883
F 76.257680 42.523259 6.212963
F 74.018180 51.595059 10.059563
F 64.995980 46.355959 20.893563
F 67.287580 50.207859 3.491193
F 67.230980 42.485259 3.540493
F 76.228180 50.297559 3.687973
F 76.238580 42.259759 3.445163
F 85.260280 40.023659 17.289763
F 64.716780 36.127559 7.340103
F 85.225180 50.275359 11.139663
F 71.744380 34.698359 10.775663
F 76.109580 42.572959 20.798963
F 65.058780 35.872159 2.720803
F 69.487080 38.687059 3.629703
F 69.415980 46.553559 3.607723
F 78.543480 38.802059 3.679613
F 78.424680 46.007959 3.528903
F 64.979280 38.794459 6.322673
F 78.298780 46.243559 21.066563
F 65.040080 43.627359 2.811313
F 80.603680 50.120659 21.233163
F 84.815180 39.728859 10.000163
F 67.292080 50.313959 20.976263
F 73.920580 46.348559 20.937063
F 69.382080 36.069359 3.024233
F 69.438980 43.904459 2.560903
F 65.114980 51.562259 7.185813
F 78.350880 36.383259 2.717203
F 78.590780 43.516959 2.760983
F 69.613680 38.696659 6.468443
F 69.596480 46.246259 6.394953
F 78.540280 38.743259 6.422283
F 78.327680 46.205959 6.244343
F 80.602780 47.584659 10.161463
F 80.400680 40.057359 10.073963
F 71.841980 47.677959 9.913583
F 71.644580 40.020559 9.901393
F 80.589980 50.233359 13.799463
F 80.651880 42.512959 13.564163
F 71.458280 50.255559 13.579163
F 71.731080 42.412959 13.663963
F 80.767380 50.248159 11.019563
F 80.624680 42.605759 10.867563
F 71.726680 50.206959 10.841963
F 71.619980 42.612959 10.908263
F 80.485480 47.583359 7.342443
F 80.701780 40.031459 7.494603
F 71.863680 47.518159 7.257813
F 71.820080 39.986259 7.214403
F 82.571280 38.677959 10.968863
F 82.881580 46.393759 11.003963
F 85.020280 42.529859 20.798863
F 85.036080 39.796359 2.941993
F 73.896280 38.749559 10.916663
F 73.934680 46.253159 11.021763
F 69.357980 43.885459 17.244163
F 82.915980 36.007359 7.056473
F 82.818380 43.909959 7.292153
F 82.792680 36.061959 14.560663
F 69.449480 46.428259 18.165163
F 69.440980 51.492859 7.162393
F 78.405780 38.732059 20.908463
F 73.868580 36.138359 7.270513
F 73.882180 43.604459 7.052083
F 65.119180 43.828859 6.819343
F 82.741080 36.068559 9.929753
F 82.874080 43.885359 10.107863
F 64.908080 36.308459 17.148763
F 69.532580 51.592559 2.843583
F 69.498180 36.015759 17.256363
F 82.736980 38.821659 21.044363
F 73.932180 36.093159 10.036063
F 73.869580 43.735459 9.920263
F 82.843480 38.731059 13.888763
F 82.836880 46.411659 13.906563
F 78.420980 43.755859 14.386263
F 82.938880 46.318259 21.190163
F 73.889880 38.699159 13.575963
F 73.900480 46.381659 13.685063
F 67.389780 39.951159 14.582463
F 85.047280 42.483059 3.821953
F 67.170280 47.656659 10.000463
F 67.340080 39.948959 10.077563
F 76.190380 47.532759 9.963863
F 76.147980 40.020159 9.958153
F 71.579780 50.227759 20.846263
F 69.507880 38.605859 18.209063
F 67.138580 50.198359 13.851063
F 67.359180 42.703859 13.487763
F 75.973180 50.312559 13.591063
F 76.126380 42.664559 13.578063
F 65.084880 38.518859 10.936263
F 82.926780 51.594059 0.147639
F 67.132480 50.289459 10.939363
F 67.308780 42.513459 10.870263
F 76.145080 50.145459 10.814863
F 76.093480 42.534959 10.882763
F 65.049580 38.464659 21.025263
F 69.163580 51.399659 17.247563
F 67.328480 47.599759 7.364593
F 67.276280 39.886259 7.320453
F 76.179980 47.631959 7.020193
F 76.236180 39.982459 7.304603
F 69.512780 38.611959 10.719763
F 69.520280 46.386359 10.782163
F 78.195380 38.505759 11.004063
F 78.461080 46.393059 10.987563
F 78.642480 36.211559 14.733863
F 69.411580 35.846759 7.146223
F 69.343480 43.643959 7.104713
F 74.003780 38.588359 20.905263
F 78.396080 36.113559 7.279733
F 78.325880 43.651859 7.349093
F 73.846080 51.460859 17.280863
F 69.525780 36.093359 9.818213
F 69.488080 43.681259 9.775983
F 85.154280 42.404959 10.797263
F 78.322680 35.975859 10.004263
F 78.468880 43.870559 10.136263
F 69.498280 38.518259 13.458463
F 69.371880 46.443859 13.473163
F 78.330580 38.722259 13.749863
F 78.378480 46.530759 13.724363
F 80.706780 47.545059 17.593563
F 80.526380 39.831659 17.326863
F 71.546180 47.686359 17.233263
F 71.806680 39.574159 17.197563
F 85.152180 47.700259 10.216463
F 64.944880 35.930259 10.024863
F 85.064980 47.501059 14.741063
F 85.005280 50.275459 18.360763
F 80.635380 50.254559 18.415863
F 80.561780 42.459759 18.094463
F 71.477080 50.219759 18.186363
F 71.703980 42.275359 18.137463
F 80.655780 47.662559 14.880963
F 80.551580 39.955959 14.582663
F 71.651480 47.623059 14.534663
F 71.640080 39.914059 14.551363
F 82.824080 38.713159 18.288263
F 82.709080 46.154059 18.477963
F 78.270680 36.097359 17.403863
F 78.330180 51.456359 10.002063
F 74.051380 38.424059 18.156563
F 73.800280 46.365459 18.144763
F 85.134880 39.993459 14.528663
F 71.720480 42.470859 20.874463
F 82.847980 43.665959 14.554563
F 78.565380 51.464859 7.426193
F 85.009180 42.600859 18.156563
F 85.128880 47.803259 2.762913
F 75.986580 40.018259 14.489463
F 69.536580 46.172759 20.953063
F 73.881380 43.816559 14.467963
F 69.289980 51.463659 14.665763
F 82.858580 36.094259 17.244563
F 82.757980 43.642359 17.346963
F 78.278680 51.404959 14.701563
F 78.545080 51.481659 2.788663
F 69.481980 43.836659 14.393863
F 84.966780 39.996159 7.256783
F 73.806880 35.879659 17.182663
F 73.856880 43.685459 17.158263
F 78.219380 38.741159 18.196263
F 78.353280 43.745159 17.244763
F 80.679180 42.696859 20.782263
F 64.852080 46.506059 13.775063
F 76.106880 47.699659 14.614463
F 82.783280 51.434559 2.884553
F 69.573480 38.381559 20.851063
F 78.348480 46.184159 18.211763
F 67.069980 47.555859 17.275363
F 67.376780 40.012759 17.525663
F 76.041880 47.683859 17.352763
F 76.111780 40.029859 17.113163
F 67.272080 39.918959 -0.003638
F 82.925180 51.554559 10.217763
F 65.044680 46.198359 3.664773
F 69.527880 35.985059 14.425263
F 73.981080 51.416259 2.800913
F 82.918980 51.475259 17.331963
F 64.930580 51.587259 14.658363
F 76.140180 50.075659 20.929963
F 66.926980 50.052359 18.224763
F 67.128680 42.617059 18.321963
F 76.107280 50.199259 18.264363
F 76.175880 42.492759 18.039763
F 84.980480 47.652859 17.523263
F 73.664380 51.637259 14.376063
F 67.230380 47.633959 14.675663
F 69.453380 51.314059 9.895193
F 82.867080 51.315659 14.652063
F 82.816980 36.279559 -0.010509
F 85.243380 47.682159 21.984863
F 67.249180 34.840459 20.999763
F 76.439080 34.944459 3.878223
F 69.511980 36.123059 0.169389
F 80.674380 47.620559 0.016160
F 76.248580 39.768459 -0.047053
F 80.645680 39.827559 -0.241509
F 73.956380 43.635359 0.055593
F 82.952880 43.880559 0.026600
F 67.189380 47.670859 -0.022305
F 71.801780 47.756259 0.052124
F 80.564080 34.649259 10.775163
F 69.668280 44.031759 -0.248730
F 84.938680 34.715959 10.927063
F 71.914180 40.038759 0.018984
F 85.071680 34.959959 21.008563
F 85.229380 47.888459 0.092453
F 85.217280 40.185459 0.151991
F 80.607480 34.568459 6.446233
F 71.743080 34.660159 3.592563
F 67.189780 34.702759 3.671503
F 67.288280 34.879159 18.245063
F 76.224680 34.756759 6.559463
F 64.800480 43.634359 0.131334
F 69.353480 51.607459 -0.085298
F 65.056980 51.466159 22.019663
F 76.131880 40.018159 21.721363
F 73.962980 36.024359 0.033493
F 78.316480 36.150159 0.078683
F 80.851280 47.757359 24.695163
F 80.552180 40.106059 24.779763
F 71.774980 47.644059 24.594563
F 71.766480 39.879159 24.484463
F 80.825980 50.086959 28.107363
F 80.633980 42.600759 28.293463
F 71.849880 50.100259 28.276863
F 71.759980 42.629459 28.344163
F 80.733880 50.220459 25.442663
F 80.622980 42.553559 25.559863
F 71.883880 50.162159 25.502763
F 72.016380 42.273759 25.526363
F 65.017880 38.825259 28.293463
F 73.962980 35.881659 31.879363
F 64.887080 35.869759 39.253063
F 65.152780 36.199759 29.167563
F 82.886980 38.733659 25.474263
F 83.036480 46.335859 25.551163
F 74.072880 46.342459 43.022263
F 85.109380 47.773159 39.106663
F 73.957280 38.562659 25.373963
F 73.915380 46.362559 25.580163
F 78.334080 51.474059 21.892763
F 64.768780 38.544159 32.689463
F 65.133880 51.491359 24.766263
F 64.885480 43.769259 36.453163
F 64.797080 35.895559 36.393863
F 76.306380 34.773859 42.771463
F 64.994280 43.746859 31.761163
F 82.897180 35.932659 36.470363
F 82.703780 36.176759 24.681663
F 80.541980 34.705259 28.153563
F 64.993980 46.369759 25.474663
F 82.960480 43.680259 24.812563
F 76.053580 34.737759 25.607763
F 85.011080 50.320859 35.624663
F 67.372680 42.644459 42.858463
F 69.576280 43.587059 21.873663
F 73.990480 35.918759 24.546763
F 73.998380 43.843959 24.480663
F 82.839880 38.688259 28.250963
F 83.042880 46.463159 28.263163
F 65.064880 46.580459 39.999763
F 78.385180 35.945659 38.979263
F 74.034180 38.716959 28.178863
F 74.045380 46.451359 28.199063
F 73.861380 51.513259 39.126763
F 65.165780 51.663359 39.094763
F 67.152080 47.618459 24.699963
F 67.310380 40.036859 24.560263
F 76.288180 47.549359 24.663563
F 76.114880 40.060859 24.387163
F 80.487980 40.252659 21.936663
F 84.927780 39.941559 29.338163
F 67.415480 50.172159 28.361163
F 67.486580 42.544059 28.287963
F 76.479980 50.085259 28.154063
F 76.361880 42.588959 28.011463
F 64.879680 51.566159 36.476463
F 69.576480 51.493059 39.115363
F 67.317180 50.171859 25.654463
F 67.185380 42.580359 25.616163
F 76.326580 50.086359 25.325963
F 76.270380 42.630959 25.324463
F 64.929180 38.595859 42.814663
F 85.192980 40.060759 36.224063
F 85.150380 42.384259 28.229963
F 64.743780 38.608859 35.457263
F 74.011680 38.683759 42.635863
F 85.256580 47.805259 29.169763
F 69.436680 38.686559 25.324063
F 69.513580 46.406559 25.329663
F 78.258380 38.619759 25.338063
F 78.648580 46.563659 25.533063
F 65.007180 46.198459 42.696363
F 78.700180 51.374859 29.245663
F 69.291780 36.166859 39.195263
F 64.999180 46.367759 32.867863
F 85.091580 47.680559 32.037863
F 78.520580 51.572659 24.575363
F 65.067380 43.729559 29.096463
F 69.519380 35.962059 24.513063
F 69.641180 43.631259 24.589663
F 78.583180 51.362359 31.930763
F 78.204680 36.074359 24.567463
F 78.567680 43.983659 24.418863
F 69.455280 38.583259 28.149063
F 69.536980 46.551759 28.055063
F 78.352680 38.610459 27.986763
F 78.601180 46.308259 28.189663
F 80.727580 47.530659 31.989663
F 80.724880 39.876759 31.564563
F 71.673180 47.599859 31.916463
F 71.580080 39.892759 31.783563
F 80.620280 50.036659 35.503963
F 80.653880 42.481159 35.365363
F 71.780880 50.005459 35.430863
F 71.566180 42.494859 35.234063
F 80.636280 50.018059 32.897263
F 80.668080 42.435859 32.566863
F 71.808380 50.206659 32.782463
F 71.608480 42.598759 32.680963
F 80.777380 47.491659 29.190063
F 80.601380 39.964959 28.891363
F 71.821380 47.506359 29.150963
F 71.746780 39.834159 29.060863
F 82.767280 38.667259 32.966463
F 82.982780 46.279159 32.855963
F 71.780880 50.338159 42.882763
F 74.115180 51.369659 24.420663
F 73.858080 38.613259 32.718863
F 74.078780 46.418659 32.690963
F 82.566280 36.271459 21.961863
F 82.866480 36.066059 29.170363
F 82.905080 43.932459 29.120163
F 64.964480 38.603759 40.126363
F 64.950480 35.981659 31.881163
F 84.893280 50.282959 40.138063
F 85.137580 42.480559 39.988963
F 74.024280 35.978559 29.115863
F 74.147380 43.908959 29.039563
F 64.886580 38.729759 25.638663
F 78.314280 38.633159 39.757263
F 82.780780 43.805859 31.852163
F 78.324680 46.277759 40.067263
F 69.416980 36.066359 36.263963
F 69.435680 38.782059 40.005363
F 76.186480 42.291759 42.835363
F 73.956380 51.526759 36.324163
F 73.955080 43.815659 31.886363
F 82.937680 38.694959 35.794663
F 82.765180 46.639959 35.568063
F 85.253080 42.553059 25.632163
F 78.439880 36.220959 36.301363
F 73.669880 38.507259 35.334963
F 73.983180 46.282259 35.368663
F 85.144780 50.411959 42.810963
F 85.088580 42.780759 35.435063
F 67.261380 47.492359 31.867663
F 67.010580 39.707359 31.735063
F 76.242280 47.533959 31.676863
F 76.145580 39.872059 31.751863
F 78.355180 38.535059 42.405763
F 85.247080 50.286559 28.218363
F 67.062180 50.169759 35.492163
F 67.004480 42.382259 35.409363
F 76.088780 50.028359 35.511363
F 76.167080 42.454159 35.502263
F 71.664980 42.549159 42.630963
F 84.926780 40.060959 32.153363
F 67.254380 50.064959 32.713663
F 67.171480 42.355659 32.716263
F 76.208480 50.218759 32.752363
F 76.123780 42.447759 32.771963
F 69.621480 46.318259 40.088563
F 65.013080 43.895359 39.179363
F 67.257080 47.627359 29.097663
F 67.361380 39.931159 29.031863
F 76.305680 47.557959 28.941363
F 76.308580 40.005559 28.993563
F 69.323380 38.477259 32.694963
F 69.489880 46.221159 32.817263
F 78.519480 38.680659 32.694563
F 78.522680 46.286759 32.924963
F 69.366680 43.791059 39.022863
F 69.700380 36.110359 29.214863
F 69.566780 43.966159 29.186663
F 78.473180 43.452459 36.508263
F 78.277980 36.107459 29.202763
F 78.409280 43.819959 29.240563
F 76.305980 50.072359 42.750563
F 69.514880 35.847759 31.905363
F 69.374780 43.686059 31.890863
F 64.897280 46.345259 35.487263
F 78.409080 35.930659 31.911563
F 78.458280 43.760459 32.088763
F 69.138180 38.657759 35.308363
F 69.442080 46.510859 35.486763
F 78.689080 38.747259 35.316263
F 78.378680 46.255259 35.758263
F 80.576280 47.578159 39.342763
F 80.671880 39.954859 39.225163
F 71.924780 47.531059 39.121463
F 71.689580 40.070759 38.924663
F 85.184180 47.728659 36.397163
F 80.838480 42.493959 42.914863
F 82.756380 51.470359 31.934963
F 69.556280 51.383759 36.272163
F 80.376980 50.163259 40.187163
F 80.786680 42.394259 40.203163
F 71.721080 50.237059 40.088763
F 71.567080 42.464059 39.942563
F 80.544380 47.594459 36.656563
F 80.696880 40.147159 36.535263
F 71.751580 47.398759 36.401563
F 71.399280 39.867659 36.060663
F 82.829380 38.703159 40.012963
F 82.920080 46.209559 40.067663
F 82.643580 51.532759 39.256863
F 85.265580 47.755959 24.690063
F 73.924580 38.901159 39.993863
F 74.033980 46.319159 40.261763
F 69.278480 43.902759 36.224863
F 78.312680 51.310559 36.443663
F 82.819380 43.884059 36.327363
F 82.887480 51.525759 29.228163
F 73.990680 51.332259 31.881763
F 83.102580 38.790659 42.680063
F 78.334680 46.072259 42.950063
F 73.823780 35.852359 36.455963
F 73.862780 43.803659 36.342063
F 83.012880 46.493259 42.834663
F 82.868080 35.975159 39.193363
F 82.846880 43.871859 39.051163
F 69.503980 38.790059 42.824963
F 74.102780 51.232459 29.005263
F 69.652680 51.397159 29.241263
F 85.294880 50.402059 25.573363
F 73.802480 36.284659 39.151763
F 73.789680 43.760559 39.327963
F 82.917280 36.136859 31.818863
F 80.694780 50.221459 42.889463
F 69.568180 46.610559 42.691863
F 85.089280 42.706759 32.720363
F 85.219880 42.651559 42.665563
F 78.294080 51.331959 39.162963
F 69.461680 51.325159 31.988163
F 85.089880 39.932059 38.984463
F 67.298780 47.726359 39.207463
F 67.104680 39.959559 39.134863
F 76.139880 47.653959 39.257663
F 76.174480 39.980459 38.960763
F 65.021480 51.323959 31.833563
F 84.986880 50.226259 32.977563
F 78.519680 43.615059 39.180363
F 69.467580 51.560559 24.525763
F 66.983280 50.284059 42.735863
F 76.000780 39.834059 36.126763
F 82.695980 51.572459 36.550563
F 65.189880 51.517459 28.988863
F 67.299580 50.460359 39.998863
F 67.082380 42.581359 40.098863
F 75.953480 50.243159 40.131363
F 76.176180 42.521959 40.049963
F 85.205380 39.961059 24.533663
F 82.877480 51.567559 24.569263
F 67.233680 47.598959 36.583063
F 67.090880 39.919559 36.397463
F 76.098480 47.511359 36.674663
F 64.986180 51.490459 43.790663
F 65.039680 43.834459 24.667563
F 71.567280 34.771559 42.794263
F 64.996380 46.315859 28.360763
F 82.843880 51.631259 21.829363
F 65.094280 36.213259 24.705063
F 76.318580 34.591259 28.209063
F 76.204880 47.499559 21.755163
F 67.349480 47.626159 21.929063
F 73.821880 43.729859 21.736363
F 65.078780 35.974859 21.954163
F 76.208480 34.780159 35.605163
F 74.006780 51.268959 21.808763
F 67.414680 34.743059 42.738663
F 78.195980 36.143559 21.870363
F 73.939480 36.189959 21.853863
F 71.827580 34.687259 25.592763
F 80.572780 34.620859 35.501363
F 74.048580 51.468859 43.736463
F 84.964380 34.738659 25.442863
F 78.484780 51.450959 43.722863
F 78.501280 43.389659 43.721263
F 65.046180 35.867359 43.606563
F 69.477580 51.468759 21.844763
F 71.760280 47.636959 21.955863
F 82.983080 43.791559 22.067763
F 85.068980 40.082059 21.840863
F 67.300280 39.851859 21.890863
F 71.651180 39.968759 21.909363
F 80.584180 47.475459 21.993563
F 69.578580 35.897859 21.854663
F 65.116680 43.862659 22.026863
F 78.346980 43.743259 21.819363
F 80.639580 55.443059 2.816083
F 80.494180 63.051159 2.772253
F 71.697280 55.312059 2.646023
F 71.671380 63.105459 2.589833
F 80.646580 58.089659 6.133203
F 80.661980 65.751859 6.289143
F 71.722880 58.025059 6.383843
F 71.770780 65.681959 6.543473
F 80.631480 58.056659 3.418093
F 80.667780 65.699659 3.577213
F 71.754680 57.858059 3.651983
F 71.812880 65.568359 3.813353
F 85.095580 57.937259 21.089663
F 85.083680 63.173659 17.248263
F 85.036880 65.792459 6.257813
F 85.113980 63.194759 10.184863
F 82.856280 54.039959 3.719593
F 82.740580 61.899159 3.717733
F 84.998080 63.206959 7.378953
F 85.100880 55.231859 17.389163
F 74.102880 54.021759 3.685883
F 73.941880 61.810859 3.538853
F 64.960980 59.153059 10.058263
F 64.851680 53.882059 20.971063
F 64.952180 59.010059 14.553163
F 80.682880 65.551959 20.789263
F 64.764280 67.232559 17.264463
F 64.895280 61.780159 18.111663
F 82.802880 59.329159 2.737433
F 82.790480 67.030659 2.642033
F 64.945780 54.167659 3.503083
F 64.929680 54.037859 18.170063
F 74.032280 59.171459 2.725053
F 73.986580 66.771859 2.761583
F 82.879880 54.065059 6.444003
F 82.745080 61.918659 6.377733
F 76.354880 65.572159 20.965463
F 85.056180 57.998459 10.873163
F 73.930580 54.186159 6.409313
F 73.804680 61.955859 6.366343
F 64.840280 61.699759 13.670863
F 84.921780 57.973759 3.715623
F 67.216680 55.468459 2.867653
F 67.075880 63.058459 2.636913
F 76.202380 55.389859 2.859923
F 76.237480 63.028359 2.710993
F 64.979080 59.113559 7.382093
F 64.835280 54.199459 11.098863
F 67.177080 58.029459 6.238163
F 67.228380 65.661659 6.437153
F 76.183980 58.007259 6.324993
F 76.247580 65.565559 6.364843
F 65.025780 61.731659 11.054563
F 65.054080 66.937059 10.000143
F 67.147080 58.047259 3.594483
F 67.320780 65.545259 3.740143
F 76.305380 57.991359 3.710263
F 76.341180 65.509759 3.563853
F 82.818280 54.142459 21.051263
F 85.136480 63.114659 14.549963
F 85.006980 63.259159 2.900603
F 84.972880 65.663559 13.538063
F 85.020080 65.805559 3.620803
F 85.064780 65.804359 18.168463
F 69.524880 54.134559 3.663413
F 69.409380 61.826059 3.372473
F 78.459680 54.049059 3.511443
F 78.389580 61.808859 3.611703
F 69.373580 66.759859 14.555963
F 65.106880 67.040359 2.669403
F 78.464980 59.002659 -0.217917
F 64.834880 59.224759 2.636463
F 69.465380 59.171159 2.557083
F 69.549880 66.946259 2.965683
F 78.366380 59.242259 2.626633
F 78.452280 66.974559 2.803003
F 69.535180 54.127559 6.358793
F 69.425080 61.761759 6.078443
F 78.431980 54.036859 6.295693
F 78.380380 61.915359 6.409373
F 80.549280 55.297759 9.960043
F 80.881280 63.102759 9.902663
F 71.681980 55.334359 9.899563
F 71.665880 62.900259 10.202663
F 80.493780 57.978959 13.767763
F 80.657280 65.810259 13.374063
F 71.628180 57.901659 13.661063
F 71.608380 65.513959 13.665063
F 80.460080 57.927359 11.028363
F 80.603680 65.778759 10.769663
F 71.645080 57.897459 10.877763
F 71.493080 65.445959 10.910463
F 80.654580 55.380459 7.119243
F 80.569980 63.182659 7.152653
F 71.720980 55.324759 7.170183
F 71.665680 63.016859 7.380573
F 82.708180 54.276859 11.127863
F 83.058680 61.707159 10.972863
F 78.566080 61.904559 20.825163
F 83.144880 61.720659 20.725163
F 73.871780 54.165859 10.822363
F 74.089080 61.778859 11.007863
F 82.702280 59.368059 7.298333
F 82.897980 67.026359 7.209903
F 65.094380 61.672959 3.772903
F 82.797580 69.602959 3.664853
F 73.960980 59.179359 7.136633
F 74.063180 66.850559 7.482683
F 82.738880 59.024459 10.098263
F 82.932080 67.104559 9.927093
F 64.941580 54.145159 13.865163
F 64.984780 59.256359 17.133163
F 73.769080 59.218559 9.946243
F 73.940080 66.712559 10.212163
F 82.674580 54.079259 13.875363
F 83.003680 61.742259 13.575963
F 78.505680 66.925459 17.265363
F 85.130180 57.906959 18.355963
F 73.916680 54.220759 13.553263
F 73.879380 61.982059 13.764563
F 71.326580 57.983359 20.823763
F 73.896380 53.995659 20.876863
F 67.284480 55.330059 9.982353
F 67.242080 62.828259 9.974963
F 76.124780 55.347959 9.962033
F 76.351780 63.107759 10.071763
F 71.489880 65.587959 20.985763
F 64.956380 66.929659 7.303893
F 67.218980 57.896659 13.840563
F 67.151680 65.621159 13.569963
F 76.245180 58.094859 13.380263
F 76.073980 65.742359 13.565863
F 64.887780 61.850059 20.829763
F 85.197380 65.814759 10.816563
F 67.298180 57.967659 10.904163
F 67.225580 65.490759 10.760063
F 76.017680 57.967359 10.620763
F 76.299680 65.692359 10.940263
F 64.894780 66.962159 14.612463
F 80.698980 58.042159 20.855863
F 67.285080 55.561059 7.159343
F 67.221080 62.967459 7.222813
F 76.271080 55.461359 7.141343
F 76.080380 62.969059 7.298093
F 69.505780 53.993759 10.719863
F 69.345280 61.749259 11.078463
F 78.341280 54.076159 10.966263
F 78.600580 61.851059 10.691863
F 69.558480 59.352759 7.308543
F 69.423780 66.992559 7.437523
F 78.414080 59.249959 7.233393
F 78.469180 66.950759 7.117503
F 69.340480 59.335759 9.915503
F 69.412180 66.929359 10.093463
F 78.435080 59.248659 9.973133
F 78.308480 67.023859 9.807333
F 69.206280 54.077659 13.568763
F 69.118280 61.830459 13.791263
F 78.377280 54.052359 13.721163
F 78.747780 61.957759 13.463163
F 80.610080 55.391159 17.317063
F 80.813880 63.228759 17.134863
F 71.652380 55.354859 17.273063
F 71.597580 63.118359 17.455763
F 76.257980 63.144059 14.521863
F 78.328880 54.296559 20.945763
F 65.130280 54.145259 6.201613
F 78.289080 54.246259 18.155363
F 80.621280 57.947759 18.102663
F 80.639980 65.655459 18.110063
F 71.488680 57.970359 18.112063
F 71.747880 65.662459 18.234863
F 80.566180 55.431559 14.621863
F 80.888880 63.269659 14.455663
F 71.546980 55.299859 14.557363
F 71.556180 62.907359 14.736063
F 82.873280 53.995959 18.329963
F 83.005180 61.790059 18.098063
F 69.164980 61.770259 21.001063
F 69.151480 59.355959 17.373863
F 73.892480 54.077359 18.104763
F 73.924680 61.957459 18.272563
F 82.840580 59.177659 14.577063
F 82.821180 66.925959 14.568263
F 78.358880 59.324659 17.258463
F 84.960980 57.948459 6.390793
F 73.856480 59.289059 14.408263
F 73.795380 66.784859 14.646363
F 82.962380 59.133859 17.274163
F 82.831180 67.089859 17.263763
F 78.346480 66.847759 14.523163
F 73.789580 61.852859 20.921463
F 73.714980 59.290059 17.249663
F 74.004380 66.998659 17.381363
F 66.990880 57.977759 21.029363
F 85.065580 55.432059 2.795343
F 78.337580 59.360859 14.489063
F 69.415780 53.886659 18.050663
F 69.431580 59.264459 14.590163
F 84.918880 55.503759 10.091063
F 64.974580 61.640759 6.510023
F 84.910880 55.388459 14.590563
F 67.104180 55.354859 17.414763
F 67.165580 63.343059 17.645063
F 76.003080 55.485359 17.169363
F 76.197280 63.197259 17.354763
F 69.261680 53.968459 20.791663
F 69.403980 66.900959 17.226763
F 78.430980 61.995459 18.145363
F 69.355680 61.927359 18.312963
F 85.018080 55.472259 7.311763
F 85.215080 65.794159 21.047063
F 76.082080 55.640959 14.416463
F 67.127680 65.735159 20.946763
F 67.091380 57.953859 18.352163
F 67.001180 65.958059 18.017963
F 76.116580 58.183359 18.190163
F 76.214880 65.690759 18.166963
F 84.913380 57.904759 13.469063
F 76.178980 57.976759 20.838563
F 67.125180 55.296359 14.782463
F 67.013080 63.151059 14.781563
F 78.432380 69.517259 13.561863
F 82.851680 69.611459 13.760363
F 64.934680 67.062859 -0.062778
F 73.571580 69.473959 6.591033
F 74.028980 69.309759 21.007163
F 85.116980 55.183959 0.079226
F 78.402880 69.395559 3.663653
F 67.145580 63.208659 -0.032908
F 78.395780 66.905959 0.176229
F 69.483480 69.475559 21.060163
F 78.441580 69.567259 20.897863
F 64.968280 69.449559 10.890263
F 82.724380 59.222959 0.003799
F 80.620580 55.443459 0.130992
F 76.066680 63.088859 21.824963
F 80.487680 63.084159 0.026334
F 69.394280 67.054959 0.183627
F 82.878880 69.633559 10.895363
F 78.539780 67.073159 21.858763
F 69.483380 66.941659 22.061463
F 85.087380 55.432459 21.924763
F 67.089580 55.431559 0.112652
F 65.072780 59.308959 -0.217334
F 85.142880 63.095559 0.238200
F 69.358180 59.312159 -0.116081
F 82.707180 66.949759 -0.151690
F 64.738280 66.913059 22.036063
F 76.161780 63.005659 -0.110637
F 73.849880 59.226859 21.624963
F 80.449580 55.356659 24.607063
F 80.793280 63.045859 24.529463
F 71.673480 55.061959 24.595263
F 71.635980 62.950159 24.609663
F 80.541180 57.932759 28.227663
F 80.537180 65.793959 28.370063
F 71.672180 57.953859 28.177763
F 71.936380 65.534759 28.238963
F 80.645880 58.054559 25.409163
F 80.751480 65.595959 25.458263
F 71.755380 57.701859 25.504463
F 71.732180 65.580359 25.608363
F 64.944980 59.231859 36.315463
F 64.870480 61.902459 39.949863
F 78.357780 59.117259 36.468763
F 65.060780 59.034259 24.480463
F 82.710580 54.196859 25.396363
F 82.882380 61.776459 25.545963
F 85.067180 55.401559 39.123163
F 64.968480 61.817859 35.403563
F 73.976780 53.733259 25.438463
F 74.074980 61.479359 25.371063
F 85.025080 63.264859 39.103663
F 82.771080 66.929159 21.827463
F 64.922980 54.123259 25.519363
F 71.567280 55.487359 43.577363
F 74.056480 69.231559 35.356063
F 85.046180 65.695459 42.642263
F 82.962780 59.213559 24.603463
F 82.876780 66.971259 24.541463
F 65.033180 61.968159 32.602463
F 65.062780 61.829759 28.135463
F 73.915480 59.074859 24.416563
F 73.965380 66.794859 24.716663
F 82.930680 54.096059 28.168363
F 82.867780 62.060959 28.239463
F 76.051480 57.897859 42.667363
F 69.490980 67.012959 36.319963
F 73.962780 53.725159 28.223463
F 74.044580 61.641359 28.048963
F 85.004180 63.090359 36.435563
F 64.971280 54.103659 35.612363
F 67.174280 55.100159 24.519863
F 67.108980 63.029059 24.627663
F 76.062580 55.407359 24.530963
F 76.172280 63.144359 24.687863
F 64.898680 61.766459 25.298963
F 85.097080 65.709859 25.554963
F 67.228580 57.926759 28.041363
F 67.531180 65.799459 28.356963
F 76.133980 57.694059 28.147663
F 76.296580 65.594159 28.066963
F 65.105980 54.159959 28.266763
F 73.989680 61.773459 42.719763
F 67.267580 57.690559 25.388163
F 67.194180 65.591759 25.594963
F 76.206480 57.826059 25.464263
F 76.385980 65.863559 25.475163
F 85.134380 55.558959 36.441863
F 65.036580 66.965159 29.001163
F 80.788780 57.899959 42.681963
F 67.364680 57.887159 42.719263
F 84.990180 63.264359 24.625863
F 85.077480 65.846859 28.301663
F 69.382080 54.022859 25.500763
F 69.402080 61.811059 25.707563
F 78.208380 54.103059 25.594863
F 78.431880 61.977659 25.518563
F 65.010580 66.962659 31.704463
F 69.492380 59.355659 36.214163
F 76.099180 55.260259 36.327663
F 69.340380 61.674559 40.010563
F 69.450280 59.097859 24.725463
F 69.478180 67.034759 24.769563
F 78.313280 59.266259 24.571463
F 78.596980 67.099259 24.664763
F 69.525280 53.889159 28.257563
F 69.459680 61.656059 28.440063
F 78.573580 54.045459 28.337763
F 78.281280 61.662559 28.280963
F 80.682780 55.286459 31.864463
F 80.857880 62.987459 31.842463
F 71.814280 55.383459 31.787763
F 71.869580 63.095159 31.683963
F 80.611480 57.880859 35.372763
F 80.839880 65.614359 35.466363
F 71.803480 58.093959 35.200863
F 71.569180 65.611659 35.476063
F 80.587180 57.837859 32.719063
F 80.866980 65.556159 32.769563
F 71.736580 57.991259 32.517963
F 71.744480 65.588859 32.802263
F 80.712280 55.355859 29.003163
F 80.366680 63.181059 29.190163
F 71.737780 55.270759 29.115863
F 71.796180 62.880659 28.972863
F 82.641680 54.023459 32.949663
F 82.971080 61.733059 32.790063
F 84.965580 55.520059 29.179163
F 73.811080 69.597259 28.302263
F 74.099180 53.982559 32.712863
F 74.157980 61.796259 32.709563
F 82.885380 59.312259 29.034563
F 82.689380 67.121959 29.091963
F 84.900180 57.997559 35.334063
F 67.169680 65.709359 42.717663
F 73.920980 59.255159 29.003663
F 74.133380 66.986859 29.037063
F 82.894480 59.133659 31.726563
F 82.985280 67.184459 31.886963
F 85.248680 65.647459 32.678963
F 85.270280 57.943059 25.517263
F 74.039380 59.296159 31.684763
F 73.990280 66.725759 31.731663
F 82.722880 54.091859 35.715263
F 82.881580 61.722059 35.641963
F 71.701480 58.028959 42.747663
F 64.878280 54.131659 40.256663
F 73.727180 54.153559 35.482563
F 74.038080 61.770659 35.442263
F 64.936080 66.961059 24.699063
F 85.102680 63.069759 31.885363
F 67.245980 55.038959 31.753263
F 67.243680 63.245559 31.635363
F 76.372880 55.326759 31.945663
F 76.330680 63.071859 31.805963
F 65.013880 59.270059 31.861663
F 82.784480 61.844359 43.067263
F 67.158080 57.873359 35.446463
F 67.266880 65.666159 35.310763
F 75.970380 58.002359 35.632363
F 76.156480 65.673959 35.561863
F 71.648280 65.764659 42.915063
F 65.031480 61.777559 42.650163
F 67.168680 57.759359 32.716163
F 67.222380 65.695159 32.633663
F 76.197980 58.077459 32.795563
F 76.219780 65.637159 32.714263
F 65.037180 59.259959 39.202763
F 85.240080 63.258759 29.094963
F 67.395680 55.310459 28.960063
F 67.245680 63.131859 28.995463
F 76.305880 55.204159 29.286963
F 76.025180 63.073659 29.188863
F 69.558180 54.133559 32.639063
F 69.525180 62.004659 32.555963
F 78.557180 53.920659 32.855463
F 78.554580 61.713559 32.663563
F 69.424880 59.124059 29.154363
F 69.840580 67.040359 29.135963
F 78.245780 59.008859 29.220163
F 78.355580 67.184059 29.157863
F 69.378980 59.234859 31.853063
F 69.532180 67.132859 31.828163
F 78.483380 59.164859 31.929763
F 78.606180 66.935659 31.963763
F 69.497080 53.972259 35.461763
F 69.568080 62.021859 35.300163
F 78.421080 53.934659 35.601263
F 78.461780 61.598959 35.523463
F 80.515780 55.325359 39.336263
F 80.632880 62.998759 39.227963
F 71.685180 55.426559 38.973063
F 71.644780 63.013159 39.186663
F 84.903780 65.899859 39.979063
F 69.397080 54.157459 39.842163
F 78.422680 54.065259 42.729463
F 78.197480 61.804859 39.956163
F 80.656780 57.920059 39.997263
F 80.534880 65.820059 40.007063
F 71.671380 57.882559 40.058863
F 71.471680 65.602159 40.181163
F 80.483280 55.349559 36.642063
F 80.730580 63.103259 36.360563
F 71.549980 55.556459 36.194263
F 71.850180 63.046959 36.458463
F 82.723880 54.133259 40.170263
F 82.725080 61.933259 40.230863
F 67.191980 63.239959 36.235763
F 76.221080 62.909559 36.396963
F 73.813380 54.153659 40.152463
F 73.822980 61.647359 39.924363
F 82.681280 59.146859 36.425363
F 83.101680 66.909459 36.146863
F 78.305480 66.947459 39.244263
F 85.025580 55.229659 31.973563
F 73.753480 59.341559 36.409163
F 73.816980 66.804159 36.423363
F 82.907280 59.176159 39.184963
F 82.766080 67.118459 38.932963
F 65.026180 54.234459 42.993363
F 85.103480 55.400659 24.546563
F 73.916380 59.021659 39.114163
F 73.803380 66.737459 39.353263
F 80.572980 65.466759 42.730563
F 69.335680 66.901059 38.944563
F 65.126280 66.850559 36.477563
F 65.003280 54.001659 32.809963
F 78.431280 59.244259 39.055163
F 84.984280 57.906359 40.266363
F 85.226680 65.542059 35.388763
F 69.402780 61.999059 42.716763
F 67.040180 55.364859 39.217663
F 67.205480 63.032859 38.867663
F 76.218280 55.253359 38.997763
F 76.077380 62.936059 39.036763
F 78.445480 66.932459 36.371163
F 69.387980 54.154859 42.784363
F 78.411980 61.723359 42.713863
F 65.024480 59.263759 28.935563
F 85.195780 57.944059 32.709163
F 69.462980 59.183859 38.896563
F 78.356680 53.931859 39.947663
F 85.134280 58.045259 28.175763
F 67.269280 57.863659 39.899663
F 67.268480 65.630259 40.051863
F 76.265880 57.719959 39.963663
F 76.158180 65.434959 40.089163
F 73.953680 53.975859 42.802763
F 76.056880 65.652759 42.860963
F 67.178380 55.358859 36.532863
F 85.097580 57.978459 42.922163
F 82.798980 54.088859 42.833563
F 65.071180 66.985159 39.135163
F 80.627180 55.514959 21.830163
F 82.755280 69.639359 25.435563
F 67.089580 63.184159 21.967663
F 82.962180 69.638659 42.722463
F 73.880380 69.365359 25.557763
F 85.299480 63.086959 21.818363
F 74.022280 66.761059 21.940763
F 83.123280 69.700659 32.664063
F 76.289080 55.430159 43.777163
F 73.971380 59.255459 43.578163
F 82.928180 59.291959 21.794463
F 66.981980 55.248859 21.828963
F 78.307880 69.468359 42.602363
F 76.148380 55.594359 21.818163
F 69.183880 59.239659 22.163563
F 82.737880 69.734859 28.182763
F 83.113480 69.440759 35.418763
F 78.451280 69.448559 35.509263
F 71.458180 55.301659 21.777663
F 80.943680 63.071359 21.776963
F 71.493780 63.010359 21.775963
F 78.510380 59.329259 21.700663
F 64.794480 59.306759 21.840463
F 71.764180 63.180659 43.607163
F 73.891580 66.871459 43.725463
F 89.641480 1.516219 2.676143
F 89.643380 9.175749 2.776913
F 87.244580 15.485359 21.025063
F 98.479880 1.391179 2.764663
F 98.478480 9.108989 2.765063
F 89.620780 11.661459 20.897163
F 89.579480 3.929259 6.515323
F 89.572280 11.664159 6.314523
F 98.479580 3.964239 6.402983
F 98.478280 11.682059 6.403383
F 89.510680 4.100529 3.769493
F 89.387080 11.742059 3.671263
F 98.479180 3.964209 3.674053
F 98.477880 11.682059 3.674453
F 94.023280 1.389279 17.318863
F 98.477280 16.826759 7.312913
F 105.239980 15.569659 18.157663
F 89.513280 16.687059 9.942753
F 100.708980 15.541559 20.956863
F 91.825780 15.558359 21.080263
F 91.834780 7.710239 3.575713
F 91.783180 15.493159 3.751533
F 105.181980 15.539559 20.909463
F 100.711980 7.823899 3.673723
F 100.709980 15.541659 3.674123
F 105.240980 7.851809 18.157263
F 89.476380 16.655459 7.235833
F 87.429080 7.859509 18.187663
F 94.017680 16.824059 7.312533
F 94.024980 1.390899 14.589163
F 91.764080 5.151759 2.837043
F 91.732280 12.936759 2.844663
F 100.710980 5.249059 2.765673
F 100.709980 12.966859 2.766083
F 91.905180 7.723409 6.312063
F 91.686580 15.368259 6.411013
F 105.182980 7.821779 20.909063
F 100.710980 7.824899 6.403813
F 100.708980 15.542759 6.404223
F 96.249780 15.539559 18.227863
F 94.023680 1.391019 2.764503
F 94.021480 9.107949 2.764863
F 89.498980 16.781259 17.338163
F 102.957980 1.386419 2.765473
F 102.956980 9.104229 2.765883
F 94.018980 16.825359 2.766583
F 94.021780 3.963659 6.403703
F 94.022280 11.680059 6.403463
F 102.954980 3.969939 6.403163
F 102.953980 11.687759 6.403573
F 94.024080 3.961889 3.675583
F 94.019880 11.681259 3.675123
F 102.957980 3.969909 3.668373
F 102.956980 11.687759 3.668773
F 102.949980 11.684659 18.222263
F 102.950980 3.966819 18.221863
F 87.318080 7.780029 20.839163
F 89.566080 16.834459 2.683753
F 91.570680 7.879589 20.971863
F 94.022680 11.680459 18.228563
F 87.333280 7.976169 3.853183
F 87.351280 15.600559 3.416613
F 96.251380 7.821879 18.227363
F 96.249980 7.822619 3.674523
F 96.248680 15.540459 3.674913
F 87.327180 5.297099 17.230863
F 105.270980 7.861439 3.600843
F 105.269980 15.579259 3.601243
F 102.953980 1.388359 14.582863
F 89.572180 3.964699 21.031063
F 102.951980 9.106169 14.583263
F 94.020380 16.825759 17.318763
F 94.025280 3.961559 18.228463
F 94.023280 16.826959 10.041063
F 102.945980 11.684559 20.954763
F 87.352980 5.354629 2.882973
F 87.179880 12.957459 2.692503
F 96.250180 5.250079 2.764813
F 96.248780 12.967859 2.765223
F 105.221980 5.243499 2.733463
F 105.219980 12.961359 2.733863
F 87.439980 7.907609 6.561573
F 87.241280 15.382859 6.251403
F 96.250180 15.539459 20.956463
F 96.250380 7.822509 6.403233
F 96.248780 15.540259 6.403583
F 105.246980 12.939059 14.518363
F 105.214980 7.831469 6.360233
F 105.213980 15.549259 6.360643
F 105.247980 5.221259 14.517963
F 89.627980 1.444169 10.103063
F 89.685280 9.171919 10.119263
F 102.947980 3.966739 20.954363
F 98.480280 1.390869 10.041063
F 98.478880 9.108689 10.041463
F 98.477580 16.826459 10.041863
F 89.500280 3.817369 13.902063
F 89.639480 11.728959 13.812963
F 98.480080 3.963789 13.679363
F 98.478680 11.681559 13.679763
F 89.756780 3.949799 11.029663
F 89.558780 11.683959 11.163063
F 98.479780 3.963789 10.950463
F 98.478480 11.681559 10.950863
F 89.618080 1.365669 7.303013
F 89.784980 9.059069 7.332613
F 102.950980 16.823959 14.583663
F 98.479980 1.391179 7.312113
F 98.478580 9.108979 7.312513
F 98.478080 16.826159 17.318263
F 91.832380 7.893739 11.019663
F 91.881580 15.489859 10.908063
F 96.251380 7.821619 20.955963
F 100.710980 7.823269 10.950263
F 100.709980 15.541059 10.950663
F 96.250180 12.967159 14.589363
F 91.759380 5.236569 7.312883
F 91.786180 12.799559 7.371443
F 100.711980 5.250189 7.311853
F 100.709980 12.967959 7.312253
F 91.941080 5.409529 10.030763
F 91.827980 12.875059 10.122963
F 100.710980 5.248859 10.041863
F 100.709980 12.966659 10.042263
F 91.848580 7.772629 13.747963
F 91.834480 15.497359 13.611663
F 94.024280 11.679559 20.956163
F 100.709980 7.824349 13.680163
F 100.708980 15.542159 13.680563
F 96.251480 5.249379 14.588963
F 94.022480 1.389399 10.040863
F 94.023380 9.108819 10.041663
F 102.955980 16.822059 2.766283
F 102.952980 1.387409 10.040363
F 102.951980 9.105219 10.040763
F 102.946980 16.823859 17.316963
F 94.023180 3.963109 13.680463
F 94.020180 11.681959 13.681863
F 102.950980 3.968189 13.678363
F 102.948980 11.685959 13.678763
F 94.022980 3.963759 10.950763
F 94.025080 11.678759 10.953063
F 102.954980 3.968539 10.944163
F 102.953980 11.686359 10.944563
F 94.024480 1.391279 7.312493
F 94.022880 9.107959 7.312813
F 89.508980 16.718559 14.491963
F 102.957980 1.387229 7.305303
F 102.955980 9.105039 7.305703
F 94.021280 16.825859 14.589763
F 87.314580 7.717549 10.805963
F 87.235180 15.618459 11.118363
F 98.477180 16.826759 2.765463
F 96.250680 7.822229 10.950963
F 96.249380 15.540059 10.951363
F 87.395780 12.907459 14.717263
F 105.254980 7.855439 10.878163
F 105.253980 15.573259 10.878563
F 87.309680 15.504959 18.312863
F 87.365880 5.176809 7.486463
F 87.288080 12.744559 7.386343
F 96.250680 5.249809 7.312623
F 96.249280 12.967659 7.313023
F 105.263980 5.217209 7.237633
F 105.262980 12.935059 7.238033
F 87.585780 5.102069 10.175763
F 87.387680 13.060459 10.195263
F 96.251180 5.249569 10.041363
F 96.249580 12.967459 10.041663
F 105.207980 5.245389 9.997063
F 105.205980 12.963159 9.997463
F 87.313580 7.918779 13.692363
F 87.274880 15.465859 13.821263
F 105.189980 12.967459 17.272763
F 96.250880 7.822099 13.679663
F 96.249580 15.539959 13.680063
F 87.117280 5.051269 14.599163
F 105.198980 7.827399 13.635063
F 105.197980 15.545259 13.635463
F 87.303480 12.882359 17.501863
F 89.781980 1.430659 17.392863
F 89.555580 9.047819 17.232063
F 94.024780 3.962019 20.956063
F 98.480780 1.390549 17.317363
F 98.479380 9.108359 17.317863
F 94.023380 9.107969 17.318163
F 102.947980 9.106039 17.316563
F 102.949980 1.388229 17.316163
F 98.480580 3.963379 20.955763
F 98.479280 11.681159 20.956163
F 89.491980 4.125049 18.258663
F 89.505380 11.581459 18.230363
F 98.480380 3.963379 18.226963
F 98.478980 11.681159 18.227363
F 89.521580 1.169339 14.620063
F 89.603580 9.008169 14.544563
F 98.477780 16.826459 14.589363
F 98.480480 1.390829 14.588563
F 98.479180 9.108629 14.588963
F 102.950980 16.823059 10.041163
F 91.884680 7.762939 18.270263
F 91.698080 15.699959 18.329463
F 105.190980 5.249639 17.272363
F 100.710980 7.822659 18.226863
F 100.708980 15.540459 18.227263
F 96.250180 12.967159 17.318063
F 91.844380 5.247519 14.806563
F 91.792180 13.081159 14.827363
F 100.710980 5.250049 14.588463
F 100.709980 12.967859 14.588863
F 91.832580 5.245799 17.433763
F 91.762080 13.034759 17.588663
F 100.710980 5.248649 17.318163
F 100.708980 12.966459 17.318563
F 94.023380 9.108259 14.589963
F 102.954980 16.822859 7.306113
F 96.251580 5.249289 17.317663
F 100.709980 7.823779 20.956463
F 87.450080 0.082919 10.956863
F 105.215980 5.238059 -0.017751
F 94.019980 16.826159 0.036534
F 98.479380 1.391419 0.035702
F 91.928880 12.990359 0.078765
F 102.949980 16.825159 0.032011
F 94.022180 9.108079 0.036457
F 96.249980 5.250099 0.036219
F 94.025980 1.392869 0.037349
F 96.248880 12.967759 0.036544
F 98.478080 9.109229 0.036109
F 102.950980 9.107389 0.031609
F 98.476680 16.827059 0.036509
F 87.372280 5.388289 0.120145
F 100.707980 5.251229 0.036229
F 105.214980 12.955859 -0.017350
F 100.705980 12.969059 0.036631
F 102.951980 1.389579 0.031206
F 105.241980 0.134011 18.156863
F 91.786880 0.175744 13.575963
F 91.751380 5.137619 0.075503
F 89.716180 9.223159 0.132597
F 105.255980 0.137641 10.877763
F 105.271980 0.143642 3.600463
F 89.608480 1.411799 24.636563
F 89.459680 8.898409 24.592363
F 87.404980 15.664059 42.748363
F 98.481380 1.390189 24.593863
F 98.479980 9.107999 24.594263
F 89.440680 9.052609 21.885363
F 89.568280 3.689689 28.024663
F 89.515280 11.716359 28.277663
F 98.481180 3.962989 28.232163
F 98.479880 11.680759 28.232563
F 89.552680 4.080279 25.405363
F 89.458180 11.564659 25.557363
F 98.480880 3.962959 25.503363
F 98.479480 11.680759 25.503763
F 89.674280 11.706759 42.680663
F 94.021380 16.823659 36.418263
F 89.519880 3.833389 42.670063
F 87.470480 7.804429 40.047363
F 107.381980 16.806359 38.847563
F 94.025380 16.825959 31.870463
F 91.740580 7.862279 25.535063
F 91.854980 15.363359 25.426163
F 98.479680 9.108299 21.865363
F 100.710980 7.822109 25.503363
F 100.708980 15.539959 25.503863
F 107.382980 9.088539 38.847163
F 94.022580 16.824559 24.594663
F 102.940980 9.107239 39.146463
F 102.941980 1.389429 39.146063
F 89.752380 16.962859 31.924763
F 91.867280 5.243169 24.790463
F 91.662580 12.694059 24.606563
F 100.709980 5.248479 24.594463
F 100.708980 12.966259 24.594863
F 91.746780 7.762609 28.367963
F 91.914280 15.364159 28.068563
F 107.383980 1.370719 38.846763
F 100.709980 7.823179 28.232763
F 100.707980 15.540959 28.233163
F 96.253480 7.820739 40.056663
F 94.022980 1.388549 24.595563
F 94.022480 9.106889 24.595163
F 102.940980 16.825359 31.868763
F 102.946980 1.388929 24.592163
F 102.944980 9.106739 24.592563
F 89.694380 16.792059 29.143363
F 94.024480 3.961879 28.233063
F 94.024180 11.678659 28.232563
F 102.944980 3.965229 28.230263
F 102.943980 11.683059 28.230663
F 94.029780 3.959329 25.506363
F 94.022880 11.679159 25.504363
F 102.946980 3.965379 25.499163
F 102.945980 11.683159 25.499563
F 87.532680 7.980689 42.640363
F 89.633480 16.735559 24.580863
F 89.616280 16.692359 39.189463
F 102.938980 16.826159 36.416463
F 94.022380 16.823859 29.141863
F 102.944980 11.683959 42.785263
F 87.252680 7.690419 25.525263
F 87.422380 15.572559 25.532863
F 105.207980 5.228879 36.353363
F 96.251880 7.821429 25.503763
F 96.250680 15.539259 25.504163
F 96.251880 12.966159 36.418763
F 105.227980 7.848719 25.435263
F 105.226980 15.566559 25.435663
F 105.206980 12.946659 36.353763
F 87.233580 15.468859 39.919963
F 87.194480 5.302259 39.068963
F 102.939980 9.108339 36.416063
F 94.023980 11.679059 40.056163
F 102.941980 1.390539 36.415663
F 98.478680 16.825859 24.594663
F 87.265780 5.087639 24.599963
F 87.422480 13.019659 24.599263
F 96.252380 5.248879 24.594063
F 96.250780 12.966859 24.594463
F 105.175980 5.254579 24.545263
F 105.173980 12.972359 24.545663
F 87.423380 7.659679 28.142963
F 87.455880 15.430159 28.400063
F 105.200980 15.551559 42.752263
F 96.252180 7.821279 28.232463
F 96.251080 15.539159 28.232863
F 96.253580 5.248259 36.418263
F 105.166980 7.816169 28.181663
F 105.165980 15.533959 28.182063
F 105.201980 7.833749 42.751863
F 89.407780 1.486299 31.965063
F 89.631880 9.206959 31.645363
F 94.028480 9.108909 36.420663
F 98.481980 1.389829 31.870263
F 98.480580 9.107639 31.870663
F 98.479280 16.825459 31.871063
F 89.676580 4.032299 35.523263
F 89.384880 11.473959 35.468563
F 98.481780 3.962579 35.508563
F 98.480480 11.680359 35.508963
F 89.493780 4.080479 32.877063
F 89.555080 11.780359 32.751363
F 98.481380 3.962519 32.779863
F 98.479980 11.680359 32.780263
F 89.480680 1.301549 29.283463
F 89.521980 9.084289 29.025963
F 94.024480 3.961649 40.055963
F 98.481580 1.390169 29.141463
F 98.480180 9.107969 29.141863
F 94.022180 16.822859 39.148263
F 91.842680 7.855709 32.931563
F 91.929780 15.501959 32.781363
F 102.945980 3.966109 42.784863
F 100.710980 7.821559 32.779963
F 100.708980 15.539359 32.780363
F 96.252280 15.538559 42.785763
F 91.692880 5.108649 29.204963
F 91.804280 12.815959 29.170363
F 100.710980 5.249649 29.141563
F 100.709980 12.967459 29.141963
F 91.898280 5.344449 31.918563
F 91.821180 12.953359 31.867963
F 100.709980 5.248329 31.870763
F 100.708980 12.966159 31.871163
F 91.933980 7.799909 35.586563
F 91.672680 15.574659 35.400563
F 96.253780 7.820769 42.785363
F 100.708980 7.822559 35.509063
F 100.707980 15.540359 35.509463
F 87.153580 12.833759 36.257263
F 94.026080 1.390329 31.869863
F 94.025380 9.107709 31.871263
F 102.943980 16.824559 24.592963
F 102.943980 1.389749 31.867963
F 102.941980 9.107569 31.868363
F 102.938980 16.825059 39.146863
F 94.027780 3.960299 35.508263
F 94.022080 11.680159 35.509363
F 102.941980 3.963559 35.506063
F 102.939980 11.681359 35.506463
F 94.026680 3.961459 32.780863
F 94.025080 11.679059 32.780863
F 102.942980 3.963869 32.776563
F 102.941980 11.681659 32.776963
F 94.023580 1.388119 29.141163
F 94.023980 9.106909 29.142763
F 91.899580 7.708459 42.718763
F 102.945980 1.389829 29.137763
F 102.943980 9.107629 29.138163
F 98.479280 16.825459 36.418763
F 87.457480 7.996209 32.712963
F 87.259180 15.615859 32.651063
F 94.026680 11.678159 42.784963
F 96.252780 7.821089 32.780163
F 96.251480 15.538959 32.780563
F 94.027280 1.388979 36.418463
F 105.214980 7.845309 32.713463
F 105.212980 15.563159 32.713863
F 105.205980 15.563259 40.004963
F 87.329980 5.128019 28.953563
F 87.275480 12.754959 29.227463
F 96.252680 5.248719 29.141963
F 96.251280 12.966559 29.142263
F 105.221980 5.226039 29.074163
F 105.220980 12.943859 29.074563
F 87.418380 5.308389 31.718463
F 87.342280 12.804359 31.847663
F 96.253180 5.248469 31.870563
F 96.251780 12.966259 31.870963
F 105.159980 5.259329 31.817863
F 105.158980 12.977159 31.818263
F 87.201880 7.793369 35.333463
F 86.988980 15.525859 35.452863
F 105.143980 12.982859 39.094663
F 96.252980 7.820989 35.508863
F 96.251480 15.538759 35.509263
F 87.241380 5.156699 36.358263
F 105.151980 7.810759 35.454363
F 105.149980 15.528559 35.454763
F 105.144980 5.265049 39.094263
F 89.607080 1.272559 39.279063
F 89.700080 9.047369 39.112263
F 91.837180 15.539559 42.702663
F 98.482580 1.389479 39.146663
F 98.481180 9.107289 39.147063
F 98.478880 16.825759 29.142263
F 96.252080 15.538559 40.057063
F 102.937980 11.680359 40.054963
F 98.482280 3.962319 42.784963
F 98.480980 11.680159 42.785363
F 89.577580 4.018299 39.868563
F 89.668980 11.531659 39.987163
F 98.481780 3.962079 40.056263
F 98.480480 11.679859 40.056663
F 89.772480 1.524919 36.456263
F 89.498280 8.999539 36.366463
F 102.938980 3.962549 40.054563
F 98.481980 1.389849 36.417963
F 98.480680 9.107649 36.418363
F 98.479880 16.825059 39.147463
F 91.842280 7.625469 40.032563
F 91.841880 15.352459 40.077863
F 96.252280 12.965959 39.147363
F 100.710980 7.820949 40.056663
F 100.708980 15.538759 40.057063
F 96.253680 5.248149 39.146963
F 91.862980 5.212679 36.486163
F 91.612080 12.924059 36.284563
F 100.710980 5.249449 36.418063
F 100.709980 12.967259 36.418463
F 91.747980 5.186089 39.029063
F 91.768680 12.828059 39.010963
F 100.708980 5.248199 39.147063
F 100.707980 12.966059 39.147463
F 94.025480 3.961339 42.785763
F 89.384880 16.691459 36.313363
F 87.408180 12.807959 39.170763
F 100.713980 7.822999 42.786063
F 100.711980 15.540759 42.786463
F 105.207980 7.845489 40.004563
F 94.024680 1.387169 39.147863
F 94.024480 9.105419 39.147863
F 102.942980 16.825459 29.138563
F 94.024480 16.826759 21.867463
F 89.665180 1.399909 21.891363
F 105.234980 5.223519 21.796163
F 102.949980 1.389129 21.860363
F 98.478380 16.826059 21.865763
F 96.252080 5.249019 21.865463
F 94.020380 9.106319 21.865063
F 102.947980 9.106939 21.860763
F 94.025280 1.389649 21.866063
F 100.710980 5.249859 21.864963
F 100.709980 12.967659 21.865363
F 98.481080 1.390489 21.864963
F 96.250780 12.966859 21.865863
F 102.946980 16.824759 21.861163
F 105.233980 12.941359 21.796563
F 89.622780 16.763159 21.929263
F 91.850280 5.206169 22.008363
F 91.813380 12.960959 21.869663
F 87.309080 5.262719 21.875663
F 91.839280 0.047875 35.457463
F 87.440580 12.788759 21.844363
F 105.215980 0.127518 32.713063
F 91.747780 0.175113 32.700163
F 87.266480 0.005358 32.856463
F 105.229980 0.130923 25.434863
F 91.721780 0.015095 28.278163
F 105.208980 0.127699 40.004263
F 91.740480 0.074416 25.634763
F 87.388080 0.242674 35.406863
F 87.363880 12.984059 43.566863
F 89.756480 16.912359 43.639663
F 89.602280 1.292379 43.603363
F 89.327580 24.598459 2.682253
F 89.465980 32.313959 2.633303
F 98.475780 24.544659 2.765873
F 98.474480 32.262459 2.766273
F 89.642480 27.065159 6.273703
F 105.244980 20.656859 14.518763
F 89.480580 19.315359 6.336353
F 98.475580 27.117659 6.404183
F 105.179980 23.257359 20.909863
F 98.476880 19.399859 6.403783
F 89.421480 27.108759 3.569073
F 105.243980 28.374659 14.519163
F 89.573880 19.290559 3.536243
F 98.475180 27.117659 3.675263
F 105.178980 30.975259 20.910263
F 98.476480 19.399859 3.674863
F 102.944980 34.839459 13.679963
F 102.943980 32.259459 17.317763
F 87.324480 23.097659 20.933763
F 89.681580 26.979759 21.016163
F 91.734380 30.982259 3.621803
F 91.665380 23.228959 3.573793
F 100.707980 30.977359 3.674933
F 100.708980 23.259559 3.674533
F 94.016980 32.260759 14.590163
F 94.019380 24.543459 14.589863
F 87.509680 28.336059 17.345463
F 102.943980 27.120159 20.955563
F 91.777080 28.295159 2.671093
F 91.816580 20.641159 2.867143
F 100.706980 28.402459 2.766883
F 100.707980 20.684659 2.766483
F 91.808880 30.958859 6.366883
F 91.662780 23.174659 6.254023
F 100.706980 30.978359 6.405023
F 100.707980 23.260559 6.404623
F 94.016880 24.543059 2.766293
F 94.016280 32.261559 2.766413
F 102.953980 24.539859 2.766683
F 102.952980 32.257659 2.767083
F 94.018780 27.116759 6.404513
F 96.248780 20.684959 14.589763
F 94.019080 19.399059 6.404033
F 102.950980 27.123359 6.404373
F 96.248980 23.257359 20.956863
F 102.952980 19.405559 6.403973
F 94.017980 27.116459 3.675483
F 96.247480 28.402759 14.590163
F 94.022080 19.397659 3.676533
F 102.953980 27.123359 3.669583
F 96.247480 30.975159 20.957263
F 102.954980 19.405559 3.669173
F 87.294080 20.666859 17.373763
F 94.023080 27.114959 18.229463
F 102.946980 27.120259 18.223063
F 94.023880 19.397759 18.229363
F 87.365480 30.977059 3.689553
F 87.334480 23.184859 3.747773
F 96.245780 30.975959 3.675763
F 96.247080 23.258159 3.675363
F 105.266980 31.014859 3.602053
F 105.267980 23.297059 3.601643
F 102.947980 32.259559 14.584463
F 94.021480 27.115159 20.956663
F 96.248480 23.257359 18.228263
F 94.025980 19.394959 20.954763
F 102.944980 19.402359 20.955163
F 102.948980 19.402459 18.222663
F 87.251680 28.457959 2.685943
F 87.320480 20.630259 2.737893
F 96.246180 28.403459 2.766033
F 96.247580 20.685659 2.765633
F 105.217980 28.396959 2.734673
F 105.218980 20.679159 2.734273
F 87.330980 31.035359 6.387053
F 87.407180 23.238459 6.470373
F 96.246180 30.975859 6.404413
F 96.247480 23.258059 6.403983
F 105.210980 30.984859 6.361443
F 105.212980 23.267059 6.361043
F 89.513180 24.529159 9.961373
F 89.651380 32.210359 10.083463
F 98.476280 24.544259 10.042263
F 98.474880 32.262159 10.042663
F 89.646580 27.000959 13.682163
F 87.134180 20.595259 14.621863
F 89.412680 19.266959 13.682663
F 98.475980 27.117259 13.680563
F 87.570780 31.076059 20.914863
F 98.477380 19.399459 13.680163
F 89.540480 27.015059 11.025863
F 87.471380 31.067359 18.210963
F 89.633780 19.201359 10.907463
F 98.475780 27.117259 10.951663
F 102.949980 24.541759 14.584063
F 98.477080 19.399459 10.951263
F 89.578680 24.388759 7.287983
F 89.624980 32.210959 7.490763
F 98.475880 24.544559 7.313313
F 98.474580 32.262459 7.313713
F 91.798680 31.003259 10.994863
F 91.829780 23.290859 10.913663
F 100.706980 30.976659 10.951463
F 100.707980 23.258859 10.951063
F 91.867980 28.438359 7.365483
F 91.697680 20.661859 7.218783
F 100.707980 28.403659 7.313063
F 100.708980 20.685759 7.312663
F 91.807080 28.362959 10.112263
F 91.748880 20.516859 10.024163
F 100.706980 28.402259 10.043063
F 100.707980 20.684459 10.042663
F 91.670980 30.976459 13.663763
F 91.735880 23.284359 13.639463
F 100.705980 30.977759 13.681363
F 100.707980 23.259959 13.680963
F 94.022480 24.545359 10.041063
F 94.018380 32.261859 10.042963
F 102.948980 24.540859 10.041563
F 102.947980 32.258659 10.041963
F 94.020580 27.116059 13.680563
F 87.377680 28.430659 14.732663
F 94.020680 19.398759 13.680663
F 102.946980 27.121659 13.679563
F 105.188980 20.685259 17.273163
F 102.947980 19.403759 13.679163
F 94.020280 27.115659 10.952663
F 105.237980 23.287459 18.158063
F 94.020580 19.398159 10.951563
F 102.950980 27.121959 10.945363
F 105.186980 28.403059 17.273563
F 102.952980 19.404159 10.944963
F 94.015980 24.542059 7.311913
F 94.018980 32.262359 7.314343
F 102.953980 24.540659 7.306513
F 102.951980 32.258459 7.306913
F 87.405780 30.863459 10.934163
F 87.307680 23.104659 11.027063
F 96.246580 30.975659 10.952163
F 96.247980 23.257859 10.951763
F 105.250980 31.008859 10.879363
F 105.251980 23.291059 10.878963
F 87.459880 28.510159 7.323283
F 87.164580 20.722759 7.354083
F 96.246780 28.403159 7.313783
F 96.247880 20.685459 7.313443
F 105.259980 28.370659 7.238843
F 105.260980 20.652859 7.238443
F 87.577480 28.431959 9.955693
F 87.306080 20.525559 10.064963
F 96.246880 28.403059 10.042463
F 96.248180 20.685359 10.042063
F 105.203980 28.398859 9.998263
F 105.204980 20.681059 9.997863
F 87.570780 30.979059 13.718663
F 87.432880 23.150659 13.703063
F 96.246680 30.975459 13.680763
F 96.248180 23.257659 13.680363
F 105.194980 30.980859 13.636263
F 105.195980 23.263059 13.635863
F 89.551880 24.628259 17.334863
F 89.678580 32.408359 17.484663
F 98.476780 24.543959 17.318663
F 98.475380 32.261759 17.319063
F 105.236980 31.005259 18.158463
F 96.247280 30.975259 18.228563
F 91.787880 31.008459 20.939463
F 98.476580 27.116859 20.956963
F 96.249080 20.684859 17.318463
F 98.477880 19.398959 20.956563
F 89.728880 26.998059 18.314163
F 87.389480 23.256259 18.206763
F 89.630880 19.457959 18.100163
F 98.476280 27.116859 18.228163
F 96.247680 28.402659 17.318963
F 98.477680 19.398959 18.227763
F 89.494680 24.521659 14.643963
F 89.557680 32.288859 14.739463
F 98.476480 24.544259 14.589763
F 98.475080 32.262059 14.590163
F 91.806480 30.961859 18.205163
F 91.768780 23.536559 18.239363
F 100.705980 30.976059 18.228063
F 100.707980 23.258259 18.227663
F 91.860980 28.482659 14.609363
F 91.854580 20.734759 14.651963
F 100.706980 28.403459 14.589663
F 100.707980 20.685659 14.589263
F 91.878780 28.398259 17.327463
F 91.900480 20.892759 17.558063
F 100.706980 28.402059 17.319363
F 100.707980 20.684259 17.318963
F 91.914380 23.223259 20.896763
F 89.516580 19.387659 20.966463
F 100.705980 30.977159 20.957663
F 100.706980 23.259359 20.957263
F 94.025580 24.547059 17.316363
F 94.019280 32.261159 17.319163
F 102.945980 24.541659 17.317363
F 89.500580 34.803559 21.020863
F 100.703980 28.404659 0.037436
F 102.949980 34.841159 6.404773
F 102.946980 32.260859 0.032815
F 91.846180 20.737459 0.046744
F 96.247580 20.685659 0.036963
F 87.174480 28.650359 -0.009077
F 102.947980 24.543059 0.032413
F 94.016780 24.543159 0.036178
F 94.017280 32.261559 0.037775
F 98.475380 24.544859 0.036911
F 96.245980 28.403559 0.037427
F 98.473980 32.262659 0.037314
F 100.704980 20.686859 0.037034
F 102.945980 34.838059 18.223463
F 94.020380 34.832459 20.957163
F 89.560680 32.175459 -0.022556
F 91.681180 28.342959 -0.005203
F 98.473780 34.835459 3.675663
F 105.211980 28.391459 -0.016545
F 87.413580 20.624559 -0.025088
F 102.941980 34.837959 20.955963
F 94.017480 34.835359 10.951863
F 98.474680 34.835059 13.680963
F 102.949980 34.839759 10.945763
F 98.475180 34.834659 20.957363
F 102.952980 34.841159 3.669983
F 105.212980 20.673659 -0.016947
F 94.015280 34.835759 3.675273
F 98.474980 34.834659 18.228563
F 94.016480 34.834959 13.681163
F 98.474380 34.835059 10.952063
F 98.474180 34.835459 6.404593
F 94.017180 34.834359 18.227963
F 94.016780 34.835159 6.404983
F 89.459380 34.801859 3.529673
F 89.372680 34.896559 13.579363
F 89.599380 24.221559 21.712463
F 89.491580 24.668259 -0.032834
F 89.453680 24.546659 24.568663
F 89.604580 32.317359 24.573863
F 98.477280 24.543659 24.595063
F 98.475980 32.261459 24.595463
F 89.639380 27.067059 28.149463
F 105.204980 23.281159 40.005363
F 89.657680 19.284959 28.262863
F 98.477180 27.116459 28.233363
F 107.378980 32.241959 38.848363
F 98.478480 19.398559 28.232963
F 89.633880 27.116059 25.492563
F 105.203980 30.998959 40.005763
F 89.604980 19.268859 25.441863
F 98.476780 27.116359 25.504563
F 107.379980 24.524159 38.847963
F 98.478180 19.398559 25.504163
F 102.936980 24.543959 36.416863
F 94.020280 32.259859 36.420363
F 87.235180 31.180159 42.640163
F 98.476880 34.833559 42.786663
F 91.763680 30.962059 25.610463
F 91.746680 23.264759 25.434963
F 100.706980 30.975559 25.504663
F 100.707980 23.257759 25.504263
F 89.434680 27.291059 42.814863
F 87.488280 31.054259 39.823963
F 96.249480 28.401659 36.419463
F 89.643280 19.403159 42.903563
F 91.909280 28.380659 24.511063
F 91.830380 20.747959 24.418563
F 100.705980 28.401859 24.595663
F 100.707980 20.684059 24.595263
F 91.777980 30.990859 28.288863
F 91.724680 23.243559 28.093863
F 100.705980 30.976659 28.233963
F 100.706980 23.258759 28.233563
F 94.020180 24.542859 24.595363
F 94.018780 32.260259 24.596463
F 102.942980 24.542359 24.593363
F 102.940980 32.260159 24.593763
F 94.019180 27.116459 28.234563
F 105.140980 28.418459 39.095563
F 94.025780 19.395759 28.231963
F 102.940980 27.118659 28.231463
F 105.198980 23.269359 42.752663
F 102.941980 19.400859 28.231063
F 94.021380 27.115359 25.505063
F 96.250980 20.683759 39.147763
F 94.021080 19.398359 25.503663
F 102.942980 27.118759 25.500363
F 105.197980 30.987159 42.753063
F 102.944980 19.400959 25.499963
F 87.287580 23.245659 42.663763
F 94.025280 19.396359 42.785563
F 94.023880 19.396859 40.057863
F 91.851780 30.882359 42.741163
F 87.348280 30.971159 25.488663
F 87.271580 23.146359 25.370363
F 96.247880 30.974859 25.504963
F 96.249180 23.257059 25.504663
F 105.223980 31.002159 25.436463
F 105.225980 23.284359 25.436063
F 102.935980 32.261759 36.417263
F 87.356480 23.017859 39.961263
F 94.020280 24.540559 36.418663
F 87.413280 20.696559 36.276263
F 94.023780 27.113759 40.059063
F 91.723980 23.241359 42.703263
F 87.421780 28.488759 24.592763
F 87.423580 20.626759 24.624763
F 96.248380 28.402259 24.595363
F 96.249780 20.684459 24.594963
F 105.171980 28.407959 24.546463
F 105.172980 20.690159 24.546063
F 87.468380 31.113559 28.139063
F 87.285080 23.208859 28.017963
F 96.248180 30.974759 28.233663
F 96.249480 23.256959 28.233263
F 105.162980 30.969559 28.182863
F 105.164980 23.251759 28.182463
F 89.409480 24.779359 31.781763
F 89.645980 32.065059 31.809763
F 98.477880 24.543259 31.871463
F 98.476580 32.261059 31.871863
F 89.723780 26.981459 35.386263
F 96.250480 23.256259 40.057463
F 89.593680 19.267659 35.392863
F 98.477780 27.116059 35.509763
F 96.250780 23.256259 42.786063
F 98.479080 19.398159 35.509363
F 89.538780 27.262559 32.733063
F 96.249680 28.401559 39.148163
F 89.696480 19.532159 32.733463
F 98.477280 27.115959 32.781063
F 87.518880 20.396659 39.033363
F 98.478680 19.398159 32.780663
F 89.459580 24.508559 28.969963
F 89.575980 32.166859 29.236663
F 98.477480 24.543559 29.142663
F 98.476180 32.261359 29.143063
F 91.794680 30.994459 32.899063
F 91.630380 23.416559 32.753063
F 100.706980 30.974959 32.781163
F 100.707980 23.257159 32.780763
F 91.725080 28.403259 29.207463
F 91.926180 20.674359 29.157563
F 100.706980 28.403059 29.142763
F 100.707980 20.685259 29.142363
F 91.731280 28.518059 31.894363
F 91.801880 20.869859 31.859763
F 100.705980 28.401759 31.871963
F 100.706980 20.683959 31.871563
F 91.755380 30.903059 35.723663
F 91.773580 23.095759 35.550163
F 100.704980 30.975959 35.510263
F 100.705980 23.258159 35.509863
F 94.019680 24.542459 31.872263
F 94.019680 32.260159 31.873063
F 102.939980 24.543159 31.869163
F 102.937980 32.260959 31.869563
F 94.022980 27.114259 35.510063
F 87.334180 28.383459 39.123963
F 94.024080 19.396359 35.509463
F 102.937980 27.116959 35.507263
F 96.249580 30.974159 42.786563
F 102.938980 19.399159 35.506863
F 94.018880 27.116859 32.780663
F 105.204980 20.664459 36.354163
F 94.021380 19.398959 32.780663
F 102.938980 27.117259 32.777763
F 102.942980 19.401759 42.785663
F 102.939980 19.399459 32.777363
F 94.019080 24.541759 29.141963
F 94.020280 32.260559 29.143763
F 102.941980 24.543259 29.138963
F 102.939980 32.261059 29.139363
F 87.524580 30.877859 32.805863
F 87.526580 23.313359 32.761663
F 96.248680 30.974559 32.781363
F 96.249780 23.256559 32.781063
F 105.210980 30.998759 32.714663
F 105.211980 23.280959 32.714263
F 87.276880 28.399859 28.854263
F 87.451380 20.669759 29.204563
F 96.248680 28.402059 29.143063
F 96.250280 20.684159 29.142663
F 105.217980 28.379459 29.075363
F 105.218980 20.661659 29.074963
F 87.258580 28.419459 31.609763
F 87.501080 20.722359 31.872763
F 96.248980 28.401959 31.871763
F 96.250480 20.684059 31.871363
F 105.155980 28.412759 31.819063
F 105.156980 20.694959 31.818663
F 87.309580 30.839559 35.611663
F 87.501780 23.366359 35.498663
F 96.248780 30.974359 35.510063
F 96.250180 23.256559 35.509663
F 105.147980 30.964159 35.455563
F 105.148980 23.246359 35.455163
F 89.379180 24.570159 39.213363
F 89.681980 32.276059 39.199263
F 98.478480 24.542859 39.147863
F 98.477180 32.260759 39.148263
F 102.935980 19.398159 40.055363
F 105.203980 28.382259 36.354563
F 105.142980 20.700659 39.095163
F 98.478280 27.115759 42.786263
F 87.467080 28.322459 36.512163
F 98.479680 19.397959 42.785863
F 89.475980 27.167959 40.071263
F 96.249380 30.974159 40.057863
F 89.565480 19.281459 40.169063
F 98.477780 27.115559 40.057463
F 96.250680 20.683959 36.419163
F 98.479080 19.397659 40.057063
F 89.676080 24.563659 36.420063
F 89.497180 32.307659 36.381263
F 98.477980 24.543259 36.419163
F 98.476580 32.261059 36.419563
F 91.896980 30.988559 40.040263
F 91.681480 23.313759 39.986963
F 100.706980 30.974359 40.057863
F 100.707980 23.256559 40.057463
F 91.863580 28.324259 36.603163
F 91.781680 20.535659 36.475563
F 100.706980 28.402859 36.419363
F 100.707980 20.685059 36.418963
F 91.848480 28.419959 39.265663
F 91.789480 20.696359 39.157163
F 100.704980 28.401659 39.148263
F 100.706980 20.683859 39.147863
F 102.941980 27.119559 42.786063
F 102.934980 27.115959 40.055763
F 100.708980 30.976459 42.787263
F 100.710980 23.258659 42.786863
F 94.020680 24.542059 39.148263
F 94.024380 32.261759 39.147563
F 102.937980 24.542859 39.147263
F 102.936980 32.260659 39.147663
F 94.020680 27.114959 42.786763
F 89.512680 34.682659 42.901163
F 98.475480 34.834159 25.504963
F 87.431180 28.319759 21.811063
F 102.943980 32.260359 21.861963
F 94.021480 24.543259 21.867063
F 102.945980 24.542559 21.861563
F 94.020180 32.261259 21.867263
F 100.707980 20.685459 21.865763
F 98.475680 32.261759 21.866663
F 98.476980 24.543959 21.866263
F 96.249280 20.684759 21.866263
F 100.706980 28.403259 21.866163
F 96.247980 28.402459 21.866663
F 89.500180 34.781959 25.564163
F 94.017780 34.833959 28.235763
F 91.819080 28.374859 21.801863
F 102.940980 34.837359 42.786463
F 102.932980 34.833759 40.056263
F 89.697680 32.274159 21.871063
F 98.475780 34.834259 28.233763
F 98.476380 34.833359 40.057963
F 94.018380 34.833059 25.505563
F 102.935980 34.834759 35.507663
F 102.937980 34.835059 32.778163
F 94.023580 34.830759 32.783963
F 98.475980 34.833759 32.781463
F 102.938980 34.836459 28.231863
F 102.941980 34.836659 25.500763
F 87.273180 20.618959 21.832663
F 94.020780 34.832959 42.786763
F 98.476380 34.833859 35.510163
F 94.019780 34.832659 35.511163
F 94.021180 34.832559 40.058663
F 105.232980 20.659159 21.796963
F 91.819280 20.625359 21.624963
F 105.230980 28.376959 21.797363
F 89.521780 34.873159 40.260763
F 89.522180 34.715359 28.301263
F 89.526380 47.745459 2.696873
F 89.493480 40.005359 2.889053
F 98.471780 47.698059 2.767073
F 98.473080 39.980259 2.766673
F 89.584180 50.392259 6.379083
F 89.660480 42.639259 6.336933
F 98.471480 50.271059 6.405393
F 98.472880 42.553259 6.404993
F 89.530680 50.404759 3.673853
F 89.459080 42.599059 3.627623
F 98.471080 50.271059 3.676473
F 98.472480 42.553259 3.676063
F 105.175980 46.410859 20.911063
F 105.240980 43.810259 14.519963
F 100.702980 51.556859 14.590863
F 100.702980 51.555759 10.044263
F 91.843380 38.731359 3.610543
F 91.592380 46.464359 3.601083
F 100.705980 38.695159 3.675333
F 100.704980 46.412959 3.675733
F 105.177980 38.693059 20.910663
F 105.241980 36.092459 14.519563
F 96.244780 46.410759 20.958063
F 91.809080 51.464659 10.069763
F 96.244780 43.838459 14.591063
F 87.257580 43.886259 14.568163
F 89.606380 42.608959 20.887863
F 91.746480 36.226659 2.691383
F 91.816780 43.868959 2.731433
F 87.365080 51.688159 10.078763
F 100.705980 36.120259 2.767283
F 100.703980 43.838159 2.767693
F 91.740180 38.796759 6.356443
F 91.897880 46.407759 6.286773
F 100.704980 38.696159 6.405423
F 100.703980 46.413959 6.405823
F 94.012180 47.696559 2.767673
F 94.018380 39.981259 2.765843
F 102.949980 47.693259 2.767893
F 102.951980 39.975459 2.767493
F 94.012580 50.271359 6.406243
F 94.018480 42.551359 6.404233
F 102.946980 50.276759 6.405583
F 102.948980 42.558959 6.405183
F 94.014880 50.269959 3.677223
F 94.015880 42.552559 3.676383
F 102.949980 50.276759 3.670783
F 102.950980 42.558959 3.670383
F 87.378880 51.765659 7.432673
F 87.272080 51.545759 17.268063
F 91.844880 51.643959 17.295563
F 105.184980 43.838659 17.274363
F 87.307680 38.603259 3.683663
F 87.358180 46.420059 3.498083
F 96.244580 38.693859 3.676123
F 96.242980 46.411559 3.676583
F 105.265980 38.732659 3.602453
F 105.263980 46.450459 3.602853
F 87.151080 36.222559 14.619363
F 96.246280 38.692959 20.957663
F 87.141680 36.217359 17.365163
F 105.185980 36.120859 17.273963
F 91.689480 51.631259 7.257703
F 87.359480 51.435959 2.636663
F 89.506380 50.266459 20.691363
F 100.702980 51.555559 17.320563
F 91.816880 51.495759 14.473463
F 96.244880 43.838359 17.319663
F 87.259580 36.034559 2.978383
F 87.276580 43.804759 2.752613
F 91.801180 46.316859 21.044263
F 96.244980 36.121259 2.766463
F 96.243580 43.839059 2.766873
F 105.255980 51.524059 7.240053
F 105.215980 36.114759 2.735073
F 105.214980 43.832559 2.735473
F 87.219580 38.702259 6.483693
F 87.355480 46.438359 6.180903
F 96.244680 38.693659 6.404783
F 96.243580 46.411559 6.405253
F 105.209980 38.702759 6.361843
F 105.208980 46.420559 6.362253
F 89.593880 47.509959 10.067763
F 89.409980 40.053359 9.913603
F 98.472180 47.697759 10.043463
F 98.473480 39.979959 10.043063
F 89.511880 50.259059 13.588263
F 89.673180 42.492159 13.584763
F 98.471980 50.270659 13.681763
F 98.473280 42.552859 13.681363
F 89.593780 50.162559 10.899163
F 89.617180 42.590259 10.868563
F 98.471680 50.270659 10.952863
F 98.473080 42.552859 10.952463
F 89.693180 47.721659 7.167003
F 89.553080 40.065359 7.148663
F 98.471880 47.698059 7.314523
F 98.473180 39.980259 7.314123
F 91.683080 38.933359 10.856863
F 91.873780 46.378059 10.945363
F 100.704980 38.694459 10.951863
F 100.703980 46.412359 10.952263
F 96.242880 51.556559 10.043663
F 96.243280 51.556259 14.591463
F 91.913080 43.960659 7.260343
F 87.387680 46.404359 20.936063
F 100.705980 36.121459 7.313463
F 100.704980 43.839259 7.313863
F 96.246280 36.120459 17.319363
F 91.857280 36.288859 9.921993
F 91.781080 43.876159 9.908893
F 100.702980 51.555959 2.768093
F 100.705980 36.120059 10.043463
F 100.703980 43.837859 10.043863
F 91.882380 38.765759 13.596063
F 91.687480 46.514159 13.537063
F 100.704980 38.695559 13.681763
F 100.703980 46.413359 13.682163
F 94.017280 47.698059 10.042963
F 94.017480 39.980659 10.042463
F 102.944980 47.694259 10.042763
F 102.946980 39.976459 10.042363
F 94.018580 50.267959 13.680663
F 94.015780 42.553359 13.682163
F 102.942980 50.275059 13.680763
F 102.943980 42.557259 13.680363
F 94.018480 50.267759 10.954363
F 94.015180 42.553059 10.951863
F 102.946980 50.275359 10.946563
F 102.948980 42.557559 10.946163
F 94.017180 47.698559 7.315083
F 94.015680 39.979459 7.314223
F 102.949980 47.694059 7.307723
F 102.950980 39.976259 7.307313
F 87.317580 38.645759 10.774363
F 87.285780 46.328459 10.996763
F 96.244980 38.693359 10.952663
F 96.243980 46.411259 10.952963
F 105.249980 38.726659 10.879763
F 105.247980 46.444459 10.880163
F 100.703980 51.557059 7.314273
F 96.243680 51.556059 17.320163
F 87.343080 43.893959 7.248793
F 91.809480 51.588559 2.796733
F 96.245280 36.121059 7.314223
F 96.244180 43.838759 7.314573
F 96.242580 51.556659 7.315033
F 105.258980 36.088459 7.239243
F 105.256980 43.806259 7.239643
F 96.245880 36.120659 14.590663
F 87.257280 36.030559 9.941853
F 87.243580 43.830959 10.053763
F 87.456080 38.883159 21.000663
F 96.245780 36.120859 10.042863
F 96.244280 43.838659 10.043263
F 105.213980 51.550359 2.735873
F 105.201980 36.116659 9.998663
F 105.200980 43.834459 9.999073
F 87.256880 38.720559 13.514963
F 87.252280 46.393459 13.744763
F 96.245580 38.693359 13.681263
F 96.243980 46.411059 13.681563
F 105.192980 38.698659 13.636663
F 105.191980 46.416459 13.637063
F 89.450580 47.830759 17.242563
F 89.690380 40.012359 17.299663
F 98.472680 47.697359 17.319863
F 98.473980 39.979559 17.319463
F 105.198980 51.552259 9.999473
F 87.471980 36.157059 7.199463
F 98.472480 50.270259 20.958163
F 98.473880 42.552459 20.957763
F 89.526780 50.272759 18.091463
F 89.433080 42.608059 18.008163
F 98.472280 50.270259 18.229363
F 98.473580 42.552459 18.228963
F 89.349280 47.761259 14.466163
F 89.490280 39.862459 14.516863
F 98.472380 47.697659 14.590963
F 98.473780 39.979859 14.590563
F 91.879180 38.652859 18.208563
F 91.665680 46.589559 18.266563
F 100.704980 38.693859 18.228463
F 100.703980 46.411759 18.228863
F 91.720880 36.173459 7.200473
F 91.684380 36.241659 14.447963
F 91.783080 43.997559 14.577063
F 105.239980 51.528159 14.520363
F 100.705980 36.121259 14.590063
F 100.703980 43.839059 14.590463
F 87.188480 44.036259 17.360763
F 91.775180 36.132759 17.175963
F 91.679380 43.972759 17.306763
F 105.182980 51.556459 17.274763
F 100.704980 36.119859 17.319763
F 100.703980 43.837659 17.320163
F 87.321180 51.632759 14.505063
F 96.242180 51.556859 2.767273
F 100.704980 38.695059 20.958063
F 100.702980 46.412859 20.958463
F 94.014380 47.696559 17.320663
F 94.018880 39.979559 17.319163
F 102.940980 47.695059 17.318563
F 102.942980 39.977259 17.318163
F 94.017880 50.268459 20.957263
F 94.019180 42.550659 20.957163
F 102.939980 50.273559 20.956763
F 102.940980 42.555759 20.956363
F 94.016480 50.269659 18.229863
F 94.014180 42.553459 18.228263
F 102.942980 50.273659 18.224263
F 102.943980 42.555859 18.223863
F 94.013780 47.696459 14.590363
F 94.020380 39.981259 14.592263
F 102.945980 47.695259 14.585263
F 102.946980 39.977459 14.584863
F 87.518780 38.814259 18.261163
F 87.254480 46.482559 18.261263
F 96.245980 38.693159 18.228963
F 96.244380 46.410859 18.229463
F 105.235980 38.723059 18.158863
F 105.233980 46.440859 18.159263
F 91.856880 38.603259 20.870863
F 91.741880 43.940759 -0.000664
F 96.244780 36.121259 0.037790
F 100.699980 51.558059 0.038643
F 98.471280 47.698259 0.038118
F 105.210980 36.109259 -0.016143
F 96.243380 43.839059 0.038203
F 89.541580 40.147759 0.173431
F 98.472680 39.980459 0.037713
F 91.852580 51.577259 -0.009749
F 89.645080 47.819959 -0.009979
F 102.945980 39.978659 0.033217
F 94.015280 47.697659 0.038208
F 102.943980 47.696459 0.033620
F 96.242080 51.556859 0.038592
F 94.016780 39.980659 0.038603
F 100.700980 43.840259 0.038240
F 87.400680 43.898959 -0.208558
F 100.701980 36.122459 0.037838
F 105.208980 43.827159 -0.015740
F 87.363680 51.671459 -0.077589
F 89.709980 34.711259 6.341773
F 105.207980 51.544959 -0.015338
F 89.514680 35.084659 18.216363
F 89.733180 34.797859 10.872663
F 91.789380 36.182959 -0.007460
F 87.192380 36.288859 22.016063
F 89.588080 47.944859 24.736763
F 89.597180 40.044859 24.644963
F 98.473280 47.697059 24.596263
F 98.474580 39.979259 24.595863
F 89.667880 50.345559 28.345263
F 89.766380 42.566759 28.088563
F 98.473080 50.269859 28.234563
F 98.474480 42.552059 28.234163
F 89.805380 50.448459 25.649963
F 89.566980 42.641459 25.432863
F 98.472780 50.269859 25.505763
F 98.474080 42.551959 25.505363
F 87.283280 51.711159 36.513463
F 100.700980 51.555059 39.149463
F 105.199980 51.535759 36.355763
F 91.645780 51.488959 32.102363
F 91.898180 38.599259 25.624763
F 91.846780 46.531259 25.521263
F 100.704980 38.693359 25.505063
F 100.703980 46.411159 25.505463
F 87.200280 51.462859 31.903663
F 89.582080 42.651759 42.643963
F 91.864680 51.525859 24.475963
F 89.544080 34.762159 35.612263
F 105.196980 38.704959 42.753463
F 91.838580 36.053659 21.902263
F 91.844080 51.545159 36.386163
F 91.657380 35.949759 24.611763
F 91.880580 43.950459 24.657363
F 105.136980 51.571959 39.096763
F 100.704980 36.119759 24.596063
F 100.703980 43.837559 24.596463
F 91.805180 38.792259 28.474763
F 91.835680 46.450559 28.232563
F 100.703980 38.694459 28.234363
F 100.702980 46.412259 28.234763
F 94.019080 47.697959 24.595863
F 94.018280 39.978259 24.596263
F 102.938980 47.695759 24.594563
F 102.939980 39.977959 24.594163
F 94.018980 50.267659 28.234663
F 94.018280 42.551559 28.234763
F 102.936980 50.272059 28.232663
F 102.937980 42.554259 28.232263
F 94.017480 50.268859 25.505863
F 94.019180 42.550959 25.506563
F 102.938980 50.272259 25.501563
F 102.940980 42.554459 25.501163
F 96.246580 43.837359 36.420363
F 87.301080 51.541459 39.186263
F 87.429780 43.857359 39.054763
F 100.701980 51.555359 24.596863
F 87.303380 38.602859 25.526463
F 87.514980 46.450859 25.626463
F 96.246680 38.692759 25.505363
F 96.245180 46.410459 25.505863
F 105.222980 38.719959 25.436863
F 105.221980 46.437759 25.437263
F 107.375980 47.677559 38.849163
F 105.194980 46.422759 42.753863
F 107.377980 39.959759 38.848763
F 96.246880 46.409759 42.787363
F 87.381880 51.565659 29.240163
F 100.702980 51.556359 36.420563
F 96.246980 43.837259 39.148963
F 96.247980 38.691859 42.786863
F 91.921680 51.542059 29.289263
F 96.248280 36.119359 39.148563
F 87.282080 36.051559 24.631963
F 87.425580 43.899059 24.609363
F 91.905580 51.688859 39.164863
F 96.246780 36.120259 24.595663
F 96.245780 43.837859 24.596163
F 96.245780 51.554959 39.149363
F 105.169980 36.125859 24.546863
F 105.168980 43.843659 24.547263
F 87.275080 38.673759 28.371163
F 87.448180 46.328159 28.445263
F 96.246680 38.692459 28.233963
F 96.245480 46.410359 28.234463
F 105.161980 38.687359 28.183263
F 105.160980 46.405259 28.183663
F 89.514180 47.682259 31.720163
F 89.395380 39.930659 31.933563
F 98.473880 47.696659 31.872663
F 98.475180 39.978859 31.872263
F 89.437480 50.234559 35.518263
F 89.561580 42.718259 35.369163
F 98.473680 50.269459 35.510963
F 98.475080 42.551659 35.510563
F 89.414280 50.148459 32.764063
F 89.604980 42.469959 32.705663
F 98.473280 50.269359 32.782263
F 98.474580 42.551559 32.781863
F 89.625780 47.650759 29.070863
F 89.400880 40.108659 29.151763
F 98.473480 47.697059 29.143863
F 98.474780 39.979159 29.143463
F 91.772380 38.668259 32.817763
F 91.857080 46.470259 32.765963
F 100.704980 38.692759 32.781563
F 100.703980 46.410659 32.781963
F 87.585580 51.638459 24.545463
F 91.707580 35.944159 29.433963
F 91.842280 43.945459 29.176963
F 105.167980 51.561459 24.547663
F 100.705980 36.120859 29.143163
F 100.703980 43.838659 29.143563
F 105.213980 51.532859 29.076563
F 91.716280 36.033259 32.297063
F 91.893380 43.815759 31.903563
F 105.151980 51.566159 31.820263
F 100.703980 36.119559 31.872363
F 100.702980 43.837359 31.872763
F 91.781680 38.699559 35.566563
F 91.762280 46.447659 35.502263
F 100.703980 38.693759 35.510663
F 100.701980 46.411659 35.511063
F 94.020780 47.698059 31.871663
F 94.017980 39.977459 31.873263
F 102.935980 47.696659 31.870363
F 102.936980 39.978759 31.869963
F 94.018680 50.267959 35.510863
F 94.017180 42.551559 35.511463
F 102.932980 50.270459 35.508463
F 102.934980 42.552659 35.508063
F 94.016280 50.268659 32.783063
F 94.023180 42.548359 32.784063
F 102.934980 50.270759 32.778963
F 102.935980 42.552959 32.778563
F 94.018680 47.696959 29.144663
F 94.023880 39.981759 29.146463
F 102.937980 47.696659 29.140163
F 102.938980 39.978859 29.139763
F 87.199980 38.389459 32.802963
F 87.468680 46.485059 32.676263
F 96.247280 38.692359 32.781863
F 96.245980 46.410159 32.782263
F 105.208980 38.716559 32.715063
F 105.207980 46.434359 32.715463
F 105.138980 43.854059 39.096363
F 87.262980 36.025859 29.063663
F 87.378480 43.689059 29.030663
F 91.748480 38.810059 42.815663
F 96.247280 36.119959 29.143463
F 96.246080 43.837659 29.143863
F 96.245380 51.555159 36.420663
F 105.216980 36.097259 29.075763
F 105.214980 43.815059 29.076163
F 96.244680 51.555459 31.872863
F 87.218280 35.935059 31.721563
F 87.408980 43.834659 31.829563
F 100.702980 51.556559 29.143963
F 96.247380 36.119959 31.872063
F 96.246380 43.837559 31.872563
F 96.244780 51.555459 29.144263
F 105.154980 36.130559 31.819463
F 105.152980 43.848359 31.819863
F 87.379380 38.551059 35.655063
F 87.389680 46.390359 35.369263
F 96.247480 38.692159 35.510463
F 96.246080 46.409959 35.510863
F 105.145980 38.681959 35.455963
F 105.144980 46.399859 35.456363
F 89.676980 47.599859 39.201363
F 89.448680 39.954859 39.202763
F 98.474480 47.696359 39.149063
F 98.475780 39.978559 39.148663
F 105.139980 36.136259 39.095963
F 87.325180 36.086159 39.279463
F 98.474280 50.269159 42.787463
F 98.475580 42.551359 42.787063
F 89.694180 50.322759 39.851763
F 89.597480 42.475559 39.971463
F 98.473680 50.268959 40.058763
F 98.475080 42.551159 40.058363
F 89.536280 47.676959 36.533563
F 89.613280 39.959559 36.500463
F 98.473880 47.696659 36.420363
F 98.475280 39.978859 36.419963
F 91.684580 38.794259 39.990563
F 91.927980 46.207759 40.053263
F 100.704980 38.692159 40.058263
F 100.703980 46.409959 40.058663
F 91.850080 46.390159 42.664863
F 91.707080 36.037259 36.457763
F 91.700580 43.855959 36.386663
F 87.385580 46.518559 42.817763
F 100.705980 36.120659 36.419763
F 100.703980 43.838459 36.420163
F 105.200980 43.817959 36.355363
F 91.780380 36.119859 39.222663
F 91.806080 43.717059 39.085263
F 87.442080 38.828859 43.047263
F 100.703980 36.119459 39.148663
F 100.702980 43.837259 39.149063
F 89.658980 50.401459 42.700463
F 105.202980 36.100159 36.354963
F 100.707980 38.694259 42.787663
F 100.706980 46.412059 42.788063
F 94.019180 47.695359 39.148663
F 94.019980 39.978459 39.148663
F 102.933980 47.696259 39.148463
F 102.934980 39.978459 39.148063
F 94.021480 50.266659 42.786263
F 94.018280 42.551559 42.787563
F 102.937980 50.272959 42.787263
F 102.938980 42.555159 42.786863
F 94.018880 50.268059 40.059463
F 94.021080 42.549059 40.058863
F 102.930980 50.269359 40.057063
F 102.931980 42.551559 40.056663
F 94.017680 47.695859 36.420563
F 94.019880 39.978059 36.420563
F 102.932980 47.697359 36.418063
F 102.934980 39.979559 36.417663
F 87.235880 38.758959 40.333363
F 87.295580 46.436159 40.026763
F 96.247780 38.691859 40.058263
F 96.246780 46.409859 40.058663
F 105.201980 38.716759 40.006163
F 105.200980 46.434559 40.006663
F 96.244380 51.555759 24.596563
F 87.397380 35.961659 36.668063
F 87.285380 43.984259 36.281763
F 100.701980 51.555159 31.873163
F 96.247980 36.119559 36.419963
F 102.941980 47.695959 21.862863
F 96.246680 36.120259 21.867063
F 98.474280 39.979559 21.867063
F 98.472980 47.697359 21.867463
F 100.702980 51.556759 21.867463
F 91.831880 51.583159 21.742863
F 102.942980 39.978159 21.862463
F 94.017580 39.978059 21.866863
F 100.705980 36.121059 21.866663
F 96.243980 51.555859 21.867863
F 100.703980 43.838959 21.867063
F 96.245380 43.838059 21.867463
F 94.016880 47.696559 21.868063
F 89.414880 34.650359 32.772563
F 89.684580 40.069959 21.844363
F 87.350680 43.857159 21.886663
F 91.828380 43.867059 21.830563
F 105.226980 51.530359 21.798563
F 105.227980 43.812559 21.798163
F 105.229980 36.094759 21.797763
F 87.307680 36.128859 43.925063
F 89.633380 47.766959 21.876763
F 87.321280 51.584459 21.885263
F 89.685580 55.449259 2.812503
F 89.483580 62.945659 2.679363
F 98.470380 55.415859 2.767473
F 98.469080 63.133659 2.767873
F 89.441480 58.114559 6.162413
F 89.438980 65.765559 6.253603
F 98.470180 57.988959 6.405803
F 98.468780 65.706759 6.406203
F 89.529880 58.177459 3.481433
F 89.650580 65.548559 3.544633
F 98.469780 57.988859 3.676873
F 98.468380 65.706659 3.677273
F 96.241980 59.274059 14.591863
F 87.339280 66.861559 14.697163
F 87.205280 59.075059 14.603463
F 87.383280 61.471559 20.907763
F 91.755780 54.075459 3.628093
F 91.908780 61.680759 3.793723
F 100.703980 54.130759 3.676143
F 100.701980 61.848559 3.676543
F 89.577980 65.622559 20.965063
F 96.242180 61.846359 20.958863
F 96.243380 54.128559 20.958463
F 105.173980 61.846459 20.911863
F 91.861580 59.280859 2.564743
F 91.849680 67.011059 2.756753
F 100.701980 59.273759 2.768493
F 100.699980 66.991459 2.768863
F 91.654780 54.155759 6.280213
F 91.728380 61.615059 6.421833
F 100.702980 54.131759 6.406233
F 100.700980 61.849559 6.406633
F 94.013280 55.414859 2.767813
F 94.011980 63.132759 2.768693
F 102.948980 55.411059 2.768293
F 102.947980 63.128859 2.768693
F 94.015980 57.985759 6.404983
F 94.010480 65.706459 6.406273
F 102.945980 57.994659 6.405983
F 102.944980 65.712459 6.406383
F 94.012480 57.988059 3.676373
F 94.013280 65.705159 3.678103
F 102.948980 57.994559 3.671183
F 102.946980 65.712359 3.671593
F 96.242180 59.273959 17.320463
F 91.750980 54.200059 20.892363
F 96.240780 66.991859 14.592163
F 105.180980 66.992059 17.275463
F 87.393680 54.077359 3.433363
F 87.223080 61.956059 3.868333
F 96.241880 54.129459 3.676943
F 96.240680 61.847359 3.677283
F 105.262980 54.168259 3.603253
F 105.260980 61.886059 3.603663
F 91.788280 61.660459 20.918463
F 89.602180 57.862859 20.792563
F 105.181980 59.274359 17.275163
F 96.240780 66.991759 17.320863
F 87.255280 59.281259 17.265863
F 87.340880 67.077159 17.552863
F 87.082480 59.435459 2.907383
F 87.356480 66.978559 2.633193
F 96.240980 59.274659 2.767703
F 96.239680 66.992459 2.768063
F 105.211980 59.268159 2.736283
F 105.210980 66.985959 2.736653
F 87.019380 54.150659 6.103453
F 87.172580 61.795359 6.590713
F 96.242080 54.129259 6.405583
F 96.240780 61.847159 6.406003
F 105.206980 54.138359 6.362653
F 105.205980 61.856159 6.363053
F 89.538580 55.594259 9.952383
F 89.435880 63.079059 9.969033
F 98.470780 55.415559 10.043863
F 98.469480 63.133359 10.044263
F 89.518680 58.030559 13.597263
F 89.523380 65.700559 13.761663
F 98.470580 57.988459 13.682163
F 98.469280 65.706259 13.682563
F 89.485880 58.086359 10.879763
F 89.469980 65.649159 10.923063
F 98.470380 57.988459 10.953263
F 98.468980 65.706259 10.953663
F 89.438680 55.461659 7.108393
F 89.588680 62.954159 7.226933
F 98.470480 55.415859 7.314923
F 98.469180 63.133659 7.315333
F 91.751780 54.149959 10.871463
F 91.665980 61.818459 10.903163
F 100.702980 54.130159 10.952663
F 100.700980 61.847959 10.953063
F 91.789080 59.041359 7.340143
F 91.722580 67.089959 7.163653
F 100.701980 59.274859 7.314673
F 100.700980 66.992659 7.315043
F 91.647480 59.298959 9.951543
F 91.681480 66.727659 9.779323
F 100.701980 59.273559 10.044663
F 100.699980 66.991259 10.045063
F 91.845380 54.189159 13.657163
F 91.779980 61.830759 13.630763
F 100.701980 54.131159 13.682563
F 100.700980 61.849059 13.682963
F 94.015280 55.415659 10.043263
F 94.011080 63.131559 10.044963
F 102.943980 55.412059 10.043163
F 102.941980 63.129859 10.043563
F 94.013580 57.987959 13.682763
F 94.014980 65.703959 13.682163
F 102.940980 57.992859 13.681163
F 102.939980 65.710659 13.681563
F 94.010780 57.989159 10.952663
F 94.011080 65.705459 10.952963
F 102.945980 57.993159 10.946963
F 102.944980 65.711059 10.947363
F 94.012080 55.414159 7.314123
F 94.009880 63.130859 7.315203
F 102.947980 55.411859 7.308123
F 102.946980 63.129659 7.308523
F 87.323480 54.400259 10.935263
F 87.134380 61.835259 11.022163
F 96.242480 54.129059 10.953363
F 96.241080 61.846859 10.953763
F 105.246980 54.162259 10.880563
F 105.244980 61.880059 10.880963
F 87.272280 59.163459 7.347633
F 87.199480 67.077359 7.165183
F 96.241180 59.274559 7.315463
F 96.239880 66.992359 7.315793
F 105.253980 59.241859 7.240453
F 105.252980 66.959659 7.240833
F 87.167180 59.253759 10.032563
F 87.363580 67.031359 9.884733
F 96.241480 59.274359 10.044063
F 96.240080 66.992159 10.044363
F 105.197980 59.270059 9.999873
F 105.196980 66.987859 10.000263
F 87.319980 54.262559 13.799463
F 87.316480 61.710259 13.673263
F 96.242780 54.128959 13.682063
F 96.241480 61.846759 13.682463
F 105.190980 54.134259 13.637463
F 105.188980 61.852059 13.637863
F 89.571380 55.516859 17.232163
F 89.592980 63.118559 17.199963
F 98.471280 55.415259 17.320263
F 98.469980 63.133059 17.320663
F 105.174980 54.128659 20.911463
F 87.401480 54.169959 20.913463
F 98.471180 57.988059 20.958563
F 98.469780 65.705859 20.958963
F 89.464380 58.089659 18.099663
F 89.530080 65.757759 18.144663
F 98.470880 57.988059 18.229763
F 98.469580 65.705859 18.230163
F 89.603580 55.375159 14.514363
F 89.506480 63.116459 14.514763
F 98.471080 55.415459 14.591363
F 98.469680 63.133259 14.591763
F 91.786480 54.267159 18.082563
F 91.836480 61.807259 18.172363
F 100.701980 54.129559 18.229263
F 100.700980 61.847359 18.229663
F 91.790680 59.359959 14.629963
F 91.877280 66.997259 14.609963
F 100.701980 59.274759 14.591263
F 100.699980 66.992559 14.591663
F 91.734080 59.250159 17.357163
F 91.637880 66.990259 17.264663
F 100.700980 59.273359 17.320963
F 100.699980 66.991059 17.321363
F 105.236980 66.963759 14.521163
F 105.237980 59.245959 14.520763
F 100.701980 54.130659 20.958863
F 100.700980 61.848459 20.959263
F 94.019980 55.417859 17.318263
F 94.014780 63.132859 17.320363
F 102.939980 55.412859 17.318963
F 102.938980 63.130759 17.319363
F 94.014980 57.986659 20.958863
F 94.013180 65.704659 20.959063
F 102.937980 57.991359 20.957163
F 102.936980 65.709259 20.957563
F 94.014480 57.986959 18.230463
F 94.010480 65.706259 18.229663
F 102.941980 57.991459 18.224663
F 102.939980 65.709259 18.225063
F 94.016480 55.415959 14.592263
F 94.012680 63.132259 14.591563
F 102.943980 55.413059 14.585663
F 102.942980 63.130859 14.586063
F 87.480180 54.091359 18.334763
F 87.290780 61.866459 18.189763
F 96.243080 54.128559 18.229863
F 96.241880 61.846559 18.230163
F 105.232980 54.158659 18.159663
F 105.231980 61.876459 18.160063
F 87.358980 69.625759 3.522913
F 94.016180 55.417659 0.040574
F 94.010180 63.131959 0.038503
F 102.942980 55.414259 0.034022
F 96.240580 59.274759 0.039047
F 91.700480 59.240759 -0.066583
F 87.237680 66.941859 -0.101341
F 98.469980 55.416059 0.038515
F 100.696980 66.993759 0.039416
F 98.468580 63.133859 0.038922
F 100.697980 59.275859 0.039045
F 102.941980 63.132059 0.034424
F 96.239380 66.992559 0.039370
F 91.850580 69.673059 6.303893
F 100.711980 69.565159 18.226463
F 96.251580 69.564959 6.402833
F 105.206980 59.262759 -0.014936
F 105.204980 66.980559 -0.014559
F 100.711980 69.566759 13.679763
F 87.412880 69.461659 20.959463
F 105.199980 69.569859 13.634763
F 96.251180 69.565059 3.674163
F 100.711980 69.567359 6.403443
F 87.217780 59.379159 0.205036
F 91.759780 67.092359 0.102896
F 91.802080 69.634559 18.399663
F 91.791780 69.606859 3.615263
F 91.774880 69.533859 21.057363
F 100.711980 69.565759 10.949863
F 100.712980 69.566459 3.673353
F 100.710980 69.566259 20.956063
F 96.252280 69.564559 13.679263
F 96.251880 69.564759 10.950563
F 105.183980 69.564259 20.908663
F 96.252580 69.564359 18.226963
F 105.216980 69.573959 6.359863
F 96.252880 69.564159 20.955663
F 89.432180 55.574759 0.036449
F 87.445280 69.780059 18.259363
F 91.714080 69.435559 10.784363
F 87.175280 69.695159 6.224953
F 87.336180 69.430259 13.674263
F 91.721680 59.150059 21.857263
F 89.506280 55.375759 21.940063
F 89.578180 63.251159 0.106018
F 89.430480 55.393459 24.653063
F 89.530480 63.178959 24.537263
F 98.471880 55.414859 24.596663
F 98.470580 63.132659 24.597063
F 89.697080 57.839759 28.314163
F 89.777680 65.602959 28.368663
F 98.471780 57.987659 28.234963
F 98.470380 65.705459 28.235363
F 89.599780 57.912559 25.581263
F 89.659280 65.686059 25.593663
F 98.471380 57.987659 25.506163
F 98.470080 65.705459 25.506563
F 91.773280 66.916659 21.882263
F 87.467080 61.788059 42.754463
F 96.242580 66.990859 36.421463
F 91.740480 61.761259 42.743563
F 91.808980 54.025459 25.407963
F 91.781680 61.903359 25.461763
F 100.701980 54.128959 25.505863
F 100.700980 61.846759 25.506263
F 89.578680 65.727459 42.717163
F 91.734280 54.315759 42.931363
F 105.198980 59.253559 36.356163
F 87.122980 59.112359 38.955463
F 91.848780 59.439159 24.447563
F 91.853280 67.025359 24.549863
F 100.700980 59.273159 24.597263
F 100.699980 66.990959 24.597663
F 91.825380 54.048959 28.255863
F 91.863080 61.813259 28.181363
F 100.701980 54.130059 28.235163
F 100.699980 61.847859 28.235563
F 94.014780 55.413859 24.596863
F 94.014880 63.132759 24.597063
F 102.936980 55.413559 24.594963
F 102.935980 63.131459 24.595363
F 94.017380 57.985859 28.234663
F 94.016780 65.703359 28.234663
F 102.934980 57.989859 28.233063
F 102.933980 65.707659 28.233463
F 94.013980 57.988059 25.505863
F 94.014180 65.704859 25.506763
F 102.937980 57.990059 25.501963
F 102.935980 65.707859 25.502463
F 87.375180 66.863759 39.143463
F 96.245180 54.127459 42.787663
F 87.414980 54.380559 42.709063
F 105.134980 67.007459 39.097463
F 87.264880 54.150859 25.615463
F 87.231580 61.863759 25.377363
F 96.243880 54.128359 25.506163
F 96.242480 61.846159 25.506663
F 105.219980 54.155559 25.437663
F 105.218980 61.873359 25.438063
F 107.372980 63.113259 38.849963
F 89.312680 58.189859 42.840663
F 96.244080 61.845359 42.788163
F 105.135980 59.289759 39.097163
F 96.242780 66.990659 39.150063
F 96.243980 59.272959 39.149663
F 87.437380 59.263659 24.586463
F 87.478180 66.856159 24.721963
F 96.243080 59.273559 24.596963
F 96.241680 66.991259 24.597363
F 105.165980 59.279259 24.548063
F 105.164980 66.997059 24.548463
F 87.356880 54.326059 28.365563
F 87.141580 61.779559 28.228163
F 96.244180 54.128159 28.234863
F 96.242880 61.846059 28.235263
F 105.158980 54.123059 28.184063
F 105.157980 61.840859 28.184463
F 89.544280 55.467759 32.024363
F 89.511480 63.102159 31.724963
F 98.472480 55.414459 31.873063
F 98.471180 63.132259 31.873463
F 89.371980 58.096559 35.656863
F 89.531480 65.629659 35.265563
F 98.472380 57.987259 35.511363
F 98.470980 65.705059 35.511763
F 89.505880 58.031559 32.895963
F 89.713780 65.719159 32.578163
F 98.471880 57.987159 32.782663
F 98.470580 65.704959 32.783063
F 89.646880 55.303759 29.337363
F 89.619880 62.962259 29.102263
F 98.472080 55.414859 29.144263
F 98.470780 63.132659 29.144663
F 91.759280 54.037959 32.694263
F 91.644780 61.880359 32.657163
F 100.701980 54.128459 32.782363
F 100.700980 61.846259 32.782763
F 91.877980 59.330059 29.154963
F 91.853080 66.999359 29.158463
F 100.701980 59.274359 29.144363
F 100.699980 66.992159 29.144763
F 91.768180 59.283459 31.925563
F 91.892580 67.063659 31.775563
F 100.699980 59.272959 31.873563
F 100.698980 66.990759 31.873963
F 91.765880 54.096759 35.512363
F 91.750680 61.740759 35.490463
F 100.700980 54.129459 35.511463
F 100.699980 61.847259 35.511863
F 94.015680 55.413059 31.873163
F 94.012780 63.131159 31.874063
F 102.933980 55.414459 31.870763
F 102.932980 63.132259 31.871163
F 94.016480 57.985759 35.511863
F 94.016980 65.702459 35.510963
F 102.931980 57.988259 35.508863
F 102.930980 65.706059 35.509263
F 94.015880 57.986459 32.783463
F 94.015080 65.704559 32.783263
F 102.933980 57.988559 32.779363
F 102.931980 65.706359 32.779763
F 94.016580 55.414159 29.144663
F 94.015280 63.132159 29.145063
F 102.935980 55.414459 29.140563
F 102.934980 63.132259 29.140963
F 87.243180 54.088259 32.789563
F 87.351180 61.917059 32.830163
F 96.244580 54.127959 32.782663
F 96.242980 61.845659 32.783063
F 105.206980 54.152159 32.715863
F 105.204980 61.869959 32.716263
F 87.432380 59.273059 29.047563
F 87.578480 66.954559 29.013763
F 96.243480 59.273259 29.144663
F 96.242180 66.991159 29.145063
F 105.212980 59.250659 29.076963
F 105.210980 66.968559 29.077363
F 87.367980 59.275759 31.787763
F 87.488180 66.969859 31.791463
F 96.243580 59.273159 31.873363
F 96.242380 66.990859 31.873763
F 105.150980 59.283959 31.820663
F 105.148980 67.001759 31.821063
F 87.182480 54.304059 35.501463
F 87.154280 61.835859 35.514663
F 96.244780 54.127759 35.511263
F 96.243380 61.845559 35.511663
F 105.143980 54.117659 35.456863
F 105.141980 61.835459 35.457263
F 89.656780 55.384559 39.161763
F 89.344280 62.999959 39.099563
F 98.473080 55.414159 39.149463
F 98.471780 63.131959 39.149863
F 105.196980 66.971359 36.356563
F 105.193980 54.140659 42.754263
F 98.472880 57.986959 42.787863
F 98.471480 65.704759 42.788263
F 89.293180 57.984859 40.130163
F 89.473580 65.578459 40.048963
F 98.472380 57.986759 40.059163
F 98.470980 65.704559 40.059563
F 89.533480 55.475459 36.424663
F 89.459580 63.087759 36.367763
F 98.472580 55.414459 36.420763
F 98.471180 63.132359 36.421163
F 91.838280 54.142259 40.123663
F 91.669380 61.811459 40.073863
F 100.701980 54.127859 40.059063
F 100.700980 61.845659 40.059463
F 91.810380 59.195959 36.545163
F 91.803880 66.901759 36.365763
F 100.701980 59.274159 36.420963
F 100.699980 66.991959 36.421263
F 91.623480 59.118259 39.227363
F 91.771980 66.817159 39.153963
F 100.699980 59.272859 39.149863
F 100.697980 66.990659 39.150263
F 107.374980 55.395359 38.849563
F 105.191980 61.858459 42.754663
F 100.704980 54.129859 42.788463
F 100.703980 61.847659 42.788863
F 94.016780 55.413459 39.150263
F 94.012680 63.129659 39.151063
F 102.931980 55.414059 39.148863
F 102.930980 63.131959 39.149263
F 94.017180 57.985359 42.787363
F 94.013580 65.705059 42.789363
F 102.935980 57.990759 42.787763
F 102.934980 65.708559 42.788163
F 94.015280 57.986059 40.059563
F 94.016180 65.702659 40.060563
F 102.928980 57.987259 40.057463
F 102.927980 65.705059 40.057863
F 94.015480 55.412759 36.420563
F 94.013780 63.130459 36.420863
F 102.931980 55.415159 36.418463
F 102.930980 63.133059 36.418863
F 87.336980 54.191959 39.955663
F 87.205680 61.726859 40.035463
F 96.245280 54.127559 40.059063
F 96.243780 61.845359 40.059463
F 105.199980 54.152359 40.007063
F 105.197980 61.870159 40.007463
F 87.057880 59.278259 36.342163
F 87.345380 67.081759 36.468463
F 96.243980 59.272959 36.421063
F 87.356780 69.598659 28.141663
F 87.484080 69.298659 40.145463
F 102.938980 63.131659 21.863663
F 102.939980 55.413759 21.863263
F 96.253480 69.563759 28.232063
F 96.254380 69.563459 35.508563
F 98.470280 63.132959 21.868263
F 96.242480 59.273759 21.868363
F 94.014780 55.414359 21.867763
F 100.711980 69.563459 40.056263
F 98.471580 55.415159 21.867863
F 100.699980 66.992359 21.868163
F 100.701980 59.274559 21.867863
F 96.241180 66.991559 21.868663
F 94.012080 63.130559 21.867863
F 105.223980 66.966059 21.799363
F 96.254780 69.563059 42.784963
F 87.457480 66.910459 22.038563
F 100.709980 69.564959 35.508663
F 105.225980 59.248159 21.798963
F 96.253780 69.563559 32.779863
F 89.531580 63.026159 21.733663
F 105.168980 69.558559 28.181263
F 91.781580 69.433959 40.175763
F 100.714980 69.565459 42.785663
F 91.818980 69.724559 42.781263
F 96.253280 69.563959 25.503463
F 87.317480 69.520059 25.455963
F 100.710980 69.565659 28.232363
F 87.272580 58.950859 21.922063
F 87.346480 69.436859 42.872263
F 105.202980 69.576159 42.751463
F 96.254780 69.563259 40.056263
F 105.152980 69.553159 35.454063
F 100.711980 69.564059 32.779563
F 100.711980 69.564659 25.503063
