# Supplementary material for: Molecular-resolution imaging of ice crystallized from liquid water by cryogenic liquid-cell TEM
Source: Nat Commun. 2025 Sep 25;16:8342. doi: 10.1038/s41467-025-62451-0 (PMC12462463; doi:10.1038/s41467-025-62451-0)
Supplement: Supplementary file 9 — Supplementary Data 1 [file 41467_2025_62451_MOESM9_ESM.zip › supercell_4_3_2/0.4/minimized.xyz]

10368
F10368
F 0.161524 1.250671 2.823748
F 0.161524 8.968478 2.823748
F 0.161524 16.686290 2.823748
F 9.182253 1.287440 2.798593
F 9.182253 9.005247 2.798593
F 9.182253 16.723059 2.798593
F 18.093884 1.287450 2.860802
F 18.093884 9.005257 2.860802
F 18.093884 16.723069 2.860802
F 0.149918 3.895169 6.442166
F 0.149918 11.612976 6.442166
F 9.165413 3.858928 6.429644
F 9.165413 11.576736 6.429644
F 18.077034 3.858921 6.491855
F 18.077034 11.576728 6.491855
F 0.207781 3.870004 3.681758
F 0.207781 11.587812 3.681758
F 9.180673 3.859620 3.702875
F 9.180673 11.577428 3.702875
F 18.092304 3.859611 3.765097
F 18.092304 11.577419 3.765097
F 0.143365 1.305701 0.068734
F 15.792056 12.863012 14.661368
F 0.143365 9.023509 0.068734
F 15.792056 5.145203 14.661369
F 0.143365 16.741321 0.068733
F 6.879947 12.862803 14.599003
F 9.064811 1.284732 0.066740
F 9.064811 9.002539 0.066740
F 9.064811 16.720351 0.066740
F 17.976391 1.284743 0.128958
F 17.976391 9.002551 0.128958
F 17.976391 16.720362 0.128958
F 2.475109 7.724542 3.656022
F 2.475109 15.442352 3.656022
F 2.475109 0.006734 3.656022
F 11.408633 7.718515 3.718436
F 11.408633 15.436325 3.718436
F 11.408633 0.000707 3.718436
F 20.320194 7.718515 3.780651
F 20.320194 15.436325 3.780651
F 20.320194 0.000707 3.780651
F 2.357086 5.140020 0.021054
F 2.357086 12.857830 0.021054
F 11.292714 5.143646 0.082296
F 11.292714 12.861455 0.082296
F 20.204280 5.143647 0.144512
F 20.204280 12.861456 0.144512
F 2.474776 5.141358 2.758892
F 2.474776 12.859168 2.758893
F 11.410211 5.146352 2.814141
F 11.410211 12.864161 2.814141
F 20.321772 5.146353 2.876356
F 20.321772 12.864163 2.876356
F 2.460275 7.722278 6.388652
F 2.460275 15.440088 6.388652
F 2.460275 0.004470 6.388652
F 11.393363 7.717825 6.445194
F 11.393364 15.435635 6.445194
F 11.393363 0.000017 6.445194
F 20.304924 7.717824 6.507409
F 20.304924 15.435634 6.507409
F 20.304924 0.000016 6.507409
F 4.721031 1.287021 2.767906
F 4.721031 9.004828 2.767906
F 4.721031 16.722640 2.767906
F 13.638107 1.287450 2.829694
F 13.638107 9.005257 2.829694
F 13.638107 16.723069 2.829695
F 4.704925 3.859181 6.398705
F 4.704925 11.576990 6.398705
F 13.621256 3.858920 6.460747
F 13.621256 11.576728 6.460747
F 4.720310 3.861287 3.670662
F 4.720310 11.579095 3.670662
F 13.636526 3.859611 3.733990
F 13.636526 11.577420 3.733989
F 4.607733 1.283840 0.035113
F 4.607733 9.001647 0.035113
F 4.607733 16.719459 0.035113
F 13.520614 1.284743 0.097851
F 13.520614 9.002551 0.097851
F 13.520614 16.720363 0.097850
F 6.951960 7.718822 3.687133
F 6.951960 15.436632 3.687133
F 6.951960 0.001014 3.687133
F 15.864416 7.718515 3.749543
F 15.864416 15.436325 3.749543
F 15.864416 0.000707 3.749543
F 6.835851 5.143270 0.050943
F 6.835851 12.861079 0.050943
F 15.748502 5.143647 0.113404
F 15.748501 12.861456 0.113404
F 6.953751 5.146242 2.783096
F 6.953751 12.864051 2.783095
F 15.865995 5.146353 2.845248
F 15.865995 12.864163 2.845248
F 6.936959 7.717923 6.414145
F 6.936959 15.435734 6.414145
F 6.936959 0.000116 6.414145
F 15.849146 7.717824 6.476301
F 15.849146 15.435634 6.476301
F 15.849146 0.000016 6.476301
F 0.133599 1.252758 10.076497
F 0.133599 8.970565 10.076497
F 0.133599 16.688377 10.076497
F 9.140098 1.286294 10.067065
F 9.140098 9.004101 10.067065
F 9.140098 16.721913 10.067066
F 18.051705 1.286300 10.129277
F 18.051705 9.004107 10.129277
F 18.051705 16.721919 10.129277
F 0.116102 3.890339 13.712923
F 0.116102 11.608147 13.712924
F 9.114698 3.858908 13.705179
F 9.114698 11.576716 13.705179
F 18.026295 3.858904 13.767392
F 18.026295 11.576712 13.767392
F 0.176896 3.865537 10.953136
F 0.176896 11.583345 10.953136
F 9.133733 3.858911 10.976579
F 9.133733 11.576719 10.976579
F 18.045354 3.858904 11.038800
F 18.045354 11.576712 11.038800
F 0.193661 1.278112 7.314159
F 0.193661 8.995920 7.314159
F 0.193661 16.713732 7.314158
F 9.159111 1.286294 7.338524
F 9.159111 9.004102 7.338524
F 9.159111 16.721914 7.338524
F 18.070738 1.286303 7.400745
F 18.070738 9.004110 7.400745
F 18.070738 16.721922 7.400745
F 2.433308 7.722528 10.928971
F 2.433308 15.440339 10.928971
F 2.433308 0.004721 10.928971
F 11.361685 7.717808 10.992139
F 11.361685 15.435618 10.992139
F 15.747609 15.435618 21.028085
F 20.273244 7.717807 11.054354
F 20.273244 15.435618 11.054354
F 15.747609 7.717808 21.028085
F 2.455689 5.139742 7.290505
F 2.455689 12.857551 7.290505
F 11.387065 5.145207 7.354084
F 11.387065 12.863016 7.354084
F 20.298626 5.145206 7.416299
F 20.298626 12.863016 7.416299
F 2.437153 5.141477 10.025207
F 2.437153 12.859286 10.025207
F 11.368033 5.145203 10.082616
F 11.368033 12.863012 10.082616
F 20.279592 5.145203 10.144831
F 20.279592 12.863013 10.144831
F 2.413966 7.720890 13.662899
F 2.413966 15.438701 13.662899
F 2.413966 0.003082 13.662899
F 11.342625 7.717808 13.720731
F 11.342625 15.435619 13.720732
F 11.342625 0.000000 13.720731
F 20.254185 7.717808 13.782946
F 20.254185 15.435618 13.782947
F 6.835699 0.000033 20.965887
F 4.680316 1.286155 10.036035
F 4.680316 9.003962 10.036034
F 4.680316 16.721774 10.036035
F 13.595928 1.286300 10.098169
F 13.595928 9.004108 10.098169
F 13.595928 16.721919 10.098170
F 4.655479 3.858939 13.674070
F 4.655480 11.576747 13.674070
F 13.570517 3.858904 13.736285
F 13.570517 11.576712 13.736285
F 4.674028 3.860457 10.944395
F 4.674028 11.578265 10.944395
F 13.589576 3.858904 11.007692
F 13.589576 11.576712 11.007692
F 4.699028 1.284675 7.306311
F 4.699029 9.002483 7.306311
F 4.699029 16.720295 7.306311
F 13.614960 1.286303 7.369638
F 13.614960 9.004110 7.369638
F 13.614960 16.721923 7.369638
F 6.905253 7.718046 10.960861
F 6.905253 15.435857 10.960860
F 6.905253 0.000239 10.960861
F 15.817466 7.717807 11.023246
F 15.817466 15.435618 11.023246
F 6.835699 15.435652 20.965887
F 6.930505 5.144932 7.322781
F 6.930505 12.862741 7.322780
F 15.842848 5.145206 7.385192
F 15.842848 12.863016 7.385191
F 6.911689 5.145117 10.051556
F 6.911689 12.862926 10.051556
F 15.823815 5.145203 10.113723
F 15.823815 12.863013 10.113723
F 6.886349 7.717879 13.689663
F 6.886349 15.435689 13.689663
F 6.886349 0.000071 13.689663
F 15.798407 7.717808 13.751839
F 15.798407 15.435618 13.751839
F 6.835699 7.717841 20.965887
F 0.097529 1.256408 17.350076
F 0.097529 8.974216 17.350076
F 0.097529 16.692028 17.350076
F 9.089320 1.286297 17.343301
F 9.089320 9.004105 17.343301
F 9.089320 16.721917 17.343302
F 18.000906 1.286300 17.405515
F 18.000906 9.004107 17.405515
F 18.000906 16.721919 17.405516
F 0.078806 3.887376 20.987365
F 0.078806 11.605184 20.987365
F 9.063914 3.858906 20.981424
F 9.063914 11.576714 20.981424
F 17.975496 3.858904 21.043638
F 17.975496 11.576712 21.043639
F 0.142731 3.861010 18.233003
F 0.142731 11.578818 18.233003
F 9.082947 3.858909 18.252827
F 9.082947 11.576717 18.252827
F 17.994555 3.858904 18.315046
F 17.994555 11.576712 18.315046
F 0.159882 1.281658 14.592956
F 0.159883 8.999465 14.592956
F 0.159882 16.717277 14.592956
F 9.108331 1.286294 14.614703
F 9.108331 9.004101 14.614703
F 9.108331 16.721913 14.614703
F 18.019946 1.286300 14.676922
F 18.019946 9.004107 14.676922
F 18.019946 16.721919 14.676922
F 2.386746 7.721430 18.205858
F 2.386746 15.439241 18.205858
F 2.386746 0.003622 18.205858
F 11.310889 7.717807 18.268385
F 11.310889 15.435618 18.268384
F 15.773016 12.863013 17.389962
F 20.222445 7.717807 18.330600
F 20.222445 15.435618 18.330599
F 15.773016 5.145203 17.389961
F 2.410329 5.141101 14.567471
F 2.410329 12.858910 14.567471
F 11.336275 5.145203 14.630261
F 11.336275 12.863013 14.630261
F 20.247834 5.145203 14.692476
F 20.247834 12.863012 14.692476
F 2.390760 5.142650 17.300644
F 2.390760 12.860459 17.300644
F 11.317235 5.145203 17.358854
F 11.317235 12.863012 17.358854
F 20.228794 5.145203 17.421069
F 20.228794 12.863013 17.421069
F 2.367557 7.719866 20.938378
F 2.367557 15.437677 20.938379
F 2.367557 0.002058 20.938378
F 11.291828 7.717808 20.996977
F 11.291828 15.435619 20.996977
F 11.291828 0.000000 20.996977
F 20.203386 7.717807 21.059192
F 20.203386 15.435618 21.059193
F 6.861030 12.862959 17.327776
F 4.630503 1.286367 17.312119
F 4.630503 9.004175 17.312119
F 4.630503 16.721987 17.312119
F 13.545129 1.286300 17.374408
F 13.545129 9.004108 17.374408
F 13.545129 16.721919 17.374408
F 4.605394 3.858756 20.950183
F 4.605395 11.576564 20.950183
F 13.519719 3.858904 21.012531
F 13.519718 11.576712 21.012531
F 4.624116 3.860292 18.220745
F 4.624116 11.578100 18.220745
F 13.538778 3.858904 18.283938
F 13.538778 11.576712 18.283938
F 4.649047 1.284829 14.582566
F 4.649047 9.002636 14.582566
F 4.649047 16.720448 14.582566
F 13.564168 1.286300 14.645815
F 13.564168 9.004107 14.645815
F 13.564168 16.721919 14.645814
F 6.854635 7.717998 18.237140
F 6.854635 15.435809 18.237140
F 6.854635 0.000191 18.237140
F 15.766668 7.717807 18.299492
F 15.766668 15.435618 18.299492
F 6.861029 5.145150 17.327776
F 6.879947 5.144993 14.599004
F 0.060310 1.259287 24.624566
F 0.060310 8.977095 24.624566
F 0.060310 16.694907 24.624566
F 9.038530 1.286299 24.619547
F 9.038530 9.004106 24.619547
F 9.038530 16.721918 24.619547
F 17.950108 1.286300 24.681762
F 17.950108 9.004107 24.681762
F 17.950108 16.721919 24.681762
F 0.042041 3.884397 28.261660
F 0.042041 11.602205 28.261660
F 9.013124 3.858904 28.257669
F 9.013124 11.576712 28.257669
F 17.924698 3.858904 28.319885
F 17.924698 11.576712 28.319885
F 0.108377 3.855543 25.513013
F 0.108377 11.573351 25.513012
F 9.032163 3.858907 25.529075
F 9.032163 11.576715 25.529075
F 17.943757 3.858904 25.591292
F 17.943757 11.576712 25.591292
F 9.057546 1.286296 21.890951
F 9.057546 9.004103 21.890951
F 9.057546 16.721915 21.890951
F 17.969148 1.286300 21.953169
F 17.969148 9.004107 21.953169
F 17.969148 16.721919 21.953169
F 2.339222 7.720446 25.482551
F 2.339222 15.438257 25.482551
F 2.339222 0.002639 25.482551
F 11.260091 7.717807 25.544631
F 11.260091 15.435618 25.544631
F 6.828629 0.001530 42.790065
F 20.171646 7.717807 25.606846
F 20.171647 15.435618 25.606846
F 6.828629 15.437148 42.790065
F 2.362948 5.142057 21.844205
F 2.362948 12.859867 21.844205
F 11.285478 5.145204 21.906508
F 11.285478 12.863013 21.906507
F 20.197036 5.145203 21.968723
F 20.197036 12.863012 21.968723
F 2.344451 5.143656 24.576063
F 2.344451 12.861466 24.576063
F 11.266438 5.145203 24.635101
F 11.266438 12.863012 24.635101
F 20.177995 5.145203 24.697316
F 20.177995 12.863013 24.697316
F 2.321425 7.718813 28.213712
F 2.321425 15.436624 28.213713
F 2.321425 0.001005 28.213712
F 11.241031 7.717808 28.273223
F 11.241031 15.435619 28.273224
F 11.241031 0.000000 28.273224
F 20.152588 7.717808 28.335439
F 20.152588 15.435618 28.335439
F 6.828629 7.719337 42.790064
F 4.580305 1.286525 24.588248
F 4.580305 9.004333 24.588248
F 4.580305 16.722145 24.588249
F 13.494331 1.286300 24.650654
F 13.494331 9.004107 24.650654
F 13.494331 16.721919 24.650654
F 4.555214 3.858597 28.226310
F 4.555214 11.576406 28.226311
F 13.468920 3.858904 28.288777
F 13.468920 11.576712 28.288777
F 4.574330 3.860110 25.497110
F 4.574330 11.577918 25.497110
F 13.487979 3.858904 25.560185
F 13.487979 11.576712 25.560185
F 4.599199 1.284999 21.858927
F 4.599199 9.002807 21.858927
F 4.599199 16.720618 21.858927
F 13.513370 1.286300 21.922061
F 13.513370 9.004107 21.922062
F 13.513370 16.721919 21.922061
F 6.803922 7.717981 25.513398
F 6.803922 15.435791 25.513398
F 6.803922 0.000174 25.513398
F 15.715869 7.717807 25.575739
F 15.715869 15.435618 25.575738
F 15.624469 12.862305 39.216156
F 6.829269 5.145022 21.875270
F 6.829269 12.862831 21.875270
F 15.741258 5.145203 21.937615
F 15.741258 12.863013 21.937615
F 6.810392 5.145192 24.603996
F 6.810392 12.863001 24.603996
F 15.722218 5.145203 24.666208
F 15.722218 12.863013 24.666208
F 6.785074 7.717795 28.242102
F 6.785074 15.435605 28.242102
F 15.624469 5.144496 39.216156
F 15.696810 7.717808 28.304331
F 15.696810 15.435618 28.304331
F 6.713006 12.862397 39.153904
F 0.024014 1.262373 31.898663
F 0.024014 8.980181 31.898663
F 0.024014 16.697993 31.898663
F 8.987742 1.286300 31.895791
F 8.987742 9.004108 31.895791
F 8.987742 16.721920 31.895792
F 17.899309 1.286300 31.958007
F 17.899309 9.004107 31.958007
F 17.899309 16.721919 31.958008
F 0.006112 3.881222 35.535606
F 0.006113 11.599030 35.535605
F 8.962343 3.858899 35.533845
F 8.962343 11.576707 35.533845
F 17.873906 3.858901 35.596061
F 17.873906 11.576709 35.596062
F 0.074126 3.850239 32.792747
F 0.074126 11.568047 32.792747
F 8.981382 3.858905 32.805314
F 8.981382 11.576713 32.805314
F 17.892958 3.858904 32.867530
F 17.892958 11.576712 32.867530
F 0.091232 1.292340 29.152914
F 0.091232 9.010147 29.152915
F 0.091232 16.727959 29.152914
F 9.006764 1.286297 29.167198
F 9.006764 9.004105 29.167198
F 9.006764 16.721917 29.167198
F 17.918349 1.286300 29.229415
F 17.918349 9.004107 29.229415
F 17.918349 16.721919 29.229415
F 2.292066 7.719316 32.759294
F 2.292066 15.437127 32.759293
F 2.292066 0.001509 32.759293
F 11.209293 7.717807 32.820869
F 11.209293 15.435617 32.820869
F 6.713006 5.144588 39.153903
F 20.120848 7.717807 32.883084
F 20.120848 15.435618 32.883084
F 15.639720 12.862996 36.489398
F 2.315582 5.143110 29.120913
F 2.315582 12.860920 29.120912
F 11.234680 5.145204 29.182754
F 11.234680 12.863013 29.182753
F 20.146237 5.145203 29.244969
F 20.146237 12.863013 29.244969
F 2.298506 5.144770 31.851334
F 2.298506 12.862579 31.851334
F 11.215640 5.145203 31.911346
F 11.215640 12.863012 31.911346
F 20.127197 5.145203 31.973561
F 20.127196 12.863013 31.973561
F 2.275599 7.717632 35.488965
F 2.275599 15.435442 35.488966
F 15.639720 5.145187 36.489398
F 11.190241 7.717805 35.549400
F 11.190241 15.435616 35.549401
F 6.727916 12.862852 36.427082
F 20.101796 7.717805 35.611616
F 20.101796 15.435615 35.611616
F 6.727916 5.145043 36.427082
F 4.530168 1.286691 31.864370
F 4.530168 9.004498 31.864370
F 4.530168 16.722310 31.864371
F 13.443532 1.286300 31.926900
F 13.443532 9.004107 31.926900
F 13.443532 16.721919 31.926900
F 4.505093 3.858440 35.502396
F 4.505093 11.576248 35.502397
F 13.418128 3.858901 35.564954
F 13.418128 11.576709 35.564954
F 4.524663 3.859897 32.773486
F 4.524663 11.577704 32.773486
F 13.437181 3.858904 32.836423
F 13.437181 11.576712 32.836422
F 4.549475 1.285197 29.135297
F 4.549475 9.003005 29.135297
F 4.549475 16.720816 29.135297
F 13.462571 1.286300 29.198308
F 13.462571 9.004107 29.198308
F 13.462571 16.721920 29.198307
F 6.753217 7.717963 32.789647
F 6.753217 15.435773 32.789647
F 6.753217 0.000155 32.789647
F 15.665071 7.717807 32.851977
F 15.665071 15.435618 32.851976
F 15.622891 15.434468 40.120451
F 6.778556 5.145039 29.151526
F 6.778556 12.862848 29.151526
F 15.690459 5.145203 29.213861
F 15.690459 12.863012 29.213861
F 6.759779 5.145242 31.880207
F 6.759779 12.863051 31.880207
F 15.671419 5.145203 31.942453
F 15.671419 12.863013 31.942453
F 6.734482 7.717738 35.518243
F 6.734482 15.435549 35.518243
F 15.622891 7.716658 40.120451
F 15.646019 7.717805 35.580508
F 15.646018 15.435615 35.580508
F 6.711140 15.434602 40.058143
F 15.740365 0.001556 42.852296
F 15.740365 15.437174 42.852296
F 15.740365 7.719364 42.852296
F 8.940802 1.285594 39.169495
F 8.940802 9.003402 39.169495
F 8.940802 16.721214 39.169495
F 17.852359 1.285592 39.231710
F 17.852359 9.003400 39.231711
F 17.852359 16.721212 39.231710
F 0.046396 3.905686 42.834063
F 0.046397 11.623493 42.834063
F 9.056606 3.860462 42.805638
F 9.056606 11.578270 42.805638
F 17.968253 3.860461 42.867850
F 17.968253 11.578269 42.867850
F 0.043628 3.846727 40.084384
F 0.043628 11.564535 40.084384
F 8.939221 3.857753 40.073789
F 8.939221 11.575561 40.073789
F 17.850778 3.857754 40.136006
F 17.850778 11.575562 40.136005
F 0.056849 1.297643 36.433117
F 0.056849 9.015450 36.433117
F 0.056849 16.733262 36.433116
F 8.956044 1.286283 36.442737
F 8.956044 9.004091 36.442737
F 8.956044 16.721903 36.442737
F 17.867610 1.286283 36.504952
F 17.867610 9.004091 36.504953
F 17.867610 16.721903 36.504952
F 2.253449 7.717286 40.029392
F 2.253449 15.435097 40.029392
F 6.711140 7.716792 40.058143
F 11.167114 7.716657 40.089344
F 11.167114 15.434468 40.089344
F 13.411833 16.721903 36.473845
F 20.078668 7.716658 40.151559
F 20.078668 15.434468 40.151559
F 13.411833 9.004091 36.473845
F 2.268457 5.144158 36.397746
F 2.268457 12.861968 36.397746
F 11.183942 5.145188 36.458291
F 11.183942 12.862997 36.458291
F 20.095498 5.145187 36.520506
F 20.095498 12.862996 36.520506
F 2.254186 5.143922 39.126968
F 2.254186 12.861731 39.126968
F 11.168692 5.144495 39.185050
F 11.168692 12.862305 39.185050
F 20.080246 5.144496 39.247264
F 20.080246 12.862305 39.247264
F 2.361638 7.724328 42.763707
F 2.361638 15.442138 42.763707
F 2.361638 0.006520 42.763707
F 11.284586 7.719364 42.821188
F 11.284587 15.437175 42.821189
F 11.284586 0.001556 42.821188
F 20.196142 7.719364 42.883403
F 20.196142 15.437174 42.883404
F 20.196142 0.001556 42.883403
F 4.483911 1.286115 39.138010
F 4.483911 9.003923 39.138010
F 4.483911 16.721735 39.138010
F 13.396582 1.285592 39.200602
F 13.396582 9.003400 39.200602
F 13.396582 16.721212 39.200603
F 4.594601 3.861164 42.775084
F 4.594601 11.578972 42.775084
F 13.512474 3.860461 42.836742
F 13.512474 11.578269 42.836742
F 4.483610 3.858493 40.042260
F 4.483610 11.576301 40.042260
F 13.395001 3.857754 40.104898
F 13.395001 11.575562 40.104898
F 4.499929 1.285410 36.410986
F 4.499929 9.003218 36.410986
F 4.499929 16.721030 36.410985
F 13.411833 1.286283 36.473845
F 0.125535 1.286929 21.873042
F 0.125535 9.004736 21.873042
F 0.125535 16.722548 21.873042
F 0.161524 24.404101 2.823748
F 0.161524 32.121908 2.823749
F 9.182253 24.440870 2.798593
F 9.182253 32.158677 2.798593
F 18.093884 24.440879 2.860802
F 18.093884 32.158687 2.860802
F 0.149918 27.048599 6.442166
F 15.747609 23.153430 21.028085
F 0.149918 19.330789 6.442166
F 9.165413 27.012358 6.429644
F 15.747609 30.871237 21.028085
F 9.165413 19.294548 6.429644
F 18.077034 27.012350 6.491855
F 6.835699 23.153463 20.965887
F 18.077034 19.294541 6.491855
F 0.207781 27.023434 3.681758
F 6.835699 30.871271 20.965887
F 0.207781 19.305624 3.681758
F 9.180673 27.013050 3.702875
F 15.773016 20.580825 17.389961
F 9.180673 19.295241 3.702874
F 18.092304 27.013041 3.765097
F 15.773016 28.298633 17.389961
F 18.092304 19.295232 3.765097
F 0.143365 24.459131 0.068734
F 13.538778 19.294524 18.283938
F 0.143365 32.176939 0.068734
F 13.538778 34.730142 18.283938
F 9.064811 24.438161 0.066740
F 9.064811 32.155969 0.066740
F 17.976391 24.438173 0.128958
F 17.976391 32.155980 0.128958
F 2.475109 30.877972 3.656022
F 2.475109 23.160164 3.656022
F 11.408633 30.871944 3.718436
F 11.408633 23.154137 3.718436
F 20.320194 30.871945 3.780651
F 20.320194 23.154137 3.780651
F 2.357086 28.293450 0.021054
F 2.357086 20.575642 0.021054
F 11.292714 28.297076 0.082296
F 11.292714 20.579268 0.082296
F 20.204280 28.297077 0.144512
F 20.204280 20.579269 0.144512
F 2.474776 28.294789 2.758892
F 2.474776 20.576980 2.758893
F 11.410211 28.299782 2.814141
F 11.410212 20.581974 2.814141
F 20.321772 28.299783 2.876356
F 20.321772 20.581975 2.876356
F 2.460275 30.875708 6.388652
F 2.460275 23.157900 6.388652
F 11.393363 30.871255 6.445194
F 11.393363 23.153447 6.445194
F 20.304924 30.871254 6.507409
F 20.304924 23.153446 6.507409
F 4.721031 24.440451 2.767906
F 4.721031 32.158259 2.767906
F 13.638107 24.440880 2.829694
F 13.638107 32.158687 2.829694
F 4.704925 27.012611 6.398705
F 6.861030 20.580772 17.327776
F 4.704925 19.294802 6.398705
F 13.621256 27.012350 6.460747
F 6.861029 28.298580 17.327776
F 13.621256 19.294541 6.460748
F 4.720310 27.014717 3.670662
F 15.792056 20.580825 14.661368
F 4.720310 19.296908 3.670662
F 13.636526 27.013041 3.733990
F 15.792056 28.298633 14.661369
F 13.636526 19.295232 3.733990
F 4.607733 24.437270 0.035113
F 4.607733 32.155077 0.035113
F 13.520614 24.438173 0.097851
F 13.520614 32.155981 0.097851
F 6.951960 30.872252 3.687133
F 6.951960 23.154445 3.687133
F 15.864416 30.871945 3.749543
F 15.864416 23.154137 3.749543
F 6.835851 28.296700 0.050943
F 6.835851 20.578892 0.050943
F 15.748502 28.297076 0.113405
F 15.748502 20.579268 0.113404
F 6.953751 28.299672 2.783095
F 6.953751 20.581864 2.783095
F 15.865995 28.299783 2.845248
F 15.865995 20.581975 2.845249
F 6.936959 30.871353 6.414145
F 6.936959 23.153546 6.414145
F 15.849146 30.871254 6.476301
F 15.849146 23.153446 6.476301
F 0.133599 24.406188 10.076497
F 0.133599 32.123995 10.076497
F 9.140098 24.439724 10.067065
F 9.140098 32.157532 10.067065
F 18.051705 24.439729 10.129277
F 18.051705 32.157537 10.129277
F 0.116102 27.043769 13.712923
F 6.879947 20.580615 14.599003
F 0.116102 19.325960 13.712923
F 9.114698 27.012338 13.705179
F 6.879947 28.298423 14.599003
F 9.114698 19.294528 13.705179
F 18.026295 27.012334 13.767392
F 18.026295 34.730142 13.767392
F 18.026295 19.294525 13.767393
F 0.176896 27.018967 10.953136
F 15.766668 23.153430 18.299492
F 0.176896 19.301158 10.953135
F 9.133733 27.012341 10.976579
F 15.766668 30.871237 18.299492
F 9.133733 19.294532 10.976579
F 18.045354 27.012334 11.038800
F 18.045354 34.730142 11.038800
F 18.045354 19.294524 11.038800
F 0.193661 24.431542 7.314159
F 0.193661 32.149350 7.314159
F 9.159111 24.439724 7.338524
F 9.159111 32.157532 7.338524
F 18.070738 24.439733 7.400745
F 18.070738 32.157540 7.400745
F 2.433308 30.875958 10.928971
F 2.433308 23.158151 10.928971
F 11.361685 30.871237 10.992139
F 11.361685 23.153430 10.992139
F 20.273244 30.871237 11.054354
F 20.273244 23.153430 11.054354
F 2.455689 28.293172 7.290505
F 2.455689 20.575363 7.290505
F 11.387065 28.298636 7.354084
F 11.387064 20.580828 7.354084
F 20.298626 28.298636 7.416299
F 20.298626 20.580828 7.416299
F 2.437153 28.294907 10.025207
F 2.437153 20.577099 10.025207
F 11.368033 28.298632 10.082616
F 11.368033 20.580824 10.082616
F 20.279592 28.298633 10.144831
F 20.279592 20.580825 10.144831
F 2.413966 30.874320 13.662899
F 2.413966 23.156512 13.662899
F 11.342625 30.871238 13.720731
F 11.342625 23.153431 13.720731
F 20.254185 30.871238 13.782946
F 20.254185 23.153430 13.782946
F 4.680316 24.439585 10.036034
F 4.680316 32.157393 10.036035
F 13.595928 24.439730 10.098169
F 13.595928 32.157537 10.098169
F 4.655479 27.012369 13.674070
F 6.854635 23.153621 18.237140
F 4.655480 19.294559 13.674070
F 13.570517 27.012334 13.736285
F 13.570517 34.730142 13.736285
F 13.570517 19.294525 13.736285
F 4.674028 27.013887 10.944395
F 6.854635 30.871429 18.237140
F 4.674028 19.296077 10.944395
F 13.589576 27.012334 11.007693
F 13.589576 34.730142 11.007692
F 13.589576 19.294524 11.007692
F 4.699028 24.438105 7.306311
F 4.699028 32.155913 7.306311
F 13.614960 24.439733 7.369638
F 13.614960 32.157540 7.369638
F 6.905253 30.871477 10.960861
F 6.905253 23.153669 10.960861
F 15.817466 30.871237 11.023246
F 15.817466 23.153430 11.023246
F 6.930504 28.298362 7.322781
F 6.930505 20.580553 7.322781
F 15.842848 28.298636 7.385192
F 15.842848 20.580828 7.385192
F 6.911689 28.298547 10.051556
F 6.911689 20.580739 10.051556
F 15.823815 28.298633 10.113723
F 15.823815 20.580825 10.113723
F 6.886349 30.871309 13.689663
F 6.886349 23.153501 13.689663
F 15.798407 30.871237 13.751839
F 15.798407 23.153430 13.751839
F 0.097529 24.409838 17.350076
F 0.097529 32.127646 17.350076
F 9.089320 24.439727 17.343301
F 9.089320 32.157535 17.343301
F 18.000906 24.439729 17.405515
F 18.000906 32.157537 17.405515
F 0.078806 27.040806 20.987365
F 13.564168 32.157537 14.645815
F 0.078806 19.322996 20.987365
F 9.063913 27.012336 20.981424
F 9.063913 34.730144 20.981424
F 9.063914 19.294526 20.981424
F 17.975497 27.012334 21.043638
F 17.975496 34.730142 21.043639
F 17.975497 19.294525 21.043639
F 0.142731 27.014440 18.233003
F 13.564168 24.439730 14.645815
F 0.142731 19.296631 18.233003
F 9.082947 27.012339 18.252827
F 4.649046 32.156066 14.582566
F 9.082947 19.294529 18.252827
F 17.994555 27.012334 18.315046
F 17.994555 34.730142 18.315046
F 17.994555 19.294525 18.315046
F 0.159883 24.435088 14.592956
F 0.159883 32.152895 14.592956
F 9.108331 24.439724 14.614703
F 9.108331 32.157531 14.614703
F 18.019946 24.439730 14.676922
F 18.019946 32.157537 14.676922
F 2.386746 30.874860 18.205858
F 2.386746 23.157053 18.205858
F 11.310889 30.871237 18.268385
F 11.310889 23.153430 18.268384
F 20.222445 30.871238 18.330600
F 20.222445 23.153430 18.330600
F 2.410329 28.294530 14.567471
F 2.410329 20.576722 14.567471
F 11.336275 28.298633 14.630261
F 11.336275 20.580825 14.630261
F 20.247834 28.298633 14.692476
F 20.247834 20.580825 14.692476
F 2.390760 28.296080 17.300643
F 2.390760 20.578272 17.300644
F 11.317235 28.298632 17.358854
F 11.317235 20.580824 17.358854
F 20.228793 28.298633 17.421069
F 20.228794 20.580825 17.421069
F 2.367557 30.873296 20.938378
F 2.367557 23.155488 20.938378
F 11.291828 30.871238 20.996977
F 11.291828 23.153431 20.996977
F 20.203386 30.871237 21.059192
F 20.203386 23.153430 21.059192
F 4.630503 24.439797 17.312119
F 4.630503 32.157605 17.312119
F 13.545129 24.439730 17.374408
F 13.545129 32.157537 17.374408
F 4.605395 27.012186 20.950183
F 4.605395 34.729994 20.950183
F 4.605395 19.294377 20.950183
F 13.519719 27.012334 21.012531
F 13.519719 34.730142 21.012531
F 13.519718 19.294525 21.012531
F 4.624116 27.013722 18.220745
F 4.649047 24.438259 14.582566
F 4.624116 19.295913 18.220745
F 13.538778 27.012334 18.283938
F 0.060310 24.412717 24.624566
F 0.060310 32.130525 24.624566
F 9.038530 24.439729 24.619547
F 9.038530 32.157536 24.619547
F 17.950108 24.439729 24.681762
F 17.950108 32.157537 24.681762
F 0.042041 27.037827 28.261660
F 6.828629 23.154960 42.790064
F 0.042041 19.320017 28.261660
F 9.013124 27.012334 28.257669
F 9.013124 34.730142 28.257669
F 9.013124 19.294524 28.257670
F 17.924698 27.012334 28.319885
F 17.924698 34.730142 28.319885
F 17.924698 19.294525 28.319885
F 0.108377 27.008973 25.513012
F 0.108377 34.726781 25.513012
F 0.108377 19.291164 25.513012
F 9.032163 27.012337 25.529075
F 6.828629 30.872767 42.790064
F 9.032163 19.294528 25.529075
F 17.943757 27.012334 25.591292
F 17.943757 34.730142 25.591292
F 17.943757 19.294524 25.591292
F 9.057546 24.439726 21.890951
F 9.057546 32.157533 21.890951
F 17.969148 24.439730 21.953169
F 17.969148 32.157537 21.953169
F 2.339222 30.873877 25.482551
F 2.339222 23.156069 25.482551
F 11.260091 30.871237 25.544631
F 11.260091 23.153430 25.544631
F 20.171646 30.871238 25.606846
F 20.171647 23.153430 25.606846
F 2.362948 28.295487 21.844205
F 2.362948 20.577679 21.844205
F 11.285478 28.298633 21.906508
F 11.285478 20.580825 21.906508
F 20.197036 28.298633 21.968723
F 20.197036 20.580825 21.968723
F 2.344451 28.297086 24.576063
F 2.344451 20.579278 24.576063
F 11.266438 28.298632 24.635101
F 11.266438 20.580824 24.635101
F 20.177995 28.298633 24.697316
F 20.177995 20.580825 24.697316
F 2.321425 30.872243 28.213712
F 2.321425 23.154435 28.213712
F 11.241031 30.871238 28.273224
F 11.241031 23.153430 28.273224
F 20.152588 30.871238 28.335439
F 20.152588 23.153430 28.335439
F 4.580305 24.439955 24.588248
F 4.580305 32.157763 24.588248
F 13.494331 24.439730 24.650654
F 13.494331 32.157537 24.650654
F 4.555214 27.012027 28.226310
F 4.555214 34.729835 28.226311
F 4.555214 19.294218 28.226310
F 13.468920 27.012334 28.288777
F 13.468920 34.730142 28.288777
F 13.468920 19.294525 28.288777
F 4.574330 27.013540 25.497110
F 15.624469 20.580118 39.216157
F 4.574330 19.295731 25.497110
F 13.487979 27.012334 25.560185
F 13.487979 34.730142 25.560184
F 13.487979 19.294524 25.560184
F 4.599199 24.438429 21.858927
F 4.599199 32.156236 21.858927
F 13.513370 24.439730 21.922061
F 13.513370 32.157537 21.922061
F 6.803922 30.871411 25.513398
F 6.803922 23.153604 25.513398
F 15.715869 30.871237 25.575739
F 15.715869 23.153430 25.575739
F 6.829269 28.298452 21.875270
F 6.829269 20.580644 21.875270
F 15.741258 28.298633 21.937616
F 15.741258 20.580825 21.937615
F 6.810392 28.298622 24.603995
F 6.810392 20.580814 24.603996
F 15.722218 28.298633 24.666208
F 15.722218 20.580825 24.666208
F 6.785074 30.871225 28.242102
F 6.785074 23.153417 28.242102
F 15.696810 30.871237 28.304331
F 15.696810 23.153430 28.304331
F 0.024014 24.415803 31.898663
F 0.024014 32.133611 31.898663
F 8.987742 24.439730 31.895791
F 8.987742 32.157538 31.895791
F 17.899309 24.439729 31.958007
F 17.899309 32.157537 31.958007
F 0.006112 27.034652 35.535605
F 15.624469 28.297926 39.216156
F 0.006112 19.316843 35.535606
F 8.962343 27.012329 35.533845
F 8.962343 34.730138 35.533845
F 8.962343 19.294520 35.533846
F 17.873907 27.012331 35.596061
F 17.873906 34.730139 35.596062
F 17.873906 19.294522 35.596062
F 0.074126 27.003669 32.792747
F 0.074126 34.721477 32.792747
F 0.074126 19.285859 32.792747
F 8.981382 27.012335 32.805314
F 8.981382 34.730143 32.805314
F 8.981382 19.294526 32.805314
F 17.892958 27.012334 32.867530
F 17.892958 34.730142 32.867530
F 17.892958 19.294525 32.867530
F 0.091232 24.445770 29.152914
F 0.091232 32.163577 29.152915
F 9.006764 24.439727 29.167198
F 9.006764 32.157535 29.167198
F 17.918349 24.439729 29.229415
F 17.918349 32.157537 29.229415
F 2.292066 30.872746 32.759294
F 2.292066 23.154939 32.759293
F 11.209293 30.871237 32.820869
F 11.209293 23.153429 32.820869
F 20.120848 30.871237 32.883084
F 20.120848 23.153430 32.883084
F 2.315582 28.296540 29.120913
F 2.315582 20.578732 29.120912
F 11.234680 28.298633 29.182754
F 11.234680 20.580825 29.182754
F 20.146237 28.298633 29.244969
F 20.146237 20.580825 29.244969
F 2.298506 28.298200 31.851334
F 2.298506 20.580392 31.851334
F 11.215640 28.298632 31.911346
F 11.215640 20.580824 31.911346
F 20.127196 28.298633 31.973561
F 20.127196 20.580825 31.973561
F 2.275599 30.871062 35.488965
F 2.275599 23.153254 35.488965
F 11.190241 30.871235 35.549400
F 11.190241 23.153427 35.549401
F 20.101796 30.871235 35.611616
F 20.101796 23.153427 35.611616
F 4.530168 24.440121 31.864370
F 4.530168 32.157928 31.864370
F 13.443532 24.439730 31.926900
F 13.443532 32.157537 31.926900
F 4.505093 27.011870 35.502396
F 4.505093 34.729678 35.502397
F 4.505093 19.294061 35.502397
F 13.418128 27.012331 35.564954
F 13.418128 34.730139 35.564954
F 13.418128 19.294522 35.564954
F 4.524663 27.013327 32.773486
F 6.713006 20.580210 39.153904
F 4.524663 19.295517 32.773486
F 13.437181 27.012334 32.836423
F 13.437181 34.730142 32.836422
F 13.437181 19.294524 32.836422
F 4.549475 24.438627 29.135297
F 4.549475 32.156434 29.135297
F 13.462571 24.439730 29.198308
F 13.462571 32.157537 29.198308
F 6.753217 30.871393 32.789647
F 6.753217 23.153585 32.789647
F 15.665071 30.871237 32.851977
F 15.665071 23.153430 32.851977
F 6.778556 28.298469 29.151526
F 6.778556 20.580660 29.151526
F 15.690459 28.298633 29.213861
F 15.690459 20.580825 29.213861
F 6.759779 28.298672 31.880207
F 6.759779 20.580864 31.880207
F 15.671419 28.298633 31.942453
F 15.671419 20.580825 31.942453
F 6.734482 30.871168 35.518243
F 6.734482 23.153361 35.518242
F 15.646018 30.871234 35.580508
F 15.646019 23.153427 35.580508
F 15.740365 23.154986 42.852296
F 15.740364 30.872794 42.852296
F 8.940802 24.439024 39.169494
F 8.940802 32.156832 39.169495
F 17.852359 24.439022 39.231710
F 17.852359 32.156830 39.231710
F 0.046396 27.059116 42.834063
F 6.713006 28.298018 39.153903
F 0.046396 19.341306 42.834063
F 9.056606 27.013892 42.805638
F 15.639720 20.580809 36.489398
F 9.056606 19.296082 42.805638
F 17.968253 27.013891 42.867850
F 15.639720 28.298616 36.489398
F 17.968253 19.296081 42.867850
F 0.043628 27.000157 40.084384
F 0.043628 34.717965 40.084384
F 0.043628 19.282347 40.084384
F 8.939221 27.011183 40.073789
F 8.939221 34.728991 40.073789
F 8.939221 19.293373 40.073789
F 17.850778 27.011184 40.136006
F 17.850778 34.728992 40.136006
F 17.850778 19.293375 40.136005
F 0.056849 24.451073 36.433117
F 0.056849 32.168880 36.433117
F 8.956044 24.439713 36.442737
F 8.956044 32.157521 36.442737
F 17.867610 24.439713 36.504952
F 17.867610 32.157521 36.504952
F 2.253449 30.870716 40.029392
F 2.253449 23.152909 40.029392
F 11.167114 30.870087 40.089344
F 11.167114 23.152280 40.089344
F 20.078668 30.870088 40.151559
F 20.078668 23.152280 40.151559
F 2.268457 28.297588 36.397746
F 2.268457 20.579780 36.397746
F 11.183942 28.298617 36.458292
F 11.183942 20.580809 36.458291
F 20.095498 28.298617 36.520506
F 20.095498 20.580809 36.520506
F 2.254186 28.297352 39.126968
F 2.254186 20.579544 39.126968
F 11.168692 28.297925 39.185050
F 11.168692 20.580117 39.185050
F 20.080246 28.297926 39.247264
F 20.080246 20.580118 39.247264
F 2.361638 30.877758 42.763707
F 2.361638 23.159950 42.763707
F 11.284586 30.872794 42.821188
F 11.284586 23.154986 42.821188
F 20.196142 30.872794 42.883403
F 20.196142 23.154987 42.883403
F 4.483911 24.439545 39.138010
F 4.483911 32.157353 39.138010
F 13.396582 24.439022 39.200602
F 13.396582 32.156830 39.200602
F 4.594601 27.014594 42.775084
F 6.727916 20.580665 36.427082
F 4.594601 19.296784 42.775084
F 13.512474 27.013890 42.836742
F 6.727916 28.298473 36.427082
F 13.512474 19.296081 42.836742
F 4.483610 27.011923 40.042260
F 4.483610 34.729732 40.042260
F 4.483610 19.294114 40.042260
F 13.395001 27.011184 40.104898
F 13.395001 34.728992 40.104897
F 13.395001 19.293375 40.104898
F 4.499929 24.438840 36.410986
F 4.499929 32.156648 36.410986
F 13.411833 24.439713 36.473845
F 13.411833 32.157521 36.473845
F 6.711140 30.870222 40.058143
F 6.711140 23.152414 40.058143
F 15.622891 30.870088 40.120451
F 15.622891 23.152280 40.120451
F 0.125535 24.440359 21.873042
F 0.125535 32.158166 21.873042
F 0.161524 47.557531 2.823748
F 0.161524 39.839720 2.823748
F 9.182253 47.594299 2.798593
F 9.182253 39.876489 2.798593
F 18.093884 47.594309 2.860802
F 18.093884 39.876499 2.860802
F 0.149918 50.202028 6.442166
F 0.149918 42.484219 6.442166
F 9.165413 50.165788 6.429644
F 9.165413 42.447978 6.429644
F 18.077034 50.165780 6.491855
F 18.077034 42.447971 6.491855
F 0.207781 50.176864 3.681758
F 0.207781 42.459054 3.681758
F 9.180673 50.166480 3.702875
F 9.180673 42.448671 3.702874
F 18.092304 50.166471 3.765097
F 18.092304 42.448662 3.765097
F 0.143365 47.612561 0.068734
F 4.624116 34.731531 18.220745
F 0.143365 39.894751 0.068733
F 9.082947 34.730147 18.252827
F 9.064811 47.591591 0.066740
F 9.064811 39.873781 0.066740
F 17.976391 47.591603 0.128958
F 17.976391 39.873793 0.128958
F 2.475109 38.595782 3.656022
F 2.475109 46.313594 3.656022
F 11.408633 38.589755 3.718436
F 11.408633 46.307567 3.718436
F 20.320194 38.589755 3.780651
F 20.320194 46.307567 3.780651
F 2.357086 51.446880 0.021054
F 2.357086 36.011259 0.021054
F 2.357086 43.729072 0.021054
F 11.292714 51.450506 0.082296
F 11.292714 36.014885 0.082296
F 11.292714 43.732698 0.082296
F 20.204280 51.450507 0.144512
F 20.204280 36.014886 0.144512
F 20.204280 43.732698 0.144512
F 2.474776 51.448218 2.758892
F 2.474776 36.012598 2.758893
F 2.474776 43.730410 2.758893
F 11.410211 51.453212 2.814141
F 11.410212 36.017592 2.814142
F 11.410212 43.735404 2.814141
F 20.321772 51.453213 2.876356
F 20.321772 36.017592 2.876356
F 20.321772 43.735405 2.876356
F 2.460275 38.593518 6.388652
F 2.460275 46.311330 6.388652
F 11.393364 38.589065 6.445194
F 11.393363 46.306877 6.445194
F 20.304924 38.589064 6.507409
F 20.304924 46.306876 6.507409
F 4.721031 47.593881 2.767906
F 4.721031 39.876070 2.767906
F 13.638107 47.594310 2.829694
F 13.638107 39.876499 2.829695
F 4.704925 50.166041 6.398705
F 4.704925 42.448232 6.398705
F 13.621256 50.165780 6.460747
F 13.621256 42.447971 6.460748
F 4.720310 50.168147 3.670662
F 4.720310 42.450338 3.670662
F 13.636526 50.166471 3.733990
F 13.636526 42.448662 3.733990
F 4.607733 47.590700 0.035113
F 4.607733 39.872889 0.035113
F 13.520614 47.591603 0.097851
F 13.520614 39.873793 0.097850
F 6.951960 38.590063 3.687133
F 6.951960 46.307874 3.687133
F 15.864416 38.589755 3.749543
F 15.864416 46.307567 3.749543
F 6.835851 51.450129 0.050943
F 6.835851 36.014509 0.050943
F 6.835851 43.732321 0.050943
F 15.748502 51.450506 0.113404
F 15.748502 36.014886 0.113404
F 15.748502 43.732698 0.113404
F 6.953751 51.453102 2.783096
F 6.953751 36.017481 2.783095
F 6.953751 43.735294 2.783095
F 15.865995 51.453213 2.845248
F 15.865995 36.017592 2.845248
F 15.865995 43.735405 2.845249
F 6.936959 38.589164 6.414145
F 6.936959 46.306976 6.414145
F 15.849146 38.589064 6.476301
F 15.849146 46.306876 6.476301
F 0.133599 47.559617 10.076497
F 0.133599 39.841807 10.076497
F 9.140098 47.593154 10.067065
F 9.140098 39.875343 10.067066
F 18.051705 47.593159 10.129277
F 18.051705 39.875349 10.129277
F 0.116102 50.197199 13.712923
F 0.116102 42.479389 13.712923
F 9.114698 50.165768 13.705179
F 9.114698 42.447959 13.705179
F 18.026295 50.165764 13.767392
F 18.026295 42.447954 13.767392
F 0.176896 50.172397 10.953136
F 0.176896 42.454588 10.953135
F 9.133733 50.165771 10.976579
F 9.133733 42.447962 10.976579
F 18.045354 50.165764 11.038800
F 18.045354 42.447954 11.038800
F 0.193661 47.584972 7.314159
F 0.193661 39.867161 7.314158
F 9.159111 47.593154 7.338524
F 9.159111 39.875344 7.338524
F 18.070738 47.593162 7.400745
F 18.070738 39.875352 7.400745
F 2.433308 38.593769 10.928971
F 2.433308 46.311581 10.928971
F 11.361685 38.589048 10.992139
F 11.361685 46.306860 10.992139
F 20.273244 38.589048 11.054354
F 20.273244 46.306860 11.054354
F 2.455689 51.446602 7.290505
F 2.455689 36.010981 7.290505
F 2.455689 43.728794 7.290505
F 11.387065 51.452066 7.354084
F 11.387065 36.016446 7.354084
F 11.387065 43.734258 7.354084
F 20.298626 51.452066 7.416299
F 20.298626 36.016446 7.416299
F 20.298626 43.734258 7.416299
F 2.437153 51.448337 10.025207
F 2.437153 36.012716 10.025207
F 2.437153 43.730529 10.025207
F 11.368033 51.452063 10.082616
F 11.368033 36.016442 10.082616
F 11.368033 43.734254 10.082616
F 20.279592 51.452063 10.144831
F 20.279592 36.016443 10.144831
F 20.279592 43.734255 10.144831
F 2.413966 38.592131 13.662899
F 2.413966 46.309943 13.662899
F 11.342625 38.589049 13.720732
F 11.342625 46.306860 13.720731
F 20.254185 38.589048 13.782946
F 20.254185 46.306860 13.782946
F 4.680316 47.593015 10.036035
F 4.680316 39.875204 10.036035
F 13.595928 47.593160 10.098169
F 13.595928 39.875349 10.098170
F 4.655479 50.165799 13.674070
F 4.655479 42.447989 13.674070
F 13.570517 50.165764 13.736285
F 13.570517 42.447954 13.736285
F 4.674028 50.167316 10.944395
F 4.674028 42.449507 10.944395
F 13.589576 50.165764 11.007693
F 13.589576 42.447955 11.007692
F 4.699029 47.591535 7.306311
F 4.699028 39.873725 7.306311
F 13.614960 47.593163 7.369638
F 13.614960 39.875352 7.369638
F 6.905253 38.589287 10.960860
F 6.905253 46.307099 10.960861
F 15.817466 38.589048 11.023246
F 15.817466 46.306860 11.023246
F 6.930505 51.451791 7.322781
F 6.930504 36.016171 7.322780
F 6.930505 43.733983 7.322781
F 15.842848 51.452066 7.385192
F 15.842848 36.016446 7.385191
F 15.842848 43.734258 7.385192
F 6.911689 51.451977 10.051556
F 6.911689 36.016356 10.051556
F 6.911689 43.734169 10.051556
F 15.823815 51.452063 10.113723
F 15.823815 36.016442 10.113723
F 15.823815 43.734255 10.113723
F 6.886349 38.589119 13.689663
F 6.886349 46.306931 13.689663
F 15.798407 38.589048 13.751839
F 15.798407 46.306860 13.751839
F 0.097529 47.563268 17.350076
F 0.097529 39.845458 17.350076
F 9.089320 47.593157 17.343301
F 9.089320 39.875347 17.343301
F 18.000906 47.593159 17.405515
F 18.000906 39.875349 17.405516
F 0.078806 50.194236 20.987365
F 0.078806 42.476426 20.987365
F 9.063914 50.165765 20.981424
F 9.063914 42.447956 20.981424
F 17.975496 50.165764 21.043638
F 17.975496 42.447954 21.043639
F 0.142731 50.167870 18.233003
F 0.142731 42.450061 18.233003
F 9.082947 50.165769 18.252827
F 9.082947 42.447959 18.252827
F 17.994555 50.165764 18.315046
F 17.994555 42.447954 18.315046
F 0.159882 47.588518 14.592956
F 0.159883 39.870707 14.592956
F 9.108331 47.593154 14.614703
F 9.108331 39.875343 14.614702
F 18.019946 47.593159 14.676922
F 18.019946 39.875349 14.676922
F 2.386746 38.592671 18.205858
F 2.386746 46.310482 18.205858
F 11.310889 38.589048 18.268384
F 11.310889 46.306860 18.268384
F 20.222445 38.589048 18.330599
F 20.222445 46.306860 18.330600
F 2.410329 51.447960 14.567471
F 2.410329 36.012340 14.567471
F 2.410329 43.730152 14.567471
F 11.336275 51.452063 14.630261
F 11.336275 36.016443 14.630261
F 11.336275 43.734255 14.630261
F 20.247834 51.452063 14.692476
F 20.247834 36.016443 14.692476
F 20.247834 43.734255 14.692476
F 2.390760 51.449509 17.300644
F 2.390760 36.013889 17.300644
F 2.390760 43.731701 17.300644
F 11.317235 51.452063 17.358854
F 11.317235 36.016442 17.358854
F 11.317235 43.734254 17.358854
F 20.228794 51.452063 17.421069
F 20.228794 36.016443 17.421069
F 20.228794 43.734255 17.421069
F 2.367557 38.591106 20.938379
F 2.367557 46.308918 20.938378
F 11.291828 38.589049 20.996977
F 11.291828 46.306860 20.996977
F 20.203386 38.589048 21.059193
F 20.203386 46.306860 21.059192
F 4.630503 47.593227 17.312119
F 4.630503 39.875417 17.312119
F 13.545129 47.593160 17.374408
F 13.545129 39.875349 17.374408
F 4.605394 50.165616 20.950183
F 4.605394 42.447807 20.950183
F 13.519719 50.165764 21.012531
F 13.519718 42.447955 21.012531
F 4.624116 50.167152 18.220745
F 4.624116 42.449343 18.220745
F 13.538778 50.165764 18.283938
F 13.538778 42.447955 18.283938
F 4.649047 47.591689 14.582566
F 4.649046 39.873878 14.582566
F 13.564168 47.593160 14.645815
F 13.564168 39.875349 14.645814
F 6.854635 38.589239 18.237140
F 6.854635 46.307051 18.237140
F 15.766668 38.589048 18.299492
F 15.766668 46.306860 18.299492
F 6.879947 51.451853 14.599004
F 6.879947 36.016233 14.599003
F 6.879947 43.734045 14.599003
F 15.792056 51.452063 14.661369
F 15.792056 36.016443 14.661368
F 15.792056 43.734255 14.661368
F 6.861029 51.452009 17.327776
F 6.861030 36.016389 17.327776
F 6.861030 43.734201 17.327776
F 15.773016 51.452063 17.389961
F 15.773016 36.016442 17.389962
F 15.773016 43.734255 17.389961
F 6.835699 38.589082 20.965887
F 6.835699 46.306893 20.965887
F 15.747609 38.589048 21.028085
F 15.747609 46.306860 21.028085
F 0.149918 34.766406 6.442166
F 9.165413 34.730166 6.429644
F 18.077034 34.730158 6.491855
F 0.207781 34.741242 3.681758
F 9.180673 34.730859 3.702874
F 18.092304 34.730849 3.765097
F 4.704925 34.730419 6.398705
F 13.621256 34.730159 6.460747
F 4.720310 34.732526 3.670662
F 13.636526 34.730849 3.733989
F 0.116102 34.761577 13.712923
F 9.114698 34.730146 13.705179
F 0.176896 34.736775 10.953136
F 9.133733 34.730149 10.976579
F 4.655479 34.730177 13.674070
F 4.674028 34.731695 10.944395
F 0.078806 34.758614 20.987365
F 0.142731 34.732248 18.233003
F 0.060310 47.566147 24.624566
F 0.060310 39.848337 24.624566
F 9.038530 47.593159 24.619547
F 9.038530 39.875348 24.619547
F 17.950108 47.593159 24.681762
F 17.950108 39.875349 24.681762
F 0.042041 50.191257 28.261660
F 0.042041 42.473447 28.261660
F 9.013124 50.165764 28.257669
F 9.013124 42.447955 28.257670
F 17.924698 50.165764 28.319885
F 17.924698 42.447954 28.319885
F 0.108377 50.162403 25.513013
F 0.108377 42.444593 25.513012
F 9.032163 50.165767 25.529075
F 9.032163 42.447958 25.529075
F 17.943757 50.165764 25.591292
F 17.943757 42.447954 25.591292
F 9.057546 47.593156 21.890951
F 9.057546 39.875345 21.890951
F 17.969148 47.593160 21.953169
F 17.969148 39.875349 21.953169
F 2.339222 38.591687 25.482551
F 2.339222 46.309499 25.482551
F 11.260091 38.589048 25.544631
F 11.260091 46.306860 25.544631
F 20.171646 38.589048 25.606846
F 20.171646 46.306860 25.606846
F 2.362948 51.448917 21.844205
F 2.362948 36.013297 21.844204
F 2.362948 43.731109 21.844205
F 11.285478 51.452063 21.906508
F 11.285478 36.016443 21.906507
F 11.285478 43.734255 21.906508
F 20.197036 51.452063 21.968723
F 20.197035 36.016443 21.968723
F 20.197036 43.734255 21.968723
F 2.344451 51.450516 24.576063
F 2.344451 36.014896 24.576063
F 2.344451 43.732708 24.576063
F 11.266438 51.452063 24.635101
F 11.266438 36.016442 24.635101
F 11.266438 43.734254 24.635101
F 20.177995 51.452063 24.697316
F 20.177995 36.016442 24.697316
F 20.177995 43.734255 24.697316
F 2.321425 38.590054 28.213713
F 2.321425 46.307866 28.213712
F 11.241031 38.589048 28.273224
F 11.241031 46.306860 28.273224
F 20.152588 38.589048 28.335439
F 20.152588 46.306860 28.335439
F 4.580305 47.593385 24.588248
F 4.580305 39.875575 24.588249
F 13.494331 47.593160 24.650654
F 13.494331 39.875349 24.650654
F 4.555214 50.165457 28.226310
F 4.555214 42.447648 28.226311
F 13.468920 50.165764 28.288777
F 13.468920 42.447955 28.288777
F 4.574330 50.166970 25.497110
F 4.574330 42.449161 25.497110
F 13.487979 50.165764 25.560185
F 13.487979 42.447954 25.560184
F 4.599199 47.591859 21.858927
F 4.599199 39.874048 21.858927
F 13.513370 47.593160 21.922061
F 13.513370 39.875349 21.922061
F 6.803922 38.589222 25.513398
F 6.803922 46.307033 25.513398
F 15.715869 38.589048 25.575738
F 15.715869 46.306860 25.575739
F 6.829269 51.451882 21.875270
F 6.829269 36.016261 21.875270
F 6.829269 43.734074 21.875270
F 15.741258 51.452063 21.937615
F 15.741258 36.016443 21.937615
F 15.741258 43.734255 21.937615
F 6.810392 51.452052 24.603996
F 6.810392 36.016432 24.603996
F 6.810392 43.734244 24.603996
F 15.722218 51.452063 24.666208
F 15.722218 36.016443 24.666208
F 15.722218 43.734255 24.666208
F 6.785074 38.589035 28.242102
F 6.785074 46.306847 28.242102
F 15.696810 38.589048 28.304331
F 15.696810 46.306860 28.304331
F 0.024014 47.569233 31.898663
F 0.024014 39.851423 31.898663
F 8.987742 47.593160 31.895791
F 8.987742 39.875350 31.895792
F 17.899309 47.593159 31.958007
F 17.899309 39.875349 31.958008
F 0.006112 50.188082 35.535606
F 0.006113 42.470273 35.535606
F 8.962343 50.165759 35.533845
F 8.962343 42.447950 35.533846
F 17.873906 50.165761 35.596061
F 17.873906 42.447951 35.596062
F 0.074126 50.157098 32.792747
F 0.074126 42.439289 32.792747
F 8.981382 50.165765 32.805314
F 8.981382 42.447956 32.805314
F 17.892958 50.165764 32.867530
F 17.892958 42.447954 32.867530
F 0.091232 47.599200 29.152914
F 0.091232 39.881389 29.152914
F 9.006764 47.593157 29.167198
F 9.006764 39.875347 29.167198
F 17.918349 47.593159 29.229415
F 17.918349 39.875349 29.229415
F 2.292066 38.590557 32.759293
F 2.292066 46.308368 32.759293
F 11.209293 38.589048 32.820869
F 11.209293 46.306859 32.820869
F 20.120848 38.589048 32.883084
F 20.120848 46.306860 32.883084
F 2.315582 51.449970 29.120913
F 2.315582 36.014349 29.120912
F 2.315582 43.732162 29.120912
F 11.234680 51.452064 29.182754
F 11.234680 36.016443 29.182753
F 11.234680 43.734255 29.182754
F 20.146237 51.452063 29.244969
F 20.146237 36.016443 29.244969
F 20.146237 43.734255 29.244969
F 2.298506 51.451630 31.851334
F 2.298506 36.016009 31.851334
F 2.298506 43.733821 31.851334
F 11.215640 51.452063 31.911346
F 11.215640 36.016442 31.911346
F 11.215640 43.734254 31.911346
F 20.127197 51.452063 31.973561
F 20.127196 36.016443 31.973561
F 20.127197 43.734255 31.973561
F 2.275599 38.588872 35.488966
F 2.275599 46.306684 35.488965
F 11.190241 38.589045 35.549401
F 11.190241 46.306857 35.549401
F 20.101796 38.589045 35.611616
F 20.101796 46.306857 35.611616
F 4.530168 47.593550 31.864370
F 4.530168 39.875740 31.864371
F 13.443532 47.593160 31.926900
F 13.443532 39.875349 31.926900
F 4.505093 50.165300 35.502396
F 4.505093 42.447491 35.502397
F 13.418128 50.165761 35.564954
F 13.418128 42.447951 35.564954
F 4.524663 50.166756 32.773486
F 4.524663 42.448947 32.773486
F 13.437181 50.165764 32.836423
F 13.437181 42.447954 32.836422
F 4.549475 47.592057 29.135297
F 4.549475 39.874246 29.135297
F 13.462571 47.593160 29.198308
F 13.462571 39.875349 29.198307
F 6.753217 38.589203 32.789647
F 6.753217 46.307015 32.789647
F 15.665071 38.589048 32.851976
F 15.665071 46.306860 32.851977
F 6.778556 51.451898 29.151526
F 6.778556 36.016278 29.151526
F 6.778556 43.734090 29.151526
F 15.690459 51.452063 29.213861
F 15.690459 36.016443 29.213861
F 15.690459 43.734255 29.213861
F 6.759779 51.452102 31.880207
F 6.759779 36.016481 31.880207
F 6.759779 43.734293 31.880207
F 15.671419 51.452063 31.942453
F 15.671419 36.016442 31.942453
F 15.671419 43.734255 31.942453
F 6.734482 38.588979 35.518243
F 6.734482 46.306791 35.518242
F 15.646018 38.589045 35.580508
F 15.646019 46.306857 35.580508
F 15.740365 46.308416 42.852296
F 15.740365 38.590604 42.852296
F 8.940802 47.592454 39.169495
F 8.940802 39.874644 39.169494
F 17.852359 47.592452 39.231710
F 17.852359 39.874642 39.231710
F 0.046396 50.212545 42.834063
F 0.046397 42.494736 42.834063
F 9.056606 50.167322 42.805638
F 9.056606 42.449512 42.805638
F 17.968253 50.167320 42.867850
F 17.968253 42.449511 42.867850
F 0.043628 50.153586 40.084384
F 0.043628 42.435777 40.084384
F 8.939221 50.164613 40.073789
F 8.939222 42.446803 40.073789
F 17.850778 50.164614 40.136006
F 17.850778 42.446805 40.136005
F 0.056849 47.604503 36.433117
F 0.056849 39.886692 36.433116
F 8.956044 47.593143 36.442737
F 8.956044 39.875333 36.442737
F 17.867610 47.593143 36.504952
F 17.867610 39.875333 36.504952
F 2.253449 38.588527 40.029392
F 2.253449 46.306338 40.029392
F 11.167114 38.587898 40.089344
F 11.167114 46.305709 40.089344
F 20.078668 38.587898 40.151559
F 20.078668 46.305710 40.151559
F 2.268457 51.451018 36.397746
F 2.268457 36.015398 36.397745
F 2.268457 43.733210 36.397746
F 11.183942 51.452047 36.458291
F 11.183942 36.016427 36.458291
F 11.183942 43.734239 36.458291
F 20.095498 51.452047 36.520506
F 20.095498 36.016426 36.520506
F 20.095498 43.734239 36.520506
F 2.254186 51.450781 39.126968
F 2.254186 36.015161 39.126968
F 2.254186 43.732973 39.126968
F 11.168692 51.451355 39.185050
F 11.168692 36.015735 39.185050
F 11.168692 43.733547 39.185050
F 20.080246 51.451356 39.247264
F 20.080246 36.015735 39.247264
F 20.080246 43.733548 39.247264
F 2.361638 38.595568 42.763707
F 2.361638 46.313380 42.763707
F 11.284586 38.590604 42.821189
F 11.284586 46.308416 42.821188
F 20.196142 38.590604 42.883404
F 20.196142 46.308416 42.883403
F 4.483911 47.592975 39.138010
F 4.483911 39.875165 39.138010
F 13.396582 47.592453 39.200602
F 13.396582 39.874642 39.200603
F 4.594601 50.168024 42.775084
F 4.594601 42.450214 42.775084
F 13.512474 50.167320 42.836742
F 13.512474 42.449511 42.836743
F 4.483610 50.165353 40.042260
F 4.483610 42.447544 40.042260
F 13.395001 50.164614 40.104898
F 13.395001 42.446805 40.104898
F 4.499929 47.592270 36.410986
F 4.499929 39.874460 36.410985
F 13.411833 47.593143 36.473845
F 13.411833 39.875333 36.473845
F 6.711140 38.588032 40.058143
F 6.711140 46.305844 40.058143
F 15.622891 38.587898 40.120451
F 15.622891 46.305710 40.120451
F 6.727916 51.451902 36.427082
F 6.727916 36.016282 36.427082
F 6.727916 43.734095 36.427082
F 15.639720 51.452047 36.489398
F 15.639720 36.016426 36.489398
F 15.639720 43.734238 36.489398
F 6.713006 51.451448 39.153903
F 6.713006 36.015828 39.153904
F 6.713006 43.733640 39.153904
F 15.624469 51.451356 39.216156
F 15.624469 36.015735 39.216156
F 15.624469 43.733548 39.216157
F 6.828629 38.590578 42.790065
F 6.828629 46.308390 42.790064
F 0.042041 34.755635 28.261660
F 9.032163 34.730145 25.529075
F 4.574330 34.731348 25.497110
F 0.006112 34.752460 35.535605
F 4.524663 34.731135 32.773486
F 0.046397 34.776923 42.834063
F 9.056606 34.731700 42.805638
F 17.968253 34.731699 42.867850
F 4.594601 34.732402 42.775084
F 13.512474 34.731699 42.836742
F 0.125535 47.593788 21.873042
F 0.125535 39.875978 21.873042
F 0.161524 55.275338 2.823748
F 0.161524 62.993150 2.823748
F 9.182253 55.312107 2.798593
F 9.182253 63.029919 2.798593
F 18.093884 55.312117 2.860802
F 18.093884 63.029929 2.860802
F 0.149918 57.919836 6.442166
F 0.149918 65.637649 6.442166
F 9.165413 57.883596 6.429644
F 9.165413 65.601408 6.429644
F 18.077034 57.883588 6.491855
F 18.077034 65.601401 6.491855
F 0.207781 57.894672 3.681758
F 0.207781 65.612484 3.681758
F 9.180673 57.884288 3.702875
F 9.180673 65.602101 3.702874
F 18.092304 57.884279 3.765097
F 18.092304 65.602092 3.765097
F 0.143365 55.330368 0.068734
F 15.766668 69.460290 18.299492
F 0.143365 63.048180 0.068733
F 20.203386 69.460290 21.059192
F 9.064811 55.309399 0.066740
F 9.064811 63.027211 0.066740
F 17.976391 55.309410 0.128958
F 17.976391 63.027222 0.128958
F 2.475109 54.031402 3.656022
F 2.475109 61.749212 3.656022
F 11.408633 54.025375 3.718436
F 11.408633 61.743185 3.718436
F 20.320194 54.025375 3.780651
F 20.320194 61.743185 3.780651
F 2.357086 59.164689 0.021054
F 2.357086 66.882502 0.021054
F 11.292714 59.168315 0.082296
F 11.292714 66.886128 0.082296
F 20.204280 59.168316 0.144512
F 20.204280 66.886129 0.144512
F 2.474776 59.166028 2.758893
F 2.474776 66.883840 2.758893
F 11.410211 59.171021 2.814141
F 11.410212 66.888834 2.814141
F 20.321772 59.171022 2.876356
F 20.321772 66.888835 2.876356
F 2.460275 54.029137 6.388652
F 2.460275 61.746948 6.388652
F 11.393363 54.024685 6.445194
F 11.393364 61.742495 6.445194
F 20.304924 54.024684 6.507409
F 20.304924 61.742494 6.507409
F 4.721031 55.311688 2.767906
F 4.721031 63.029500 2.767906
F 13.638107 55.312117 2.829694
F 13.638107 63.029929 2.829695
F 4.704925 57.883849 6.398705
F 4.704925 65.601662 6.398705
F 13.621256 57.883588 6.460747
F 13.621256 65.601401 6.460748
F 4.720310 57.885955 3.670662
F 4.720310 65.603768 3.670662
F 13.636526 57.884279 3.733989
F 13.636526 65.602092 3.733990
F 4.607733 55.308507 0.035113
F 4.607733 63.026319 0.035113
F 13.520614 55.309411 0.097851
F 13.520614 63.027223 0.097850
F 6.951960 54.025682 3.687133
F 6.951960 61.743492 3.687133
F 15.864416 54.025375 3.749543
F 15.864416 61.743185 3.749543
F 6.835851 59.167939 0.050943
F 6.835851 66.885752 0.050942
F 15.748501 59.168316 0.113404
F 15.748502 66.886128 0.113404
F 6.953751 59.170911 2.783095
F 6.953751 66.888724 2.783095
F 15.865995 59.171022 2.845248
F 15.865995 66.888835 2.845249
F 6.936959 54.024783 6.414145
F 6.936959 61.742594 6.414145
F 15.849146 54.024684 6.476301
F 15.849146 61.742494 6.476301
F 0.133599 55.277425 10.076497
F 0.133599 62.995237 10.076497
F 9.140098 55.310961 10.067065
F 9.140098 63.028773 10.067066
F 18.051705 55.310967 10.129277
F 18.051705 63.028779 10.129277
F 0.116102 57.915007 13.712924
F 0.116102 65.632819 13.712923
F 9.114698 57.883576 13.705179
F 9.114698 65.601389 13.705179
F 18.026295 57.883572 13.767392
F 18.026295 65.601384 13.767393
F 0.176896 57.890205 10.953136
F 0.176896 65.608018 10.953135
F 9.133733 57.883579 10.976579
F 9.133733 65.601392 10.976579
F 18.045354 57.883572 11.038800
F 18.045354 65.601384 11.038800
F 0.193661 55.302779 7.314159
F 0.193661 63.020591 7.314158
F 9.159111 55.310962 7.338524
F 9.159111 63.028774 7.338524
F 18.070738 55.310970 7.400745
F 18.070738 63.028782 7.400745
F 2.433308 54.029388 10.928971
F 2.433308 61.747199 10.928971
F 11.361685 54.024667 10.992139
F 11.361685 61.742477 10.992139
F 20.273244 54.024667 11.054354
F 20.273244 61.742478 11.054354
F 2.455689 59.164411 7.290505
F 2.455689 66.882224 7.290505
F 11.387065 59.169876 7.354084
F 11.387064 66.887688 7.354084
F 20.298626 59.169875 7.416299
F 20.298626 66.887688 7.416299
F 2.437153 59.166146 10.025207
F 2.437153 66.883959 10.025207
F 11.368033 59.169872 10.082616
F 11.368033 66.887684 10.082616
F 20.279592 59.169873 10.144831
F 20.279592 66.887685 10.144831
F 2.413966 54.027750 13.662899
F 2.413966 61.745561 13.662899
F 11.342625 54.024668 13.720731
F 11.342625 61.742479 13.720732
F 20.254185 54.024667 13.782946
F 20.254185 61.742478 13.782947
F 4.680316 55.310822 10.036034
F 4.680316 63.028634 10.036035
F 13.595928 55.310967 10.098169
F 13.595928 63.028779 10.098170
F 4.655480 57.883607 13.674070
F 4.655480 65.601419 13.674070
F 13.570517 57.883572 13.736285
F 13.570517 65.601385 13.736285
F 4.674028 57.885124 10.944395
F 4.674028 65.602937 10.944395
F 13.589576 57.883572 11.007692
F 13.589576 65.601384 11.007692
F 4.699029 55.309343 7.306311
F 4.699028 63.027155 7.306311
F 13.614960 55.310970 7.369638
F 13.614960 63.028782 7.369638
F 6.905253 54.024906 10.960861
F 6.905253 61.742717 10.960860
F 15.817466 54.024667 11.023246
F 15.817466 61.742478 11.023246
F 6.930505 59.169601 7.322780
F 6.930505 66.887414 7.322781
F 15.842848 59.169875 7.385191
F 15.842848 66.887688 7.385192
F 6.911689 59.169786 10.051556
F 6.911689 66.887599 10.051556
F 15.823815 59.169873 10.113723
F 15.823815 66.887685 10.113724
F 6.886349 54.024739 13.689663
F 6.886349 61.742549 13.689663
F 15.798407 54.024667 13.751839
F 15.798407 61.742478 13.751839
F 0.097529 55.281075 17.350076
F 0.097529 62.998888 17.350076
F 9.089320 55.310964 17.343301
F 9.089320 63.028777 17.343301
F 18.000906 55.310967 17.405515
F 18.000906 63.028779 17.405516
F 0.078806 57.912043 20.987365
F 0.078806 65.629856 20.987365
F 9.063914 57.883573 20.981424
F 9.063913 65.601386 20.981424
F 17.975496 57.883572 21.043639
F 17.975497 65.601384 21.043639
F 0.142731 57.885678 18.233003
F 0.142731 65.603491 18.233003
F 9.082947 57.883577 18.252827
F 9.082947 65.601389 18.252827
F 17.994555 57.883572 18.315046
F 17.994555 65.601384 18.315046
F 0.159883 55.306325 14.592956
F 0.159882 63.024137 14.592956
F 9.108331 55.310961 14.614703
F 9.108331 63.028773 14.614702
F 18.019946 55.310967 14.676922
F 18.019946 63.028779 14.676922
F 2.386746 54.028290 18.205858
F 2.386746 61.746100 18.205858
F 11.310889 54.024667 18.268385
F 11.310889 61.742477 18.268384
F 20.222445 54.024667 18.330600
F 20.222445 61.742478 18.330599
F 2.410329 59.165770 14.567471
F 2.410329 66.883582 14.567471
F 11.336275 59.169873 14.630261
F 11.336275 66.887685 14.630261
F 20.247834 59.169872 14.692476
F 20.247834 66.887685 14.692476
F 2.390760 59.167319 17.300644
F 2.390760 66.885132 17.300644
F 11.317235 59.169872 17.358854
F 11.317235 66.887684 17.358855
F 20.228794 59.169873 17.421069
F 20.228794 66.887685 17.421069
F 2.367557 54.026726 20.938378
F 2.367557 61.744536 20.938379
F 11.291828 54.024668 20.996977
F 11.291828 61.742479 20.996977
F 20.203386 54.024667 21.059192
F 20.203386 61.742478 21.059193
F 4.630503 55.311035 17.312119
F 4.630503 63.028847 17.312119
F 13.545129 55.310967 17.374408
F 13.545129 63.028779 17.374408
F 4.605395 57.883424 20.950183
F 4.605395 65.601237 20.950183
F 13.519718 57.883572 21.012531
F 13.519718 65.601385 21.012531
F 4.624116 57.884960 18.220745
F 4.624116 65.602773 18.220745
F 13.538778 57.883572 18.283938
F 13.538778 65.601384 18.283938
F 4.649047 55.309496 14.582566
F 4.649046 63.027308 14.582566
F 13.564168 55.310967 14.645815
F 13.564168 63.028779 14.645814
F 6.854635 54.024858 18.237140
F 6.854635 61.742669 18.237140
F 15.766668 54.024667 18.299492
F 15.766668 61.742478 18.299492
F 6.879947 59.169662 14.599003
F 6.879947 66.887475 14.599003
F 15.792056 59.169872 14.661368
F 15.792056 66.887685 14.661368
F 6.861030 59.169819 17.327776
F 6.861030 66.887632 17.327776
F 15.773016 59.169873 17.389962
F 15.773016 66.887685 17.389961
F 6.835699 54.024701 20.965887
F 6.835699 61.742512 20.965887
F 15.747609 54.024667 21.028085
F 15.747609 61.742478 21.028085
F 11.361685 69.460290 10.992139
F 15.747609 69.460290 21.028085
F 20.273244 69.460290 11.054354
F 20.254185 69.460290 13.782946
F 15.817466 69.460290 11.023246
F 15.798407 69.460290 13.751839
F 11.310889 69.460290 18.268384
F 20.222445 69.460290 18.330600
F 0.060310 55.283955 24.624566
F 0.060310 63.001767 24.624566
F 9.038530 55.310966 24.619547
F 9.038530 63.028778 24.619547
F 17.950108 55.310967 24.681762
F 17.950108 63.028779 24.681762
F 0.042041 57.909065 28.261660
F 0.042041 65.626877 28.261660
F 9.013124 57.883572 28.257669
F 9.013124 65.601385 28.257670
F 17.924698 57.883572 28.319885
F 17.924698 65.601384 28.319885
F 0.108377 57.880211 25.513012
F 0.108377 65.598023 25.513012
F 9.032163 57.883575 25.529075
F 9.032163 65.601388 25.529075
F 17.943757 57.883572 25.591292
F 17.943757 65.601384 25.591292
F 9.057546 55.310963 21.890951
F 9.057546 63.028775 21.890951
F 17.969148 55.310967 21.953169
F 17.969148 63.028779 21.953169
F 2.339222 54.027306 25.482551
F 2.339222 61.745117 25.482551
F 11.260091 54.024667 25.544631
F 11.260091 61.742477 25.544631
F 20.171646 54.024667 25.606846
F 20.171647 61.742478 25.606846
F 2.362948 59.166727 21.844205
F 2.362948 66.884539 21.844205
F 11.285478 59.169873 21.906507
F 11.285478 66.887685 21.906508
F 20.197036 59.169872 21.968723
F 20.197036 66.887685 21.968723
F 2.344451 59.168326 24.576063
F 2.344451 66.886138 24.576063
F 11.266438 59.169872 24.635101
F 11.266438 66.887684 24.635101
F 20.177995 59.169873 24.697316
F 20.177995 66.887685 24.697316
F 2.321425 54.025673 28.213712
F 2.321425 61.743484 28.213713
F 11.241031 54.024668 28.273223
F 11.241031 61.742479 28.273224
F 20.152588 54.024667 28.335439
F 20.152588 61.742478 28.335439
F 4.580305 55.311193 24.588248
F 4.580305 63.029005 24.588249
F 13.494331 55.310967 24.650654
F 13.494331 63.028779 24.650654
F 4.555214 57.883265 28.226311
F 4.555214 65.601078 28.226311
F 13.468920 57.883572 28.288777
F 13.468920 65.601385 28.288777
F 4.574330 57.884778 25.497110
F 4.574330 65.602591 25.497110
F 13.487979 57.883572 25.560185
F 13.487979 65.601384 25.560184
F 4.599199 55.309666 21.858927
F 4.599199 63.027478 21.858927
F 13.513370 55.310967 21.922062
F 13.513370 63.028779 21.922061
F 6.803922 54.024841 25.513398
F 6.803922 61.742652 25.513398
F 15.715869 54.024667 25.575739
F 15.715869 61.742478 25.575738
F 6.829269 59.169691 21.875270
F 6.829269 66.887504 21.875270
F 15.741258 59.169872 21.937615
F 15.741258 66.887685 21.937615
F 6.810392 59.169861 24.603996
F 6.810392 66.887674 24.603996
F 15.722218 59.169873 24.666208
F 15.722218 66.887685 24.666208
F 6.785074 54.024655 28.242102
F 6.785074 61.742465 28.242102
F 15.696810 54.024667 28.304331
F 15.696810 61.742478 28.304331
F 0.024014 55.287040 31.898663
F 0.024014 63.004853 31.898663
F 8.987742 55.310968 31.895791
F 8.987742 63.028780 31.895792
F 17.899309 55.310967 31.958007
F 17.899309 63.028779 31.958008
F 0.006113 57.905890 35.535605
F 0.006112 65.623703 35.535606
F 8.962343 57.883567 35.533845
F 8.962343 65.601380 35.533846
F 17.873906 57.883569 35.596062
F 17.873906 65.601381 35.596062
F 0.074126 57.874906 32.792747
F 0.074126 65.592719 32.792747
F 8.981382 57.883573 32.805314
F 8.981382 65.601386 32.805314
F 17.892958 57.883572 32.867530
F 17.892958 65.601384 32.867530
F 0.091232 55.317007 29.152915
F 0.091232 63.034819 29.152914
F 9.006764 55.310965 29.167198
F 9.006764 63.028777 29.167198
F 17.918349 55.310967 29.229415
F 17.918349 63.028779 29.229415
F 2.292066 54.026176 32.759294
F 2.292066 61.743987 32.759293
F 11.209293 54.024667 32.820869
F 11.209293 61.742477 32.820869
F 20.120848 54.024667 32.883084
F 20.120848 61.742478 32.883084
F 2.315582 59.167779 29.120912
F 2.315582 66.885592 29.120912
F 11.234680 59.169873 29.182753
F 11.234680 66.887685 29.182754
F 20.146237 59.169872 29.244969
F 20.146237 66.887685 29.244969
F 2.298506 59.169439 31.851334
F 2.298506 66.887252 31.851334
F 11.215640 59.169872 31.911346
F 11.215640 66.887684 31.911346
F 20.127196 59.169873 31.973561
F 20.127196 66.887685 31.973561
F 2.275599 54.024492 35.488965
F 2.275599 61.742302 35.488966
F 11.190241 54.024665 35.549400
F 11.190241 61.742475 35.549401
F 20.101796 54.024664 35.611616
F 20.101796 61.742475 35.611616
F 4.530168 55.311358 31.864370
F 4.530168 63.029170 31.864371
F 13.443532 55.310967 31.926900
F 13.443532 63.028779 31.926900
F 4.505093 57.883108 35.502397
F 4.505093 65.600921 35.502397
F 13.418128 57.883569 35.564954
F 13.418128 65.601381 35.564954
F 4.524663 57.884564 32.773486
F 4.524663 65.602377 32.773486
F 13.437181 57.883572 32.836422
F 13.437181 65.601384 32.836422
F 4.549475 55.309865 29.135297
F 4.549475 63.027676 29.135297
F 13.462571 55.310967 29.198308
F 13.462571 63.028779 29.198307
F 6.753217 54.024822 32.789647
F 6.753217 61.742633 32.789647
F 15.665071 54.024667 32.851977
F 15.665071 61.742478 32.851976
F 6.778556 59.169708 29.151526
F 6.778556 66.887521 29.151526
F 15.690459 59.169872 29.213861
F 15.690459 66.887685 29.213861
F 6.759779 59.169911 31.880207
F 6.759779 66.887724 31.880207
F 15.671419 59.169873 31.942453
F 15.671419 66.887685 31.942454
F 6.734482 54.024598 35.518243
F 6.734482 61.742409 35.518243
F 15.646019 54.024664 35.580508
F 15.646018 61.742475 35.580508
F 15.740365 61.744034 42.852296
F 15.740365 54.026224 42.852296
F 8.940802 55.310262 39.169495
F 8.940802 63.028074 39.169495
F 17.852359 55.310260 39.231711
F 17.852359 63.028072 39.231710
F 0.046397 57.930353 42.834063
F 0.046396 65.648166 42.834063
F 9.056606 57.885130 42.805638
F 9.056606 65.602942 42.805638
F 17.968253 57.885128 42.867850
F 17.968253 65.602941 42.867850
F 0.043628 57.871394 40.084384
F 0.043628 65.589207 40.084384
F 8.939221 57.882421 40.073789
F 8.939221 65.600233 40.073789
F 17.850778 57.882422 40.136005
F 17.850778 65.600235 40.136005
F 0.056849 55.322310 36.433117
F 0.056849 63.040122 36.433116
F 8.956044 55.310951 36.442737
F 8.956044 63.028763 36.442737
F 17.867610 55.310951 36.504953
F 17.867610 63.028762 36.504952
F 2.253449 54.024146 40.029392
F 2.253449 61.741957 40.029392
F 11.167114 54.023517 40.089344
F 11.167114 61.741327 40.089344
F 20.078668 54.023517 40.151559
F 20.078668 61.741328 40.151559
F 2.268457 59.168828 36.397746
F 2.268457 66.886640 36.397746
F 11.183942 59.169857 36.458291
F 11.183942 66.887669 36.458291
F 20.095498 59.169856 36.520506
F 20.095498 66.887669 36.520506
F 2.254186 59.168591 39.126968
F 2.254186 66.886403 39.126968
F 11.168692 59.169164 39.185050
F 11.168692 66.886977 39.185050
F 20.080246 59.169165 39.247264
F 20.080246 66.886978 39.247264
F 2.361638 54.031187 42.763707
F 2.361638 61.748998 42.763707
F 11.284586 54.026224 42.821188
F 11.284587 61.744034 42.821189
F 20.196142 54.026224 42.883403
F 20.196142 61.744034 42.883404
F 4.483911 55.310783 39.138010
F 4.483911 63.028595 39.138010
F 13.396582 55.310260 39.200602
F 13.396582 63.028072 39.200603
F 4.594601 57.885832 42.775084
F 4.594601 65.603644 42.775084
F 13.512474 57.885128 42.836742
F 13.512474 65.602941 42.836742
F 4.483610 57.883161 40.042260
F 4.483610 65.600974 40.042260
F 13.395001 57.882422 40.104898
F 13.395001 65.600235 40.104898
F 4.499929 55.310078 36.410986
F 4.499929 63.027889 36.410985
F 13.411833 55.310951 36.473845
F 13.411833 63.028763 36.473845
F 6.711140 54.023651 40.058143
F 6.711140 61.741462 40.058143
F 15.622891 54.023517 40.120451
F 15.622891 61.741328 40.120451
F 6.727916 59.169712 36.427082
F 6.727916 66.887525 36.427082
F 15.639720 59.169856 36.489398
F 15.639720 66.887668 36.489398
F 6.713006 59.169257 39.153904
F 6.713006 66.887070 39.153904
F 15.624469 59.169165 39.216156
F 15.624469 66.886978 39.216157
F 6.828629 54.026197 42.790064
F 6.828629 61.744008 42.790065
F 11.260091 69.460290 25.544631
F 20.171646 69.460290 25.606846
F 20.152588 69.460290 28.335439
F 15.715869 69.460290 25.575739
F 6.785074 69.460277 28.242102
F 15.696810 69.460290 28.304331
F 11.209293 69.460289 32.820869
F 20.120848 69.460290 32.883084
F 2.275599 69.460114 35.488965
F 11.190241 69.460287 35.549401
F 20.101796 69.460287 35.611616
F 15.665071 69.460290 32.851977
F 15.622891 69.459140 40.120451
F 6.734482 69.460221 35.518242
F 15.646019 69.460287 35.580508
F 6.711140 69.459274 40.058143
F 2.253449 69.459769 40.029392
F 11.167114 69.459139 40.089344
F 20.078668 69.459140 40.151559
F 0.125535 55.311596 21.873042
F 0.125535 63.029408 21.873042
F 27.005436 1.287450 2.923017
F 27.005436 9.005257 2.923017
F 27.005436 16.723069 2.923017
F 35.916983 1.287450 2.985233
F 35.916983 9.005258 2.985233
F 35.916983 16.723069 2.985233
F 26.988585 3.858920 6.554070
F 26.988585 11.576728 6.554070
F 35.900131 3.858920 6.616285
F 35.900131 11.576728 6.616286
F 27.003855 3.859611 3.827313
F 27.003855 11.577419 3.827313
F 35.915402 3.859611 3.889528
F 35.915402 11.577419 3.889528
F 26.887943 1.284744 0.191174
F 26.887943 9.002551 0.191174
F 26.887943 16.720363 0.191174
F 35.799489 1.284744 0.253389
F 35.799489 9.002551 0.253389
F 35.799489 16.720363 0.253389
F 29.231743 7.718515 3.842867
F 29.231743 15.436325 3.842866
F 29.231743 0.000707 3.842867
F 38.143290 7.718515 3.905082
F 38.143290 15.436325 3.905082
F 38.143290 0.000707 3.905082
F 29.115828 5.143647 0.206728
F 29.115828 12.861457 0.206728
F 38.027375 5.143647 0.268943
F 38.027375 12.861456 0.268943
F 29.233321 5.146354 2.938571
F 29.233321 12.864163 2.938571
F 38.144868 5.146354 3.000786
F 38.144868 12.864163 3.000787
F 29.216473 7.717823 6.569624
F 29.216473 15.435634 6.569624
F 29.216473 0.000016 6.569624
F 38.128020 7.717824 6.631840
F 38.128020 15.435634 6.631840
F 38.128020 0.000016 6.631840
F 31.461210 1.287450 2.954125
F 31.461210 9.005258 2.954125
F 31.461210 16.723070 2.954125
F 40.372746 1.287450 3.016340
F 40.372746 9.005258 3.016340
F 40.372746 16.723070 3.016340
F 22.549661 1.287450 2.891910
F 22.549661 9.005257 2.891910
F 22.549661 16.723069 2.891910
F 31.444358 3.858920 6.585178
F 31.444358 11.576728 6.585178
F 40.355896 3.858920 6.647393
F 40.355896 11.576728 6.647393
F 22.532811 3.858920 6.522963
F 22.532811 11.576728 6.522963
F 31.459628 3.859611 3.858421
F 31.459628 11.577419 3.858420
F 40.371165 3.859611 3.920636
F 40.371166 11.577419 3.920636
F 22.548081 3.859611 3.796205
F 22.548081 11.577419 3.796205
F 31.343716 1.284744 0.222282
F 31.343716 9.002551 0.222282
F 31.343716 16.720363 0.222281
F 40.255260 1.284743 0.284497
F 40.255260 9.002551 0.284497
F 40.255261 16.720363 0.284497
F 22.432169 1.284743 0.160066
F 22.432169 9.002550 0.160066
F 22.432169 16.720363 0.160066
F 33.687517 7.718514 3.873974
F 33.687517 15.436325 3.873974
F 33.687517 0.000707 3.873974
F 42.598929 7.718494 3.936200
F 42.598930 15.436305 3.936200
F 42.598930 0.000687 3.936200
F 24.775969 7.718515 3.811759
F 24.775969 15.436325 3.811759
F 24.775969 0.000707 3.811759
F 33.571601 5.143647 0.237836
F 33.571601 12.861457 0.237835
F 42.483148 5.143647 0.300050
F 42.483148 12.861457 0.300050
F 24.660055 5.143647 0.175620
F 24.660055 12.861456 0.175620
F 33.689094 5.146353 2.969679
F 33.689094 12.864163 2.969679
F 42.600512 5.146373 3.031883
F 42.600512 12.864182 3.031883
F 24.777547 5.146353 2.907463
F 24.777547 12.864163 2.907464
F 33.672246 7.717823 6.600731
F 33.672246 15.435634 6.600732
F 33.672246 0.000016 6.600731
F 42.583679 7.717807 6.662935
F 42.583679 15.435617 6.662935
F 24.659162 15.435617 21.090300
F 24.760700 7.717824 6.538516
F 24.760700 15.435634 6.538516
F 24.760700 0.000016 6.538516
F 26.963256 1.286300 10.191492
F 26.963256 9.004108 10.191492
F 26.963256 16.721920 10.191492
F 35.874803 1.286300 10.253708
F 35.874803 9.004108 10.253708
F 35.874803 16.721920 10.253708
F 26.937846 3.858904 13.829607
F 26.937846 11.576711 13.829607
F 35.849392 3.858904 13.891823
F 35.849392 11.576712 13.891823
F 26.956905 3.858904 11.101016
F 26.956905 11.576712 11.101016
F 35.868452 3.858904 11.163231
F 35.868452 11.576712 11.163231
F 26.982289 1.286303 7.462961
F 26.982290 9.004111 7.462961
F 26.982289 16.721923 7.462961
F 35.893836 1.286303 7.525177
F 35.893835 9.004111 7.525177
F 35.893835 16.721923 7.525176
F 29.184793 7.717807 11.116570
F 29.184793 15.435618 11.116569
F 24.659162 7.717807 21.090300
F 38.096340 7.717808 11.178785
F 38.096340 15.435618 11.178785
F 42.482197 15.435609 21.214725
F 29.210175 5.145207 7.478515
F 29.210174 12.863017 7.478515
F 38.121721 5.145207 7.540731
F 38.121721 12.863016 7.540730
F 29.191141 5.145204 10.207046
F 29.191141 12.863013 10.207046
F 38.102689 5.145204 10.269262
F 38.102688 12.863013 10.269262
F 29.165735 7.717807 13.845161
F 29.165734 15.435618 13.845161
F 42.482197 7.717799 21.214725
F 38.077281 7.717807 13.907377
F 38.077281 15.435618 13.907377
F 33.570708 15.435618 21.152516
F 31.419030 1.286300 10.222600
F 31.419030 9.004108 10.222600
F 31.419030 16.721920 10.222600
F 40.330570 1.286300 10.284815
F 40.330570 9.004108 10.284815
F 40.330570 16.721920 10.284815
F 22.507482 1.286300 10.160385
F 22.507482 9.004107 10.160385
F 22.507482 16.721919 10.160385
F 31.393619 3.858903 13.860715
F 31.393619 11.576712 13.860715
F 40.305160 3.858904 13.922930
F 40.305160 11.576712 13.922931
F 22.482072 3.858904 13.798500
F 22.482072 11.576711 13.798500
F 31.412678 3.858904 11.132124
F 31.412678 11.576712 11.132123
F 40.324218 3.858903 11.194339
F 40.324219 11.576712 11.194339
F 22.501130 3.858904 11.069908
F 22.501130 11.576712 11.069908
F 31.438062 1.286303 7.494069
F 31.438062 9.004111 7.494069
F 31.438062 16.721923 7.494069
F 40.349601 1.286303 7.556284
F 40.349601 9.004111 7.556284
F 40.349601 16.721923 7.556284
F 22.526515 1.286302 7.431854
F 22.526515 9.004110 7.431853
F 22.526515 16.721922 7.431853
F 33.640567 7.717807 11.147677
F 33.640567 15.435617 11.147677
F 33.570708 7.717807 21.152515
F 42.552012 7.717792 11.209902
F 42.552012 15.435603 11.209902
F 24.684569 12.863013 17.452177
F 24.729020 7.717807 11.085462
F 24.729020 15.435617 11.085462
F 24.684569 5.145204 17.452177
F 33.665947 5.145207 7.509623
F 33.665947 12.863016 7.509623
F 42.577379 5.145224 7.571849
F 42.577379 12.863033 7.571848
F 24.754401 5.145207 7.447407
F 24.754401 12.863016 7.447407
F 33.646915 5.145204 10.238154
F 33.646915 12.863013 10.238154
F 42.558362 5.145218 10.300359
F 42.558362 12.863028 10.300359
F 24.735368 5.145204 10.175938
F 24.735368 12.863013 10.175938
F 33.621507 7.717807 13.876269
F 33.621507 15.435618 13.876269
F 42.507592 12.863024 17.576601
F 42.532969 7.717795 13.938476
F 42.532969 15.435605 13.938476
F 42.507591 5.145214 17.576600
F 24.709961 7.717807 13.814054
F 24.709961 15.435618 13.814054
F 33.596116 12.863013 17.514392
F 26.912458 1.286300 17.467730
F 26.912458 9.004108 17.467731
F 26.912458 16.721920 17.467731
F 35.824005 1.286300 17.529946
F 35.824005 9.004108 17.529946
F 35.824005 16.721920 17.529946
F 26.887048 3.858904 21.105854
F 26.887048 11.576711 21.105853
F 35.798593 3.858904 21.168069
F 35.798594 11.576712 21.168069
F 26.906106 3.858904 18.377262
F 26.906107 11.576712 18.377261
F 35.817653 3.858904 18.439477
F 35.817653 11.576712 18.439476
F 26.931498 1.286300 14.739138
F 26.931498 9.004108 14.739138
F 26.931498 16.721920 14.739138
F 35.843044 1.286300 14.801354
F 35.843044 9.004108 14.801354
F 35.843044 16.721919 14.801354
F 29.133995 7.717807 18.392816
F 29.133995 15.435618 18.392815
F 33.596116 5.145204 17.514392
F 38.045542 7.717807 18.455031
F 38.045542 15.435618 18.455030
F 24.703610 12.863013 14.723584
F 29.159383 5.145204 14.754692
F 29.159383 12.863013 14.754692
F 38.070929 5.145204 14.816907
F 38.070929 12.863013 14.816907
F 29.140343 5.145204 17.483284
F 29.140343 12.863013 17.483284
F 38.051890 5.145204 17.545500
F 38.051890 12.863013 17.545500
F 29.114936 7.717807 21.121407
F 29.114936 15.435618 21.121408
F 24.703610 5.145204 14.723584
F 38.026482 7.717808 21.183623
F 38.026482 15.435618 21.183623
F 42.526616 12.863025 14.848023
F 31.368231 1.286300 17.498838
F 31.368231 9.004108 17.498838
F 31.368231 16.721920 17.498838
F 40.279773 1.286300 17.561053
F 40.279774 9.004108 17.561053
F 40.279774 16.721920 17.561053
F 22.456683 1.286300 17.436623
F 22.456683 9.004107 17.436623
F 22.456683 16.721919 17.436623
F 31.342820 3.858903 21.136961
F 31.342821 11.576712 21.136961
F 40.254364 3.858904 21.199177
F 40.254364 11.576712 21.199177
F 22.431274 3.858904 21.074746
F 22.431274 11.576712 21.074746
F 31.361879 3.858903 18.408369
F 31.361879 11.576711 18.408369
F 40.273422 3.858904 18.470585
F 40.273422 11.576712 18.470585
F 22.450332 3.858904 18.346153
F 22.450332 11.576712 18.346154
F 31.387271 1.286300 14.770246
F 31.387271 9.004108 14.770246
F 31.387271 16.721920 14.770246
F 40.298812 1.286300 14.832461
F 40.298812 9.004108 14.832461
F 40.298812 16.721920 14.832461
F 22.475723 1.286300 14.708030
F 22.475723 9.004107 14.708031
F 22.475723 16.721919 14.708030
F 33.589768 7.717807 18.423923
F 33.589768 15.435617 18.423923
F 42.526616 5.145216 14.848023
F 42.501241 7.717797 18.486145
F 42.501241 15.435607 18.486145
F 33.615156 12.863013 14.785800
F 24.678221 7.717807 18.361708
F 24.678221 15.435617 18.361707
F 33.615155 5.145204 14.785800
F 26.861659 1.286300 24.743977
F 26.861659 9.004108 24.743977
F 26.861659 16.721920 24.743977
F 35.773206 1.286300 24.806192
F 35.773206 9.004108 24.806192
F 35.773206 16.721920 24.806193
F 26.836249 3.858904 28.382100
F 26.836249 11.576712 28.382100
F 35.747795 3.858904 28.444315
F 35.747795 11.576712 28.444315
F 26.855308 3.858904 25.653508
F 26.855308 11.576712 25.653508
F 35.766855 3.858904 25.715723
F 35.766855 11.576712 25.715723
F 26.880699 1.286300 22.015385
F 26.880699 9.004108 22.015385
F 26.880699 16.721920 22.015385
F 35.792245 1.286300 22.077600
F 35.792245 9.004108 22.077600
F 35.792245 16.721919 22.077600
F 29.083196 7.717807 25.669062
F 29.083196 15.435618 25.669062
F 24.651918 0.001556 42.914511
F 37.994743 7.717807 25.731277
F 37.994743 15.435618 25.731277
F 24.651918 15.437174 42.914511
F 29.108584 5.145204 22.030939
F 29.108584 12.863013 22.030938
F 38.020131 5.145204 22.093154
F 38.020131 12.863013 22.093153
F 29.089544 5.145204 24.759531
F 29.089544 12.863013 24.759531
F 38.001092 5.145204 24.821746
F 38.001092 12.863013 24.821746
F 29.064137 7.717807 28.397654
F 29.064137 15.435618 28.397654
F 24.651918 7.719364 42.914511
F 37.975684 7.717807 28.459869
F 37.975684 15.435618 28.459869
F 42.474951 0.001550 43.038933
F 31.317432 1.286300 24.775085
F 31.317432 9.004108 24.775085
F 31.317433 16.721920 24.775085
F 40.228977 1.286300 24.837300
F 40.228977 9.004108 24.837300
F 40.228977 16.721920 24.837300
F 22.405885 1.286300 24.712869
F 22.405885 9.004107 24.712870
F 22.405885 16.721919 24.712869
F 31.292022 3.858904 28.413208
F 31.292022 11.576712 28.413208
F 40.203567 3.858904 28.475423
F 40.203567 11.576712 28.475423
F 22.380475 3.858904 28.350992
F 22.380475 11.576711 28.350993
F 31.311081 3.858904 25.684616
F 31.311081 11.576712 25.684616
F 40.222626 3.858904 25.746831
F 40.222626 11.576712 25.746831
F 22.399533 3.858903 25.622400
F 22.399533 11.576712 25.622400
F 31.336472 1.286300 22.046493
F 31.336472 9.004108 22.046493
F 31.336472 16.721920 22.046492
F 40.248016 1.286300 22.108708
F 40.248016 9.004108 22.108708
F 40.248016 16.721920 22.108707
F 22.424925 1.286300 21.984277
F 22.424925 9.004107 21.984277
F 22.424925 16.721919 21.984276
F 33.538969 7.717807 25.700169
F 33.538969 15.435617 25.700169
F 42.474951 15.437168 43.038933
F 42.450468 7.717800 25.762389
F 42.450468 15.435611 25.762389
F 42.474951 7.719358 43.038933
F 24.627422 7.717807 25.637954
F 24.627422 15.435618 25.637954
F 33.563465 0.001556 42.976726
F 33.564357 5.145204 22.062046
F 33.564357 12.863013 22.062046
F 42.475844 5.145212 22.124267
F 42.475844 12.863021 22.124267
F 24.652811 5.145204 21.999831
F 24.652811 12.863013 21.999831
F 33.545317 5.145204 24.790638
F 33.545317 12.863013 24.790639
F 42.456818 5.145210 24.852849
F 42.456818 12.863020 24.852850
F 24.633770 5.145204 24.728423
F 24.633770 12.863013 24.728424
F 33.519910 7.717807 28.428761
F 33.519910 15.435617 28.428762
F 33.563464 15.437174 42.976726
F 42.431422 7.717802 28.490974
F 42.431422 15.435613 28.490974
F 33.563464 7.719363 42.976726
F 24.608364 7.717807 28.366546
F 24.608364 15.435618 28.366546
F 24.536022 12.862305 39.278372
F 26.810861 1.286300 32.020222
F 26.810861 9.004108 32.020222
F 26.810861 16.721920 32.020223
F 35.722408 1.286300 32.082437
F 35.722408 9.004108 32.082438
F 35.722408 16.721920 32.082438
F 26.785458 3.858900 35.658277
F 26.785458 11.576708 35.658277
F 35.697004 3.858901 35.720492
F 35.697004 11.576709 35.720492
F 26.804509 3.858904 32.929746
F 26.804509 11.576712 32.929746
F 35.716056 3.858904 32.991961
F 35.716056 11.576712 32.991961
F 26.829901 1.286300 29.291630
F 26.829901 9.004108 29.291631
F 26.829901 16.721920 29.291631
F 35.741447 1.286300 29.353846
F 35.741447 9.004108 29.353846
F 35.741447 16.721919 29.353846
F 29.032398 7.717807 32.945300
F 29.032398 15.435618 32.945300
F 24.536022 5.144496 39.278371
F 37.943945 7.717807 33.007515
F 37.943945 15.435618 33.007514
F 42.359112 12.862307 39.402802
F 29.057786 5.145204 29.307185
F 29.057786 12.863014 29.307185
F 37.969332 5.145204 29.369400
F 37.969332 12.863013 29.369399
F 29.038746 5.145204 32.035776
F 29.038746 12.863013 32.035777
F 37.950293 5.145204 32.097992
F 37.950293 12.863013 32.097992
F 29.013346 7.717804 35.673831
F 29.013346 15.435615 35.673831
F 42.359112 5.144497 39.402802
F 37.924892 7.717804 35.736046
F 37.924893 15.435615 35.736046
F 33.447569 12.862306 39.340587
F 31.266634 1.286300 32.051330
F 31.266634 9.004108 32.051330
F 31.266634 16.721920 32.051330
F 40.178180 1.286300 32.113546
F 40.178180 9.004108 32.113546
F 40.178180 16.721920 32.113546
F 22.355086 1.286300 31.989115
F 22.355086 9.004107 31.989115
F 22.355086 16.721919 31.989115
F 31.241230 3.858900 35.689384
F 31.241230 11.576708 35.689384
F 40.152777 3.858901 35.751600
F 40.152777 11.576709 35.751600
F 22.329683 3.858900 35.627169
F 22.329683 11.576708 35.627170
F 31.260282 3.858903 32.960854
F 31.260282 11.576711 32.960853
F 40.171829 3.858904 33.023069
F 40.171829 11.576712 33.023069
F 22.348735 3.858904 32.898638
F 22.348735 11.576712 32.898638
F 31.285674 1.286300 29.322738
F 31.285674 9.004108 29.322738
F 31.285674 16.721920 29.322738
F 40.197219 1.286300 29.384954
F 40.197219 9.004108 29.384954
F 40.197219 16.721920 29.384953
F 22.374126 1.286300 29.260523
F 22.374126 9.004107 29.260523
F 22.374126 16.721919 29.260522
F 33.488171 7.717807 32.976407
F 33.488171 15.435617 32.976407
F 33.447569 5.144496 39.340587
F 42.399692 7.717804 33.038625
F 42.399692 15.435614 33.038625
F 24.551274 12.862997 36.551614
F 24.576624 7.717807 32.914192
F 24.576624 15.435618 32.914192
F 24.551274 5.145187 36.551614
F 33.513558 5.145204 29.338293
F 33.513558 12.863013 29.338292
F 42.425069 5.145209 29.400511
F 42.425069 12.863018 29.400510
F 24.602012 5.145204 29.276077
F 24.602012 12.863013 29.276077
F 33.494519 5.145204 32.066884
F 33.494519 12.863013 32.066884
F 42.406042 5.145207 32.129097
F 42.406042 12.863017 32.129097
F 24.582972 5.145204 32.004669
F 24.582972 12.863013 32.004669
F 33.469118 7.717804 35.704938
F 33.469118 15.435614 35.704938
F 42.374352 12.862999 36.676046
F 42.380652 7.717802 35.767153
F 42.380652 15.435613 35.767153
F 42.374352 5.145189 36.676046
F 24.557572 7.717804 35.642723
F 24.557572 15.435614 35.642723
F 33.462819 12.862997 36.613829
F 26.763911 1.285593 39.293926
F 26.763911 9.003400 39.293925
F 26.763911 16.721212 39.293926
F 35.675458 1.285593 39.356141
F 35.675457 9.003400 39.356141
F 35.675457 16.721212 39.356141
F 26.879804 3.860460 42.930065
F 26.879804 11.578268 42.930065
F 35.791349 3.860460 42.992280
F 35.791349 11.578268 42.992280
F 26.762329 3.857754 40.198221
F 26.762330 11.575562 40.198221
F 35.673876 3.857754 40.260437
F 35.673876 11.575562 40.260436
F 26.779162 1.286284 36.567168
F 26.779162 9.004092 36.567168
F 26.779162 16.721903 36.567168
F 35.690708 1.286284 36.629384
F 35.690708 9.004091 36.629384
F 35.690708 16.721903 36.629383
F 28.990218 7.716657 40.213775
F 28.990218 15.434468 40.213774
F 33.462819 5.145187 36.613830
F 37.901765 7.716658 40.275990
F 37.901765 15.434468 40.275990
F 24.534444 15.434468 40.182667
F 29.007047 5.145188 36.582722
F 29.007047 12.862997 36.582722
F 37.918594 5.145187 36.644937
F 37.918594 12.862997 36.644937
F 28.991796 5.144497 39.309479
F 28.991796 12.862306 39.309479
F 37.903343 5.144496 39.371695
F 37.903343 12.862306 39.371695
F 29.107692 7.719364 42.945618
F 29.107692 15.437174 42.945619
F 29.107692 0.001556 42.945618
F 38.019238 7.719364 43.007834
F 38.019238 15.437174 43.007835
F 38.019238 0.001556 43.007834
F 31.219684 1.285593 39.325033
F 31.219684 9.003400 39.325033
F 31.219684 16.721212 39.325033
F 40.131232 1.285592 39.387248
F 40.131232 9.003400 39.387248
F 40.131232 16.721212 39.387249
F 22.308136 1.285592 39.262818
F 22.308136 9.003400 39.262818
F 22.308136 16.721212 39.262818
F 31.335576 3.860460 42.961172
F 31.335576 11.578268 42.961172
F 40.247125 3.860460 43.023388
F 40.247125 11.578268 43.023388
F 22.424030 3.860460 42.898957
F 22.424029 11.578268 42.898957
F 31.218103 3.857754 40.229329
F 31.218103 11.575562 40.229328
F 40.129651 3.857754 40.291544
F 40.129651 11.575562 40.291543
F 22.306555 3.857754 40.167113
F 22.306555 11.575562 40.167113
F 31.234935 1.286284 36.598276
F 31.234935 9.004092 36.598276
F 31.234935 16.721903 36.598276
F 40.146482 1.286283 36.660491
F 40.146482 9.004091 36.660491
F 40.146482 16.721903 36.660491
F 22.323388 1.286283 36.536060
F 22.323388 9.004091 36.536060
F 22.323388 16.721903 36.536060
F 33.445991 7.716657 40.244883
F 33.445991 15.434468 40.244882
F 24.534444 7.716658 40.182667
F 42.357532 7.716657 40.307098
F 42.357533 15.434467 40.307098
F 27.005436 24.440880 2.923017
F 27.005436 32.158688 2.923017
F 35.916983 24.440880 2.985233
F 35.916983 32.158688 2.985233
F 26.988585 27.012350 6.554070
F 24.659162 23.153430 21.090300
F 26.988585 19.294540 6.554070
F 35.900131 27.012350 6.616285
F 24.659162 30.871237 21.090300
F 35.900131 19.294540 6.616285
F 27.003855 27.013041 3.827313
F 42.482197 23.153421 21.214725
F 27.003855 19.295231 3.827313
F 35.915402 27.013041 3.889528
F 42.482197 30.871229 21.214725
F 35.915402 19.295232 3.889528
F 26.887943 24.438174 0.191174
F 26.887943 32.155981 0.191174
F 35.799489 24.438174 0.253389
F 35.799489 32.155981 0.253389
F 29.231743 30.871945 3.842867
F 29.231743 23.154137 3.842867
F 38.143290 30.871944 3.905082
F 38.143290 23.154137 3.905082
F 29.115828 28.297077 0.206728
F 29.115828 20.579269 0.206728
F 38.027375 28.297077 0.268943
F 38.027375 20.579269 0.268943
F 29.233321 28.299784 2.938571
F 29.233321 20.581976 2.938571
F 38.144868 28.299783 3.000786
F 38.144868 20.581975 3.000787
F 29.216473 30.871253 6.569624
F 29.216473 23.153446 6.569624
F 38.128020 30.871253 6.631840
F 38.128019 23.153446 6.631840
F 31.461210 24.440880 2.954125
F 31.461210 32.158688 2.954125
F 40.372746 24.440880 3.016340
F 40.372746 32.158688 3.016340
F 22.549661 24.440880 2.891910
F 22.549661 32.158687 2.891910
F 31.444358 27.012350 6.585177
F 33.570708 23.153429 21.152515
F 31.444358 19.294540 6.585178
F 40.355896 27.012350 6.647393
F 33.570709 30.871237 21.152515
F 40.355896 19.294540 6.647393
F 22.532811 27.012350 6.522963
F 24.684569 20.580825 17.452177
F 22.532811 19.294541 6.522963
F 31.459628 27.013041 3.858421
F 24.684569 28.298634 17.452176
F 31.459628 19.295231 3.858420
F 40.371166 27.013040 3.920636
F 42.507592 20.580836 17.576600
F 40.371166 19.295231 3.920636
F 22.548081 27.013041 3.796205
F 42.507592 28.298644 17.576600
F 22.548081 19.295232 3.796205
F 31.343716 24.438174 0.222282
F 31.343716 32.155981 0.222282
F 40.255260 24.438173 0.284497
F 40.255260 32.155981 0.284497
F 22.432169 24.438173 0.160066
F 22.432169 32.155981 0.160066
F 33.687517 30.871945 3.873974
F 33.687517 23.154137 3.873974
F 42.598930 30.871924 3.936200
F 42.598929 23.154117 3.936200
F 24.775969 30.871945 3.811759
F 24.775969 23.154137 3.811759
F 33.571601 28.297077 0.237836
F 33.571601 20.579269 0.237835
F 42.483148 28.297077 0.300050
F 42.483148 20.579269 0.300050
F 24.660055 28.297077 0.175620
F 24.660055 20.579269 0.175620
F 33.689094 28.299784 2.969679
F 33.689094 20.581976 2.969679
F 42.600512 28.299803 3.031883
F 42.600512 20.581995 3.031883
F 24.777547 28.299783 2.907463
F 24.777547 20.581975 2.907464
F 33.672246 30.871253 6.600731
F 33.672246 23.153446 6.600732
F 42.583679 30.871236 6.662935
F 42.583679 23.153429 6.662935
F 24.760700 30.871254 6.538516
F 24.760700 23.153446 6.538516
F 26.963256 24.439730 10.191492
F 26.963256 32.157538 10.191492
F 35.874803 24.439730 10.253708
F 35.874803 32.157538 10.253708
F 26.937846 27.012333 13.829607
F 26.937846 34.730141 13.829607
F 26.937846 19.294524 13.829607
F 35.849392 27.012334 13.891823
F 35.849392 34.730142 13.891823
F 35.849392 19.294524 13.891823
F 26.956905 27.012334 11.101015
F 26.956905 34.730142 11.101016
F 26.956905 19.294524 11.101015
F 35.868452 27.012334 11.163231
F 35.868452 34.730142 11.163231
F 35.868452 19.294524 11.163231
F 26.982290 24.439733 7.462961
F 26.982289 32.157541 7.462961
F 35.893835 24.439733 7.525177
F 35.893836 32.157541 7.525177
F 29.184793 30.871237 11.116570
F 29.184793 23.153430 11.116570
F 38.096340 30.871237 11.178785
F 38.096340 23.153430 11.178785
F 29.210175 28.298637 7.478515
F 29.210175 20.580829 7.478515
F 38.121721 28.298636 7.540731
F 38.121720 20.580828 7.540730
F 29.191141 28.298634 10.207046
F 29.191141 20.580826 10.207046
F 38.102689 28.298633 10.269262
F 38.102689 20.580825 10.269262
F 29.165734 30.871237 13.845161
F 29.165734 23.153429 13.845161
F 38.077281 30.871237 13.907377
F 38.077281 23.153430 13.907377
F 31.419030 24.439730 10.222600
F 31.419030 32.157538 10.222600
F 40.330570 24.439730 10.284815
F 40.330570 32.157538 10.284815
F 22.507482 24.439730 10.160385
F 22.507482 32.157537 10.160385
F 31.393619 27.012333 13.860715
F 31.393619 34.730141 13.860715
F 31.393619 19.294524 13.860715
F 40.305160 27.012333 13.922930
F 40.305160 34.730142 13.922930
F 40.305160 19.294524 13.922931
F 22.482072 27.012334 13.798500
F 22.482072 34.730142 13.798500
F 22.482072 19.294524 13.798500
F 31.412678 27.012334 11.132124
F 31.412678 34.730142 11.132123
F 31.412678 19.294524 11.132123
F 40.324218 27.012333 11.194339
F 40.324218 34.730141 11.194339
F 40.324218 19.294524 11.194339
F 22.501130 27.012334 11.069908
F 22.501130 34.730142 11.069908
F 22.501130 19.294524 11.069908
F 31.438062 24.439733 7.494069
F 31.438062 32.157541 7.494069
F 40.349601 24.439733 7.556284
F 40.349601 32.157541 7.556284
F 22.526515 24.439733 7.431854
F 22.526515 32.157540 7.431853
F 33.640567 30.871237 11.147677
F 33.640567 23.153430 11.147677
F 42.552012 30.871222 11.209902
F 42.552012 23.153415 11.209902
F 24.729020 30.871237 11.085462
F 24.729020 23.153430 11.085462
F 33.665947 28.298637 7.509623
F 33.665947 20.580829 7.509623
F 42.577379 28.298653 7.571849
F 42.577379 20.580846 7.571849
F 24.754401 28.298637 7.447407
F 24.754401 20.580829 7.447407
F 33.646915 28.298634 10.238154
F 33.646915 20.580826 10.238154
F 42.558362 28.298648 10.300359
F 42.558362 20.580840 10.300359
F 24.735368 28.298634 10.175938
F 24.735368 20.580826 10.175939
F 33.621507 30.871237 13.876269
F 33.621507 23.153429 13.876269
F 42.532969 30.871225 13.938476
F 42.532969 23.153417 13.938476
F 24.709961 30.871237 13.814054
F 24.709961 23.153430 13.814054
F 26.912458 24.439730 17.467730
F 26.912458 32.157538 17.467731
F 35.824005 24.439730 17.529946
F 35.824005 32.157538 17.529946
F 26.887048 27.012333 21.105853
F 26.887048 34.730141 21.105853
F 26.887048 19.294524 21.105853
F 35.798593 27.012334 21.168069
F 35.798593 34.730142 21.168069
F 35.798593 19.294524 21.168069
F 26.906106 27.012334 18.377262
F 26.906107 34.730142 18.377261
F 26.906107 19.294524 18.377261
F 35.817653 27.012334 18.439477
F 35.817653 34.730142 18.439476
F 35.817653 19.294524 18.439477
F 26.931498 24.439730 14.739138
F 26.931498 32.157538 14.739138
F 35.843044 24.439730 14.801354
F 35.843044 32.157538 14.801354
F 29.133995 30.871237 18.392816
F 29.133995 23.153430 18.392815
F 38.045542 30.871237 18.455031
F 38.045542 23.153430 18.455030
F 29.159383 28.298634 14.754692
F 29.159383 20.580826 14.754692
F 38.070929 28.298633 14.816907
F 38.070929 20.580825 14.816907
F 29.140343 28.298634 17.483284
F 29.140343 20.580826 17.483284
F 38.051890 28.298633 17.545500
F 38.051890 20.580825 17.545500
F 29.114936 30.871237 21.121407
F 29.114936 23.153429 21.121407
F 38.026482 30.871237 21.183623
F 38.026482 23.153430 21.183623
F 31.368231 24.439730 17.498838
F 31.368231 32.157538 17.498838
F 40.279774 24.439730 17.561053
F 40.279773 32.157538 17.561053
F 22.456683 24.439730 17.436623
F 22.456683 32.157537 17.436623
F 31.342820 27.012333 21.136961
F 31.342821 34.730141 21.136961
F 31.342820 19.294524 21.136961
F 40.254364 27.012333 21.199177
F 40.254364 34.730142 21.199177
F 40.254364 19.294524 21.199176
F 22.431274 27.012334 21.074746
F 22.431274 34.730142 21.074746
F 22.431274 19.294524 21.074746
F 31.361879 27.012334 18.408369
F 31.361879 34.730142 18.408369
F 31.361879 19.294524 18.408369
F 40.273422 27.012333 18.470585
F 40.273422 34.730141 18.470584
F 40.273422 19.294524 18.470584
F 22.450332 27.012334 18.346153
F 22.450332 34.730142 18.346154
F 22.450332 19.294524 18.346153
F 31.387271 24.439730 14.770246
F 31.387271 32.157538 14.770246
F 40.298812 24.439730 14.832461
F 40.298812 32.157538 14.832461
F 22.475723 24.439730 14.708030
F 22.475723 32.157537 14.708030
F 33.589768 30.871237 18.423923
F 33.589768 23.153430 18.423923
F 42.501241 30.871227 18.486145
F 42.501241 23.153419 18.486145
F 24.678221 30.871237 18.361708
F 24.678221 23.153430 18.361707
F 33.615155 28.298634 14.785800
F 33.615156 20.580826 14.785800
F 42.526616 28.298646 14.848023
F 42.526616 20.580838 14.848023
F 24.703610 28.298634 14.723584
F 24.703610 20.580826 14.723584
F 33.596116 28.298634 17.514392
F 33.596116 20.580826 17.514392
F 26.861659 24.439730 24.743977
F 26.861659 32.157538 24.743977
F 35.773206 24.439730 24.806192
F 35.773206 32.157538 24.806192
F 26.836249 27.012334 28.382100
F 26.836249 34.730142 28.382100
F 26.836249 19.294524 28.382100
F 35.747795 27.012334 28.444315
F 35.747795 34.730142 28.444315
F 35.747795 19.294524 28.444316
F 26.855308 27.012334 25.653508
F 26.855308 34.730142 25.653508
F 26.855308 19.294524 25.653508
F 35.766854 27.012334 25.715723
F 35.766855 34.730142 25.715723
F 35.766854 19.294524 25.715723
F 26.880699 24.439730 22.015385
F 26.880699 32.157538 22.015385
F 35.792245 24.439730 22.077600
F 35.792245 32.157538 22.077600
F 29.083196 30.871237 25.669062
F 29.083196 23.153430 25.669062
F 37.994743 30.871237 25.731277
F 37.994743 23.153430 25.731277
F 29.108584 28.298634 22.030939
F 29.108584 20.580826 22.030938
F 38.020131 28.298633 22.093154
F 38.020131 20.580825 22.093154
F 29.089544 28.298634 24.759531
F 29.089544 20.580826 24.759531
F 38.001092 28.298633 24.821746
F 38.001092 20.580825 24.821746
F 29.064137 30.871237 28.397654
F 29.064137 23.153429 28.397654
F 37.975684 30.871237 28.459869
F 37.975684 23.153430 28.459869
F 31.317432 24.439730 24.775085
F 31.317432 32.157538 24.775085
F 40.228977 24.439730 24.837300
F 40.228977 32.157537 24.837300
F 22.405885 24.439730 24.712869
F 22.405885 32.157537 24.712870
F 31.292022 27.012333 28.413207
F 31.292022 34.730141 28.413208
F 31.292022 19.294524 28.413208
F 40.203567 27.012334 28.475423
F 40.203567 34.730142 28.475423
F 40.203567 19.294524 28.475423
F 22.380475 27.012334 28.350992
F 22.380475 34.730142 28.350993
F 22.380475 19.294524 28.350993
F 31.311081 27.012334 25.684616
F 31.311081 34.730142 25.684616
F 31.311081 19.294524 25.684616
F 40.222626 27.012334 25.746831
F 40.222626 34.730142 25.746831
F 40.222626 19.294524 25.746831
F 22.399533 27.012334 25.622400
F 22.399533 34.730142 25.622400
F 22.399533 19.294524 25.622400
F 31.336472 24.439730 22.046493
F 31.336472 32.157538 22.046493
F 40.248016 24.439730 22.108708
F 40.248016 32.157538 22.108708
F 22.424925 24.439730 21.984277
F 22.424925 32.157537 21.984277
F 33.538969 30.871237 25.700169
F 33.538969 23.153430 25.700169
F 42.450468 30.871230 25.762390
F 42.450468 23.153423 25.762389
F 24.627422 30.871237 25.637954
F 24.627422 23.153430 25.637954
F 33.564357 28.298634 22.062046
F 33.564357 20.580826 22.062046
F 42.475844 28.298642 22.124267
F 42.475844 20.580834 22.124267
F 24.652811 28.298634 21.999831
F 24.652811 20.580826 21.999831
F 33.545317 28.298634 24.790638
F 33.545317 20.580826 24.790639
F 42.456818 28.298640 24.852850
F 42.456818 20.580832 24.852849
F 24.633770 28.298634 24.728423
F 24.633770 20.580825 24.728423
F 33.519910 30.871237 28.428761
F 33.519910 23.153429 28.428761
F 42.431422 30.871232 28.490974
F 42.431422 23.153425 28.490974
F 24.608364 30.871237 28.366546
F 24.608364 23.153430 28.366546
F 26.810861 24.439730 32.020222
F 26.810861 32.157538 32.020223
F 35.722408 24.439730 32.082437
F 35.722408 32.157538 32.082438
F 26.785458 27.012330 35.658277
F 26.785458 34.730138 35.658277
F 26.785458 19.294521 35.658277
F 35.697003 27.012330 35.720492
F 35.697004 34.730139 35.720492
F 35.697003 19.294521 35.720493
F 26.804509 27.012334 32.929746
F 26.804509 34.730142 32.929746
F 26.804509 19.294524 32.929746
F 35.716056 27.012334 32.991961
F 35.716056 34.730142 32.991961
F 35.716056 19.294524 32.991961
F 26.829901 24.439730 29.291631
F 26.829901 32.157538 29.291631
F 35.741447 24.439730 29.353846
F 35.741447 32.157538 29.353846
F 29.032398 30.871237 32.945300
F 29.032398 23.153430 32.945300
F 37.943945 30.871237 33.007515
F 37.943945 23.153430 33.007515
F 29.057786 28.298634 29.307185
F 29.057786 20.580826 29.307184
F 37.969332 28.298633 29.369400
F 37.969332 20.580825 29.369400
F 29.038746 28.298634 32.035776
F 29.038746 20.580826 32.035776
F 37.950293 28.298633 32.097992
F 37.950293 20.580825 32.097992
F 29.013346 30.871234 35.673831
F 29.013346 23.153426 35.673831
F 37.924892 30.871234 35.736046
F 37.924892 23.153427 35.736046
F 31.266634 24.439730 32.051330
F 31.266634 32.157538 32.051330
F 40.178180 24.439730 32.113546
F 40.178180 32.157538 32.113546
F 22.355086 24.439730 31.989115
F 22.355086 32.157537 31.989115
F 31.241230 27.012330 35.689384
F 31.241230 34.730138 35.689384
F 31.241230 19.294521 35.689385
F 40.152777 27.012331 35.751600
F 40.152778 34.730139 35.751600
F 40.152778 19.294522 35.751600
F 22.329683 27.012331 35.627169
F 22.329683 34.730139 35.627170
F 22.329684 19.294521 35.627170
F 31.260282 27.012333 32.960853
F 31.260282 34.730142 32.960853
F 31.260282 19.294524 32.960853
F 40.171829 27.012334 33.023069
F 40.171829 34.730142 33.023069
F 40.171829 19.294524 33.023069
F 22.348735 27.012334 32.898638
F 22.348735 34.730142 32.898638
F 22.348735 19.294524 32.898638
F 31.285674 24.439730 29.322738
F 31.285674 32.157538 29.322738
F 40.197219 24.439730 29.384954
F 40.197219 32.157538 29.384954
F 22.374126 24.439730 29.260523
F 22.374126 32.157537 29.260523
F 33.488171 30.871237 32.976407
F 33.488171 23.153430 32.976407
F 42.399692 30.871234 33.038625
F 42.399692 23.153426 33.038625
F 24.576624 30.871237 32.914192
F 24.576624 23.153430 32.914192
F 33.513558 28.298634 29.338292
F 33.513558 20.580826 29.338292
F 42.425069 28.298638 29.400511
F 42.425069 20.580830 29.400510
F 24.602013 28.298634 29.276077
F 24.602013 20.580826 29.276077
F 33.494519 28.298634 32.066884
F 33.494519 20.580826 32.066884
F 42.406042 28.298637 32.129097
F 42.406042 20.580829 32.129097
F 24.582972 28.298634 32.004669
F 24.582972 20.580825 32.004669
F 33.469119 30.871234 35.704938
F 33.469118 23.153426 35.704938
F 42.380652 30.871232 35.767153
F 42.380652 23.153425 35.767153
F 24.557572 30.871234 35.642723
F 24.557572 23.153427 35.642723
F 26.763911 24.439023 39.293926
F 26.763911 32.156831 39.293925
F 35.675458 24.439023 39.356141
F 35.675458 32.156831 39.356141
F 26.879804 27.013890 42.930065
F 24.651918 23.154986 42.914511
F 26.879803 19.296081 42.930065
F 35.791349 27.013890 42.992280
F 24.651918 30.872794 42.914511
F 35.791349 19.296080 42.992280
F 26.762329 27.011184 40.198221
F 26.762330 34.728992 40.198221
F 26.762330 19.293374 40.198221
F 35.673876 27.011184 40.260437
F 35.673876 34.728992 40.260436
F 35.673876 19.293374 40.260436
F 26.779162 24.439714 36.567168
F 26.779162 32.157522 36.567168
F 35.690708 24.439714 36.629384
F 35.690708 32.157521 36.629384
F 28.990218 30.870087 40.213775
F 28.990218 23.152280 40.213775
F 37.901765 30.870087 40.275990
F 37.901765 23.152280 40.275990
F 29.007047 28.298617 36.582722
F 29.007047 20.580809 36.582722
F 37.918594 28.298617 36.644937
F 37.918593 20.580809 36.644937
F 28.991796 28.297927 39.309479
F 28.991796 20.580119 39.309479
F 37.903343 28.297926 39.371695
F 37.903343 20.580118 39.371695
F 29.107692 30.872793 42.945618
F 29.107692 23.154986 42.945618
F 38.019238 30.872794 43.007834
F 38.019238 23.154986 43.007834
F 31.219684 24.439023 39.325033
F 31.219684 32.156831 39.325033
F 40.131232 24.439022 39.387248
F 40.131232 32.156830 39.387248
F 22.308136 24.439023 39.262818
F 22.308136 32.156830 39.262818
F 31.335576 27.013890 42.961172
F 42.474951 23.154980 43.038933
F 31.335576 19.296080 42.961172
F 40.247125 27.013890 43.023388
F 42.474951 30.872788 43.038933
F 40.247125 19.296081 43.023388
F 22.424030 27.013890 42.898957
F 33.563464 23.154986 42.976726
F 22.424030 19.296081 42.898957
F 31.218103 27.011184 40.229328
F 31.218103 34.728992 40.229328
F 31.218103 19.293374 40.229328
F 40.129651 27.011184 40.291544
F 40.129651 34.728992 40.291543
F 40.129651 19.293375 40.291544
F 22.306555 27.011184 40.167113
F 22.306555 34.728992 40.167113
F 22.306555 19.293375 40.167113
F 31.234935 24.439714 36.598276
F 31.234935 32.157521 36.598276
F 40.146482 24.439713 36.660491
F 40.146482 32.157521 36.660491
F 22.323388 24.439714 36.536060
F 22.323388 32.157521 36.536060
F 33.445991 30.870087 40.244883
F 33.445991 23.152280 40.244883
F 42.357532 30.870087 40.307098
F 42.357532 23.152279 40.307098
F 24.534444 30.870088 40.182667
F 24.534444 23.152280 40.182667
F 33.462819 28.298617 36.613829
F 33.462819 20.580809 36.613830
F 42.374352 28.298619 36.676046
F 42.374352 20.580811 36.676046
F 24.551274 28.298617 36.551614
F 24.551274 20.580809 36.551614
F 33.447569 28.297926 39.340587
F 33.447569 20.580118 39.340587
F 42.359112 28.297927 39.402802
F 42.359112 20.580119 39.402802
F 24.536022 28.297926 39.278371
F 24.536022 20.580118 39.278372
F 33.563465 30.872794 42.976726
F 27.005436 47.594310 2.923017
F 27.005436 39.876499 2.923017
F 35.916983 47.594310 2.985233
F 35.916983 39.876499 2.985233
F 26.988585 50.165780 6.554070
F 26.988585 42.447970 6.554070
F 35.900131 50.165780 6.616285
F 35.900131 42.447970 6.616285
F 27.003855 50.166471 3.827313
F 27.003855 42.448661 3.827313
F 35.915402 50.166471 3.889528
F 35.915402 42.448661 3.889528
F 26.887943 47.591604 0.191174
F 26.887943 39.873793 0.191174
F 35.799489 47.591603 0.253390
F 35.799489 39.873793 0.253389
F 29.231743 38.589755 3.842866
F 29.231743 46.307567 3.842867
F 38.143290 38.589755 3.905082
F 38.143290 46.307567 3.905082
F 29.115828 51.450507 0.206728
F 29.115828 36.014887 0.206727
F 29.115828 43.732699 0.206728
F 38.027375 51.450507 0.268943
F 38.027375 36.014886 0.268943
F 38.027375 43.732699 0.268943
F 29.233321 51.453213 2.938571
F 29.233321 36.017593 2.938571
F 29.233321 43.735405 2.938571
F 38.144868 51.453213 3.000786
F 38.144868 36.017593 3.000787
F 38.144868 43.735405 3.000787
F 29.216473 38.589064 6.569624
F 29.216473 46.306876 6.569624
F 38.128020 38.589064 6.631840
F 38.128020 46.306876 6.631840
F 31.461210 47.594310 2.954125
F 31.461210 39.876499 2.954125
F 40.372746 47.594310 3.016340
F 40.372746 39.876500 3.016340
F 22.549661 47.594309 2.891910
F 22.549661 39.876499 2.891910
F 31.444358 50.165780 6.585178
F 31.444358 42.447970 6.585178
F 40.355896 50.165780 6.647393
F 40.355896 42.447970 6.647393
F 22.532811 50.165780 6.522963
F 22.532811 42.447970 6.522963
F 31.459628 50.166471 3.858421
F 31.459628 42.448661 3.858420
F 40.371165 50.166471 3.920636
F 40.371166 42.448661 3.920636
F 22.548081 50.166471 3.796205
F 22.548081 42.448661 3.796205
F 31.343716 47.591604 0.222282
F 31.343716 39.873793 0.222281
F 40.255260 47.591603 0.284497
F 40.255260 39.873793 0.284497
F 22.432169 47.591603 0.160066
F 22.432169 39.873792 0.160066
F 33.687517 38.589755 3.873974
F 33.687517 46.307567 3.873974
F 42.598929 38.589735 3.936200
F 42.598929 46.307547 3.936200
F 24.775969 38.589755 3.811759
F 24.775969 46.307567 3.811759
F 33.571601 51.450507 0.237836
F 33.571600 36.014887 0.237835
F 33.571601 43.732699 0.237835
F 42.483148 51.450507 0.300050
F 42.483148 36.014887 0.300050
F 42.483148 43.732699 0.300050
F 24.660055 51.450507 0.175620
F 24.660055 36.014887 0.175620
F 24.660055 43.732699 0.175620
F 33.689094 51.453213 2.969679
F 33.689094 36.017593 2.969679
F 33.689094 43.735405 2.969679
F 42.600512 51.453233 3.031883
F 42.600512 36.017612 3.031883
F 42.600512 43.735425 3.031883
F 24.777547 51.453213 2.907463
F 24.777547 36.017593 2.907464
F 24.777547 43.735405 2.907464
F 33.672246 38.589064 6.600732
F 33.672246 46.306876 6.600731
F 42.583679 38.589047 6.662935
F 42.583679 46.306859 6.662935
F 24.760700 38.589064 6.538516
F 24.760700 46.306876 6.538516
F 26.963256 47.593160 10.191492
F 26.963256 39.875350 10.191492
F 35.874803 47.593160 10.253708
F 35.874803 39.875350 10.253708
F 26.937846 50.165763 13.829607
F 26.937846 42.447954 13.829607
F 35.849392 50.165763 13.891823
F 35.849392 42.447954 13.891823
F 26.956905 50.165763 11.101016
F 26.956905 42.447954 11.101015
F 35.868452 50.165764 11.163231
F 35.868452 42.447954 11.163231
F 26.982289 47.593163 7.462961
F 26.982289 39.875353 7.462961
F 35.893836 47.593163 7.525177
F 35.893836 39.875353 7.525176
F 29.184793 38.589048 11.116569
F 29.184793 46.306859 11.116570
F 38.096340 38.589048 11.178785
F 38.096340 46.306860 11.178785
F 29.210175 51.452067 7.478515
F 29.210175 36.016446 7.478515
F 29.210175 43.734259 7.478515
F 38.121721 51.452066 7.540731
F 38.121721 36.016446 7.540730
F 38.121721 43.734258 7.540730
F 29.191141 51.452064 10.207046
F 29.191141 36.016443 10.207046
F 29.191141 43.734256 10.207046
F 38.102688 51.452064 10.269262
F 38.102689 36.016443 10.269262
F 38.102689 43.734255 10.269262
F 29.165734 38.589047 13.845161
F 29.165734 46.306859 13.845161
F 38.077281 38.589048 13.907377
F 38.077281 46.306860 13.907377
F 31.419030 47.593160 10.222600
F 31.419030 39.875350 10.222600
F 40.330570 47.593161 10.284815
F 40.330570 39.875350 10.284815
F 22.507482 47.593159 10.160385
F 22.507482 39.875349 10.160385
F 31.393619 50.165763 13.860715
F 31.393619 42.447954 13.860715
F 40.305160 50.165763 13.922930
F 40.305160 42.447954 13.922931
F 22.482072 50.165763 13.798500
F 22.482072 42.447954 13.798500
F 31.412678 50.165763 11.132124
F 31.412678 42.447954 11.132123
F 40.324218 50.165763 11.194339
F 40.324218 42.447954 11.194339
F 22.501130 50.165763 11.069908
F 22.501130 42.447954 11.069908
F 31.438062 47.593163 7.494069
F 31.438062 39.875353 7.494069
F 40.349601 47.593163 7.556284
F 40.349601 39.875353 7.556284
F 22.526515 47.593162 7.431854
F 22.526515 39.875352 7.431853
F 33.640567 38.589048 11.147677
F 33.640567 46.306859 11.147677
F 42.552012 38.589033 11.209902
F 42.552012 46.306845 11.209902
F 24.729020 38.589048 11.085462
F 24.729020 46.306859 11.085462
F 33.665947 51.452067 7.509623
F 33.665947 36.016446 7.509623
F 33.665947 43.734259 7.509623
F 42.577379 51.452084 7.571849
F 42.577379 36.016463 7.571848
F 42.577379 43.734275 7.571849
F 24.754401 51.452067 7.447407
F 24.754401 36.016446 7.447407
F 24.754401 43.734258 7.447407
F 33.646915 51.452063 10.238154
F 33.646915 36.016443 10.238154
F 33.646915 43.734255 10.238154
F 42.558362 51.452078 10.300359
F 42.558362 36.016458 10.300359
F 42.558362 43.734270 10.300359
F 24.735368 51.452064 10.175938
F 24.735368 36.016443 10.175938
F 24.735368 43.734255 10.175939
F 33.621507 38.589048 13.876269
F 33.621507 46.306859 13.876269
F 42.532969 38.589035 13.938476
F 42.532969 46.306847 13.938476
F 24.709961 38.589048 13.814054
F 24.709961 46.306859 13.814054
F 26.912458 47.593160 17.467730
F 26.912458 39.875350 17.467731
F 35.824005 47.593160 17.529946
F 35.824005 39.875350 17.529946
F 26.887048 50.165763 21.105854
F 26.887048 42.447954 21.105853
F 35.798593 50.165763 21.168069
F 35.798593 42.447954 21.168069
F 26.906106 50.165763 18.377262
F 26.906107 42.447954 18.377261
F 35.817653 50.165764 18.439477
F 35.817653 42.447954 18.439477
F 26.931498 47.593160 14.739138
F 26.931498 39.875350 14.739138
F 35.843044 47.593160 14.801354
F 35.843044 39.875350 14.801353
F 29.133995 38.589048 18.392815
F 29.133995 46.306859 18.392815
F 38.045542 38.589048 18.455030
F 38.045542 46.306860 18.455031
F 29.159383 51.452064 14.754692
F 29.159383 36.016443 14.754692
F 29.159383 43.734256 14.754692
F 38.070929 51.452063 14.816907
F 38.070929 36.016443 14.816907
F 38.070929 43.734255 14.816907
F 29.140343 51.452064 17.483284
F 29.140343 36.016444 17.483284
F 29.140343 43.734256 17.483284
F 38.051890 51.452064 17.545500
F 38.051890 36.016443 17.545500
F 38.051890 43.734255 17.545500
F 29.114936 38.589048 21.121408
F 29.114936 46.306860 21.121407
F 38.026482 38.589048 21.183623
F 38.026482 46.306860 21.183623
F 31.368231 47.593160 17.498838
F 31.368231 39.875349 17.498838
F 40.279774 47.593160 17.561053
F 40.279774 39.875350 17.561053
F 22.456683 47.593159 17.436623
F 22.456683 39.875349 17.436623
F 31.342820 50.165763 21.136961
F 31.342820 42.447954 21.136961
F 40.254364 50.165763 21.199177
F 40.254364 42.447954 21.199177
F 22.431274 50.165763 21.074746
F 22.431274 42.447954 21.074746
F 31.361879 50.165763 18.408369
F 31.361879 42.447954 18.408369
F 40.273422 50.165764 18.470585
F 40.273422 42.447954 18.470584
F 22.450332 50.165763 18.346153
F 22.450332 42.447954 18.346153
F 31.387271 47.593160 14.770246
F 31.387271 39.875350 14.770246
F 40.298812 47.593160 14.832461
F 40.298812 39.875350 14.832461
F 22.475723 47.593159 14.708030
F 22.475723 39.875349 14.708030
F 33.589768 38.589048 18.423923
F 33.589768 46.306859 18.423923
F 42.501241 38.589037 18.486145
F 42.501241 46.306849 18.486145
F 24.678221 38.589048 18.361707
F 24.678221 46.306859 18.361707
F 33.615155 51.452064 14.785800
F 33.615155 36.016443 14.785800
F 33.615156 43.734256 14.785800
F 42.526616 51.452076 14.848023
F 42.526616 36.016456 14.848023
F 42.526616 43.734268 14.848023
F 24.703610 51.452064 14.723584
F 24.703610 36.016443 14.723584
F 24.703610 43.734255 14.723584
F 33.596116 51.452064 17.514392
F 33.596116 36.016443 17.514392
F 33.596116 43.734256 17.514392
F 42.507591 51.452074 17.576600
F 42.507591 36.016453 17.576601
F 42.507592 43.734266 17.576600
F 24.684569 51.452064 17.452177
F 24.684569 36.016443 17.452177
F 24.684569 43.734255 17.452177
F 33.570709 38.589048 21.152516
F 33.570709 46.306859 21.152515
F 42.482197 38.589039 21.214725
F 42.482197 46.306851 21.214725
F 24.659162 38.589048 21.090300
F 24.659162 46.306859 21.090300
F 26.988585 34.730158 6.554070
F 35.900131 34.730158 6.616286
F 27.003855 34.730849 3.827313
F 35.915402 34.730849 3.889528
F 31.444358 34.730158 6.585178
F 40.355896 34.730158 6.647393
F 22.532811 34.730158 6.522963
F 31.459628 34.730849 3.858420
F 40.371166 34.730848 3.920636
F 22.548081 34.730849 3.796205
F 26.861659 47.593160 24.743977
F 26.861659 39.875350 24.743977
F 35.773206 47.593160 24.806192
F 35.773206 39.875350 24.806193
F 26.836249 50.165764 28.382100
F 26.836249 42.447954 28.382100
F 35.747795 50.165764 28.444315
F 35.747795 42.447954 28.444316
F 26.855308 50.165764 25.653508
F 26.855308 42.447954 25.653508
F 35.766855 50.165764 25.715723
F 35.766855 42.447954 25.715723
F 26.880699 47.593160 22.015385
F 26.880699 39.875350 22.015385
F 35.792245 47.593160 22.077600
F 35.792246 39.875350 22.077600
F 29.083196 38.589048 25.669062
F 29.083196 46.306859 25.669062
F 37.994743 38.589048 25.731277
F 37.994743 46.306860 25.731277
F 29.108584 51.452064 22.030939
F 29.108584 36.016443 22.030938
F 29.108584 43.734256 22.030938
F 38.020131 51.452063 22.093154
F 38.020131 36.016443 22.093153
F 38.020131 43.734255 22.093154
F 29.089544 51.452064 24.759531
F 29.089544 36.016443 24.759531
F 29.089544 43.734255 24.759531
F 38.001092 51.452063 24.821746
F 38.001092 36.016443 24.821746
F 38.001092 43.734255 24.821746
F 29.064137 38.589048 28.397654
F 29.064137 46.306860 28.397653
F 37.975684 38.589048 28.459869
F 37.975684 46.306859 28.459869
F 31.317433 47.593160 24.775085
F 31.317433 39.875350 24.775085
F 40.228977 47.593160 24.837300
F 40.228977 39.875350 24.837300
F 22.405885 47.593159 24.712869
F 22.405885 39.875349 24.712869
F 31.292022 50.165763 28.413208
F 31.292022 42.447954 28.413208
F 40.203567 50.165764 28.475423
F 40.203567 42.447954 28.475423
F 22.380475 50.165763 28.350992
F 22.380475 42.447954 28.350993
F 31.311081 50.165763 25.684616
F 31.311081 42.447954 25.684616
F 40.222626 50.165764 25.746831
F 40.222626 42.447954 25.746831
F 22.399533 50.165763 25.622400
F 22.399533 42.447954 25.622400
F 31.336472 47.593160 22.046493
F 31.336472 39.875350 22.046492
F 40.248016 47.593160 22.108708
F 40.248016 39.875350 22.108707
F 22.424925 47.593160 21.984277
F 22.424925 39.875349 21.984276
F 33.538969 38.589048 25.700169
F 33.538969 46.306859 25.700169
F 42.450468 38.589041 25.762389
F 42.450468 46.306853 25.762389
F 24.627422 38.589048 25.637954
F 24.627422 46.306859 25.637954
F 33.564357 51.452063 22.062046
F 33.564357 36.016443 22.062046
F 33.564357 43.734255 22.062046
F 42.475844 51.452072 22.124267
F 42.475844 36.016451 22.124267
F 42.475844 43.734264 22.124267
F 24.652811 51.452063 21.999831
F 24.652811 36.016443 21.999831
F 24.652811 43.734255 21.999831
F 33.545317 51.452064 24.790638
F 33.545317 36.016443 24.790639
F 33.545317 43.734255 24.790639
F 42.456818 51.452070 24.852849
F 42.456818 36.016450 24.852850
F 42.456818 43.734262 24.852849
F 24.633770 51.452063 24.728423
F 24.633770 36.016443 24.728424
F 24.633770 43.734255 24.728423
F 33.519910 38.589047 28.428762
F 33.519910 46.306859 28.428761
F 42.431422 38.589043 28.490974
F 42.431422 46.306855 28.490974
F 24.608364 38.589048 28.366546
F 24.608364 46.306859 28.366546
F 26.810861 47.593160 32.020222
F 26.810861 39.875350 32.020223
F 35.722408 47.593160 32.082437
F 35.722408 39.875350 32.082438
F 26.785458 50.165760 35.658277
F 26.785458 42.447951 35.658277
F 35.697004 50.165760 35.720492
F 35.697004 42.447951 35.720493
F 26.804509 50.165763 32.929746
F 26.804509 42.447954 32.929746
F 35.716056 50.165763 32.991961
F 35.716056 42.447954 32.991961
F 26.829901 47.593160 29.291631
F 26.829901 39.875350 29.291631
F 35.741447 47.593160 29.353846
F 35.741447 39.875350 29.353846
F 29.032398 38.589048 32.945300
F 29.032398 46.306859 32.945300
F 37.943945 38.589048 33.007515
F 37.943945 46.306860 33.007515
F 29.057786 51.452064 29.307185
F 29.057786 36.016443 29.307185
F 29.057786 43.734256 29.307184
F 37.969332 51.452063 29.369400
F 37.969332 36.016443 29.369399
F 37.969332 43.734255 29.369400
F 29.038746 51.452064 32.035776
F 29.038746 36.016443 32.035776
F 29.038746 43.734256 32.035776
F 37.950293 51.452063 32.097992
F 37.950293 36.016443 32.097992
F 37.950293 43.734255 32.097992
F 29.013346 38.589044 35.673831
F 29.013346 46.306856 35.673830
F 37.924892 38.589045 35.736046
F 37.924892 46.306856 35.736046
F 31.266634 47.593160 32.051330
F 31.266634 39.875350 32.051330
F 40.178180 47.593160 32.113546
F 40.178180 39.875350 32.113546
F 22.355086 47.593159 31.989115
F 22.355086 39.875349 31.989115
F 31.241230 50.165760 35.689384
F 31.241230 42.447951 35.689385
F 40.152777 50.165761 35.751600
F 40.152778 42.447951 35.751600
F 22.329683 50.165760 35.627169
F 22.329683 42.447951 35.627170
F 31.260282 50.165763 32.960854
F 31.260282 42.447954 32.960854
F 40.171829 50.165764 33.023069
F 40.171829 42.447954 33.023069
F 22.348735 50.165763 32.898638
F 22.348735 42.447954 32.898638
F 31.285674 47.593160 29.322738
F 31.285674 39.875350 29.322738
F 40.197219 47.593160 29.384954
F 40.197219 39.875349 29.384953
F 22.374126 47.593159 29.260523
F 22.374126 39.875349 29.260523
F 33.488171 38.589048 32.976407
F 33.488171 46.306859 32.976407
F 42.399692 38.589044 33.038625
F 42.399692 46.306856 33.038625
F 24.576624 38.589048 32.914192
F 24.576624 46.306859 32.914192
F 33.513558 51.452063 29.338293
F 33.513558 36.016443 29.338292
F 33.513558 43.734255 29.338292
F 42.425069 51.452068 29.400511
F 42.425069 36.016448 29.400510
F 42.425069 43.734260 29.400510
F 24.602012 51.452064 29.276077
F 24.602013 36.016443 29.276077
F 24.602012 43.734255 29.276077
F 33.494519 51.452064 32.066884
F 33.494519 36.016443 32.066884
F 33.494519 43.734255 32.066884
F 42.406042 51.452067 32.129097
F 42.406042 36.016446 32.129097
F 42.406042 43.734259 32.129097
F 24.582972 51.452064 32.004669
F 24.582972 36.016443 32.004669
F 24.582972 43.734255 32.004669
F 33.469118 38.589045 35.704938
F 33.469118 46.306856 35.704938
F 42.380652 38.589043 35.767153
F 42.380652 46.306855 35.767153
F 24.557572 38.589045 35.642723
F 24.557572 46.306856 35.642723
F 26.763911 47.592453 39.293926
F 26.763911 39.874642 39.293926
F 35.675458 47.592453 39.356141
F 35.675458 39.874642 39.356141
F 26.879804 50.167320 42.930065
F 26.879804 42.449511 42.930065
F 35.791349 50.167320 42.992280
F 35.791349 42.449511 42.992280
F 26.762329 50.164614 40.198221
F 26.762329 42.446804 40.198221
F 35.673876 50.164614 40.260437
F 35.673876 42.446804 40.260436
F 26.779162 47.593144 36.567168
F 26.779162 39.875333 36.567168
F 35.690708 47.593144 36.629384
F 35.690708 39.875333 36.629383
F 28.990218 38.587898 40.213774
F 28.990218 46.305710 40.213775
F 37.901765 38.587898 40.275990
F 37.901765 46.305710 40.275990
F 29.007047 51.452047 36.582722
F 29.007047 36.016427 36.582722
F 29.007047 43.734240 36.582722
F 37.918594 51.452047 36.644937
F 37.918594 36.016427 36.644937
F 37.918594 43.734239 36.644937
F 28.991796 51.451356 39.309479
F 28.991796 36.015736 39.309479
F 28.991796 43.733548 39.309479
F 37.903343 51.451356 39.371695
F 37.903343 36.015736 39.371695
F 37.903343 43.733548 39.371695
F 29.107692 38.590604 42.945619
F 29.107692 46.308416 42.945618
F 38.019238 38.590604 43.007835
F 38.019238 46.308416 43.007834
F 31.219684 47.592453 39.325033
F 31.219684 39.874642 39.325033
F 40.131232 47.592453 39.387248
F 40.131232 39.874642 39.387249
F 22.308136 47.592452 39.262818
F 22.308136 39.874642 39.262818
F 31.335576 50.167320 42.961172
F 31.335576 42.449510 42.961172
F 40.247125 50.167320 43.023388
F 40.247125 42.449511 43.023388
F 22.424030 50.167320 42.898957
F 22.424030 42.449510 42.898957
F 31.218103 50.164614 40.229329
F 31.218103 42.446804 40.229328
F 40.129651 50.164614 40.291544
F 40.129651 42.446805 40.291544
F 22.306555 50.164614 40.167113
F 22.306555 42.446804 40.167113
F 31.234935 47.593144 36.598276
F 31.234935 39.875333 36.598276
F 40.146482 47.593143 36.660491
F 40.146482 39.875333 36.660491
F 22.323388 47.593143 36.536060
F 22.323388 39.875333 36.536060
F 33.445991 38.587898 40.244882
F 33.445991 46.305709 40.244883
F 42.357532 38.587897 40.307098
F 42.357532 46.305709 40.307098
F 24.534444 38.587898 40.182667
F 24.534444 46.305710 40.182667
F 33.462819 51.452047 36.613830
F 33.462819 36.016427 36.613829
F 33.462819 43.734239 36.613830
F 42.374352 51.452049 36.676046
F 42.374352 36.016429 36.676046
F 42.374352 43.734241 36.676046
F 24.551274 51.452047 36.551614
F 24.551274 36.016427 36.551614
F 24.551274 43.734239 36.551614
F 33.447569 51.451356 39.340587
F 33.447569 36.015736 39.340587
F 33.447569 43.733548 39.340587
F 42.359112 51.451357 39.402802
F 42.359112 36.015736 39.402802
F 42.359112 43.733549 39.402802
F 24.536022 51.451356 39.278371
F 24.536022 36.015736 39.278372
F 24.536022 43.733548 39.278372
F 33.563465 38.590604 42.976726
F 33.563465 46.308416 42.976726
F 42.474951 38.590599 43.038933
F 42.474951 46.308410 43.038933
F 24.651918 38.590604 42.914511
F 24.651918 46.308416 42.914511
F 26.879804 34.731698 42.930065
F 35.791349 34.731698 42.992280
F 31.335576 34.731698 42.961172
F 40.247125 34.731698 43.023388
F 22.424030 34.731698 42.898957
F 27.005436 55.312117 2.923017
F 27.005436 63.029929 2.923017
F 35.916983 55.312117 2.985233
F 35.916983 63.029929 2.985233
F 26.988585 57.883588 6.554070
F 26.988585 65.601400 6.554070
F 35.900131 57.883588 6.616286
F 35.900131 65.601400 6.616285
F 27.003855 57.884279 3.827313
F 27.003855 65.602091 3.827313
F 35.915402 57.884279 3.889528
F 35.915402 65.602091 3.889528
F 26.887943 55.309411 0.191174
F 26.887943 63.027223 0.191174
F 35.799489 55.309411 0.253389
F 35.799489 63.027223 0.253389
F 29.231743 54.025374 3.842867
F 29.231743 61.743185 3.842866
F 38.143290 54.025375 3.905082
F 38.143290 61.743185 3.905082
F 29.115828 59.168317 0.206728
F 29.115828 66.886129 0.206728
F 38.027375 59.168316 0.268943
F 38.027375 66.886129 0.268943
F 29.233321 59.171023 2.938571
F 29.233321 66.888836 2.938571
F 38.144868 59.171023 3.000787
F 38.144868 66.888835 3.000787
F 29.216473 54.024683 6.569624
F 29.216473 61.742494 6.569624
F 38.128020 54.024683 6.631840
F 38.128020 61.742494 6.631840
F 31.461210 55.312117 2.954125
F 31.461210 63.029929 2.954125
F 40.372746 55.312118 3.016340
F 40.372746 63.029930 3.016340
F 22.549661 55.312117 2.891910
F 22.549661 63.029929 2.891910
F 31.444358 57.883588 6.585178
F 31.444358 65.601400 6.585178
F 40.355896 57.883588 6.647393
F 40.355896 65.601400 6.647393
F 22.532811 57.883588 6.522963
F 22.532811 65.601400 6.522963
F 31.459628 57.884279 3.858420
F 31.459628 65.602091 3.858420
F 40.371166 57.884279 3.920636
F 40.371166 65.602091 3.920636
F 22.548081 57.884279 3.796205
F 22.548081 65.602092 3.796205
F 31.343716 55.309411 0.222282
F 31.343716 63.027223 0.222281
F 40.255260 55.309411 0.284497
F 40.255261 63.027223 0.284497
F 22.432169 55.309411 0.160066
F 22.432169 63.027223 0.160066
F 33.687517 54.025374 3.873974
F 33.687517 61.743185 3.873974
F 42.598930 54.025354 3.936200
F 42.598930 61.743165 3.936200
F 24.775969 54.025375 3.811759
F 24.775969 61.743185 3.811759
F 33.571601 59.168317 0.237835
F 33.571601 66.886129 0.237835
F 42.483148 59.168316 0.300050
F 42.483148 66.886129 0.300050
F 24.660055 59.168316 0.175620
F 24.660055 66.886129 0.175620
F 33.689094 59.171023 2.969679
F 33.689094 66.888835 2.969679
F 42.600512 59.171042 3.031883
F 42.600512 66.888855 3.031883
F 24.777547 59.171023 2.907464
F 24.777547 66.888835 2.907464
F 33.672246 54.024683 6.600731
F 33.672246 61.742494 6.600732
F 42.583679 54.024667 6.662935
F 42.583679 61.742477 6.662935
F 24.760700 54.024684 6.538516
F 24.760700 61.742494 6.538516
F 26.963256 55.310968 10.191492
F 26.963256 63.028780 10.191492
F 35.874803 55.310968 10.253708
F 35.874803 63.028779 10.253708
F 26.937846 57.883571 13.829607
F 26.937846 65.601384 13.829607
F 35.849392 57.883571 13.891823
F 35.849392 65.601384 13.891823
F 26.956905 57.883571 11.101016
F 26.956905 65.601384 11.101015
F 35.868452 57.883571 11.163231
F 35.868452 65.601384 11.163231
F 26.982289 55.310971 7.462961
F 26.982289 63.028783 7.462961
F 35.893835 55.310971 7.525177
F 35.893835 63.028783 7.525176
F 29.184793 54.024667 11.116570
F 29.184793 61.742478 11.116569
F 38.096340 54.024667 11.178785
F 38.096340 61.742478 11.178785
F 29.210174 59.169876 7.478515
F 29.210175 66.887689 7.478515
F 38.121721 59.169876 7.540730
F 38.121721 66.887688 7.540730
F 29.191141 59.169873 10.207046
F 29.191141 66.887686 10.207046
F 38.102688 59.169873 10.269262
F 38.102689 66.887685 10.269262
F 29.165735 54.024667 13.845161
F 29.165734 61.742477 13.845161
F 38.077281 54.024667 13.907377
F 38.077281 61.742478 13.907377
F 31.419030 55.310968 10.222600
F 31.419030 63.028780 10.222600
F 40.330570 55.310968 10.284815
F 40.330570 63.028780 10.284815
F 22.507482 55.310967 10.160385
F 22.507482 63.028779 10.160385
F 31.393619 57.883571 13.860715
F 31.393619 65.601384 13.860715
F 40.305160 57.883571 13.922931
F 40.305160 65.601384 13.922931
F 22.482072 57.883571 13.798500
F 22.482072 65.601384 13.798500
F 31.412678 57.883571 11.132123
F 31.412678 65.601384 11.132123
F 40.324219 57.883571 11.194339
F 40.324218 65.601384 11.194339
F 22.501130 57.883572 11.069908
F 22.501130 65.601384 11.069908
F 31.438062 55.310971 7.494069
F 31.438062 63.028783 7.494069
F 40.349601 55.310971 7.556284
F 40.349601 63.028783 7.556284
F 22.526515 55.310970 7.431853
F 22.526515 63.028782 7.431853
F 33.640567 54.024667 11.147677
F 33.640567 61.742477 11.147677
F 42.552012 54.024652 11.209902
F 42.552012 61.742463 11.209902
F 24.729020 54.024667 11.085462
F 24.729020 61.742478 11.085462
F 33.665947 59.169876 7.509623
F 33.665947 66.887689 7.509623
F 42.577379 59.169893 7.571848
F 42.577379 66.887705 7.571849
F 24.754401 59.169876 7.447407
F 24.754401 66.887689 7.447407
F 33.646915 59.169873 10.238154
F 33.646915 66.887686 10.238154
F 42.558362 59.169888 10.300359
F 42.558362 66.887700 10.300359
F 24.735368 59.169873 10.175939
F 24.735368 66.887686 10.175939
F 33.621507 54.024667 13.876269
F 33.621507 61.742477 13.876269
F 42.532969 54.024655 13.938476
F 42.532969 61.742465 13.938476
F 24.709961 54.024667 13.814054
F 24.709961 61.742477 13.814054
F 26.912458 55.310967 17.467731
F 26.912458 63.028779 17.467731
F 35.824005 55.310967 17.529946
F 35.824005 63.028779 17.529946
F 26.887048 57.883571 21.105853
F 26.887048 65.601384 21.105853
F 35.798594 57.883571 21.168069
F 35.798593 65.601384 21.168069
F 26.906107 57.883571 18.377261
F 26.906107 65.601384 18.377261
F 35.817653 57.883572 18.439476
F 35.817653 65.601384 18.439477
F 26.931498 55.310968 14.739138
F 26.931498 63.028780 14.739138
F 35.843044 55.310967 14.801354
F 35.843044 63.028780 14.801353
F 29.133995 54.024667 18.392816
F 29.133995 61.742478 18.392815
F 38.045542 54.024667 18.455031
F 38.045542 61.742477 18.455030
F 29.159383 59.169873 14.754692
F 29.159383 66.887686 14.754692
F 38.070929 59.169873 14.816907
F 38.070929 66.887685 14.816907
F 29.140343 59.169873 17.483284
F 29.140343 66.887686 17.483284
F 38.051890 59.169873 17.545500
F 38.051890 66.887685 17.545500
F 29.114936 54.024667 21.121407
F 29.114936 61.742477 21.121408
F 38.026482 54.024667 21.183623
F 38.026482 61.742478 21.183623
F 31.368231 55.310967 17.498838
F 31.368231 63.028779 17.498838
F 40.279774 55.310968 17.561053
F 40.279774 63.028780 17.561053
F 22.456683 55.310967 17.436623
F 22.456683 63.028779 17.436623
F 31.342821 57.883572 21.136961
F 31.342820 65.601384 21.136961
F 40.254364 57.883571 21.199177
F 40.254364 65.601384 21.199176
F 22.431274 57.883572 21.074746
F 22.431274 65.601384 21.074746
F 31.361879 57.883571 18.408369
F 31.361879 65.601384 18.408369
F 40.273422 57.883572 18.470585
F 40.273422 65.601384 18.470584
F 22.450332 57.883572 18.346154
F 22.450332 65.601384 18.346153
F 31.387271 55.310968 14.770246
F 31.387271 63.028780 14.770246
F 40.298812 55.310968 14.832461
F 40.298812 63.028780 14.832461
F 22.475723 55.310967 14.708031
F 22.475723 63.028779 14.708030
F 33.589768 54.024667 18.423923
F 33.589768 61.742477 18.423923
F 42.501241 54.024657 18.486145
F 42.501241 61.742467 18.486145
F 24.678221 54.024667 18.361708
F 24.678221 61.742478 18.361707
F 33.615156 59.169873 14.785800
F 33.615155 66.887686 14.785800
F 42.526616 59.169885 14.848023
F 42.526616 66.887698 14.848023
F 24.703610 59.169873 14.723584
F 24.703610 66.887686 14.723584
F 33.596116 59.169873 17.514392
F 33.596116 66.887686 17.514392
F 42.507592 59.169884 17.576601
F 42.507592 66.887696 17.576600
F 24.684569 59.169873 17.452177
F 24.684569 66.887686 17.452177
F 33.570708 54.024667 21.152515
F 33.570708 61.742477 21.152516
F 42.482197 54.024659 21.214725
F 42.482197 61.742469 21.214725
F 24.659162 54.024667 21.090300
F 24.659162 61.742477 21.090300
F 42.583679 69.460289 6.662935
F 24.659162 69.460290 21.090300
F 29.184793 69.460290 11.116570
F 38.096340 69.460290 11.178785
F 42.482197 69.460281 21.214725
F 29.165734 69.460290 13.845161
F 38.077281 69.460290 13.907377
F 33.570709 69.460290 21.152515
F 33.640567 69.460290 11.147677
F 42.552012 69.460275 11.209902
F 24.729020 69.460290 11.085462
F 33.621507 69.460290 13.876269
F 42.532969 69.460277 13.938476
F 24.709961 69.460290 13.814054
F 29.133995 69.460290 18.392815
F 38.045542 69.460290 18.455030
F 29.114936 69.460290 21.121407
F 38.026482 69.460290 21.183623
F 33.589768 69.460290 18.423923
F 42.501241 69.460279 18.486145
F 24.678221 69.460290 18.361707
F 26.861659 55.310968 24.743977
F 26.861659 63.028780 24.743977
F 35.773206 55.310967 24.806192
F 35.773206 63.028779 24.806193
F 26.836249 57.883571 28.382100
F 26.836249 65.601384 28.382100
F 35.747795 57.883572 28.444315
F 35.747795 65.601384 28.444316
F 26.855308 57.883571 25.653508
F 26.855308 65.601384 25.653508
F 35.766855 57.883572 25.715723
F 35.766854 65.601384 25.715723
F 26.880699 55.310968 22.015385
F 26.880699 63.028780 22.015385
F 35.792245 55.310967 22.077600
F 35.792245 63.028779 22.077600
F 29.083196 54.024667 25.669062
F 29.083196 61.742477 25.669062
F 37.994743 54.024667 25.731277
F 37.994743 61.742477 25.731277
F 29.108584 59.169873 22.030938
F 29.108584 66.887686 22.030938
F 38.020131 59.169873 22.093153
F 38.020131 66.887685 22.093154
F 29.089544 59.169873 24.759531
F 29.089544 66.887686 24.759531
F 38.001092 59.169873 24.821746
F 38.001092 66.887685 24.821746
F 29.064137 54.024667 28.397654
F 29.064137 61.742477 28.397654
F 37.975684 54.024667 28.459869
F 37.975684 61.742478 28.459869
F 31.317433 55.310968 24.775085
F 31.317433 63.028780 24.775085
F 40.228977 55.310968 24.837300
F 40.228977 63.028779 24.837300
F 22.405885 55.310967 24.712870
F 22.405885 63.028779 24.712869
F 31.292022 57.883572 28.413208
F 31.292022 65.601384 28.413208
F 40.203567 57.883572 28.475423
F 40.203567 65.601384 28.475423
F 22.380475 57.883571 28.350993
F 22.380475 65.601384 28.350993
F 31.311081 57.883571 25.684616
F 31.311081 65.601384 25.684616
F 40.222626 57.883572 25.746831
F 40.222626 65.601384 25.746831
F 22.399533 57.883572 25.622400
F 22.399533 65.601384 25.622400
F 31.336472 55.310968 22.046493
F 31.336472 63.028780 22.046492
F 40.248016 55.310968 22.108708
F 40.248016 63.028780 22.108707
F 22.424925 55.310967 21.984277
F 22.424925 63.028779 21.984276
F 33.538969 54.024667 25.700169
F 33.538969 61.742477 25.700169
F 42.450468 54.024660 25.762389
F 42.450468 61.742471 25.762389
F 24.627422 54.024667 25.637954
F 24.627422 61.742478 25.637954
F 33.564357 59.169873 22.062046
F 33.564357 66.887686 22.062046
F 42.475844 59.169881 22.124267
F 42.475844 66.887694 22.124267
F 24.652811 59.169873 21.999831
F 24.652811 66.887686 21.999831
F 33.545317 59.169873 24.790639
F 33.545317 66.887686 24.790639
F 42.456818 59.169880 24.852850
F 42.456818 66.887692 24.852849
F 24.633770 59.169873 24.728424
F 24.633771 66.887686 24.728423
F 33.519910 54.024667 28.428761
F 33.519910 61.742477 28.428762
F 42.431422 54.024662 28.490974
F 42.431422 61.742473 28.490974
F 24.608364 54.024667 28.366546
F 24.608364 61.742477 28.366546
F 26.810861 55.310967 32.020222
F 26.810861 63.028780 32.020223
F 35.722408 55.310967 32.082438
F 35.722408 63.028779 32.082438
F 26.785458 57.883568 35.658277
F 26.785458 65.601381 35.658277
F 35.697004 57.883568 35.720492
F 35.697003 65.601381 35.720493
F 26.804509 57.883571 32.929746
F 26.804509 65.601384 32.929746
F 35.716056 57.883571 32.991961
F 35.716056 65.601384 32.991961
F 26.829901 55.310967 29.291631
F 26.829901 63.028780 29.291631
F 35.741447 55.310968 29.353846
F 35.741447 63.028780 29.353846
F 29.032398 54.024667 32.945300
F 29.032398 61.742478 32.945300
F 37.943945 54.024667 33.007515
F 37.943945 61.742477 33.007514
F 29.057786 59.169873 29.307185
F 29.057786 66.887686 29.307184
F 37.969332 59.169873 29.369399
F 37.969332 66.887685 29.369400
F 29.038746 59.169873 32.035777
F 29.038746 66.887686 32.035776
F 37.950293 59.169873 32.097992
F 37.950293 66.887685 32.097992
F 29.013346 54.024664 35.673831
F 29.013346 61.742474 35.673831
F 37.924892 54.024664 35.736046
F 37.924893 61.742475 35.736046
F 31.266634 55.310967 32.051330
F 31.266634 63.028780 32.051330
F 40.178180 55.310968 32.113546
F 40.178180 63.028779 32.113546
F 22.355086 55.310967 31.989115
F 22.355086 63.028779 31.989115
F 31.241230 57.883568 35.689384
F 31.241230 65.601381 35.689385
F 40.152777 57.883569 35.751600
F 40.152778 65.601381 35.751600
F 22.329683 57.883568 35.627169
F 22.329684 65.601381 35.627170
F 31.260282 57.883571 32.960853
F 31.260282 65.601384 32.960853
F 40.171829 57.883572 33.023069
F 40.171829 65.601384 33.023069
F 22.348735 57.883572 32.898638
F 22.348735 65.601384 32.898638
F 31.285674 55.310968 29.322738
F 31.285674 63.028780 29.322738
F 40.197219 55.310967 29.384954
F 40.197219 63.028779 29.384953
F 22.374126 55.310967 29.260523
F 22.374126 63.028779 29.260522
F 33.488171 54.024667 32.976407
F 33.488171 61.742477 32.976407
F 42.399692 54.024663 33.038625
F 42.399692 61.742474 33.038625
F 24.576624 54.024667 32.914192
F 24.576624 61.742478 32.914192
F 33.513558 59.169873 29.338292
F 33.513558 66.887686 29.338292
F 42.425069 59.169878 29.400510
F 42.425069 66.887690 29.400510
F 24.602013 59.169873 29.276077
F 24.602013 66.887686 29.276077
F 33.494519 59.169873 32.066884
F 33.494519 66.887686 32.066884
F 42.406042 59.169876 32.129097
F 42.406042 66.887689 32.129097
F 24.582972 59.169873 32.004669
F 24.582972 66.887686 32.004669
F 33.469118 54.024664 35.704938
F 33.469118 61.742474 35.704938
F 42.380652 54.024662 35.767153
F 42.380652 61.742473 35.767153
F 24.557572 54.024664 35.642723
F 24.557572 61.742474 35.642723
F 26.763911 55.310260 39.293925
F 26.763911 63.028072 39.293926
F 35.675457 55.310260 39.356141
F 35.675458 63.028072 39.356141
F 26.879804 57.885128 42.930065
F 26.879804 65.602940 42.930065
F 35.791349 57.885128 42.992280
F 35.791349 65.602941 42.992280
F 26.762330 57.882422 40.198221
F 26.762329 65.600234 40.198221
F 35.673876 57.882422 40.260436
F 35.673876 65.600234 40.260436
F 26.779162 55.310951 36.567168
F 26.779162 63.028763 36.567168
F 35.690708 55.310951 36.629384
F 35.690708 63.028763 36.629383
F 28.990218 54.023517 40.213775
F 28.990218 61.741328 40.213774
F 37.901765 54.023518 40.275990
F 37.901765 61.741328 40.275990
F 29.007047 59.169857 36.582722
F 29.007047 66.887669 36.582722
F 37.918594 59.169857 36.644937
F 37.918594 66.887669 36.644937
F 28.991796 59.169166 39.309479
F 28.991796 66.886978 39.309479
F 37.903343 59.169165 39.371695
F 37.903343 66.886978 39.371695
F 29.107692 54.026223 42.945618
F 29.107692 61.744034 42.945619
F 38.019238 54.026224 43.007834
F 38.019238 61.744034 43.007835
F 31.219684 55.310260 39.325033
F 31.219684 63.028072 39.325033
F 40.131232 55.310260 39.387248
F 40.131232 63.028072 39.387249
F 22.308136 55.310260 39.262818
F 22.308136 63.028072 39.262818
F 31.335576 57.885128 42.961172
F 31.335576 65.602940 42.961172
F 40.247125 57.885128 43.023388
F 40.247125 65.602941 43.023388
F 22.424029 57.885128 42.898957
F 22.424030 65.602941 42.898957
F 31.218103 57.882422 40.229328
F 31.218103 65.600234 40.229328
F 40.129651 57.882422 40.291543
F 40.129651 65.600234 40.291544
F 22.306555 57.882422 40.167113
F 22.306555 65.600235 40.167113
F 31.234935 55.310951 36.598276
F 31.234935 63.028763 36.598276
F 40.146482 55.310951 36.660491
F 40.146482 63.028763 36.660491
F 22.323388 55.310951 36.536060
F 22.323388 63.028763 36.536060
F 33.445991 54.023517 40.244883
F 33.445991 61.741328 40.244882
F 42.357532 54.023516 40.307098
F 42.357533 61.741327 40.307098
F 24.534444 54.023517 40.182667
F 24.534444 61.741328 40.182667
F 33.462819 59.169857 36.613829
F 33.462819 66.887670 36.613830
F 42.374352 59.169858 36.676046
F 42.374352 66.887671 36.676046
F 24.551274 59.169856 36.551614
F 24.551274 66.887669 36.551614
F 33.447569 59.169166 39.340587
F 33.447569 66.886978 39.340587
F 42.359112 59.169166 39.402802
F 42.359112 66.886979 39.402802
F 24.536022 59.169165 39.278372
F 24.536022 66.886978 39.278372
F 33.563464 54.026223 42.976726
F 33.563464 61.744034 42.976726
F 42.474951 54.026218 43.038933
F 42.474951 61.744028 43.038933
F 24.651918 54.026224 42.914511
F 24.651918 61.744034 42.914511
F 29.083196 69.460290 25.669062
F 37.994743 69.460290 25.731277
F 29.064137 69.460290 28.397654
F 37.975684 69.460290 28.459869
F 33.538969 69.460290 25.700169
F 42.450468 69.460283 25.762389
F 24.627422 69.460290 25.637954
F 33.519910 69.460290 28.428761
F 42.431422 69.460285 28.490974
F 24.608364 69.460290 28.366546
F 29.032398 69.460290 32.945300
F 37.943945 69.460290 33.007515
F 29.013346 69.460287 35.673831
F 37.924892 69.460287 35.736046
F 33.488171 69.460290 32.976407
F 42.399692 69.460286 33.038625
F 24.576624 69.460290 32.914192
F 33.469118 69.460287 35.704938
F 42.380652 69.460285 35.767153
F 24.557572 69.460287 35.642723
F 28.990218 69.459140 40.213775
F 37.901765 69.459140 40.275990
F 24.534444 69.459140 40.182667
F 33.445991 69.459140 40.244883
F 42.357532 69.459139 40.307098
F 44.827205 1.287792 3.047195
F 44.827205 9.005599 3.047195
F 44.827205 16.723411 3.047195
F 44.810504 3.858609 6.678286
F 44.810504 11.576417 6.678286
F 44.825644 3.859253 3.951947
F 44.825643 11.577061 3.951947
F 44.710454 1.284873 0.315673
F 44.710454 9.002680 0.315673
F 44.710454 16.720492 0.315672
F 47.047305 7.716841 3.968330
F 47.047305 15.434652 3.968330
F 60.153797 15.435450 21.284085
F 46.938157 5.143730 0.331022
F 46.938157 12.861539 0.331022
F 47.049197 5.147917 3.061857
F 47.049197 12.865727 3.061858
F 47.032965 7.716423 6.693113
F 47.032965 15.434233 6.693114
F 60.153797 7.717640 21.284085
F 49.252758 1.296683 3.071487
F 49.252758 9.014491 3.071487
F 49.252758 16.732302 3.071488
F 49.239038 3.850584 6.703590
F 49.239038 11.568392 6.703590
F 49.253361 3.851332 3.986810
F 49.253361 11.569140 3.986810
F 49.150922 1.287889 0.347899
F 49.150922 9.005696 0.347898
F 49.150922 16.723509 0.347898
F 51.422714 7.697489 4.007561
F 51.422715 15.415299 4.007561
F 60.153932 12.863214 17.645850
F 51.368810 5.140776 0.345290
F 51.368810 12.858585 0.345289
F 51.425373 5.164294 3.060547
F 51.425373 12.882104 3.060547
F 51.412477 7.699204 6.713930
F 51.412476 15.417014 6.713930
F 60.153932 5.145405 17.645850
F 44.785316 1.286573 10.315739
F 44.785316 9.004380 10.315739
F 44.785316 16.722192 10.315739
F 44.760043 3.858668 13.953880
F 44.760043 11.576476 13.953880
F 44.778965 3.858633 11.225633
F 44.778965 11.576441 11.225632
F 44.804207 1.286612 7.587603
F 44.804207 9.004419 7.587603
F 44.804207 16.722231 7.587603
F 47.001959 7.716503 11.241879
F 47.001959 15.434314 11.241879
F 60.154052 12.863248 14.917489
F 47.026631 5.146655 7.603891
F 47.026631 12.864464 7.603891
F 47.008388 5.146438 10.330654
F 47.008388 12.864247 10.330654
F 46.983713 7.716731 13.968883
F 46.983713 15.434541 13.968884
F 60.154052 5.145439 14.917489
F 49.216590 1.293799 10.342414
F 49.216590 9.011607 10.342414
F 49.216590 16.729419 10.342414
F 49.194289 3.852386 13.981185
F 49.194289 11.570194 13.981185
F 49.209911 3.851027 11.262135
F 49.209911 11.568835 11.262135
F 49.232189 1.295196 7.624642
F 49.232189 9.013004 7.624642
F 49.232189 16.730816 7.624641
F 51.389069 7.701488 11.285121
F 51.389069 15.419298 11.285121
F 60.153931 15.435418 18.555677
F 51.406074 5.163179 7.648144
F 51.406074 12.880988 7.648144
F 51.395139 5.162040 10.353928
F 51.395139 12.879849 10.353928
F 51.378163 7.702682 13.993078
F 51.378163 15.420493 13.993079
F 60.153931 7.717607 18.555677
F 44.734787 1.286501 17.592027
F 44.734787 9.004308 17.592027
F 44.734787 16.722120 17.592027
F 44.709504 3.858737 21.230174
F 44.709504 11.576545 21.230174
F 44.728438 3.858704 18.501831
F 44.728438 11.576512 18.501830
F 44.753695 1.286534 14.863731
F 44.753695 9.004342 14.863731
F 44.753696 16.722154 14.863731
F 46.952614 7.716819 18.517922
F 46.952614 15.434630 18.517922
F 57.930409 16.723065 14.918134
F 46.977283 5.146348 14.879900
F 46.977283 12.864157 14.879900
F 46.959043 5.146123 17.607115
F 46.959043 12.863933 17.607115
F 46.934341 7.717040 21.245344
F 46.934341 15.434850 21.245344
F 57.930409 9.005253 14.918134
F 49.171966 1.291864 17.619934
F 49.171966 9.009671 17.619934
F 49.171966 16.727483 17.619934
F 49.149568 3.854263 21.258662
F 49.149568 11.572071 21.258662
F 49.165387 3.852997 18.537055
F 49.165387 11.570805 18.537055
F 49.187666 1.293177 14.899585
F 49.187666 9.010984 14.899585
F 49.187666 16.728796 14.899585
F 51.355213 7.704888 18.558897
F 51.355213 15.422698 18.558897
F 57.930409 1.287445 14.918134
F 51.372134 5.159840 14.922019
F 51.372134 12.877650 14.922018
F 51.361205 5.158582 17.632239
F 51.361205 12.876391 17.632239
F 51.344227 7.706216 21.271424
F 51.344227 15.424026 21.271425
F 57.929697 11.575724 18.556240
F 53.556457 1.304335 3.060804
F 53.556457 9.022143 3.060804
F 53.556457 16.739954 3.060804
F 62.381238 1.286320 3.093121
F 62.381238 9.004128 3.093121
F 62.381238 16.721940 3.093121
F 53.552603 3.840073 6.720774
F 53.552603 11.557881 6.720774
F 62.381211 3.858886 6.731334
F 62.381211 11.576694 6.731334
F 53.559111 3.836445 4.013471
F 53.559111 11.554253 4.013470
F 62.381237 3.858884 4.002700
F 62.381237 11.576692 4.002700
F 53.506542 1.281576 0.351492
F 53.506542 8.999383 0.351492
F 53.506542 16.717195 0.351492
F 62.381108 1.286308 0.364475
F 62.381108 9.004116 0.364475
F 62.381108 16.721928 0.364474
F 55.726368 7.709440 4.006553
F 55.726368 15.427251 4.006553
F 57.929697 3.857916 18.556240
F 55.721025 5.149660 0.366814
F 55.721025 12.867470 0.366814
F 55.728932 5.154371 3.086247
F 55.728932 12.872180 3.086247
F 55.725720 7.709471 6.725430
F 55.725720 15.427281 6.725430
F 57.928911 11.575944 21.283722
F 57.932447 1.287890 3.091953
F 57.932447 9.005698 3.091953
F 57.932447 16.723510 3.091953
F 57.931822 3.857509 6.730455
F 57.931822 11.575317 6.730455
F 57.932633 3.857302 4.003777
F 57.932633 11.575110 4.003777
F 57.926720 1.286624 0.364465
F 57.926720 9.004432 0.364465
F 57.926720 16.722244 0.364464
F 60.154456 7.717457 4.002889
F 60.154456 15.435267 4.002888
F 57.928910 3.858136 21.283722
F 60.154456 5.145570 0.364707
F 60.154456 12.863380 0.364707
F 60.154486 5.145550 3.092900
F 60.154486 12.863359 3.092900
F 60.154334 7.717496 6.731136
F 60.154334 15.435307 6.731137
F 57.929628 16.722840 17.645409
F 53.544286 1.303141 10.361432
F 53.544286 9.020948 10.361432
F 53.544286 16.738760 10.361432
F 62.381208 1.286315 10.369547
F 62.381208 9.004123 10.369547
F 62.381208 16.721934 10.369547
F 53.535830 3.843779 14.000610
F 53.535830 11.561587 14.000610
F 62.381182 3.858891 14.007759
F 62.381182 11.576699 14.007760
F 53.543848 3.842585 11.292643
F 53.543848 11.560392 11.292643
F 62.381208 3.858889 11.279119
F 62.381208 11.576697 11.279119
F 53.552322 1.304308 7.655682
F 53.552322 9.022116 7.655682
F 53.552322 16.739928 7.655681
F 62.381214 1.286317 7.640910
F 62.381214 9.004125 7.640910
F 62.381214 16.721937 7.640909
F 55.723112 7.709930 11.284871
F 55.723112 15.427741 11.284870
F 57.929628 9.005028 17.645409
F 55.726222 5.154108 7.647252
F 55.726222 12.871917 7.647252
F 55.722853 5.152703 10.365117
F 55.722853 12.870513 10.365117
F 55.719733 7.711290 14.003963
F 55.719733 15.429100 14.003963
F 57.929628 1.287220 17.645409
F 57.931083 1.287535 10.368774
F 57.931083 9.005342 10.368774
F 57.931083 16.723154 10.368774
F 57.930338 3.857827 14.007094
F 57.930338 11.575635 14.007094
F 57.931150 3.857599 11.280030
F 57.931150 11.575407 11.280030
F 57.931848 1.287748 7.641885
F 57.931848 9.005556 7.641885
F 57.931848 16.723367 7.641885
F 60.154202 7.717536 11.279303
F 60.154202 15.435346 11.279302
F 55.713647 15.430977 21.281575
F 60.154332 5.145513 7.641118
F 60.154332 12.863322 7.641117
F 60.154202 5.145477 10.369379
F 60.154202 12.863286 10.369379
F 60.154057 7.717571 14.007615
F 60.154057 15.435381 14.007615
F 55.713647 7.713166 21.281575
F 53.527400 1.299678 17.639801
F 53.527400 9.017486 17.639801
F 53.527400 16.735297 17.639801
F 62.381180 1.286311 17.645972
F 62.381180 9.004118 17.645972
F 62.381180 16.721930 17.645973
F 53.518953 3.847312 21.279016
F 53.518953 11.565120 21.279016
F 62.381155 3.858895 21.284185
F 62.381155 11.576703 21.284185
F 53.526922 3.845984 18.566478
F 53.526922 11.563792 18.566478
F 62.381180 3.858893 18.555540
F 62.381180 11.576701 18.555540
F 53.535374 1.300937 14.929570
F 53.535374 9.018744 14.929570
F 53.535374 16.736557 14.929570
F 62.381185 1.286313 14.917330
F 62.381185 9.004121 14.917329
F 62.381185 16.721932 14.917329
F 55.716847 7.711901 18.559924
F 55.716847 15.429711 18.559924
F 55.716670 12.868577 17.642779
F 55.719944 5.152081 14.922388
F 55.719944 12.869891 14.922388
F 55.716670 5.150768 17.642779
F 44.684238 1.286435 24.868320
F 44.684238 9.004242 24.868320
F 44.684238 16.722054 24.868320
F 44.658945 3.858800 28.506464
F 44.658945 11.576608 28.506464
F 44.677890 3.858770 25.778033
F 44.677890 11.576578 25.778033
F 44.703158 1.286466 22.139932
F 44.703158 9.004273 22.139932
F 44.703159 16.722085 22.139932
F 46.903208 7.717121 25.793974
F 46.903208 15.434932 25.793974
F 60.153358 15.435587 43.113426
F 46.927910 5.146038 22.155947
F 46.927909 12.863847 22.155947
F 46.909637 5.145822 24.883570
F 46.909637 12.863632 24.883570
F 46.884898 7.717332 28.521792
F 46.884898 15.435143 28.521793
F 60.153358 7.717777 43.113426
F 49.127131 1.290049 24.897368
F 49.127131 9.007857 24.897368
F 49.127131 16.725669 24.897368
F 49.104608 3.856013 28.536051
F 49.104608 11.573821 28.536051
F 49.120640 3.854845 25.812056
F 49.120640 11.572653 25.812056
F 49.143037 1.291266 22.174545
F 49.143037 9.009074 22.174545
F 49.143037 16.726886 22.174544
F 51.321326 7.708448 25.832585
F 51.321326 15.426258 25.832585
F 60.153277 12.863033 39.475193
F 51.338264 5.156365 22.195754
F 51.338264 12.874175 22.195753
F 51.327259 5.154964 24.910638
F 51.327259 12.872773 24.910639
F 51.310268 7.709925 28.549884
F 51.310268 15.427735 28.549884
F 60.153277 5.145223 39.475193
F 44.633668 1.286375 32.144607
F 44.633668 9.004182 32.144607
F 44.633668 16.721994 32.144607
F 44.608370 3.858853 35.782680
F 44.608370 11.576661 35.782680
F 44.627321 3.858829 33.054232
F 44.627321 11.576637 33.054232
F 44.652600 1.286403 29.416136
F 44.652600 9.004211 29.416136
F 44.652600 16.722023 29.416135
F 46.853723 7.717405 33.070027
F 46.853723 15.435215 33.070027
F 60.153334 12.863060 36.746622
F 46.878466 5.145745 29.432004
F 46.878466 12.863554 29.432004
F 46.860153 5.145540 32.160011
F 46.860153 12.863349 32.160011
F 46.835365 7.717595 35.798141
F 46.835365 15.435405 35.798142
F 60.153333 5.145251 36.746623
F 49.082035 1.288365 32.174711
F 49.082035 9.006173 32.174711
F 49.082035 16.723985 32.174711
F 49.059347 3.857625 35.813233
F 49.059347 11.575433 35.813234
F 49.075624 3.856559 33.087135
F 49.075624 11.574367 33.087136
F 49.098161 1.289484 29.449590
F 49.098161 9.007292 29.449590
F 49.098162 16.725104 29.449590
F 51.287390 7.712199 33.106151
F 51.287390 15.430009 33.106150
F 60.153246 15.435593 40.384819
F 51.304355 5.152713 29.469390
F 51.304355 12.870522 29.469389
F 51.293281 5.151159 32.189162
F 51.293281 12.868968 32.189162
F 51.276257 7.713833 35.828357
F 51.276257 15.431643 35.828357
F 60.153246 7.717782 40.384819
F 44.586911 1.285611 39.418323
F 44.586911 9.003419 39.418323
F 44.586911 16.721231 39.418322
F 44.702799 3.860432 43.054455
F 44.702799 11.578239 43.054455
F 44.585345 3.857731 40.322667
F 44.585345 11.575539 40.322666
F 44.602080 1.286331 36.691633
F 44.602080 9.004138 36.691633
F 44.602080 16.721950 36.691633
F 46.812706 7.716527 40.338164
F 46.812706 15.434337 40.338164
F 57.926360 16.722191 36.746804
F 46.828998 5.145457 36.707359
F 46.828998 12.863266 36.707359
F 46.814393 5.144587 39.433841
F 46.814393 12.862396 39.433841
F 46.926565 7.718490 43.069236
F 46.926565 15.436300 43.069236
F 46.926565 0.000682 43.069236
F 49.039052 1.286764 39.447641
F 49.039052 9.004571 39.447642
F 49.039052 16.722383 39.447642
F 49.150117 3.856446 43.081853
F 49.150117 11.574254 43.081853
F 49.038661 3.856761 40.353734
F 49.038661 11.574569 40.353734
F 49.052938 1.287892 36.723665
F 49.052938 9.005700 36.723665
F 49.052938 16.723512 36.723665
F 51.258373 7.713741 40.357540
F 51.258373 15.431551 40.357539
F 57.926360 9.004379 36.746805
F 51.270340 5.148769 36.741457
F 51.270340 12.866578 36.741457
F 51.261584 5.145743 39.461914
F 51.261584 12.863553 39.461915
F 51.322139 7.693838 43.075018
F 51.322139 15.411648 43.075019
F 57.926360 1.286571 36.746805
F 53.510533 1.296060 24.918259
F 53.510533 9.013868 24.918260
F 53.510533 16.731680 24.918260
F 62.381155 1.286307 24.922399
F 62.381155 9.004115 24.922399
F 62.381155 16.721927 24.922399
F 53.502099 3.851021 28.557534
F 53.502099 11.568829 28.557535
F 62.381131 3.858898 28.560611
F 62.381131 11.576706 28.560612
F 53.510029 3.849544 25.840225
F 53.510029 11.567352 25.840225
F 62.381155 3.858897 25.831961
F 62.381155 11.576705 25.831961
F 53.518463 1.297462 22.203364
F 53.518463 9.015270 22.203364
F 53.518463 16.733082 22.203364
F 62.381159 1.286309 22.193751
F 62.381159 9.004117 22.193751
F 62.381159 16.721928 22.193751
F 55.710804 7.713748 25.835061
F 55.710804 15.431559 25.835061
F 57.925883 11.576592 40.384724
F 55.713784 5.150171 22.197482
F 55.713784 12.867980 22.197482
F 55.710699 5.148953 24.920349
F 55.710699 12.866763 24.920349
F 55.707801 7.714917 28.559101
F 55.707801 15.432727 28.559101
F 57.925883 3.858784 40.384724
F 57.928234 1.286919 24.922032
F 57.928234 9.004727 24.922032
F 57.928234 16.722539 24.922032
F 57.927554 3.858428 28.560338
F 57.927554 11.576237 28.560338
F 57.928307 3.858218 25.832460
F 57.928307 11.576025 25.832460
F 57.928985 1.287135 22.194349
F 57.928985 9.004943 22.194349
F 57.928985 16.722755 22.194349
F 60.153680 7.717673 25.832055
F 60.153680 15.435483 25.832055
F 57.932360 11.575115 43.112156
F 60.153791 5.145370 22.193866
F 60.153791 12.863180 22.193865
F 60.153682 5.145339 24.922318
F 60.153682 12.863148 24.922319
F 60.153557 7.717703 28.560550
F 60.153557 15.435513 28.560551
F 57.932360 3.857306 43.112156
F 53.493697 1.292255 32.196843
F 53.493697 9.010063 32.196844
F 53.493697 16.727875 32.196844
F 62.381132 1.286304 32.198824
F 62.381132 9.004111 32.198824
F 62.381132 16.721923 32.198824
F 53.485335 3.854945 35.836088
F 53.485335 11.572753 35.836088
F 62.381110 3.858901 35.837036
F 62.381110 11.576709 35.837036
F 53.493186 3.853298 33.113852
F 53.493186 11.571106 33.113852
F 62.381132 3.858900 33.108382
F 62.381132 11.576708 33.108381
F 53.501592 1.293809 29.477059
F 53.501592 9.011617 29.477060
F 53.501592 16.729429 29.477059
F 62.381135 1.286305 29.470171
F 62.381135 9.004113 29.470171
F 62.381135 16.721925 29.470172
F 55.705034 7.715463 33.110277
F 55.705034 15.433273 33.110277
F 57.925716 16.722012 39.475175
F 55.707869 5.148389 29.472663
F 55.707869 12.866198 29.472663
F 55.704989 5.147269 32.197830
F 55.704989 12.865079 32.197830
F 55.702312 7.716531 35.836419
F 55.702312 15.434341 35.836419
F 57.925716 9.004200 39.475175
F 57.926918 1.286637 32.198641
F 57.926918 9.004444 32.198641
F 57.926918 16.722256 32.198641
F 57.926317 3.858683 35.836902
F 57.926317 11.576491 35.836902
F 57.926995 3.858500 33.108686
F 57.926995 11.576308 33.108686
F 57.927631 1.286842 29.470573
F 57.927631 9.004650 29.470573
F 57.927631 16.722462 29.470573
F 60.153451 7.717733 33.108436
F 60.153451 15.435543 33.108436
F 57.925716 1.286392 39.475175
F 60.153551 5.145307 29.470245
F 60.153551 12.863117 29.470245
F 60.153454 5.145279 32.198781
F 60.153454 12.863088 32.198782
F 60.153340 7.717760 35.837011
F 60.153340 15.435570 35.837011
F 55.710334 15.429407 43.108886
F 53.479605 1.286783 39.469570
F 53.479605 9.004590 39.469570
F 53.479605 16.722402 39.469571
F 62.381112 1.286301 39.475248
F 62.381112 9.004109 39.475248
F 62.381112 16.721921 39.475248
F 53.539947 3.829752 43.084231
F 53.539947 11.547560 43.084231
F 62.381233 3.858890 43.113447
F 62.381233 11.576698 43.113447
F 53.481143 3.854843 40.366470
F 53.481144 11.572651 40.366470
F 62.381112 3.858903 40.384804
F 62.381112 11.576711 40.384804
F 53.485036 1.289817 36.749038
F 53.485036 9.007624 36.749037
F 53.485036 16.725436 36.749037
F 62.381113 1.286303 36.746592
F 62.381113 9.004110 36.746592
F 62.381113 16.721922 36.746592
F 55.699794 7.716746 40.384705
F 55.699794 15.434557 40.384704
F 55.710334 7.711597 43.108885
F 55.702489 5.146888 36.747174
F 55.702489 12.864698 36.747174
F 55.702134 5.147055 39.472228
F 55.702134 12.864864 39.472228
F 44.827205 24.441221 3.047195
F 44.827205 32.159029 3.047195
F 44.810504 27.012039 6.678286
F 44.810504 34.729847 6.678286
F 44.810504 19.294229 6.678286
F 44.825644 27.012683 3.951947
F 60.153797 23.153262 21.284085
F 44.825644 19.294874 3.951947
F 44.710454 24.438303 0.315673
F 44.710454 32.156110 0.315673
F 47.047305 30.870271 3.968330
F 47.047305 23.152463 3.968330
F 46.938157 28.297160 0.331022
F 46.938157 20.579352 0.331022
F 47.049197 28.301347 3.061857
F 47.049197 20.583539 3.061857
F 47.032965 30.869853 6.693113
F 47.032965 23.152045 6.693113
F 49.252758 24.450113 3.071487
F 49.252758 32.167921 3.071487
F 49.239038 27.004014 6.703590
F 49.239038 34.721822 6.703590
F 49.239038 19.286205 6.703591
F 49.253361 27.004762 3.986810
F 49.253361 34.722570 3.986810
F 49.253361 19.286953 3.986810
F 49.150922 24.441319 0.347899
F 49.150922 32.159127 0.347898
F 51.422715 30.850919 4.007561
F 51.422714 23.133112 4.007561
F 51.368810 28.294206 0.345289
F 51.368810 20.576398 0.345289
F 51.425373 28.317724 3.060547
F 51.425373 20.599916 3.060547
F 51.412476 30.852634 6.713930
F 51.412476 23.134826 6.713930
F 44.785316 24.440002 10.315739
F 44.785316 32.157810 10.315739
F 44.760043 27.012098 13.953880
F 44.760043 34.729906 13.953880
F 44.760043 19.294288 13.953880
F 44.778965 27.012063 11.225633
F 44.778965 34.729871 11.225632
F 44.778965 19.294253 11.225632
F 44.804207 24.440042 7.587603
F 44.804207 32.157849 7.587603
F 47.001959 30.869933 11.241879
F 47.001959 23.152125 11.241879
F 47.026631 28.300085 7.603891
F 47.026631 20.582277 7.603891
F 47.008388 28.299868 10.330654
F 47.008388 20.582060 10.330654
F 46.983714 30.870161 13.968883
F 46.983714 23.152354 13.968883
F 49.216590 24.447229 10.342414
F 49.216590 32.165037 10.342414
F 49.194289 27.005816 13.981185
F 49.194289 34.723624 13.981185
F 49.194289 19.288007 13.981185
F 49.209911 27.004457 11.262135
F 49.209911 34.722265 11.262135
F 49.209911 19.286647 11.262135
F 49.232189 24.448627 7.624642
F 49.232189 32.166434 7.624642
F 51.389069 30.854918 11.285121
F 51.389069 23.137110 11.285121
F 51.406074 28.316609 7.648144
F 51.406074 20.598801 7.648144
F 51.395139 28.315470 10.353928
F 51.395139 20.597661 10.353928
F 51.378163 30.856112 13.993078
F 51.378163 23.138305 13.993079
F 44.734787 24.439930 17.592027
F 44.734787 32.157738 17.592027
F 44.709504 27.012167 21.230174
F 44.709504 34.729975 21.230174
F 44.709505 19.294357 21.230174
F 44.728438 27.012134 18.501831
F 44.728438 34.729942 18.501831
F 44.728438 19.294325 18.501831
F 44.753695 24.439964 14.863731
F 44.753695 32.157772 14.863731
F 46.952614 30.870249 18.517922
F 46.952614 23.152442 18.517922
F 46.977283 28.299778 14.879900
F 46.977283 20.581970 14.879900
F 46.959043 28.299553 17.607115
F 46.959043 20.581745 17.607115
F 46.934341 30.870470 21.245343
F 46.934341 23.152663 21.245344
F 49.171966 24.445294 17.619934
F 49.171966 32.163101 17.619934
F 49.149568 27.007693 21.258662
F 49.149568 34.725501 21.258662
F 49.149568 19.289883 21.258662
F 49.165387 27.006427 18.537055
F 49.165387 34.724235 18.537055
F 49.165387 19.288618 18.537055
F 49.187666 24.446607 14.899585
F 49.187666 32.164414 14.899585
F 51.355213 30.858318 18.558897
F 51.355213 23.140510 18.558897
F 51.372134 28.313270 14.922019
F 51.372134 20.595462 14.922018
F 51.361205 28.312012 17.632239
F 51.361205 20.594203 17.632239
F 51.344227 30.859646 21.271424
F 51.344227 23.141839 21.271424
F 53.556457 24.457765 3.060804
F 53.556457 32.175573 3.060804
F 62.381238 24.439750 3.093121
F 62.381238 32.157558 3.093121
F 53.552603 26.993503 6.720774
F 53.552603 34.711311 6.720774
F 53.552602 19.275693 6.720774
F 62.381211 27.012316 6.731334
F 62.381211 34.730124 6.731334
F 62.381211 19.294506 6.731334
F 53.559111 26.989875 4.013471
F 53.559111 34.707684 4.013470
F 53.559111 19.272066 4.013470
F 62.381237 27.012314 4.002700
F 62.381237 34.730122 4.002699
F 62.381237 19.294504 4.002699
F 53.506542 24.435006 0.351492
F 53.506542 32.152813 0.351492
F 62.381108 24.439738 0.364475
F 62.381108 32.157546 0.364475
F 55.726368 30.862870 4.006553
F 55.726368 23.145063 4.006553
F 55.721025 28.303090 0.366814
F 55.721025 20.585282 0.366814
F 55.728932 28.307801 3.086246
F 55.728932 20.589992 3.086247
F 55.725720 30.862901 6.725430
F 55.725720 23.145093 6.725430
F 57.932447 24.441320 3.091953
F 57.932447 32.159128 3.091953
F 57.931822 27.010938 6.730455
F 57.931822 34.728746 6.730455
F 57.931822 19.293129 6.730455
F 57.932633 27.010732 4.003777
F 57.932633 34.728541 4.003777
F 57.932633 19.292923 4.003776
F 57.926720 24.440054 0.364465
F 57.926720 32.157862 0.364465
F 60.154456 30.870887 4.002889
F 60.154456 23.153079 4.002889
F 60.154456 28.299000 0.364707
F 60.154456 20.581192 0.364707
F 60.154486 28.298980 3.092900
F 60.154486 20.581172 3.092900
F 60.154334 30.870926 6.731136
F 60.154334 23.153118 6.731136
F 53.544286 24.456571 10.361432
F 53.544286 32.174379 10.361432
F 62.381208 24.439745 10.369547
F 62.381208 32.157553 10.369547
F 53.535830 26.997209 14.000610
F 53.535830 34.715017 14.000610
F 53.535830 19.279399 14.000610
F 62.381182 27.012321 14.007759
F 62.381182 34.730129 14.007759
F 62.381182 19.294511 14.007759
F 53.543848 26.996015 11.292643
F 53.543848 34.713823 11.292643
F 53.543848 19.278205 11.292643
F 62.381208 27.012319 11.279119
F 62.381208 34.730127 11.279119
F 62.381208 19.294509 11.279119
F 53.552323 24.457738 7.655682
F 53.552322 32.175546 7.655682
F 62.381214 24.439747 7.640910
F 62.381214 32.157555 7.640910
F 55.723112 30.863360 11.284871
F 55.723112 23.145553 11.284871
F 55.726222 28.307538 7.647252
F 55.726222 20.589729 7.647252
F 55.722853 28.306133 10.365117
F 55.722853 20.588325 10.365117
F 55.719733 30.864720 14.003963
F 55.719733 23.146912 14.003963
F 57.931083 24.440965 10.368774
F 57.931083 32.158772 10.368774
F 57.930338 27.011257 14.007094
F 57.930338 34.729065 14.007094
F 57.930338 19.293447 14.007094
F 57.931150 27.011029 11.280030
F 57.931150 34.728837 11.280030
F 57.931150 19.293220 11.280029
F 57.931848 24.441178 7.641885
F 57.931848 32.158985 7.641885
F 60.154202 30.870966 11.279303
F 60.154202 23.153159 11.279303
F 60.154332 28.298943 7.641118
F 60.154332 20.581134 7.641117
F 60.154202 28.298907 10.369379
F 60.154202 20.581099 10.369379
F 60.154057 30.871001 14.007615
F 60.154057 23.153193 14.007615
F 53.527400 24.453108 17.639801
F 53.527400 32.170916 17.639801
F 62.381180 24.439741 17.645972
F 62.381180 32.157548 17.645973
F 53.518953 27.000742 21.279016
F 53.518953 34.718550 21.279016
F 53.518953 19.282933 21.279016
F 62.381155 27.012325 21.284185
F 62.381155 34.730133 21.284185
F 62.381155 19.294515 21.284186
F 53.526922 26.999414 18.566478
F 53.526922 34.717222 18.566478
F 53.526922 19.281604 18.566478
F 62.381180 27.012323 18.555540
F 62.381180 34.730131 18.555539
F 62.381180 19.294513 18.555540
F 53.535374 24.454367 14.929570
F 53.535374 32.172174 14.929570
F 62.381185 24.439743 14.917329
F 62.381185 32.157551 14.917330
F 55.716847 30.865331 18.559924
F 55.716847 23.147523 18.559924
F 55.719944 28.305511 14.922388
F 55.719944 20.587703 14.922388
F 55.716670 28.304198 17.642779
F 55.716670 20.586390 17.642779
F 55.713647 30.866596 21.281575
F 55.713647 23.148788 21.281575
F 57.929628 24.440650 17.645409
F 57.929628 32.158458 17.645409
F 57.928911 27.011566 21.283722
F 57.928910 34.729374 21.283722
F 57.928910 19.293757 21.283722
F 57.929697 27.011346 18.556240
F 57.929697 34.729154 18.556240
F 57.929697 19.293536 18.556240
F 57.930409 24.440875 14.918134
F 57.930409 32.158682 14.918134
F 60.153931 30.871037 18.555677
F 60.153931 23.153230 18.555677
F 60.154052 28.298869 14.917489
F 60.154052 20.581060 14.917489
F 60.153932 28.298835 17.645850
F 60.153932 20.581027 17.645850
F 60.153797 30.871070 21.284085
F 44.684238 24.439864 24.868320
F 44.684238 32.157672 24.868320
F 44.658945 27.012230 28.506464
F 44.658945 34.730038 28.506464
F 44.658945 19.294420 28.506464
F 44.677890 27.012199 25.778033
F 44.677890 34.730008 25.778033
F 44.677890 19.294390 25.778033
F 44.703158 24.439896 22.139932
F 44.703158 32.157703 22.139932
F 46.903208 30.870551 25.793974
F 46.903208 23.152744 25.793974
F 46.927909 28.299468 22.155947
F 46.927910 20.581660 22.155947
F 46.909637 28.299252 24.883570
F 46.909637 20.581444 24.883570
F 46.884898 30.870762 28.521792
F 46.884898 23.152955 28.521792
F 49.127131 24.443479 24.897368
F 49.127131 32.161287 24.897368
F 49.104608 27.009443 28.536051
F 49.104608 34.727251 28.536051
F 49.104608 19.291634 28.536051
F 49.120640 27.008275 25.812056
F 49.120640 34.726083 25.812056
F 49.120640 19.290465 25.812056
F 49.143037 24.444696 22.174545
F 49.143037 32.162504 22.174545
F 51.321326 30.861878 25.832585
F 51.321326 23.144070 25.832585
F 51.338264 28.309796 22.195754
F 51.338264 20.591988 22.195753
F 51.327259 28.308394 24.910638
F 51.327259 20.590586 24.910638
F 51.310268 30.863355 28.549884
F 51.310268 23.145547 28.549884
F 44.633668 24.439805 32.144607
F 44.633668 32.157612 32.144607
F 44.608371 27.012283 35.782680
F 44.608370 34.730091 35.782681
F 44.608371 19.294474 35.782681
F 44.627321 27.012259 33.054232
F 44.627321 34.730067 33.054232
F 44.627321 19.294450 33.054232
F 44.652600 24.439833 29.416136
F 44.652600 32.157641 29.416136
F 46.853723 30.870835 33.070027
F 46.853723 23.153027 33.070027
F 46.878466 28.299175 29.432004
F 46.878466 20.581367 29.432003
F 46.860153 28.298970 32.160011
F 46.860153 20.581162 32.160011
F 46.835365 30.871025 35.798141
F 46.835365 23.153218 35.798141
F 49.082035 24.441795 32.174711
F 49.082035 32.159603 32.174711
F 49.059347 27.011055 35.813233
F 49.059347 34.728863 35.813234
F 49.059348 19.293246 35.813234
F 49.075624 27.009989 33.087135
F 49.075624 34.727797 33.087135
F 49.075624 19.292180 33.087135
F 49.098161 24.442914 29.449590
F 49.098161 32.160722 29.449590
F 51.287390 30.865629 33.106151
F 51.287390 23.147821 33.106150
F 51.304355 28.306143 29.469390
F 51.304355 20.588335 29.469389
F 51.293281 28.304589 32.189162
F 51.293281 20.586780 32.189162
F 51.276257 30.867263 35.828357
F 51.276257 23.149455 35.828357
F 44.586911 24.439041 39.418323
F 44.586911 32.156849 39.418323
F 44.702799 27.013862 43.054455
F 60.153358 23.153399 43.113426
F 44.702799 19.296052 43.054455
F 44.585345 27.011161 40.322667
F 44.585345 34.728969 40.322666
F 44.585345 19.293352 40.322666
F 44.602080 24.439760 36.691633
F 44.602080 32.157568 36.691633
F 46.812706 30.869957 40.338164
F 46.812706 23.152149 40.338164
F 46.828998 28.298887 36.707359
F 46.828998 20.581079 36.707359
F 46.814393 28.298017 39.433841
F 46.814393 20.580209 39.433841
F 46.926565 30.871920 43.069236
F 46.926565 23.154112 43.069236
F 49.039052 24.440194 39.447642
F 49.039052 32.158001 39.447642
F 49.150117 27.009877 43.081853
F 49.150117 34.727685 43.081853
F 49.150117 19.292067 43.081854
F 49.038661 27.010191 40.353734
F 49.038661 34.727999 40.353734
F 49.038661 19.292382 40.353734
F 49.052938 24.441322 36.723665
F 49.052938 32.159130 36.723665
F 51.258373 30.867171 40.357540
F 51.258373 23.149364 40.357540
F 51.270340 28.302199 36.741457
F 51.270340 20.584391 36.741457
F 51.261584 28.299174 39.461914
F 51.261584 20.581365 39.461915
F 51.322139 30.847268 43.075018
F 51.322139 23.129460 43.075018
F 53.510533 24.449490 24.918259
F 53.510533 32.167298 24.918260
F 62.381155 24.439737 24.922399
F 62.381155 32.157545 24.922399
F 53.502099 27.004451 28.557534
F 53.502099 34.722259 28.557535
F 53.502099 19.286642 28.557535
F 62.381131 27.012328 28.560611
F 62.381131 34.730136 28.560611
F 62.381131 19.294518 28.560612
F 53.510029 27.002974 25.840225
F 53.510029 34.720782 25.840225
F 53.510030 19.285165 25.840225
F 62.381155 27.012327 25.831961
F 62.381155 34.730135 25.831961
F 62.381155 19.294517 25.831961
F 53.518463 24.450892 22.203364
F 53.518463 32.168700 22.203364
F 62.381159 24.439739 22.193751
F 62.381159 32.157547 22.193751
F 55.710804 30.867178 25.835061
F 55.710804 23.149371 25.835061
F 55.713784 28.303600 22.197482
F 55.713784 20.585792 22.197482
F 55.710699 28.302383 24.920349
F 55.710699 20.584575 24.920349
F 55.707801 30.868346 28.559101
F 55.707801 23.150539 28.559101
F 57.928234 24.440349 24.922032
F 57.928234 32.158157 24.922032
F 57.927554 27.011858 28.560338
F 57.927554 34.729666 28.560338
F 57.927554 19.294049 28.560338
F 57.928307 27.011648 25.832460
F 57.928307 34.729456 25.832460
F 57.928307 19.293838 25.832459
F 57.928985 24.440565 22.194349
F 57.928985 32.158373 22.194349
F 60.153680 30.871103 25.832055
F 60.153680 23.153295 25.832055
F 60.153791 28.298800 22.193866
F 60.153791 20.580992 22.193865
F 60.153682 28.298769 24.922318
F 60.153683 20.580961 24.922319
F 60.153557 30.871133 28.560550
F 60.153557 23.153325 28.560550
F 53.493697 24.445685 32.196843
F 53.493697 32.163493 32.196844
F 62.381132 24.439734 32.198824
F 62.381132 32.157542 32.198824
F 53.485335 27.008375 35.836088
F 53.485335 34.726183 35.836088
F 53.485335 19.290565 35.836088
F 62.381110 27.012331 35.837036
F 62.381110 34.730139 35.837036
F 62.381110 19.294522 35.837036
F 53.493186 27.006728 33.113852
F 53.493186 34.724536 33.113852
F 53.493186 19.288918 33.113852
F 62.381132 27.012330 33.108382
F 62.381132 34.730138 33.108381
F 62.381132 19.294520 33.108382
F 53.501592 24.447239 29.477059
F 53.501592 32.165047 29.477060
F 62.381135 24.439735 29.470171
F 62.381135 32.157543 29.470171
F 55.705034 30.868893 33.110277
F 55.705034 23.151085 33.110277
F 55.707869 28.301818 29.472663
F 55.707869 20.584010 29.472662
F 55.704989 28.300699 32.197830
F 55.704989 20.582891 32.197830
F 55.702312 30.869960 35.836419
F 55.702312 23.152153 35.836419
F 57.926918 24.440067 32.198641
F 57.926918 32.157874 32.198641
F 57.926317 27.012113 35.836902
F 57.926317 34.729921 35.836902
F 57.926317 19.294304 35.836903
F 57.926995 27.011930 33.108686
F 57.926995 34.729738 33.108686
F 57.926995 19.294120 33.108686
F 57.927631 24.440272 29.470573
F 57.927631 32.158079 29.470573
F 60.153451 30.871163 33.108436
F 60.153451 23.153355 33.108436
F 60.153551 28.298738 29.470245
F 60.153551 20.580929 29.470245
F 60.153454 28.298709 32.198781
F 60.153454 20.580901 32.198781
F 60.153340 30.871190 35.837011
F 60.153340 23.153382 35.837011
F 53.479605 24.440213 39.469571
F 53.479605 32.158020 39.469570
F 62.381112 24.439731 39.475248
F 62.381112 32.157539 39.475248
F 53.539947 26.983182 43.084231
F 53.539947 34.700990 43.084231
F 53.539947 19.265373 43.084231
F 62.381232 27.012320 43.113447
F 62.381233 34.730128 43.113447
F 62.381233 19.294510 43.113447
F 53.481143 27.008273 40.366470
F 53.481143 34.726081 40.366470
F 53.481144 19.290464 40.366470
F 62.381112 27.012333 40.384804
F 62.381112 34.730141 40.384804
F 62.381112 19.294523 40.384804
F 53.485036 24.443247 36.749038
F 53.485036 32.161054 36.749037
F 62.381113 24.439732 36.746592
F 62.381113 32.157540 36.746592
F 55.699793 30.870176 40.384705
F 55.699794 23.152369 40.384705
F 55.702489 28.300318 36.747174
F 55.702489 20.582510 36.747174
F 55.702134 28.300485 39.472228
F 55.702134 20.582677 39.472229
F 55.710334 30.865027 43.108885
F 55.710334 23.147219 43.108885
F 57.925716 24.439822 39.475175
F 57.925716 32.157630 39.475175
F 57.932360 27.010736 43.112156
F 57.932360 34.728544 43.112156
F 57.932360 19.292927 43.112156
F 57.925883 27.012214 40.384724
F 57.925883 34.730023 40.384724
F 57.925883 19.294405 40.384723
F 57.926360 24.440001 36.746805
F 57.926360 32.157809 36.746805
F 60.153246 30.871212 40.384819
F 60.153246 23.153405 40.384819
F 60.153333 28.298681 36.746623
F 60.153334 20.580873 36.746623
F 60.153276 28.298653 39.475193
F 60.153276 20.580845 39.475193
F 60.153358 30.871207 43.113426
F 44.827205 47.594651 3.047195
F 44.827204 39.876841 3.047195
F 44.810504 50.165469 6.678286
F 44.810504 42.447659 6.678286
F 44.825644 50.166113 3.951947
F 44.825644 42.448303 3.951947
F 44.710454 47.591733 0.315673
F 44.710454 39.873922 0.315673
F 47.047305 38.588081 3.968330
F 47.047305 46.305893 3.968330
F 46.938157 51.450590 0.331022
F 46.938157 36.014969 0.331022
F 46.938157 43.732781 0.331022
F 47.049197 51.454777 3.061857
F 47.049197 36.019156 3.061858
F 47.049197 43.736969 3.061858
F 47.032965 38.587663 6.693114
F 47.032965 46.305475 6.693113
F 49.252758 47.603543 3.071487
F 49.252758 39.885732 3.071488
F 49.239038 50.157444 6.703590
F 49.239038 42.439634 6.703590
F 49.253361 50.158192 3.986810
F 49.253361 42.440382 3.986810
F 49.150922 47.594749 0.347899
F 49.150922 39.876938 0.347898
F 51.422715 38.568730 4.007560
F 51.422715 46.286541 4.007561
F 51.368810 51.447636 0.345289
F 51.368810 36.012015 0.345289
F 51.368809 43.729827 0.345290
F 51.425373 51.471154 3.060547
F 51.425373 36.035534 3.060547
F 51.425373 43.753346 3.060547
F 51.412477 38.570444 6.713930
F 51.412477 46.288256 6.713930
F 44.785316 47.593432 10.315739
F 44.785316 39.875622 10.315739
F 44.760043 50.165528 13.953880
F 44.760043 42.447718 13.953880
F 44.778965 50.165493 11.225633
F 44.778965 42.447683 11.225632
F 44.804207 47.593471 7.587603
F 44.804207 39.875661 7.587603
F 47.001959 38.587743 11.241879
F 47.001959 46.305555 11.241879
F 47.026631 51.453515 7.603891
F 47.026631 36.017895 7.603891
F 47.026631 43.735707 7.603891
F 47.008388 51.453298 10.330654
F 47.008388 36.017677 10.330654
F 47.008388 43.735490 10.330654
F 46.983713 38.587971 13.968884
F 46.983713 46.305783 13.968883
F 49.216590 47.600659 10.342414
F 49.216590 39.882848 10.342414
F 49.194289 50.159246 13.981185
F 49.194289 42.441437 13.981185
F 49.209911 50.157887 11.262135
F 49.209911 42.440077 11.262135
F 49.232189 47.602056 7.624642
F 49.232189 39.884246 7.624642
F 51.389069 38.572728 11.285121
F 51.389069 46.290540 11.285121
F 51.406074 51.470039 7.648144
F 51.406074 36.034418 7.648144
F 51.406074 43.752230 7.648144
F 51.395139 51.468899 10.353928
F 51.395139 36.033279 10.353928
F 51.395139 43.751091 10.353928
F 51.378163 38.573923 13.993079
F 51.378163 46.291735 13.993079
F 44.734787 47.593361 17.592027
F 44.734787 39.875550 17.592028
F 44.709504 50.165597 21.230174
F 44.709504 42.447787 21.230174
F 44.728438 50.165564 18.501831
F 44.728438 42.447755 18.501831
F 44.753695 47.593394 14.863731
F 44.753695 39.875584 14.863731
F 46.952614 38.588060 18.517922
F 46.952614 46.305872 18.517922
F 46.977283 51.453208 14.879900
F 46.977283 36.017587 14.879900
F 46.977283 43.735400 14.879900
F 46.959043 51.452983 17.607115
F 46.959043 36.017363 17.607115
F 46.959043 43.735175 17.607115
F 46.934341 38.588281 21.245344
F 46.934341 46.306092 21.245344
F 49.171966 47.598723 17.619934
F 49.171966 39.880913 17.619934
F 49.149568 50.161122 21.258662
F 49.149568 42.443313 21.258662
F 49.165387 50.159857 18.537055
F 49.165387 42.442047 18.537055
F 49.187666 47.600037 14.899585
F 49.187666 39.882226 14.899585
F 51.355213 38.576128 18.558897
F 51.355213 46.293940 18.558897
F 51.372134 51.466700 14.922019
F 51.372134 36.031080 14.922018
F 51.372134 43.748892 14.922018
F 51.361205 51.465441 17.632239
F 51.361205 36.029821 17.632239
F 51.361205 43.747633 17.632239
F 51.344228 38.577456 21.271425
F 51.344227 46.295268 21.271424
F 53.556457 47.611195 3.060804
F 53.556457 39.893384 3.060804
F 62.381238 47.593180 3.093121
F 62.381238 39.875370 3.093121
F 53.552603 50.146933 6.720774
F 53.552603 42.429123 6.720774
F 62.381211 50.165746 6.731334
F 62.381211 42.447937 6.731334
F 53.559111 50.143305 4.013471
F 53.559111 42.425496 4.013470
F 62.381237 50.165744 4.002700
F 62.381237 42.447934 4.002699
F 53.506542 47.588436 0.351492
F 53.506542 39.870625 0.351492
F 62.381108 47.593168 0.364475
F 62.381108 39.875358 0.364474
F 55.726368 38.580681 4.006553
F 55.726368 46.298493 4.006553
F 55.721025 51.456520 0.366814
F 55.721025 36.020899 0.366814
F 55.721025 43.738712 0.366814
F 55.728932 51.461230 3.086247
F 55.728932 36.025610 3.086247
F 55.728932 43.743422 3.086247
F 55.725720 38.580711 6.725430
F 55.725720 46.298523 6.725430
F 57.932447 47.594750 3.091953
F 57.932447 39.876939 3.091953
F 57.931822 50.164368 6.730455
F 57.931822 42.446559 6.730456
F 57.932633 50.164162 4.003777
F 57.932633 42.446353 4.003777
F 57.926720 47.593484 0.364465
F 57.926720 39.875674 0.364464
F 60.154456 38.588697 4.002888
F 60.154456 46.306509 4.002888
F 60.154456 51.452430 0.364707
F 60.154456 36.016810 0.364707
F 60.154456 43.734622 0.364707
F 60.154486 51.452410 3.092900
F 60.154486 36.016789 3.092900
F 60.154486 43.734602 3.092900
F 60.154334 38.588737 6.731137
F 60.154334 46.306548 6.731136
F 53.544286 47.610001 10.361432
F 53.544286 39.892190 10.361432
F 62.381208 47.593175 10.369547
F 62.381208 39.875365 10.369547
F 53.535830 50.150639 14.000610
F 53.535830 42.432829 14.000610
F 62.381182 50.165751 14.007759
F 62.381182 42.447941 14.007759
F 53.543848 50.149444 11.292643
F 53.543848 42.431635 11.292643
F 62.381208 50.165748 11.279119
F 62.381208 42.447939 11.279119
F 53.552322 47.611168 7.655682
F 53.552322 39.893358 7.655681
F 62.381214 47.593177 7.640910
F 62.381214 39.875367 7.640909
F 55.723112 38.581171 11.284870
F 55.723112 46.298982 11.284871
F 55.726222 51.460968 7.647252
F 55.726222 36.025347 7.647252
F 55.726222 43.743160 7.647252
F 55.722853 51.459563 10.365117
F 55.722853 36.023943 10.365117
F 55.722853 43.741755 10.365117
F 55.719733 38.582530 14.003963
F 55.719733 46.300342 14.003963
F 57.931083 47.594395 10.368774
F 57.931083 39.876584 10.368774
F 57.930338 50.164687 14.007094
F 57.930338 42.446877 14.007094
F 57.931150 50.164459 11.280030
F 57.931150 42.446649 11.280030
F 57.931848 47.594608 7.641885
F 57.931848 39.876797 7.641885
F 60.154202 38.588776 11.279302
F 60.154202 46.306588 11.279303
F 60.154332 51.452372 7.641118
F 60.154332 36.016752 7.641117
F 60.154332 43.734564 7.641117
F 60.154202 51.452336 10.369379
F 60.154202 36.016716 10.369379
F 60.154202 43.734528 10.369379
F 60.154057 38.588811 14.007615
F 60.154057 46.306623 14.007615
F 53.527400 47.606538 17.639801
F 53.527400 39.888727 17.639801
F 62.381180 47.593171 17.645972
F 62.381180 39.875360 17.645973
F 53.518953 50.154172 21.279016
F 53.518953 42.436363 21.279016
F 62.381155 50.165755 21.284185
F 62.381155 42.447945 21.284186
F 53.526922 50.152844 18.566478
F 53.526922 42.435034 18.566478
F 62.381180 50.165753 18.555540
F 62.381180 42.447943 18.555540
F 53.535374 47.607797 14.929570
F 53.535374 39.889987 14.929570
F 62.381185 47.593173 14.917330
F 62.381185 39.875362 14.917329
F 55.716847 38.583141 18.559924
F 55.716847 46.300953 18.559924
F 55.719944 51.458941 14.922388
F 55.719944 36.023321 14.922388
F 55.719944 43.741133 14.922388
F 55.716670 51.457628 17.642779
F 55.716670 36.022008 17.642779
F 55.716670 43.739820 17.642779
F 55.713647 38.584407 21.281575
F 55.713647 46.302219 21.281574
F 57.929628 47.594080 17.645409
F 57.929628 39.876270 17.645409
F 57.928910 50.164996 21.283722
F 57.928910 42.447187 21.283722
F 57.929697 50.164775 18.556240
F 57.929697 42.446966 18.556240
F 57.930409 47.594305 14.918134
F 57.930409 39.876494 14.918134
F 60.153931 38.588848 18.555677
F 60.153931 46.306659 18.555677
F 60.154052 51.452298 14.917489
F 60.154052 36.016678 14.917489
F 60.154052 43.734490 14.917489
F 60.153932 51.452265 17.645850
F 60.153932 36.016644 17.645850
F 60.153932 43.734457 17.645850
F 60.153797 38.588880 21.284085
F 60.153797 46.306692 21.284085
F 44.825643 34.730491 3.951947
F 44.684238 47.593295 24.868320
F 44.684238 39.875484 24.868320
F 44.658945 50.165660 28.506464
F 44.658945 42.447850 28.506464
F 44.677890 50.165630 25.778033
F 44.677890 42.447820 25.778033
F 44.703158 47.593326 22.139932
F 44.703158 39.875515 22.139932
F 46.903208 38.588362 25.793974
F 46.903208 46.306174 25.793974
F 46.927910 51.452898 22.155947
F 46.927909 36.017278 22.155947
F 46.927910 43.735090 22.155947
F 46.909637 51.452682 24.883570
F 46.909637 36.017061 24.883570
F 46.909637 43.734874 24.883570
F 46.884897 38.588573 28.521793
F 46.884897 46.306385 28.521792
F 49.127131 47.596909 24.897368
F 49.127131 39.879098 24.897368
F 49.104608 50.162873 28.536051
F 49.104608 42.445063 28.536051
F 49.120640 50.161705 25.812056
F 49.120640 42.443895 25.812056
F 49.143037 47.598126 22.174545
F 49.143037 39.880315 22.174545
F 51.321326 38.579688 25.832585
F 51.321326 46.297500 25.832585
F 51.338264 51.463225 22.195754
F 51.338264 36.027605 22.195753
F 51.338264 43.745417 22.195753
F 51.327259 51.461824 24.910638
F 51.327259 36.026203 24.910638
F 51.327259 43.744016 24.910638
F 51.310268 38.581165 28.549884
F 51.310268 46.298977 28.549884
F 44.633668 47.593235 32.144607
F 44.633668 39.875424 32.144607
F 44.608370 50.165713 35.782680
F 44.608370 42.447904 35.782681
F 44.627321 50.165689 33.054232
F 44.627321 42.447880 33.054232
F 44.652600 47.593263 29.416136
F 44.652600 39.875453 29.416135
F 46.853723 38.588645 33.070027
F 46.853723 46.306457 33.070027
F 46.878466 51.452605 29.432004
F 46.878466 36.016984 29.432003
F 46.878466 43.734797 29.432003
F 46.860153 51.452399 32.160011
F 46.860153 36.016779 32.160011
F 46.860153 43.734591 32.160011
F 46.835365 38.588836 35.798141
F 46.835365 46.306647 35.798141
F 49.082035 47.595225 32.174711
F 49.082035 39.877414 32.174711
F 49.059347 50.164485 35.813233
F 49.059348 42.446675 35.813234
F 49.075624 50.163419 33.087135
F 49.075624 42.445609 33.087135
F 49.098161 47.596344 29.449590
F 49.098161 39.878533 29.449590
F 51.287390 38.583439 33.106150
F 51.287390 46.301251 33.106150
F 51.304355 51.459572 29.469390
F 51.304355 36.023952 29.469389
F 51.304355 43.741764 29.469389
F 51.293281 51.458019 32.189162
F 51.293281 36.022398 32.189162
F 51.293281 43.740210 32.189162
F 51.276257 38.585073 35.828357
F 51.276257 46.302885 35.828357
F 44.586911 47.592471 39.418323
F 44.586911 39.874660 39.418323
F 44.702799 50.167291 43.054455
F 44.702799 42.449482 43.054455
F 44.585345 50.164591 40.322667
F 44.585345 42.446781 40.322666
F 44.602080 47.593190 36.691633
F 44.602080 39.875380 36.691633
F 46.812706 38.587767 40.338164
F 46.812706 46.305579 40.338164
F 46.828998 51.452317 36.707359
F 46.828998 36.016696 36.707359
F 46.828998 43.734508 36.707359
F 46.814393 51.451446 39.433841
F 46.814393 36.015826 39.433841
F 46.814393 43.733639 39.433841
F 46.926565 38.589730 43.069236
F 46.926565 46.307542 43.069236
F 49.039052 47.593623 39.447641
F 49.039052 39.875813 39.447642
F 49.150117 50.163306 43.081853
F 49.150117 42.445497 43.081854
F 49.038661 50.163621 40.353734
F 49.038661 42.445811 40.353734
F 49.052938 47.594752 36.723665
F 49.052938 39.876941 36.723665
F 51.258373 38.584981 40.357539
F 51.258373 46.302793 40.357540
F 51.270340 51.455629 36.741457
F 51.270340 36.020008 36.741457
F 51.270340 43.737821 36.741457
F 51.261584 51.452603 39.461914
F 51.261584 36.016983 39.461915
F 51.261584 43.734795 39.461915
F 51.322139 38.565078 43.075019
F 51.322139 46.282890 43.075018
F 53.510533 47.602920 24.918259
F 53.510533 39.885110 24.918260
F 62.381155 47.593167 24.922399
F 62.381155 39.875357 24.922399
F 53.502099 50.157881 28.557534
F 53.502099 42.440072 28.557535
F 62.381131 50.165758 28.560611
F 62.381131 42.447949 28.560612
F 53.510029 50.156404 25.840225
F 53.510029 42.438594 25.840225
F 62.381155 50.165756 25.831961
F 62.381155 42.447947 25.831961
F 53.518463 47.604322 22.203364
F 53.518463 39.886512 22.203364
F 62.381159 47.593169 22.193751
F 62.381159 39.875358 22.193750
F 55.710804 38.584989 25.835061
F 55.710804 46.302801 25.835061
F 55.713784 51.457030 22.197482
F 55.713784 36.021410 22.197481
F 55.713784 43.739222 22.197482
F 55.710699 51.455813 24.920349
F 55.710699 36.020193 24.920349
F 55.710699 43.738005 24.920349
F 55.707801 38.586157 28.559101
F 55.707801 46.303969 28.559100
F 57.928234 47.593779 24.922032
F 57.928234 39.875969 24.922032
F 57.927554 50.165288 28.560338
F 57.927554 42.447479 28.560338
F 57.928307 50.165077 25.832460
F 57.928307 42.447268 25.832459
F 57.928985 47.593995 22.194349
F 57.928985 39.876185 22.194349
F 60.153680 38.588913 25.832055
F 60.153680 46.306725 25.832055
F 60.153791 51.452230 22.193866
F 60.153791 36.016610 22.193865
F 60.153791 43.734422 22.193865
F 60.153682 51.452199 24.922318
F 60.153682 36.016578 24.922319
F 60.153683 43.734390 24.922319
F 60.153557 38.588943 28.560551
F 60.153557 46.306755 28.560550
F 53.493697 47.599115 32.196843
F 53.493697 39.881305 32.196844
F 62.381132 47.593164 32.198824
F 62.381132 39.875353 32.198824
F 53.485335 50.161805 35.836088
F 53.485335 42.443995 35.836088
F 62.381110 50.165761 35.837036
F 62.381110 42.447952 35.837036
F 53.493186 50.160157 33.113852
F 53.493186 42.442348 33.113852
F 62.381132 50.165760 33.108382
F 62.381132 42.447950 33.108382
F 53.501592 47.600669 29.477059
F 53.501592 39.882859 29.477059
F 62.381135 47.593165 29.470171
F 62.381135 39.875355 29.470171
F 55.705034 38.586703 33.110277
F 55.705034 46.304515 33.110277
F 55.707869 51.455248 29.472663
F 55.707869 36.019628 29.472663
F 55.707869 43.737440 29.472662
F 55.704989 51.454129 32.197830
F 55.704989 36.018509 32.197830
F 55.704989 43.736321 32.197830
F 55.702312 38.587771 35.836419
F 55.702312 46.305583 35.836419
F 57.926918 47.593497 32.198641
F 57.926918 39.875686 32.198641
F 57.926317 50.165543 35.836902
F 57.926317 42.447734 35.836903
F 57.926995 50.165359 33.108686
F 57.926995 42.447550 33.108686
F 57.927631 47.593702 29.470573
F 57.927631 39.875891 29.470573
F 60.153451 38.588973 33.108436
F 60.153451 46.306785 33.108436
F 60.153551 51.452167 29.470245
F 60.153551 36.016547 29.470245
F 60.153551 43.734359 29.470245
F 60.153454 51.452139 32.198781
F 60.153454 36.016519 32.198782
F 60.153454 43.734331 32.198781
F 60.153340 38.589000 35.837011
F 60.153340 46.306812 35.837011
F 53.479605 47.593642 39.469570
F 53.479605 39.875832 39.469570
F 62.381112 47.593161 39.475248
F 62.381112 39.875351 39.475248
F 53.539947 50.136612 43.084231
F 53.539947 42.418803 43.084231
F 62.381233 50.165750 43.113447
F 62.381233 42.447940 43.113447
F 53.481143 50.161703 40.366470
F 53.481143 42.443894 40.366470
F 62.381112 50.165763 40.384804
F 62.381112 42.447953 40.384804
F 53.485036 47.596676 36.749038
F 53.485036 39.878866 36.749037
F 62.381113 47.593162 36.746592
F 62.381113 39.875352 36.746592
F 55.699794 38.587987 40.384704
F 55.699794 46.305798 40.384705
F 55.702489 51.453748 36.747174
F 55.702489 36.018127 36.747174
F 55.702489 43.735940 36.747174
F 55.702134 51.453915 39.472228
F 55.702134 36.018294 39.472228
F 55.702134 43.736106 39.472229
F 55.710334 38.582837 43.108886
F 55.710334 46.300649 43.108885
F 57.925716 47.593252 39.475175
F 57.925716 39.875442 39.475175
F 57.932360 50.164166 43.112156
F 57.932360 42.446357 43.112156
F 57.925883 50.165644 40.384724
F 57.925883 42.447835 40.384724
F 57.926360 47.593431 36.746805
F 57.926360 39.875621 36.746804
F 60.153246 38.589023 40.384819
F 60.153246 46.306835 40.384819
F 60.153333 51.452111 36.746623
F 60.153333 36.016490 36.746622
F 60.153333 43.734303 36.746623
F 60.153277 51.452083 39.475193
F 60.153276 36.016463 39.475193
F 60.153276 43.734275 39.475193
F 60.153358 38.589017 43.113426
F 60.153358 46.306829 43.113426
F 44.702799 34.731669 43.054455
F 44.827205 55.312459 3.047195
F 44.827205 63.030271 3.047195
F 44.810504 57.883277 6.678286
F 44.810504 65.601089 6.678286
F 44.825643 57.883921 3.951947
F 44.825644 65.601733 3.951947
F 44.710454 55.309540 0.315673
F 44.710454 63.027352 0.315672
F 47.047305 54.023701 3.968330
F 47.047305 61.741511 3.968330
F 46.938157 59.168399 0.331022
F 46.938157 66.886212 0.331022
F 47.049197 59.172586 3.061858
F 47.049197 66.890399 3.061858
F 47.032965 54.023283 6.693113
F 47.032965 61.741093 6.693114
F 49.252758 55.321350 3.071487
F 49.252758 63.039162 3.071488
F 49.239038 57.875252 6.703590
F 49.239038 65.593064 6.703591
F 49.253361 57.876000 3.986810
F 49.253361 65.593813 3.986810
F 49.150922 55.312556 0.347898
F 49.150922 63.030368 0.347898
F 51.422714 54.004349 4.007561
F 51.422715 61.722160 4.007561
F 51.368810 59.165445 0.345289
F 51.368810 66.883258 0.345289
F 51.425373 59.188964 3.060547
F 51.425373 66.906776 3.060547
F 51.412476 54.006064 6.713930
F 51.412476 61.723874 6.713930
F 44.785316 55.311240 10.315739
F 44.785316 63.029052 10.315739
F 44.760043 57.883336 13.953880
F 44.760043 65.601148 13.953880
F 44.778965 57.883301 11.225632
F 44.778965 65.601113 11.225632
F 44.804207 55.311279 7.587603
F 44.804207 63.029091 7.587603
F 47.001959 54.023363 11.241879
F 47.001959 61.741173 11.241879
F 47.026631 59.171324 7.603891
F 47.026631 66.889137 7.603891
F 47.008388 59.171107 10.330654
F 47.008388 66.888920 10.330654
F 46.983714 54.023591 13.968883
F 46.983713 61.741401 13.968884
F 49.216590 55.318467 10.342414
F 49.216590 63.036279 10.342414
F 49.194289 57.877054 13.981185
F 49.194289 65.594867 13.981185
F 49.209911 57.875695 11.262135
F 49.209911 65.593507 11.262135
F 49.232189 55.319864 7.624642
F 49.232189 63.037676 7.624641
F 51.389069 54.008348 11.285121
F 51.389069 61.726158 11.285121
F 51.406074 59.187848 7.648144
F 51.406074 66.905661 7.648144
F 51.395139 59.186709 10.353928
F 51.395139 66.904521 10.353928
F 51.378163 54.009542 13.993078
F 51.378163 61.727353 13.993079
F 44.734787 55.311168 17.592027
F 44.734787 63.028980 17.592027
F 44.709504 57.883405 21.230174
F 44.709505 65.601217 21.230174
F 44.728438 57.883372 18.501830
F 44.728438 65.601185 18.501831
F 44.753695 55.311202 14.863731
F 44.753696 63.029014 14.863731
F 46.952614 54.023679 18.517922
F 46.952614 61.741490 18.517922
F 46.977283 59.171017 14.879900
F 46.977283 66.888830 14.879900
F 46.959043 59.170793 17.607115
F 46.959043 66.888605 17.607115
F 46.934341 54.023900 21.245344
F 46.934341 61.741710 21.245344
F 49.171966 55.316531 17.619934
F 49.171966 63.034343 17.619934
F 49.149568 57.878931 21.258662
F 49.149568 65.596743 21.258662
F 49.165387 57.877665 18.537055
F 49.165387 65.595478 18.537055
F 49.187666 55.317844 14.899585
F 49.187666 63.035656 14.899585
F 51.355213 54.011748 18.558897
F 51.355213 61.729558 18.558897
F 51.372134 59.184509 14.922018
F 51.372134 66.902322 14.922018
F 51.361205 59.183251 17.632240
F 51.361205 66.901063 17.632239
F 51.344227 54.013076 21.271425
F 51.344227 61.730886 21.271425
F 53.556457 55.329002 3.060804
F 53.556457 63.046814 3.060804
F 62.381238 55.310988 3.093121
F 62.381238 63.028799 3.093121
F 53.552603 57.864741 6.720774
F 53.552603 65.582553 6.720774
F 62.381211 57.883554 6.731334
F 62.381211 65.601367 6.731334
F 53.559111 57.861113 4.013470
F 53.559111 65.578926 4.013470
F 62.381237 57.883552 4.002700
F 62.381237 65.601364 4.002699
F 53.506542 55.306243 0.351492
F 53.506542 63.024055 0.351492
F 62.381108 55.310976 0.364475
F 62.381108 63.028788 0.364474
F 55.726368 54.016300 4.006553
F 55.726368 61.734111 4.006553
F 55.721025 59.174329 0.366814
F 55.721025 66.892142 0.366814
F 55.728932 59.179040 3.086247
F 55.728932 66.896852 3.086247
F 55.725720 54.016331 6.725430
F 55.725720 61.734141 6.725430
F 57.932447 55.312557 3.091953
F 57.932447 63.030369 3.091953
F 57.931822 57.882177 6.730455
F 57.931822 65.599989 6.730455
F 57.932633 57.881970 4.003777
F 57.932633 65.599783 4.003776
F 57.926720 55.311292 0.364465
F 57.926720 63.029104 0.364464
F 60.154456 54.024317 4.002889
F 60.154456 61.742127 4.002888
F 60.154456 59.170239 0.364707
F 60.154456 66.888052 0.364707
F 60.154486 59.170219 3.092900
F 60.154486 66.888032 3.092900
F 60.154334 54.024356 6.731136
F 60.154334 61.742167 6.731137
F 53.544286 55.327808 10.361432
F 53.544286 63.045620 10.361432
F 62.381208 55.310982 10.369547
F 62.381208 63.028794 10.369547
F 53.535830 57.868447 14.000610
F 53.535830 65.586259 14.000610
F 62.381182 57.883559 14.007760
F 62.381182 65.601371 14.007759
F 53.543848 57.867252 11.292643
F 53.543848 65.585065 11.292643
F 62.381208 57.883556 11.279119
F 62.381208 65.601369 11.279119
F 53.552322 55.328976 7.655682
F 53.552322 63.046788 7.655681
F 62.381214 55.310985 7.640910
F 62.381214 63.028797 7.640909
F 55.723112 54.016790 11.284871
F 55.723112 61.734601 11.284870
F 55.726222 59.178777 7.647252
F 55.726222 66.896589 7.647252
F 55.722853 59.177373 10.365117
F 55.722853 66.895185 10.365117
F 55.719733 54.018149 14.003963
F 55.719733 61.735960 14.003963
F 57.931083 55.312202 10.368774
F 57.931083 63.030014 10.368774
F 57.930338 57.882495 14.007094
F 57.930338 65.600307 14.007094
F 57.931150 57.882267 11.280030
F 57.931150 65.600080 11.280029
F 57.931848 55.312415 7.641885
F 57.931848 63.030227 7.641885
F 60.154202 54.024396 11.279303
F 60.154202 61.742206 11.279302
F 60.154332 59.170182 7.641117
F 60.154332 66.887995 7.641117
F 60.154202 59.170146 10.369379
F 60.154202 66.887959 10.369379
F 60.154057 54.024430 14.007615
F 60.154057 61.742241 14.007615
F 53.527400 55.324345 17.639801
F 53.527400 63.042157 17.639801
F 62.381180 55.310978 17.645972
F 62.381180 63.028790 17.645973
F 53.518953 57.871980 21.279016
F 53.518953 65.589793 21.279016
F 62.381155 57.883563 21.284185
F 62.381155 65.601375 21.284186
F 53.526922 57.870652 18.566478
F 53.526922 65.588464 18.566478
F 62.381180 57.883561 18.555540
F 62.381180 65.601373 18.555540
F 53.535374 55.325604 14.929570
F 53.535374 63.043416 14.929570
F 62.381185 55.310980 14.917329
F 62.381185 63.028792 14.917329
F 55.716847 54.018761 18.559924
F 55.716847 61.736571 18.559924
F 55.719944 59.176751 14.922388
F 55.719944 66.894563 14.922388
F 55.716670 59.175437 17.642779
F 55.716670 66.893250 17.642779
F 55.713647 54.020026 21.281575
F 55.713647 61.737837 21.281575
F 57.929628 55.311888 17.645409
F 57.929628 63.029700 17.645409
F 57.928911 57.882804 21.283722
F 57.928910 65.600616 21.283722
F 57.929697 57.882583 18.556240
F 57.929697 65.600396 18.556240
F 57.930409 55.312113 14.918134
F 57.930409 63.029924 14.918134
F 60.153931 54.024467 18.555677
F 60.153931 61.742278 18.555677
F 60.154052 59.170108 14.917489
F 60.154052 66.887921 14.917489
F 60.153932 59.170074 17.645851
F 60.153932 66.887887 17.645850
F 60.153797 54.024499 21.284085
F 60.153797 61.742310 21.284085
F 47.047305 69.459324 3.968330
F 60.153797 69.460122 21.284085
F 47.032965 69.458905 6.693113
F 51.422715 69.439972 4.007561
F 51.412477 69.441686 6.713930
F 47.001959 69.458986 11.241879
F 46.983713 69.459214 13.968883
F 51.389069 69.443970 11.285121
F 60.153931 69.460090 18.555677
F 51.378163 69.445165 13.993079
F 46.952614 69.459302 18.517922
F 46.934341 69.459523 21.245344
F 51.355213 69.447370 18.558897
F 51.344227 69.448698 21.271424
F 55.726368 69.451923 4.006553
F 55.725720 69.451953 6.725430
F 60.154456 69.459939 4.002888
F 60.154334 69.459979 6.731136
F 55.723112 69.452413 11.284871
F 55.719733 69.453772 14.003963
F 60.154202 69.460019 11.279303
F 55.713647 69.455649 21.281575
F 60.154057 69.460053 14.007615
F 55.716847 69.454383 18.559924
F 44.684238 55.311102 24.868320
F 44.684238 63.028914 24.868320
F 44.658945 57.883468 28.506464
F 44.658945 65.601280 28.506464
F 44.677890 57.883438 25.778033
F 44.677890 65.601250 25.778033
F 44.703158 55.311133 22.139932
F 44.703159 63.028945 22.139932
F 46.903208 54.023981 25.793974
F 46.903208 61.741792 25.793974
F 46.927909 59.170707 22.155947
F 46.927909 66.888520 22.155947
F 46.909637 59.170492 24.883570
F 46.909637 66.888304 24.883570
F 46.884898 54.024192 28.521792
F 46.884898 61.742002 28.521793
F 49.127131 55.314717 24.897368
F 49.127131 63.032529 24.897368
F 49.104608 57.880681 28.536051
F 49.104608 65.598494 28.536051
F 49.120640 57.879513 25.812056
F 49.120640 65.597325 25.812056
F 49.143037 55.315934 22.174545
F 49.143037 63.033746 22.174544
F 51.321326 54.015308 25.832585
F 51.321326 61.733118 25.832585
F 51.338264 59.181035 22.195753
F 51.338264 66.898847 22.195753
F 51.327259 59.179633 24.910639
F 51.327259 66.897446 24.910638
F 51.310268 54.016785 28.549884
F 51.310268 61.734595 28.549884
F 44.633668 55.311042 32.144607
F 44.633668 63.028854 32.144607
F 44.608370 57.883521 35.782680
F 44.608370 65.601334 35.782681
F 44.627321 57.883497 33.054232
F 44.627321 65.601310 33.054232
F 44.652600 55.311071 29.416136
F 44.652600 63.028883 29.416135
F 46.853723 54.024264 33.070027
F 46.853723 61.742075 33.070027
F 46.878466 59.170414 29.432004
F 46.878466 66.888227 29.432003
F 46.860153 59.170209 32.160011
F 46.860153 66.888022 32.160011
F 46.835365 54.024455 35.798141
F 46.835365 61.742265 35.798142
F 49.082035 55.313033 32.174711
F 49.082035 63.030845 32.174711
F 49.059347 57.882293 35.813234
F 49.059348 65.600106 35.813234
F 49.075624 57.881227 33.087135
F 49.075624 65.599040 33.087135
F 49.098161 55.314152 29.449590
F 49.098162 63.031964 29.449590
F 51.287390 54.019059 33.106151
F 51.287390 61.736869 33.106150
F 51.304355 59.177382 29.469389
F 51.304355 66.895195 29.469389
F 51.293281 59.175828 32.189162
F 51.293281 66.893641 32.189162
F 51.276257 54.020692 35.828357
F 51.276257 61.738503 35.828357
F 44.586911 55.310278 39.418323
F 44.586911 63.028091 39.418322
F 44.702799 57.885099 43.054455
F 44.702799 65.602912 43.054455
F 44.585345 57.882399 40.322666
F 44.585345 65.600211 40.322666
F 44.602080 55.310998 36.691633
F 44.602080 63.028810 36.691633
F 46.812706 54.023386 40.338164
F 46.812706 61.741197 40.338164
F 46.828998 59.170126 36.707359
F 46.828998 66.887939 36.707359
F 46.814393 59.169256 39.433841
F 46.814393 66.887069 39.433841
F 46.926565 54.025350 43.069236
F 46.926565 61.743160 43.069236
F 49.039052 55.311431 39.447642
F 49.039052 63.029243 39.447642
F 49.150117 57.881114 43.081853
F 49.150117 65.598927 43.081854
F 49.038661 57.881429 40.353734
F 49.038661 65.599242 40.353734
F 49.052938 55.312560 36.723665
F 49.052938 63.030372 36.723665
F 51.258373 54.020601 40.357540
F 51.258373 61.738411 40.357539
F 51.270340 59.173438 36.741457
F 51.270340 66.891251 36.741457
F 51.261584 59.170413 39.461915
F 51.261584 66.888225 39.461915
F 51.322139 54.000697 43.075018
F 51.322139 61.718508 43.075019
F 53.510533 55.320728 24.918260
F 53.510533 63.038540 24.918260
F 62.381155 55.310974 24.922399
F 62.381155 63.028786 24.922399
F 53.502099 57.875689 28.557535
F 53.502099 65.593501 28.557535
F 62.381131 57.883566 28.560612
F 62.381131 65.601379 28.560612
F 53.510029 57.874212 25.840225
F 53.510029 65.592025 25.840225
F 62.381155 57.883564 25.831961
F 62.381155 65.601377 25.831961
F 53.518463 55.322130 22.203364
F 53.518463 63.039942 22.203364
F 62.381159 55.310976 22.193751
F 62.381159 63.028788 22.193750
F 55.710804 54.020608 25.835061
F 55.710804 61.738419 25.835061
F 55.713784 59.174840 22.197482
F 55.713784 66.892652 22.197481
F 55.710699 59.173623 24.920349
F 55.710699 66.891435 24.920349
F 55.707801 54.021776 28.559101
F 55.707801 61.739587 28.559101
F 57.928234 55.311587 24.922032
F 57.928234 63.029399 24.922032
F 57.927554 57.883096 28.560338
F 57.927554 65.600909 28.560338
F 57.928307 57.882885 25.832460
F 57.928307 65.600698 25.832459
F 57.928985 55.311803 22.194349
F 57.928985 63.029615 22.194349
F 60.153680 54.024533 25.832055
F 60.153680 61.742343 25.832055
F 60.153791 59.170040 22.193865
F 60.153791 66.887852 22.193865
F 60.153682 59.170008 24.922319
F 60.153682 66.887821 24.922319
F 60.153557 54.024562 28.560550
F 60.153557 61.742373 28.560551
F 53.493697 55.316923 32.196844
F 53.493697 63.034735 32.196844
F 62.381132 55.310971 32.198824
F 62.381132 63.028783 32.198824
F 53.485335 57.879613 35.836088
F 53.485335 65.597425 35.836088
F 62.381110 57.883569 35.837036
F 62.381110 65.601382 35.837036
F 53.493186 57.877965 33.113852
F 53.493186 65.595778 33.113852
F 62.381132 57.883568 33.108381
F 62.381132 65.601380 33.108382
F 53.501592 55.318477 29.477060
F 53.501592 63.036289 29.477059
F 62.381135 55.310973 29.470171
F 62.381135 63.028785 29.470171
F 55.705034 54.022322 33.110277
F 55.705034 61.740133 33.110277
F 55.707869 59.173058 29.472663
F 55.707869 66.890870 29.472662
F 55.704989 59.171939 32.197830
F 55.704989 66.889751 32.197830
F 55.702312 54.023390 35.836419
F 55.702312 61.741201 35.836419
F 57.926918 55.311304 32.198641
F 57.926918 63.029116 32.198641
F 57.926317 57.883351 35.836902
F 57.926317 65.601164 35.836903
F 57.926995 57.883167 33.108686
F 57.926995 65.600980 33.108686
F 57.927631 55.311510 29.470573
F 57.927631 63.029321 29.470573
F 60.153451 54.024592 33.108436
F 60.153451 61.742403 33.108436
F 60.153551 59.169977 29.470245
F 60.153551 66.887789 29.470245
F 60.153454 59.169948 32.198782
F 60.153454 66.887761 32.198781
F 60.153340 54.024619 35.837011
F 60.153340 61.742430 35.837011
F 53.479605 55.311450 39.469570
F 53.479605 63.029262 39.469571
F 62.381112 55.310969 39.475248
F 62.381112 63.028780 39.475248
F 53.539947 57.854420 43.084231
F 53.539947 65.572233 43.084231
F 62.381233 57.883558 43.113447
F 62.381233 65.601370 43.113447
F 53.481143 57.879511 40.366470
F 53.481143 65.597324 40.366470
F 62.381112 57.883571 40.384804
F 62.381112 65.601383 40.384804
F 53.485036 55.314484 36.749037
F 53.485036 63.032296 36.749037
F 62.381113 55.310970 36.746592
F 62.381113 63.028782 36.746592
F 55.699793 54.023606 40.384705
F 55.699794 61.741417 40.384704
F 55.702489 59.171558 36.747174
F 55.702489 66.889370 36.747174
F 55.702134 59.171724 39.472228
F 55.702134 66.889537 39.472229
F 55.710334 54.018457 43.108885
F 55.710334 61.736267 43.108886
F 57.925716 55.311060 39.475175
F 57.925716 63.028872 39.475175
F 57.932360 57.881974 43.112156
F 57.932360 65.599787 43.112156
F 57.925883 57.883452 40.384724
F 57.925883 65.601265 40.384723
F 57.926360 55.311239 36.746805
F 57.926360 63.029050 36.746804
F 60.153246 54.024642 40.384819
F 60.153246 61.742453 40.384819
F 60.153334 59.169920 36.746622
F 60.153333 66.887733 36.746623
F 60.153277 59.169893 39.475193
F 60.153276 66.887705 39.475193
F 60.153358 54.024636 43.113426
F 60.153358 61.742447 43.113426
F 46.903208 69.459604 25.793974
F 60.153358 69.460259 43.113426
F 46.884897 69.459815 28.521792
F 51.321326 69.450930 25.832585
F 51.310268 69.452407 28.549884
F 46.853723 69.459887 33.070027
F 46.835365 69.460078 35.798141
F 51.287390 69.454681 33.106150
F 60.153246 69.460265 40.384819
F 51.276257 69.456315 35.828357
F 46.812706 69.459009 40.338164
F 51.258373 69.456224 40.357540
F 51.322139 69.436320 43.075018
F 55.710804 69.456231 25.835061
F 55.707801 69.457399 28.559101
F 60.153680 69.460155 25.832055
F 60.153557 69.460185 28.560550
F 55.705034 69.457945 33.110277
F 55.702312 69.459013 35.836419
F 60.153451 69.460215 33.108436
F 60.153340 69.460242 35.837011
F 55.710334 69.454079 43.108885
F 55.699794 69.459229 40.384705
F 80.204643 1.286300 3.093133
F 80.204643 9.004108 3.093133
F 80.204643 16.721920 3.093133
F 71.292874 1.286300 3.093133
F 71.292874 9.004107 3.093133
F 71.292874 16.721919 3.093133
F 80.204632 3.858904 6.731344
F 80.204632 11.576711 6.731345
F 71.292863 3.858904 6.731345
F 71.292863 11.576712 6.731345
F 80.204642 3.858904 4.002686
F 80.204642 11.576712 4.002686
F 71.292873 3.858904 4.002686
F 71.292873 11.576712 4.002686
F 80.204634 1.286300 0.364474
F 80.204634 9.004108 0.364474
F 80.204634 16.721920 0.364474
F 71.292865 1.286300 0.364474
F 71.292865 9.004107 0.364474
F 71.292865 16.721919 0.364474
F 82.432584 7.717807 4.002686
F 82.432584 15.435618 4.002686
F 77.976693 15.435618 21.284191
F 64.609058 7.717807 4.002687
F 64.609058 15.435617 4.002686
F 77.976693 7.717807 21.284191
F 73.520817 7.717807 4.002686
F 73.520817 15.435618 4.002686
F 69.064921 15.435618 21.284192
F 82.432573 5.145204 0.364475
F 82.432573 12.863014 0.364474
F 64.609047 5.145204 0.364475
F 64.609047 12.863014 0.364475
F 73.520807 5.145203 0.364474
F 73.520807 12.863012 0.364474
F 82.432582 5.145204 3.093133
F 82.432582 12.863013 3.093133
F 64.609056 5.145204 3.093133
F 64.609056 12.863014 3.093133
F 73.520816 5.145203 3.093133
F 73.520816 12.863013 3.093134
F 82.432575 7.717807 6.731344
F 82.432575 15.435618 6.731345
F 69.064921 7.717808 21.284191
F 64.609046 7.717807 6.731345
F 64.609046 15.435617 6.731345
F 77.976700 12.863013 17.645979
F 73.520808 7.717808 6.731345
F 73.520808 15.435618 6.731345
F 77.976700 5.145204 17.645979
F 84.660525 1.286300 3.093133
F 84.660525 9.004108 3.093133
F 84.660525 16.721920 3.093133
F 66.836989 1.286300 3.093133
F 66.836989 9.004108 3.093133
F 66.836989 16.721919 3.093133
F 75.748760 1.286300 3.093133
F 75.748759 9.004107 3.093133
F 75.748760 16.721919 3.093133
F 84.660513 3.858903 6.731344
F 84.660513 11.576712 6.731345
F 66.836977 3.858904 6.731345
F 66.836977 11.576712 6.731345
F 75.748749 3.858904 6.731345
F 75.748749 11.576712 6.731345
F 84.660523 3.858903 4.002686
F 84.660523 11.576712 4.002686
F 66.836987 3.858904 4.002686
F 66.836988 11.576712 4.002686
F 75.748759 3.858904 4.002686
F 75.748758 11.576712 4.002686
F 84.660515 1.286300 0.364474
F 84.660515 9.004108 0.364474
F 84.660515 16.721920 0.364474
F 66.836978 1.286300 0.364474
F 66.836978 9.004107 0.364474
F 66.836979 16.721919 0.364474
F 75.748751 1.286300 0.364474
F 75.748751 9.004107 0.364474
F 75.748751 16.721919 0.364474
F 69.064931 7.717807 4.002686
F 69.064931 15.435618 4.002686
F 69.064930 12.863013 17.645980
F 77.976702 7.717807 4.002686
F 77.976702 15.435618 4.002686
F 69.064930 5.145203 17.645979
F 69.064920 5.145203 0.364474
F 69.064920 12.863013 0.364474
F 77.976691 5.145204 0.364474
F 77.976691 12.863013 0.364474
F 69.064930 5.145203 3.093133
F 69.064930 12.863013 3.093133
F 77.976700 5.145204 3.093133
F 77.976700 12.863013 3.093133
F 69.064922 7.717808 6.731345
F 69.064921 15.435618 6.731345
F 77.976691 12.863013 14.917320
F 77.976693 7.717807 6.731345
F 77.976692 15.435618 6.731345
F 77.976691 5.145204 14.917321
F 80.204643 1.286300 10.369556
F 80.204643 9.004108 10.369556
F 80.204643 16.721920 10.369556
F 71.292874 1.286300 10.369556
F 71.292874 9.004107 10.369557
F 71.292874 16.721919 10.369557
F 80.204632 3.858904 14.007767
F 80.204632 11.576711 14.007768
F 71.292863 3.858904 14.007768
F 71.292863 11.576712 14.007768
F 80.204642 3.858904 11.279109
F 80.204642 11.576712 11.279109
F 71.292873 3.858904 11.279109
F 71.292873 11.576712 11.279108
F 80.204634 1.286300 7.640898
F 80.204634 9.004108 7.640898
F 80.204634 16.721920 7.640897
F 71.292865 1.286300 7.640897
F 71.292865 9.004107 7.640897
F 71.292865 16.721919 7.640897
F 82.432584 7.717807 11.279109
F 82.432584 15.435618 11.279108
F 69.064920 12.863012 14.917320
F 64.609055 7.717807 11.279109
F 64.609055 15.435617 11.279109
F 69.064920 5.145203 14.917320
F 73.520817 7.717807 11.279109
F 73.520817 15.435618 11.279108
F 77.976702 15.435618 18.555532
F 82.432573 5.145204 7.640898
F 82.432573 12.863014 7.640897
F 64.609045 5.145204 7.640898
F 64.609045 12.863014 7.640898
F 73.520807 5.145203 7.640897
F 73.520807 12.863012 7.640897
F 82.432582 5.145204 10.369556
F 82.432582 12.863013 10.369556
F 64.609053 5.145204 10.369556
F 64.609053 12.863013 10.369556
F 73.520816 5.145203 10.369556
F 73.520816 12.863013 10.369556
F 82.432575 7.717807 14.007767
F 82.432575 15.435618 14.007767
F 77.976702 7.717807 18.555532
F 64.609044 7.717807 14.007767
F 64.609044 15.435617 14.007767
F 69.064931 15.435618 18.555532
F 73.520808 7.717807 14.007768
F 73.520808 15.435618 14.007768
F 69.064931 7.717808 18.555532
F 84.660525 1.286300 10.369556
F 84.660525 9.004108 10.369556
F 84.660525 16.721920 10.369556
F 66.836989 1.286300 10.369556
F 66.836989 9.004108 10.369556
F 66.836989 16.721919 10.369557
F 75.748760 1.286300 10.369556
F 75.748759 9.004107 10.369556
F 75.748760 16.721919 10.369557
F 84.660513 3.858903 14.007767
F 84.660513 11.576712 14.007767
F 66.836977 3.858904 14.007768
F 66.836977 11.576712 14.007768
F 75.748749 3.858904 14.007768
F 75.748749 11.576712 14.007768
F 84.660523 3.858904 11.279109
F 84.660523 11.576712 11.279109
F 66.836987 3.858904 11.279109
F 66.836987 11.576712 11.279109
F 75.748759 3.858904 11.279109
F 75.748758 11.576712 11.279109
F 84.660515 1.286300 7.640898
F 84.660515 9.004108 7.640898
F 84.660515 16.721920 7.640898
F 66.836979 1.286300 7.640897
F 66.836979 9.004107 7.640897
F 66.836979 16.721919 7.640897
F 75.748751 1.286300 7.640898
F 75.748751 9.004107 7.640898
F 75.748751 16.721919 7.640897
F 69.064931 7.717808 11.279109
F 69.064931 15.435618 11.279108
F 75.748751 16.721919 14.917320
F 77.976702 7.717807 11.279109
F 77.976702 15.435618 11.279109
F 75.748751 9.004107 14.917320
F 69.064920 5.145203 7.640897
F 69.064920 12.863013 7.640897
F 77.976691 5.145204 7.640897
F 77.976691 12.863013 7.640897
F 69.064930 5.145203 10.369556
F 69.064930 12.863013 10.369556
F 77.976700 5.145204 10.369556
F 77.976700 12.863013 10.369556
F 69.064921 7.717808 14.007768
F 69.064921 15.435618 14.007768
F 75.748751 1.286300 14.917320
F 77.976693 7.717807 14.007767
F 77.976693 15.435617 14.007768
F 66.836979 16.721919 14.917320
F 80.204643 1.286300 17.645979
F 80.204643 9.004108 17.645979
F 80.204643 16.721920 17.645979
F 71.292874 1.286300 17.645979
F 71.292874 9.004107 17.645979
F 71.292874 16.721919 17.645980
F 80.204632 3.858904 21.284191
F 80.204632 11.576711 21.284191
F 71.292863 3.858904 21.284191
F 71.292863 11.576712 21.284191
F 80.204642 3.858904 18.555533
F 80.204642 11.576712 18.555532
F 71.292873 3.858904 18.555532
F 71.292873 11.576712 18.555532
F 80.204634 1.286300 14.917321
F 80.204634 9.004108 14.917321
F 80.204634 16.721920 14.917320
F 71.292865 1.286300 14.917320
F 71.292865 9.004107 14.917320
F 71.292865 16.721919 14.917320
F 82.432584 7.717807 18.555533
F 82.432584 15.435618 18.555532
F 66.836979 9.004107 14.917320
F 64.609053 7.717807 18.555533
F 64.609053 15.435617 18.555532
F 66.836979 1.286300 14.917320
F 73.520817 7.717807 18.555532
F 73.520817 15.435618 18.555532
F 84.660515 16.721920 14.917320
F 82.432573 5.145204 14.917321
F 82.432573 12.863014 14.917320
F 64.609042 5.145204 14.917321
F 64.609042 12.863013 14.917320
F 73.520807 5.145203 14.917320
F 73.520807 12.863012 14.917320
F 82.432582 5.145204 17.645979
F 82.432582 12.863013 17.645979
F 64.609051 5.145204 17.645979
F 64.609051 12.863013 17.645979
F 73.520816 5.145203 17.645979
F 73.520816 12.863013 17.645980
F 82.432575 7.717807 21.284191
F 82.432575 15.435618 21.284191
F 84.660515 9.004108 14.917321
F 64.609041 7.717807 21.284191
F 64.609041 15.435618 21.284191
F 84.660515 1.286300 14.917321
F 73.520808 7.717807 21.284191
F 73.520808 15.435618 21.284192
F 75.748758 11.576712 18.555532
F 84.660525 1.286300 17.645979
F 84.660525 9.004108 17.645979
F 84.660525 16.721920 17.645979
F 66.836989 1.286300 17.645979
F 66.836989 9.004108 17.645979
F 66.836989 16.721919 17.645979
F 75.748760 1.286300 17.645979
F 75.748759 9.004107 17.645979
F 75.748760 16.721919 17.645979
F 84.660513 3.858903 21.284191
F 84.660513 11.576712 21.284191
F 66.836977 3.858904 21.284191
F 66.836977 11.576712 21.284192
F 75.748749 3.858904 21.284191
F 75.748749 11.576712 21.284192
F 84.660523 3.858904 18.555533
F 84.660523 11.576711 18.555532
F 66.836987 3.858904 18.555532
F 66.836987 11.576712 18.555532
F 75.748759 3.858904 18.555532
F 80.204643 1.286300 24.922403
F 80.204643 9.004108 24.922403
F 80.204643 16.721920 24.922403
F 71.292874 1.286300 24.922403
F 71.292874 9.004107 24.922403
F 71.292874 16.721919 24.922404
F 80.204632 3.858904 28.560615
F 80.204632 11.576711 28.560615
F 71.292863 3.858904 28.560615
F 71.292863 11.576712 28.560615
F 80.204642 3.858904 25.831956
F 80.204642 11.576712 25.831956
F 71.292873 3.858904 25.831956
F 71.292873 11.576712 25.831956
F 80.204634 1.286300 22.193744
F 80.204634 9.004108 22.193744
F 80.204634 16.721920 22.193744
F 71.292865 1.286300 22.193744
F 71.292865 9.004107 22.193744
F 71.292865 16.721919 22.193744
F 82.432584 7.717807 25.831956
F 82.432584 15.435618 25.831956
F 77.976692 15.435618 43.113461
F 64.609051 7.717807 25.831956
F 64.609051 15.435617 25.831956
F 77.976693 7.717807 43.113461
F 73.520817 7.717807 25.831956
F 73.520817 15.435618 25.831956
F 69.064921 15.435618 43.113462
F 82.432573 5.145204 22.193745
F 82.432573 12.863013 22.193744
F 64.609040 5.145204 22.193744
F 64.609040 12.863013 22.193744
F 73.520807 5.145203 22.193744
F 73.520807 12.863012 22.193744
F 82.432582 5.145204 24.922403
F 82.432582 12.863013 24.922403
F 64.609049 5.145204 24.922403
F 64.609049 12.863013 24.922403
F 73.520816 5.145203 24.922403
F 73.520816 12.863013 24.922404
F 82.432575 7.717807 28.560614
F 82.432575 15.435618 28.560615
F 69.064921 7.717808 43.113461
F 64.609039 7.717807 28.560615
F 64.609039 15.435618 28.560615
F 77.976700 12.863013 39.475249
F 73.520808 7.717808 28.560615
F 73.520808 15.435618 28.560615
F 77.976700 5.145204 39.475249
F 84.660525 1.286300 24.922403
F 84.660525 9.004108 24.922403
F 84.660525 16.721920 24.922403
F 66.836989 1.286300 24.922403
F 66.836989 9.004108 24.922403
F 66.836989 16.721919 24.922403
F 75.748760 1.286300 24.922403
F 75.748759 9.004107 24.922403
F 75.748760 16.721919 24.922403
F 84.660513 3.858904 28.560614
F 84.660513 11.576712 28.560615
F 66.836977 3.858904 28.560615
F 66.836977 11.576712 28.560615
F 75.748749 3.858904 28.560615
F 75.748749 11.576712 28.560615
F 84.660523 3.858904 25.831956
F 84.660523 11.576712 25.831956
F 66.836987 3.858904 25.831956
F 66.836987 11.576712 25.831956
F 75.748758 3.858904 25.831956
F 75.748758 11.576712 25.831956
F 84.660515 1.286300 22.193745
F 84.660515 9.004108 22.193744
F 84.660515 16.721920 22.193744
F 66.836979 1.286300 22.193744
F 66.836979 9.004107 22.193744
F 66.836979 16.721919 22.193744
F 75.748751 1.286300 22.193744
F 75.748751 9.004107 22.193744
F 75.748751 16.721919 22.193744
F 69.064931 7.717808 25.831956
F 69.064931 15.435618 25.831956
F 69.064930 12.863013 39.475249
F 77.976702 7.717807 25.831956
F 77.976702 15.435618 25.831956
F 69.064930 5.145203 39.475249
F 69.064920 5.145203 22.193744
F 69.064920 12.863012 22.193744
F 77.976691 5.145204 22.193744
F 77.976691 12.863013 22.193744
F 69.064930 5.145203 24.922403
F 69.064930 12.863013 24.922404
F 77.976700 5.145204 24.922403
F 77.976700 12.863013 24.922403
F 69.064921 7.717808 28.560615
F 69.064921 15.435618 28.560615
F 77.976691 12.863013 36.746590
F 77.976693 7.717807 28.560615
F 77.976693 15.435618 28.560615
F 77.976691 5.145204 36.746590
F 80.204643 1.286300 32.198826
F 80.204643 9.004108 32.198826
F 80.204643 16.721920 32.198826
F 71.292874 1.286300 32.198826
F 71.292874 9.004107 32.198826
F 71.292874 16.721919 32.198826
F 80.204632 3.858904 35.837037
F 80.204632 11.576711 35.837037
F 71.292863 3.858904 35.837037
F 71.292863 11.576712 35.837038
F 80.204642 3.858904 33.108379
F 80.204642 11.576712 33.108379
F 71.292873 3.858904 33.108378
F 71.292873 11.576712 33.108378
F 80.204634 1.286300 29.470167
F 80.204634 9.004108 29.470168
F 80.204634 16.721920 29.470168
F 71.292865 1.286300 29.470167
F 71.292865 9.004107 29.470167
F 71.292865 16.721919 29.470167
F 82.432584 7.717807 33.108379
F 82.432584 15.435618 33.108379
F 69.064920 12.863012 36.746590
F 64.609049 7.717807 33.108379
F 64.609049 15.435617 33.108379
F 69.064920 5.145203 36.746590
F 73.520817 7.717807 33.108379
F 73.520817 15.435618 33.108378
F 77.976702 15.435618 40.384802
F 82.432573 5.145204 29.470168
F 82.432573 12.863014 29.470168
F 64.609038 5.145204 29.470168
F 64.609038 12.863013 29.470167
F 73.520807 5.145203 29.470167
F 73.520807 12.863012 29.470167
F 82.432582 5.145204 32.198826
F 82.432582 12.863013 32.198826
F 64.609047 5.145204 32.198826
F 64.609047 12.863013 32.198826
F 73.520816 5.145203 32.198826
F 73.520816 12.863013 32.198827
F 82.432575 7.717807 35.837037
F 82.432575 15.435618 35.837037
F 77.976702 7.717807 40.384802
F 64.609037 7.717807 35.837037
F 64.609038 15.435618 35.837038
F 69.064931 15.435618 40.384802
F 73.520808 7.717808 35.837038
F 73.520808 15.435618 35.837038
F 69.064931 7.717807 40.384802
F 84.660525 1.286300 32.198826
F 84.660525 9.004108 32.198826
F 84.660525 16.721920 32.198826
F 66.836989 1.286300 32.198826
F 66.836989 9.004108 32.198826
F 66.836989 16.721919 32.198826
F 75.748760 1.286300 32.198826
F 75.748759 9.004107 32.198826
F 75.748760 16.721919 32.198826
F 84.660513 3.858903 35.837037
F 84.660513 11.576712 35.837037
F 66.836977 3.858904 35.837038
F 66.836977 11.576712 35.837038
F 75.748749 3.858904 35.837037
F 75.748749 11.576712 35.837038
F 84.660523 3.858903 33.108379
F 84.660523 11.576711 33.108379
F 66.836987 3.858904 33.108379
F 66.836987 11.576712 33.108379
F 75.748759 3.858904 33.108379
F 75.748758 11.576712 33.108379
F 84.660515 1.286300 29.470168
F 84.660515 9.004108 29.470168
F 84.660515 16.721920 29.470168
F 66.836979 1.286300 29.470167
F 66.836978 9.004107 29.470167
F 66.836979 16.721919 29.470167
F 75.748751 1.286300 29.470168
F 75.748751 9.004107 29.470168
F 75.748751 16.721919 29.470167
F 69.064931 7.717807 33.108379
F 69.064931 15.435618 33.108378
F 75.748751 16.721919 36.746590
F 77.976702 7.717807 33.108379
F 77.976702 15.435618 33.108378
F 75.748751 9.004107 36.746590
F 69.064920 5.145203 29.470167
F 69.064920 12.863012 29.470167
F 77.976691 5.145204 29.470168
F 77.976691 12.863013 29.470167
F 69.064930 5.145203 32.198826
F 69.064930 12.863013 32.198826
F 77.976700 5.145204 32.198826
F 77.976700 12.863013 32.198826
F 69.064922 7.717808 35.837038
F 69.064921 15.435618 35.837038
F 75.748751 1.286300 36.746590
F 77.976693 7.717807 35.837037
F 77.976692 15.435618 35.837037
F 66.836978 16.721919 36.746590
F 80.204643 1.286300 39.475249
F 80.204643 9.004108 39.475249
F 80.204643 16.721920 39.475249
F 71.292874 1.286300 39.475249
F 71.292874 9.004107 39.475250
F 71.292874 16.721919 39.475249
F 80.204632 3.858904 43.113461
F 80.204633 11.576711 43.113461
F 71.292863 3.858904 43.113461
F 71.292863 11.576712 43.113462
F 80.204642 3.858904 40.384802
F 80.204642 11.576712 40.384802
F 71.292873 3.858904 40.384802
F 71.292873 11.576712 40.384802
F 80.204634 1.286300 36.746590
F 80.204634 9.004108 36.746590
F 80.204634 16.721920 36.746590
F 71.292865 1.286300 36.746590
F 71.292865 9.004107 36.746590
F 71.292865 16.721919 36.746590
F 82.432584 7.717807 40.384802
F 82.432584 15.435618 40.384802
F 66.836978 9.004107 36.746590
F 64.609047 7.717807 40.384802
F 64.609047 15.435618 40.384802
F 66.836978 1.286300 36.746590
F 73.520817 7.717807 40.384802
F 73.520817 15.435618 40.384802
F 84.660515 16.721920 36.746590
F 82.432573 5.145204 36.746590
F 82.432573 12.863013 36.746590
F 64.609036 5.145204 36.746590
F 64.609036 12.863013 36.746590
F 73.520807 5.145203 36.746590
F 73.520807 12.863012 36.746590
F 82.432582 5.145204 39.475249
F 82.432582 12.863013 39.475249
F 64.609045 5.145204 39.475249
F 64.609045 12.863013 39.475249
F 73.520816 5.145203 39.475249
F 73.520816 12.863013 39.475249
F 82.432575 7.717807 43.113461
F 82.432575 15.435618 43.113461
F 84.660515 9.004108 36.746591
F 64.609037 7.717807 43.113461
F 64.609037 15.435618 43.113462
F 84.660515 1.286300 36.746591
F 73.520808 7.717808 43.113461
F 73.520808 15.435618 43.113462
F 75.748758 11.576712 40.384802
F 84.660525 1.286300 39.475249
F 84.660525 9.004108 39.475249
F 84.660525 16.721920 39.475249
F 66.836988 1.286300 39.475249
F 66.836989 9.004108 39.475249
F 66.836988 16.721919 39.475250
F 75.748760 1.286300 39.475249
F 75.748759 9.004107 39.475249
F 75.748760 16.721919 39.475250
F 84.660513 3.858903 43.113461
F 84.660513 11.576712 43.113461
F 66.836977 3.858904 43.113461
F 66.836977 11.576712 43.113461
F 75.748749 3.858904 43.113461
F 75.748749 11.576712 43.113461
F 84.660523 3.858904 40.384802
F 84.660523 11.576712 40.384802
F 66.836987 3.858904 40.384802
F 66.836987 11.576712 40.384802
F 75.748758 3.858904 40.384802
F 80.204643 24.439730 3.093133
F 80.204643 32.157538 3.093133
F 71.292874 24.439729 3.093133
F 71.292874 32.157537 3.093133
F 80.204632 27.012333 6.731344
F 80.204632 34.730141 6.731345
F 80.204632 19.294524 6.731345
F 71.292863 27.012334 6.731345
F 71.292863 34.730142 6.731345
F 71.292863 19.294525 6.731345
F 80.204642 27.012334 4.002686
F 80.204642 34.730142 4.002686
F 80.204642 19.294524 4.002686
F 71.292873 27.012334 4.002686
F 71.292873 34.730142 4.002686
F 71.292873 19.294525 4.002686
F 80.204634 24.439730 0.364474
F 80.204634 32.157538 0.364474
F 71.292865 24.439729 0.364474
F 71.292865 32.157537 0.364474
F 82.432584 30.871237 4.002686
F 82.432584 23.153430 4.002686
F 64.609058 30.871236 4.002687
F 64.609058 23.153429 4.002687
F 73.520817 30.871237 4.002686
F 73.520817 23.153430 4.002686
F 82.432573 28.298634 0.364474
F 82.432573 20.580826 0.364474
F 64.609047 28.298634 0.364475
F 64.609046 20.580826 0.364475
F 73.520807 28.298633 0.364474
F 73.520807 20.580825 0.364474
F 82.432582 28.298634 3.093133
F 82.432582 20.580826 3.093133
F 64.609056 28.298634 3.093133
F 64.609056 20.580826 3.093133
F 73.520816 28.298633 3.093133
F 73.520816 20.580825 3.093133
F 82.432575 30.871237 6.731344
F 82.432575 23.153429 6.731345
F 64.609046 30.871236 6.731345
F 64.609046 23.153429 6.731345
F 73.520808 30.871238 6.731345
F 73.520808 23.153430 6.731345
F 84.660525 24.439730 3.093133
F 84.660525 32.157538 3.093133
F 66.836989 24.439730 3.093133
F 66.836989 32.157537 3.093133
F 75.748760 24.439730 3.093133
F 75.748760 32.157537 3.093133
F 84.660513 27.012333 6.731344
F 84.660513 34.730141 6.731345
F 84.660513 19.294524 6.731345
F 66.836977 27.012334 6.731345
F 66.836977 34.730142 6.731345
F 66.836977 19.294525 6.731345
F 75.748749 27.012334 6.731345
F 75.748749 34.730142 6.731345
F 75.748749 19.294524 6.731345
F 84.660523 27.012334 4.002686
F 84.660523 34.730142 4.002686
F 84.660523 19.294524 4.002686
F 66.836988 27.012334 4.002686
F 66.836987 34.730142 4.002686
F 66.836987 19.294524 4.002686
F 75.748758 27.012334 4.002686
F 75.748759 34.730142 4.002686
F 75.748758 19.294524 4.002686
F 84.660515 24.439730 0.364474
F 84.660515 32.157538 0.364474
F 66.836978 24.439730 0.364474
F 66.836978 32.157537 0.364474
F 75.748751 24.439730 0.364474
F 75.748751 32.157537 0.364474
F 69.064931 30.871238 4.002686
F 69.064931 23.153430 4.002686
F 77.976702 30.871237 4.002686
F 77.976702 23.153430 4.002686
F 69.064920 28.298633 0.364474
F 69.064920 20.580825 0.364474
F 77.976691 28.298634 0.364474
F 77.976691 20.580826 0.364474
F 69.064930 28.298633 3.093133
F 69.064930 20.580825 3.093133
F 77.976700 28.298634 3.093133
F 77.976700 20.580825 3.093133
F 69.064921 30.871237 6.731345
F 69.064922 23.153430 6.731345
F 77.976693 30.871237 6.731345
F 77.976693 23.153430 6.731345
F 80.204643 24.439730 10.369556
F 80.204643 32.157538 10.369556
F 71.292874 24.439729 10.369556
F 71.292874 32.157537 10.369556
F 80.204632 27.012333 14.007767
F 80.204632 34.730141 14.007768
F 80.204632 19.294524 14.007767
F 71.292863 27.012334 14.007768
F 71.292863 34.730142 14.007768
F 71.292864 19.294525 14.007768
F 80.204642 27.012334 11.279109
F 80.204642 34.730142 11.279109
F 80.204642 19.294524 11.279109
F 71.292873 27.012334 11.279109
F 71.292873 34.730142 11.279109
F 71.292873 19.294525 11.279109
F 80.204634 24.439730 7.640898
F 80.204634 32.157538 7.640898
F 71.292865 24.439729 7.640897
F 71.292865 32.157537 7.640897
F 82.432584 30.871237 11.279109
F 82.432584 23.153430 11.279109
F 64.609055 30.871237 11.279109
F 64.609055 23.153429 11.279109
F 73.520817 30.871237 11.279109
F 73.520817 23.153430 11.279109
F 82.432573 28.298634 7.640898
F 82.432573 20.580826 7.640898
F 64.609044 28.298634 7.640898
F 64.609044 20.580826 7.640898
F 73.520807 28.298633 7.640897
F 73.520807 20.580825 7.640897
F 82.432582 28.298634 10.369556
F 82.432582 20.580826 10.369556
F 64.609053 28.298634 10.369556
F 64.609053 20.580826 10.369556
F 73.520816 28.298633 10.369556
F 73.520816 20.580825 10.369557
F 82.432575 30.871237 14.007767
F 82.432575 23.153429 14.007767
F 64.609044 30.871237 14.007767
F 64.609044 23.153429 14.007767
F 73.520808 30.871238 14.007768
F 73.520808 23.153430 14.007768
F 84.660525 24.439730 10.369556
F 84.660525 32.157538 10.369556
F 66.836989 24.439730 10.369556
F 66.836989 32.157537 10.369556
F 75.748760 24.439730 10.369556
F 75.748760 32.157537 10.369556
F 84.660513 27.012333 14.007767
F 84.660513 34.730141 14.007767
F 84.660513 19.294524 14.007767
F 66.836977 27.012334 14.007768
F 66.836977 34.730142 14.007768
F 66.836977 19.294525 14.007768
F 75.748749 27.012334 14.007768
F 75.748749 34.730142 14.007768
F 75.748749 19.294525 14.007768
F 84.660523 27.012334 11.279109
F 84.660523 34.730142 11.279109
F 84.660523 19.294524 11.279109
F 66.836987 27.012334 11.279109
F 66.836987 34.730142 11.279109
F 66.836987 19.294524 11.279109
F 75.748758 27.012334 11.279109
F 75.748758 34.730142 11.279109
F 75.748758 19.294524 11.279109
F 84.660515 24.439730 7.640898
F 84.660515 32.157538 7.640898
F 66.836979 24.439730 7.640897
F 66.836979 32.157537 7.640897
F 75.748751 24.439730 7.640898
F 75.748751 32.157537 7.640898
F 69.064931 30.871238 11.279109
F 69.064931 23.153430 11.279109
F 77.976702 30.871237 11.279109
F 77.976702 23.153430 11.279109
F 69.064920 28.298633 7.640897
F 69.064920 20.580825 7.640897
F 77.976691 28.298634 7.640897
F 77.976691 20.580826 7.640897
F 69.064930 28.298633 10.369556
F 69.064930 20.580825 10.369557
F 77.976700 28.298634 10.369556
F 77.976700 20.580825 10.369556
F 69.064921 30.871237 14.007768
F 69.064921 23.153430 14.007768
F 77.976693 30.871237 14.007767
F 77.976693 23.153430 14.007768
F 80.204643 24.439730 17.645979
F 80.204643 32.157538 17.645979
F 71.292874 24.439729 17.645979
F 71.292874 32.157537 17.645979
F 80.204632 27.012333 21.284191
F 80.204632 34.730141 21.284191
F 80.204632 19.294524 21.284191
F 71.292863 27.012334 21.284191
F 71.292863 34.730142 21.284191
F 71.292863 19.294525 21.284192
F 80.204642 27.012334 18.555533
F 80.204642 34.730142 18.555532
F 80.204642 19.294524 18.555532
F 71.292873 27.012334 18.555532
F 71.292873 34.730142 18.555532
F 71.292873 19.294525 18.555532
F 80.204634 24.439730 14.917321
F 80.204634 32.157538 14.917321
F 71.292865 24.439730 14.917320
F 71.292865 32.157537 14.917320
F 82.432584 30.871237 18.555533
F 82.432584 23.153430 18.555532
F 64.609053 30.871237 18.555533
F 64.609053 23.153429 18.555532
F 73.520817 30.871237 18.555532
F 73.520817 23.153430 18.555532
F 82.432573 28.298634 14.917321
F 82.432573 20.580826 14.917320
F 64.609042 28.298634 14.917321
F 64.609042 20.580826 14.917321
F 73.520807 28.298633 14.917320
F 73.520807 20.580825 14.917320
F 82.432582 28.298634 17.645979
F 82.432582 20.580826 17.645979
F 64.609051 28.298634 17.645979
F 64.609051 20.580826 17.645979
F 73.520816 28.298633 17.645979
F 73.520816 20.580825 17.645980
F 82.432575 30.871237 21.284191
F 82.432575 23.153429 21.284191
F 64.609041 30.871237 21.284191
F 64.609041 23.153429 21.284191
F 73.520808 30.871238 21.284191
F 73.520808 23.153430 21.284191
F 84.660525 24.439730 17.645979
F 84.660525 32.157538 17.645979
F 66.836989 24.439730 17.645979
F 66.836989 32.157537 17.645979
F 75.748759 24.439730 17.645979
F 75.748760 32.157537 17.645979
F 84.660513 27.012333 21.284191
F 84.660513 34.730141 21.284191
F 84.660513 19.294524 21.284191
F 66.836977 27.012334 21.284191
F 66.836977 34.730142 21.284191
F 66.836977 19.294525 21.284191
F 75.748749 27.012334 21.284191
F 75.748749 34.730142 21.284192
F 75.748749 19.294525 21.284192
F 84.660523 27.012334 18.555533
F 84.660523 34.730142 18.555532
F 84.660523 19.294524 18.555532
F 66.836987 27.012334 18.555532
F 66.836987 34.730142 18.555532
F 66.836987 19.294524 18.555532
F 75.748758 27.012334 18.555532
F 75.748758 34.730142 18.555532
F 75.748758 19.294524 18.555532
F 84.660515 24.439730 14.917321
F 84.660515 32.157538 14.917321
F 66.836979 24.439730 14.917320
F 66.836979 32.157537 14.917320
F 75.748751 24.439730 14.917320
F 75.748751 32.157537 14.917320
F 69.064931 30.871238 18.555532
F 69.064931 23.153430 18.555532
F 77.976702 30.871237 18.555532
F 77.976702 23.153430 18.555532
F 69.064920 28.298633 14.917320
F 69.064920 20.580825 14.917320
F 77.976691 28.298634 14.917321
F 77.976691 20.580826 14.917320
F 69.064930 28.298633 17.645979
F 69.064930 20.580825 17.645979
F 77.976700 28.298634 17.645979
F 77.976700 20.580825 17.645979
F 69.064921 30.871237 21.284191
F 69.064921 23.153430 21.284191
F 77.976693 30.871237 21.284191
F 77.976693 23.153430 21.284191
F 80.204643 24.439730 24.922403
F 80.204643 32.157538 24.922403
F 71.292874 24.439729 24.922403
F 71.292874 32.157537 24.922403
F 80.204632 27.012334 28.560614
F 80.204632 34.730141 28.560615
F 80.204632 19.294524 28.560615
F 71.292863 27.012334 28.560615
F 71.292863 34.730142 28.560615
F 71.292863 19.294525 28.560615
F 80.204642 27.012334 25.831956
F 80.204642 34.730142 25.831956
F 80.204642 19.294524 25.831956
F 71.292873 27.012334 25.831956
F 71.292873 34.730142 25.831956
F 71.292873 19.294525 25.831956
F 80.204634 24.439730 22.193744
F 80.204634 32.157538 22.193744
F 71.292865 24.439730 22.193744
F 71.292865 32.157537 22.193744
F 82.432584 30.871237 25.831956
F 82.432584 23.153430 25.831956
F 64.609051 30.871237 25.831956
F 64.609051 23.153429 25.831956
F 73.520817 30.871237 25.831956
F 73.520817 23.153430 25.831956
F 82.432573 28.298634 22.193745
F 82.432573 20.580826 22.193744
F 64.609040 28.298634 22.193744
F 64.609040 20.580826 22.193744
F 73.520807 28.298633 22.193744
F 73.520807 20.580825 22.193744
F 82.432582 28.298634 24.922403
F 82.432582 20.580826 24.922403
F 64.609049 28.298634 24.922403
F 64.609049 20.580826 24.922403
F 73.520816 28.298633 24.922403
F 73.520816 20.580825 24.922403
F 82.432574 30.871237 28.560615
F 82.432575 23.153429 28.560614
F 64.609039 30.871237 28.560615
F 64.609039 23.153429 28.560615
F 73.520808 30.871238 28.560615
F 73.520808 23.153430 28.560615
F 84.660525 24.439730 24.922403
F 84.660525 32.157538 24.922403
F 66.836989 24.439730 24.922403
F 66.836989 32.157537 24.922403
F 75.748760 24.439730 24.922403
F 75.748760 32.157537 24.922403
F 84.660513 27.012333 28.560614
F 84.660513 34.730141 28.560615
F 84.660513 19.294524 28.560615
F 66.836977 27.012334 28.560615
F 66.836977 34.730142 28.560615
F 66.836977 19.294525 28.560615
F 75.748749 27.012334 28.560615
F 75.748749 34.730142 28.560615
F 75.748749 19.294524 28.560615
F 84.660523 27.012334 25.831956
F 84.660523 34.730142 25.831956
F 84.660523 19.294524 25.831956
F 66.836987 27.012334 25.831956
F 66.836987 34.730142 25.831956
F 66.836987 19.294524 25.831956
F 75.748758 27.012334 25.831956
F 75.748758 34.730142 25.831956
F 75.748758 19.294524 25.831956
F 84.660515 24.439730 22.193745
F 84.660515 32.157538 22.193745
F 66.836979 24.439730 22.193744
F 66.836979 32.157537 22.193744
F 75.748751 24.439730 22.193744
F 75.748751 32.157537 22.193744
F 69.064931 30.871238 25.831956
F 69.064931 23.153430 25.831956
F 77.976702 30.871237 25.831956
F 77.976702 23.153430 25.831956
F 69.064920 28.298633 22.193744
F 69.064920 20.580825 22.193744
F 77.976691 28.298634 22.193744
F 77.976691 20.580826 22.193744
F 69.064930 28.298633 24.922403
F 69.064930 20.580825 24.922403
F 77.976700 28.298634 24.922403
F 77.976700 20.580825 24.922403
F 69.064921 30.871238 28.560615
F 69.064921 23.153430 28.560615
F 77.976693 30.871237 28.560615
F 77.976693 23.153430 28.560615
F 80.204643 24.439730 32.198826
F 80.204643 32.157538 32.198826
F 71.292874 24.439729 32.198826
F 71.292874 32.157537 32.198826
F 80.204632 27.012333 35.837037
F 80.204632 34.730141 35.837037
F 80.204632 19.294524 35.837038
F 71.292863 27.012334 35.837037
F 71.292863 34.730142 35.837038
F 71.292863 19.294525 35.837038
F 80.204642 27.012334 33.108379
F 80.204642 34.730142 33.108379
F 80.204642 19.294524 33.108379
F 71.292873 27.012334 33.108378
F 71.292873 34.730142 33.108379
F 71.292873 19.294525 33.108378
F 80.204634 24.439730 29.470168
F 80.204634 32.157538 29.470168
F 71.292865 24.439730 29.470167
F 71.292865 32.157537 29.470167
F 82.432584 30.871237 33.108379
F 82.432584 23.153430 33.108379
F 64.609049 30.871237 33.108379
F 64.609049 23.153429 33.108379
F 73.520817 30.871237 33.108379
F 73.520817 23.153430 33.108379
F 82.432573 28.298634 29.470168
F 82.432573 20.580826 29.470167
F 64.609038 28.298634 29.470168
F 64.609037 20.580825 29.470168
F 73.520807 28.298633 29.470167
F 73.520807 20.580825 29.470167
F 82.432582 28.298634 32.198826
F 82.432582 20.580826 32.198826
F 64.609047 28.298633 32.198826
F 64.609047 20.580825 32.198826
F 73.520816 28.298633 32.198826
F 73.520816 20.580825 32.198826
F 82.432575 30.871237 35.837037
F 82.432575 23.153429 35.837037
F 64.609037 30.871237 35.837037
F 64.609037 23.153429 35.837037
F 73.520808 30.871238 35.837038
F 73.520808 23.153430 35.837038
F 84.660525 24.439730 32.198826
F 84.660525 32.157538 32.198826
F 66.836989 24.439730 32.198826
F 66.836989 32.157537 32.198826
F 75.748759 24.439730 32.198826
F 75.748760 32.157537 32.198826
F 84.660513 27.012333 35.837037
F 84.660513 34.730141 35.837037
F 84.660513 19.294524 35.837037
F 66.836977 27.012334 35.837038
F 66.836977 34.730142 35.837038
F 66.836977 19.294525 35.837038
F 75.748749 27.012334 35.837037
F 75.748749 34.730142 35.837038
F 75.748749 19.294524 35.837038
F 84.660523 27.012334 33.108379
F 84.660523 34.730142 33.108379
F 84.660523 19.294524 33.108379
F 66.836987 27.012334 33.108379
F 66.836987 34.730142 33.108379
F 66.836987 19.294524 33.108379
F 75.748758 27.012334 33.108379
F 75.748758 34.730142 33.108379
F 75.748758 19.294524 33.108379
F 84.660515 24.439730 29.470168
F 84.660515 32.157538 29.470168
F 66.836979 24.439730 29.470167
F 66.836978 32.157537 29.470167
F 75.748751 24.439730 29.470168
F 75.748751 32.157537 29.470168
F 69.064931 30.871238 33.108379
F 69.064931 23.153430 33.108379
F 77.976702 30.871237 33.108379
F 77.976702 23.153430 33.108379
F 69.064920 28.298633 29.470167
F 69.064920 20.580825 29.470167
F 77.976691 28.298634 29.470168
F 77.976691 20.580826 29.470167
F 69.064930 28.298633 32.198826
F 69.064930 20.580825 32.198826
F 77.976700 28.298634 32.198826
F 77.976700 20.580825 32.198826
F 69.064921 30.871238 35.837038
F 69.064922 23.153430 35.837038
F 77.976693 30.871237 35.837037
F 77.976693 23.153430 35.837037
F 80.204643 24.439730 39.475249
F 80.204643 32.157538 39.475249
F 71.292874 24.439729 39.475249
F 71.292874 32.157537 39.475249
F 80.204632 27.012333 43.113461
F 80.204632 34.730141 43.113461
F 80.204632 19.294524 43.113461
F 71.292863 27.012334 43.113461
F 71.292863 34.730142 43.113462
F 71.292863 19.294525 43.113462
F 80.204642 27.012334 40.384802
F 80.204642 34.730142 40.384802
F 80.204642 19.294524 40.384802
F 71.292873 27.012334 40.384802
F 71.292873 34.730142 40.384802
F 71.292873 19.294525 40.384802
F 80.204634 24.439730 36.746591
F 80.204634 32.157538 36.746590
F 71.292865 24.439730 36.746590
F 71.292865 32.157537 36.746590
F 82.432584 30.871237 40.384802
F 82.432584 23.153430 40.384802
F 64.609047 30.871237 40.384802
F 64.609047 23.153430 40.384802
F 73.520817 30.871237 40.384802
F 73.520817 23.153430 40.384802
F 82.432573 28.298634 36.746590
F 82.432573 20.580826 36.746590
F 64.609036 28.298633 36.746591
F 64.609036 20.580825 36.746590
F 73.520807 28.298633 36.746590
F 73.520807 20.580825 36.746590
F 82.432582 28.298634 39.475249
F 82.432582 20.580826 39.475249
F 64.609045 28.298633 39.475249
F 64.609045 20.580825 39.475249
F 73.520816 28.298633 39.475249
F 73.520816 20.580825 39.475249
F 82.432575 30.871237 43.113461
F 82.432575 23.153429 43.113461
F 64.609037 30.871237 43.113461
F 64.609037 23.153430 43.113461
F 73.520808 30.871238 43.113461
F 73.520808 23.153430 43.113461
F 84.660525 24.439730 39.475249
F 84.660525 32.157538 39.475249
F 66.836988 24.439730 39.475249
F 66.836988 32.157537 39.475249
F 75.748760 24.439730 39.475249
F 75.748760 32.157537 39.475249
F 84.660513 27.012333 43.113461
F 84.660513 34.730141 43.113461
F 84.660513 19.294524 43.113461
F 66.836977 27.012334 43.113461
F 66.836977 34.730142 43.113461
F 66.836977 19.294525 43.113462
F 75.748749 27.012334 43.113461
F 75.748749 34.730142 43.113461
F 75.748749 19.294524 43.113461
F 84.660523 27.012334 40.384802
F 84.660523 34.730142 40.384802
F 84.660523 19.294524 40.384802
F 66.836987 27.012334 40.384802
F 66.836987 34.730142 40.384802
F 66.836987 19.294524 40.384802
F 75.748758 27.012334 40.384802
F 75.748758 34.730142 40.384802
F 75.748758 19.294524 40.384802
F 84.660515 24.439730 36.746591
F 84.660515 32.157538 36.746591
F 66.836978 24.439730 36.746590
F 66.836978 32.157537 36.746590
F 75.748751 24.439730 36.746590
F 75.748751 32.157537 36.746590
F 69.064931 30.871237 40.384802
F 69.064931 23.153430 40.384802
F 77.976702 30.871237 40.384802
F 77.976702 23.153430 40.384802
F 69.064920 28.298633 36.746590
F 69.064920 20.580825 36.746590
F 77.976691 28.298634 36.746590
F 77.976691 20.580826 36.746590
F 69.064930 28.298633 39.475249
F 69.064930 20.580825 39.475250
F 77.976700 28.298634 39.475249
F 77.976700 20.580825 39.475249
F 69.064921 30.871237 43.113461
F 69.064921 23.153430 43.113461
F 77.976693 30.871237 43.113461
F 77.976693 23.153430 43.113461
F 80.204643 47.593160 3.093133
F 80.204643 39.875350 3.093133
F 71.292874 47.593160 3.093133
F 71.292874 39.875349 3.093134
F 80.204632 50.165763 6.731344
F 80.204632 42.447954 6.731345
F 71.292863 50.165764 6.731345
F 71.292863 42.447955 6.731345
F 80.204642 50.165763 4.002686
F 80.204642 42.447954 4.002686
F 71.292873 50.165764 4.002686
F 71.292873 42.447954 4.002686
F 80.204634 47.593160 0.364474
F 80.204634 39.875350 0.364474
F 71.292865 47.593159 0.364474
F 71.292865 39.875349 0.364474
F 82.432584 38.589048 4.002686
F 82.432584 46.306859 4.002686
F 64.609058 38.589047 4.002686
F 64.609058 46.306859 4.002687
F 73.520817 38.589048 4.002686
F 73.520817 46.306860 4.002686
F 82.432573 51.452064 0.364475
F 82.432573 36.016443 0.364474
F 82.432573 43.734256 0.364474
F 64.609047 51.452064 0.364475
F 64.609047 36.016444 0.364475
F 64.609047 43.734256 0.364475
F 73.520807 51.452063 0.364474
F 73.520807 36.016443 0.364474
F 73.520807 43.734255 0.364474
F 82.432582 51.452064 3.093133
F 82.432582 36.016443 3.093133
F 82.432582 43.734256 3.093133
F 64.609056 51.452064 3.093133
F 64.609056 36.016444 3.093133
F 64.609056 43.734256 3.093133
F 73.520816 51.452063 3.093133
F 73.520816 36.016442 3.093133
F 73.520816 43.734255 3.093133
F 82.432575 38.589047 6.731345
F 82.432575 46.306859 6.731345
F 64.609046 38.589047 6.731345
F 64.609046 46.306859 6.731345
F 73.520808 38.589048 6.731345
F 73.520808 46.306860 6.731345
F 84.660525 47.593160 3.093133
F 84.660525 39.875350 3.093133
F 66.836989 47.593160 3.093133
F 66.836989 39.875350 3.093133
F 75.748760 47.593159 3.093133
F 75.748760 39.875349 3.093133
F 84.660513 50.165763 6.731344
F 84.660513 42.447954 6.731345
F 66.836977 50.165764 6.731345
F 66.836977 42.447954 6.731345
F 75.748749 50.165763 6.731345
F 75.748749 42.447954 6.731345
F 84.660523 50.165763 4.002686
F 84.660523 42.447954 4.002686
F 66.836987 50.165764 4.002686
F 66.836987 42.447955 4.002686
F 75.748759 50.165763 4.002686
F 75.748758 42.447954 4.002686
F 84.660515 47.593160 0.364474
F 84.660515 39.875350 0.364474
F 66.836978 47.593160 0.364474
F 66.836978 39.875349 0.364474
F 75.748751 47.593159 0.364474
F 75.748751 39.875349 0.364474
F 69.064931 38.589048 4.002686
F 69.064931 46.306860 4.002686
F 77.976702 38.589048 4.002686
F 77.976702 46.306859 4.002686
F 69.064920 51.452063 0.364474
F 69.064920 36.016443 0.364474
F 69.064920 43.734255 0.364474
F 77.976691 51.452063 0.364474
F 77.976691 36.016443 0.364474
F 77.976691 43.734255 0.364474
F 69.064930 51.452063 3.093133
F 69.064930 36.016442 3.093133
F 69.064930 43.734255 3.093133
F 77.976700 51.452063 3.093133
F 77.976700 36.016443 3.093133
F 77.976700 43.734255 3.093133
F 69.064921 38.589048 6.731345
F 69.064922 46.306860 6.731345
F 77.976693 38.589048 6.731345
F 77.976693 46.306859 6.731345
F 80.204643 47.593160 10.369556
F 80.204643 39.875350 10.369556
F 71.292874 47.593159 10.369556
F 71.292874 39.875349 10.369557
F 80.204632 50.165763 14.007767
F 80.204632 42.447954 14.007767
F 71.292863 50.165764 14.007768
F 71.292863 42.447954 14.007768
F 80.204642 50.165763 11.279109
F 80.204642 42.447954 11.279109
F 71.292873 50.165764 11.279109
F 71.292873 42.447954 11.279109
F 80.204634 47.593160 7.640898
F 80.204634 39.875350 7.640897
F 71.292865 47.593159 7.640897
F 71.292865 39.875349 7.640897
F 82.432584 38.589048 11.279109
F 82.432584 46.306859 11.279109
F 64.609055 38.589047 11.279109
F 64.609055 46.306859 11.279109
F 73.520817 38.589048 11.279108
F 73.520817 46.306860 11.279109
F 82.432573 51.452064 7.640898
F 82.432573 36.016443 7.640897
F 82.432573 43.734256 7.640898
F 64.609045 51.452064 7.640898
F 64.609045 36.016443 7.640898
F 64.609044 43.734256 7.640898
F 73.520807 51.452063 7.640897
F 73.520807 36.016443 7.640897
F 73.520807 43.734255 7.640897
F 82.432582 51.452064 10.369556
F 82.432582 36.016443 10.369556
F 82.432582 43.734256 10.369556
F 64.609053 51.452064 10.369556
F 64.609053 36.016444 10.369556
F 64.609053 43.734256 10.369556
F 73.520816 51.452063 10.369556
F 73.520816 36.016442 10.369556
F 73.520816 43.734255 10.369557
F 82.432575 38.589047 14.007767
F 82.432575 46.306859 14.007767
F 64.609044 38.589047 14.007768
F 64.609044 46.306859 14.007767
F 73.520808 38.589048 14.007768
F 73.520808 46.306860 14.007768
F 84.660525 47.593160 10.369556
F 84.660525 39.875350 10.369556
F 66.836989 47.593160 10.369556
F 66.836989 39.875350 10.369557
F 75.748760 47.593159 10.369556
F 75.748760 39.875349 10.369557
F 84.660513 50.165763 14.007767
F 84.660513 42.447954 14.007767
F 66.836977 50.165764 14.007768
F 66.836977 42.447954 14.007768
F 75.748749 50.165764 14.007768
F 75.748749 42.447954 14.007768
F 84.660523 50.165763 11.279109
F 84.660523 42.447954 11.279109
F 66.836987 50.165764 11.279109
F 66.836987 42.447955 11.279109
F 75.748759 50.165763 11.279109
F 75.748758 42.447954 11.279109
F 84.660515 47.593160 7.640898
F 84.660515 39.875350 7.640898
F 66.836979 47.593160 7.640897
F 66.836979 39.875349 7.640897
F 75.748751 47.593159 7.640898
F 75.748751 39.875349 7.640897
F 69.064931 38.589048 11.279108
F 69.064931 46.306860 11.279109
F 77.976702 38.589048 11.279109
F 77.976702 46.306859 11.279109
F 69.064920 51.452063 7.640897
F 69.064920 36.016443 7.640897
F 69.064920 43.734255 7.640897
F 77.976691 51.452063 7.640897
F 77.976691 36.016443 7.640897
F 77.976691 43.734255 7.640897
F 69.064930 51.452063 10.369556
F 69.064930 36.016442 10.369556
F 69.064930 43.734255 10.369557
F 77.976700 51.452063 10.369556
F 77.976700 36.016443 10.369556
F 77.976700 43.734255 10.369556
F 69.064922 38.589048 14.007768
F 69.064921 46.306860 14.007768
F 77.976693 38.589048 14.007768
F 77.976693 46.306859 14.007768
F 80.204643 47.593160 17.645979
F 80.204643 39.875350 17.645979
F 71.292874 47.593159 17.645979
F 71.292874 39.875349 17.645980
F 80.204632 50.165763 21.284191
F 80.204632 42.447954 21.284191
F 71.292863 50.165764 21.284191
F 71.292863 42.447954 21.284192
F 80.204642 50.165763 18.555533
F 80.204642 42.447954 18.555532
F 71.292873 50.165764 18.555532
F 71.292873 42.447954 18.555532
F 80.204634 47.593160 14.917321
F 80.204634 39.875350 14.917320
F 71.292865 47.593159 14.917320
F 71.292865 39.875349 14.917320
F 82.432584 38.589048 18.555532
F 82.432584 46.306859 18.555532
F 64.609053 38.589047 18.555532
F 64.609053 46.306859 18.555532
F 73.520817 38.589048 18.555532
F 73.520817 46.306860 18.555532
F 82.432573 51.452064 14.917321
F 82.432573 36.016443 14.917320
F 82.432573 43.734256 14.917320
F 64.609042 51.452064 14.917321
F 64.609042 36.016443 14.917320
F 64.609042 43.734256 14.917321
F 73.520807 51.452063 14.917320
F 73.520807 36.016443 14.917320
F 73.520807 43.734255 14.917320
F 82.432582 51.452064 17.645979
F 82.432582 36.016444 17.645979
F 82.432582 43.734256 17.645979
F 64.609051 51.452064 17.645979
F 64.609051 36.016443 17.645979
F 64.609051 43.734256 17.645979
F 73.520816 51.452063 17.645979
F 73.520816 36.016442 17.645980
F 73.520816 43.734255 17.645980
F 82.432575 38.589047 21.284191
F 82.432575 46.306859 21.284191
F 64.609041 38.589047 21.284191
F 64.609041 46.306859 21.284191
F 73.520808 38.589048 21.284192
F 73.520808 46.306860 21.284191
F 84.660525 47.593160 17.645979
F 84.660525 39.875350 17.645979
F 66.836989 47.593160 17.645979
F 66.836989 39.875350 17.645979
F 75.748760 47.593159 17.645979
F 75.748759 39.875349 17.645979
F 84.660513 50.165763 21.284191
F 84.660513 42.447954 21.284191
F 66.836977 50.165764 21.284191
F 66.836977 42.447954 21.284191
F 75.748749 50.165763 21.284191
F 75.748749 42.447954 21.284191
F 84.660523 50.165763 18.555533
F 84.660523 42.447954 18.555532
F 66.836987 50.165764 18.555532
F 66.836987 42.447955 18.555532
F 75.748759 50.165763 18.555532
F 75.748758 42.447954 18.555532
F 84.660515 47.593160 14.917321
F 84.660515 39.875350 14.917320
F 66.836979 47.593160 14.917320
F 66.836979 39.875349 14.917320
F 75.748751 47.593159 14.917320
F 75.748751 39.875349 14.917320
F 69.064931 38.589048 18.555532
F 69.064931 46.306860 18.555532
F 77.976702 38.589048 18.555532
F 77.976702 46.306859 18.555532
F 69.064920 51.452063 14.917320
F 69.064920 36.016443 14.917320
F 69.064920 43.734255 14.917320
F 77.976691 51.452063 14.917321
F 77.976691 36.016443 14.917320
F 77.976691 43.734255 14.917320
F 69.064930 51.452063 17.645979
F 69.064930 36.016443 17.645980
F 69.064930 43.734255 17.645979
F 77.976700 51.452063 17.645979
F 77.976700 36.016443 17.645979
F 77.976700 43.734255 17.645979
F 69.064922 38.589048 21.284192
F 69.064921 46.306860 21.284191
F 77.976693 38.589048 21.284191
F 77.976693 46.306859 21.284191
F 80.204643 47.593160 24.922403
F 80.204643 39.875350 24.922403
F 71.292874 47.593159 24.922403
F 71.292874 39.875349 24.922404
F 80.204632 50.165763 28.560615
F 80.204632 42.447954 28.560615
F 71.292863 50.165764 28.560615
F 71.292863 42.447955 28.560615
F 80.204642 50.165763 25.831956
F 80.204642 42.447954 25.831956
F 71.292873 50.165764 25.831956
F 71.292873 42.447954 25.831956
F 80.204634 47.593160 22.193744
F 80.204634 39.875350 22.193744
F 71.292865 47.593159 22.193744
F 71.292865 39.875349 22.193744
F 82.432584 38.589048 25.831956
F 82.432584 46.306859 25.831956
F 64.609051 38.589048 25.831956
F 64.609051 46.306859 25.831956
F 73.520817 38.589048 25.831956
F 73.520817 46.306860 25.831956
F 82.432573 51.452064 22.193745
F 82.432573 36.016443 22.193744
F 82.432573 43.734256 22.193744
F 64.609040 51.452064 22.193744
F 64.609040 36.016443 22.193744
F 64.609040 43.734256 22.193744
F 73.520807 51.452063 22.193744
F 73.520807 36.016443 22.193744
F 73.520807 43.734255 22.193744
F 82.432582 51.452064 24.922403
F 82.432582 36.016443 24.922403
F 82.432582 43.734256 24.922403
F 64.609049 51.452064 24.922403
F 64.609049 36.016443 24.922403
F 64.609049 43.734256 24.922403
F 73.520816 51.452063 24.922403
F 73.520816 36.016442 24.922403
F 73.520816 43.734255 24.922404
F 82.432575 38.589047 28.560615
F 82.432575 46.306859 28.560614
F 64.609039 38.589047 28.560615
F 64.609039 46.306859 28.560615
F 73.520808 38.589048 28.560615
F 73.520808 46.306860 28.560615
F 84.660525 47.593160 24.922403
F 84.660525 39.875350 24.922403
F 66.836989 47.593160 24.922403
F 66.836989 39.875350 24.922403
F 75.748760 47.593159 24.922403
F 75.748759 39.875349 24.922403
F 84.660513 50.165763 28.560614
F 84.660513 42.447954 28.560615
F 66.836977 50.165764 28.560615
F 66.836977 42.447954 28.560615
F 75.748749 50.165764 28.560615
F 75.748749 42.447954 28.560615
F 84.660523 50.165763 25.831956
F 84.660523 42.447954 25.831956
F 66.836987 50.165764 25.831956
F 66.836987 42.447955 25.831956
F 75.748758 50.165763 25.831956
F 75.748758 42.447954 25.831956
F 84.660515 47.593160 22.193745
F 84.660515 39.875350 22.193744
F 66.836979 47.593160 22.193744
F 66.836979 39.875349 22.193744
F 75.748751 47.593159 22.193744
F 75.748751 39.875349 22.193744
F 69.064931 38.589048 25.831956
F 69.064931 46.306860 25.831956
F 77.976702 38.589048 25.831956
F 77.976702 46.306859 25.831956
F 69.064920 51.452063 22.193744
F 69.064920 36.016443 22.193744
F 69.064920 43.734255 22.193744
F 77.976691 51.452063 22.193744
F 77.976691 36.016443 22.193744
F 77.976691 43.734255 22.193744
F 69.064930 51.452063 24.922403
F 69.064930 36.016442 24.922404
F 69.064930 43.734255 24.922403
F 77.976700 51.452063 24.922403
F 77.976700 36.016443 24.922403
F 77.976700 43.734255 24.922403
F 69.064921 38.589048 28.560615
F 69.064921 46.306860 28.560615
F 77.976693 38.589048 28.560615
F 77.976693 46.306859 28.560615
F 80.204643 47.593160 32.198826
F 80.204643 39.875350 32.198826
F 71.292874 47.593159 32.198826
F 71.292874 39.875349 32.198827
F 80.204632 50.165763 35.837037
F 80.204632 42.447954 35.837038
F 71.292863 50.165764 35.837037
F 71.292863 42.447955 35.837038
F 80.204642 50.165763 33.108379
F 80.204642 42.447954 33.108379
F 71.292873 50.165764 33.108378
F 71.292873 42.447954 33.108378
F 80.204634 47.593160 29.470167
F 80.204634 39.875350 29.470168
F 71.292865 47.593159 29.470167
F 71.292865 39.875349 29.470167
F 82.432584 38.589048 33.108379
F 82.432584 46.306859 33.108379
F 64.609049 38.589048 33.108379
F 64.609049 46.306859 33.108379
F 73.520817 38.589048 33.108378
F 73.520817 46.306860 33.108379
F 82.432573 51.452064 29.470168
F 82.432573 36.016443 29.470168
F 82.432573 43.734256 29.470167
F 64.609038 51.452064 29.470168
F 64.609038 36.016443 29.470167
F 64.609038 43.734255 29.470168
F 73.520807 51.452063 29.470167
F 73.520807 36.016443 29.470167
F 73.520807 43.734255 29.470167
F 82.432582 51.452064 32.198826
F 82.432582 36.016443 32.198826
F 82.432582 43.734256 32.198826
F 64.609047 51.452064 32.198826
F 64.609047 36.016443 32.198826
F 64.609047 43.734255 32.198826
F 73.520816 51.452063 32.198826
F 73.520816 36.016442 32.198827
F 73.520816 43.734255 32.198826
F 82.432575 38.589047 35.837037
F 82.432575 46.306859 35.837037
F 64.609038 38.589047 35.837038
F 64.609037 46.306859 35.837037
F 73.520808 38.589048 35.837038
F 73.520808 46.306860 35.837038
F 84.660525 47.593160 32.198826
F 84.660525 39.875350 32.198826
F 66.836989 47.593160 32.198826
F 66.836989 39.875350 32.198826
F 75.748760 47.593159 32.198826
F 75.748759 39.875349 32.198826
F 84.660513 50.165763 35.837037
F 84.660513 42.447954 35.837037
F 66.836977 50.165764 35.837038
F 66.836977 42.447954 35.837038
F 75.748749 50.165763 35.837037
F 75.748749 42.447954 35.837038
F 84.660523 50.165763 33.108379
F 84.660523 42.447954 33.108379
F 66.836987 50.165764 33.108379
F 66.836987 42.447955 33.108379
F 75.748759 50.165763 33.108379
F 75.748758 42.447954 33.108379
F 84.660515 47.593160 29.470168
F 84.660515 39.875350 29.470168
F 66.836979 47.593160 29.470167
F 66.836978 39.875349 29.470167
F 75.748751 47.593159 29.470168
F 75.748751 39.875349 29.470167
F 69.064931 38.589048 33.108378
F 69.064931 46.306860 33.108379
F 77.976702 38.589048 33.108378
F 77.976702 46.306859 33.108379
F 69.064920 51.452063 29.470167
F 69.064920 36.016443 29.470167
F 69.064920 43.734255 29.470167
F 77.976691 51.452063 29.470168
F 77.976691 36.016443 29.470167
F 77.976691 43.734255 29.470167
F 69.064930 51.452063 32.198826
F 69.064930 36.016442 32.198826
F 69.064930 43.734255 32.198826
F 77.976700 51.452063 32.198826
F 77.976700 36.016443 32.198826
F 77.976700 43.734255 32.198826
F 69.064921 38.589048 35.837038
F 69.064922 46.306860 35.837038
F 77.976693 38.589048 35.837037
F 77.976693 46.306859 35.837037
F 80.204643 47.593160 39.475249
F 80.204643 39.875350 39.475249
F 71.292874 47.593160 39.475249
F 71.292874 39.875349 39.475249
F 80.204632 50.165763 43.113461
F 80.204632 42.447954 43.113461
F 71.292863 50.165764 43.113461
F 71.292863 42.447955 43.113461
F 80.204642 50.165763 40.384802
F 80.204642 42.447954 40.384802
F 71.292873 50.165764 40.384802
F 71.292873 42.447954 40.384802
F 80.204634 47.593160 36.746591
F 80.204634 39.875350 36.746590
F 71.292865 47.593159 36.746590
F 71.292865 39.875349 36.746590
F 82.432584 38.589048 40.384802
F 82.432584 46.306859 40.384802
F 64.609047 38.589048 40.384802
F 64.609047 46.306860 40.384802
F 73.520817 38.589048 40.384802
F 73.520817 46.306860 40.384802
F 82.432573 51.452064 36.746590
F 82.432573 36.016443 36.746590
F 82.432573 43.734256 36.746590
F 64.609036 51.452064 36.746591
F 64.609036 36.016443 36.746590
F 64.609036 43.734255 36.746590
F 73.520807 51.452063 36.746590
F 73.520807 36.016443 36.746590
F 73.520807 43.734255 36.746590
F 82.432582 51.452064 39.475249
F 82.432582 36.016443 39.475249
F 82.432582 43.734256 39.475249
F 64.609045 51.452064 39.475249
F 64.609045 36.016443 39.475249
F 64.609045 43.734255 39.475249
F 73.520816 51.452063 39.475249
F 73.520816 36.016442 39.475249
F 73.520816 43.734255 39.475249
F 82.432575 38.589047 43.113461
F 82.432575 46.306859 43.113461
F 64.609037 38.589048 43.113462
F 64.609037 46.306859 43.113461
F 73.520808 38.589048 43.113461
F 73.520808 46.306860 43.113461
F 84.660525 47.593160 39.475249
F 84.660525 39.875350 39.475249
F 66.836988 47.593160 39.475249
F 66.836989 39.875350 39.475250
F 75.748760 47.593159 39.475249
F 75.748759 39.875349 39.475250
F 84.660513 50.165763 43.113461
F 84.660513 42.447954 43.113461
F 66.836977 50.165764 43.113461
F 66.836977 42.447954 43.113462
F 75.748749 50.165763 43.113461
F 75.748749 42.447954 43.113461
F 84.660523 50.165763 40.384802
F 84.660523 42.447954 40.384802
F 66.836987 50.165764 40.384802
F 66.836987 42.447955 40.384802
F 75.748758 50.165763 40.384802
F 75.748758 42.447954 40.384802
F 84.660515 47.593160 36.746591
F 84.660515 39.875350 36.746590
F 66.836978 47.593160 36.746590
F 66.836978 39.875349 36.746590
F 75.748751 47.593159 36.746590
F 75.748751 39.875349 36.746590
F 69.064931 38.589048 40.384802
F 69.064931 46.306860 40.384802
F 77.976702 38.589048 40.384802
F 77.976702 46.306859 40.384802
F 69.064920 51.452063 36.746590
F 69.064920 36.016443 36.746590
F 69.064920 43.734255 36.746590
F 77.976691 51.452063 36.746590
F 77.976691 36.016443 36.746590
F 77.976691 43.734255 36.746590
F 69.064930 51.452063 39.475249
F 69.064930 36.016442 39.475249
F 69.064930 43.734255 39.475250
F 77.976700 51.452063 39.475249
F 77.976700 36.016443 39.475249
F 77.976700 43.734255 39.475249
F 69.064921 38.589048 43.113461
F 69.064921 46.306860 43.113461
F 77.976693 38.589048 43.113461
F 77.976693 46.306859 43.113461
F 80.204643 55.310968 3.093133
F 80.204643 63.028780 3.093133
F 71.292874 55.310967 3.093133
F 71.292874 63.028779 3.093133
F 80.204632 57.883571 6.731345
F 80.204632 65.601384 6.731345
F 71.292863 57.883572 6.731345
F 71.292863 65.601384 6.731345
F 80.204642 57.883571 4.002686
F 80.204642 65.601384 4.002686
F 71.292873 57.883572 4.002686
F 71.292873 65.601384 4.002686
F 80.204634 55.310967 0.364474
F 80.204634 63.028779 0.364474
F 71.292865 55.310967 0.364474
F 71.292865 63.028779 0.364474
F 82.432584 54.024667 4.002686
F 82.432584 61.742477 4.002686
F 64.609058 54.024666 4.002687
F 64.609058 61.742477 4.002686
F 73.520817 54.024667 4.002686
F 73.520817 61.742478 4.002686
F 82.432573 59.169873 0.364474
F 82.432573 66.887686 0.364474
F 64.609047 59.169874 0.364475
F 64.609047 66.887686 0.364475
F 73.520807 59.169872 0.364474
F 73.520807 66.887685 0.364474
F 82.432582 59.169873 3.093133
F 82.432582 66.887686 3.093133
F 64.609056 59.169873 3.093133
F 64.609056 66.887686 3.093133
F 73.520816 59.169873 3.093134
F 73.520816 66.887685 3.093133
F 82.432575 54.024667 6.731344
F 82.432575 61.742477 6.731345
F 64.609046 54.024666 6.731345
F 64.609046 61.742477 6.731345
F 73.520808 54.024667 6.731345
F 73.520808 61.742478 6.731345
F 84.660525 55.310968 3.093133
F 84.660525 63.028780 3.093133
F 66.836989 55.310967 3.093133
F 66.836989 63.028779 3.093133
F 75.748759 55.310967 3.093133
F 75.748760 63.028779 3.093133
F 84.660513 57.883571 6.731345
F 84.660513 65.601384 6.731345
F 66.836977 57.883572 6.731345
F 66.836977 65.601385 6.731345
F 75.748749 57.883572 6.731345
F 75.748749 65.601384 6.731345
F 84.660523 57.883571 4.002686
F 84.660523 65.601384 4.002686
F 66.836988 57.883572 4.002686
F 66.836987 65.601384 4.002686
F 75.748758 57.883572 4.002686
F 75.748758 65.601384 4.002686
F 84.660515 55.310968 0.364474
F 84.660515 63.028780 0.364474
F 66.836978 55.310967 0.364474
F 66.836979 63.028779 0.364474
F 75.748751 55.310967 0.364474
F 75.748751 63.028779 0.364474
F 69.064931 54.024667 4.002686
F 69.064931 61.742478 4.002686
F 77.976702 54.024667 4.002686
F 77.976702 61.742478 4.002686
F 69.064920 59.169872 0.364474
F 69.064920 66.887685 0.364474
F 77.976691 59.169873 0.364474
F 77.976691 66.887686 0.364474
F 69.064930 59.169873 3.093133
F 69.064930 66.887685 3.093134
F 77.976700 59.169873 3.093133
F 77.976700 66.887686 3.093133
F 69.064922 54.024668 6.731345
F 69.064921 61.742478 6.731345
F 77.976693 54.024667 6.731345
F 77.976692 61.742477 6.731345
F 80.204643 55.310968 10.369556
F 80.204643 63.028780 10.369556
F 71.292874 55.310967 10.369557
F 71.292874 63.028779 10.369557
F 80.204632 57.883571 14.007768
F 80.204632 65.601384 14.007767
F 71.292863 57.883572 14.007768
F 71.292863 65.601384 14.007768
F 80.204642 57.883571 11.279109
F 80.204642 65.601384 11.279109
F 71.292873 57.883572 11.279108
F 71.292873 65.601384 11.279109
F 80.204634 55.310967 7.640898
F 80.204634 63.028780 7.640897
F 71.292865 55.310967 7.640897
F 71.292865 63.028779 7.640897
F 82.432584 54.024667 11.279109
F 82.432584 61.742477 11.279109
F 64.609055 54.024667 11.279109
F 64.609055 61.742477 11.279109
F 73.520817 54.024667 11.279109
F 73.520817 61.742478 11.279108
F 82.432573 59.169873 7.640897
F 82.432573 66.887686 7.640898
F 64.609045 59.169873 7.640898
F 64.609044 66.887686 7.640898
F 73.520807 59.169872 7.640897
F 73.520807 66.887685 7.640897
F 82.432582 59.169873 10.369556
F 82.432582 66.887686 10.369556
F 64.609053 59.169873 10.369556
F 64.609053 66.887686 10.369556
F 73.520816 59.169873 10.369556
F 73.520816 66.887685 10.369557
F 82.432575 54.024667 14.007767
F 82.432575 61.742477 14.007767
F 64.609044 54.024667 14.007767
F 64.609044 61.742477 14.007767
F 73.520808 54.024667 14.007768
F 73.520808 61.742478 14.007768
F 84.660525 55.310968 10.369556
F 84.660525 63.028780 10.369556
F 66.836989 55.310967 10.369556
F 66.836989 63.028779 10.369557
F 75.748759 55.310967 10.369556
F 75.748760 63.028779 10.369557
F 84.660513 57.883571 14.007767
F 84.660513 65.601384 14.007767
F 66.836977 57.883572 14.007768
F 66.836977 65.601385 14.007768
F 75.748749 57.883572 14.007768
F 75.748749 65.601384 14.007768
F 84.660523 57.883571 11.279109
F 84.660523 65.601384 11.279109
F 66.836987 57.883572 11.279109
F 66.836987 65.601384 11.279109
F 75.748758 57.883572 11.279109
F 75.748758 65.601384 11.279109
F 84.660515 55.310968 7.640898
F 84.660515 63.028780 7.640898
F 66.836979 55.310967 7.640897
F 66.836979 63.028779 7.640897
F 75.748751 55.310967 7.640898
F 75.748751 63.028779 7.640897
F 69.064931 54.024667 11.279109
F 69.064931 61.742478 11.279108
F 77.976702 54.024667 11.279109
F 77.976702 61.742478 11.279109
F 69.064920 59.169872 7.640897
F 69.064920 66.887685 7.640897
F 77.976691 59.169873 7.640897
F 77.976691 66.887686 7.640897
F 69.064930 59.169873 10.369556
F 69.064930 66.887685 10.369557
F 77.976700 59.169873 10.369556
F 77.976700 66.887686 10.369556
F 69.064921 54.024668 14.007768
F 69.064921 61.742478 14.007768
F 77.976693 54.024667 14.007767
F 77.976693 61.742477 14.007768
F 80.204643 55.310967 17.645979
F 80.204643 63.028780 17.645979
F 71.292874 55.310967 17.645979
F 71.292874 63.028779 17.645980
F 80.204632 57.883571 21.284191
F 80.204632 65.601384 21.284191
F 71.292863 57.883572 21.284191
F 71.292863 65.601384 21.284192
F 80.204642 57.883571 18.555532
F 80.204642 65.601384 18.555532
F 71.292873 57.883572 18.555532
F 71.292873 65.601384 18.555532
F 80.204634 55.310967 14.917321
F 80.204634 63.028780 14.917320
F 71.292865 55.310967 14.917320
F 71.292865 63.028779 14.917320
F 82.432584 54.024667 18.555533
F 82.432584 61.742477 18.555532
F 64.609053 54.024667 18.555533
F 64.609053 61.742477 18.555532
F 73.520817 54.024667 18.555532
F 73.520817 61.742478 18.555532
F 82.432573 59.169873 14.917320
F 82.432573 66.887686 14.917320
F 64.609042 59.169873 14.917320
F 64.609042 66.887686 14.917321
F 73.520807 59.169872 14.917320
F 73.520807 66.887685 14.917320
F 82.432582 59.169873 17.645979
F 82.432582 66.887686 17.645979
F 64.609051 59.169873 17.645979
F 64.609051 66.887686 17.645979
F 73.520816 59.169873 17.645980
F 73.520816 66.887685 17.645980
F 82.432575 54.024667 21.284191
F 82.432575 61.742477 21.284191
F 64.609041 54.024667 21.284191
F 64.609041 61.742477 21.284191
F 73.520808 54.024667 21.284191
F 73.520808 61.742478 21.284192
F 84.660525 55.310968 17.645979
F 84.660525 63.028780 17.645979
F 66.836989 55.310967 17.645979
F 66.836989 63.028779 17.645979
F 75.748759 55.310967 17.645979
F 75.748760 63.028779 17.645979
F 84.660513 57.883571 21.284191
F 84.660513 65.601384 21.284191
F 66.836977 57.883572 21.284192
F 66.836977 65.601385 21.284191
F 75.748749 57.883572 21.284191
F 75.748749 65.601384 21.284192
F 84.660523 57.883571 18.555532
F 84.660523 65.601384 18.555532
F 66.836987 57.883572 18.555532
F 66.836987 65.601384 18.555532
F 75.748758 57.883572 18.555532
F 75.748758 65.601384 18.555532
F 84.660515 55.310968 14.917321
F 84.660515 63.028780 14.917320
F 66.836979 55.310967 14.917320
F 66.836979 63.028779 14.917320
F 75.748751 55.310967 14.917320
F 75.748751 63.028779 14.917320
F 69.064931 54.024667 18.555532
F 69.064931 61.742478 18.555532
F 77.976702 54.024667 18.555532
F 77.976702 61.742478 18.555532
F 69.064920 59.169872 14.917320
F 69.064920 66.887685 14.917320
F 77.976691 59.169873 14.917320
F 77.976691 66.887686 14.917320
F 69.064930 59.169873 17.645980
F 69.064930 66.887685 17.645979
F 77.976700 59.169873 17.645979
F 77.976700 66.887686 17.645979
F 69.064921 54.024668 21.284191
F 69.064921 61.742478 21.284192
F 77.976693 54.024667 21.284191
F 77.976693 61.742477 21.284191
F 82.432584 69.460290 4.002686
F 77.976693 69.460290 21.284191
F 64.609058 69.460289 4.002687
F 73.520817 69.460290 4.002686
F 69.064921 69.460290 21.284192
F 82.432575 69.460290 6.731345
F 64.609046 69.460289 6.731345
F 73.520808 69.460290 6.731345
F 69.064931 69.460290 4.002686
F 77.976702 69.460290 4.002686
F 69.064922 69.460290 6.731345
F 77.976693 69.460290 6.731345
F 82.432584 69.460290 11.279109
F 64.609055 69.460289 11.279109
F 73.520817 69.460290 11.279109
F 77.976702 69.460290 18.555532
F 82.432575 69.460290 14.007767
F 64.609044 69.460289 14.007767
F 69.064931 69.460290 18.555532
F 73.520808 69.460290 14.007768
F 69.064931 69.460290 11.279109
F 77.976702 69.460290 11.279109
F 69.064921 69.460290 14.007768
F 77.976693 69.460290 14.007768
F 82.432584 69.460290 18.555532
F 64.609053 69.460289 18.555532
F 73.520817 69.460290 18.555532
F 82.432575 69.460290 21.284191
F 64.609041 69.460289 21.284191
F 73.520808 69.460290 21.284191
F 80.204643 55.310968 24.922403
F 80.204643 63.028780 24.922403
F 71.292874 55.310967 24.922403
F 71.292874 63.028779 24.922404
F 80.204632 57.883571 28.560615
F 80.204632 65.601384 28.560615
F 71.292863 57.883572 28.560615
F 71.292863 65.601384 28.560615
F 80.204642 57.883571 25.831956
F 80.204642 65.601384 25.831956
F 71.292873 57.883572 25.831956
F 71.292873 65.601384 25.831956
F 80.204634 55.310968 22.193744
F 80.204634 63.028780 22.193744
F 71.292865 55.310967 22.193744
F 71.292865 63.028779 22.193744
F 82.432584 54.024667 25.831956
F 82.432584 61.742477 25.831956
F 64.609051 54.024667 25.831956
F 64.609051 61.742477 25.831956
F 73.520817 54.024667 25.831956
F 73.520817 61.742478 25.831956
F 82.432573 59.169873 22.193744
F 82.432573 66.887686 22.193744
F 64.609040 59.169873 22.193744
F 64.609040 66.887686 22.193744
F 73.520807 59.169872 22.193744
F 73.520807 66.887685 22.193744
F 82.432582 59.169873 24.922403
F 82.432582 66.887686 24.922403
F 64.609049 59.169873 24.922403
F 64.609049 66.887685 24.922403
F 73.520816 59.169873 24.922404
F 73.520816 66.887685 24.922404
F 82.432575 54.024667 28.560614
F 82.432575 61.742477 28.560615
F 64.609039 54.024667 28.560615
F 64.609039 61.742478 28.560615
F 73.520808 54.024667 28.560615
F 73.520808 61.742478 28.560615
F 84.660525 55.310968 24.922403
F 84.660525 63.028780 24.922403
F 66.836989 55.310967 24.922403
F 66.836989 63.028779 24.922403
F 75.748759 55.310967 24.922403
F 75.748760 63.028779 24.922403
F 84.660513 57.883572 28.560615
F 84.660513 65.601384 28.560615
F 66.836977 57.883572 28.560615
F 66.836977 65.601385 28.560615
F 75.748749 57.883572 28.560615
F 75.748749 65.601384 28.560615
F 84.660523 57.883571 25.831956
F 84.660523 65.601384 25.831956
F 66.836987 57.883572 25.831956
F 66.836987 65.601384 25.831956
F 75.748758 57.883572 25.831956
F 75.748758 65.601384 25.831956
F 84.660515 55.310968 22.193744
F 84.660515 63.028780 22.193744
F 66.836979 55.310967 22.193744
F 66.836979 63.028779 22.193744
F 75.748751 55.310967 22.193744
F 75.748751 63.028779 22.193744
F 69.064931 54.024667 25.831956
F 69.064931 61.742478 25.831956
F 77.976702 54.024667 25.831956
F 77.976702 61.742478 25.831956
F 69.064920 59.169872 22.193744
F 69.064920 66.887685 22.193744
F 77.976691 59.169873 22.193744
F 77.976691 66.887686 22.193744
F 69.064930 59.169873 24.922404
F 69.064930 66.887685 24.922403
F 77.976700 59.169873 24.922403
F 77.976700 66.887686 24.922403
F 69.064921 54.024668 28.560615
F 69.064921 61.742478 28.560615
F 77.976693 54.024667 28.560615
F 77.976693 61.742477 28.560615
F 80.204643 55.310967 32.198826
F 80.204643 63.028780 32.198826
F 71.292874 55.310967 32.198826
F 71.292874 63.028779 32.198826
F 80.204632 57.883571 35.837037
F 80.204632 65.601384 35.837038
F 71.292863 57.883572 35.837038
F 71.292863 65.601384 35.837038
F 80.204642 57.883571 33.108379
F 80.204642 65.601384 33.108379
F 71.292873 57.883572 33.108378
F 71.292873 65.601384 33.108378
F 80.204634 55.310967 29.470168
F 80.204634 63.028780 29.470168
F 71.292865 55.310967 29.470167
F 71.292865 63.028779 29.470167
F 82.432584 54.024667 33.108379
F 82.432584 61.742477 33.108379
F 64.609049 54.024667 33.108379
F 64.609049 61.742477 33.108379
F 73.520817 54.024667 33.108379
F 73.520817 61.742478 33.108378
F 82.432573 59.169873 29.470168
F 82.432573 66.887686 29.470167
F 64.609038 59.169873 29.470167
F 64.609038 66.887685 29.470168
F 73.520807 59.169872 29.470167
F 73.520807 66.887685 29.470167
F 82.432582 59.169873 32.198826
F 82.432582 66.887686 32.198826
F 64.609047 59.169873 32.198826
F 64.609047 66.887685 32.198826
F 73.520816 59.169873 32.198827
F 73.520816 66.887685 32.198826
F 82.432575 54.024667 35.837037
F 82.432575 61.742477 35.837037
F 64.609037 54.024667 35.837037
F 64.609038 61.742478 35.837038
F 73.520808 54.024667 35.837038
F 73.520808 61.742478 35.837038
F 84.660525 55.310968 32.198826
F 84.660525 63.028780 32.198826
F 66.836989 55.310967 32.198826
F 66.836989 63.028779 32.198826
F 75.748759 55.310967 32.198826
F 75.748759 63.028779 32.198826
F 84.660513 57.883571 35.837037
F 84.660513 65.601384 35.837037
F 66.836977 57.883572 35.837038
F 66.836977 65.601385 35.837038
F 75.748749 57.883572 35.837038
F 75.748749 65.601384 35.837038
F 84.660523 57.883571 33.108379
F 84.660523 65.601384 33.108379
F 66.836987 57.883572 33.108379
F 66.836987 65.601384 33.108379
F 75.748758 57.883572 33.108379
F 75.748758 65.601384 33.108379
F 84.660515 55.310968 29.470168
F 84.660515 63.028780 29.470168
F 66.836978 55.310967 29.470167
F 66.836979 63.028779 29.470167
F 75.748751 55.310967 29.470168
F 75.748751 63.028779 29.470167
F 69.064931 54.024667 33.108379
F 69.064931 61.742478 33.108378
F 77.976702 54.024667 33.108379
F 77.976702 61.742478 33.108378
F 69.064920 59.169872 29.470167
F 69.064920 66.887685 29.470167
F 77.976691 59.169873 29.470167
F 77.976691 66.887686 29.470167
F 69.064930 59.169873 32.198826
F 69.064930 66.887685 32.198826
F 77.976700 59.169873 32.198826
F 77.976700 66.887686 32.198826
F 69.064922 54.024668 35.837038
F 69.064921 61.742478 35.837038
F 77.976692 54.024667 35.837037
F 77.976692 61.742477 35.837037
F 80.204643 55.310968 39.475249
F 80.204643 63.028780 39.475249
F 71.292874 55.310967 39.475250
F 71.292874 63.028779 39.475249
F 80.204633 57.883571 43.113461
F 80.204632 65.601384 43.113461
F 71.292863 57.883572 43.113462
F 71.292863 65.601384 43.113462
F 80.204642 57.883571 40.384802
F 80.204642 65.601384 40.384802
F 71.292873 57.883572 40.384802
F 71.292873 65.601384 40.384802
F 80.204634 55.310968 36.746590
F 80.204634 63.028779 36.746590
F 71.292865 55.310967 36.746590
F 71.292865 63.028779 36.746590
F 82.432584 54.024667 40.384802
F 82.432584 61.742477 40.384802
F 64.609047 54.024667 40.384802
F 64.609047 61.742477 40.384802
F 73.520817 54.024667 40.384802
F 73.520817 61.742478 40.384802
F 82.432573 59.169873 36.746590
F 82.432573 66.887686 36.746590
F 64.609036 59.169873 36.746590
F 64.609036 66.887685 36.746590
F 73.520807 59.169872 36.746590
F 73.520807 66.887685 36.746590
F 82.432582 59.169873 39.475249
F 82.432582 66.887686 39.475249
F 64.609045 59.169873 39.475249
F 64.609045 66.887685 39.475249
F 73.520816 59.169873 39.475249
F 73.520816 66.887685 39.475249
F 82.432575 54.024667 43.113461
F 82.432575 61.742477 43.113461
F 64.609037 54.024667 43.113461
F 64.609037 61.742478 43.113462
F 73.520808 54.024667 43.113461
F 73.520808 61.742478 43.113462
F 84.660525 55.310968 39.475249
F 84.660525 63.028780 39.475249
F 66.836989 55.310967 39.475249
F 66.836988 63.028779 39.475250
F 75.748760 55.310967 39.475249
F 75.748760 63.028779 39.475250
F 84.660513 57.883572 43.113461
F 84.660513 65.601384 43.113461
F 66.836977 57.883572 43.113461
F 66.836977 65.601385 43.113462
F 75.748749 57.883572 43.113461
F 75.748749 65.601384 43.113461
F 84.660523 57.883571 40.384802
F 84.660523 65.601384 40.384802
F 66.836987 57.883572 40.384802
F 66.836987 65.601384 40.384802
F 75.748758 57.883572 40.384802
F 75.748758 65.601384 40.384802
F 84.660515 55.310968 36.746591
F 84.660515 63.028780 36.746590
F 66.836978 55.310967 36.746590
F 66.836978 63.028779 36.746590
F 75.748751 55.310967 36.746590
F 75.748751 63.028779 36.746590
F 69.064931 54.024667 40.384802
F 69.064931 61.742478 40.384802
F 77.976702 54.024667 40.384802
F 77.976702 61.742478 40.384802
F 69.064920 59.169872 36.746590
F 69.064920 66.887685 36.746590
F 77.976691 59.169873 36.746590
F 77.976691 66.887686 36.746590
F 69.064930 59.169873 39.475249
F 69.064930 66.887685 39.475250
F 77.976700 59.169873 39.475249
F 77.976700 66.887686 39.475249
F 69.064921 54.024668 43.113461
F 69.064921 61.742478 43.113462
F 77.976693 54.024667 43.113461
F 77.976692 61.742477 43.113461
F 82.432584 69.460290 25.831956
F 77.976693 69.460290 43.113461
F 64.609051 69.460289 25.831956
F 73.520817 69.460290 25.831956
F 69.064921 69.460290 43.113461
F 82.432575 69.460290 28.560614
F 64.609039 69.460289 28.560615
F 73.520808 69.460290 28.560615
F 69.064931 69.460290 25.831956
F 77.976702 69.460290 25.831956
F 69.064921 69.460290 28.560615
F 77.976693 69.460290 28.560615
F 82.432584 69.460290 33.108379
F 64.609049 69.460289 33.108379
F 73.520817 69.460290 33.108379
F 77.976702 69.460290 40.384802
F 82.432575 69.460290 35.837037
F 64.609037 69.460290 35.837037
F 69.064931 69.460290 40.384802
F 73.520808 69.460290 35.837038
F 69.064931 69.460290 33.108379
F 77.976702 69.460290 33.108379
F 69.064922 69.460290 35.837038
F 77.976693 69.460290 35.837037
F 82.432584 69.460290 40.384802
F 64.609047 69.460290 40.384802
F 73.520817 69.460290 40.384802
F 82.432575 69.460290 43.113461
F 64.609037 69.460290 43.113461
F 73.520808 69.460290 43.113461
F 89.116407 1.286300 3.093133
F 89.116407 9.004108 3.093133
F 89.116407 16.721919 3.093133
F 98.029098 1.285993 3.093343
F 98.029098 9.003800 3.093343
F 98.029098 16.721612 3.093343
F 89.116395 3.858904 6.731345
F 89.116395 11.576712 6.731345
F 98.028966 3.859179 6.731532
F 98.028966 11.576987 6.731532
F 89.116405 3.858904 4.002686
F 89.116405 11.576712 4.002686
F 98.028856 3.859017 4.002632
F 98.028856 11.576825 4.002632
F 89.116397 1.286300 0.364474
F 89.116397 9.004108 0.364474
F 89.116397 16.721919 0.364474
F 98.028790 1.286196 0.364411
F 98.028790 9.004004 0.364411
F 98.028790 16.721816 0.364410
F 91.344349 7.717807 4.002686
F 91.344349 15.435618 4.002686
F 104.732346 15.434994 21.239116
F 100.261663 7.718247 4.002367
F 100.261663 15.436058 4.002366
F 100.261663 0.000440 4.002367
F 91.344337 5.145203 0.364474
F 91.344337 12.863013 0.364474
F 100.257554 5.145628 0.364951
F 100.257554 12.863437 0.364951
F 91.344347 5.145204 3.093133
F 91.344347 12.863013 3.093133
F 100.260816 5.143534 3.094322
F 100.260816 12.861344 3.094323
F 91.344339 7.717807 6.731345
F 91.344339 15.435618 6.731345
F 104.732346 7.717184 21.239115
F 100.260477 7.719393 6.732357
F 100.260477 15.437204 6.732357
F 100.260477 0.001586 6.732357
F 93.572298 1.286300 3.093133
F 93.572298 9.004107 3.093133
F 93.572298 16.721919 3.093134
F 102.507023 1.280304 3.094796
F 102.507023 8.998112 3.094796
F 102.507023 16.715924 3.094796
F 93.572285 3.858904 6.731345
F 93.572285 11.576712 6.731345
F 102.504061 3.864239 6.732405
F 102.504061 11.582047 6.732405
F 93.572295 3.858905 4.002685
F 93.572295 11.576713 4.002685
F 102.507008 3.863879 3.997546
F 102.507008 11.581687 3.997546
F 93.572287 1.286299 0.364473
F 93.572287 9.004107 0.364473
F 93.572287 16.721919 0.364473
F 102.501328 1.283493 0.360365
F 102.501328 9.001300 0.360365
F 102.501328 16.719113 0.360365
F 86.888466 7.717807 4.002686
F 86.888466 15.435617 4.002686
F 95.800271 0.000004 21.284194
F 95.800313 7.717817 4.002679
F 95.800313 15.435628 4.002679
F 95.800313 0.000009 4.002679
F 104.822764 7.756315 3.928325
F 104.822764 15.474125 3.928324
F 104.822764 0.038507 3.928325
F 86.888454 5.145204 0.364475
F 86.888454 12.863013 0.364474
F 95.800229 5.145201 0.364475
F 95.800229 12.863010 0.364475
F 104.767042 5.130618 0.310004
F 104.767042 12.848427 0.310003
F 86.888464 5.145204 3.093133
F 86.888464 12.863013 3.093133
F 95.800310 5.145193 3.093139
F 95.800310 12.863003 3.093139
F 104.772938 5.136028 3.063532
F 104.772938 12.853837 3.063532
F 86.888456 7.717807 6.731345
F 86.888456 15.435618 6.731345
F 95.800271 15.435622 21.284194
F 95.800296 7.717816 6.731350
F 95.800296 15.435627 6.731350
F 95.800296 0.000009 6.731350
F 104.766402 7.726303 6.690289
F 104.766402 15.444113 6.690289
F 104.766402 0.008495 6.690289
F 89.116407 1.286300 10.369556
F 89.116407 9.004108 10.369556
F 89.116407 16.721919 10.369556
F 98.028847 1.286061 10.369715
F 98.028847 9.003868 10.369715
F 98.028847 16.721680 10.369715
F 89.116395 3.858904 14.007767
F 89.116395 11.576712 14.007768
F 98.028732 3.859115 14.007906
F 98.028732 11.576922 14.007906
F 89.116405 3.858904 11.279109
F 89.116405 11.576712 11.279109
F 98.028747 3.858990 11.279043
F 98.028747 11.576798 11.279043
F 89.116397 1.286300 7.640898
F 89.116397 9.004108 7.640898
F 89.116397 16.721919 7.640898
F 98.028801 1.286200 7.640823
F 98.028801 9.004008 7.640823
F 98.028801 16.721820 7.640823
F 91.344349 7.717807 11.279109
F 91.344349 15.435618 11.279109
F 95.800271 7.717812 21.284194
F 100.260266 7.718021 11.278911
F 100.260266 15.435831 11.278910
F 100.260266 0.000213 11.278911
F 91.344337 5.145203 7.640898
F 91.344337 12.863013 7.640897
F 100.260964 5.144879 7.640631
F 100.260964 12.862688 7.640631
F 91.344347 5.145204 10.369556
F 91.344347 12.863013 10.369556
F 100.260088 5.143697 10.370523
F 100.260088 12.861507 10.370523
F 91.344339 7.717807 14.007768
F 91.344339 15.435618 14.007768
F 86.888456 15.435618 21.284191
F 100.259648 7.719234 14.008686
F 100.259648 15.437044 14.008686
F 100.259648 0.001426 14.008686
F 93.572296 1.286300 10.369556
F 93.572296 9.004108 10.369556
F 93.572296 16.721919 10.369557
F 102.501127 1.281669 10.369766
F 102.501127 8.999477 10.369766
F 102.501127 16.717289 10.369766
F 93.572284 3.858904 14.007768
F 93.572284 11.576712 14.007768
F 102.498652 3.862881 14.007627
F 102.498652 11.580689 14.007627
F 93.572294 3.858905 11.279108
F 93.572295 11.576713 11.279108
F 102.503540 3.862901 11.273387
F 102.503539 11.580709 11.273387
F 93.572287 1.286299 7.640897
F 93.572287 9.004106 7.640897
F 93.572287 16.721919 7.640897
F 102.505799 1.281536 7.634660
F 102.505799 8.999343 7.634660
F 102.505799 16.717156 7.634659
F 86.888466 7.717807 11.279109
F 86.888466 15.435617 11.279109
F 86.888456 7.717807 21.284191
F 95.800290 7.717814 11.279104
F 95.800290 15.435624 11.279104
F 95.800290 0.000006 11.279104
F 104.805925 7.750650 11.205705
F 104.805925 15.468460 11.205704
F 104.805926 0.032842 11.205705
F 86.888454 5.145204 7.640898
F 86.888454 12.863013 7.640897
F 95.800291 5.145195 7.640892
F 95.800291 12.863004 7.640891
F 104.814881 5.109781 7.565266
F 104.814881 12.827590 7.565266
F 86.888464 5.145204 10.369556
F 86.888464 12.863013 10.369556
F 95.800299 5.145196 10.369561
F 95.800299 12.863005 10.369561
F 104.757789 5.138351 10.327298
F 104.757789 12.856160 10.327299
F 86.888456 7.717807 14.007768
F 86.888456 15.435618 14.007768
F 104.740630 12.860898 17.602531
F 95.800285 7.717814 14.007771
F 95.800285 15.435624 14.007772
F 95.800285 0.000006 14.007772
F 104.749080 7.722538 13.965187
F 104.749080 15.440349 13.965187
F 104.749080 0.004731 13.965187
F 89.116407 1.286300 17.645979
F 89.116407 9.004107 17.645979
F 89.116407 16.721919 17.645979
F 98.028666 1.286109 17.646104
F 98.028666 9.003916 17.646104
F 98.028666 16.721729 17.646104
F 89.116395 3.858904 21.284191
F 89.116395 11.576712 21.284191
F 98.028611 3.859085 21.284309
F 98.028611 11.576893 21.284309
F 89.116405 3.858904 18.555532
F 89.116405 11.576712 18.555532
F 98.028607 3.858959 18.555491
F 98.028607 11.576767 18.555491
F 89.116397 1.286300 14.917321
F 89.116397 9.004108 14.917321
F 89.116397 16.721919 14.917320
F 98.028671 1.286228 14.917265
F 98.028672 9.004036 14.917265
F 98.028672 16.721847 14.917265
F 91.344349 7.717807 18.555532
F 91.344349 15.435618 18.555532
F 104.740630 5.143089 17.602530
F 100.259275 7.717804 18.555490
F 100.259276 15.435615 18.555490
F 95.800286 12.863008 17.645983
F 91.344337 5.145203 14.917320
F 91.344337 12.863013 14.917320
F 100.259679 5.145102 14.917203
F 100.259679 12.862911 14.917202
F 91.344347 5.145204 17.645979
F 91.344347 12.863013 17.645979
F 100.259185 5.143859 17.646848
F 100.259185 12.861668 17.646848
F 91.344339 7.717807 21.284191
F 91.344339 15.435618 21.284191
F 95.800286 5.145198 17.645982
F 100.258679 7.719064 21.285009
F 100.258679 15.436874 21.285009
F 100.258679 0.001256 21.285009
F 93.572294 1.286300 17.645979
F 93.572294 9.004108 17.645979
F 93.572294 16.721919 17.645979
F 102.496822 1.282837 17.645624
F 102.496821 9.000645 17.645625
F 102.496822 16.718457 17.645624
F 93.572282 3.858904 21.284191
F 93.572282 11.576712 21.284192
F 102.495167 3.861864 21.283643
F 102.495167 11.579672 21.283643
F 93.572293 3.858905 18.555532
F 93.572294 11.576713 18.555531
F 102.498865 3.861609 18.551008
F 102.498864 11.579417 18.551008
F 93.572286 1.286299 14.917320
F 93.572286 9.004106 14.917320
F 93.572286 16.721919 14.917319
F 102.501176 1.283005 14.912217
F 102.501176 9.000813 14.912217
F 102.501176 16.718625 14.912217
F 86.888466 7.717807 18.555533
F 86.888466 15.435617 18.555532
F 86.888464 12.863013 17.645979
F 95.800269 7.717810 18.555530
F 95.800269 15.435621 18.555530
F 95.800269 0.000003 18.555530
F 104.791190 7.747291 18.484861
F 104.791190 15.465102 18.484861
F 104.791190 0.029484 18.484861
F 86.888454 5.145204 14.917321
F 86.888454 12.863013 14.917320
F 95.800268 5.145199 14.917317
F 95.800268 12.863008 14.917317
F 104.797999 5.114322 14.845632
F 104.797999 12.832131 14.845632
F 86.888464 5.145204 17.645979
F 89.116407 1.286300 24.922403
F 89.116407 9.004108 24.922403
F 89.116407 16.721919 24.922403
F 98.028580 1.286126 24.922516
F 98.028580 9.003934 24.922516
F 98.028580 16.721746 24.922517
F 89.116395 3.858904 28.560615
F 89.116395 11.576712 28.560615
F 98.028525 3.859069 28.560722
F 98.028525 11.576877 28.560722
F 89.116405 3.858904 25.831956
F 89.116405 11.576712 25.831956
F 98.028445 3.858916 25.831946
F 98.028445 11.576724 25.831945
F 89.116397 1.286300 22.193744
F 89.116397 9.004108 22.193744
F 89.116397 16.721919 22.193744
F 98.028520 1.286265 22.193718
F 98.028521 9.004073 22.193718
F 98.028521 16.721884 22.193718
F 91.344349 7.717807 25.831956
F 91.344349 15.435618 25.831956
F 106.931165 16.702008 39.175382
F 100.258672 7.717645 25.832031
F 100.258672 15.435456 25.832031
F 106.931165 8.984196 39.175382
F 91.344337 5.145203 22.193744
F 91.344337 12.863013 22.193744
F 100.258961 5.145287 22.193761
F 100.258961 12.863097 22.193761
F 91.344347 5.145204 24.922403
F 91.344347 12.863013 24.922403
F 100.258163 5.144043 24.923162
F 100.258163 12.861852 24.923163
F 91.344339 7.717807 28.560615
F 91.344339 15.435618 28.560615
F 106.931165 1.266389 39.175382
F 100.257601 7.718863 28.561311
F 100.257601 15.436674 28.561311
F 100.257601 0.001056 28.561311
F 93.572293 1.286300 24.922403
F 93.572293 9.004108 24.922403
F 93.572293 16.721919 24.922403
F 102.493490 1.283863 24.921630
F 102.493490 9.001671 24.921630
F 102.493490 16.719483 24.921630
F 93.572281 3.858904 28.560615
F 93.572281 11.576712 28.560615
F 102.491692 3.860783 28.559570
F 102.491692 11.578591 28.559570
F 93.572292 3.858905 25.831956
F 93.572292 11.576713 25.831955
F 102.494312 3.860577 25.828354
F 102.494312 11.578385 25.828354
F 93.572285 1.286299 22.193744
F 93.572285 9.004107 22.193744
F 93.572285 16.721919 22.193743
F 102.496587 1.284118 22.189707
F 102.496587 9.001926 22.189707
F 102.496587 16.719738 22.189706
F 86.888466 7.717807 25.831956
F 86.888466 15.435617 25.831956
F 104.749629 0.012519 43.081806
F 95.800260 7.717809 25.831955
F 95.800260 15.435620 25.831954
F 95.800260 0.000001 25.831954
F 104.777594 7.744488 25.762873
F 104.777594 15.462298 25.762872
F 104.777594 0.026681 25.762873
F 86.888454 5.145204 22.193745
F 86.888454 12.863013 22.193744
F 95.800254 5.145201 22.193742
F 95.800254 12.863010 22.193742
F 104.784485 5.117065 22.123869
F 104.784485 12.834875 22.123869
F 86.888464 5.145204 24.922403
F 86.888464 12.863013 24.922403
F 95.800271 5.145200 24.922405
F 95.800272 12.863009 24.922406
F 104.724128 5.148531 24.875382
F 104.724128 12.866341 24.875383
F 86.888456 7.717807 28.560615
F 86.888456 15.435618 28.560615
F 104.749628 15.448137 43.081806
F 95.800255 7.717810 28.560616
F 95.800255 15.435621 28.560617
F 95.800255 0.000002 28.560616
F 104.715875 7.711826 28.511610
F 104.715875 15.429636 28.511610
F 104.749629 7.730327 43.081806
F 89.116407 1.286300 32.198826
F 89.116407 9.004108 32.198826
F 89.116407 16.721919 32.198827
F 98.028487 1.286145 32.198927
F 98.028487 9.003952 32.198927
F 98.028487 16.721764 32.198927
F 89.116395 3.858904 35.837037
F 89.116395 11.576712 35.837037
F 98.028424 3.859048 35.837131
F 98.028424 11.576856 35.837131
F 89.116405 3.858904 33.108379
F 89.116405 11.576712 33.108379
F 98.028259 3.858866 33.108403
F 98.028259 11.576674 33.108403
F 89.116397 1.286300 29.470167
F 89.116397 9.004108 29.470167
F 89.116397 16.721919 29.470168
F 98.028347 1.286311 29.470174
F 98.028347 9.004119 29.470174
F 98.028347 16.721931 29.470173
F 91.344349 7.717807 33.108379
F 91.344349 15.435618 33.108378
F 95.800298 0.000006 43.113468
F 100.258013 7.717484 33.108576
F 100.258013 15.435294 33.108576
F 95.800297 15.435625 43.113468
F 91.344337 5.145203 29.470167
F 91.344337 12.863013 29.470167
F 100.258342 5.145445 29.470302
F 100.258342 12.863255 29.470302
F 91.344347 5.145204 32.198826
F 91.344347 12.863013 32.198826
F 100.257025 5.144261 32.199453
F 100.257025 12.862070 32.199454
F 91.344338 7.717807 35.837037
F 91.344339 15.435618 35.837038
F 95.800298 7.717814 43.113468
F 100.256424 7.718638 35.837615
F 100.256424 15.436449 35.837615
F 100.256424 0.000831 35.837615
F 93.572292 1.286300 32.198826
F 93.572293 9.004108 32.198826
F 93.572292 16.721920 32.198826
F 102.489808 1.285015 32.197485
F 102.489808 9.002823 32.197485
F 102.489808 16.720635 32.197485
F 93.572281 3.858904 35.837037
F 93.572281 11.576712 35.837038
F 102.487828 3.859548 35.835446
F 102.487828 11.577356 35.835447
F 93.572291 3.858905 33.108378
F 93.572291 11.576713 33.108378
F 102.489506 3.859483 33.105696
F 102.489505 11.577291 33.105697
F 93.572283 1.286299 29.470167
F 93.572283 9.004107 29.470167
F 93.572283 16.721919 29.470166
F 102.491944 1.285158 29.467010
F 102.491944 9.002965 29.467010
F 102.491944 16.720778 29.467009
F 86.888466 7.717807 33.108379
F 86.888466 15.435617 33.108379
F 86.888456 15.435618 43.113461
F 95.800250 7.717807 33.108378
F 95.800250 15.435618 33.108378
F 86.888456 7.717807 43.113461
F 104.763074 7.741369 33.041140
F 104.763074 15.459180 33.041139
F 104.763074 0.023562 33.041140
F 86.888454 5.145204 29.470168
F 86.888454 12.863013 29.470168
F 95.800245 5.145202 29.470166
F 95.800245 12.863012 29.470166
F 104.770432 5.120057 29.401960
F 104.770432 12.837867 29.401960
F 86.888464 5.145204 32.198826
F 86.888464 12.863013 32.198826
F 95.800254 5.145202 32.198827
F 95.800254 12.863011 32.198827
F 104.707611 5.153784 32.147893
F 104.707611 12.871594 32.147893
F 86.888456 7.717807 35.837037
F 86.888456 15.435618 35.837038
F 104.692675 12.877889 39.424046
F 95.800236 7.717808 35.837038
F 95.800236 15.435618 35.837038
F 95.800236 0.000000 35.837038
F 104.699313 7.706677 35.784280
F 104.699313 15.424488 35.784281
F 104.692674 5.160080 39.424046
F 89.116407 1.286300 39.475249
F 89.116407 9.004108 39.475249
F 89.116407 16.721919 39.475249
F 98.028408 1.286165 39.475366
F 98.028408 9.003973 39.475366
F 98.028408 16.721785 39.475366
F 89.116395 3.858904 43.113461
F 89.116395 11.576712 43.113461
F 98.028412 3.859039 43.113566
F 98.028412 11.576846 43.113566
F 89.116405 3.858904 40.384803
F 89.116405 11.576712 40.384802
F 98.028049 3.858811 40.384869
F 98.028049 11.576619 40.384869
F 89.116397 1.286300 36.746590
F 89.116397 9.004108 36.746590
F 89.116397 16.721919 36.746590
F 98.028148 1.286365 36.746637
F 98.028148 9.004173 36.746637
F 98.028148 16.721984 36.746637
F 91.344349 7.717807 40.384802
F 91.344349 15.435618 40.384802
F 95.800234 12.863013 39.475249
F 100.257395 7.717274 40.385198
F 100.257395 15.435085 40.385198
F 95.800234 5.145204 39.475248
F 91.344337 5.145203 36.746590
F 91.344337 12.863013 36.746590
F 100.257638 5.145612 36.746850
F 100.257638 12.863421 36.746850
F 91.344347 5.145204 39.475249
F 91.344347 12.863013 39.475249
F 100.255781 5.144494 39.475742
F 100.255781 12.862304 39.475742
F 91.344339 7.717807 43.113461
F 91.344339 15.435618 43.113462
F 86.888464 12.863013 39.475249
F 100.260135 7.719266 43.114589
F 100.260135 15.437076 43.114589
F 100.260135 0.001458 43.114589
F 93.572292 1.286300 39.475249
F 93.572292 9.004108 39.475249
F 93.572292 16.721920 39.475249
F 102.487682 1.285331 39.475301
F 102.487682 9.003138 39.475301
F 102.487682 16.720950 39.475301
F 93.572280 3.858904 43.113461
F 93.572280 11.576712 43.113461
F 102.491342 3.862231 43.114098
F 102.491342 11.580039 43.114099
F 93.572289 3.858905 40.384801
F 93.572289 11.576713 40.384801
F 102.484556 3.858556 40.383646
F 102.484556 11.576364 40.383645
F 93.572282 1.286299 36.746589
F 93.572282 9.004107 36.746589
F 93.572282 16.721919 36.746589
F 102.487108 1.286225 36.744891
F 102.487108 9.004033 36.744891
F 102.487108 16.721845 36.744891
F 86.888466 7.717807 40.384802
F 86.888466 15.435617 40.384802
F 86.888464 5.145204 39.475249
F 95.800241 7.717806 40.384802
F 95.800241 15.435616 40.384802
F 104.755610 12.841168 36.681170
F 104.753229 7.740794 40.333652
F 104.753229 15.458604 40.333652
F 104.753229 0.022986 40.333652
F 86.888454 5.145204 36.746590
F 86.888454 12.863013 36.746590
F 95.800234 5.145204 36.746590
F 95.800234 12.863013 36.746590
F 104.755610 5.123359 36.681170
F 89.116407 24.439730 3.093133
F 89.116407 32.157538 3.093133
F 98.029098 24.439423 3.093343
F 98.029098 32.157230 3.093342
F 89.116395 27.012334 6.731345
F 89.116395 34.730142 6.731345
F 89.116395 19.294524 6.731345
F 98.028966 27.012609 6.731532
F 104.732346 23.152807 21.239115
F 98.028966 19.294799 6.731532
F 89.116405 27.012334 4.002686
F 89.116405 34.730142 4.002686
F 89.116405 19.294524 4.002686
F 98.028856 27.012447 4.002632
F 104.732346 30.870614 21.239115
F 98.028856 19.294638 4.002632
F 89.116397 24.439730 0.364474
F 89.116397 32.157538 0.364474
F 98.028790 24.439626 0.364411
F 98.028790 32.157434 0.364411
F 91.344349 30.871237 4.002686
F 91.344349 23.153430 4.002686
F 100.261663 30.871677 4.002367
F 100.261663 23.153870 4.002367
F 91.344337 28.298633 0.364474
F 91.344337 20.580825 0.364474
F 100.257554 28.299058 0.364951
F 100.257554 20.581250 0.364951
F 91.344347 28.298633 3.093133
F 91.344347 20.580825 3.093133
F 100.260816 28.296964 3.094322
F 100.260816 20.579156 3.094323
F 91.344339 30.871237 6.731345
F 91.344339 23.153430 6.731345
F 100.260477 30.872823 6.732357
F 100.260477 23.155016 6.732357
F 93.572298 24.439730 3.093133
F 93.572298 32.157537 3.093133
F 102.507023 24.433734 3.094796
F 102.507023 32.151542 3.094796
F 93.572285 27.012334 6.731345
F 93.572285 34.730142 6.731345
F 93.572285 19.294525 6.731345
F 102.504061 27.017669 6.732405
F 95.800271 23.153434 21.284194
F 102.504061 19.299860 6.732405
F 93.572295 27.012335 4.002685
F 93.572295 34.730143 4.002685
F 93.572295 19.294525 4.002685
F 102.507008 27.017309 3.997546
F 95.800271 30.871242 21.284194
F 102.507008 19.299500 3.997546
F 93.572287 24.439729 0.364473
F 93.572287 32.157537 0.364473
F 102.501328 24.436923 0.360365
F 102.501328 32.154731 0.360365
F 86.888466 30.871237 4.002686
F 86.888466 23.153430 4.002686
F 95.800313 30.871247 4.002679
F 95.800313 23.153439 4.002679
F 104.822764 30.909745 3.928325
F 104.822764 23.191937 3.928325
F 86.888454 28.298634 0.364475
F 86.888454 20.580826 0.364474
F 95.800229 28.298631 0.364475
F 95.800229 20.580823 0.364475
F 104.767042 28.284048 0.310004
F 104.767042 20.566240 0.310004
F 86.888464 28.298634 3.093133
F 86.888464 20.580826 3.093133
F 95.800310 28.298623 3.093139
F 95.800310 20.580815 3.093139
F 104.772938 28.289458 3.063532
F 104.772938 20.571650 3.063532
F 86.888456 30.871237 6.731345
F 86.888456 23.153429 6.731345
F 95.800296 30.871246 6.731350
F 95.800296 23.153439 6.731350
F 104.766402 30.879733 6.690289
F 104.766402 23.161926 6.690289
F 89.116407 24.439730 10.369556
F 89.116407 32.157538 10.369556
F 98.028847 24.439491 10.369715
F 98.028847 32.157298 10.369714
F 89.116395 27.012333 14.007767
F 89.116395 34.730142 14.007768
F 89.116395 19.294524 14.007767
F 98.028732 27.012544 14.007906
F 86.888456 23.153429 21.284191
F 98.028732 19.294735 14.007906
F 89.116405 27.012334 11.279109
F 89.116405 34.730142 11.279109
F 89.116405 19.294524 11.279109
F 98.028747 27.012420 11.279043
F 86.888456 30.871237 21.284191
F 98.028747 19.294611 11.279043
F 89.116397 24.439730 7.640898
F 89.116397 32.157538 7.640898
F 98.028801 24.439630 7.640823
F 98.028801 32.157437 7.640823
F 91.344349 30.871237 11.279109
F 91.344349 23.153430 11.279109
F 100.260266 30.871451 11.278911
F 100.260266 23.153643 11.278911
F 91.344337 28.298633 7.640898
F 91.344337 20.580825 7.640897
F 100.260964 28.298309 7.640631
F 100.260964 20.580501 7.640631
F 91.344347 28.298633 10.369556
F 91.344347 20.580825 10.369556
F 100.260088 28.297127 10.370523
F 100.260088 20.579319 10.370524
F 91.344339 30.871237 14.007768
F 91.344339 23.153430 14.007768
F 100.259648 30.872664 14.008686
F 100.259648 23.154857 14.008686
F 93.572296 24.439730 10.369556
F 93.572296 32.157537 10.369556
F 102.501127 24.435099 10.369766
F 102.501127 32.152907 10.369766
F 93.572284 27.012334 14.007768
F 93.572284 34.730142 14.007768
F 93.572283 19.294525 14.007768
F 102.498652 27.016312 14.007627
F 104.740630 20.578711 17.602531
F 102.498652 19.298502 14.007628
F 93.572295 27.012335 11.279108
F 93.572295 34.730143 11.279108
F 93.572295 19.294525 11.279108
F 102.503540 27.016331 11.273387
F 104.740630 28.296519 17.602530
F 102.503540 19.298522 11.273387
F 93.572287 24.439729 7.640897
F 93.572287 32.157536 7.640896
F 102.505799 24.434966 7.634660
F 102.505799 32.152774 7.634660
F 86.888466 30.871237 11.279109
F 86.888466 23.153430 11.279109
F 95.800290 30.871244 11.279104
F 95.800290 23.153436 11.279104
F 104.805926 30.904080 11.205705
F 104.805925 23.186272 11.205705
F 86.888454 28.298634 7.640898
F 86.888454 20.580826 7.640898
F 95.800291 28.298625 7.640892
F 95.800291 20.580817 7.640892
F 104.814881 28.263211 7.565266
F 104.814881 20.545403 7.565266
F 86.888464 28.298634 10.369556
F 86.888464 20.580826 10.369556
F 95.800299 28.298626 10.369561
F 95.800299 20.580817 10.369561
F 104.757789 28.291781 10.327298
F 104.757789 20.573973 10.327299
F 86.888456 30.871237 14.007767
F 86.888456 23.153429 14.007768
F 95.800284 30.871244 14.007771
F 95.800285 23.153436 14.007771
F 104.749080 30.875968 13.965187
F 104.749080 23.158161 13.965187
F 89.116407 24.439730 17.645979
F 89.116407 32.157538 17.645979
F 98.028666 24.439539 17.646104
F 98.028666 32.157346 17.646104
F 89.116395 27.012333 21.284191
F 89.116395 34.730142 21.284191
F 89.116395 19.294524 21.284191
F 98.028611 27.012515 21.284309
F 95.800286 20.580820 17.645982
F 98.028611 19.294706 21.284310
F 89.116405 27.012334 18.555532
F 89.116405 34.730142 18.555532
F 89.116405 19.294524 18.555532
F 98.028607 27.012388 18.555491
F 95.800286 28.298628 17.645983
F 98.028607 19.294579 18.555491
F 89.116397 24.439730 14.917321
F 89.116397 32.157538 14.917321
F 98.028672 24.439658 14.917265
F 98.028671 32.157466 14.917265
F 91.344349 30.871237 18.555532
F 91.344349 23.153430 18.555532
F 100.259275 30.871234 18.555490
F 100.259276 23.153427 18.555490
F 91.344337 28.298633 14.917320
F 91.344337 20.580825 14.917320
F 100.259679 28.298532 14.917203
F 100.259679 20.580724 14.917203
F 91.344347 28.298633 17.645979
F 91.344347 20.580825 17.645979
F 100.259185 28.297289 17.646848
F 100.259185 20.579481 17.646848
F 91.344339 30.871237 21.284191
F 91.344339 23.153430 21.284191
F 100.258679 30.872494 21.285009
F 100.258679 23.154687 21.285009
F 93.572294 24.439730 17.645979
F 93.572294 32.157537 17.645979
F 102.496821 24.436267 17.645624
F 102.496822 32.154075 17.645625
F 93.572282 27.012334 21.284191
F 93.572282 34.730142 21.284191
F 93.572282 19.294525 21.284191
F 102.495167 27.015294 21.283643
F 86.888464 20.580826 17.645979
F 102.495167 19.297484 21.283643
F 93.572294 27.012335 18.555532
F 93.572293 34.730143 18.555531
F 93.572294 19.294525 18.555531
F 102.498864 27.015039 18.551008
F 86.888464 28.298634 17.645979
F 102.498864 19.297229 18.551008
F 93.572286 24.439729 14.917320
F 93.572286 32.157536 14.917320
F 102.501176 24.436436 14.912217
F 102.501176 32.154243 14.912217
F 86.888466 30.871237 18.555533
F 86.888466 23.153430 18.555533
F 95.800269 30.871241 18.555530
F 95.800269 23.153433 18.555530
F 104.791190 30.900721 18.484861
F 104.791190 23.182914 18.484861
F 86.888454 28.298634 14.917321
F 86.888454 20.580826 14.917320
F 95.800268 28.298628 14.917317
F 95.800268 20.580820 14.917316
F 104.797999 28.267752 14.845632
F 104.797999 20.549944 14.845632
F 89.116407 24.439730 24.922403
F 89.116407 32.157538 24.922403
F 98.028580 24.439556 24.922516
F 98.028580 32.157364 24.922516
F 89.116395 27.012334 28.560615
F 89.116395 34.730142 28.560615
F 89.116395 19.294524 28.560615
F 98.028525 27.012499 28.560722
F 106.931165 32.137626 39.175382
F 98.028525 19.294689 28.560723
F 89.116405 27.012334 25.831956
F 89.116405 34.730142 25.831956
F 89.116405 19.294524 25.831956
F 98.028445 27.012346 25.831946
F 106.931165 24.419819 39.175382
F 98.028445 19.294537 25.831946
F 89.116397 24.439730 22.193744
F 89.116397 32.157538 22.193744
F 98.028521 24.439695 22.193718
F 98.028520 32.157502 22.193718
F 91.344349 30.871237 25.831956
F 91.344349 23.153430 25.831956
F 100.258672 30.871075 25.832031
F 100.258672 23.153268 25.832031
F 91.344337 28.298633 22.193744
F 91.344337 20.580825 22.193744
F 100.258961 28.298718 22.193761
F 100.258961 20.580910 22.193761
F 91.344347 28.298633 24.922403
F 91.344347 20.580825 24.922403
F 100.258162 28.297473 24.923163
F 100.258162 20.579665 24.923163
F 91.344339 30.871237 28.560615
F 91.344339 23.153430 28.560615
F 100.257601 30.872293 28.561311
F 100.257601 23.154486 28.561311
F 93.572293 24.439730 24.922403
F 93.572293 32.157537 24.922403
F 102.493490 24.437294 24.921630
F 102.493490 32.155101 24.921630
F 93.572281 27.012334 28.560615
F 93.572282 34.730142 28.560615
F 93.572281 19.294525 28.560615
F 102.491692 27.014213 28.559570
F 104.749628 23.165950 43.081806
F 102.491692 19.296404 28.559570
F 93.572292 27.012335 25.831956
F 93.572292 34.730143 25.831955
F 93.572292 19.294525 25.831955
F 102.494312 27.014007 25.828354
F 104.749628 30.883757 43.081806
F 102.494312 19.296198 25.828354
F 93.572285 24.439729 22.193744
F 93.572285 32.157537 22.193744
F 102.496587 24.437549 22.189707
F 102.496587 32.155356 22.189707
F 86.888466 30.871237 25.831956
F 86.888466 23.153430 25.831956
F 95.800260 30.871239 25.831955
F 95.800260 23.153431 25.831954
F 104.777594 30.897918 25.762873
F 104.777594 23.180111 25.762873
F 86.888454 28.298634 22.193745
F 86.888454 20.580826 22.193744
F 95.800254 28.298631 22.193742
F 95.800254 20.580823 22.193742
F 104.784485 28.270495 22.123869
F 104.784485 20.552688 22.123869
F 86.888464 28.298634 24.922403
F 86.888464 20.580826 24.922403
F 95.800272 28.298630 24.922405
F 95.800272 20.580821 24.922405
F 104.724128 28.301962 24.875382
F 104.724128 20.584153 24.875383
F 86.888456 30.871237 28.560615
F 86.888456 23.153429 28.560615
F 95.800255 30.871240 28.560617
F 95.800255 23.153433 28.560616
F 104.715875 30.865256 28.511610
F 104.715875 23.147449 28.511610
F 89.116407 24.439730 32.198826
F 89.116407 32.157538 32.198826
F 98.028487 24.439575 32.198927
F 98.028487 32.157382 32.198927
F 89.116395 27.012333 35.837037
F 89.116395 34.730142 35.837037
F 89.116395 19.294524 35.837038
F 98.028424 27.012478 35.837131
F 95.800298 23.153437 43.113468
F 98.028424 19.294669 35.837131
F 89.116405 27.012334 33.108379
F 89.116405 34.730142 33.108379
F 89.116405 19.294524 33.108379
F 98.028259 27.012296 33.108403
F 98.028259 34.730104 33.108403
F 98.028259 19.294487 33.108403
F 89.116397 24.439730 29.470167
F 89.116397 32.157538 29.470167
F 98.028347 24.439741 29.470174
F 98.028347 32.157549 29.470174
F 91.344349 30.871237 33.108379
F 91.344349 23.153430 33.108379
F 100.258013 30.870914 33.108576
F 100.258013 23.153106 33.108576
F 91.344337 28.298633 29.470167
F 91.344337 20.580825 29.470167
F 100.258342 28.298875 29.470302
F 100.258342 20.581067 29.470301
F 91.344347 28.298633 32.198826
F 91.344347 20.580825 32.198826
F 100.257025 28.297691 32.199453
F 100.257025 20.579882 32.199453
F 91.344339 30.871237 35.837037
F 91.344338 23.153430 35.837037
F 100.256424 30.872068 35.837615
F 100.256424 23.154261 35.837615
F 93.572293 24.439730 32.198826
F 93.572292 32.157538 32.198826
F 102.489808 24.438446 32.197485
F 102.489808 32.156253 32.197485
F 93.572281 27.012334 35.837037
F 93.572281 34.730142 35.837038
F 93.572281 19.294525 35.837038
F 102.487828 27.012978 35.835446
F 95.800297 30.871244 43.113468
F 102.487828 19.295169 35.835447
F 93.572291 27.012335 33.108378
F 93.572291 34.730143 33.108378
F 93.572291 19.294525 33.108378
F 102.489506 27.012913 33.105696
F 86.888456 23.153429 43.113461
F 102.489505 19.295104 33.105696
F 93.572283 24.439729 29.470167
F 93.572283 32.157537 29.470167
F 102.491944 24.438588 29.467010
F 102.491944 32.156396 29.467010
F 86.888466 30.871237 33.108379
F 86.888466 23.153430 33.108379
F 95.800250 30.871237 33.108378
F 95.800250 23.153430 33.108378
F 104.763074 30.894799 33.041140
F 104.763074 23.176992 33.041140
F 86.888454 28.298634 29.470168
F 86.888454 20.580826 29.470167
F 95.800245 28.298632 29.470166
F 95.800245 20.580824 29.470166
F 104.770432 28.273488 29.401960
F 104.770432 20.555680 29.401960
F 86.888464 28.298634 32.198826
F 86.888464 20.580826 32.198826
F 95.800254 28.298632 32.198827
F 95.800254 20.580823 32.198827
F 104.707611 28.307214 32.147893
F 104.707611 20.589406 32.147893
F 86.888456 30.871237 35.837037
F 86.888456 23.153429 35.837037
F 95.800236 30.871238 35.837038
F 95.800236 23.153430 35.837038
F 104.699313 30.860107 35.784280
F 104.699313 23.142300 35.784280
F 89.116407 24.439730 39.475249
F 89.116407 32.157538 39.475249
F 98.028408 24.439595 39.475366
F 98.028408 32.157403 39.475366
F 89.116395 27.012334 43.113461
F 89.116395 34.730142 43.113461
F 89.116395 19.294524 43.113461
F 98.028412 27.012468 43.113566
F 86.888456 30.871237 43.113461
F 98.028412 19.294659 43.113566
F 89.116405 27.012334 40.384803
F 89.116405 34.730142 40.384802
F 89.116405 19.294524 40.384802
F 98.028049 27.012240 40.384869
F 98.028049 34.730048 40.384869
F 98.028049 19.294431 40.384869
F 89.116397 24.439730 36.746590
F 89.116397 32.157538 36.746590
F 98.028148 24.439795 36.746637
F 98.028148 32.157602 36.746637
F 91.344349 30.871237 40.384802
F 91.344349 23.153430 40.384802
F 100.257395 30.870704 40.385198
F 100.257395 23.152897 40.385198
F 91.344337 28.298633 36.746590
F 91.344337 20.580825 36.746590
F 100.257638 28.299042 36.746850
F 100.257638 20.581234 36.746850
F 91.344347 28.298633 39.475249
F 91.344347 20.580825 39.475249
F 100.255781 28.297924 39.475742
F 100.255781 20.580116 39.475742
F 91.344339 30.871237 43.113461
F 91.344339 23.153430 43.113461
F 100.260135 30.872696 43.114589
F 100.260135 23.154889 43.114589
F 93.572292 24.439730 39.475249
F 93.572292 32.157538 39.475249
F 102.487682 24.438761 39.475301
F 102.487682 32.156568 39.475301
F 93.572280 27.012334 43.113461
F 93.572280 34.730142 43.113461
F 93.572280 19.294524 43.113461
F 102.491342 27.015661 43.114098
F 104.692675 20.595702 39.424046
F 102.491342 19.297851 43.114099
F 93.572289 27.012335 40.384801
F 93.572289 34.730143 40.384801
F 93.572289 19.294525 40.384802
F 102.484556 27.011986 40.383646
F 102.484556 34.729794 40.383645
F 102.484556 19.294177 40.383645
F 93.572282 24.439729 36.746589
F 93.572282 32.157537 36.746589
F 102.487108 24.439655 36.744891
F 102.487108 32.157463 36.744891
F 86.888466 30.871237 40.384802
F 86.888466 23.153430 40.384802
F 95.800241 30.871236 40.384802
F 95.800241 23.153428 40.384802
F 104.753229 30.894224 40.333652
F 104.753229 23.176416 40.333652
F 86.888454 28.298634 36.746590
F 86.888454 20.580826 36.746590
F 95.800234 28.298634 36.746590
F 95.800234 20.580826 36.746590
F 104.755610 28.276789 36.681170
F 104.755610 20.558981 36.681170
F 86.888464 28.298634 39.475249
F 86.888464 20.580826 39.475249
F 95.800234 28.298634 39.475248
F 95.800234 20.580826 39.475249
F 104.692674 28.313510 39.424046
F 89.116407 47.593160 3.093133
F 89.116407 39.875349 3.093133
F 98.029098 47.592853 3.093343
F 98.029098 39.875042 3.093343
F 89.116395 50.165763 6.731345
F 89.116395 42.447954 6.731345
F 98.028966 50.166039 6.731532
F 98.028966 42.448229 6.731532
F 89.116405 50.165763 4.002686
F 89.116405 42.447954 4.002686
F 98.028856 50.165877 4.002632
F 98.028856 42.448068 4.002632
F 89.116397 47.593160 0.364474
F 89.116397 39.875349 0.364474
F 98.028790 47.593056 0.364411
F 98.028790 39.875246 0.364410
F 91.344349 38.589048 4.002686
F 91.344349 46.306860 4.002686
F 100.261663 38.589487 4.002366
F 100.261663 46.307299 4.002367
F 91.344337 51.452063 0.364474
F 91.344337 36.016443 0.364474
F 91.344337 43.734255 0.364474
F 100.257554 51.452488 0.364951
F 100.257554 36.016868 0.364951
F 100.257554 43.734680 0.364951
F 91.344347 51.452063 3.093133
F 91.344347 36.016443 3.093133
F 91.344347 43.734255 3.093133
F 100.260816 51.450394 3.094322
F 100.260816 36.014773 3.094323
F 100.260816 43.732586 3.094323
F 91.344339 38.589048 6.731345
F 91.344339 46.306859 6.731345
F 100.260477 38.590634 6.732357
F 100.260477 46.308446 6.732357
F 93.572298 47.593160 3.093133
F 93.572298 39.875349 3.093134
F 102.507023 47.587164 3.094796
F 102.507023 39.869353 3.094796
F 93.572285 50.165764 6.731345
F 93.572285 42.447955 6.731346
F 102.504061 50.171099 6.732405
F 102.504061 42.453289 6.732405
F 93.572295 50.165765 4.002685
F 93.572295 42.447956 4.002686
F 102.507008 50.170739 3.997546
F 102.507008 42.452929 3.997546
F 93.572287 47.593159 0.364473
F 93.572287 39.875348 0.364473
F 102.501328 47.590353 0.360365
F 102.501328 39.872542 0.360365
F 86.888466 38.589048 4.002686
F 86.888466 46.306859 4.002686
F 95.800313 38.589057 4.002679
F 95.800313 46.306869 4.002679
F 104.822764 38.627555 3.928324
F 104.822764 46.345367 3.928325
F 86.888454 51.452064 0.364475
F 86.888454 36.016443 0.364474
F 86.888454 43.734256 0.364474
F 95.800229 51.452061 0.364475
F 95.800229 36.016441 0.364475
F 95.800229 43.734253 0.364475
F 104.767042 51.437478 0.310004
F 104.767042 36.001857 0.310003
F 104.767042 43.719670 0.310004
F 86.888464 51.452064 3.093133
F 86.888464 36.016443 3.093133
F 86.888464 43.734255 3.093133
F 95.800310 51.452053 3.093139
F 95.800310 36.016432 3.093139
F 95.800310 43.734245 3.093139
F 104.772938 51.442888 3.063532
F 104.772938 36.007267 3.063532
F 104.772938 43.725080 3.063532
F 86.888456 38.589048 6.731345
F 86.888456 46.306859 6.731345
F 95.800296 38.589057 6.731350
F 95.800296 46.306869 6.731350
F 104.766402 38.597544 6.690289
F 104.766402 46.315355 6.690289
F 89.116407 47.593160 10.369556
F 89.116407 39.875349 10.369556
F 98.028847 47.592921 10.369715
F 98.028847 39.875110 10.369715
F 89.116395 50.165763 14.007767
F 89.116395 42.447954 14.007767
F 98.028732 50.165974 14.007906
F 98.028732 42.448165 14.007906
F 89.116405 50.165763 11.279109
F 89.116405 42.447954 11.279109
F 98.028747 50.165850 11.279043
F 98.028747 42.448041 11.279043
F 89.116397 47.593160 7.640898
F 89.116397 39.875349 7.640897
F 98.028801 47.593060 7.640823
F 98.028801 39.875250 7.640823
F 91.344349 38.589048 11.279109
F 91.344349 46.306860 11.279109
F 100.260266 38.589261 11.278910
F 100.260266 46.307073 11.278911
F 91.344337 51.452063 7.640898
F 91.344337 36.016443 7.640897
F 91.344337 43.734255 7.640897
F 100.260964 51.451739 7.640631
F 100.260964 36.016118 7.640631
F 100.260964 43.733930 7.640631
F 91.344347 51.452063 10.369556
F 91.344347 36.016443 10.369557
F 91.344347 43.734255 10.369556
F 100.260088 51.450557 10.370523
F 100.260088 36.014936 10.370523
F 100.260088 43.732749 10.370524
F 91.344339 38.589048 14.007768
F 91.344339 46.306859 14.007768
F 100.259648 38.590474 14.008686
F 100.259648 46.308286 14.008686
F 93.572296 47.593160 10.369556
F 93.572296 39.875349 10.369557
F 102.501127 47.588529 10.369766
F 102.501127 39.870719 10.369766
F 93.572284 50.165764 14.007768
F 93.572283 42.447955 14.007768
F 102.498652 50.169741 14.007627
F 102.498652 42.451932 14.007628
F 93.572294 50.165765 11.279108
F 93.572295 42.447956 11.279108
F 102.503540 50.169761 11.273387
F 102.503540 42.451951 11.273387
F 93.572287 47.593159 7.640897
F 93.572287 39.875348 7.640897
F 102.505799 47.588396 7.634660
F 102.505799 39.870585 7.634659
F 86.888466 38.589048 11.279109
F 86.888466 46.306859 11.279109
F 95.800290 38.589054 11.279104
F 95.800290 46.306866 11.279104
F 104.805926 38.621890 11.205704
F 104.805926 46.339702 11.205705
F 86.888454 51.452064 7.640898
F 86.888454 36.016443 7.640897
F 86.888454 43.734256 7.640898
F 95.800291 51.452055 7.640892
F 95.800291 36.016435 7.640891
F 95.800291 43.734247 7.640892
F 104.814881 51.416640 7.565266
F 104.814881 35.981020 7.565266
F 104.814881 43.698832 7.565266
F 86.888464 51.452064 10.369556
F 86.888464 36.016443 10.369556
F 86.888464 43.734256 10.369556
F 95.800299 51.452055 10.369561
F 95.800299 36.016435 10.369561
F 95.800299 43.734248 10.369561
F 104.757789 51.445211 10.327298
F 104.757789 36.009590 10.327299
F 104.757789 43.727403 10.327299
F 86.888456 38.589048 14.007768
F 86.888456 46.306859 14.007768
F 95.800285 38.589054 14.007772
F 95.800285 46.306866 14.007771
F 104.749080 38.593779 13.965187
F 104.749080 46.311590 13.965187
F 89.116407 47.593160 17.645979
F 89.116407 39.875350 17.645979
F 98.028666 47.592969 17.646104
F 98.028666 39.875158 17.646104
F 89.116395 50.165763 21.284191
F 89.116395 42.447954 21.284191
F 98.028611 50.165945 21.284309
F 98.028611 42.448136 21.284310
F 89.116405 50.165763 18.555532
F 89.116405 42.447954 18.555532
F 98.028607 50.165818 18.555491
F 98.028607 42.448009 18.555491
F 89.116397 47.593160 14.917321
F 89.116397 39.875350 14.917320
F 98.028672 47.593088 14.917265
F 98.028672 39.875278 14.917266
F 91.344349 38.589048 18.555532
F 91.344349 46.306860 18.555532
F 100.259275 38.589045 18.555490
F 100.259275 46.306857 18.555490
F 91.344337 51.452063 14.917320
F 91.344337 36.016443 14.917320
F 91.344337 43.734255 14.917320
F 100.259679 51.451962 14.917203
F 100.259679 36.016341 14.917202
F 100.259679 43.734153 14.917203
F 91.344347 51.452063 17.645979
F 91.344347 36.016443 17.645979
F 91.344347 43.734255 17.645979
F 100.259185 51.450719 17.646848
F 100.259185 36.015098 17.646848
F 100.259185 43.732911 17.646848
F 91.344339 38.589048 21.284191
F 91.344339 46.306859 21.284191
F 100.258679 38.590304 21.285009
F 100.258679 46.308116 21.285009
F 93.572294 47.593160 17.645979
F 93.572294 39.875349 17.645979
F 102.496822 47.589697 17.645624
F 102.496821 39.871887 17.645624
F 93.572282 50.165764 21.284191
F 93.572282 42.447954 21.284191
F 102.495167 50.168723 21.283643
F 102.495167 42.450914 21.283643
F 93.572293 50.165765 18.555532
F 93.572294 42.447955 18.555531
F 102.498865 50.168468 18.551008
F 102.498864 42.450659 18.551008
F 93.572286 47.593159 14.917320
F 93.572286 39.875348 14.917319
F 102.501176 47.589865 14.912217
F 102.501176 39.872055 14.912217
F 86.888466 38.589048 18.555532
F 86.888466 46.306859 18.555532
F 95.800269 38.589051 18.555530
F 95.800269 46.306863 18.555530
F 104.791190 38.618532 18.484861
F 104.791190 46.336344 18.484861
F 86.888454 51.452064 14.917321
F 86.888454 36.016443 14.917320
F 86.888454 43.734255 14.917320
F 95.800268 51.452058 14.917317
F 95.800268 36.016438 14.917317
F 95.800268 43.734250 14.917316
F 104.797999 51.421182 14.845632
F 104.797999 35.985561 14.845632
F 104.797999 43.703374 14.845632
F 86.888464 51.452064 17.645979
F 86.888464 36.016443 17.645979
F 86.888464 43.734255 17.645979
F 95.800286 51.452058 17.645982
F 95.800286 36.016437 17.645983
F 95.800286 43.734250 17.645982
F 104.740630 51.449949 17.602530
F 104.740630 36.014329 17.602531
F 104.740630 43.732141 17.602531
F 86.888456 38.589048 21.284191
F 86.888456 46.306859 21.284191
F 95.800271 38.589053 21.284194
F 95.800271 46.306864 21.284194
F 104.732347 38.588424 21.239115
F 104.732346 46.306236 21.239115
F 98.028966 34.730417 6.731532
F 98.028856 34.730255 4.002632
F 102.504061 34.735477 6.732405
F 102.507008 34.735117 3.997546
F 98.028732 34.730352 14.007906
F 98.028747 34.730228 11.279043
F 102.498652 34.734120 14.007627
F 102.503540 34.734139 11.273387
F 98.028611 34.730323 21.284310
F 98.028607 34.730196 18.555491
F 102.495167 34.733102 21.283643
F 102.498864 34.732847 18.551008
F 89.116407 47.593160 24.922403
F 89.116407 39.875350 24.922403
F 98.028580 47.592986 24.922516
F 98.028580 39.875176 24.922517
F 89.116395 50.165763 28.560615
F 89.116395 42.447954 28.560615
F 98.028525 50.165929 28.560722
F 98.028525 42.448119 28.560723
F 89.116405 50.165763 25.831956
F 89.116405 42.447954 25.831956
F 98.028445 50.165776 25.831946
F 98.028445 42.447967 25.831946
F 89.116397 47.593160 22.193744
F 89.116397 39.875349 22.193744
F 98.028521 47.593125 22.193718
F 98.028521 39.875314 22.193718
F 91.344349 38.589048 25.831956
F 91.344349 46.306860 25.831956
F 100.258672 38.588886 25.832031
F 100.258672 46.306698 25.832031
F 91.344337 51.452063 22.193744
F 91.344337 36.016443 22.193744
F 91.344337 43.734255 22.193744
F 100.258961 51.452147 22.193761
F 100.258961 36.016527 22.193761
F 100.258961 43.734339 22.193761
F 91.344347 51.452063 24.922403
F 91.344347 36.016443 24.922403
F 91.344347 43.734255 24.922403
F 100.258163 51.450903 24.923162
F 100.258163 36.015282 24.923163
F 100.258163 43.733095 24.923163
F 91.344339 38.589048 28.560615
F 91.344339 46.306859 28.560615
F 100.257601 38.590104 28.561311
F 100.257601 46.307916 28.561311
F 93.572293 47.593160 24.922403
F 93.572293 39.875350 24.922403
F 102.493490 47.590723 24.921630
F 102.493490 39.872913 24.921630
F 93.572281 50.165764 28.560615
F 93.572281 42.447954 28.560615
F 102.491692 50.167643 28.559570
F 102.491692 42.449833 28.559570
F 93.572292 50.165765 25.831956
F 93.572292 42.447955 25.831955
F 102.494312 50.167437 25.828354
F 102.494312 42.449627 25.828354
F 93.572285 47.593159 22.193744
F 93.572285 39.875348 22.193743
F 102.496587 47.590978 22.189707
F 102.496587 39.873168 22.189706
F 86.888466 38.589048 25.831956
F 86.888466 46.306859 25.831956
F 95.800260 38.589049 25.831954
F 95.800260 46.306861 25.831954
F 104.777594 38.615729 25.762872
F 104.777594 46.333540 25.762873
F 86.888454 51.452064 22.193745
F 86.888454 36.016443 22.193744
F 86.888454 43.734256 22.193744
F 95.800254 51.452061 22.193742
F 95.800254 36.016440 22.193742
F 95.800254 43.734253 22.193742
F 104.784485 51.423925 22.123869
F 104.784485 35.988305 22.123869
F 104.784485 43.706117 22.123869
F 86.888464 51.452064 24.922403
F 86.888464 36.016443 24.922403
F 86.888464 43.734255 24.922403
F 95.800272 51.452059 24.922405
F 95.800272 36.016439 24.922406
F 95.800272 43.734251 24.922405
F 104.724128 51.455391 24.875382
F 104.724128 36.019771 24.875383
F 104.724128 43.737583 24.875383
F 86.888456 38.589048 28.560615
F 86.888456 46.306859 28.560615
F 95.800255 38.589051 28.560616
F 95.800255 46.306863 28.560616
F 104.715875 38.583067 28.511610
F 104.715875 46.300878 28.511610
F 89.116407 47.593160 32.198826
F 89.116407 39.875349 32.198826
F 98.028487 47.593005 32.198927
F 98.028487 39.875194 32.198927
F 89.116395 50.165763 35.837037
F 89.116395 42.447954 35.837038
F 98.028424 50.165908 35.837131
F 98.028424 42.448098 35.837131
F 89.116405 50.165763 33.108379
F 89.116405 42.447954 33.108379
F 98.028259 50.165726 33.108403
F 98.028259 42.447917 33.108403
F 89.116397 47.593160 29.470167
F 89.116397 39.875349 29.470168
F 98.028347 47.593171 29.470174
F 98.028347 39.875361 29.470173
F 91.344349 38.589048 33.108378
F 91.344349 46.306860 33.108379
F 100.258013 38.588724 33.108576
F 100.258013 46.306536 33.108576
F 91.344337 51.452063 29.470167
F 91.344337 36.016443 29.470167
F 91.344337 43.734255 29.470167
F 100.258342 51.452305 29.470302
F 100.258342 36.016685 29.470302
F 100.258342 43.734497 29.470301
F 91.344347 51.452063 32.198826
F 91.344347 36.016443 32.198826
F 91.344347 43.734255 32.198826
F 100.257025 51.451120 32.199453
F 100.257025 36.015500 32.199454
F 100.257025 43.733312 32.199453
F 91.344339 38.589048 35.837038
F 91.344339 46.306859 35.837037
F 100.256424 38.589879 35.837615
F 100.256424 46.307690 35.837615
F 93.572292 47.593160 32.198826
F 93.572293 39.875350 32.198826
F 102.489808 47.591875 32.197485
F 102.489808 39.874065 32.197485
F 93.572281 50.165764 35.837037
F 93.572281 42.447954 35.837038
F 102.487828 50.166408 35.835446
F 102.487828 42.448598 35.835447
F 93.572291 50.165765 33.108378
F 93.572291 42.447955 33.108378
F 102.489506 50.166343 33.105696
F 102.489506 42.448533 33.105696
F 93.572283 47.593159 29.470167
F 93.572283 39.875348 29.470166
F 102.491944 47.592018 29.467010
F 102.491944 39.874207 29.467009
F 86.888466 38.589048 33.108379
F 86.888466 46.306859 33.108379
F 95.800250 38.589048 33.108378
F 95.800250 46.306860 33.108378
F 104.763074 38.612610 33.041139
F 104.763074 46.330421 33.041140
F 86.888454 51.452064 29.470168
F 86.888454 36.016443 29.470168
F 86.888454 43.734256 29.470167
F 95.800245 51.452062 29.470166
F 95.800245 36.016442 29.470166
F 95.800244 43.734254 29.470166
F 104.770432 51.426917 29.401960
F 104.770432 35.991297 29.401960
F 104.770432 43.709109 29.401960
F 86.888464 51.452064 32.198826
F 86.888464 36.016443 32.198826
F 86.888464 43.734255 32.198826
F 95.800254 51.452061 32.198827
F 95.800254 36.016441 32.198827
F 95.800254 43.734253 32.198827
F 104.707611 51.460644 32.147893
F 104.707611 36.025024 32.147893
F 104.707611 43.742836 32.147893
F 86.888456 38.589048 35.837038
F 86.888456 46.306859 35.837037
F 95.800236 38.589049 35.837038
F 95.800236 46.306860 35.837038
F 104.699313 38.577918 35.784281
F 104.699313 46.295730 35.784280
F 89.116407 47.593160 39.475249
F 89.116407 39.875349 39.475249
F 98.028408 47.593025 39.475366
F 98.028408 39.875214 39.475366
F 89.116395 50.165763 43.113461
F 89.116395 42.447954 43.113461
F 98.028412 50.165898 43.113566
F 98.028412 42.448089 43.113566
F 89.116405 50.165763 40.384803
F 89.116405 42.447954 40.384802
F 98.028049 50.165670 40.384869
F 98.028049 42.447861 40.384869
F 89.116397 47.593160 36.746590
F 89.116397 39.875349 36.746590
F 98.028148 47.593225 36.746637
F 98.028148 39.875415 36.746637
F 91.344349 38.589048 40.384802
F 91.344349 46.306860 40.384802
F 100.257395 38.588514 40.385198
F 100.257395 46.306326 40.385198
F 91.344337 51.452063 36.746590
F 91.344337 36.016443 36.746590
F 91.344337 43.734255 36.746590
F 100.257638 51.452472 36.746850
F 100.257638 36.016852 36.746850
F 100.257638 43.734664 36.746850
F 91.344347 51.452063 39.475249
F 91.344347 36.016443 39.475249
F 91.344347 43.734255 39.475249
F 100.255781 51.451354 39.475742
F 100.255781 36.015733 39.475742
F 100.255781 43.733546 39.475742
F 91.344339 38.589048 43.113462
F 91.344339 46.306859 43.113461
F 100.260135 38.590507 43.114589
F 100.260135 46.308318 43.114589
F 93.572292 47.593160 39.475249
F 93.572292 39.875350 39.475250
F 102.487682 47.592190 39.475301
F 102.487682 39.874380 39.475301
F 93.572280 50.165764 43.113461
F 93.572280 42.447954 43.113461
F 102.491342 50.169090 43.114098
F 102.491342 42.451281 43.114099
F 93.572289 50.165765 40.384802
F 93.572289 42.447955 40.384802
F 102.484556 50.165416 40.383646
F 102.484556 42.447606 40.383645
F 93.572282 47.593159 36.746589
F 93.572282 39.875348 36.746590
F 102.487108 47.593085 36.744891
F 102.487108 39.875274 36.744891
F 86.888466 38.589048 40.384802
F 86.888466 46.306859 40.384802
F 95.800241 38.589046 40.384802
F 95.800241 46.306858 40.384802
F 104.753229 38.612034 40.333652
F 104.753229 46.329846 40.333652
F 86.888454 51.452063 36.746590
F 86.888454 36.016443 36.746590
F 86.888454 43.734256 36.746590
F 95.800234 51.452064 36.746590
F 95.800234 36.016444 36.746590
F 95.800234 43.734256 36.746590
F 104.755610 51.430218 36.681170
F 104.755610 35.994598 36.681170
F 104.755610 43.712410 36.681170
F 86.888464 51.452064 39.475249
F 86.888464 36.016443 39.475249
F 86.888464 43.734255 39.475249
F 95.800234 51.452064 39.475248
F 95.800234 36.016443 39.475249
F 95.800234 43.734256 39.475249
F 104.692674 51.466940 39.424046
F 104.692675 36.031320 39.424046
F 104.692674 43.749132 39.424046
F 86.888456 38.589048 43.113461
F 86.888456 46.306859 43.113461
F 95.800298 38.589055 43.113468
F 95.800298 46.306867 43.113468
F 104.749628 38.601567 43.081806
F 104.749628 46.319379 43.081806
F 106.931165 47.573249 39.175382
F 106.931165 39.855438 39.175382
F 98.028525 34.730307 28.560722
F 98.028445 34.730154 25.831946
F 102.491692 34.732021 28.559570
F 102.494312 34.731815 25.828354
F 98.028424 34.730286 35.837131
F 102.487828 34.730786 35.835447
F 102.489506 34.730721 33.105697
F 98.028412 34.730276 43.113566
F 102.491342 34.733469 43.114098
F 89.116407 55.310967 3.093133
F 89.116407 63.028779 3.093133
F 98.029098 55.310660 3.093343
F 98.029098 63.028472 3.093343
F 89.116395 57.883571 6.731345
F 89.116395 65.601384 6.731345
F 98.028966 57.883847 6.731532
F 98.028966 65.601659 6.731532
F 89.116405 57.883571 4.002686
F 89.116405 65.601384 4.002686
F 98.028856 57.883685 4.002632
F 98.028856 65.601498 4.002632
F 89.116397 55.310967 0.364474
F 89.116397 63.028779 0.364474
F 98.028790 55.310864 0.364411
F 98.028790 63.028676 0.364410
F 91.344349 54.024667 4.002686
F 91.344349 61.742477 4.002686
F 100.261663 54.025107 4.002367
F 100.261663 61.742918 4.002366
F 91.344337 59.169873 0.364474
F 91.344337 66.887685 0.364474
F 100.257554 59.170297 0.364951
F 100.257554 66.888110 0.364951
F 91.344347 59.169873 3.093133
F 91.344347 66.887685 3.093133
F 100.260816 59.168203 3.094323
F 100.260816 66.886016 3.094323
F 91.344339 54.024667 6.731345
F 91.344339 61.742478 6.731345
F 100.260477 54.026253 6.732357
F 100.260477 61.744064 6.732357
F 93.572298 55.310967 3.093133
F 93.572298 63.028779 3.093134
F 102.507023 55.304971 3.094796
F 102.507023 63.022784 3.094796
F 93.572285 57.883572 6.731345
F 93.572285 65.601385 6.731345
F 102.504061 57.888907 6.732405
F 102.504061 65.606720 6.732405
F 93.572295 57.883573 4.002685
F 93.572295 65.601385 4.002685
F 102.507008 57.888547 3.997546
F 102.507008 65.606360 3.997546
F 93.572287 55.310966 0.364473
F 93.572287 63.028778 0.364473
F 102.501328 55.308160 0.360365
F 102.501328 63.025972 0.360365
F 86.888466 54.024667 4.002686
F 86.888466 61.742477 4.002686
F 95.800313 54.024677 4.002679
F 95.800313 61.742488 4.002679
F 104.822764 54.063175 3.928325
F 104.822764 61.780985 3.928324
F 86.888454 59.169873 0.364474
F 86.888454 66.887686 0.364474
F 95.800229 59.169870 0.364475
F 95.800229 66.887683 0.364475
F 104.767042 59.155287 0.310003
F 104.767042 66.873100 0.310004
F 86.888464 59.169873 3.093133
F 86.888464 66.887686 3.093133
F 95.800310 59.169863 3.093139
F 95.800310 66.887675 3.093139
F 104.772938 59.160697 3.063532
F 104.772938 66.878510 3.063532
F 86.888456 54.024667 6.731345
F 86.888456 61.742478 6.731345
F 95.800296 54.024676 6.731350
F 95.800296 61.742487 6.731350
F 104.766402 54.033163 6.690289
F 104.766402 61.750973 6.690289
F 89.116407 55.310967 10.369556
F 89.116407 63.028779 10.369556
F 98.028847 55.310728 10.369715
F 98.028847 63.028540 10.369715
F 89.116395 57.883571 14.007768
F 89.116395 65.601384 14.007767
F 98.028732 57.883782 14.007906
F 98.028732 65.601595 14.007906
F 89.116405 57.883571 11.279109
F 89.116405 65.601384 11.279109
F 98.028747 57.883658 11.279043
F 98.028747 65.601471 11.279043
F 89.116397 55.310967 7.640898
F 89.116397 63.028779 7.640897
F 98.028801 55.310867 7.640823
F 98.028801 63.028679 7.640823
F 91.344349 54.024667 11.279109
F 91.344349 61.742477 11.279109
F 100.260266 54.024881 11.278911
F 100.260266 61.742691 11.278910
F 91.344337 59.169873 7.640897
F 91.344337 66.887685 7.640897
F 100.260964 59.169548 7.640631
F 100.260964 66.887361 7.640631
F 91.344347 59.169873 10.369556
F 91.344347 66.887685 10.369556
F 100.260088 59.168366 10.370523
F 100.260088 66.886179 10.370524
F 91.344339 54.024667 14.007768
F 91.344339 61.742478 14.007768
F 100.259648 54.026094 14.008686
F 100.259648 61.743904 14.008686
F 93.572296 55.310967 10.369556
F 93.572296 63.028779 10.369557
F 102.501127 55.306337 10.369766
F 102.501127 63.024149 10.369766
F 93.572284 57.883572 14.007768
F 93.572283 65.601385 14.007768
F 102.498652 57.887549 14.007627
F 102.498652 65.605362 14.007628
F 93.572295 57.883573 11.279108
F 93.572295 65.601385 11.279108
F 102.503540 57.887569 11.273387
F 102.503540 65.605382 11.273387
F 93.572287 55.310966 7.640897
F 93.572287 63.028778 7.640897
F 102.505799 55.306203 7.634660
F 102.505799 63.024015 7.634659
F 86.888466 54.024667 11.279109
F 86.888466 61.742477 11.279109
F 95.800290 54.024674 11.279104
F 95.800290 61.742484 11.279104
F 104.805925 54.057510 11.205705
F 104.805925 61.775320 11.205704
F 86.888454 59.169873 7.640897
F 86.888454 66.887686 7.640898
F 95.800291 59.169864 7.640891
F 95.800291 66.887677 7.640892
F 104.814881 59.134450 7.565266
F 104.814881 66.852263 7.565266
F 86.888464 59.169873 10.369556
F 86.888464 66.887686 10.369556
F 95.800299 59.169865 10.369561
F 95.800299 66.887678 10.369561
F 104.757789 59.163020 10.327299
F 104.757789 66.880833 10.327299
F 86.888456 54.024667 14.007768
F 86.888456 61.742477 14.007768
F 95.800285 54.024674 14.007771
F 95.800285 61.742484 14.007772
F 104.749080 54.029398 13.965187
F 104.749080 61.747208 13.965187
F 89.116407 55.310967 17.645979
F 89.116407 63.028779 17.645979
F 98.028666 55.310776 17.646104
F 98.028666 63.028588 17.646104
F 89.116395 57.883571 21.284191
F 89.116395 65.601384 21.284191
F 98.028611 57.883753 21.284309
F 98.028611 65.601566 21.284310
F 89.116405 57.883571 18.555532
F 89.116405 65.601384 18.555532
F 98.028607 57.883626 18.555491
F 98.028607 65.601439 18.555491
F 89.116397 55.310967 14.917321
F 89.116397 63.028779 14.917320
F 98.028672 55.310895 14.917265
F 98.028672 63.028707 14.917265
F 91.344349 54.024667 18.555532
F 91.344349 61.742477 18.555532
F 100.259275 54.024664 18.555490
F 100.259276 61.742475 18.555490
F 91.344337 59.169873 14.917320
F 91.344337 66.887685 14.917320
F 100.259679 59.169771 14.917202
F 100.259679 66.887584 14.917203
F 91.344347 59.169873 17.645979
F 91.344347 66.887685 17.645979
F 100.259185 59.168528 17.646848
F 100.259185 66.886341 17.646849
F 91.344339 54.024667 21.284191
F 91.344339 61.742478 21.284191
F 100.258679 54.025924 21.285009
F 100.258679 61.743734 21.285009
F 93.572294 55.310967 17.645979
F 93.572294 63.028779 17.645979
F 102.496821 55.307505 17.645625
F 102.496821 63.025317 17.645624
F 93.572282 57.883572 21.284192
F 93.572282 65.601385 21.284191
F 102.495167 57.886532 21.283643
F 102.495167 65.604344 21.283643
F 93.572294 57.883573 18.555531
F 93.572294 65.601385 18.555531
F 102.498864 57.886277 18.551008
F 102.498864 65.604089 18.551008
F 93.572286 55.310966 14.917320
F 93.572286 63.028778 14.917319
F 102.501176 55.307673 14.912217
F 102.501176 63.025485 14.912217
F 86.888466 54.024667 18.555533
F 86.888466 61.742478 18.555532
F 95.800269 54.024670 18.555530
F 95.800269 61.742481 18.555530
F 104.791190 54.054151 18.484861
F 104.791190 61.771962 18.484861
F 86.888454 59.169873 14.917320
F 86.888454 66.887686 14.917320
F 95.800268 59.169868 14.917317
F 95.800268 66.887680 14.917316
F 104.797999 59.138991 14.845632
F 104.797999 66.856804 14.845632
F 86.888464 59.169873 17.645979
F 86.888464 66.887686 17.645979
F 95.800286 59.169867 17.645983
F 95.800286 66.887680 17.645983
F 104.740630 59.167758 17.602531
F 104.740630 66.885571 17.602531
F 86.888456 54.024667 21.284191
F 86.888456 61.742477 21.284191
F 95.800271 54.024672 21.284194
F 95.800271 61.742482 21.284194
F 104.732346 54.024044 21.239115
F 104.732346 61.741854 21.239116
F 91.344349 69.460290 4.002686
F 104.732346 69.459666 21.239115
F 91.344339 69.460290 6.731345
F 86.888466 69.460290 4.002686
F 86.888456 69.460290 6.731345
F 91.344349 69.460290 11.279109
F 91.344339 69.460290 14.007768
F 86.888456 69.460290 21.284191
F 86.888466 69.460290 11.279109
F 86.888456 69.460290 14.007768
F 91.344349 69.460290 18.555532
F 100.259275 69.460287 18.555490
F 91.344339 69.460290 21.284191
F 86.888466 69.460290 18.555532
F 89.116407 55.310967 24.922403
F 89.116407 63.028779 24.922403
F 98.028580 55.310794 24.922516
F 98.028580 63.028606 24.922517
F 89.116395 57.883571 28.560615
F 89.116395 65.601384 28.560615
F 98.028525 57.883736 28.560722
F 98.028525 65.601549 28.560723
F 89.116405 57.883571 25.831956
F 89.116405 65.601384 25.831956
F 98.028445 57.883584 25.831945
F 98.028445 65.601397 25.831946
F 89.116397 55.310967 22.193744
F 89.116397 63.028779 22.193744
F 98.028521 55.310932 22.193718
F 98.028521 63.028744 22.193718
F 91.344349 54.024667 25.831956
F 91.344349 61.742477 25.831956
F 100.258672 54.024505 25.832031
F 100.258672 61.742316 25.832031
F 91.344337 59.169873 22.193744
F 91.344337 66.887685 22.193744
F 100.258961 59.169957 22.193761
F 100.258961 66.887769 22.193761
F 91.344347 59.169873 24.922403
F 91.344347 66.887685 24.922403
F 100.258163 59.168712 24.923163
F 100.258162 66.886525 24.923163
F 91.344339 54.024667 28.560615
F 91.344339 61.742478 28.560615
F 100.257601 54.025723 28.561311
F 100.257601 61.743533 28.561311
F 93.572293 55.310967 24.922403
F 93.572293 63.028779 24.922403
F 102.493490 55.308531 24.921630
F 102.493490 63.026343 24.921630
F 93.572281 57.883572 28.560615
F 93.572281 65.601384 28.560615
F 102.491692 57.885451 28.559570
F 102.491692 65.603263 28.559570
F 93.572292 57.883573 25.831955
F 93.572293 65.601385 25.831955
F 102.494312 57.885245 25.828354
F 102.494312 65.603058 25.828354
F 93.572285 55.310966 22.193744
F 93.572285 63.028778 22.193743
F 102.496587 55.308786 22.189707
F 102.496587 63.026598 22.189706
F 86.888466 54.024667 25.831956
F 86.888466 61.742478 25.831956
F 95.800260 54.024669 25.831955
F 95.800260 61.742480 25.831954
F 104.777594 54.051348 25.762873
F 104.777594 61.769159 25.762872
F 86.888454 59.169873 22.193744
F 86.888454 66.887686 22.193744
F 95.800254 59.169870 22.193742
F 95.800254 66.887683 22.193742
F 104.784485 59.141735 22.123869
F 104.784485 66.859547 22.123869
F 86.888464 59.169873 24.922403
F 86.888464 66.887686 24.922403
F 95.800272 59.169869 24.922406
F 95.800272 66.887682 24.922405
F 104.724128 59.173201 24.875383
F 104.724128 66.891013 24.875383
F 86.888456 54.024667 28.560615
F 86.888456 61.742477 28.560615
F 95.800255 54.024670 28.560616
F 95.800255 61.742480 28.560617
F 104.715875 54.018686 28.511610
F 104.715875 61.736496 28.511610
F 89.116407 55.310967 32.198826
F 89.116407 63.028779 32.198826
F 98.028487 55.310812 32.198927
F 98.028487 63.028624 32.198927
F 89.116395 57.883571 35.837037
F 89.116395 65.601384 35.837038
F 98.028424 57.883716 35.837131
F 98.028424 65.601528 35.837131
F 89.116405 57.883571 33.108379
F 89.116405 65.601384 33.108379
F 98.028259 57.883534 33.108403
F 98.028259 65.601347 33.108403
F 89.116397 55.310967 29.470167
F 89.116397 63.028779 29.470168
F 98.028347 55.310979 29.470174
F 98.028347 63.028791 29.470173
F 91.344349 54.024667 33.108379
F 91.344349 61.742477 33.108378
F 100.258013 54.024343 33.108576
F 100.258013 61.742154 33.108576
F 91.344337 59.169873 29.470167
F 91.344337 66.887685 29.470167
F 100.258342 59.170114 29.470302
F 100.258342 66.887927 29.470301
F 91.344347 59.169873 32.198826
F 91.344347 66.887685 32.198826
F 100.257025 59.168930 32.199454
F 100.257025 66.886743 32.199453
F 91.344338 54.024667 35.837037
F 91.344339 61.742478 35.837038
F 100.256424 54.025498 35.837615
F 100.256424 61.743308 35.837615
F 93.572293 55.310968 32.198826
F 93.572292 63.028779 32.198826
F 102.489808 55.309683 32.197485
F 102.489808 63.027495 32.197485
F 93.572281 57.883572 35.837038
F 93.572281 65.601384 35.837038
F 102.487828 57.884216 35.835447
F 102.487828 65.602029 35.835447
F 93.572291 57.883573 33.108378
F 93.572291 65.601385 33.108378
F 102.489505 57.884151 33.105697
F 102.489506 65.601964 33.105696
F 93.572283 55.310966 29.470167
F 93.572283 63.028779 29.470166
F 102.491944 55.309825 29.467010
F 102.491944 63.027637 29.467009
F 86.888466 54.024667 33.108379
F 86.888466 61.742478 33.108379
F 95.800250 54.024667 33.108378
F 95.800250 61.742478 33.108378
F 104.763074 54.048229 33.041140
F 104.763074 61.766040 33.041139
F 86.888454 59.169873 29.470168
F 86.888454 66.887686 29.470167
F 95.800245 59.169872 29.470166
F 95.800245 66.887684 29.470166
F 104.770432 59.144727 29.401960
F 104.770432 66.862539 29.401960
F 86.888464 59.169873 32.198826
F 86.888464 66.887686 32.198826
F 95.800254 59.169871 32.198827
F 95.800254 66.887684 32.198827
F 104.707611 59.178454 32.147893
F 104.707611 66.896266 32.147893
F 86.888456 54.024667 35.837037
F 86.888456 61.742477 35.837038
F 95.800236 54.024668 35.837038
F 95.800236 61.742478 35.837038
F 104.699313 54.013537 35.784280
F 104.699313 61.731348 35.784281
F 89.116407 55.310967 39.475249
F 89.116407 63.028779 39.475249
F 98.028408 55.310833 39.475366
F 98.028408 63.028645 39.475366
F 89.116395 57.883571 43.113461
F 89.116395 65.601384 43.113461
F 98.028412 57.883706 43.113566
F 98.028412 65.601519 43.113566
F 89.116405 57.883571 40.384802
F 89.116405 65.601384 40.384802
F 98.028049 57.883478 40.384869
F 98.028049 65.601291 40.384869
F 89.116397 55.310967 36.746590
F 89.116397 63.028779 36.746590
F 98.028148 55.311032 36.746637
F 98.028148 63.028844 36.746637
F 91.344349 54.024667 40.384802
F 91.344349 61.742477 40.384802
F 100.257395 54.024134 40.385198
F 100.257395 61.741945 40.385198
F 91.344337 59.169873 36.746590
F 91.344337 66.887685 36.746590
F 100.257638 59.170281 36.746850
F 100.257638 66.888094 36.746850
F 91.344347 59.169873 39.475249
F 91.344347 66.887685 39.475249
F 100.255781 59.169163 39.475742
F 100.255781 66.886976 39.475742
F 91.344339 54.024667 43.113461
F 91.344339 61.742478 43.113462
F 100.260135 54.026126 43.114589
F 100.260135 61.743936 43.114589
F 93.572292 55.310968 39.475249
F 93.572292 63.028780 39.475249
F 102.487682 55.309998 39.475301
F 102.487682 63.027810 39.475301
F 93.572280 57.883572 43.113461
F 93.572280 65.601384 43.113461
F 102.491342 57.886899 43.114098
F 102.491342 65.604711 43.114099
F 93.572289 57.883573 40.384801
F 93.572289 65.601385 40.384802
F 102.484556 57.883224 40.383645
F 102.484556 65.601037 40.383645
F 93.572282 55.310966 36.746589
F 93.572282 63.028779 36.746589
F 102.487108 55.310893 36.744891
F 102.487108 63.028705 36.744891
F 86.888466 54.024667 40.384802
F 86.888466 61.742477 40.384802
F 95.800241 54.024665 40.384802
F 95.800241 61.742476 40.384802
F 104.753229 54.047653 40.333652
F 104.753229 61.765464 40.333652
F 86.888454 59.169873 36.746590
F 86.888454 66.887686 36.746590
F 95.800234 59.169873 36.746590
F 95.800234 66.887686 36.746590
F 104.755610 59.148028 36.681170
F 104.755610 66.865841 36.681170
F 86.888464 59.169873 39.475249
F 86.888464 66.887686 39.475249
F 95.800234 59.169873 39.475249
F 95.800234 66.887686 39.475249
F 104.692675 59.184749 39.424046
F 104.692675 66.902562 39.424046
F 86.888456 54.024667 43.113461
F 86.888456 61.742477 43.113461
F 95.800298 54.024674 43.113468
F 95.800297 61.742485 43.113468
F 104.749628 54.037187 43.081806
F 104.749628 61.754997 43.081806
F 106.931165 55.291056 39.175382
F 106.931165 63.008868 39.175382
F 91.344349 69.460290 25.831956
F 100.258672 69.460128 25.832031
F 91.344339 69.460290 28.560615
F 86.888466 69.460290 25.831956
F 86.888456 69.460290 28.560615
F 104.715875 69.454309 28.511610
F 91.344349 69.460290 33.108379
F 100.258013 69.459966 33.108576
F 91.344339 69.460290 35.837037
F 86.888466 69.460290 33.108379
F 86.888456 69.460290 43.113461
F 95.800250 69.460290 33.108378
F 86.888456 69.460290 35.837037
F 104.699313 69.449160 35.784280
F 91.344349 69.460290 40.384802
F 100.257395 69.459757 40.385198
F 91.344339 69.460290 43.113461
F 86.888466 69.460290 40.384802
F 95.800241 69.460288 40.384802
