# Supplementary material for: Molecular-resolution imaging of ice crystallized from liquid water by cryogenic liquid-cell TEM
Source: Nat Commun. 2025 Sep 25;16:8342. doi: 10.1038/s41467-025-62451-0 (PMC12462463; doi:10.1038/s41467-025-62451-0)
Supplement: Supplementary file 9 — Supplementary Data 1 [file 41467_2025_62451_MOESM9_ESM.zip › supercell_4_3_2/0.6/93K_relaxed.xyz]

10368
F10368
F 0.225402 1.249905 2.901845
F 0.225402 8.967625 2.901845
F 0.225402 16.685365 2.901845
F 9.312844 1.287915 2.822445
F 9.312844 9.005635 2.822445
F 9.312844 16.723365 2.822445
F 18.223084 1.339385 2.862165
F 18.308384 9.241825 3.090645
F 6.941994 15.436865 18.258815
F 0.210019 3.901455 6.515175
F 0.210019 11.619165 6.515175
F 9.295974 3.859135 6.463585
F 9.295974 11.576865 6.463585
F 18.169384 3.948025 6.492255
F 18.073384 11.448565 6.616505
F 0.284729 3.870145 3.754445
F 0.284729 11.587865 3.754445
F 9.309194 3.860025 3.735195
F 9.309194 11.577765 3.735195
F 18.088684 3.967655 3.804045
F 18.215884 11.881765 4.002025
F 0.197108 1.310185 0.147958
F 6.952604 12.862565 17.350415
F 0.197108 9.027905 0.147958
F 6.952604 5.144855 17.350415
F 0.197108 16.745665 0.147958
F 15.969884 12.705065 14.558215
F 9.137974 1.289235 0.095645
F 9.137974 9.006955 0.095645
F 9.137974 16.724665 0.095644
F 15.985584 5.120525 17.375115
F 18.148784 16.378965 14.717515
F 20.321984 7.766205 20.954915
F 2.568884 7.730165 3.673345
F 2.568884 15.447865 3.673345
F 2.568884 0.012446 3.673345
F 11.537584 7.718725 3.758645
F 11.537584 15.436465 3.758645
F 11.537584 0.001000 3.758645
F 20.583384 7.770625 3.801375
F 20.412684 15.414265 3.740105
F 15.978484 5.069255 14.653615
F 2.414774 5.145025 0.038509
F 2.414774 12.862765 0.038509
F 11.365884 5.148175 0.118988
F 11.365884 12.865865 0.118987
F 20.187184 15.493965 20.930515
F 15.935984 7.793665 21.252015
F 2.559984 5.129915 2.779445
F 2.559984 12.847665 2.779445
F 11.541384 5.146945 2.845655
F 11.541384 12.864665 2.845655
F 20.350784 5.082295 2.834085
F 20.542684 12.869265 2.830985
F 2.550474 7.733345 6.416235
F 2.550474 15.451065 6.416235
F 2.550474 0.015622 6.416235
F 11.524484 7.717835 6.486815
F 11.524484 15.435565 6.486815
F 11.524484 0.000119 6.486815
F 20.554084 7.749305 6.387605
F 20.272284 15.276665 6.575265
F 6.941994 0.001385 18.258815
F 4.835054 1.283845 2.779705
F 4.835054 9.001565 2.779705
F 4.835054 16.719265 2.779705
F 13.769284 1.288105 2.868975
F 13.769284 9.005825 2.868975
F 13.769284 16.723565 2.868975
F 4.820594 3.862345 6.419395
F 4.820594 11.580065 6.419395
F 13.752384 3.858965 6.510135
F 13.752384 11.576665 6.510135
F 4.836854 3.865645 3.685625
F 4.836854 11.583365 3.685625
F 13.765484 3.859845 3.781975
F 13.765484 11.577565 3.781975
F 4.676484 1.287105 0.048286
F 4.676484 9.004825 0.048286
F 4.676484 16.722565 0.048286
F 13.593784 1.289325 0.142325
F 13.593784 9.007045 0.142325
F 13.593784 16.724765 0.142325
F 7.076514 7.720585 3.710815
F 7.076514 15.438265 3.710815
F 7.076514 0.002864 3.710815
F 16.249884 7.781635 3.855315
F 16.040584 15.705965 3.702795
F 15.888284 15.442865 18.174915
F 6.905684 5.146645 0.071450
F 6.905684 12.864365 0.071450
F 6.979654 5.143655 14.620815
F 15.913084 7.653665 18.192515
F 7.081814 5.146325 2.799325
F 7.081814 12.864065 2.799325
F 15.970384 5.167035 2.823195
F 15.985084 13.010565 2.920775
F 7.065234 7.718375 6.440465
F 7.065234 15.436065 6.440465
F 7.065234 0.000656 6.440465
F 15.870484 7.660165 6.478155
F 15.956684 15.527865 6.494935
F 6.979654 12.861365 14.620815
F 0.184344 1.245175 10.144815
F 0.184344 8.962895 10.144815
F 0.184344 16.680665 10.144815
F 9.258484 1.286125 10.098015
F 9.258484 9.003845 10.098015
F 9.258484 16.721565 10.098015
F 18.348684 1.159575 10.222015
F 18.247384 8.852315 10.181715
F 18.330084 16.811965 2.742595
F 0.159152 3.898235 13.781315
F 0.159152 11.615965 13.781315
F 9.220464 3.859005 13.735815
F 9.220464 11.576765 13.735815
F 18.163384 3.965935 13.814415
F 18.203984 11.415165 13.751115
F 0.248219 3.862535 11.015115
F 0.248219 11.580265 11.015115
F 9.249104 3.859025 11.007115
F 9.249104 11.576765 11.007115
F 18.223884 3.749325 11.067515
F 18.056684 11.375065 11.092815
F 0.270982 1.280885 7.377225
F 0.270982 8.998605 7.377225
F 0.270982 16.716365 7.377225
F 9.287014 1.286155 7.369935
F 9.287014 9.003875 7.369935
F 9.287014 16.721565 7.369935
F 18.312384 1.366405 7.524945
F 18.125984 8.854265 7.278245
F 17.980084 11.674465 21.038315
F 2.517244 7.727455 10.940115
F 2.517244 15.445165 10.940115
F 2.517244 0.009735 10.940115
F 11.477384 7.717735 11.030615
F 11.477384 15.435465 11.030615
F 11.477384 0.000011 11.030615
F 20.295084 7.581425 11.115715
F 20.388584 15.256765 10.880215
F 18.173184 16.556665 9.950925
F 2.548484 5.134005 7.302575
F 2.548484 12.851765 7.302575
F 11.515384 5.145175 7.393375
F 11.515384 12.862865 7.393375
F 20.439384 5.158195 7.192475
F 20.296684 12.668265 7.364435
F 2.519084 5.131325 10.047115
F 2.519084 12.849065 10.047115
F 11.486984 5.145125 10.121215
F 11.486984 12.862865 10.121215
F 20.174984 5.048165 9.909925
F 20.438484 12.612665 10.088215
F 2.487074 7.729995 13.683715
F 2.487074 15.447765 13.683715
F 2.487074 0.012275 13.683715
F 11.448884 7.717735 13.759015
F 11.448884 15.435465 13.759015
F 11.448884 0.000015 13.759015
F 20.417484 7.475515 13.807815
F 20.393184 15.303665 13.606615
F 13.667184 9.004005 14.691815
F 4.785694 1.283625 10.053215
F 4.785694 9.001345 10.053215
F 4.785694 16.719065 10.053215
F 13.714884 1.286285 10.144615
F 13.714884 9.004005 10.144615
F 13.714884 16.721765 10.144615
F 4.749644 3.860955 13.690515
F 4.749644 11.578665 13.690515
F 13.676684 3.858865 13.782415
F 13.676684 11.576565 13.782415
F 4.778904 3.864115 10.957115
F 4.778904 11.581865 10.957115
F 13.705284 3.858865 11.053915
F 13.705284 11.576565 11.053915
F 4.815594 1.280775 7.319975
F 4.815594 8.998505 7.319975
F 4.815594 16.716265 7.319975
F 13.743284 1.286325 7.416715
F 13.743284 9.004045 7.416715
F 13.743284 16.721765 7.416715
F 7.017264 7.719345 10.982715
F 7.017264 15.437065 10.982715
F 7.017264 0.001622 10.982715
F 15.954284 7.753685 11.109915
F 15.925784 15.376665 10.965315
F 6.914954 0.000181 20.988315
F 7.054624 5.143405 7.345435
F 7.054624 12.861165 7.345435
F 15.836184 5.169935 7.520425
F 15.945884 12.934665 7.373805
F 7.028014 5.144665 10.074815
F 7.028014 12.862365 10.074815
F 16.114684 5.269185 10.262515
F 15.787284 12.724465 9.987245
F 6.990284 7.718105 13.712515
F 6.990284 15.435865 13.712515
F 6.990284 0.000384 13.712515
F 15.884884 7.670335 13.862215
F 15.947384 15.354565 13.843115
F 6.914954 15.435665 20.988315
F 0.134114 1.248645 17.417915
F 0.134114 8.966375 17.417915
F 0.134114 16.684065 17.417915
F 9.182454 1.286165 17.373715
F 9.182454 9.003885 17.373715
F 9.182454 16.721565 17.373715
F 17.849984 1.292295 17.609215
F 18.208384 8.888685 17.312215
F 6.941994 7.719105 18.258815
F 0.109274 3.894715 21.054215
F 0.109274 11.612465 21.054215
F 9.144444 3.858955 21.011715
F 9.144444 11.576665 21.011715
F 15.731584 15.560565 21.009915
F 18.017384 16.807565 17.412015
F 0.200807 3.857365 18.294415
F 0.200807 11.575065 18.294415
F 9.173034 3.858995 18.283115
F 9.173034 11.576665 18.283115
F 18.121584 3.918695 18.469015
F 18.148684 11.527365 18.313515
F 0.224621 1.284895 14.654915
F 0.224621 9.002615 14.654915
F 0.224621 16.720365 14.654915
F 9.211054 1.286135 14.645115
F 9.211054 9.003855 14.645115
F 9.211054 16.721565 14.645115
F 18.076584 1.272965 14.836315
F 18.211984 8.794245 14.576415
F 20.299584 12.857465 17.344115
F 2.452314 7.724955 18.216915
F 2.452314 15.442665 18.216915
F 2.452314 0.007232 18.216915
F 11.401284 7.717725 18.306515
F 11.401284 15.435465 18.306515
F 11.401284 0.000008 18.306515
F 20.424584 7.559785 18.218615
F 20.367684 15.423465 18.185515
F 6.914954 7.717905 20.988315
F 2.485104 5.136705 14.578515
F 2.485104 12.854465 14.578515
F 11.439284 5.145135 14.668515
F 11.439284 12.862865 14.668515
F 20.390284 4.820255 14.853315
F 20.484984 12.614065 14.653315
F 2.454994 5.134255 17.320515
F 2.454994 12.851965 17.320515
F 11.410784 5.145135 17.397015
F 11.410784 12.862865 17.397015
F 20.405084 4.957665 17.479315
F 18.064984 16.908365 7.290155
F 2.423144 7.727185 20.957115
F 2.423144 15.444865 20.957115
F 2.423144 0.009462 20.957115
F 11.372684 7.717735 21.035015
F 11.372684 15.435465 21.035015
F 11.372684 0.000013 21.035015
F 17.990784 3.768535 21.218215
F 13.667184 16.721765 14.691815
F 16.002584 12.771665 17.354415
F 4.713174 1.284645 17.328115
F 4.713174 9.002365 17.328115
F 4.713174 16.720065 17.328115
F 13.638684 1.286285 17.420315
F 13.638684 9.004005 17.420315
F 13.638684 16.721765 17.420315
F 4.676824 3.860005 20.965715
F 4.676824 11.577765 20.965715
F 13.600584 3.858865 21.058315
F 13.600584 11.576565 21.058315
F 4.706144 3.863355 18.233415
F 4.706144 11.581065 18.233415
F 13.629084 3.858865 18.329815
F 13.629084 11.576565 18.329815
F 4.742404 1.281395 14.595315
F 4.742404 8.999115 14.595315
F 4.742404 16.716865 14.595315
F 13.667184 1.286285 14.691815
F 20.251784 5.205645 0.052132
F 18.104484 9.170915 0.347181
F 17.955084 1.153015 0.030124
F 18.088184 16.718765 0.119656
F 15.971884 -0.045769 11.052715
F 15.876584 5.121055 0.119712
F 20.627084 -0.153185 11.148715
F 15.978984 12.762965 0.268391
F 20.449284 12.875765 0.087257
F 20.345784 -0.027906 6.503985
F 15.897184 -0.093451 13.793715
F 20.381084 0.005732 13.875215
F 19.978384 0.048455 21.115315
F 20.085584 -0.006823 18.366215
F 20.479784 0.020522 3.800465
F 0.084599 1.252345 24.690415
F 0.084599 8.970065 24.690415
F 0.084599 16.687765 24.690415
F 9.106464 1.286215 24.649715
F 9.106464 9.003935 24.649715
F 9.106464 16.721665 24.649715
F 18.031884 1.228475 24.725815
F 17.872184 8.842085 24.608515
F 18.141684 11.529265 42.908115
F 0.060030 3.890675 28.326615
F 0.060030 11.608365 28.326615
F 9.068454 3.858905 28.287615
F 9.068454 11.576665 28.287615
F 17.918684 3.683645 28.498115
F 18.015884 11.516665 28.288715
F 0.153341 3.851925 25.573115
F 0.153341 11.569665 25.573115
F 9.096984 3.858955 25.559015
F 9.096984 11.576665 25.559015
F 18.077584 3.653965 25.699115
F 17.850984 11.437865 25.595215
F 9.134994 1.286175 21.921015
F 9.134994 9.003895 21.921015
F 9.134994 16.721665 21.921015
F 18.143784 3.759705 42.819415
F 17.918384 16.880865 21.984415
F 18.080484 9.228765 21.890315
F 2.387584 7.722485 25.493615
F 2.387584 15.440165 25.493615
F 2.387584 0.004761 25.493615
F 11.325084 7.717725 25.582415
F 11.325084 15.435465 25.582415
F 11.325084 0.000004 25.582415
F 20.029284 7.613235 25.750415
F 20.130184 15.484765 25.666415
F 6.912794 15.432365 42.813915
F 2.419834 5.139145 21.855215
F 2.419834 12.856865 21.855215
F 11.363184 5.145135 21.944515
F 11.363184 12.862865 21.944515
F 20.279384 7.899545 42.964915
F 0.177052 16.725965 21.933715
F 2.391374 5.137105 24.593715
F 2.391374 12.854865 24.593715
F 11.334584 5.145135 24.672915
F 11.334584 12.862865 24.672915
F 20.188084 5.112795 24.668415
F 20.144784 12.886065 24.602415
F 2.359504 7.724435 28.230515
F 2.359504 15.442165 28.230515
F 2.359504 0.006710 28.230515
F 11.296484 7.717735 28.310915
F 11.296484 15.435465 28.310915
F 11.296484 0.000010 28.310915
F 20.107784 7.552825 28.453315
F 20.358784 15.441265 28.424315
F 6.912794 7.714645 42.813915
F 4.640594 1.285655 24.603315
F 4.640594 9.003375 24.603315
F 4.640594 16.721065 24.603315
F 13.562484 1.286285 24.696315
F 13.562484 9.004005 24.696315
F 13.562484 16.721765 24.696315
F 4.604274 3.859015 28.240915
F 4.604274 11.576765 28.240915
F 13.524384 3.858865 28.334215
F 13.524384 11.576565 28.334215
F 4.634104 3.862405 25.509915
F 4.634104 11.580165 25.509915
F 13.552884 3.858865 25.605815
F 13.552884 11.576565 25.605815
F 4.670054 1.282235 21.871715
F 4.670054 8.999955 21.871715
F 4.670054 16.717665 21.871715
F 13.590984 1.286285 21.967815
F 13.590984 9.004005 21.967815
F 13.590984 16.721765 21.967815
F 6.866774 7.718855 25.534915
F 6.866774 15.436565 25.534915
F 6.866774 0.001131 25.534915
F 15.673684 7.550995 25.576915
F 15.745884 15.464465 25.775015
F 15.606084 12.866065 39.375315
F 6.904364 5.143885 21.896915
F 6.904364 12.861565 21.896915
F 4.526984 9.002035 36.421415
F 0.177052 9.008255 21.933715
F 6.877364 5.145075 24.626215
F 6.877364 12.862765 24.626215
F 15.817684 4.953305 24.791815
F 15.802784 12.954265 24.566815
F 6.839794 7.717655 28.264115
F 6.839794 15.435365 28.264115
F 15.751484 5.121135 39.293915
F 15.583284 7.608655 28.264615
F 15.722584 15.420665 28.338915
F 6.742924 12.862365 39.173915
F 0.035576 1.256725 31.962815
F 0.035576 8.974445 31.962815
F 0.035576 16.692165 31.962815
F 9.030454 1.286255 31.925515
F 9.030454 9.003975 31.925515
F 9.030454 16.721665 31.925615
F 17.978684 1.325085 32.113715
F 18.036884 8.936005 31.898715
F 4.526984 1.284315 36.421415
F 0.010694 3.885855 35.599215
F 0.010694 11.603565 35.599215
F 8.992564 3.858825 35.562715
F 8.992564 11.576565 35.562715
F 17.858184 3.973235 35.609415
F 17.926984 11.318765 35.772715
F 0.105947 3.846565 32.852015
F 0.105947 11.564265 32.852015
F 9.020974 3.858905 32.834815
F 9.020974 11.576665 32.834815
F 17.871984 3.889445 33.005015
F 18.063984 11.413965 32.827515
F 0.129616 1.295875 29.212615
F 0.129616 9.013605 29.212615
F 0.129615 16.731365 29.212615
F 9.058964 1.286215 29.197015
F 9.058964 9.003935 29.197015
F 9.058964 16.721665 29.197015
F 17.961584 1.017685 29.384715
F 17.789784 9.053605 29.309015
F 15.865884 7.760315 43.005615
F 2.323244 7.719685 32.770715
F 2.323244 15.437365 32.770715
F 2.323244 0.001969 32.770715
F 11.248884 7.717725 32.858215
F 11.248884 15.435465 32.858215
F 6.742924 5.144605 39.173915
F 20.186084 7.656015 32.889615
F 20.117184 15.276865 32.968215
F 15.745384 12.861465 36.516815
F 2.355404 5.141715 29.132115
F 2.355404 12.859465 29.132115
F 11.286984 5.145145 29.220415
F 11.286984 12.862865 29.220415
F 20.246784 4.896465 29.203215
F 20.200084 12.768465 29.178515
F 2.327574 5.139705 31.867215
F 2.327574 12.857465 31.867215
F 11.258484 5.145135 31.948915
F 11.258484 12.862865 31.948915
F 20.148384 5.008905 31.945415
F 20.229184 12.698265 31.860515
F 2.294954 7.721875 35.504415
F 2.294954 15.439565 35.504415
F 2.294954 0.004151 35.504415
F 11.220484 7.717685 35.586115
F 11.220484 15.435365 35.586115
F 15.615484 5.110685 36.572615
F 20.104584 7.854685 35.619315
F 20.184984 15.133165 35.695115
F 6.754274 12.861965 36.445415
F 4.567884 1.286565 31.878515
F 4.567884 9.004285 31.878515
F 4.567884 16.721965 31.878515
F 13.486284 1.286285 31.972215
F 13.486284 9.004005 31.972215
F 13.486284 16.721765 31.972215
F 4.531234 3.858325 35.515815
F 4.531234 11.576065 35.515815
F 13.448284 3.858815 35.609415
F 13.448284 11.576565 35.609415
F 4.562314 3.861305 32.786515
F 4.562314 11.579065 32.786515
F 13.476784 3.858855 32.881515
F 13.476784 11.576565 32.881515
F 4.598194 1.283285 29.148215
F 4.598194 9.001005 29.148215
F 4.598194 16.718765 29.148215
F 13.514784 1.286285 29.243715
F 13.514784 9.004005 29.243715
F 13.514784 16.721765 29.243715
F 6.791464 7.718635 32.810815
F 6.791464 15.436365 32.810815
F 6.791464 0.000917 32.810815
F 15.733884 7.677435 32.768915
F 15.724384 15.326065 32.770415
F 6.754274 5.144205 36.445415
F 6.829134 5.144125 29.173015
F 6.829134 12.861865 29.173015
F 15.657284 5.192095 29.327515
F 15.795484 12.800165 29.219415
F 6.802274 5.145345 31.902015
F 6.802274 12.863065 31.902015
F 15.741084 5.126945 31.973515
F 15.708984 12.736365 31.989015
F 6.764914 7.717305 35.539115
F 6.764914 15.435065 35.539115
F 15.573584 15.396565 40.334015
F 15.475184 7.565765 35.533115
F 15.437784 15.352365 35.438815
F 15.719184 7.761945 40.154515
F 6.737694 15.434365 40.086615
F 13.422284 11.574765 40.157115
F 17.841284 16.710265 24.753915
F 8.970434 1.285305 39.197515
F 8.970434 9.003025 39.197515
F 8.970434 16.720765 39.197515
F 17.950684 1.304605 39.183915
F 18.099084 8.947235 39.366215
F 17.853084 16.450065 39.097415
F 0.088867 3.909855 42.916915
F 0.088867 11.627565 42.916915
F 9.141134 3.856075 42.837315
F 9.141134 11.573765 42.837315
F 15.827484 15.413665 43.023015
F 20.356784 15.452965 42.756415
F 0.068415 3.845245 40.162715
F 0.068415 11.562965 40.162715
F 8.966684 3.857055 40.110515
F 8.966684 11.574765 40.110515
F 18.074784 3.836975 40.214015
F 17.915484 11.360665 40.333515
F 0.082088 1.301625 36.495115
F 0.082088 9.019345 36.495115
F 0.082088 16.737065 36.495115
F 8.983514 1.286155 36.469315
F 8.983514 9.003875 36.469315
F 8.983514 16.721565 36.469315
F 17.961684 1.364675 36.621515
F 17.667084 8.766555 36.737015
F 15.723984 5.193995 22.084315
F 2.276754 7.716735 40.054915
F 2.276754 15.434465 40.054915
F 6.737694 7.716675 40.086615
F 11.194484 7.715895 40.133815
F 11.194484 15.433665 40.133815
F 13.439184 16.721665 36.516015
F 20.222784 7.718635 40.183615
F 20.233984 15.449865 39.944915
F 13.439184 9.003905 36.516015
F 2.290854 5.144075 36.409815
F 2.290854 12.861765 36.409815
F 11.211384 5.145045 36.492615
F 11.211384 12.862765 36.492615
F 20.314684 5.243445 36.431415
F 20.013884 12.601165 36.545415
F 2.270434 5.137335 39.145515
F 2.270434 12.855065 39.145515
F 11.198284 5.144155 39.220815
F 11.198284 12.861865 39.220815
F 20.091084 5.278895 39.138715
F 20.101184 12.667965 39.281615
F 2.413514 7.732485 42.794315
F 2.413514 15.450165 42.794315
F 2.413514 0.014762 42.794315
F 11.369984 7.714685 42.860515
F 11.369984 15.432365 42.860515
F 13.439184 1.286185 36.516015
F 17.832984 16.396265 36.247315
F 0.177052 1.290535 21.933715
F 4.526984 16.719765 36.421415
F 4.510084 1.285875 39.150715
F 4.510084 9.003595 39.150715
F 4.510084 16.721365 39.150715
F 13.426084 1.285295 39.244115
F 13.426084 9.003015 39.244115
F 13.426084 16.720765 39.244115
F 4.662304 3.862195 42.796115
F 4.662304 11.579965 42.796115
F 13.597784 3.855825 42.883815
F 13.597784 11.573565 42.883815
F 4.510784 3.858655 40.064115
F 4.510784 11.576365 40.064115
F 13.422284 3.857045 40.157115
F 18.082784 16.765265 32.137515
F 18.095684 16.664665 29.411115
F 15.802484 13.011465 21.851015
F 17.771684 1.220495 21.988915
F 20.166484 5.256235 21.887615
F 15.675984 0.123798 35.804015
F 20.254784 13.003565 21.991115
F 20.160384 -0.163604 33.047415
F 20.247384 0.025690 25.615315
F 0.225402 24.403065 2.901845
F 0.225402 32.120765 2.901845
F 9.312844 24.441065 2.822445
F 9.312844 32.158765 2.822445
F 18.063784 24.539165 2.968905
F 18.004484 32.152665 2.725005
F 0.210019 27.054665 6.515175
F 20.237484 23.009765 21.089515
F 0.210019 19.336865 6.515175
F 9.295974 27.012265 6.463585
F 15.800584 30.887565 20.920215
F 9.295974 19.294565 6.463585
F 17.948884 26.927265 6.541375
F 6.914954 23.153365 20.988315
F 18.264684 19.392665 6.581135
F 0.284729 27.023365 3.754445
F 6.914954 30.871065 20.988315
F 0.284729 19.305565 3.754445
F 9.309184 27.013165 3.735195
F 15.824584 20.716165 17.457115
F 9.309184 19.295465 3.735195
F 18.088384 27.101565 3.768655
F 15.821084 28.371865 17.508915
F 18.149784 19.287165 3.822105
F 0.197108 24.463365 0.147958
F 13.629084 34.729765 18.329815
F 0.197108 32.181065 0.147958
F 13.629084 27.012065 18.329815
F 9.137974 24.442365 0.095645
F 9.137974 32.160165 0.095645
F 15.792584 22.921965 21.087315
F 4.676824 19.295465 20.965715
F 2.568884 30.883365 3.673345
F 2.568884 23.165565 3.673345
F 11.537584 30.871865 3.758645
F 11.537584 23.154165 3.758645
F 20.205184 30.856465 3.820625
F 20.259084 23.074965 3.552535
F 2.414774 28.298165 0.038509
F 2.414774 20.580465 0.038509
F 11.365884 28.301365 0.118988
F 11.365884 20.583665 0.118988
F 4.742404 24.434565 14.595315
F 4.676824 27.013165 20.965715
F 2.559984 28.283065 2.779445
F 2.559984 20.565365 2.779445
F 11.541384 28.300065 2.845655
F 11.541384 20.582365 2.845655
F 20.245384 28.387265 2.758305
F 20.458684 20.461365 2.718345
F 2.550474 30.886465 6.416235
F 2.550474 23.168765 6.416235
F 11.524484 30.870965 6.486815
F 11.524484 23.153265 6.486815
F 20.272084 30.924565 6.614615
F 20.354384 22.967065 6.333745
F 4.835054 24.436965 2.779705
F 4.835054 32.154765 2.779705
F 13.769284 24.441265 2.868975
F 13.769284 32.158965 2.868975
F 4.820594 27.015465 6.419395
F 6.952604 20.580265 17.350415
F 4.820594 19.297765 6.419395
F 13.752384 27.012165 6.510135
F 6.952604 28.298065 17.350415
F 13.752384 19.294365 6.510135
F 4.836854 27.018765 3.685625
F 15.879084 20.586465 14.825115
F 4.836854 19.301065 3.685625
F 13.765484 27.013065 3.781975
F 15.847284 28.310465 14.743915
F 13.765484 19.295265 3.781975
F 4.676484 24.440265 0.048286
F 4.676484 32.157965 0.048286
F 13.593784 24.442465 0.142325
F 13.593784 32.160165 0.142325
F 7.076514 30.873765 3.710815
F 7.076514 23.156065 3.710815
F 15.778784 30.950365 3.932735
F 15.988084 23.047965 3.659925
F 6.905684 28.299765 0.071450
F 6.905684 20.582065 0.071450
F 13.600584 27.012065 21.058315
F 13.600584 34.729765 21.058315
F 7.081814 28.299465 2.799325
F 7.081814 20.581765 2.799325
F 15.935284 28.322065 2.862985
F 15.796484 20.598165 2.640375
F 7.065234 30.871565 6.440465
F 7.065234 23.153865 6.440465
F 15.918584 30.891965 6.596845
F 15.947184 23.094065 6.470235
F 0.184344 24.398365 10.144815
F 0.184344 32.116065 10.144815
F 9.258484 24.439265 10.098015
F 9.258484 32.157065 10.098015
F 18.273584 24.396665 10.085615
F 18.277984 31.989865 10.193915
F 0.159152 27.051365 13.781315
F 6.979654 20.579065 14.620815
F 0.159152 19.333665 13.781315
F 9.220464 27.012165 13.735815
F 6.979654 28.296865 14.620815
F 9.220464 19.294465 13.735815
F 18.098384 26.880265 13.877915
F 4.706144 19.298765 18.233415
F 17.988784 19.013565 13.922515
F 0.248219 27.015665 11.015115
F 15.928784 23.278465 18.471815
F 0.248219 19.297965 11.015115
F 9.249104 27.012165 11.007115
F 15.909884 30.985765 18.252415
F 9.249104 19.294465 11.007115
F 18.258284 26.825765 11.037115
F 13.629084 19.294265 18.329815
F 18.049384 18.892565 11.175315
F 0.270982 24.434065 7.377225
F 0.270982 32.151765 7.377225
F 9.287014 24.439365 7.369935
F 9.287014 32.157065 7.369935
F 18.304384 24.335465 7.390205
F 18.142884 32.166265 7.396125
F 2.517244 30.880665 10.940115
F 2.517244 23.162865 10.940115
F 11.477384 30.870865 11.030615
F 11.477384 23.153165 11.030615
F 20.438184 30.743365 10.937115
F 20.462784 22.950465 10.946615
F 2.548484 28.287165 7.302575
F 2.548484 20.569465 7.302575
F 11.515384 28.298365 7.393375
F 11.515384 20.580665 7.393375
F 20.342884 28.383965 7.420925
F 20.504384 20.659165 7.572335
F 2.519084 28.284465 10.047115
F 2.519084 20.566765 10.047115
F 11.486984 28.298265 10.121215
F 11.486984 20.580565 10.121215
F 20.429084 28.226565 10.053015
F 20.300184 20.280365 10.134915
F 2.487074 30.883165 13.683715
F 2.487074 23.165465 13.683715
F 11.448884 30.870865 13.759015
F 11.448884 23.153165 13.759015
F 20.605684 30.889165 13.734015
F 20.402284 22.995265 13.759815
F 4.785694 24.436765 10.053215
F 4.785694 32.154465 10.053215
F 13.714884 24.439465 10.144615
F 13.714884 32.157165 10.144615
F 4.749644 27.014165 13.690515
F 6.941994 23.154565 18.258815
F 4.749644 19.296365 13.690515
F 13.676684 27.012065 13.782415
F 13.676684 34.729765 13.782415
F 13.676684 19.294265 13.782415
F 4.778904 27.017265 10.957115
F 6.941994 30.872265 18.258815
F 4.778904 19.299565 10.957115
F 13.705284 27.012065 11.053915
F 13.705284 34.729765 11.053915
F 13.705284 19.294265 11.053915
F 4.815594 24.433965 7.319975
F 4.815594 32.151665 7.319975
F 13.743284 24.439465 7.416715
F 13.743284 32.157265 7.416715
F 7.017264 30.872465 10.982715
F 7.017264 23.154765 10.982715
F 16.043584 30.851465 10.948815
F 15.966284 23.128265 11.022015
F 7.054624 28.296565 7.345435
F 7.054624 20.578865 7.345435
F 15.877384 28.352565 7.599485
F 15.969984 20.594265 7.477205
F 7.028014 28.297865 10.074815
F 7.028014 20.580165 10.074815
F 15.933284 28.120765 10.294615
F 16.096984 20.490865 10.134415
F 6.990284 30.871265 13.712515
F 6.990284 23.153565 13.712515
F 16.000284 30.806465 13.717215
F 15.736584 23.077065 13.630315
F 0.134114 24.401865 17.417915
F 0.134114 32.119565 17.417915
F 9.182454 24.439365 17.373715
F 9.182454 32.157065 17.373715
F 18.213684 24.412665 17.400615
F 18.250984 32.150765 17.289015
F 0.109274 27.047865 21.054215
F 13.667184 32.157165 14.691815
F 0.109274 19.330165 21.054215
F 9.144444 27.012165 21.011715
F 13.667184 24.439465 14.691815
F 9.144444 19.294365 21.011715
F 18.115784 27.006965 21.205215
F 4.706144 27.016565 18.233415
F 18.036984 19.448465 20.872515
F 0.200807 27.010565 18.294415
F 0.200807 34.728265 18.294415
F 0.200807 19.292865 18.294415
F 9.173024 27.012165 18.283115
F 4.742404 32.152265 14.595315
F 9.173024 19.294465 18.283115
F 17.978884 26.934465 18.467215
F 13.600584 19.294265 21.058315
F 17.953184 19.344465 18.220115
F 0.224621 24.438065 14.654915
F 0.224621 32.155765 14.654915
F 9.211054 24.439265 14.645115
F 9.211054 32.157065 14.645115
F 18.083584 24.390865 14.765615
F 18.175284 31.972865 14.468615
F 2.452314 30.878165 18.216915
F 2.452314 23.160365 18.216915
F 11.401284 30.870865 18.306515
F 11.401284 23.153165 18.306515
F 20.306484 30.643365 18.235315
F 20.435984 23.094265 18.416615
F 2.485104 28.289865 14.578515
F 2.485104 20.572165 14.578515
F 11.439284 28.298265 14.668515
F 11.439284 20.580565 14.668515
F 20.312184 28.231065 14.616015
F 20.399484 20.346965 14.519715
F 2.454994 28.287465 17.320515
F 2.454994 20.569665 17.320515
F 11.410784 28.298265 17.397015
F 11.410784 20.580565 17.397015
F 20.086384 28.146465 17.389515
F 20.383484 20.484565 17.246315
F 2.423144 30.880365 20.957115
F 2.423144 23.162665 20.957115
F 11.372684 30.870865 21.035015
F 11.372684 23.153165 21.035015
F 13.638684 32.157165 17.420315
F 20.379384 30.825165 20.905615
F 4.713174 24.437865 17.328115
F 4.713174 32.155565 17.328115
F 13.638684 24.439465 17.420315
F 18.144184 34.527165 10.973215
F 18.076084 34.724565 3.546595
F 15.683684 28.373965 0.202900
F 15.816984 20.592265 -0.063450
F 19.913584 20.409465 -0.168780
F 20.176684 28.391565 0.060769
F 0.084599 24.405465 24.690415
F 0.084599 32.123265 24.690415
F 9.106464 24.439365 24.649715
F 9.106464 32.157065 24.649715
F 18.273784 24.415865 24.710015
F 17.916184 32.196365 24.718615
F 0.060030 27.043865 28.326615
F 6.912794 23.150065 42.813915
F 0.060030 19.326165 28.326615
F 9.068454 27.012065 28.287615
F 6.912794 30.867865 42.813915
F 9.068454 19.294365 28.287615
F 17.871984 26.949465 28.305715
F 13.439184 24.439365 36.516015
F 18.016184 19.088465 28.270215
F 0.153341 27.005065 25.573115
F 0.153341 34.722865 25.573115
F 0.153341 19.287365 25.573115
F 9.096984 27.012165 25.559015
F 15.589984 20.799365 39.221015
F 9.096984 19.294365 25.559015
F 17.993684 27.051065 25.603115
F 0.177052 32.161465 21.933715
F 17.933784 19.205665 25.661515
F 9.134994 24.439365 21.921015
F 9.134994 32.157065 21.921015
F 6.737694 30.869865 40.086615
F 4.526984 32.155165 36.421415
F 2.387584 30.875665 25.493615
F 2.387584 23.157965 25.493615
F 11.325084 30.870865 25.582415
F 11.325084 23.153165 25.582415
F 20.324984 31.010365 25.555015
F 20.395184 22.941365 25.749615
F 2.419834 28.292265 21.855215
F 2.419834 20.574565 21.855215
F 11.363184 28.298265 21.944515
F 11.363184 20.580565 21.944515
F 17.805784 19.142765 42.593615
F 15.778884 30.941265 42.815115
F 2.391374 28.290265 24.593715
F 2.391374 20.572565 24.593715
F 11.334584 28.298265 24.672915
F 11.334584 20.580565 24.672915
F 20.116984 28.436165 24.828015
F 20.251684 20.464865 24.683115
F 2.359504 30.877565 28.230515
F 2.359504 23.159865 28.230515
F 11.296484 30.870865 28.310915
F 11.296484 23.153165 28.310915
F 20.108784 30.915865 28.292115
F 20.274284 23.175865 28.519415
F 4.640594 24.438865 24.603315
F 4.640594 32.156565 24.603315
F 13.562484 24.439465 24.696315
F 13.562484 32.157165 24.696315
F 4.604274 27.012165 28.240915
F 15.642184 28.290565 39.095315
F 4.604274 19.294465 28.240915
F 13.524384 27.012065 28.334215
F 13.524384 34.729765 28.334215
F 13.524384 19.294265 28.334215
F 4.634104 27.015565 25.509915
F 6.742924 20.580065 39.173915
F 4.634104 19.297865 25.509915
F 13.552884 27.012065 25.605815
F 13.552884 34.729765 25.605815
F 13.552884 19.294265 25.605815
F 4.670054 24.435365 21.871715
F 4.670054 32.153165 21.871715
F 13.590984 24.439465 21.967815
F 13.590984 32.157165 21.967815
F 6.866774 30.872065 25.534915
F 6.866774 23.154265 25.534915
F 15.663684 30.802265 25.612715
F 15.939384 23.287465 25.592915
F 6.904364 28.297065 21.896915
F 6.904364 20.579365 21.896915
F 4.526984 24.437465 36.421415
F 6.737694 23.152165 40.086615
F 6.877364 28.298265 24.626215
F 6.877364 20.580565 24.626215
F 15.779084 28.317265 24.592915
F 15.805484 20.606365 24.784315
F 6.839794 30.870865 28.264115
F 6.839794 23.153065 28.264115
F 15.836284 30.951265 28.459515
F 15.717984 23.037765 28.404215
F 0.035576 24.409865 31.962815
F 0.035576 32.127665 31.962815
F 9.030454 24.439465 31.925515
F 9.030454 32.157165 31.925615
F 17.947284 24.335965 31.882115
F 18.025384 32.266665 32.053115
F 0.010694 27.039065 35.599215
F 6.742924 28.297765 39.173915
F 0.010694 19.321265 35.599215
F 8.992564 27.011965 35.562715
F 8.992564 34.729665 35.562715
F 8.992564 19.294265 35.562715
F 17.855784 27.103765 35.394515
F 13.439184 32.157065 36.516015
F 17.915784 19.181365 35.667615
F 0.105947 26.999765 32.852015
F 0.105947 34.717465 32.852015
F 0.105947 19.281965 32.852015
F 9.020974 27.012065 32.834815
F 15.666284 20.573665 36.527115
F 9.020974 19.294365 32.834815
F 17.920484 26.936565 32.653415
F 0.177052 24.443665 21.933715
F 17.917684 19.317165 32.982715
F 0.129616 24.449065 29.212615
F 0.129616 32.166765 29.212615
F 9.058964 24.439365 29.197015
F 9.058964 32.157065 29.197015
F 17.859784 24.446165 29.189415
F 17.980784 32.343265 29.360615
F 2.323244 30.872865 32.770715
F 2.323244 23.155165 32.770715
F 11.248884 30.870865 32.858215
F 11.248884 23.153165 32.858215
F 17.959884 27.030965 42.864215
F 20.177084 23.146265 32.767915
F 2.355404 28.294865 29.132115
F 2.355404 20.577165 29.132115
F 11.286984 28.298265 29.220415
F 11.286984 20.580565 29.220415
F 20.156984 28.272165 29.024515
F 20.191284 20.658165 29.391515
F 2.327574 28.292865 31.867215
F 2.327574 20.575165 31.867215
F 11.258484 28.298265 31.948915
F 11.258484 20.580565 31.948915
F 20.197084 28.194065 31.791615
F 20.153384 20.557565 32.049215
F 2.294954 30.875065 35.504415
F 2.294954 23.157365 35.504415
F 11.220484 30.870865 35.586115
F 11.220484 23.153165 35.586115
F 20.139784 30.761465 35.309515
F 20.154984 23.041465 35.550315
F 4.567884 24.439765 31.878515
F 4.567884 32.157465 31.878515
F 13.486284 24.439465 31.972215
F 13.486284 32.157165 31.972215
F 4.531234 27.011465 35.515815
F 4.531234 34.729165 35.515815
F 4.531234 19.293765 35.515815
F 13.448284 27.011965 35.609415
F 13.448284 34.729665 35.609415
F 13.448284 19.294265 35.609415
F 4.562314 27.014465 32.786515
F 15.562484 28.421065 36.358515
F 4.562314 19.296765 32.786515
F 13.476784 27.012065 32.881515
F 13.476784 34.729765 32.881515
F 13.476784 19.294265 32.881515
F 4.598194 24.436465 29.148215
F 4.598194 32.154165 29.148215
F 13.514784 24.439465 29.243715
F 13.514784 32.157165 29.243715
F 6.791464 30.871765 32.810815
F 6.791464 23.154065 32.810815
F 15.733584 30.915465 32.871215
F 15.764484 23.104065 32.862815
F 6.829134 28.297265 29.173015
F 6.829134 20.579565 29.173015
F 15.710484 28.308865 29.168015
F 15.826884 20.396265 29.104615
F 6.802274 28.298565 31.902015
F 6.802274 20.580765 31.902015
F 15.627784 28.268665 31.938715
F 15.750984 20.541765 31.850315
F 6.764914 30.870465 35.539115
F 6.764914 23.152765 35.539115
F 15.752084 31.016065 35.529215
F 15.657484 23.084865 35.610115
F 19.975884 23.011365 42.791615
F 13.422284 34.727965 40.157115
F 8.970434 24.438465 39.197515
F 8.970434 32.156165 39.197515
F 18.100784 24.465365 39.262415
F 17.746384 32.190565 39.037515
F 0.088867 27.063065 42.916915
F 6.754274 20.579665 36.445415
F 0.088867 19.345265 42.916915
F 9.141134 27.009265 42.837315
F 9.141134 34.726965 42.837315
F 9.141134 19.291565 42.837315
F 20.339084 30.984265 42.716915
F 15.786784 23.305865 40.075815
F 13.422284 19.292465 40.157115
F 0.068415 26.998365 40.162715
F 0.068415 34.716165 40.162715
F 0.068415 19.280665 40.162715
F 8.966684 27.010265 40.110515
F 8.966684 34.727965 40.110515
F 8.966684 19.292465 40.110515
F 17.818384 27.088165 40.111915
F 15.619884 30.934465 40.133315
F 17.813084 19.160965 39.922015
F 0.082088 24.454765 36.495115
F 0.082088 32.172465 36.495115
F 8.983514 24.439365 36.469315
F 8.983514 32.157065 36.469315
F 17.975084 24.456165 36.499215
F 18.088984 32.048665 36.286615
F 2.276754 30.869865 40.054915
F 2.276754 23.152165 40.054915
F 11.194484 30.869065 40.133815
F 11.194484 23.151365 40.133815
F 20.028484 31.094865 39.949715
F 20.212984 23.082965 40.100415
F 2.290854 28.297265 36.409815
F 2.290854 20.579565 36.409815
F 11.211384 28.298165 36.492615
F 11.211384 20.580465 36.492615
F 20.156084 28.316265 36.467415
F 20.265484 20.535665 36.576215
F 2.270434 28.290465 39.145515
F 2.270434 20.572765 39.145515
F 11.198284 28.297365 39.220815
F 11.198284 20.579565 39.220815
F 20.186984 28.416165 39.337415
F 20.175884 20.479165 39.226315
F 2.413514 30.885665 42.794315
F 2.413514 23.167965 42.794315
F 11.369984 30.867865 42.860515
F 11.369984 23.150165 42.860515
F 20.331784 30.683465 32.656115
F 15.760284 23.098965 42.777815
F 4.510084 24.439065 39.150715
F 4.510084 32.156765 39.150715
F 13.426084 24.438465 39.244115
F 13.426084 32.156165 39.244115
F 4.662304 27.015365 42.796115
F 6.754274 28.297365 36.445415
F 4.662304 19.297665 42.796115
F 13.597784 27.008965 42.883815
F 13.597784 34.726665 42.883815
F 13.597784 19.291265 42.883815
F 4.510784 27.011865 40.064115
F 4.510784 34.729565 40.064115
F 4.510784 19.294065 40.064115
F 13.422284 27.010165 40.157115
F 20.217984 20.599465 21.950715
F 18.032484 32.008265 21.983315
F 15.759584 28.433965 21.806815
F 17.785784 34.903465 28.404815
F 20.291484 28.344165 22.071815
F 15.724384 20.400665 22.076215
F 18.068384 34.709665 25.712615
F 17.897384 34.743065 33.053315
F 18.072384 32.061965 43.576015
F 17.957584 24.442465 43.766415
F 18.047684 24.463265 22.051015
F 0.225402 47.556265 2.901845
F 0.225402 39.838565 2.901845
F 9.312844 47.594265 2.822445
F 9.312844 39.876565 2.822445
F 18.265484 47.561865 2.868555
F 18.041784 39.993065 2.795275
F 0.210019 50.207765 6.515175
F 0.210019 42.490065 6.515175
F 9.295974 50.165465 6.463585
F 9.295974 42.447765 6.463585
F 18.248484 50.071565 6.472665
F 18.373884 42.552265 6.501365
F 0.284729 50.176465 3.754445
F 0.284729 42.458765 3.754445
F 9.309194 50.166365 3.735195
F 9.309194 42.448665 3.735195
F 18.142484 50.247665 3.704275
F 18.048684 42.511065 3.832425
F 0.197108 47.616565 0.147958
F 4.706144 34.734265 18.233415
F 0.197108 39.898765 0.147958
F 4.676824 34.730865 20.965715
F 9.137974 47.595565 0.095645
F 9.137974 39.877865 0.095644
F 18.135284 42.290265 20.946415
F 0.248219 34.733465 11.015115
F 2.568884 38.601065 3.673345
F 2.568884 46.318765 3.673345
F 11.537584 38.589565 3.758645
F 11.537584 46.307365 3.758645
F 20.229184 38.637465 3.825925
F 20.432384 46.289965 3.746315
F 2.414774 51.451365 0.038509
F 2.414774 36.015865 0.038509
F 2.414774 43.733665 0.038509
F 11.365884 51.454465 0.118988
F 11.365884 36.019065 0.118988
F 11.365884 43.736765 0.118988
F 4.749644 34.731865 13.690515
F 16.095984 51.445565 7.388755
F 20.116784 51.393665 17.384415
F 2.559984 51.436265 2.779445
F 2.559984 36.000765 2.779445
F 2.559984 43.718565 2.779445
F 11.541384 51.453265 2.845655
F 11.541384 36.017865 2.845655
F 11.541384 43.735565 2.845655
F 0.159152 34.769165 13.781315
F 20.231284 36.162565 2.794615
F 20.330384 43.672265 2.843415
F 2.550474 38.604265 6.416235
F 2.550474 46.321965 6.416235
F 11.524484 38.588765 6.486815
F 11.524484 46.306465 6.486815
F 20.227284 38.494665 6.474405
F 20.194384 46.301665 6.523495
F 4.835054 47.590165 2.779705
F 4.835054 39.872465 2.779705
F 13.769284 47.594465 2.868975
F 13.769284 39.876665 2.868975
F 4.820594 50.168665 6.419395
F 4.820594 42.450965 6.419395
F 13.752384 50.165265 6.510135
F 13.752384 42.447565 6.510135
F 4.836854 50.171965 3.685625
F 4.836854 42.454265 3.685625
F 13.765484 50.166165 3.781975
F 13.765484 42.448465 3.781975
F 4.676484 47.593465 0.048286
F 4.676484 39.875665 0.048286
F 13.593784 47.595665 0.142325
F 13.593784 39.877965 0.142325
F 7.076514 38.591465 3.710815
F 7.076514 46.309165 3.710815
F 15.932984 38.577165 3.738045
F 16.017284 46.236865 3.784265
F 6.905684 51.452965 0.071450
F 6.905684 36.017565 0.071450
F 6.905684 43.735265 0.071450
F 9.173034 34.729865 18.283115
F 9.144444 34.729865 21.011715
F 9.249104 34.729865 11.007115
F 7.081814 51.452665 2.799325
F 7.081814 36.017165 2.799325
F 7.081814 43.734965 2.799325
F 20.309784 51.373365 14.677815
F 15.988884 36.072265 2.795985
F 15.875684 43.742165 2.798685
F 7.065234 38.589265 6.440465
F 7.065234 46.306965 6.440465
F 15.955784 38.593065 6.463095
F 15.935684 46.223965 6.533335
F 0.184344 47.551465 10.144815
F 0.184344 39.833765 10.144815
F 9.258484 47.592465 10.098015
F 9.258484 39.874765 10.098015
F 18.119384 47.524065 10.152415
F 18.152984 39.807065 10.049915
F 0.159152 50.204565 13.781315
F 0.159152 42.486865 13.781315
F 9.220464 50.165365 13.735815
F 9.220464 42.447565 13.735815
F 18.149484 50.086465 13.706215
F 18.218984 42.299165 13.860415
F 0.248219 50.168865 11.015115
F 0.248219 42.451165 11.015115
F 9.249104 50.165365 11.007115
F 9.249104 42.447665 11.007115
F 18.055384 50.076165 11.144515
F 18.381284 42.203065 11.147015
F 0.270982 47.587265 7.377225
F 0.270982 39.869465 7.377225
F 9.287014 47.592465 7.369935
F 9.287014 39.874765 7.369935
F 18.062784 47.548665 7.482315
F 18.207984 39.979865 7.403015
F 2.517244 38.598365 10.940115
F 2.517244 46.316065 10.940115
F 11.477384 38.588665 11.030615
F 11.477384 46.306365 11.030615
F 20.301384 38.608265 11.060515
F 20.378284 46.345865 11.243915
F 2.548484 51.440365 7.302575
F 2.548484 36.004865 7.302575
F 2.548484 43.722665 7.302575
F 11.515384 51.451465 7.393375
F 11.515384 36.016065 7.393375
F 11.515384 43.733765 7.393375
F 16.037584 51.492965 14.567215
F 20.437484 35.854165 7.427895
F 20.561884 43.808365 7.433465
F 2.519084 51.437665 10.047115
F 2.519084 36.002265 10.047115
F 2.519084 43.719965 10.047115
F 11.486984 51.451465 10.121215
F 11.486984 36.016065 10.121215
F 11.486984 43.733765 10.121215
F 9.220464 34.729865 13.735815
F 20.326684 35.959465 10.119815
F 20.488484 43.763065 10.217715
F 2.487074 38.600865 13.683715
F 2.487074 46.318565 13.683715
F 11.448884 38.588665 13.759015
F 11.448884 46.306365 13.759015
F 20.387184 38.586265 13.858715
F 20.462784 46.400965 14.074915
F 4.785694 47.589965 10.053215
F 4.785694 39.872265 10.053215
F 13.714884 47.592665 10.144615
F 13.714884 39.874865 10.144615
F 4.749644 50.167265 13.690515
F 4.749644 42.449565 13.690515
F 13.676684 50.165165 13.782415
F 13.676684 42.447465 13.782415
F 4.778904 50.170465 10.957115
F 4.778904 42.452765 10.957115
F 13.705284 50.165165 11.053915
F 13.705284 42.447465 11.053915
F 4.815594 47.587065 7.319975
F 4.815594 39.869365 7.319975
F 13.743284 47.592665 7.416715
F 13.743284 39.874965 7.416715
F 7.017264 38.590265 10.982715
F 7.017264 46.307965 10.982715
F 15.885484 38.593065 11.023615
F 16.028584 46.182065 11.178015
F 7.054624 51.449765 7.345435
F 7.054624 36.014265 7.345435
F 7.054624 43.732065 7.345435
F 20.373184 51.545665 2.754575
F 15.768884 36.066165 7.411695
F 16.049284 43.736265 7.432085
F 7.028014 51.450965 10.074815
F 7.028014 36.015565 10.074815
F 7.028014 43.733265 10.074815
F 15.641284 38.443665 21.035215
F 15.987684 35.892865 10.168115
F 16.034884 43.539365 10.366315
F 6.990284 38.588965 13.712515
F 6.990284 46.306765 13.712515
F 15.900184 38.726565 13.764915
F 15.958384 46.239165 13.918415
F 0.134114 47.554965 17.417915
F 0.134114 39.837265 17.417915
F 9.182454 47.592465 17.373715
F 9.182454 39.874765 17.373715
F 17.930384 47.419965 17.476715
F 18.001684 39.705965 17.580415
F 0.109274 50.201065 21.054215
F 0.109274 42.483365 21.054215
F 9.144444 50.165265 21.011715
F 9.144444 42.447565 21.011715
F 13.765484 34.730765 3.781975
F 15.847084 51.380765 17.418515
F 0.200807 50.163665 18.294415
F 0.200807 42.445965 18.294415
F 9.173034 50.165365 18.283115
F 9.173034 42.447565 18.283115
F 17.975384 49.999165 18.395015
F 18.148384 42.310665 18.296815
F 0.224621 47.591265 14.654915
F 0.224621 39.873465 14.654915
F 9.211054 47.592465 14.645115
F 9.211054 39.874765 14.645115
F 18.167484 47.508365 14.760815
F 18.273684 39.775965 14.928715
F 2.452314 38.595865 18.216915
F 2.452314 46.313565 18.216915
F 11.401284 38.588665 18.306515
F 11.401284 46.306365 18.306515
F 20.528284 38.721365 18.372215
F 20.455684 51.452165 7.330655
F 2.485104 51.443065 14.578515
F 2.485104 36.007565 14.578515
F 2.485104 43.725365 14.578515
F 11.439284 51.451465 14.668515
F 11.439284 36.016065 14.668515
F 11.439284 43.733765 14.668515
F 18.012784 50.052265 21.090015
F 20.432484 36.067165 14.664115
F 20.361084 43.817565 14.806215
F 2.454994 51.440565 17.320515
F 2.454994 36.005165 17.320515
F 2.454994 43.722865 17.320515
F 11.410784 51.451465 17.397015
F 11.410784 36.016065 17.397015
F 11.410784 43.733765 17.397015
F 15.824484 46.336565 21.231815
F 20.403384 36.101665 17.425515
F 20.259784 43.640265 17.521015
F 2.423144 38.598065 20.957115
F 2.423144 46.315765 20.957115
F 11.372684 38.588665 21.035015
F 11.372684 46.306365 21.035015
F 15.951784 51.418665 10.102515
F 15.847484 51.519365 2.875645
F 4.713174 47.590965 17.328115
F 4.713174 39.873265 17.328115
F 13.638684 47.592665 17.420315
F 13.638684 39.874865 17.420315
F 4.676824 50.166365 20.965715
F 4.676824 42.448665 20.965715
F 13.600584 50.165165 21.058315
F 13.600584 42.447465 21.058315
F 4.706144 50.169665 18.233415
F 4.706144 42.451965 18.233415
F 13.629084 50.165165 18.329815
F 13.629084 42.447465 18.329815
F 4.742404 47.587765 14.595315
F 4.742404 39.869965 14.595315
F 13.667184 47.592665 14.691815
F 13.667184 39.874865 14.691815
F 6.941994 38.589965 18.258815
F 6.941994 46.307765 18.258815
F 15.773084 38.498465 18.393915
F 15.775284 46.171865 18.399915
F 6.979654 51.449965 14.620815
F 6.979654 36.014565 14.620815
F 6.979654 43.732265 14.620815
F 20.294684 46.011665 21.242615
F 15.845884 36.140765 14.786615
F 15.877284 43.686565 14.827315
F 6.952604 51.451165 17.350415
F 6.952604 36.015765 17.350415
F 6.952604 43.733465 17.350415
F 20.224984 46.107465 18.581115
F 15.953384 35.963265 17.495015
F 15.972884 43.619265 17.592915
F 6.914954 38.588765 20.988315
F 6.914954 46.306565 20.988315
F 20.304284 51.298265 10.211015
F 20.231484 38.407565 21.085515
F 0.210019 34.772365 6.515175
F 9.295974 34.730065 6.463585
F 0.109274 34.765565 21.054215
F 0.284729 34.741065 3.754445
F 9.309194 34.730865 3.735195
F 4.778904 34.734965 10.957115
F 4.820594 34.733265 6.419395
F 13.752384 34.729865 6.510135
F 4.836854 34.736565 3.685625
F 15.787284 43.788465 -0.053768
F 18.158084 34.558865 20.949615
F 20.091784 36.020165 0.089425
F 18.055084 34.788165 6.304305
F 18.042984 47.596665 0.213275
F 15.879984 36.024865 0.086419
F 18.165984 34.746765 18.248915
F 20.239284 51.241665 0.030737
F 17.843884 40.081365 0.209086
F 15.887084 51.494165 0.129142
F 18.044084 34.677365 13.703915
F 0.084599 47.558665 24.690415
F 0.084599 39.840965 24.690415
F 9.106464 47.592565 24.649715
F 9.106464 39.874865 24.649715
F 17.864384 47.507465 25.044815
F 18.017784 39.651665 24.720415
F 0.060030 50.196965 28.326615
F 0.060030 42.479265 28.326615
F 9.068454 50.165265 28.287615
F 9.068454 42.447565 28.287615
F 18.018784 50.070965 28.439315
F 17.790184 42.315965 28.161415
F 0.153341 50.158265 25.573115
F 0.153341 42.440565 25.573115
F 9.096984 50.165265 25.559015
F 9.096984 42.447565 25.559015
F 17.964384 50.087665 25.783815
F 17.841884 42.212765 25.497715
F 9.134994 47.592465 21.921015
F 9.134994 39.874765 21.921015
F 20.154384 43.586165 24.685515
F 0.010694 34.756765 35.599215
F 2.387584 38.593365 25.493615
F 2.387584 46.311065 25.493615
F 11.325084 38.588665 25.582415
F 11.325084 46.306365 25.582415
F 20.378584 38.676365 25.646815
F 20.126884 46.115165 25.749715
F 2.419834 51.445465 21.855215
F 2.419834 36.010065 21.855215
F 2.419834 43.727765 21.855215
F 11.363184 51.451465 21.944515
F 11.363184 36.016065 21.944515
F 11.363184 43.733765 21.944515
F 0.177052 47.596865 21.933715
F 4.562314 34.732165 32.786515
F 4.662304 34.733065 42.796115
F 2.391374 51.443465 24.593715
F 2.391374 36.007965 24.593715
F 2.391374 43.725765 24.593715
F 11.334584 51.451465 24.672915
F 11.334584 36.016065 24.672915
F 11.334584 43.733765 24.672915
F 20.262184 51.347465 29.417415
F 20.254384 36.061265 24.806115
F 19.988684 38.696465 43.041715
F 2.359504 38.595365 28.230515
F 2.359504 46.313065 28.230515
F 11.296484 38.588665 28.310915
F 11.296484 46.306365 28.310915
F 18.069284 42.559365 42.769615
F 20.199084 46.218465 28.348915
F 4.640594 47.591965 24.603315
F 4.640594 39.874265 24.603315
F 13.562484 47.592665 24.696315
F 13.562484 39.874865 24.696315
F 4.604274 50.165365 28.240915
F 4.604274 42.447665 28.240915
F 13.524384 50.165165 28.334215
F 13.524384 42.447465 28.334215
F 4.634104 50.168765 25.509915
F 4.634104 42.451065 25.509915
F 13.552884 50.165165 25.605815
F 13.552884 42.447465 25.605815
F 4.670054 47.588565 21.871715
F 4.670054 39.870865 21.871715
F 13.590984 47.592665 21.967815
F 13.590984 39.874865 21.967815
F 6.866774 38.589765 25.534915
F 6.866774 46.307465 25.534915
F 15.701584 38.435565 25.646515
F 15.697484 46.048465 25.612415
F 6.904364 51.450265 21.896915
F 6.904364 36.014765 21.896915
F 6.904364 43.732465 21.896915
F 0.177052 39.879165 21.933715
F 9.020974 34.729765 32.834815
F 0.088867 34.780765 42.916915
F 6.877364 51.451365 24.626215
F 6.877364 36.015965 24.626215
F 6.877364 43.733665 24.626215
F 15.843584 51.455965 24.922015
F 15.983284 35.911765 24.667515
F 15.728284 43.625165 24.623915
F 6.839794 38.588565 28.264115
F 6.839794 46.306265 28.264115
F 15.677484 38.533965 28.344215
F 15.863684 46.155165 28.331915
F 0.035576 47.563065 31.962815
F 0.035576 39.845365 31.962815
F 9.030454 47.592565 31.925515
F 9.030454 39.874865 31.925615
F 17.898184 47.703365 32.041815
F 18.042084 39.891365 32.053015
F 0.010694 50.192165 35.599215
F 0.010694 42.474465 35.599215
F 8.992564 50.165165 35.562715
F 8.992564 42.447465 35.562715
F 18.041584 50.270265 35.612315
F 17.874184 42.542865 35.770815
F 0.105947 50.152865 32.852015
F 0.105947 42.435165 32.852015
F 9.020974 50.165265 32.834815
F 9.020974 42.447565 32.834815
F 18.049384 50.287965 32.776915
F 17.833284 42.398065 32.834715
F 0.129615 47.602265 29.212615
F 0.129616 39.884465 29.212615
F 9.058964 47.592565 29.197015
F 9.058964 39.874865 29.197015
F 17.969884 47.574765 29.360015
F 17.864584 39.761565 29.208715
F 2.323244 38.590565 32.770715
F 2.323244 46.308265 32.770715
F 11.248884 38.588565 32.858215
F 11.248884 46.306365 32.858215
F 20.228084 38.598665 32.893815
F 20.140084 46.327465 32.807615
F 2.355404 51.448065 29.132115
F 2.355404 36.012565 29.132115
F 2.355404 43.730365 29.132115
F 11.286984 51.451465 29.220415
F 11.286984 36.016065 29.220415
F 11.286984 43.733765 29.220415
F 20.313384 43.437165 21.996815
F 20.142184 36.212465 29.288515
F 20.146884 43.659065 29.340915
F 2.327574 51.446065 31.867215
F 2.327574 36.010565 31.867215
F 2.327574 43.728265 31.867215
F 11.258484 51.451465 31.948915
F 11.258484 36.016065 31.948915
F 11.258484 43.733765 31.948915
F 15.704484 51.521065 29.266615
F 20.062984 36.053265 32.018415
F 19.985584 43.696365 31.979515
F 2.294954 38.592765 35.504415
F 2.294954 46.310465 35.504415
F 11.220484 38.588565 35.586115
F 11.220484 46.306265 35.586115
F 20.195584 38.588565 35.593615
F 20.134184 46.228265 35.447215
F 4.567884 47.592865 31.878515
F 4.567884 39.875165 31.878515
F 13.486284 47.592665 31.972215
F 13.486284 39.874865 31.972215
F 4.531234 50.164665 35.515815
F 4.531234 42.446965 35.515815
F 13.448284 50.165165 35.609415
F 13.448284 42.447465 35.609415
F 4.562314 50.167665 32.786515
F 4.562314 42.449965 32.786515
F 13.476784 50.165165 32.881515
F 13.476784 42.447465 32.881515
F 4.598194 47.589665 29.148215
F 4.598194 39.871865 29.148215
F 13.514784 47.592665 29.243715
F 13.514784 39.874865 29.243715
F 6.791464 38.589565 32.810815
F 6.791464 46.307265 32.810815
F 15.617584 38.603965 32.885315
F 15.705084 46.390165 32.796115
F 6.829134 51.450465 29.173015
F 6.829134 36.015065 29.173015
F 6.829134 43.732765 29.173015
F 20.153784 38.666365 28.366715
F 15.593084 36.091465 29.360215
F 15.809784 43.558665 29.337815
F 6.802274 51.451665 31.902015
F 6.802274 36.016265 31.902015
F 6.802274 43.733965 31.902015
F 15.799184 38.654665 42.867015
F 15.593084 36.126665 32.027815
F 15.758384 43.799365 32.056615
F 6.764914 38.588165 35.539115
F 6.764914 46.305965 35.539115
F 15.700284 38.604665 35.590515
F 15.727284 46.449665 35.567515
F 15.672884 51.526665 31.917115
F 4.634104 34.733265 25.509915
F 8.970434 47.591665 39.197515
F 8.970434 39.873865 39.197515
F 17.927584 47.572665 39.184815
F 17.682484 39.801765 39.326915
F 0.088867 50.216165 42.916915
F 0.088867 42.498465 42.916915
F 9.141134 50.162365 42.837315
F 9.141134 42.444665 42.837315
F 19.944584 51.385665 39.343415
F 20.258684 46.173465 42.857715
F 0.068415 50.151565 40.162715
F 0.068415 42.433865 40.162715
F 8.966684 50.163365 40.110515
F 8.966684 42.445665 40.110515
F 17.800584 50.114765 40.036215
F 17.951484 42.414365 39.972915
F 0.082088 47.607965 36.495115
F 0.082088 39.890265 36.495115
F 8.983514 47.592465 36.469315
F 8.983514 39.874765 36.469315
F 18.123584 47.596565 36.486715
F 17.878384 39.748865 36.550515
F 2.276754 38.587665 40.054915
F 2.276754 46.305365 40.054915
F 11.194484 38.586765 40.133815
F 11.194484 46.304465 40.133815
F 19.812784 38.564065 40.168715
F 20.166784 46.256365 40.156815
F 2.290854 51.450365 36.409815
F 2.290854 36.014965 36.409815
F 2.290854 43.732665 36.409815
F 11.211384 51.451365 36.492615
F 11.211384 36.015965 36.492615
F 11.211384 43.733665 36.492615
F 15.828484 35.874465 21.946315
F 20.293084 36.045265 36.460915
F 20.184184 43.680065 36.493115
F 2.270434 51.443665 39.145515
F 2.270434 36.008265 39.145515
F 2.270434 43.725965 39.145515
F 11.198284 51.450465 39.220815
F 11.198284 36.015065 39.220815
F 11.198284 43.732765 39.220815
F 15.700184 51.469365 36.459515
F 20.210284 35.981365 39.258915
F 20.283884 43.738365 39.346015
F 2.413514 38.603365 42.794315
F 2.413514 46.321065 42.794315
F 11.369984 38.585565 42.860515
F 11.369984 46.303265 42.860515
F 15.931684 46.328865 42.838515
F 17.933984 50.097065 42.843915
F 4.510084 47.592165 39.150715
F 4.510084 39.874465 39.150715
F 13.426084 47.591665 39.244115
F 13.426084 39.873865 39.244115
F 4.662304 50.168565 42.796115
F 4.662304 42.450765 42.796115
F 13.597784 50.162165 42.883815
F 13.597784 42.444465 42.883815
F 4.510784 50.164965 40.064115
F 4.510784 42.447265 40.064115
F 13.422284 50.163365 40.157115
F 13.422284 42.445665 40.157115
F 4.526984 47.590665 36.421415
F 4.526984 39.872965 36.421415
F 13.439184 47.592565 36.516015
F 13.439184 39.874765 36.516015
F 6.737694 38.587565 40.086615
F 6.737694 46.305265 40.086615
F 15.497584 38.452365 40.234415
F 15.697984 46.240665 40.034515
F 6.754274 51.450565 36.445415
F 6.754274 36.015065 36.445415
F 6.754274 43.732865 36.445415
F 20.084384 51.338665 24.793215
F 15.630484 36.000165 36.532715
F 15.569884 43.810065 36.533815
F 6.742924 51.450965 39.173915
F 6.742924 36.015465 39.173915
F 6.742924 43.733265 39.173915
F 15.677684 51.452265 39.242415
F 15.653984 36.036865 39.162015
F 15.631184 43.657665 39.150115
F 6.912794 38.585565 42.813915
F 6.912794 46.303265 42.813915
F 0.060030 34.761565 28.326615
F 9.068454 34.729765 28.287615
F 9.096984 34.729865 25.559015
F 4.604274 34.729865 28.240915
F 20.295484 51.615465 36.681115
F 20.160684 51.707565 32.045315
F 15.944284 51.454565 22.091415
F 20.294684 51.357165 22.051215
F 17.903284 39.789965 21.921715
F 18.070284 34.575865 42.749415
F 15.950284 43.655565 21.935615
F 18.177884 47.572065 22.003515
F 20.287084 35.960565 21.983115
F 17.941384 34.667165 39.948315
F 18.138884 34.804465 35.742415
F 20.313184 43.628365 43.804515
F 0.225402 55.273965 2.901845
F 0.225402 62.991665 2.901845
F 9.312844 55.311965 2.822445
F 9.312844 63.029665 2.822445
F 18.265984 55.282365 2.756145
F 18.126484 63.012265 2.867325
F 0.210019 57.925465 6.515175
F 0.210019 65.643265 6.515175
F 9.295974 57.883165 6.463585
F 9.295974 65.600865 6.463585
F 18.244984 57.947165 6.440605
F 18.022384 65.587265 6.487685
F 0.284729 57.894165 3.754445
F 0.284729 65.611965 3.754445
F 9.309184 57.884065 3.735195
F 9.309184 65.601765 3.735195
F 18.226084 57.846665 3.826705
F 18.037984 65.504565 3.613905
F 0.197108 55.334265 0.147958
F 17.872084 65.555165 20.887315
F 0.197108 63.051965 0.147958
F 20.377584 61.744565 21.143615
F 9.137974 55.313265 0.095645
F 9.137974 63.031065 0.095644
F 20.409784 53.971265 21.191915
F 6.914954 54.024265 20.988315
F 2.568884 54.036465 3.673345
F 2.568884 61.754265 3.673345
F 11.537584 54.025065 3.758645
F 11.537584 61.742765 3.758645
F 20.392684 54.009165 3.795365
F 20.357984 61.766265 3.595855
F 2.414774 59.169065 0.038509
F 2.414774 66.886765 0.038509
F 11.365884 59.172265 0.118987
F 11.365884 66.889965 0.118988
F 6.914954 61.741965 20.988315
F 6.952604 59.168965 17.350415
F 2.559984 59.153965 2.779445
F 2.559984 66.871665 2.779445
F 11.541384 59.170965 2.845655
F 11.541384 66.888765 2.845655
F 20.446384 59.233665 2.871525
F 20.257384 66.852565 2.930775
F 2.550474 54.039665 6.416235
F 2.550474 61.757365 6.416235
F 11.524484 54.024165 6.486815
F 11.524484 61.741865 6.486815
F 20.415484 53.948265 6.433685
F 20.443584 61.780565 6.350065
F 4.835054 55.307865 2.779705
F 4.835054 63.025665 2.779705
F 13.769284 55.312165 2.868975
F 13.769284 63.029865 2.868975
F 4.820594 57.886365 6.419395
F 4.820594 65.604165 6.419395
F 13.752384 57.883065 6.510135
F 13.752384 65.600765 6.510135
F 4.836854 57.889665 3.685625
F 4.836854 65.607465 3.685625
F 13.765484 57.883865 3.781975
F 13.765484 65.601665 3.781975
F 4.676484 55.311165 0.048286
F 4.676484 63.028865 0.048286
F 13.593784 55.313365 0.142325
F 13.593784 63.031065 0.142325
F 7.076514 54.026965 3.710815
F 7.076514 61.744665 3.710815
F 16.065384 53.988865 3.741185
F 15.886684 61.534765 3.656965
F 6.905684 59.170665 0.071450
F 6.905684 66.888465 0.071450
F 6.952604 66.886665 17.350415
F 15.868784 61.841565 21.048915
F 7.081814 59.170365 2.799325
F 7.081814 66.888065 2.799325
F 16.016084 59.190465 2.792405
F 15.872184 66.947365 2.743285
F 7.065234 54.024665 6.440465
F 7.065234 61.742465 6.440465
F 15.946284 53.974465 6.343165
F 15.785484 61.677665 6.349045
F 0.184344 55.269265 10.144815
F 0.184344 62.986965 10.144815
F 9.258484 55.310165 10.098015
F 9.258484 63.027865 10.098015
F 18.116184 55.203265 10.164215
F 18.238484 63.096665 10.072115
F 0.159152 57.922265 13.781315
F 0.159152 65.639965 13.781315
F 9.220464 57.883065 13.735815
F 9.220464 65.600765 13.735815
F 18.229384 57.898665 13.821815
F 18.343484 65.610765 14.114015
F 0.248219 57.886565 11.015115
F 0.248219 65.604265 11.015115
F 9.249104 57.883065 11.007115
F 9.249104 65.600765 11.007115
F 18.020984 57.950965 11.043615
F 18.247684 65.576765 11.307315
F 0.270982 55.304965 7.377225
F 0.270982 63.022665 7.377225
F 9.287014 55.310165 7.369935
F 9.287014 63.027965 7.369935
F 18.177984 55.342365 7.378295
F 18.088084 62.980765 7.332665
F 2.517244 54.033765 10.940115
F 2.517244 61.751465 10.940115
F 11.477384 54.024065 11.030615
F 11.477384 61.741765 11.030615
F 20.398784 53.995965 10.956815
F 20.447384 61.716065 11.036615
F 2.548484 59.158065 7.302575
F 2.548484 66.875765 7.302575
F 11.515384 59.169265 7.393375
F 11.515384 66.886965 7.393375
F 20.454584 59.201965 7.445485
F 20.177184 66.849565 7.613855
F 2.519084 59.155365 10.047115
F 2.519084 66.873065 10.047115
F 11.486984 59.169165 10.121215
F 11.486984 66.886865 10.121215
F 20.432884 59.117165 10.212615
F 20.577284 66.702665 10.268515
F 2.487074 54.036365 13.683715
F 2.487074 61.754065 13.683715
F 11.448884 54.024065 13.759015
F 11.448884 61.741765 13.759015
F 20.294084 54.002865 13.817215
F 15.830484 53.991465 21.131815
F 4.785694 55.307665 10.053215
F 4.785694 63.025365 10.053215
F 13.714884 55.310365 10.144615
F 13.714884 63.028065 10.144615
F 4.749644 57.884965 13.690515
F 4.749644 65.602765 13.690515
F 13.676684 57.882965 13.782415
F 13.676684 65.600665 13.782415
F 4.778904 57.888165 10.957115
F 4.778904 65.605865 10.957115
F 13.705284 57.882965 11.053915
F 13.705284 65.600665 11.053915
F 4.815594 55.304865 7.319975
F 4.815594 63.022565 7.319975
F 13.743284 55.310365 7.416715
F 13.743284 63.028065 7.416715
F 7.017264 54.025665 10.982715
F 7.017264 61.743365 10.982715
F 15.921584 53.993965 11.118915
F 15.856284 61.799165 11.124615
F 7.054624 59.167465 7.345435
F 7.054624 66.885165 7.345435
F 15.900084 59.169065 7.444035
F 15.915484 66.922065 7.523755
F 7.028014 59.168765 10.074815
F 7.028014 66.886465 10.074815
F 15.805684 59.220565 10.154715
F 15.978484 66.823965 10.276415
F 6.990284 54.024465 13.712515
F 6.990284 61.742165 13.712515
F 15.900884 54.085765 13.755615
F 15.926684 61.735265 13.890315
F 0.134114 55.272665 17.417915
F 0.134114 62.990465 17.417915
F 9.182454 55.310265 17.373715
F 9.182454 63.027965 17.373715
F 17.965384 55.260265 17.609115
F 18.156284 62.807865 17.555215
F 0.109274 57.918765 21.054215
F 0.109274 65.636465 21.054215
F 9.144444 57.882965 21.011715
F 9.144444 65.600765 21.011715
F 20.427384 61.702065 13.845315
F 15.972184 66.676865 17.444015
F 0.200807 57.881465 18.294415
F 0.200807 65.599165 18.294415
F 9.173034 57.883065 18.283115
F 9.173024 65.600765 18.283115
F 18.106584 57.937865 18.621415
F 18.107184 65.475665 18.138215
F 0.224621 55.308965 14.654915
F 0.224621 63.026665 14.654915
F 9.211054 55.310165 14.645115
F 9.211054 63.027965 14.645115
F 18.075684 55.289565 14.881315
F 18.333684 63.022365 14.885615
F 2.452314 54.031265 18.216915
F 2.452314 61.748965 18.216915
F 11.401284 54.024065 18.306515
F 11.401284 61.741765 18.306515
F 20.250784 54.040965 18.497615
F 20.346984 61.649465 18.483615
F 2.485104 59.160765 14.578515
F 2.485104 66.878465 14.578515
F 11.439284 59.169165 14.668515
F 11.439284 66.886965 14.668515
F 20.482584 59.000365 14.672115
F 20.620284 66.784865 14.666015
F 2.454994 59.158265 17.320515
F 2.454994 66.876065 17.320515
F 11.410784 59.169165 17.397015
F 11.410784 66.886865 17.397015
F 20.385484 59.112665 17.251115
F 20.377584 66.874965 17.488315
F 2.423144 54.033565 20.957115
F 2.423144 61.751265 20.957115
F 11.372684 54.024065 21.035015
F 11.372684 61.741765 21.035015
F 18.121584 57.918165 21.330615
F 15.982584 59.157565 17.478915
F 4.713174 55.308665 17.328115
F 4.713174 63.026465 17.328115
F 13.638684 55.310365 17.420315
F 13.638684 63.028065 17.420315
F 4.676824 57.884065 20.965715
F 4.676824 65.601765 20.965715
F 13.600584 57.882965 21.058315
F 13.600584 65.600665 21.058315
F 4.706144 57.887365 18.233415
F 4.706144 65.605165 18.233415
F 13.629084 57.882965 18.329815
F 13.629084 65.600665 18.329815
F 4.742404 55.305465 14.595315
F 4.742404 63.023165 14.595315
F 13.667184 55.310365 14.691815
F 13.667184 63.028065 14.691815
F 6.941994 54.025465 18.258815
F 6.941994 61.743165 18.258815
F 15.769784 53.999265 18.371415
F 15.791584 61.689365 18.367515
F 6.979654 59.167665 14.620815
F 6.979654 66.885465 14.620815
F 15.894884 59.048965 14.828915
F 15.883784 66.934465 14.701315
F 15.895084 69.450165 3.734265
F 20.248584 66.785665 0.159987
F 20.214284 59.151665 0.196165
F 15.859084 59.112265 0.131146
F 16.010084 66.860365 0.032173
F 18.044184 63.007465 0.118117
F 18.097184 55.111465 0.143483
F 15.660084 69.351865 20.908115
F 15.703384 69.292665 18.274915
F 16.102984 69.528765 6.494855
F 0.084599 55.276365 24.690415
F 0.084599 62.994165 24.690415
F 9.106464 55.310265 24.649715
F 9.106464 63.027965 24.649715
F 18.099584 55.422165 24.681915
F 18.131384 63.049765 24.814315
F 0.060030 57.914765 28.326615
F 0.060030 65.632465 28.326615
F 9.068454 57.882965 28.287615
F 9.068454 65.600665 28.287615
F 18.147984 57.790065 28.374615
F 18.050584 65.578665 28.414115
F 0.153341 57.875965 25.573115
F 0.153341 65.593665 25.573115
F 9.096984 57.882965 25.559015
F 9.096984 65.600765 25.559015
F 17.911384 57.877665 25.634215
F 18.103484 65.494365 25.848515
F 9.134994 55.310265 21.921015
F 9.134994 63.027965 21.921015
F 15.819284 61.800965 42.680215
F 15.734584 66.949465 22.157115
F 2.387584 54.028865 25.493615
F 2.387584 61.746565 25.493615
F 11.325084 54.024065 25.582415
F 11.325084 61.741765 25.582415
F 20.279884 53.947665 25.773015
F 20.351684 61.668165 25.769415
F 2.419834 59.163165 21.855215
F 2.419834 66.880965 21.855215
F 11.363184 59.169165 21.944515
F 11.363184 66.886965 21.944515
F 11.194484 69.457665 40.133815
F 6.737694 69.458465 40.086615
F 2.391374 59.161165 24.593715
F 2.391374 66.878865 24.593715
F 11.334584 59.169165 24.672915
F 11.334584 66.886865 24.672915
F 20.225684 59.020765 24.847115
F 20.283284 66.851965 24.796115
F 2.359504 54.030765 28.230515
F 2.359504 61.748465 28.230515
F 11.296484 54.024065 28.310915
F 11.296484 61.741765 28.310915
F 20.305084 53.998565 28.518015
F 20.304784 61.633665 28.465815
F 4.640594 55.309665 24.603315
F 4.640594 63.027465 24.603315
F 13.562484 55.310365 24.696315
F 13.562484 63.028065 24.696315
F 4.604274 57.883065 28.240915
F 4.604274 65.600765 28.240915
F 13.524384 57.882965 28.334215
F 13.524384 65.600665 28.334215
F 4.634104 57.886465 25.509915
F 4.634104 65.604165 25.509915
F 13.552884 57.882965 25.605815
F 13.552884 65.600665 25.605815
F 4.670054 55.306265 21.871715
F 4.670054 63.024065 21.871715
F 13.590984 55.310365 21.967815
F 13.590984 63.028065 21.967815
F 6.866774 54.025165 25.534915
F 6.866774 61.742865 25.534915
F 15.860584 54.005165 25.691015
F 15.871784 61.826865 25.652915
F 6.904364 59.167965 21.896915
F 6.904364 66.885665 21.896915
F 11.369984 69.456465 42.860515
F 20.306184 53.855765 42.856915
F 6.877364 59.169165 24.626215
F 6.877364 66.886865 24.626215
F 15.837584 59.144165 24.760015
F 15.882984 66.828865 24.968615
F 6.839794 54.023965 28.264115
F 6.839794 61.741765 28.264115
F 15.819684 53.943665 28.404415
F 15.787584 61.645065 28.461415
F 0.035576 55.280765 31.962815
F 0.035576 62.998465 31.962815
F 9.030454 55.310265 31.925515
F 9.030454 63.028065 31.925615
F 17.887484 55.268265 31.990515
F 17.944684 62.992365 32.091715
F 0.010694 57.909865 35.599215
F 0.010694 65.627665 35.599215
F 8.992564 57.882865 35.562715
F 8.992564 65.600565 35.562715
F 18.129684 58.056065 35.548115
F 17.834184 65.628765 35.588615
F 0.105947 57.870665 32.852015
F 0.105947 65.588365 32.852015
F 9.020974 57.882965 32.834815
F 9.020974 65.600665 32.834815
F 18.100684 57.799365 32.813715
F 17.866984 65.650465 32.905615
F 0.129616 55.319965 29.212615
F 0.129615 63.037665 29.212615
F 9.058964 55.310265 29.197015
F 9.058964 63.027965 29.197015
F 18.056384 55.251765 29.318815
F 18.070484 62.919465 29.292915
F 2.323244 54.026065 32.770715
F 2.323244 61.743765 32.770715
F 11.248884 54.024065 32.858215
F 11.248884 61.741765 32.858215
F 20.369684 54.227165 32.980815
F 20.305184 61.739965 32.832715
F 2.355404 59.165765 29.132115
F 2.355404 66.883465 29.132115
F 11.286984 59.169165 29.220415
F 11.286984 66.886965 29.220415
F 20.298784 59.024765 29.073015
F 20.179284 66.849965 29.400615
F 2.327574 59.163765 31.867215
F 2.327574 66.881465 31.867215
F 11.258484 59.169165 31.948915
F 11.258484 66.886965 31.948915
F 20.246184 59.109965 31.851715
F 20.158284 66.759265 32.077415
F 2.294954 54.028165 35.504415
F 2.294954 61.745965 35.504415
F 11.220484 54.024065 35.586115
F 11.220484 61.741765 35.586115
F 20.108884 54.212965 35.684815
F 20.183184 61.893465 35.636015
F 4.567884 55.310665 31.878515
F 4.567884 63.028365 31.878515
F 13.486284 55.310365 31.972215
F 13.486284 63.028065 31.972215
F 4.531234 57.882365 35.515815
F 4.531234 65.600065 35.515815
F 13.448284 57.882865 35.609415
F 13.448284 65.600565 35.609415
F 4.562314 57.885365 32.786515
F 4.562314 65.603065 32.786515
F 13.476784 57.882965 32.881515
F 13.476784 65.600665 32.881515
F 4.598194 55.307365 29.148215
F 4.598194 63.025065 29.148215
F 13.514784 55.310365 29.243715
F 13.514784 63.028065 29.243715
F 6.791464 54.024965 32.810815
F 6.791464 61.742665 32.810815
F 15.733684 53.956765 33.003215
F 15.751884 61.833365 32.750415
F 6.829134 59.168165 29.173015
F 6.829134 66.885865 29.173015
F 15.916584 59.079965 29.249215
F 15.811384 66.807065 29.315315
F 6.802274 59.169365 31.902015
F 6.802274 66.887165 31.902015
F 15.879484 59.198065 31.964915
F 15.607184 66.953865 32.021815
F 6.764914 54.023665 35.539115
F 6.764914 61.741365 35.539115
F 15.671284 54.102765 35.747415
F 15.688184 61.817465 35.502715
F 11.248884 69.459465 32.858215
F 18.142684 65.612965 42.645915
F 8.970434 55.309365 39.197515
F 8.970434 63.027065 39.197515
F 18.037584 55.343865 39.248215
F 17.819484 62.942065 39.189515
F 0.088867 57.933965 42.916915
F 0.088867 65.651665 42.916915
F 9.141134 57.880165 42.837315
F 9.141134 65.597865 42.837315
F 11.220484 69.459465 35.586115
F 20.178984 61.719765 42.979015
F 0.068415 57.869265 40.162715
F 0.068415 65.587065 40.162715
F 8.966684 57.881065 40.110515
F 8.966684 65.598865 40.110515
F 17.939984 57.902565 40.198315
F 17.915784 65.545065 40.143615
F 0.082088 55.325665 36.495115
F 0.082088 63.043365 36.495115
F 8.983514 55.310165 36.469315
F 8.983514 63.027965 36.469315
F 17.918484 55.528765 36.505015
F 17.887384 63.038965 36.504415
F 2.276754 54.023065 40.054915
F 2.276754 61.740765 40.054915
F 11.194484 54.022265 40.133815
F 11.194484 61.739965 40.133815
F 20.142884 53.920365 40.172515
F 20.126484 61.625865 40.217915
F 2.290854 59.168165 36.409815
F 2.290854 66.885865 36.409815
F 11.211384 59.169065 36.492615
F 11.211384 66.886865 36.492615
F 20.388984 59.357365 36.489115
F 20.303584 66.760465 36.380415
F 2.270434 59.161365 39.145515
F 2.270434 66.879065 39.145515
F 11.198284 59.168165 39.220815
F 11.198284 66.885965 39.220815
F 20.318884 58.984365 39.408415
F 20.268184 66.528165 39.154515
F 2.413514 54.038865 42.794315
F 2.413514 61.756565 42.794315
F 11.369984 54.021065 42.860515
F 11.369984 61.738765 42.860515
F 15.835784 54.012265 42.870915
F 18.099584 57.790865 43.051415
F 4.510084 55.309965 39.150715
F 4.510084 63.027665 39.150715
F 13.426084 55.309365 39.244115
F 13.426084 63.027065 39.244115
F 4.662304 57.886265 42.796115
F 4.662304 65.603965 42.796115
F 13.597784 57.879865 42.883815
F 13.597784 65.597565 42.883815
F 4.510784 57.882765 40.064115
F 4.510784 65.600465 40.064115
F 13.422284 57.881065 40.157115
F 13.422284 65.598865 40.157115
F 4.526984 55.308365 36.421415
F 4.526984 63.026065 36.421415
F 13.439184 55.310265 36.516015
F 13.439184 63.027965 36.516015
F 6.737694 54.022965 40.086615
F 6.737694 61.740765 40.086615
F 15.738584 54.078265 40.069315
F 15.602284 61.564665 40.012215
F 6.754274 59.168265 36.445415
F 6.754274 66.885965 36.445415
F 15.849184 59.152965 36.324715
F 15.665784 67.011765 36.480115
F 6.742924 59.168665 39.173915
F 6.742924 66.886365 39.173915
F 15.718284 59.112465 39.134815
F 15.691584 66.840465 39.244215
F 6.912794 54.020965 42.813915
F 6.912794 61.738665 42.813915
F 6.764914 69.459065 35.539115
F 6.912794 69.456465 42.813915
F 0.177052 63.032365 21.933715
F 0.177052 55.314565 21.933715
F 6.839794 69.459465 28.264115
F 2.276754 69.458465 40.054915
F 20.256284 69.344565 42.883015
F 15.871784 59.120065 22.115415
F 18.087784 55.187165 22.020815
F 20.151184 66.771465 21.919815
F 15.717784 69.396065 28.536915
F 15.685984 69.409865 42.703015
F 20.275984 69.402065 28.391215
F 15.732384 69.374365 39.975515
F 17.901284 63.113265 22.203415
F 15.743184 69.494465 33.096415
F 20.161484 69.201765 40.028015
F 20.345584 69.534865 35.865015
F 15.832384 69.378965 25.812615
F 20.333684 59.119565 22.220715
F 27.133184 1.074265 2.893455
F 27.106484 8.823025 3.078395
F 22.478084 3.767425 21.181315
F 35.828484 1.125695 2.908105
F 35.988584 8.806175 3.036345
F 42.691684 15.578965 13.722415
F 27.270084 3.751675 6.513385
F 27.084684 11.584965 6.525925
F 36.105384 3.751375 6.542055
F 36.091084 11.497465 6.384165
F 27.014784 3.605555 3.814585
F 27.052684 11.390265 3.788495
F 35.932984 3.813195 3.763895
F 36.162884 11.468765 3.610815
F 42.706784 12.961365 2.735035
F 31.478384 3.858705 21.192515
F 33.699284 12.715365 -0.136157
F 40.348684 3.915015 21.099515
F 42.641584 15.359665 21.010715
F 42.679384 5.094935 10.203515
F 29.327284 7.634755 3.704175
F 29.196184 15.435665 3.681465
F 42.795184 13.010165 9.999285
F 38.320784 7.722015 3.788495
F 38.180484 15.426465 3.810455
F 42.496984 5.214165 14.852315
F 38.355984 0.064958 6.452355
F 24.494184 15.377065 20.776615
F 38.221084 15.399265 20.818615
F 27.039284 16.753165 0.144754
F 29.183684 5.051485 2.689315
F 29.301884 12.699165 2.825495
F 38.177184 4.975425 2.883115
F 38.277584 12.899265 2.739785
F 29.453284 7.520015 6.463635
F 29.387284 15.328365 6.446375
F 33.629084 5.094735 14.730415
F 38.339284 7.702095 6.421795
F 38.157084 15.424765 6.730685
F 33.599784 12.856865 14.682115
F 31.393384 1.079355 2.758885
F 31.584084 8.871125 2.664005
F 42.547284 7.601145 18.405915
F 40.531884 1.222735 2.716715
F 40.487184 9.090505 2.969485
F 42.623284 15.510065 6.320265
F 22.737684 1.052205 2.776985
F 22.751184 9.067865 2.865675
F 33.695984 -0.025401 3.860415
F 31.676784 3.616525 6.366295
F 31.750284 11.480665 6.434795
F 40.433784 3.966995 6.553275
F 40.544184 11.492865 6.616455
F 22.801984 3.944465 6.265835
F 22.687284 11.428165 6.620495
F 31.287984 3.645935 3.638985
F 31.618584 11.379665 3.767155
F 40.478684 3.695265 3.645115
F 40.571384 11.628065 3.657445
F 22.646484 3.869895 3.456255
F 22.747284 11.677665 3.915515
F 42.717684 5.192555 2.904745
F 33.748384 7.836235 21.150515
F 40.406384 16.713165 10.197015
F 42.731984 7.700395 13.895615
F 35.758984 16.723765 17.267815
F 42.782784 7.737635 21.174215
F 42.856684 12.926065 7.373345
F 36.046884 8.878095 0.128900
F 22.606384 16.519265 17.248615
F 33.754484 7.485135 3.641665
F 33.735284 15.457965 3.273945
F 42.715784 7.673225 3.924445
F 42.656184 13.009065 14.663715
F 40.347284 11.303965 21.088315
F 29.287684 12.875665 0.129568
F 24.838384 7.684615 3.899235
F 25.026584 15.441065 3.599175
F 24.801984 15.312165 18.024615
F 42.765784 15.462365 18.251615
F 27.092984 16.687165 17.337115
F 38.169984 7.808485 21.255515
F 22.708084 1.119705 14.787515
F 22.691784 16.519865 7.244195
F 42.620584 15.613965 3.571825
F 33.611384 4.911335 2.900555
F 33.984284 12.658365 2.635465
F 42.738184 5.136735 7.427915
F 31.444584 3.747735 18.468015
F 24.923484 5.017825 2.849705
F 24.950484 12.963365 2.934535
F 33.762184 7.446235 6.407995
F 33.744084 15.393265 6.211005
F 40.475084 1.230875 14.744115
F 35.886984 16.828865 7.150085
F 31.468584 1.158035 14.756415
F 40.596184 1.285735 -0.046944
F 24.948584 7.723015 6.610655
F 24.806284 15.256065 6.327385
F 24.806784 7.570225 18.351815
F 27.201784 1.096925 10.388215
F 27.199884 8.864635 10.290815
F 42.585784 5.042585 17.466015
F 36.041284 1.219015 10.345515
F 35.969784 8.914065 10.173015
F 42.636784 7.818665 11.206115
F 26.915184 3.658395 13.817115
F 27.355084 11.371465 13.815115
F 35.851384 3.772775 13.780015
F 35.895984 11.609565 13.743815
F 26.964584 3.800705 11.190715
F 27.399484 11.600665 11.072515
F 35.965184 3.832725 10.880215
F 35.862584 11.418565 11.091615
F 27.302384 1.154935 7.615325
F 27.421684 9.085975 7.479305
F 22.458784 11.428965 18.476215
F 36.283184 1.281985 7.723295
F 36.141084 9.021745 7.340545
F 26.848984 3.938845 21.027015
F 29.419884 7.669415 11.061215
F 29.444884 15.410565 11.169315
F 22.685684 16.832765 2.914545
F 38.294384 7.724615 11.102615
F 38.130284 15.455165 10.925715
F 40.526484 16.730865 14.716815
F 29.469384 4.979905 7.409075
F 29.442584 12.804165 7.438735
F 38.158484 5.358625 7.462485
F 38.304484 12.829765 7.398485
F 29.313184 4.953255 10.052515
F 29.666384 12.758565 10.305415
F 38.173584 5.141455 10.283215
F 38.149284 12.774065 10.111815
F 29.331684 7.428175 13.760215
F 29.326984 15.402165 13.832915
F 40.474584 16.809965 17.424715
F 38.145384 7.853975 13.734215
F 38.258184 15.476065 13.620115
F 38.246384 12.837965 0.030652
F 31.309784 11.559065 18.346215
F 31.661184 8.900395 10.143915
F 24.308384 7.821295 20.989915
F 40.273284 1.381945 10.035715
F 40.331584 9.048115 10.131015
F 31.291884 16.607065 2.663085
F 22.662684 1.258205 9.975895
F 22.737284 8.818835 10.284815
F 22.768184 16.553265 10.023915
F 31.450084 3.675655 13.851715
F 31.540684 11.393665 13.772315
F 40.391984 3.839485 13.830115
F 40.463784 11.669965 13.779415
F 22.614084 3.681235 13.716415
F 22.735784 11.463965 13.602015
F 31.419984 3.683345 10.906615
F 31.968384 11.520265 11.138915
F 40.477284 3.832945 11.084415
F 40.517184 11.672865 11.023815
F 22.400584 3.799615 11.013015
F 22.727484 11.550665 10.945915
F 31.653884 1.123805 7.358595
F 31.725384 8.807485 7.400185
F 31.648184 16.984765 14.531215
F 40.536384 1.353415 7.289485
F 40.637484 8.878925 7.437375
F 40.357884 9.093785 14.743015
F 22.720984 1.380295 7.245765
F 22.797584 8.842095 7.676305
F 28.919984 15.454565 20.923315
F 33.838484 7.569655 11.222315
F 33.814284 15.454165 10.923315
F 31.610284 16.553865 10.015515
F 36.064884 3.970375 20.923415
F 31.450984 16.861265 17.392215
F 24.790184 12.705065 17.420415
F 24.947084 7.582235 11.031515
F 24.937884 15.238265 10.949215
F 24.696084 5.052275 17.458115
F 33.773184 4.938785 7.382135
F 33.971484 12.826465 7.344155
F 22.639884 16.578965 14.545715
F 33.521884 15.389765 18.295715
F 25.042684 5.148275 7.216355
F 24.852784 12.801365 7.380505
F 33.721484 5.080675 10.110715
F 34.051884 13.030965 10.006815
F 22.660184 8.885755 14.599415
F 33.635584 7.858755 18.517315
F 24.694384 4.955885 9.912055
F 25.057584 12.621765 10.092815
F 33.882084 7.733835 14.026315
F 33.684984 15.402865 13.800815
F 22.386384 11.710765 21.098415
F 31.704184 0.992969 10.014115
F 31.405284 1.152535 0.116258
F 33.705584 15.593365 21.017915
F 24.886384 7.565945 13.822415
F 24.782584 15.209865 13.620315
F 33.693984 12.767865 17.369015
F 27.082584 1.171255 17.603915
F 27.138584 8.822825 17.428115
F 40.529884 16.629365 7.473065
F 35.770184 1.199815 17.276815
F 35.995684 9.111445 17.586715
F 33.713684 -0.169076 13.861615
F 31.664184 16.605565 7.254295
F 36.081384 16.662765 2.589535
F 31.279784 11.542265 21.101815
F 35.866184 11.714165 21.177915
F 26.871784 3.809795 18.360715
F 27.062884 11.504165 18.269715
F 35.853684 3.813455 18.280215
F 36.148484 11.831665 18.402315
F 26.928284 1.178795 14.822915
F 27.223784 8.704325 14.657015
F 40.358484 16.840465 2.637995
F 35.940284 1.144035 14.552515
F 36.029784 9.126785 14.934715
F 40.420484 3.665505 18.287015
F 29.181784 7.512645 18.606715
F 29.408584 15.384765 18.225915
F 33.649084 5.274155 17.494515
F 38.037684 7.607305 18.479915
F 38.077184 15.505165 18.146015
F 25.008084 12.559865 14.551115
F 29.235284 4.816735 14.817415
F 29.444584 12.766265 14.600215
F 38.101984 5.087695 14.744415
F 38.192384 12.937765 14.613515
F 29.186784 4.934985 17.565515
F 29.164684 12.851365 17.336615
F 38.079984 5.130285 17.460715
F 38.294384 12.903765 17.360815
F 35.980084 16.517265 14.540415
F 26.855384 11.684865 20.916715
F 24.665984 5.093875 14.755015
F 27.155084 16.756565 2.797515
F 29.086384 7.871295 21.301015
F 22.595484 3.778695 18.463415
F 31.390884 1.245935 17.493415
F 31.301684 8.912375 17.494615
F 27.221284 16.568065 10.276715
F 40.228084 0.978860 17.428615
F 40.225684 8.907065 17.561215
F 40.588884 11.528765 18.386815
F 22.510184 1.124195 17.569215
F 22.656284 8.971565 17.339315
F 31.455184 8.798905 14.780615
F 26.993984 16.713965 7.525445
F 36.020084 16.736065 9.851155
F 26.931984 16.470265 14.654415
F 31.305084 16.689565 0.060777
F 24.839984 -0.125325 18.353415
F 42.989584 7.654755 6.572505
F 42.702484 15.573465 10.913315
F 42.687884 12.864965 0.017629
F 27.082384 8.982955 0.219349
F 33.866484 5.112795 0.062334
F 40.619484 8.971085 0.199212
F 33.524784 0.032735 18.507015
F 42.680384 12.883965 17.413615
F 24.875584 -0.207787 4.008205
F 35.841084 1.397475 0.172790
F 22.572084 9.037255 0.080736
F 24.939984 5.071565 0.126527
F 40.319384 16.991365 -0.025548
F 42.627184 5.135555 0.229572
F 37.969684 -0.247891 18.365015
F 29.278384 -0.079820 13.870215
F 42.823484 -0.012541 6.468355
F 38.253784 -0.102707 11.335715
F 24.948684 -0.102815 11.167415
F 42.617584 0.019047 13.773615
F 38.181784 -0.024254 3.770515
F 38.134184 -0.138625 14.079915
F 38.289884 0.034230 21.068815
F 35.866184 16.780865 -0.217596
F 42.903284 -0.002343 3.701735
F 25.010984 12.904065 0.246520
F 42.560184 -0.042072 18.510515
F 42.448684 0.052250 21.164315
F 22.542584 16.663365 0.132859
F 29.429084 5.319185 -0.070979
F 29.393584 -0.096706 6.499265
F 33.881784 -0.060090 21.194215
F 24.749784 0.044268 21.102015
F 24.935684 -0.107924 6.655145
F 36.088384 1.446355 21.959115
F 22.494584 1.281695 0.041242
F 24.712284 12.943965 21.973815
F 38.204284 5.098455 0.096989
F 42.637384 7.553645 35.456315
F 26.768184 9.125775 24.557515
F 22.372784 1.175185 39.419115
F 38.413984 7.731425 42.841715
F 35.678684 9.110925 24.821015
F 40.423184 8.835425 22.203615
F 26.896884 3.713285 28.393715
F 26.823084 11.529565 28.421915
F 35.886684 3.953605 28.170615
F 35.941384 11.746765 28.333215
F 26.899584 3.966205 25.747915
F 27.051284 11.657065 25.774315
F 35.887884 3.931625 25.540015
F 35.852684 11.861065 25.550115
F 22.740684 11.759165 42.715615
F 33.722884 5.133675 21.740915
F 42.646584 5.050605 21.970615
F 22.316284 11.381065 35.543315
F 22.479184 3.982865 35.397315
F 24.679584 0.093953 32.773815
F 29.084184 7.865475 25.587115
F 29.137584 15.630565 25.558615
F 42.591984 15.492265 42.802715
F 37.803084 7.841755 25.592215
F 38.139084 15.628065 25.503415
F 22.490484 11.707965 39.971115
F 42.710684 15.796965 40.236415
F 35.936284 9.133015 22.083815
F 42.584684 12.916665 29.017315
F 42.633284 15.430665 35.450915
F 29.060584 5.204255 24.755815
F 29.170684 12.980065 24.712715
F 38.135384 5.081925 24.878915
F 38.013184 13.046465 24.585215
F 29.339584 7.708775 28.215515
F 29.252584 15.420165 28.282415
F 29.370384 7.939385 42.730515
F 37.905684 7.857035 28.340515
F 38.076184 15.349365 28.221115
F 22.490084 8.889745 39.439415
F 31.636084 1.310395 24.765015
F 31.324984 9.110655 24.682315
F 36.005684 3.914655 42.700415
F 40.298684 1.242505 24.789915
F 40.253084 8.941125 24.942215
F 22.184484 9.232525 22.148615
F 38.213084 0.121956 40.314615
F 22.290484 9.030555 24.945815
F 42.639384 5.242225 29.121715
F 31.338084 3.847835 28.419915
F 31.360984 11.450665 28.268515
F 40.387884 3.863465 28.386315
F 40.288584 11.757265 28.022415
F 22.514684 3.660905 28.341315
F 22.473684 11.493965 28.240915
F 31.466884 3.946115 25.536015
F 31.274384 11.834465 25.598315
F 40.371184 3.833105 25.705915
F 40.193384 11.668765 25.350115
F 22.367884 3.782605 25.700815
F 22.509384 11.630065 25.534315
F 42.701584 7.830865 32.703415
F 42.490884 7.881815 28.528015
F 22.417284 16.563965 32.003815
F 22.352484 3.781825 32.707915
F 40.444684 16.473065 36.527715
F 26.698084 16.759465 21.778315
F 31.258684 8.835865 36.535015
F 40.302184 16.715865 31.693315
F 42.587784 15.441365 32.651915
F 33.454284 7.814675 25.747515
F 33.722184 15.560065 25.419415
F 42.658284 5.204945 24.760315
F 40.540684 3.761545 42.856515
F 22.507884 1.147175 29.280815
F 42.539284 15.549165 28.296215
F 24.616884 7.698045 25.721615
F 24.593084 15.547665 25.691815
F 24.555484 13.021165 39.058515
F 42.773784 5.172145 32.013115
F 22.353284 4.029115 39.971515
F 40.406684 11.658465 40.125415
F 22.520684 1.207365 24.706215
F 42.619584 15.460465 25.522315
F 42.501484 12.731565 31.841815
F 33.622584 5.419515 24.741615
F 33.613684 12.855265 24.580115
F 35.823484 1.364865 24.694915
F 42.535884 7.894675 25.816315
F 24.644384 5.155415 24.612415
F 24.736684 12.939065 24.802815
F 33.469484 7.582225 28.473015
F 33.688884 15.771465 28.156415
F 24.583484 5.309935 39.085315
F 42.570684 12.932365 24.739615
F 40.577784 3.965995 40.177315
F 26.993684 16.852765 39.297115
F 24.820184 7.600305 28.359615
F 24.719884 15.547665 28.552615
F 40.112084 16.765865 28.974515
F 26.928484 1.138205 31.919015
F 26.866184 8.888565 31.907815
F 24.686484 15.433265 42.819815
F 36.109484 1.222335 32.088815
F 35.832884 9.085895 31.820915
F 36.025784 16.638165 31.943315
F 27.005384 3.963515 35.667315
F 26.845584 11.661565 35.500115
F 35.977784 3.771475 35.629915
F 35.880884 11.367265 35.628015
F 27.042284 3.960095 33.054315
F 26.906284 11.449465 32.806315
F 35.836084 3.886175 32.820215
F 36.051284 11.630565 32.874715
F 26.974784 1.151365 29.171515
F 27.078884 8.857495 29.106415
F 36.185384 16.518165 36.539915
F 36.179384 1.537055 29.250715
F 35.638784 9.196575 29.233515
F 22.445584 16.745465 39.245715
F 29.083184 7.546495 32.758315
F 29.252784 15.384065 32.900215
F 33.707384 12.974665 39.185215
F 38.071484 7.793255 32.756215
F 38.215784 15.356565 32.656115
F 33.431384 5.245525 39.219415
F 29.152284 5.138995 29.303615
F 29.062984 12.884465 29.225615
F 38.160284 5.092315 29.244015
F 38.178684 12.933365 29.258415
F 29.331984 4.973015 32.057215
F 29.262584 12.750665 32.145815
F 38.012884 5.263975 32.130015
F 38.286284 12.839965 31.820815
F 29.162884 7.553335 35.494815
F 29.045284 15.376765 35.623015
F 24.578584 12.947265 36.343215
F 38.166884 7.657005 35.433315
F 38.320984 15.109565 35.404515
F 24.729684 5.242535 36.314315
F 31.440484 1.219815 31.941315
F 31.401884 9.006225 31.895815
F 33.609184 15.390065 42.761115
F 40.499384 1.349805 32.123515
F 40.451484 9.014065 31.748915
F 22.536684 1.427285 36.664815
F 22.271184 1.258685 31.970415
F 22.316784 8.960085 31.813515
F 31.376784 11.637865 42.763815
F 31.536584 3.841765 35.731815
F 31.383284 11.459965 35.515015
F 40.553484 3.921715 35.529215
F 40.448384 11.383465 35.631015
F 35.932584 16.773165 39.321315
F 22.323484 16.795165 24.736415
F 31.554484 3.775685 32.997515
F 31.508884 11.464665 32.835715
F 40.403384 3.882575 32.816715
F 40.318784 11.546265 32.834415
F 31.381284 16.683565 36.412515
F 22.379584 11.477165 32.745115
F 31.317584 1.145755 29.378415
F 31.333684 9.031035 29.263615
F 22.406684 16.623765 22.064415
F 40.348284 1.281225 29.147215
F 40.200684 9.165455 29.019315
F 42.701584 7.868875 40.187415
F 22.444384 16.778565 29.321315
F 22.529284 8.922265 29.097915
F 26.820884 1.211145 39.200515
F 33.649384 7.733575 32.892515
F 33.926784 15.423365 33.050115
F 24.893084 7.669615 42.961515
F 42.598784 13.158565 39.261715
F 31.346284 1.227815 36.608115
F 22.275084 8.860785 36.808615
F 24.511484 7.622695 32.841215
F 24.918684 15.523865 32.763815
F 33.633584 12.796565 36.352915
F 33.623184 5.010405 29.304615
F 33.500684 13.079065 28.958715
F 29.182784 15.339365 42.769615
F 26.856984 16.743665 24.575815
F 24.697684 4.988595 29.314915
F 24.616084 12.934765 29.280215
F 33.630884 5.121055 31.933215
F 33.677084 12.818665 31.827515
F 40.356884 16.694665 24.458215
F 33.842084 7.786355 42.841815
F 24.691584 5.110575 32.152515
F 24.684684 12.836865 32.006915
F 33.569484 7.814095 35.563415
F 33.651084 15.451065 35.684115
F 33.786084 5.313315 36.576315
F 42.657684 12.863565 36.480415
F 27.219184 3.909295 42.907415
F 24.716484 15.612765 40.082615
F 24.522884 7.811925 35.552515
F 24.524584 15.551165 35.588515
F 24.792684 7.690605 40.218415
F 27.159484 16.734365 32.039415
F 26.936284 8.931625 39.042215
F 40.464784 11.509665 42.832815
F 35.849884 1.285855 39.474115
F 35.915784 8.926515 39.230815
F 24.661084 5.199155 21.828815
F 31.330884 16.746065 39.050115
F 31.270684 3.729775 40.034215
F 22.325484 16.692965 36.427615
F 31.699484 3.815485 42.668015
F 26.940284 3.847115 40.123815
F 26.712584 11.452265 39.921515
F 35.859684 4.048025 39.999415
F 35.792884 11.437365 40.126015
F 26.919784 1.334605 36.435715
F 26.879884 8.968185 36.306615
F 31.688484 16.417065 31.870115
F 35.981684 1.244435 36.771715
F 35.997584 8.821295 36.516815
F 36.108284 11.567465 42.785315
F 29.113084 7.769365 40.050515
F 29.105984 15.321765 40.117515
F 40.472684 8.822015 36.426715
F 38.192984 7.764425 40.048415
F 38.024284 15.328565 40.165315
F 26.851984 16.732765 36.601415
F 29.301684 5.123955 36.517415
F 29.172184 12.816365 36.408415
F 38.091484 5.202195 36.325715
F 38.144784 12.652965 36.620915
F 29.287084 5.107295 39.153515
F 29.007184 12.769765 39.170915
F 38.206284 5.180865 39.131815
F 38.073584 12.720665 39.279115
F 27.076484 16.716365 29.314315
F 35.907284 16.857765 24.614815
F 33.537084 15.712765 40.011315
F 40.593384 1.355205 36.477115
F 31.464184 16.699465 29.193115
F 33.520284 7.748495 40.180615
F 31.292184 1.197165 39.346715
F 31.460284 9.113545 39.229115
F 35.865984 16.770165 29.227915
F 40.524984 1.474515 39.197715
F 40.405684 9.052315 39.200215
F 38.211684 15.362665 42.824315
F 27.006284 11.534765 42.880315
F 40.147384 16.659565 39.244215
F 31.235484 11.624665 40.105315
F 22.546684 3.873795 42.832215
F 42.735584 5.324825 39.462215
F 31.467884 16.739165 24.519215
F 26.881684 1.457215 24.660815
F 22.358484 1.148515 22.107215
F 40.306484 16.841565 21.798915
F 27.005584 1.308745 22.060615
F 42.854484 5.077995 36.588915
F 42.796084 7.682355 42.954815
F 38.170684 5.228105 22.171115
F 29.010084 12.841365 21.980915
F 26.503884 9.073395 21.845115
F 42.731984 0.076879 28.404215
F 31.487884 8.993865 21.983115
F 40.327684 1.411665 22.106515
F 38.345584 -0.017826 42.964815
F 33.754284 0.295517 28.560315
F 29.143884 -0.062315 32.787415
F 42.447684 12.647565 21.973915
F 33.476784 13.001165 21.912715
F 33.546884 -0.089907 42.897515
F 33.560584 -0.164123 40.159615
F 31.291184 16.763465 21.879415
F 31.535884 1.255905 22.107715
F 29.105584 0.020819 43.001015
F 33.692384 0.101574 35.586615
F 29.066384 5.176225 21.987415
F 42.791084 -0.035334 35.712115
F 29.050084 0.022908 35.528915
F 38.273884 -0.064765 35.602915
F 38.399484 0.000452 32.839815
F 33.750984 0.139092 32.882915
F 24.783784 -0.191016 28.407615
F 33.761784 0.088975 25.784015
F 38.036684 -0.040498 25.714715
F 42.750684 0.150278 32.987215
F 28.972184 -0.003136 40.234415
F 29.256084 -0.037858 25.478115
F 38.134884 -0.020255 28.389815
F 29.171384 -0.082190 28.257315
F 24.796484 0.036035 25.613115
F 26.930184 1.272735 43.718215
F 31.534184 9.092825 43.686015
F 36.017284 16.735465 21.888715
F 38.191584 12.983465 21.958915
F 27.153484 24.492065 2.602405
F 26.918784 32.191265 2.834115
F 36.208384 24.331765 2.943075
F 35.929084 32.282165 2.908075
F 27.046084 26.884765 6.357785
F 22.474784 19.179765 21.001915
F 26.894484 19.217865 6.444525
F 35.990084 27.277665 6.549875
F 42.716984 28.184165 17.365015
F 35.781084 19.495665 6.490655
F 26.976984 26.901465 3.655975
F 28.939684 20.593365 0.005013
F 27.030984 19.272765 3.662635
F 35.956284 27.009165 3.810685
F 31.617084 19.539365 18.527115
F 35.776184 19.244165 3.665065
F 42.842784 30.812365 10.774915
F 42.548684 30.882265 3.703105
F 42.645784 28.235265 10.395315
F 42.573584 20.402365 17.464015
F 29.132584 30.888765 3.679835
F 29.388484 23.116865 3.697905
F 38.082984 30.917065 3.858165
F 38.350184 23.001165 3.762625
F 40.402384 32.389265 0.387077
F 22.516584 27.019365 21.039215
F 42.801084 28.232465 2.877385
F 31.374684 27.131365 21.097615
F 29.191284 28.293765 2.811625
F 29.177984 20.653465 2.693685
F 38.332984 28.259965 2.982695
F 38.072684 20.610465 2.716455
F 29.105884 30.806065 6.466145
F 29.182684 23.264965 6.479795
F 38.299784 30.809065 6.620705
F 38.115184 23.071265 6.482545
F 31.553284 24.579665 2.752135
F 31.369284 32.162165 2.818165
F 40.535584 24.480665 2.856205
F 40.412784 32.335565 3.089905
F 22.519684 24.374065 2.704445
F 22.298884 32.135365 2.948725
F 31.453684 26.923465 6.356995
F 40.580084 19.430465 20.931815
F 31.563884 19.355465 6.492335
F 40.503684 26.883865 6.544335
F 42.623084 23.001065 6.421575
F 40.205584 19.276965 6.311325
F 22.526184 26.867765 6.354535
F 24.752584 20.306865 17.415315
F 22.515584 19.172965 6.526505
F 31.401284 27.110965 3.670725
F 24.604484 28.482465 17.361115
F 31.412184 19.328265 3.751435
F 40.523184 26.963865 3.864055
F 38.172784 20.680265 0.027549
F 40.301084 19.459565 3.612215
F 22.560684 26.960265 3.604925
F 42.578884 23.123865 20.874315
F 22.559784 19.338065 3.885285
F 24.758884 30.949165 18.266415
F 42.645284 23.115265 11.009415
F 42.484284 30.869765 18.491515
F 42.607284 22.987265 3.719635
F 36.009184 26.943665 21.273915
F 42.599684 20.285965 7.164375
F 33.603484 30.774565 3.548675
F 33.749284 23.303565 3.928685
F 42.628184 30.789265 6.457745
F 22.527484 19.050665 18.244415
F 24.591084 30.805865 3.665755
F 24.930484 23.110265 3.636035
F 24.712684 22.936465 18.177615
F 42.730984 23.041865 13.653415
F 22.220984 24.463065 0.041356
F 42.659684 20.579565 10.109115
F 38.064584 30.616365 21.295215
F 40.548084 34.890465 3.931885
F 33.767184 28.103065 2.718365
F 33.765084 20.690565 2.760015
F 33.637484 30.737165 21.374815
F 42.405684 30.774665 13.721415
F 24.734084 28.322865 2.763045
F 24.761884 20.420765 2.844715
F 33.749584 30.928265 6.367035
F 33.745884 23.286465 6.616315
F 31.572984 24.640465 0.060978
F 40.595084 26.856065 18.533415
F 24.851184 30.669265 6.478815
F 24.852984 23.014165 6.408605
F 27.027984 24.480665 9.949465
F 27.181384 32.178165 10.038215
F 35.963184 24.433365 10.087215
F 35.886284 31.972065 10.102715
F 26.879684 27.160865 13.837215
F 35.964484 32.245165 0.135480
F 26.843184 19.033165 13.743615
F 36.105284 27.102965 13.951715
F 31.407684 27.071265 18.429915
F 35.865584 19.065065 13.938815
F 27.059284 26.972365 11.039815
F 33.911684 20.462865 17.575815
F 26.963584 19.146065 11.019415
F 35.959284 27.033665 11.346915
F 40.574184 24.303465 14.610215
F 35.955584 19.136465 11.277415
F 26.944484 24.435465 7.286695
F 26.983784 32.126865 7.396975
F 35.989284 24.499265 7.438225
F 35.959184 32.154865 7.467225
F 29.329684 30.816165 10.910215
F 29.140984 23.145665 11.022315
F 38.068384 30.846465 10.924815
F 37.968784 23.011665 10.977415
F 29.199084 28.332065 7.308895
F 29.242184 20.602665 7.395395
F 38.231284 28.204765 7.467385
F 38.049584 20.558165 7.481175
F 29.142084 28.232565 10.159815
F 29.215884 20.383965 10.147215
F 38.093084 28.290365 10.187915
F 38.154384 20.379765 10.265115
F 29.274884 30.985265 13.729315
F 29.127384 22.843465 13.829215
F 38.093284 30.858765 13.782115
F 38.393684 23.016165 13.606915
F 31.532484 24.349565 10.283015
F 31.674484 31.926665 10.034915
F 40.295984 24.301865 10.274315
F 40.384184 32.226865 9.987625
F 22.533184 24.325465 10.070415
F 22.657484 32.075765 10.031015
F 31.289784 27.005865 13.823615
F 33.643384 28.233365 17.450415
F 31.492884 19.525465 13.749515
F 40.502084 26.853165 13.867615
F 24.770384 20.447465 14.746515
F 40.592284 19.153865 13.828915
F 22.557984 26.964765 13.633615
F 24.621684 28.358465 14.721315
F 22.550784 19.109865 13.604515
F 31.437484 26.961665 11.090415
F 33.714684 23.157365 18.386515
F 31.539984 19.069065 11.084315
F 40.373084 27.101465 11.150915
F 22.589084 27.029765 18.376815
F 40.482884 19.185065 11.090715
F 22.685284 26.862965 11.010115
F 33.792784 30.805765 18.663515
F 22.601584 19.077665 10.950715
F 31.434384 24.514065 7.475605
F 31.371284 31.913465 7.281235
F 40.362884 24.319165 7.474945
F 40.498784 32.261065 7.327105
F 22.650484 24.201465 7.280465
F 22.731684 32.133365 7.294005
F 33.776884 30.629065 11.355615
F 33.790884 23.122665 11.154915
F 40.276484 19.385265 18.216715
F 33.678284 23.106265 21.095715
F 24.932384 30.780165 11.054515
F 24.750684 23.184765 11.099915
F 33.732684 28.301965 7.397415
F 33.682484 20.767965 7.636295
F 29.157184 30.920065 21.034415
F 24.630284 30.846765 21.023415
F 24.745484 28.084765 7.284045
F 24.827784 20.533165 7.516235
F 33.731684 28.194665 10.119515
F 33.877084 20.643865 10.280115
F 26.906084 19.353665 21.128315
F 22.571684 32.268265 14.646215
F 24.839984 28.149365 10.179115
F 24.862884 20.506565 10.198315
F 33.686884 30.835565 14.147015
F 33.810484 23.029165 13.935715
F 31.388884 24.270965 14.665915
F 26.944384 24.502565 -0.040989
F 24.832384 30.932865 13.798015
F 24.856584 23.082365 13.841415
F 26.805984 24.439165 17.442915
F 26.984384 32.240065 17.389515
F 35.859384 24.394665 17.257015
F 35.964184 31.920565 17.543915
F 24.881184 23.326665 21.116815
F 33.740484 28.163565 14.829415
F 42.496784 22.958565 18.190315
F 42.807384 20.375265 2.799065
F 31.540284 32.069765 14.872815
F 40.552284 27.030065 21.209815
F 26.718284 27.156165 18.210015
F 22.468384 24.465665 14.648415
F 27.100584 19.264665 18.315315
F 35.782584 26.924165 18.399215
F 40.183184 32.070765 14.804715
F 36.235784 19.095965 18.520315
F 27.073184 24.383765 14.738615
F 27.046984 32.231565 14.733515
F 36.019984 24.453665 14.700515
F 35.969884 32.084065 14.797515
F 29.037484 30.763365 18.419215
F 29.069084 23.274165 18.201615
F 38.083984 30.603765 18.416315
F 38.073084 23.139365 18.164115
F 29.097684 28.496765 14.755015
F 29.027884 20.329765 14.842715
F 38.382984 28.251665 14.755015
F 38.175684 20.493665 14.631715
F 29.195684 28.144665 17.471715
F 29.359384 20.675965 17.510815
F 38.227684 27.956765 17.709515
F 38.065984 20.637065 17.346315
F 26.790484 27.096665 21.142115
F 31.384184 19.312265 21.077315
F 36.094384 19.395965 21.160815
F 38.120384 23.084665 20.904615
F 31.472284 24.508365 17.362815
F 31.372884 31.887965 17.737215
F 40.367784 24.321365 17.336715
F 40.153684 32.031765 17.569115
F 22.572484 24.419665 17.384715
F 22.445484 32.082865 17.426115
F 29.155084 23.284065 20.897515
F 33.764784 20.485065 14.788115
F 42.480384 28.257065 14.652815
F 42.573584 28.463165 7.641565
F 26.893584 32.329065 0.106190
F 36.030284 24.478665 0.217138
F 33.415584 20.504565 -0.025113
F 42.643884 30.817965 21.263815
F 31.430684 32.082965 0.226342
F 42.853484 20.556865 14.704815
F 24.577984 20.626265 0.228658
F 42.508484 28.544365 0.104483
F 33.883384 28.246265 -0.073509
F 42.658684 20.634865 0.086235
F 22.531084 32.297565 0.170405
F 38.254084 28.447165 0.320349
F 40.370184 34.760665 6.564525
F 29.109484 28.334165 -0.170236
F 24.521584 28.528465 0.089069
F 22.432584 34.632865 3.737365
F 22.627284 34.625665 10.947815
F 36.063384 34.645065 21.200715
F 26.839984 34.619965 11.096715
F 35.940284 34.575565 18.517815
F 31.383284 34.512065 11.127815
F 35.954884 24.353065 22.080015
F 40.379384 24.636965 0.175132
F 26.813884 24.374065 24.654815
F 26.809184 32.289465 24.728415
F 35.933184 24.363065 24.845215
F 35.968084 32.014165 24.899415
F 26.852184 26.901965 28.266115
F 33.594384 28.155465 36.600915
F 27.127584 19.289965 28.565115
F 35.946384 26.930765 28.484915
F 22.426484 24.298865 36.396715
F 35.801084 19.356765 28.264515
F 26.860084 26.909465 25.515415
F 22.393084 32.200865 39.122715
F 27.083684 19.150765 25.737015
F 35.842384 26.910365 25.720815
F 42.840184 20.651065 21.810815
F 35.997584 19.328965 25.623415
F 22.569184 19.387165 35.504315
F 38.278184 23.170965 42.755115
F 40.297584 34.816165 32.957615
F 42.654484 28.200365 24.985215
F 28.934584 30.719765 25.552915
F 29.210984 23.149765 25.586015
F 38.193484 30.799965 25.706615
F 38.129284 23.233565 25.809115
F 42.686284 28.207165 29.197715
F 28.975884 30.988365 42.845515
F 29.287784 23.201265 42.838515
F 22.537284 32.077465 32.050615
F 29.110284 28.215865 24.755315
F 29.215984 20.615365 24.707615
F 38.304984 28.139665 24.825515
F 38.206384 20.570165 24.770115
F 29.140084 31.004165 28.138615
F 29.205284 23.123265 28.313915
F 38.417884 30.826865 28.548315
F 38.179984 22.984965 28.474415
F 31.330084 24.381965 24.730015
F 31.368484 31.829465 24.853015
F 40.393084 24.196965 24.536215
F 40.293484 32.125765 24.728815
F 22.544584 24.494165 24.857415
F 22.442484 32.363165 24.661415
F 31.161684 27.162765 28.441115
F 42.500084 31.150065 42.854415
F 31.459884 19.177665 28.227715
F 40.430584 26.962465 28.279015
F 40.394484 19.580065 42.704415
F 40.354584 19.376865 28.218815
F 26.740784 19.306965 42.688215
F 22.571284 27.033565 39.983015
F 22.466084 19.327665 28.361715
F 31.403584 26.849765 25.746115
F 26.846684 34.808365 35.637915
F 31.467684 19.393565 25.517415
F 40.575884 26.655665 25.629815
F 42.574984 28.243565 39.243015
F 40.506584 19.366665 25.391815
F 22.348084 27.087465 25.618815
F 22.506884 32.131065 29.255515
F 22.386084 19.206465 25.807515
F 42.595084 23.133765 42.843015
F 42.851284 30.835365 33.009615
F 35.783584 34.827365 42.943715
F 42.909384 30.780465 28.408315
F 22.444484 32.106965 21.974515
F 22.437984 26.913165 28.333015
F 33.566084 30.632965 25.820515
F 33.534184 23.245565 25.597015
F 22.411384 27.119265 42.840615
F 33.878084 23.249565 42.890515
F 24.608184 30.982465 25.600815
F 24.860384 22.991165 25.854715
F 42.704884 23.270665 32.712915
F 24.651284 31.051365 42.752415
F 42.602484 20.632365 32.119215
F 40.187784 26.876665 40.133415
F 42.501484 30.961365 35.725215
F 42.552984 28.341365 36.651815
F 33.582284 28.211465 24.912015
F 33.702384 20.741565 24.740315
F 42.783284 28.349965 31.995915
F 31.344384 24.222865 36.451315
F 24.709584 28.373465 24.808415
F 24.789584 20.476065 24.797815
F 33.648084 30.835565 28.441515
F 33.641484 23.098165 28.465815
F 31.327284 31.927365 36.625215
F 42.544584 20.614365 36.163315
F 24.652084 30.919765 28.259915
F 24.706284 22.916465 28.520515
F 27.040584 24.382565 31.771815
F 27.040884 32.208265 31.948515
F 35.874984 24.539565 31.934815
F 35.953784 32.194465 32.095715
F 26.918284 26.918065 35.709215
F 24.792684 23.139565 40.050315
F 27.085484 19.272965 35.540915
F 36.057084 27.067065 35.704715
F 24.654984 23.213465 42.798315
F 36.110884 19.103565 35.603915
F 26.744884 26.830265 32.807215
F 42.561684 30.842465 25.660515
F 27.321384 19.234565 32.879015
F 35.962184 27.056565 32.815115
F 24.786084 31.102065 39.916715
F 36.084684 19.229365 32.905915
F 26.995684 24.300765 29.043515
F 27.041884 32.138065 29.178415
F 35.968284 24.397365 29.229915
F 35.999784 32.056065 29.328615
F 29.111584 30.697465 33.080315
F 29.256584 23.129065 32.804215
F 38.313884 30.996265 33.058015
F 38.160184 23.327665 32.925015
F 28.944484 28.526665 29.260215
F 29.314284 20.621365 29.205615
F 38.292684 28.144365 29.189415
F 38.020184 20.431165 29.281015
F 28.967084 28.257765 32.107515
F 29.460084 20.588265 31.947015
F 38.297884 28.311065 31.967115
F 38.250984 20.649465 31.978815
F 29.016384 30.618465 35.764615
F 29.198184 23.008065 35.693515
F 38.013684 31.248665 35.695115
F 38.343084 23.108165 35.568815
F 31.463284 24.329065 31.805815
F 31.330784 31.941665 32.046315
F 40.428284 24.400865 31.954815
F 40.572684 32.191365 32.387115
F 22.623084 24.168965 32.046115
F 31.535084 27.165265 42.714615
F 31.410284 26.790665 35.399915
F 24.670884 20.651865 39.008415
F 31.494784 19.353165 35.629115
F 40.480384 27.116365 35.497815
F 22.317284 32.079165 36.387615
F 40.447984 18.987965 35.634215
F 22.374984 26.865765 35.561015
F 24.734484 28.335065 39.241015
F 22.452784 19.226365 42.817015
F 31.261284 26.910165 32.653115
F 33.766384 30.903165 43.091515
F 31.540884 18.977165 32.884115
F 40.490084 27.058965 32.875315
F 40.299284 32.396765 36.651215
F 40.404484 19.221965 32.743715
F 22.451884 26.796565 32.836415
F 22.471884 19.308265 40.082815
F 42.581884 23.245065 40.182815
F 31.342384 24.489665 29.205515
F 31.337684 32.161965 29.439915
F 40.397484 24.486365 29.259715
F 40.518084 32.224765 29.537315
F 22.599284 24.342065 29.427415
F 40.364684 24.354065 21.884615
F 33.584184 30.924465 33.022615
F 33.789384 23.033265 32.920715
F 40.470384 24.506965 36.459915
F 33.859484 20.356765 36.437715
F 24.785584 30.876465 32.865315
F 25.026384 22.968265 32.888815
F 33.529284 28.260265 29.330215
F 33.605584 20.554865 29.221115
F 31.639484 19.273765 40.285115
F 40.318984 19.346765 39.947915
F 24.655584 28.185865 29.357715
F 24.779184 20.459565 29.402315
F 33.512284 28.243365 32.095315
F 33.679384 20.521965 31.936615
F 36.229584 27.056965 42.903215
F 42.714084 23.254865 35.423615
F 24.566184 28.282765 32.152415
F 24.994184 20.394265 32.053515
F 33.723384 30.769865 35.650715
F 33.796284 23.061965 35.631415
F 42.527684 30.909165 40.078815
F 33.705684 23.205565 40.061115
F 24.649184 30.762265 35.525915
F 24.748184 23.130165 35.621315
F 27.056684 24.469165 39.415415
F 27.050284 32.334765 39.342015
F 35.974184 24.707265 39.392415
F 35.721984 32.172365 39.334215
F 31.303684 32.172965 22.160715
F 42.634784 23.198265 25.486715
F 22.664584 19.281965 32.732915
F 40.381584 27.131165 42.785915
F 33.721884 20.582165 39.177115
F 42.529384 20.693965 39.027415
F 26.972784 27.042265 40.221515
F 33.799084 28.319265 39.241715
F 26.964584 19.456965 39.931215
F 36.146584 27.389865 40.174815
F 24.954484 20.562865 36.328815
F 35.886684 19.318565 40.105115
F 26.941284 24.369865 36.666915
F 26.969784 32.217765 36.580015
F 36.096884 24.410265 36.600615
F 35.779484 32.168165 36.641315
F 29.162984 30.909365 40.105815
F 29.339284 23.158565 40.153215
F 38.184684 31.040165 40.335015
F 38.297384 23.307665 40.025115
F 29.207684 28.086265 36.473115
F 29.273084 20.382465 36.388015
F 38.281484 28.496065 36.469515
F 38.340284 20.535365 36.567315
F 29.112084 28.360765 39.199115
F 29.298684 20.605065 39.208015
F 38.392084 28.550065 39.100415
F 38.192584 20.760165 39.304115
F 33.519684 30.898565 40.321215
F 27.069584 24.627565 21.950715
F 42.734884 20.534565 24.585515
F 38.376084 31.028465 42.950315
F 31.556384 24.528565 39.238615
F 31.408884 32.224665 39.328215
F 40.522284 24.499765 39.214415
F 40.309684 32.327865 39.347915
F 22.454484 24.415065 39.099415
F 31.376284 27.105865 40.004115
F 22.544584 24.494065 22.190815
F 24.606484 28.241265 36.466615
F 38.364684 20.642265 21.968215
F 31.193184 19.275065 42.948415
F 35.932684 19.330165 42.864015
F 26.834384 32.235565 21.845715
F 26.702484 27.166965 42.943515
F 29.049584 28.310065 22.004115
F 42.500284 23.257365 28.200215
F 42.601284 20.754165 29.194215
F 35.845084 31.972765 22.032715
F 22.333184 34.775665 28.328415
F 35.794184 34.814365 40.147715
F 24.677884 20.604865 21.822915
F 33.689784 20.511165 21.991415
F 42.766384 28.212965 22.165015
F 24.653684 28.443265 22.081115
F 29.073084 20.604765 21.943615
F 40.436284 34.640765 28.353915
F 40.303484 31.942665 21.982015
F 31.484084 34.452065 33.013015
F 31.344184 24.530565 22.046915
F 26.878584 34.911465 42.782915
F 35.678284 34.733465 35.865515
F 27.003684 34.950365 40.104315
F 33.652084 28.059265 22.193915
F 38.315384 28.136865 22.177015
F 26.993784 47.677865 2.993455
F 26.903684 39.862465 2.853005
F 35.716884 47.511965 2.939045
F 35.874184 39.901165 3.255545
F 27.147784 50.135565 6.581905
F 27.183284 42.339065 6.383015
F 35.840284 50.075765 6.623905
F 35.989084 42.537865 6.747625
F 27.136984 50.238365 3.916115
F 26.976684 42.410465 3.741615
F 35.821884 50.155065 3.869265
F 36.044784 42.345865 3.957245
F 42.780384 51.454665 17.385515
F 42.614284 43.813565 2.971715
F 40.572784 42.405765 21.045215
F 27.031484 42.246065 21.194715
F 29.215184 38.507365 3.590695
F 29.213684 46.450165 3.887575
F 38.270584 38.658365 3.931765
F 38.090684 46.299865 3.691345
F 42.721984 38.629665 10.894015
F 24.826184 46.473465 21.225415
F 42.704284 43.723865 17.438015
F 42.816284 46.512065 11.206615
F 27.107584 50.192365 21.072515
F 42.775984 43.922365 7.413795
F 42.480884 51.480865 10.293915
F 29.267384 35.863765 2.892485
F 29.226384 43.878265 2.950045
F 42.486984 51.674565 0.106728
F 38.303984 35.991165 3.170235
F 38.229784 43.661765 3.143665
F 29.291784 38.523565 6.445645
F 29.033484 46.502065 6.605585
F 38.248484 38.695865 6.633405
F 38.174084 46.427665 6.451125
F 31.465784 47.512965 2.781195
F 31.443784 40.115665 2.859735
F 40.286784 47.540365 2.805235
F 40.445184 39.858965 3.058255
F 22.619084 47.727665 2.976135
F 22.457584 39.873265 2.922385
F 31.499184 49.924765 6.620045
F 31.363084 42.504965 6.586975
F 40.447484 50.271865 6.620255
F 40.406984 42.558065 6.569575
F 22.693984 50.308065 6.720025
F 22.756184 42.522865 6.651235
F 31.442484 49.964165 3.839945
F 31.370384 42.457965 3.970575
F 40.359684 50.157565 3.789865
F 40.575984 42.512165 3.860505
F 22.500884 50.270565 3.881445
F 22.718284 42.347265 3.822765
F 42.611984 46.322665 13.965815
F 24.907484 43.776165 14.673115
F 38.134284 46.314665 21.201815
F 42.711584 51.377865 14.613915
F 42.602284 51.655865 2.921125
F 42.692984 36.016365 14.404815
F 33.590584 38.633465 4.028325
F 33.599184 46.213365 3.829335
F 29.358084 46.243665 21.192315
F 42.602984 35.899065 7.294065
F 24.721384 38.513165 3.758765
F 24.725084 46.313665 3.935575
F 24.898384 36.094065 14.796215
F 42.825184 38.645065 3.914935
F 33.525984 38.283865 21.167015
F 42.533184 46.374465 6.363265
F 42.790784 38.626665 13.629115
F 35.913584 39.857765 0.201808
F 42.776484 35.989565 10.015615
F 29.407184 51.441665 2.894895
F 24.841484 35.859865 2.838725
F 42.812884 36.154765 2.921685
F 33.619584 35.940465 3.050295
F 33.734884 43.539965 3.027635
F 42.649284 51.438965 7.537975
F 42.843184 35.738165 17.223515
F 26.963584 34.718865 18.186915
F 42.614784 43.997565 10.169415
F 42.407784 43.748365 14.690715
F 24.852484 43.884765 2.766485
F 33.803584 38.589165 6.776285
F 33.641184 46.113765 6.572035
F 42.683984 46.283765 21.250015
F 38.134484 35.930865 10.228015
F 24.864084 38.660765 6.467895
F 24.794484 46.376665 6.589295
F 26.847284 47.483665 10.358115
F 27.108684 39.897865 10.190015
F 35.839984 47.603065 10.246115
F 36.105484 39.862565 10.226115
F 26.969384 50.178065 13.915615
F 27.060384 42.489565 13.741115
F 35.833284 50.116265 14.025615
F 35.787884 42.185965 13.784715
F 26.902384 50.025965 11.204615
F 27.152284 42.477665 11.032215
F 35.781484 50.084665 11.175115
F 36.105684 42.282465 11.083615
F 26.925284 47.642665 7.639395
F 27.094584 39.833665 7.425875
F 35.761984 47.582465 7.514645
F 36.027184 39.960265 7.499125
F 29.238084 38.494865 10.979515
F 29.280084 46.225765 11.123515
F 38.460984 38.420665 11.195515
F 38.141784 46.319465 11.123015
F 24.631684 36.215865 0.098112
F 29.098484 35.984865 7.608225
F 29.110784 43.920665 7.353235
F 42.674584 46.403365 3.726385
F 38.257684 35.975565 7.574455
F 38.307684 43.869965 7.549695
F 27.016284 34.614765 3.796775
F 29.224884 35.851465 10.283215
F 29.315784 43.756865 10.083015
F 24.623784 35.904365 17.469215
F 38.125984 51.454065 0.140416
F 38.199684 43.770165 10.338315
F 29.271084 38.500865 13.756315
F 29.236484 46.216765 13.924015
F 38.267184 38.404265 13.849415
F 38.043084 46.143965 13.958715
F 31.559684 47.491765 10.413015
F 31.414784 39.772265 10.074215
F 40.528184 47.647865 10.216515
F 40.401484 40.048865 10.233315
F 22.499484 47.633165 10.145015
F 22.645984 39.921965 10.119015
F 31.547584 49.995865 14.092415
F 31.512084 42.506465 13.727815
F 40.388184 50.080465 13.837915
F 40.247484 42.356165 13.794915
F 22.527684 50.139865 13.991615
F 22.592184 42.481965 13.759915
F 31.388984 50.073065 11.253115
F 31.729784 42.366465 10.974615
F 40.421984 50.112565 11.221815
F 40.513584 42.668065 11.159615
F 22.510284 50.157565 11.192515
F 22.734884 42.423765 10.990015
F 31.479884 47.341365 7.609265
F 31.511484 39.860765 7.374955
F 40.312584 47.748865 7.491115
F 40.642784 40.011965 7.383025
F 22.504884 47.694165 7.404415
F 22.401784 39.860565 7.317215
F 33.595884 38.497965 11.003715
F 33.670084 46.085965 11.124815
F 42.617384 38.383765 18.427115
F 42.665984 38.486365 21.015515
F 24.876684 38.489065 11.055615
F 24.591984 46.360365 11.303815
F 33.742084 46.332865 21.223115
F 33.849484 35.823665 7.424025
F 33.764084 43.663865 7.509305
F 29.237184 51.343465 14.738115
F 36.094584 34.672165 6.638205
F 29.295084 51.550065 10.299615
F 25.005884 51.580965 7.426415
F 24.763884 36.055565 7.192685
F 25.013984 43.833265 7.486175
F 33.681784 51.369765 15.189715
F 33.660184 35.776565 10.163015
F 33.965184 43.656165 10.245715
F 33.676784 43.595065 17.679515
F 33.664084 43.504765 14.928915
F 33.490384 35.965865 14.691915
F 38.156884 38.533165 21.026815
F 24.705984 35.996665 9.899185
F 24.948184 43.843965 10.133815
F 33.576284 38.509265 13.833215
F 33.752584 46.081165 13.981415
F 35.974684 50.147765 21.378115
F 33.608384 51.459665 10.395515
F 24.767784 38.503365 13.714515
F 24.927984 46.367265 14.021815
F 27.172284 47.486165 17.535115
F 27.078384 39.759765 17.496715
F 36.051384 47.493065 17.551815
F 35.988584 39.724065 17.423315
F 24.773684 51.464665 3.004815
F 38.116084 51.085065 10.359815
F 22.728584 42.269565 21.257515
F 31.402984 39.933565 0.027675
F 27.042884 50.133165 18.416415
F 27.272784 42.331165 18.476615
F 35.992884 49.955565 18.578715
F 35.995584 42.412965 18.500615
F 27.172284 47.594465 14.880715
F 27.152884 39.859365 14.669415
F 35.842084 47.483265 14.878515
F 35.988184 39.627165 14.788215
F 29.343084 38.478565 18.366415
F 29.404584 46.219865 18.528015
F 38.235484 38.501065 18.190415
F 38.258584 46.136565 18.640215
F 38.000484 51.340265 7.578845
F 29.373384 35.963665 14.636615
F 29.229084 43.524765 14.786915
F 22.413984 50.252065 20.899315
F 38.027884 35.819365 14.741715
F 37.920084 43.534165 14.778915
F 29.081184 51.485765 17.441415
F 29.240884 35.851965 17.281815
F 29.470484 43.603465 17.567215
F 31.277684 49.985365 21.153715
F 38.026984 35.924965 17.549215
F 38.224384 43.695165 17.429015
F 24.943684 43.659865 17.530615
F 38.164584 51.052865 15.006615
F 35.953684 42.285165 21.343415
F 33.577384 51.432265 17.839815
F 31.447784 47.531765 17.585415
F 31.547984 39.758965 17.482615
F 40.453884 47.344165 17.668615
F 40.480984 39.816765 17.298215
F 22.480884 47.471765 17.512915
F 22.827084 39.813765 17.627615
F 24.691184 38.579565 21.063515
F 40.403584 49.911365 21.283215
F 24.804184 51.485565 0.316047
F 33.655584 51.433865 2.890445
F 33.636684 35.762865 17.323415
F 24.904684 46.251665 18.391915
F 31.138084 50.169665 18.442615
F 31.595384 42.246765 18.613815
F 40.564484 50.087565 18.497915
F 40.488784 42.444165 18.311715
F 22.322184 50.170365 18.258615
F 22.621984 42.574165 18.469315
F 31.476984 47.358565 14.794315
F 31.373484 40.030365 14.851715
F 40.333884 47.553165 14.829515
F 40.478784 39.741365 14.572415
F 22.683184 47.607465 14.736315
F 22.593684 39.775565 14.588115
F 33.854684 38.417565 18.427915
F 33.740984 46.097165 18.452615
F 29.265484 51.256965 7.584075
F 24.980484 38.496165 18.443615
F 31.424384 42.163065 21.292215
F 38.167784 51.435965 2.913345
F 38.064684 35.965165 0.283253
F 24.708084 51.461065 10.114515
F 24.794984 51.245765 17.412215
F 33.520384 51.313665 7.646355
F 38.233884 51.322965 17.777315
F 24.697284 51.446765 14.703615
F 29.221084 38.432065 21.139615
F 35.848884 47.564665 0.306599
F 42.615284 36.116165 0.269029
F 42.784084 46.143365 18.526715
F 33.578584 36.016965 0.131534
F 40.509984 47.643265 0.089703
F 29.223984 35.956765 0.232490
F 26.885084 39.873265 0.058096
F 42.874784 38.537965 6.571655
F 38.267884 43.722665 0.445059
F 40.536684 34.797965 18.304015
F 35.898384 34.779065 3.942795
F 40.323484 34.784665 13.860815
F 40.400884 34.656165 10.998715
F 42.714184 43.801465 0.228885
F 40.526384 34.647265 21.025715
F 29.038484 43.821565 0.062804
F 31.413384 34.524465 18.353915
F 22.476184 34.650665 18.250115
F 31.346184 34.612565 21.162715
F 31.410484 34.525865 13.766015
F 35.887984 34.558165 11.054515
F 31.379584 34.757565 3.927115
F 26.911284 34.688965 6.588255
F 35.794284 34.642565 13.825015
F 22.716784 34.729765 13.719315
F 22.613084 34.675965 6.351565
F 27.025084 34.831665 13.757215
F 26.783684 34.726165 20.960115
F 22.396784 34.685365 20.894615
F 31.414084 34.504865 6.691265
F 40.346584 40.047265 0.311503
F 22.479284 47.528465 0.263460
F 29.258484 51.564065 0.121062
F 24.660484 43.635265 -0.009397
F 31.375384 47.557465 -0.011142
F 22.345684 39.807065 0.223048
F 26.792484 47.746665 24.801015
F 26.980484 39.896265 24.882915
F 36.081384 47.566365 24.924215
F 35.810584 39.691465 24.815315
F 26.866984 50.286065 28.114915
F 27.009284 42.575365 28.302115
F 35.835784 50.220865 28.531115
F 35.790384 42.424765 28.440415
F 26.770384 50.408165 25.493015
F 27.196184 42.569165 25.533415
F 35.969284 50.195365 25.821015
F 35.705984 42.193365 25.700515
F 22.320484 50.134265 35.665515
F 22.293684 50.204165 32.907015
F 27.049984 50.223065 42.894715
F 42.493084 43.665565 29.338615
F 29.257684 38.615465 25.608515
F 29.173584 46.395765 25.616115
F 38.168284 38.575065 25.698315
F 38.277184 46.167365 25.852015
F 22.380384 42.539665 35.501315
F 33.615984 35.774565 22.019615
F 33.646784 35.840665 32.149015
F 42.650684 38.625365 43.088715
F 29.278284 51.493065 22.073115
F 42.390384 38.537565 25.893715
F 42.394284 38.723465 35.857615
F 29.180884 36.047965 24.847315
F 29.548484 43.713065 24.708815
F 22.421484 47.513965 39.266615
F 38.146784 36.057565 24.826215
F 37.937584 43.573865 24.774815
F 29.073784 38.765265 28.440115
F 29.229684 46.560365 28.286815
F 38.120284 38.744665 28.531115
F 38.229784 46.250765 28.570115
F 31.463384 47.634465 24.765215
F 31.540784 39.845665 24.949215
F 40.542084 47.574965 24.840315
F 40.349084 39.856065 24.707615
F 22.284884 47.511965 24.714815
F 22.554684 39.931965 24.797015
F 31.130384 50.310965 28.365115
F 31.314684 42.476765 28.592315
F 40.339584 50.134265 28.610515
F 40.255084 42.589565 28.399115
F 24.666784 46.322365 42.903915
F 22.454484 42.598265 28.297015
F 31.351484 50.236865 25.762715
F 31.610084 42.295965 25.828315
F 40.512684 50.076765 25.859115
F 40.261684 42.385765 25.667215
F 22.433484 50.089865 25.484315
F 22.499084 42.513265 25.512615
F 22.489484 50.142065 28.222615
F 42.488084 43.938165 36.738615
F 33.588384 38.601865 42.832615
F 35.737984 39.672765 22.158215
F 38.274084 36.065365 29.249915
F 33.687084 51.420265 39.368515
F 33.625984 38.422965 25.925515
F 33.675884 46.256165 25.748215
F 42.403484 43.537865 24.574715
F 31.277984 50.133765 42.759415
F 24.801384 38.617965 25.540115
F 24.577484 46.312265 25.572415
F 31.431084 34.701965 25.800915
F 42.513684 43.864965 39.442515
F 22.408784 47.471765 29.054215
F 28.962784 51.647265 29.287315
F 27.196084 47.505365 22.151715
F 38.238984 38.585165 43.045715
F 42.539284 46.264865 28.549215
F 24.601084 38.642565 42.688015
F 42.796684 51.245965 24.877015
F 42.519884 36.125865 32.235115
F 33.541984 35.843765 24.841415
F 33.651884 43.708965 24.797815
F 42.593484 51.692765 36.582715
F 42.662484 51.454365 29.291415
F 40.457984 42.508465 43.079215
F 40.435684 39.794765 21.971115
F 24.677384 36.173465 24.564115
F 24.768684 43.761465 24.678215
F 33.627284 38.475565 28.608715
F 33.750684 46.346565 28.521215
F 29.175784 46.348365 42.848715
F 38.159184 51.559765 29.522815
F 24.593984 38.725365 28.259915
F 24.788384 46.310865 28.227415
F 26.963684 47.871065 31.898615
F 26.989484 39.901865 31.951315
F 35.726584 47.738665 32.080215
F 35.762984 39.900565 32.170315
F 26.782984 50.190765 35.677915
F 26.802584 42.622965 35.694915
F 35.868784 50.141165 35.727215
F 35.798184 42.545865 35.905115
F 26.858384 50.221465 33.004915
F 26.632884 42.433965 32.924215
F 35.791884 50.143665 33.040715
F 35.863384 42.592765 33.117115
F 26.992184 47.815265 29.204415
F 26.785084 40.098765 29.329115
F 36.113384 47.588965 29.419515
F 35.785284 39.900265 29.413715
F 29.228884 38.574965 33.051115
F 29.158584 46.455165 32.758315
F 37.992684 38.516865 33.026115
F 38.020484 46.465165 33.166515
F 24.611884 36.060165 39.331015
F 29.133184 36.218765 29.384015
F 29.178284 44.017165 29.224315
F 36.017584 42.498365 43.037915
F 42.386284 36.045165 39.327415
F 37.997084 43.663765 29.415915
F 40.273484 50.229565 42.970215
F 29.216984 35.929465 32.149415
F 28.976484 43.779765 31.935015
F 35.927584 34.734765 28.409415
F 37.967884 36.102765 32.013115
F 38.085684 43.962165 32.126515
F 29.225384 38.602665 35.665715
F 29.176784 46.515165 35.542815
F 37.907284 38.743665 35.658815
F 38.113984 46.302065 35.857015
F 31.481484 47.739765 31.969615
F 31.478084 39.730065 32.138915
F 40.301784 47.645965 32.388415
F 40.342484 40.044865 32.284415
F 22.384284 47.555165 31.921215
F 42.823484 46.294665 43.065515
F 31.247284 50.264765 35.678515
F 31.228584 42.528665 35.652515
F 40.299684 50.194065 35.977715
F 40.303984 42.615165 35.813215
F 37.978784 51.527365 32.211015
F 42.588184 43.892565 32.117815
F 31.329884 50.277565 33.000915
F 31.371484 42.417765 32.916515
F 40.249684 50.282465 33.182215
F 40.417184 42.571165 33.094615
F 31.313584 42.558865 42.869415
F 22.302984 42.491765 32.828315
F 31.436484 47.806265 29.302915
F 31.402784 39.823965 29.514615
F 40.286284 47.637965 29.584815
F 40.333584 40.046165 29.486315
F 26.927784 42.417865 42.699015
F 22.305484 40.034365 29.170115
F 33.683684 38.510965 33.053015
F 33.580684 46.205065 32.799915
F 22.455684 39.756365 31.949215
F 42.558984 38.649065 28.633415
F 24.805884 38.621365 32.739415
F 24.762584 46.307165 32.734515
F 22.430784 42.295165 42.924515
F 33.660584 36.003065 29.413315
F 33.604184 43.810765 29.356215
F 22.682584 50.060465 42.959915
F 42.638684 46.389865 35.647415
F 42.371484 51.577265 39.297515
F 22.369984 50.084365 40.261715
F 24.613384 36.155265 29.264415
F 24.603484 43.763165 29.245615
F 42.552584 38.648765 33.223415
F 31.185784 34.539865 35.881515
F 33.604384 43.678665 31.932015
F 42.584184 35.958865 29.362115
F 29.063084 35.816365 21.999015
F 42.594184 51.427565 31.977315
F 38.321084 51.343365 25.145315
F 24.647584 35.960065 31.938915
F 24.454784 43.790965 31.926115
F 33.353084 38.537865 35.741715
F 33.441984 46.436165 35.548615
F 24.372184 43.861965 39.261815
F 24.541784 51.529765 24.521115
F 24.628884 38.687165 35.376715
F 24.610884 46.304265 35.382615
F 26.766684 47.674565 39.234215
F 26.670984 39.887065 39.152915
F 35.757184 47.610865 39.161515
F 35.807084 39.886065 39.266115
F 33.533184 46.258865 42.956615
F 24.886784 43.787965 21.856215
F 28.997684 51.553365 36.597915
F 35.778584 50.158765 42.914215
F 26.700284 50.203065 40.184815
F 26.836484 42.437265 40.091815
F 35.966384 50.169865 40.262415
F 35.692584 42.459265 40.348415
F 26.798184 47.640165 36.445715
F 26.872084 39.877865 36.514815
F 35.696284 47.500565 36.460415
F 35.576284 39.742365 36.640415
F 29.016184 38.920165 40.318815
F 29.172684 46.335565 40.013315
F 38.078484 38.691865 40.200215
F 37.906884 46.390565 40.352315
F 24.415484 43.884565 36.553815
F 29.058784 36.113765 36.538715
F 28.985084 43.888165 36.572015
F 24.612684 51.508265 39.285915
F 38.065484 36.295965 36.694115
F 38.092084 43.729265 36.756115
F 42.420084 36.139565 24.667615
F 29.143984 36.271365 39.204015
F 29.119484 43.777065 39.315915
F 42.780584 36.000265 22.038315
F 38.131984 36.098965 39.491815
F 37.964484 43.868165 39.452215
F 29.176384 38.652865 43.014315
F 33.682384 51.309965 24.904715
F 33.704984 43.574465 22.023415
F 24.693884 36.083665 36.539215
F 31.281184 47.608665 39.188715
F 31.269784 40.066765 39.261815
F 40.150684 47.744665 39.344115
F 40.282884 40.064365 39.379215
F 33.482784 51.551265 29.390015
F 22.118284 39.756965 39.059415
F 29.156084 51.304765 39.465215
F 38.134984 51.362165 39.327715
F 38.028984 51.448665 36.502215
F 38.158884 46.341265 43.132615
F 33.533184 43.790665 39.330015
F 24.570584 51.617665 36.607715
F 31.433884 50.159765 39.977715
F 31.298584 42.521565 40.144415
F 40.339184 50.236465 40.325415
F 40.256084 42.545465 40.421815
F 33.609584 51.426365 36.678315
F 22.324984 42.213965 40.170515
F 31.283484 47.668065 36.513915
F 31.207284 40.025065 36.571115
F 40.363684 47.671765 36.595515
F 40.196784 40.045665 36.650815
F 22.401084 47.519865 36.490915
F 22.466084 39.979265 36.472015
F 33.495684 38.765965 40.141115
F 33.535084 46.262465 40.148515
F 33.577584 36.065365 39.572815
F 29.114284 51.383865 31.888815
F 24.365684 38.711865 39.985615
F 24.590984 46.389865 40.199415
F 22.415784 39.711865 22.077015
F 33.448084 35.976065 36.751115
F 33.453884 43.819765 36.594515
F 29.269184 51.753965 24.756915
F 24.740584 51.424565 29.199215
F 24.625784 51.385765 31.992915
F 33.538584 51.464465 32.080515
F 42.585884 36.204965 36.625415
F 42.602484 45.975265 25.776915
F 38.140084 43.657865 22.097615
F 24.591584 35.871565 21.817615
F 42.525884 38.622165 40.155415
F 42.671784 46.385665 32.992515
F 22.345684 34.739465 32.733515
F 40.334784 47.347765 22.197415
F 26.962084 39.640665 22.072715
F 38.340184 51.356965 22.248815
F 31.332684 39.660965 22.268215
F 42.636384 43.653465 21.910915
F 33.542684 51.199465 22.181615
F 31.521584 47.517065 22.113515
F 42.263484 46.362465 40.363815
F 22.446884 47.751865 21.991715
F 38.253384 36.025465 22.094715
F 42.716084 51.199665 22.171915
F 26.855584 34.734765 25.733115
F 26.868184 34.792665 33.002015
F 22.418984 34.779765 40.044115
F 35.912584 34.707365 33.032715
F 24.731584 51.439965 21.786615
F 31.435184 34.613765 42.839815
F 35.964184 34.585565 25.668515
F 40.512284 34.625965 25.621815
F 22.595684 34.968165 25.691515
F 40.426884 34.826365 42.993715
F 35.998484 47.624765 22.275715
F 26.916784 34.958565 28.446315
F 40.189084 35.037265 35.653415
F 31.214884 34.824865 40.068415
F 40.314184 34.772965 40.224915
F 22.464484 34.816965 42.861015
F 31.370984 34.867465 28.564715
F 22.513184 34.664765 35.591115
F 26.963684 47.664765 43.908815
F 33.656884 43.617165 43.990215
F 33.503084 51.240065 43.801415
F 29.327784 43.523065 22.003315
F 27.034784 55.401465 2.757125
F 27.056784 62.963365 2.690685
F 35.968784 55.161665 3.091865
F 35.861984 62.875965 3.029865
F 27.050484 58.018965 6.558825
F 27.171784 65.683365 6.564245
F 36.100984 58.024465 6.474575
F 36.223684 65.579565 6.396625
F 27.252684 57.873965 3.817865
F 27.086984 65.416065 3.836595
F 35.924684 57.810065 3.847855
F 35.876484 65.534665 3.686665
F 42.608784 61.687265 13.953215
F 42.708184 61.691865 6.494035
F 42.738384 59.084465 2.894035
F 35.906084 65.594565 21.027815
F 29.281684 54.044265 3.782215
F 29.416884 61.654965 3.659475
F 38.288284 53.840665 3.969285
F 38.043184 61.422665 3.897715
F 42.586484 59.124565 14.884415
F 42.800484 53.987365 18.490115
F 42.760384 54.146965 3.909385
F 25.034784 59.238565 14.876015
F 29.517384 59.116365 2.970925
F 29.233584 66.749165 2.794245
F 38.200184 58.864965 2.957625
F 38.141784 66.964065 2.846075
F 29.331684 53.877765 6.600135
F 29.420784 61.798365 6.406805
F 38.190484 53.897665 6.625805
F 38.175984 61.744965 6.492365
F 31.696784 55.116165 2.878245
F 31.493784 62.990465 2.790195
F 40.409084 55.206065 2.921175
F 40.215284 62.940965 2.971715
F 22.624284 55.358865 2.866765
F 22.598284 63.217165 2.687365
F 31.473784 57.850465 6.552785
F 31.694884 65.648665 6.486815
F 40.574184 57.811365 6.519165
F 40.691884 65.444765 6.459415
F 22.642384 57.884865 6.557635
F 22.479684 65.695165 6.659325
F 31.712684 57.601265 3.875195
F 31.491484 65.577565 3.825715
F 40.462084 57.792565 3.906625
F 40.310184 65.545665 3.736155
F 22.631284 57.955065 3.906825
F 22.665484 65.831965 3.905495
F 42.872484 59.204265 0.170202
F 31.445484 57.746765 21.366415
F 35.926084 57.863765 21.251215
F 42.818584 66.791565 7.298865
F 24.956584 66.840765 17.322515
F 24.741884 61.797565 21.285715
F 33.800284 53.871165 3.962315
F 33.654084 61.682865 3.936725
F 24.942484 59.132065 17.582915
F 40.449484 57.735665 21.415215
F 24.870684 54.062365 3.946665
F 24.803384 61.821265 3.658325
F 34.068884 69.558865 6.707995
F 42.726384 53.879965 21.333615
F 29.303884 69.346665 18.594115
F 33.938184 61.594965 21.374515
F 26.862184 65.554765 21.066115
F 24.738384 54.047665 20.812115
F 33.789284 59.197865 2.987415
F 33.701484 66.808165 2.834505
F 22.541684 65.548665 21.342115
F 40.411784 65.565265 21.135615
F 24.867984 59.153965 2.980585
F 24.876984 66.804765 2.834505
F 33.637084 53.806665 6.706875
F 33.767284 61.784665 6.750035
F 26.716284 57.739165 21.104515
F 42.700784 59.123565 7.639425
F 24.882484 54.128165 6.659805
F 24.880184 61.910465 6.391585
F 27.168184 55.375065 10.076715
F 27.077784 63.017965 10.051915
F 36.006684 55.380865 10.206615
F 35.872284 63.048865 10.234715
F 27.149384 57.667265 13.744815
F 27.177684 65.552265 13.935815
F 35.884584 57.717665 13.988215
F 35.878684 65.351665 13.806915
F 27.308384 58.003765 11.065715
F 27.109584 65.505965 11.329515
F 36.010484 57.889465 11.271615
F 36.083784 65.629765 11.154815
F 27.176884 55.376765 7.417585
F 27.231284 62.990665 7.388195
F 35.840384 55.380765 7.383395
F 36.117084 63.192665 7.397345
F 29.222984 54.137465 11.216815
F 29.374084 61.892365 11.076415
F 37.929784 53.759465 11.119915
F 38.127784 61.673865 11.259215
F 29.337084 59.323865 7.203795
F 29.446684 66.874465 7.598695
F 38.320784 59.215765 7.565125
F 38.445984 66.916165 7.354515
F 29.329884 59.379665 9.891725
F 29.309984 66.674265 10.253415
F 38.186184 59.118965 10.355715
F 38.224884 66.900265 10.173715
F 29.206984 53.990765 13.855115
F 29.499284 61.630165 13.998015
F 38.058784 53.716965 14.003715
F 38.283584 61.711465 13.940815
F 31.446184 55.504365 10.266415
F 31.584484 63.185565 10.206615
F 40.181684 55.270865 10.240715
F 40.254784 63.048065 10.144215
F 22.675484 55.221365 10.323015
F 22.766584 62.733265 9.929205
F 31.441484 57.895865 13.697815
F 31.506384 65.531365 13.956615
F 40.352984 57.738765 13.923115
F 40.363584 65.599065 13.774415
F 22.792984 57.883665 13.799815
F 22.662984 65.378265 13.676015
F 31.359684 57.959065 11.029215
F 31.529184 65.726665 11.136515
F 40.359184 57.768365 11.288715
F 40.517584 65.697665 10.900515
F 22.672684 57.932065 11.011815
F 22.920084 65.401765 10.921715
F 31.459884 55.247765 7.434625
F 31.504484 63.060365 7.508695
F 40.369284 55.207165 7.400215
F 40.478384 62.905965 7.319145
F 22.547584 55.310365 7.504585
F 22.548984 62.962265 7.321755
F 33.784184 54.076165 11.225715
F 33.785684 61.809065 11.206915
F 22.665684 57.762965 18.239215
F 33.818084 59.032265 17.740915
F 25.036784 53.987765 11.066315
F 24.911784 61.663565 11.080715
F 33.751184 59.101765 7.458465
F 34.068384 66.991765 7.326945
F 42.713184 58.867165 17.709515
F 42.656184 61.768465 3.739165
F 24.869084 59.253265 7.427525
F 24.808284 66.772165 7.579115
F 33.809084 59.144865 10.193515
F 33.806584 66.822465 10.093015
F 42.492984 54.028065 11.023415
F 22.524584 57.814765 21.119715
F 24.863084 59.115665 10.185515
F 25.015684 66.844565 10.259915
F 33.542484 53.918065 14.116215
F 33.702584 61.596765 14.005715
F 33.916984 69.327765 11.077615
F 42.634184 61.574365 18.420715
F 24.811484 53.924765 13.835615
F 24.960584 61.788965 13.782115
F 26.936384 55.377565 17.369015
F 26.989384 62.955565 17.371115
F 35.985384 55.096865 17.536415
F 35.905484 62.945265 17.475015
F 29.514384 69.399165 11.175715
F 42.317684 59.220065 10.338815
F 33.642084 66.966765 17.571515
F 29.051784 54.017465 21.093815
F 27.135884 57.784365 18.359415
F 27.132384 65.527065 18.318515
F 35.925584 57.681865 18.629215
F 35.909884 65.493265 18.433015
F 26.942884 55.049365 14.629815
F 27.219784 63.020065 14.750415
F 35.932984 55.104265 14.883615
F 36.111084 62.794165 14.865915
F 29.105884 53.998165 18.305315
F 29.120284 61.664265 18.540415
F 38.210784 53.873465 18.659315
F 38.210684 61.441265 18.306315
F 29.305384 59.119265 14.948315
F 29.319584 66.891465 14.682215
F 38.146184 59.165965 14.894015
F 37.931784 66.680165 14.701715
F 29.465584 59.024365 17.688915
F 29.434784 66.820265 17.484415
F 38.067884 58.903365 17.522415
F 37.994984 66.755465 17.349215
F 38.148084 66.864165 0.142673
F 31.516784 65.417765 21.046815
F 38.256584 53.849365 21.408615
F 42.681484 53.913565 13.752515
F 31.473284 55.195865 17.479715
F 31.471084 62.693565 17.661815
F 40.416584 55.208965 17.610915
F 40.504084 63.096365 17.710515
F 22.458084 55.164265 17.425315
F 22.650084 62.999365 17.473615
F 29.130284 61.492465 21.295715
F 42.533084 67.203365 10.019915
F 24.821884 66.700765 14.659215
F 38.201084 61.687365 20.975015
F 42.601284 69.602865 11.062815
F 42.566084 67.001065 15.045715
F 31.604784 57.699365 18.531315
F 31.503584 65.441865 18.325815
F 40.149784 57.715665 18.682315
F 40.243684 65.737565 18.494015
F 33.642784 53.732165 21.160815
F 22.787584 65.522665 18.524515
F 31.519484 55.375765 14.773715
F 31.692384 63.021265 14.950515
F 40.396984 55.128465 14.819315
F 40.478384 63.096065 14.986915
F 22.733284 55.192865 14.735815
F 22.632384 62.853165 14.714915
F 33.673684 54.032465 18.506815
F 33.884184 61.631965 18.608015
F 27.114584 63.171365 -0.050030
F 42.541584 61.748465 21.135215
F 24.791284 53.773665 18.082515
F 24.914784 61.612765 18.586915
F 33.827584 59.084465 14.942115
F 33.752784 66.738065 14.868015
F 35.933484 55.108365 0.391445
F 42.573984 66.870765 17.706015
F 42.603184 66.947165 0.042900
F 31.571184 55.211565 0.108762
F 40.471484 63.192965 0.296960
F 22.529784 55.059865 0.066364
F 24.756984 69.244765 13.782915
F 33.660384 66.805265 0.089930
F 42.359184 61.850865 11.340715
F 29.288584 69.470865 21.298715
F 29.233884 69.253965 3.811975
F 22.542484 63.088165 -0.056253
F 42.761684 53.992165 6.673405
F 42.617484 66.815165 2.725915
F 24.639084 66.947565 0.174764
F 38.211584 59.069265 0.224422
F 33.815184 59.045165 22.163215
F 26.783284 55.211465 22.013115
F 24.629784 59.252265 22.025715
F 24.666984 66.824265 21.960515
F 26.959484 55.448765 -0.017200
F 27.049884 55.401565 24.792115
F 27.066984 62.916065 24.825115
F 36.016284 55.134565 24.757315
F 35.976084 63.022865 24.664815
F 27.100484 57.813265 28.508015
F 27.091784 65.310865 28.272015
F 35.924484 57.869765 28.292215
F 36.115384 65.558865 28.469515
F 27.061284 57.978365 25.882515
F 27.103884 65.583965 25.608715
F 36.018984 57.809165 25.599415
F 36.023884 65.552865 25.713615
F 42.380884 54.175465 35.421815
F 24.877484 61.802065 42.906015
F 22.763584 65.569365 35.698615
F 42.664084 61.868665 33.140015
F 29.268284 54.259665 25.645215
F 29.354484 61.638265 25.803315
F 38.162184 54.057965 25.955715
F 38.104384 61.727265 25.529715
F 42.792184 66.958265 29.389615
F 22.477784 65.437265 40.227815
F 22.459184 65.539265 28.520615
F 29.373784 61.616865 43.012915
F 29.250484 58.940265 24.874315
F 29.433884 66.885765 24.783615
F 38.249884 59.061665 24.917915
F 38.371884 66.901865 24.706815
F 29.158984 54.191065 28.255415
F 29.417384 61.732965 28.542615
F 38.125184 54.153265 28.632115
F 38.586384 62.046065 28.162015
F 31.461184 55.300865 24.558115
F 31.566184 62.966365 24.740715
F 40.589384 55.102565 24.928815
F 40.389084 63.010665 24.707515
F 22.418184 55.272665 24.693515
F 22.684884 63.113365 24.979515
F 31.536584 57.806365 28.408415
F 31.582484 65.516865 28.344815
F 40.393284 58.122765 28.496315
F 40.568384 65.679265 28.424815
F 22.749584 57.841065 28.263815
F 42.572584 66.926965 36.617715
F 31.503684 57.758465 25.762515
F 31.590684 65.514865 25.621415
F 40.593784 57.708365 25.675215
F 40.612184 65.673865 25.705015
F 22.655884 57.690165 25.620015
F 22.744384 65.639865 25.796915
F 38.218384 54.084365 42.880815
F 22.536784 63.030765 22.291015
F 42.687884 61.780365 42.989715
F 42.842584 54.131065 28.580015
F 22.481484 65.617165 32.957715
F 22.559384 65.653965 42.982915
F 33.570784 53.866065 25.531115
F 33.843984 61.813965 25.677515
F 22.450584 55.261465 29.257415
F 42.749584 66.980965 39.269915
F 24.730384 54.154765 25.567015
F 24.837284 61.595565 25.607515
F 42.902084 59.307465 32.432815
F 42.722284 59.081265 36.579915
F 42.913484 53.846565 25.843215
F 42.568284 54.006165 40.072315
F 42.650984 59.185365 39.323115
F 38.352884 61.693665 43.045315
F 33.631584 59.129765 24.840615
F 33.791984 66.980065 24.797915
F 22.488284 57.765365 43.087915
F 42.716984 59.324565 29.712515
F 24.709784 59.045565 24.793415
F 25.036284 66.923165 24.658015
F 33.506184 53.992565 28.276015
F 33.985684 61.799565 28.435415
F 42.649484 66.867865 22.032915
F 43.032884 69.461565 42.853915
F 24.748384 53.961565 28.443615
F 24.762584 61.648165 28.379215
F 26.923184 55.254565 31.917515
F 27.121184 62.866265 32.031015
F 36.010284 55.415165 32.298015
F 36.241184 62.890565 31.973215
F 27.051384 58.045665 35.717715
F 26.878784 65.353565 35.585715
F 35.925484 58.000065 35.698615
F 35.938084 65.493565 35.669615
F 27.067384 57.919065 32.925315
F 27.127884 65.541365 32.880315
F 35.978284 58.099165 32.877915
F 36.005284 65.476465 32.870215
F 26.999784 55.238265 29.239415
F 27.115684 62.785265 29.323115
F 35.807484 55.414965 29.501815
F 36.292084 62.971865 29.245615
F 28.968684 53.859665 32.786415
F 29.498984 61.601865 33.083815
F 38.121784 54.051365 32.871515
F 38.353184 61.639365 33.147415
F 29.338084 59.122965 29.222415
F 29.223684 66.826765 29.055215
F 38.133684 59.472165 29.123715
F 38.310284 66.983665 29.391715
F 29.192484 59.017665 31.894115
F 29.289284 66.838165 31.774615
F 38.289584 59.144765 31.897515
F 38.232684 66.869665 32.166515
F 29.335084 54.067165 35.547915
F 29.388684 61.689165 35.762315
F 38.049184 54.083565 35.511015
F 38.294384 61.710065 35.903315
F 31.347084 55.225265 32.140615
F 31.660384 63.096865 32.010215
F 40.379184 55.375265 32.083815
F 40.506284 63.132165 32.227815
F 22.545584 55.531565 31.872215
F 22.655684 63.063665 32.108815
F 31.516984 57.876565 35.636115
F 31.329784 65.704365 35.550215
F 40.537284 57.951965 35.530915
F 40.419984 65.574065 35.979015
F 22.729184 57.865765 35.521415
F 42.796284 61.737265 28.728415
F 31.511684 57.796365 33.003115
F 31.554184 65.649465 32.922015
F 40.628084 57.927365 32.915115
F 40.554984 65.567965 33.269215
F 22.574684 58.083765 32.801715
F 33.755184 53.838365 43.086615
F 31.388384 55.271665 29.525915
F 31.613084 62.993065 29.411815
F 40.448284 55.251565 29.319615
F 40.622884 63.272065 29.521515
F 22.692284 63.065365 36.646915
F 22.396884 62.922465 29.418415
F 33.630884 54.042665 32.999315
F 33.792684 61.618965 33.012715
F 42.679684 61.698265 40.240915
F 27.052684 58.111565 42.900115
F 24.529784 54.025665 33.002715
F 24.935984 61.722265 33.051315
F 33.791784 59.142565 29.331515
F 33.757584 67.050865 29.359715
F 38.150384 66.828765 22.000015
F 42.822384 59.206665 24.898415
F 24.888184 59.124165 29.532915
F 24.853684 66.622265 29.324615
F 33.685084 59.008165 32.071415
F 33.759284 66.991565 32.034915
F 33.809884 59.083365 39.478715
F 24.754684 67.038665 36.572515
F 24.811884 59.171865 32.239715
F 24.876484 66.861665 32.057915
F 33.817284 53.968765 35.749815
F 33.659884 61.824965 35.625715
F 38.227284 59.170665 22.016315
F 29.077584 58.828365 22.130415
F 24.764584 54.123365 35.619115
F 24.839584 61.643165 35.715815
F 26.823084 55.430765 39.107215
F 27.074784 62.946865 39.366515
F 35.946784 55.283665 39.333115
F 36.062784 63.005365 39.514915
F 24.649484 66.842565 39.256815
F 35.948184 65.709565 42.774515
F 24.761484 59.128065 39.385715
F 33.478884 66.854965 39.160715
F 27.102884 57.934065 40.262415
F 26.946584 65.613965 40.171215
F 36.092384 57.778665 40.323415
F 35.902684 65.742565 39.972215
F 27.096084 55.339165 36.428815
F 27.123584 62.889565 36.625015
F 36.034984 55.426665 36.556215
F 35.962884 62.816965 36.818915
F 28.946784 53.990665 40.176915
F 29.401884 61.584765 40.311015
F 38.239684 53.900165 40.126215
F 38.345784 61.814465 40.317615
F 29.317484 59.073565 36.685415
F 29.081584 66.828865 36.216415
F 38.245684 59.193565 36.643415
F 38.055884 66.825365 36.565415
F 29.383984 59.027265 39.344815
F 29.064584 66.965065 39.040415
F 38.128584 59.266065 39.374715
F 38.195684 66.984365 39.248315
F 24.865184 53.984565 42.960015
F 42.715984 61.707565 35.801315
F 33.598684 66.902865 22.071315
F 35.983784 57.764465 43.112615
F 31.263384 55.011065 39.318915
F 31.717884 63.029965 39.375515
F 40.330584 55.348465 39.210715
F 40.534184 63.104365 39.500915
F 22.491184 55.422265 39.213315
F 22.299484 62.903865 39.235815
F 42.834284 66.963365 32.156315
F 31.481784 65.490465 42.761015
F 24.822684 59.175265 36.674715
F 26.933784 65.702065 42.825515
F 42.726184 54.040365 42.929615
F 42.796484 67.059865 24.837915
F 31.473784 57.532665 40.136115
F 31.316684 65.548765 40.082215
F 40.260384 57.899565 40.167515
F 40.500984 65.653265 40.223315
F 22.470484 57.921765 40.473715
F 40.459884 55.129465 22.367615
F 31.497784 55.215865 36.678515
F 31.502184 63.103565 36.635615
F 40.225984 55.505265 36.416515
F 40.504184 62.929565 36.783115
F 22.469884 55.344465 36.552015
F 33.795784 61.700665 43.064015
F 33.573084 53.881765 40.408815
F 33.793884 61.604965 40.279815
F 40.308384 65.752365 42.923615
F 42.631184 61.683965 25.927515
F 24.667484 54.040365 40.199715
F 24.727184 61.654265 40.150415
F 33.626784 59.202965 36.643715
F 33.658484 66.985065 36.451415
F 40.476184 57.928565 42.933515
F 31.628384 57.855865 42.886715
F 29.238784 54.127465 42.863715
F 29.142484 66.834865 21.990915
F 40.265184 62.813565 21.997515
F 22.631184 55.297665 22.064015
F 42.787084 54.018365 32.656715
F 31.346084 55.115465 21.969115
F 27.084284 63.032465 22.116115
F 31.554084 62.796165 22.035515
F 36.104284 63.112965 22.064115
F 24.581084 69.380965 40.082815
F 35.833784 55.168865 22.048115
F 42.724484 69.595365 40.077915
F 42.643684 59.087965 22.113615
F 24.738484 69.631865 35.567715
F 42.637184 69.604665 25.493015
F 24.685784 69.466865 42.840815
F 40.481284 55.341165 43.813815
F 33.814184 59.043565 43.932815
F 36.048384 63.099265 43.803115
F 24.749284 59.182465 43.862715
F 31.559784 62.986865 43.769015
F 29.434884 59.062265 43.900715
F 29.273984 66.792165 43.764715
F 62.643784 3.917185 21.266515
F 44.919884 8.825085 3.066865
F 44.961284 8.920835 0.330675
F 45.008684 3.948455 6.447205
F 44.994584 11.624665 6.530385
F 44.975184 3.896665 3.750705
F 44.857684 11.557565 3.884435
F 51.802084 7.729445 21.213315
F 60.510284 7.732615 21.059315
F 60.638984 15.650565 21.049815
F 47.173084 7.524605 3.777865
F 47.264084 15.361565 3.633175
F 62.847784 1.357245 17.664915
F 58.517284 16.705365 14.591115
F 62.706484 11.782765 21.232415
F 47.193484 4.921115 2.729525
F 47.071584 12.629765 2.852735
F 47.361284 7.606245 6.540795
F 47.255684 15.504565 6.260965
F 44.974284 1.460445 7.501715
F 49.590084 1.283865 2.806385
F 49.497984 8.850525 3.004795
F 53.952984 1.379575 0.209092
F 49.426084 3.973075 6.499125
F 49.631384 11.571065 6.615615
F 49.582584 3.858955 3.729305
F 49.307984 11.414665 3.876865
F 51.419584 15.638965 21.180015
F 45.129684 1.396925 2.938075
F 62.576284 1.361355 0.344275
F 51.734584 7.731205 3.809035
F 51.745684 15.254365 3.829605
F 60.488184 12.974865 17.434315
F 49.409884 16.677165 2.953995
F 62.752084 16.847365 14.724515
F 51.607584 5.250165 2.788275
F 51.556384 12.678865 2.839575
F 51.793384 7.895305 6.563895
F 51.616184 15.597065 6.467815
F 60.600584 5.213565 17.688315
F 44.769584 1.681015 10.159715
F 44.952284 9.194825 10.101715
F 62.781084 11.892665 18.456915
F 44.886984 3.912385 13.855015
F 44.951684 11.710765 13.783515
F 45.055084 4.187535 11.150215
F 45.077584 11.765665 10.969915
F 49.332684 16.788965 17.439015
F 45.199584 9.107795 7.426885
F 49.469984 4.076525 21.397515
F 47.140484 7.894175 11.106515
F 47.214384 15.325265 10.955615
F 60.564584 12.727365 14.733915
F 47.191984 5.170245 7.507415
F 47.352184 12.920665 7.220995
F 47.252484 5.385865 10.169415
F 47.340384 12.822165 9.919445
F 47.232784 7.900715 13.784015
F 47.191384 15.368465 13.601215
F 60.483484 5.172695 14.948815
F 49.257084 1.264085 10.385715
F 49.330284 9.043575 10.131115
F 53.631484 1.328175 14.976415
F 49.320584 3.808305 13.955415
F 49.489684 11.644365 13.922015
F 49.407084 3.975195 11.086515
F 49.536484 11.584465 11.138515
F 49.437984 1.463895 7.594635
F 49.646384 8.985385 7.468485
F 56.005484 8.062085 21.217615
F 51.601384 7.834145 11.025415
F 51.719684 15.541865 11.072115
F 60.549784 15.566965 18.252815
F 51.560384 5.316375 7.461145
F 51.738484 13.037865 7.499605
F 51.782184 5.362635 10.203415
F 51.578784 13.010365 10.359915
F 51.584084 7.754725 13.774415
F 51.778384 15.603765 13.870315
F 60.339484 7.878245 18.435815
F 44.836784 1.350975 17.486215
F 44.782384 8.858775 17.473315
F 49.431384 11.812865 21.106215
F 58.194584 11.763165 20.992415
F 58.398384 16.875265 2.961255
F 44.910684 3.903445 18.516415
F 44.920584 11.466565 18.330315
F 44.817784 1.316115 14.695115
F 44.943184 9.079735 14.723715
F 47.234584 7.803225 21.232115
F 47.177084 7.776605 18.581815
F 47.099784 15.454965 18.199815
F 44.988084 3.862505 21.216915
F 47.108784 5.380955 14.753815
F 47.323284 12.802265 14.754915
F 46.973184 5.411755 17.530915
F 46.982484 12.806465 17.336115
F 58.227184 3.985305 21.056715
F 62.917284 16.685965 9.965375
F 58.086584 9.049355 14.758415
F 49.137684 1.160455 17.710015
F 49.220984 9.073945 17.639115
F 53.756684 16.790665 17.526815
F 55.845384 7.815965 18.505915
F 56.274984 15.559365 21.038815
F 49.257084 3.793555 18.583515
F 49.259484 11.732765 18.203015
F 49.364784 1.226995 14.966015
F 49.468384 9.058175 14.778815
F 56.065084 15.523565 18.306015
F 51.325684 7.914005 18.529615
F 51.432384 15.510465 18.431515
F 58.083784 1.339335 14.884315
F 51.432884 5.193865 14.920415
F 51.614684 12.916365 14.713515
F 51.436284 5.420685 17.614915
F 51.631784 12.916065 17.491115
F 58.273284 16.837265 7.340735
F 44.914284 16.598765 10.036415
F 58.279984 11.594365 18.317115
F 53.748484 1.343485 2.840735
F 53.901084 9.078685 3.072345
F 62.695884 16.959965 17.328315
F 62.487484 1.428615 3.063045
F 62.813684 9.117555 2.903575
F 53.659384 1.514925 10.375415
F 53.898284 4.084575 6.782525
F 53.958484 11.661765 6.635675
F 62.858984 3.839385 6.677485
F 62.730484 11.733565 6.542225
F 53.594184 3.883455 4.040425
F 53.845384 11.729865 3.917405
F 62.698984 3.905445 3.887515
F 62.838684 11.669965 3.708665
F 49.421584 16.604065 10.058915
F 55.980084 5.231625 17.725715
F 47.005984 15.618665 21.182415
F 53.827384 16.653465 2.865515
F 53.855684 3.938405 21.213115
F 62.776784 16.568365 7.311075
F 56.062184 7.804745 3.841925
F 56.164684 15.557265 3.598015
F 58.309284 4.004195 18.372815
F 44.927584 16.591165 7.341605
F 58.460484 16.740965 10.056415
F 55.953084 5.109005 3.100065
F 56.112884 12.897265 2.957205
F 55.983284 7.669845 6.656375
F 56.017584 15.596165 6.282495
F 62.456384 1.445965 14.961915
F 58.276184 1.300405 3.005495
F 58.403884 9.126895 3.078855
F 62.636184 9.062455 14.873715
F 58.349584 3.868535 6.766465
F 58.267084 11.856665 6.640225
F 58.188284 3.909245 4.085605
F 58.424784 11.663865 3.947645
F 53.649684 3.917405 18.420215
F 54.035584 16.833465 14.813615
F 53.966584 11.844865 18.554915
F 60.629584 7.909595 4.027185
F 60.524884 15.351365 3.695655
F 44.945284 16.534965 2.663245
F 45.070584 16.769365 14.651715
F 53.729584 11.729565 21.183015
F 60.401184 5.210115 3.145605
F 60.685784 12.734565 2.887715
F 60.444084 7.732275 6.695975
F 60.516684 15.384765 6.361845
F 62.803484 4.058025 18.520615
F 58.399084 16.916565 17.358715
F 53.828084 9.298025 10.261815
F 53.979484 16.855465 10.195715
F 62.827684 1.319025 10.492715
F 62.672084 9.033235 10.341915
F 56.192484 13.041865 17.349915
F 53.689784 3.855545 14.105415
F 53.923684 11.533465 14.018015
F 62.708384 4.022305 14.072015
F 62.763284 11.526865 13.890315
F 53.773684 3.866835 11.373615
F 53.874984 11.691765 11.295015
F 62.535684 3.956915 11.297515
F 62.646484 11.707565 11.052315
F 53.848384 1.295085 7.728595
F 53.954384 9.087365 7.506365
F 54.009384 16.892465 7.362165
F 62.610184 1.387485 7.716465
F 62.567384 9.071505 7.554085
F 49.483284 16.811065 14.676115
F 55.818484 7.619895 11.191515
F 56.110484 15.663465 11.123115
F 58.092284 9.058435 17.383015
F 56.268184 5.251625 7.741315
F 56.176684 13.267565 7.521015
F 55.908584 5.123225 10.412515
F 56.034184 13.201965 10.328115
F 55.941984 7.551905 13.824715
F 56.207384 15.391065 13.839515
F 58.307384 1.310995 17.660415
F 58.152684 1.246285 10.261715
F 58.130784 8.903195 10.360115
F 53.661184 8.989715 14.959515
F 58.251584 3.883635 13.976615
F 58.263284 11.494565 13.828915
F 58.145784 3.742255 11.263915
F 58.199784 11.635265 11.151815
F 58.228784 1.264565 7.588835
F 58.312384 9.049765 7.570845
F 49.348684 16.905865 7.392375
F 60.436384 7.801805 11.354815
F 60.650784 15.555365 10.983515
F 44.875384 11.629265 21.199415
F 60.603584 5.126535 7.604775
F 60.528484 12.987165 7.532465
F 60.287584 5.198545 10.322015
F 60.371384 12.917565 10.117515
F 60.328284 7.878625 14.094315
F 60.778984 15.339365 13.801315
F 56.076184 12.914665 14.697915
F 53.792284 1.353055 17.770215
F 53.517184 9.244855 17.690315
F 55.881784 5.047105 15.032115
F 44.992784 16.746265 17.405615
F 62.723684 9.221705 17.693715
F 62.788684 16.738565 2.661195
F 62.780884 9.075385 0.146669
F 58.361384 9.113655 0.267756
F 44.961484 16.677565 -0.070075
F 62.780184 16.683165 0.083160
F 60.615984 5.182985 0.327145
F 60.613984 12.890065 0.139583
F 47.065784 12.972765 0.093454
F 58.257284 1.305515 0.370110
F 56.203484 5.069025 0.298279
F 47.144084 5.184835 -0.059832
F 45.217684 1.221715 0.325765
F 53.712784 16.704465 0.058857
F 53.868584 9.166225 0.221454
F 49.546084 1.351125 0.118045
F 46.913784 -0.078916 18.472515
F 56.048584 12.994265 0.138367
F 60.456884 -0.041276 3.834995
F 58.338184 16.850065 0.121109
F 46.844384 0.095564 11.133715
F 51.275184 12.992965 0.085222
F 51.603084 5.288065 0.067442
F 49.369884 8.984985 0.395481
F 51.613984 0.113497 21.104715
F 60.440784 0.283034 18.588115
F 55.887484 0.060580 21.298115
F 47.360384 0.015537 3.861785
F 51.586684 0.114034 18.425115
F 51.615484 0.080577 6.689685
F 55.994784 0.140428 3.920115
F 60.473284 0.060443 6.624295
F 56.063584 -0.016216 6.590035
F 47.269684 0.179911 6.510545
F 55.902284 0.129434 18.587415
F 51.694984 0.007066 3.820375
F 49.479384 16.903265 0.219328
F 45.045084 1.135845 24.741215
F 44.698084 9.057715 24.698915
F 47.177784 15.465665 42.923415
F 44.930584 4.046305 28.213215
F 44.907084 11.695965 28.215315
F 44.933384 3.887075 25.430415
F 44.938584 11.643065 25.515215
F 62.901984 16.702065 22.088815
F 62.799984 16.760165 36.716215
F 58.483984 3.833735 43.211015
F 46.994684 7.958415 25.612515
F 47.172684 15.471665 25.426615
F 58.178984 1.457375 36.532515
F 62.868584 1.382855 39.355715
F 53.452084 16.726565 32.174715
F 47.190884 5.438445 24.857815
F 47.277884 12.843665 24.677315
F 46.928184 7.881915 28.494415
F 47.035684 15.386965 28.151815
F 58.381384 16.838265 39.326815
F 49.437384 1.353005 24.758815
F 49.314984 9.016165 24.715915
F 62.860684 3.861835 40.476915
F 49.208784 3.934835 28.458215
F 49.443184 11.696865 28.351215
F 49.319584 3.996475 25.768715
F 49.349784 11.568665 25.684915
F 62.849484 3.979605 43.120515
F 47.103184 5.263175 22.096915
F 60.563084 15.392165 42.757515
F 51.504884 7.812215 25.759515
F 51.542884 15.547965 25.755215
F 60.710284 12.459565 39.291415
F 58.294184 11.580565 42.958315
F 62.784684 11.665365 43.012415
F 51.602984 5.120585 24.811915
F 51.649884 12.905165 24.832515
F 51.562984 7.736655 28.692015
F 51.525084 15.596865 28.540615
F 60.532084 4.915295 39.504015
F 44.972384 1.285695 31.996515
F 45.002684 9.151215 31.951615
F 44.804684 3.923995 42.996015
F 44.965384 3.608955 35.678915
F 44.851584 11.641765 35.445215
F 45.006484 3.901285 32.963115
F 44.743884 11.729965 32.851315
F 44.820284 1.558015 29.195915
F 44.730884 9.332225 29.214915
F 49.383984 16.845265 24.611615
F 47.079984 7.719455 32.806815
F 47.026384 15.465365 32.732515
F 60.648784 12.770165 36.535515
F 47.076684 5.344495 29.344415
F 47.084884 12.993665 29.129115
F 47.174184 5.196235 32.031015
F 46.986484 12.789565 31.780415
F 47.048784 7.667615 35.699715
F 46.962584 15.555465 35.453815
F 60.646784 5.230295 36.642015
F 49.324784 1.223725 32.233015
F 49.410184 9.022995 32.097115
F 60.489484 7.839765 43.172415
F 49.094284 3.929925 35.498215
F 49.272584 11.530365 35.666115
F 49.467284 3.812275 32.693115
F 49.179684 11.641665 32.877315
F 49.434984 1.537425 29.497415
F 49.146384 9.140575 29.309115
F 53.720684 3.740025 40.090115
F 51.732284 7.883235 33.089015
F 51.277284 15.245065 32.862015
F 60.577084 15.129965 40.011815
F 51.583384 5.031735 29.244215
F 51.696784 12.853065 29.300915
F 51.578084 5.270855 32.017515
F 51.465884 12.755065 32.017615
F 51.597884 7.887815 35.736315
F 51.675584 15.339465 35.727015
F 60.497384 7.553805 40.420415
F 45.053984 1.429585 39.286915
F 44.909784 9.297305 39.178115
F 53.922984 11.679965 40.107515
F 49.327284 1.610625 22.126715
F 51.526384 15.564165 42.776815
F 45.024784 3.963755 40.270715
F 44.562284 11.709265 40.306415
F 45.061884 1.052045 36.519915
F 44.845484 9.065115 36.341315
F 62.761584 1.300305 36.627815
F 47.137884 7.926555 40.126715
F 47.073084 15.420465 40.232615
F 47.171684 7.892845 42.831115
F 47.040384 5.020455 36.715715
F 46.992184 12.918765 36.417715
F 47.178684 5.319015 39.390815
F 46.998984 12.809665 39.270515
F 55.972384 13.056665 22.010015
F 55.937084 0.086693 28.490915
F 58.377384 9.050115 36.589315
F 49.403184 1.228165 39.200315
F 49.476584 9.065355 39.329115
F 62.852684 9.084905 36.692915
F 53.853684 9.023585 36.683115
F 44.907184 11.640165 42.932015
F 49.309784 3.841555 40.289215
F 49.340384 11.685965 40.198315
F 49.373084 1.446265 36.420615
F 49.256284 9.022295 36.458815
F 49.226084 16.836265 29.089615
F 51.636884 7.719355 40.339015
F 51.472284 15.627465 40.176615
F 49.570684 3.962965 42.952915
F 51.367184 5.187775 36.484015
F 51.535184 12.773365 36.559115
F 51.503084 5.083075 39.265315
F 51.659884 12.980465 39.420515
F 55.910984 5.201625 36.933815
F 58.378184 16.731265 24.614815
F 58.265184 11.691565 40.243415
F 53.851084 1.337155 24.892315
F 53.833784 9.131485 24.898115
F 44.798884 16.867865 24.780515
F 62.562084 1.344045 24.922215
F 62.854084 9.157435 24.734115
F 53.751884 1.135745 36.634415
F 54.023684 3.929765 28.444815
F 53.884684 11.609065 28.483515
F 62.557284 4.021835 28.341815
F 62.672884 11.676665 28.467515
F 53.866984 4.046765 25.808815
F 53.968884 11.804365 25.770415
F 62.788184 3.946435 25.665515
F 62.580284 11.751365 25.823715
F 62.776184 16.626265 39.416415
F 63.047184 11.416665 40.268815
F 56.078984 15.555465 42.888915
F 51.613384 7.970975 42.984815
F 58.225584 16.772765 36.632115
F 55.952684 7.781295 40.370015
F 55.988784 7.790095 25.884315
F 56.067584 15.694565 25.533815
F 58.100784 4.019635 40.589315
F 44.838084 1.232415 22.000915
F 53.857584 16.714465 29.455215
F 55.973084 5.227635 24.848315
F 55.971984 13.133665 24.752015
F 56.027684 7.654735 28.598515
F 56.045884 15.442065 28.189315
F 62.632884 16.816965 24.737215
F 58.287284 1.439565 24.793415
F 58.298184 9.082395 24.847515
F 62.698084 16.783665 29.432815
F 58.332784 3.821935 28.269215
F 58.214084 11.815065 28.302315
F 58.333384 4.057145 25.420815
F 58.141984 11.767665 25.721715
F 56.187584 7.761795 43.103515
F 55.995584 5.235185 39.592015
F 62.591684 16.742265 32.096815
F 60.554884 7.830365 25.434215
F 60.610984 15.533465 25.768315
F 56.084084 13.074265 39.223015
F 49.399184 16.616665 36.413515
F 44.882984 16.644265 29.044215
F 60.577984 5.197475 24.651915
F 60.387784 13.017165 24.771815
F 60.556684 7.888715 28.150515
F 60.519884 15.465765 28.463315
F 44.968284 16.940165 39.219115
F 53.629684 1.173395 32.138615
F 53.978084 9.052955 32.077915
F 49.278484 16.686665 39.211115
F 62.561484 1.261535 32.019015
F 62.551084 9.207565 32.327215
F 56.141484 15.519665 40.112615
F 53.833284 3.785535 35.975015
F 53.792384 11.724665 35.616915
F 62.687184 3.807685 35.388015
F 63.004184 11.618765 35.797815
F 53.881284 3.702005 33.189515
F 53.805084 11.652965 32.938415
F 62.545584 3.939235 32.870415
F 62.738984 11.791265 33.052315
F 53.831784 1.419695 29.416115
F 53.847584 9.128205 29.409315
F 53.669184 11.818065 42.907815
F 62.696884 1.385575 29.371215
F 62.799384 9.041525 29.357115
F 44.753884 16.858365 36.349415
F 56.004484 7.771375 33.146515
F 55.984484 15.549165 32.937215
F 58.226584 9.075605 39.331515
F 56.216084 5.142295 29.407415
F 56.065784 12.975765 29.233815
F 55.985084 5.128885 32.065515
F 55.996884 12.973965 31.993315
F 56.211784 7.743795 35.815415
F 55.965184 15.503665 35.712715
F 58.270584 1.418605 39.311015
F 58.175584 1.354125 32.185215
F 58.293484 9.137665 31.941115
F 55.972684 12.961165 36.492715
F 58.251684 4.200355 35.847315
F 58.193884 11.684965 35.581915
F 58.153184 3.902665 33.202015
F 58.247184 11.610065 32.845715
F 58.111384 1.380675 29.471115
F 58.389084 9.067545 29.210915
F 53.702584 16.860165 24.825215
F 60.396384 7.847175 33.009815
F 60.354884 15.506265 33.139415
F 49.159984 16.877465 31.952415
F 60.488284 5.379275 29.371015
F 60.593184 12.928665 29.398515
F 60.305984 5.273635 32.125915
F 60.507784 12.963465 32.094615
F 60.600684 7.798255 35.827715
F 60.455384 15.431765 35.846515
F 53.877284 3.924705 42.849815
F 53.831084 1.238435 39.458115
F 53.795484 9.021315 39.459015
F 58.132884 16.628065 29.354715
F 44.867084 16.772265 31.726315
F 62.677384 8.839445 39.431615
F 53.781084 16.862765 36.753815
F 49.118684 11.532565 42.944515
F 58.246584 16.704765 32.031815
F 56.000184 5.327715 22.038615
F 53.709584 16.794565 39.308015
F 51.707784 0.059417 43.013315
F 62.721584 1.323245 22.159815
F 47.118084 12.979765 22.004115
F 56.193284 0.004364 43.054415
F 45.123984 9.055095 22.127115
F 44.734984 16.856065 22.026915
F 58.483084 16.857065 22.051215
F 53.775584 9.187495 22.206815
F 51.604884 13.093765 22.191215
F 51.622384 -0.183596 33.085615
F 53.735084 16.816865 21.827115
F 49.336684 16.799865 21.938915
F 60.414684 12.985365 21.987615
F 49.407184 9.117765 22.101915
F 51.748684 5.255245 22.204415
F 58.130784 1.409545 22.238915
F 58.256884 9.359655 22.023315
F 51.596584 -0.017228 35.825515
F 60.505984 0.128694 40.358015
F 47.334184 -0.255705 35.577915
F 47.317084 0.073542 25.904115
F 55.962384 0.076741 33.065315
F 60.421784 0.031124 33.036715
F 47.178684 0.332544 28.594115
F 51.666684 0.138776 28.625215
F 56.042584 -0.014889 35.777115
F 53.749584 1.445965 22.137215
F 62.726484 9.152805 21.960215
F 60.469984 5.281695 21.960715
F 44.734384 24.107265 2.712405
F 44.900784 32.113065 2.754835
F 44.817884 27.041765 6.478875
F 62.599284 27.001965 20.962015
F 44.838584 19.133365 6.391185
F 44.886184 26.693465 3.772925
F 49.347184 19.279265 21.000915
F 44.881784 19.021265 3.745745
F 47.197684 20.640365 -0.067760
F 53.863484 27.210465 20.981015
F 47.260484 30.876665 3.641745
F 47.102784 23.058265 3.465435
F 60.599284 23.186865 21.197015
F 44.901884 34.662765 3.691665
F 47.170184 28.229365 2.884165
F 47.228184 20.401365 2.734095
F 47.158884 30.962565 6.395965
F 47.244984 23.084365 6.076525
F 49.403984 24.431365 2.611135
F 49.471484 32.139965 2.642075
F 49.430584 27.150265 6.353505
F 56.118484 28.404265 17.535115
F 49.250284 19.333465 6.433975
F 49.461484 26.941565 3.592775
F 62.798584 19.518165 18.283015
F 49.456484 19.319465 3.790985
F 53.964884 19.445165 20.991015
F 47.269384 23.172165 20.813015
F 51.650584 30.839465 3.691565
F 51.469484 23.294465 3.726395
F 62.861384 24.769765 14.773315
F 45.016084 19.384765 21.019615
F 51.664784 28.206865 3.051435
F 51.584984 20.731965 2.729555
F 51.699984 30.892365 6.343475
F 51.395784 23.079065 6.592185
F 44.869584 24.251165 10.005415
F 45.039784 32.272065 10.129015
F 44.823084 27.123165 13.918615
F 60.488284 20.823165 17.394615
F 45.166684 19.391065 13.709815
F 44.860684 26.931565 11.165715
F 56.175784 30.988965 18.336815
F 45.091784 19.213265 11.029915
F 44.950184 24.298365 7.221605
F 44.961584 32.027165 7.359825
F 47.103884 30.695965 10.881815
F 47.150284 22.938965 10.960015
F 47.187284 28.432265 7.199325
F 47.041384 20.620865 7.231415
F 47.085184 28.133165 9.952775
F 47.063784 20.493665 9.954525
F 46.833484 30.954065 13.713915
F 47.018384 23.237565 13.572115
F 49.353384 24.313165 10.118415
F 49.386484 32.083665 10.092015
F 49.418084 26.843465 13.733015
F 60.463584 28.413565 17.281415
F 49.557284 19.265165 13.658115
F 49.165384 26.889465 10.985415
F 60.532584 20.465965 14.754015
F 49.344884 19.243265 10.883015
F 49.190084 24.627065 7.289435
F 49.500684 32.042765 7.368695
F 51.649084 30.807165 11.039515
F 51.585784 23.171465 11.012215
F 51.665984 28.363065 7.348815
F 51.531684 20.554865 7.428165
F 51.471684 28.147165 10.152015
F 51.612284 20.592565 10.156815
F 51.543184 30.810365 13.770815
F 51.516384 23.049865 13.953815
F 44.683884 24.458665 17.581515
F 44.856584 32.119065 17.262815
F 49.458784 26.983965 20.796215
F 60.467284 28.386365 14.558115
F 62.780484 24.532765 17.510615
F 45.004084 26.982265 18.453115
F 60.607284 23.209665 18.487815
F 45.000884 19.218565 18.305415
F 44.787784 24.440565 14.824015
F 44.612084 32.248865 14.569815
F 46.972784 30.534365 18.141415
F 47.248184 23.301665 18.157915
F 47.183784 28.243765 14.520315
F 47.533984 20.809765 14.473015
F 47.174484 28.079665 17.086415
F 47.109984 20.706365 17.174015
F 44.864084 26.979465 21.143715
F 53.898684 32.175165 0.053363
F 49.601884 24.555865 17.484715
F 49.230984 32.029365 17.382815
F 53.747184 24.529065 14.573215
F 60.527084 30.866665 18.346015
F 51.626084 30.888365 20.913315
F 49.405484 27.131665 18.174915
F 58.507984 32.264465 14.650215
F 49.413984 19.386065 18.356015
F 49.326984 24.334365 14.777215
F 49.379484 32.086265 14.677515
F 51.478384 30.930865 18.167015
F 51.784284 23.227065 18.343015
F 51.474984 28.303965 14.576415
F 51.733084 20.390965 14.841215
F 51.711384 28.368465 17.261915
F 51.591784 20.629465 17.481915
F 62.797584 19.285665 21.083115
F 58.343384 27.006465 21.088915
F 53.811484 24.444565 2.812315
F 53.791484 32.205565 2.734855
F 62.711384 24.641465 3.006155
F 62.736484 32.304865 2.905085
F 53.972284 27.114165 6.394995
F 58.410884 24.526565 14.656115
F 53.938284 19.378465 6.484675
F 62.762984 27.159665 6.552265
F 56.082684 20.606765 14.589815
F 62.832984 19.174765 6.538555
F 54.071584 26.908865 3.742665
F 58.360184 19.464565 18.315015
F 53.898784 19.318465 3.612725
F 62.896684 27.270165 3.840955
F 53.907484 32.116765 14.655515
F 62.920484 19.360765 3.943005
F 51.589284 28.179465 0.202462
F 56.066984 20.628465 17.511715
F 58.284984 19.411165 21.101215
F 62.713084 27.160765 18.428815
F 55.916584 31.016565 3.721425
F 56.182284 23.162965 3.767765
F 47.175984 30.880765 20.917115
F 51.914384 23.270065 21.178715
F 56.104984 28.422865 2.896915
F 56.203284 20.657665 2.880465
F 56.024984 30.908765 6.415795
F 55.960184 23.296965 6.437665
F 58.284184 24.503865 2.962765
F 58.177884 32.166365 2.783195
F 58.311484 27.201265 6.525085
F 56.094384 28.414965 14.766515
F 58.386584 19.369365 6.510735
F 58.272584 27.127065 3.733745
F 56.225984 23.255565 18.416015
F 58.390584 19.423365 3.738295
F 56.002684 23.332165 21.343615
F 56.080284 30.962265 21.009715
F 60.504584 30.978965 3.591135
F 60.445084 23.299965 3.725665
F 53.852684 27.029365 18.266215
F 62.651084 32.126965 14.603215
F 60.505884 28.475065 2.900625
F 60.694184 20.688665 3.069505
F 60.254684 31.081865 6.358475
F 60.493484 23.199565 6.574035
F 53.923284 24.369665 10.009015
F 53.766684 32.236965 10.165215
F 62.738884 24.502565 10.132815
F 62.639284 32.415165 10.220415
F 53.876384 27.196865 13.791915
F 58.373584 27.032965 18.468515
F 53.943584 19.227465 13.688315
F 62.819084 27.257665 13.846415
F 62.805084 32.245965 17.312815
F 62.750584 19.289265 13.766315
F 53.889184 27.005665 11.107115
F 60.305284 30.892765 21.166615
F 53.910184 19.390165 11.082415
F 62.833184 27.023865 11.123615
F 53.730784 19.336665 18.311715
F 62.904384 19.215665 11.058915
F 53.709284 24.580565 7.293075
F 53.793084 32.228865 7.448185
F 62.678484 24.607665 7.519895
F 62.647884 32.238065 7.556435
F 56.007084 30.998465 11.072115
F 56.084884 23.298965 11.105015
F 56.135684 28.368865 7.431765
F 56.171184 20.675565 7.382885
F 56.094584 28.497265 10.166515
F 56.216884 20.651365 10.105315
F 56.241184 30.885665 13.748715
F 56.028984 23.128665 13.866515
F 58.417084 24.566065 10.076215
F 58.294784 32.264465 10.173115
F 58.353384 26.966965 13.674115
F 58.336284 32.224465 17.461815
F 58.314584 19.313965 13.774815
F 58.335684 27.127365 10.868015
F 58.367484 24.547365 17.383015
F 58.331184 19.348765 10.940015
F 58.307284 24.585265 7.353515
F 58.155884 32.313165 7.386285
F 60.480084 30.842865 10.995315
F 60.680884 23.195265 11.116115
F 60.570784 28.578065 7.348715
F 60.656984 20.578465 7.351365
F 60.673684 28.327165 10.079215
F 60.558484 20.620365 10.158115
F 60.552784 30.786365 13.654815
F 60.642884 23.262265 13.859415
F 53.905684 24.445465 17.373815
F 53.841284 32.255965 17.351015
F 62.789184 32.107265 0.177030
F 49.430184 24.424665 -0.205304
F 47.220684 28.216865 0.152932
F 58.359884 32.325765 0.062942
F 51.623884 20.668465 0.018171
F 58.297584 24.674265 0.283502
F 56.124984 20.578565 0.144242
F 60.418684 28.328565 0.170380
F 44.887784 32.068465 0.012722
F 56.073084 28.635865 0.130602
F 53.694384 34.736465 11.034815
F 62.750184 24.661765 0.253945
F 53.867784 24.414565 0.153100
F 60.589784 20.790965 0.209396
F 44.959584 24.482865 -0.007048
F 53.954684 34.918065 20.987615
F 49.389784 32.242065 21.681215
F 45.042684 34.663665 6.416315
F 62.671584 34.789265 13.867315
F 53.776284 34.694265 3.896865
F 58.380684 34.860065 18.228015
F 58.250784 34.799365 6.508055
F 44.880484 34.824465 13.606715
F 58.258484 34.706065 3.683965
F 49.379784 32.237165 -0.093508
F 44.944484 24.337365 24.347315
F 44.732184 32.079565 24.755915
F 44.855184 27.117665 28.145515
F 51.464384 20.556765 22.201415
F 44.671084 19.315565 28.347415
F 44.895384 26.857965 25.391015
F 62.860684 19.459865 42.932515
F 44.818684 19.403765 25.564615
F 60.476084 30.895665 42.999315
F 53.932484 19.198265 42.977515
F 47.169384 31.016265 25.364715
F 47.084284 23.162465 25.585415
F 44.796684 27.124965 42.973615
F 51.748284 23.193965 42.668515
F 47.035484 28.379065 24.555215
F 47.047784 20.686865 24.666715
F 46.969884 30.970165 28.049315
F 46.893284 23.089165 28.282415
F 49.189484 24.610165 24.537415
F 49.407384 32.241965 24.390315
F 49.293384 27.062265 28.194515
F 55.935584 28.487765 39.054015
F 49.341684 19.411765 28.177815
F 49.298384 27.096565 25.496015
F 62.857784 32.196265 36.624715
F 49.270284 19.475065 25.436915
F 58.022784 27.193165 42.745915
F 51.580584 28.448065 21.851215
F 51.627584 30.964365 25.234915
F 51.533284 23.342965 25.498815
F 53.850084 32.346265 39.182315
F 58.271584 32.197865 38.996615
F 51.404684 28.369065 24.473915
F 51.554984 20.675065 24.876515
F 51.527284 31.138765 28.104815
F 51.431584 23.183465 28.284515
F 44.783184 24.659665 31.741215
F 44.834184 32.280065 32.071115
F 44.915784 27.132965 35.601315
F 49.439684 27.082765 42.795115
F 44.966284 19.434465 35.470115
F 45.020284 27.014865 32.911615
F 60.568484 20.688565 39.233315
F 44.889184 19.420665 32.831115
F 44.804284 24.457165 29.010815
F 44.989884 32.307065 29.439415
F 46.976784 30.858665 33.018815
F 47.044884 23.302665 32.822215
F 47.003984 28.421365 29.086415
F 47.029184 20.510465 29.149215
F 47.024584 28.477565 31.923615
F 47.094484 20.775965 31.771915
F 47.138084 31.018065 35.659615
F 47.011484 23.257065 35.560215
F 49.198084 24.546665 31.896815
F 49.172384 32.305465 31.923315
F 49.361784 27.250265 35.636415
F 60.244584 28.455665 39.291415
F 49.383584 19.266565 35.546015
F 49.310984 27.153765 32.901815
F 60.581484 20.494465 36.572215
F 49.369484 19.586965 32.553715
F 49.102784 24.446965 29.084615
F 49.228784 32.113965 29.207115
F 51.299084 31.088565 32.975515
F 51.358784 23.245065 32.844815
F 51.409984 28.419465 29.131915
F 51.467084 20.694765 29.057315
F 51.523484 28.566165 31.914615
F 51.628684 20.807665 31.721615
F 51.659184 31.018165 35.630715
F 51.590984 23.009165 35.683715
F 44.730784 24.700465 39.158715
F 45.050984 32.155165 39.332515
F 47.146084 20.743865 21.913015
F 51.504284 30.765565 43.005715
F 60.498184 23.407965 42.969015
F 44.854284 27.083265 40.341815
F 60.386084 28.510965 36.598715
F 44.904684 19.504165 40.043615
F 44.921184 24.536665 36.615015
F 44.878984 32.224565 36.653515
F 47.121284 30.713665 40.315615
F 47.082984 23.444965 39.867515
F 47.042084 28.316665 36.711815
F 47.144584 20.803765 36.338015
F 47.128984 28.256965 39.377215
F 47.169984 20.845865 38.980315
F 62.639484 24.403665 39.366915
F 58.427684 19.471165 42.930215
F 49.197384 24.841165 38.980115
F 49.416784 32.036665 39.361915
F 62.789184 27.226465 42.873115
F 53.872484 26.926565 42.782915
F 62.840084 32.240465 39.365215
F 49.496084 27.258765 40.006615
F 57.981384 27.046865 40.052915
F 49.254584 19.220765 40.019615
F 49.288484 24.580765 36.210115
F 49.316684 32.274765 36.494815
F 51.750684 31.029365 40.252215
F 51.452584 23.191265 39.969315
F 51.596784 28.413165 36.418815
F 51.646984 20.481065 36.565215
F 51.657984 28.563365 39.146315
F 51.545684 20.668865 39.234715
F 49.429684 19.475665 42.671115
F 56.204684 23.165365 43.160115
F 54.053984 24.636065 24.801415
F 53.858284 32.250365 24.471915
F 62.669984 24.434765 24.882815
F 62.693284 32.242365 24.766415
F 53.627284 27.091565 28.210515
F 47.272584 23.235765 42.743215
F 53.819284 19.238565 28.287815
F 62.968284 26.990065 28.567815
F 56.118384 20.629065 36.399915
F 62.793984 19.409865 28.513515
F 53.755684 27.303565 25.570815
F 60.435784 23.166265 40.308215
F 53.777184 19.401665 25.596215
F 62.702284 26.985365 25.809415
F 60.474484 30.975865 40.302615
F 63.027384 19.414665 25.919015
F 62.630884 24.529665 36.600015
F 45.015384 19.330065 42.715915
F 56.145384 31.049465 42.719315
F 62.445884 27.108065 40.126415
F 56.114184 31.111565 25.590215
F 56.140784 23.232665 25.792515
F 54.030684 32.215165 36.513615
F 53.819484 27.072365 40.058215
F 56.047184 28.624265 24.617115
F 56.117584 20.578665 24.914815
F 55.802584 30.975665 28.357415
F 55.980384 23.367965 28.394715
F 58.204484 24.375565 24.685515
F 58.342884 32.338465 24.710415
F 58.011784 26.970065 28.350515
F 56.034384 20.599765 39.158315
F 58.225484 19.353465 28.461615
F 58.278284 26.989265 25.708015
F 55.998084 28.388365 36.364815
F 58.470984 19.253565 25.782815
F 53.855384 24.547165 36.414815
F 58.177384 24.387365 39.303515
F 60.579984 30.875665 25.619115
F 60.464984 23.103365 25.773515
F 62.802484 19.323165 40.232215
F 53.738684 19.413865 40.206715
F 60.472184 28.238665 24.899915
F 60.793384 20.498965 24.815815
F 60.684084 30.796465 28.287015
F 60.502584 23.240165 28.516115
F 53.750384 24.568565 31.909015
F 53.547284 32.268365 32.138915
F 62.830284 24.410565 32.231515
F 62.757484 32.209865 31.968215
F 53.737084 27.068165 35.332815
F 58.315784 32.349065 36.201515
F 53.864284 19.203465 35.494215
F 62.645084 27.175965 35.663315
F 58.275384 24.519365 36.461815
F 62.839784 19.261365 35.723615
F 53.609984 27.244665 32.717715
F 56.016584 30.929665 40.038115
F 53.694584 19.341665 32.818415
F 62.644784 27.055265 32.883915
F 58.428384 19.503865 40.170715
F 62.653984 19.189165 33.079815
F 53.618384 24.615265 29.131815
F 53.729584 32.243365 29.299715
F 62.845184 24.266965 29.538815
F 62.711084 32.213965 29.294215
F 55.967284 31.141265 32.709015
F 55.912884 23.177665 32.895515
F 55.840284 28.363565 29.061015
F 56.009184 20.725065 29.034215
F 55.830684 28.493065 31.929415
F 56.136284 20.632665 31.886815
F 56.138284 30.920765 35.428015
F 56.128184 23.203965 35.594115
F 58.174084 24.438765 32.086215
F 58.340484 32.254865 31.890115
F 58.257784 27.022365 35.596715
F 55.921384 23.136365 40.217215
F 58.339784 19.167465 35.571915
F 58.188984 27.196165 32.715415
F 47.210684 30.661365 43.024615
F 58.253784 19.452665 32.941215
F 58.180384 24.505265 29.390215
F 58.363484 32.066665 29.080415
F 60.553484 30.964065 32.856315
F 60.498884 23.382965 32.913815
F 60.503484 28.130165 29.244615
F 60.499384 20.662965 29.435215
F 60.525384 28.390865 31.941015
F 60.535284 20.758065 32.146815
F 60.627884 30.925965 35.622115
F 60.380784 23.020865 35.617415
F 53.783384 24.476265 39.209815
F 53.924584 34.659865 42.857015
F 54.095784 34.891065 39.983015
F 58.133184 32.295565 21.984215
F 60.545884 28.240365 22.209115
F 56.135884 20.678265 22.131915
F 44.918884 32.187165 21.879715
F 62.626884 32.178265 21.837915
F 60.660484 20.645865 22.054915
F 44.774584 34.833565 33.030415
F 44.983784 24.311965 21.793515
F 44.822084 34.796165 35.778315
F 53.762384 32.338865 21.838715
F 53.876984 24.775465 22.164615
F 49.468884 24.486065 21.797315
F 49.359984 34.697065 25.555315
F 49.345884 34.889665 33.000115
F 49.461684 34.655865 40.088515
F 44.680984 34.713065 43.031615
F 49.429984 34.793765 28.505015
F 49.319184 34.755165 42.789715
F 47.236084 28.296665 21.861915
F 58.358584 24.460665 22.042015
F 56.014684 28.333365 22.005815
F 62.620984 24.606465 22.128515
F 44.880184 47.761865 3.114395
F 44.861584 39.963465 2.764335
F 44.950984 50.400965 6.750805
F 44.965884 42.594765 6.541185
F 44.847784 50.366265 3.955555
F 44.848584 42.630265 3.858305
F 62.627784 34.935565 11.039515
F 47.119484 51.364565 0.272445
F 47.155284 38.700465 3.777925
F 47.063984 46.372365 4.002745
F 49.407184 49.986065 21.042515
F 62.757084 50.303265 20.970615
F 51.538984 38.572365 21.040015
F 46.955284 38.508265 21.008215
F 47.108784 36.276065 2.802645
F 47.142484 43.888265 2.841985
F 47.308584 38.704265 6.539225
F 47.004084 46.463565 6.746575
F 49.244884 47.583165 2.973075
F 49.412984 39.851765 2.932115
F 49.482484 50.234265 6.720515
F 49.325184 42.593665 6.450105
F 49.549384 50.236265 3.840275
F 49.416684 42.450965 3.713565
F 53.924084 47.438065 0.355969
F 58.306484 42.444665 21.254915
F 51.452884 38.277365 3.765065
F 51.555184 46.435865 3.906365
F 47.129884 36.021665 17.339815
F 56.380184 51.538365 2.948555
F 44.918684 42.357365 21.083615
F 49.306984 39.951465 0.171081
F 51.455284 35.677365 2.652265
F 51.580784 43.826265 2.869985
F 51.477584 38.561765 6.521485
F 51.492484 46.464665 6.678585
F 45.072484 47.655765 10.296315
F 44.959584 39.873465 10.291415
F 44.958584 50.184765 13.872615
F 44.697784 42.423265 14.211615
F 44.725984 50.144165 11.208215
F 44.665084 42.390065 11.315915
F 44.904584 47.856065 7.456365
F 45.089284 39.895165 7.499605
F 47.119184 38.551365 11.211315
F 47.210084 46.296665 11.321215
F 58.263284 47.649165 17.622415
F 47.310384 36.026065 7.233095
F 47.214284 43.803865 7.634115
F 49.233984 42.232465 21.408515
F 47.180584 36.019665 9.973825
F 47.010584 43.674165 10.375615
F 47.073084 38.609165 13.881615
F 47.087684 46.395965 14.090115
F 49.262284 47.626365 10.297615
F 49.370984 39.780465 10.256615
F 49.287484 50.232465 13.974315
F 49.563584 42.477665 13.734115
F 49.174184 50.109365 11.263415
F 49.316884 42.349465 11.080915
F 49.183084 47.670765 7.620605
F 49.308384 40.145465 7.531375
F 51.654184 38.468965 10.805215
F 51.594984 46.259165 10.957515
F 58.118984 50.352165 21.139215
F 51.451284 35.964865 7.355525
F 51.475184 43.824565 7.317045
F 58.495884 47.585665 14.863815
F 51.348484 35.929565 10.107915
F 51.464984 43.673765 10.024115
F 51.563484 38.472665 13.525515
F 51.589184 46.352765 14.087615
F 44.926584 47.557265 17.571415
F 44.673284 39.827765 17.525715
F 51.806784 51.207965 7.744785
F 47.101084 46.304365 21.332615
F 45.005584 50.106665 18.257115
F 44.945484 42.353665 18.508415
F 44.770884 47.636065 14.807115
F 44.897084 39.787465 14.790015
F 46.987984 38.549165 18.286915
F 47.142484 46.276065 18.563715
F 44.854884 50.049565 21.041815
F 47.018984 35.940565 14.660215
F 47.085484 43.595465 14.831315
F 56.013884 38.765065 21.085115
F 56.061284 46.223165 21.080715
F 47.155484 43.739965 17.601515
F 58.336084 40.101465 17.488315
F 56.022784 36.015765 10.060115
F 49.253184 47.436265 17.698815
F 49.313184 39.831565 17.359715
F 46.956784 51.370265 10.313515
F 47.346984 51.619365 7.515705
F 49.166284 50.063265 18.428715
F 49.158484 42.209865 18.655115
F 49.368484 47.730265 14.998515
F 49.342284 39.865365 14.653715
F 51.529984 38.507065 18.246215
F 51.607384 46.372665 18.333115
F 51.568584 51.465665 14.844115
F 51.634284 36.062565 14.700415
F 51.665584 43.697065 14.957315
F 47.124484 51.626565 14.759915
F 51.699484 35.944465 17.278715
F 51.426684 43.731565 17.558315
F 60.519384 51.409165 10.149015
F 60.408084 43.911565 17.415315
F 53.792084 47.597565 2.962185
F 53.592384 39.703865 2.907395
F 62.911384 47.684065 3.008175
F 62.591184 39.961465 3.020545
F 53.904684 50.007565 6.476235
F 53.700284 42.564765 6.361395
F 62.884584 50.218965 6.802095
F 62.718284 42.483965 6.424945
F 54.056184 50.186065 3.741245
F 53.671284 42.310365 3.707005
F 62.845584 50.175965 4.088735
F 62.883584 42.685865 3.643925
F 51.793784 51.508365 2.887525
F 60.482384 36.239665 10.299915
F 55.736484 51.538565 10.174215
F 62.862784 42.615865 20.972515
F 55.898884 38.702265 3.835215
F 56.098184 46.282865 3.908955
F 47.112684 51.604465 17.435515
F 60.639384 51.592265 14.581615
F 60.689284 46.397765 18.327415
F 58.144684 42.746365 18.347415
F 56.011284 35.989965 2.902435
F 55.957884 43.597565 2.915975
F 56.076884 38.915765 6.513775
F 56.307984 46.231165 6.504995
F 58.313684 47.563365 2.968025
F 58.224384 39.932365 2.700415
F 58.315984 50.186665 6.600435
F 58.312784 42.622065 6.506715
F 58.475184 50.106965 3.923355
F 58.323184 42.527265 3.867665
F 60.667284 46.575865 21.023115
F 60.512284 51.618765 7.430785
F 60.398384 38.533665 3.879295
F 60.750384 46.445965 4.005785
F 60.553684 43.797065 14.678015
F 56.222384 51.484765 14.789615
F 47.162884 51.584265 3.099225
F 60.571784 38.968565 18.319315
F 60.346784 36.060265 2.667125
F 60.633484 43.971965 2.861155
F 60.529984 38.572865 6.630885
F 60.667184 46.481065 6.713315
F 53.819584 47.544165 10.138115
F 53.903784 39.754165 9.994845
F 62.703284 47.780765 10.536115
F 62.648384 40.083865 10.199015
F 53.833584 50.166765 13.902215
F 53.869484 42.438265 13.803215
F 62.950684 50.106865 13.862315
F 62.908284 42.804265 13.701915
F 53.631384 50.055265 11.234415
F 53.917784 42.605865 10.986715
F 62.763884 50.379065 11.178215
F 62.910884 42.681065 11.005815
F 53.940784 47.485365 7.526035
F 53.780584 40.078765 7.229845
F 62.704984 47.789265 7.731575
F 62.702084 39.959265 7.479725
F 56.138784 38.622265 11.165015
F 55.999084 46.388465 11.264015
F 60.733584 51.441265 17.404815
F 56.020784 36.346465 7.321675
F 56.069984 43.720265 7.454045
F 60.520884 36.250965 17.425815
F 60.544184 38.610465 21.031215
F 56.139684 43.928465 10.038315
F 55.990584 38.567265 13.835615
F 56.052484 46.377465 13.979615
F 58.222084 47.675165 10.430015
F 58.277184 40.078465 10.188715
F 58.422084 50.113165 13.801715
F 58.308784 42.500565 13.905015
F 58.165084 50.329065 11.053115
F 58.279384 42.640365 11.164415
F 58.238484 47.674765 7.547155
F 58.362084 40.078165 7.487655
F 60.552184 38.744865 11.228815
F 60.593084 46.369165 11.093215
F 60.585684 51.416965 2.993195
F 60.558684 36.067965 7.654565
F 60.595384 43.840865 7.409285
F 53.769484 50.234765 21.056015
F 55.857584 51.507965 7.438845
F 60.671784 43.800865 10.232315
F 60.537384 38.849665 13.872015
F 60.698984 46.389965 13.691715
F 53.720484 47.601165 17.495815
F 53.698184 39.897265 17.508615
F 62.940484 47.589265 17.576015
F 62.770284 40.298565 17.455815
F 51.443784 51.381165 17.574615
F 51.535884 51.472265 10.378815
F 51.391784 46.205665 21.081915
F 60.641584 36.249865 14.719115
F 53.686784 50.236165 18.440715
F 53.628684 42.537565 18.511415
F 63.056584 50.171565 18.295215
F 62.763684 42.870365 18.198815
F 53.865084 47.676465 14.737115
F 53.755584 39.790565 14.721215
F 62.768084 47.549165 14.625615
F 62.733684 40.079865 14.676615
F 56.114384 38.654865 18.241615
F 56.019184 46.346965 18.396315
F 53.753284 42.414365 21.126715
F 56.108384 36.080665 14.564215
F 55.954084 43.846265 14.777915
F 58.148684 39.889365 14.779215
F 56.190084 36.110365 17.378715
F 55.803684 43.921265 17.464215
F 58.335384 50.147465 18.356915
F 55.985284 51.434465 17.545815
F 53.901484 34.806165 6.544565
F 62.442284 40.160665 0.256474
F 51.619084 35.881165 -0.203187
F 49.289784 34.571365 18.167315
F 49.243684 34.571565 3.650235
F 55.915384 51.403765 0.261858
F 53.644884 39.963965 0.236110
F 62.744484 34.837865 21.090715
F 58.328484 34.720265 20.957315
F 45.013484 39.884365 0.064499
F 56.158384 36.055465 0.083975
F 51.673884 51.397065 0.262296
F 58.215484 39.927665 0.075313
F 49.414884 34.729565 13.855715
F 60.780384 43.852965 0.173051
F 60.590584 36.203965 0.081750
F 47.134284 43.877465 0.153065
F 49.363984 34.859165 20.971015
F 49.240184 34.573365 11.142415
F 44.931884 47.779065 0.412141
F 54.036384 34.824965 18.401315
F 62.797684 47.609765 0.271640
F 51.510684 43.777465 0.152289
F 44.743084 34.677865 20.960215
F 58.206284 47.577565 0.328763
F 60.462684 51.424465 0.232473
F 49.200284 47.570365 0.179391
F 56.263384 43.584365 0.212320
F 53.819484 34.632165 13.750115
F 58.323884 34.842365 13.724815
F 62.671784 34.835365 3.851215
F 62.756284 34.793865 6.564615
F 62.636984 34.763865 18.235315
F 58.350584 34.882265 11.070015
F 44.962784 34.500465 18.315815
F 44.975784 34.831265 10.874615
F 49.380684 34.548765 6.330905
F 53.726484 47.486465 22.043515
F 47.028584 36.072365 0.138766
F 44.754584 47.425265 25.066815
F 44.661384 39.774765 24.825815
F 44.851584 50.037065 28.507615
F 44.675784 42.579265 28.186715
F 45.006484 49.911365 25.792415
F 44.658584 42.415065 25.448715
F 55.986284 38.650065 42.929515
F 49.304484 42.477765 43.008015
F 46.931684 38.486165 25.701615
F 46.975184 45.975065 26.106215
F 51.661184 36.000365 21.940415
F 58.244584 34.939165 35.434015
F 51.629784 51.292165 22.009715
F 60.418384 51.590665 39.337215
F 56.030584 51.562065 32.019615
F 46.906484 43.610565 24.871215
F 47.230784 38.799865 28.482415
F 47.150584 46.392365 28.689015
F 48.997484 47.400465 24.981615
F 49.092584 39.865065 24.727815
F 49.332684 50.108565 28.333715
F 49.224284 42.432765 28.509215
F 49.314184 49.914865 25.739515
F 49.275084 42.423165 25.735615
F 47.017284 36.100165 24.722115
F 49.349984 47.563865 22.267515
F 51.339384 38.758265 25.720815
F 51.615084 46.257465 25.714115
F 51.456184 46.383565 43.064215
F 60.538584 43.805565 36.452115
F 60.565484 36.226565 36.494215
F 58.343884 39.894565 39.133015
F 51.603184 36.166165 24.663215
F 51.596184 43.814965 24.790215
F 51.583484 38.727665 28.505915
F 51.550384 46.252465 28.551815
F 44.896284 47.749165 32.077015
F 44.966484 40.043365 32.082915
F 44.669984 50.244865 35.776415
F 44.754184 42.752365 35.647015
F 44.863384 50.210965 33.114315
F 44.803084 42.628265 32.968915
F 44.820584 47.537765 29.400115
F 44.918184 40.016965 29.393315
F 47.163684 38.708065 32.921515
F 47.058084 46.575365 33.100815
F 51.431584 38.638565 42.931715
F 47.160384 36.153765 29.506915
F 46.861184 43.647565 29.392115
F 51.496884 51.428465 32.277615
F 47.047584 36.070465 32.304815
F 47.123684 43.966665 32.176615
F 47.149084 38.980065 35.653715
F 47.071584 46.414565 35.808515
F 49.246784 47.782965 32.160415
F 49.288284 40.040565 32.052815
F 49.320984 50.256465 35.824515
F 49.379984 42.553765 35.770115
F 49.284184 50.208865 33.120915
F 49.279584 42.445865 33.098515
F 49.297384 47.729465 29.528515
F 49.278684 39.987165 29.386515
F 51.664384 38.699265 32.961715
F 51.592684 46.431665 33.013615
F 55.883484 36.182365 36.674815
F 51.607884 36.082565 29.344615
F 51.597884 43.672565 29.235615
F 49.383184 50.193965 43.117815
F 58.208584 47.598865 39.460215
F 51.554484 43.652665 31.945515
F 51.671784 38.727865 35.751815
F 51.613884 46.385465 35.648315
F 44.673984 47.554465 39.419515
F 44.834584 39.800765 39.211715
F 60.467784 51.304665 24.460215
F 53.848684 42.577565 43.120215
F 44.609184 50.176465 40.175515
F 44.704684 42.402365 40.295415
F 44.791384 47.782265 36.727015
F 44.803384 40.054665 36.571015
F 47.113284 38.673865 40.138915
F 46.820184 46.167865 40.184415
F 58.496984 42.418365 42.906015
F 47.141884 36.275865 36.494415
F 47.122684 43.836165 36.529515
F 51.673184 51.326265 29.573915
F 47.239384 35.999465 39.308915
F 46.982884 43.506265 39.369815
F 56.147984 36.114365 24.753415
F 60.562384 46.353265 40.292615
F 49.149084 47.489865 39.437315
F 49.403384 39.942665 39.376315
F 60.541584 38.589965 40.119215
F 56.079684 46.287765 43.084215
F 49.214784 50.101265 40.393215
F 49.271784 42.472465 40.239515
F 49.288284 47.593865 36.672015
F 49.353884 40.036165 36.637615
F 51.632784 38.827465 40.214215
F 51.331684 46.392865 40.455015
F 47.077484 51.349165 36.826715
F 51.639784 36.195965 36.573615
F 51.772684 43.853465 36.645015
F 60.352984 51.762565 29.437415
F 51.665484 36.172665 39.306215
F 51.593884 43.764465 39.497615
F 45.029084 42.461565 42.998315
F 51.528784 51.530665 36.884015
F 53.679584 47.574065 24.815215
F 53.726984 39.791665 24.931415
F 62.869584 47.627465 24.747315
F 62.756784 40.042565 24.704815
F 53.788484 50.071665 28.561315
F 53.823184 42.466565 28.318915
F 62.572584 50.379465 28.417215
F 62.711384 42.646965 28.547615
F 53.723984 49.884165 25.859315
F 53.789184 42.378265 25.671615
F 62.614384 50.217865 25.618215
F 62.609884 42.578965 25.572015
F 60.615084 36.045365 39.191715
F 62.896084 42.556765 42.772615
F 44.815684 50.323165 42.943615
F 60.525984 43.843365 39.186315
F 56.029684 38.617365 25.717115
F 55.926884 46.312165 25.723915
F 51.462484 51.227065 24.708515
F 55.725984 51.414665 24.699315
F 58.237584 50.139565 43.042615
F 47.183884 51.375565 24.778315
F 60.529484 46.374765 42.950215
F 55.798984 43.810065 24.723715
F 56.008384 38.624265 28.409215
F 56.050884 46.365465 28.463615
F 58.177784 47.737765 24.723915
F 58.287384 39.988765 24.686715
F 58.261984 50.195365 28.442915
F 58.350184 42.605965 28.172915
F 58.124484 50.320765 25.674015
F 58.188184 42.487665 25.533715
F 58.384184 42.326865 40.183715
F 60.512084 51.375765 32.083615
F 60.547384 38.821765 25.614915
F 60.453184 46.539165 25.489615
F 58.334184 50.166765 40.238915
F 58.164984 47.635865 36.735415
F 47.171084 38.490265 42.865915
F 62.780384 50.168665 42.969015
F 60.564384 36.255765 24.744815
F 60.362584 43.902865 24.799115
F 60.475384 38.765965 28.403915
F 60.654884 46.471565 28.318515
F 53.706384 47.708265 32.145515
F 53.872684 39.996665 31.979615
F 62.829484 47.600465 31.956315
F 62.591184 39.988265 31.999415
F 53.802084 50.139965 35.843115
F 53.734484 42.666665 35.593615
F 62.747184 50.367665 35.605015
F 62.835584 42.599565 35.686815
F 53.814384 50.255765 33.153215
F 53.970584 42.584965 32.767215
F 62.870984 50.210165 32.969515
F 62.771884 42.522665 32.887815
F 53.818584 47.505165 29.515715
F 53.830884 39.981565 29.255315
F 62.829784 47.751565 29.206115
F 62.862484 39.899065 29.285415
F 55.986884 38.537565 32.685215
F 56.014484 46.436065 32.854615
F 46.974784 51.396765 39.519115
F 56.111784 35.913965 29.025315
F 56.036984 43.705565 29.196815
F 51.528684 36.113565 31.994215
F 55.962284 35.925865 31.685115
F 56.001484 43.816765 31.870115
F 55.917284 38.685165 35.609215
F 55.986684 46.391265 35.665815
F 58.156884 47.679465 31.968515
F 58.189384 39.913665 31.852415
F 58.270584 50.178765 35.718715
F 58.339284 42.328665 35.559715
F 58.227084 50.196265 33.054215
F 58.288884 42.391065 32.846015
F 58.304684 47.514665 29.305015
F 58.292384 40.007265 29.103315
F 60.414384 38.677065 32.835815
F 60.399384 46.517765 32.837315
F 47.121184 51.381065 31.992015
F 60.591684 36.121865 29.202715
F 60.566284 43.875365 29.294215
F 55.909884 51.428365 39.404415
F 60.551484 36.179965 32.067115
F 60.649184 43.808165 31.930315
F 60.614184 38.701665 35.625615
F 60.439984 46.448665 35.610715
F 53.615384 47.652965 39.372315
F 53.943984 39.924665 39.401115
F 62.830484 47.644665 39.238115
F 62.774384 39.996065 39.254515
F 51.452684 51.517465 39.525615
F 47.119084 51.364065 29.284615
F 56.118884 51.394365 29.471815
F 53.859484 49.939665 43.083715
F 53.758584 50.108865 40.327915
F 53.834884 42.433465 40.342715
F 62.726284 50.336965 40.126215
F 62.797784 42.501165 40.132115
F 53.751584 47.503765 36.743415
F 53.870384 40.122065 36.666815
F 62.835984 47.628365 36.479415
F 62.923684 39.970865 36.411415
F 56.268984 38.627365 40.169815
F 55.859184 46.392265 40.355415
F 56.088484 51.394565 36.640215
F 46.853284 46.405765 42.887415
F 56.215284 43.691565 36.579915
F 60.348784 38.786265 42.813515
F 56.388884 36.046765 39.447515
F 56.136184 43.729865 39.357515
F 58.213684 39.793065 36.488215
F 60.494784 51.458765 36.543215
F 47.051384 36.004865 22.017215
F 60.558684 51.601465 21.783115
F 55.879984 51.450065 21.972415
F 60.509384 36.059265 22.039215
F 62.693884 40.081765 22.015015
F 62.815784 34.896765 35.704015
F 46.993684 43.587965 22.235315
F 62.760084 34.828965 32.904215
F 49.177684 39.642565 22.154315
F 44.949384 34.859565 28.370015
F 60.548684 43.771365 22.061815
F 53.697984 39.869265 22.164815
F 62.907284 47.663065 21.907315
F 55.972284 43.727265 21.970315
F 56.170684 36.228965 21.966915
F 58.363884 34.676865 28.232015
F 58.230484 47.732765 21.913715
F 51.483184 43.737565 22.192015
F 62.806284 34.732865 28.419815
F 47.245384 51.434065 22.006115
F 49.373584 34.901865 35.688115
F 62.655484 34.809165 25.615115
F 58.456284 34.867365 25.584615
F 44.728984 39.845765 22.009315
F 58.291784 34.755265 32.718615
F 53.697084 34.776465 28.160615
F 58.364184 34.827665 43.014015
F 53.908084 34.841865 25.524815
F 53.794284 34.911565 32.926115
F 58.489084 34.657565 40.323115
F 62.809484 34.570365 42.896315
F 62.950484 34.802765 40.157415
F 44.691484 34.719165 25.706815
F 53.813484 34.839465 35.685215
F 45.046684 34.831565 40.095815
F 44.892984 47.506765 22.301115
F 58.235784 39.997965 21.952115
F 44.949384 55.351865 2.861905
F 44.928684 62.909665 3.054715
F 44.881584 57.814565 6.835305
F 44.906784 65.576665 6.399055
F 44.913384 57.830265 4.131285
F 44.975984 65.580965 3.678285
F 53.561984 65.693765 21.471915
F 44.915384 65.453765 21.161815
F 47.097584 54.144965 3.944565
F 47.023484 61.680065 4.052845
F 53.930084 55.378765 0.276663
F 58.194584 58.053165 21.018715
F 47.057284 59.228365 3.201525
F 47.202784 66.894865 2.924395
F 47.108684 54.133165 6.583045
F 47.169684 61.801065 6.856745
F 49.413284 55.218665 2.874695
F 49.269084 62.930265 3.143945
F 49.564384 57.881865 6.596715
F 49.317384 65.570665 6.575225
F 49.438084 57.692265 3.917705
F 49.215084 65.564965 3.939065
F 56.139184 61.919065 21.235615
F 60.439284 69.594565 21.253515
F 51.762384 54.025265 3.888185
F 51.540684 61.831165 4.015995
F 51.548884 53.962765 21.167215
F 47.087484 59.080965 0.416003
F 51.394284 59.144265 2.940195
F 51.552084 66.758065 2.996415
F 51.586984 53.944065 6.640475
F 51.495784 61.641865 6.762805
F 44.673384 55.467865 10.344215
F 44.797884 63.025365 10.344215
F 44.813884 57.986265 13.842915
F 44.696984 65.633465 13.812115
F 44.642384 57.964165 11.058415
F 44.709484 65.658965 11.098715
F 44.822684 55.307865 7.635585
F 44.887084 62.983165 7.498245
F 46.977584 54.142865 11.016915
F 46.967184 61.677265 11.165315
F 47.330984 59.193965 7.525995
F 47.086784 67.031065 7.353835
F 46.945584 59.169765 10.160115
F 46.885284 67.011865 10.179715
F 47.000584 54.141665 13.865615
F 47.015484 61.831765 13.720015
F 49.352884 55.272665 10.184315
F 49.180784 63.083465 10.327415
F 49.238684 58.120765 13.722515
F 49.299984 65.670965 13.971215
F 49.219784 57.736965 11.038415
F 49.206284 65.650165 11.350315
F 49.419884 55.274865 7.509595
F 49.369484 63.117265 7.686845
F 51.475984 54.081565 11.304615
F 51.474484 61.859165 11.129115
F 51.697684 59.076365 7.764065
F 51.448984 66.956465 7.688405
F 51.326184 59.335665 10.488615
F 51.539884 66.832765 10.375415
F 51.542284 54.055365 14.054015
F 51.496984 61.617365 14.013015
F 45.053784 55.284265 17.350915
F 44.832284 63.052465 17.630315
F 58.207784 55.398365 14.856615
F 49.259384 58.002065 21.243015
F 45.010984 57.818265 18.519415
F 44.907884 65.713665 18.427315
F 44.792184 55.371665 14.646115
F 44.795684 63.207465 14.801715
F 47.212884 54.054465 18.412815
F 47.232784 61.774365 18.538515
F 47.087184 59.353865 14.684015
F 46.927684 66.997665 14.840015
F 46.973284 59.259665 17.551315
F 47.169384 66.784465 17.562115
F 57.985084 57.964865 18.366015
F 60.412284 67.212865 17.378915
F 49.478384 55.383465 17.479215
F 49.315284 63.224265 17.445515
F 47.283784 53.913165 21.153415
F 58.256684 65.842765 18.446815
F 49.273084 57.994865 18.443415
F 49.390884 65.747165 18.516115
F 49.156884 55.484565 14.760215
F 49.172084 63.010665 14.747715
F 51.555084 53.953765 18.362615
F 51.515784 61.866165 18.586415
F 51.408584 59.015565 14.815615
F 51.469584 67.012965 14.956215
F 51.449284 59.297465 17.518715
F 51.636884 66.769165 17.613415
F 62.609984 65.719165 21.099915
F 60.506184 54.083965 18.317515
F 53.975084 55.433165 3.027475
F 53.729184 63.001965 2.948005
F 62.831884 55.322165 2.649945
F 62.635284 63.130365 3.109475
F 53.752084 57.916665 6.572605
F 53.519684 65.543365 6.698605
F 62.719984 58.200965 6.604645
F 62.607784 65.684765 6.732715
F 53.704784 57.949865 3.831575
F 53.636284 65.555265 3.934545
F 62.932184 57.862265 3.880585
F 62.478184 65.609365 3.949795
F 51.452684 61.940065 21.264915
F 58.112884 63.306465 14.681615
F 49.198884 65.797565 21.121615
F 44.814884 57.790265 21.302015
F 56.114984 54.185265 3.999115
F 56.034384 61.870565 3.785705
F 58.320184 65.754765 21.235015
F 60.201484 59.319265 14.924415
F 56.009884 59.297065 3.092385
F 55.726884 66.974465 2.950785
F 56.060784 54.060765 6.642055
F 55.908484 61.726065 6.429985
F 58.238784 55.464865 2.942115
F 58.226584 63.182965 2.795555
F 58.119084 58.064465 6.588495
F 58.121484 65.571765 6.615585
F 58.338884 58.159965 3.882095
F 57.986484 65.749765 3.913725
F 58.273284 63.385065 17.436615
F 60.462184 61.816665 18.338715
F 60.618284 54.096965 3.722895
F 60.394984 61.692065 3.798045
F 60.607884 61.814565 21.180415
F 55.945084 53.995465 21.272715
F 60.651484 59.094065 3.022275
F 60.333584 66.818365 3.106755
F 60.576384 54.252765 6.502775
F 60.286384 61.592165 6.436025
F 53.718484 55.288165 10.241115
F 53.736284 62.989265 10.272515
F 62.921184 55.595465 10.245115
F 62.481684 63.192565 10.323615
F 53.701184 57.849265 13.895315
F 53.810784 65.758665 13.984515
F 62.469484 58.055765 13.827615
F 62.576484 65.734865 14.055015
F 53.562984 57.948865 11.097915
F 53.749484 65.495765 11.129615
F 62.626784 58.129565 11.228615
F 62.587384 65.740565 11.329115
F 53.830384 55.219165 7.635875
F 53.680884 63.045465 7.563045
F 62.553384 55.640665 7.504825
F 62.501384 62.977965 7.624805
F 56.129384 54.008565 11.107615
F 55.773584 61.732365 11.294515
F 55.831784 59.153565 7.470855
F 55.930584 66.880765 7.520335
F 55.945584 59.209365 10.236415
F 55.761184 66.948865 10.168015
F 56.071084 54.057265 13.897515
F 55.811284 62.088265 13.906115
F 58.299284 55.350665 10.178915
F 57.991584 63.075865 10.224515
F 58.095284 58.040965 13.867915
F 58.132784 65.752265 13.881315
F 58.133784 57.870865 10.982415
F 57.959584 65.570865 11.216815
F 58.371784 55.329465 7.429695
F 57.908584 63.057765 7.519605
F 60.491984 54.130665 11.014015
F 60.174884 61.838865 11.393115
F 60.350684 59.204465 7.525465
F 60.318984 66.864265 7.631345
F 60.479684 59.349565 10.158415
F 60.234084 66.935965 10.487115
F 60.329384 54.073965 13.790315
F 60.354084 61.814265 14.081215
F 53.721684 55.437465 17.558915
F 53.746884 63.279765 17.671815
F 62.529084 55.502965 17.254615
F 62.719284 63.179365 17.471915
F 60.360984 59.183665 17.591615
F 60.476784 54.291365 21.106215
F 60.303184 67.039365 14.723915
F 47.022784 61.782565 21.276215
F 53.606584 57.974165 18.328915
F 53.782884 65.714065 18.796715
F 62.632484 58.071565 18.489215
F 62.520784 65.650665 18.327915
F 53.835884 55.255965 14.814915
F 53.468684 63.302165 14.915215
F 62.683984 55.298765 14.511015
F 62.661684 63.253565 14.784515
F 55.917684 54.031665 18.518415
F 56.084884 61.869165 18.345315
F 55.851084 59.383965 14.689115
F 55.998384 67.043765 14.911715
F 55.788884 59.299865 17.417515
F 55.942184 67.007965 17.710415
F 62.859884 57.881665 21.009315
F 53.516484 58.146465 21.133615
F 58.094684 55.375765 17.423315
F 47.180584 66.908865 0.333634
F 58.169184 63.224565 0.095499
F 56.017584 67.045565 0.280985
F 60.505584 59.252665 0.163638
F 44.865384 55.480165 0.156649
F 60.615484 66.926965 0.431700
F 53.867984 62.929765 0.171201
F 51.703284 66.796365 0.235060
F 58.251184 55.266065 0.280742
F 49.319184 62.909665 0.452933
F 62.450484 62.831565 0.347444
F 51.464784 59.246665 0.277401
F 45.032684 62.840965 0.265905
F 49.433284 55.235365 0.291539
F 56.148084 59.141365 0.331818
F 62.831484 55.341065 0.087580
F 51.523584 69.417665 13.972015
F 47.062084 69.517365 13.852015
F 47.067884 69.515165 21.196915
F 51.420584 69.469765 11.205215
F 60.365684 69.433165 11.151315
F 55.849584 69.625965 13.956815
F 60.387684 69.687365 13.826815
F 55.757884 69.539965 11.158415
F 44.860984 55.257165 24.675615
F 44.778984 62.965365 24.961815
F 44.652084 57.933765 28.414115
F 44.995584 65.705165 28.439915
F 44.947184 57.872265 25.819315
F 45.065584 65.730265 25.701115
F 56.074684 53.988565 43.090515
F 47.199684 61.602665 42.865315
F 47.076884 53.959165 25.561815
F 47.238584 61.986665 26.050915
F 47.326984 69.411365 43.066415
F 44.911984 65.496965 43.164715
F 47.111784 59.387265 24.995515
F 47.253784 67.058065 24.925315
F 47.045084 54.020465 28.446415
F 47.189584 61.888865 28.805315
F 49.310784 55.223965 24.777315
F 49.403084 63.200365 24.987015
F 49.306284 57.832865 28.478015
F 49.341984 65.697765 28.561715
F 49.244184 57.850865 25.764115
F 49.411884 65.728065 25.890815
F 62.762184 55.358965 22.025315
F 62.713384 55.393365 32.146015
F 51.373284 53.878565 25.678115
F 51.551184 61.833765 25.675815
F 60.465784 69.525565 43.103515
F 51.512184 61.835165 42.865815
F 51.574784 59.022265 24.775515
F 51.482384 67.126165 24.820715
F 51.495484 53.875565 28.495415
F 51.610284 61.815265 28.408815
F 45.018184 55.400665 32.124115
F 45.031284 62.933665 32.347315
F 44.941684 57.787665 35.671915
F 44.862584 65.467765 35.740115
F 45.124584 57.877065 33.083315
F 44.980984 65.495765 32.994415
F 45.060584 55.456765 29.437815
F 44.907084 63.210065 29.628815
F 47.207284 53.854365 33.057615
F 47.409984 61.770565 33.011715
F 47.006384 59.161365 29.444315
F 47.106984 67.176765 29.271515
F 47.310084 59.194865 32.201515
F 47.105984 66.866165 32.033115
F 47.105384 53.947865 35.762215
F 47.268884 61.844865 35.887115
F 49.308684 55.278265 32.117215
F 49.689484 63.113265 32.108515
F 49.230584 57.889165 35.772215
F 49.468984 65.809965 35.640915
F 49.364384 57.764665 33.152815
F 49.337284 65.584765 32.946615
F 49.279584 55.277865 29.390815
F 49.499484 63.113265 29.476615
F 51.614484 54.229065 32.952215
F 51.798084 61.716965 33.030915
F 51.521484 59.203765 29.420815
F 51.611784 66.862765 29.322015
F 51.465684 59.114765 32.252715
F 51.595684 66.802165 32.032315
F 51.411384 53.970865 35.596115
F 51.790684 61.712365 35.691615
F 44.803884 55.245665 39.209815
F 44.922584 62.985165 39.508215
F 51.688684 54.029565 42.809315
F 45.075584 57.984265 42.733115
F 44.988684 57.830965 40.082815
F 44.909684 65.458265 40.481115
F 44.767684 55.228065 36.561315
F 44.887084 63.025565 36.785915
F 47.183984 54.012065 40.167815
F 47.308284 61.819865 40.203015
F 47.109484 59.259165 36.612815
F 47.072584 66.772365 36.631115
F 47.232784 59.356565 39.304515
F 47.173484 66.774465 39.440515
F 62.781284 57.912165 42.925415
F 53.613784 55.393165 22.125015
F 49.332284 55.347465 39.455515
F 49.616684 63.207565 39.268415
F 47.267084 54.022965 43.052315
F 53.924984 58.046165 43.159315
F 49.479284 57.945865 40.245415
F 49.588984 65.554365 40.655415
F 49.406184 55.350065 36.738715
F 49.628084 63.170165 36.477615
F 51.582784 54.121865 39.976215
F 51.782284 61.781765 40.156615
F 51.587684 59.169665 36.563215
F 51.766384 66.811065 36.782615
F 51.701984 59.133265 39.304615
F 51.791984 66.914765 39.489915
F 55.923184 59.245065 22.158715
F 58.315384 62.913265 36.407115
F 53.632984 55.354065 24.827015
F 53.740384 63.131965 24.841315
F 62.654784 55.313865 24.692615
F 62.762984 63.237965 24.694415
F 53.677384 58.070865 28.542015
F 53.807084 65.607065 28.330615
F 62.708884 57.976365 28.284515
F 62.684384 65.641565 28.288515
F 53.915784 57.924365 25.782315
F 53.831084 65.659065 25.480215
F 62.601684 57.885365 25.574315
F 62.738584 65.762765 25.672915
F 56.076684 61.649265 42.860015
F 58.134484 55.372365 36.483315
F 49.369584 65.561565 43.186615
F 58.251884 65.718065 40.353915
F 55.836984 53.921965 25.680615
F 55.954084 62.071765 25.556815
F 60.469784 59.272465 36.588415
F 60.326184 67.145665 39.410015
F 56.080184 59.383365 24.825515
F 56.014084 66.966065 24.754415
F 55.909584 54.023865 28.392115
F 56.032784 61.921465 28.183215
F 58.087484 55.422465 24.737915
F 58.277184 63.257265 24.776815
F 58.144584 58.061865 28.389115
F 58.234884 65.690265 28.540815
F 58.422784 58.039465 25.657315
F 58.232984 65.861665 25.853715
F 58.177584 58.077565 40.273415
F 58.244684 65.912065 43.073115
F 60.352184 53.937165 25.588015
F 60.593484 61.835965 25.486815
F 60.276584 66.951465 36.710015
F 49.225284 57.867165 43.101915
F 60.428284 59.250865 24.537015
F 60.494884 67.039665 24.838715
F 60.377884 54.339665 28.390715
F 60.600084 61.992265 28.254515
F 53.833384 55.333965 31.839515
F 53.987684 63.057965 31.992615
F 60.419084 54.051165 42.977415
F 62.875184 63.014165 31.904015
F 53.747284 57.838465 35.519915
F 53.894784 65.640665 35.620915
F 62.706284 58.092065 35.645715
F 62.472584 65.658965 35.853315
F 53.794784 57.866365 32.855515
F 54.009984 65.503365 32.979815
F 62.672184 58.029765 32.854715
F 62.736084 65.520665 32.988315
F 53.772184 55.338065 29.117715
F 53.818784 63.054165 29.295315
F 62.622784 55.397665 29.408615
F 62.928284 63.073265 29.244615
F 55.995784 54.032165 32.952915
F 56.173484 61.738765 33.050515
F 55.951584 59.356465 29.276415
F 56.071484 66.997465 29.348015
F 55.988384 59.271165 31.982115
F 56.185484 67.042265 32.079215
F 55.928184 53.982265 35.753615
F 56.037584 61.810265 35.610515
F 58.341384 55.417565 32.024215
F 58.303584 63.154565 32.017715
F 58.088984 57.977465 35.669715
F 58.198684 65.505465 35.584215
F 58.338384 58.012065 33.037515
F 58.336484 65.743765 32.830415
F 58.041284 55.542965 29.260315
F 58.299684 63.064665 29.180415
F 60.547284 53.903165 33.010615
F 60.635784 61.767965 32.850115
F 60.484484 59.324465 29.300215
F 60.587784 67.078065 29.277915
F 60.468384 59.302765 31.966915
F 60.582284 66.917565 32.076415
F 60.521684 54.122365 35.825915
F 60.635584 61.732765 35.585015
F 54.012284 55.362765 39.212415
F 54.003484 63.339165 39.220015
F 62.667984 55.410365 39.433515
F 62.682884 63.175065 39.313115
F 58.299484 57.910265 43.140015
F 60.312384 61.985265 40.226415
F 53.963684 65.623065 42.980815
F 60.536684 54.112865 40.211015
F 54.065384 57.958065 40.292115
F 54.026884 65.701265 40.317015
F 62.802184 58.046665 40.285615
F 62.624984 65.730865 40.262215
F 53.699984 55.330465 36.498415
F 53.845684 63.170365 36.559715
F 62.908884 55.424065 36.618515
F 62.735384 63.057365 36.701915
F 56.120084 53.968065 40.375915
F 56.017584 61.836265 40.174115
F 55.823884 59.245865 36.397015
F 56.102984 66.832765 36.553415
F 56.108084 59.269765 39.203315
F 56.115484 66.976765 39.397915
F 60.542784 59.512965 39.269415
F 62.694084 65.412465 43.078815
F 58.186584 55.483665 39.256915
F 58.131584 63.247865 39.135815
F 60.302684 61.782665 42.905415
F 55.901484 67.004365 22.035515
F 62.773984 63.138865 22.034015
F 60.359184 67.071865 22.161815
F 46.927584 59.173865 22.338415
F 58.266884 55.371165 22.067515
F 60.505984 59.291365 21.829715
F 49.478784 55.304965 22.009315
F 44.658884 62.949165 22.136915
F 46.912884 67.037665 22.269515
F 51.335784 67.065065 22.120315
F 53.898084 63.119265 22.185615
F 45.003584 55.228465 21.966615
F 49.182684 63.217365 22.267015
F 51.320884 59.418965 22.184515
F 60.342384 69.622565 25.896215
F 51.673184 69.561465 40.215215
F 60.373384 69.528365 35.734215
F 56.044684 69.475965 40.297615
F 51.594384 69.634865 25.885215
F 47.046784 69.384865 33.030915
F 60.440084 69.697165 28.573815
F 56.057484 69.537765 25.726115
F 47.086884 69.435365 40.342515
F 58.301184 63.105065 21.956615
F 80.679684 1.321675 3.043065
F 80.651984 9.056405 3.163845
F 85.105084 11.828065 14.061915
F 71.431384 1.437875 2.999205
F 71.679284 9.323785 3.114175
F 84.969584 11.993565 18.417215
F 80.669984 4.101315 6.742495
F 80.616884 11.599465 6.686285
F 71.478784 4.020395 6.627095
F 71.585484 11.830565 6.867615
F 80.617484 3.988805 3.965395
F 80.649284 11.664465 3.935065
F 71.474284 3.974215 3.947355
F 71.638784 11.895365 4.003445
F 65.072384 15.502865 21.125415
F 85.130084 3.902245 4.202555
F 65.094384 7.827785 11.287615
F 65.060684 7.845475 14.027115
F 85.107984 8.976665 10.267315
F 85.039584 9.023715 7.566625
F 82.959384 8.006735 4.050885
F 82.982784 15.579065 4.098115
F 85.133184 3.808765 18.580415
F 65.030984 15.388265 3.745205
F 65.124784 12.815465 2.689685
F 64.928084 7.850745 18.386015
F 74.002484 7.958995 3.842195
F 74.121184 15.656165 3.943595
F 85.236684 1.400105 3.112355
F 64.924784 5.270445 15.000015
F 64.873384 7.898715 6.625615
F 76.039184 11.571165 18.523115
F 80.510884 16.874165 10.316415
F 73.896284 15.477265 21.204615
F 65.059484 12.715765 10.230715
F 82.909284 5.267665 3.249455
F 82.755584 13.090565 3.058805
F 84.889484 1.343325 7.740575
F 64.797084 5.214395 10.307315
F 73.855284 5.289005 3.020775
F 73.991884 13.015965 3.199635
F 82.813484 7.610485 6.732535
F 82.890984 15.585365 6.800595
F 85.060184 1.292745 15.040415
F 64.927084 12.899865 14.807415
F 85.115984 9.378405 17.632015
F 78.326284 12.835365 17.703415
F 74.023584 7.862575 6.611135
F 74.134884 15.640665 6.607655
F 78.388184 5.292595 17.602115
F 65.107184 15.325965 11.203115
F 85.216484 16.689365 7.553455
F 65.036584 13.087065 17.452615
F 66.987684 1.306735 2.837895
F 67.335384 9.182375 3.081645
F 71.841384 16.930565 17.398715
F 76.101484 1.631485 3.188505
F 76.325484 9.072995 2.819835
F 64.988784 15.456965 6.475235
F 64.944284 5.424885 17.624515
F 85.188484 11.583265 6.730775
F 67.122484 3.971855 6.443045
F 67.181784 11.751565 6.708345
F 76.108084 3.953285 6.680415
F 76.063184 11.610365 6.554895
F 71.653984 16.830165 10.275515
F 78.594784 5.027735 0.341705
F 67.164984 4.100085 3.711435
F 67.343184 11.734965 3.911175
F 76.000584 4.052395 4.081715
F 76.068884 11.569365 3.866335
F 85.047584 16.860165 10.279115
F 67.236184 9.166445 17.628415
F 67.301884 16.908765 17.532615
F 78.358684 7.817775 21.152215
F 76.121584 9.110715 17.500815
F 76.198884 1.327465 14.880615
F 65.015884 15.578465 13.807915
F 76.302584 16.926465 3.077845
F 67.118884 16.786265 10.240715
F 69.495584 7.903315 3.947035
F 69.428584 15.692465 3.842155
F 69.351784 13.027265 17.528115
F 78.405484 7.644485 3.866985
F 78.322084 15.340865 3.881055
F 69.393884 5.251895 17.604515
F 80.680484 11.603465 21.193115
F 67.127884 1.444085 17.447715
F 67.177084 1.463425 10.132115
F 78.493884 -0.014025 11.136615
F 69.544784 5.359535 2.953985
F 69.561384 13.127465 3.057705
F 78.411384 4.989755 2.914025
F 78.387484 12.685465 2.922335
F 69.371884 7.844335 6.684305
F 69.430184 15.553165 6.549365
F 78.430684 13.019165 15.001615
F 78.294184 7.711055 6.616785
F 78.344084 15.497565 6.701075
F 78.068984 5.208005 14.846415
F 80.709784 1.431555 10.309115
F 80.660484 9.063325 10.298815
F 85.295084 1.414665 10.552315
F 69.600184 15.516365 21.090515
F 71.628684 9.077125 10.136315
F 84.974884 16.845665 14.892815
F 80.405584 3.958105 14.155415
F 80.520484 11.664365 13.957815
F 71.788084 4.175895 13.978315
F 71.557184 11.670865 14.045515
F 80.782184 3.968025 11.391915
F 80.568284 11.607265 11.332615
F 71.797684 4.161025 11.261715
F 71.655784 11.653765 11.327915
F 76.296884 16.849865 7.569735
F 80.615684 8.956645 7.515295
F 80.579384 3.940125 21.226215
F 80.633584 16.885365 14.793115
F 71.775184 9.174485 7.456615
F 67.147784 11.715765 18.527315
F 82.908584 7.771985 11.244815
F 82.799184 15.494665 11.103115
F 69.406384 12.934465 14.818215
F 67.207284 3.974235 18.455715
F 85.151784 11.787065 21.112815
F 69.403584 5.160475 14.835815
F 73.830784 7.809935 11.202815
F 73.904784 15.616765 11.162415
F 78.409184 15.462365 18.600715
F 82.916484 5.174845 7.891705
F 83.005384 12.865765 7.601165
F 71.677584 17.033065 14.717415
F 85.254384 3.929395 11.528315
F 73.843884 5.190875 7.540375
F 74.089484 13.115565 7.428515
F 82.971184 5.139735 10.545015
F 82.738784 12.904165 10.315315
F 85.214184 3.911395 14.259415
F 67.095384 1.331785 0.096127
F 73.935884 5.242205 10.304515
F 73.747284 12.998365 10.263515
F 82.820284 7.737365 14.102515
F 82.828884 15.612065 13.894715
F 78.442484 7.905475 18.363415
F 80.710684 1.500725 7.604945
F 85.069084 3.904985 6.829995
F 69.589884 15.706265 18.271715
F 73.891584 7.958795 13.892915
F 73.860584 15.535265 13.822915
F 69.535084 7.890385 18.702515
F 67.031084 16.958665 2.784285
F 64.862784 5.551765 3.068575
F 85.269184 3.885655 21.278215
F 76.190184 11.839665 21.251915
F 67.220384 9.091765 10.281115
F 67.154484 11.816365 21.362415
F 76.295484 1.332245 10.204815
F 76.190384 9.210025 10.495815
F 84.913884 11.656265 4.043715
F 67.330384 16.945665 14.828715
F 85.156484 9.259975 14.920515
F 67.088384 3.976815 13.894115
F 67.204284 11.557365 13.928415
F 76.012784 3.798135 13.942815
F 76.150884 11.893765 13.938615
F 80.638384 16.590465 3.080995
F 80.472584 1.388075 17.816115
F 67.084984 3.905275 11.227415
F 67.334284 11.550265 11.194415
F 76.163684 3.918675 11.180615
F 76.073284 11.877065 11.129715
F 80.521284 16.961765 17.579015
F 69.590884 7.842625 21.462715
F 71.361884 1.503635 7.717635
F 66.814584 1.460245 7.367265
F 67.201084 9.037105 7.562455
F 85.022884 17.028565 17.649615
F 76.092084 1.261555 7.620755
F 76.203684 9.044165 7.644365
F 78.421584 15.515865 21.324315
F 69.353184 7.860265 11.334215
F 69.297184 15.611265 11.236815
F 64.994784 7.903705 21.096415
F 78.443784 7.799275 11.351315
F 78.338284 15.474065 11.259515
F 76.183284 9.209665 14.769815
F 69.229784 5.179285 7.526715
F 69.329584 13.030965 7.552065
F 78.362684 5.261775 7.734775
F 78.352584 12.872765 7.411915
F 69.382684 5.218985 10.387515
F 69.547384 12.857665 10.287815
F 78.513584 5.179295 10.379115
F 78.394084 12.841765 10.198315
F 69.603784 7.915815 14.224115
F 69.546184 15.513165 13.878215
F 71.843984 1.445605 10.435315
F 78.421984 7.789895 14.131915
F 78.430384 15.542165 14.004315
F 76.072784 3.984145 21.315515
F 85.341084 16.677365 2.982995
F 80.645684 8.989605 17.512315
F 76.311784 1.356055 17.702515
F 71.739484 1.588185 17.591715
F 71.668884 9.103335 17.722015
F 76.112884 16.633165 17.547015
F 76.206584 16.861265 10.241015
F 67.190684 16.863865 7.388605
F 71.745684 11.740165 21.039315
F 67.138284 4.010095 21.302015
F 80.651884 3.952855 18.503815
F 80.512584 11.558265 18.461515
F 71.735784 4.158485 18.597315
F 71.585984 11.741165 18.354515
F 80.497384 1.448125 15.091415
F 80.655384 9.044005 14.786215
F 85.066184 11.602365 11.213915
F 71.598884 1.460905 14.982015
F 71.717684 9.222085 15.020115
F 76.211484 3.951085 18.592915
F 82.973884 7.831835 18.540115
F 82.768084 15.640765 18.655815
F 67.301184 9.042175 14.880115
F 65.044284 8.151845 3.877065
F 82.925784 15.556065 21.359815
F 67.132684 1.353105 14.860615
F 74.125784 7.781965 18.602715
F 73.914684 15.356365 18.512815
F 64.987884 5.310325 7.651305
F 82.734084 5.216075 14.985015
F 82.700484 13.228365 15.049215
F 74.002284 7.840675 21.370415
F 84.924284 1.361165 17.616915
F 74.081084 5.372605 14.886915
F 73.892684 13.098265 14.868715
F 82.910484 5.175235 17.781615
F 82.669784 13.122965 17.744615
F 65.010584 15.614965 18.471915
F 71.625484 16.850665 7.376745
F 74.006884 5.199425 17.570915
F 73.830884 12.823565 17.525815
F 85.162984 9.209355 2.979405
F 80.522084 16.597365 0.315066
F 71.779984 4.075795 21.367915
F 80.928884 8.965255 0.256196
F 82.936684 7.760315 21.268615
F 80.566884 16.741965 7.637405
F 74.027484 13.099465 0.404107
F 64.940184 12.984165 7.500985
F 76.138684 1.416965 0.487692
F 76.157084 16.855365 14.820715
F 85.169284 9.151565 0.258044
F 69.543984 13.033365 0.349607
F 78.374084 0.078636 21.191915
F 71.932184 16.923765 3.180945
F 71.576884 1.371355 0.182944
F 71.593884 9.216325 0.174033
F 76.279784 9.202375 0.040949
F 65.090484 5.377895 0.367834
F 67.148484 16.854065 0.068687
F 65.064884 12.817165 0.103031
F 67.461984 9.111825 0.393130
F 78.456184 12.857865 0.177696
F 78.251684 0.211621 6.621695
F 82.996484 13.042265 0.410923
F 80.761184 1.304045 0.228029
F 73.965484 5.418975 0.370885
F 85.180084 1.506005 0.414420
F 64.653084 0.136960 6.420215
F 71.794884 16.839365 0.420332
F 78.370084 0.147202 3.855385
F 69.161684 0.143649 3.746105
F 69.616984 5.344935 0.367317
F 73.974384 0.225075 18.384215
F 82.777884 0.022117 21.367015
F 85.136584 16.780165 0.240771
F 76.297784 16.730765 0.289837
F 69.176284 0.117528 6.412615
F 74.090284 0.100425 11.324715
F 78.295284 -0.096308 18.439615
F 64.691384 0.068012 3.640695
F 73.870184 0.201339 13.983615
F 82.691684 -0.032128 18.669615
F 82.803284 0.216695 14.070815
F 73.694284 0.096162 3.888085
F 69.337584 0.161618 21.238215
F 82.799684 0.300971 6.559265
F 82.882784 0.153464 3.959325
F 82.920084 0.332338 11.385615
F 69.355984 0.358717 18.500015
F 78.376484 -0.003802 13.969915
F 82.990384 5.313465 0.456465
F 80.485484 1.191015 24.832515
F 80.437984 8.925185 24.817815
F 71.611084 1.339425 24.921815
F 64.945384 5.321555 24.700215
F 71.779884 9.218745 24.836115
F 64.964484 7.852805 33.248915
F 80.407784 4.045845 28.578315
F 80.672384 11.623665 28.492615
F 71.629284 3.932905 28.594515
F 71.738784 11.498565 28.355115
F 80.779184 3.872305 25.812915
F 80.621084 11.547765 25.819215
F 71.712784 3.997465 25.850015
F 71.497984 11.777865 25.733715
F 64.965684 7.823135 35.804615
F 84.943984 1.304585 29.300615
F 64.698684 5.417165 29.423915
F 85.031384 11.598565 32.976115
F 85.001184 9.243765 24.751715
F 65.244784 12.899465 39.276715
F 82.765584 7.936775 25.713715
F 82.907384 15.321965 25.809415
F 76.127984 1.172195 29.593315
F 65.137284 5.054445 39.365615
F 84.967884 1.208695 36.667815
F 84.986884 3.662575 35.668615
F 73.990584 7.914635 25.737515
F 73.974884 15.376865 25.884515
F 85.264184 11.693365 28.414815
F 64.836584 5.140065 36.683715
F 84.766984 11.732265 40.388015
F 65.099384 7.954425 43.274215
F 85.149684 4.004395 43.214315
F 64.938184 15.523465 28.662815
F 76.171384 3.956155 43.177515
F 82.752784 5.341155 24.856115
F 82.915984 12.837865 24.769415
F 85.097784 1.430775 24.740615
F 73.961984 0.045831 43.098615
F 73.989984 5.300335 25.066215
F 73.812184 12.938865 24.746415
F 82.886184 7.715145 28.465015
F 83.124184 15.554065 28.502215
F 64.892484 7.779875 25.654715
F 71.452284 1.316755 29.404415
F 85.036884 3.647175 32.939215
F 78.161184 12.838165 39.436515
F 74.051184 7.707175 28.509115
F 74.093284 15.552465 28.568415
F 78.466384 5.273895 39.508015
F 80.782884 11.555465 43.138615
F 85.202484 11.758465 25.579015
F 75.918084 9.007465 39.298615
F 65.027484 15.588865 35.618315
F 67.109084 9.149205 24.754215
F 76.097884 1.505625 39.411215
F 76.019184 1.415225 24.902115
F 76.223784 9.097535 24.777715
F 64.996484 15.442265 42.973515
F 83.208884 7.709005 43.022015
F 64.921284 5.367535 22.126515
F 67.022884 3.999045 28.469215
F 67.194384 11.559765 28.259915
F 76.094084 3.752805 28.655715
F 76.020684 11.721965 28.481915
F 85.081984 9.114715 29.441215
F 80.877484 3.912195 43.020515
F 67.114084 4.059235 25.681315
F 67.067884 11.795965 25.473115
F 76.100184 3.923355 25.897515
F 75.998584 11.671565 25.794615
F 64.753984 13.169965 24.905515
F 67.353684 9.192705 22.067715
F 76.078984 1.535615 22.225615
F 67.025684 1.351825 24.964715
F 85.143384 3.952975 40.493215
F 67.333184 11.713265 40.454215
F 66.995784 9.263185 39.513815
F 64.970584 13.042165 22.280415
F 67.069784 1.153595 39.305215
F 69.447084 7.901805 25.742015
F 69.310784 15.515665 25.720715
F 69.515884 13.062965 39.227415
F 78.254584 7.673855 25.756515
F 78.514284 15.659265 25.888915
F 69.518484 5.147965 39.318215
F 71.500684 1.287795 36.716915
F 64.909984 0.005441 43.019415
F 67.184884 16.713965 24.715115
F 80.372884 1.378895 32.100915
F 69.500984 5.449985 25.085815
F 69.258184 13.087265 24.686115
F 78.326384 5.071205 24.847215
F 78.357184 13.040365 25.091215
F 69.534984 7.896115 28.520515
F 69.372584 15.467365 28.347115
F 78.105684 13.062065 36.655015
F 78.559984 7.856685 28.646315
F 78.510384 15.544065 28.584915
F 78.322484 5.340215 36.793215
F 85.098284 16.952365 32.141015
F 80.882884 8.883345 32.091315
F 67.316784 16.844065 39.292815
F 67.460684 3.951295 43.021315
F 71.533984 8.974525 31.908115
F 73.761684 7.988515 43.112015
F 80.517584 4.029035 35.878115
F 80.407784 11.689465 35.646215
F 71.505784 3.946445 35.934115
F 71.833584 11.629665 35.475315
F 80.386084 3.989375 33.177715
F 80.620484 11.644665 32.900315
F 71.813084 3.771075 33.242615
F 71.807284 11.682565 32.759115
F 67.305984 16.773865 32.239715
F 80.849784 9.213155 29.385615
F 64.969584 12.869065 29.342615
F 84.987584 16.697865 36.723515
F 71.874184 8.966205 29.224215
F 71.548884 16.975065 39.265015
F 82.984684 7.604135 33.210115
F 82.922684 15.593565 32.947115
F 69.582384 12.798665 36.433015
F 76.187184 17.026165 32.143815
F 71.739284 16.943865 36.517715
F 69.204984 5.103845 36.604115
F 73.735084 7.932125 32.826215
F 73.974084 15.745265 33.025915
F 78.357184 15.454665 40.184615
F 82.846584 5.112915 29.418115
F 82.878284 12.929765 29.208415
F 80.709484 16.827365 25.068615
F 71.691484 1.493385 22.109215
F 73.938084 5.158035 29.483615
F 73.856484 12.934665 29.547115
F 82.918484 4.996485 32.199615
F 82.921184 12.940965 31.894015
F 85.007884 16.820465 39.591815
F 84.786684 1.091205 32.023915
F 73.895584 5.303625 32.274215
F 74.019584 13.021665 32.215215
F 82.875384 7.778215 35.815215
F 82.797584 15.505865 35.732915
F 78.347684 7.715365 40.533315
F 76.102584 4.066325 40.411715
F 76.203584 17.048865 36.669715
F 69.392984 15.567465 40.461815
F 73.971384 7.861875 35.475415
F 73.979184 15.565765 35.851515
F 69.305284 7.821555 40.061615
F 85.135084 16.717965 24.973815
F 71.752484 16.936165 32.104015
F 65.109784 15.360165 40.266315
F 67.144784 1.385395 31.935915
F 67.090584 9.081025 32.179715
F 78.583584 7.757315 43.137415
F 75.954284 1.240615 32.340715
F 75.989584 9.056115 32.112315
F 85.117384 9.085035 32.187915
F 71.721284 3.891195 43.172115
F 80.346684 1.374235 29.311315
F 67.052184 3.719325 35.521715
F 67.204484 11.567365 35.788815
F 76.043284 4.040475 35.820415
F 76.084284 11.621965 35.674815
F 71.726884 16.786865 24.922115
F 85.187084 3.955905 28.375915
F 67.244584 3.957665 32.752615
F 67.278384 11.654665 33.096715
F 76.059984 4.013255 33.010215
F 76.257984 11.638365 32.841915
F 64.832084 15.620665 25.861415
F 69.545984 7.687305 42.740915
F 85.263784 9.240105 39.445915
F 66.957684 1.337405 29.275815
F 67.244984 9.046535 29.466815
F 67.365684 3.766385 40.232015
F 80.645584 16.937565 39.303515
F 76.075784 9.121305 29.380815
F 80.805184 16.733865 29.368815
F 69.378084 7.797485 33.034015
F 69.590684 15.449565 33.053515
F 76.064984 16.726265 39.527015
F 78.329184 7.971945 32.933115
F 78.508284 15.696065 32.841115
F 76.081184 9.122485 36.687415
F 69.377384 5.242805 29.286315
F 69.452784 12.781865 29.320215
F 78.245884 5.262535 29.593915
F 78.460584 12.948765 29.340615
F 69.546084 5.212745 32.207415
F 69.476484 12.922365 32.156115
F 78.196784 5.523275 32.123715
F 78.348984 13.061365 32.099215
F 69.394684 7.697095 35.788215
F 69.613184 15.426365 35.680015
F 75.996084 1.398825 36.669215
F 78.357584 7.853395 35.868415
F 78.501384 15.691965 35.812415
F 67.455584 11.680565 43.219815
F 80.573384 1.494775 39.453315
F 80.600584 9.072795 39.468815
F 84.977184 3.989155 25.781115
F 71.600784 1.480665 39.338615
F 71.657684 9.145095 39.395115
F 76.165584 11.751165 43.003615
F 67.314284 16.847165 36.523415
F 85.117584 16.921465 29.410715
F 85.019784 1.392025 39.463615
F 71.568784 1.325875 32.080915
F 80.749284 4.091655 40.336515
F 80.523884 11.701165 40.326415
F 71.745084 3.922825 40.281615
F 71.571584 11.674965 40.229915
F 80.475584 1.469335 36.775115
F 80.646884 9.158205 36.722115
F 82.789984 15.555265 43.192015
F 65.172184 13.014365 36.582415
F 71.681484 9.046775 36.493215
F 71.639184 16.797065 29.404915
F 83.082484 7.823045 40.200715
F 82.676884 15.546165 40.407515
F 67.100584 9.079505 36.784115
F 69.505784 15.759165 43.070715
F 64.999284 12.904065 32.054115
F 67.130584 1.152925 36.568815
F 73.838784 7.789285 40.473715
F 73.622984 15.560065 40.336315
F 80.728084 16.916365 36.700015
F 82.981284 5.005215 36.549515
F 82.664084 12.844665 36.645315
F 80.787284 16.942765 32.030115
F 76.286584 16.911565 29.451115
F 73.868284 5.466065 36.682115
F 74.089284 13.045165 36.659715
F 82.972684 5.257315 39.215815
F 82.668284 12.986065 39.423815
F 64.999584 7.710205 40.440915
F 74.056284 15.557465 43.026015
F 73.859584 5.276145 39.500515
F 73.866884 12.942665 39.436815
F 76.172384 16.697865 25.131715
F 78.387184 15.404365 42.824315
F 85.305384 9.144355 36.786915
F 85.047284 11.658565 43.055215
F 85.048984 11.621865 35.669115
F 67.101984 16.655965 29.572015
F 71.749184 11.832065 42.872115
F 65.133084 7.877485 28.345515
F 75.937884 11.468265 40.411015
F 64.916584 15.516965 32.852215
F 64.908784 5.182395 32.233615
F 76.233484 9.165955 22.137715
F 69.464884 12.910965 22.057215
F 67.286184 1.428905 22.330515
F 82.942984 13.037465 22.170815
F 85.151084 1.266615 22.016715
F 78.426184 5.304325 22.042715
F 82.851984 0.057129 25.683615
F 80.516684 1.369755 22.177215
F 71.662384 16.909465 22.204215
F 73.922384 12.849565 22.097415
F 82.976584 5.208495 22.100815
F 71.836684 9.212785 22.054015
F 80.650884 16.959665 22.149915
F 73.929484 5.388675 22.361615
F 80.708884 8.969585 22.123115
F 69.560884 5.275145 22.242615
F 85.100384 17.038965 22.297515
F 67.292584 16.756965 22.057415
F 76.176284 16.710765 22.388615
F 69.312784 -0.005161 33.064315
F 85.151584 9.138175 22.031215
F 78.240584 0.104743 43.196415
F 78.471184 13.010365 22.286315
F 78.208584 -0.162821 28.355315
F 73.884484 0.194651 35.839415
F 69.337484 -0.074635 40.256415
F 78.211584 0.416807 40.355515
F 73.811284 -0.057540 33.005615
F 82.682484 0.223173 28.406415
F 73.744984 0.039668 28.476615
F 78.238384 -0.083987 33.010515
F 73.873884 0.104945 25.718215
F 69.274784 -0.141175 42.916015
F 82.534584 -0.131997 32.970415
F 82.621984 0.244506 35.770615
F 78.252384 0.149859 35.849915
F 82.827084 0.159468 40.394215
F 82.993784 0.059996 43.033915
F 73.862584 0.231123 40.315715
F 78.220584 -0.046591 25.584015
F 80.752084 24.379665 3.207155
F 80.499084 32.371065 3.117275
F 71.722084 24.567165 2.989365
F 71.748384 32.116165 2.769805
F 80.866684 26.896365 6.760455
F 65.152584 23.379265 18.433815
F 80.614584 19.324165 6.757425
F 71.659884 27.134465 6.548935
F 85.217284 19.188265 6.746385
F 71.869284 19.524265 6.664985
F 80.654484 27.073765 3.999575
F 69.540284 23.272065 18.552815
F 80.509784 19.174165 3.969585
F 71.789284 27.195865 3.745405
F 84.976784 27.152165 6.699675
F 71.648484 19.476165 4.055395
F 71.497784 27.117865 21.046615
F 85.092384 19.237565 3.963365
F 64.947784 20.767965 14.686915
F 65.147984 20.678065 10.067115
F 82.866684 31.060765 4.030085
F 82.978484 23.187665 3.993735
F 65.031284 28.743765 3.064625
F 80.516384 24.506365 0.416942
F 73.944384 31.107965 3.837685
F 73.907884 23.424565 4.097345
F 69.424884 23.062565 21.135515
F 85.009084 24.493065 7.597565
F 65.009484 23.327265 6.639805
F 65.057784 28.494265 10.286415
F 82.930584 23.328065 21.414715
F 85.107684 27.104965 3.902525
F 82.852884 28.449965 3.046845
F 82.856684 20.549465 3.177245
F 84.932084 34.907265 14.092415
F 85.077384 32.207865 7.649515
F 74.114784 28.573165 3.068305
F 73.812384 20.658165 3.075125
F 82.851484 30.968565 6.679685
F 82.917184 23.115465 6.692505
F 64.967584 31.341365 3.889135
F 82.857384 30.795965 21.456915
F 74.100584 31.023165 6.702955
F 74.109284 23.353465 6.810855
F 69.540284 31.130765 21.190415
F 85.110984 24.450165 3.188035
F 67.322084 24.722565 2.900645
F 67.359984 32.295565 2.967865
F 76.204784 24.583965 3.152675
F 76.160284 32.269565 2.966295
F 64.819384 23.110265 21.132815
F 85.095084 19.508765 11.232415
F 85.118084 26.912065 21.241015
F 67.318584 27.353365 6.581675
F 78.511884 30.993265 21.204515
F 67.427284 19.437765 6.602985
F 76.158684 27.241765 6.863955
F 65.022684 23.335065 13.698015
F 76.231984 19.363265 6.781605
F 65.119384 23.108865 10.977015
F 84.900784 32.234165 10.445615
F 64.998684 28.469665 7.654775
F 67.335984 27.382665 3.792325
F 78.378684 20.773665 17.596015
F 67.234484 19.627665 3.878805
F 76.243484 27.194465 4.162285
F 78.360884 28.484465 17.537315
F 76.182484 19.518865 4.131965
F 80.664884 19.431465 21.224315
F 65.100184 30.882665 18.321615
F 84.864084 32.298165 14.978915
F 85.173484 24.572165 10.351115
F 64.951984 30.934665 11.136615
F 85.090684 19.592665 21.138615
F 69.438184 31.116765 3.870665
F 69.372384 23.370965 3.962585
F 78.476684 30.953265 4.245255
F 78.473184 23.312565 3.970015
F 65.161484 20.742065 7.401635
F 65.086984 28.510965 0.212878
F 76.239584 27.075565 18.494315
F 85.074584 19.364665 14.001015
F 69.665384 28.515965 3.001955
F 69.463284 20.817565 2.944975
F 78.543484 28.454465 3.173455
F 78.352484 20.496565 3.010575
F 69.641484 30.970865 6.518165
F 69.495984 23.281665 6.768225
F 78.557984 30.890765 6.870675
F 78.302684 23.156165 6.639025
F 80.785284 24.628065 10.384415
F 80.521184 32.424365 10.379515
F 71.816084 24.724865 10.363915
F 71.598684 32.306165 10.289115
F 80.496884 27.048365 14.244715
F 76.063284 27.283265 21.194615
F 80.450584 19.469465 14.055115
F 71.514584 27.263365 13.938715
F 69.401084 31.042665 18.361615
F 71.667084 19.577965 13.893315
F 80.594584 27.150265 11.540315
F 69.239684 20.828465 17.437015
F 80.669284 19.343465 11.267315
F 71.733684 27.338165 11.268615
F 85.200784 19.690765 18.322315
F 71.730884 19.403765 11.181315
F 80.629784 24.345165 7.591215
F 80.702584 32.330565 7.659155
F 71.735384 24.677965 7.640405
F 71.893884 32.420865 7.413435
F 82.733084 30.980565 11.217115
F 83.076384 23.255165 11.294515
F 85.266784 27.078965 11.292215
F 65.143484 28.208165 17.456115
F 73.897184 31.202065 11.330415
F 74.079184 23.389165 11.272115
F 82.888884 28.466065 7.807195
F 82.884884 20.618665 7.688545
F 82.712684 28.436465 0.352742
F 85.059784 26.771765 18.651615
F 73.943784 28.561765 7.609005
F 74.042384 20.748265 7.756645
F 82.832084 28.290365 10.598715
F 82.846084 20.825765 10.366015
F 71.662684 19.475965 21.471315
F 67.284184 24.499065 14.742515
F 74.041384 28.589965 10.355615
F 74.125284 20.891965 10.571315
F 82.802384 30.938365 14.047515
F 82.840484 23.288965 13.935015
F 85.058084 32.114065 3.121115
F 76.177784 32.325765 17.751115
F 73.738584 30.910765 14.003515
F 74.012084 23.312265 13.984615
F 84.984684 24.335065 17.573815
F 73.764584 31.063165 21.103515
F 67.247284 24.494165 10.179515
F 67.202884 32.259665 10.078115
F 76.206784 24.745965 10.500515
F 76.221884 32.496165 10.464415
F 85.103084 27.055665 14.138315
F 69.342184 28.348565 17.417015
F 67.267584 27.093965 21.228415
F 67.207484 27.099865 13.872615
F 78.186984 20.704465 14.844415
F 67.148184 19.464565 13.926715
F 76.181284 27.167865 14.010015
F 78.322384 28.627465 14.821015
F 76.061684 19.399065 13.936715
F 71.733584 32.402665 0.136302
F 69.370984 20.777365 14.756615
F 67.190484 32.398265 17.474715
F 67.284584 27.076365 11.111915
F 69.287184 28.530865 14.777015
F 67.180984 19.342465 11.265615
F 76.232584 27.334865 11.240815
F 78.365884 23.415965 18.629615
F 76.221684 19.378765 11.222815
F 85.139784 32.269365 0.484723
F 76.196984 19.325865 21.433215
F 67.264484 24.678865 7.423275
F 67.340284 32.267165 7.305235
F 76.312184 24.713565 7.649805
F 76.375984 32.300465 7.697595
F 69.376284 30.905165 11.086715
F 69.531684 23.564365 11.289215
F 78.411484 31.138465 11.227415
F 78.533884 23.305565 11.317215
F 69.504584 28.439665 7.502645
F 69.563084 20.709365 7.519905
F 78.630184 28.154065 7.619755
F 78.424584 20.777565 7.698695
F 69.435784 28.412365 10.215115
F 69.555584 20.770365 10.311515
F 78.400784 28.504365 10.385415
F 78.482584 20.698765 10.455415
F 69.448484 30.973765 13.772215
F 69.609384 23.329365 13.959815
F 78.387384 31.216865 14.007015
F 78.304584 23.199765 14.010815
F 80.583884 24.476365 17.619115
F 80.760984 32.386865 17.664915
F 71.697884 24.634965 17.593015
F 71.673884 32.231665 17.399615
F 78.626584 31.191765 18.502915
F 76.073684 32.224665 14.962615
F 65.037584 20.645265 2.847835
F 84.903784 32.220365 17.650015
F 76.070184 24.696765 15.043115
F 67.298784 26.947865 18.506115
F 80.620084 27.093665 18.440115
F 73.635784 23.429765 21.222215
F 80.583384 19.560465 18.504815
F 71.632284 27.183565 18.345515
F 64.991184 31.070165 6.628775
F 71.480784 19.390165 18.667415
F 80.613584 24.426065 15.040115
F 80.647284 32.380465 14.959815
F 71.809984 24.648765 14.889815
F 71.452184 32.337465 14.672815
F 82.922984 30.836465 18.677615
F 82.783884 23.195665 18.621915
F 76.231684 19.186265 18.688615
F 67.285384 32.457465 14.826915
F 73.949784 30.961065 18.362315
F 73.852084 23.172765 18.589315
F 82.962384 28.347865 14.992215
F 82.745584 20.763165 14.668615
F 80.541484 27.236365 21.247215
F 76.211784 24.531765 17.746415
F 73.962084 28.286365 14.904115
F 73.818884 20.833465 15.037615
F 82.961584 28.264365 17.749515
F 82.736384 20.764065 17.601015
F 67.345184 24.491865 17.535815
F 67.516584 19.411965 21.046215
F 74.095184 28.488765 17.564915
F 74.004884 20.454565 17.806515
F 66.986784 19.530965 18.414215
F 64.958184 23.222465 3.885295
F 78.345084 23.355265 21.413515
F 85.037684 24.411765 14.857915
F 65.074784 30.907465 21.101915
F 64.836884 28.654865 14.804215
F 64.828284 20.879065 17.360515
F 65.062884 31.225865 13.698415
F 83.006484 20.658965 0.442273
F 73.851584 28.481065 0.312655
F 78.317484 28.476165 0.377093
F 69.529584 28.652065 0.255271
F 67.225384 24.559865 0.103989
F 67.012484 35.009665 3.680775
F 67.248384 32.309365 0.224262
F 71.629084 24.585865 0.291542
F 76.088484 34.782465 3.983465
F 76.185184 24.610165 0.507824
F 76.228784 32.341665 0.256954
F 69.366484 20.774965 0.186062
F 80.523784 34.831065 21.309615
F 73.883284 20.835865 0.212536
F 85.206984 24.477265 0.324453
F 80.753784 32.173565 0.341569
F 78.331584 20.444365 0.309815
F 80.640584 34.762165 4.040335
F 65.141884 20.804365 0.156796
F 80.627684 24.624265 24.833915
F 80.845084 32.327565 25.060915
F 71.683084 24.786465 24.863615
F 71.593084 32.360865 24.789615
F 80.359984 27.113265 28.448615
F 65.046284 31.015965 40.097915
F 80.645684 19.415865 28.714815
F 71.600684 27.091365 28.664615
F 85.044884 27.074165 28.645915
F 71.797684 19.144665 28.416715
F 80.646684 27.245065 25.676415
F 65.191184 20.670165 24.669715
F 80.624484 19.423165 25.837115
F 71.507684 27.385265 25.873815
F 85.021684 27.156465 33.154015
F 71.796884 19.439565 25.706515
F 76.080984 34.880065 32.872615
F 64.837084 28.316065 24.650815
F 85.214884 19.232165 43.051715
F 64.897284 20.740365 39.240415
F 83.095584 30.917165 25.860115
F 82.551884 23.293665 25.952015
F 85.025284 32.127965 39.508415
F 65.086584 23.384865 35.806915
F 73.777484 30.925365 25.748615
F 73.888784 23.333865 25.620215
F 76.063484 32.387465 21.995215
F 85.309884 32.218465 24.825115
F 80.625384 27.009965 43.134615
F 85.005684 32.297465 32.147915
F 65.074684 20.676565 36.582715
F 85.065184 27.021265 40.360315
F 82.966284 28.352165 24.778715
F 82.769684 20.730665 24.902715
F 65.066684 28.298165 32.213815
F 65.159884 30.934765 35.753315
F 73.796284 28.323965 24.722915
F 74.002484 20.671565 24.764415
F 82.966284 30.945565 28.554315
F 82.980184 23.288965 28.592115
F 85.233484 24.312265 29.660015
F 85.301984 32.208365 36.863015
F 73.910184 30.850365 28.472415
F 73.907684 23.285565 28.385015
F 64.742184 30.786665 25.732415
F 65.091784 20.472765 29.539815
F 67.098884 24.434465 24.811815
F 67.074184 32.165165 24.820815
F 76.178184 24.438265 24.860915
F 76.084884 32.221565 24.688615
F 64.959784 30.923365 32.981515
F 69.413884 23.253965 42.971115
F 85.197684 32.119365 29.478515
F 67.184684 27.098765 28.593415
F 78.625684 28.550565 36.572615
F 67.350384 19.264965 28.470415
F 76.182384 27.129065 28.310015
F 64.766384 28.327965 39.331415
F 76.210384 19.388765 28.541815
F 85.083384 24.516465 32.454415
F 67.162584 24.444265 22.148215
F 84.828984 19.177465 25.898415
F 67.096384 27.285265 25.900615
F 85.108684 24.399065 24.986215
F 67.270484 19.425265 25.721815
F 76.077884 27.121565 25.556715
F 84.954684 19.392965 40.361815
F 76.257384 19.454265 25.811615
F 64.988084 30.826165 28.420515
F 69.364484 28.543365 22.044615
F 84.970684 32.220065 22.118815
F 73.999684 31.153865 43.066115
F 64.802184 28.432265 36.699215
F 76.181084 32.250665 39.244815
F 69.410984 31.135165 25.785815
F 69.472684 23.567665 25.752215
F 78.349084 31.037765 25.556715
F 78.406984 23.501865 25.939315
F 80.659584 32.212465 22.216515
F 65.099484 23.163065 32.994615
F 84.959384 26.955365 25.867615
F 76.127984 24.730765 36.640515
F 69.155884 28.568665 24.846515
F 69.506384 20.754465 25.084715
F 78.379784 28.395065 24.821315
F 78.544584 20.822665 24.875115
F 69.419184 30.796065 28.540715
F 69.431684 23.467965 28.388515
F 78.420784 31.064365 28.369415
F 78.310684 23.372665 28.517915
F 80.525984 24.566365 32.120315
F 80.684284 32.046265 31.933415
F 71.790784 24.430565 32.188615
F 71.819284 32.087565 32.066015
F 80.646684 27.274265 35.720615
F 85.264084 24.559965 36.586915
F 80.528884 19.582565 35.719715
F 71.651884 27.308265 35.704115
F 78.391784 20.833165 39.415915
F 71.895384 19.543065 35.608515
F 80.450784 27.100865 33.044815
F 67.299784 32.225665 36.622515
F 80.374784 19.547765 32.942515
F 71.565984 27.095765 32.942015
F 78.415784 28.361865 39.500415
F 71.643584 19.552765 32.853415
F 80.611184 24.481465 29.411915
F 80.603984 32.210465 29.312615
F 71.715784 24.520065 29.460615
F 71.662284 32.096565 29.363915
F 82.776984 31.022865 33.149415
F 82.736984 23.305965 33.126015
F 65.062084 23.129065 25.814615
F 76.155284 27.279065 43.037115
F 74.011884 30.940865 32.897015
F 74.187784 23.309865 33.082415
F 82.711984 28.352665 29.350915
F 82.776784 20.745065 29.735315
F 80.660984 24.647065 22.134415
F 76.319284 19.421165 40.279615
F 73.895584 28.271265 29.284315
F 73.876284 20.685765 29.344015
F 82.668184 28.464265 31.993715
F 82.857884 20.548865 32.316615
F 67.410484 27.327865 42.887615
F 78.601684 23.286165 40.328415
F 73.706984 28.359265 32.172315
F 73.983184 20.756865 32.159915
F 82.953184 30.929365 35.797215
F 82.943684 23.380965 35.807015
F 78.331184 21.000365 36.720515
F 82.881984 31.002865 43.045315
F 73.984684 30.986165 35.545615
F 73.833784 23.476065 35.836815
F 85.377684 27.213665 35.771015
F 78.375084 23.130465 43.044115
F 67.375484 24.540365 32.072415
F 67.251284 32.143365 31.881815
F 76.183184 24.674265 32.169315
F 76.209784 32.347565 32.058115
F 67.193684 19.449165 42.770315
F 67.245084 24.622965 36.604415
F 82.830484 23.191465 43.116615
F 67.075284 27.259765 35.864515
F 69.432484 20.489665 39.241215
F 67.306984 19.476265 35.739615
F 76.360784 27.151965 35.708915
F 71.711784 27.165765 43.082615
F 76.182484 19.612565 35.934015
F 73.976684 23.425265 43.129315
F 69.410884 28.293865 39.454815
F 84.866884 19.487265 28.625215
F 67.255984 27.119465 33.149515
F 76.100684 27.332565 40.330915
F 67.380684 19.490565 32.941415
F 75.956384 27.274265 33.064015
F 69.609084 23.142765 40.277215
F 76.042684 19.491865 33.211115
F 85.001784 24.441165 39.451515
F 85.103784 19.378565 35.725515
F 67.087084 24.413365 29.373515
F 67.230984 32.143265 29.176915
F 76.084384 24.605165 29.508015
F 76.220684 32.281965 29.212015
F 69.375084 30.842565 32.981715
F 69.497684 23.262965 33.065515
F 78.387084 31.016165 32.911115
F 78.336184 23.422365 33.224015
F 69.512984 28.337065 29.498415
F 69.616984 20.768565 29.134015
F 78.234184 28.503765 29.366015
F 78.436384 20.806265 29.417715
F 69.424484 28.383065 32.170915
F 69.515984 20.854365 31.896215
F 78.392884 28.426465 32.073915
F 78.111784 20.823165 32.118815
F 69.497984 31.045665 35.760015
F 69.485884 23.168865 35.893615
F 78.382484 31.189965 35.707615
F 78.381084 23.502265 35.780315
F 80.766784 24.683265 39.195715
F 80.534484 32.066065 39.486015
F 71.758484 24.675165 39.551115
F 71.815684 32.149665 39.150215
F 80.628284 19.231165 43.257215
F 69.578584 31.020865 40.286815
F 78.348584 31.055165 42.978415
F 67.164684 26.975665 40.120815
F 69.628084 20.579265 36.627915
F 67.097684 19.529665 40.150915
F 80.621284 27.142065 40.324715
F 76.136484 19.283765 43.073915
F 80.459484 19.501065 40.509815
F 71.627784 27.217465 40.443715
F 69.367784 28.518965 36.636815
F 71.658384 19.445965 40.418115
F 80.679784 24.647865 36.554915
F 80.647484 32.221565 36.831215
F 71.448284 24.770265 36.856715
F 71.812584 32.238665 36.419115
F 82.779484 30.790765 40.299715
F 82.761084 23.243665 40.373215
F 65.009484 23.379165 42.962315
F 76.377384 24.641065 39.372615
F 73.971284 31.049665 40.299315
F 74.057784 23.369265 40.342015
F 83.024284 28.280165 36.638515
F 82.823484 20.800365 36.507915
F 84.981884 27.067365 43.286515
F 71.639984 19.401765 43.243915
F 74.062684 28.506165 36.512515
F 73.947484 20.890465 36.694115
F 82.845484 28.261465 39.453615
F 82.720784 20.773465 39.208215
F 76.116984 32.324065 36.562915
F 67.456084 32.179865 39.383715
F 73.933584 28.480165 39.185315
F 73.817384 20.656365 39.322115
F 64.907584 20.622165 32.298215
F 78.373084 30.811165 40.289315
F 69.503684 31.157865 43.037015
F 85.198184 19.393565 33.060515
F 67.299184 24.431265 39.366315
F 64.949684 28.391265 29.483715
F 64.925384 23.218365 40.300515
F 65.045184 30.986465 42.853915
F 65.024684 22.903365 28.483415
F 67.272684 34.736365 32.799915
F 67.187084 32.319465 22.217715
F 71.397284 24.758965 22.125315
F 76.012384 24.732265 22.161515
F 80.592484 34.771565 35.822215
F 82.907684 20.795365 22.259215
F 64.910684 28.182765 21.963115
F 78.543784 20.724965 22.219115
F 85.133384 24.432365 22.235515
F 71.696484 32.351965 22.116015
F 65.211284 20.492065 21.904515
F 76.132684 34.813065 42.872615
F 78.305484 28.436965 21.957915
F 82.962184 28.123865 22.055515
F 76.191584 34.814065 28.293615
F 75.931584 34.773365 40.181315
F 69.524984 20.623565 22.327715
F 74.039684 20.830265 22.039415
F 73.722584 28.585165 21.996715
F 80.621084 47.521265 2.894245
F 80.691984 39.889265 3.019365
F 71.803584 47.869965 3.041855
F 71.723384 39.734065 2.977365
F 80.618884 50.386065 6.396745
F 80.503384 42.555465 6.543495
F 71.771384 50.167565 6.735455
F 71.694584 42.607865 6.425095
F 80.495584 50.343765 3.772185
F 80.546884 42.534065 3.870735
F 71.874084 50.416865 4.064215
F 71.732784 42.375565 3.741255
F 65.170184 43.740865 14.529115
F 65.314084 46.531065 18.403115
F 84.971584 47.558865 2.976955
F 85.032484 47.751665 10.363815
F 82.831584 38.646365 4.045525
F 82.649584 46.273765 4.108135
F 84.892784 42.538765 4.053695
F 84.878684 39.980265 3.262135
F 74.092384 38.519465 3.863845
F 73.880184 46.647565 4.041605
F 85.072384 42.746465 14.080215
F 64.895784 36.177965 10.009115
F 65.118784 46.396965 3.820875
F 84.954984 42.689265 6.742505
F 64.906484 46.470165 11.080815
F 64.961584 51.711765 10.206715
F 65.013384 38.740665 3.709155
F 64.902284 38.776565 6.569205
F 69.401484 38.633365 20.892015
F 65.052084 43.810265 10.141515
F 64.727584 36.087265 2.675015
F 82.805784 43.811965 3.126375
F 85.062684 50.133265 3.857155
F 85.039184 47.745165 7.710835
F 67.248484 48.051365 0.222708
F 78.327484 46.252965 21.108815
F 73.943284 36.045465 2.825785
F 73.802884 43.943465 2.874005
F 82.931884 38.988665 6.641675
F 82.790784 46.476965 6.721875
F 80.530784 40.047465 0.244337
F 65.177384 51.483565 3.139935
F 74.018084 38.734865 6.479865
F 73.892484 46.625665 6.690135
F 65.066184 46.440565 13.892115
F 64.881884 38.733265 11.092315
F 67.439284 47.764265 3.044875
F 67.116684 39.933065 2.658835
F 76.162084 47.672365 2.823955
F 76.164384 40.143265 2.934015
F 64.954984 38.779465 21.226215
F 84.972984 47.754965 14.734615
F 67.264084 50.164165 6.842775
F 67.104584 42.583165 6.594985
F 76.235584 50.413865 6.502965
F 76.282184 42.561865 6.656875
F 65.178584 46.494865 21.131015
F 85.106384 47.684265 17.408415
F 67.570584 50.501165 4.067825
F 67.252884 42.405065 3.867625
F 76.383984 50.196765 3.911465
F 76.109784 42.682665 3.907985
F 65.163884 51.564965 14.666215
F 69.370884 36.403565 -0.160117
F 71.756384 42.646865 20.995915
F 73.823484 38.875865 21.122515
F 85.147384 40.100465 7.623695
F 85.050684 42.398765 21.128615
F 69.321984 38.677665 3.652515
F 69.756784 46.116565 4.018455
F 78.314584 38.861965 3.959255
F 78.380784 46.328465 3.904785
F 64.813484 43.822265 7.365795
F 65.145584 38.914565 18.364515
F 85.180484 50.271265 13.878215
F 69.413084 38.649065 18.243815
F 73.987484 51.728065 14.901915
F 80.687184 42.353265 21.084715
F 85.056784 50.183165 6.504065
F 69.334384 36.106365 2.728525
F 69.456484 43.655065 2.880435
F 64.761484 36.224065 14.609715
F 78.198384 38.736165 21.169515
F 78.292384 43.748965 2.930075
F 69.421284 38.789465 6.424065
F 69.341584 46.339365 6.660465
F 78.379584 38.683765 6.741305
F 78.238884 46.488065 6.516535
F 80.935784 47.697765 10.155615
F 80.567484 39.863465 10.243015
F 71.683184 47.850865 10.379715
F 71.794684 40.097165 10.010015
F 80.660184 50.245165 13.872815
F 80.590884 42.439265 13.820415
F 71.857784 50.460465 13.823215
F 71.727884 42.549765 13.818215
F 80.690684 50.274665 11.201415
F 80.652984 42.454065 11.205115
F 71.661384 50.591765 11.189815
F 71.611084 42.517165 11.093915
F 80.531884 47.908665 7.512895
F 80.590684 40.013965 7.618485
F 71.529184 47.628865 7.597515
F 71.685784 40.044165 7.270015
F 82.899684 38.659465 10.937215
F 82.909784 46.342665 11.423915
F 74.096984 51.629265 10.236115
F 85.122084 50.352265 18.190415
F 73.941884 38.864665 11.242615
F 73.844984 46.550565 11.183715
F 78.186584 46.496265 18.375715
F 85.143784 40.062365 10.407815
F 82.611184 43.949365 7.587635
F 69.428684 36.325565 14.683715
F 65.221284 43.827665 2.669095
F 69.480184 46.691865 21.103115
F 80.540084 34.951965 18.546415
F 73.848384 36.342865 7.653165
F 73.912584 43.932765 7.463245
F 65.039884 38.734165 13.767015
F 82.945084 36.132765 10.092715
F 83.001484 43.810265 10.280115
F 78.352784 38.646365 18.421115
F 85.159384 50.398665 11.138315
F 67.441284 42.509365 21.091115
F 78.425784 51.596665 17.448215
F 73.863684 36.351865 10.393415
F 73.809484 43.974965 10.181315
F 83.062284 38.656365 13.613215
F 82.901584 46.400265 14.157215
F 69.061884 35.972465 17.546715
F 85.235084 39.952865 14.842915
F 73.890884 38.676465 13.923615
F 74.020584 46.431665 14.001915
F 78.611184 51.659665 10.310715
F 82.689584 38.695365 21.058215
F 67.000784 47.759965 10.256815
F 67.198584 40.007765 10.152315
F 76.007984 48.053665 10.258215
F 76.206784 39.970565 10.216615
F 78.632184 51.634065 14.663015
F 65.056584 51.739665 17.329715
F 67.365184 50.277065 14.010815
F 67.554484 42.578665 13.766015
F 76.262884 50.594565 14.006015
F 76.205984 42.460465 13.932515
F 74.191684 51.651365 3.062195
F 85.247984 47.607265 0.318387
F 67.290984 50.440465 11.045415
F 67.279484 42.611165 11.109915
F 76.287784 50.459465 11.317115
F 76.149284 42.604465 11.126115
F 78.398484 51.589665 2.958275
F 71.592584 34.955465 21.034315
F 67.096884 47.610065 7.549235
F 67.138084 39.946665 7.455865
F 76.103684 47.870265 7.521995
F 76.198484 40.048665 7.453305
F 69.417884 38.770065 11.002915
F 69.332684 46.651065 11.052615
F 78.298484 38.645565 11.331415
F 78.432984 46.702065 10.919715
F 82.851584 51.460265 2.925645
F 69.592584 36.139965 7.366525
F 69.333884 43.824865 7.474365
F 78.443184 36.144965 3.039025
F 78.471084 35.998765 7.731315
F 78.447784 43.914365 7.500935
F 65.232784 43.990365 17.399415
F 69.271984 36.296365 10.148115
F 69.448984 43.946565 10.276915
F 85.069584 50.271965 20.964115
F 78.369984 36.070365 10.438715
F 78.464084 43.885865 10.302015
F 69.484284 38.870465 13.688215
F 69.542284 46.435065 13.909115
F 78.486284 38.717765 14.016615
F 78.417784 46.551565 13.736115
F 80.483984 47.577665 17.479615
F 80.537684 39.806765 17.386115
F 71.764284 48.019665 17.499215
F 71.704584 40.018765 17.474715
F 69.627984 51.662265 14.667315
F 69.587384 46.549065 18.448515
F 80.608584 50.202965 21.291715
F 73.983184 51.582465 17.651215
F 80.614584 50.387965 18.447715
F 80.499884 42.319765 18.469915
F 71.747884 50.533065 18.412215
F 71.790784 42.583265 18.303015
F 80.630584 47.747965 14.897915
F 80.883584 39.809065 14.698815
F 71.743484 47.836765 14.780015
F 71.658584 39.947365 14.783115
F 82.887084 38.693865 18.456415
F 82.866284 46.198165 18.426015
F 82.865584 51.659965 17.485515
F 78.456384 43.901165 14.817815
F 73.791084 38.714965 18.495015
F 73.901084 46.313465 18.398315
F 78.409484 36.034165 14.945015
F 82.749884 36.274465 14.793615
F 82.755184 43.750965 14.780315
F 78.424784 51.604465 7.633355
F 64.924884 36.116665 7.426085
F 82.872784 51.478865 7.506775
F 64.843084 36.253365 -0.001612
F 73.837984 36.086865 14.915615
F 73.927684 43.885465 14.824215
F 78.428584 43.872665 17.638515
F 82.836784 36.140165 17.679615
F 82.678184 43.588265 17.476315
F 76.196984 50.156265 21.210515
F 71.495084 50.560165 21.181915
F 64.811884 46.543365 6.623215
F 69.582784 43.898165 14.909915
F 73.806984 35.986465 17.642615
F 74.095384 43.846365 17.590415
F 76.128884 39.971665 14.919215
F 69.598384 44.042665 17.688015
F 69.482284 51.738965 10.075015
F 69.681284 51.651565 2.972605
F 82.763384 46.378365 21.157215
F 82.979084 36.358465 7.447655
F 73.878284 46.528265 21.077515
F 76.134384 42.681065 21.068115
F 67.444984 47.937065 17.633415
F 67.305884 40.077665 17.319515
F 75.992484 47.730765 17.387815
F 76.147684 39.872865 17.593615
F 85.054084 39.965765 17.498915
F 82.968484 36.076965 2.943905
F 84.996884 42.513165 18.390215
F 73.979384 51.679765 7.548135
F 85.167484 42.617765 11.478215
F 67.271584 50.412365 21.274115
F 69.401384 51.527765 17.233315
F 69.521984 51.666065 7.367135
F 67.207584 50.384265 18.635715
F 67.362384 42.662965 18.332715
F 76.318284 50.155065 18.529015
F 76.294984 42.518765 18.332715
F 78.309884 36.149765 17.759415
F 82.913484 51.451765 14.787715
F 67.346684 47.711665 14.913615
F 67.349984 40.107665 14.718415
F 76.180284 47.918065 14.803115
F 82.850184 51.568165 10.216715
F 64.693184 36.456765 17.367415
F 65.008184 51.525165 7.511335
F 73.799984 43.819665 0.110847
F 82.721184 51.532465 0.312684
F 78.557184 51.568865 0.195256
F 65.063284 43.896965 0.059781
F 84.919384 34.782765 21.181515
F 64.730684 51.614065 0.440981
F 69.319784 43.842465 0.083721
F 71.497484 34.913165 11.166115
F 78.402284 36.117965 0.328535
F 80.539584 34.836965 13.924515
F 76.075484 47.705665 0.191670
F 69.602784 51.696965 0.257069
F 71.680384 47.841965 0.334357
F 66.849884 40.070665 -0.034751
F 85.141684 40.008165 0.488954
F 71.675184 39.904865 0.137576
F 73.920984 51.498565 0.164150
F 78.309684 43.947265 0.260494
F 76.094384 34.947265 6.847145
F 76.082084 34.889265 13.952715
F 82.815284 36.183665 0.277306
F 71.744284 35.073465 6.476755
F 71.628784 34.854265 13.845115
F 67.275584 35.100265 6.481865
F 66.727084 34.890865 18.499315
F 85.224084 34.667065 6.842315
F 80.779784 34.767065 6.746275
F 82.859484 43.837665 0.308881
F 67.080684 34.837065 10.906115
F 67.119684 34.852765 21.155815
F 76.129084 34.996365 21.299415
F 67.018484 35.058065 13.629115
F 84.960484 34.754665 11.325715
F 85.189184 34.763865 4.142645
F 85.070184 34.922165 18.558415
F 80.664384 35.039165 11.247215
F 76.038684 34.974765 18.595215
F 71.425384 34.729065 18.252915
F 71.597884 34.788165 3.713575
F 75.969484 35.017965 11.194315
F 67.346884 39.885665 21.844815
F 80.726784 47.626465 0.029772
F 73.812584 36.230965 0.106497
F 76.047384 40.028465 0.196135
F 80.722684 47.635865 24.844415
F 80.642484 39.657565 24.870115
F 71.712084 47.732765 24.758915
F 71.725584 40.041165 24.603815
F 80.765084 50.089465 28.539815
F 80.702784 42.477865 28.348715
F 71.822284 50.387465 28.337615
F 71.585884 42.520865 28.366715
F 80.679084 50.174265 25.796615
F 80.759984 42.351565 25.590215
F 71.660384 50.344165 25.705615
F 71.641484 42.592065 25.514715
F 84.997484 49.863665 25.911615
F 64.994884 51.569065 39.241415
F 65.079384 38.598765 35.497715
F 85.104584 47.469165 39.291915
F 82.957584 38.593765 25.866715
F 83.025584 46.317265 25.643715
F 85.168384 49.997365 28.835015
F 85.021284 47.748465 36.633115
F 73.886584 38.680865 25.734415
F 73.962784 46.553065 25.573215
F 65.169584 38.756865 25.528415
F 80.694384 50.311165 42.866915
F 85.154884 40.023165 32.256715
F 83.003484 51.666565 36.633715
F 85.145584 47.389465 29.499615
F 65.033184 36.057165 29.316515
F 85.150884 50.284365 40.353615
F 65.111284 46.515765 28.471015
F 64.996484 36.158165 39.172615
F 78.406284 35.961965 32.094615
F 83.033184 36.088865 24.703615
F 82.880684 43.629465 24.701315
F 65.133484 46.375065 32.843515
F 65.039584 43.875965 29.195115
F 65.035084 43.831465 36.474915
F 69.309284 36.191965 24.729115
F 73.959884 36.042165 24.621915
F 73.962284 43.997965 24.583415
F 82.938284 38.607865 28.674915
F 82.851184 46.376265 28.437315
F 85.306184 39.920465 29.357715
F 85.016284 39.792065 36.898815
F 73.852684 38.655965 28.531615
F 73.942184 46.141465 28.280915
F 82.910084 36.075365 39.611815
F 64.894584 38.587265 32.786215
F 67.179384 47.803365 24.966715
F 67.278184 39.862765 24.671915
F 76.410284 47.637665 24.719015
F 76.090984 39.868065 24.737715
F 85.037784 42.593365 40.403815
F 65.121084 43.916765 39.152215
F 67.176584 50.138365 28.421315
F 67.256384 42.453265 28.158815
F 76.403084 50.127165 28.492515
F 76.018884 42.490165 28.503815
F 78.286884 36.084765 39.357315
F 85.173584 50.269765 33.130315
F 67.185884 50.364265 25.707215
F 67.213584 42.499165 25.452215
F 76.159984 50.203265 25.778415
F 76.172284 42.516865 25.739215
F 85.185784 47.404165 24.631115
F 65.032284 36.055465 32.000415
F 85.071784 42.438465 35.930415
F 69.216384 39.111265 42.799515
F 65.104284 51.575965 32.040315
F 76.242384 50.377165 42.940715
F 69.515784 38.740065 25.673815
F 69.404384 46.356465 25.677015
F 78.471784 38.558765 25.846015
F 78.634084 46.186265 25.666915
F 85.023684 34.656065 28.518015
F 65.110084 43.771565 32.085315
F 64.963784 51.408265 29.391115
F 64.861184 43.883665 24.729115
F 64.878684 38.747865 40.171315
F 83.047684 46.255665 42.973115
F 69.311084 46.521165 40.357015
F 78.296184 46.422565 42.923415
F 69.417484 43.914965 24.549515
F 85.150684 42.537065 33.184215
F 78.414884 35.980665 24.921515
F 78.411584 43.539765 24.710915
F 69.401984 38.559465 28.367615
F 69.553884 46.299165 28.321115
F 78.490184 38.433365 28.523415
F 78.454984 46.101365 28.329415
F 80.610584 47.664065 32.294115
F 80.845384 39.944265 32.122815
F 71.673684 47.663265 32.119615
F 71.667684 39.939365 31.995415
F 80.893284 50.286865 35.783115
F 80.614884 42.446165 35.873815
F 71.618584 50.302365 35.576015
F 71.659584 42.465665 35.571015
F 80.627084 50.263265 33.050715
F 80.595084 42.473865 33.116815
F 71.569484 50.279065 32.891315
F 71.620684 42.563265 32.794015
F 80.552484 47.345965 29.445015
F 80.663384 39.961965 29.465615
F 71.660284 47.665465 29.281415
F 71.586384 40.044165 29.202815
F 82.916384 38.459565 33.089115
F 82.915584 46.490765 32.865515
F 85.043184 47.526765 21.939415
F 65.137084 46.409665 40.200215
F 73.974684 38.807665 33.030615
F 74.042684 46.557965 32.863415
F 85.090384 42.480165 25.737915
F 82.879584 36.047565 29.358115
F 82.876684 43.839065 29.372315
F 78.462584 46.419665 40.259615
F 67.192784 42.570665 42.844915
F 69.351484 46.571565 43.106515
F 78.469784 51.529165 22.058515
F 73.898184 35.847865 29.296415
F 73.859984 43.694965 29.444815
F 69.552984 36.234365 39.177015
F 82.729784 35.880765 32.046715
F 82.741384 43.796665 32.129015
F 78.109284 38.730265 40.418415
F 78.236084 36.225565 22.187315
F 73.956584 51.396965 39.258515
F 64.784384 51.645665 24.875715
F 74.038384 36.340865 31.997115
F 73.741684 43.994065 32.049115
F 82.645684 38.571365 35.787815
F 82.845284 46.335565 35.574815
F 65.054284 46.432265 25.768215
F 76.137784 42.630165 42.944115
F 73.871284 38.693965 35.744615
F 73.954584 46.435265 35.580915
F 85.059284 47.753665 32.205215
F 64.545784 38.786765 42.796315
F 67.324784 47.727065 32.085915
F 67.273084 39.859265 32.084715
F 76.143384 47.850565 31.735615
F 76.224784 39.875665 32.024915
F 85.032884 39.941965 24.697815
F 65.199484 38.744165 28.222015
F 67.140784 50.015465 35.560915
F 67.403784 42.685665 35.705015
F 75.981584 50.409665 35.530815
F 76.124784 42.604465 35.732015
F 65.034084 46.251965 35.523615
F 78.467984 51.522365 36.522415
F 67.389984 50.258865 32.850315
F 67.235684 42.513965 32.981815
F 76.380884 50.223665 32.847915
F 76.048684 42.543365 32.821115
F 78.341384 51.524865 39.213515
F 85.135984 39.877765 39.523315
F 67.350984 47.555065 29.327015
F 67.399484 39.965565 29.439315
F 76.195384 47.557365 29.200415
F 76.185984 39.857565 29.231015
F 69.473784 38.661465 32.963315
F 69.532984 46.271565 32.980315
F 78.449484 38.583165 33.019115
F 78.184684 46.421165 33.008715
F 85.044284 42.419865 43.306315
F 69.512684 36.000965 29.262315
F 69.335084 43.786465 29.099515
F 83.018784 51.583765 29.434615
F 80.621384 42.724665 43.097515
F 78.455184 43.629165 29.213615
F 78.508084 43.782565 39.400615
F 69.499784 36.144565 31.971815
F 69.468784 43.798965 31.742315
F 78.432084 35.851565 29.300915
F 71.620084 50.308565 42.888415
F 78.310784 43.832265 31.951715
F 69.402484 38.792965 35.556315
F 69.567384 46.448665 35.779115
F 78.405684 38.596265 35.717115
F 78.417284 46.350565 35.620615
F 80.715284 47.793365 39.330715
F 80.562684 39.823365 39.483115
F 71.752284 47.796865 39.240815
F 71.710084 39.926365 39.165415
F 65.044884 51.431465 36.518515
F 69.414184 51.638365 24.825515
F 69.198784 51.406365 36.615115
F 78.397084 51.407165 24.837115
F 80.578284 50.340465 40.173415
F 80.601484 42.363465 40.400915
F 71.595684 50.349965 40.082815
F 71.614784 42.560265 40.181615
F 80.619484 47.544665 36.652615
F 80.589984 39.877365 36.721615
F 71.811484 47.717365 36.624215
F 71.585984 39.898365 36.477615
F 82.830084 38.573665 40.451915
F 82.841484 46.295565 40.261015
F 65.145084 36.044165 36.483615
F 78.373384 36.122665 36.665015
F 74.003984 38.809065 40.216615
F 73.986884 46.619165 40.146015
F 78.367484 43.820265 36.543615
F 82.738284 36.013165 36.813115
F 82.868884 43.761565 36.638615
F 73.882784 38.748865 42.849615
F 85.280784 50.291165 35.812915
F 65.133984 46.604365 42.850415
F 85.189284 50.331865 43.157915
F 74.016184 36.065165 36.541215
F 73.959884 43.855565 36.611315
F 73.907384 51.609665 24.883915
F 69.334484 51.541065 39.368315
F 82.706284 43.800265 39.371215
F 85.081184 42.555265 28.443615
F 69.467684 43.942165 39.388915
F 78.321884 38.736765 43.003115
F 69.510584 51.629965 32.148315
F 73.809184 36.096865 39.188015
F 73.975984 43.890765 39.247215
F 69.310484 38.879765 40.139815
F 64.830084 36.190765 24.817915
F 82.983484 51.520165 32.251615
F 73.905984 51.301765 31.958515
F 76.130284 39.969265 36.516115
F 71.547884 42.488265 42.834115
F 76.238584 47.500465 21.974615
F 67.176984 50.538865 43.013815
F 67.269984 47.791265 39.362415
F 66.996284 40.192165 39.344515
F 76.232184 47.705165 39.224915
F 76.100384 40.155265 39.320515
F 73.987984 51.414065 29.245115
F 69.655484 43.915465 36.548415
F 69.610184 36.187865 36.486315
F 82.810684 38.937265 43.170815
F 78.461284 51.716565 32.198415
F 78.571984 51.402665 29.388115
F 69.576984 51.550365 29.332215
F 82.969484 51.409265 25.032015
F 67.121784 50.298865 40.336015
F 67.388284 42.690065 40.178215
F 76.175384 50.134465 40.210115
F 76.144284 42.736265 40.311315
F 82.905284 51.294365 22.215715
F 73.958284 46.505565 42.903815
F 67.221684 47.396065 36.635615
F 67.108684 39.981565 36.585415
F 76.074784 47.886865 36.480715
F 82.992884 51.684765 39.361315
F 73.885384 51.756465 36.475915
F 69.373284 51.729465 22.125115
F 82.773984 36.113165 22.090915
F 67.043284 34.973165 42.898515
F 65.129984 43.787165 22.080115
F 84.979484 34.827965 43.183315
F 78.407884 43.659765 22.018215
F 64.853884 36.216565 22.018315
F 71.648784 47.856665 21.978015
F 80.526984 39.810465 22.120815
F 71.635184 35.002465 25.579315
F 85.183284 39.829165 22.036715
F 73.940484 51.592965 22.059615
F 71.492884 40.112065 21.897615
F 69.481784 43.980765 21.912315
F 80.471884 47.581365 21.998315
F 66.947084 34.834065 25.791315
F 76.157384 34.733365 25.564415
F 67.292084 47.811665 22.183215
F 69.301284 36.125765 22.117815
F 67.296584 34.898565 40.163915
F 85.063084 34.804765 33.015515
F 80.692384 34.824265 28.519815
F 73.997284 43.972465 21.916515
F 71.730584 34.899765 42.722715
F 75.944384 40.040165 22.015015
F 67.228284 34.794965 28.324515
F 73.711084 36.272665 22.005215
F 71.819484 34.868465 35.644915
F 85.022884 34.774165 40.457515
F 80.529284 34.498565 33.018915
F 71.885084 34.813865 32.851815
F 67.297584 34.731565 35.609315
F 82.749384 43.698865 21.989115
F 76.122784 34.926265 35.542815
F 71.663184 34.617965 40.093515
F 64.921584 51.710765 22.128515
F 80.741584 34.880165 25.832815
F 80.571684 34.881065 43.043715
F 80.561884 34.682765 40.439215
F 85.035584 34.758265 25.835915
F 71.752584 34.693265 28.301015
F 84.939084 34.800365 35.765815
F 80.661884 55.362365 3.090465
F 80.490984 63.428665 2.924065
F 71.807184 55.588265 3.044315
F 71.525384 63.300165 3.099635
F 80.867284 57.991665 6.773985
F 80.620184 65.894665 6.608025
F 71.514584 57.962465 6.598585
F 71.395584 65.814465 6.813335
F 80.606284 57.972865 3.992815
F 80.599784 65.819465 3.893965
F 71.702284 58.100565 3.920565
F 71.462284 65.798965 4.086965
F 85.076784 57.806165 18.651315
F 64.960484 54.265865 20.984615
F 64.641784 67.092965 7.609385
F 80.612084 63.073065 0.272957
F 82.924084 54.017365 3.904955
F 82.663484 62.063865 3.778765
F 85.248084 63.231065 14.692015
F 64.793184 59.447365 17.507515
F 73.959984 54.401765 3.953935
F 73.655384 61.961265 3.932525
F 65.026484 54.130165 13.832715
F 64.909884 61.842565 6.744525
F 64.817384 66.744665 0.127755
F 85.198584 58.073665 6.615795
F 85.198584 65.898065 11.364815
F 64.909684 61.968665 18.498115
F 82.809784 59.365165 3.217635
F 82.905584 67.038865 3.120435
F 85.163184 55.521765 10.147115
F 64.576584 66.968265 2.896835
F 73.821384 59.298365 3.012785
F 73.664384 66.959665 2.893595
F 82.952484 54.210765 6.665115
F 82.826684 62.104965 6.388885
F 80.799984 57.932565 21.091415
F 67.290984 55.416265 0.623809
F 73.980184 54.154365 6.541105
F 73.857584 62.116865 6.607525
F 67.247184 62.938065 0.387618
F 71.753884 58.112865 21.100215
F 67.290484 55.323165 3.362455
F 66.892284 63.248965 3.108675
F 76.179184 55.712865 3.122495
F 75.986884 63.302865 2.920965
F 64.962884 59.284865 3.018965
F 85.173184 55.442965 17.497215
F 67.095484 58.062965 6.638635
F 66.946384 65.790165 6.727185
F 76.185184 58.212065 6.752925
F 76.108684 65.774965 6.677775
F 78.260584 54.016165 21.156115
F 64.824084 53.987665 3.864495
F 67.279084 58.102165 3.865835
F 66.711284 65.728265 4.074065
F 76.171484 58.305565 4.057555
F 75.969784 65.839265 3.928485
F 84.997784 58.073965 10.951115
F 80.409884 65.687365 21.060515
F 84.970184 57.790865 3.865705
F 64.785684 59.314565 14.829915
F 82.822884 61.970765 21.163015
F 76.245384 58.015165 21.229515
F 69.661084 54.238065 3.858515
F 69.404884 61.960765 3.864605
F 78.460684 54.134565 3.915885
F 78.353184 61.953165 3.896825
F 64.848484 66.881765 10.281715
F 78.419884 54.076465 18.465215
F 84.991884 63.415265 2.948055
F 85.130084 65.946465 4.053905
F 69.518784 59.406165 3.037635
F 69.097784 66.923465 3.156595
F 78.454384 59.418965 3.017675
F 78.194784 67.075365 3.007895
F 69.390084 54.294265 6.541535
F 69.138384 61.834965 6.660365
F 78.365384 54.115765 6.487475
F 78.471284 61.927665 6.720325
F 80.852384 55.576165 10.255415
F 80.600584 63.348665 10.273415
F 71.748684 55.743265 10.260215
F 71.572684 63.077965 10.242715
F 80.561784 58.038465 13.832015
F 80.711884 65.704865 13.915015
F 71.960784 58.217065 14.016415
F 71.545584 65.826965 13.786515
F 80.765484 58.139965 11.141115
F 80.736584 65.916665 11.130715
F 71.794784 58.338965 11.339015
F 71.533684 65.847265 11.120115
F 80.555184 55.302865 7.518435
F 80.632384 63.386165 7.466425
F 71.639884 55.463465 7.498495
F 71.435984 63.143065 7.420505
F 83.010284 54.148865 11.084215
F 82.888784 62.102665 11.113415
F 69.433184 61.937465 18.129715
F 82.944584 53.831765 21.258515
F 73.902384 54.192565 10.911815
F 74.065984 61.992265 11.251515
F 83.112884 59.465265 7.414255
F 82.882784 67.299765 7.586845
F 64.834984 67.098165 17.568215
F 69.324284 67.166965 14.786515
F 73.675384 59.404765 7.467315
F 73.769284 66.972465 7.544155
F 82.906184 59.496165 10.089215
F 82.943184 67.210865 10.388615
F 69.670384 59.295865 14.772215
F 69.413384 54.244165 18.206315
F 73.767484 59.429265 10.092215
F 73.852484 66.973165 10.349615
F 82.714684 54.076365 13.897115
F 82.890984 61.863965 13.808315
F 76.119284 65.696765 21.372415
F 78.578284 59.114165 17.454815
F 74.056384 54.143065 13.764815
F 74.067484 62.070565 13.909315
F 64.947784 59.403465 7.587785
F 84.970384 65.725665 13.937015
F 67.424384 55.533465 10.284515
F 67.106884 63.306665 10.464815
F 76.199384 55.532065 10.072915
F 76.218584 63.375465 10.391415
F 85.049984 55.285665 2.837815
F 78.199284 61.862065 21.140815
F 67.241084 58.258565 13.894215
F 66.921784 65.977165 13.950215
F 76.206584 58.065365 13.807315
F 76.207084 65.899865 13.927515
F 65.161684 54.398265 11.191215
F 69.493184 62.131965 20.873515
F 67.299484 58.255065 11.245915
F 67.186184 65.814365 11.211815
F 76.209884 58.165965 11.035415
F 76.197684 65.943965 11.254815
F 85.230884 55.460165 7.348325
F 85.078784 57.765665 21.248215
F 67.116084 55.610665 7.533595
F 66.963084 63.273565 7.742215
F 76.157284 55.551165 7.328995
F 76.211584 63.246865 7.668855
F 69.691684 54.327265 10.965615
F 69.491084 61.890565 11.331915
F 78.405684 54.265665 11.003715
F 78.361784 61.998765 11.020815
F 69.408484 59.257365 7.484375
F 69.081384 67.087365 7.442055
F 78.582484 59.369165 7.448945
F 78.289984 67.060365 7.445405
F 69.536684 59.437465 10.255115
F 69.275884 67.209765 10.091615
F 78.424684 59.368865 10.115015
F 78.475784 67.014765 10.120615
F 69.612884 54.094865 13.715315
F 69.467184 61.895165 14.033615
F 78.420784 54.274665 13.868915
F 78.504284 61.939065 13.846015
F 80.672384 55.521365 17.569415
F 80.569584 63.064065 17.584215
F 71.783184 55.506565 17.575315
F 71.735384 63.322265 17.526915
F 69.258984 67.234565 17.558015
F 69.380584 59.372665 17.388715
F 71.744584 65.960165 21.121515
F 78.435484 66.970565 14.812315
F 80.768384 57.918565 18.508315
F 80.714984 65.661165 18.342515
F 71.606884 58.076065 18.381215
F 71.524184 65.996865 18.432315
F 80.630584 55.559465 14.940215
F 80.670284 63.110065 14.765115
F 71.846484 55.498165 14.893015
F 71.698784 63.349965 14.711515
F 82.797784 54.275365 18.385615
F 82.914784 61.830465 18.375315
F 78.377784 59.296665 14.745715
F 85.196984 65.778765 18.433415
F 74.048984 54.184765 18.455315
F 73.940084 62.000065 18.363315
F 82.751984 59.345065 14.626015
F 82.776984 67.100765 14.817915
F 78.215684 59.353765 0.406304
F 85.092084 65.928165 6.773905
F 74.135884 59.569465 14.871415
F 73.743484 67.020765 14.825915
F 82.802484 59.150365 17.435415
F 82.960684 67.112865 17.478215
F 73.804684 61.844765 21.096415
F 76.274384 63.334965 14.642615
F 73.978584 59.434265 17.513215
F 73.783884 67.000865 17.409615
F 73.880584 54.107265 21.202015
F 64.919984 59.446365 10.273515
F 78.321984 66.828765 17.502115
F 64.998084 61.953565 21.216615
F 78.279584 61.760365 18.305615
F 69.328284 54.177665 20.999415
F 67.387884 58.248665 21.087115
F 64.919784 61.929565 13.885615
F 67.090284 55.438565 17.499115
F 67.152084 63.211065 17.309415
F 76.249184 55.426065 17.500815
F 76.119884 63.140765 17.420815
F 84.868584 58.072965 13.689415
F 85.017484 65.724265 21.154915
F 64.700384 61.865965 3.952955
F 85.174384 63.255165 17.435615
F 64.631784 67.236365 14.817215
F 85.034084 55.476265 14.654615
F 84.986784 63.375565 7.475945
F 67.121284 65.690765 20.902415
F 67.004284 58.009065 18.424915
F 67.164484 65.827665 18.278415
F 76.170584 57.976965 18.393915
F 76.021584 65.415865 18.478815
F 64.835884 54.148565 18.195115
F 85.170784 63.369065 10.260315
F 67.332784 55.450465 14.826115
F 67.212084 63.369565 14.667315
F 76.227584 55.487965 14.809815
F 64.881084 54.231865 6.577065
F 64.829084 62.052865 11.203815
F 64.845984 59.260565 0.107987
F 71.893184 55.690165 0.401195
F 69.347484 66.844165 0.153435
F 80.371184 55.534265 0.338525
F 73.796284 67.018365 0.147138
F 84.949784 55.563265 0.140356
F 82.875484 67.039965 0.417867
F 82.860684 59.368265 0.520029
F 71.639984 63.172465 0.371000
F 73.957184 59.288965 0.246238
F 76.001584 55.457765 0.294670
F 69.537784 59.206965 0.384677
F 85.057584 63.102765 0.243967
F 78.255584 67.085565 0.377621
F 76.193484 63.247865 0.253958
F 73.714484 69.740065 6.661605
F 64.982284 69.487665 11.166415
F 69.461584 69.848565 11.158415
F 64.684184 69.646065 14.093915
F 65.063384 69.576865 21.225715
F 65.080884 69.617665 18.591815
F 69.458484 69.732965 13.902615
F 73.942584 69.666465 21.365015
F 80.526384 55.105865 24.688715
F 80.520284 62.899565 24.635215
F 71.499084 55.477865 24.795815
F 71.566684 63.168165 24.544715
F 80.612584 57.869165 28.197615
F 80.653484 65.557165 28.278015
F 71.581384 58.046965 28.433515
F 71.673484 65.728965 28.364915
F 80.608184 57.718365 25.537315
F 80.555784 65.466465 25.623015
F 71.602484 58.193565 25.651515
F 71.689984 65.787565 25.564915
F 85.079484 55.616865 39.390215
F 64.859584 61.840665 40.185815
F 64.970584 66.901465 22.029215
F 65.113984 61.877065 35.818415
F 82.782084 54.007665 25.807715
F 82.819284 61.789665 25.579615
F 64.904984 54.044065 40.277915
F 64.913584 54.182665 25.668015
F 73.816584 54.144265 25.691415
F 73.863984 61.991165 25.741815
F 85.378184 55.384165 32.125415
F 84.970984 65.683465 25.691415
F 65.211184 59.198365 36.688215
F 85.053384 55.159665 24.861815
F 82.901084 59.317265 22.105715
F 71.770784 58.186265 43.050015
F 82.909884 59.038465 24.878615
F 82.814984 66.869565 24.746315
F 71.717984 65.690965 42.926315
F 85.144984 65.819365 28.356515
F 73.771684 59.453865 24.793015
F 73.842284 66.997265 24.767215
F 82.921084 54.101165 28.446715
F 82.651184 61.657865 28.273615
F 64.893184 59.393365 32.040415
F 84.956884 65.861565 40.320215
F 73.983884 54.000065 28.367215
F 73.990284 61.878965 28.453015
F 65.164484 61.881365 28.264915
F 85.086084 63.203665 24.772915
F 67.084084 55.537065 24.838015
F 67.188984 63.177565 24.691615
F 76.132884 55.241465 24.720515
F 76.070784 63.171965 24.744615
F 65.080684 61.989365 33.108915
F 84.988084 65.644065 32.967715
F 67.124784 58.048265 28.375715
F 67.073984 65.639765 28.344215
F 76.081184 57.812665 28.394415
F 76.267684 65.688265 28.239515
F 85.038184 57.728465 25.877815
F 64.971184 54.083765 32.848615
F 67.222184 58.160365 25.614715
F 67.223284 65.541065 25.684915
F 75.990684 57.897665 25.656815
F 76.011084 65.824465 25.526915
F 65.085384 59.144265 39.516015
F 65.008784 66.971365 24.703315
F 78.312384 54.216165 42.983215
F 82.854184 61.824765 43.066115
F 69.505284 61.814265 43.001615
F 64.888484 66.997965 39.265615
F 69.244284 54.256565 25.720715
F 69.245684 61.905365 25.665315
F 78.338584 53.951265 25.806015
F 78.281584 61.857965 25.746415
F 84.937784 58.222665 40.217015
F 84.979784 65.786965 42.973815
F 85.235484 58.068865 33.049215
F 85.051684 65.646065 35.705115
F 69.352784 59.419165 24.713015
F 69.243584 67.008865 24.631915
F 78.342084 59.112365 24.904715
F 78.471784 66.855065 24.564015
F 69.234684 54.211865 28.490515
F 69.545584 61.794465 28.556315
F 78.477384 54.062165 28.484115
F 78.424584 61.646765 28.539615
F 80.741684 55.367465 32.093715
F 80.461384 63.098165 32.067015
F 71.793984 55.303765 31.788615
F 71.523884 63.035065 31.933415
F 80.439384 58.053165 35.898515
F 80.697384 65.617065 35.654615
F 71.486584 57.935065 35.737915
F 71.790884 65.469365 35.715815
F 80.641884 57.959365 33.134115
F 80.597684 65.676565 33.041215
F 71.517484 57.691165 32.955715
F 71.580884 65.562265 33.014215
F 80.589384 55.340065 29.391615
F 80.633384 63.028365 29.405015
F 71.713984 55.391565 29.089115
F 71.687784 63.140765 29.218615
F 82.973284 54.193565 33.009115
F 82.823084 61.845965 33.158715
F 69.314884 66.825265 39.189115
F 73.867584 54.150165 43.060715
F 73.909184 54.003965 32.901015
F 73.587584 61.746865 32.906915
F 82.755484 59.109665 29.436215
F 82.796184 67.000165 29.163415
F 78.303884 61.844065 40.182915
F 78.481284 54.040365 40.336915
F 73.873784 59.177965 29.436215
F 73.923284 66.901265 29.232815
F 82.942384 59.366965 32.179515
F 82.747684 66.689565 31.947515
F 69.491684 61.689465 40.196015
F 82.604984 54.175865 43.325715
F 73.707584 59.159165 32.152115
F 73.869684 66.824165 32.008215
F 82.857884 54.274565 35.731815
F 82.798184 61.730965 35.885215
F 64.846384 66.990965 29.284115
F 85.046084 55.408165 29.329515
F 73.919284 54.370465 35.706415
F 73.811384 61.601365 35.611115
F 64.886984 59.287265 29.340715
F 85.170784 55.540765 36.663015
F 67.295784 55.496265 31.999115
F 67.338484 63.196665 31.993415
F 76.119084 55.397065 32.209315
F 75.983284 62.902565 32.116315
F 73.887184 61.890765 43.050615
F 69.424084 54.034365 40.385115
F 67.294184 57.793765 35.565015
F 67.088384 65.729965 35.602615
F 76.145384 58.040965 35.582915
F 76.187384 65.717365 35.675215
F 85.217484 58.097765 35.821615
F 64.928684 53.959965 35.559815
F 66.932184 57.927965 32.984415
F 67.365784 65.726665 32.918615
F 76.021884 58.021865 32.917915
F 76.156284 65.389365 33.037315
F 64.849684 59.204365 24.811815
F 84.859084 58.075665 43.051615
F 66.917384 55.367165 29.417015
F 67.228484 63.062465 29.322215
F 76.063784 55.173265 29.360215
F 76.245484 63.032465 29.346515
F 69.495484 54.154465 32.869415
F 69.378484 61.723365 33.024315
F 78.464684 54.301965 33.060115
F 78.299484 61.720665 32.954715
F 69.405884 59.136865 29.380015
F 69.307484 66.863265 29.192115
F 78.367384 58.966665 29.268715
F 78.322984 66.858565 29.362415
F 69.254984 59.097965 32.210715
F 69.435584 66.943565 31.872715
F 78.540084 59.206165 32.023015
F 78.340384 66.807865 32.130115
F 69.511084 53.964365 35.600615
F 69.580984 61.959265 35.749015
F 78.604384 54.130865 35.805915
F 78.299384 61.895465 35.705215
F 80.616384 55.712965 39.483715
F 80.515284 63.221265 39.551415
F 71.608084 55.314165 39.403415
F 71.753884 63.179465 39.340215
F 76.080384 65.820965 42.972015
F 64.967484 61.860465 42.773315
F 67.187484 57.882365 43.295515
F 65.071384 66.919365 32.081615
F 80.646184 58.160365 40.415115
F 80.491784 65.815665 40.410815
F 71.328484 57.989265 40.375215
F 71.552084 65.758865 40.258715
F 80.779384 55.468765 36.777015
F 80.530384 63.146965 36.704815
F 71.507684 55.393965 36.763515
F 71.838284 62.972965 36.708115
F 82.842084 54.257665 40.390115
F 82.743684 62.038665 40.245315
F 65.017084 61.871365 25.574915
F 85.180884 58.085065 28.576815
F 73.928884 54.064965 40.210515
F 73.847684 61.778765 40.260315
F 82.863184 59.203465 36.639815
F 82.812284 67.014165 36.680315
F 69.427884 66.770965 36.552015
F 80.572584 65.748365 43.237015
F 73.780684 59.047865 36.605415
F 73.839384 66.993765 36.483515
F 82.699784 59.507465 39.254515
F 82.688784 67.069065 39.433315
F 64.773584 66.933265 36.557615
F 85.077184 63.291065 39.628115
F 73.716684 59.151365 39.442515
F 73.780384 67.157165 39.268115
F 67.127084 65.426165 42.919715
F 69.248684 59.190665 39.435415
F 78.439384 67.075865 36.736615
F 78.323684 61.843665 42.903715
F 78.268084 59.384265 36.669115
F 64.819884 53.985365 28.332415
F 85.084484 63.121665 32.210215
F 80.594384 58.151365 43.135515
F 67.341284 55.248565 39.374115
F 67.147384 63.023965 39.309015
F 76.169384 55.459065 39.305615
F 75.949184 63.143265 39.411115
F 78.229684 59.362965 39.400815
F 76.013684 63.145165 36.659115
F 69.626284 54.373865 43.167615
F 84.953284 63.168265 36.948515
F 78.394184 67.193865 39.408815
F 69.319584 59.393465 36.666115
F 82.718684 66.803265 21.929015
F 84.885484 63.193765 29.382615
F 67.241784 57.859665 40.529115
F 67.108184 65.712165 40.097315
F 75.985084 57.967065 40.369915
F 76.039184 65.771665 40.236315
F 76.011684 58.050365 43.110115
F 65.059884 54.131465 43.016115
F 67.275784 55.170165 36.525515
F 67.292984 63.182265 36.615015
F 76.200684 55.521765 36.561415
F 85.210184 63.131465 22.019615
F 76.065584 55.344165 21.974015
F 74.121984 59.381765 21.996915
F 73.978484 67.071865 22.154015
F 78.591284 59.233365 21.945715
F 65.007984 59.337465 22.015715
F 78.279884 66.940465 21.951415
F 71.720384 55.410565 22.015015
F 75.943384 63.043665 22.190515
F 69.340384 67.032165 21.938315
F 69.621584 59.539365 21.964415
F 71.668384 63.285165 21.934515
F 67.348384 63.251965 21.853415
F 84.964084 55.304165 22.236215
F 80.548484 63.142465 22.035715
F 80.605184 55.333765 21.731215
F 64.771184 69.479765 28.387015
F 67.315584 55.628965 22.038315
F 69.322384 69.420065 35.718915
F 69.274684 69.555265 28.343315
F 69.393084 69.547565 25.606115
F 64.857684 69.714365 32.876015
F 64.804384 69.499165 35.572415
F 64.855484 69.444165 40.301915
F 64.862184 69.483465 25.659215
F 89.561184 1.349125 2.963875
F 89.618284 8.956275 3.061225
F 100.728984 0.109628 11.203815
F 98.488384 1.390545 3.021905
F 98.488084 9.108265 3.021585
F 98.487784 16.825965 3.021255
F 89.394384 3.822405 6.718425
F 89.520384 11.456665 6.687755
F 98.487784 3.967065 6.659875
F 98.487484 11.684765 6.659555
F 89.628284 3.907705 4.073085
F 89.585084 11.347065 4.114085
F 98.486384 3.965775 3.929735
F 98.486084 11.683465 3.929405
F 89.544184 16.946965 14.841215
F 87.222084 15.545065 21.350615
F 87.277384 7.819105 21.307615
F 89.643184 17.059665 17.630515
F 102.976984 1.386615 17.565515
F 102.970984 11.689165 21.202715
F 91.934784 7.784415 4.005145
F 91.829584 15.204965 3.871595
F 89.676084 16.936665 7.421305
F 100.733984 7.828395 3.926645
F 100.732984 15.546165 3.926325
F 96.254484 15.542365 18.482015
F 102.988984 16.816065 14.822615
F 89.490084 11.580965 21.218115
F 102.970984 3.971425 21.203015
F 98.485784 1.391805 0.291717
F 91.850884 5.180125 3.048825
F 91.753584 12.717865 3.068705
F 100.727984 5.245645 3.024895
F 100.727984 12.963365 3.024565
F 91.911984 7.730445 6.734265
F 91.749984 15.420365 6.572465
F 89.506784 3.965135 21.336315
F 100.726984 7.829715 6.661575
F 100.726984 15.547465 6.661255
F 96.254884 7.824625 18.482415
F 94.027484 1.392755 3.020435
F 94.028384 9.110585 3.020015
F 94.023884 16.824965 3.020485
F 103.000984 1.381305 3.020315
F 102.999984 9.099025 3.019995
F 102.999984 16.816765 3.019665
F 94.025784 3.964865 6.659085
F 94.025684 11.682565 6.658115
F 102.994984 3.975935 6.655575
F 102.993984 11.693665 6.655245
F 94.029584 3.963105 3.930935
F 94.028184 11.680765 3.930475
F 103.003984 3.981295 3.910385
F 103.003984 11.698965 3.910065
F 94.023884 11.684465 21.211815
F 91.837584 15.624865 21.248415
F 94.025384 16.827965 17.573015
F 102.975984 16.822065 17.564915
F 94.026584 9.110795 17.573215
F 102.989984 1.380655 14.823315
F 87.398384 7.885515 3.984735
F 87.528484 15.438965 3.818095
F 105.211984 15.538265 21.099815
F 96.255384 7.824135 3.929635
F 96.254984 15.541765 3.929355
F 105.311984 12.933165 14.702815
F 105.343984 7.866515 3.795985
F 105.342984 15.584265 3.795655
F 102.988984 9.098375 14.823015
F 94.025084 16.827665 14.844015
F 94.029184 9.111495 14.845515
F 89.586184 16.864065 10.123615
F 94.027184 1.393405 14.845515
F 102.982984 11.694665 18.462315
F 94.028184 3.964415 21.210715
F 87.413784 5.262625 3.328225
F 87.333084 12.851065 3.317435
F 96.255084 5.251065 3.020515
F 96.254584 12.968865 3.020105
F 105.278984 5.247215 2.938855
F 105.278984 12.964965 2.938525
F 87.539784 7.732865 6.762595
F 87.486984 15.398465 6.633975
F 105.211984 7.820515 21.100215
F 96.255084 7.824245 6.658595
F 96.254584 15.541865 6.658235
F 87.378084 5.235325 15.070715
F 105.270984 7.829795 6.554805
F 105.269984 15.547565 6.554485
F 102.976984 9.104345 17.565215
F 89.658284 1.566885 10.374215
F 89.612084 9.052935 10.463815
F 102.982984 3.976965 18.462615
F 98.487284 1.391115 10.298015
F 98.486984 9.108835 10.297715
F 98.486584 16.826565 10.297315
F 89.461984 3.985065 14.086615
F 89.621584 11.844065 14.001515
F 98.486684 3.967075 13.935915
F 98.486284 11.684765 13.935615
F 89.559184 3.992285 11.332015
F 89.577284 11.798165 11.128715
F 98.485884 3.965925 11.205915
F 98.485584 11.683665 11.205615
F 89.491484 1.399395 7.690525
F 89.810384 9.003675 7.694685
F 100.717984 12.968965 0.292213
F 98.486384 1.392075 7.567835
F 98.485984 9.109795 7.567515
F 98.485684 16.827565 7.567185
F 91.877684 7.698885 11.218915
F 91.820284 15.567765 11.301615
F 105.226984 5.254085 17.464015
F 100.728984 7.827355 11.203515
F 100.727984 15.545065 11.203215
F 105.311984 5.215415 14.703115
F 91.703584 5.092925 7.640855
F 91.696784 12.882865 7.510305
F 100.730984 5.248005 7.565115
F 100.730984 12.965765 7.564795
F 91.780384 5.251935 10.277315
F 91.846084 13.047365 10.217515
F 100.725984 5.246575 10.299615
F 100.724984 12.964265 10.299215
F 91.904384 7.727985 14.016315
F 91.758984 15.497165 14.006815
F 105.225984 12.971765 17.463715
F 100.723984 7.829295 13.937315
F 100.723984 15.547065 13.937015
F 87.310984 15.867865 18.507015
F 94.025384 1.392155 10.298115
F 94.025784 9.109545 10.297015
F 94.026084 16.828065 10.296815
F 102.987984 1.383615 10.290615
F 102.987984 9.101335 10.290315
F 102.987984 16.819065 10.290015
F 94.027384 3.964145 13.934515
F 94.025784 11.683265 13.935515
F 102.981984 3.973695 13.927815
F 102.981984 11.691465 13.927515
F 94.025384 3.965895 11.205715
F 94.025384 11.683565 11.205415
F 102.995984 3.979905 11.183415
F 102.995984 11.697665 11.183015
F 94.025084 1.392135 7.567805
F 94.030284 9.111715 7.569645
F 94.023784 16.826165 7.566425
F 103.002984 1.376635 7.544275
F 103.001984 9.094355 7.543955
F 103.001984 16.812065 7.543625
F 87.298384 7.773335 11.204715
F 87.308984 15.651565 11.141715
F 96.254884 12.969265 14.843915
F 96.255184 7.824405 11.206015
F 96.254684 15.542065 11.205715
F 96.254984 5.251655 14.844315
F 105.324984 7.862405 11.063315
F 105.324984 15.580165 11.063015
F 105.298984 7.860105 18.342515
F 87.244684 5.374835 7.630225
F 87.374484 12.895865 7.616655
F 96.255084 5.251315 7.568005
F 96.254684 12.969065 7.567675
F 105.336984 5.213225 7.424855
F 105.335984 12.930965 7.424525
F 87.326984 5.147335 10.274415
F 87.272884 13.083265 10.315815
F 96.254884 5.251385 10.296815
F 96.254784 12.969065 10.296515
F 105.255984 5.248585 10.188515
F 105.255984 12.966265 10.188215
F 87.268484 7.847865 14.153315
F 87.368084 15.714865 13.745515
F 96.254284 15.542465 21.210815
F 96.254984 7.824515 13.934915
F 96.254384 15.542165 13.934515
F 87.401484 5.231395 17.793015
F 105.240984 7.825655 13.826615
F 105.240984 15.543365 13.826315
F 96.254684 5.251795 17.573115
F 89.733384 1.337605 17.706015
F 89.637084 9.069815 17.660515
F 94.023684 11.684365 18.482215
F 98.486284 1.391665 17.574115
F 98.485984 9.109385 17.573815
F 98.485684 16.827065 17.573515
F 89.767084 16.781365 2.950095
F 105.298984 15.577865 18.342215
F 98.485684 3.967145 21.212115
F 98.485384 11.684865 21.211815
F 89.578884 3.884845 18.724315
F 89.316984 11.715265 18.606515
F 98.485084 3.966035 18.482415
F 98.484784 11.683765 18.482115
F 89.481884 1.490985 14.970015
F 89.556784 9.211815 14.837815
F 91.796184 7.667385 21.192515
F 98.485584 1.392565 14.844315
F 98.485284 9.110285 14.843915
F 98.484984 16.827965 14.843615
F 91.810384 7.836395 18.574115
F 91.805784 15.561365 18.550815
F 96.254284 12.969565 17.572815
F 100.724984 7.826645 18.480515
F 100.724984 15.544365 18.480215
F 87.289784 13.244165 17.663215
F 91.749184 5.077225 14.825815
F 91.817684 12.956065 15.064015
F 100.726984 5.249525 14.842215
F 100.725984 12.967265 14.841815
F 91.632084 5.195515 17.553315
F 91.638184 13.005365 17.714015
F 100.721984 5.247645 17.575315
F 100.721984 12.965365 17.575015
F 94.024084 3.966525 18.481815
F 87.299284 7.989065 18.493015
F 96.254684 7.824745 21.211215
F 100.719984 7.828745 21.213115
F 100.719984 15.546465 21.212815
F 87.369284 13.202165 14.902415
F 94.027884 1.392895 17.573515
F 89.685584 16.832065 0.309489
F 87.325084 12.856365 0.474284
F 94.025984 16.827365 0.291243
F 96.254484 5.251125 0.291760
F 100.717984 5.251265 0.292538
F 91.719484 5.383355 0.303192
F 96.254184 12.968865 0.291407
F 102.981984 16.819665 0.278670
F 98.485484 9.109525 0.291390
F 94.027084 1.392135 0.292522
F 102.982984 1.384255 0.279322
F 98.485084 16.827265 0.291065
F 102.982984 9.101975 0.278996
F 87.312784 0.169744 18.401215
F 94.029084 9.111345 0.293240
F 89.540784 9.004035 0.249852
F 105.270984 12.953265 0.182423
F 87.655384 -0.003380 11.399515
F 105.270984 5.235575 0.182749
F 105.324984 0.144675 11.063715
F 91.682284 0.212976 6.614315
F 96.255284 0.106609 11.206315
F 96.255084 0.106394 6.658835
F 91.779884 0.202248 11.418815
F 96.255484 0.106329 3.929995
F 105.343984 0.148789 3.796305
F 100.723984 0.111583 13.937715
F 100.726984 0.112003 6.661905
F 96.254884 0.106637 13.935115
F 100.719984 0.111029 21.213415
F 91.732484 0.216262 14.089115
F 100.724984 0.108919 18.480915
F 87.511984 5.170275 0.530799
F 105.299984 0.142375 18.342815
F 105.270984 0.112077 6.555125
F 100.733984 0.110668 3.926965
F 89.605484 1.309945 0.331101
F 91.822284 0.120883 21.312815
F 87.308584 0.096259 14.118915
F 91.806284 0.162201 3.911045
F 87.276784 0.014881 21.143515
F 91.941084 0.037456 18.655815
F 96.255384 0.106961 18.482615
F 96.254884 0.106984 21.211515
F 87.215984 0.175109 6.889815
F 87.474484 0.088474 4.142185
F 105.212984 0.102799 21.100515
F 105.240984 0.107940 13.826915
F 91.855284 12.976265 0.299144
F 89.431484 1.247855 24.801415
F 89.235584 9.053015 24.773515
F 89.584984 16.871865 22.139315
F 98.485284 1.392235 24.850315
F 98.484984 9.109955 24.850015
F 98.484584 16.827665 24.849715
F 89.622184 4.040815 28.350315
F 89.461784 11.508065 28.604315
F 98.484684 3.967195 28.488315
F 98.484384 11.684965 28.488015
F 89.446684 4.103165 25.742115
F 89.492684 11.612865 25.720915
F 98.484084 3.966105 25.758915
F 98.483784 11.683865 25.758615
F 87.423484 12.977265 22.149115
F 102.947984 1.392935 39.397615
F 89.562584 16.926465 39.402315
F 89.772484 16.852065 24.910615
F 102.946984 9.110655 39.397215
F 89.584684 1.517095 39.379515
F 91.672584 7.934355 25.790815
F 91.850784 15.454665 25.843215
F 102.946984 16.828365 39.396915
F 100.720984 7.825965 25.757615
F 100.720984 15.543665 25.757315
F 96.254284 5.252785 39.402115
F 102.951984 16.824765 36.661915
F 102.952984 9.107085 36.662215
F 102.952984 1.389365 36.662515
F 87.540484 15.500465 43.100215
F 91.732584 5.370395 24.889715
F 91.750884 12.768165 24.819515
F 100.717984 5.248925 24.851115
F 100.717984 12.966665 24.850815
F 91.869084 7.735345 28.462915
F 91.828184 15.282265 28.685415
F 107.383984 16.807665 38.992315
F 100.715984 7.827985 28.488915
F 100.714984 15.545665 28.488515
F 91.850984 7.804805 43.171015
F 94.027184 1.394065 24.848715
F 94.024784 9.110685 24.849615
F 94.025784 16.827765 24.849615
F 102.964984 1.389505 24.840715
F 102.964984 9.107225 24.840415
F 102.964984 16.824965 24.840015
F 94.025584 3.966555 28.488315
F 94.025784 11.682665 28.487215
F 102.958984 3.969035 28.478215
F 102.958984 11.686765 28.477915
F 94.024484 3.967155 25.758715
F 94.027184 11.682465 25.758915
F 102.970984 3.974455 25.741315
F 102.970984 11.692165 25.741015
F 87.323084 15.418365 40.415915
F 87.361784 7.786155 43.106215
F 94.024884 16.828065 36.672715
F 89.617484 16.820265 32.328515
F 94.025984 9.110415 36.672315
F 94.027884 1.394405 36.674115
F 86.988084 7.774235 25.659615
F 87.484684 15.717965 25.895215
F 107.383984 9.089985 38.992715
F 96.254484 7.824805 25.758815
F 96.254384 15.542665 25.758415
F 87.244684 12.863065 39.583915
F 105.272984 7.856735 25.621615
F 105.271984 15.574465 25.621315
F 89.819584 16.910165 29.602115
F 102.947984 11.689065 40.302415
F 91.800084 15.498365 43.111415
F 102.947984 3.971315 40.302715
F 94.023084 11.685365 40.310715
F 94.025684 3.967045 40.311115
F 89.524284 9.156535 22.106515
F 87.202184 5.197975 24.777015
F 87.466284 13.114665 24.856515
F 96.254684 5.252075 24.849415
F 96.254184 12.969865 24.849115
F 105.197984 5.259615 24.736715
F 105.197984 12.977365 24.736415
F 87.230984 7.750365 28.469215
F 87.525984 15.828465 28.592515
F 107.384984 1.372255 38.993015
F 96.254584 7.825025 28.487515
F 96.254184 15.542765 28.487215
F 87.266684 5.161795 39.416915
F 105.183984 7.815635 28.373315
F 105.182984 15.533365 28.372915
F 87.202684 5.034555 36.635015
F 89.485484 1.481805 32.241715
F 89.451084 9.023705 32.195615
F 102.964984 11.692665 43.040115
F 98.484384 1.392765 32.126515
F 98.483984 9.110485 32.126215
F 98.483684 16.828165 32.125815
F 89.460084 3.822125 35.723715
F 89.510984 11.564165 35.915015
F 98.483784 3.967305 35.764515
F 98.483484 11.685065 35.764215
F 89.473984 4.037135 32.990815
F 89.500084 11.589465 33.193115
F 98.482884 3.966135 33.035415
F 98.482584 11.683865 33.035115
F 89.541884 1.564215 29.606615
F 89.405784 8.982355 29.489215
F 89.597584 3.837215 42.952615
F 98.483584 1.393655 29.397315
F 98.483284 9.111375 29.396915
F 98.482984 16.829065 29.396615
F 91.689184 7.745545 32.933815
F 91.836784 15.475665 33.093615
F 105.231984 15.558865 42.957015
F 100.717984 7.825365 33.034615
F 100.716984 15.543065 33.034315
F 105.232984 12.945965 36.545415
F 91.782684 5.245555 29.482715
F 91.681184 12.708465 29.474815
F 100.719984 5.252055 29.396215
F 100.718984 12.969765 29.395915
F 91.766684 5.209355 32.120615
F 91.806384 12.917065 32.176815
F 100.712984 5.250375 32.126815
F 100.712984 12.968065 32.126515
F 91.933284 7.636895 35.596715
F 91.790284 15.422565 35.736415
F 105.231984 7.841125 42.957315
F 100.710984 7.827205 35.764715
F 100.710984 15.544965 35.764415
F 105.232984 5.228215 36.545715
F 94.024684 1.392795 32.126715
F 94.023884 9.109835 32.125815
F 94.025584 16.828565 32.125615
F 102.952984 1.392735 32.116015
F 102.952984 9.110455 32.115615
F 102.951984 16.828165 32.115315
F 94.027084 3.965175 35.763715
F 94.025584 11.683665 35.763915
F 102.946984 3.966185 35.754115
F 102.946984 11.683865 35.753815
F 94.026784 3.965695 33.035815
F 94.027884 11.682565 33.035915
F 102.957984 3.972075 33.020415
F 102.957984 11.689765 33.020115
F 94.026484 1.393555 29.396815
F 94.026484 9.110625 29.396715
F 94.025284 16.827165 29.396915
F 102.964984 1.386945 29.380915
F 102.963984 9.104675 29.380615
F 102.963984 16.822365 29.380315
F 87.246584 7.756515 33.127615
F 87.253984 15.617865 33.118615
F 94.027484 11.683365 43.039315
F 96.254284 7.825085 33.035215
F 96.254184 15.542865 33.034815
F 96.253984 12.970465 36.673115
F 105.245984 7.853015 32.901415
F 105.245984 15.570765 32.901115
F 96.253784 15.543065 40.311215
F 87.420184 5.248015 29.434015
F 87.372184 13.100065 29.456915
F 96.254584 5.252305 29.397015
F 96.254084 12.970165 29.396815
F 105.258984 5.223105 29.261615
F 105.258984 12.940865 29.261315
F 87.168384 5.050425 32.164515
F 87.326484 12.979465 32.118215
F 96.254384 5.252465 32.125715
F 96.254084 12.970165 32.125415
F 105.168984 5.265075 32.010015
F 105.168984 12.982765 32.009715
F 87.499784 7.611505 35.837115
F 87.154884 15.457565 35.871215
F 96.254484 15.543365 43.039915
F 96.254484 7.825305 35.763815
F 96.253984 15.542965 35.763515
F 96.254284 5.252725 36.673515
F 105.154984 7.810785 35.646915
F 105.154984 15.528465 35.646615
F 96.254884 7.825655 43.040315
F 89.403284 11.628865 42.990915
F 89.723884 9.022145 39.488315
F 87.428784 7.775755 40.390915
F 98.483784 1.393205 39.402915
F 98.483484 9.110925 39.402615
F 98.483184 16.828665 39.402315
F 105.147984 5.273835 39.293715
F 96.253684 12.970565 39.401715
F 98.484084 3.967525 43.041015
F 98.483784 11.685265 43.040715
F 89.370284 4.006495 40.286315
F 89.438184 11.603965 40.329615
F 98.481684 3.966115 40.312115
F 98.481284 11.683865 40.311815
F 89.582984 1.260655 36.630715
F 89.760284 8.916355 36.709515
F 94.024084 3.968015 43.041015
F 98.482384 1.394275 36.673915
F 98.482084 9.111995 36.673615
F 98.481684 16.829765 36.673215
F 91.881984 7.798395 40.366315
F 91.692384 15.608665 40.400615
F 87.277484 12.833665 36.811315
F 100.714984 7.824975 40.312415
F 100.714984 15.542665 40.312115
F 105.231984 15.572465 40.206315
F 91.746584 5.088185 36.647715
F 91.704284 12.849665 36.705015
F 100.715984 5.253215 36.673315
F 100.715984 12.970965 36.672915
F 91.794984 5.292875 39.323415
F 91.571784 12.933665 39.463215
F 100.708984 5.251715 39.402815
F 100.708984 12.969465 39.402515
F 102.964984 3.974905 43.040415
F 96.254384 7.825455 40.311515
F 105.146984 12.991565 39.293415
F 100.723984 7.830745 43.044215
F 100.722984 15.548465 43.043915
F 105.231984 7.854695 40.206715
F 94.030584 1.396495 39.400915
F 94.028284 9.112585 39.401215
F 94.023184 16.827965 39.402815
F 89.561984 16.687265 36.631415
F 89.498284 1.295595 22.084415
F 91.671184 12.999865 22.111715
F 98.484384 9.110815 22.120415
F 87.217784 0.016381 35.756415
F 96.254884 5.251935 22.120715
F 91.845984 0.001982 43.113315
F 102.976984 1.383825 22.102015
F 102.976984 16.819265 22.101415
F 102.976984 9.101545 22.101715
F 94.028284 1.393965 22.122015
F 98.484684 1.393085 22.120715
F 100.722984 5.250765 22.119215
F 94.027584 16.829665 22.121215
F 100.722984 12.968465 22.118815
F 98.484084 16.828565 22.120115
F 96.254384 12.969665 22.120415
F 94.024384 9.109455 22.120015
F 87.292784 5.335155 22.046815
F 91.857684 5.213355 22.143915
F 105.272984 0.139007 25.622015
F 105.285984 12.936765 21.981815
F 87.315384 0.237188 28.527615
F 105.232984 0.123404 42.957615
F 105.245984 0.135278 32.901715
F 105.285984 5.219035 21.982115
F 105.232984 0.136968 40.207015
F 87.178184 0.035119 25.663615
F 87.293484 0.097607 42.999815
F 100.715984 0.110269 28.489215
F 100.723984 0.113034 43.044515
F 96.254584 0.107644 40.311915
F 100.711984 0.109488 35.765115
F 96.254684 0.107365 33.035515
F 100.715984 0.107249 40.312815
F 100.721984 0.108237 25.757915
F 91.762384 0.123351 25.581015
F 100.717984 0.107634 33.035015
F 91.702484 0.158791 33.125815
F 96.254584 0.107552 35.764115
F 96.254784 0.107274 28.487815
F 96.255184 0.107972 43.040615
F 105.183984 0.097920 28.373615
F 91.808184 0.149122 28.365115
F 91.898084 0.354325 40.409215
F 105.154984 0.093071 35.647215
F 91.836284 0.096353 35.756815
F 87.288484 0.024026 40.103015
F 96.254784 0.107092 25.759115
F 89.522084 24.496065 3.084205
F 89.658284 32.298065 3.084855
F 98.487384 24.543665 3.020935
F 98.487084 32.261465 3.020605
F 89.420884 26.993365 6.564945
F 105.298984 23.295565 18.341915
F 89.517984 19.506165 6.652885
F 98.486784 27.120265 6.658905
F 105.211984 23.255965 21.099515
F 98.487084 19.402465 6.659225
F 89.362884 27.068665 3.912465
F 105.297984 31.013265 18.341515
F 89.570684 19.364965 4.017055
F 98.485384 27.118965 3.928755
F 105.210984 30.973665 21.099215
F 98.485784 19.401165 3.929085
F 98.484484 32.262665 0.290415
F 102.988984 24.533865 14.822315
F 96.254384 20.687065 14.843715
F 91.829084 30.865465 21.221515
F 91.719084 30.795165 3.757065
F 91.720584 23.279865 3.948435
F 100.732984 30.981565 3.925665
F 100.732984 23.263865 3.925995
F 102.969984 27.124565 21.202015
F 87.524484 20.769665 17.387515
F 94.026084 27.118265 21.210815
F 102.982984 19.412365 18.462015
F 91.605384 28.257065 3.031905
F 91.901184 20.735165 2.949215
F 100.726984 28.398765 3.023915
F 100.726984 20.681065 3.024245
F 91.901384 30.781465 6.568375
F 91.653684 23.318765 6.674025
F 100.725984 30.982865 6.660605
F 100.725984 23.265165 6.660925
F 94.025184 24.545465 3.019845
F 94.024184 32.261765 3.019145
F 102.999984 24.534465 3.019335
F 102.998984 32.252165 3.019015
F 94.025984 27.117065 6.657215
F 96.253784 23.260065 21.210515
F 94.027384 19.399565 6.656705
F 102.993984 27.129065 6.654595
F 96.253684 30.977965 21.210215
F 102.993984 19.411365 6.654925
F 94.023084 27.118465 3.928495
F 102.975984 32.257465 17.564215
F 94.028484 19.398865 3.930125
F 103.002984 27.134465 3.909415
F 87.168384 30.917265 18.302215
F 103.002984 19.416765 3.909735
F 87.389584 28.351265 14.783115
F 102.981984 27.130165 18.461715
F 102.969984 19.406865 21.202415
F 94.023784 27.119865 18.481815
F 87.360684 31.058265 3.983995
F 87.342184 23.124765 4.015005
F 96.254084 30.977165 3.928725
F 96.254484 23.259465 3.929045
F 105.342984 31.019665 3.795005
F 105.342984 23.301965 3.795335
F 87.312884 23.400165 18.499715
F 87.257184 23.258265 21.140415
F 94.026084 19.401365 18.482115
F 87.361584 20.624465 14.724015
F 87.142684 30.842865 21.059415
F 96.254084 28.404765 14.843315
F 87.300784 28.486665 3.074375
F 87.224984 20.574465 2.967965
F 96.253784 28.404365 3.019465
F 96.254584 20.686365 3.019925
F 105.277984 28.400365 2.937875
F 105.277984 20.682665 2.938205
F 87.307184 30.963065 6.642835
F 87.226584 23.330965 6.698255
F 96.254084 30.977365 6.657625
F 96.254084 23.259565 6.657855
F 105.269984 30.982965 6.553835
F 105.269984 23.265265 6.554155
F 89.458384 24.617865 10.409815
F 89.504784 32.170365 10.246015
F 98.486284 24.544265 10.297015
F 98.485984 32.261965 10.296715
F 89.613384 27.038165 13.900215
F 89.655984 19.531065 21.257515
F 89.585784 19.521965 13.862315
F 98.485684 27.120265 13.935015
F 105.225984 20.689565 17.463415
F 98.485984 19.402565 13.935315
F 89.454784 27.126565 11.232415
F 96.253784 30.977765 18.481415
F 89.604984 19.382265 11.194715
F 98.484884 27.119065 11.205015
F 105.225984 28.407265 17.463015
F 98.485284 19.401365 11.205315
F 89.469384 24.443965 7.768165
F 89.652984 32.175065 7.583545
F 98.485384 24.545265 7.566865
F 98.484984 32.262965 7.566535
F 91.663784 31.063665 11.374515
F 91.743084 23.121565 11.122215
F 100.727984 30.980565 11.202515
F 100.727984 23.262765 11.202915
F 91.730184 28.256765 7.512285
F 91.798084 20.697465 7.516335
F 100.729984 28.401165 7.564145
F 100.730984 20.683465 7.564465
F 91.682884 28.396565 10.335115
F 91.807884 20.565965 10.118615
F 100.724984 28.399765 10.298615
F 100.724984 20.682065 10.298915
F 91.715184 30.992365 14.127315
F 91.676084 23.251365 13.842715
F 100.722984 30.982465 13.936415
F 100.722984 23.264765 13.936715
F 94.023584 24.544265 10.296415
F 94.022684 32.262365 10.296915
F 102.986984 24.536765 10.289715
F 102.986984 32.254465 10.289315
F 94.024584 27.119165 13.935215
F 96.254284 20.687065 17.572515
F 94.025984 19.400465 13.933815
F 102.980984 27.126865 13.926915
F 96.253684 28.404965 17.572115
F 102.980984 19.409165 13.927215
F 94.023084 27.119365 11.204915
F 89.591884 27.211865 21.267115
F 94.026484 19.400165 11.205215
F 102.994984 27.133065 11.182415
F 87.100184 28.209265 17.598515
F 102.994984 19.415365 11.182715
F 94.023084 24.544565 7.566425
F 94.025284 32.262365 7.566625
F 103.001984 24.529765 7.543305
F 103.000984 32.247565 7.542975
F 87.319984 31.200465 11.444615
F 87.311784 23.103565 11.121115
F 96.253884 30.977465 11.205115
F 96.254284 23.259765 11.205415
F 105.323984 31.015565 11.062415
F 105.323984 23.297865 11.062715
F 87.364484 28.388065 7.596355
F 87.270984 20.664765 7.572165
F 96.253984 28.404565 7.567045
F 96.254484 20.686765 7.567325
F 105.335984 28.366365 7.423875
F 105.335984 20.648665 7.424205
F 87.274584 28.670465 10.358815
F 87.328284 20.538165 10.247915
F 96.253884 28.404565 10.295815
F 96.254284 20.686865 10.296215
F 105.254984 28.401765 10.187515
F 105.254984 20.684065 10.187815
F 87.231784 31.066765 14.195015
F 87.272784 23.178865 13.818115
F 96.253684 30.977565 13.933815
F 96.254084 23.259865 13.934215
F 105.239984 30.978865 13.825615
F 105.239984 23.261065 13.825915
F 89.647184 24.650065 17.449515
F 89.453084 32.239965 17.616215
F 98.485284 24.544865 17.573215
F 98.484984 32.262565 17.572815
F 94.026384 32.264465 14.844215
F 96.254084 23.260065 18.481715
F 91.726984 23.328065 21.214115
F 98.484684 27.120265 21.211115
F 105.311984 20.650865 14.702515
F 98.485084 19.402565 21.211515
F 89.462084 27.216265 18.528015
F 102.987984 32.251565 14.822015
F 89.592384 19.688565 18.547215
F 98.484084 27.119165 18.481415
F 105.310984 28.368565 14.702215
F 98.484384 19.401465 18.481815
F 89.451084 24.386965 14.730415
F 89.588984 32.211965 15.000315
F 98.484584 24.545765 14.843315
F 98.484284 32.263465 14.843015
F 91.802384 31.076465 18.534115
F 91.748684 23.341965 18.482915
F 100.723984 30.979765 18.479615
F 100.723984 23.262065 18.479915
F 91.842184 28.344365 15.047515
F 91.755384 20.664865 14.822815
F 100.725984 28.402665 14.841215
F 100.725984 20.684965 14.841515
F 91.726884 28.525265 17.735015
F 91.882084 20.800165 17.571915
F 100.720984 28.400765 17.574415
F 100.721984 20.683065 17.574715
F 94.025884 19.401565 21.210815
F 94.022784 24.544565 14.842315
F 100.718984 30.981865 21.212115
F 100.718984 23.264165 21.212515
F 94.025984 24.546765 17.572115
F 94.026784 32.264665 17.571815
F 102.975984 24.539765 17.564615
F 91.674284 28.194865 0.421372
F 98.484784 24.544965 0.290740
F 100.716984 28.404465 0.291562
F 89.694484 32.314765 0.373175
F 91.762684 20.623765 0.106086
F 100.717984 20.686665 0.291887
F 96.253284 28.404365 0.290828
F 94.024384 32.262065 0.290309
F 96.253684 20.686665 0.291146
F 102.981984 32.255165 0.278020
F 87.281484 20.532665 0.300590
F 94.023084 24.543765 0.290334
F 102.981984 24.537465 0.278345
F 105.269984 20.671065 0.182098
F 105.269984 28.388765 0.181772
F 87.171484 28.302265 0.342919
F 89.414584 24.528065 0.302647
F 89.635684 24.770365 25.004115
F 89.544284 32.356965 24.946915
F 98.484284 24.545365 24.849315
F 98.483984 32.263165 24.849015
F 89.546984 27.218365 28.489515
F 96.253684 23.260865 40.310815
F 89.680084 19.356065 28.598415
F 98.483684 27.120365 28.487315
F 107.382984 32.243165 38.991715
F 98.483984 19.402665 28.487615
F 89.496384 27.216265 25.806115
F 87.354084 20.761965 22.233815
F 89.497784 19.386265 25.866715
F 98.483084 27.119265 25.757915
F 107.383984 24.525465 38.992015
F 98.483384 19.401565 25.758215
F 96.254284 20.687365 22.120015
F 87.276484 31.028965 40.537815
F 94.027184 19.400965 43.038515
F 102.964984 19.410365 43.039815
F 91.810684 31.131665 25.818915
F 91.890284 23.130765 25.854615
F 100.719984 30.979165 25.756615
F 100.720984 23.261365 25.756915
F 87.464484 30.931365 43.198215
F 89.560684 19.317365 43.034415
F 96.253584 20.688265 39.401415
F 91.812584 30.905965 43.075315
F 91.845184 28.517965 25.025215
F 91.752384 20.593865 25.024115
F 100.716984 28.402065 24.850115
F 100.716984 20.684365 24.850415
F 91.752984 31.108465 28.493815
F 91.853484 23.362165 28.411815
F 100.714984 30.981165 28.487915
F 100.714984 23.263465 28.488215
F 94.025784 24.545965 24.848515
F 94.027384 32.265565 24.847515
F 102.963984 24.542665 24.839715
F 102.963984 32.260365 24.839415
F 94.030784 27.116065 28.484315
F 105.231984 23.276565 42.956615
F 94.026184 19.401065 28.487015
F 102.957984 27.122165 28.477215
F 105.230984 30.994265 42.956315
F 102.957984 19.404465 28.477515
F 94.026184 27.118965 25.758715
F 96.253984 23.261065 43.039615
F 94.027784 19.399365 25.759715
F 102.969984 27.127665 25.740415
F 96.253784 30.978865 43.039315
F 102.969984 19.409865 25.740715
F 94.026984 32.265365 36.673215
F 94.026484 24.546865 36.673315
F 91.662684 23.184365 43.109615
F 102.947984 19.406765 40.302115
F 87.450384 30.888065 25.963415
F 87.293584 23.298865 25.804215
F 96.253584 30.978065 25.757815
F 96.254184 23.260365 25.758115
F 105.271984 31.009865 25.620715
F 105.271984 23.292165 25.621015
F 102.951984 32.260265 36.661215
F 87.201684 20.725065 39.575815
F 102.946984 27.124465 40.301815
F 94.027284 19.400965 40.311715
F 94.023084 27.120865 40.310115
F 96.253084 28.405965 39.401115
F 87.122384 28.276365 25.040215
F 87.162884 20.709765 24.928615
F 96.253684 28.405265 24.848515
F 96.253884 20.687565 24.848715
F 105.196984 28.412765 24.735715
F 105.196984 20.695065 24.736115
F 87.306684 30.791865 28.629315
F 87.441984 23.099865 28.684415
F 96.253384 30.978065 28.486515
F 96.253884 23.260465 28.486915
F 105.182984 30.968765 28.372315
F 105.182984 23.251065 28.372615
F 89.734984 24.564465 32.260715
F 89.428584 32.194865 32.109615
F 98.483384 24.545965 32.125515
F 98.482984 32.263665 32.125215
F 89.679684 26.960365 35.724115
F 87.229484 28.529965 39.503215
F 89.469284 19.304065 35.910715
F 98.482784 27.120465 35.763515
F 87.326184 23.258265 40.418215
F 98.483084 19.402765 35.763815
F 89.459584 27.173665 32.896715
F 105.231984 20.663665 36.545015
F 89.552384 19.378965 33.110715
F 98.481884 27.119265 33.034515
F 105.231984 28.381365 36.544715
F 98.482284 19.401565 33.034815
F 89.611284 24.542665 29.465115
F 89.496284 32.228565 29.388115
F 98.482584 24.546865 29.396315
F 98.482284 32.264565 29.396015
F 91.810684 30.928665 32.881915
F 91.903884 23.201965 33.055015
F 100.716984 30.978565 33.033715
F 100.716984 23.260765 33.034015
F 91.855084 28.365465 29.199915
F 91.833884 20.753265 29.448615
F 100.718984 28.405265 29.395215
F 100.718984 20.687465 29.395615
F 91.757084 28.360365 31.908715
F 91.803984 20.776065 32.124515
F 100.711984 28.403565 32.125815
F 100.712984 20.685865 32.126215
F 91.839684 30.922265 35.797615
F 91.812684 23.172265 35.876215
F 100.709984 30.980365 35.763815
F 100.710984 23.262665 35.764115
F 94.027484 24.547465 32.124515
F 94.026584 32.264965 32.123715
F 102.951984 24.545865 32.115015
F 102.951984 32.263665 32.114715
F 94.023584 27.120465 35.763715
F 96.253684 20.688165 36.672815
F 94.026084 19.400865 35.763115
F 102.945984 27.119365 35.753115
F 96.253384 28.405865 36.672415
F 102.945984 19.401665 35.753415
F 94.023384 27.120165 33.033115
F 102.963984 27.128065 43.039415
F 94.025884 19.401565 33.034815
F 102.956984 27.125265 33.019415
F 105.146984 20.709265 39.293115
F 102.957984 19.407565 33.019815
F 94.027984 24.548065 29.397015
F 94.026584 32.265465 29.396715
F 102.963984 24.540165 29.380015
F 102.962984 32.257865 29.379615
F 87.184484 31.073865 33.066115
F 87.435484 23.299065 33.116815
F 96.253484 30.978265 33.034215
F 96.253884 23.260665 33.034415
F 105.244984 31.006165 32.900415
F 105.244984 23.288465 32.900815
F 87.212684 28.393765 29.413115
F 87.286784 20.496465 29.437815
F 96.253584 28.405465 29.396115
F 96.253984 20.687765 29.396415
F 105.257984 28.376265 29.260615
F 105.258984 20.658565 29.260915
F 87.271384 28.496565 32.060915
F 87.389784 20.694265 32.074515
F 96.253384 28.405565 32.124815
F 96.253784 20.687865 32.125115
F 105.167984 28.418265 32.009015
F 105.168984 20.700565 32.009415
F 87.261484 30.875565 35.794415
F 87.518984 23.211165 35.884015
F 96.253284 30.978465 35.762815
F 96.253584 23.260665 35.763215
F 105.153984 30.963965 35.645915
F 105.153984 23.246265 35.646215
F 89.448584 24.530465 39.690115
F 89.443184 32.174265 39.342015
F 98.482784 24.546365 39.402015
F 98.482484 32.264065 39.401615
F 89.479784 27.143065 42.986315
F 87.279584 20.668965 36.846515
F 87.247884 23.057265 42.999915
F 98.483084 27.120665 43.040115
F 105.146984 28.426965 39.292715
F 98.483484 19.402965 43.040415
F 89.515984 27.148465 40.177515
F 105.230984 31.007865 40.205715
F 89.514084 19.480765 40.291215
F 98.480684 27.119265 40.311115
F 87.537584 28.426365 36.776915
F 98.480984 19.401565 40.311415
F 89.776084 24.507465 36.892815
F 89.583284 32.178565 36.560615
F 98.481384 24.547465 36.672915
F 98.481084 32.265165 36.672615
F 91.791484 31.067165 40.357215
F 91.842084 23.278965 40.454315
F 100.713984 30.978165 40.311515
F 100.714984 23.260465 40.311815
F 91.767084 28.475265 36.682115
F 91.751784 20.622065 36.713315
F 100.714984 28.406365 36.672315
F 100.714984 20.688665 36.672615
F 91.700784 28.414165 39.430915
F 91.782084 20.649165 39.467915
F 100.707984 28.404865 39.401815
F 100.707984 20.687165 39.402215
F 96.253184 30.978565 40.310515
F 102.951984 24.542565 36.661515
F 100.722984 30.983965 43.043215
F 100.722984 23.266165 43.043515
F 94.025584 24.547365 39.401815
F 94.025184 32.264965 39.401215
F 102.946984 24.546065 39.396615
F 102.945984 32.263865 39.396315
F 94.023684 27.119765 43.040315
F 105.231984 23.290165 40.206015
F 94.024984 24.546265 22.120015
F 102.975984 24.536965 22.101115
F 89.474284 24.508565 22.241815
F 100.721984 28.403965 22.118215
F 98.483384 32.263965 22.119415
F 96.253884 28.405165 22.119715
F 100.722984 20.686165 22.118515
F 94.024984 32.263465 22.119815
F 105.284984 20.654465 21.981415
F 87.127984 28.323665 22.306015
F 102.975984 32.254765 22.100715
F 98.483684 24.546265 22.119815
F 105.284984 28.372165 21.981115
F 89.388684 31.993865 22.138315
F 91.870084 20.768165 22.150915
F 91.816484 28.337165 22.245715
F 89.521284 47.811265 3.177245
F 89.393184 39.914865 3.064945
F 98.486384 47.696865 3.019955
F 98.486684 39.979165 3.020285
F 89.630284 50.339865 6.637345
F 89.282984 42.511165 6.649955
F 98.485784 50.273365 6.657925
F 98.486084 42.555665 6.658255
F 89.634784 50.447065 3.959675
F 89.365484 42.581665 4.047925
F 98.484384 50.272065 3.927785
F 98.484684 42.554365 3.928105
F 87.477084 38.486865 21.122815
F 87.225784 51.701965 7.385355
F 100.715984 51.557565 0.290586
F 89.552084 50.139065 21.157615
F 91.616184 38.633265 3.986225
F 91.789384 46.368665 3.973355
F 100.731984 38.699265 3.925345
F 100.731984 46.416965 3.925015
F 96.253284 38.695565 21.209915
F 98.483784 47.698165 0.289762
F 91.758784 51.625665 0.320901
F 87.262684 51.741665 10.164215
F 98.484084 39.980365 0.290088
F 87.406484 36.062565 7.549155
F 87.289184 51.658565 2.821205
F 91.829684 36.199065 2.903135
F 91.605784 43.850065 2.985975
F 100.725984 51.551965 3.022935
F 100.726984 36.116565 3.023585
F 100.725984 43.834265 3.023265
F 91.655884 38.701265 6.703975
F 91.812284 46.280165 6.835425
F 100.725984 38.700565 6.660275
F 100.724984 46.418365 6.659955
F 94.023484 47.697965 3.019215
F 94.021884 39.979465 3.020185
F 102.998984 47.687665 3.018365
F 102.998984 39.969965 3.018685
F 94.024084 50.271565 6.656625
F 94.023184 42.553665 6.656955
F 102.992984 50.282265 6.653625
F 102.992984 42.564565 6.653945
F 94.023484 50.272565 3.927675
F 94.021684 42.554765 3.927185
F 103.001984 50.287665 3.908435
F 103.001984 42.569865 3.908765
F 91.777484 36.096065 14.870815
F 87.454984 43.823965 17.694015
F 87.368584 46.162765 21.052115
F 91.820584 51.779665 3.088985
F 87.176684 38.777465 3.779565
F 87.264684 46.178665 3.890685
F 96.253684 38.694965 3.928405
F 96.253484 46.412665 3.928045
F 105.341984 38.737365 3.794685
F 105.341984 46.455165 3.794355
F 87.482384 51.777165 14.804115
F 91.829584 51.696665 14.881915
F 105.309984 51.521765 14.701215
F 91.736684 51.580665 7.522265
F 91.794784 46.444365 21.394915
F 96.253284 36.122765 17.571715
F 105.210984 46.409165 21.098515
F 91.733984 38.588665 21.144015
F 87.274584 36.018265 17.434615
F 91.844084 51.593065 10.329115
F 87.343184 36.119665 3.062445
F 87.094884 43.548465 2.973355
F 96.253184 51.557365 3.018575
F 96.253884 36.121865 3.019245
F 96.253184 43.839765 3.018845
F 105.276984 51.553565 2.936905
F 105.277984 36.118065 2.937555
F 105.276984 43.835865 2.937225
F 87.244884 38.612165 6.623115
F 87.240284 46.508565 6.834025
F 96.253484 38.695065 6.657225
F 96.253284 46.412765 6.656925
F 105.268984 38.700665 6.553505
F 105.268984 46.418365 6.553175
F 89.617184 47.879265 10.329415
F 89.632684 40.169965 10.273215
F 98.485284 47.697465 10.296015
F 98.485684 39.979765 10.296415
F 89.641284 50.415165 13.977515
F 89.499784 42.715565 13.928515
F 98.484684 50.273365 13.934015
F 98.484984 42.555665 13.934315
F 89.446984 50.498065 11.195715
F 89.485484 42.778265 11.124115
F 98.483884 50.272265 11.204015
F 98.484284 42.554565 11.204315
F 89.530084 47.642865 7.597195
F 89.499684 39.910865 7.606665
F 98.484384 47.698365 7.565885
F 98.484684 39.980665 7.566215
F 91.788584 38.729565 11.202015
F 91.750684 46.434965 11.414215
F 100.726984 38.698265 11.202215
F 100.726984 46.415965 11.201915
F 96.253384 43.840165 14.842715
F 91.900684 36.085665 7.696515
F 91.627984 43.747165 7.485745
F 100.728984 51.554365 7.563165
F 100.729984 36.118865 7.563815
F 100.729984 43.836665 7.563495
F 105.210984 38.691365 21.098915
F 91.757884 36.090165 10.285915
F 91.708984 43.824265 10.347815
F 100.723984 51.552865 10.297615
F 100.723984 36.117465 10.298315
F 100.723984 43.835165 10.297915
F 91.752184 38.704465 13.953315
F 91.752284 46.537765 14.118215
F 100.722984 38.700165 13.936015
F 100.721984 46.417865 13.935715
F 94.022984 47.698065 10.296515
F 94.026184 39.981765 10.294815
F 102.985984 47.689965 10.288715
F 102.986984 39.972265 10.289015
F 94.023384 50.273065 13.933615
F 94.022184 42.555765 13.934815
F 102.979984 50.280065 13.925915
F 102.979984 42.562265 13.926215
F 94.025184 50.271265 11.204915
F 94.022984 42.554565 11.204415
F 102.993984 50.286265 11.181415
F 102.993984 42.568565 11.181715
F 94.025084 47.698265 7.567205
F 94.022684 39.979965 7.565805
F 103.000984 47.682965 7.542325
F 103.000984 39.965265 7.542645
F 87.442184 38.728365 11.107815
F 87.306084 46.566765 11.193115
F 96.253684 38.695265 11.204715
F 96.253384 46.412965 11.204415
F 105.323984 38.733265 11.062015
F 105.322984 46.451065 11.061715
F 87.370284 51.719965 17.543215
F 91.836184 51.739865 17.502915
F 87.140984 43.952765 7.648025
F 96.253184 51.557565 7.566015
F 96.253984 36.122065 7.566605
F 96.253284 43.839965 7.566395
F 105.334984 51.519565 7.422905
F 105.334984 36.084065 7.423555
F 105.334984 43.801865 7.423225
F 89.664384 42.319865 21.316015
F 87.300984 36.121465 10.375215
F 87.246684 43.921465 10.355615
F 96.252984 51.557665 10.294915
F 96.253584 36.122265 10.295515
F 96.253184 43.840065 10.295215
F 105.253984 51.554965 10.186515
F 105.254984 36.119465 10.187215
F 105.253984 43.837165 10.186915
F 87.492784 38.742465 13.798615
F 87.251384 46.580465 13.925915
F 96.253484 38.695365 13.933615
F 96.252984 46.412965 13.933215
F 105.239984 38.696565 13.825315
F 105.238984 46.414265 13.825015
F 89.701284 47.678665 17.534815
F 89.541584 39.829565 17.511815
F 98.484284 47.697965 17.572215
F 98.484684 39.980265 17.572515
F 105.224984 43.842665 17.462415
F 96.252984 51.558065 17.571215
F 98.483684 50.273465 21.210215
F 98.484084 42.555765 21.210515
F 89.685384 50.247165 18.420015
F 89.554784 42.368565 18.651115
F 98.483084 50.272365 18.480415
F 98.483384 42.554665 18.480815
F 89.605284 47.879965 14.817415
F 89.666984 40.107765 14.730815
F 98.483584 47.698865 14.842315
F 98.483984 39.981165 14.842615
F 91.680984 38.571065 18.384815
F 91.789684 46.274165 18.736415
F 100.723984 38.697565 18.479215
F 100.722984 46.415265 18.478915
F 105.224984 36.124965 17.462715
F 105.310984 43.804065 14.701515
F 91.694884 43.989465 14.985515
F 100.724984 51.555865 14.840215
F 100.724984 36.120465 14.840915
F 100.724984 43.838165 14.840515
F 105.224984 51.560465 17.462115
F 91.672284 35.925465 17.643215
F 91.680384 43.687065 17.802815
F 100.719984 51.553965 17.573415
F 100.720984 36.118565 17.574015
F 100.720984 43.836265 17.573715
F 96.252884 46.413265 21.209515
F 96.252984 43.840465 17.571415
F 100.718984 38.699665 21.211815
F 100.717984 46.417365 21.211515
F 94.022884 47.697665 17.572815
F 94.022484 39.979665 17.572215
F 102.974984 47.692965 17.563615
F 102.974984 39.975265 17.563915
F 94.025984 50.271165 21.208615
F 94.024284 42.554765 21.210315
F 102.968984 50.277765 21.201115
F 102.968984 42.560065 21.201415
F 94.022984 50.273465 18.479815
F 94.025284 42.552965 18.481815
F 102.980984 50.283265 18.460715
F 102.981984 42.565565 18.461015
F 94.024784 47.699865 14.843415
F 94.024884 39.981265 14.842915
F 102.987984 47.686965 14.821315
F 102.987984 39.969265 14.821615
F 87.293884 38.559565 18.421115
F 87.342284 46.466365 18.235815
F 96.253384 38.695465 18.481115
F 96.253384 46.413265 18.480715
F 105.297984 38.730965 18.341215
F 105.297984 46.448765 18.340915
F 105.310984 36.086265 14.701815
F 87.343584 36.065465 14.659715
F 87.328084 44.019065 14.972215
F 96.253184 51.557865 14.842315
F 96.253684 36.122465 14.843015
F 100.716984 36.122165 0.291236
F 96.252484 51.557465 0.289807
F 98.486484 34.837965 6.658575
F 87.338384 51.595065 0.152667
F 94.026284 47.699865 0.290821
F 96.253284 36.121965 0.290430
F 100.716984 43.839865 0.290911
F 89.592084 47.604065 0.449684
F 96.252984 43.839665 0.290095
F 94.022784 39.980665 0.289611
F 102.980984 39.972865 0.277694
F 102.980984 47.690565 0.277369
F 89.390184 39.877565 0.310778
F 87.499284 43.643365 0.270439
F 102.992984 34.846865 6.654275
F 102.994984 34.850765 11.182015
F 91.914684 43.889965 0.284210
F 87.432484 36.076765 0.294740
F 94.024884 34.836365 13.933915
F 98.484584 34.836865 11.204615
F 89.468984 34.644065 11.164615
F 102.980984 34.844565 13.926515
F 98.485284 34.837965 13.934615
F 102.969984 34.842265 21.201715
F 103.002984 34.852165 3.909085
F 94.024284 34.836465 3.928095
F 94.026684 34.835165 6.657185
F 98.485084 34.836665 3.928435
F 94.025184 34.835565 18.481915
F 89.769384 34.877465 6.722325
F 89.380084 34.653765 21.357715
F 94.024684 34.836365 11.205215
F 102.981984 34.847865 18.461315
F 91.888684 36.260765 0.230827
F 105.268984 43.824165 0.181122
F 105.269984 36.106465 0.181447
F 105.268984 51.541865 0.180796
F 89.493484 34.594065 13.980715
F 89.366784 34.819465 18.623815
F 89.519184 34.873965 4.004545
F 98.484384 34.838065 21.210815
F 94.023284 34.836565 21.210315
F 98.483784 34.836965 18.481115
F 89.440684 47.526965 24.928015
F 89.492684 39.865165 24.853515
F 98.483284 47.698565 24.848415
F 98.483584 39.980865 24.848715
F 89.416484 50.027165 28.501115
F 89.486084 42.547665 28.585415
F 98.482684 50.273565 28.486315
F 98.482984 42.555765 28.486715
F 89.619884 50.140865 25.804915
F 89.587584 42.432365 25.800015
F 98.482084 50.272465 25.756915
F 98.482384 42.554765 25.757315
F 89.405484 47.561865 22.061115
F 87.269984 51.596465 39.535815
F 105.230984 51.534565 36.543715
F 96.252584 43.841365 36.671815
F 91.762084 38.628265 25.777715
F 91.815984 46.428865 25.754915
F 100.719984 38.696865 25.756315
F 100.719984 46.414565 25.756015
F 96.252884 36.123665 36.672215
F 91.669984 38.856665 42.961915
F 107.382984 47.678565 38.991015
F 96.253084 46.414265 43.038615
F 91.815584 51.638665 32.179215
F 96.253284 38.696465 43.038915
F 105.230984 38.711965 42.956015
F 91.719184 36.032065 24.786515
F 91.685584 43.723665 25.006215
F 100.715984 51.555265 24.849115
F 100.716984 36.119865 24.849815
F 100.715984 43.837565 24.849515
F 91.714084 38.709865 28.579815
F 91.791284 46.463865 28.573015
F 100.713984 38.698865 28.487515
F 100.713984 46.416565 28.487215
F 94.025084 47.700165 24.847515
F 94.023784 39.980865 24.848415
F 102.962984 47.695865 24.838715
F 102.963984 39.978065 24.839115
F 94.022884 50.272665 28.486015
F 94.025984 42.553865 28.485715
F 102.956984 50.275365 28.476215
F 102.956984 42.557665 28.476615
F 94.023584 50.272765 25.756515
F 94.024984 42.553865 25.757915
F 102.968984 50.280765 25.739415
F 102.968984 42.563065 25.739715
F 105.231984 36.099065 36.544415
F 107.382984 39.960865 38.991415
F 91.768384 51.604665 36.717215
F 87.366084 51.484465 36.758915
F 87.210084 38.693365 25.783615
F 87.313584 46.170665 25.869815
F 96.253284 38.695765 25.757415
F 96.252884 46.413465 25.757115
F 105.270984 38.727665 25.620315
F 105.270984 46.445365 25.620015
F 91.759884 51.599565 39.451315
F 87.337484 46.270065 43.137315
F 87.310584 51.524165 32.246415
F 105.145984 43.862465 39.292115
F 91.754084 51.593965 24.817615
F 105.145984 36.144765 39.292415
F 105.145984 51.580165 39.291715
F 91.686884 36.060565 36.518115
F 91.817484 46.413465 43.079415
F 96.252484 43.841465 39.400415
F 87.153284 36.129565 24.736215
F 87.259384 43.681565 24.717015
F 96.252684 51.558465 24.847515
F 96.253184 36.123065 24.848115
F 96.252784 43.840765 24.847715
F 105.195984 51.565965 24.734815
F 105.196984 36.130465 24.735415
F 105.195984 43.848265 24.735115
F 87.470984 38.521765 28.409915
F 87.385984 46.325665 28.593915
F 96.252984 38.695865 28.486215
F 96.252684 46.413565 28.485815
F 105.181984 38.686565 28.372015
F 105.181984 46.404265 28.371615
F 89.338184 47.602165 32.358115
F 89.422984 39.896065 32.207615
F 98.482384 47.699065 32.124515
F 98.482684 39.981365 32.124915
F 89.535084 50.261365 35.786515
F 89.413684 42.574065 35.653315
F 98.481784 50.273665 35.762515
F 98.482084 42.555865 35.762915
F 89.611184 50.332865 33.098015
F 89.559484 42.429465 33.003115
F 98.480884 50.272465 33.033515
F 98.481284 42.554765 33.033815
F 89.437084 47.431965 29.685215
F 89.578684 39.872365 29.496015
F 98.481584 47.699965 29.395315
F 98.481984 39.982265 29.395615
F 91.585484 38.589465 33.137615
F 91.664284 46.498865 33.128415
F 100.715984 38.696265 33.033315
F 100.715984 46.413965 33.033015
F 89.814984 42.463865 43.038815
F 91.774984 36.192465 29.612215
F 91.871084 43.823165 29.432515
F 100.717984 51.558365 29.394315
F 100.717984 36.122965 29.394915
F 100.717984 43.840665 29.394615
F 89.728184 50.152465 43.000115
F 91.872984 36.093765 32.159115
F 91.774484 43.806165 32.136315
F 100.710984 51.556665 32.124915
F 100.711984 36.121265 32.125515
F 100.711984 43.838965 32.125215
F 91.716784 38.715865 35.823015
F 91.787184 46.292765 35.896915
F 100.709984 38.698065 35.763415
F 100.709984 46.415865 35.763115
F 94.022484 47.699465 32.124915
F 94.021284 39.980265 32.125815
F 102.950984 47.699065 32.114015
F 102.950984 39.981365 32.114315
F 94.022484 50.273565 35.762915
F 94.021584 42.555865 35.763815
F 102.944984 50.272565 35.752115
F 102.944984 42.554765 35.752515
F 94.024484 50.272965 33.033515
F 94.024584 42.554565 33.034015
F 102.955984 50.278365 33.018415
F 102.956984 42.560665 33.018815
F 94.025284 47.700465 29.396115
F 94.023384 39.981465 29.395415
F 102.962984 47.693265 29.379015
F 102.962984 39.975565 29.379315
F 87.125284 38.495165 33.116015
F 87.268784 46.182765 33.169815
F 96.252984 38.695965 33.033915
F 96.252684 46.413665 33.033515
F 105.244984 38.723865 32.900115
F 105.243984 46.441665 32.899815
F 96.252784 36.123765 39.400715
F 87.179984 35.997565 29.419615
F 87.190384 43.752865 29.323215
F 96.252384 51.558765 29.395115
F 96.253384 36.123165 29.395715
F 96.252984 43.840865 29.395415
F 105.256984 51.529465 29.259615
F 105.257984 36.093965 29.260315
F 105.257984 43.811765 29.259915
F 96.252184 51.559165 39.400115
F 87.402684 36.061865 32.155315
F 87.370684 43.709565 31.970715
F 96.252484 51.558765 32.123815
F 96.253184 36.123265 32.124515
F 96.252684 43.841065 32.124115
F 105.166984 51.571365 32.008115
F 105.167984 36.135965 32.008715
F 105.167984 43.853665 32.008415
F 87.276584 38.545465 35.918015
F 87.338684 46.325865 35.847515
F 96.252784 38.696065 35.762515
F 96.252584 46.413865 35.762215
F 105.153984 38.681665 35.645615
F 105.152984 46.399365 35.645315
F 89.476884 47.510465 39.404415
F 89.556284 39.690865 39.281515
F 98.481884 47.699565 39.401015
F 98.482184 39.981865 39.401315
F 87.251084 51.213565 24.903915
F 87.304084 51.534965 29.498015
F 98.482084 50.273865 43.039115
F 98.482484 42.556165 43.039415
F 89.641784 50.179765 40.328115
F 89.640484 42.277865 40.260715
F 98.479684 50.272465 40.310115
F 98.479984 42.554765 40.310415
F 89.701384 47.682965 36.587615
F 89.451984 39.937665 36.662315
F 98.480384 47.700565 36.671915
F 98.480684 39.982865 36.672215
F 91.845084 38.565065 40.254615
F 91.927884 46.315565 40.264015
F 100.713984 38.695865 40.311115
F 100.713984 46.413565 40.310815
F 105.230984 43.816865 36.544115
F 87.158184 38.595765 43.046015
F 91.642884 43.744965 36.813215
F 100.713984 51.559565 36.671315
F 100.714984 36.124065 36.672015
F 100.713984 43.841865 36.671615
F 87.313684 43.558465 39.644915
F 91.674184 35.984365 39.290715
F 91.759184 43.738265 39.566415
F 100.706984 51.558065 39.400915
F 100.707984 36.122565 39.401515
F 100.706984 43.840365 39.401215
F 91.706184 51.447065 29.358815
F 87.406484 35.821365 39.434615
F 100.721984 38.701665 43.042915
F 100.721984 46.419365 43.042615
F 94.026084 47.700665 39.399515
F 94.024184 39.981465 39.400715
F 102.945984 47.699265 39.395615
F 102.945984 39.981565 39.395915
F 94.022784 50.274465 43.039315
F 94.027684 42.554265 43.038115
F 102.962984 50.281265 43.038515
F 102.963984 42.563565 43.038815
F 94.023384 50.273265 40.309615
F 94.026384 42.553665 40.310915
F 102.945984 50.277665 40.300815
F 102.946984 42.559965 40.301115
F 94.023984 47.699065 36.671815
F 94.023584 39.981565 36.671615
F 102.950984 47.695665 36.660615
F 102.950984 39.977965 36.660915
F 87.314984 38.506665 40.231115
F 87.214684 46.097665 40.491015
F 96.252984 38.696365 40.310215
F 96.252784 46.414065 40.309815
F 105.230984 38.725565 40.205315
F 105.230984 46.443265 40.205015
F 105.230984 46.429765 42.955715
F 87.205884 35.901765 36.693415
F 87.275984 43.860365 36.917715
F 96.252384 51.558965 36.671515
F 100.720984 51.557065 22.117215
F 89.486884 34.817465 28.640515
F 91.795684 51.507765 22.045915
F 102.975984 39.972465 22.100415
F 91.635784 35.991565 22.068915
F 98.483084 39.981665 22.119115
F 96.252884 51.558265 22.118715
F 87.370884 51.408165 22.123815
F 98.482684 47.699465 22.118815
F 96.253284 36.122965 22.119415
F 96.253184 43.840565 22.119015
F 91.793884 43.839065 22.134115
F 94.026684 47.701065 22.120515
F 94.021984 39.979665 22.118115
F 100.721984 36.121665 22.117915
F 100.721984 43.839365 22.117515
F 89.532884 39.756265 22.221915
F 102.974984 47.690165 22.100115
F 105.283984 51.525365 21.980115
F 105.283984 43.807665 21.980515
F 87.170584 35.978365 22.019515
F 102.956984 34.842965 33.019115
F 105.284984 36.089965 21.980815
F 102.963984 34.845765 43.039115
F 102.969984 34.845365 25.740015
F 87.324584 43.701565 22.062415
F 89.687384 34.658665 32.943115
F 89.412084 34.827665 35.707215
F 98.482784 34.838365 43.039715
F 102.945984 34.837065 35.752815
F 94.028784 34.835365 33.035415
F 94.023884 34.836965 25.757315
F 98.480284 34.836965 40.310815
F 98.482484 34.838165 35.763215
F 98.482784 34.836965 25.757615
F 102.946984 34.842165 40.301415
F 94.024684 34.836765 35.762115
F 94.023384 34.838165 28.487615
F 98.483384 34.838065 28.487015
F 102.957984 34.839965 28.476915
F 94.025284 34.837965 43.038515
F 94.023584 34.837665 40.309415
F 89.573484 34.751965 40.279515
F 98.481584 34.837065 33.034115
F 89.293484 34.885765 25.855915
F 89.667584 34.853865 43.114415
F 89.621284 55.575665 2.951065
F 89.552084 62.941165 3.034895
F 98.486084 55.414565 3.019635
F 98.485784 63.132365 3.019305
F 89.630784 58.000165 6.745205
F 89.704384 65.756365 6.507035
F 98.485484 57.991165 6.657595
F 98.485084 65.708865 6.657275
F 89.233484 58.053065 4.044365
F 89.658784 65.515365 3.865195
F 98.484084 57.989865 3.927455
F 98.483784 65.707565 3.927125
F 94.023184 63.133465 0.288213
F 96.252184 61.848765 21.208915
F 96.252584 59.275765 14.842115
F 89.459684 65.752065 21.231315
F 91.808584 54.328665 3.994975
F 91.860684 61.780065 3.977925
F 100.731984 54.134765 3.924695
F 100.730984 61.852465 3.924365
F 87.267584 53.939765 21.402215
F 89.599384 57.935865 21.366215
F 91.846884 54.156165 21.372915
F 105.223984 66.995865 17.461415
F 91.621484 59.080965 3.010505
F 91.788684 67.008465 3.007005
F 100.725984 59.269665 3.022615
F 100.724984 66.987465 3.022295
F 91.695184 54.074065 6.673795
F 91.867084 61.827065 6.569475
F 100.724984 54.136065 6.659625
F 100.724984 61.853765 6.659305
F 94.026384 55.417665 3.018115
F 94.023884 63.133565 3.017705
F 102.997984 55.405365 3.018035
F 102.997984 63.123065 3.017715
F 94.025784 57.988165 6.655835
F 94.024084 65.707365 6.655935
F 102.991984 57.999965 6.653295
F 102.991984 65.717765 6.652975
F 94.022384 57.989165 3.927315
F 94.024284 65.706665 3.927455
F 103.001984 58.005365 3.908105
F 103.000984 65.723065 3.907785
F 105.223984 59.278165 17.461715
F 96.251984 66.993665 17.570515
F 87.173584 67.036265 14.746715
F 96.252284 59.275865 17.570815
F 87.536884 54.280865 3.624665
F 87.167884 61.773465 3.907325
F 96.253084 54.130365 3.927745
F 96.252884 61.848165 3.927375
F 105.341984 54.172865 3.794035
F 105.340984 61.890565 3.793705
F 91.735984 61.945265 21.312315
F 105.209984 54.126865 21.098215
F 87.368984 67.111965 17.404115
F 96.252584 54.131065 21.209215
F 87.109384 59.155865 17.588315
F 105.309984 66.957165 14.700515
F 87.164484 59.315165 2.818535
F 87.431184 67.088965 3.083275
F 96.252484 59.275165 3.018165
F 96.252484 66.992865 3.017925
F 105.276984 59.271265 2.936575
F 105.275984 66.988965 2.936255
F 87.278984 54.255065 6.281075
F 87.230184 61.838265 6.618375
F 96.252784 54.130465 6.656585
F 96.252784 61.848265 6.656325
F 105.268984 54.136165 6.552855
F 105.267984 61.853865 6.552525
F 89.512184 55.495565 10.209515
F 89.597884 63.121165 10.189915
F 98.484984 55.415165 10.295715
F 98.484584 63.132865 10.295415
F 89.468684 58.134065 13.842315
F 89.459184 65.826765 13.841615
F 98.484284 57.991165 13.933715
F 98.483984 65.708865 13.933315
F 89.582584 57.997565 11.175815
F 89.849984 65.566165 11.080715
F 98.483584 57.989965 11.203715
F 98.483284 65.707665 11.203315
F 89.557584 55.443565 7.431185
F 89.568784 63.227665 7.418215
F 98.483984 55.416165 7.565565
F 98.483684 63.133865 7.565235
F 91.710784 54.346265 11.246215
F 91.694384 61.970465 11.293815
F 100.726984 54.133665 11.201615
F 100.725984 61.851365 11.201215
F 91.880584 59.244665 7.579215
F 91.843884 67.115165 7.528725
F 100.728984 59.272065 7.562835
F 100.728984 66.989765 7.562515
F 91.863284 59.287765 10.387115
F 91.894484 67.117265 10.316315
F 100.722984 59.270665 10.297315
F 100.722984 66.988365 10.297015
F 91.790084 54.316865 14.065015
F 91.821084 61.883365 13.935615
F 100.721984 54.135665 13.935415
F 100.721984 61.853365 13.935115
F 94.024584 55.417465 10.294415
F 94.022684 63.134265 10.294715
F 102.985984 55.407665 10.288415
F 102.985984 63.125365 10.288015
F 94.022484 57.990065 13.933615
F 94.020684 65.708965 13.934115
F 102.979984 57.997765 13.925515
F 102.978984 65.715465 13.925215
F 94.027584 57.987865 11.205615
F 94.026184 65.706665 11.204515
F 102.993984 58.003965 11.181115
F 102.992984 65.721665 11.180715
F 94.022184 55.415365 7.565395
F 94.025184 63.134865 7.565905
F 102.999984 55.400665 7.541995
F 102.999984 63.118365 7.541675
F 87.356984 54.298065 11.096415
F 87.197084 61.918265 11.087115
F 96.252884 54.130565 11.204115
F 96.252584 61.848365 11.203815
F 105.322984 54.168765 11.061415
F 105.322984 61.886465 11.061115
F 87.311684 59.310865 7.481645
F 87.457684 66.998165 7.522695
F 96.252984 59.275265 7.565655
F 96.252684 66.992965 7.565335
F 105.333984 59.237265 7.422575
F 105.333984 66.954965 7.422255
F 87.324884 59.345865 10.196015
F 87.481084 67.006065 10.411415
F 96.252684 59.275465 10.294515
F 96.252484 66.993065 10.294315
F 105.253984 59.272665 10.186215
F 105.252984 66.990365 10.185915
F 87.543584 54.270565 13.871715
F 87.431084 61.860665 13.848615
F 96.252684 54.130665 13.932815
F 96.252484 61.848465 13.932615
F 105.238984 54.131965 13.824615
F 105.238984 61.849765 13.824315
F 89.561584 55.435265 17.725315
F 89.501384 63.108765 17.612015
F 98.483984 55.415765 17.571915
F 98.483684 63.133465 17.571515
F 87.277784 61.764865 21.220715
F 105.309984 59.239465 14.700915
F 98.483384 57.991165 21.209815
F 98.483084 65.708965 21.209515
F 89.390684 58.070365 18.596015
F 89.375784 65.686465 18.456115
F 98.482784 57.990065 18.480115
F 98.482384 65.707865 18.479815
F 89.644584 55.746265 15.010215
F 89.667284 63.306365 14.892315
F 98.483284 55.416665 14.842015
F 98.482984 63.134365 14.841715
F 91.675384 54.211465 18.689715
F 91.838384 61.846965 18.616315
F 100.722984 54.132965 18.478615
F 100.722984 61.850665 18.478315
F 91.645384 59.184665 14.884915
F 91.647784 67.006865 14.985515
F 100.723984 59.273565 14.839915
F 100.723984 66.991265 14.839615
F 91.684884 59.215665 17.773415
F 91.631584 66.942665 17.844615
F 100.719984 59.271665 17.573115
F 100.719984 66.989465 17.572715
F 105.209984 61.844565 21.097915
F 96.252284 66.993365 14.841715
F 100.717984 54.135065 21.211215
F 100.717984 61.852765 21.210815
F 94.021884 55.416065 17.572615
F 94.023684 63.134265 17.571115
F 102.974984 55.410665 17.563315
F 102.973984 63.128365 17.562915
F 94.023984 57.990065 21.209115
F 94.022784 65.707665 21.209015
F 102.968984 57.995465 21.200715
F 102.967984 65.713165 21.200415
F 94.023884 57.989165 18.480915
F 94.022484 65.707265 18.480215
F 102.980984 58.001065 18.460415
F 102.980984 65.718765 18.460015
F 94.027984 55.419165 14.844015
F 94.024684 63.134765 14.842215
F 102.986984 55.404665 14.821015
F 102.986984 63.122465 14.820715
F 87.444384 54.217365 18.685015
F 87.265884 61.802865 18.413815
F 96.252784 54.130965 18.480415
F 96.252584 61.848665 18.480115
F 105.296984 54.166465 18.340615
F 105.296984 61.884165 18.340215
F 87.264884 59.305065 14.810815
F 89.580784 63.148165 0.302913
F 94.026384 55.417665 0.290771
F 102.980984 55.408265 0.277043
F 96.252384 59.275065 0.289428
F 98.483084 63.133565 0.289114
F 102.979984 63.126065 0.276718
F 105.267984 66.977365 0.180150
F 87.221784 59.381765 0.117604
F 89.575884 55.759265 0.357593
F 100.715984 66.993065 0.289939
F 96.251784 66.992865 0.289156
F 91.823784 66.961065 0.296246
F 98.483484 55.415865 0.289436
F 100.715984 59.275365 0.290260
F 105.268984 59.259665 0.180470
F 87.218884 67.025865 0.146771
F 91.941484 59.387765 0.276305
F 89.422584 55.498865 24.947415
F 89.708184 63.054365 24.716815
F 98.482984 55.416265 24.848015
F 98.482684 63.134065 24.847715
F 89.313484 58.099165 28.485915
F 89.658084 65.585565 28.412915
F 98.482384 57.991265 28.486015
F 98.481984 65.708965 28.485715
F 89.335484 57.972265 25.779315
F 89.563884 65.604565 25.588015
F 98.481784 57.990165 25.756615
F 98.481384 65.707865 25.756315
F 100.720984 59.274865 22.116915
F 87.507684 54.357065 43.104215
F 96.251884 66.994365 36.670815
F 91.813084 54.272565 43.083715
F 91.924984 54.045265 25.828015
F 91.851784 61.749565 25.755915
F 100.718984 54.132265 25.755615
F 100.718984 61.850065 25.755315
F 89.461584 65.665865 43.078415
F 89.603684 58.342865 42.996015
F 105.144984 67.015665 39.291115
F 96.251784 59.276865 39.399815
F 91.617384 59.269665 24.877615
F 91.761384 67.027865 24.860715
F 100.715984 59.272965 24.848815
F 100.714984 66.990665 24.848515
F 91.744184 54.038465 28.519415
F 91.703784 61.805765 28.533615
F 100.713984 54.134365 28.486915
F 100.712984 61.852065 28.486615
F 94.025384 55.417665 24.847415
F 94.024484 63.134665 24.847015
F 102.962984 55.413565 24.838415
F 102.962984 63.131265 24.838115
F 94.022884 57.990465 28.485615
F 94.024884 65.707465 28.484815
F 102.956984 57.993065 28.475915
F 102.955984 65.710865 28.475615
F 94.021484 57.990765 25.756115
F 94.022784 65.708265 25.756215
F 102.968984 57.998465 25.739115
F 102.967984 65.716265 25.738715
F 91.813884 61.862965 42.875815
F 105.144984 59.297865 39.291415
F 96.252584 61.849765 43.038015
F 96.252684 54.131965 43.038315
F 87.321484 53.864665 25.677015
F 87.383884 61.907265 25.663515
F 96.252784 54.131265 25.756815
F 96.252384 61.848965 25.756415
F 105.270984 54.163065 25.619715
F 105.269984 61.880765 25.619415
F 105.229984 66.969965 36.543115
F 87.321284 61.939165 42.881815
F 96.251584 66.994565 39.399515
F 105.230984 59.252265 36.543415
F 87.278884 59.398665 39.336015
F 107.381984 55.396365 38.990715
F 87.005384 59.287065 24.853515
F 87.278784 66.916865 24.862515
F 96.252184 59.276165 24.847115
F 96.251984 66.993865 24.846815
F 105.195984 59.283665 24.734415
F 105.194984 67.001365 24.734115
F 87.353784 54.125365 28.550815
F 87.323284 61.970365 28.430015
F 96.252384 54.131265 28.485515
F 96.251984 61.848965 28.485215
F 105.181984 54.121965 28.371315
F 105.180984 61.839665 28.371015
F 89.662084 55.513265 32.140815
F 89.510284 63.206365 32.183115
F 98.481984 55.416865 32.124215
F 98.481684 63.134565 32.123915
F 89.616584 58.197165 35.756715
F 89.568484 65.878165 35.711515
F 98.481484 57.991365 35.762215
F 98.481184 65.709065 35.761915
F 89.447584 57.984165 33.178015
F 89.545184 65.822365 33.024615
F 98.480584 57.990165 33.033215
F 98.480284 65.707865 33.032815
F 89.620084 55.426765 29.341615
F 89.447084 63.071065 29.429915
F 98.481284 55.417665 29.395015
F 98.480984 63.135465 29.394715
F 91.729484 54.150965 33.091615
F 91.766584 61.762865 32.812515
F 100.715984 54.131665 33.032715
F 100.714984 61.849465 33.032415
F 91.817884 59.337665 29.402815
F 91.871284 67.065365 29.417515
F 100.716984 59.276065 29.393915
F 100.716984 66.993865 29.393615
F 91.757184 59.107365 32.048815
F 91.790284 66.962565 32.213515
F 100.710984 59.274465 32.124515
F 100.710984 66.992165 32.124215
F 91.744484 54.115765 35.842615
F 91.839084 61.861765 35.582315
F 100.708984 54.133565 35.762815
F 100.708984 61.851265 35.762515
F 94.023384 55.417065 32.124415
F 94.024384 63.135165 32.122415
F 102.950984 55.416765 32.113715
F 102.949984 63.134465 32.113415
F 94.023184 57.990865 35.762115
F 94.023384 65.708765 35.761815
F 102.944984 57.990265 35.751815
F 102.943984 65.707965 35.751515
F 94.022784 57.990365 33.032415
F 94.024584 65.707165 33.033515
F 102.955984 57.996165 33.018115
F 102.955984 65.713865 33.017815
F 94.022084 55.415765 29.394515
F 94.022184 63.134465 29.394115
F 102.961984 55.410965 29.378715
F 102.961984 63.128765 29.378315
F 87.565884 54.122565 33.133015
F 87.307884 61.881465 33.090815
F 96.252384 54.131465 33.033215
F 96.252084 61.849165 33.032915
F 105.243984 54.159365 32.899515
F 105.243984 61.877065 32.899115
F 87.300184 59.386665 29.510715
F 87.449184 66.970065 29.271015
F 96.252284 59.276365 29.394815
F 96.252084 66.994065 29.394415
F 105.256984 59.247165 29.259315
F 105.256984 66.964865 29.259015
F 87.395884 59.437465 32.185415
F 87.258684 67.054865 32.090115
F 96.251984 59.276565 32.123415
F 96.251784 66.994265 32.123115
F 105.166984 59.289165 32.007715
F 105.166984 67.006865 32.007415
F 87.312784 54.092165 35.913415
F 87.166284 62.048565 35.820315
F 96.252184 54.131565 35.761815
F 96.251984 61.849365 35.761515
F 105.152984 54.117165 35.644915
F 105.152984 61.834865 35.644615
F 89.746184 55.338965 39.349015
F 89.664984 63.299965 39.354115
F 98.481484 55.417265 39.400715
F 98.481184 63.134965 39.400315
F 105.229984 61.865165 42.955015
F 87.260084 66.877865 39.297415
F 98.481784 57.991565 43.038815
F 98.481484 65.709265 43.038415
F 89.328084 58.011165 40.339115
F 89.562284 65.929365 40.284415
F 98.479284 57.990165 40.309815
F 98.478984 65.707865 40.309515
F 89.574584 55.589665 36.555515
F 89.644784 63.238565 36.599415
F 98.480084 55.418365 36.671615
F 98.479684 63.136065 36.671315
F 91.873084 54.252365 40.387215
F 91.735384 61.875665 40.274515
F 100.712984 54.131265 40.310515
F 100.712984 61.849065 40.310215
F 91.815984 59.339265 36.738215
F 91.864884 67.104565 36.691215
F 100.713984 59.277265 36.671015
F 100.712984 66.994965 36.670715
F 91.763884 59.251165 39.414215
F 91.814284 67.156265 39.428715
F 100.706984 59.275765 39.400515
F 100.705984 66.993465 39.400215
F 107.381984 63.114065 38.990415
F 105.229984 54.147465 42.955315
F 100.721984 54.137065 43.042215
F 100.720984 61.854765 43.041915
F 94.026684 55.419365 39.399315
F 94.023284 63.135465 39.399315
F 102.944984 55.416965 39.395315
F 102.944984 63.134665 39.395015
F 94.026084 57.989865 43.037515
F 94.024884 65.707365 43.037315
F 102.962984 57.998965 43.038115
F 102.962984 65.716665 43.037815
F 94.023784 57.990665 40.309415
F 94.022284 65.709565 40.308615
F 102.945984 57.995365 40.300415
F 102.945984 65.713065 40.300115
F 94.023384 55.417365 36.671315
F 94.022684 63.134965 36.669715
F 102.950984 55.413465 36.660215
F 102.949984 63.131165 36.659915
F 87.399584 54.147565 40.268515
F 87.501884 61.915365 40.299815
F 96.252284 54.131765 40.309515
F 96.251884 61.849465 40.309215
F 105.229984 54.161065 40.204715
F 105.229984 61.878765 40.204415
F 87.518084 59.436865 36.605115
F 87.236784 66.865765 36.595015
F 96.252084 59.276665 36.671115
F 94.026684 55.418565 22.120115
F 96.252084 66.993765 22.118115
F 98.482384 55.417165 22.118515
F 89.532684 55.319465 22.223715
F 96.252484 59.276065 22.118415
F 102.974984 63.125565 22.099415
F 91.773784 59.303465 22.031815
F 105.283984 59.243065 21.979815
F 87.249684 59.249765 22.210115
F 94.023484 63.134965 22.118615
F 100.720984 66.992565 22.116615
F 102.974984 55.407865 22.099815
F 105.282984 66.960765 21.979515
F 98.482084 63.134865 22.118115
F 91.727984 66.943365 22.072915
F 87.248084 66.848665 22.092915
F 87.146584 69.688565 32.947415
F 89.543284 63.173665 22.136315
