# Supplementary material for: Molecular-resolution imaging of ice crystallized from liquid water by cryogenic liquid-cell TEM
Source: Nat Commun. 2025 Sep 25;16:8342. doi: 10.1038/s41467-025-62451-0 (PMC12462463; doi:10.1038/s41467-025-62451-0)
Supplement: Supplementary file 9 — Supplementary Data 1 [file 41467_2025_62451_MOESM9_ESM.zip › supercell_4_3_2/0.6/input.xyz]

10368
F10368
F 0.419095 1.286291 2.728490
F 0.190505 1.286291 24.556400
F 0.419095 24.439548 2.728490
F 0.190505 24.439548 24.556400
F 0.419095 47.592806 2.728490
F 0.190505 47.592806 24.556400
F 27.152732 1.286291 3.008454
F 26.924143 1.286291 24.836364
F 27.152732 24.439548 3.008454
F 26.924143 24.439548 24.836364
F 27.152732 47.592806 3.008454
F 26.924143 47.592806 24.836364
F 0.419095 9.004040 2.728490
F 0.190505 9.004040 24.556400
F 0.419095 32.157298 2.728490
F 0.190505 32.157298 24.556400
F 0.419095 55.310555 2.728490
F 0.190505 55.310555 24.556400
F 27.152732 9.004040 3.008454
F 26.924143 9.004040 24.836364
F 27.152732 32.157298 3.008454
F 26.924143 32.157298 24.836364
F 27.152732 55.310555 3.008454
F 26.924143 55.310555 24.836364
F 0.419095 16.721795 2.728490
F 0.190505 16.721795 24.556401
F 0.419095 39.875053 2.728490
F 0.190505 39.875053 24.556401
F 0.419095 63.028310 2.728490
F 0.190505 63.028310 24.556401
F 27.152732 16.721795 3.008454
F 26.924143 16.721795 24.836365
F 27.152732 39.875053 3.008454
F 26.924143 39.875053 24.836365
F 27.152732 63.028310 3.008454
F 26.924143 63.028310 24.836365
F 9.330303 1.286291 2.821811
F 9.101714 1.286291 24.649721
F 9.330303 24.439548 2.821811
F 9.101714 24.439548 24.649721
F 9.330303 47.592806 2.821811
F 9.101714 47.592806 24.649721
F 36.063941 1.286291 3.101775
F 35.835351 1.286291 24.929685
F 36.063941 24.439548 3.101775
F 35.835351 24.439548 24.929685
F 36.063941 47.592806 3.101775
F 35.835351 47.592806 24.929685
F 9.330303 9.004040 2.821811
F 9.101714 9.004040 24.649721
F 9.330303 32.157298 2.821811
F 9.101714 32.157298 24.649721
F 9.330303 55.310555 2.821811
F 9.101714 55.310555 24.649721
F 36.063941 9.004040 3.101775
F 35.835351 9.004040 24.929685
F 36.063941 32.157298 3.101775
F 35.835351 32.157298 24.929685
F 36.063941 55.310555 3.101775
F 35.835351 55.310555 24.929685
F 9.330303 16.721795 2.821812
F 9.101714 16.721795 24.649722
F 9.330303 39.875053 2.821812
F 9.101714 39.875053 24.649722
F 9.330303 63.028310 2.821812
F 9.101714 63.028310 24.649722
F 36.063941 16.721795 3.101776
F 35.835351 16.721795 24.929686
F 36.063941 39.875053 3.101776
F 35.835351 39.875053 24.929686
F 36.063941 63.028310 3.101776
F 35.835351 63.028310 24.929686
F 18.241518 1.286290 2.915133
F 18.012928 1.286290 24.743043
F 18.241518 24.439547 2.915133
F 18.012928 24.439547 24.743043
F 18.241518 47.592805 2.915133
F 18.012928 47.592805 24.743043
F 44.975156 1.286290 3.195098
F 44.746566 1.286290 25.023008
F 44.975156 24.439547 3.195098
F 44.746566 24.439547 25.023008
F 44.975156 47.592805 3.195098
F 44.746566 47.592805 25.023008
F 18.241518 9.004039 2.915133
F 18.012928 9.004039 24.743043
F 18.241518 32.157297 2.915133
F 18.012928 32.157297 24.743043
F 18.241518 55.310554 2.915133
F 18.012928 55.310554 24.743043
F 44.975156 9.004039 3.195098
F 44.746566 9.004039 25.023008
F 44.975156 32.157297 3.195098
F 44.746566 32.157297 25.023008
F 44.975156 55.310554 3.195098
F 44.746566 55.310554 25.023008
F 18.241518 16.721795 2.915134
F 18.012928 16.721795 24.743044
F 18.241518 39.875052 2.915134
F 18.012928 39.875052 24.743044
F 18.241518 63.028310 2.915134
F 18.012928 63.028310 24.743044
F 44.975156 16.721795 3.195099
F 44.746566 16.721795 25.023009
F 44.975156 39.875052 3.195099
F 44.746566 39.875052 25.023009
F 44.975156 63.028310 3.195099
F 44.746566 63.028310 25.023009
F 0.380983 3.858875 6.366474
F 0.152393 3.858875 28.194385
F 0.380983 27.012132 6.366474
F 0.152393 27.012132 28.194385
F 0.380983 50.165390 6.366474
F 0.152393 50.165390 28.194385
F 27.114620 3.858875 6.646438
F 26.886030 3.858875 28.474349
F 27.114620 27.012132 6.646438
F 26.886030 27.012132 28.474349
F 27.114620 50.165390 6.646438
F 26.886030 50.165390 28.474349
F 0.380983 11.576625 6.366474
F 0.152393 11.576625 28.194385
F 0.380983 34.729882 6.366474
F 0.152393 34.729882 28.194385
F 0.380983 57.883140 6.366474
F 0.152393 57.883140 28.194385
F 27.114620 11.576625 6.646438
F 26.886030 11.576625 28.474349
F 27.114620 34.729882 6.646438
F 26.886030 34.729882 28.474349
F 27.114620 57.883140 6.646438
F 26.886030 57.883140 28.474349
F 0.380983 19.294380 6.366475
F 0.152393 19.294380 28.194385
F 0.380983 42.447638 6.366475
F 0.152393 42.447638 28.194385
F 0.380983 65.600895 6.366475
F 0.152393 65.600895 28.194385
F 27.114620 19.294380 6.646439
F 26.886030 19.294380 28.474349
F 27.114620 42.447638 6.646439
F 26.886030 42.447638 28.474349
F 27.114620 65.600895 6.646439
F 26.886030 65.600895 28.474349
F 9.292189 3.858875 6.459796
F 9.063599 3.858875 28.287706
F 9.292189 27.012133 6.459796
F 9.063599 27.012133 28.287706
F 9.292189 50.165390 6.459796
F 9.063599 50.165390 28.287706
F 36.025827 3.858875 6.739760
F 35.797238 3.858875 28.567671
F 36.025827 27.012133 6.739760
F 35.797238 27.012133 28.567671
F 36.025827 50.165390 6.739760
F 35.797238 50.165390 28.567671
F 9.292189 11.576625 6.459796
F 9.063599 11.576625 28.287706
F 9.292189 34.729883 6.459796
F 9.063599 34.729883 28.287706
F 9.292189 57.883140 6.459796
F 9.063599 57.883140 28.287706
F 36.025827 11.576625 6.739760
F 35.797238 11.576625 28.567671
F 36.025827 34.729883 6.739760
F 35.797238 34.729883 28.567671
F 36.025827 57.883140 6.739760
F 35.797238 57.883140 28.567671
F 9.292189 19.294380 6.459796
F 9.063599 19.294380 28.287707
F 9.292189 42.447638 6.459796
F 9.063599 42.447638 28.287707
F 9.292189 65.600896 6.459796
F 9.063599 65.600896 28.287707
F 36.025827 19.294380 6.739760
F 35.797238 19.294380 28.567672
F 36.025827 42.447638 6.739760
F 35.797238 42.447638 28.567672
F 36.025827 65.600896 6.739760
F 35.797238 65.600896 28.567672
F 18.203407 3.858876 6.553119
F 17.974817 3.858876 28.381029
F 18.203407 27.012134 6.553119
F 17.974817 27.012134 28.381029
F 18.203407 50.165391 6.553119
F 17.974817 50.165391 28.381029
F 44.937044 3.858876 6.833083
F 44.708454 3.858876 28.660993
F 44.937044 27.012134 6.833083
F 44.708454 27.012134 28.660993
F 44.937044 50.165391 6.833083
F 44.708454 50.165391 28.660993
F 18.203407 11.576626 6.553119
F 17.974817 11.576626 28.381029
F 18.203407 34.729884 6.553119
F 17.974817 34.729884 28.381029
F 18.203407 57.883141 6.553119
F 17.974817 57.883141 28.381029
F 44.937044 11.576626 6.833083
F 44.708454 11.576626 28.660993
F 44.937044 34.729884 6.833083
F 44.708454 34.729884 28.660993
F 44.937044 57.883141 6.833083
F 44.708454 57.883141 28.660993
F 18.203407 19.294382 6.553119
F 17.974817 19.294382 28.381030
F 18.203407 42.447639 6.553119
F 17.974817 42.447639 28.381030
F 18.203407 65.600897 6.553119
F 17.974817 65.600897 28.381030
F 44.937044 19.294382 6.833083
F 44.708454 19.294382 28.660994
F 44.937044 42.447639 6.833083
F 44.708454 42.447639 28.660994
F 44.937044 65.600897 6.833083
F 44.708454 65.600897 28.660994
F 0.409569 3.858875 3.637987
F 0.180979 3.858875 25.465897
F 0.409569 27.012133 3.637987
F 0.180979 27.012133 25.465897
F 0.409569 50.165390 3.637987
F 0.180979 50.165390 25.465897
F 27.143206 3.858875 3.917951
F 26.914616 3.858875 25.745861
F 27.143206 27.012133 3.917951
F 26.914616 27.012133 25.745861
F 27.143206 50.165390 3.917951
F 26.914616 50.165390 25.745861
F 0.409569 11.576625 3.637987
F 0.180979 11.576625 25.465897
F 0.409569 34.729883 3.637987
F 0.180979 34.729883 25.465897
F 0.409569 57.883140 3.637987
F 0.180979 57.883140 25.465897
F 27.143206 11.576625 3.917951
F 26.914616 11.576625 25.745861
F 27.143206 34.729883 3.917951
F 26.914616 34.729883 25.745861
F 27.143206 57.883140 3.917951
F 26.914616 57.883140 25.745861
F 0.409569 19.294381 3.637986
F 0.180979 19.294381 25.465897
F 0.409569 42.447638 3.637986
F 0.180979 42.447638 25.465897
F 0.409569 65.600896 3.637986
F 0.180979 65.600896 25.465897
F 27.143206 19.294381 3.917950
F 26.914616 19.294381 25.745861
F 27.143206 42.447638 3.917950
F 26.914616 42.447638 25.745861
F 27.143206 65.600896 3.917950
F 26.914616 65.600896 25.745861
F 9.320776 3.858875 3.731308
F 9.092186 3.858875 25.559218
F 9.320776 27.012133 3.731308
F 9.092186 27.012133 25.559218
F 9.320776 50.165390 3.731308
F 9.092186 50.165390 25.559218
F 36.054414 3.858875 4.011272
F 35.825824 3.858875 25.839182
F 36.054414 27.012133 4.011272
F 35.825824 27.012133 25.839182
F 36.054414 50.165390 4.011272
F 35.825824 50.165390 25.839182
F 9.320776 11.576625 3.731308
F 9.092186 11.576625 25.559218
F 9.320776 34.729883 3.731308
F 9.092186 34.729883 25.559218
F 9.320776 57.883140 3.731308
F 9.092186 57.883140 25.559218
F 36.054414 11.576625 4.011272
F 35.825824 11.576625 25.839182
F 36.054414 34.729883 4.011272
F 35.825824 34.729883 25.839182
F 36.054414 57.883140 4.011272
F 35.825824 57.883140 25.839182
F 9.320776 19.294381 3.731307
F 9.092186 19.294381 25.559218
F 9.320776 42.447638 3.731307
F 9.092186 42.447638 25.559218
F 9.320776 65.600896 3.731307
F 9.092186 65.600896 25.559218
F 36.054414 19.294381 4.011271
F 35.825824 19.294381 25.839182
F 36.054414 42.447638 4.011271
F 35.825824 42.447638 25.839182
F 36.054414 65.600896 4.011271
F 35.825824 65.600896 25.839182
F 18.231992 3.858876 3.824628
F 18.003403 3.858876 25.652539
F 18.231992 27.012133 3.824628
F 18.003403 27.012133 25.652539
F 18.231992 50.165391 3.824628
F 18.003403 50.165391 25.652539
F 44.965629 3.858876 4.104593
F 44.737040 3.858876 25.932503
F 44.965629 27.012133 4.104593
F 44.737040 27.012133 25.932503
F 44.965629 50.165391 4.104593
F 44.737040 50.165391 25.932503
F 18.231992 11.576626 3.824628
F 18.003403 11.576626 25.652539
F 18.231992 34.729883 3.824628
F 18.003403 34.729883 25.652539
F 18.231992 57.883141 3.824628
F 18.003403 57.883141 25.652539
F 44.965629 11.576626 4.104593
F 44.737040 11.576626 25.932503
F 44.965629 34.729883 4.104593
F 44.737040 34.729883 25.932503
F 44.965629 57.883141 4.104593
F 44.737040 57.883141 25.932503
F 18.231992 19.294381 3.824627
F 18.003403 19.294381 25.652539
F 18.231992 42.447639 3.824627
F 18.003403 42.447639 25.652539
F 18.231992 65.600896 3.824627
F 18.003403 65.600896 25.652539
F 44.965629 19.294381 4.104592
F 44.737040 19.294381 25.932503
F 44.965629 42.447639 4.104592
F 44.737040 42.447639 25.932503
F 44.965629 65.600896 4.104592
F 44.737040 65.600896 25.932503
F 0.447657 1.286291 0.000001
F 0.219067 1.286291 21.827912
F 0.447657 24.439549 0.000001
F 0.219067 24.439549 21.827912
F 0.447657 47.592806 0.000001
F 0.219067 47.592806 21.827912
F 27.181294 1.286291 0.279965
F 26.952704 1.286291 22.107876
F 27.181294 24.439549 0.279965
F 26.952704 24.439549 22.107876
F 27.181294 47.592806 0.279965
F 26.952704 47.592806 22.107876
F 0.447657 9.004040 0.000001
F 0.219067 9.004040 21.827912
F 0.447657 32.157298 0.000001
F 0.219067 32.157298 21.827912
F 0.447657 55.310555 0.000001
F 0.219067 55.310555 21.827912
F 27.181294 9.004040 0.279965
F 26.952704 9.004040 22.107876
F 27.181294 32.157298 0.279965
F 26.952704 32.157298 22.107876
F 27.181294 55.310555 0.279965
F 26.952704 55.310555 22.107876
F 0.447657 16.721796 0.000000
F 0.219067 16.721796 21.827911
F 0.447657 39.875053 0.000000
F 0.219067 39.875053 21.827911
F 0.447657 63.028311 0.000000
F 0.219067 63.028311 21.827911
F 27.181294 16.721796 0.279964
F 26.952704 16.721796 22.107875
F 27.181294 39.875053 0.279964
F 26.952704 39.875053 22.107875
F 27.181294 63.028311 0.279964
F 26.952704 63.028311 22.107875
F 9.358864 1.286291 0.093322
F 9.130274 1.286291 21.921233
F 9.358864 24.439548 0.093322
F 9.130274 24.439548 21.921233
F 9.358864 47.592806 0.093322
F 9.130274 47.592806 21.921233
F 36.092501 1.286291 0.373287
F 35.863912 1.286291 22.201198
F 36.092501 24.439548 0.373287
F 35.863912 24.439548 22.201198
F 36.092501 47.592806 0.373287
F 35.863912 47.592806 22.201198
F 9.358864 9.004040 0.093322
F 9.130274 9.004040 21.921233
F 9.358864 32.157298 0.093322
F 9.130274 32.157298 21.921233
F 9.358864 55.310555 0.093322
F 9.130274 55.310555 21.921233
F 36.092501 9.004040 0.373287
F 35.863912 9.004040 22.201198
F 36.092501 32.157298 0.373287
F 35.863912 32.157298 22.201198
F 36.092501 55.310555 0.373287
F 35.863912 55.310555 22.201198
F 9.358864 16.721795 0.093321
F 9.130274 16.721795 21.921232
F 9.358864 39.875053 0.093321
F 9.130274 39.875053 21.921232
F 9.358864 63.028310 0.093321
F 9.130274 63.028310 21.921232
F 36.092501 16.721795 0.373286
F 35.863912 16.721795 22.201197
F 36.092501 39.875053 0.373286
F 35.863912 39.875053 22.201197
F 36.092501 63.028310 0.373286
F 35.863912 63.028310 22.201197
F 18.270080 1.286290 0.186643
F 18.041490 1.286290 22.014553
F 18.270080 24.439547 0.186643
F 18.041490 24.439547 22.014553
F 18.270080 47.592805 0.186643
F 18.041490 47.592805 22.014553
F 45.003718 1.286290 0.466607
F 44.775128 1.286290 22.294517
F 45.003718 24.439547 0.466607
F 44.775128 24.439547 22.294517
F 45.003718 47.592805 0.466607
F 44.775128 47.592805 22.294517
F 18.270080 9.004039 0.186643
F 18.041490 9.004039 22.014553
F 18.270080 32.157296 0.186643
F 18.041490 32.157296 22.014553
F 18.270080 55.310554 0.186643
F 18.041490 55.310554 22.014553
F 45.003718 9.004039 0.466607
F 44.775128 9.004039 22.294517
F 45.003718 32.157296 0.466607
F 44.775128 32.157296 22.294517
F 45.003718 55.310554 0.466607
F 44.775128 55.310554 22.294517
F 18.270080 16.721794 0.186642
F 18.041490 16.721794 22.014553
F 18.270080 39.875052 0.186642
F 18.041490 39.875052 22.014553
F 18.270080 63.028309 0.186642
F 18.041490 63.028309 22.014553
F 45.003718 16.721794 0.466606
F 44.775128 16.721794 22.294517
F 45.003718 39.875052 0.466606
F 44.775128 39.875052 22.294517
F 45.003718 63.028309 0.466606
F 44.775128 63.028309 22.294517
F 2.637372 7.717750 3.661317
F 2.408783 7.717750 25.489227
F 2.637372 30.871007 3.661317
F 2.408783 30.871007 25.489227
F 2.637372 54.024265 3.661317
F 2.408783 54.024265 25.489227
F 29.371009 7.717750 3.941281
F 29.142420 7.717750 25.769191
F 29.371009 30.871007 3.941281
F 29.142420 30.871007 25.769191
F 29.371009 54.024265 3.941281
F 29.142420 54.024265 25.769191
F 2.637372 15.435503 3.661316
F 2.408783 15.435503 25.489226
F 2.637372 38.588760 3.661316
F 2.408783 38.588760 25.489226
F 2.637372 61.742018 3.661316
F 2.408783 61.742018 25.489226
F 29.371009 15.435503 3.941280
F 29.142420 15.435503 25.769190
F 29.371009 38.588760 3.941280
F 29.142420 38.588760 25.769190
F 29.371009 61.742018 3.941280
F 29.142420 61.742018 25.769190
F 2.637372 0.000000 3.661317
F 2.408783 0.000000 25.489227
F 2.637372 23.153258 3.661317
F 2.408783 23.153258 25.489227
F 2.637372 46.306515 3.661317
F 2.408783 46.306515 25.489227
F 29.371009 0.000000 3.941281
F 29.142420 0.000000 25.769191
F 29.371009 23.153258 3.941281
F 29.142420 23.153258 25.769191
F 29.371009 46.306515 3.941281
F 29.142420 46.306515 25.769191
F 11.548582 7.717750 3.754638
F 11.319992 7.717750 25.582548
F 11.548582 30.871007 3.754638
F 11.319992 30.871007 25.582548
F 11.548582 54.024265 3.754638
F 11.319992 54.024265 25.582548
F 38.282219 7.717750 4.034603
F 38.053629 7.717750 25.862513
F 38.282219 30.871007 4.034603
F 38.053629 30.871007 25.862513
F 38.282219 54.024265 4.034603
F 38.053629 54.024265 25.862513
F 11.548582 15.435502 3.754637
F 11.319992 15.435502 25.582547
F 11.548582 38.588760 3.754637
F 11.319992 38.588760 25.582547
F 11.548582 61.742017 3.754637
F 11.319992 61.742017 25.582547
F 38.282219 15.435502 4.034602
F 38.053629 15.435502 25.862512
F 38.282219 38.588760 4.034602
F 38.053629 38.588760 25.862512
F 38.282219 61.742017 4.034602
F 38.053629 61.742017 25.862512
F 11.548582 0.000000 3.754638
F 11.319992 0.000000 25.582548
F 11.548582 23.153258 3.754638
F 11.319992 23.153258 25.582548
F 11.548582 46.306515 3.754638
F 11.319992 46.306515 25.582548
F 38.282219 0.000000 4.034603
F 38.053629 0.000000 25.862513
F 38.282219 23.153258 4.034603
F 38.053629 23.153258 25.862513
F 38.282219 46.306515 4.034603
F 38.053629 46.306515 25.862513
F 20.459798 7.717750 3.847959
F 20.231208 7.717750 25.675869
F 20.459798 30.871008 3.847959
F 20.231208 30.871008 25.675869
F 20.459798 54.024265 3.847959
F 20.231208 54.024265 25.675869
F 47.193435 7.717750 4.127923
F 46.964846 7.717750 25.955833
F 47.193435 30.871008 4.127923
F 46.964846 30.871008 25.955833
F 47.193435 54.024265 4.127923
F 46.964846 54.024265 25.955833
F 20.459798 15.435503 3.847958
F 20.231208 15.435503 25.675868
F 20.459798 38.588760 3.847958
F 20.231208 38.588760 25.675868
F 20.459798 61.742018 3.847958
F 20.231208 61.742018 25.675868
F 47.193435 15.435503 4.127922
F 46.964846 15.435503 25.955832
F 47.193435 38.588760 4.127922
F 46.964846 38.588760 25.955832
F 47.193435 61.742018 4.127922
F 46.964846 61.742018 25.955832
F 20.459798 0.000001 3.847959
F 20.231208 0.000001 25.675869
F 20.459798 23.153258 3.847959
F 20.231208 23.153258 25.675869
F 20.459798 46.306516 3.847959
F 20.231208 46.306516 25.675869
F 47.193435 0.000001 4.127923
F 46.964846 0.000001 25.955833
F 47.193435 23.153258 4.127923
F 46.964846 23.153258 25.955833
F 47.193435 46.306516 4.127923
F 46.964846 46.306516 25.955833
F 2.675457 5.145166 0.023332
F 2.446867 5.145166 21.851242
F 2.675457 28.298423 0.023332
F 2.446867 28.298423 21.851242
F 2.675457 51.451681 0.023332
F 2.446867 51.451681 21.851242
F 29.409094 5.145166 0.303297
F 29.180504 5.145166 22.131207
F 29.409094 28.298423 0.303297
F 29.180504 28.298423 22.131207
F 29.409094 51.451681 0.303297
F 29.180504 51.451681 22.131207
F 2.675457 12.862918 0.023331
F 2.446867 12.862918 21.851241
F 2.675457 36.016175 0.023331
F 2.446867 36.016175 21.851241
F 2.675457 59.169433 0.023331
F 2.446867 59.169433 21.851241
F 29.409094 12.862918 0.303296
F 29.180504 12.862918 22.131206
F 29.409094 36.016175 0.303296
F 29.180504 36.016175 22.131206
F 29.409094 59.169433 0.303296
F 29.180504 59.169433 22.131206
F 2.675457 20.580673 0.023331
F 2.446867 20.580673 21.851242
F 2.675457 43.733931 0.023331
F 2.446867 43.733931 21.851242
F 2.675457 66.887188 0.023331
F 2.446867 66.887188 21.851242
F 29.409094 20.580673 0.303296
F 29.180504 20.580673 22.131207
F 29.409094 43.733931 0.303296
F 29.180504 43.733931 22.131207
F 29.409094 66.887188 0.303296
F 29.180504 66.887188 22.131207
F 11.586665 5.145165 0.116653
F 11.358075 5.145165 21.944563
F 11.586665 28.298422 0.116653
F 11.358075 28.298422 21.944563
F 11.586665 51.451680 0.116653
F 11.358075 51.451680 21.944563
F 38.320302 5.145165 0.396617
F 38.091712 5.145165 22.224527
F 38.320302 28.298422 0.396617
F 38.091712 28.298422 22.224527
F 38.320302 51.451680 0.396617
F 38.091712 51.451680 22.224527
F 11.586665 12.862917 0.116652
F 11.358075 12.862917 21.944562
F 11.586665 36.016174 0.116652
F 11.358075 36.016174 21.944562
F 11.586665 59.169432 0.116652
F 11.358075 59.169432 21.944562
F 38.320302 12.862917 0.396616
F 38.091712 12.862917 22.224526
F 38.320302 36.016174 0.396616
F 38.091712 36.016174 22.224526
F 38.320302 59.169432 0.396616
F 38.091712 59.169432 22.224526
F 11.586665 20.580672 0.116653
F 11.358075 20.580672 21.944563
F 11.586665 43.733930 0.116653
F 11.358075 43.733930 21.944563
F 11.586665 66.887187 0.116653
F 11.358075 66.887187 21.944563
F 38.320302 20.580672 0.396617
F 38.091712 20.580672 22.224527
F 38.320302 43.733930 0.396617
F 38.091712 43.733930 22.224527
F 38.320302 66.887187 0.396617
F 38.091712 66.887187 22.224527
F 20.497883 5.145164 0.209973
F 20.269294 5.145164 22.037884
F 20.497883 28.298422 0.209973
F 20.269294 28.298422 22.037884
F 20.497883 51.451679 0.209973
F 20.269294 51.451679 22.037884
F 47.231521 5.145164 0.489937
F 47.002931 5.145164 22.317848
F 47.231521 28.298422 0.489937
F 47.002931 28.298422 22.317848
F 47.231521 51.451679 0.489937
F 47.002931 51.451679 22.317848
F 20.497883 12.862916 0.209973
F 20.269294 12.862916 22.037883
F 20.497883 36.016174 0.209973
F 20.269294 36.016174 22.037883
F 20.497883 59.169431 0.209973
F 20.269294 59.169431 22.037883
F 47.231521 12.862916 0.489937
F 47.002931 12.862916 22.317847
F 47.231521 36.016174 0.489937
F 47.002931 36.016174 22.317847
F 47.231521 59.169431 0.489937
F 47.002931 59.169431 22.317847
F 20.497883 20.580672 0.209973
F 20.269294 20.580672 22.037884
F 20.497883 43.733929 0.209973
F 20.269294 43.733929 22.037884
F 20.497883 66.887187 0.209973
F 20.269294 66.887187 22.037884
F 47.231521 20.580672 0.489937
F 47.002931 20.580672 22.317848
F 47.231521 43.733929 0.489937
F 47.002931 43.733929 22.317848
F 47.231521 66.887187 0.489937
F 47.002931 66.887187 22.317848
F 2.646895 5.145165 2.751819
F 2.418305 5.145165 24.579730
F 2.646895 28.298423 2.751819
F 2.418305 28.298423 24.579730
F 2.646895 51.451680 2.751819
F 2.418305 51.451680 24.579730
F 29.380532 5.145165 3.031783
F 29.151942 5.145165 24.859694
F 29.380532 28.298423 3.031783
F 29.151942 28.298423 24.859694
F 29.380532 51.451680 3.031783
F 29.151942 51.451680 24.859694
F 2.646895 12.862917 2.751820
F 2.418305 12.862917 24.579731
F 2.646895 36.016175 2.751820
F 2.418305 36.016175 24.579731
F 2.646895 59.169432 2.751820
F 2.418305 59.169432 24.579731
F 29.380532 12.862917 3.031784
F 29.151942 12.862917 24.859695
F 29.380532 36.016175 3.031784
F 29.151942 36.016175 24.859695
F 29.380532 59.169432 3.031784
F 29.151942 59.169432 24.859695
F 2.646895 20.580673 2.751820
F 2.418305 20.580673 24.579730
F 2.646895 43.733930 2.751820
F 2.418305 43.733930 24.579730
F 2.646895 66.887188 2.751820
F 2.418305 66.887188 24.579730
F 29.380532 20.580673 3.031784
F 29.151942 20.580673 24.859694
F 29.380532 43.733930 3.031784
F 29.151942 43.733930 24.859694
F 29.380532 66.887188 3.031784
F 29.151942 66.887188 24.859694
F 11.558104 5.145165 2.845141
F 11.329515 5.145165 24.673051
F 11.558104 28.298422 2.845141
F 11.329515 28.298422 24.673051
F 11.558104 51.451680 2.845141
F 11.329515 51.451680 24.673051
F 38.291741 5.145165 3.125105
F 38.063152 5.145165 24.953016
F 38.291741 28.298422 3.125105
F 38.063152 28.298422 24.953016
F 38.291741 51.451680 3.125105
F 38.063152 51.451680 24.953016
F 11.558104 12.862917 2.845142
F 11.329515 12.862917 24.673052
F 11.558104 36.016175 2.845142
F 11.329515 36.016175 24.673052
F 11.558104 59.169432 2.845142
F 11.329515 59.169432 24.673052
F 38.291741 12.862917 3.125106
F 38.063152 12.862917 24.953017
F 38.291741 36.016175 3.125106
F 38.063152 36.016175 24.953017
F 38.291741 59.169432 3.125106
F 38.063152 59.169432 24.953017
F 11.558104 20.580672 2.845141
F 11.329515 20.580672 24.673052
F 11.558104 43.733930 2.845141
F 11.329515 43.733930 24.673052
F 11.558104 66.887187 2.845141
F 11.329515 66.887187 24.673052
F 38.291741 20.580672 3.125105
F 38.063152 20.580672 24.953017
F 38.291741 43.733930 3.125105
F 38.063152 43.733930 24.953017
F 38.291741 66.887187 3.125105
F 38.063152 66.887187 24.953017
F 20.469321 5.145164 2.938463
F 20.240731 5.145164 24.766374
F 20.469321 28.298422 2.938463
F 20.240731 28.298422 24.766374
F 20.469321 51.451679 2.938463
F 20.240731 51.451679 24.766374
F 47.202959 5.145164 3.218427
F 46.974369 5.145164 25.046338
F 47.202959 28.298422 3.218427
F 46.974369 28.298422 25.046338
F 47.202959 51.451679 3.218427
F 46.974369 51.451679 25.046338
F 20.469321 12.862917 2.938464
F 20.240731 12.862917 24.766375
F 20.469321 36.016174 2.938464
F 20.240731 36.016174 24.766375
F 20.469321 59.169432 2.938464
F 20.240731 59.169432 24.766375
F 47.202959 12.862917 3.218428
F 46.974369 12.862917 25.046339
F 47.202959 36.016174 3.218428
F 46.974369 36.016174 25.046339
F 47.202959 59.169432 3.218428
F 46.974369 59.169432 25.046339
F 20.469321 20.580672 2.938464
F 20.240731 20.580672 24.766374
F 20.469321 43.733929 2.938464
F 20.240731 43.733929 24.766374
F 20.469321 66.887187 2.938464
F 20.240731 66.887187 24.766374
F 47.202959 20.580672 3.218428
F 46.974369 20.580672 25.046338
F 47.202959 43.733929 3.218428
F 46.974369 43.733929 25.046338
F 47.202959 66.887187 3.218428
F 46.974369 66.887187 25.046338
F 2.608787 7.717749 6.389804
F 2.380197 7.717749 28.217715
F 2.608787 30.871007 6.389804
F 2.380197 30.871007 28.217715
F 2.608787 54.024264 6.389804
F 2.380197 54.024264 28.217715
F 29.342424 7.717749 6.669768
F 29.113834 7.717749 28.497680
F 29.342424 30.871007 6.669768
F 29.113834 30.871007 28.497680
F 29.342424 54.024264 6.669768
F 29.113834 54.024264 28.497680
F 2.608787 15.435502 6.389805
F 2.380197 15.435502 28.217716
F 2.608787 38.588760 6.389805
F 2.380197 38.588760 28.217716
F 2.608787 61.742017 6.389805
F 2.380197 61.742017 28.217716
F 29.342424 15.435502 6.669769
F 29.113834 15.435502 28.497681
F 29.342424 38.588760 6.669769
F 29.113834 38.588760 28.497681
F 29.342424 61.742017 6.669769
F 29.113834 61.742017 28.497681
F 2.608787 0.000000 6.389804
F 2.380197 0.000000 28.217715
F 2.608787 23.153257 6.389804
F 2.380197 23.153257 28.217715
F 2.608787 46.306515 6.389804
F 2.380197 46.306515 28.217715
F 29.342424 0.000000 6.669768
F 29.113834 0.000000 28.497680
F 29.342424 23.153257 6.669768
F 29.113834 23.153257 28.497680
F 29.342424 46.306515 6.669768
F 29.113834 46.306515 28.497680
F 11.519995 7.717750 6.483127
F 11.291405 7.717750 28.311037
F 11.519995 30.871007 6.483127
F 11.291405 30.871007 28.311037
F 11.519995 54.024265 6.483127
F 11.291405 54.024265 28.311037
F 38.253632 7.717750 6.763091
F 38.025042 7.717750 28.591001
F 38.253632 30.871007 6.763091
F 38.025042 30.871007 28.591001
F 38.253632 54.024265 6.763091
F 38.025042 54.024265 28.591001
F 11.519995 15.435503 6.483128
F 11.291405 15.435503 28.311038
F 11.519995 38.588760 6.483128
F 11.291405 38.588760 28.311038
F 11.519995 61.742018 6.483128
F 11.291405 61.742018 28.311038
F 38.253632 15.435503 6.763092
F 38.025042 15.435503 28.591002
F 38.253632 38.588760 6.763092
F 38.025042 38.588760 28.591002
F 38.253632 61.742018 6.763092
F 38.025042 61.742018 28.591002
F 11.519995 0.000000 6.483127
F 11.291405 0.000000 28.311037
F 11.519995 23.153258 6.483127
F 11.291405 23.153258 28.311037
F 11.519995 46.306515 6.483127
F 11.291405 46.306515 28.311037
F 38.253632 0.000000 6.763091
F 38.025042 0.000000 28.591001
F 38.253632 23.153258 6.763091
F 38.025042 23.153258 28.591001
F 38.253632 46.306515 6.763091
F 38.025042 46.306515 28.591001
F 20.431212 7.717751 6.576448
F 20.202623 7.717751 28.404359
F 20.431212 30.871008 6.576448
F 20.202623 30.871008 28.404359
F 20.431212 54.024266 6.576448
F 20.202623 54.024266 28.404359
F 47.164849 7.717751 6.856412
F 46.936260 7.717751 28.684323
F 47.164849 30.871008 6.856412
F 46.936260 30.871008 28.684323
F 47.164849 54.024266 6.856412
F 46.936260 54.024266 28.684323
F 20.431212 15.435503 6.576449
F 20.202623 15.435503 28.404360
F 20.431212 38.588761 6.576449
F 20.202623 38.588761 28.404360
F 20.431212 61.742018 6.576449
F 20.202623 61.742018 28.404360
F 47.164849 15.435503 6.856413
F 46.936260 15.435503 28.684324
F 47.164849 38.588761 6.856413
F 46.936260 38.588761 28.684324
F 47.164849 61.742018 6.856413
F 46.936260 61.742018 28.684324
F 20.431212 0.000001 6.576448
F 20.202623 0.000001 28.404359
F 20.431212 23.153259 6.576448
F 20.202623 23.153259 28.404359
F 20.431212 46.306516 6.576448
F 20.202623 46.306516 28.404359
F 47.164849 0.000001 6.856412
F 46.936260 0.000001 28.684323
F 47.164849 23.153259 6.856412
F 46.936260 23.153259 28.684323
F 47.164849 46.306516 6.856412
F 46.936260 46.306516 28.684323
F 4.874699 1.286291 2.775150
F 4.646109 1.286291 24.603060
F 4.874699 24.439548 2.775150
F 4.646109 24.439548 24.603060
F 4.874699 47.592806 2.775150
F 4.646109 47.592806 24.603060
F 31.608337 1.286291 3.055114
F 31.379747 1.286291 24.883025
F 31.608337 24.439548 3.055114
F 31.379747 24.439548 24.883025
F 31.608337 47.592806 3.055114
F 31.379747 47.592806 24.883025
F 4.874699 9.004040 2.775150
F 4.646109 9.004040 24.603060
F 4.874699 32.157298 2.775150
F 4.646109 32.157298 24.603060
F 4.874699 55.310555 2.775150
F 4.646109 55.310555 24.603060
F 31.608337 9.004040 3.055114
F 31.379747 9.004040 24.883025
F 31.608337 32.157298 3.055114
F 31.379747 32.157298 24.883025
F 31.608337 55.310555 3.055114
F 31.379747 55.310555 24.883025
F 4.874699 16.721795 2.775151
F 4.646109 16.721795 24.603061
F 4.874699 39.875053 2.775151
F 4.646109 39.875053 24.603061
F 4.874699 63.028310 2.775151
F 4.646109 63.028310 24.603061
F 31.608337 16.721795 3.055115
F 31.379747 16.721795 24.883026
F 31.608337 39.875053 3.055115
F 31.379747 39.875053 24.883026
F 31.608337 63.028310 3.055115
F 31.379747 63.028310 24.883026
F 13.785910 1.286290 2.868472
F 13.557320 1.286290 24.696383
F 13.785910 24.439548 2.868472
F 13.557320 24.439548 24.696383
F 13.785910 47.592806 2.868472
F 13.557320 47.592806 24.696383
F 40.519547 1.286290 3.148436
F 40.290958 1.286290 24.976347
F 40.519547 24.439548 3.148436
F 40.290958 24.439548 24.976347
F 40.519547 47.592806 3.148436
F 40.290958 47.592806 24.976347
F 13.785910 9.004040 2.868472
F 13.557320 9.004040 24.696383
F 13.785910 32.157297 2.868472
F 13.557320 32.157297 24.696383
F 13.785910 55.310555 2.868472
F 13.557320 55.310555 24.696383
F 40.519547 9.004040 3.148436
F 40.290958 9.004040 24.976347
F 40.519547 32.157297 3.148436
F 40.290958 32.157297 24.976347
F 40.519547 55.310555 3.148436
F 40.290958 55.310555 24.976347
F 13.785910 16.721795 2.868473
F 13.557320 16.721795 24.696383
F 13.785910 39.875053 2.868473
F 13.557320 39.875053 24.696383
F 13.785910 63.028310 2.868473
F 13.557320 63.028310 24.696383
F 40.519547 16.721795 3.148437
F 40.290958 16.721795 24.976347
F 40.519547 39.875053 3.148437
F 40.290958 39.875053 24.976347
F 40.519547 63.028310 3.148437
F 40.290958 63.028310 24.976347
F 22.697127 1.286290 2.961793
F 22.468537 1.286290 24.789704
F 22.697127 24.439548 2.961793
F 22.468537 24.439548 24.789704
F 22.697127 47.592805 2.961793
F 22.468537 47.592805 24.789704
F 49.430764 1.286290 3.241757
F 49.202174 1.286290 25.069668
F 49.430764 24.439548 3.241757
F 49.202174 24.439548 25.069668
F 49.430764 47.592805 3.241757
F 49.202174 47.592805 25.069668
F 22.697127 9.004040 2.961793
F 22.468537 9.004040 24.789704
F 22.697127 32.157297 2.961793
F 22.468537 32.157297 24.789704
F 22.697127 55.310555 2.961793
F 22.468537 55.310555 24.789704
F 49.430764 9.004040 3.241757
F 49.202174 9.004040 25.069668
F 49.430764 32.157297 3.241757
F 49.202174 32.157297 25.069668
F 49.430764 55.310555 3.241757
F 49.202174 55.310555 25.069668
F 22.697127 16.721795 2.961794
F 22.468537 16.721795 24.789704
F 22.697127 39.875052 2.961794
F 22.468537 39.875052 24.789704
F 22.697127 63.028310 2.961794
F 22.468537 63.028310 24.789704
F 49.430764 16.721795 3.241758
F 49.202174 16.721795 25.069668
F 49.430764 39.875052 3.241758
F 49.202174 39.875052 25.069668
F 49.430764 63.028310 3.241758
F 49.202174 63.028310 25.069668
F 4.836586 3.858875 6.413135
F 4.607996 3.858875 28.241046
F 4.836586 27.012132 6.413135
F 4.607996 27.012132 28.241046
F 4.836586 50.165390 6.413135
F 4.607996 50.165390 28.241046
F 31.570224 3.858875 6.693099
F 31.341634 3.858875 28.521010
F 31.570224 27.012132 6.693099
F 31.341634 27.012132 28.521010
F 31.570224 50.165390 6.693099
F 31.341634 50.165390 28.521010
F 4.836586 11.576625 6.413135
F 4.607996 11.576625 28.241046
F 4.836586 34.729882 6.413135
F 4.607996 34.729882 28.241046
F 4.836586 57.883140 6.413135
F 4.607996 57.883140 28.241046
F 31.570224 11.576625 6.693099
F 31.341634 11.576625 28.521010
F 31.570224 34.729882 6.693099
F 31.341634 34.729882 28.521010
F 31.570224 57.883140 6.693099
F 31.341634 57.883140 28.521010
F 4.836586 19.294380 6.413136
F 4.607996 19.294380 28.241046
F 4.836586 42.447638 6.413136
F 4.607996 42.447638 28.241046
F 4.836586 65.600895 6.413136
F 4.607996 65.600895 28.241046
F 31.570224 19.294380 6.693100
F 31.341634 19.294380 28.521010
F 31.570224 42.447638 6.693100
F 31.341634 42.447638 28.521010
F 31.570224 65.600895 6.693100
F 31.341634 65.600895 28.521010
F 13.747797 3.858876 6.506457
F 13.519207 3.858876 28.334368
F 13.747797 27.012134 6.506457
F 13.519207 27.012134 28.334368
F 13.747797 50.165391 6.506457
F 13.519207 50.165391 28.334368
F 40.481434 3.858876 6.786421
F 40.252844 3.858876 28.614332
F 40.481434 27.012134 6.786421
F 40.252844 27.012134 28.614332
F 40.481434 50.165391 6.786421
F 40.252844 50.165391 28.614332
F 13.747797 11.576626 6.506457
F 13.519207 11.576626 28.334368
F 13.747797 34.729884 6.506457
F 13.519207 34.729884 28.334368
F 13.747797 57.883141 6.506457
F 13.519207 57.883141 28.334368
F 40.481434 11.576626 6.786421
F 40.252844 11.576626 28.614332
F 40.481434 34.729884 6.786421
F 40.252844 34.729884 28.614332
F 40.481434 57.883141 6.786421
F 40.252844 57.883141 28.614332
F 13.747797 19.294382 6.506458
F 13.519207 19.294382 28.334368
F 13.747797 42.447639 6.506458
F 13.519207 42.447639 28.334368
F 13.747797 65.600897 6.506458
F 13.519207 65.600897 28.334368
F 40.481434 19.294382 6.786422
F 40.252844 19.294382 28.614332
F 40.481434 42.447639 6.786422
F 40.252844 42.447639 28.614332
F 40.481434 65.600897 6.786422
F 40.252844 65.600897 28.614332
F 22.659015 3.858875 6.599778
F 22.430426 3.858875 28.427689
F 22.659015 27.012133 6.599778
F 22.430426 27.012133 28.427689
F 22.659015 50.165390 6.599778
F 22.430426 50.165390 28.427689
F 49.392652 3.858875 6.879743
F 49.164063 3.858875 28.707653
F 49.392652 27.012133 6.879743
F 49.164063 27.012133 28.707653
F 49.392652 50.165390 6.879743
F 49.164063 50.165390 28.707653
F 22.659015 11.576625 6.599778
F 22.430426 11.576625 28.427689
F 22.659015 34.729883 6.599778
F 22.430426 34.729883 28.427689
F 22.659015 57.883140 6.599778
F 22.430426 57.883140 28.427689
F 49.392652 11.576625 6.879743
F 49.164063 11.576625 28.707653
F 49.392652 34.729883 6.879743
F 49.164063 34.729883 28.707653
F 49.392652 57.883140 6.879743
F 49.164063 57.883140 28.707653
F 22.659015 19.294381 6.599778
F 22.430426 19.294381 28.427690
F 22.659015 42.447638 6.599778
F 22.430426 42.447638 28.427690
F 22.659015 65.600896 6.599778
F 22.430426 65.600896 28.427690
F 49.392652 19.294381 6.879743
F 49.164063 19.294381 28.707654
F 49.392652 42.447638 6.879743
F 49.164063 42.447638 28.707654
F 49.392652 65.600896 6.879743
F 49.164063 65.600896 28.707654
F 4.865172 3.858875 3.684647
F 4.636583 3.858875 25.512557
F 4.865172 27.012133 3.684647
F 4.636583 27.012133 25.512557
F 4.865172 50.165390 3.684647
F 4.636583 50.165390 25.512557
F 31.598809 3.858875 3.964612
F 31.370220 3.858875 25.792522
F 31.598809 27.012133 3.964612
F 31.370220 27.012133 25.792522
F 31.598809 50.165390 3.964612
F 31.370220 50.165390 25.792522
F 4.865172 11.576625 3.684647
F 4.636583 11.576625 25.512557
F 4.865172 34.729883 3.684647
F 4.636583 34.729883 25.512557
F 4.865172 57.883140 3.684647
F 4.636583 57.883140 25.512557
F 31.598809 11.576625 3.964612
F 31.370220 11.576625 25.792522
F 31.598809 34.729883 3.964612
F 31.370220 34.729883 25.792522
F 31.598809 57.883140 3.964612
F 31.370220 57.883140 25.792522
F 4.865172 19.294381 3.684646
F 4.636583 19.294381 25.512557
F 4.865172 42.447638 3.684646
F 4.636583 42.447638 25.512557
F 4.865172 65.600896 3.684646
F 4.636583 65.600896 25.512557
F 31.598809 19.294381 3.964611
F 31.370220 19.294381 25.792522
F 31.598809 42.447638 3.964611
F 31.370220 42.447638 25.792522
F 31.598809 65.600896 3.964611
F 31.370220 65.600896 25.792522
F 13.776384 3.858876 3.777968
F 13.547794 3.858876 25.605879
F 13.776384 27.012133 3.777968
F 13.547794 27.012133 25.605879
F 13.776384 50.165391 3.777968
F 13.547794 50.165391 25.605879
F 40.510021 3.858876 4.057932
F 40.281431 3.858876 25.885843
F 40.510021 27.012133 4.057932
F 40.281431 27.012133 25.885843
F 40.510021 50.165391 4.057932
F 40.281431 50.165391 25.885843
F 13.776384 11.576626 3.777968
F 13.547794 11.576626 25.605878
F 13.776384 34.729883 3.777968
F 13.547794 34.729883 25.605878
F 13.776384 57.883141 3.777968
F 13.547794 57.883141 25.605878
F 40.510021 11.576626 4.057932
F 40.281431 11.576626 25.885842
F 40.510021 34.729883 4.057932
F 40.281431 34.729883 25.885842
F 40.510021 57.883141 4.057932
F 40.281431 57.883141 25.885842
F 13.776384 19.294381 3.777968
F 13.547794 19.294381 25.605878
F 13.776384 42.447639 3.777968
F 13.547794 42.447639 25.605878
F 13.776384 65.600896 3.777968
F 13.547794 65.600896 25.605878
F 40.510021 19.294381 4.057932
F 40.281431 19.294381 25.885842
F 40.510021 42.447639 4.057932
F 40.281431 42.447639 25.885842
F 40.510021 65.600896 4.057932
F 40.281431 65.600896 25.885842
F 22.687600 3.858875 3.871290
F 22.459010 3.858875 25.699200
F 22.687600 27.012133 3.871290
F 22.459010 27.012133 25.699200
F 22.687600 50.165390 3.871290
F 22.459010 50.165390 25.699200
F 49.421237 3.858875 4.151254
F 49.192647 3.858875 25.979164
F 49.421237 27.012133 4.151254
F 49.192647 27.012133 25.979164
F 49.421237 50.165390 4.151254
F 49.192647 50.165390 25.979164
F 22.687600 11.576625 3.871289
F 22.459010 11.576625 25.699200
F 22.687600 34.729883 3.871289
F 22.459010 34.729883 25.699200
F 22.687600 57.883140 3.871289
F 22.459010 57.883140 25.699200
F 49.421237 11.576625 4.151253
F 49.192647 11.576625 25.979164
F 49.421237 34.729883 4.151253
F 49.192647 34.729883 25.979164
F 49.421237 57.883140 4.151253
F 49.192647 57.883140 25.979164
F 22.687600 19.294381 3.871289
F 22.459010 19.294381 25.699199
F 22.687600 42.447638 3.871289
F 22.459010 42.447638 25.699199
F 22.687600 65.600896 3.871289
F 22.459010 65.600896 25.699199
F 49.421237 19.294381 4.151253
F 49.192647 19.294381 25.979163
F 49.421237 42.447638 4.151253
F 49.192647 42.447638 25.979163
F 49.421237 65.600896 4.151253
F 49.192647 65.600896 25.979163
F 4.903260 1.286291 0.046662
F 4.674670 1.286291 21.874573
F 4.903260 24.439549 0.046662
F 4.674670 24.439549 21.874573
F 4.903260 47.592806 0.046662
F 4.674670 47.592806 21.874573
F 31.636898 1.286291 0.326626
F 31.408308 1.286291 22.154537
F 31.636898 24.439549 0.326626
F 31.408308 24.439549 22.154537
F 31.636898 47.592806 0.326626
F 31.408308 47.592806 22.154537
F 4.903260 9.004041 0.046662
F 4.674670 9.004041 21.874573
F 4.903260 32.157298 0.046662
F 4.674670 32.157298 21.874573
F 4.903260 55.310556 0.046662
F 4.674670 55.310556 21.874573
F 31.636898 9.004041 0.326626
F 31.408308 9.004041 22.154537
F 31.636898 32.157298 0.326626
F 31.408308 32.157298 22.154537
F 31.636898 55.310556 0.326626
F 31.408308 55.310556 22.154537
F 4.903260 16.721796 0.046661
F 4.674670 16.721796 21.874572
F 4.903260 39.875053 0.046661
F 4.674670 39.875053 21.874572
F 4.903260 63.028311 0.046661
F 4.674670 63.028311 21.874572
F 31.636898 16.721796 0.326625
F 31.408308 16.721796 22.154536
F 31.636898 39.875053 0.326625
F 31.408308 39.875053 22.154536
F 31.636898 63.028311 0.326625
F 31.408308 63.028311 22.154536
F 13.814471 1.286290 0.139983
F 13.585881 1.286290 21.967893
F 13.814471 24.439547 0.139983
F 13.585881 24.439547 21.967893
F 13.814471 47.592805 0.139983
F 13.585881 47.592805 21.967893
F 40.548108 1.286290 0.419947
F 40.319518 1.286290 22.247857
F 40.548108 24.439547 0.419947
F 40.319518 24.439547 22.247857
F 40.548108 47.592805 0.419947
F 40.319518 47.592805 22.247857
F 13.814471 9.004039 0.139983
F 13.585881 9.004039 21.967893
F 13.814471 32.157297 0.139983
F 13.585881 32.157297 21.967893
F 13.814471 55.310554 0.139983
F 13.585881 55.310554 21.967893
F 40.548108 9.004039 0.419947
F 40.319518 9.004039 22.247857
F 40.548108 32.157297 0.419947
F 40.319518 32.157297 22.247857
F 40.548108 55.310554 0.419947
F 40.319518 55.310554 22.247857
F 13.814471 16.721795 0.139982
F 13.585881 16.721795 21.967892
F 13.814471 39.875052 0.139982
F 13.585881 39.875052 21.967892
F 13.814471 63.028310 0.139982
F 13.585881 63.028310 21.967892
F 40.548108 16.721795 0.419946
F 40.319518 16.721795 22.247856
F 40.548108 39.875052 0.419946
F 40.319518 39.875052 22.247856
F 40.548108 63.028310 0.419946
F 40.319518 63.028310 22.247856
F 22.725688 1.286290 0.233305
F 22.497099 1.286290 22.061215
F 22.725688 24.439548 0.233305
F 22.497099 24.439548 22.061215
F 22.725688 47.592805 0.233305
F 22.497099 47.592805 22.061215
F 49.459326 1.286290 0.513269
F 49.230737 1.286290 22.341179
F 49.459326 24.439548 0.513269
F 49.230737 24.439548 22.341179
F 49.459326 47.592805 0.513269
F 49.230737 47.592805 22.341179
F 22.725688 9.004039 0.233305
F 22.497099 9.004039 22.061215
F 22.725688 32.157297 0.233305
F 22.497099 32.157297 22.061215
F 22.725688 55.310555 0.233305
F 22.497099 55.310555 22.061215
F 49.459326 9.004039 0.513269
F 49.230737 9.004039 22.341179
F 49.459326 32.157297 0.513269
F 49.230737 32.157297 22.341179
F 49.459326 55.310555 0.513269
F 49.230737 55.310555 22.341179
F 22.725688 16.721795 0.233304
F 22.497099 16.721795 22.061214
F 22.725688 39.875052 0.233304
F 22.497099 39.875052 22.061214
F 22.725688 63.028310 0.233304
F 22.497099 63.028310 22.061214
F 49.459326 16.721795 0.513268
F 49.230737 16.721795 22.341178
F 49.459326 39.875052 0.513268
F 49.230737 39.875052 22.341178
F 49.459326 63.028310 0.513268
F 49.230737 63.028310 22.341178
F 7.092976 7.717750 3.707978
F 6.864386 7.717750 25.535888
F 7.092976 30.871007 3.707978
F 6.864386 30.871007 25.535888
F 7.092976 54.024265 3.707978
F 6.864386 54.024265 25.535888
F 33.826614 7.717750 3.987942
F 33.598024 7.717750 25.815852
F 33.826614 30.871007 3.987942
F 33.598024 30.871007 25.815852
F 33.826614 54.024265 3.987942
F 33.598024 54.024265 25.815852
F 7.092976 15.435502 3.707977
F 6.864386 15.435502 25.535887
F 7.092976 38.588760 3.707977
F 6.864386 38.588760 25.535887
F 7.092976 61.742018 3.707977
F 6.864386 61.742018 25.535887
F 33.826614 15.435502 3.987941
F 33.598024 15.435502 25.815851
F 33.826614 38.588760 3.987941
F 33.598024 38.588760 25.815851
F 33.826614 61.742018 3.987941
F 33.598024 61.742018 25.815851
F 7.092976 0.000000 3.707978
F 6.864386 0.000000 25.535888
F 7.092976 23.153258 3.707978
F 6.864386 23.153258 25.535888
F 7.092976 46.306515 3.707978
F 6.864386 46.306515 25.535888
F 33.826614 0.000000 3.987942
F 33.598024 0.000000 25.815852
F 33.826614 23.153258 3.987942
F 33.598024 23.153258 25.815852
F 33.826614 46.306515 3.987942
F 33.598024 46.306515 25.815852
F 16.004189 7.717750 3.801298
F 15.775600 7.717750 25.629209
F 16.004189 30.871008 3.801298
F 15.775600 30.871008 25.629209
F 16.004189 54.024265 3.801298
F 15.775600 54.024265 25.629209
F 42.737827 7.717750 4.081262
F 42.509237 7.717750 25.909173
F 42.737827 30.871008 4.081262
F 42.509237 30.871008 25.909173
F 42.737827 54.024265 4.081262
F 42.509237 54.024265 25.909173
F 16.004189 15.435503 3.801297
F 15.775600 15.435503 25.629207
F 16.004189 38.588760 3.801297
F 15.775600 38.588760 25.629207
F 16.004189 61.742018 3.801297
F 15.775600 61.742018 25.629207
F 42.737827 15.435503 4.081261
F 42.509237 15.435503 25.909171
F 42.737827 38.588760 4.081261
F 42.509237 38.588760 25.909171
F 42.737827 61.742018 4.081261
F 42.509237 61.742018 25.909171
F 16.004189 0.000001 3.801298
F 15.775600 0.000001 25.629208
F 16.004189 23.153258 3.801298
F 15.775600 23.153258 25.629208
F 16.004189 46.306516 3.801298
F 15.775600 46.306516 25.629208
F 42.737827 0.000001 4.081262
F 42.509237 0.000001 25.909172
F 42.737827 23.153258 4.081262
F 42.509237 23.153258 25.909172
F 42.737827 46.306516 4.081262
F 42.509237 46.306516 25.909172
F 24.915405 7.717750 3.894621
F 24.686815 7.717750 25.722531
F 24.915405 30.871007 3.894621
F 24.686815 30.871007 25.722531
F 24.915405 54.024265 3.894621
F 24.686815 54.024265 25.722531
F 51.649043 7.717750 4.174585
F 51.420453 7.717750 26.002495
F 51.649043 30.871007 4.174585
F 51.420453 30.871007 26.002495
F 51.649043 54.024265 4.174585
F 51.420453 54.024265 26.002495
F 24.915405 15.435502 3.894620
F 24.686815 15.435502 25.722530
F 24.915405 38.588760 3.894620
F 24.686815 38.588760 25.722530
F 24.915405 61.742018 3.894620
F 24.686815 61.742018 25.722530
F 51.649043 15.435502 4.174584
F 51.420453 15.435502 26.002494
F 51.649043 38.588760 4.174584
F 51.420453 38.588760 26.002494
F 51.649043 61.742018 4.174584
F 51.420453 61.742018 26.002494
F 24.915405 0.000000 3.894621
F 24.686815 0.000000 25.722531
F 24.915405 23.153258 3.894621
F 24.686815 23.153258 25.722531
F 24.915405 46.306515 3.894621
F 24.686815 46.306515 25.722531
F 51.649043 0.000000 4.174585
F 51.420453 0.000000 26.002495
F 51.649043 23.153258 4.174585
F 51.420453 23.153258 26.002495
F 51.649043 46.306515 4.174585
F 51.420453 46.306515 26.002495
F 7.131059 5.145165 0.069993
F 6.902470 5.145165 21.897903
F 7.131059 28.298423 0.069993
F 6.902470 28.298423 21.897903
F 7.131059 51.451680 0.069993
F 6.902470 51.451680 21.897903
F 33.864696 5.145165 0.349957
F 33.636107 5.145165 22.177867
F 33.864696 28.298423 0.349957
F 33.636107 28.298423 22.177867
F 33.864696 51.451680 0.349957
F 33.636107 51.451680 22.177867
F 7.131059 12.862918 0.069992
F 6.902470 12.862918 21.897902
F 7.131059 36.016175 0.069992
F 6.902470 36.016175 21.897902
F 7.131059 59.169433 0.069992
F 6.902470 59.169433 21.897902
F 33.864696 12.862918 0.349956
F 33.636107 12.862918 22.177866
F 33.864696 36.016175 0.349956
F 33.636107 36.016175 22.177866
F 33.864696 59.169433 0.349956
F 33.636107 59.169433 22.177866
F 7.131059 20.580673 0.069992
F 6.902470 20.580673 21.897903
F 7.131059 43.733930 0.069992
F 6.902470 43.733930 21.897903
F 7.131059 66.887188 0.069992
F 6.902470 66.887188 21.897903
F 33.864696 20.580673 0.349956
F 33.636107 20.580673 22.177867
F 33.864696 43.733930 0.349956
F 33.636107 43.733930 22.177867
F 33.864696 66.887188 0.349956
F 33.636107 66.887188 22.177867
F 16.042274 5.145164 0.163312
F 15.813684 5.145164 21.991224
F 16.042274 28.298421 0.163312
F 15.813684 28.298421 21.991224
F 16.042274 51.451679 0.163312
F 15.813684 51.451679 21.991224
F 42.775911 5.145164 0.443277
F 42.547321 5.145164 22.271188
F 42.775911 28.298421 0.443277
F 42.547321 28.298421 22.271188
F 42.775911 51.451679 0.443277
F 42.547321 51.451679 22.271188
F 16.042274 12.862916 0.163311
F 15.813684 12.862916 21.991223
F 16.042274 36.016174 0.163311
F 15.813684 36.016174 21.991223
F 16.042274 59.169431 0.163311
F 15.813684 59.169431 21.991223
F 42.775911 12.862916 0.443276
F 42.547321 12.862916 22.271187
F 42.775911 36.016174 0.443276
F 42.547321 36.016174 22.271187
F 42.775911 59.169431 0.443276
F 42.547321 59.169431 22.271187
F 16.042274 20.580671 0.163312
F 15.813684 20.580671 21.991223
F 16.042274 43.733929 0.163312
F 15.813684 43.733929 21.991223
F 16.042274 66.887186 0.163312
F 15.813684 66.887186 21.991223
F 42.775911 20.580671 0.443277
F 42.547321 20.580671 22.271187
F 42.775911 43.733929 0.443277
F 42.547321 43.733929 22.271187
F 42.775911 66.887186 0.443277
F 42.547321 66.887186 22.271187
F 24.953490 5.145165 0.256635
F 24.724900 5.145165 22.084546
F 24.953490 28.298423 0.256635
F 24.724900 28.298423 22.084546
F 24.953490 51.451680 0.256635
F 24.724900 51.451680 22.084546
F 51.687127 5.145165 0.536599
F 51.458537 5.145165 22.364510
F 51.687127 28.298423 0.536599
F 51.458537 28.298423 22.364510
F 51.687127 51.451680 0.536599
F 51.458537 51.451680 22.364510
F 24.953490 12.862917 0.256634
F 24.724900 12.862917 22.084545
F 24.953490 36.016175 0.256634
F 24.724900 36.016175 22.084545
F 24.953490 59.169432 0.256634
F 24.724900 59.169432 22.084545
F 51.687127 12.862917 0.536598
F 51.458537 12.862917 22.364509
F 51.687127 36.016175 0.536598
F 51.458537 36.016175 22.364509
F 51.687127 59.169432 0.536598
F 51.458537 59.169432 22.364509
F 24.953490 20.580673 0.256635
F 24.724900 20.580673 22.084546
F 24.953490 43.733930 0.256635
F 24.724900 43.733930 22.084546
F 24.953490 66.887188 0.256635
F 24.724900 66.887188 22.084546
F 51.687127 20.580673 0.536599
F 51.458537 20.580673 22.364510
F 51.687127 43.733930 0.536599
F 51.458537 43.733930 22.364510
F 51.687127 66.887188 0.536599
F 51.458537 66.887188 22.364510
F 7.102499 5.145165 2.798481
F 6.873909 5.145165 24.626391
F 7.102499 28.298423 2.798481
F 6.873909 28.298423 24.626391
F 7.102499 51.451680 2.798481
F 6.873909 51.451680 24.626391
F 33.836136 5.145165 3.078445
F 33.607546 5.145165 24.906355
F 33.836136 28.298423 3.078445
F 33.607546 28.298423 24.906355
F 33.836136 51.451680 3.078445
F 33.607546 51.451680 24.906355
F 7.102499 12.862917 2.798481
F 6.873909 12.862917 24.626392
F 7.102499 36.016175 2.798481
F 6.873909 36.016175 24.626392
F 7.102499 59.169432 2.798481
F 6.873909 59.169432 24.626392
F 33.836136 12.862917 3.078445
F 33.607546 12.862917 24.906356
F 33.836136 36.016175 3.078445
F 33.607546 36.016175 24.906356
F 33.836136 59.169432 3.078445
F 33.607546 59.169432 24.906356
F 7.102499 20.580673 2.798481
F 6.873909 20.580673 24.626391
F 7.102499 43.733930 2.798481
F 6.873909 43.733930 24.626391
F 7.102499 66.887188 2.798481
F 6.873909 66.887188 24.626391
F 33.836136 20.580673 3.078445
F 33.607546 20.580673 24.906355
F 33.836136 43.733930 3.078445
F 33.607546 43.733930 24.906355
F 33.836136 66.887188 3.078445
F 33.607546 66.887188 24.906355
F 16.013712 5.145164 2.891803
F 15.785122 5.145164 24.719713
F 16.013712 28.298422 2.891803
F 15.785122 28.298422 24.719713
F 16.013712 51.451679 2.891803
F 15.785122 51.451679 24.719713
F 42.747349 5.145164 3.171767
F 42.518759 5.145164 24.999677
F 42.747349 28.298422 3.171767
F 42.518759 28.298422 24.999677
F 42.747349 51.451679 3.171767
F 42.518759 51.451679 24.999677
F 16.013712 12.862917 2.891803
F 15.785122 12.862917 24.719714
F 16.013712 36.016174 2.891803
F 15.785122 36.016174 24.719714
F 16.013712 59.169432 2.891803
F 15.785122 59.169432 24.719714
F 42.747349 12.862917 3.171767
F 42.518759 12.862917 24.999678
F 42.747349 36.016174 3.171767
F 42.518759 36.016174 24.999678
F 42.747349 59.169432 3.171767
F 42.518759 59.169432 24.999678
F 16.013712 20.580672 2.891803
F 15.785122 20.580672 24.719713
F 16.013712 43.733929 2.891803
F 15.785122 43.733929 24.719713
F 16.013712 66.887187 2.891803
F 15.785122 66.887187 24.719713
F 42.747349 20.580672 3.171767
F 42.518759 20.580672 24.999677
F 42.747349 43.733929 3.171767
F 42.518759 43.733929 24.999677
F 42.747349 66.887187 3.171767
F 42.518759 66.887187 24.999677
F 24.924927 5.145165 2.985122
F 24.696338 5.145165 24.813033
F 24.924927 28.298423 2.985122
F 24.696338 28.298423 24.813033
F 24.924927 51.451680 2.985122
F 24.696338 51.451680 24.813033
F 51.658565 5.145165 3.265087
F 51.429976 5.145165 25.092998
F 51.658565 28.298423 3.265087
F 51.429976 28.298423 25.092998
F 51.658565 51.451680 3.265087
F 51.429976 51.451680 25.092998
F 24.924927 12.862917 2.985123
F 24.696338 12.862917 24.813034
F 24.924927 36.016175 2.985123
F 24.696338 36.016175 24.813034
F 24.924927 59.169432 2.985123
F 24.696338 59.169432 24.813034
F 51.658565 12.862917 3.265088
F 51.429976 12.862917 25.092999
F 51.658565 36.016175 3.265088
F 51.429976 36.016175 25.092999
F 51.658565 59.169432 3.265088
F 51.429976 59.169432 25.092999
F 24.924927 20.580672 2.985123
F 24.696338 20.580672 24.813033
F 24.924927 43.733930 2.985123
F 24.696338 43.733930 24.813033
F 24.924927 66.887188 2.985123
F 24.696338 66.887188 24.813033
F 51.658565 20.580672 3.265088
F 51.429976 20.580672 25.092998
F 51.658565 43.733930 3.265088
F 51.429976 43.733930 25.092998
F 51.658565 66.887188 3.265088
F 51.429976 66.887188 25.092998
F 7.064389 7.717749 6.436465
F 6.835800 7.717749 28.264376
F 7.064389 30.871007 6.436465
F 6.835800 30.871007 28.264376
F 7.064389 54.024264 6.436465
F 6.835800 54.024264 28.264376
F 33.798027 7.717749 6.716429
F 33.569438 7.717749 28.544340
F 33.798027 30.871007 6.716429
F 33.569438 30.871007 28.544340
F 33.798027 54.024264 6.716429
F 33.569438 54.024264 28.544340
F 7.064389 15.435502 6.436466
F 6.835800 15.435502 28.264377
F 7.064389 38.588760 6.436466
F 6.835800 38.588760 28.264377
F 7.064389 61.742017 6.436466
F 6.835800 61.742017 28.264377
F 33.798027 15.435502 6.716430
F 33.569438 15.435502 28.544341
F 33.798027 38.588760 6.716430
F 33.569438 38.588760 28.544341
F 33.798027 61.742017 6.716430
F 33.569438 61.742017 28.544341
F 7.064389 0.000000 6.436465
F 6.835800 0.000000 28.264376
F 7.064389 23.153257 6.436465
F 6.835800 23.153257 28.264376
F 7.064389 46.306515 6.436465
F 6.835800 46.306515 28.264376
F 33.798027 0.000000 6.716429
F 33.569438 0.000000 28.544340
F 33.798027 23.153257 6.716429
F 33.569438 23.153257 28.544340
F 33.798027 46.306515 6.716429
F 33.569438 46.306515 28.544340
F 15.975603 7.717751 6.529787
F 15.747013 7.717751 28.357698
F 15.975603 30.871008 6.529787
F 15.747013 30.871008 28.357698
F 15.975603 54.024266 6.529787
F 15.747013 54.024266 28.357698
F 42.709240 7.717751 6.809752
F 42.480650 7.717751 28.637663
F 42.709240 30.871008 6.809752
F 42.480650 30.871008 28.637663
F 42.709240 54.024266 6.809752
F 42.480650 54.024266 28.637663
F 15.975603 15.435503 6.529788
F 15.747013 15.435503 28.357699
F 15.975603 38.588761 6.529788
F 15.747013 38.588761 28.357699
F 15.975603 61.742018 6.529788
F 15.747013 61.742018 28.357699
F 42.709240 15.435503 6.809753
F 42.480650 15.435503 28.637664
F 42.709240 38.588761 6.809753
F 42.480650 38.588761 28.637664
F 42.709240 61.742018 6.809753
F 42.480650 61.742018 28.637664
F 15.975603 0.000001 6.529787
F 15.747013 0.000001 28.357698
F 15.975603 23.153259 6.529787
F 15.747013 23.153259 28.357698
F 15.975603 46.306516 6.529787
F 15.747013 46.306516 28.357698
F 42.709240 0.000001 6.809752
F 42.480650 0.000001 28.637663
F 42.709240 23.153259 6.809752
F 42.480650 23.153259 28.637663
F 42.709240 46.306516 6.809752
F 42.480650 46.306516 28.637663
F 24.886820 7.717750 6.623108
F 24.658230 7.717750 28.451019
F 24.886820 30.871007 6.623108
F 24.658230 30.871007 28.451019
F 24.886820 54.024265 6.623108
F 24.658230 54.024265 28.451019
F 51.620457 7.717750 6.903072
F 51.391867 7.717750 28.730983
F 51.620457 30.871007 6.903072
F 51.391867 30.871007 28.730983
F 51.620457 54.024265 6.903072
F 51.391867 54.024265 28.730983
F 24.886820 15.435502 6.623109
F 24.658230 15.435502 28.451020
F 24.886820 38.588760 6.623109
F 24.658230 38.588760 28.451020
F 24.886820 61.742017 6.623109
F 24.658230 61.742017 28.451020
F 51.620457 15.435502 6.903073
F 51.391867 15.435502 28.730984
F 51.620457 38.588760 6.903073
F 51.391867 38.588760 28.730984
F 51.620457 61.742017 6.903073
F 51.391867 61.742017 28.730984
F 24.886820 0.000000 6.623108
F 24.658230 0.000000 28.451019
F 24.886820 23.153258 6.623108
F 24.658230 23.153258 28.451019
F 24.886820 46.306515 6.623108
F 24.658230 46.306515 28.451019
F 51.620457 0.000000 6.903072
F 51.391867 0.000000 28.730983
F 51.620457 23.153258 6.903072
F 51.391867 23.153258 28.730983
F 51.620457 46.306515 6.903072
F 51.391867 46.306515 28.730983
F 0.342899 1.286291 10.004460
F 0.114309 1.286291 31.832370
F 0.342899 24.439548 10.004460
F 0.114309 24.439548 31.832370
F 0.342899 47.592806 10.004460
F 0.114309 47.592806 31.832370
F 27.076536 1.286291 10.284424
F 26.847946 1.286291 32.112334
F 27.076536 24.439548 10.284424
F 26.847946 24.439548 32.112334
F 27.076536 47.592806 10.284424
F 26.847946 47.592806 32.112334
F 0.342899 9.004040 10.004460
F 0.114309 9.004040 31.832370
F 0.342899 32.157298 10.004460
F 0.114309 32.157298 31.832370
F 0.342899 55.310555 10.004460
F 0.114309 55.310555 31.832370
F 27.076536 9.004040 10.284424
F 26.847946 9.004040 32.112334
F 27.076536 32.157298 10.284424
F 26.847946 32.157298 32.112334
F 27.076536 55.310555 10.284424
F 26.847946 55.310555 32.112334
F 0.342899 16.721795 10.004460
F 0.114309 16.721795 31.832371
F 0.342899 39.875053 10.004460
F 0.114309 39.875053 31.832371
F 0.342899 63.028310 10.004460
F 0.114309 63.028310 31.832371
F 27.076536 16.721795 10.284424
F 26.847946 16.721795 32.112335
F 27.076536 39.875053 10.284424
F 26.847946 39.875053 32.112335
F 27.076536 63.028310 10.284424
F 26.847946 63.028310 32.112335
F 9.254107 1.286291 10.097781
F 9.025517 1.286291 31.925691
F 9.254107 24.439548 10.097781
F 9.025517 24.439548 31.925691
F 9.254107 47.592806 10.097781
F 9.025517 47.592806 31.925691
F 35.987744 1.286291 10.377745
F 35.759154 1.286291 32.205655
F 35.987744 24.439548 10.377745
F 35.759154 24.439548 32.205655
F 35.987744 47.592806 10.377745
F 35.759154 47.592806 32.205655
F 9.254107 9.004040 10.097781
F 9.025517 9.004040 31.925691
F 9.254107 32.157298 10.097781
F 9.025517 32.157298 31.925691
F 9.254107 55.310555 10.097781
F 9.025517 55.310555 31.925691
F 35.987744 9.004040 10.377745
F 35.759154 9.004040 32.205655
F 35.987744 32.157298 10.377745
F 35.759154 32.157298 32.205655
F 35.987744 55.310555 10.377745
F 35.759154 55.310555 32.205655
F 9.254107 16.721795 10.097782
F 9.025517 16.721795 31.925692
F 9.254107 39.875053 10.097782
F 9.025517 39.875053 31.925692
F 9.254107 63.028310 10.097782
F 9.025517 63.028310 31.925692
F 35.987744 16.721795 10.377746
F 35.759154 16.721795 32.205656
F 35.987744 39.875053 10.377746
F 35.759154 39.875053 32.205656
F 35.987744 63.028310 10.377746
F 35.759154 63.028310 32.205656
F 18.165321 1.286290 10.191103
F 17.936732 1.286290 32.019013
F 18.165321 24.439547 10.191103
F 17.936732 24.439547 32.019013
F 18.165321 47.592805 10.191103
F 17.936732 47.592805 32.019013
F 44.898959 1.286290 10.471068
F 44.670370 1.286290 32.298978
F 44.898959 24.439547 10.471068
F 44.670370 24.439547 32.298978
F 44.898959 47.592805 10.471068
F 44.670370 47.592805 32.298978
F 18.165321 9.004039 10.191103
F 17.936732 9.004039 32.019013
F 18.165321 32.157297 10.191103
F 17.936732 32.157297 32.019013
F 18.165321 55.310554 10.191103
F 17.936732 55.310554 32.019013
F 44.898959 9.004039 10.471068
F 44.670370 9.004039 32.298978
F 44.898959 32.157297 10.471068
F 44.670370 32.157297 32.298978
F 44.898959 55.310554 10.471068
F 44.670370 55.310554 32.298978
F 18.165321 16.721795 10.191104
F 17.936732 16.721795 32.019014
F 18.165321 39.875052 10.191104
F 17.936732 39.875052 32.019014
F 18.165321 63.028310 10.191104
F 17.936732 63.028310 32.019014
F 44.898959 16.721795 10.471069
F 44.670370 16.721795 32.298979
F 44.898959 39.875052 10.471069
F 44.670370 39.875052 32.298979
F 44.898959 63.028310 10.471069
F 44.670370 63.028310 32.298979
F 0.304786 3.858875 13.642443
F 0.076197 3.858875 35.470354
F 0.304786 27.012132 13.642443
F 0.076197 27.012132 35.470354
F 0.304786 50.165390 13.642443
F 0.076197 50.165390 35.470354
F 27.038423 3.858875 13.922407
F 26.809834 3.858875 35.750318
F 27.038423 27.012132 13.922407
F 26.809834 27.012132 35.750318
F 27.038423 50.165390 13.922407
F 26.809834 50.165390 35.750318
F 0.304786 11.576625 13.642444
F 0.076197 11.576625 35.470354
F 0.304786 34.729882 13.642444
F 0.076197 34.729882 35.470354
F 0.304786 57.883140 13.642444
F 0.076197 57.883140 35.470354
F 27.038423 11.576625 13.922408
F 26.809834 11.576625 35.750318
F 27.038423 34.729882 13.922408
F 26.809834 34.729882 35.750318
F 27.038423 57.883140 13.922408
F 26.809834 57.883140 35.750318
F 0.304786 19.294380 13.642444
F 0.076197 19.294380 35.470355
F 0.304786 42.447638 13.642444
F 0.076197 42.447638 35.470355
F 0.304786 65.600895 13.642444
F 0.076197 65.600895 35.470355
F 27.038423 19.294380 13.922408
F 26.809834 19.294380 35.750319
F 27.038423 42.447638 13.922408
F 26.809834 42.447638 35.750319
F 27.038423 65.600895 13.922408
F 26.809834 65.600895 35.750319
F 9.215993 3.858875 13.735765
F 8.987403 3.858875 35.563675
F 9.215993 27.012133 13.735765
F 8.987403 27.012133 35.563675
F 9.215993 50.165390 13.735765
F 8.987403 50.165390 35.563675
F 35.949631 3.858875 14.015729
F 35.721041 3.858875 35.843640
F 35.949631 27.012133 14.015729
F 35.721041 27.012133 35.843640
F 35.949631 50.165390 14.015729
F 35.721041 50.165390 35.843640
F 9.215993 11.576625 13.735765
F 8.987403 11.576625 35.563675
F 9.215993 34.729883 13.735765
F 8.987403 34.729883 35.563675
F 9.215993 57.883140 13.735765
F 8.987403 57.883140 35.563675
F 35.949631 11.576625 14.015729
F 35.721041 11.576625 35.843640
F 35.949631 34.729883 14.015729
F 35.721041 34.729883 35.843640
F 35.949631 57.883140 14.015729
F 35.721041 57.883140 35.843640
F 9.215993 19.294380 13.735765
F 8.987403 19.294380 35.563676
F 9.215993 42.447638 13.735765
F 8.987403 42.447638 35.563676
F 9.215993 65.600896 13.735765
F 8.987403 65.600896 35.563676
F 35.949631 19.294380 14.015729
F 35.721041 19.294380 35.843641
F 35.949631 42.447638 14.015729
F 35.721041 42.447638 35.843641
F 35.949631 65.600896 14.015729
F 35.721041 65.600896 35.843641
F 18.127210 3.858876 13.829088
F 17.898620 3.858876 35.656998
F 18.127210 27.012134 13.829088
F 17.898620 27.012134 35.656998
F 18.127210 50.165391 13.829088
F 17.898620 50.165391 35.656998
F 44.860847 3.858876 14.109052
F 44.632257 3.858876 35.936962
F 44.860847 27.012134 14.109052
F 44.632257 27.012134 35.936962
F 44.860847 50.165391 14.109052
F 44.632257 50.165391 35.936962
F 18.127210 11.576626 13.829088
F 17.898620 11.576626 35.656999
F 18.127210 34.729884 13.829088
F 17.898620 34.729884 35.656999
F 18.127210 57.883141 13.829088
F 17.898620 57.883141 35.656999
F 44.860847 11.576626 14.109052
F 44.632257 11.576626 35.936963
F 44.860847 34.729884 14.109052
F 44.632257 34.729884 35.936963
F 44.860847 57.883141 14.109052
F 44.632257 57.883141 35.936963
F 18.127210 19.294382 13.829089
F 17.898620 19.294382 35.656999
F 18.127210 42.447639 13.829089
F 17.898620 42.447639 35.656999
F 18.127210 65.600897 13.829089
F 17.898620 65.600897 35.656999
F 44.860847 19.294382 14.109053
F 44.632257 19.294382 35.936963
F 44.860847 42.447639 14.109053
F 44.632257 42.447639 35.936963
F 44.860847 65.600897 14.109053
F 44.632257 65.600897 35.936963
F 0.333372 3.858875 10.913956
F 0.104782 3.858875 32.741867
F 0.333372 27.012133 10.913956
F 0.104782 27.012133 32.741867
F 0.333372 50.165390 10.913956
F 0.104782 50.165390 32.741867
F 27.067009 3.858875 11.193920
F 26.838419 3.858875 33.021831
F 27.067009 27.012133 11.193920
F 26.838419 27.012133 33.021831
F 27.067009 50.165390 11.193920
F 26.838419 50.165390 33.021831
F 0.333372 11.576625 10.913956
F 0.104782 11.576625 32.741866
F 0.333372 34.729883 10.913956
F 0.104782 34.729883 32.741866
F 0.333372 57.883140 10.913956
F 0.104782 57.883140 32.741866
F 27.067009 11.576625 11.193920
F 26.838419 11.576625 33.021830
F 27.067009 34.729883 11.193920
F 26.838419 34.729883 33.021830
F 27.067009 57.883140 11.193920
F 26.838419 57.883140 33.021830
F 0.333372 19.294381 10.913955
F 0.104782 19.294381 32.741866
F 0.333372 42.447638 10.913955
F 0.104782 42.447638 32.741866
F 0.333372 65.600896 10.913955
F 0.104782 65.600896 32.741866
F 27.067009 19.294381 11.193919
F 26.838419 19.294381 33.021830
F 27.067009 42.447638 11.193919
F 26.838419 42.447638 33.021830
F 27.067009 65.600896 11.193919
F 26.838419 65.600896 33.021830
F 9.244579 3.858875 11.007277
F 9.015990 3.858875 32.835187
F 9.244579 27.012133 11.007277
F 9.015990 27.012133 32.835187
F 9.244579 50.165390 11.007277
F 9.015990 50.165390 32.835187
F 35.978217 3.858875 11.287241
F 35.749628 3.858875 33.115151
F 35.978217 27.012133 11.287241
F 35.749628 27.012133 33.115151
F 35.978217 50.165390 11.287241
F 35.749628 50.165390 33.115151
F 9.244579 11.576625 11.007277
F 9.015990 11.576625 32.835187
F 9.244579 34.729883 11.007277
F 9.015990 34.729883 32.835187
F 9.244579 57.883140 11.007277
F 9.015990 57.883140 32.835187
F 35.978217 11.576625 11.287241
F 35.749628 11.576625 33.115151
F 35.978217 34.729883 11.287241
F 35.749628 34.729883 33.115151
F 35.978217 57.883140 11.287241
F 35.749628 57.883140 33.115151
F 9.244579 19.294381 11.007276
F 9.015990 19.294381 32.835187
F 9.244579 42.447638 11.007276
F 9.015990 42.447638 32.835187
F 9.244579 65.600896 11.007276
F 9.015990 65.600896 32.835187
F 35.978217 19.294381 11.287240
F 35.749628 19.294381 33.115151
F 35.978217 42.447638 11.287240
F 35.749628 42.447638 33.115151
F 35.978217 65.600896 11.287240
F 35.749628 65.600896 33.115151
F 18.155796 3.858876 11.100597
F 17.927206 3.858876 32.928508
F 18.155796 27.012133 11.100597
F 17.927206 27.012133 32.928508
F 18.155796 50.165391 11.100597
F 17.927206 50.165391 32.928508
F 44.889433 3.858876 11.380562
F 44.660843 3.858876 33.208472
F 44.889433 27.012133 11.380562
F 44.660843 27.012133 33.208472
F 44.889433 50.165391 11.380562
F 44.660843 50.165391 33.208472
F 18.155796 11.576626 11.100597
F 17.927206 11.576626 32.928508
F 18.155796 34.729883 11.100597
F 17.927206 34.729883 32.928508
F 18.155796 57.883141 11.100597
F 17.927206 57.883141 32.928508
F 44.889433 11.576626 11.380562
F 44.660843 11.576626 33.208472
F 44.889433 34.729883 11.380562
F 44.660843 34.729883 33.208472
F 44.889433 57.883141 11.380562
F 44.660843 57.883141 33.208472
F 18.155796 19.294381 11.100596
F 17.927206 19.294381 32.928508
F 18.155796 42.447639 11.100596
F 17.927206 42.447639 32.928508
F 18.155796 65.600896 11.100596
F 17.927206 65.600896 32.928508
F 44.889433 19.294381 11.380561
F 44.660843 19.294381 33.208472
F 44.889433 42.447639 11.380561
F 44.660843 42.447639 33.208472
F 44.889433 65.600896 11.380561
F 44.660843 65.600896 33.208472
F 0.371460 1.286291 7.275971
F 0.142871 1.286291 29.103881
F 0.371460 24.439549 7.275971
F 0.142871 24.439549 29.103881
F 0.371460 47.592806 7.275971
F 0.142871 47.592806 29.103881
F 27.105097 1.286291 7.555935
F 26.876508 1.286291 29.383845
F 27.105097 24.439549 7.555935
F 26.876508 24.439549 29.383845
F 27.105097 47.592806 7.555935
F 26.876508 47.592806 29.383845
F 0.371460 9.004040 7.275971
F 0.142871 9.004040 29.103882
F 0.371460 32.157298 7.275971
F 0.142871 32.157298 29.103882
F 0.371460 55.310555 7.275971
F 0.142871 55.310555 29.103882
F 27.105097 9.004040 7.555935
F 26.876508 9.004040 29.383846
F 27.105097 32.157298 7.555935
F 26.876508 32.157298 29.383846
F 27.105097 55.310555 7.555935
F 26.876508 55.310555 29.383846
F 0.371460 16.721796 7.275970
F 0.142871 16.721796 29.103881
F 0.371460 39.875053 7.275970
F 0.142871 39.875053 29.103881
F 0.371460 63.028311 7.275970
F 0.142871 63.028311 29.103881
F 27.105097 16.721796 7.555934
F 26.876508 16.721796 29.383845
F 27.105097 39.875053 7.555934
F 26.876508 39.875053 29.383845
F 27.105097 63.028311 7.555934
F 26.876508 63.028311 29.383845
F 9.282668 1.286291 7.369292
F 9.054078 1.286291 29.197202
F 9.282668 24.439548 7.369292
F 9.054078 24.439548 29.197202
F 9.282668 47.592806 7.369292
F 9.054078 47.592806 29.197202
F 36.016305 1.286291 7.649257
F 35.787715 1.286291 29.477167
F 36.016305 24.439548 7.649257
F 35.787715 24.439548 29.477167
F 36.016305 47.592806 7.649257
F 35.787715 47.592806 29.477167
F 9.282668 9.004040 7.369292
F 9.054078 9.004040 29.197202
F 9.282668 32.157298 7.369292
F 9.054078 32.157298 29.197202
F 9.282668 55.310555 7.369292
F 9.054078 55.310555 29.197202
F 36.016305 9.004040 7.649257
F 35.787715 9.004040 29.477167
F 36.016305 32.157298 7.649257
F 35.787715 32.157298 29.477167
F 36.016305 55.310555 7.649257
F 35.787715 55.310555 29.477167
F 9.282668 16.721795 7.369291
F 9.054078 16.721795 29.197202
F 9.282668 39.875053 7.369291
F 9.054078 39.875053 29.197202
F 9.282668 63.028310 7.369291
F 9.054078 63.028310 29.197202
F 36.016305 16.721795 7.649256
F 35.787715 16.721795 29.477167
F 36.016305 39.875053 7.649256
F 35.787715 39.875053 29.477167
F 36.016305 63.028310 7.649256
F 35.787715 63.028310 29.477167
F 18.193883 1.286290 7.462613
F 17.965293 1.286290 29.290523
F 18.193883 24.439547 7.462613
F 17.965293 24.439547 29.290523
F 18.193883 47.592805 7.462613
F 17.965293 47.592805 29.290523
F 44.927521 1.286290 7.742577
F 44.698931 1.286290 29.570487
F 44.927521 24.439547 7.742577
F 44.698931 24.439547 29.570487
F 44.927521 47.592805 7.742577
F 44.698931 47.592805 29.570487
F 18.193883 9.004039 7.462613
F 17.965293 9.004039 29.290523
F 18.193883 32.157296 7.462613
F 17.965293 32.157296 29.290523
F 18.193883 55.310554 7.462613
F 17.965293 55.310554 29.290523
F 44.927521 9.004039 7.742577
F 44.698931 9.004039 29.570487
F 44.927521 32.157296 7.742577
F 44.698931 32.157296 29.570487
F 44.927521 55.310554 7.742577
F 44.698931 55.310554 29.570487
F 18.193883 16.721794 7.462612
F 17.965293 16.721794 29.290522
F 18.193883 39.875052 7.462612
F 17.965293 39.875052 29.290522
F 18.193883 63.028309 7.462612
F 17.965293 63.028309 29.290522
F 44.927521 16.721794 7.742576
F 44.698931 16.721794 29.570486
F 44.927521 39.875052 7.742576
F 44.698931 39.875052 29.570486
F 44.927521 63.028309 7.742576
F 44.698931 63.028309 29.570486
F 2.561176 7.717750 10.937286
F 2.332586 7.717750 32.765197
F 2.561176 30.871007 10.937286
F 2.332586 30.871007 32.765197
F 2.561176 54.024265 10.937286
F 2.332586 54.024265 32.765197
F 29.294813 7.717750 11.217250
F 29.066223 7.717750 33.045161
F 29.294813 30.871007 11.217250
F 29.066223 30.871007 33.045161
F 29.294813 54.024265 11.217250
F 29.066223 54.024265 33.045161
F 2.561176 15.435503 10.937285
F 2.332586 15.435503 32.765196
F 2.561176 38.588760 10.937285
F 2.332586 38.588760 32.765196
F 2.561176 61.742018 10.937285
F 2.332586 61.742018 32.765196
F 29.294813 15.435503 11.217249
F 29.066223 15.435503 33.045160
F 29.294813 38.588760 11.217249
F 29.066223 38.588760 33.045160
F 29.294813 61.742018 11.217249
F 29.066223 61.742018 33.045160
F 2.561176 0.000000 10.937286
F 2.332586 0.000000 32.765196
F 2.561176 23.153258 10.937286
F 2.332586 23.153258 32.765196
F 2.561176 46.306515 10.937286
F 2.332586 46.306515 32.765196
F 29.294813 0.000000 11.217250
F 29.066223 0.000000 33.045160
F 29.294813 23.153258 11.217250
F 29.066223 23.153258 33.045160
F 29.294813 46.306515 11.217250
F 29.066223 46.306515 33.045160
F 11.472385 7.717750 11.030607
F 11.243795 7.717750 32.858517
F 11.472385 30.871007 11.030607
F 11.243795 30.871007 32.858517
F 11.472385 54.024265 11.030607
F 11.243795 54.024265 32.858517
F 38.206022 7.717750 11.310572
F 37.977433 7.717750 33.138482
F 38.206022 30.871007 11.310572
F 37.977433 30.871007 33.138482
F 38.206022 54.024265 11.310572
F 37.977433 54.024265 33.138482
F 11.472385 15.435502 11.030606
F 11.243796 15.435502 32.858516
F 11.472385 38.588760 11.030606
F 11.243796 38.588760 32.858516
F 11.472385 61.742017 11.030606
F 11.243796 61.742017 32.858516
F 38.206022 15.435502 11.310571
F 37.977433 15.435502 33.138481
F 38.206022 38.588760 11.310571
F 37.977433 38.588760 33.138481
F 38.206022 61.742017 11.310571
F 37.977433 61.742017 33.138481
F 11.472385 0.000000 11.030607
F 11.243795 0.000000 32.858517
F 11.472385 23.153258 11.030607
F 11.243795 23.153258 32.858517
F 11.472385 46.306515 11.030607
F 11.243795 46.306515 32.858517
F 38.206022 0.000000 11.310572
F 37.977433 0.000000 33.138482
F 38.206022 23.153258 11.310572
F 37.977433 23.153258 33.138482
F 38.206022 46.306515 11.310572
F 37.977433 46.306515 33.138482
F 20.383602 7.717750 11.123928
F 20.155012 7.717750 32.951839
F 20.383602 30.871008 11.123928
F 20.155012 30.871008 32.951839
F 20.383602 54.024265 11.123928
F 20.155012 54.024265 32.951839
F 47.117239 7.717750 11.403892
F 46.888649 7.717750 33.231803
F 47.117239 30.871008 11.403892
F 46.888649 30.871008 33.231803
F 47.117239 54.024265 11.403892
F 46.888649 54.024265 33.231803
F 20.383602 15.435503 11.123927
F 20.155012 15.435503 32.951838
F 20.383602 38.588760 11.123927
F 20.155012 38.588760 32.951838
F 20.383602 61.742018 11.123927
F 20.155012 61.742018 32.951838
F 47.117239 15.435503 11.403891
F 46.888649 15.435503 33.231802
F 47.117239 38.588760 11.403891
F 46.888649 38.588760 33.231802
F 47.117239 61.742018 11.403891
F 46.888649 61.742018 33.231802
F 20.383602 0.000001 11.123928
F 20.155012 0.000001 32.951839
F 20.383602 23.153258 11.123928
F 20.155012 23.153258 32.951839
F 20.383602 46.306516 11.123928
F 20.155012 46.306516 32.951839
F 47.117239 0.000001 11.403892
F 46.888649 0.000001 33.231803
F 47.117239 23.153258 11.403892
F 46.888649 23.153258 33.231803
F 47.117239 46.306516 11.403892
F 46.888649 46.306516 33.231803
F 2.599260 5.145166 7.299301
F 2.370670 5.145166 29.127212
F 2.599260 28.298423 7.299301
F 2.370670 28.298423 29.127212
F 2.599260 51.451681 7.299301
F 2.370670 51.451681 29.127212
F 29.332897 5.145166 7.579266
F 29.104307 5.145166 29.407177
F 29.332897 28.298423 7.579266
F 29.104307 28.298423 29.407177
F 29.332897 51.451681 7.579266
F 29.104307 51.451681 29.407177
F 2.599260 12.862918 7.299300
F 2.370670 12.862918 29.127211
F 2.599260 36.016175 7.299300
F 2.370670 36.016175 29.127211
F 2.599260 59.169433 7.299300
F 2.370670 59.169433 29.127211
F 29.332897 12.862918 7.579265
F 29.104308 12.862918 29.407176
F 29.332897 36.016175 7.579265
F 29.104308 36.016175 29.407176
F 29.332897 59.169433 7.579265
F 29.104308 59.169433 29.407176
F 2.599260 20.580673 7.299301
F 2.370670 20.580673 29.127211
F 2.599260 43.733931 7.299301
F 2.370670 43.733931 29.127211
F 2.599260 66.887188 7.299301
F 2.370670 66.887188 29.127211
F 29.332897 20.580673 7.579266
F 29.104308 20.580673 29.407176
F 29.332897 43.733931 7.579266
F 29.104308 43.733931 29.407176
F 29.332897 66.887188 7.579266
F 29.104308 66.887188 29.407176
F 11.510468 5.145165 7.392623
F 11.281879 5.145165 29.220533
F 11.510468 28.298422 7.392623
F 11.281879 28.298422 29.220533
F 11.510468 51.451680 7.392623
F 11.281879 51.451680 29.220533
F 38.244106 5.145165 7.672587
F 38.015516 5.145165 29.500497
F 38.244106 28.298422 7.672587
F 38.015516 28.298422 29.500497
F 38.244106 51.451680 7.672587
F 38.015516 51.451680 29.500497
F 11.510468 12.862917 7.392622
F 11.281879 12.862917 29.220532
F 11.510468 36.016174 7.392622
F 11.281879 36.016174 29.220532
F 11.510468 59.169432 7.392622
F 11.281879 59.169432 29.220532
F 38.244106 12.862917 7.672586
F 38.015516 12.862917 29.500496
F 38.244106 36.016174 7.672586
F 38.015516 36.016174 29.500496
F 38.244106 59.169432 7.672586
F 38.015516 59.169432 29.500496
F 11.510468 20.580672 7.392623
F 11.281879 20.580672 29.220533
F 11.510468 43.733930 7.392623
F 11.281879 43.733930 29.220533
F 11.510468 66.887187 7.392623
F 11.281879 66.887187 29.220533
F 38.244106 20.580672 7.672587
F 38.015516 20.580672 29.500497
F 38.244106 43.733930 7.672587
F 38.015516 43.733930 29.500497
F 38.244106 66.887187 7.672587
F 38.015516 66.887187 29.500497
F 20.421687 5.145164 7.485943
F 20.193097 5.145164 29.313854
F 20.421687 28.298422 7.485943
F 20.193097 28.298422 29.313854
F 20.421687 51.451679 7.485943
F 20.193097 51.451679 29.313854
F 47.155324 5.145164 7.765907
F 46.926734 5.145164 29.593819
F 47.155324 28.298422 7.765907
F 46.926734 28.298422 29.593819
F 47.155324 51.451679 7.765907
F 46.926734 51.451679 29.593819
F 20.421687 12.862916 7.485942
F 20.193097 12.862916 29.313853
F 20.421687 36.016174 7.485942
F 20.193097 36.016174 29.313853
F 20.421687 59.169431 7.485942
F 20.193097 59.169431 29.313853
F 47.155324 12.862916 7.765906
F 46.926734 12.862916 29.593818
F 47.155324 36.016174 7.765906
F 46.926734 36.016174 29.593818
F 47.155324 59.169431 7.765906
F 46.926734 59.169431 29.593818
F 20.421687 20.580672 7.485943
F 20.193097 20.580672 29.313853
F 20.421687 43.733929 7.485943
F 20.193097 43.733929 29.313853
F 20.421687 66.887187 7.485943
F 20.193097 66.887187 29.313853
F 47.155324 20.580672 7.765907
F 46.926734 20.580672 29.593818
F 47.155324 43.733929 7.765907
F 46.926734 43.733929 29.593818
F 47.155324 66.887187 7.765907
F 46.926734 66.887187 29.593818
F 2.570698 5.145165 10.027789
F 2.342109 5.145165 31.855700
F 2.570698 28.298423 10.027789
F 2.342109 28.298423 31.855700
F 2.570698 51.451680 10.027789
F 2.342109 51.451680 31.855700
F 29.304335 5.145165 10.307753
F 29.075746 5.145165 32.135664
F 29.304335 28.298423 10.307753
F 29.075746 28.298423 32.135664
F 29.304335 51.451680 10.307753
F 29.075746 51.451680 32.135664
F 2.570698 12.862917 10.027790
F 2.342109 12.862917 31.855701
F 2.570698 36.016175 10.027790
F 2.342109 36.016175 31.855701
F 2.570698 59.169432 10.027790
F 2.342109 59.169432 31.855701
F 29.304335 12.862917 10.307754
F 29.075746 12.862917 32.135665
F 29.304335 36.016175 10.307754
F 29.075746 36.016175 32.135665
F 29.304335 59.169432 10.307754
F 29.075746 59.169432 32.135665
F 2.570698 20.580673 10.027790
F 2.342109 20.580673 31.855700
F 2.570698 43.733930 10.027790
F 2.342109 43.733930 31.855700
F 2.570698 66.887188 10.027790
F 2.342109 66.887188 31.855700
F 29.304335 20.580673 10.307754
F 29.075746 20.580673 32.135664
F 29.304335 43.733930 10.307754
F 29.075746 43.733930 32.135664
F 29.304335 66.887188 10.307754
F 29.075746 66.887188 32.135664
F 11.481908 5.145165 10.121111
F 11.253318 5.145165 31.949021
F 11.481908 28.298422 10.121111
F 11.253318 28.298422 31.949021
F 11.481908 51.451680 10.121111
F 11.253318 51.451680 31.949021
F 38.215545 5.145165 10.401075
F 37.986955 5.145165 32.228986
F 38.215545 28.298422 10.401075
F 37.986955 28.298422 32.228986
F 38.215545 51.451680 10.401075
F 37.986955 51.451680 32.228986
F 11.481908 12.862917 10.121112
F 11.253318 12.862917 31.949022
F 11.481908 36.016175 10.121112
F 11.253318 36.016175 31.949022
F 11.481908 59.169432 10.121112
F 11.253318 59.169432 31.949022
F 38.215545 12.862917 10.401076
F 37.986955 12.862917 32.228987
F 38.215545 36.016175 10.401076
F 37.986955 36.016175 32.228987
F 38.215545 59.169432 10.401076
F 37.986955 59.169432 32.228987
F 11.481908 20.580672 10.121111
F 11.253318 20.580672 31.949022
F 11.481908 43.733930 10.121111
F 11.253318 43.733930 31.949022
F 11.481908 66.887187 10.121111
F 11.253318 66.887187 31.949022
F 38.215545 20.580672 10.401075
F 37.986955 20.580672 32.228987
F 38.215545 43.733930 10.401075
F 37.986955 43.733930 32.228987
F 38.215545 66.887187 10.401075
F 37.986955 66.887187 32.228987
F 20.393124 5.145164 10.214433
F 20.164534 5.145164 32.042344
F 20.393124 28.298422 10.214433
F 20.164534 28.298422 32.042344
F 20.393124 51.451679 10.214433
F 20.164534 51.451679 32.042344
F 47.126762 5.145164 10.494397
F 46.898173 5.145164 32.322308
F 47.126762 28.298422 10.494397
F 46.898173 28.298422 32.322308
F 47.126762 51.451679 10.494397
F 46.898173 51.451679 32.322308
F 20.393124 12.862917 10.214434
F 20.164534 12.862917 32.042345
F 20.393124 36.016174 10.214434
F 20.164534 36.016174 32.042345
F 20.393124 59.169432 10.214434
F 20.164534 59.169432 32.042345
F 47.126762 12.862917 10.494398
F 46.898173 12.862917 32.322309
F 47.126762 36.016174 10.494398
F 46.898173 36.016174 32.322309
F 47.126762 59.169432 10.494398
F 46.898173 59.169432 32.322309
F 20.393124 20.580672 10.214434
F 20.164534 20.580672 32.042344
F 20.393124 43.733929 10.214434
F 20.164534 43.733929 32.042344
F 20.393124 66.887187 10.214434
F 20.164534 66.887187 32.042344
F 47.126762 20.580672 10.494398
F 46.898173 20.580672 32.322308
F 47.126762 43.733929 10.494398
F 46.898173 43.733929 32.322308
F 47.126762 66.887187 10.494398
F 46.898173 66.887187 32.322308
F 2.532590 7.717749 13.665773
F 2.304000 7.717749 35.493684
F 2.532590 30.871007 13.665773
F 2.304000 30.871007 35.493684
F 2.532590 54.024264 13.665773
F 2.304000 54.024264 35.493684
F 29.266227 7.717749 13.945738
F 29.037638 7.717749 35.773649
F 29.266227 30.871007 13.945738
F 29.037638 30.871007 35.773649
F 29.266227 54.024264 13.945738
F 29.037638 54.024264 35.773649
F 2.532590 15.435502 13.665774
F 2.304000 15.435502 35.493685
F 2.532590 38.588760 13.665774
F 2.304000 38.588760 35.493685
F 2.532590 61.742017 13.665774
F 2.304000 61.742017 35.493685
F 29.266227 15.435502 13.945739
F 29.037638 15.435502 35.773650
F 29.266227 38.588760 13.945739
F 29.037638 38.588760 35.773650
F 29.266227 61.742017 13.945739
F 29.037638 61.742017 35.773650
F 2.532590 0.000000 13.665774
F 2.304000 0.000000 35.493684
F 2.532590 23.153257 13.665774
F 2.304000 23.153257 35.493684
F 2.532590 46.306515 13.665774
F 2.304000 46.306515 35.493684
F 29.266227 0.000000 13.945739
F 29.037638 0.000000 35.773649
F 29.266227 23.153257 13.945739
F 29.037638 23.153257 35.773649
F 29.266227 46.306515 13.945739
F 29.037638 46.306515 35.773649
F 11.443798 7.717750 13.759096
F 11.215209 7.717750 35.587006
F 11.443798 30.871007 13.759096
F 11.215209 30.871007 35.587006
F 11.443798 54.024265 13.759096
F 11.215209 54.024265 35.587006
F 38.177436 7.717750 14.039060
F 37.948846 7.717750 35.866970
F 38.177436 30.871007 14.039060
F 37.948846 30.871007 35.866970
F 38.177436 54.024265 14.039060
F 37.948846 54.024265 35.866970
F 11.443798 15.435503 13.759097
F 11.215209 15.435503 35.587007
F 11.443798 38.588760 13.759097
F 11.215209 38.588760 35.587007
F 11.443798 61.742018 13.759097
F 11.215209 61.742018 35.587007
F 38.177436 15.435503 14.039061
F 37.948846 15.435503 35.866971
F 38.177436 38.588760 14.039061
F 37.948846 38.588760 35.866971
F 38.177436 61.742018 14.039061
F 37.948846 61.742018 35.866971
F 11.443798 0.000000 13.759096
F 11.215209 0.000000 35.587006
F 11.443798 23.153258 13.759096
F 11.215209 23.153258 35.587006
F 11.443798 46.306515 13.759096
F 11.215209 46.306515 35.587006
F 38.177436 0.000000 14.039060
F 37.948846 0.000000 35.866970
F 38.177436 23.153258 14.039060
F 37.948846 23.153258 35.866970
F 38.177436 46.306515 14.039060
F 37.948846 46.306515 35.866970
F 20.355016 7.717751 13.852418
F 20.126426 7.717751 35.680328
F 20.355016 30.871008 13.852418
F 20.126426 30.871008 35.680328
F 20.355016 54.024266 13.852418
F 20.126426 54.024266 35.680328
F 47.088653 7.717751 14.132382
F 46.860063 7.717751 35.960292
F 47.088653 30.871008 14.132382
F 46.860063 30.871008 35.960292
F 47.088653 54.024266 14.132382
F 46.860063 54.024266 35.960292
F 20.355016 15.435503 13.852419
F 20.126426 15.435503 35.680329
F 20.355016 38.588761 13.852419
F 20.126426 38.588761 35.680329
F 20.355016 61.742018 13.852419
F 20.126426 61.742018 35.680329
F 47.088653 15.435503 14.132383
F 46.860063 15.435503 35.960293
F 47.088653 38.588761 14.132383
F 46.860063 38.588761 35.960293
F 47.088653 61.742018 14.132383
F 46.860063 61.742018 35.960293
F 20.355016 0.000001 13.852418
F 20.126426 0.000001 35.680328
F 20.355016 23.153259 13.852418
F 20.126426 23.153259 35.680328
F 20.355016 46.306516 13.852418
F 20.126426 46.306516 35.680328
F 47.088653 0.000001 14.132382
F 46.860063 0.000001 35.960292
F 47.088653 23.153259 14.132382
F 46.860063 23.153259 35.960292
F 47.088653 46.306516 14.132382
F 46.860063 46.306516 35.960292
F 4.798502 1.286291 10.051120
F 4.569913 1.286291 31.879030
F 4.798502 24.439548 10.051120
F 4.569913 24.439548 31.879030
F 4.798502 47.592806 10.051120
F 4.569913 47.592806 31.879030
F 31.532140 1.286291 10.331084
F 31.303551 1.286291 32.158995
F 31.532140 24.439548 10.331084
F 31.303551 24.439548 32.158995
F 31.532140 47.592806 10.331084
F 31.303551 47.592806 32.158995
F 4.798502 9.004040 10.051120
F 4.569913 9.004040 31.879030
F 4.798502 32.157298 10.051120
F 4.569913 32.157298 31.879030
F 4.798502 55.310555 10.051120
F 4.569913 55.310555 31.879030
F 31.532140 9.004040 10.331084
F 31.303551 9.004040 32.158995
F 31.532140 32.157298 10.331084
F 31.303551 32.157298 32.158995
F 31.532140 55.310555 10.331084
F 31.303551 55.310555 32.158995
F 4.798502 16.721795 10.051121
F 4.569913 16.721795 31.879031
F 4.798502 39.875053 10.051121
F 4.569913 39.875053 31.879031
F 4.798502 63.028310 10.051121
F 4.569913 63.028310 31.879031
F 31.532140 16.721795 10.331085
F 31.303551 16.721795 32.158996
F 31.532140 39.875053 10.331085
F 31.303551 39.875053 32.158996
F 31.532140 63.028310 10.331085
F 31.303551 63.028310 32.158996
F 13.709714 1.286290 10.144442
F 13.481124 1.286290 31.972353
F 13.709714 24.439548 10.144442
F 13.481124 24.439548 31.972353
F 13.709714 47.592806 10.144442
F 13.481124 47.592806 31.972353
F 40.443351 1.286290 10.424406
F 40.214761 1.286290 32.252317
F 40.443351 24.439548 10.424406
F 40.214761 24.439548 32.252317
F 40.443351 47.592806 10.424406
F 40.214761 47.592806 32.252317
F 13.709714 9.004040 10.144442
F 13.481124 9.004040 31.972353
F 13.709714 32.157297 10.144442
F 13.481124 32.157297 31.972353
F 13.709714 55.310555 10.144442
F 13.481124 55.310555 31.972353
F 40.443351 9.004040 10.424406
F 40.214761 9.004040 32.252317
F 40.443351 32.157297 10.424406
F 40.214761 32.157297 32.252317
F 40.443351 55.310555 10.424406
F 40.214761 55.310555 32.252317
F 13.709714 16.721795 10.144443
F 13.481124 16.721795 31.972353
F 13.709714 39.875053 10.144443
F 13.481124 39.875053 31.972353
F 13.709714 63.028310 10.144443
F 13.481124 63.028310 31.972353
F 40.443351 16.721795 10.424407
F 40.214761 16.721795 32.252317
F 40.443351 39.875053 10.424407
F 40.214761 39.875053 32.252317
F 40.443351 63.028310 10.424407
F 40.214761 63.028310 32.252317
F 22.620930 1.286290 10.237763
F 22.392340 1.286290 32.065674
F 22.620930 24.439548 10.237763
F 22.392340 24.439548 32.065674
F 22.620930 47.592805 10.237763
F 22.392340 47.592805 32.065674
F 49.354567 1.286290 10.517727
F 49.125977 1.286290 32.345638
F 49.354567 24.439548 10.517727
F 49.125977 24.439548 32.345638
F 49.354567 47.592805 10.517727
F 49.125977 47.592805 32.345638
F 22.620930 9.004040 10.237763
F 22.392340 9.004040 32.065674
F 22.620930 32.157297 10.237763
F 22.392340 32.157297 32.065674
F 22.620930 55.310555 10.237763
F 22.392340 55.310555 32.065674
F 49.354567 9.004040 10.517727
F 49.125977 9.004040 32.345638
F 49.354567 32.157297 10.517727
F 49.125977 32.157297 32.345638
F 49.354567 55.310555 10.517727
F 49.125977 55.310555 32.345638
F 22.620930 16.721795 10.237764
F 22.392340 16.721795 32.065674
F 22.620930 39.875052 10.237764
F 22.392340 39.875052 32.065674
F 22.620930 63.028310 10.237764
F 22.392340 63.028310 32.065674
F 49.354567 16.721795 10.517728
F 49.125977 16.721795 32.345638
F 49.354567 39.875052 10.517728
F 49.125977 39.875052 32.345638
F 49.354567 63.028310 10.517728
F 49.125977 63.028310 32.345638
F 4.760389 3.858875 13.689105
F 4.531799 3.858875 35.517015
F 4.760389 27.012132 13.689105
F 4.531799 27.012132 35.517015
F 4.760389 50.165390 13.689105
F 4.531799 50.165390 35.517015
F 31.494027 3.858875 13.969069
F 31.265437 3.858875 35.796979
F 31.494027 27.012132 13.969069
F 31.265437 27.012132 35.796979
F 31.494027 50.165390 13.969069
F 31.265437 50.165390 35.796979
F 4.760389 11.576625 13.689105
F 4.531799 11.576625 35.517015
F 4.760389 34.729882 13.689105
F 4.531799 34.729882 35.517015
F 4.760389 57.883140 13.689105
F 4.531799 57.883140 35.517015
F 31.494027 11.576625 13.969069
F 31.265437 11.576625 35.796979
F 31.494027 34.729882 13.969069
F 31.265437 34.729882 35.796979
F 31.494027 57.883140 13.969069
F 31.265437 57.883140 35.796979
F 4.760389 19.294380 13.689105
F 4.531799 19.294380 35.517016
F 4.760389 42.447638 13.689105
F 4.531799 42.447638 35.517016
F 4.760389 65.600895 13.689105
F 4.531799 65.600895 35.517016
F 31.494027 19.294380 13.969069
F 31.265437 19.294380 35.796980
F 31.494027 42.447638 13.969069
F 31.265437 42.447638 35.796980
F 31.494027 65.600895 13.969069
F 31.265437 65.600895 35.796980
F 13.671600 3.858876 13.782427
F 13.443011 3.858876 35.610337
F 13.671600 27.012134 13.782427
F 13.443011 27.012134 35.610337
F 13.671600 50.165391 13.782427
F 13.443011 50.165391 35.610337
F 40.405237 3.858876 14.062391
F 40.176648 3.858876 35.890301
F 40.405237 27.012134 14.062391
F 40.176648 27.012134 35.890301
F 40.405237 50.165391 14.062391
F 40.176648 50.165391 35.890301
F 13.671600 11.576626 13.782427
F 13.443011 11.576626 35.610337
F 13.671600 34.729884 13.782427
F 13.443011 34.729884 35.610337
F 13.671600 57.883141 13.782427
F 13.443011 57.883141 35.610337
F 40.405237 11.576626 14.062391
F 40.176648 11.576626 35.890301
F 40.405237 34.729884 14.062391
F 40.176648 34.729884 35.890301
F 40.405237 57.883141 14.062391
F 40.176648 57.883141 35.890301
F 13.671600 19.294382 13.782427
F 13.443011 19.294382 35.610338
F 13.671600 42.447639 13.782427
F 13.443011 42.447639 35.610338
F 13.671600 65.600897 13.782427
F 13.443011 65.600897 35.610338
F 40.405237 19.294382 14.062391
F 40.176648 19.294382 35.890302
F 40.405237 42.447639 14.062391
F 40.176648 42.447639 35.890302
F 40.405237 65.600897 14.062391
F 40.176648 65.600897 35.890302
F 22.582819 3.858875 13.875747
F 22.354229 3.858875 35.703658
F 22.582819 27.012133 13.875747
F 22.354229 27.012133 35.703658
F 22.582819 50.165390 13.875747
F 22.354229 50.165390 35.703658
F 49.316456 3.858875 14.155712
F 49.087866 3.858875 35.983622
F 49.316456 27.012133 14.155712
F 49.087866 27.012133 35.983622
F 49.316456 50.165390 14.155712
F 49.087866 50.165390 35.983622
F 22.582819 11.576625 13.875747
F 22.354229 11.576625 35.703659
F 22.582819 34.729883 13.875747
F 22.354229 34.729883 35.703659
F 22.582819 57.883140 13.875747
F 22.354229 57.883140 35.703659
F 49.316456 11.576625 14.155712
F 49.087866 11.576625 35.983623
F 49.316456 34.729883 14.155712
F 49.087866 34.729883 35.983623
F 49.316456 57.883140 14.155712
F 49.087866 57.883140 35.983623
F 22.582819 19.294381 13.875748
F 22.354229 19.294381 35.703659
F 22.582819 42.447638 13.875748
F 22.354229 42.447638 35.703659
F 22.582819 65.600896 13.875748
F 22.354229 65.600896 35.703659
F 49.316456 19.294381 14.155713
F 49.087866 19.294381 35.983623
F 49.316456 42.447638 14.155713
F 49.087866 42.447638 35.983623
F 49.316456 65.600896 14.155713
F 49.087866 65.600896 35.983623
F 4.788976 3.858875 10.960616
F 4.560386 3.858875 32.788526
F 4.788976 27.012133 10.960616
F 4.560386 27.012133 32.788526
F 4.788976 50.165390 10.960616
F 4.560386 50.165390 32.788526
F 31.522613 3.858875 11.240581
F 31.294023 3.858875 33.068491
F 31.522613 27.012133 11.240581
F 31.294023 27.012133 33.068491
F 31.522613 50.165390 11.240581
F 31.294023 50.165390 33.068491
F 4.788976 11.576625 10.960616
F 4.560386 11.576625 32.788526
F 4.788976 34.729883 10.960616
F 4.560386 34.729883 32.788526
F 4.788976 57.883140 10.960616
F 4.560386 57.883140 32.788526
F 31.522613 11.576625 11.240581
F 31.294023 11.576625 33.068491
F 31.522613 34.729883 11.240581
F 31.294023 34.729883 33.068491
F 31.522613 57.883140 11.240581
F 31.294023 57.883140 33.068491
F 4.788976 19.294381 10.960615
F 4.560386 19.294381 32.788526
F 4.788976 42.447638 10.960615
F 4.560386 42.447638 32.788526
F 4.788976 65.600896 10.960615
F 4.560386 65.600896 32.788526
F 31.522613 19.294381 11.240580
F 31.294023 19.294381 33.068491
F 31.522613 42.447638 11.240580
F 31.294023 42.447638 33.068491
F 31.522613 65.600896 11.240580
F 31.294023 65.600896 33.068491
F 13.700187 3.858876 11.053937
F 13.471597 3.858876 32.881848
F 13.700187 27.012133 11.053937
F 13.471597 27.012133 32.881848
F 13.700187 50.165391 11.053937
F 13.471597 50.165391 32.881848
F 40.433824 3.858876 11.333901
F 40.205234 3.858876 33.161812
F 40.433824 27.012133 11.333901
F 40.205234 27.012133 33.161812
F 40.433824 50.165391 11.333901
F 40.205234 50.165391 33.161812
F 13.700187 11.576626 11.053937
F 13.471597 11.576626 32.881848
F 13.700187 34.729883 11.053937
F 13.471597 34.729883 32.881848
F 13.700187 57.883141 11.053937
F 13.471597 57.883141 32.881848
F 40.433824 11.576626 11.333901
F 40.205234 11.576626 33.161812
F 40.433824 34.729883 11.333901
F 40.205234 34.729883 33.161812
F 40.433824 57.883141 11.333901
F 40.205234 57.883141 33.161812
F 13.700187 19.294381 11.053937
F 13.471597 19.294381 32.881847
F 13.700187 42.447639 11.053937
F 13.471597 42.447639 32.881847
F 13.700187 65.600896 11.053937
F 13.471597 65.600896 32.881847
F 40.433824 19.294381 11.333901
F 40.205234 19.294381 33.161811
F 40.433824 42.447639 11.333901
F 40.205234 42.447639 33.161811
F 40.433824 65.600896 11.333901
F 40.205234 65.600896 33.161811
F 22.611403 3.858875 11.147259
F 22.382814 3.858875 32.975169
F 22.611403 27.012133 11.147259
F 22.382814 27.012133 32.975169
F 22.611403 50.165390 11.147259
F 22.382814 50.165390 32.975169
F 49.345040 3.858875 11.427223
F 49.116451 3.858875 33.255134
F 49.345040 27.012133 11.427223
F 49.116451 27.012133 33.255134
F 49.345040 50.165390 11.427223
F 49.116451 50.165390 33.255134
F 22.611403 11.576625 11.147259
F 22.382814 11.576625 32.975169
F 22.611403 34.729883 11.147259
F 22.382814 34.729883 32.975169
F 22.611403 57.883140 11.147259
F 22.382814 57.883140 32.975169
F 49.345040 11.576625 11.427223
F 49.116451 11.576625 33.255134
F 49.345040 34.729883 11.427223
F 49.116451 34.729883 33.255134
F 49.345040 57.883140 11.427223
F 49.116451 57.883140 33.255134
F 22.611403 19.294381 11.147258
F 22.382814 19.294381 32.975169
F 22.611403 42.447638 11.147258
F 22.382814 42.447638 32.975169
F 22.611403 65.600896 11.147258
F 22.382814 65.600896 32.975169
F 49.345041 19.294381 11.427222
F 49.116451 19.294381 33.255134
F 49.345041 42.447638 11.427222
F 49.116451 42.447638 33.255134
F 49.345041 65.600896 11.427222
F 49.116451 65.600896 33.255134
F 4.827063 1.286291 7.322632
F 4.598473 1.286291 29.150542
F 4.827063 24.439549 7.322632
F 4.598473 24.439549 29.150542
F 4.827063 47.592806 7.322632
F 4.598473 47.592806 29.150542
F 31.560701 1.286291 7.602596
F 31.332111 1.286291 29.430506
F 31.560701 24.439549 7.602596
F 31.332111 24.439549 29.430506
F 31.560701 47.592806 7.602596
F 31.332111 47.592806 29.430506
F 4.827063 9.004041 7.322632
F 4.598473 9.004041 29.150542
F 4.827063 32.157298 7.322632
F 4.598473 32.157298 29.150542
F 4.827063 55.310556 7.322632
F 4.598473 55.310556 29.150542
F 31.560701 9.004041 7.602596
F 31.332111 9.004041 29.430506
F 31.560701 32.157298 7.602596
F 31.332111 32.157298 29.430506
F 31.560701 55.310556 7.602596
F 31.332111 55.310556 29.430506
F 4.827063 16.721796 7.322631
F 4.598473 16.721796 29.150542
F 4.827063 39.875053 7.322631
F 4.598473 39.875053 29.150542
F 4.827063 63.028311 7.322631
F 4.598473 63.028311 29.150542
F 31.560701 16.721796 7.602595
F 31.332111 16.721796 29.430506
F 31.560701 39.875053 7.602595
F 31.332111 39.875053 29.430506
F 31.560701 63.028311 7.602595
F 31.332111 63.028311 29.430506
F 13.738274 1.286290 7.415952
F 13.509685 1.286290 29.243863
F 13.738274 24.439547 7.415952
F 13.509685 24.439547 29.243863
F 13.738274 47.592805 7.415952
F 13.509685 47.592805 29.243863
F 40.471911 1.286290 7.695916
F 40.243322 1.286290 29.523827
F 40.471911 24.439547 7.695916
F 40.243322 24.439547 29.523827
F 40.471911 47.592805 7.695916
F 40.243322 47.592805 29.523827
F 13.738274 9.004039 7.415952
F 13.509685 9.004039 29.243863
F 13.738274 32.157297 7.415952
F 13.509685 32.157297 29.243863
F 13.738274 55.310554 7.415952
F 13.509685 55.310554 29.243863
F 40.471911 9.004039 7.695916
F 40.243322 9.004039 29.523827
F 40.471911 32.157297 7.695916
F 40.243322 32.157297 29.523827
F 40.471911 55.310554 7.695916
F 40.243322 55.310554 29.523827
F 13.738274 16.721795 7.415952
F 13.509685 16.721795 29.243862
F 13.738274 39.875052 7.415952
F 13.509685 39.875052 29.243862
F 13.738274 63.028310 7.415952
F 13.509685 63.028310 29.243862
F 40.471911 16.721795 7.695916
F 40.243322 16.721795 29.523826
F 40.471911 39.875052 7.695916
F 40.243322 39.875052 29.523826
F 40.471911 63.028310 7.695916
F 40.243322 63.028310 29.523826
F 22.649492 1.286290 7.509275
F 22.420902 1.286290 29.337185
F 22.649492 24.439548 7.509275
F 22.420902 24.439548 29.337185
F 22.649492 47.592805 7.509275
F 22.420902 47.592805 29.337185
F 49.383130 1.286290 7.789239
F 49.154540 1.286290 29.617149
F 49.383130 24.439548 7.789239
F 49.154540 24.439548 29.617149
F 49.383130 47.592805 7.789239
F 49.154540 47.592805 29.617149
F 22.649492 9.004039 7.509275
F 22.420902 9.004039 29.337185
F 22.649492 32.157297 7.509275
F 22.420902 32.157297 29.337185
F 22.649492 55.310555 7.509275
F 22.420902 55.310555 29.337185
F 49.383130 9.004039 7.789239
F 49.154540 9.004039 29.617149
F 49.383130 32.157297 7.789239
F 49.154540 32.157297 29.617149
F 49.383130 55.310555 7.789239
F 49.154540 55.310555 29.617149
F 22.649492 16.721795 7.509274
F 22.420902 16.721795 29.337184
F 22.649492 39.875052 7.509274
F 22.420902 39.875052 29.337184
F 22.649492 63.028310 7.509274
F 22.420902 63.028310 29.337184
F 49.383130 16.721795 7.789238
F 49.154540 16.721795 29.617148
F 49.383130 39.875052 7.789238
F 49.154540 39.875052 29.617148
F 49.383130 63.028310 7.789238
F 49.154540 63.028310 29.617148
F 7.016780 7.717750 10.983947
F 6.788190 7.717750 32.811858
F 7.016780 30.871007 10.983947
F 6.788190 30.871007 32.811858
F 7.016780 54.024265 10.983947
F 6.788190 54.024265 32.811858
F 33.750418 7.717750 11.263911
F 33.521828 7.717750 33.091822
F 33.750418 30.871007 11.263911
F 33.521828 30.871007 33.091822
F 33.750418 54.024265 11.263911
F 33.521828 54.024265 33.091822
F 7.016780 15.435502 10.983946
F 6.788190 15.435502 32.811857
F 7.016780 38.588760 10.983946
F 6.788190 38.588760 32.811857
F 7.016780 61.742018 10.983946
F 6.788190 61.742018 32.811857
F 33.750418 15.435502 11.263910
F 33.521828 15.435502 33.091821
F 33.750418 38.588760 11.263910
F 33.521828 38.588760 33.091821
F 33.750418 61.742018 11.263910
F 33.521828 61.742018 33.091821
F 7.016780 0.000000 10.983947
F 6.788190 0.000000 32.811857
F 7.016780 23.153258 10.983947
F 6.788190 23.153258 32.811857
F 7.016780 46.306515 10.983947
F 6.788190 46.306515 32.811857
F 33.750418 0.000000 11.263911
F 33.521828 0.000000 33.091821
F 33.750418 23.153258 11.263911
F 33.521828 23.153258 33.091821
F 33.750418 46.306515 11.263911
F 33.521828 46.306515 33.091821
F 15.927993 7.717750 11.077267
F 15.699403 7.717750 32.905178
F 15.927993 30.871008 11.077267
F 15.699403 30.871008 32.905178
F 15.927993 54.024265 11.077267
F 15.699403 54.024265 32.905178
F 42.661630 7.717750 11.357231
F 42.433040 7.717750 33.185142
F 42.661630 30.871008 11.357231
F 42.433040 30.871008 33.185142
F 42.661630 54.024265 11.357231
F 42.433040 54.024265 33.185142
F 15.927993 15.435503 11.077266
F 15.699403 15.435503 32.905177
F 15.927993 38.588760 11.077266
F 15.699403 38.588760 32.905177
F 15.927993 61.742018 11.077266
F 15.699403 61.742018 32.905177
F 42.661630 15.435503 11.357230
F 42.433040 15.435503 33.185141
F 42.661630 38.588760 11.357230
F 42.433040 38.588760 33.185141
F 42.661630 61.742018 11.357230
F 42.433040 61.742018 33.185141
F 15.927993 0.000001 11.077267
F 15.699403 0.000001 32.905178
F 15.927993 23.153258 11.077267
F 15.699403 23.153258 32.905178
F 15.927993 46.306516 11.077267
F 15.699403 46.306516 32.905178
F 42.661630 0.000001 11.357231
F 42.433040 0.000001 33.185142
F 42.661630 23.153258 11.357231
F 42.433040 23.153258 33.185142
F 42.661630 46.306516 11.357231
F 42.433040 46.306516 33.185142
F 24.839208 7.717750 11.170590
F 24.610619 7.717750 32.998501
F 24.839208 30.871007 11.170590
F 24.610619 30.871007 32.998501
F 24.839208 54.024265 11.170590
F 24.610619 54.024265 32.998501
F 51.572846 7.717750 11.450554
F 51.344257 7.717750 33.278465
F 51.572846 30.871007 11.450554
F 51.344257 30.871007 33.278465
F 51.572846 54.024265 11.450554
F 51.344257 54.024265 33.278465
F 24.839208 15.435502 11.170589
F 24.610619 15.435502 32.998499
F 24.839208 38.588760 11.170589
F 24.610619 38.588760 32.998499
F 24.839208 61.742018 11.170589
F 24.610619 61.742018 32.998499
F 51.572846 15.435502 11.450553
F 51.344257 15.435502 33.278463
F 51.572846 38.588760 11.450553
F 51.344257 38.588760 33.278463
F 51.572846 61.742018 11.450553
F 51.344257 61.742018 33.278463
F 24.839208 0.000000 11.170590
F 24.610619 0.000000 32.998500
F 24.839208 23.153258 11.170590
F 24.610619 23.153258 32.998500
F 24.839208 46.306515 11.170590
F 24.610619 46.306515 32.998500
F 51.572846 0.000000 11.450554
F 51.344257 0.000000 33.278464
F 51.572846 23.153258 11.450554
F 51.344257 23.153258 33.278464
F 51.572846 46.306515 11.450554
F 51.344257 46.306515 33.278464
F 7.054863 5.145165 7.345962
F 6.826273 5.145165 29.173873
F 7.054863 28.298423 7.345962
F 6.826273 28.298423 29.173873
F 7.054863 51.451680 7.345962
F 6.826273 51.451680 29.173873
F 33.788500 5.145165 7.625926
F 33.559910 5.145165 29.453837
F 33.788500 28.298423 7.625926
F 33.559910 28.298423 29.453837
F 33.788500 51.451680 7.625926
F 33.559910 51.451680 29.453837
F 7.054863 12.862918 7.345961
F 6.826273 12.862918 29.173872
F 7.054863 36.016175 7.345961
F 6.826273 36.016175 29.173872
F 7.054863 59.169433 7.345961
F 6.826273 59.169433 29.173872
F 33.788500 12.862918 7.625925
F 33.559910 12.862918 29.453836
F 33.788500 36.016175 7.625925
F 33.559910 36.016175 29.453836
F 33.788500 59.169433 7.625925
F 33.559910 59.169433 29.453836
F 7.054863 20.580673 7.345962
F 6.826273 20.580673 29.173872
F 7.054863 43.733930 7.345962
F 6.826273 43.733930 29.173872
F 7.054863 66.887188 7.345962
F 6.826273 66.887188 29.173872
F 33.788500 20.580673 7.625926
F 33.559910 20.580673 29.453836
F 33.788500 43.733930 7.625926
F 33.559910 43.733930 29.453836
F 33.788500 66.887188 7.625926
F 33.559910 66.887188 29.453836
F 15.966077 5.145164 7.439282
F 15.737487 5.145164 29.267193
F 15.966077 28.298421 7.439282
F 15.737487 28.298421 29.267193
F 15.966077 51.451679 7.439282
F 15.737487 51.451679 29.267193
F 42.699714 5.145164 7.719247
F 42.471125 5.145164 29.547157
F 42.699714 28.298421 7.719247
F 42.471125 28.298421 29.547157
F 42.699714 51.451679 7.719247
F 42.471125 51.451679 29.547157
F 15.966077 12.862916 7.439281
F 15.737487 12.862916 29.267192
F 15.966077 36.016174 7.439281
F 15.737487 36.016174 29.267192
F 15.966077 59.169431 7.439281
F 15.737487 59.169431 29.267192
F 42.699714 12.862916 7.719246
F 42.471125 12.862916 29.547156
F 42.699714 36.016174 7.719246
F 42.471125 36.016174 29.547156
F 42.699714 59.169431 7.719246
F 42.471125 59.169431 29.547156
F 15.966077 20.580671 7.439282
F 15.737487 20.580671 29.267193
F 15.966077 43.733929 7.439282
F 15.737487 43.733929 29.267193
F 15.966077 66.887186 7.439282
F 15.737487 66.887186 29.267193
F 42.699714 20.580671 7.719247
F 42.471125 20.580671 29.547157
F 42.699714 43.733929 7.719247
F 42.471125 43.733929 29.547157
F 42.699714 66.887186 7.719247
F 42.471125 66.887186 29.547157
F 24.877294 5.145165 7.532605
F 24.648704 5.145165 29.360516
F 24.877294 28.298423 7.532605
F 24.648704 28.298423 29.360516
F 24.877294 51.451680 7.532605
F 24.648704 51.451680 29.360516
F 51.610931 5.145165 7.812569
F 51.382341 5.145165 29.640480
F 51.610931 28.298423 7.812569
F 51.382341 28.298423 29.640480
F 51.610931 51.451680 7.812569
F 51.382341 51.451680 29.640480
F 24.877294 12.862917 7.532604
F 24.648704 12.862917 29.360515
F 24.877294 36.016175 7.532604
F 24.648704 36.016175 29.360515
F 24.877294 59.169432 7.532604
F 24.648704 59.169432 29.360515
F 51.610931 12.862917 7.812568
F 51.382341 12.862917 29.640479
F 51.610931 36.016175 7.812568
F 51.382341 36.016175 29.640479
F 51.610931 59.169432 7.812568
F 51.382341 59.169432 29.640479
F 24.877294 20.580673 7.532605
F 24.648704 20.580673 29.360515
F 24.877294 43.733930 7.532605
F 24.648704 43.733930 29.360515
F 24.877294 66.887188 7.532605
F 24.648704 66.887188 29.360515
F 51.610931 20.580673 7.812569
F 51.382341 20.580673 29.640479
F 51.610931 43.733930 7.812569
F 51.382341 43.733930 29.640479
F 51.610931 66.887188 7.812569
F 51.382341 66.887188 29.640479
F 7.026302 5.145165 10.074451
F 6.797712 5.145165 31.902361
F 7.026302 28.298423 10.074451
F 6.797712 28.298423 31.902361
F 7.026302 51.451680 10.074451
F 6.797712 51.451680 31.902361
F 33.759939 5.145165 10.354415
F 33.531349 5.145165 32.182325
F 33.759939 28.298423 10.354415
F 33.531349 28.298423 32.182325
F 33.759939 51.451680 10.354415
F 33.531349 51.451680 32.182325
F 7.026302 12.862917 10.074451
F 6.797712 12.862917 31.902362
F 7.026302 36.016175 10.074451
F 6.797712 36.016175 31.902362
F 7.026302 59.169432 10.074451
F 6.797712 59.169432 31.902362
F 33.759939 12.862917 10.354415
F 33.531349 12.862917 32.182326
F 33.759939 36.016175 10.354415
F 33.531349 36.016175 32.182326
F 33.759939 59.169432 10.354415
F 33.531349 59.169432 32.182326
F 7.026302 20.580673 10.074451
F 6.797712 20.580673 31.902361
F 7.026302 43.733930 10.074451
F 6.797712 43.733930 31.902361
F 7.026302 66.887188 10.074451
F 6.797712 66.887188 31.902361
F 33.759939 20.580673 10.354415
F 33.531349 20.580673 32.182325
F 33.759939 43.733930 10.354415
F 33.531349 43.733930 32.182325
F 33.759939 66.887188 10.354415
F 33.531349 66.887188 32.182325
F 15.937515 5.145164 10.167773
F 15.708926 5.145164 31.995683
F 15.937515 28.298422 10.167773
F 15.708926 28.298422 31.995683
F 15.937515 51.451679 10.167773
F 15.708926 51.451679 31.995683
F 42.671153 5.145164 10.447737
F 42.442563 5.145164 32.275647
F 42.671153 28.298422 10.447737
F 42.442563 28.298422 32.275647
F 42.671153 51.451679 10.447737
F 42.442563 51.451679 32.275647
F 15.937515 12.862917 10.167773
F 15.708926 12.862917 31.995684
F 15.937515 36.016174 10.167773
F 15.708926 36.016174 31.995684
F 15.937515 59.169432 10.167773
F 15.708926 59.169432 31.995684
F 42.671153 12.862917 10.447737
F 42.442563 12.862917 32.275648
F 42.671153 36.016174 10.447737
F 42.442563 36.016174 32.275648
F 42.671153 59.169432 10.447737
F 42.442563 59.169432 32.275648
F 15.937515 20.580672 10.167773
F 15.708926 20.580672 31.995683
F 15.937515 43.733929 10.167773
F 15.708926 43.733929 31.995683
F 15.937515 66.887187 10.167773
F 15.708926 66.887187 31.995683
F 42.671153 20.580672 10.447737
F 42.442563 20.580672 32.275647
F 42.671153 43.733929 10.447737
F 42.442563 43.733929 32.275647
F 42.671153 66.887187 10.447737
F 42.442563 66.887187 32.275647
F 24.848731 5.145165 10.261092
F 24.620141 5.145165 32.089003
F 24.848731 28.298423 10.261092
F 24.620141 28.298423 32.089003
F 24.848731 51.451680 10.261092
F 24.620141 51.451680 32.089003
F 51.582369 5.145165 10.541057
F 51.353779 5.145165 32.368968
F 51.582369 28.298423 10.541057
F 51.353779 28.298423 32.368968
F 51.582369 51.451680 10.541057
F 51.353779 51.451680 32.368968
F 24.848731 12.862917 10.261093
F 24.620141 12.862917 32.089004
F 24.848731 36.016175 10.261093
F 24.620141 36.016175 32.089004
F 24.848731 59.169432 10.261093
F 24.620141 59.169432 32.089004
F 51.582369 12.862917 10.541058
F 51.353779 12.862917 32.368969
F 51.582369 36.016175 10.541058
F 51.353779 36.016175 32.368969
F 51.582369 59.169432 10.541058
F 51.353779 59.169432 32.368969
F 24.848731 20.580672 10.261093
F 24.620141 20.580672 32.089003
F 24.848731 43.733930 10.261093
F 24.620141 43.733930 32.089003
F 24.848731 66.887188 10.261093
F 24.620141 66.887188 32.089003
F 51.582369 20.580672 10.541058
F 51.353779 20.580672 32.368968
F 51.582369 43.733930 10.541058
F 51.353779 43.733930 32.368968
F 51.582369 66.887188 10.541058
F 51.353779 66.887188 32.368968
F 6.988193 7.717749 13.712435
F 6.759603 7.717749 35.540345
F 6.988193 30.871007 13.712435
F 6.759603 30.871007 35.540345
F 6.988193 54.024264 13.712435
F 6.759603 54.024264 35.540345
F 33.721831 7.717749 13.992399
F 33.493241 7.717749 35.820309
F 33.721831 30.871007 13.992399
F 33.493241 30.871007 35.820309
F 33.721831 54.024264 13.992399
F 33.493241 54.024264 35.820309
F 6.988193 15.435502 13.712436
F 6.759603 15.435502 35.540346
F 6.988193 38.588760 13.712436
F 6.759603 38.588760 35.540346
F 6.988193 61.742017 13.712436
F 6.759603 61.742017 35.540346
F 33.721831 15.435502 13.992400
F 33.493241 15.435502 35.820310
F 33.721831 38.588760 13.992400
F 33.493241 38.588760 35.820310
F 33.721831 61.742017 13.992400
F 33.493241 61.742017 35.820310
F 6.988193 0.000000 13.712435
F 6.759603 0.000000 35.540345
F 6.988193 23.153257 13.712435
F 6.759603 23.153257 35.540345
F 6.988193 46.306515 13.712435
F 6.759603 46.306515 35.540345
F 33.721831 0.000000 13.992399
F 33.493241 0.000000 35.820309
F 33.721831 23.153257 13.992399
F 33.493241 23.153257 35.820309
F 33.721831 46.306515 13.992399
F 33.493241 46.306515 35.820309
F 15.899406 7.717751 13.805757
F 15.670816 7.717751 35.633667
F 15.899406 30.871008 13.805757
F 15.670816 30.871008 35.633667
F 15.899406 54.024266 13.805757
F 15.670816 54.024266 35.633667
F 42.633043 7.717751 14.085722
F 42.404454 7.717751 35.913632
F 42.633043 30.871008 14.085722
F 42.404454 30.871008 35.913632
F 42.633043 54.024266 14.085722
F 42.404454 54.024266 35.913632
F 15.899406 15.435503 13.805758
F 15.670816 15.435503 35.633668
F 15.899406 38.588761 13.805758
F 15.670816 38.588761 35.633668
F 15.899406 61.742018 13.805758
F 15.670816 61.742018 35.633668
F 42.633043 15.435503 14.085723
F 42.404454 15.435503 35.913633
F 42.633043 38.588761 14.085723
F 42.404454 38.588761 35.913633
F 42.633043 61.742018 14.085723
F 42.404454 61.742018 35.913633
F 15.899406 0.000001 13.805757
F 15.670816 0.000001 35.633667
F 15.899406 23.153259 13.805757
F 15.670816 23.153259 35.633667
F 15.899406 46.306516 13.805757
F 15.670816 46.306516 35.633667
F 42.633043 0.000001 14.085722
F 42.404454 0.000001 35.913632
F 42.633043 23.153259 14.085722
F 42.404454 23.153259 35.913632
F 42.633043 46.306516 14.085722
F 42.404454 46.306516 35.913632
F 24.810624 7.717750 13.899078
F 24.582034 7.717750 35.726988
F 24.810624 30.871007 13.899078
F 24.582034 30.871007 35.726988
F 24.810624 54.024265 13.899078
F 24.582034 54.024265 35.726988
F 51.544261 7.717750 14.179042
F 51.315671 7.717750 36.006952
F 51.544261 30.871007 14.179042
F 51.315671 30.871007 36.006952
F 51.544261 54.024265 14.179042
F 51.315671 54.024265 36.006952
F 24.810624 15.435502 13.899079
F 24.582034 15.435502 35.726989
F 24.810624 38.588760 13.899079
F 24.582034 38.588760 35.726989
F 24.810624 61.742017 13.899079
F 24.582034 61.742017 35.726989
F 51.544261 15.435502 14.179043
F 51.315671 15.435502 36.006953
F 51.544261 38.588760 14.179043
F 51.315671 38.588760 36.006953
F 51.544261 61.742017 14.179043
F 51.315671 61.742017 36.006953
F 24.810624 0.000000 13.899078
F 24.582034 0.000000 35.726988
F 24.810624 23.153258 13.899078
F 24.582034 23.153258 35.726988
F 24.810624 46.306515 13.899078
F 24.582034 46.306515 35.726988
F 51.544261 0.000000 14.179042
F 51.315671 0.000000 36.006952
F 51.544261 23.153258 14.179042
F 51.315671 23.153258 36.006952
F 51.544261 46.306515 14.179042
F 51.315671 46.306515 36.006952
F 0.266702 1.286291 17.280429
F 0.038112 1.286291 39.108340
F 0.266702 24.439548 17.280429
F 0.038112 24.439548 39.108340
F 0.266702 47.592806 17.280429
F 0.038112 47.592806 39.108340
F 27.000339 1.286291 17.560393
F 26.771749 1.286291 39.388304
F 27.000339 24.439548 17.560393
F 26.771749 24.439548 39.388304
F 27.000339 47.592806 17.560393
F 26.771749 47.592806 39.388304
F 0.266702 9.004040 17.280429
F 0.038112 9.004040 39.108339
F 0.266702 32.157298 17.280429
F 0.038112 32.157298 39.108339
F 0.266702 55.310555 17.280429
F 0.038112 55.310555 39.108339
F 27.000339 9.004040 17.560393
F 26.771749 9.004040 39.388303
F 27.000339 32.157298 17.560393
F 26.771749 32.157298 39.388303
F 27.000339 55.310555 17.560393
F 26.771749 55.310555 39.388303
F 0.266702 16.721795 17.280430
F 0.038112 16.721795 39.108340
F 0.266702 39.875053 17.280430
F 0.038112 39.875053 39.108340
F 0.266702 63.028310 17.280430
F 0.038112 63.028310 39.108340
F 27.000339 16.721795 17.560394
F 26.771749 16.721795 39.388304
F 27.000339 39.875053 17.560394
F 26.771749 39.875053 39.388304
F 27.000339 63.028310 17.560394
F 26.771749 63.028310 39.388304
F 9.177910 1.286291 17.373750
F 8.949321 1.286291 39.201661
F 9.177910 24.439548 17.373750
F 8.949321 24.439548 39.201661
F 9.177910 47.592806 17.373750
F 8.949321 47.592806 39.201661
F 35.911547 1.286291 17.653714
F 35.682958 1.286291 39.481625
F 35.911547 24.439548 17.653714
F 35.682958 24.439548 39.481625
F 35.911547 47.592806 17.653714
F 35.682958 47.592806 39.481625
F 9.177910 9.004040 17.373750
F 8.949321 9.004040 39.201661
F 9.177910 32.157298 17.373750
F 8.949321 32.157298 39.201661
F 9.177910 55.310555 17.373750
F 8.949321 55.310555 39.201661
F 35.911547 9.004040 17.653714
F 35.682958 9.004040 39.481625
F 35.911547 32.157298 17.653714
F 35.682958 32.157298 39.481625
F 35.911547 55.310555 17.653714
F 35.682958 55.310555 39.481625
F 9.177910 16.721795 17.373751
F 8.949321 16.721795 39.201661
F 9.177910 39.875053 17.373751
F 8.949321 39.875053 39.201661
F 9.177910 63.028310 17.373751
F 8.949321 63.028310 39.201661
F 35.911547 16.721795 17.653715
F 35.682958 16.721795 39.481625
F 35.911547 39.875053 17.653715
F 35.682958 39.875053 39.481625
F 35.911547 63.028310 17.653715
F 35.682958 63.028310 39.481625
F 18.089125 1.286290 17.467072
F 17.860535 1.286290 39.294983
F 18.089125 24.439547 17.467072
F 17.860535 24.439547 39.294983
F 18.089125 47.592805 17.467072
F 17.860535 47.592805 39.294983
F 44.822763 1.286290 17.747037
F 44.594173 1.286290 39.574948
F 44.822763 24.439547 17.747037
F 44.594173 24.439547 39.574948
F 44.822763 47.592805 17.747037
F 44.594173 47.592805 39.574948
F 18.089125 9.004039 17.467072
F 17.860535 9.004039 39.294983
F 18.089125 32.157297 17.467072
F 17.860535 32.157297 39.294983
F 18.089125 55.310554 17.467072
F 17.860535 55.310554 39.294983
F 44.822763 9.004039 17.747037
F 44.594173 9.004039 39.574948
F 44.822763 32.157297 17.747037
F 44.594173 32.157297 39.574948
F 44.822763 55.310554 17.747037
F 44.594173 55.310554 39.574948
F 18.089125 16.721795 17.467073
F 17.860535 16.721795 39.294983
F 18.089125 39.875052 17.467073
F 17.860535 39.875052 39.294983
F 18.089125 63.028310 17.467073
F 17.860535 63.028310 39.294983
F 44.822763 16.721795 17.747038
F 44.594173 16.721795 39.574948
F 44.822763 39.875052 17.747038
F 44.594173 39.875052 39.574948
F 44.822763 63.028310 17.747038
F 44.594173 63.028310 39.574948
F 0.228590 3.858875 20.918414
F 0.000000 3.858875 42.746324
F 0.228590 27.012132 20.918414
F 0.000000 27.012132 42.746324
F 0.228590 50.165390 20.918414
F 0.000000 50.165390 42.746324
F 26.962227 3.858875 21.198378
F 26.733637 3.858875 43.026288
F 26.962227 27.012132 21.198378
F 26.733637 27.012132 43.026288
F 26.962227 50.165390 21.198378
F 26.733637 50.165390 43.026288
F 0.228590 11.576625 20.918414
F 0.000000 11.576625 42.746324
F 0.228590 34.729882 20.918414
F 0.000000 34.729882 42.746324
F 0.228590 57.883140 20.918414
F 0.000000 57.883140 42.746324
F 26.962227 11.576625 21.198378
F 26.733637 11.576625 43.026288
F 26.962227 34.729882 21.198378
F 26.733637 34.729882 43.026288
F 26.962227 57.883140 21.198378
F 26.733637 57.883140 43.026288
F 0.228590 19.294380 20.918414
F 0.000000 19.294380 42.746325
F 0.228590 42.447638 20.918414
F 0.000000 42.447638 42.746325
F 0.228590 65.600895 20.918414
F 0.000000 65.600895 42.746325
F 26.962227 19.294380 21.198378
F 26.733637 19.294380 43.026289
F 26.962227 42.447638 21.198378
F 26.733637 42.447638 43.026289
F 26.962227 65.600895 21.198378
F 26.733637 65.600895 43.026289
F 9.139796 3.858875 21.011735
F 8.911206 3.858875 42.839646
F 9.139796 27.012133 21.011735
F 8.911206 27.012133 42.839646
F 9.139796 50.165390 21.011735
F 8.911206 50.165390 42.839646
F 35.873434 3.858875 21.291700
F 35.644844 3.858875 43.119611
F 35.873434 27.012133 21.291700
F 35.644844 27.012133 43.119611
F 35.873434 50.165390 21.291700
F 35.644844 50.165390 43.119611
F 9.139796 11.576625 21.011735
F 8.911206 11.576625 42.839646
F 9.139796 34.729883 21.011735
F 8.911206 34.729883 42.839646
F 9.139796 57.883140 21.011735
F 8.911206 57.883140 42.839646
F 35.873434 11.576625 21.291700
F 35.644844 11.576625 43.119611
F 35.873434 34.729883 21.291700
F 35.644844 34.729883 43.119611
F 35.873434 57.883140 21.291700
F 35.644844 57.883140 43.119611
F 9.139796 19.294380 21.011736
F 8.911206 19.294380 42.839646
F 9.139796 42.447638 21.011736
F 8.911206 42.447638 42.839646
F 9.139796 65.600896 21.011736
F 8.911206 65.600896 42.839646
F 35.873434 19.294380 21.291701
F 35.644844 19.294380 43.119611
F 35.873434 42.447638 21.291701
F 35.644844 42.447638 43.119611
F 35.873434 65.600896 21.291701
F 35.644844 65.600896 43.119611
F 18.051013 3.858876 21.105058
F 17.822424 3.858876 42.932969
F 18.051013 27.012134 21.105058
F 17.822424 27.012134 42.932969
F 18.051013 50.165391 21.105058
F 17.822424 50.165391 42.932969
F 44.784651 3.858876 21.385022
F 44.556061 3.858876 43.212933
F 44.784651 27.012134 21.385022
F 44.556061 27.012134 43.212933
F 44.784651 50.165391 21.385022
F 44.556061 50.165391 43.212933
F 18.051013 11.576626 21.105058
F 17.822424 11.576626 42.932969
F 18.051013 34.729884 21.105058
F 17.822424 34.729884 42.932969
F 18.051013 57.883141 21.105058
F 17.822424 57.883141 42.932969
F 44.784651 11.576626 21.385022
F 44.556061 11.576626 43.212933
F 44.784651 34.729884 21.385022
F 44.556061 34.729884 43.212933
F 44.784651 57.883141 21.385022
F 44.556061 57.883141 43.212933
F 18.051013 19.294382 21.105059
F 17.822424 19.294382 42.932969
F 18.051013 42.447639 21.105059
F 17.822424 42.447639 42.932969
F 18.051013 65.600897 21.105059
F 17.822424 65.600897 42.932969
F 44.784651 19.294382 21.385023
F 44.556061 19.294382 43.212933
F 44.784651 42.447639 21.385023
F 44.556061 42.447639 43.212933
F 44.784651 65.600897 21.385023
F 44.556061 65.600897 43.212933
F 0.257175 3.858875 18.189927
F 0.028586 3.858875 40.017837
F 0.257175 27.012133 18.189927
F 0.028586 27.012133 40.017837
F 0.257175 50.165390 18.189927
F 0.028586 50.165390 40.017837
F 26.990813 3.858875 18.469891
F 26.762223 3.858875 40.297801
F 26.990813 27.012133 18.469891
F 26.762223 27.012133 40.297801
F 26.990813 50.165390 18.469891
F 26.762223 50.165390 40.297801
F 0.257175 11.576625 18.189926
F 0.028586 11.576625 40.017837
F 0.257175 34.729883 18.189926
F 0.028586 34.729883 40.017837
F 0.257175 57.883140 18.189926
F 0.028586 57.883140 40.017837
F 26.990813 11.576625 18.469890
F 26.762223 11.576625 40.297801
F 26.990813 34.729883 18.469890
F 26.762223 34.729883 40.297801
F 26.990813 57.883140 18.469890
F 26.762223 57.883140 40.297801
F 0.257175 19.294381 18.189926
F 0.028586 19.294381 40.017836
F 0.257175 42.447638 18.189926
F 0.028586 42.447638 40.017836
F 0.257175 65.600896 18.189926
F 0.028586 65.600896 40.017836
F 26.990813 19.294381 18.469890
F 26.762223 19.294381 40.297800
F 26.990813 42.447638 18.469890
F 26.762223 42.447638 40.297800
F 26.990813 65.600896 18.469890
F 26.762223 65.600896 40.297800
F 9.168383 3.858875 18.283247
F 8.939793 3.858875 40.111158
F 9.168383 27.012133 18.283247
F 8.939793 27.012133 40.111158
F 9.168383 50.165390 18.283247
F 8.939793 50.165390 40.111158
F 35.902021 3.858875 18.563211
F 35.673431 3.858875 40.391122
F 35.902021 27.012133 18.563211
F 35.673431 27.012133 40.391122
F 35.902021 50.165390 18.563211
F 35.673431 50.165390 40.391122
F 9.168383 11.576625 18.283247
F 8.939793 11.576625 40.111158
F 9.168383 34.729883 18.283247
F 8.939793 34.729883 40.111158
F 9.168383 57.883140 18.283247
F 8.939793 57.883140 40.111158
F 35.902021 11.576625 18.563211
F 35.673431 11.576625 40.391122
F 35.902021 34.729883 18.563211
F 35.673431 34.729883 40.391122
F 35.902021 57.883140 18.563211
F 35.673431 57.883140 40.391122
F 9.168383 19.294381 18.283247
F 8.939793 19.294381 40.111157
F 9.168383 42.447638 18.283247
F 8.939793 42.447638 40.111157
F 9.168383 65.600896 18.283247
F 8.939793 65.600896 40.111157
F 35.902021 19.294381 18.563211
F 35.673431 19.294381 40.391121
F 35.902021 42.447638 18.563211
F 35.673431 42.447638 40.391121
F 35.902021 65.600896 18.563211
F 35.673431 65.600896 40.391121
F 18.079599 3.858876 18.376567
F 17.851009 3.858876 40.204479
F 18.079599 27.012133 18.376567
F 17.851009 27.012133 40.204479
F 18.079599 50.165391 18.376567
F 17.851009 50.165391 40.204479
F 44.813236 3.858876 18.656532
F 44.584647 3.858876 40.484443
F 44.813236 27.012133 18.656532
F 44.584647 27.012133 40.484443
F 44.813236 50.165391 18.656532
F 44.584647 50.165391 40.484443
F 18.079599 11.576626 18.376567
F 17.851009 11.576626 40.204479
F 18.079599 34.729883 18.376567
F 17.851009 34.729883 40.204479
F 18.079599 57.883141 18.376567
F 17.851009 57.883141 40.204479
F 44.813236 11.576626 18.656532
F 44.584647 11.576626 40.484443
F 44.813236 34.729883 18.656532
F 44.584647 34.729883 40.484443
F 44.813236 57.883141 18.656532
F 44.584647 57.883141 40.484443
F 18.079599 19.294381 18.376567
F 17.851009 19.294381 40.204478
F 18.079599 42.447639 18.376567
F 17.851009 42.447639 40.204478
F 18.079599 65.600896 18.376567
F 17.851009 65.600896 40.204478
F 44.813236 19.294381 18.656532
F 44.584647 19.294381 40.484442
F 44.813236 42.447639 18.656532
F 44.584647 42.447639 40.484442
F 44.813236 65.600896 18.656532
F 44.584647 65.600896 40.484442
F 0.295264 1.286291 14.551941
F 0.066674 1.286291 36.379851
F 0.295264 24.439549 14.551941
F 0.066674 24.439549 36.379851
F 0.295264 47.592806 14.551941
F 0.066674 47.592806 36.379851
F 27.028901 1.286291 14.831905
F 26.800311 1.286291 36.659815
F 27.028901 24.439549 14.831905
F 26.800311 24.439549 36.659815
F 27.028901 47.592806 14.831905
F 26.800311 47.592806 36.659815
F 0.295264 9.004040 14.551941
F 0.066674 9.004040 36.379851
F 0.295264 32.157298 14.551941
F 0.066674 32.157298 36.379851
F 0.295264 55.310555 14.551941
F 0.066674 55.310555 36.379851
F 27.028901 9.004040 14.831905
F 26.800311 9.004040 36.659815
F 27.028901 32.157298 14.831905
F 26.800311 32.157298 36.659815
F 27.028901 55.310555 14.831905
F 26.800311 55.310555 36.659815
F 0.295264 16.721796 14.551940
F 0.066674 16.721796 36.379850
F 0.295264 39.875053 14.551940
F 0.066674 39.875053 36.379850
F 0.295264 63.028311 14.551940
F 0.066674 63.028311 36.379850
F 27.028901 16.721796 14.831904
F 26.800311 16.721796 36.659814
F 27.028901 39.875053 14.831904
F 26.800311 39.875053 36.659814
F 27.028901 63.028311 14.831904
F 26.800311 63.028311 36.659814
F 9.206471 1.286291 14.645262
F 8.977881 1.286291 36.473173
F 9.206471 24.439548 14.645262
F 8.977881 24.439548 36.473173
F 9.206471 47.592806 14.645262
F 8.977881 47.592806 36.473173
F 35.940108 1.286291 14.925227
F 35.711518 1.286291 36.753137
F 35.940108 24.439548 14.925227
F 35.711518 24.439548 36.753137
F 35.940108 47.592806 14.925227
F 35.711518 47.592806 36.753137
F 9.206471 9.004040 14.645262
F 8.977881 9.004040 36.473173
F 9.206471 32.157298 14.645262
F 8.977881 32.157298 36.473173
F 9.206471 55.310555 14.645262
F 8.977881 55.310555 36.473173
F 35.940108 9.004040 14.925227
F 35.711518 9.004040 36.753137
F 35.940108 32.157298 14.925227
F 35.711518 32.157298 36.753137
F 35.940108 55.310555 14.925227
F 35.711518 55.310555 36.753137
F 9.206471 16.721795 14.645261
F 8.977881 16.721795 36.473172
F 9.206471 39.875053 14.645261
F 8.977881 39.875053 36.473172
F 9.206471 63.028310 14.645261
F 8.977881 63.028310 36.473172
F 35.940108 16.721795 14.925226
F 35.711518 16.721795 36.753136
F 35.940108 39.875053 14.925226
F 35.711518 39.875053 36.753136
F 35.940108 63.028310 14.925226
F 35.711518 63.028310 36.753136
F 18.117686 1.286290 14.738582
F 17.889097 1.286290 36.566493
F 18.117686 24.439547 14.738582
F 17.889097 24.439547 36.566493
F 18.117686 47.592805 14.738582
F 17.889097 47.592805 36.566493
F 44.851325 1.286290 15.018546
F 44.622735 1.286290 36.846457
F 44.851325 24.439547 15.018546
F 44.622735 24.439547 36.846457
F 44.851325 47.592805 15.018546
F 44.622735 47.592805 36.846457
F 18.117686 9.004039 14.738582
F 17.889097 9.004039 36.566493
F 18.117686 32.157296 14.738582
F 17.889097 32.157296 36.566493
F 18.117686 55.310554 14.738582
F 17.889097 55.310554 36.566493
F 44.851325 9.004039 15.018546
F 44.622735 9.004039 36.846457
F 44.851325 32.157296 15.018546
F 44.622735 32.157296 36.846457
F 44.851325 55.310554 15.018546
F 44.622735 55.310554 36.846457
F 18.117686 16.721794 14.738582
F 17.889097 16.721794 36.566492
F 18.117686 39.875052 14.738582
F 17.889097 39.875052 36.566492
F 18.117686 63.028309 14.738582
F 17.889097 63.028309 36.566492
F 44.851325 16.721794 15.018546
F 44.622735 16.721794 36.846456
F 44.851325 39.875052 15.018546
F 44.622735 39.875052 36.846456
F 44.851325 63.028309 15.018546
F 44.622735 63.028309 36.846456
F 2.484979 7.717750 18.213257
F 2.256390 7.717750 40.041167
F 2.484979 30.871007 18.213257
F 2.256390 30.871007 40.041167
F 2.484979 54.024265 18.213257
F 2.256390 54.024265 40.041167
F 29.218616 7.717750 18.493221
F 28.990027 7.717750 40.321131
F 29.218616 30.871007 18.493221
F 28.990027 30.871007 40.321131
F 29.218616 54.024265 18.493221
F 28.990027 54.024265 40.321131
F 2.484979 15.435503 18.213256
F 2.256390 15.435503 40.041166
F 2.484979 38.588760 18.213256
F 2.256390 38.588760 40.041166
F 2.484979 61.742018 18.213256
F 2.256390 61.742018 40.041166
F 29.218616 15.435503 18.493220
F 28.990027 15.435503 40.321130
F 29.218616 38.588760 18.493220
F 28.990027 38.588760 40.321130
F 29.218616 61.742018 18.493220
F 28.990027 61.742018 40.321130
F 2.484979 0.000000 18.213256
F 2.256390 0.000000 40.041167
F 2.484979 23.153258 18.213256
F 2.256390 23.153258 40.041167
F 2.484979 46.306515 18.213256
F 2.256390 46.306515 40.041167
F 29.218616 0.000000 18.493220
F 28.990027 0.000000 40.321131
F 29.218616 23.153258 18.493220
F 28.990027 23.153258 40.321131
F 29.218616 46.306515 18.493220
F 28.990027 46.306515 40.321131
F 11.396189 7.717750 18.306578
F 11.167599 7.717750 40.134489
F 11.396189 30.871007 18.306578
F 11.167599 30.871007 40.134489
F 11.396189 54.024265 18.306578
F 11.167599 54.024265 40.134489
F 38.129826 7.717750 18.586543
F 37.901236 7.717750 40.414453
F 38.129826 30.871007 18.586543
F 37.901236 30.871007 40.414453
F 38.129826 54.024265 18.586543
F 37.901236 54.024265 40.414453
F 11.396189 15.435502 18.306576
F 11.167599 15.435502 40.134488
F 11.396189 38.588760 18.306576
F 11.167599 38.588760 40.134488
F 11.396189 61.742017 18.306576
F 11.167599 61.742017 40.134488
F 38.129826 15.435502 18.586541
F 37.901236 15.435502 40.414452
F 38.129826 38.588760 18.586541
F 37.901236 38.588760 40.414452
F 38.129826 61.742017 18.586541
F 37.901236 61.742017 40.414452
F 11.396189 0.000000 18.306577
F 11.167599 0.000000 40.134489
F 11.396189 23.153258 18.306577
F 11.167599 23.153258 40.134489
F 11.396189 46.306515 18.306577
F 11.167599 46.306515 40.134489
F 38.129826 0.000000 18.586542
F 37.901236 0.000000 40.414453
F 38.129826 23.153258 18.586542
F 37.901236 23.153258 40.414453
F 38.129826 46.306515 18.586542
F 37.901236 46.306515 40.414453
F 20.307405 7.717750 18.399899
F 20.078815 7.717750 40.227809
F 20.307405 30.871008 18.399899
F 20.078815 30.871008 40.227809
F 20.307405 54.024265 18.399899
F 20.078815 54.024265 40.227809
F 47.041042 7.717750 18.679863
F 46.812452 7.717750 40.507773
F 47.041042 30.871008 18.679863
F 46.812452 30.871008 40.507773
F 47.041042 54.024265 18.679863
F 46.812452 54.024265 40.507773
F 20.307405 15.435503 18.399898
F 20.078815 15.435503 40.227808
F 20.307405 38.588760 18.399898
F 20.078815 38.588760 40.227808
F 20.307405 61.742018 18.399898
F 20.078815 61.742018 40.227808
F 47.041042 15.435503 18.679862
F 46.812452 15.435503 40.507772
F 47.041042 38.588760 18.679862
F 46.812452 38.588760 40.507772
F 47.041042 61.742018 18.679862
F 46.812452 61.742018 40.507772
F 20.307405 0.000001 18.399899
F 20.078815 0.000001 40.227809
F 20.307405 23.153258 18.399899
F 20.078815 23.153258 40.227809
F 20.307405 46.306516 18.399899
F 20.078815 46.306516 40.227809
F 47.041042 0.000001 18.679863
F 46.812452 0.000001 40.507773
F 47.041042 23.153258 18.679863
F 46.812452 23.153258 40.507773
F 47.041042 46.306516 18.679863
F 46.812452 46.306516 40.507773
F 2.523064 5.145166 14.575271
F 2.294474 5.145166 36.403181
F 2.523064 28.298423 14.575271
F 2.294474 28.298423 36.403181
F 2.523064 51.451681 14.575271
F 2.294474 51.451681 36.403181
F 29.256701 5.145166 14.855236
F 29.028111 5.145166 36.683146
F 29.256701 28.298423 14.855236
F 29.028111 28.298423 36.683146
F 29.256701 51.451681 14.855236
F 29.028111 51.451681 36.683146
F 2.523064 12.862918 14.575270
F 2.294474 12.862918 36.403180
F 2.523064 36.016175 14.575270
F 2.294474 36.016175 36.403180
F 2.523064 59.169433 14.575270
F 2.294474 59.169433 36.403180
F 29.256701 12.862918 14.855235
F 29.028111 12.862918 36.683145
F 29.256701 36.016175 14.855235
F 29.028111 36.016175 36.683145
F 29.256701 59.169433 14.855235
F 29.028111 59.169433 36.683145
F 2.523064 20.580673 14.575271
F 2.294474 20.580673 36.403181
F 2.523064 43.733931 14.575271
F 2.294474 43.733931 36.403181
F 2.523064 66.887188 14.575271
F 2.294474 66.887188 36.403181
F 29.256701 20.580673 14.855236
F 29.028111 20.580673 36.683146
F 29.256701 43.733931 14.855236
F 29.028111 43.733931 36.683146
F 29.256701 66.887188 14.855236
F 29.028111 66.887188 36.683146
F 11.434272 5.145165 14.668592
F 11.205682 5.145165 36.496503
F 11.434272 28.298422 14.668592
F 11.205682 28.298422 36.496503
F 11.434272 51.451680 14.668592
F 11.205682 51.451680 36.496503
F 38.167909 5.145165 14.948556
F 37.939319 5.145165 36.776467
F 38.167909 28.298422 14.948556
F 37.939319 28.298422 36.776467
F 38.167909 51.451680 14.948556
F 37.939319 51.451680 36.776467
F 11.434272 12.862917 14.668591
F 11.205682 12.862917 36.496502
F 11.434272 36.016174 14.668591
F 11.205682 36.016174 36.496502
F 11.434272 59.169432 14.668591
F 11.205682 59.169432 36.496502
F 38.167909 12.862917 14.948555
F 37.939319 12.862917 36.776466
F 38.167909 36.016174 14.948555
F 37.939319 36.016174 36.776466
F 38.167909 59.169432 14.948555
F 37.939319 59.169432 36.776466
F 11.434272 20.580672 14.668592
F 11.205682 20.580672 36.496503
F 11.434272 43.733930 14.668592
F 11.205682 43.733930 36.496503
F 11.434272 66.887187 14.668592
F 11.205682 66.887187 36.496503
F 38.167909 20.580672 14.948556
F 37.939319 20.580672 36.776467
F 38.167909 43.733930 14.948556
F 37.939319 43.733930 36.776467
F 38.167909 66.887187 14.948556
F 37.939319 66.887187 36.776467
F 20.345490 5.145164 14.761913
F 20.116901 5.145164 36.589823
F 20.345490 28.298422 14.761913
F 20.116901 28.298422 36.589823
F 20.345490 51.451679 14.761913
F 20.116901 51.451679 36.589823
F 47.079127 5.145164 15.041877
F 46.850538 5.145164 36.869788
F 47.079127 28.298422 15.041877
F 46.850538 28.298422 36.869788
F 47.079127 51.451679 15.041877
F 46.850538 51.451679 36.869788
F 20.345490 12.862916 14.761912
F 20.116901 12.862916 36.589822
F 20.345490 36.016174 14.761912
F 20.116901 36.016174 36.589822
F 20.345490 59.169431 14.761912
F 20.116901 59.169431 36.589822
F 47.079127 12.862916 15.041876
F 46.850538 12.862916 36.869787
F 47.079127 36.016174 15.041876
F 46.850538 36.016174 36.869787
F 47.079127 59.169431 15.041876
F 46.850538 59.169431 36.869787
F 20.345490 20.580672 14.761913
F 20.116901 20.580672 36.589823
F 20.345490 43.733929 14.761913
F 20.116901 43.733929 36.589823
F 20.345490 66.887187 14.761913
F 20.116901 66.887187 36.589823
F 47.079127 20.580672 15.041877
F 46.850538 20.580672 36.869788
F 47.079127 43.733929 15.041877
F 46.850538 43.733929 36.869788
F 47.079127 66.887187 15.041877
F 46.850538 66.887187 36.869788
F 2.494502 5.145165 17.303759
F 2.265912 5.145165 39.131669
F 2.494502 28.298423 17.303759
F 2.265912 28.298423 39.131669
F 2.494502 51.451680 17.303759
F 2.265912 51.451680 39.131669
F 29.228139 5.145165 17.583723
F 28.999549 5.145165 39.411633
F 29.228139 28.298423 17.583723
F 28.999549 28.298423 39.411633
F 29.228139 51.451680 17.583723
F 28.999549 51.451680 39.411633
F 2.494502 12.862917 17.303760
F 2.265912 12.862917 39.131670
F 2.494502 36.016175 17.303760
F 2.265912 36.016175 39.131670
F 2.494502 59.169432 17.303760
F 2.265912 59.169432 39.131670
F 29.228139 12.862917 17.583724
F 28.999549 12.862917 39.411634
F 29.228139 36.016175 17.583724
F 28.999549 36.016175 39.411634
F 29.228139 59.169432 17.583724
F 28.999549 59.169432 39.411634
F 2.494502 20.580673 17.303759
F 2.265912 20.580673 39.131670
F 2.494502 43.733930 17.303759
F 2.265912 43.733930 39.131670
F 2.494502 66.887188 17.303759
F 2.265912 66.887188 39.131670
F 29.228139 20.580673 17.583723
F 28.999549 20.580673 39.411634
F 29.228139 43.733930 17.583723
F 28.999549 43.733930 39.411634
F 29.228139 66.887188 17.583723
F 28.999549 66.887188 39.411634
F 11.405711 5.145165 17.397080
F 11.177121 5.145165 39.224991
F 11.405711 28.298422 17.397080
F 11.177121 28.298422 39.224991
F 11.405711 51.451680 17.397080
F 11.177121 51.451680 39.224991
F 38.139348 5.145165 17.677044
F 37.910759 5.145165 39.504956
F 38.139348 28.298422 17.677044
F 37.910759 28.298422 39.504956
F 38.139348 51.451680 17.677044
F 37.910759 51.451680 39.504956
F 11.405711 12.862917 17.397081
F 11.177121 12.862917 39.224992
F 11.405711 36.016175 17.397081
F 11.177121 36.016175 39.224992
F 11.405711 59.169432 17.397081
F 11.177121 59.169432 39.224992
F 38.139348 12.862917 17.677045
F 37.910759 12.862917 39.504957
F 38.139348 36.016175 17.677045
F 37.910759 36.016175 39.504957
F 38.139348 59.169432 17.677045
F 37.910759 59.169432 39.504957
F 11.405711 20.580672 17.397081
F 11.177121 20.580672 39.224991
F 11.405711 43.733930 17.397081
F 11.177121 43.733930 39.224991
F 11.405711 66.887187 17.397081
F 11.177121 66.887187 39.224991
F 38.139348 20.580672 17.677045
F 37.910759 20.580672 39.504956
F 38.139348 43.733930 17.677045
F 37.910759 43.733930 39.504956
F 38.139348 66.887187 17.677045
F 37.910759 66.887187 39.504956
F 20.316928 5.145164 17.490403
F 20.088338 5.145164 39.318313
F 20.316928 28.298422 17.490403
F 20.088338 28.298422 39.318313
F 20.316928 51.451679 17.490403
F 20.088338 51.451679 39.318313
F 47.050566 5.145164 17.770367
F 46.821976 5.145164 39.598277
F 47.050566 28.298422 17.770367
F 46.821976 28.298422 39.598277
F 47.050566 51.451679 17.770367
F 46.821976 51.451679 39.598277
F 20.316928 12.862917 17.490404
F 20.088338 12.862917 39.318314
F 20.316928 36.016174 17.490404
F 20.088338 36.016174 39.318314
F 20.316928 59.169432 17.490404
F 20.088338 59.169432 39.318314
F 47.050566 12.862917 17.770368
F 46.821976 12.862917 39.598278
F 47.050566 36.016174 17.770368
F 46.821976 36.016174 39.598278
F 47.050566 59.169432 17.770368
F 46.821976 59.169432 39.598278
F 20.316928 20.580672 17.490403
F 20.088338 20.580672 39.318313
F 20.316928 43.733929 17.490403
F 20.088338 43.733929 39.318313
F 20.316928 66.887187 17.490403
F 20.088338 66.887187 39.318313
F 47.050566 20.580672 17.770367
F 46.821976 20.580672 39.598277
F 47.050566 43.733929 17.770367
F 46.821976 43.733929 39.598277
F 47.050566 66.887187 17.770367
F 46.821976 66.887187 39.598277
F 2.456394 7.717749 20.941744
F 2.227804 7.717749 42.769654
F 2.456394 30.871007 20.941744
F 2.227804 30.871007 42.769654
F 2.456394 54.024264 20.941744
F 2.227804 54.024264 42.769654
F 29.190031 7.717749 21.221709
F 28.961441 7.717749 43.049619
F 29.190031 30.871007 21.221709
F 28.961441 30.871007 43.049619
F 29.190031 54.024264 21.221709
F 28.961441 54.024264 43.049619
F 2.456394 15.435502 20.941745
F 2.227804 15.435502 42.769655
F 2.456394 38.588760 20.941745
F 2.227804 38.588760 42.769655
F 2.456394 61.742017 20.941745
F 2.227804 61.742017 42.769655
F 29.190031 15.435502 21.221710
F 28.961441 15.435502 43.049620
F 29.190031 38.588760 21.221710
F 28.961441 38.588760 43.049620
F 29.190031 61.742017 21.221710
F 28.961441 61.742017 43.049620
F 2.456394 0.000000 20.941744
F 2.227804 0.000000 42.769654
F 2.456394 23.153257 20.941744
F 2.227804 23.153257 42.769654
F 2.456394 46.306515 20.941744
F 2.227804 46.306515 42.769654
F 29.190031 0.000000 21.221709
F 28.961441 0.000000 43.049619
F 29.190031 23.153257 21.221709
F 28.961441 23.153257 43.049619
F 29.190031 46.306515 21.221709
F 28.961441 46.306515 43.049619
F 11.367602 7.717750 21.035066
F 11.139012 7.717750 42.862977
F 11.367602 30.871007 21.035066
F 11.139012 30.871007 42.862977
F 11.367602 54.024265 21.035066
F 11.139012 54.024265 42.862977
F 38.101239 7.717750 21.315030
F 37.872649 7.717750 43.142941
F 38.101239 30.871007 21.315030
F 37.872649 30.871007 43.142941
F 38.101239 54.024265 21.315030
F 37.872649 54.024265 43.142941
F 11.367602 15.435503 21.035067
F 11.139012 15.435503 42.862978
F 11.367602 38.588760 21.035067
F 11.139012 38.588760 42.862978
F 11.367602 61.742018 21.035067
F 11.139012 61.742018 42.862978
F 38.101239 15.435503 21.315031
F 37.872649 15.435503 43.142942
F 38.101239 38.588760 21.315031
F 37.872649 38.588760 43.142942
F 38.101239 61.742018 21.315031
F 37.872649 61.742018 43.142942
F 11.367602 0.000000 21.035066
F 11.139012 0.000000 42.862977
F 11.367602 23.153258 21.035066
F 11.139012 23.153258 42.862977
F 11.367602 46.306515 21.035066
F 11.139012 46.306515 42.862977
F 38.101239 0.000000 21.315030
F 37.872649 0.000000 43.142941
F 38.101239 23.153258 21.315030
F 37.872649 23.153258 43.142941
F 38.101239 46.306515 21.315030
F 37.872649 46.306515 43.142941
F 20.278819 7.717751 21.128388
F 20.050230 7.717751 42.956298
F 20.278819 30.871008 21.128388
F 20.050230 30.871008 42.956298
F 20.278819 54.024266 21.128388
F 20.050230 54.024266 42.956298
F 47.012456 7.717751 21.408352
F 46.783867 7.717751 43.236262
F 47.012456 30.871008 21.408352
F 46.783867 30.871008 43.236262
F 47.012456 54.024266 21.408352
F 46.783867 54.024266 43.236262
F 20.278819 15.435503 21.128389
F 20.050230 15.435503 42.956299
F 20.278819 38.588761 21.128389
F 20.050230 38.588761 42.956299
F 20.278819 61.742018 21.128389
F 20.050230 61.742018 42.956299
F 47.012456 15.435503 21.408353
F 46.783867 15.435503 43.236263
F 47.012456 38.588761 21.408353
F 46.783867 38.588761 43.236263
F 47.012456 61.742018 21.408353
F 46.783867 61.742018 43.236263
F 20.278819 0.000001 21.128388
F 20.050230 0.000001 42.956298
F 20.278819 23.153259 21.128388
F 20.050230 23.153259 42.956298
F 20.278819 46.306516 21.128388
F 20.050230 46.306516 42.956298
F 47.012456 0.000001 21.408352
F 46.783867 0.000001 43.236262
F 47.012456 23.153259 21.408352
F 46.783867 23.153259 43.236262
F 47.012456 46.306516 21.408352
F 46.783867 46.306516 43.236262
F 4.722306 1.286291 17.327089
F 4.493716 1.286291 39.155000
F 4.722306 24.439548 17.327089
F 4.493716 24.439548 39.155000
F 4.722306 47.592806 17.327089
F 4.493716 47.592806 39.155000
F 31.455944 1.286291 17.607053
F 31.227354 1.286291 39.434965
F 31.455944 24.439548 17.607053
F 31.227354 24.439548 39.434965
F 31.455944 47.592806 17.607053
F 31.227354 47.592806 39.434965
F 4.722306 9.004040 17.327089
F 4.493716 9.004040 39.155000
F 4.722306 32.157298 17.327089
F 4.493716 32.157298 39.155000
F 4.722306 55.310555 17.327089
F 4.493716 55.310555 39.155000
F 31.455944 9.004040 17.607053
F 31.227354 9.004040 39.434965
F 31.455944 32.157298 17.607053
F 31.227354 32.157298 39.434965
F 31.455944 55.310555 17.607053
F 31.227354 55.310555 39.434965
F 4.722306 16.721795 17.327090
F 4.493716 16.721795 39.155000
F 4.722306 39.875053 17.327090
F 4.493716 39.875053 39.155000
F 4.722306 63.028310 17.327090
F 4.493716 63.028310 39.155000
F 31.455944 16.721795 17.607054
F 31.227354 16.721795 39.434965
F 31.455944 39.875053 17.607054
F 31.227354 39.875053 39.434965
F 31.455944 63.028310 17.607054
F 31.227354 63.028310 39.434965
F 13.633517 1.286290 17.420412
F 13.404927 1.286290 39.248322
F 13.633517 24.439548 17.420412
F 13.404927 24.439548 39.248322
F 13.633517 47.592806 17.420412
F 13.404927 47.592806 39.248322
F 40.367154 1.286290 17.700376
F 40.138564 1.286290 39.528286
F 40.367154 24.439548 17.700376
F 40.138564 24.439548 39.528286
F 40.367154 47.592806 17.700376
F 40.138564 47.592806 39.528286
F 13.633517 9.004040 17.420412
F 13.404927 9.004040 39.248322
F 13.633517 32.157297 17.420412
F 13.404927 32.157297 39.248322
F 13.633517 55.310555 17.420412
F 13.404927 55.310555 39.248322
F 40.367154 9.004040 17.700376
F 40.138564 9.004040 39.528286
F 40.367154 32.157297 17.700376
F 40.138564 32.157297 39.528286
F 40.367154 55.310555 17.700376
F 40.138564 55.310555 39.528286
F 13.633517 16.721795 17.420412
F 13.404927 16.721795 39.248323
F 13.633517 39.875053 17.420412
F 13.404927 39.875053 39.248323
F 13.633517 63.028310 17.420412
F 13.404927 63.028310 39.248323
F 40.367154 16.721795 17.700376
F 40.138564 16.721795 39.528287
F 40.367154 39.875053 17.700376
F 40.138564 39.875053 39.528287
F 40.367154 63.028310 17.700376
F 40.138564 63.028310 39.528287
F 22.544733 1.286290 17.513733
F 22.316144 1.286290 39.341643
F 22.544733 24.439548 17.513733
F 22.316144 24.439548 39.341643
F 22.544733 47.592805 17.513733
F 22.316144 47.592805 39.341643
F 49.278370 1.286290 17.793697
F 49.049781 1.286290 39.621607
F 49.278370 24.439548 17.793697
F 49.049781 24.439548 39.621607
F 49.278370 47.592805 17.793697
F 49.049781 47.592805 39.621607
F 22.544733 9.004040 17.513733
F 22.316144 9.004040 39.341643
F 22.544733 32.157297 17.513733
F 22.316144 32.157297 39.341643
F 22.544733 55.310555 17.513733
F 22.316144 55.310555 39.341643
F 49.278370 9.004040 17.793697
F 49.049781 9.004040 39.621607
F 49.278370 32.157297 17.793697
F 49.049781 32.157297 39.621607
F 49.278370 55.310555 17.793697
F 49.049781 55.310555 39.621607
F 22.544733 16.721795 17.513733
F 22.316144 16.721795 39.341644
F 22.544733 39.875052 17.513733
F 22.316144 39.875052 39.341644
F 22.544733 63.028310 17.513733
F 22.316144 63.028310 39.341644
F 49.278370 16.721795 17.793697
F 49.049781 16.721795 39.621608
F 49.278370 39.875052 17.793697
F 49.049781 39.875052 39.621608
F 49.278370 63.028310 17.793697
F 49.049781 63.028310 39.621608
F 4.684192 3.858875 20.965075
F 4.455603 3.858875 42.792985
F 4.684192 27.012132 20.965075
F 4.455603 27.012132 42.792985
F 4.684192 50.165390 20.965075
F 4.455603 50.165390 42.792985
F 31.417830 3.858875 21.245039
F 31.189241 3.858875 43.072949
F 31.417830 27.012132 21.245039
F 31.189241 27.012132 43.072949
F 31.417830 50.165390 21.245039
F 31.189241 50.165390 43.072949
F 4.684192 11.576625 20.965075
F 4.455603 11.576625 42.792985
F 4.684192 34.729882 20.965075
F 4.455603 34.729882 42.792985
F 4.684192 57.883140 20.965075
F 4.455603 57.883140 42.792985
F 31.417830 11.576625 21.245039
F 31.189241 11.576625 43.072949
F 31.417830 34.729882 21.245039
F 31.189241 34.729882 43.072949
F 31.417830 57.883140 21.245039
F 31.189241 57.883140 43.072949
F 4.684192 19.294380 20.965075
F 4.455603 19.294380 42.792986
F 4.684192 42.447638 20.965075
F 4.455603 42.447638 42.792986
F 4.684192 65.600895 20.965075
F 4.455603 65.600895 42.792986
F 31.417830 19.294380 21.245039
F 31.189241 19.294380 43.072950
F 31.417830 42.447638 21.245039
F 31.189241 42.447638 43.072950
F 31.417830 65.600895 21.245039
F 31.189241 65.600895 43.072950
F 13.595404 3.858876 21.058397
F 13.366814 3.858876 42.886307
F 13.595404 27.012134 21.058397
F 13.366814 27.012134 42.886307
F 13.595404 50.165391 21.058397
F 13.366814 50.165391 42.886307
F 40.329041 3.858876 21.338361
F 40.100451 3.858876 43.166271
F 40.329041 27.012134 21.338361
F 40.100451 27.012134 43.166271
F 40.329041 50.165391 21.338361
F 40.100451 50.165391 43.166271
F 13.595404 11.576626 21.058397
F 13.366814 11.576626 42.886307
F 13.595404 34.729884 21.058397
F 13.366814 34.729884 42.886307
F 13.595404 57.883141 21.058397
F 13.366814 57.883141 42.886307
F 40.329041 11.576626 21.338361
F 40.100451 11.576626 43.166271
F 40.329041 34.729884 21.338361
F 40.100451 34.729884 43.166271
F 40.329041 57.883141 21.338361
F 40.100451 57.883141 43.166271
F 13.595404 19.294382 21.058397
F 13.366814 19.294382 42.886308
F 13.595404 42.447639 21.058397
F 13.366814 42.447639 42.886308
F 13.595404 65.600897 21.058397
F 13.366814 65.600897 42.886308
F 40.329041 19.294382 21.338361
F 40.100451 19.294382 43.166272
F 40.329041 42.447639 21.338361
F 40.100451 42.447639 43.166272
F 40.329041 65.600897 21.338361
F 40.100451 65.600897 43.166272
F 22.506622 3.858875 21.151717
F 22.278032 3.858875 42.979629
F 22.506622 27.012133 21.151717
F 22.278032 27.012133 42.979629
F 22.506622 50.165390 21.151717
F 22.278032 50.165390 42.979629
F 49.240259 3.858875 21.431682
F 49.011670 3.858875 43.259593
F 49.240259 27.012133 21.431682
F 49.011670 27.012133 43.259593
F 49.240259 50.165390 21.431682
F 49.011670 50.165390 43.259593
F 22.506622 11.576625 21.151718
F 22.278032 11.576625 42.979629
F 22.506622 34.729883 21.151718
F 22.278032 34.729883 42.979629
F 22.506622 57.883140 21.151718
F 22.278032 57.883140 42.979629
F 49.240259 11.576625 21.431683
F 49.011670 11.576625 43.259593
F 49.240259 34.729883 21.431683
F 49.011670 34.729883 43.259593
F 49.240259 57.883140 21.431683
F 49.011670 57.883140 43.259593
F 22.506622 19.294381 21.151718
F 22.278032 19.294381 42.979629
F 22.506622 42.447638 21.151718
F 22.278032 42.447638 42.979629
F 22.506622 65.600896 21.151718
F 22.278032 65.600896 42.979629
F 49.240259 19.294381 21.431683
F 49.011670 19.294381 43.259593
F 49.240259 42.447638 21.431683
F 49.011670 42.447638 43.259593
F 49.240259 65.600896 21.431683
F 49.011670 65.600896 43.259593
F 4.712779 3.858875 18.236587
F 4.484189 3.858875 40.064497
F 4.712779 27.012133 18.236587
F 4.484189 27.012133 40.064497
F 4.712779 50.165390 18.236587
F 4.484189 50.165390 40.064497
F 31.446416 3.858875 18.516552
F 31.217826 3.858875 40.344462
F 31.446416 27.012133 18.516552
F 31.217826 27.012133 40.344462
F 31.446416 50.165390 18.516552
F 31.217826 50.165390 40.344462
F 4.712779 11.576625 18.236586
F 4.484189 11.576625 40.064497
F 4.712779 34.729883 18.236586
F 4.484189 34.729883 40.064497
F 4.712779 57.883140 18.236586
F 4.484189 57.883140 40.064497
F 31.446416 11.576625 18.516551
F 31.217826 11.576625 40.344462
F 31.446416 34.729883 18.516551
F 31.217826 34.729883 40.344462
F 31.446416 57.883140 18.516551
F 31.217826 57.883140 40.344462
F 4.712779 19.294381 18.236586
F 4.484189 19.294381 40.064496
F 4.712779 42.447638 18.236586
F 4.484189 42.447638 40.064496
F 4.712779 65.600896 18.236586
F 4.484189 65.600896 40.064496
F 31.446416 19.294381 18.516551
F 31.217826 19.294381 40.344461
F 31.446416 42.447638 18.516551
F 31.217826 42.447638 40.344461
F 31.446416 65.600896 18.516551
F 31.217826 65.600896 40.344461
F 13.623990 3.858876 18.329908
F 13.395401 3.858876 40.157818
F 13.623990 27.012133 18.329908
F 13.395401 27.012133 40.157818
F 13.623990 50.165391 18.329908
F 13.395401 50.165391 40.157818
F 40.357628 3.858876 18.609872
F 40.129038 3.858876 40.437782
F 40.357628 27.012133 18.609872
F 40.129038 27.012133 40.437782
F 40.357628 50.165391 18.609872
F 40.129038 50.165391 40.437782
F 13.623990 11.576626 18.329908
F 13.395401 11.576626 40.157818
F 13.623990 34.729883 18.329908
F 13.395401 34.729883 40.157818
F 13.623990 57.883141 18.329908
F 13.395401 57.883141 40.157818
F 40.357628 11.576626 18.609872
F 40.129038 11.576626 40.437782
F 40.357628 34.729883 18.609872
F 40.129038 34.729883 40.437782
F 40.357628 57.883141 18.609872
F 40.129038 57.883141 40.437782
F 13.623990 19.294381 18.329907
F 13.395401 19.294381 40.157818
F 13.623990 42.447639 18.329907
F 13.395401 42.447639 40.157818
F 13.623990 65.600896 18.329907
F 13.395401 65.600896 40.157818
F 40.357628 19.294381 18.609871
F 40.129038 19.294381 40.437782
F 40.357628 42.447639 18.609871
F 40.129038 42.447639 40.437782
F 40.357628 65.600896 18.609871
F 40.129038 65.600896 40.437782
F 22.535207 3.858875 18.423229
F 22.306617 3.858875 40.251140
F 22.535207 27.012133 18.423229
F 22.306617 27.012133 40.251140
F 22.535207 50.165390 18.423229
F 22.306617 50.165390 40.251140
F 49.268844 3.858875 18.703193
F 49.040254 3.858875 40.531105
F 49.268844 27.012133 18.703193
F 49.040254 27.012133 40.531105
F 49.268844 50.165390 18.703193
F 49.040254 50.165390 40.531105
F 22.535207 11.576625 18.423229
F 22.306617 11.576625 40.251139
F 22.535207 34.729883 18.423229
F 22.306617 34.729883 40.251139
F 22.535207 57.883140 18.423229
F 22.306617 57.883140 40.251139
F 49.268844 11.576625 18.703193
F 49.040254 11.576625 40.531104
F 49.268844 34.729883 18.703193
F 49.040254 34.729883 40.531104
F 49.268844 57.883140 18.703193
F 49.040254 57.883140 40.531104
F 22.535207 19.294381 18.423229
F 22.306617 19.294381 40.251139
F 22.535207 42.447638 18.423229
F 22.306617 42.447638 40.251139
F 22.535207 65.600896 18.423229
F 22.306617 65.600896 40.251139
F 49.268844 19.294381 18.703193
F 49.040254 19.294381 40.531104
F 49.268844 42.447638 18.703193
F 49.040254 42.447638 40.531104
F 49.268844 65.600896 18.703193
F 49.040254 65.600896 40.531104
F 4.750866 1.286291 14.598602
F 4.522277 1.286291 36.426512
F 4.750866 24.439549 14.598602
F 4.522277 24.439549 36.426512
F 4.750866 47.592806 14.598602
F 4.522277 47.592806 36.426512
F 31.484504 1.286291 14.878566
F 31.255915 1.286291 36.706476
F 31.484504 24.439549 14.878566
F 31.255915 24.439549 36.706476
F 31.484504 47.592806 14.878566
F 31.255915 47.592806 36.706476
F 4.750866 9.004041 14.598602
F 4.522277 9.004041 36.426512
F 4.750866 32.157298 14.598602
F 4.522277 32.157298 36.426512
F 4.750866 55.310556 14.598602
F 4.522277 55.310556 36.426512
F 31.484504 9.004041 14.878566
F 31.255915 9.004041 36.706476
F 31.484504 32.157298 14.878566
F 31.255915 32.157298 36.706476
F 31.484504 55.310556 14.878566
F 31.255915 55.310556 36.706476
F 4.750866 16.721796 14.598601
F 4.522277 16.721796 36.426511
F 4.750866 39.875053 14.598601
F 4.522277 39.875053 36.426511
F 4.750866 63.028311 14.598601
F 4.522277 63.028311 36.426511
F 31.484504 16.721796 14.878565
F 31.255915 16.721796 36.706475
F 31.484504 39.875053 14.878565
F 31.255915 39.875053 36.706475
F 31.484504 63.028311 14.878565
F 31.255915 63.028311 36.706475
F 13.662078 1.286290 14.691922
F 13.433488 1.286290 36.519832
F 13.662078 24.439547 14.691922
F 13.433488 24.439547 36.519832
F 13.662078 47.592805 14.691922
F 13.433488 47.592805 36.519832
F 40.395715 1.286290 14.971886
F 40.167125 1.286290 36.799796
F 40.395715 24.439547 14.971886
F 40.167125 24.439547 36.799796
F 40.395715 47.592805 14.971886
F 40.167125 47.592805 36.799796
F 13.662078 9.004039 14.691922
F 13.433488 9.004039 36.519832
F 13.662078 32.157297 14.691922
F 13.433488 32.157297 36.519832
F 13.662078 55.310554 14.691922
F 13.433488 55.310554 36.519832
F 40.395715 9.004039 14.971886
F 40.167125 9.004039 36.799796
F 40.395715 32.157297 14.971886
F 40.167125 32.157297 36.799796
F 40.395715 55.310554 14.971886
F 40.167125 55.310554 36.799796
F 13.662078 16.721795 14.691921
F 13.433488 16.721795 36.519832
F 13.662078 39.875052 14.691921
F 13.433488 39.875052 36.519832
F 13.662078 63.028310 14.691921
F 13.433488 63.028310 36.519832
F 40.395715 16.721795 14.971885
F 40.167125 16.721795 36.799796
F 40.395715 39.875052 14.971885
F 40.167125 39.875052 36.799796
F 40.395715 63.028310 14.971885
F 40.167125 63.028310 36.799796
F 22.573295 1.286290 14.785244
F 22.344705 1.286290 36.613154
F 22.573295 24.439548 14.785244
F 22.344705 24.439548 36.613154
F 22.573295 47.592805 14.785244
F 22.344705 47.592805 36.613154
F 49.306933 1.286290 15.065208
F 49.078344 1.286290 36.893118
F 49.306933 24.439548 15.065208
F 49.078344 24.439548 36.893118
F 49.306933 47.592805 15.065208
F 49.078344 47.592805 36.893118
F 22.573295 9.004039 14.785244
F 22.344705 9.004039 36.613155
F 22.573295 32.157297 14.785244
F 22.344705 32.157297 36.613155
F 22.573295 55.310555 14.785244
F 22.344705 55.310555 36.613155
F 49.306933 9.004039 15.065208
F 49.078344 9.004039 36.893119
F 49.306933 32.157297 15.065208
F 49.078344 32.157297 36.893119
F 49.306933 55.310555 15.065208
F 49.078344 55.310555 36.893119
F 22.573295 16.721795 14.785243
F 22.344705 16.721795 36.613154
F 22.573295 39.875052 14.785243
F 22.344705 39.875052 36.613154
F 22.573295 63.028310 14.785243
F 22.344705 63.028310 36.613154
F 49.306933 16.721795 15.065207
F 49.078344 16.721795 36.893118
F 49.306933 39.875052 15.065207
F 49.078344 39.875052 36.893118
F 49.306933 63.028310 15.065207
F 49.078344 63.028310 36.893118
F 6.940583 7.717750 18.259918
F 6.711993 7.717750 40.087828
F 6.940583 30.871007 18.259918
F 6.711993 30.871007 40.087828
F 6.940583 54.024265 18.259918
F 6.711993 54.024265 40.087828
F 33.674221 7.717750 18.539882
F 33.445631 7.717750 40.367792
F 33.674221 30.871007 18.539882
F 33.445631 30.871007 40.367792
F 33.674221 54.024265 18.539882
F 33.445631 54.024265 40.367792
F 6.940583 15.435502 18.259917
F 6.711993 15.435502 40.087827
F 6.940583 38.588760 18.259917
F 6.711993 38.588760 40.087827
F 6.940583 61.742018 18.259917
F 6.711993 61.742018 40.087827
F 33.674221 15.435502 18.539881
F 33.445631 15.435502 40.367791
F 33.674221 38.588760 18.539881
F 33.445631 38.588760 40.367791
F 33.674221 61.742018 18.539881
F 33.445631 61.742018 40.367791
F 6.940583 0.000000 18.259918
F 6.711993 0.000000 40.087828
F 6.940583 23.153258 18.259918
F 6.711993 23.153258 40.087828
F 6.940583 46.306515 18.259918
F 6.711993 46.306515 40.087828
F 33.674221 0.000000 18.539882
F 33.445631 0.000000 40.367792
F 33.674221 23.153258 18.539882
F 33.445631 23.153258 40.367792
F 33.674221 46.306515 18.539882
F 33.445631 46.306515 40.367792
F 15.851796 7.717750 18.353238
F 15.623207 7.717750 40.181148
F 15.851796 30.871008 18.353238
F 15.623207 30.871008 40.181148
F 15.851796 54.024265 18.353238
F 15.623207 54.024265 40.181148
F 42.585433 7.717750 18.633202
F 42.356844 7.717750 40.461112
F 42.585433 30.871008 18.633202
F 42.356844 30.871008 40.461112
F 42.585433 54.024265 18.633202
F 42.356844 54.024265 40.461112
F 15.851796 15.435503 18.353237
F 15.623207 15.435503 40.181147
F 15.851796 38.588760 18.353237
F 15.623207 38.588760 40.181147
F 15.851796 61.742018 18.353237
F 15.623207 61.742018 40.181147
F 42.585433 15.435503 18.633201
F 42.356844 15.435503 40.461111
F 42.585433 38.588760 18.633201
F 42.356844 38.588760 40.461111
F 42.585433 61.742018 18.633201
F 42.356844 61.742018 40.461111
F 15.851796 0.000001 18.353238
F 15.623207 0.000001 40.181148
F 15.851796 23.153258 18.353238
F 15.623207 23.153258 40.181148
F 15.851796 46.306516 18.353238
F 15.623207 46.306516 40.181148
F 42.585433 0.000001 18.633202
F 42.356844 0.000001 40.461112
F 42.585433 23.153258 18.633202
F 42.356844 23.153258 40.461112
F 42.585433 46.306516 18.633202
F 42.356844 46.306516 40.461112
F 24.763012 7.717750 18.446561
F 24.534422 7.717750 40.274471
F 24.763012 30.871007 18.446561
F 24.534422 30.871007 40.274471
F 24.763012 54.024265 18.446561
F 24.534422 54.024265 40.274471
F 51.496650 7.717750 18.726525
F 51.268060 7.717750 40.554435
F 51.496650 30.871007 18.726525
F 51.268060 30.871007 40.554435
F 51.496650 54.024265 18.726525
F 51.268060 54.024265 40.554435
F 24.763012 15.435502 18.446560
F 24.534422 15.435502 40.274470
F 24.763012 38.588760 18.446560
F 24.534422 38.588760 40.274470
F 24.763012 61.742018 18.446560
F 24.534422 61.742018 40.274470
F 51.496650 15.435502 18.726524
F 51.268060 15.435502 40.554434
F 51.496650 38.588760 18.726524
F 51.268060 38.588760 40.554434
F 51.496650 61.742018 18.726524
F 51.268060 61.742018 40.554434
F 24.763012 0.000000 18.446560
F 24.534422 0.000000 40.274471
F 24.763012 23.153258 18.446560
F 24.534422 23.153258 40.274471
F 24.763012 46.306515 18.446560
F 24.534422 46.306515 40.274471
F 51.496650 0.000000 18.726524
F 51.268060 0.000000 40.554435
F 51.496650 23.153258 18.726524
F 51.268060 23.153258 40.554435
F 51.496650 46.306515 18.726524
F 51.268060 46.306515 40.554435
F 6.978666 5.145165 14.621932
F 6.750077 5.145165 36.449842
F 6.978666 28.298423 14.621932
F 6.750077 28.298423 36.449842
F 6.978666 51.451680 14.621932
F 6.750077 51.451680 36.449842
F 33.712303 5.145165 14.901896
F 33.483714 5.145165 36.729806
F 33.712303 28.298423 14.901896
F 33.483714 28.298423 36.729806
F 33.712303 51.451680 14.901896
F 33.483714 51.451680 36.729806
F 6.978666 12.862918 14.621931
F 6.750077 12.862918 36.449841
F 6.978666 36.016175 14.621931
F 6.750077 36.016175 36.449841
F 6.978666 59.169433 14.621931
F 6.750077 59.169433 36.449841
F 33.712303 12.862918 14.901895
F 33.483714 12.862918 36.729805
F 33.712303 36.016175 14.901895
F 33.483714 36.016175 36.729805
F 33.712303 59.169433 14.901895
F 33.483714 59.169433 36.729805
F 6.978666 20.580673 14.621932
F 6.750077 20.580673 36.449842
F 6.978666 43.733930 14.621932
F 6.750077 43.733930 36.449842
F 6.978666 66.887188 14.621932
F 6.750077 66.887188 36.449842
F 33.712303 20.580673 14.901896
F 33.483714 20.580673 36.729806
F 33.712303 43.733930 14.901896
F 33.483714 43.733930 36.729806
F 33.712303 66.887188 14.901896
F 33.483714 66.887188 36.729806
F 15.889881 5.145164 14.715252
F 15.661291 5.145164 36.543163
F 15.889881 28.298421 14.715252
F 15.661291 28.298421 36.543163
F 15.889881 51.451679 14.715252
F 15.661291 51.451679 36.543163
F 42.623518 5.145164 14.995217
F 42.394928 5.145164 36.823127
F 42.623518 28.298421 14.995217
F 42.394928 28.298421 36.823127
F 42.623518 51.451679 14.995217
F 42.394928 51.451679 36.823127
F 15.889881 12.862916 14.715251
F 15.661291 12.862916 36.543162
F 15.889881 36.016174 14.715251
F 15.661291 36.016174 36.543162
F 15.889881 59.169431 14.715251
F 15.661291 59.169431 36.543162
F 42.623518 12.862916 14.995216
F 42.394928 12.862916 36.823126
F 42.623518 36.016174 14.995216
F 42.394928 36.016174 36.823126
F 42.623518 59.169431 14.995216
F 42.394928 59.169431 36.823126
F 15.889881 20.580671 14.715251
F 15.661291 20.580671 36.543163
F 15.889881 43.733929 14.715251
F 15.661291 43.733929 36.543163
F 15.889881 66.887186 14.715251
F 15.661291 66.887186 36.543163
F 42.623518 20.580671 14.995216
F 42.394928 20.580671 36.823127
F 42.623518 43.733929 14.995216
F 42.394928 43.733929 36.823127
F 42.623518 66.887186 14.995216
F 42.394928 66.887186 36.823127
F 24.801097 5.145165 14.808575
F 24.572507 5.145165 36.636485
F 24.801097 28.298423 14.808575
F 24.572507 28.298423 36.636485
F 24.801097 51.451680 14.808575
F 24.572507 51.451680 36.636485
F 51.534734 5.145165 15.088539
F 51.306144 5.145165 36.916449
F 51.534734 28.298423 15.088539
F 51.306144 28.298423 36.916449
F 51.534734 51.451680 15.088539
F 51.306144 51.451680 36.916449
F 24.801097 12.862917 14.808574
F 24.572507 12.862917 36.636484
F 24.801097 36.016175 14.808574
F 24.572507 36.016175 36.636484
F 24.801097 59.169432 14.808574
F 24.572507 59.169432 36.636484
F 51.534734 12.862917 15.088538
F 51.306144 12.862917 36.916448
F 51.534734 36.016175 15.088538
F 51.306144 36.016175 36.916448
F 51.534734 59.169432 15.088538
F 51.306144 59.169432 36.916448
F 24.801097 20.580673 14.808575
F 24.572507 20.580673 36.636485
F 24.801097 43.733930 14.808575
F 24.572507 43.733930 36.636485
F 24.801097 66.887188 14.808575
F 24.572507 66.887188 36.636485
F 51.534734 20.580673 15.088539
F 51.306144 20.580673 36.916449
F 51.534734 43.733930 15.088539
F 51.306144 43.733930 36.916449
F 51.534734 66.887188 15.088539
F 51.306144 66.887188 36.916449
F 6.950106 5.145165 17.350420
F 6.721516 5.145165 39.178330
F 6.950106 28.298423 17.350420
F 6.721516 28.298423 39.178330
F 6.950106 51.451680 17.350420
F 6.721516 51.451680 39.178330
F 33.683743 5.145165 17.630384
F 33.455153 5.145165 39.458294
F 33.683743 28.298423 17.630384
F 33.455153 28.298423 39.458294
F 33.683743 51.451680 17.630384
F 33.455153 51.451680 39.458294
F 6.950106 12.862917 17.350421
F 6.721516 12.862917 39.178331
F 6.950106 36.016175 17.350421
F 6.721516 36.016175 39.178331
F 6.950106 59.169432 17.350421
F 6.721516 59.169432 39.178331
F 33.683743 12.862917 17.630385
F 33.455153 12.862917 39.458295
F 33.683743 36.016175 17.630385
F 33.455153 36.016175 39.458295
F 33.683743 59.169432 17.630385
F 33.455153 59.169432 39.458295
F 6.950106 20.580673 17.350420
F 6.721516 20.580673 39.178331
F 6.950106 43.733930 17.350420
F 6.721516 43.733930 39.178331
F 6.950106 66.887188 17.350420
F 6.721516 66.887188 39.178331
F 33.683743 20.580673 17.630384
F 33.455153 20.580673 39.458295
F 33.683743 43.733930 17.630384
F 33.455153 43.733930 39.458295
F 33.683743 66.887188 17.630384
F 33.455153 66.887188 39.458295
F 15.861319 5.145164 17.443742
F 15.632729 5.145164 39.271652
F 15.861319 28.298422 17.443742
F 15.632729 28.298422 39.271652
F 15.861319 51.451679 17.443742
F 15.632729 51.451679 39.271652
F 42.594956 5.145164 17.723706
F 42.366366 5.145164 39.551616
F 42.594956 28.298422 17.723706
F 42.366366 28.298422 39.551616
F 42.594956 51.451679 17.723706
F 42.366366 51.451679 39.551616
F 15.861319 12.862917 17.443743
F 15.632729 12.862917 39.271653
F 15.861319 36.016174 17.443743
F 15.632729 36.016174 39.271653
F 15.861319 59.169432 17.443743
F 15.632729 59.169432 39.271653
F 42.594956 12.862917 17.723707
F 42.366366 12.862917 39.551617
F 42.594956 36.016174 17.723707
F 42.366366 36.016174 39.551617
F 42.594956 59.169432 17.723707
F 42.366366 59.169432 39.551617
F 15.861319 20.580672 17.443742
F 15.632729 20.580672 39.271653
F 15.861319 43.733929 17.443742
F 15.632729 43.733929 39.271653
F 15.861319 66.887187 17.443742
F 15.632729 66.887187 39.271653
F 42.594956 20.580672 17.723706
F 42.366366 20.580672 39.551617
F 42.594956 43.733929 17.723706
F 42.366366 43.733929 39.551617
F 42.594956 66.887187 17.723706
F 42.366366 66.887187 39.551617
F 24.772534 5.145165 17.537062
F 24.543945 5.145165 39.364973
F 24.772534 28.298423 17.537062
F 24.543945 28.298423 39.364973
F 24.772534 51.451680 17.537062
F 24.543945 51.451680 39.364973
F 51.506172 5.145165 17.817027
F 51.277583 5.145165 39.644937
F 51.506172 28.298423 17.817027
F 51.277583 28.298423 39.644937
F 51.506172 51.451680 17.817027
F 51.277583 51.451680 39.644937
F 24.772534 12.862917 17.537063
F 24.543945 12.862917 39.364974
F 24.772534 36.016175 17.537063
F 24.543945 36.016175 39.364974
F 24.772534 59.169432 17.537063
F 24.543945 59.169432 39.364974
F 51.506172 12.862917 17.817028
F 51.277583 12.862917 39.644938
F 51.506172 36.016175 17.817028
F 51.277583 36.016175 39.644938
F 51.506172 59.169432 17.817028
F 51.277583 59.169432 39.644938
F 24.772534 20.580672 17.537062
F 24.543945 20.580672 39.364974
F 24.772534 43.733930 17.537062
F 24.543945 43.733930 39.364974
F 24.772534 66.887188 17.537062
F 24.543945 66.887188 39.364974
F 51.506172 20.580672 17.817027
F 51.277583 20.580672 39.644938
F 51.506172 43.733930 17.817027
F 51.277583 43.733930 39.644938
F 51.506172 66.887188 17.817027
F 51.277583 66.887188 39.644938
F 6.911996 7.717749 20.988405
F 6.683407 7.717749 42.816315
F 6.911996 30.871007 20.988405
F 6.683407 30.871007 42.816315
F 6.911996 54.024264 20.988405
F 6.683407 54.024264 42.816315
F 33.645634 7.717749 21.268369
F 33.417045 7.717749 43.096279
F 33.645634 30.871007 21.268369
F 33.417045 30.871007 43.096279
F 33.645634 54.024264 21.268369
F 33.417045 54.024264 43.096279
F 6.911996 15.435502 20.988406
F 6.683407 15.435502 42.816316
F 6.911996 38.588760 20.988406
F 6.683407 38.588760 42.816316
F 6.911996 61.742017 20.988406
F 6.683407 61.742017 42.816316
F 33.645634 15.435502 21.268370
F 33.417045 15.435502 43.096280
F 33.645634 38.588760 21.268370
F 33.417045 38.588760 43.096280
F 33.645634 61.742017 21.268370
F 33.417045 61.742017 43.096280
F 6.911996 0.000000 20.988405
F 6.683407 0.000000 42.816315
F 6.911996 23.153257 20.988405
F 6.683407 23.153257 42.816315
F 6.911996 46.306515 20.988405
F 6.683407 46.306515 42.816315
F 33.645634 0.000000 21.268369
F 33.417045 0.000000 43.096279
F 33.645634 23.153257 21.268369
F 33.417045 23.153257 43.096279
F 33.645634 46.306515 21.268369
F 33.417045 46.306515 43.096279
F 15.823210 7.717751 21.081727
F 15.594620 7.717751 42.909637
F 15.823210 30.871008 21.081727
F 15.594620 30.871008 42.909637
F 15.823210 54.024266 21.081727
F 15.594620 54.024266 42.909637
F 42.556847 7.717751 21.361692
F 42.328257 7.717751 43.189602
F 42.556847 30.871008 21.361692
F 42.328257 30.871008 43.189602
F 42.556847 54.024266 21.361692
F 42.328257 54.024266 43.189602
F 15.823210 15.435503 21.081728
F 15.594620 15.435503 42.909638
F 15.823210 38.588761 21.081728
F 15.594620 38.588761 42.909638
F 15.823210 61.742018 21.081728
F 15.594620 61.742018 42.909638
F 42.556847 15.435503 21.361693
F 42.328257 15.435503 43.189603
F 42.556847 38.588761 21.361693
F 42.328257 38.588761 43.189603
F 42.556847 61.742018 21.361693
F 42.328257 61.742018 43.189603
F 15.823210 0.000001 21.081727
F 15.594620 0.000001 42.909637
F 15.823210 23.153259 21.081727
F 15.594620 23.153259 42.909637
F 15.823210 46.306516 21.081727
F 15.594620 46.306516 42.909637
F 42.556847 0.000001 21.361692
F 42.328257 0.000001 43.189602
F 42.556847 23.153259 21.361692
F 42.328257 23.153259 43.189602
F 42.556847 46.306516 21.361692
F 42.328257 46.306516 43.189602
F 24.734427 7.717750 21.175048
F 24.505837 7.717750 43.002958
F 24.734427 30.871007 21.175048
F 24.505837 30.871007 43.002958
F 24.734427 54.024265 21.175048
F 24.505837 54.024265 43.002958
F 51.468064 7.717750 21.455012
F 51.239474 7.717750 43.282922
F 51.468064 30.871007 21.455012
F 51.239474 30.871007 43.282922
F 51.468064 54.024265 21.455012
F 51.239474 54.024265 43.282922
F 24.734427 15.435502 21.175049
F 24.505837 15.435502 43.002959
F 24.734427 38.588760 21.175049
F 24.505837 38.588760 43.002959
F 24.734427 61.742017 21.175049
F 24.505837 61.742017 43.002959
F 51.468064 15.435502 21.455013
F 51.239474 15.435502 43.282923
F 51.468064 38.588760 21.455013
F 51.239474 38.588760 43.282923
F 51.468064 61.742017 21.455013
F 51.239474 61.742017 43.282923
F 24.734427 0.000000 21.175048
F 24.505837 0.000000 43.002958
F 24.734427 23.153258 21.175048
F 24.505837 23.153258 43.002958
F 24.734427 46.306515 21.175048
F 24.505837 46.306515 43.002958
F 51.468064 0.000000 21.455012
F 51.239474 0.000000 43.282922
F 51.468064 23.153258 21.455012
F 51.239474 23.153258 43.282922
F 51.468064 46.306515 21.455012
F 51.239474 46.306515 43.282922
F 53.467349 1.286291 3.274558
F 53.467349 1.286291 25.103665
F 53.467349 24.439548 3.274558
F 53.467349 24.439548 25.103665
F 53.467349 47.592806 3.274558
F 53.467349 47.592806 25.103665
F 80.202453 1.286291 3.274558
F 80.202453 1.286291 25.103665
F 80.202453 24.439548 3.274558
F 80.202453 24.439548 25.103665
F 80.202453 47.592806 3.274558
F 80.202453 47.592806 25.103665
F 53.467349 9.004040 3.274558
F 53.467349 9.004040 25.103665
F 53.467349 32.157298 3.274558
F 53.467349 32.157298 25.103665
F 53.467349 55.310555 3.274558
F 53.467349 55.310555 25.103665
F 80.202453 9.004040 3.274558
F 80.202453 9.004040 25.103665
F 80.202453 32.157298 3.274558
F 80.202453 32.157298 25.103665
F 80.202453 55.310555 3.274558
F 80.202453 55.310555 25.103665
F 53.467349 16.721795 3.274558
F 53.467349 16.721795 25.103666
F 53.467349 39.875053 3.274558
F 53.467349 39.875053 25.103666
F 53.467349 63.028310 3.274558
F 53.467349 63.028310 25.103666
F 80.202453 16.721795 3.274558
F 80.202453 16.721795 25.103666
F 80.202453 39.875053 3.274558
F 80.202453 39.875053 25.103666
F 80.202453 63.028310 3.274558
F 80.202453 63.028310 25.103666
F 62.379047 1.286291 3.274558
F 62.379047 1.286291 25.103665
F 62.379047 24.439548 3.274558
F 62.379047 24.439548 25.103665
F 62.379047 47.592806 3.274558
F 62.379047 47.592806 25.103665
F 89.114150 1.286291 3.274558
F 89.114150 1.286291 25.103665
F 89.114150 24.439548 3.274558
F 89.114150 24.439548 25.103665
F 89.114150 47.592806 3.274558
F 89.114150 47.592806 25.103665
F 62.379047 9.004040 3.274558
F 62.379047 9.004040 25.103665
F 62.379047 32.157298 3.274558
F 62.379047 32.157298 25.103665
F 62.379047 55.310555 3.274558
F 62.379047 55.310555 25.103665
F 89.114150 9.004040 3.274558
F 89.114150 9.004040 25.103665
F 89.114150 32.157298 3.274558
F 89.114150 32.157298 25.103665
F 89.114150 55.310555 3.274558
F 89.114150 55.310555 25.103665
F 62.379047 16.721795 3.274559
F 62.379047 16.721795 25.103666
F 62.379047 39.875053 3.274559
F 62.379047 39.875053 25.103666
F 62.379047 63.028310 3.274559
F 62.379047 63.028310 25.103666
F 89.114150 16.721795 3.274559
F 89.114150 16.721795 25.103666
F 89.114150 39.875053 3.274559
F 89.114150 39.875053 25.103666
F 89.114150 63.028310 3.274559
F 89.114150 63.028310 25.103666
F 71.290750 1.286290 3.274559
F 71.290750 1.286290 25.103666
F 71.290750 24.439547 3.274559
F 71.290750 24.439547 25.103666
F 71.290750 47.592805 3.274559
F 71.290750 47.592805 25.103666
F 98.025853 1.286290 3.274559
F 98.025853 1.286290 25.103666
F 98.025853 24.439547 3.274559
F 98.025853 24.439547 25.103666
F 98.025853 47.592805 3.274559
F 98.025853 47.592805 25.103666
F 71.290750 9.004039 3.274559
F 71.290750 9.004039 25.103666
F 71.290750 32.157297 3.274559
F 71.290750 32.157297 25.103666
F 71.290750 55.310554 3.274559
F 71.290750 55.310554 25.103666
F 98.025853 9.004039 3.274559
F 98.025853 9.004039 25.103666
F 98.025853 32.157297 3.274559
F 98.025853 32.157297 25.103666
F 98.025853 55.310554 3.274559
F 98.025853 55.310554 25.103666
F 71.290750 16.721795 3.274560
F 71.290750 16.721795 25.103667
F 71.290750 39.875052 3.274560
F 71.290750 39.875052 25.103667
F 71.290750 63.028310 3.274560
F 71.290750 63.028310 25.103667
F 98.025853 16.721795 3.274560
F 98.025853 16.721795 25.103667
F 98.025853 39.875052 3.274560
F 98.025853 39.875052 25.103667
F 98.025853 63.028310 3.274560
F 98.025853 63.028310 25.103667
F 53.467336 3.858875 6.912742
F 53.467336 3.858875 28.741850
F 53.467336 27.012132 6.912742
F 53.467336 27.012132 28.741850
F 53.467336 50.165390 6.912742
F 53.467336 50.165390 28.741850
F 80.202439 3.858875 6.912742
F 80.202439 3.858875 28.741850
F 80.202439 27.012132 6.912742
F 80.202439 27.012132 28.741850
F 80.202439 50.165390 6.912742
F 80.202439 50.165390 28.741850
F 53.467336 11.576625 6.912742
F 53.467336 11.576625 28.741850
F 53.467336 34.729882 6.912742
F 53.467336 34.729882 28.741850
F 53.467336 57.883140 6.912742
F 53.467336 57.883140 28.741850
F 80.202439 11.576625 6.912742
F 80.202439 11.576625 28.741850
F 80.202439 34.729882 6.912742
F 80.202439 34.729882 28.741850
F 80.202439 57.883140 6.912742
F 80.202439 57.883140 28.741850
F 53.467336 19.294380 6.912743
F 53.467336 19.294380 28.741850
F 53.467336 42.447638 6.912743
F 53.467336 42.447638 28.741850
F 53.467336 65.600895 6.912743
F 53.467336 65.600895 28.741850
F 80.202439 19.294380 6.912743
F 80.202439 19.294380 28.741850
F 80.202439 42.447638 6.912743
F 80.202439 42.447638 28.741850
F 80.202439 65.600895 6.912743
F 80.202439 65.600895 28.741850
F 62.379031 3.858875 6.912743
F 62.379031 3.858875 28.741850
F 62.379031 27.012133 6.912743
F 62.379031 27.012133 28.741850
F 62.379031 50.165390 6.912743
F 62.379031 50.165390 28.741850
F 89.114134 3.858875 6.912743
F 89.114134 3.858875 28.741850
F 89.114134 27.012133 6.912743
F 89.114134 27.012133 28.741850
F 89.114134 50.165390 6.912743
F 89.114134 50.165390 28.741850
F 62.379031 11.576625 6.912743
F 62.379031 11.576625 28.741850
F 62.379031 34.729883 6.912743
F 62.379031 34.729883 28.741850
F 62.379031 57.883140 6.912743
F 62.379031 57.883140 28.741850
F 89.114134 11.576625 6.912743
F 89.114134 11.576625 28.741850
F 89.114134 34.729883 6.912743
F 89.114134 34.729883 28.741850
F 89.114134 57.883140 6.912743
F 89.114134 57.883140 28.741850
F 62.379031 19.294380 6.912743
F 62.379031 19.294380 28.741851
F 62.379031 42.447638 6.912743
F 62.379031 42.447638 28.741851
F 62.379031 65.600896 6.912743
F 62.379031 65.600896 28.741851
F 89.114134 19.294380 6.912743
F 89.114134 19.294380 28.741851
F 89.114134 42.447638 6.912743
F 89.114134 42.447638 28.741851
F 89.114134 65.600896 6.912743
F 89.114134 65.600896 28.741851
F 71.290736 3.858876 6.912744
F 71.290736 3.858876 28.741851
F 71.290736 27.012134 6.912744
F 71.290736 27.012134 28.741851
F 71.290736 50.165391 6.912744
F 71.290736 50.165391 28.741851
F 98.025840 3.858876 6.912744
F 98.025840 3.858876 28.741851
F 98.025840 27.012134 6.912744
F 98.025840 27.012134 28.741851
F 98.025840 50.165391 6.912744
F 98.025840 50.165391 28.741851
F 71.290736 11.576626 6.912744
F 71.290736 11.576626 28.741851
F 71.290736 34.729884 6.912744
F 71.290736 34.729884 28.741851
F 71.290736 57.883141 6.912744
F 71.290736 57.883141 28.741851
F 98.025840 11.576626 6.912744
F 98.025840 11.576626 28.741851
F 98.025840 34.729884 6.912744
F 98.025840 34.729884 28.741851
F 98.025840 57.883141 6.912744
F 98.025840 57.883141 28.741851
F 71.290736 19.294382 6.912744
F 71.290736 19.294382 28.741852
F 71.290736 42.447639 6.912744
F 71.290736 42.447639 28.741852
F 71.290736 65.600897 6.912744
F 71.290736 65.600897 28.741852
F 98.025840 19.294382 6.912744
F 98.025840 19.294382 28.741852
F 98.025840 42.447639 6.912744
F 98.025840 42.447639 28.741852
F 98.025840 65.600897 6.912744
F 98.025840 65.600897 28.741852
F 53.467347 3.858875 4.184105
F 53.467347 3.858875 26.013212
F 53.467347 27.012133 4.184105
F 53.467347 27.012133 26.013212
F 53.467347 50.165390 4.184105
F 53.467347 50.165390 26.013212
F 80.202451 3.858875 4.184105
F 80.202451 3.858875 26.013212
F 80.202451 27.012133 4.184105
F 80.202451 27.012133 26.013212
F 80.202451 50.165390 4.184105
F 80.202451 50.165390 26.013212
F 53.467347 11.576625 4.184105
F 53.467347 11.576625 26.013212
F 53.467347 34.729883 4.184105
F 53.467347 34.729883 26.013212
F 53.467347 57.883140 4.184105
F 53.467347 57.883140 26.013212
F 80.202451 11.576625 4.184105
F 80.202451 11.576625 26.013212
F 80.202451 34.729883 4.184105
F 80.202451 34.729883 26.013212
F 80.202451 57.883140 4.184105
F 80.202451 57.883140 26.013212
F 53.467347 19.294381 4.184104
F 53.467347 19.294381 26.013212
F 53.467347 42.447638 4.184104
F 53.467347 42.447638 26.013212
F 53.467347 65.600896 4.184104
F 53.467347 65.600896 26.013212
F 80.202451 19.294381 4.184104
F 80.202451 19.294381 26.013212
F 80.202451 42.447638 4.184104
F 80.202451 42.447638 26.013212
F 80.202451 65.600896 4.184104
F 80.202451 65.600896 26.013212
F 62.379044 3.858875 4.184105
F 62.379044 3.858875 26.013212
F 62.379044 27.012133 4.184105
F 62.379044 27.012133 26.013212
F 62.379044 50.165390 4.184105
F 62.379044 50.165390 26.013212
F 89.114147 3.858875 4.184105
F 89.114147 3.858875 26.013212
F 89.114147 27.012133 4.184105
F 89.114147 27.012133 26.013212
F 89.114147 50.165390 4.184105
F 89.114147 50.165390 26.013212
F 62.379044 11.576625 4.184105
F 62.379044 11.576625 26.013212
F 62.379044 34.729883 4.184105
F 62.379044 34.729883 26.013212
F 62.379044 57.883140 4.184105
F 62.379044 57.883140 26.013212
F 89.114147 11.576625 4.184105
F 89.114147 11.576625 26.013212
F 89.114147 34.729883 4.184105
F 89.114147 34.729883 26.013212
F 89.114147 57.883140 4.184105
F 89.114147 57.883140 26.013212
F 62.379044 19.294381 4.184104
F 62.379044 19.294381 26.013212
F 62.379044 42.447638 4.184104
F 62.379044 42.447638 26.013212
F 62.379044 65.600896 4.184104
F 62.379044 65.600896 26.013212
F 89.114147 19.294381 4.184104
F 89.114147 19.294381 26.013212
F 89.114147 42.447638 4.184104
F 89.114147 42.447638 26.013212
F 89.114147 65.600896 4.184104
F 89.114147 65.600896 26.013212
F 71.290748 3.858876 4.184104
F 71.290748 3.858876 26.013211
F 71.290748 27.012133 4.184104
F 71.290748 27.012133 26.013211
F 71.290748 50.165391 4.184104
F 71.290748 50.165391 26.013211
F 98.025852 3.858876 4.184104
F 98.025852 3.858876 26.013211
F 98.025852 27.012133 4.184104
F 98.025852 27.012133 26.013211
F 98.025852 50.165391 4.184104
F 98.025852 50.165391 26.013211
F 71.290748 11.576626 4.184104
F 71.290748 11.576626 26.013211
F 71.290748 34.729883 4.184104
F 71.290748 34.729883 26.013211
F 71.290748 57.883141 4.184104
F 71.290748 57.883141 26.013211
F 98.025852 11.576626 4.184104
F 98.025852 11.576626 26.013211
F 98.025852 34.729883 4.184104
F 98.025852 34.729883 26.013211
F 98.025852 57.883141 4.184104
F 98.025852 57.883141 26.013211
F 71.290748 19.294381 4.184103
F 71.290748 19.294381 26.013211
F 71.290748 42.447639 4.184103
F 71.290748 42.447639 26.013211
F 71.290748 65.600896 4.184103
F 71.290748 65.600896 26.013211
F 98.025852 19.294381 4.184103
F 98.025852 19.294381 26.013211
F 98.025852 42.447639 4.184103
F 98.025852 42.447639 26.013211
F 98.025852 65.600896 4.184103
F 98.025852 65.600896 26.013211
F 53.467337 1.286291 0.545920
F 53.467337 1.286291 22.375028
F 53.467337 24.439549 0.545920
F 53.467337 24.439549 22.375028
F 53.467337 47.592806 0.545920
F 53.467337 47.592806 22.375028
F 80.202441 1.286291 0.545920
F 80.202441 1.286291 22.375028
F 80.202441 24.439549 0.545920
F 80.202441 24.439549 22.375028
F 80.202441 47.592806 0.545920
F 80.202441 47.592806 22.375028
F 53.467337 9.004040 0.545920
F 53.467337 9.004040 22.375028
F 53.467337 32.157298 0.545920
F 53.467337 32.157298 22.375028
F 53.467337 55.310555 0.545920
F 53.467337 55.310555 22.375028
F 80.202441 9.004040 0.545920
F 80.202441 9.004040 22.375028
F 80.202441 32.157298 0.545920
F 80.202441 32.157298 22.375028
F 80.202441 55.310555 0.545920
F 80.202441 55.310555 22.375028
F 53.467337 16.721796 0.545919
F 53.467337 16.721796 22.375027
F 53.467337 39.875053 0.545919
F 53.467337 39.875053 22.375027
F 53.467337 63.028311 0.545919
F 53.467337 63.028311 22.375027
F 80.202441 16.721796 0.545919
F 80.202441 16.721796 22.375027
F 80.202441 39.875053 0.545919
F 80.202441 39.875053 22.375027
F 80.202441 63.028311 0.545919
F 80.202441 63.028311 22.375027
F 62.379033 1.286291 0.545920
F 62.379033 1.286291 22.375028
F 62.379033 24.439548 0.545920
F 62.379033 24.439548 22.375028
F 62.379033 47.592806 0.545920
F 62.379033 47.592806 22.375028
F 89.114137 1.286291 0.545920
F 89.114137 1.286291 22.375028
F 89.114137 24.439548 0.545920
F 89.114137 24.439548 22.375028
F 89.114137 47.592806 0.545920
F 89.114137 47.592806 22.375028
F 62.379033 9.004040 0.545920
F 62.379033 9.004040 22.375028
F 62.379033 32.157298 0.545920
F 62.379033 32.157298 22.375028
F 62.379033 55.310555 0.545920
F 62.379033 55.310555 22.375028
F 89.114137 9.004040 0.545920
F 89.114137 9.004040 22.375028
F 89.114137 32.157298 0.545920
F 89.114137 32.157298 22.375028
F 89.114137 55.310555 0.545920
F 89.114137 55.310555 22.375028
F 62.379033 16.721795 0.545919
F 62.379033 16.721795 22.375027
F 62.379033 39.875053 0.545919
F 62.379033 39.875053 22.375027
F 62.379033 63.028310 0.545919
F 62.379033 63.028310 22.375027
F 89.114137 16.721795 0.545919
F 89.114137 16.721795 22.375027
F 89.114137 39.875053 0.545919
F 89.114137 39.875053 22.375027
F 89.114137 63.028310 0.545919
F 89.114137 63.028310 22.375027
F 71.290738 1.286290 0.545919
F 71.290738 1.286290 22.375026
F 71.290738 24.439547 0.545919
F 71.290738 24.439547 22.375026
F 71.290738 47.592805 0.545919
F 71.290738 47.592805 22.375026
F 98.025841 1.286290 0.545919
F 98.025841 1.286290 22.375026
F 98.025841 24.439547 0.545919
F 98.025841 24.439547 22.375026
F 98.025841 47.592805 0.545919
F 98.025841 47.592805 22.375026
F 71.290738 9.004039 0.545919
F 71.290738 9.004039 22.375026
F 71.290738 32.157296 0.545919
F 71.290738 32.157296 22.375026
F 71.290738 55.310554 0.545919
F 71.290738 55.310554 22.375026
F 98.025841 9.004039 0.545919
F 98.025841 9.004039 22.375026
F 98.025841 32.157296 0.545919
F 98.025841 32.157296 22.375026
F 98.025841 55.310554 0.545919
F 98.025841 55.310554 22.375026
F 71.290738 16.721794 0.545918
F 71.290738 16.721794 22.375026
F 71.290738 39.875052 0.545918
F 71.290738 39.875052 22.375026
F 71.290738 63.028309 0.545918
F 71.290738 63.028309 22.375026
F 98.025841 16.721794 0.545918
F 98.025841 16.721794 22.375026
F 98.025841 39.875052 0.545918
F 98.025841 39.875052 22.375026
F 98.025841 63.028309 0.545918
F 98.025841 63.028309 22.375026
F 55.695274 7.717750 4.184105
F 55.695274 7.717750 26.013212
F 55.695274 30.871007 4.184105
F 55.695274 30.871007 26.013212
F 55.695274 54.024265 4.184105
F 55.695274 54.024265 26.013212
F 82.430377 7.717750 4.184105
F 82.430377 7.717750 26.013212
F 82.430377 30.871007 4.184105
F 82.430377 30.871007 26.013212
F 82.430377 54.024265 4.184105
F 82.430377 54.024265 26.013212
F 55.695274 15.435503 4.184104
F 55.695274 15.435503 26.013211
F 55.695274 38.588760 4.184104
F 55.695274 38.588760 26.013211
F 55.695274 61.742018 4.184104
F 55.695274 61.742018 26.013211
F 82.430377 15.435503 4.184104
F 82.430377 15.435503 26.013211
F 82.430377 38.588760 4.184104
F 82.430377 38.588760 26.013211
F 82.430377 61.742018 4.184104
F 82.430377 61.742018 26.013211
F 55.695274 0.000000 4.184105
F 55.695274 0.000000 26.013212
F 55.695274 23.153258 4.184105
F 55.695274 23.153258 26.013212
F 55.695274 46.306515 4.184105
F 55.695274 46.306515 26.013212
F 82.430377 0.000000 4.184105
F 82.430377 0.000000 26.013212
F 82.430377 23.153258 4.184105
F 82.430377 23.153258 26.013212
F 82.430377 46.306515 4.184105
F 82.430377 46.306515 26.013212
F 64.606972 7.717750 4.184105
F 64.606972 7.717750 26.013212
F 64.606972 30.871007 4.184105
F 64.606972 30.871007 26.013212
F 64.606972 54.024265 4.184105
F 64.606972 54.024265 26.013212
F 91.342075 7.717750 4.184105
F 91.342075 7.717750 26.013212
F 91.342075 30.871007 4.184105
F 91.342075 30.871007 26.013212
F 91.342075 54.024265 4.184105
F 91.342075 54.024265 26.013212
F 64.606972 15.435502 4.184104
F 64.606972 15.435502 26.013211
F 64.606972 38.588760 4.184104
F 64.606972 38.588760 26.013211
F 64.606972 61.742017 4.184104
F 64.606972 61.742017 26.013211
F 91.342075 15.435502 4.184104
F 91.342075 15.435502 26.013211
F 91.342075 38.588760 4.184104
F 91.342075 38.588760 26.013211
F 91.342075 61.742017 4.184104
F 91.342075 61.742017 26.013211
F 64.606972 0.000000 4.184105
F 64.606972 0.000000 26.013212
F 64.606972 23.153258 4.184105
F 64.606972 23.153258 26.013212
F 64.606972 46.306515 4.184105
F 64.606972 46.306515 26.013212
F 91.342075 0.000000 4.184105
F 91.342075 0.000000 26.013212
F 91.342075 23.153258 4.184105
F 91.342075 23.153258 26.013212
F 91.342075 46.306515 4.184105
F 91.342075 46.306515 26.013212
F 73.518676 7.717750 4.184104
F 73.518676 7.717750 26.013211
F 73.518676 30.871008 4.184104
F 73.518676 30.871008 26.013211
F 73.518676 54.024265 4.184104
F 73.518676 54.024265 26.013211
F 100.253780 7.717750 4.184104
F 100.253780 7.717750 26.013211
F 100.253780 30.871008 4.184104
F 100.253780 30.871008 26.013211
F 100.253780 54.024265 4.184104
F 100.253780 54.024265 26.013211
F 73.518676 15.435503 4.184103
F 73.518676 15.435503 26.013210
F 73.518676 38.588760 4.184103
F 73.518676 38.588760 26.013210
F 73.518676 61.742018 4.184103
F 73.518676 61.742018 26.013210
F 100.253780 15.435503 4.184103
F 100.253780 15.435503 26.013210
F 100.253780 38.588760 4.184103
F 100.253780 38.588760 26.013210
F 100.253780 61.742018 4.184103
F 100.253780 61.742018 26.013210
F 73.518676 0.000001 4.184104
F 73.518676 0.000001 26.013211
F 73.518676 23.153258 4.184104
F 73.518676 23.153258 26.013211
F 73.518676 46.306516 4.184104
F 73.518676 46.306516 26.013211
F 100.253780 0.000001 4.184104
F 100.253780 0.000001 26.013211
F 100.253780 23.153258 4.184104
F 100.253780 23.153258 26.013211
F 100.253780 46.306516 4.184104
F 100.253780 46.306516 26.013211
F 55.695259 5.145166 0.545921
F 55.695259 5.145166 22.375028
F 55.695259 28.298423 0.545921
F 55.695259 28.298423 22.375028
F 55.695259 51.451681 0.545921
F 55.695259 51.451681 22.375028
F 82.430363 5.145166 0.545921
F 82.430363 5.145166 22.375028
F 82.430363 28.298423 0.545921
F 82.430363 28.298423 22.375028
F 82.430363 51.451681 0.545921
F 82.430363 51.451681 22.375028
F 55.695259 12.862918 0.545920
F 55.695259 12.862918 22.375027
F 55.695259 36.016175 0.545920
F 55.695259 36.016175 22.375027
F 55.695259 59.169433 0.545920
F 55.695259 59.169433 22.375027
F 82.430363 12.862918 0.545920
F 82.430363 12.862918 22.375027
F 82.430363 36.016175 0.545920
F 82.430363 36.016175 22.375027
F 82.430363 59.169433 0.545920
F 82.430363 59.169433 22.375027
F 55.695259 20.580673 0.545920
F 55.695259 20.580673 22.375028
F 55.695259 43.733931 0.545920
F 55.695259 43.733931 22.375028
F 55.695259 66.887188 0.545920
F 55.695259 66.887188 22.375028
F 82.430363 20.580673 0.545920
F 82.430363 20.580673 22.375028
F 82.430363 43.733931 0.545920
F 82.430363 43.733931 22.375028
F 82.430363 66.887188 0.545920
F 82.430363 66.887188 22.375028
F 64.606956 5.145165 0.545920
F 64.606956 5.145165 22.375027
F 64.606956 28.298422 0.545920
F 64.606956 28.298422 22.375027
F 64.606956 51.451680 0.545920
F 64.606956 51.451680 22.375027
F 91.342059 5.145165 0.545920
F 91.342059 5.145165 22.375027
F 91.342059 28.298422 0.545920
F 91.342059 28.298422 22.375027
F 91.342059 51.451680 0.545920
F 91.342059 51.451680 22.375027
F 64.606956 12.862917 0.545919
F 64.606956 12.862917 22.375026
F 64.606956 36.016174 0.545919
F 64.606956 36.016174 22.375026
F 64.606956 59.169432 0.545919
F 64.606956 59.169432 22.375026
F 91.342059 12.862917 0.545919
F 91.342059 12.862917 22.375026
F 91.342059 36.016174 0.545919
F 91.342059 36.016174 22.375026
F 91.342059 59.169432 0.545919
F 91.342059 59.169432 22.375026
F 64.606956 20.580672 0.545920
F 64.606956 20.580672 22.375027
F 64.606956 43.733930 0.545920
F 64.606956 43.733930 22.375027
F 64.606956 66.887187 0.545920
F 64.606956 66.887187 22.375027
F 91.342059 20.580672 0.545920
F 91.342059 20.580672 22.375027
F 91.342059 43.733930 0.545920
F 91.342059 43.733930 22.375027
F 91.342059 66.887187 0.545920
F 91.342059 66.887187 22.375027
F 73.518663 5.145164 0.545919
F 73.518663 5.145164 22.375027
F 73.518663 28.298422 0.545919
F 73.518663 28.298422 22.375027
F 73.518663 51.451679 0.545919
F 73.518663 51.451679 22.375027
F 100.253767 5.145164 0.545919
F 100.253767 5.145164 22.375027
F 100.253767 28.298422 0.545919
F 100.253767 28.298422 22.375027
F 100.253767 51.451679 0.545919
F 100.253767 51.451679 22.375027
F 73.518663 12.862916 0.545919
F 73.518663 12.862916 22.375026
F 73.518663 36.016174 0.545919
F 73.518663 36.016174 22.375026
F 73.518663 59.169431 0.545919
F 73.518663 59.169431 22.375026
F 100.253767 12.862916 0.545919
F 100.253767 12.862916 22.375026
F 100.253767 36.016174 0.545919
F 100.253767 36.016174 22.375026
F 100.253767 59.169431 0.545919
F 100.253767 59.169431 22.375026
F 73.518663 20.580672 0.545919
F 73.518663 20.580672 22.375027
F 73.518663 43.733929 0.545919
F 73.518663 43.733929 22.375027
F 73.518663 66.887187 0.545919
F 73.518663 66.887187 22.375027
F 100.253767 20.580672 0.545919
F 100.253767 20.580672 22.375027
F 100.253767 43.733929 0.545919
F 100.253767 43.733929 22.375027
F 100.253767 66.887187 0.545919
F 100.253767 66.887187 22.375027
F 55.695271 5.145165 3.274557
F 55.695271 5.145165 25.103665
F 55.695271 28.298423 3.274557
F 55.695271 28.298423 25.103665
F 55.695271 51.451680 3.274557
F 55.695271 51.451680 25.103665
F 82.430375 5.145165 3.274557
F 82.430375 5.145165 25.103665
F 82.430375 28.298423 3.274557
F 82.430375 28.298423 25.103665
F 82.430375 51.451680 3.274557
F 82.430375 51.451680 25.103665
F 55.695271 12.862917 3.274558
F 55.695271 12.862917 25.103666
F 55.695271 36.016175 3.274558
F 55.695271 36.016175 25.103666
F 55.695271 59.169432 3.274558
F 55.695271 59.169432 25.103666
F 82.430375 12.862917 3.274558
F 82.430375 12.862917 25.103666
F 82.430375 36.016175 3.274558
F 82.430375 36.016175 25.103666
F 82.430375 59.169432 3.274558
F 82.430375 59.169432 25.103666
F 55.695271 20.580673 3.274558
F 55.695271 20.580673 25.103665
F 55.695271 43.733930 3.274558
F 55.695271 43.733930 25.103665
F 55.695271 66.887188 3.274558
F 55.695271 66.887188 25.103665
F 82.430375 20.580673 3.274558
F 82.430375 20.580673 25.103665
F 82.430375 43.733930 3.274558
F 82.430375 43.733930 25.103665
F 82.430375 66.887188 3.274558
F 82.430375 66.887188 25.103665
F 64.606969 5.145165 3.274558
F 64.606969 5.145165 25.103665
F 64.606969 28.298422 3.274558
F 64.606969 28.298422 25.103665
F 64.606969 51.451680 3.274558
F 64.606969 51.451680 25.103665
F 91.342072 5.145165 3.274558
F 91.342072 5.145165 25.103665
F 91.342072 28.298422 3.274558
F 91.342072 28.298422 25.103665
F 91.342072 51.451680 3.274558
F 91.342072 51.451680 25.103665
F 64.606969 12.862917 3.274559
F 64.606969 12.862917 25.103666
F 64.606969 36.016175 3.274559
F 64.606969 36.016175 25.103666
F 64.606969 59.169432 3.274559
F 64.606969 59.169432 25.103666
F 91.342072 12.862917 3.274559
F 91.342072 12.862917 25.103666
F 91.342072 36.016175 3.274559
F 91.342072 36.016175 25.103666
F 91.342072 59.169432 3.274559
F 91.342072 59.169432 25.103666
F 64.606969 20.580672 3.274558
F 64.606969 20.580672 25.103666
F 64.606969 43.733930 3.274558
F 64.606969 43.733930 25.103666
F 64.606969 66.887187 3.274558
F 64.606969 66.887187 25.103666
F 91.342072 20.580672 3.274558
F 91.342072 20.580672 25.103666
F 91.342072 43.733930 3.274558
F 91.342072 43.733930 25.103666
F 91.342072 66.887187 3.274558
F 91.342072 66.887187 25.103666
F 73.518675 5.145164 3.274558
F 73.518675 5.145164 25.103666
F 73.518675 28.298422 3.274558
F 73.518675 28.298422 25.103666
F 73.518675 51.451679 3.274558
F 73.518675 51.451679 25.103666
F 100.253778 5.145164 3.274558
F 100.253778 5.145164 25.103666
F 100.253778 28.298422 3.274558
F 100.253778 28.298422 25.103666
F 100.253778 51.451679 3.274558
F 100.253778 51.451679 25.103666
F 73.518675 12.862917 3.274559
F 73.518675 12.862917 25.103667
F 73.518675 36.016174 3.274559
F 73.518675 36.016174 25.103667
F 73.518675 59.169432 3.274559
F 73.518675 59.169432 25.103667
F 100.253778 12.862917 3.274559
F 100.253778 12.862917 25.103667
F 100.253778 36.016174 3.274559
F 100.253778 36.016174 25.103667
F 100.253778 59.169432 3.274559
F 100.253778 59.169432 25.103667
F 73.518675 20.580672 3.274559
F 73.518675 20.580672 25.103666
F 73.518675 43.733929 3.274559
F 73.518675 43.733929 25.103666
F 73.518675 66.887187 3.274559
F 73.518675 66.887187 25.103666
F 100.253778 20.580672 3.274559
F 100.253778 20.580672 25.103666
F 100.253778 43.733929 3.274559
F 100.253778 43.733929 25.103666
F 100.253778 66.887187 3.274559
F 100.253778 66.887187 25.103666
F 55.695261 7.717749 6.912742
F 55.695261 7.717749 28.741850
F 55.695261 30.871007 6.912742
F 55.695261 30.871007 28.741850
F 55.695261 54.024264 6.912742
F 55.695261 54.024264 28.741850
F 82.430365 7.717749 6.912742
F 82.430365 7.717749 28.741850
F 82.430365 30.871007 6.912742
F 82.430365 30.871007 28.741850
F 82.430365 54.024264 6.912742
F 82.430365 54.024264 28.741850
F 55.695261 15.435502 6.912743
F 55.695261 15.435502 28.741851
F 55.695261 38.588760 6.912743
F 55.695261 38.588760 28.741851
F 55.695261 61.742017 6.912743
F 55.695261 61.742017 28.741851
F 82.430365 15.435502 6.912743
F 82.430365 15.435502 28.741851
F 82.430365 38.588760 6.912743
F 82.430365 38.588760 28.741851
F 82.430365 61.742017 6.912743
F 82.430365 61.742017 28.741851
F 55.695261 0.000000 6.912742
F 55.695261 0.000000 28.741850
F 55.695261 23.153257 6.912742
F 55.695261 23.153257 28.741850
F 55.695261 46.306515 6.912742
F 55.695261 46.306515 28.741850
F 82.430365 0.000000 6.912742
F 82.430365 0.000000 28.741850
F 82.430365 23.153257 6.912742
F 82.430365 23.153257 28.741850
F 82.430365 46.306515 6.912742
F 82.430365 46.306515 28.741850
F 64.606958 7.717750 6.912743
F 64.606958 7.717750 28.741850
F 64.606958 30.871007 6.912743
F 64.606958 30.871007 28.741850
F 64.606958 54.024265 6.912743
F 64.606958 54.024265 28.741850
F 91.342062 7.717750 6.912743
F 91.342062 7.717750 28.741850
F 91.342062 30.871007 6.912743
F 91.342062 30.871007 28.741850
F 91.342062 54.024265 6.912743
F 91.342062 54.024265 28.741850
F 64.606958 15.435503 6.912744
F 64.606958 15.435503 28.741851
F 64.606958 38.588760 6.912744
F 64.606958 38.588760 28.741851
F 64.606958 61.742018 6.912744
F 64.606958 61.742018 28.741851
F 91.342062 15.435503 6.912744
F 91.342062 15.435503 28.741851
F 91.342062 38.588760 6.912744
F 91.342062 38.588760 28.741851
F 91.342062 61.742018 6.912744
F 91.342062 61.742018 28.741851
F 64.606958 0.000000 6.912743
F 64.606958 0.000000 28.741850
F 64.606958 23.153258 6.912743
F 64.606958 23.153258 28.741850
F 64.606958 46.306515 6.912743
F 64.606958 46.306515 28.741850
F 91.342062 0.000000 6.912743
F 91.342062 0.000000 28.741850
F 91.342062 23.153258 6.912743
F 91.342062 23.153258 28.741850
F 91.342062 46.306515 6.912743
F 91.342062 46.306515 28.741850
F 73.518665 7.717751 6.912743
F 73.518665 7.717751 28.741851
F 73.518665 30.871008 6.912743
F 73.518665 30.871008 28.741851
F 73.518665 54.024266 6.912743
F 73.518665 54.024266 28.741851
F 100.253768 7.717751 6.912743
F 100.253768 7.717751 28.741851
F 100.253768 30.871008 6.912743
F 100.253768 30.871008 28.741851
F 100.253768 54.024266 6.912743
F 100.253768 54.024266 28.741851
F 73.518665 15.435503 6.912744
F 73.518665 15.435503 28.741852
F 73.518665 38.588761 6.912744
F 73.518665 38.588761 28.741852
F 73.518665 61.742018 6.912744
F 73.518665 61.742018 28.741852
F 100.253768 15.435503 6.912744
F 100.253768 15.435503 28.741852
F 100.253768 38.588761 6.912744
F 100.253768 38.588761 28.741852
F 100.253768 61.742018 6.912744
F 100.253768 61.742018 28.741852
F 73.518665 0.000001 6.912743
F 73.518665 0.000001 28.741851
F 73.518665 23.153259 6.912743
F 73.518665 23.153259 28.741851
F 73.518665 46.306516 6.912743
F 73.518665 46.306516 28.741851
F 100.253768 0.000001 6.912743
F 100.253768 0.000001 28.741851
F 100.253768 23.153259 6.912743
F 100.253768 23.153259 28.741851
F 100.253768 46.306516 6.912743
F 100.253768 46.306516 28.741851
F 57.923198 1.286291 3.274558
F 57.923198 1.286291 25.103665
F 57.923198 24.439548 3.274558
F 57.923198 24.439548 25.103665
F 57.923198 47.592806 3.274558
F 57.923198 47.592806 25.103665
F 84.658301 1.286291 3.274558
F 84.658301 1.286291 25.103665
F 84.658301 24.439548 3.274558
F 84.658301 24.439548 25.103665
F 84.658301 47.592806 3.274558
F 84.658301 47.592806 25.103665
F 57.923198 9.004040 3.274558
F 57.923198 9.004040 25.103665
F 57.923198 32.157298 3.274558
F 57.923198 32.157298 25.103665
F 57.923198 55.310555 3.274558
F 57.923198 55.310555 25.103665
F 84.658301 9.004040 3.274558
F 84.658301 9.004040 25.103665
F 84.658301 32.157298 3.274558
F 84.658301 32.157298 25.103665
F 84.658301 55.310555 3.274558
F 84.658301 55.310555 25.103665
F 57.923198 16.721795 3.274559
F 57.923198 16.721795 25.103666
F 57.923198 39.875053 3.274559
F 57.923198 39.875053 25.103666
F 57.923198 63.028310 3.274559
F 57.923198 63.028310 25.103666
F 84.658301 16.721795 3.274559
F 84.658301 16.721795 25.103666
F 84.658301 39.875053 3.274559
F 84.658301 39.875053 25.103666
F 84.658301 63.028310 3.274559
F 84.658301 63.028310 25.103666
F 66.834897 1.286290 3.274558
F 66.834897 1.286290 25.103666
F 66.834897 24.439548 3.274558
F 66.834897 24.439548 25.103666
F 66.834897 47.592806 3.274558
F 66.834897 47.592806 25.103666
F 93.570000 1.286290 3.274558
F 93.570000 1.286290 25.103666
F 93.570000 24.439548 3.274558
F 93.570000 24.439548 25.103666
F 93.570000 47.592806 3.274558
F 93.570000 47.592806 25.103666
F 66.834897 9.004040 3.274558
F 66.834897 9.004040 25.103666
F 66.834897 32.157297 3.274558
F 66.834897 32.157297 25.103666
F 66.834897 55.310555 3.274558
F 66.834897 55.310555 25.103666
F 93.570000 9.004040 3.274558
F 93.570000 9.004040 25.103666
F 93.570000 32.157297 3.274558
F 93.570000 32.157297 25.103666
F 93.570000 55.310555 3.274558
F 93.570000 55.310555 25.103666
F 66.834897 16.721795 3.274559
F 66.834897 16.721795 25.103666
F 66.834897 39.875053 3.274559
F 66.834897 39.875053 25.103666
F 66.834897 63.028310 3.274559
F 66.834897 63.028310 25.103666
F 93.570000 16.721795 3.274559
F 93.570000 16.721795 25.103666
F 93.570000 39.875053 3.274559
F 93.570000 39.875053 25.103666
F 93.570000 63.028310 3.274559
F 93.570000 63.028310 25.103666
F 75.746602 1.286290 3.274558
F 75.746602 1.286290 25.103666
F 75.746602 24.439548 3.274558
F 75.746602 24.439548 25.103666
F 75.746602 47.592805 3.274558
F 75.746602 47.592805 25.103666
F 102.481706 1.286290 3.274558
F 102.481706 1.286290 25.103666
F 102.481706 24.439548 3.274558
F 102.481706 24.439548 25.103666
F 102.481706 47.592805 3.274558
F 102.481706 47.592805 25.103666
F 75.746602 9.004040 3.274558
F 75.746602 9.004040 25.103666
F 75.746602 32.157297 3.274558
F 75.746602 32.157297 25.103666
F 75.746602 55.310555 3.274558
F 75.746602 55.310555 25.103666
F 102.481706 9.004040 3.274558
F 102.481706 9.004040 25.103666
F 102.481706 32.157297 3.274558
F 102.481706 32.157297 25.103666
F 102.481706 55.310555 3.274558
F 102.481706 55.310555 25.103666
F 75.746602 16.721795 3.274559
F 75.746602 16.721795 25.103666
F 75.746602 39.875052 3.274559
F 75.746602 39.875052 25.103666
F 75.746602 63.028310 3.274559
F 75.746602 63.028310 25.103666
F 102.481706 16.721795 3.274559
F 102.481706 16.721795 25.103666
F 102.481706 39.875052 3.274559
F 102.481706 39.875052 25.103666
F 102.481706 63.028310 3.274559
F 102.481706 63.028310 25.103666
F 57.923183 3.858875 6.912742
F 57.923183 3.858875 28.741850
F 57.923183 27.012132 6.912742
F 57.923183 27.012132 28.741850
F 57.923183 50.165390 6.912742
F 57.923183 50.165390 28.741850
F 84.658286 3.858875 6.912742
F 84.658286 3.858875 28.741850
F 84.658286 27.012132 6.912742
F 84.658286 27.012132 28.741850
F 84.658286 50.165390 6.912742
F 84.658286 50.165390 28.741850
F 57.923183 11.576625 6.912742
F 57.923183 11.576625 28.741850
F 57.923183 34.729882 6.912742
F 57.923183 34.729882 28.741850
F 57.923183 57.883140 6.912742
F 57.923183 57.883140 28.741850
F 84.658286 11.576625 6.912742
F 84.658286 11.576625 28.741850
F 84.658286 34.729882 6.912742
F 84.658286 34.729882 28.741850
F 84.658286 57.883140 6.912742
F 84.658286 57.883140 28.741850
F 57.923183 19.294380 6.912743
F 57.923183 19.294380 28.741850
F 57.923183 42.447638 6.912743
F 57.923183 42.447638 28.741850
F 57.923183 65.600895 6.912743
F 57.923183 65.600895 28.741850
F 84.658286 19.294380 6.912743
F 84.658286 19.294380 28.741850
F 84.658286 42.447638 6.912743
F 84.658286 42.447638 28.741850
F 84.658286 65.600895 6.912743
F 84.658286 65.600895 28.741850
F 66.834882 3.858876 6.912743
F 66.834882 3.858876 28.741851
F 66.834882 27.012134 6.912743
F 66.834882 27.012134 28.741851
F 66.834882 50.165391 6.912743
F 66.834882 50.165391 28.741851
F 93.569986 3.858876 6.912743
F 93.569986 3.858876 28.741851
F 93.569986 27.012134 6.912743
F 93.569986 27.012134 28.741851
F 93.569986 50.165391 6.912743
F 93.569986 50.165391 28.741851
F 66.834882 11.576626 6.912743
F 66.834882 11.576626 28.741851
F 66.834882 34.729884 6.912743
F 66.834882 34.729884 28.741851
F 66.834882 57.883141 6.912743
F 66.834882 57.883141 28.741851
F 93.569986 11.576626 6.912743
F 93.569986 11.576626 28.741851
F 93.569986 34.729884 6.912743
F 93.569986 34.729884 28.741851
F 93.569986 57.883141 6.912743
F 93.569986 57.883141 28.741851
F 66.834882 19.294382 6.912744
F 66.834882 19.294382 28.741851
F 66.834882 42.447639 6.912744
F 66.834882 42.447639 28.741851
F 66.834882 65.600897 6.912744
F 66.834882 65.600897 28.741851
F 93.569986 19.294382 6.912744
F 93.569986 19.294382 28.741851
F 93.569986 42.447639 6.912744
F 93.569986 42.447639 28.741851
F 93.569986 65.600897 6.912744
F 93.569986 65.600897 28.741851
F 75.746589 3.858875 6.912743
F 75.746589 3.858875 28.741850
F 75.746589 27.012133 6.912743
F 75.746589 27.012133 28.741850
F 75.746589 50.165390 6.912743
F 75.746589 50.165390 28.741850
F 102.481693 3.858875 6.912743
F 102.481693 3.858875 28.741850
F 102.481693 27.012133 6.912743
F 102.481693 27.012133 28.741850
F 102.481693 50.165390 6.912743
F 102.481693 50.165390 28.741850
F 75.746589 11.576625 6.912743
F 75.746589 11.576625 28.741850
F 75.746589 34.729883 6.912743
F 75.746589 34.729883 28.741850
F 75.746589 57.883140 6.912743
F 75.746589 57.883140 28.741850
F 102.481693 11.576625 6.912743
F 102.481693 11.576625 28.741850
F 102.481693 34.729883 6.912743
F 102.481693 34.729883 28.741850
F 102.481693 57.883140 6.912743
F 102.481693 57.883140 28.741850
F 75.746589 19.294381 6.912743
F 75.746589 19.294381 28.741851
F 75.746589 42.447638 6.912743
F 75.746589 42.447638 28.741851
F 75.746589 65.600896 6.912743
F 75.746589 65.600896 28.741851
F 102.481693 19.294381 6.912743
F 102.481693 19.294381 28.741851
F 102.481693 42.447638 6.912743
F 102.481693 42.447638 28.741851
F 102.481693 65.600896 6.912743
F 102.481693 65.600896 28.741851
F 57.923195 3.858875 4.184105
F 57.923195 3.858875 26.013212
F 57.923195 27.012133 4.184105
F 57.923195 27.012133 26.013212
F 57.923195 50.165390 4.184105
F 57.923195 50.165390 26.013212
F 84.658298 3.858875 4.184105
F 84.658298 3.858875 26.013212
F 84.658298 27.012133 4.184105
F 84.658298 27.012133 26.013212
F 84.658298 50.165390 4.184105
F 84.658298 50.165390 26.013212
F 57.923195 11.576625 4.184105
F 57.923195 11.576625 26.013212
F 57.923195 34.729883 4.184105
F 57.923195 34.729883 26.013212
F 57.923195 57.883140 4.184105
F 57.923195 57.883140 26.013212
F 84.658298 11.576625 4.184105
F 84.658298 11.576625 26.013212
F 84.658298 34.729883 4.184105
F 84.658298 34.729883 26.013212
F 84.658298 57.883140 4.184105
F 84.658298 57.883140 26.013212
F 57.923195 19.294381 4.184104
F 57.923195 19.294381 26.013212
F 57.923195 42.447638 4.184104
F 57.923195 42.447638 26.013212
F 57.923195 65.600896 4.184104
F 57.923195 65.600896 26.013212
F 84.658298 19.294381 4.184104
F 84.658298 19.294381 26.013212
F 84.658298 42.447638 4.184104
F 84.658298 42.447638 26.013212
F 84.658298 65.600896 4.184104
F 84.658298 65.600896 26.013212
F 66.834895 3.858876 4.184104
F 66.834895 3.858876 26.013212
F 66.834895 27.012133 4.184104
F 66.834895 27.012133 26.013212
F 66.834895 50.165391 4.184104
F 66.834895 50.165391 26.013212
F 93.569998 3.858876 4.184104
F 93.569998 3.858876 26.013212
F 93.569998 27.012133 4.184104
F 93.569998 27.012133 26.013212
F 93.569998 50.165391 4.184104
F 93.569998 50.165391 26.013212
F 66.834895 11.576626 4.184104
F 66.834895 11.576626 26.013211
F 66.834895 34.729883 4.184104
F 66.834895 34.729883 26.013211
F 66.834895 57.883141 4.184104
F 66.834895 57.883141 26.013211
F 93.569998 11.576626 4.184104
F 93.569998 11.576626 26.013211
F 93.569998 34.729883 4.184104
F 93.569998 34.729883 26.013211
F 93.569998 57.883141 4.184104
F 93.569998 57.883141 26.013211
F 66.834895 19.294381 4.184104
F 66.834895 19.294381 26.013211
F 66.834895 42.447639 4.184104
F 66.834895 42.447639 26.013211
F 66.834895 65.600896 4.184104
F 66.834895 65.600896 26.013211
F 93.569998 19.294381 4.184104
F 93.569998 19.294381 26.013211
F 93.569998 42.447639 4.184104
F 93.569998 42.447639 26.013211
F 93.569998 65.600896 4.184104
F 93.569998 65.600896 26.013211
F 75.746601 3.858875 4.184105
F 75.746601 3.858875 26.013212
F 75.746601 27.012133 4.184105
F 75.746601 27.012133 26.013212
F 75.746601 50.165390 4.184105
F 75.746601 50.165390 26.013212
F 102.481704 3.858875 4.184105
F 102.481704 3.858875 26.013212
F 102.481704 27.012133 4.184105
F 102.481704 27.012133 26.013212
F 102.481704 50.165390 4.184105
F 102.481704 50.165390 26.013212
F 75.746601 11.576625 4.184104
F 75.746601 11.576625 26.013212
F 75.746601 34.729883 4.184104
F 75.746601 34.729883 26.013212
F 75.746601 57.883140 4.184104
F 75.746601 57.883140 26.013212
F 102.481704 11.576625 4.184104
F 102.481704 11.576625 26.013212
F 102.481704 34.729883 4.184104
F 102.481704 34.729883 26.013212
F 102.481704 57.883140 4.184104
F 102.481704 57.883140 26.013212
F 75.746601 19.294381 4.184104
F 75.746601 19.294381 26.013211
F 75.746601 42.447638 4.184104
F 75.746601 42.447638 26.013211
F 75.746601 65.600896 4.184104
F 75.746601 65.600896 26.013211
F 102.481704 19.294381 4.184104
F 102.481704 19.294381 26.013211
F 102.481704 42.447638 4.184104
F 102.481704 42.447638 26.013211
F 102.481704 65.600896 4.184104
F 102.481704 65.600896 26.013211
F 57.923185 1.286291 0.545920
F 57.923185 1.286291 22.375028
F 57.923185 24.439549 0.545920
F 57.923185 24.439549 22.375028
F 57.923185 47.592806 0.545920
F 57.923185 47.592806 22.375028
F 84.658288 1.286291 0.545920
F 84.658288 1.286291 22.375028
F 84.658288 24.439549 0.545920
F 84.658288 24.439549 22.375028
F 84.658288 47.592806 0.545920
F 84.658288 47.592806 22.375028
F 57.923185 9.004041 0.545920
F 57.923185 9.004041 22.375028
F 57.923185 32.157298 0.545920
F 57.923185 32.157298 22.375028
F 57.923185 55.310556 0.545920
F 57.923185 55.310556 22.375028
F 84.658288 9.004041 0.545920
F 84.658288 9.004041 22.375028
F 84.658288 32.157298 0.545920
F 84.658288 32.157298 22.375028
F 84.658288 55.310556 0.545920
F 84.658288 55.310556 22.375028
F 57.923185 16.721796 0.545919
F 57.923185 16.721796 22.375027
F 57.923185 39.875053 0.545919
F 57.923185 39.875053 22.375027
F 57.923185 63.028311 0.545919
F 57.923185 63.028311 22.375027
F 84.658288 16.721796 0.545919
F 84.658288 16.721796 22.375027
F 84.658288 39.875053 0.545919
F 84.658288 39.875053 22.375027
F 84.658288 63.028311 0.545919
F 84.658288 63.028311 22.375027
F 66.834884 1.286290 0.545920
F 66.834884 1.286290 22.375027
F 66.834884 24.439547 0.545920
F 66.834884 24.439547 22.375027
F 66.834884 47.592805 0.545920
F 66.834884 47.592805 22.375027
F 93.569987 1.286290 0.545920
F 93.569987 1.286290 22.375027
F 93.569987 24.439547 0.545920
F 93.569987 24.439547 22.375027
F 93.569987 47.592805 0.545920
F 93.569987 47.592805 22.375027
F 66.834884 9.004039 0.545920
F 66.834884 9.004039 22.375027
F 66.834884 32.157297 0.545920
F 66.834884 32.157297 22.375027
F 66.834884 55.310554 0.545920
F 66.834884 55.310554 22.375027
F 93.569987 9.004039 0.545920
F 93.569987 9.004039 22.375027
F 93.569987 32.157297 0.545920
F 93.569987 32.157297 22.375027
F 93.569987 55.310554 0.545920
F 93.569987 55.310554 22.375027
F 66.834884 16.721795 0.545919
F 66.834884 16.721795 22.375026
F 66.834884 39.875052 0.545919
F 66.834884 39.875052 22.375026
F 66.834884 63.028310 0.545919
F 66.834884 63.028310 22.375026
F 93.569987 16.721795 0.545919
F 93.569987 16.721795 22.375026
F 93.569987 39.875052 0.545919
F 93.569987 39.875052 22.375026
F 93.569987 63.028310 0.545919
F 93.569987 63.028310 22.375026
F 75.746591 1.286290 0.545920
F 75.746591 1.286290 22.375027
F 75.746591 24.439548 0.545920
F 75.746591 24.439548 22.375027
F 75.746591 47.592805 0.545920
F 75.746591 47.592805 22.375027
F 102.481694 1.286290 0.545920
F 102.481694 1.286290 22.375027
F 102.481694 24.439548 0.545920
F 102.481694 24.439548 22.375027
F 102.481694 47.592805 0.545920
F 102.481694 47.592805 22.375027
F 75.746591 9.004039 0.545920
F 75.746591 9.004039 22.375027
F 75.746591 32.157297 0.545920
F 75.746591 32.157297 22.375027
F 75.746591 55.310555 0.545920
F 75.746591 55.310555 22.375027
F 102.481694 9.004039 0.545920
F 102.481694 9.004039 22.375027
F 102.481694 32.157297 0.545920
F 102.481694 32.157297 22.375027
F 102.481694 55.310555 0.545920
F 102.481694 55.310555 22.375027
F 75.746591 16.721795 0.545919
F 75.746591 16.721795 22.375026
F 75.746591 39.875052 0.545919
F 75.746591 39.875052 22.375026
F 75.746591 63.028310 0.545919
F 75.746591 63.028310 22.375026
F 102.481694 16.721795 0.545919
F 102.481694 16.721795 22.375026
F 102.481694 39.875052 0.545919
F 102.481694 39.875052 22.375026
F 102.481694 63.028310 0.545919
F 102.481694 63.028310 22.375026
F 60.151122 7.717750 4.184105
F 60.151122 7.717750 26.013212
F 60.151122 30.871007 4.184105
F 60.151122 30.871007 26.013212
F 60.151122 54.024265 4.184105
F 60.151122 54.024265 26.013212
F 86.886225 7.717750 4.184105
F 86.886225 7.717750 26.013212
F 86.886225 30.871007 4.184105
F 86.886225 30.871007 26.013212
F 86.886225 54.024265 4.184105
F 86.886225 54.024265 26.013212
F 60.151122 15.435502 4.184104
F 60.151122 15.435502 26.013211
F 60.151122 38.588760 4.184104
F 60.151122 38.588760 26.013211
F 60.151122 61.742018 4.184104
F 60.151122 61.742018 26.013211
F 86.886225 15.435502 4.184104
F 86.886225 15.435502 26.013211
F 86.886225 38.588760 4.184104
F 86.886225 38.588760 26.013211
F 86.886225 61.742018 4.184104
F 86.886225 61.742018 26.013211
F 60.151122 0.000000 4.184105
F 60.151122 0.000000 26.013212
F 60.151122 23.153258 4.184105
F 60.151122 23.153258 26.013212
F 60.151122 46.306515 4.184105
F 60.151122 46.306515 26.013212
F 86.886225 0.000000 4.184105
F 86.886225 0.000000 26.013212
F 86.886225 23.153258 4.184105
F 86.886225 23.153258 26.013212
F 86.886225 46.306515 4.184105
F 86.886225 46.306515 26.013212
F 69.062823 7.717750 4.184104
F 69.062823 7.717750 26.013212
F 69.062823 30.871008 4.184104
F 69.062823 30.871008 26.013212
F 69.062823 54.024265 4.184104
F 69.062823 54.024265 26.013212
F 95.797927 7.717750 4.184104
F 95.797927 7.717750 26.013212
F 95.797927 30.871008 4.184104
F 95.797927 30.871008 26.013212
F 95.797927 54.024265 4.184104
F 95.797927 54.024265 26.013212
F 69.062823 15.435503 4.184103
F 69.062823 15.435503 26.013210
F 69.062823 38.588760 4.184103
F 69.062823 38.588760 26.013210
F 69.062823 61.742018 4.184103
F 69.062823 61.742018 26.013210
F 95.797927 15.435503 4.184103
F 95.797927 15.435503 26.013210
F 95.797927 38.588760 4.184103
F 95.797927 38.588760 26.013210
F 95.797927 61.742018 4.184103
F 95.797927 61.742018 26.013210
F 69.062823 0.000001 4.184104
F 69.062823 0.000001 26.013211
F 69.062823 23.153258 4.184104
F 69.062823 23.153258 26.013211
F 69.062823 46.306516 4.184104
F 69.062823 46.306516 26.013211
F 95.797927 0.000001 4.184104
F 95.797927 0.000001 26.013211
F 95.797927 23.153258 4.184104
F 95.797927 23.153258 26.013211
F 95.797927 46.306516 4.184104
F 95.797927 46.306516 26.013211
F 77.974528 7.717750 4.184105
F 77.974528 7.717750 26.013212
F 77.974528 30.871007 4.184105
F 77.974528 30.871007 26.013212
F 77.974528 54.024265 4.184105
F 77.974528 54.024265 26.013212
F 104.709631 7.717750 4.184105
F 104.709631 7.717750 26.013212
F 104.709631 30.871007 4.184105
F 104.709631 30.871007 26.013212
F 104.709631 54.024265 4.184105
F 104.709631 54.024265 26.013212
F 77.974528 15.435502 4.184104
F 77.974528 15.435502 26.013211
F 77.974528 38.588760 4.184104
F 77.974528 38.588760 26.013211
F 77.974528 61.742018 4.184104
F 77.974528 61.742018 26.013211
F 104.709631 15.435502 4.184104
F 104.709631 15.435502 26.013211
F 104.709631 38.588760 4.184104
F 104.709631 38.588760 26.013211
F 104.709631 61.742018 4.184104
F 104.709631 61.742018 26.013211
F 77.974528 0.000000 4.184105
F 77.974528 0.000000 26.013212
F 77.974528 23.153258 4.184105
F 77.974528 23.153258 26.013212
F 77.974528 46.306515 4.184105
F 77.974528 46.306515 26.013212
F 104.709631 0.000000 4.184105
F 104.709631 0.000000 26.013212
F 104.709631 23.153258 4.184105
F 104.709631 23.153258 26.013212
F 104.709631 46.306515 4.184105
F 104.709631 46.306515 26.013212
F 60.151107 5.145165 0.545921
F 60.151107 5.145165 22.375028
F 60.151107 28.298423 0.545921
F 60.151107 28.298423 22.375028
F 60.151107 51.451680 0.545921
F 60.151107 51.451680 22.375028
F 86.886210 5.145165 0.545921
F 86.886210 5.145165 22.375028
F 86.886210 28.298423 0.545921
F 86.886210 28.298423 22.375028
F 86.886210 51.451680 0.545921
F 86.886210 51.451680 22.375028
F 60.151107 12.862918 0.545920
F 60.151107 12.862918 22.375027
F 60.151107 36.016175 0.545920
F 60.151107 36.016175 22.375027
F 60.151107 59.169433 0.545920
F 60.151107 59.169433 22.375027
F 86.886210 12.862918 0.545920
F 86.886210 12.862918 22.375027
F 86.886210 36.016175 0.545920
F 86.886210 36.016175 22.375027
F 86.886210 59.169433 0.545920
F 86.886210 59.169433 22.375027
F 60.151107 20.580673 0.545920
F 60.151107 20.580673 22.375028
F 60.151107 43.733930 0.545920
F 60.151107 43.733930 22.375028
F 60.151107 66.887188 0.545920
F 60.151107 66.887188 22.375028
F 86.886210 20.580673 0.545920
F 86.886210 20.580673 22.375028
F 86.886210 43.733930 0.545920
F 86.886210 43.733930 22.375028
F 86.886210 66.887188 0.545920
F 86.886210 66.887188 22.375028
F 69.062809 5.145164 0.545919
F 69.062809 5.145164 22.375027
F 69.062809 28.298421 0.545919
F 69.062809 28.298421 22.375027
F 69.062809 51.451679 0.545919
F 69.062809 51.451679 22.375027
F 95.797913 5.145164 0.545919
F 95.797913 5.145164 22.375027
F 95.797913 28.298421 0.545919
F 95.797913 28.298421 22.375027
F 95.797913 51.451679 0.545919
F 95.797913 51.451679 22.375027
F 69.062809 12.862916 0.545918
F 69.062809 12.862916 22.375026
F 69.062809 36.016174 0.545918
F 69.062809 36.016174 22.375026
F 69.062809 59.169431 0.545918
F 69.062809 59.169431 22.375026
F 95.797913 12.862916 0.545918
F 95.797913 12.862916 22.375026
F 95.797913 36.016174 0.545918
F 95.797913 36.016174 22.375026
F 95.797913 59.169431 0.545918
F 95.797913 59.169431 22.375026
F 69.062809 20.580671 0.545919
F 69.062809 20.580671 22.375026
F 69.062809 43.733929 0.545919
F 69.062809 43.733929 22.375026
F 69.062809 66.887186 0.545919
F 69.062809 66.887186 22.375026
F 95.797913 20.580671 0.545919
F 95.797913 20.580671 22.375026
F 95.797913 43.733929 0.545919
F 95.797913 43.733929 22.375026
F 95.797913 66.887186 0.545919
F 95.797913 66.887186 22.375026
F 77.974515 5.145165 0.545920
F 77.974515 5.145165 22.375028
F 77.974515 28.298423 0.545920
F 77.974515 28.298423 22.375028
F 77.974515 51.451680 0.545920
F 77.974515 51.451680 22.375028
F 104.709618 5.145165 0.545920
F 104.709618 5.145165 22.375028
F 104.709618 28.298423 0.545920
F 104.709618 28.298423 22.375028
F 104.709618 51.451680 0.545920
F 104.709618 51.451680 22.375028
F 77.974515 12.862917 0.545919
F 77.974515 12.862917 22.375027
F 77.974515 36.016175 0.545919
F 77.974515 36.016175 22.375027
F 77.974515 59.169432 0.545919
F 77.974515 59.169432 22.375027
F 104.709618 12.862917 0.545919
F 104.709618 12.862917 22.375027
F 104.709618 36.016175 0.545919
F 104.709618 36.016175 22.375027
F 104.709618 59.169432 0.545919
F 104.709618 59.169432 22.375027
F 77.974515 20.580673 0.545920
F 77.974515 20.580673 22.375028
F 77.974515 43.733930 0.545920
F 77.974515 43.733930 22.375028
F 77.974515 66.887188 0.545920
F 77.974515 66.887188 22.375028
F 104.709618 20.580673 0.545920
F 104.709618 20.580673 22.375028
F 104.709618 43.733930 0.545920
F 104.709618 43.733930 22.375028
F 104.709618 66.887188 0.545920
F 104.709618 66.887188 22.375028
F 60.151119 5.145165 3.274558
F 60.151119 5.145165 25.103665
F 60.151119 28.298423 3.274558
F 60.151119 28.298423 25.103665
F 60.151119 51.451680 3.274558
F 60.151119 51.451680 25.103665
F 86.886223 5.145165 3.274558
F 86.886223 5.145165 25.103665
F 86.886223 28.298423 3.274558
F 86.886223 28.298423 25.103665
F 86.886223 51.451680 3.274558
F 86.886223 51.451680 25.103665
F 60.151119 12.862917 3.274558
F 60.151119 12.862917 25.103666
F 60.151119 36.016175 3.274558
F 60.151119 36.016175 25.103666
F 60.151119 59.169432 3.274558
F 60.151119 59.169432 25.103666
F 86.886223 12.862917 3.274558
F 86.886223 12.862917 25.103666
F 86.886223 36.016175 3.274558
F 86.886223 36.016175 25.103666
F 86.886223 59.169432 3.274558
F 86.886223 59.169432 25.103666
F 60.151119 20.580673 3.274558
F 60.151119 20.580673 25.103665
F 60.151119 43.733930 3.274558
F 60.151119 43.733930 25.103665
F 60.151119 66.887188 3.274558
F 60.151119 66.887188 25.103665
F 86.886223 20.580673 3.274558
F 86.886223 20.580673 25.103665
F 86.886223 43.733930 3.274558
F 86.886223 43.733930 25.103665
F 86.886223 66.887188 3.274558
F 86.886223 66.887188 25.103665
F 69.062822 5.145164 3.274559
F 69.062822 5.145164 25.103666
F 69.062822 28.298422 3.274559
F 69.062822 28.298422 25.103666
F 69.062822 51.451679 3.274559
F 69.062822 51.451679 25.103666
F 95.797925 5.145164 3.274559
F 95.797925 5.145164 25.103666
F 95.797925 28.298422 3.274559
F 95.797925 28.298422 25.103666
F 95.797925 51.451679 3.274559
F 95.797925 51.451679 25.103666
F 69.062822 12.862917 3.274559
F 69.062822 12.862917 25.103667
F 69.062822 36.016174 3.274559
F 69.062822 36.016174 25.103667
F 69.062822 59.169432 3.274559
F 69.062822 59.169432 25.103667
F 95.797925 12.862917 3.274559
F 95.797925 12.862917 25.103667
F 95.797925 36.016174 3.274559
F 95.797925 36.016174 25.103667
F 95.797925 59.169432 3.274559
F 95.797925 59.169432 25.103667
F 69.062822 20.580672 3.274559
F 69.062822 20.580672 25.103666
F 69.062822 43.733929 3.274559
F 69.062822 43.733929 25.103666
F 69.062822 66.887187 3.274559
F 69.062822 66.887187 25.103666
F 95.797925 20.580672 3.274559
F 95.797925 20.580672 25.103666
F 95.797925 43.733929 3.274559
F 95.797925 43.733929 25.103666
F 95.797925 66.887187 3.274559
F 95.797925 66.887187 25.103666
F 77.974526 5.145165 3.274557
F 77.974526 5.145165 25.103665
F 77.974526 28.298423 3.274557
F 77.974526 28.298423 25.103665
F 77.974526 51.451680 3.274557
F 77.974526 51.451680 25.103665
F 104.709629 5.145165 3.274557
F 104.709629 5.145165 25.103665
F 104.709629 28.298423 3.274557
F 104.709629 28.298423 25.103665
F 104.709629 51.451680 3.274557
F 104.709629 51.451680 25.103665
F 77.974526 12.862917 3.274558
F 77.974526 12.862917 25.103666
F 77.974526 36.016175 3.274558
F 77.974526 36.016175 25.103666
F 77.974526 59.169432 3.274558
F 77.974526 59.169432 25.103666
F 104.709629 12.862917 3.274558
F 104.709629 12.862917 25.103666
F 104.709629 36.016175 3.274558
F 104.709629 36.016175 25.103666
F 104.709629 59.169432 3.274558
F 104.709629 59.169432 25.103666
F 77.974526 20.580672 3.274558
F 77.974526 20.580672 25.103665
F 77.974526 43.733930 3.274558
F 77.974526 43.733930 25.103665
F 77.974526 66.887188 3.274558
F 77.974526 66.887188 25.103665
F 104.709629 20.580672 3.274558
F 104.709629 20.580672 25.103665
F 104.709629 43.733930 3.274558
F 104.709629 43.733930 25.103665
F 104.709629 66.887188 3.274558
F 104.709629 66.887188 25.103665
F 60.151109 7.717749 6.912742
F 60.151109 7.717749 28.741850
F 60.151109 30.871007 6.912742
F 60.151109 30.871007 28.741850
F 60.151109 54.024264 6.912742
F 60.151109 54.024264 28.741850
F 86.886212 7.717749 6.912742
F 86.886212 7.717749 28.741850
F 86.886212 30.871007 6.912742
F 86.886212 30.871007 28.741850
F 86.886212 54.024264 6.912742
F 86.886212 54.024264 28.741850
F 60.151109 15.435502 6.912743
F 60.151109 15.435502 28.741851
F 60.151109 38.588760 6.912743
F 60.151109 38.588760 28.741851
F 60.151109 61.742017 6.912743
F 60.151109 61.742017 28.741851
F 86.886212 15.435502 6.912743
F 86.886212 15.435502 28.741851
F 86.886212 38.588760 6.912743
F 86.886212 38.588760 28.741851
F 86.886212 61.742017 6.912743
F 86.886212 61.742017 28.741851
F 60.151109 0.000000 6.912742
F 60.151109 0.000000 28.741850
F 60.151109 23.153257 6.912742
F 60.151109 23.153257 28.741850
F 60.151109 46.306515 6.912742
F 60.151109 46.306515 28.741850
F 86.886212 0.000000 6.912742
F 86.886212 0.000000 28.741850
F 86.886212 23.153257 6.912742
F 86.886212 23.153257 28.741850
F 86.886212 46.306515 6.912742
F 86.886212 46.306515 28.741850
F 69.062811 7.717751 6.912743
F 69.062811 7.717751 28.741851
F 69.062811 30.871008 6.912743
F 69.062811 30.871008 28.741851
F 69.062811 54.024266 6.912743
F 69.062811 54.024266 28.741851
F 95.797914 7.717751 6.912743
F 95.797914 7.717751 28.741851
F 95.797914 30.871008 6.912743
F 95.797914 30.871008 28.741851
F 95.797914 54.024266 6.912743
F 95.797914 54.024266 28.741851
F 69.062811 15.435503 6.912744
F 69.062811 15.435503 28.741852
F 69.062811 38.588761 6.912744
F 69.062811 38.588761 28.741852
F 69.062811 61.742018 6.912744
F 69.062811 61.742018 28.741852
F 95.797914 15.435503 6.912744
F 95.797914 15.435503 28.741852
F 95.797914 38.588761 6.912744
F 95.797914 38.588761 28.741852
F 95.797914 61.742018 6.912744
F 95.797914 61.742018 28.741852
F 69.062811 0.000001 6.912743
F 69.062811 0.000001 28.741851
F 69.062811 23.153259 6.912743
F 69.062811 23.153259 28.741851
F 69.062811 46.306516 6.912743
F 69.062811 46.306516 28.741851
F 95.797914 0.000001 6.912743
F 95.797914 0.000001 28.741851
F 95.797914 23.153259 6.912743
F 95.797914 23.153259 28.741851
F 95.797914 46.306516 6.912743
F 95.797914 46.306516 28.741851
F 77.974516 7.717750 6.912742
F 77.974516 7.717750 28.741850
F 77.974516 30.871007 6.912742
F 77.974516 30.871007 28.741850
F 77.974516 54.024265 6.912742
F 77.974516 54.024265 28.741850
F 104.709620 7.717750 6.912742
F 104.709620 7.717750 28.741850
F 104.709620 30.871007 6.912742
F 104.709620 30.871007 28.741850
F 104.709620 54.024265 6.912742
F 104.709620 54.024265 28.741850
F 77.974516 15.435502 6.912743
F 77.974516 15.435502 28.741851
F 77.974516 38.588760 6.912743
F 77.974516 38.588760 28.741851
F 77.974516 61.742017 6.912743
F 77.974516 61.742017 28.741851
F 104.709620 15.435502 6.912743
F 104.709620 15.435502 28.741851
F 104.709620 38.588760 6.912743
F 104.709620 38.588760 28.741851
F 104.709620 61.742017 6.912743
F 104.709620 61.742017 28.741851
F 77.974516 0.000000 6.912742
F 77.974516 0.000000 28.741850
F 77.974516 23.153258 6.912742
F 77.974516 23.153258 28.741850
F 77.974516 46.306515 6.912742
F 77.974516 46.306515 28.741850
F 104.709620 0.000000 6.912742
F 104.709620 0.000000 28.741850
F 104.709620 23.153258 6.912742
F 104.709620 23.153258 28.741850
F 104.709620 46.306515 6.912742
F 104.709620 46.306515 28.741850
F 53.467349 1.286291 10.550927
F 53.467349 1.286291 32.380034
F 53.467349 24.439548 10.550927
F 53.467349 24.439548 32.380034
F 53.467349 47.592806 10.550927
F 53.467349 47.592806 32.380034
F 80.202453 1.286291 10.550927
F 80.202453 1.286291 32.380034
F 80.202453 24.439548 10.550927
F 80.202453 24.439548 32.380034
F 80.202453 47.592806 10.550927
F 80.202453 47.592806 32.380034
F 53.467349 9.004040 10.550927
F 53.467349 9.004040 32.380034
F 53.467349 32.157298 10.550927
F 53.467349 32.157298 32.380034
F 53.467349 55.310555 10.550927
F 53.467349 55.310555 32.380034
F 80.202453 9.004040 10.550927
F 80.202453 9.004040 32.380034
F 80.202453 32.157298 10.550927
F 80.202453 32.157298 32.380034
F 80.202453 55.310555 10.550927
F 80.202453 55.310555 32.380034
F 53.467349 16.721795 10.550927
F 53.467349 16.721795 32.380035
F 53.467349 39.875053 10.550927
F 53.467349 39.875053 32.380035
F 53.467349 63.028310 10.550927
F 53.467349 63.028310 32.380035
F 80.202453 16.721795 10.550927
F 80.202453 16.721795 32.380035
F 80.202453 39.875053 10.550927
F 80.202453 39.875053 32.380035
F 80.202453 63.028310 10.550927
F 80.202453 63.028310 32.380035
F 62.379047 1.286291 10.550927
F 62.379047 1.286291 32.380034
F 62.379047 24.439548 10.550927
F 62.379047 24.439548 32.380034
F 62.379047 47.592806 10.550927
F 62.379047 47.592806 32.380034
F 89.114150 1.286291 10.550927
F 89.114150 1.286291 32.380034
F 89.114150 24.439548 10.550927
F 89.114150 24.439548 32.380034
F 89.114150 47.592806 10.550927
F 89.114150 47.592806 32.380034
F 62.379047 9.004040 10.550927
F 62.379047 9.004040 32.380034
F 62.379047 32.157298 10.550927
F 62.379047 32.157298 32.380034
F 62.379047 55.310555 10.550927
F 62.379047 55.310555 32.380034
F 89.114150 9.004040 10.550927
F 89.114150 9.004040 32.380034
F 89.114150 32.157298 10.550927
F 89.114150 32.157298 32.380034
F 89.114150 55.310555 10.550927
F 89.114150 55.310555 32.380034
F 62.379047 16.721795 10.550928
F 62.379047 16.721795 32.380035
F 62.379047 39.875053 10.550928
F 62.379047 39.875053 32.380035
F 62.379047 63.028310 10.550928
F 62.379047 63.028310 32.380035
F 89.114150 16.721795 10.550928
F 89.114150 16.721795 32.380035
F 89.114150 39.875053 10.550928
F 89.114150 39.875053 32.380035
F 89.114150 63.028310 10.550928
F 89.114150 63.028310 32.380035
F 71.290750 1.286290 10.550928
F 71.290750 1.286290 32.380035
F 71.290750 24.439547 10.550928
F 71.290750 24.439547 32.380035
F 71.290750 47.592805 10.550928
F 71.290750 47.592805 32.380035
F 98.025853 1.286290 10.550928
F 98.025853 1.286290 32.380035
F 98.025853 24.439547 10.550928
F 98.025853 24.439547 32.380035
F 98.025853 47.592805 10.550928
F 98.025853 47.592805 32.380035
F 71.290750 9.004039 10.550928
F 71.290750 9.004039 32.380035
F 71.290750 32.157297 10.550928
F 71.290750 32.157297 32.380035
F 71.290750 55.310554 10.550928
F 71.290750 55.310554 32.380035
F 98.025853 9.004039 10.550928
F 98.025853 9.004039 32.380035
F 98.025853 32.157297 10.550928
F 98.025853 32.157297 32.380035
F 98.025853 55.310554 10.550928
F 98.025853 55.310554 32.380035
F 71.290750 16.721795 10.550929
F 71.290750 16.721795 32.380036
F 71.290750 39.875052 10.550929
F 71.290750 39.875052 32.380036
F 71.290750 63.028310 10.550929
F 71.290750 63.028310 32.380036
F 98.025853 16.721795 10.550929
F 98.025853 16.721795 32.380036
F 98.025853 39.875052 10.550929
F 98.025853 39.875052 32.380036
F 98.025853 63.028310 10.550929
F 98.025853 63.028310 32.380036
F 53.467336 3.858875 14.189110
F 53.467336 3.858875 36.018218
F 53.467336 27.012132 14.189110
F 53.467336 27.012132 36.018218
F 53.467336 50.165390 14.189110
F 53.467336 50.165390 36.018218
F 80.202439 3.858875 14.189110
F 80.202439 3.858875 36.018218
F 80.202439 27.012132 14.189110
F 80.202439 27.012132 36.018218
F 80.202439 50.165390 14.189110
F 80.202439 50.165390 36.018218
F 53.467336 11.576625 14.189111
F 53.467336 11.576625 36.018218
F 53.467336 34.729882 14.189111
F 53.467336 34.729882 36.018218
F 53.467336 57.883140 14.189111
F 53.467336 57.883140 36.018218
F 80.202439 11.576625 14.189111
F 80.202439 11.576625 36.018218
F 80.202439 34.729882 14.189111
F 80.202439 34.729882 36.018218
F 80.202439 57.883140 14.189111
F 80.202439 57.883140 36.018218
F 53.467336 19.294380 14.189111
F 53.467336 19.294380 36.018219
F 53.467336 42.447638 14.189111
F 53.467336 42.447638 36.018219
F 53.467336 65.600895 14.189111
F 53.467336 65.600895 36.018219
F 80.202439 19.294380 14.189111
F 80.202439 19.294380 36.018219
F 80.202439 42.447638 14.189111
F 80.202439 42.447638 36.018219
F 80.202439 65.600895 14.189111
F 80.202439 65.600895 36.018219
F 62.379031 3.858875 14.189111
F 62.379031 3.858875 36.018218
F 62.379031 27.012133 14.189111
F 62.379031 27.012133 36.018218
F 62.379031 50.165390 14.189111
F 62.379031 50.165390 36.018218
F 89.114134 3.858875 14.189111
F 89.114134 3.858875 36.018218
F 89.114134 27.012133 14.189111
F 89.114134 27.012133 36.018218
F 89.114134 50.165390 14.189111
F 89.114134 50.165390 36.018218
F 62.379031 11.576625 14.189111
F 62.379031 11.576625 36.018218
F 62.379031 34.729883 14.189111
F 62.379031 34.729883 36.018218
F 62.379031 57.883140 14.189111
F 62.379031 57.883140 36.018218
F 89.114134 11.576625 14.189111
F 89.114134 11.576625 36.018218
F 89.114134 34.729883 14.189111
F 89.114134 34.729883 36.018218
F 89.114134 57.883140 14.189111
F 89.114134 57.883140 36.018218
F 62.379031 19.294380 14.189111
F 62.379031 19.294380 36.018219
F 62.379031 42.447638 14.189111
F 62.379031 42.447638 36.018219
F 62.379031 65.600896 14.189111
F 62.379031 65.600896 36.018219
F 89.114134 19.294380 14.189111
F 89.114134 19.294380 36.018219
F 89.114134 42.447638 14.189111
F 89.114134 42.447638 36.018219
F 89.114134 65.600896 14.189111
F 89.114134 65.600896 36.018219
F 71.290736 3.858876 14.189112
F 71.290736 3.858876 36.018219
F 71.290736 27.012134 14.189112
F 71.290736 27.012134 36.018219
F 71.290736 50.165391 14.189112
F 71.290736 50.165391 36.018219
F 98.025840 3.858876 14.189112
F 98.025840 3.858876 36.018219
F 98.025840 27.012134 14.189112
F 98.025840 27.012134 36.018219
F 98.025840 50.165391 14.189112
F 98.025840 50.165391 36.018219
F 71.290736 11.576626 14.189112
F 71.290736 11.576626 36.018220
F 71.290736 34.729884 14.189112
F 71.290736 34.729884 36.018220
F 71.290736 57.883141 14.189112
F 71.290736 57.883141 36.018220
F 98.025840 11.576626 14.189112
F 98.025840 11.576626 36.018220
F 98.025840 34.729884 14.189112
F 98.025840 34.729884 36.018220
F 98.025840 57.883141 14.189112
F 98.025840 57.883141 36.018220
F 71.290736 19.294382 14.189113
F 71.290736 19.294382 36.018220
F 71.290736 42.447639 14.189113
F 71.290736 42.447639 36.018220
F 71.290736 65.600897 14.189113
F 71.290736 65.600897 36.018220
F 98.025840 19.294382 14.189113
F 98.025840 19.294382 36.018220
F 98.025840 42.447639 14.189113
F 98.025840 42.447639 36.018220
F 98.025840 65.600897 14.189113
F 98.025840 65.600897 36.018220
F 53.467347 3.858875 11.460473
F 53.467347 3.858875 33.289581
F 53.467347 27.012133 11.460473
F 53.467347 27.012133 33.289581
F 53.467347 50.165390 11.460473
F 53.467347 50.165390 33.289581
F 80.202451 3.858875 11.460473
F 80.202451 3.858875 33.289581
F 80.202451 27.012133 11.460473
F 80.202451 27.012133 33.289581
F 80.202451 50.165390 11.460473
F 80.202451 50.165390 33.289581
F 53.467347 11.576625 11.460473
F 53.467347 11.576625 33.289580
F 53.467347 34.729883 11.460473
F 53.467347 34.729883 33.289580
F 53.467347 57.883140 11.460473
F 53.467347 57.883140 33.289580
F 80.202451 11.576625 11.460473
F 80.202451 11.576625 33.289580
F 80.202451 34.729883 11.460473
F 80.202451 34.729883 33.289580
F 80.202451 57.883140 11.460473
F 80.202451 57.883140 33.289580
F 53.467347 19.294381 11.460472
F 53.467347 19.294381 33.289580
F 53.467347 42.447638 11.460472
F 53.467347 42.447638 33.289580
F 53.467347 65.600896 11.460472
F 53.467347 65.600896 33.289580
F 80.202451 19.294381 11.460472
F 80.202451 19.294381 33.289580
F 80.202451 42.447638 11.460472
F 80.202451 42.447638 33.289580
F 80.202451 65.600896 11.460472
F 80.202451 65.600896 33.289580
F 62.379044 3.858875 11.460473
F 62.379044 3.858875 33.289580
F 62.379044 27.012133 11.460473
F 62.379044 27.012133 33.289580
F 62.379044 50.165390 11.460473
F 62.379044 50.165390 33.289580
F 89.114147 3.858875 11.460473
F 89.114147 3.858875 33.289580
F 89.114147 27.012133 11.460473
F 89.114147 27.012133 33.289580
F 89.114147 50.165390 11.460473
F 89.114147 50.165390 33.289580
F 62.379044 11.576625 11.460473
F 62.379044 11.576625 33.289580
F 62.379044 34.729883 11.460473
F 62.379044 34.729883 33.289580
F 62.379044 57.883140 11.460473
F 62.379044 57.883140 33.289580
F 89.114147 11.576625 11.460473
F 89.114147 11.576625 33.289580
F 89.114147 34.729883 11.460473
F 89.114147 34.729883 33.289580
F 89.114147 57.883140 11.460473
F 89.114147 57.883140 33.289580
F 62.379044 19.294381 11.460472
F 62.379044 19.294381 33.289580
F 62.379044 42.447638 11.460472
F 62.379044 42.447638 33.289580
F 62.379044 65.600896 11.460472
F 62.379044 65.600896 33.289580
F 89.114147 19.294381 11.460472
F 89.114147 19.294381 33.289580
F 89.114147 42.447638 11.460472
F 89.114147 42.447638 33.289580
F 89.114147 65.600896 11.460472
F 89.114147 65.600896 33.289580
F 71.290748 3.858876 11.460472
F 71.290748 3.858876 33.289579
F 71.290748 27.012133 11.460472
F 71.290748 27.012133 33.289579
F 71.290748 50.165391 11.460472
F 71.290748 50.165391 33.289579
F 98.025852 3.858876 11.460472
F 98.025852 3.858876 33.289579
F 98.025852 27.012133 11.460472
F 98.025852 27.012133 33.289579
F 98.025852 50.165391 11.460472
F 98.025852 50.165391 33.289579
F 71.290748 11.576626 11.460472
F 71.290748 11.576626 33.289579
F 71.290748 34.729883 11.460472
F 71.290748 34.729883 33.289579
F 71.290748 57.883141 11.460472
F 71.290748 57.883141 33.289579
F 98.025852 11.576626 11.460472
F 98.025852 11.576626 33.289579
F 98.025852 34.729883 11.460472
F 98.025852 34.729883 33.289579
F 98.025852 57.883141 11.460472
F 98.025852 57.883141 33.289579
F 71.290748 19.294381 11.460471
F 71.290748 19.294381 33.289579
F 71.290748 42.447639 11.460471
F 71.290748 42.447639 33.289579
F 71.290748 65.600896 11.460471
F 71.290748 65.600896 33.289579
F 98.025852 19.294381 11.460471
F 98.025852 19.294381 33.289579
F 98.025852 42.447639 11.460471
F 98.025852 42.447639 33.289579
F 98.025852 65.600896 11.460471
F 98.025852 65.600896 33.289579
F 53.467337 1.286291 7.822289
F 53.467337 1.286291 29.651396
F 53.467337 24.439549 7.822289
F 53.467337 24.439549 29.651396
F 53.467337 47.592806 7.822289
F 53.467337 47.592806 29.651396
F 80.202441 1.286291 7.822289
F 80.202441 1.286291 29.651396
F 80.202441 24.439549 7.822289
F 80.202441 24.439549 29.651396
F 80.202441 47.592806 7.822289
F 80.202441 47.592806 29.651396
F 53.467337 9.004040 7.822289
F 53.467337 9.004040 29.651397
F 53.467337 32.157298 7.822289
F 53.467337 32.157298 29.651397
F 53.467337 55.310555 7.822289
F 53.467337 55.310555 29.651397
F 80.202441 9.004040 7.822289
F 80.202441 9.004040 29.651397
F 80.202441 32.157298 7.822289
F 80.202441 32.157298 29.651397
F 80.202441 55.310555 7.822289
F 80.202441 55.310555 29.651397
F 53.467337 16.721796 7.822288
F 53.467337 16.721796 29.651396
F 53.467337 39.875053 7.822288
F 53.467337 39.875053 29.651396
F 53.467337 63.028311 7.822288
F 53.467337 63.028311 29.651396
F 80.202441 16.721796 7.822288
F 80.202441 16.721796 29.651396
F 80.202441 39.875053 7.822288
F 80.202441 39.875053 29.651396
F 80.202441 63.028311 7.822288
F 80.202441 63.028311 29.651396
F 62.379033 1.286291 7.822289
F 62.379033 1.286291 29.651396
F 62.379033 24.439548 7.822289
F 62.379033 24.439548 29.651396
F 62.379033 47.592806 7.822289
F 62.379033 47.592806 29.651396
F 89.114137 1.286291 7.822289
F 89.114137 1.286291 29.651396
F 89.114137 24.439548 7.822289
F 89.114137 24.439548 29.651396
F 89.114137 47.592806 7.822289
F 89.114137 47.592806 29.651396
F 62.379033 9.004040 7.822289
F 62.379033 9.004040 29.651396
F 62.379033 32.157298 7.822289
F 62.379033 32.157298 29.651396
F 62.379033 55.310555 7.822289
F 62.379033 55.310555 29.651396
F 89.114137 9.004040 7.822289
F 89.114137 9.004040 29.651396
F 89.114137 32.157298 7.822289
F 89.114137 32.157298 29.651396
F 89.114137 55.310555 7.822289
F 89.114137 55.310555 29.651396
F 62.379033 16.721795 7.822288
F 62.379033 16.721795 29.651396
F 62.379033 39.875053 7.822288
F 62.379033 39.875053 29.651396
F 62.379033 63.028310 7.822288
F 62.379033 63.028310 29.651396
F 89.114137 16.721795 7.822288
F 89.114137 16.721795 29.651396
F 89.114137 39.875053 7.822288
F 89.114137 39.875053 29.651396
F 89.114137 63.028310 7.822288
F 89.114137 63.028310 29.651396
F 71.290738 1.286290 7.822288
F 71.290738 1.286290 29.651395
F 71.290738 24.439547 7.822288
F 71.290738 24.439547 29.651395
F 71.290738 47.592805 7.822288
F 71.290738 47.592805 29.651395
F 98.025841 1.286290 7.822288
F 98.025841 1.286290 29.651395
F 98.025841 24.439547 7.822288
F 98.025841 24.439547 29.651395
F 98.025841 47.592805 7.822288
F 98.025841 47.592805 29.651395
F 71.290738 9.004039 7.822288
F 71.290738 9.004039 29.651395
F 71.290738 32.157296 7.822288
F 71.290738 32.157296 29.651395
F 71.290738 55.310554 7.822288
F 71.290738 55.310554 29.651395
F 98.025841 9.004039 7.822288
F 98.025841 9.004039 29.651395
F 98.025841 32.157296 7.822288
F 98.025841 32.157296 29.651395
F 98.025841 55.310554 7.822288
F 98.025841 55.310554 29.651395
F 71.290738 16.721794 7.822287
F 71.290738 16.721794 29.651394
F 71.290738 39.875052 7.822287
F 71.290738 39.875052 29.651394
F 71.290738 63.028309 7.822287
F 71.290738 63.028309 29.651394
F 98.025841 16.721794 7.822287
F 98.025841 16.721794 29.651394
F 98.025841 39.875052 7.822287
F 98.025841 39.875052 29.651394
F 98.025841 63.028309 7.822287
F 98.025841 63.028309 29.651394
F 55.695274 7.717750 11.460473
F 55.695274 7.717750 33.289581
F 55.695274 30.871007 11.460473
F 55.695274 30.871007 33.289581
F 55.695274 54.024265 11.460473
F 55.695274 54.024265 33.289581
F 82.430377 7.717750 11.460473
F 82.430377 7.717750 33.289581
F 82.430377 30.871007 11.460473
F 82.430377 30.871007 33.289581
F 82.430377 54.024265 11.460473
F 82.430377 54.024265 33.289581
F 55.695274 15.435503 11.460472
F 55.695274 15.435503 33.289580
F 55.695274 38.588760 11.460472
F 55.695274 38.588760 33.289580
F 55.695274 61.742018 11.460472
F 55.695274 61.742018 33.289580
F 82.430377 15.435503 11.460472
F 82.430377 15.435503 33.289580
F 82.430377 38.588760 11.460472
F 82.430377 38.588760 33.289580
F 82.430377 61.742018 11.460472
F 82.430377 61.742018 33.289580
F 55.695274 0.000000 11.460473
F 55.695274 0.000000 33.289580
F 55.695274 23.153258 11.460473
F 55.695274 23.153258 33.289580
F 55.695274 46.306515 11.460473
F 55.695274 46.306515 33.289580
F 82.430377 0.000000 11.460473
F 82.430377 0.000000 33.289580
F 82.430377 23.153258 11.460473
F 82.430377 23.153258 33.289580
F 82.430377 46.306515 11.460473
F 82.430377 46.306515 33.289580
F 64.606972 7.717750 11.460473
F 64.606972 7.717750 33.289580
F 64.606972 30.871007 11.460473
F 64.606972 30.871007 33.289580
F 64.606972 54.024265 11.460473
F 64.606972 54.024265 33.289580
F 91.342075 7.717750 11.460473
F 91.342075 7.717750 33.289580
F 91.342075 30.871007 11.460473
F 91.342075 30.871007 33.289580
F 91.342075 54.024265 11.460473
F 91.342075 54.024265 33.289580
F 64.606972 15.435502 11.460472
F 64.606972 15.435502 33.289579
F 64.606972 38.588760 11.460472
F 64.606972 38.588760 33.289579
F 64.606972 61.742017 11.460472
F 64.606972 61.742017 33.289579
F 91.342075 15.435502 11.460472
F 91.342075 15.435502 33.289579
F 91.342075 38.588760 11.460472
F 91.342075 38.588760 33.289579
F 91.342075 61.742017 11.460472
F 91.342075 61.742017 33.289579
F 64.606972 0.000000 11.460473
F 64.606972 0.000000 33.289580
F 64.606972 23.153258 11.460473
F 64.606972 23.153258 33.289580
F 64.606972 46.306515 11.460473
F 64.606972 46.306515 33.289580
F 91.342075 0.000000 11.460473
F 91.342075 0.000000 33.289580
F 91.342075 23.153258 11.460473
F 91.342075 23.153258 33.289580
F 91.342075 46.306515 11.460473
F 91.342075 46.306515 33.289580
F 73.518676 7.717750 11.460472
F 73.518676 7.717750 33.289580
F 73.518676 30.871008 11.460472
F 73.518676 30.871008 33.289580
F 73.518676 54.024265 11.460472
F 73.518676 54.024265 33.289580
F 100.253780 7.717750 11.460472
F 100.253780 7.717750 33.289580
F 100.253780 30.871008 11.460472
F 100.253780 30.871008 33.289580
F 100.253780 54.024265 11.460472
F 100.253780 54.024265 33.289580
F 73.518676 15.435503 11.460471
F 73.518676 15.435503 33.289579
F 73.518676 38.588760 11.460471
F 73.518676 38.588760 33.289579
F 73.518676 61.742018 11.460471
F 73.518676 61.742018 33.289579
F 100.253780 15.435503 11.460471
F 100.253780 15.435503 33.289579
F 100.253780 38.588760 11.460471
F 100.253780 38.588760 33.289579
F 100.253780 61.742018 11.460471
F 100.253780 61.742018 33.289579
F 73.518676 0.000001 11.460472
F 73.518676 0.000001 33.289580
F 73.518676 23.153258 11.460472
F 73.518676 23.153258 33.289580
F 73.518676 46.306516 11.460472
F 73.518676 46.306516 33.289580
F 100.253780 0.000001 11.460472
F 100.253780 0.000001 33.289580
F 100.253780 23.153258 11.460472
F 100.253780 23.153258 33.289580
F 100.253780 46.306516 11.460472
F 100.253780 46.306516 33.289580
F 55.695259 5.145166 7.822289
F 55.695259 5.145166 29.651397
F 55.695259 28.298423 7.822289
F 55.695259 28.298423 29.651397
F 55.695259 51.451681 7.822289
F 55.695259 51.451681 29.651397
F 82.430363 5.145166 7.822289
F 82.430363 5.145166 29.651397
F 82.430363 28.298423 7.822289
F 82.430363 28.298423 29.651397
F 82.430363 51.451681 7.822289
F 82.430363 51.451681 29.651397
F 55.695259 12.862918 7.822288
F 55.695259 12.862918 29.651396
F 55.695259 36.016175 7.822288
F 55.695259 36.016175 29.651396
F 55.695259 59.169433 7.822288
F 55.695259 59.169433 29.651396
F 82.430363 12.862918 7.822288
F 82.430363 12.862918 29.651396
F 82.430363 36.016175 7.822288
F 82.430363 36.016175 29.651396
F 82.430363 59.169433 7.822288
F 82.430363 59.169433 29.651396
F 55.695259 20.580673 7.822289
F 55.695259 20.580673 29.651396
F 55.695259 43.733931 7.822289
F 55.695259 43.733931 29.651396
F 55.695259 66.887188 7.822289
F 55.695259 66.887188 29.651396
F 82.430363 20.580673 7.822289
F 82.430363 20.580673 29.651396
F 82.430363 43.733931 7.822289
F 82.430363 43.733931 29.651396
F 82.430363 66.887188 7.822289
F 82.430363 66.887188 29.651396
F 64.606956 5.145165 7.822289
F 64.606956 5.145165 29.651396
F 64.606956 28.298422 7.822289
F 64.606956 28.298422 29.651396
F 64.606956 51.451680 7.822289
F 64.606956 51.451680 29.651396
F 91.342059 5.145165 7.822289
F 91.342059 5.145165 29.651396
F 91.342059 28.298422 7.822289
F 91.342059 28.298422 29.651396
F 91.342059 51.451680 7.822289
F 91.342059 51.451680 29.651396
F 64.606956 12.862917 7.822288
F 64.606956 12.862917 29.651395
F 64.606956 36.016174 7.822288
F 64.606956 36.016174 29.651395
F 64.606956 59.169432 7.822288
F 64.606956 59.169432 29.651395
F 91.342059 12.862917 7.822288
F 91.342059 12.862917 29.651395
F 91.342059 36.016174 7.822288
F 91.342059 36.016174 29.651395
F 91.342059 59.169432 7.822288
F 91.342059 59.169432 29.651395
F 64.606956 20.580672 7.822289
F 64.606956 20.580672 29.651396
F 64.606956 43.733930 7.822289
F 64.606956 43.733930 29.651396
F 64.606956 66.887187 7.822289
F 64.606956 66.887187 29.651396
F 91.342059 20.580672 7.822289
F 91.342059 20.580672 29.651396
F 91.342059 43.733930 7.822289
F 91.342059 43.733930 29.651396
F 91.342059 66.887187 7.822289
F 91.342059 66.887187 29.651396
F 73.518663 5.145164 7.822288
F 73.518663 5.145164 29.651396
F 73.518663 28.298422 7.822288
F 73.518663 28.298422 29.651396
F 73.518663 51.451679 7.822288
F 73.518663 51.451679 29.651396
F 100.253767 5.145164 7.822288
F 100.253767 5.145164 29.651396
F 100.253767 28.298422 7.822288
F 100.253767 28.298422 29.651396
F 100.253767 51.451679 7.822288
F 100.253767 51.451679 29.651396
F 73.518663 12.862916 7.822287
F 73.518663 12.862916 29.651395
F 73.518663 36.016174 7.822287
F 73.518663 36.016174 29.651395
F 73.518663 59.169431 7.822287
F 73.518663 59.169431 29.651395
F 100.253767 12.862916 7.822287
F 100.253767 12.862916 29.651395
F 100.253767 36.016174 7.822287
F 100.253767 36.016174 29.651395
F 100.253767 59.169431 7.822287
F 100.253767 59.169431 29.651395
F 73.518663 20.580672 7.822288
F 73.518663 20.580672 29.651395
F 73.518663 43.733929 7.822288
F 73.518663 43.733929 29.651395
F 73.518663 66.887187 7.822288
F 73.518663 66.887187 29.651395
F 100.253767 20.580672 7.822288
F 100.253767 20.580672 29.651395
F 100.253767 43.733929 7.822288
F 100.253767 43.733929 29.651395
F 100.253767 66.887187 7.822288
F 100.253767 66.887187 29.651395
F 55.695271 5.145165 10.550926
F 55.695271 5.145165 32.380034
F 55.695271 28.298423 10.550926
F 55.695271 28.298423 32.380034
F 55.695271 51.451680 10.550926
F 55.695271 51.451680 32.380034
F 82.430375 5.145165 10.550926
F 82.430375 5.145165 32.380034
F 82.430375 28.298423 10.550926
F 82.430375 28.298423 32.380034
F 82.430375 51.451680 10.550926
F 82.430375 51.451680 32.380034
F 55.695271 12.862917 10.550927
F 55.695271 12.862917 32.380035
F 55.695271 36.016175 10.550927
F 55.695271 36.016175 32.380035
F 55.695271 59.169432 10.550927
F 55.695271 59.169432 32.380035
F 82.430375 12.862917 10.550927
F 82.430375 12.862917 32.380035
F 82.430375 36.016175 10.550927
F 82.430375 36.016175 32.380035
F 82.430375 59.169432 10.550927
F 82.430375 59.169432 32.380035
F 55.695271 20.580673 10.550927
F 55.695271 20.580673 32.380034
F 55.695271 43.733930 10.550927
F 55.695271 43.733930 32.380034
F 55.695271 66.887188 10.550927
F 55.695271 66.887188 32.380034
F 82.430375 20.580673 10.550927
F 82.430375 20.580673 32.380034
F 82.430375 43.733930 10.550927
F 82.430375 43.733930 32.380034
F 82.430375 66.887188 10.550927
F 82.430375 66.887188 32.380034
F 64.606969 5.145165 10.550927
F 64.606969 5.145165 32.380034
F 64.606969 28.298422 10.550927
F 64.606969 28.298422 32.380034
F 64.606969 51.451680 10.550927
F 64.606969 51.451680 32.380034
F 91.342072 5.145165 10.550927
F 91.342072 5.145165 32.380034
F 91.342072 28.298422 10.550927
F 91.342072 28.298422 32.380034
F 91.342072 51.451680 10.550927
F 91.342072 51.451680 32.380034
F 64.606969 12.862917 10.550928
F 64.606969 12.862917 32.380035
F 64.606969 36.016175 10.550928
F 64.606969 36.016175 32.380035
F 64.606969 59.169432 10.550928
F 64.606969 59.169432 32.380035
F 91.342072 12.862917 10.550928
F 91.342072 12.862917 32.380035
F 91.342072 36.016175 10.550928
F 91.342072 36.016175 32.380035
F 91.342072 59.169432 10.550928
F 91.342072 59.169432 32.380035
F 64.606969 20.580672 10.550927
F 64.606969 20.580672 32.380035
F 64.606969 43.733930 10.550927
F 64.606969 43.733930 32.380035
F 64.606969 66.887187 10.550927
F 64.606969 66.887187 32.380035
F 91.342072 20.580672 10.550927
F 91.342072 20.580672 32.380035
F 91.342072 43.733930 10.550927
F 91.342072 43.733930 32.380035
F 91.342072 66.887187 10.550927
F 91.342072 66.887187 32.380035
F 73.518675 5.145164 10.550927
F 73.518675 5.145164 32.380035
F 73.518675 28.298422 10.550927
F 73.518675 28.298422 32.380035
F 73.518675 51.451679 10.550927
F 73.518675 51.451679 32.380035
F 100.253778 5.145164 10.550927
F 100.253778 5.145164 32.380035
F 100.253778 28.298422 10.550927
F 100.253778 28.298422 32.380035
F 100.253778 51.451679 10.550927
F 100.253778 51.451679 32.380035
F 73.518675 12.862917 10.550928
F 73.518675 12.862917 32.380036
F 73.518675 36.016174 10.550928
F 73.518675 36.016174 32.380036
F 73.518675 59.169432 10.550928
F 73.518675 59.169432 32.380036
F 100.253778 12.862917 10.550928
F 100.253778 12.862917 32.380036
F 100.253778 36.016174 10.550928
F 100.253778 36.016174 32.380036
F 100.253778 59.169432 10.550928
F 100.253778 59.169432 32.380036
F 73.518675 20.580672 10.550928
F 73.518675 20.580672 32.380035
F 73.518675 43.733929 10.550928
F 73.518675 43.733929 32.380035
F 73.518675 66.887187 10.550928
F 73.518675 66.887187 32.380035
F 100.253778 20.580672 10.550928
F 100.253778 20.580672 32.380035
F 100.253778 43.733929 10.550928
F 100.253778 43.733929 32.380035
F 100.253778 66.887187 10.550928
F 100.253778 66.887187 32.380035
F 55.695261 7.717749 14.189110
F 55.695261 7.717749 36.018218
F 55.695261 30.871007 14.189110
F 55.695261 30.871007 36.018218
F 55.695261 54.024264 14.189110
F 55.695261 54.024264 36.018218
F 82.430365 7.717749 14.189110
F 82.430365 7.717749 36.018218
F 82.430365 30.871007 14.189110
F 82.430365 30.871007 36.018218
F 82.430365 54.024264 14.189110
F 82.430365 54.024264 36.018218
F 55.695261 15.435502 14.189111
F 55.695261 15.435502 36.018219
F 55.695261 38.588760 14.189111
F 55.695261 38.588760 36.018219
F 55.695261 61.742017 14.189111
F 55.695261 61.742017 36.018219
F 82.430365 15.435502 14.189111
F 82.430365 15.435502 36.018219
F 82.430365 38.588760 14.189111
F 82.430365 38.588760 36.018219
F 82.430365 61.742017 14.189111
F 82.430365 61.742017 36.018219
F 55.695261 0.000000 14.189111
F 55.695261 0.000000 36.018218
F 55.695261 23.153257 14.189111
F 55.695261 23.153257 36.018218
F 55.695261 46.306515 14.189111
F 55.695261 46.306515 36.018218
F 82.430365 0.000000 14.189111
F 82.430365 0.000000 36.018218
F 82.430365 23.153257 14.189111
F 82.430365 23.153257 36.018218
F 82.430365 46.306515 14.189111
F 82.430365 46.306515 36.018218
F 64.606958 7.717750 14.189111
F 64.606958 7.717750 36.018218
F 64.606958 30.871007 14.189111
F 64.606958 30.871007 36.018218
F 64.606958 54.024265 14.189111
F 64.606958 54.024265 36.018218
F 91.342062 7.717750 14.189111
F 91.342062 7.717750 36.018218
F 91.342062 30.871007 14.189111
F 91.342062 30.871007 36.018218
F 91.342062 54.024265 14.189111
F 91.342062 54.024265 36.018218
F 64.606958 15.435503 14.189112
F 64.606958 15.435503 36.018219
F 64.606958 38.588760 14.189112
F 64.606958 38.588760 36.018219
F 64.606958 61.742018 14.189112
F 64.606958 61.742018 36.018219
F 91.342062 15.435503 14.189112
F 91.342062 15.435503 36.018219
F 91.342062 38.588760 14.189112
F 91.342062 38.588760 36.018219
F 91.342062 61.742018 14.189112
F 91.342062 61.742018 36.018219
F 64.606958 0.000000 14.189111
F 64.606958 0.000000 36.018218
F 64.606958 23.153258 14.189111
F 64.606958 23.153258 36.018218
F 64.606958 46.306515 14.189111
F 64.606958 46.306515 36.018218
F 91.342062 0.000000 14.189111
F 91.342062 0.000000 36.018218
F 91.342062 23.153258 14.189111
F 91.342062 23.153258 36.018218
F 91.342062 46.306515 14.189111
F 91.342062 46.306515 36.018218
F 73.518665 7.717751 14.189112
F 73.518665 7.717751 36.018219
F 73.518665 30.871008 14.189112
F 73.518665 30.871008 36.018219
F 73.518665 54.024266 14.189112
F 73.518665 54.024266 36.018219
F 100.253768 7.717751 14.189112
F 100.253768 7.717751 36.018219
F 100.253768 30.871008 14.189112
F 100.253768 30.871008 36.018219
F 100.253768 54.024266 14.189112
F 100.253768 54.024266 36.018219
F 73.518665 15.435503 14.189113
F 73.518665 15.435503 36.018220
F 73.518665 38.588761 14.189113
F 73.518665 38.588761 36.018220
F 73.518665 61.742018 14.189113
F 73.518665 61.742018 36.018220
F 100.253768 15.435503 14.189113
F 100.253768 15.435503 36.018220
F 100.253768 38.588761 14.189113
F 100.253768 38.588761 36.018220
F 100.253768 61.742018 14.189113
F 100.253768 61.742018 36.018220
F 73.518665 0.000001 14.189112
F 73.518665 0.000001 36.018219
F 73.518665 23.153259 14.189112
F 73.518665 23.153259 36.018219
F 73.518665 46.306516 14.189112
F 73.518665 46.306516 36.018219
F 100.253768 0.000001 14.189112
F 100.253768 0.000001 36.018219
F 100.253768 23.153259 14.189112
F 100.253768 23.153259 36.018219
F 100.253768 46.306516 14.189112
F 100.253768 46.306516 36.018219
F 57.923198 1.286291 10.550927
F 57.923198 1.286291 32.380034
F 57.923198 24.439548 10.550927
F 57.923198 24.439548 32.380034
F 57.923198 47.592806 10.550927
F 57.923198 47.592806 32.380034
F 84.658301 1.286291 10.550927
F 84.658301 1.286291 32.380034
F 84.658301 24.439548 10.550927
F 84.658301 24.439548 32.380034
F 84.658301 47.592806 10.550927
F 84.658301 47.592806 32.380034
F 57.923198 9.004040 10.550927
F 57.923198 9.004040 32.380034
F 57.923198 32.157298 10.550927
F 57.923198 32.157298 32.380034
F 57.923198 55.310555 10.550927
F 57.923198 55.310555 32.380034
F 84.658301 9.004040 10.550927
F 84.658301 9.004040 32.380034
F 84.658301 32.157298 10.550927
F 84.658301 32.157298 32.380034
F 84.658301 55.310555 10.550927
F 84.658301 55.310555 32.380034
F 57.923198 16.721795 10.550928
F 57.923198 16.721795 32.380035
F 57.923198 39.875053 10.550928
F 57.923198 39.875053 32.380035
F 57.923198 63.028310 10.550928
F 57.923198 63.028310 32.380035
F 84.658301 16.721795 10.550928
F 84.658301 16.721795 32.380035
F 84.658301 39.875053 10.550928
F 84.658301 39.875053 32.380035
F 84.658301 63.028310 10.550928
F 84.658301 63.028310 32.380035
F 66.834897 1.286290 10.550927
F 66.834897 1.286290 32.380035
F 66.834897 24.439548 10.550927
F 66.834897 24.439548 32.380035
F 66.834897 47.592806 10.550927
F 66.834897 47.592806 32.380035
F 93.570000 1.286290 10.550927
F 93.570000 1.286290 32.380035
F 93.570000 24.439548 10.550927
F 93.570000 24.439548 32.380035
F 93.570000 47.592806 10.550927
F 93.570000 47.592806 32.380035
F 66.834897 9.004040 10.550927
F 66.834897 9.004040 32.380035
F 66.834897 32.157297 10.550927
F 66.834897 32.157297 32.380035
F 66.834897 55.310555 10.550927
F 66.834897 55.310555 32.380035
F 93.570000 9.004040 10.550927
F 93.570000 9.004040 32.380035
F 93.570000 32.157297 10.550927
F 93.570000 32.157297 32.380035
F 93.570000 55.310555 10.550927
F 93.570000 55.310555 32.380035
F 66.834897 16.721795 10.550928
F 66.834897 16.721795 32.380035
F 66.834897 39.875053 10.550928
F 66.834897 39.875053 32.380035
F 66.834897 63.028310 10.550928
F 66.834897 63.028310 32.380035
F 93.570000 16.721795 10.550928
F 93.570000 16.721795 32.380035
F 93.570000 39.875053 10.550928
F 93.570000 39.875053 32.380035
F 93.570000 63.028310 10.550928
F 93.570000 63.028310 32.380035
F 75.746602 1.286290 10.550927
F 75.746602 1.286290 32.380035
F 75.746602 24.439548 10.550927
F 75.746602 24.439548 32.380035
F 75.746602 47.592805 10.550927
F 75.746602 47.592805 32.380035
F 102.481706 1.286290 10.550927
F 102.481706 1.286290 32.380035
F 102.481706 24.439548 10.550927
F 102.481706 24.439548 32.380035
F 102.481706 47.592805 10.550927
F 102.481706 47.592805 32.380035
F 75.746602 9.004040 10.550927
F 75.746602 9.004040 32.380035
F 75.746602 32.157297 10.550927
F 75.746602 32.157297 32.380035
F 75.746602 55.310555 10.550927
F 75.746602 55.310555 32.380035
F 102.481706 9.004040 10.550927
F 102.481706 9.004040 32.380035
F 102.481706 32.157297 10.550927
F 102.481706 32.157297 32.380035
F 102.481706 55.310555 10.550927
F 102.481706 55.310555 32.380035
F 75.746602 16.721795 10.550928
F 75.746602 16.721795 32.380035
F 75.746602 39.875052 10.550928
F 75.746602 39.875052 32.380035
F 75.746602 63.028310 10.550928
F 75.746602 63.028310 32.380035
F 102.481706 16.721795 10.550928
F 102.481706 16.721795 32.380035
F 102.481706 39.875052 10.550928
F 102.481706 39.875052 32.380035
F 102.481706 63.028310 10.550928
F 102.481706 63.028310 32.380035
F 57.923183 3.858875 14.189111
F 57.923183 3.858875 36.018218
F 57.923183 27.012132 14.189111
F 57.923183 27.012132 36.018218
F 57.923183 50.165390 14.189111
F 57.923183 50.165390 36.018218
F 84.658286 3.858875 14.189111
F 84.658286 3.858875 36.018218
F 84.658286 27.012132 14.189111
F 84.658286 27.012132 36.018218
F 84.658286 50.165390 14.189111
F 84.658286 50.165390 36.018218
F 57.923183 11.576625 14.189111
F 57.923183 11.576625 36.018218
F 57.923183 34.729882 14.189111
F 57.923183 34.729882 36.018218
F 57.923183 57.883140 14.189111
F 57.923183 57.883140 36.018218
F 84.658286 11.576625 14.189111
F 84.658286 11.576625 36.018218
F 84.658286 34.729882 14.189111
F 84.658286 34.729882 36.018218
F 84.658286 57.883140 14.189111
F 84.658286 57.883140 36.018218
F 57.923183 19.294380 14.189111
F 57.923183 19.294380 36.018219
F 57.923183 42.447638 14.189111
F 57.923183 42.447638 36.018219
F 57.923183 65.600895 14.189111
F 57.923183 65.600895 36.018219
F 84.658286 19.294380 14.189111
F 84.658286 19.294380 36.018219
F 84.658286 42.447638 14.189111
F 84.658286 42.447638 36.018219
F 84.658286 65.600895 14.189111
F 84.658286 65.600895 36.018219
F 66.834882 3.858876 14.189112
F 66.834882 3.858876 36.018219
F 66.834882 27.012134 14.189112
F 66.834882 27.012134 36.018219
F 66.834882 50.165391 14.189112
F 66.834882 50.165391 36.018219
F 93.569986 3.858876 14.189112
F 93.569986 3.858876 36.018219
F 93.569986 27.012134 14.189112
F 93.569986 27.012134 36.018219
F 93.569986 50.165391 14.189112
F 93.569986 50.165391 36.018219
F 66.834882 11.576626 14.189112
F 66.834882 11.576626 36.018219
F 66.834882 34.729884 14.189112
F 66.834882 34.729884 36.018219
F 66.834882 57.883141 14.189112
F 66.834882 57.883141 36.018219
F 93.569986 11.576626 14.189112
F 93.569986 11.576626 36.018219
F 93.569986 34.729884 14.189112
F 93.569986 34.729884 36.018219
F 93.569986 57.883141 14.189112
F 93.569986 57.883141 36.018219
F 66.834882 19.294382 14.189112
F 66.834882 19.294382 36.018220
F 66.834882 42.447639 14.189112
F 66.834882 42.447639 36.018220
F 66.834882 65.600897 14.189112
F 66.834882 65.600897 36.018220
F 93.569986 19.294382 14.189112
F 93.569986 19.294382 36.018220
F 93.569986 42.447639 14.189112
F 93.569986 42.447639 36.018220
F 93.569986 65.600897 14.189112
F 93.569986 65.600897 36.018220
F 75.746589 3.858875 14.189111
F 75.746589 3.858875 36.018218
F 75.746589 27.012133 14.189111
F 75.746589 27.012133 36.018218
F 75.746589 50.165390 14.189111
F 75.746589 50.165390 36.018218
F 102.481693 3.858875 14.189111
F 102.481693 3.858875 36.018218
F 102.481693 27.012133 14.189111
F 102.481693 27.012133 36.018218
F 102.481693 50.165390 14.189111
F 102.481693 50.165390 36.018218
F 75.746589 11.576625 14.189111
F 75.746589 11.576625 36.018219
F 75.746589 34.729883 14.189111
F 75.746589 34.729883 36.018219
F 75.746589 57.883140 14.189111
F 75.746589 57.883140 36.018219
F 102.481693 11.576625 14.189111
F 102.481693 11.576625 36.018219
F 102.481693 34.729883 14.189111
F 102.481693 34.729883 36.018219
F 102.481693 57.883140 14.189111
F 102.481693 57.883140 36.018219
F 75.746589 19.294381 14.189112
F 75.746589 19.294381 36.018219
F 75.746589 42.447638 14.189112
F 75.746589 42.447638 36.018219
F 75.746589 65.600896 14.189112
F 75.746589 65.600896 36.018219
F 102.481693 19.294381 14.189112
F 102.481693 19.294381 36.018219
F 102.481693 42.447638 14.189112
F 102.481693 42.447638 36.018219
F 102.481693 65.600896 14.189112
F 102.481693 65.600896 36.018219
F 57.923195 3.858875 11.460473
F 57.923195 3.858875 33.289580
F 57.923195 27.012133 11.460473
F 57.923195 27.012133 33.289580
F 57.923195 50.165390 11.460473
F 57.923195 50.165390 33.289580
F 84.658298 3.858875 11.460473
F 84.658298 3.858875 33.289580
F 84.658298 27.012133 11.460473
F 84.658298 27.012133 33.289580
F 84.658298 50.165390 11.460473
F 84.658298 50.165390 33.289580
F 57.923195 11.576625 11.460473
F 57.923195 11.576625 33.289580
F 57.923195 34.729883 11.460473
F 57.923195 34.729883 33.289580
F 57.923195 57.883140 11.460473
F 57.923195 57.883140 33.289580
F 84.658298 11.576625 11.460473
F 84.658298 11.576625 33.289580
F 84.658298 34.729883 11.460473
F 84.658298 34.729883 33.289580
F 84.658298 57.883140 11.460473
F 84.658298 57.883140 33.289580
F 57.923195 19.294381 11.460472
F 57.923195 19.294381 33.289580
F 57.923195 42.447638 11.460472
F 57.923195 42.447638 33.289580
F 57.923195 65.600896 11.460472
F 57.923195 65.600896 33.289580
F 84.658298 19.294381 11.460472
F 84.658298 19.294381 33.289580
F 84.658298 42.447638 11.460472
F 84.658298 42.447638 33.289580
F 84.658298 65.600896 11.460472
F 84.658298 65.600896 33.289580
F 66.834895 3.858876 11.460472
F 66.834895 3.858876 33.289580
F 66.834895 27.012133 11.460472
F 66.834895 27.012133 33.289580
F 66.834895 50.165391 11.460472
F 66.834895 50.165391 33.289580
F 93.569998 3.858876 11.460472
F 93.569998 3.858876 33.289580
F 93.569998 27.012133 11.460472
F 93.569998 27.012133 33.289580
F 93.569998 50.165391 11.460472
F 93.569998 50.165391 33.289580
F 66.834895 11.576626 11.460472
F 66.834895 11.576626 33.289580
F 66.834895 34.729883 11.460472
F 66.834895 34.729883 33.289580
F 66.834895 57.883141 11.460472
F 66.834895 57.883141 33.289580
F 93.569998 11.576626 11.460472
F 93.569998 11.576626 33.289580
F 93.569998 34.729883 11.460472
F 93.569998 34.729883 33.289580
F 93.569998 57.883141 11.460472
F 93.569998 57.883141 33.289580
F 66.834895 19.294381 11.460472
F 66.834895 19.294381 33.289579
F 66.834895 42.447639 11.460472
F 66.834895 42.447639 33.289579
F 66.834895 65.600896 11.460472
F 66.834895 65.600896 33.289579
F 93.569998 19.294381 11.460472
F 93.569998 19.294381 33.289579
F 93.569998 42.447639 11.460472
F 93.569998 42.447639 33.289579
F 93.569998 65.600896 11.460472
F 93.569998 65.600896 33.289579
F 75.746601 3.858875 11.460473
F 75.746601 3.858875 33.289580
F 75.746601 27.012133 11.460473
F 75.746601 27.012133 33.289580
F 75.746601 50.165390 11.460473
F 75.746601 50.165390 33.289580
F 102.481704 3.858875 11.460473
F 102.481704 3.858875 33.289580
F 102.481704 27.012133 11.460473
F 102.481704 27.012133 33.289580
F 102.481704 50.165390 11.460473
F 102.481704 50.165390 33.289580
F 75.746601 11.576625 11.460473
F 75.746601 11.576625 33.289580
F 75.746601 34.729883 11.460473
F 75.746601 34.729883 33.289580
F 75.746601 57.883140 11.460473
F 75.746601 57.883140 33.289580
F 102.481704 11.576625 11.460473
F 102.481704 11.576625 33.289580
F 102.481704 34.729883 11.460473
F 102.481704 34.729883 33.289580
F 102.481704 57.883140 11.460473
F 102.481704 57.883140 33.289580
F 75.746601 19.294381 11.460472
F 75.746601 19.294381 33.289580
F 75.746601 42.447638 11.460472
F 75.746601 42.447638 33.289580
F 75.746601 65.600896 11.460472
F 75.746601 65.600896 33.289580
F 102.481704 19.294381 11.460472
F 102.481704 19.294381 33.289580
F 102.481704 42.447638 11.460472
F 102.481704 42.447638 33.289580
F 102.481704 65.600896 11.460472
F 102.481704 65.600896 33.289580
F 57.923185 1.286291 7.822289
F 57.923185 1.286291 29.651396
F 57.923185 24.439549 7.822289
F 57.923185 24.439549 29.651396
F 57.923185 47.592806 7.822289
F 57.923185 47.592806 29.651396
F 84.658288 1.286291 7.822289
F 84.658288 1.286291 29.651396
F 84.658288 24.439549 7.822289
F 84.658288 24.439549 29.651396
F 84.658288 47.592806 7.822289
F 84.658288 47.592806 29.651396
F 57.923185 9.004041 7.822289
F 57.923185 9.004041 29.651396
F 57.923185 32.157298 7.822289
F 57.923185 32.157298 29.651396
F 57.923185 55.310556 7.822289
F 57.923185 55.310556 29.651396
F 84.658288 9.004041 7.822289
F 84.658288 9.004041 29.651396
F 84.658288 32.157298 7.822289
F 84.658288 32.157298 29.651396
F 84.658288 55.310556 7.822289
F 84.658288 55.310556 29.651396
F 57.923185 16.721796 7.822288
F 57.923185 16.721796 29.651396
F 57.923185 39.875053 7.822288
F 57.923185 39.875053 29.651396
F 57.923185 63.028311 7.822288
F 57.923185 63.028311 29.651396
F 84.658288 16.721796 7.822288
F 84.658288 16.721796 29.651396
F 84.658288 39.875053 7.822288
F 84.658288 39.875053 29.651396
F 84.658288 63.028311 7.822288
F 84.658288 63.028311 29.651396
F 66.834884 1.286290 7.822288
F 66.834884 1.286290 29.651396
F 66.834884 24.439547 7.822288
F 66.834884 24.439547 29.651396
F 66.834884 47.592805 7.822288
F 66.834884 47.592805 29.651396
F 93.569987 1.286290 7.822288
F 93.569987 1.286290 29.651396
F 93.569987 24.439547 7.822288
F 93.569987 24.439547 29.651396
F 93.569987 47.592805 7.822288
F 93.569987 47.592805 29.651396
F 66.834884 9.004039 7.822288
F 66.834884 9.004039 29.651396
F 66.834884 32.157297 7.822288
F 66.834884 32.157297 29.651396
F 66.834884 55.310554 7.822288
F 66.834884 55.310554 29.651396
F 93.569987 9.004039 7.822288
F 93.569987 9.004039 29.651396
F 93.569987 32.157297 7.822288
F 93.569987 32.157297 29.651396
F 93.569987 55.310554 7.822288
F 93.569987 55.310554 29.651396
F 66.834884 16.721795 7.822288
F 66.834884 16.721795 29.651395
F 66.834884 39.875052 7.822288
F 66.834884 39.875052 29.651395
F 66.834884 63.028310 7.822288
F 66.834884 63.028310 29.651395
F 93.569987 16.721795 7.822288
F 93.569987 16.721795 29.651395
F 93.569987 39.875052 7.822288
F 93.569987 39.875052 29.651395
F 93.569987 63.028310 7.822288
F 93.569987 63.028310 29.651395
F 75.746591 1.286290 7.822289
F 75.746591 1.286290 29.651396
F 75.746591 24.439548 7.822289
F 75.746591 24.439548 29.651396
F 75.746591 47.592805 7.822289
F 75.746591 47.592805 29.651396
F 102.481694 1.286290 7.822289
F 102.481694 1.286290 29.651396
F 102.481694 24.439548 7.822289
F 102.481694 24.439548 29.651396
F 102.481694 47.592805 7.822289
F 102.481694 47.592805 29.651396
F 75.746591 9.004039 7.822289
F 75.746591 9.004039 29.651396
F 75.746591 32.157297 7.822289
F 75.746591 32.157297 29.651396
F 75.746591 55.310555 7.822289
F 75.746591 55.310555 29.651396
F 102.481694 9.004039 7.822289
F 102.481694 9.004039 29.651396
F 102.481694 32.157297 7.822289
F 102.481694 32.157297 29.651396
F 102.481694 55.310555 7.822289
F 102.481694 55.310555 29.651396
F 75.746591 16.721795 7.822288
F 75.746591 16.721795 29.651395
F 75.746591 39.875052 7.822288
F 75.746591 39.875052 29.651395
F 75.746591 63.028310 7.822288
F 75.746591 63.028310 29.651395
F 102.481694 16.721795 7.822288
F 102.481694 16.721795 29.651395
F 102.481694 39.875052 7.822288
F 102.481694 39.875052 29.651395
F 102.481694 63.028310 7.822288
F 102.481694 63.028310 29.651395
F 60.151122 7.717750 11.460473
F 60.151122 7.717750 33.289581
F 60.151122 30.871007 11.460473
F 60.151122 30.871007 33.289581
F 60.151122 54.024265 11.460473
F 60.151122 54.024265 33.289581
F 86.886225 7.717750 11.460473
F 86.886225 7.717750 33.289581
F 86.886225 30.871007 11.460473
F 86.886225 30.871007 33.289581
F 86.886225 54.024265 11.460473
F 86.886225 54.024265 33.289581
F 60.151122 15.435502 11.460472
F 60.151122 15.435502 33.289580
F 60.151122 38.588760 11.460472
F 60.151122 38.588760 33.289580
F 60.151122 61.742018 11.460472
F 60.151122 61.742018 33.289580
F 86.886225 15.435502 11.460472
F 86.886225 15.435502 33.289580
F 86.886225 38.588760 11.460472
F 86.886225 38.588760 33.289580
F 86.886225 61.742018 11.460472
F 86.886225 61.742018 33.289580
F 60.151122 0.000000 11.460473
F 60.151122 0.000000 33.289580
F 60.151122 23.153258 11.460473
F 60.151122 23.153258 33.289580
F 60.151122 46.306515 11.460473
F 60.151122 46.306515 33.289580
F 86.886225 0.000000 11.460473
F 86.886225 0.000000 33.289580
F 86.886225 23.153258 11.460473
F 86.886225 23.153258 33.289580
F 86.886225 46.306515 11.460473
F 86.886225 46.306515 33.289580
F 69.062823 7.717750 11.460472
F 69.062823 7.717750 33.289580
F 69.062823 30.871008 11.460472
F 69.062823 30.871008 33.289580
F 69.062823 54.024265 11.460472
F 69.062823 54.024265 33.289580
F 95.797927 7.717750 11.460472
F 95.797927 7.717750 33.289580
F 95.797927 30.871008 11.460472
F 95.797927 30.871008 33.289580
F 95.797927 54.024265 11.460472
F 95.797927 54.024265 33.289580
F 69.062823 15.435503 11.460471
F 69.062823 15.435503 33.289579
F 69.062823 38.588760 11.460471
F 69.062823 38.588760 33.289579
F 69.062823 61.742018 11.460471
F 69.062823 61.742018 33.289579
F 95.797927 15.435503 11.460471
F 95.797927 15.435503 33.289579
F 95.797927 38.588760 11.460471
F 95.797927 38.588760 33.289579
F 95.797927 61.742018 11.460471
F 95.797927 61.742018 33.289579
F 69.062823 0.000001 11.460472
F 69.062823 0.000001 33.289580
F 69.062823 23.153258 11.460472
F 69.062823 23.153258 33.289580
F 69.062823 46.306516 11.460472
F 69.062823 46.306516 33.289580
F 95.797927 0.000001 11.460472
F 95.797927 0.000001 33.289580
F 95.797927 23.153258 11.460472
F 95.797927 23.153258 33.289580
F 95.797927 46.306516 11.460472
F 95.797927 46.306516 33.289580
F 77.974528 7.717750 11.460473
F 77.974528 7.717750 33.289581
F 77.974528 30.871007 11.460473
F 77.974528 30.871007 33.289581
F 77.974528 54.024265 11.460473
F 77.974528 54.024265 33.289581
F 104.709631 7.717750 11.460473
F 104.709631 7.717750 33.289581
F 104.709631 30.871007 11.460473
F 104.709631 30.871007 33.289581
F 104.709631 54.024265 11.460473
F 104.709631 54.024265 33.289581
F 77.974528 15.435502 11.460472
F 77.974528 15.435502 33.289579
F 77.974528 38.588760 11.460472
F 77.974528 38.588760 33.289579
F 77.974528 61.742018 11.460472
F 77.974528 61.742018 33.289579
F 104.709631 15.435502 11.460472
F 104.709631 15.435502 33.289579
F 104.709631 38.588760 11.460472
F 104.709631 38.588760 33.289579
F 104.709631 61.742018 11.460472
F 104.709631 61.742018 33.289579
F 77.974528 0.000000 11.460473
F 77.974528 0.000000 33.289580
F 77.974528 23.153258 11.460473
F 77.974528 23.153258 33.289580
F 77.974528 46.306515 11.460473
F 77.974528 46.306515 33.289580
F 104.709631 0.000000 11.460473
F 104.709631 0.000000 33.289580
F 104.709631 23.153258 11.460473
F 104.709631 23.153258 33.289580
F 104.709631 46.306515 11.460473
F 104.709631 46.306515 33.289580
F 60.151107 5.145165 7.822289
F 60.151107 5.145165 29.651397
F 60.151107 28.298423 7.822289
F 60.151107 28.298423 29.651397
F 60.151107 51.451680 7.822289
F 60.151107 51.451680 29.651397
F 86.886210 5.145165 7.822289
F 86.886210 5.145165 29.651397
F 86.886210 28.298423 7.822289
F 86.886210 28.298423 29.651397
F 86.886210 51.451680 7.822289
F 86.886210 51.451680 29.651397
F 60.151107 12.862918 7.822288
F 60.151107 12.862918 29.651396
F 60.151107 36.016175 7.822288
F 60.151107 36.016175 29.651396
F 60.151107 59.169433 7.822288
F 60.151107 59.169433 29.651396
F 86.886210 12.862918 7.822288
F 86.886210 12.862918 29.651396
F 86.886210 36.016175 7.822288
F 86.886210 36.016175 29.651396
F 86.886210 59.169433 7.822288
F 86.886210 59.169433 29.651396
F 60.151107 20.580673 7.822289
F 60.151107 20.580673 29.651396
F 60.151107 43.733930 7.822289
F 60.151107 43.733930 29.651396
F 60.151107 66.887188 7.822289
F 60.151107 66.887188 29.651396
F 86.886210 20.580673 7.822289
F 86.886210 20.580673 29.651396
F 86.886210 43.733930 7.822289
F 86.886210 43.733930 29.651396
F 86.886210 66.887188 7.822289
F 86.886210 66.887188 29.651396
F 69.062809 5.145164 7.822288
F 69.062809 5.145164 29.651395
F 69.062809 28.298421 7.822288
F 69.062809 28.298421 29.651395
F 69.062809 51.451679 7.822288
F 69.062809 51.451679 29.651395
F 95.797913 5.145164 7.822288
F 95.797913 5.145164 29.651395
F 95.797913 28.298421 7.822288
F 95.797913 28.298421 29.651395
F 95.797913 51.451679 7.822288
F 95.797913 51.451679 29.651395
F 69.062809 12.862916 7.822287
F 69.062809 12.862916 29.651394
F 69.062809 36.016174 7.822287
F 69.062809 36.016174 29.651394
F 69.062809 59.169431 7.822287
F 69.062809 59.169431 29.651394
F 95.797913 12.862916 7.822287
F 95.797913 12.862916 29.651394
F 95.797913 36.016174 7.822287
F 95.797913 36.016174 29.651394
F 95.797913 59.169431 7.822287
F 95.797913 59.169431 29.651394
F 69.062809 20.580671 7.822288
F 69.062809 20.580671 29.651395
F 69.062809 43.733929 7.822288
F 69.062809 43.733929 29.651395
F 69.062809 66.887186 7.822288
F 69.062809 66.887186 29.651395
F 95.797913 20.580671 7.822288
F 95.797913 20.580671 29.651395
F 95.797913 43.733929 7.822288
F 95.797913 43.733929 29.651395
F 95.797913 66.887186 7.822288
F 95.797913 66.887186 29.651395
F 77.974515 5.145165 7.822289
F 77.974515 5.145165 29.651397
F 77.974515 28.298423 7.822289
F 77.974515 28.298423 29.651397
F 77.974515 51.451680 7.822289
F 77.974515 51.451680 29.651397
F 104.709618 5.145165 7.822289
F 104.709618 5.145165 29.651397
F 104.709618 28.298423 7.822289
F 104.709618 28.298423 29.651397
F 104.709618 51.451680 7.822289
F 104.709618 51.451680 29.651397
F 77.974515 12.862917 7.822288
F 77.974515 12.862917 29.651396
F 77.974515 36.016175 7.822288
F 77.974515 36.016175 29.651396
F 77.974515 59.169432 7.822288
F 77.974515 59.169432 29.651396
F 104.709618 12.862917 7.822288
F 104.709618 12.862917 29.651396
F 104.709618 36.016175 7.822288
F 104.709618 36.016175 29.651396
F 104.709618 59.169432 7.822288
F 104.709618 59.169432 29.651396
F 77.974515 20.580673 7.822289
F 77.974515 20.580673 29.651396
F 77.974515 43.733930 7.822289
F 77.974515 43.733930 29.651396
F 77.974515 66.887188 7.822289
F 77.974515 66.887188 29.651396
F 104.709618 20.580673 7.822289
F 104.709618 20.580673 29.651396
F 104.709618 43.733930 7.822289
F 104.709618 43.733930 29.651396
F 104.709618 66.887188 7.822289
F 104.709618 66.887188 29.651396
F 60.151119 5.145165 10.550927
F 60.151119 5.145165 32.380034
F 60.151119 28.298423 10.550927
F 60.151119 28.298423 32.380034
F 60.151119 51.451680 10.550927
F 60.151119 51.451680 32.380034
F 86.886223 5.145165 10.550927
F 86.886223 5.145165 32.380034
F 86.886223 28.298423 10.550927
F 86.886223 28.298423 32.380034
F 86.886223 51.451680 10.550927
F 86.886223 51.451680 32.380034
F 60.151119 12.862917 10.550927
F 60.151119 12.862917 32.380035
F 60.151119 36.016175 10.550927
F 60.151119 36.016175 32.380035
F 60.151119 59.169432 10.550927
F 60.151119 59.169432 32.380035
F 86.886223 12.862917 10.550927
F 86.886223 12.862917 32.380035
F 86.886223 36.016175 10.550927
F 86.886223 36.016175 32.380035
F 86.886223 59.169432 10.550927
F 86.886223 59.169432 32.380035
F 60.151119 20.580673 10.550927
F 60.151119 20.580673 32.380034
F 60.151119 43.733930 10.550927
F 60.151119 43.733930 32.380034
F 60.151119 66.887188 10.550927
F 60.151119 66.887188 32.380034
F 86.886223 20.580673 10.550927
F 86.886223 20.580673 32.380034
F 86.886223 43.733930 10.550927
F 86.886223 43.733930 32.380034
F 86.886223 66.887188 10.550927
F 86.886223 66.887188 32.380034
F 69.062822 5.145164 10.550928
F 69.062822 5.145164 32.380035
F 69.062822 28.298422 10.550928
F 69.062822 28.298422 32.380035
F 69.062822 51.451679 10.550928
F 69.062822 51.451679 32.380035
F 95.797925 5.145164 10.550928
F 95.797925 5.145164 32.380035
F 95.797925 28.298422 10.550928
F 95.797925 28.298422 32.380035
F 95.797925 51.451679 10.550928
F 95.797925 51.451679 32.380035
F 69.062822 12.862917 10.550928
F 69.062822 12.862917 32.380036
F 69.062822 36.016174 10.550928
F 69.062822 36.016174 32.380036
F 69.062822 59.169432 10.550928
F 69.062822 59.169432 32.380036
F 95.797925 12.862917 10.550928
F 95.797925 12.862917 32.380036
F 95.797925 36.016174 10.550928
F 95.797925 36.016174 32.380036
F 95.797925 59.169432 10.550928
F 95.797925 59.169432 32.380036
F 69.062822 20.580672 10.550928
F 69.062822 20.580672 32.380035
F 69.062822 43.733929 10.550928
F 69.062822 43.733929 32.380035
F 69.062822 66.887187 10.550928
F 69.062822 66.887187 32.380035
F 95.797925 20.580672 10.550928
F 95.797925 20.580672 32.380035
F 95.797925 43.733929 10.550928
F 95.797925 43.733929 32.380035
F 95.797925 66.887187 10.550928
F 95.797925 66.887187 32.380035
F 77.974526 5.145165 10.550926
F 77.974526 5.145165 32.380034
F 77.974526 28.298423 10.550926
F 77.974526 28.298423 32.380034
F 77.974526 51.451680 10.550926
F 77.974526 51.451680 32.380034
F 104.709629 5.145165 10.550926
F 104.709629 5.145165 32.380034
F 104.709629 28.298423 10.550926
F 104.709629 28.298423 32.380034
F 104.709629 51.451680 10.550926
F 104.709629 51.451680 32.380034
F 77.974526 12.862917 10.550927
F 77.974526 12.862917 32.380035
F 77.974526 36.016175 10.550927
F 77.974526 36.016175 32.380035
F 77.974526 59.169432 10.550927
F 77.974526 59.169432 32.380035
F 104.709629 12.862917 10.550927
F 104.709629 12.862917 32.380035
F 104.709629 36.016175 10.550927
F 104.709629 36.016175 32.380035
F 104.709629 59.169432 10.550927
F 104.709629 59.169432 32.380035
F 77.974526 20.580672 10.550927
F 77.974526 20.580672 32.380034
F 77.974526 43.733930 10.550927
F 77.974526 43.733930 32.380034
F 77.974526 66.887188 10.550927
F 77.974526 66.887188 32.380034
F 104.709629 20.580672 10.550927
F 104.709629 20.580672 32.380034
F 104.709629 43.733930 10.550927
F 104.709629 43.733930 32.380034
F 104.709629 66.887188 10.550927
F 104.709629 66.887188 32.380034
F 60.151109 7.717749 14.189111
F 60.151109 7.717749 36.018218
F 60.151109 30.871007 14.189111
F 60.151109 30.871007 36.018218
F 60.151109 54.024264 14.189111
F 60.151109 54.024264 36.018218
F 86.886212 7.717749 14.189111
F 86.886212 7.717749 36.018218
F 86.886212 30.871007 14.189111
F 86.886212 30.871007 36.018218
F 86.886212 54.024264 14.189111
F 86.886212 54.024264 36.018218
F 60.151109 15.435502 14.189112
F 60.151109 15.435502 36.018219
F 60.151109 38.588760 14.189112
F 60.151109 38.588760 36.018219
F 60.151109 61.742017 14.189112
F 60.151109 61.742017 36.018219
F 86.886212 15.435502 14.189112
F 86.886212 15.435502 36.018219
F 86.886212 38.588760 14.189112
F 86.886212 38.588760 36.018219
F 86.886212 61.742017 14.189112
F 86.886212 61.742017 36.018219
F 60.151109 0.000000 14.189111
F 60.151109 0.000000 36.018218
F 60.151109 23.153257 14.189111
F 60.151109 23.153257 36.018218
F 60.151109 46.306515 14.189111
F 60.151109 46.306515 36.018218
F 86.886212 0.000000 14.189111
F 86.886212 0.000000 36.018218
F 86.886212 23.153257 14.189111
F 86.886212 23.153257 36.018218
F 86.886212 46.306515 14.189111
F 86.886212 46.306515 36.018218
F 69.062811 7.717751 14.189112
F 69.062811 7.717751 36.018219
F 69.062811 30.871008 14.189112
F 69.062811 30.871008 36.018219
F 69.062811 54.024266 14.189112
F 69.062811 54.024266 36.018219
F 95.797914 7.717751 14.189112
F 95.797914 7.717751 36.018219
F 95.797914 30.871008 14.189112
F 95.797914 30.871008 36.018219
F 95.797914 54.024266 14.189112
F 95.797914 54.024266 36.018219
F 69.062811 15.435503 14.189113
F 69.062811 15.435503 36.018220
F 69.062811 38.588761 14.189113
F 69.062811 38.588761 36.018220
F 69.062811 61.742018 14.189113
F 69.062811 61.742018 36.018220
F 95.797914 15.435503 14.189113
F 95.797914 15.435503 36.018220
F 95.797914 38.588761 14.189113
F 95.797914 38.588761 36.018220
F 95.797914 61.742018 14.189113
F 95.797914 61.742018 36.018220
F 69.062811 0.000001 14.189112
F 69.062811 0.000001 36.018219
F 69.062811 23.153259 14.189112
F 69.062811 23.153259 36.018219
F 69.062811 46.306516 14.189112
F 69.062811 46.306516 36.018219
F 95.797914 0.000001 14.189112
F 95.797914 0.000001 36.018219
F 95.797914 23.153259 14.189112
F 95.797914 23.153259 36.018219
F 95.797914 46.306516 14.189112
F 95.797914 46.306516 36.018219
F 77.974516 7.717750 14.189111
F 77.974516 7.717750 36.018218
F 77.974516 30.871007 14.189111
F 77.974516 30.871007 36.018218
F 77.974516 54.024265 14.189111
F 77.974516 54.024265 36.018218
F 104.709620 7.717750 14.189111
F 104.709620 7.717750 36.018218
F 104.709620 30.871007 14.189111
F 104.709620 30.871007 36.018218
F 104.709620 54.024265 14.189111
F 104.709620 54.024265 36.018218
F 77.974516 15.435502 14.189112
F 77.974516 15.435502 36.018219
F 77.974516 38.588760 14.189112
F 77.974516 38.588760 36.018219
F 77.974516 61.742017 14.189112
F 77.974516 61.742017 36.018219
F 104.709620 15.435502 14.189112
F 104.709620 15.435502 36.018219
F 104.709620 38.588760 14.189112
F 104.709620 38.588760 36.018219
F 104.709620 61.742017 14.189112
F 104.709620 61.742017 36.018219
F 77.974516 0.000000 14.189111
F 77.974516 0.000000 36.018218
F 77.974516 23.153258 14.189111
F 77.974516 23.153258 36.018218
F 77.974516 46.306515 14.189111
F 77.974516 46.306515 36.018218
F 104.709620 0.000000 14.189111
F 104.709620 0.000000 36.018218
F 104.709620 23.153258 14.189111
F 104.709620 23.153258 36.018218
F 104.709620 46.306515 14.189111
F 104.709620 46.306515 36.018218
F 53.467349 1.286291 17.827295
F 53.467349 1.286291 39.656403
F 53.467349 24.439548 17.827295
F 53.467349 24.439548 39.656403
F 53.467349 47.592806 17.827295
F 53.467349 47.592806 39.656403
F 80.202453 1.286291 17.827295
F 80.202453 1.286291 39.656403
F 80.202453 24.439548 17.827295
F 80.202453 24.439548 39.656403
F 80.202453 47.592806 17.827295
F 80.202453 47.592806 39.656403
F 53.467349 9.004040 17.827295
F 53.467349 9.004040 39.656402
F 53.467349 32.157298 17.827295
F 53.467349 32.157298 39.656402
F 53.467349 55.310555 17.827295
F 53.467349 55.310555 39.656402
F 80.202453 9.004040 17.827295
F 80.202453 9.004040 39.656402
F 80.202453 32.157298 17.827295
F 80.202453 32.157298 39.656402
F 80.202453 55.310555 17.827295
F 80.202453 55.310555 39.656402
F 53.467349 16.721795 17.827296
F 53.467349 16.721795 39.656403
F 53.467349 39.875053 17.827296
F 53.467349 39.875053 39.656403
F 53.467349 63.028310 17.827296
F 53.467349 63.028310 39.656403
F 80.202453 16.721795 17.827296
F 80.202453 16.721795 39.656403
F 80.202453 39.875053 17.827296
F 80.202453 39.875053 39.656403
F 80.202453 63.028310 17.827296
F 80.202453 63.028310 39.656403
F 62.379047 1.286291 17.827295
F 62.379047 1.286291 39.656403
F 62.379047 24.439548 17.827295
F 62.379047 24.439548 39.656403
F 62.379047 47.592806 17.827295
F 62.379047 47.592806 39.656403
F 89.114150 1.286291 17.827295
F 89.114150 1.286291 39.656403
F 89.114150 24.439548 17.827295
F 89.114150 24.439548 39.656403
F 89.114150 47.592806 17.827295
F 89.114150 47.592806 39.656403
F 62.379047 9.004040 17.827295
F 62.379047 9.004040 39.656403
F 62.379047 32.157298 17.827295
F 62.379047 32.157298 39.656403
F 62.379047 55.310555 17.827295
F 62.379047 55.310555 39.656403
F 89.114150 9.004040 17.827295
F 89.114150 9.004040 39.656403
F 89.114150 32.157298 17.827295
F 89.114150 32.157298 39.656403
F 89.114150 55.310555 17.827295
F 89.114150 55.310555 39.656403
F 62.379047 16.721795 17.827296
F 62.379047 16.721795 39.656403
F 62.379047 39.875053 17.827296
F 62.379047 39.875053 39.656403
F 62.379047 63.028310 17.827296
F 62.379047 63.028310 39.656403
F 89.114150 16.721795 17.827296
F 89.114150 16.721795 39.656403
F 89.114150 39.875053 17.827296
F 89.114150 39.875053 39.656403
F 89.114150 63.028310 17.827296
F 89.114150 63.028310 39.656403
F 71.290750 1.286290 17.827296
F 71.290750 1.286290 39.656404
F 71.290750 24.439547 17.827296
F 71.290750 24.439547 39.656404
F 71.290750 47.592805 17.827296
F 71.290750 47.592805 39.656404
F 98.025853 1.286290 17.827296
F 98.025853 1.286290 39.656404
F 98.025853 24.439547 17.827296
F 98.025853 24.439547 39.656404
F 98.025853 47.592805 17.827296
F 98.025853 47.592805 39.656404
F 71.290750 9.004039 17.827296
F 71.290750 9.004039 39.656404
F 71.290750 32.157297 17.827296
F 71.290750 32.157297 39.656404
F 71.290750 55.310554 17.827296
F 71.290750 55.310554 39.656404
F 98.025853 9.004039 17.827296
F 98.025853 9.004039 39.656404
F 98.025853 32.157297 17.827296
F 98.025853 32.157297 39.656404
F 98.025853 55.310554 17.827296
F 98.025853 55.310554 39.656404
F 71.290750 16.721795 17.827297
F 71.290750 16.721795 39.656404
F 71.290750 39.875052 17.827297
F 71.290750 39.875052 39.656404
F 71.290750 63.028310 17.827297
F 71.290750 63.028310 39.656404
F 98.025853 16.721795 17.827297
F 98.025853 16.721795 39.656404
F 98.025853 39.875052 17.827297
F 98.025853 39.875052 39.656404
F 98.025853 63.028310 17.827297
F 98.025853 63.028310 39.656404
F 53.467336 3.858875 21.465480
F 53.467336 3.858875 43.294587
F 53.467336 27.012132 21.465480
F 53.467336 27.012132 43.294587
F 53.467336 50.165390 21.465480
F 53.467336 50.165390 43.294587
F 80.202439 3.858875 21.465480
F 80.202439 3.858875 43.294587
F 80.202439 27.012132 21.465480
F 80.202439 27.012132 43.294587
F 80.202439 50.165390 21.465480
F 80.202439 50.165390 43.294587
F 53.467336 11.576625 21.465480
F 53.467336 11.576625 43.294587
F 53.467336 34.729882 21.465480
F 53.467336 34.729882 43.294587
F 53.467336 57.883140 21.465480
F 53.467336 57.883140 43.294587
F 80.202439 11.576625 21.465480
F 80.202439 11.576625 43.294587
F 80.202439 34.729882 21.465480
F 80.202439 34.729882 43.294587
F 80.202439 57.883140 21.465480
F 80.202439 57.883140 43.294587
F 53.467336 19.294380 21.465480
F 53.467336 19.294380 43.294588
F 53.467336 42.447638 21.465480
F 53.467336 42.447638 43.294588
F 53.467336 65.600895 21.465480
F 53.467336 65.600895 43.294588
F 80.202439 19.294380 21.465480
F 80.202439 19.294380 43.294588
F 80.202439 42.447638 21.465480
F 80.202439 42.447638 43.294588
F 80.202439 65.600895 21.465480
F 80.202439 65.600895 43.294588
F 62.379031 3.858875 21.465480
F 62.379031 3.858875 43.294588
F 62.379031 27.012133 21.465480
F 62.379031 27.012133 43.294588
F 62.379031 50.165390 21.465480
F 62.379031 50.165390 43.294588
F 89.114134 3.858875 21.465480
F 89.114134 3.858875 43.294588
F 89.114134 27.012133 21.465480
F 89.114134 27.012133 43.294588
F 89.114134 50.165390 21.465480
F 89.114134 50.165390 43.294588
F 62.379031 11.576625 21.465480
F 62.379031 11.576625 43.294588
F 62.379031 34.729883 21.465480
F 62.379031 34.729883 43.294588
F 62.379031 57.883140 21.465480
F 62.379031 57.883140 43.294588
F 89.114134 11.576625 21.465480
F 89.114134 11.576625 43.294588
F 89.114134 34.729883 21.465480
F 89.114134 34.729883 43.294588
F 89.114134 57.883140 21.465480
F 89.114134 57.883140 43.294588
F 62.379031 19.294380 21.465481
F 62.379031 19.294380 43.294588
F 62.379031 42.447638 21.465481
F 62.379031 42.447638 43.294588
F 62.379031 65.600896 21.465481
F 62.379031 65.600896 43.294588
F 89.114134 19.294380 21.465481
F 89.114134 19.294380 43.294588
F 89.114134 42.447638 21.465481
F 89.114134 42.447638 43.294588
F 89.114134 65.600896 21.465481
F 89.114134 65.600896 43.294588
F 71.290736 3.858876 21.465481
F 71.290736 3.858876 43.294589
F 71.290736 27.012134 21.465481
F 71.290736 27.012134 43.294589
F 71.290736 50.165391 21.465481
F 71.290736 50.165391 43.294589
F 98.025840 3.858876 21.465481
F 98.025840 3.858876 43.294589
F 98.025840 27.012134 21.465481
F 98.025840 27.012134 43.294589
F 98.025840 50.165391 21.465481
F 98.025840 50.165391 43.294589
F 71.290736 11.576626 21.465481
F 71.290736 11.576626 43.294589
F 71.290736 34.729884 21.465481
F 71.290736 34.729884 43.294589
F 71.290736 57.883141 21.465481
F 71.290736 57.883141 43.294589
F 98.025840 11.576626 21.465481
F 98.025840 11.576626 43.294589
F 98.025840 34.729884 21.465481
F 98.025840 34.729884 43.294589
F 98.025840 57.883141 21.465481
F 98.025840 57.883141 43.294589
F 71.290736 19.294382 21.465482
F 71.290736 19.294382 43.294589
F 71.290736 42.447639 21.465482
F 71.290736 42.447639 43.294589
F 71.290736 65.600897 21.465482
F 71.290736 65.600897 43.294589
F 98.025840 19.294382 21.465482
F 98.025840 19.294382 43.294589
F 98.025840 42.447639 21.465482
F 98.025840 42.447639 43.294589
F 98.025840 65.600897 21.465482
F 98.025840 65.600897 43.294589
F 53.467347 3.858875 18.736843
F 53.467347 3.858875 40.565950
F 53.467347 27.012133 18.736843
F 53.467347 27.012133 40.565950
F 53.467347 50.165390 18.736843
F 53.467347 50.165390 40.565950
F 80.202451 3.858875 18.736843
F 80.202451 3.858875 40.565950
F 80.202451 27.012133 18.736843
F 80.202451 27.012133 40.565950
F 80.202451 50.165390 18.736843
F 80.202451 50.165390 40.565950
F 53.467347 11.576625 18.736842
F 53.467347 11.576625 40.565950
F 53.467347 34.729883 18.736842
F 53.467347 34.729883 40.565950
F 53.467347 57.883140 18.736842
F 53.467347 57.883140 40.565950
F 80.202451 11.576625 18.736842
F 80.202451 11.576625 40.565950
F 80.202451 34.729883 18.736842
F 80.202451 34.729883 40.565950
F 80.202451 57.883140 18.736842
F 80.202451 57.883140 40.565950
F 53.467347 19.294381 18.736842
F 53.467347 19.294381 40.565949
F 53.467347 42.447638 18.736842
F 53.467347 42.447638 40.565949
F 53.467347 65.600896 18.736842
F 53.467347 65.600896 40.565949
F 80.202451 19.294381 18.736842
F 80.202451 19.294381 40.565949
F 80.202451 42.447638 18.736842
F 80.202451 42.447638 40.565949
F 80.202451 65.600896 18.736842
F 80.202451 65.600896 40.565949
F 62.379044 3.858875 18.736842
F 62.379044 3.858875 40.565950
F 62.379044 27.012133 18.736842
F 62.379044 27.012133 40.565950
F 62.379044 50.165390 18.736842
F 62.379044 50.165390 40.565950
F 89.114147 3.858875 18.736842
F 89.114147 3.858875 40.565950
F 89.114147 27.012133 18.736842
F 89.114147 27.012133 40.565950
F 89.114147 50.165390 18.736842
F 89.114147 50.165390 40.565950
F 62.379044 11.576625 18.736842
F 62.379044 11.576625 40.565950
F 62.379044 34.729883 18.736842
F 62.379044 34.729883 40.565950
F 62.379044 57.883140 18.736842
F 62.379044 57.883140 40.565950
F 89.114147 11.576625 18.736842
F 89.114147 11.576625 40.565950
F 89.114147 34.729883 18.736842
F 89.114147 34.729883 40.565950
F 89.114147 57.883140 18.736842
F 89.114147 57.883140 40.565950
F 62.379044 19.294381 18.736842
F 62.379044 19.294381 40.565949
F 62.379044 42.447638 18.736842
F 62.379044 42.447638 40.565949
F 62.379044 65.600896 18.736842
F 62.379044 65.600896 40.565949
F 89.114147 19.294381 18.736842
F 89.114147 19.294381 40.565949
F 89.114147 42.447638 18.736842
F 89.114147 42.447638 40.565949
F 89.114147 65.600896 18.736842
F 89.114147 65.600896 40.565949
F 71.290748 3.858876 18.736841
F 71.290748 3.858876 40.565949
F 71.290748 27.012133 18.736841
F 71.290748 27.012133 40.565949
F 71.290748 50.165391 18.736841
F 71.290748 50.165391 40.565949
F 98.025852 3.858876 18.736841
F 98.025852 3.858876 40.565949
F 98.025852 27.012133 18.736841
F 98.025852 27.012133 40.565949
F 98.025852 50.165391 18.736841
F 98.025852 50.165391 40.565949
F 71.290748 11.576626 18.736841
F 71.290748 11.576626 40.565949
F 71.290748 34.729883 18.736841
F 71.290748 34.729883 40.565949
F 71.290748 57.883141 18.736841
F 71.290748 57.883141 40.565949
F 98.025852 11.576626 18.736841
F 98.025852 11.576626 40.565949
F 98.025852 34.729883 18.736841
F 98.025852 34.729883 40.565949
F 98.025852 57.883141 18.736841
F 98.025852 57.883141 40.565949
F 71.290748 19.294381 18.736841
F 71.290748 19.294381 40.565948
F 71.290748 42.447639 18.736841
F 71.290748 42.447639 40.565948
F 71.290748 65.600896 18.736841
F 71.290748 65.600896 40.565948
F 98.025852 19.294381 18.736841
F 98.025852 19.294381 40.565948
F 98.025852 42.447639 18.736841
F 98.025852 42.447639 40.565948
F 98.025852 65.600896 18.736841
F 98.025852 65.600896 40.565948
F 53.467337 1.286291 15.098658
F 53.467337 1.286291 36.927765
F 53.467337 24.439549 15.098658
F 53.467337 24.439549 36.927765
F 53.467337 47.592806 15.098658
F 53.467337 47.592806 36.927765
F 80.202441 1.286291 15.098658
F 80.202441 1.286291 36.927765
F 80.202441 24.439549 15.098658
F 80.202441 24.439549 36.927765
F 80.202441 47.592806 15.098658
F 80.202441 47.592806 36.927765
F 53.467337 9.004040 15.098658
F 53.467337 9.004040 36.927765
F 53.467337 32.157298 15.098658
F 53.467337 32.157298 36.927765
F 53.467337 55.310555 15.098658
F 53.467337 55.310555 36.927765
F 80.202441 9.004040 15.098658
F 80.202441 9.004040 36.927765
F 80.202441 32.157298 15.098658
F 80.202441 32.157298 36.927765
F 80.202441 55.310555 15.098658
F 80.202441 55.310555 36.927765
F 53.467337 16.721796 15.098657
F 53.467337 16.721796 36.927764
F 53.467337 39.875053 15.098657
F 53.467337 39.875053 36.927764
F 53.467337 63.028311 15.098657
F 53.467337 63.028311 36.927764
F 80.202441 16.721796 15.098657
F 80.202441 16.721796 36.927764
F 80.202441 39.875053 15.098657
F 80.202441 39.875053 36.927764
F 80.202441 63.028311 15.098657
F 80.202441 63.028311 36.927764
F 62.379033 1.286291 15.098658
F 62.379033 1.286291 36.927765
F 62.379033 24.439548 15.098658
F 62.379033 24.439548 36.927765
F 62.379033 47.592806 15.098658
F 62.379033 47.592806 36.927765
F 89.114137 1.286291 15.098658
F 89.114137 1.286291 36.927765
F 89.114137 24.439548 15.098658
F 89.114137 24.439548 36.927765
F 89.114137 47.592806 15.098658
F 89.114137 47.592806 36.927765
F 62.379033 9.004040 15.098658
F 62.379033 9.004040 36.927765
F 62.379033 32.157298 15.098658
F 62.379033 32.157298 36.927765
F 62.379033 55.310555 15.098658
F 62.379033 55.310555 36.927765
F 89.114137 9.004040 15.098658
F 89.114137 9.004040 36.927765
F 89.114137 32.157298 15.098658
F 89.114137 32.157298 36.927765
F 89.114137 55.310555 15.098658
F 89.114137 55.310555 36.927765
F 62.379033 16.721795 15.098657
F 62.379033 16.721795 36.927764
F 62.379033 39.875053 15.098657
F 62.379033 39.875053 36.927764
F 62.379033 63.028310 15.098657
F 62.379033 63.028310 36.927764
F 89.114137 16.721795 15.098657
F 89.114137 16.721795 36.927764
F 89.114137 39.875053 15.098657
F 89.114137 39.875053 36.927764
F 89.114137 63.028310 15.098657
F 89.114137 63.028310 36.927764
F 71.290738 1.286290 15.098656
F 71.290738 1.286290 36.927764
F 71.290738 24.439547 15.098656
F 71.290738 24.439547 36.927764
F 71.290738 47.592805 15.098656
F 71.290738 47.592805 36.927764
F 98.025841 1.286290 15.098656
F 98.025841 1.286290 36.927764
F 98.025841 24.439547 15.098656
F 98.025841 24.439547 36.927764
F 98.025841 47.592805 15.098656
F 98.025841 47.592805 36.927764
F 71.290738 9.004039 15.098656
F 71.290738 9.004039 36.927764
F 71.290738 32.157296 15.098656
F 71.290738 32.157296 36.927764
F 71.290738 55.310554 15.098656
F 71.290738 55.310554 36.927764
F 98.025841 9.004039 15.098656
F 98.025841 9.004039 36.927764
F 98.025841 32.157296 15.098656
F 98.025841 32.157296 36.927764
F 98.025841 55.310554 15.098656
F 98.025841 55.310554 36.927764
F 71.290738 16.721794 15.098656
F 71.290738 16.721794 36.927763
F 71.290738 39.875052 15.098656
F 71.290738 39.875052 36.927763
F 71.290738 63.028309 15.098656
F 71.290738 63.028309 36.927763
F 98.025841 16.721794 15.098656
F 98.025841 16.721794 36.927763
F 98.025841 39.875052 15.098656
F 98.025841 39.875052 36.927763
F 98.025841 63.028309 15.098656
F 98.025841 63.028309 36.927763
F 55.695274 7.717750 18.736843
F 55.695274 7.717750 40.565950
F 55.695274 30.871007 18.736843
F 55.695274 30.871007 40.565950
F 55.695274 54.024265 18.736843
F 55.695274 54.024265 40.565950
F 82.430377 7.717750 18.736843
F 82.430377 7.717750 40.565950
F 82.430377 30.871007 18.736843
F 82.430377 30.871007 40.565950
F 82.430377 54.024265 18.736843
F 82.430377 54.024265 40.565950
F 55.695274 15.435503 18.736842
F 55.695274 15.435503 40.565949
F 55.695274 38.588760 18.736842
F 55.695274 38.588760 40.565949
F 55.695274 61.742018 18.736842
F 55.695274 61.742018 40.565949
F 82.430377 15.435503 18.736842
F 82.430377 15.435503 40.565949
F 82.430377 38.588760 18.736842
F 82.430377 38.588760 40.565949
F 82.430377 61.742018 18.736842
F 82.430377 61.742018 40.565949
F 55.695274 0.000000 18.736842
F 55.695274 0.000000 40.565950
F 55.695274 23.153258 18.736842
F 55.695274 23.153258 40.565950
F 55.695274 46.306515 18.736842
F 55.695274 46.306515 40.565950
F 82.430377 0.000000 18.736842
F 82.430377 0.000000 40.565950
F 82.430377 23.153258 18.736842
F 82.430377 23.153258 40.565950
F 82.430377 46.306515 18.736842
F 82.430377 46.306515 40.565950
F 64.606972 7.717750 18.736843
F 64.606972 7.717750 40.565950
F 64.606972 30.871007 18.736843
F 64.606972 30.871007 40.565950
F 64.606972 54.024265 18.736843
F 64.606972 54.024265 40.565950
F 91.342075 7.717750 18.736843
F 91.342075 7.717750 40.565950
F 91.342075 30.871007 18.736843
F 91.342075 30.871007 40.565950
F 91.342075 54.024265 18.736843
F 91.342075 54.024265 40.565950
F 64.606972 15.435502 18.736841
F 64.606972 15.435502 40.565949
F 64.606972 38.588760 18.736841
F 64.606972 38.588760 40.565949
F 64.606972 61.742017 18.736841
F 64.606972 61.742017 40.565949
F 91.342075 15.435502 18.736841
F 91.342075 15.435502 40.565949
F 91.342075 38.588760 18.736841
F 91.342075 38.588760 40.565949
F 91.342075 61.742017 18.736841
F 91.342075 61.742017 40.565949
F 64.606972 0.000000 18.736842
F 64.606972 0.000000 40.565950
F 64.606972 23.153258 18.736842
F 64.606972 23.153258 40.565950
F 64.606972 46.306515 18.736842
F 64.606972 46.306515 40.565950
F 91.342075 0.000000 18.736842
F 91.342075 0.000000 40.565950
F 91.342075 23.153258 18.736842
F 91.342075 23.153258 40.565950
F 91.342075 46.306515 18.736842
F 91.342075 46.306515 40.565950
F 73.518676 7.717750 18.736842
F 73.518676 7.717750 40.565949
F 73.518676 30.871008 18.736842
F 73.518676 30.871008 40.565949
F 73.518676 54.024265 18.736842
F 73.518676 54.024265 40.565949
F 100.253780 7.717750 18.736842
F 100.253780 7.717750 40.565949
F 100.253780 30.871008 18.736842
F 100.253780 30.871008 40.565949
F 100.253780 54.024265 18.736842
F 100.253780 54.024265 40.565949
F 73.518676 15.435503 18.736841
F 73.518676 15.435503 40.565948
F 73.518676 38.588760 18.736841
F 73.518676 38.588760 40.565948
F 73.518676 61.742018 18.736841
F 73.518676 61.742018 40.565948
F 100.253780 15.435503 18.736841
F 100.253780 15.435503 40.565948
F 100.253780 38.588760 18.736841
F 100.253780 38.588760 40.565948
F 100.253780 61.742018 18.736841
F 100.253780 61.742018 40.565948
F 73.518676 0.000001 18.736842
F 73.518676 0.000001 40.565949
F 73.518676 23.153258 18.736842
F 73.518676 23.153258 40.565949
F 73.518676 46.306516 18.736842
F 73.518676 46.306516 40.565949
F 100.253780 0.000001 18.736842
F 100.253780 0.000001 40.565949
F 100.253780 23.153258 18.736842
F 100.253780 23.153258 40.565949
F 100.253780 46.306516 18.736842
F 100.253780 46.306516 40.565949
F 55.695259 5.145166 15.098658
F 55.695259 5.145166 36.927765
F 55.695259 28.298423 15.098658
F 55.695259 28.298423 36.927765
F 55.695259 51.451681 15.098658
F 55.695259 51.451681 36.927765
F 82.430363 5.145166 15.098658
F 82.430363 5.145166 36.927765
F 82.430363 28.298423 15.098658
F 82.430363 28.298423 36.927765
F 82.430363 51.451681 15.098658
F 82.430363 51.451681 36.927765
F 55.695259 12.862918 15.098657
F 55.695259 12.862918 36.927764
F 55.695259 36.016175 15.098657
F 55.695259 36.016175 36.927764
F 55.695259 59.169433 15.098657
F 55.695259 59.169433 36.927764
F 82.430363 12.862918 15.098657
F 82.430363 12.862918 36.927764
F 82.430363 36.016175 15.098657
F 82.430363 36.016175 36.927764
F 82.430363 59.169433 15.098657
F 82.430363 59.169433 36.927764
F 55.695259 20.580673 15.098658
F 55.695259 20.580673 36.927765
F 55.695259 43.733931 15.098658
F 55.695259 43.733931 36.927765
F 55.695259 66.887188 15.098658
F 55.695259 66.887188 36.927765
F 82.430363 20.580673 15.098658
F 82.430363 20.580673 36.927765
F 82.430363 43.733931 15.098658
F 82.430363 43.733931 36.927765
F 82.430363 66.887188 15.098658
F 82.430363 66.887188 36.927765
F 64.606956 5.145165 15.098657
F 64.606956 5.145165 36.927765
F 64.606956 28.298422 15.098657
F 64.606956 28.298422 36.927765
F 64.606956 51.451680 15.098657
F 64.606956 51.451680 36.927765
F 91.342059 5.145165 15.098657
F 91.342059 5.145165 36.927765
F 91.342059 28.298422 15.098657
F 91.342059 28.298422 36.927765
F 91.342059 51.451680 15.098657
F 91.342059 51.451680 36.927765
F 64.606956 12.862917 15.098656
F 64.606956 12.862917 36.927764
F 64.606956 36.016174 15.098656
F 64.606956 36.016174 36.927764
F 64.606956 59.169432 15.098656
F 64.606956 59.169432 36.927764
F 91.342059 12.862917 15.098656
F 91.342059 12.862917 36.927764
F 91.342059 36.016174 15.098656
F 91.342059 36.016174 36.927764
F 91.342059 59.169432 15.098656
F 91.342059 59.169432 36.927764
F 64.606956 20.580672 15.098657
F 64.606956 20.580672 36.927765
F 64.606956 43.733930 15.098657
F 64.606956 43.733930 36.927765
F 64.606956 66.887187 15.098657
F 64.606956 66.887187 36.927765
F 91.342059 20.580672 15.098657
F 91.342059 20.580672 36.927765
F 91.342059 43.733930 15.098657
F 91.342059 43.733930 36.927765
F 91.342059 66.887187 15.098657
F 91.342059 66.887187 36.927765
F 73.518663 5.145164 15.098657
F 73.518663 5.145164 36.927764
F 73.518663 28.298422 15.098657
F 73.518663 28.298422 36.927764
F 73.518663 51.451679 15.098657
F 73.518663 51.451679 36.927764
F 100.253767 5.145164 15.098657
F 100.253767 5.145164 36.927764
F 100.253767 28.298422 15.098657
F 100.253767 28.298422 36.927764
F 100.253767 51.451679 15.098657
F 100.253767 51.451679 36.927764
F 73.518663 12.862916 15.098656
F 73.518663 12.862916 36.927763
F 73.518663 36.016174 15.098656
F 73.518663 36.016174 36.927763
F 73.518663 59.169431 15.098656
F 73.518663 59.169431 36.927763
F 100.253767 12.862916 15.098656
F 100.253767 12.862916 36.927763
F 100.253767 36.016174 15.098656
F 100.253767 36.016174 36.927763
F 100.253767 59.169431 15.098656
F 100.253767 59.169431 36.927763
F 73.518663 20.580672 15.098657
F 73.518663 20.580672 36.927764
F 73.518663 43.733929 15.098657
F 73.518663 43.733929 36.927764
F 73.518663 66.887187 15.098657
F 73.518663 66.887187 36.927764
F 100.253767 20.580672 15.098657
F 100.253767 20.580672 36.927764
F 100.253767 43.733929 15.098657
F 100.253767 43.733929 36.927764
F 100.253767 66.887187 15.098657
F 100.253767 66.887187 36.927764
F 55.695271 5.145165 17.827295
F 55.695271 5.145165 39.656402
F 55.695271 28.298423 17.827295
F 55.695271 28.298423 39.656402
F 55.695271 51.451680 17.827295
F 55.695271 51.451680 39.656402
F 82.430375 5.145165 17.827295
F 82.430375 5.145165 39.656402
F 82.430375 28.298423 17.827295
F 82.430375 28.298423 39.656402
F 82.430375 51.451680 17.827295
F 82.430375 51.451680 39.656402
F 55.695271 12.862917 17.827296
F 55.695271 12.862917 39.656403
F 55.695271 36.016175 17.827296
F 55.695271 36.016175 39.656403
F 55.695271 59.169432 17.827296
F 55.695271 59.169432 39.656403
F 82.430375 12.862917 17.827296
F 82.430375 12.862917 39.656403
F 82.430375 36.016175 17.827296
F 82.430375 36.016175 39.656403
F 82.430375 59.169432 17.827296
F 82.430375 59.169432 39.656403
F 55.695271 20.580673 17.827295
F 55.695271 20.580673 39.656403
F 55.695271 43.733930 17.827295
F 55.695271 43.733930 39.656403
F 55.695271 66.887188 17.827295
F 55.695271 66.887188 39.656403
F 82.430375 20.580673 17.827295
F 82.430375 20.580673 39.656403
F 82.430375 43.733930 17.827295
F 82.430375 43.733930 39.656403
F 82.430375 66.887188 17.827295
F 82.430375 66.887188 39.656403
F 64.606969 5.145165 17.827295
F 64.606969 5.145165 39.656403
F 64.606969 28.298422 17.827295
F 64.606969 28.298422 39.656403
F 64.606969 51.451680 17.827295
F 64.606969 51.451680 39.656403
F 91.342072 5.145165 17.827295
F 91.342072 5.145165 39.656403
F 91.342072 28.298422 17.827295
F 91.342072 28.298422 39.656403
F 91.342072 51.451680 17.827295
F 91.342072 51.451680 39.656403
F 64.606969 12.862917 17.827296
F 64.606969 12.862917 39.656404
F 64.606969 36.016175 17.827296
F 64.606969 36.016175 39.656404
F 64.606969 59.169432 17.827296
F 64.606969 59.169432 39.656404
F 91.342072 12.862917 17.827296
F 91.342072 12.862917 39.656404
F 91.342072 36.016175 17.827296
F 91.342072 36.016175 39.656404
F 91.342072 59.169432 17.827296
F 91.342072 59.169432 39.656404
F 64.606969 20.580672 17.827296
F 64.606969 20.580672 39.656403
F 64.606969 43.733930 17.827296
F 64.606969 43.733930 39.656403
F 64.606969 66.887187 17.827296
F 64.606969 66.887187 39.656403
F 91.342072 20.580672 17.827296
F 91.342072 20.580672 39.656403
F 91.342072 43.733930 17.827296
F 91.342072 43.733930 39.656403
F 91.342072 66.887187 17.827296
F 91.342072 66.887187 39.656403
F 73.518675 5.145164 17.827296
F 73.518675 5.145164 39.656403
F 73.518675 28.298422 17.827296
F 73.518675 28.298422 39.656403
F 73.518675 51.451679 17.827296
F 73.518675 51.451679 39.656403
F 100.253778 5.145164 17.827296
F 100.253778 5.145164 39.656403
F 100.253778 28.298422 17.827296
F 100.253778 28.298422 39.656403
F 100.253778 51.451679 17.827296
F 100.253778 51.451679 39.656403
F 73.518675 12.862917 17.827297
F 73.518675 12.862917 39.656404
F 73.518675 36.016174 17.827297
F 73.518675 36.016174 39.656404
F 73.518675 59.169432 17.827297
F 73.518675 59.169432 39.656404
F 100.253778 12.862917 17.827297
F 100.253778 12.862917 39.656404
F 100.253778 36.016174 17.827297
F 100.253778 36.016174 39.656404
F 100.253778 59.169432 17.827297
F 100.253778 59.169432 39.656404
F 73.518675 20.580672 17.827296
F 73.518675 20.580672 39.656403
F 73.518675 43.733929 17.827296
F 73.518675 43.733929 39.656403
F 73.518675 66.887187 17.827296
F 73.518675 66.887187 39.656403
F 100.253778 20.580672 17.827296
F 100.253778 20.580672 39.656403
F 100.253778 43.733929 17.827296
F 100.253778 43.733929 39.656403
F 100.253778 66.887187 17.827296
F 100.253778 66.887187 39.656403
F 55.695261 7.717749 21.465480
F 55.695261 7.717749 43.294587
F 55.695261 30.871007 21.465480
F 55.695261 30.871007 43.294587
F 55.695261 54.024264 21.465480
F 55.695261 54.024264 43.294587
F 82.430365 7.717749 21.465480
F 82.430365 7.717749 43.294587
F 82.430365 30.871007 21.465480
F 82.430365 30.871007 43.294587
F 82.430365 54.024264 21.465480
F 82.430365 54.024264 43.294587
F 55.695261 15.435502 21.465481
F 55.695261 15.435502 43.294588
F 55.695261 38.588760 21.465481
F 55.695261 38.588760 43.294588
F 55.695261 61.742017 21.465481
F 55.695261 61.742017 43.294588
F 82.430365 15.435502 21.465481
F 82.430365 15.435502 43.294588
F 82.430365 38.588760 21.465481
F 82.430365 38.588760 43.294588
F 82.430365 61.742017 21.465481
F 82.430365 61.742017 43.294588
F 55.695261 0.000000 21.465480
F 55.695261 0.000000 43.294587
F 55.695261 23.153257 21.465480
F 55.695261 23.153257 43.294587
F 55.695261 46.306515 21.465480
F 55.695261 46.306515 43.294587
F 82.430365 0.000000 21.465480
F 82.430365 0.000000 43.294587
F 82.430365 23.153257 21.465480
F 82.430365 23.153257 43.294587
F 82.430365 46.306515 21.465480
F 82.430365 46.306515 43.294587
F 64.606958 7.717750 21.465480
F 64.606958 7.717750 43.294588
F 64.606958 30.871007 21.465480
F 64.606958 30.871007 43.294588
F 64.606958 54.024265 21.465480
F 64.606958 54.024265 43.294588
F 91.342062 7.717750 21.465480
F 91.342062 7.717750 43.294588
F 91.342062 30.871007 21.465480
F 91.342062 30.871007 43.294588
F 91.342062 54.024265 21.465480
F 91.342062 54.024265 43.294588
F 64.606958 15.435503 21.465481
F 64.606958 15.435503 43.294589
F 64.606958 38.588760 21.465481
F 64.606958 38.588760 43.294589
F 64.606958 61.742018 21.465481
F 64.606958 61.742018 43.294589
F 91.342062 15.435503 21.465481
F 91.342062 15.435503 43.294589
F 91.342062 38.588760 21.465481
F 91.342062 38.588760 43.294589
F 91.342062 61.742018 21.465481
F 91.342062 61.742018 43.294589
F 64.606958 0.000000 21.465480
F 64.606958 0.000000 43.294588
F 64.606958 23.153258 21.465480
F 64.606958 23.153258 43.294588
F 64.606958 46.306515 21.465480
F 64.606958 46.306515 43.294588
F 91.342062 0.000000 21.465480
F 91.342062 0.000000 43.294588
F 91.342062 23.153258 21.465480
F 91.342062 23.153258 43.294588
F 91.342062 46.306515 21.465480
F 91.342062 46.306515 43.294588
F 73.518665 7.717751 21.465481
F 73.518665 7.717751 43.294588
F 73.518665 30.871008 21.465481
F 73.518665 30.871008 43.294588
F 73.518665 54.024266 21.465481
F 73.518665 54.024266 43.294588
F 100.253768 7.717751 21.465481
F 100.253768 7.717751 43.294588
F 100.253768 30.871008 21.465481
F 100.253768 30.871008 43.294588
F 100.253768 54.024266 21.465481
F 100.253768 54.024266 43.294588
F 73.518665 15.435503 21.465482
F 73.518665 15.435503 43.294589
F 73.518665 38.588761 21.465482
F 73.518665 38.588761 43.294589
F 73.518665 61.742018 21.465482
F 73.518665 61.742018 43.294589
F 100.253768 15.435503 21.465482
F 100.253768 15.435503 43.294589
F 100.253768 38.588761 21.465482
F 100.253768 38.588761 43.294589
F 100.253768 61.742018 21.465482
F 100.253768 61.742018 43.294589
F 73.518665 0.000001 21.465481
F 73.518665 0.000001 43.294588
F 73.518665 23.153259 21.465481
F 73.518665 23.153259 43.294588
F 73.518665 46.306516 21.465481
F 73.518665 46.306516 43.294588
F 100.253768 0.000001 21.465481
F 100.253768 0.000001 43.294588
F 100.253768 23.153259 21.465481
F 100.253768 23.153259 43.294588
F 100.253768 46.306516 21.465481
F 100.253768 46.306516 43.294588
F 57.923198 1.286291 17.827295
F 57.923198 1.286291 39.656403
F 57.923198 24.439548 17.827295
F 57.923198 24.439548 39.656403
F 57.923198 47.592806 17.827295
F 57.923198 47.592806 39.656403
F 84.658301 1.286291 17.827295
F 84.658301 1.286291 39.656403
F 84.658301 24.439548 17.827295
F 84.658301 24.439548 39.656403
F 84.658301 47.592806 17.827295
F 84.658301 47.592806 39.656403
F 57.923198 9.004040 17.827295
F 57.923198 9.004040 39.656403
F 57.923198 32.157298 17.827295
F 57.923198 32.157298 39.656403
F 57.923198 55.310555 17.827295
F 57.923198 55.310555 39.656403
F 84.658301 9.004040 17.827295
F 84.658301 9.004040 39.656403
F 84.658301 32.157298 17.827295
F 84.658301 32.157298 39.656403
F 84.658301 55.310555 17.827295
F 84.658301 55.310555 39.656403
F 57.923198 16.721795 17.827296
F 57.923198 16.721795 39.656403
F 57.923198 39.875053 17.827296
F 57.923198 39.875053 39.656403
F 57.923198 63.028310 17.827296
F 57.923198 63.028310 39.656403
F 84.658301 16.721795 17.827296
F 84.658301 16.721795 39.656403
F 84.658301 39.875053 17.827296
F 84.658301 39.875053 39.656403
F 84.658301 63.028310 17.827296
F 84.658301 63.028310 39.656403
F 66.834897 1.286290 17.827296
F 66.834897 1.286290 39.656403
F 66.834897 24.439548 17.827296
F 66.834897 24.439548 39.656403
F 66.834897 47.592806 17.827296
F 66.834897 47.592806 39.656403
F 93.570000 1.286290 17.827296
F 93.570000 1.286290 39.656403
F 93.570000 24.439548 17.827296
F 93.570000 24.439548 39.656403
F 93.570000 47.592806 17.827296
F 93.570000 47.592806 39.656403
F 66.834897 9.004040 17.827296
F 66.834897 9.004040 39.656403
F 66.834897 32.157297 17.827296
F 66.834897 32.157297 39.656403
F 66.834897 55.310555 17.827296
F 66.834897 55.310555 39.656403
F 93.570000 9.004040 17.827296
F 93.570000 9.004040 39.656403
F 93.570000 32.157297 17.827296
F 93.570000 32.157297 39.656403
F 93.570000 55.310555 17.827296
F 93.570000 55.310555 39.656403
F 66.834897 16.721795 17.827296
F 66.834897 16.721795 39.656404
F 66.834897 39.875053 17.827296
F 66.834897 39.875053 39.656404
F 66.834897 63.028310 17.827296
F 66.834897 63.028310 39.656404
F 93.570000 16.721795 17.827296
F 93.570000 16.721795 39.656404
F 93.570000 39.875053 17.827296
F 93.570000 39.875053 39.656404
F 93.570000 63.028310 17.827296
F 93.570000 63.028310 39.656404
F 75.746602 1.286290 17.827296
F 75.746602 1.286290 39.656403
F 75.746602 24.439548 17.827296
F 75.746602 24.439548 39.656403
F 75.746602 47.592805 17.827296
F 75.746602 47.592805 39.656403
F 102.481706 1.286290 17.827296
F 102.481706 1.286290 39.656403
F 102.481706 24.439548 17.827296
F 102.481706 24.439548 39.656403
F 102.481706 47.592805 17.827296
F 102.481706 47.592805 39.656403
F 75.746602 9.004040 17.827296
F 75.746602 9.004040 39.656403
F 75.746602 32.157297 17.827296
F 75.746602 32.157297 39.656403
F 75.746602 55.310555 17.827296
F 75.746602 55.310555 39.656403
F 102.481706 9.004040 17.827296
F 102.481706 9.004040 39.656403
F 102.481706 32.157297 17.827296
F 102.481706 32.157297 39.656403
F 102.481706 55.310555 17.827296
F 102.481706 55.310555 39.656403
F 75.746602 16.721795 17.827296
F 75.746602 16.721795 39.656404
F 75.746602 39.875052 17.827296
F 75.746602 39.875052 39.656404
F 75.746602 63.028310 17.827296
F 75.746602 63.028310 39.656404
F 102.481706 16.721795 17.827296
F 102.481706 16.721795 39.656404
F 102.481706 39.875052 17.827296
F 102.481706 39.875052 39.656404
F 102.481706 63.028310 17.827296
F 102.481706 63.028310 39.656404
F 57.923183 3.858875 21.465480
F 57.923183 3.858875 43.294587
F 57.923183 27.012132 21.465480
F 57.923183 27.012132 43.294587
F 57.923183 50.165390 21.465480
F 57.923183 50.165390 43.294587
F 84.658286 3.858875 21.465480
F 84.658286 3.858875 43.294587
F 84.658286 27.012132 21.465480
F 84.658286 27.012132 43.294587
F 84.658286 50.165390 21.465480
F 84.658286 50.165390 43.294587
F 57.923183 11.576625 21.465480
F 57.923183 11.576625 43.294587
F 57.923183 34.729882 21.465480
F 57.923183 34.729882 43.294587
F 57.923183 57.883140 21.465480
F 57.923183 57.883140 43.294587
F 84.658286 11.576625 21.465480
F 84.658286 11.576625 43.294587
F 84.658286 34.729882 21.465480
F 84.658286 34.729882 43.294587
F 84.658286 57.883140 21.465480
F 84.658286 57.883140 43.294587
F 57.923183 19.294380 21.465480
F 57.923183 19.294380 43.294588
F 57.923183 42.447638 21.465480
F 57.923183 42.447638 43.294588
F 57.923183 65.600895 21.465480
F 57.923183 65.600895 43.294588
F 84.658286 19.294380 21.465480
F 84.658286 19.294380 43.294588
F 84.658286 42.447638 21.465480
F 84.658286 42.447638 43.294588
F 84.658286 65.600895 21.465480
F 84.658286 65.600895 43.294588
F 66.834882 3.858876 21.465481
F 66.834882 3.858876 43.294588
F 66.834882 27.012134 21.465481
F 66.834882 27.012134 43.294588
F 66.834882 50.165391 21.465481
F 66.834882 50.165391 43.294588
F 93.569986 3.858876 21.465481
F 93.569986 3.858876 43.294588
F 93.569986 27.012134 21.465481
F 93.569986 27.012134 43.294588
F 93.569986 50.165391 21.465481
F 93.569986 50.165391 43.294588
F 66.834882 11.576626 21.465481
F 66.834882 11.576626 43.294588
F 66.834882 34.729884 21.465481
F 66.834882 34.729884 43.294588
F 66.834882 57.883141 21.465481
F 66.834882 57.883141 43.294588
F 93.569986 11.576626 21.465481
F 93.569986 11.576626 43.294588
F 93.569986 34.729884 21.465481
F 93.569986 34.729884 43.294588
F 93.569986 57.883141 21.465481
F 93.569986 57.883141 43.294588
F 66.834882 19.294382 21.465481
F 66.834882 19.294382 43.294589
F 66.834882 42.447639 21.465481
F 66.834882 42.447639 43.294589
F 66.834882 65.600897 21.465481
F 66.834882 65.600897 43.294589
F 93.569986 19.294382 21.465481
F 93.569986 19.294382 43.294589
F 93.569986 42.447639 21.465481
F 93.569986 42.447639 43.294589
F 93.569986 65.600897 21.465481
F 93.569986 65.600897 43.294589
F 75.746589 3.858875 21.465480
F 75.746589 3.858875 43.294588
F 75.746589 27.012133 21.465480
F 75.746589 27.012133 43.294588
F 75.746589 50.165390 21.465480
F 75.746589 50.165390 43.294588
F 102.481693 3.858875 21.465480
F 102.481693 3.858875 43.294588
F 102.481693 27.012133 21.465480
F 102.481693 27.012133 43.294588
F 102.481693 50.165390 21.465480
F 102.481693 50.165390 43.294588
F 75.746589 11.576625 21.465481
F 75.746589 11.576625 43.294588
F 75.746589 34.729883 21.465481
F 75.746589 34.729883 43.294588
F 75.746589 57.883140 21.465481
F 75.746589 57.883140 43.294588
F 102.481693 11.576625 21.465481
F 102.481693 11.576625 43.294588
F 102.481693 34.729883 21.465481
F 102.481693 34.729883 43.294588
F 102.481693 57.883140 21.465481
F 102.481693 57.883140 43.294588
F 75.746589 19.294381 21.465481
F 75.746589 19.294381 43.294588
F 75.746589 42.447638 21.465481
F 75.746589 42.447638 43.294588
F 75.746589 65.600896 21.465481
F 75.746589 65.600896 43.294588
F 102.481693 19.294381 21.465481
F 102.481693 19.294381 43.294588
F 102.481693 42.447638 21.465481
F 102.481693 42.447638 43.294588
F 102.481693 65.600896 21.465481
F 102.481693 65.600896 43.294588
F 57.923195 3.858875 18.736843
F 57.923195 3.858875 40.565950
F 57.923195 27.012133 18.736843
F 57.923195 27.012133 40.565950
F 57.923195 50.165390 18.736843
F 57.923195 50.165390 40.565950
F 84.658298 3.858875 18.736843
F 84.658298 3.858875 40.565950
F 84.658298 27.012133 18.736843
F 84.658298 27.012133 40.565950
F 84.658298 50.165390 18.736843
F 84.658298 50.165390 40.565950
F 57.923195 11.576625 18.736842
F 57.923195 11.576625 40.565950
F 57.923195 34.729883 18.736842
F 57.923195 34.729883 40.565950
F 57.923195 57.883140 18.736842
F 57.923195 57.883140 40.565950
F 84.658298 11.576625 18.736842
F 84.658298 11.576625 40.565950
F 84.658298 34.729883 18.736842
F 84.658298 34.729883 40.565950
F 84.658298 57.883140 18.736842
F 84.658298 57.883140 40.565950
F 57.923195 19.294381 18.736842
F 57.923195 19.294381 40.565949
F 57.923195 42.447638 18.736842
F 57.923195 42.447638 40.565949
F 57.923195 65.600896 18.736842
F 57.923195 65.600896 40.565949
F 84.658298 19.294381 18.736842
F 84.658298 19.294381 40.565949
F 84.658298 42.447638 18.736842
F 84.658298 42.447638 40.565949
F 84.658298 65.600896 18.736842
F 84.658298 65.600896 40.565949
F 66.834895 3.858876 18.736842
F 66.834895 3.858876 40.565949
F 66.834895 27.012133 18.736842
F 66.834895 27.012133 40.565949
F 66.834895 50.165391 18.736842
F 66.834895 50.165391 40.565949
F 93.569998 3.858876 18.736842
F 93.569998 3.858876 40.565949
F 93.569998 27.012133 18.736842
F 93.569998 27.012133 40.565949
F 93.569998 50.165391 18.736842
F 93.569998 50.165391 40.565949
F 66.834895 11.576626 18.736842
F 66.834895 11.576626 40.565949
F 66.834895 34.729883 18.736842
F 66.834895 34.729883 40.565949
F 66.834895 57.883141 18.736842
F 66.834895 57.883141 40.565949
F 93.569998 11.576626 18.736842
F 93.569998 11.576626 40.565949
F 93.569998 34.729883 18.736842
F 93.569998 34.729883 40.565949
F 93.569998 57.883141 18.736842
F 93.569998 57.883141 40.565949
F 66.834895 19.294381 18.736841
F 66.834895 19.294381 40.565949
F 66.834895 42.447639 18.736841
F 66.834895 42.447639 40.565949
F 66.834895 65.600896 18.736841
F 66.834895 65.600896 40.565949
F 93.569998 19.294381 18.736841
F 93.569998 19.294381 40.565949
F 93.569998 42.447639 18.736841
F 93.569998 42.447639 40.565949
F 93.569998 65.600896 18.736841
F 93.569998 65.600896 40.565949
F 75.746601 3.858875 18.736842
F 75.746601 3.858875 40.565950
F 75.746601 27.012133 18.736842
F 75.746601 27.012133 40.565950
F 75.746601 50.165390 18.736842
F 75.746601 50.165390 40.565950
F 102.481704 3.858875 18.736842
F 102.481704 3.858875 40.565950
F 102.481704 27.012133 18.736842
F 102.481704 27.012133 40.565950
F 102.481704 50.165390 18.736842
F 102.481704 50.165390 40.565950
F 75.746601 11.576625 18.736842
F 75.746601 11.576625 40.565949
F 75.746601 34.729883 18.736842
F 75.746601 34.729883 40.565949
F 75.746601 57.883140 18.736842
F 75.746601 57.883140 40.565949
F 102.481704 11.576625 18.736842
F 102.481704 11.576625 40.565949
F 102.481704 34.729883 18.736842
F 102.481704 34.729883 40.565949
F 102.481704 57.883140 18.736842
F 102.481704 57.883140 40.565949
F 75.746601 19.294381 18.736842
F 75.746601 19.294381 40.565949
F 75.746601 42.447638 18.736842
F 75.746601 42.447638 40.565949
F 75.746601 65.600896 18.736842
F 75.746601 65.600896 40.565949
F 102.481704 19.294381 18.736842
F 102.481704 19.294381 40.565949
F 102.481704 42.447638 18.736842
F 102.481704 42.447638 40.565949
F 102.481704 65.600896 18.736842
F 102.481704 65.600896 40.565949
F 57.923185 1.286291 15.098658
F 57.923185 1.286291 36.927765
F 57.923185 24.439549 15.098658
F 57.923185 24.439549 36.927765
F 57.923185 47.592806 15.098658
F 57.923185 47.592806 36.927765
F 84.658288 1.286291 15.098658
F 84.658288 1.286291 36.927765
F 84.658288 24.439549 15.098658
F 84.658288 24.439549 36.927765
F 84.658288 47.592806 15.098658
F 84.658288 47.592806 36.927765
F 57.923185 9.004041 15.098658
F 57.923185 9.004041 36.927765
F 57.923185 32.157298 15.098658
F 57.923185 32.157298 36.927765
F 57.923185 55.310556 15.098658
F 57.923185 55.310556 36.927765
F 84.658288 9.004041 15.098658
F 84.658288 9.004041 36.927765
F 84.658288 32.157298 15.098658
F 84.658288 32.157298 36.927765
F 84.658288 55.310556 15.098658
F 84.658288 55.310556 36.927765
F 57.923185 16.721796 15.098657
F 57.923185 16.721796 36.927764
F 57.923185 39.875053 15.098657
F 57.923185 39.875053 36.927764
F 57.923185 63.028311 15.098657
F 57.923185 63.028311 36.927764
F 84.658288 16.721796 15.098657
F 84.658288 16.721796 36.927764
F 84.658288 39.875053 15.098657
F 84.658288 39.875053 36.927764
F 84.658288 63.028311 15.098657
F 84.658288 63.028311 36.927764
F 66.834884 1.286290 15.098657
F 66.834884 1.286290 36.927764
F 66.834884 24.439547 15.098657
F 66.834884 24.439547 36.927764
F 66.834884 47.592805 15.098657
F 66.834884 47.592805 36.927764
F 93.569987 1.286290 15.098657
F 93.569987 1.286290 36.927764
F 93.569987 24.439547 15.098657
F 93.569987 24.439547 36.927764
F 93.569987 47.592805 15.098657
F 93.569987 47.592805 36.927764
F 66.834884 9.004039 15.098657
F 66.834884 9.004039 36.927764
F 66.834884 32.157297 15.098657
F 66.834884 32.157297 36.927764
F 66.834884 55.310554 15.098657
F 66.834884 55.310554 36.927764
F 93.569987 9.004039 15.098657
F 93.569987 9.004039 36.927764
F 93.569987 32.157297 15.098657
F 93.569987 32.157297 36.927764
F 93.569987 55.310554 15.098657
F 93.569987 55.310554 36.927764
F 66.834884 16.721795 15.098656
F 66.834884 16.721795 36.927764
F 66.834884 39.875052 15.098656
F 66.834884 39.875052 36.927764
F 66.834884 63.028310 15.098656
F 66.834884 63.028310 36.927764
F 93.569987 16.721795 15.098656
F 93.569987 16.721795 36.927764
F 93.569987 39.875052 15.098656
F 93.569987 39.875052 36.927764
F 93.569987 63.028310 15.098656
F 93.569987 63.028310 36.927764
F 75.746591 1.286290 15.098657
F 75.746591 1.286290 36.927764
F 75.746591 24.439548 15.098657
F 75.746591 24.439548 36.927764
F 75.746591 47.592805 15.098657
F 75.746591 47.592805 36.927764
F 102.481694 1.286290 15.098657
F 102.481694 1.286290 36.927764
F 102.481694 24.439548 15.098657
F 102.481694 24.439548 36.927764
F 102.481694 47.592805 15.098657
F 102.481694 47.592805 36.927764
F 75.746591 9.004039 15.098657
F 75.746591 9.004039 36.927765
F 75.746591 32.157297 15.098657
F 75.746591 32.157297 36.927765
F 75.746591 55.310555 15.098657
F 75.746591 55.310555 36.927765
F 102.481694 9.004039 15.098657
F 102.481694 9.004039 36.927765
F 102.481694 32.157297 15.098657
F 102.481694 32.157297 36.927765
F 102.481694 55.310555 15.098657
F 102.481694 55.310555 36.927765
F 75.746591 16.721795 15.098656
F 75.746591 16.721795 36.927764
F 75.746591 39.875052 15.098656
F 75.746591 39.875052 36.927764
F 75.746591 63.028310 15.098656
F 75.746591 63.028310 36.927764
F 102.481694 16.721795 15.098656
F 102.481694 16.721795 36.927764
F 102.481694 39.875052 15.098656
F 102.481694 39.875052 36.927764
F 102.481694 63.028310 15.098656
F 102.481694 63.028310 36.927764
F 60.151122 7.717750 18.736843
F 60.151122 7.717750 40.565950
F 60.151122 30.871007 18.736843
F 60.151122 30.871007 40.565950
F 60.151122 54.024265 18.736843
F 60.151122 54.024265 40.565950
F 86.886225 7.717750 18.736843
F 86.886225 7.717750 40.565950
F 86.886225 30.871007 18.736843
F 86.886225 30.871007 40.565950
F 86.886225 54.024265 18.736843
F 86.886225 54.024265 40.565950
F 60.151122 15.435502 18.736842
F 60.151122 15.435502 40.565949
F 60.151122 38.588760 18.736842
F 60.151122 38.588760 40.565949
F 60.151122 61.742018 18.736842
F 60.151122 61.742018 40.565949
F 86.886225 15.435502 18.736842
F 86.886225 15.435502 40.565949
F 86.886225 38.588760 18.736842
F 86.886225 38.588760 40.565949
F 86.886225 61.742018 18.736842
F 86.886225 61.742018 40.565949
F 60.151122 0.000000 18.736843
F 60.151122 0.000000 40.565950
F 60.151122 23.153258 18.736843
F 60.151122 23.153258 40.565950
F 60.151122 46.306515 18.736843
F 60.151122 46.306515 40.565950
F 86.886225 0.000000 18.736843
F 86.886225 0.000000 40.565950
F 86.886225 23.153258 18.736843
F 86.886225 23.153258 40.565950
F 86.886225 46.306515 18.736843
F 86.886225 46.306515 40.565950
F 69.062823 7.717750 18.736842
F 69.062823 7.717750 40.565949
F 69.062823 30.871008 18.736842
F 69.062823 30.871008 40.565949
F 69.062823 54.024265 18.736842
F 69.062823 54.024265 40.565949
F 95.797927 7.717750 18.736842
F 95.797927 7.717750 40.565949
F 95.797927 30.871008 18.736842
F 95.797927 30.871008 40.565949
F 95.797927 54.024265 18.736842
F 95.797927 54.024265 40.565949
F 69.062823 15.435503 18.736841
F 69.062823 15.435503 40.565948
F 69.062823 38.588760 18.736841
F 69.062823 38.588760 40.565948
F 69.062823 61.742018 18.736841
F 69.062823 61.742018 40.565948
F 95.797927 15.435503 18.736841
F 95.797927 15.435503 40.565948
F 95.797927 38.588760 18.736841
F 95.797927 38.588760 40.565948
F 95.797927 61.742018 18.736841
F 95.797927 61.742018 40.565948
F 69.062823 0.000001 18.736842
F 69.062823 0.000001 40.565949
F 69.062823 23.153258 18.736842
F 69.062823 23.153258 40.565949
F 69.062823 46.306516 18.736842
F 69.062823 46.306516 40.565949
F 95.797927 0.000001 18.736842
F 95.797927 0.000001 40.565949
F 95.797927 23.153258 18.736842
F 95.797927 23.153258 40.565949
F 95.797927 46.306516 18.736842
F 95.797927 46.306516 40.565949
F 77.974528 7.717750 18.736843
F 77.974528 7.717750 40.565950
F 77.974528 30.871007 18.736843
F 77.974528 30.871007 40.565950
F 77.974528 54.024265 18.736843
F 77.974528 54.024265 40.565950
F 104.709631 7.717750 18.736843
F 104.709631 7.717750 40.565950
F 104.709631 30.871007 18.736843
F 104.709631 30.871007 40.565950
F 104.709631 54.024265 18.736843
F 104.709631 54.024265 40.565950
F 77.974528 15.435502 18.736842
F 77.974528 15.435502 40.565949
F 77.974528 38.588760 18.736842
F 77.974528 38.588760 40.565949
F 77.974528 61.742018 18.736842
F 77.974528 61.742018 40.565949
F 104.709631 15.435502 18.736842
F 104.709631 15.435502 40.565949
F 104.709631 38.588760 18.736842
F 104.709631 38.588760 40.565949
F 104.709631 61.742018 18.736842
F 104.709631 61.742018 40.565949
F 77.974528 0.000000 18.736842
F 77.974528 0.000000 40.565950
F 77.974528 23.153258 18.736842
F 77.974528 23.153258 40.565950
F 77.974528 46.306515 18.736842
F 77.974528 46.306515 40.565950
F 104.709631 0.000000 18.736842
F 104.709631 0.000000 40.565950
F 104.709631 23.153258 18.736842
F 104.709631 23.153258 40.565950
F 104.709631 46.306515 18.736842
F 104.709631 46.306515 40.565950
F 60.151107 5.145165 15.098658
F 60.151107 5.145165 36.927765
F 60.151107 28.298423 15.098658
F 60.151107 28.298423 36.927765
F 60.151107 51.451680 15.098658
F 60.151107 51.451680 36.927765
F 86.886210 5.145165 15.098658
F 86.886210 5.145165 36.927765
F 86.886210 28.298423 15.098658
F 86.886210 28.298423 36.927765
F 86.886210 51.451680 15.098658
F 86.886210 51.451680 36.927765
F 60.151107 12.862918 15.098657
F 60.151107 12.862918 36.927764
F 60.151107 36.016175 15.098657
F 60.151107 36.016175 36.927764
F 60.151107 59.169433 15.098657
F 60.151107 59.169433 36.927764
F 86.886210 12.862918 15.098657
F 86.886210 12.862918 36.927764
F 86.886210 36.016175 15.098657
F 86.886210 36.016175 36.927764
F 86.886210 59.169433 15.098657
F 86.886210 59.169433 36.927764
F 60.151107 20.580673 15.098658
F 60.151107 20.580673 36.927765
F 60.151107 43.733930 15.098658
F 60.151107 43.733930 36.927765
F 60.151107 66.887188 15.098658
F 60.151107 66.887188 36.927765
F 86.886210 20.580673 15.098658
F 86.886210 20.580673 36.927765
F 86.886210 43.733930 15.098658
F 86.886210 43.733930 36.927765
F 86.886210 66.887188 15.098658
F 86.886210 66.887188 36.927765
F 69.062809 5.145164 15.098657
F 69.062809 5.145164 36.927764
F 69.062809 28.298421 15.098657
F 69.062809 28.298421 36.927764
F 69.062809 51.451679 15.098657
F 69.062809 51.451679 36.927764
F 95.797913 5.145164 15.098657
F 95.797913 5.145164 36.927764
F 95.797913 28.298421 15.098657
F 95.797913 28.298421 36.927764
F 95.797913 51.451679 15.098657
F 95.797913 51.451679 36.927764
F 69.062809 12.862916 15.098656
F 69.062809 12.862916 36.927763
F 69.062809 36.016174 15.098656
F 69.062809 36.016174 36.927763
F 69.062809 59.169431 15.098656
F 69.062809 59.169431 36.927763
F 95.797913 12.862916 15.098656
F 95.797913 12.862916 36.927763
F 95.797913 36.016174 15.098656
F 95.797913 36.016174 36.927763
F 95.797913 59.169431 15.098656
F 95.797913 59.169431 36.927763
F 69.062809 20.580671 15.098656
F 69.062809 20.580671 36.927764
F 69.062809 43.733929 15.098656
F 69.062809 43.733929 36.927764
F 69.062809 66.887186 15.098656
F 69.062809 66.887186 36.927764
F 95.797913 20.580671 15.098656
F 95.797913 20.580671 36.927764
F 95.797913 43.733929 15.098656
F 95.797913 43.733929 36.927764
F 95.797913 66.887186 15.098656
F 95.797913 66.887186 36.927764
F 77.974515 5.145165 15.098658
F 77.974515 5.145165 36.927765
F 77.974515 28.298423 15.098658
F 77.974515 28.298423 36.927765
F 77.974515 51.451680 15.098658
F 77.974515 51.451680 36.927765
F 104.709618 5.145165 15.098658
F 104.709618 5.145165 36.927765
F 104.709618 28.298423 15.098658
F 104.709618 28.298423 36.927765
F 104.709618 51.451680 15.098658
F 104.709618 51.451680 36.927765
F 77.974515 12.862917 15.098657
F 77.974515 12.862917 36.927764
F 77.974515 36.016175 15.098657
F 77.974515 36.016175 36.927764
F 77.974515 59.169432 15.098657
F 77.974515 59.169432 36.927764
F 104.709618 12.862917 15.098657
F 104.709618 12.862917 36.927764
F 104.709618 36.016175 15.098657
F 104.709618 36.016175 36.927764
F 104.709618 59.169432 15.098657
F 104.709618 59.169432 36.927764
F 77.974515 20.580673 15.098658
F 77.974515 20.580673 36.927765
F 77.974515 43.733930 15.098658
F 77.974515 43.733930 36.927765
F 77.974515 66.887188 15.098658
F 77.974515 66.887188 36.927765
F 104.709618 20.580673 15.098658
F 104.709618 20.580673 36.927765
F 104.709618 43.733930 15.098658
F 104.709618 43.733930 36.927765
F 104.709618 66.887188 15.098658
F 104.709618 66.887188 36.927765
F 60.151119 5.145165 17.827295
F 60.151119 5.145165 39.656402
F 60.151119 28.298423 17.827295
F 60.151119 28.298423 39.656402
F 60.151119 51.451680 17.827295
F 60.151119 51.451680 39.656402
F 86.886223 5.145165 17.827295
F 86.886223 5.145165 39.656402
F 86.886223 28.298423 17.827295
F 86.886223 28.298423 39.656402
F 86.886223 51.451680 17.827295
F 86.886223 51.451680 39.656402
F 60.151119 12.862917 17.827296
F 60.151119 12.862917 39.656403
F 60.151119 36.016175 17.827296
F 60.151119 36.016175 39.656403
F 60.151119 59.169432 17.827296
F 60.151119 59.169432 39.656403
F 86.886223 12.862917 17.827296
F 86.886223 12.862917 39.656403
F 86.886223 36.016175 17.827296
F 86.886223 36.016175 39.656403
F 86.886223 59.169432 17.827296
F 86.886223 59.169432 39.656403
F 60.151119 20.580673 17.827295
F 60.151119 20.580673 39.656403
F 60.151119 43.733930 17.827295
F 60.151119 43.733930 39.656403
F 60.151119 66.887188 17.827295
F 60.151119 66.887188 39.656403
F 86.886223 20.580673 17.827295
F 86.886223 20.580673 39.656403
F 86.886223 43.733930 17.827295
F 86.886223 43.733930 39.656403
F 86.886223 66.887188 17.827295
F 86.886223 66.887188 39.656403
F 69.062822 5.145164 17.827296
F 69.062822 5.145164 39.656403
F 69.062822 28.298422 17.827296
F 69.062822 28.298422 39.656403
F 69.062822 51.451679 17.827296
F 69.062822 51.451679 39.656403
F 95.797925 5.145164 17.827296
F 95.797925 5.145164 39.656403
F 95.797925 28.298422 17.827296
F 95.797925 28.298422 39.656403
F 95.797925 51.451679 17.827296
F 95.797925 51.451679 39.656403
F 69.062822 12.862917 17.827297
F 69.062822 12.862917 39.656404
F 69.062822 36.016174 17.827297
F 69.062822 36.016174 39.656404
F 69.062822 59.169432 17.827297
F 69.062822 59.169432 39.656404
F 95.797925 12.862917 17.827297
F 95.797925 12.862917 39.656404
F 95.797925 36.016174 17.827297
F 95.797925 36.016174 39.656404
F 95.797925 59.169432 17.827297
F 95.797925 59.169432 39.656404
F 69.062822 20.580672 17.827296
F 69.062822 20.580672 39.656404
F 69.062822 43.733929 17.827296
F 69.062822 43.733929 39.656404
F 69.062822 66.887187 17.827296
F 69.062822 66.887187 39.656404
F 95.797925 20.580672 17.827296
F 95.797925 20.580672 39.656404
F 95.797925 43.733929 17.827296
F 95.797925 43.733929 39.656404
F 95.797925 66.887187 17.827296
F 95.797925 66.887187 39.656404
F 77.974526 5.145165 17.827295
F 77.974526 5.145165 39.656402
F 77.974526 28.298423 17.827295
F 77.974526 28.298423 39.656402
F 77.974526 51.451680 17.827295
F 77.974526 51.451680 39.656402
F 104.709629 5.145165 17.827295
F 104.709629 5.145165 39.656402
F 104.709629 28.298423 17.827295
F 104.709629 28.298423 39.656402
F 104.709629 51.451680 17.827295
F 104.709629 51.451680 39.656402
F 77.974526 12.862917 17.827296
F 77.974526 12.862917 39.656403
F 77.974526 36.016175 17.827296
F 77.974526 36.016175 39.656403
F 77.974526 59.169432 17.827296
F 77.974526 59.169432 39.656403
F 104.709629 12.862917 17.827296
F 104.709629 12.862917 39.656403
F 104.709629 36.016175 17.827296
F 104.709629 36.016175 39.656403
F 104.709629 59.169432 17.827296
F 104.709629 59.169432 39.656403
F 77.974526 20.580672 17.827295
F 77.974526 20.580672 39.656403
F 77.974526 43.733930 17.827295
F 77.974526 43.733930 39.656403
F 77.974526 66.887188 17.827295
F 77.974526 66.887188 39.656403
F 104.709629 20.580672 17.827295
F 104.709629 20.580672 39.656403
F 104.709629 43.733930 17.827295
F 104.709629 43.733930 39.656403
F 104.709629 66.887188 17.827295
F 104.709629 66.887188 39.656403
F 60.151109 7.717749 21.465480
F 60.151109 7.717749 43.294587
F 60.151109 30.871007 21.465480
F 60.151109 30.871007 43.294587
F 60.151109 54.024264 21.465480
F 60.151109 54.024264 43.294587
F 86.886212 7.717749 21.465480
F 86.886212 7.717749 43.294587
F 86.886212 30.871007 21.465480
F 86.886212 30.871007 43.294587
F 86.886212 54.024264 21.465480
F 86.886212 54.024264 43.294587
F 60.151109 15.435502 21.465481
F 60.151109 15.435502 43.294588
F 60.151109 38.588760 21.465481
F 60.151109 38.588760 43.294588
F 60.151109 61.742017 21.465481
F 60.151109 61.742017 43.294588
F 86.886212 15.435502 21.465481
F 86.886212 15.435502 43.294588
F 86.886212 38.588760 21.465481
F 86.886212 38.588760 43.294588
F 86.886212 61.742017 21.465481
F 86.886212 61.742017 43.294588
F 60.151109 0.000000 21.465480
F 60.151109 0.000000 43.294587
F 60.151109 23.153257 21.465480
F 60.151109 23.153257 43.294587
F 60.151109 46.306515 21.465480
F 60.151109 46.306515 43.294587
F 86.886212 0.000000 21.465480
F 86.886212 0.000000 43.294587
F 86.886212 23.153257 21.465480
F 86.886212 23.153257 43.294587
F 86.886212 46.306515 21.465480
F 86.886212 46.306515 43.294587
F 69.062811 7.717751 21.465481
F 69.062811 7.717751 43.294588
F 69.062811 30.871008 21.465481
F 69.062811 30.871008 43.294588
F 69.062811 54.024266 21.465481
F 69.062811 54.024266 43.294588
F 95.797914 7.717751 21.465481
F 95.797914 7.717751 43.294588
F 95.797914 30.871008 21.465481
F 95.797914 30.871008 43.294588
F 95.797914 54.024266 21.465481
F 95.797914 54.024266 43.294588
F 69.062811 15.435503 21.465482
F 69.062811 15.435503 43.294589
F 69.062811 38.588761 21.465482
F 69.062811 38.588761 43.294589
F 69.062811 61.742018 21.465482
F 69.062811 61.742018 43.294589
F 95.797914 15.435503 21.465482
F 95.797914 15.435503 43.294589
F 95.797914 38.588761 21.465482
F 95.797914 38.588761 43.294589
F 95.797914 61.742018 21.465482
F 95.797914 61.742018 43.294589
F 69.062811 0.000001 21.465481
F 69.062811 0.000001 43.294588
F 69.062811 23.153259 21.465481
F 69.062811 23.153259 43.294588
F 69.062811 46.306516 21.465481
F 69.062811 46.306516 43.294588
F 95.797914 0.000001 21.465481
F 95.797914 0.000001 43.294588
F 95.797914 23.153259 21.465481
F 95.797914 23.153259 43.294588
F 95.797914 46.306516 21.465481
F 95.797914 46.306516 43.294588
F 77.974516 7.717750 21.465480
F 77.974516 7.717750 43.294587
F 77.974516 30.871007 21.465480
F 77.974516 30.871007 43.294587
F 77.974516 54.024265 21.465480
F 77.974516 54.024265 43.294587
F 104.709620 7.717750 21.465480
F 104.709620 7.717750 43.294587
F 104.709620 30.871007 21.465480
F 104.709620 30.871007 43.294587
F 104.709620 54.024265 21.465480
F 104.709620 54.024265 43.294587
F 77.974516 15.435502 21.465481
F 77.974516 15.435502 43.294588
F 77.974516 38.588760 21.465481
F 77.974516 38.588760 43.294588
F 77.974516 61.742017 21.465481
F 77.974516 61.742017 43.294588
F 104.709620 15.435502 21.465481
F 104.709620 15.435502 43.294588
F 104.709620 38.588760 21.465481
F 104.709620 38.588760 43.294588
F 104.709620 61.742017 21.465481
F 104.709620 61.742017 43.294588
F 77.974516 0.000000 21.465480
F 77.974516 0.000000 43.294587
F 77.974516 23.153258 21.465480
F 77.974516 23.153258 43.294587
F 77.974516 46.306515 21.465480
F 77.974516 46.306515 43.294587
F 104.709620 0.000000 21.465480
F 104.709620 0.000000 43.294587
F 104.709620 23.153258 21.465480
F 104.709620 23.153258 43.294587
F 104.709620 46.306515 21.465480
F 104.709620 46.306515 43.294587
