# Supplementary material for: Molecular-resolution imaging of ice crystallized from liquid water by cryogenic liquid-cell TEM
Source: Nat Commun. 2025 Sep 25;16:8342. doi: 10.1038/s41467-025-62451-0 (PMC12462463; doi:10.1038/s41467-025-62451-0)
Supplement: Supplementary file 9 — Supplementary Data 1 [file 41467_2025_62451_MOESM9_ESM.zip › supercell_4_3_2/0.6/minimized.xyz]

10368
F10368
F 0.220211 1.249906 2.901849
F 0.220211 8.967627 2.901849
F 0.220211 16.685351 2.901849
F 9.307652 1.287919 2.822448
F 9.307652 9.005640 2.822448
F 9.307652 16.723364 2.822448
F 18.219713 1.288103 2.915633
F 18.219713 9.005824 2.915634
F 18.219713 16.723548 2.915634
F 0.204828 3.901455 6.515175
F 0.204828 11.619176 6.515175
F 9.290780 3.859133 6.463587
F 9.290780 11.576854 6.463587
F 18.202795 3.858963 6.556799
F 18.202795 11.576684 6.556799
F 0.279538 3.870150 3.754447
F 0.279538 11.587871 3.754446
F 9.303998 3.860021 3.735199
F 9.303998 11.577742 3.735199
F 18.215870 3.859848 3.828641
F 18.215870 11.577569 3.828641
F 0.191916 1.310187 0.147959
F 6.947411 12.862581 17.350445
F 0.191916 9.027907 0.147959
F 6.947411 5.144859 17.350444
F 0.191916 16.745631 0.147958
F 15.889821 12.862867 14.715195
F 9.132782 1.289238 0.095645
F 9.132782 9.006959 0.095645
F 9.132782 16.724683 0.095645
F 18.044165 1.289326 0.188986
F 18.044165 9.007046 0.188986
F 18.044165 16.724770 0.188985
F 2.563694 7.730167 3.673341
F 2.563694 15.447890 3.673341
F 2.563694 0.012447 3.673341
F 11.532375 7.718721 3.758642
F 11.532375 15.436444 3.758642
F 11.532375 0.001000 3.758642
F 20.443666 7.718708 3.851971
F 20.443666 15.436431 3.851971
F 20.443666 0.000987 3.851971
F 2.409587 5.145023 0.038510
F 2.409587 12.862745 0.038509
F 11.360650 5.148175 0.118988
F 11.360650 12.865897 0.118988
F 20.271959 5.148186 0.212316
F 20.271959 12.865908 0.212316
F 2.554793 5.129917 2.779441
F 2.554793 12.847639 2.779441
F 11.536238 5.146945 2.845653
F 11.536238 12.864667 2.845653
F 20.447508 5.146963 2.938964
F 20.447508 12.864686 2.938964
F 2.545287 7.733343 6.416235
F 2.545287 15.451066 6.416235
F 2.545287 0.015622 6.416235
F 11.519327 7.717840 6.486819
F 11.519327 15.435563 6.486819
F 11.519327 0.000119 6.486819
F 20.430591 7.717823 6.580129
F 20.430591 15.435546 6.580129
F 20.430591 0.000102 6.580129
F 4.829863 1.283843 2.779706
F 4.829863 9.001563 2.779706
F 4.829863 16.719287 2.779706
F 13.764112 1.288101 2.868974
F 13.764112 9.005822 2.868974
F 13.764112 16.723546 2.868975
F 4.815401 3.862347 6.419391
F 4.815401 11.580068 6.419391
F 13.747194 3.858964 6.510140
F 13.747194 11.576685 6.510140
F 4.831661 3.865641 3.685626
F 4.831661 11.583362 3.685626
F 13.760271 3.859849 3.781979
F 13.760272 11.577570 3.781979
F 4.671297 1.287102 0.048287
F 4.671297 9.004823 0.048287
F 4.671297 16.722547 0.048287
F 13.588573 1.289325 0.142325
F 13.588573 9.007046 0.142326
F 13.588573 16.724770 0.142325
F 7.071318 7.720585 3.710813
F 7.071318 15.438308 3.710813
F 7.071318 0.002865 3.710813
F 15.988075 7.718708 3.805310
F 15.988075 15.436431 3.805310
F 15.988075 0.000987 3.805310
F 6.900496 5.146643 0.071451
F 6.900496 12.864366 0.071450
F 15.816367 5.148186 0.165655
F 15.816367 12.865908 0.165655
F 7.076621 5.146325 2.799323
F 7.076621 12.864047 2.799323
F 15.991916 5.146963 2.892303
F 15.991916 12.864686 2.892303
F 7.060043 7.718377 6.440468
F 7.060043 15.436100 6.440468
F 7.060043 0.000656 6.440468
F 15.975000 7.717823 6.533469
F 15.975000 15.435546 6.533469
F 15.975000 0.000102 6.533469
F 0.179153 1.245177 10.144778
F 0.179153 8.962897 10.144778
F 0.179153 16.680622 10.144778
F 9.253297 1.286128 10.098007
F 9.253297 9.003848 10.098007
F 9.253297 16.721572 10.098007
F 18.165246 1.286285 10.191229
F 18.165246 9.004006 10.191229
F 18.165246 16.721730 10.191229
F 0.153961 3.898232 13.781305
F 0.153961 11.615953 13.781306
F 9.215269 3.859001 13.735801
F 9.215269 11.576722 13.735801
F 18.127142 3.858860 13.829035
F 18.127142 11.576581 13.829035
F 0.243027 3.862534 11.015075
F 0.243027 11.580255 11.015075
F 9.243917 3.859023 11.007133
F 9.243917 11.576744 11.007133
F 18.155723 3.858860 11.100569
F 18.155723 11.576581 11.100569
F 0.265791 1.280888 7.377227
F 0.265791 8.998609 7.377227
F 0.265791 16.716333 7.377227
F 9.281820 1.286155 7.369935
F 9.281820 9.003875 7.369935
F 9.281820 16.721599 7.369934
F 18.193673 1.286329 7.463376
F 18.193673 9.004050 7.463376
F 18.193673 16.721774 7.463376
F 2.512054 7.727456 10.940094
F 2.512054 15.445179 10.940094
F 2.512054 0.009735 10.940094
F 11.472236 7.717732 11.030569
F 11.472236 15.435455 11.030569
F 11.472236 0.000011 11.030569
F 20.383519 7.717720 11.123899
F 20.383519 15.435443 11.123899
F 15.823151 15.435443 21.081646
F 2.543295 5.134004 7.302573
F 2.543295 12.851726 7.302572
F 11.510176 5.145177 7.393376
F 11.510176 12.862899 7.393376
F 20.421467 5.145189 7.486706
F 20.421467 12.862912 7.486706
F 2.513890 5.131329 10.047069
F 2.513890 12.849051 10.047069
F 11.481782 5.145129 10.121249
F 11.481782 12.862851 10.121249
F 20.393040 5.145146 10.214559
F 20.393040 12.862868 10.214560
F 2.481881 7.729996 13.683725
F 2.481881 15.447719 13.683725
F 2.481881 0.012275 13.683725
F 11.443686 7.717736 13.759054
F 11.443686 15.435459 13.759054
F 11.443686 0.000015 13.759054
F 20.354938 7.717720 13.852365
F 20.354938 15.435443 13.852365
F 15.823150 7.717720 21.081645
F 4.780504 1.283625 10.053177
F 4.780504 9.001346 10.053176
F 4.780504 16.719070 10.053177
F 13.709645 1.286284 10.144570
F 13.709646 9.004004 10.144570
F 13.709645 16.721728 10.144570
F 4.744451 3.860954 13.690511
F 4.744451 11.578675 13.690511
F 13.671542 3.858862 13.782376
F 13.671542 11.576583 13.782376
F 4.773709 3.864115 10.957138
F 4.773709 11.581836 10.957138
F 13.700125 3.858861 11.053908
F 13.700125 11.576582 11.053908
F 4.810404 1.280780 7.319975
F 4.810404 8.998501 7.319975
F 4.810404 16.716225 7.319975
F 13.738074 1.286328 7.416715
F 13.738074 9.004049 7.416715
F 13.738074 16.721773 7.416715
F 7.012077 7.719343 10.982731
F 7.012077 15.437066 10.982730
F 7.012077 0.001622 10.982731
F 15.927928 7.717720 11.077239
F 15.927928 15.435443 11.077238
F 6.909763 0.000182 20.988346
F 7.049434 5.143406 7.345432
F 7.049434 12.861129 7.345432
F 15.965875 5.145189 7.440046
F 15.965876 12.862912 7.440045
F 7.022820 5.144669 10.074797
F 7.022820 12.862391 10.074797
F 15.937448 5.145145 10.167899
F 15.937449 12.862868 10.167899
F 6.985090 7.718105 13.712541
F 6.985090 15.435828 13.712542
F 6.985090 0.000384 13.712541
F 15.899347 7.717720 13.805705
F 15.899347 15.435443 13.805705
F 6.909763 15.435625 20.988346
F 0.128922 1.248650 17.417876
F 0.128922 8.966371 17.417876
F 0.128922 16.684095 17.417877
F 9.177267 1.286164 17.373757
F 9.177267 9.003885 17.373757
F 9.177267 16.721609 17.373757
F 18.089052 1.286285 17.467004
F 18.089052 9.004005 17.467004
F 18.089052 16.721730 17.467005
F 0.104082 3.894720 21.054181
F 0.104082 11.612441 21.054181
F 9.139257 3.858958 21.011713
F 9.139257 11.576679 21.011713
F 18.050946 3.858860 21.104976
F 18.050946 11.576581 21.104976
F 0.195615 3.857370 18.294411
F 0.195615 11.575091 18.294410
F 9.167838 3.858992 18.283081
F 9.167838 11.576713 18.283080
F 18.079527 3.858860 18.376497
F 18.079527 11.576581 18.376497
F 0.219429 1.284893 14.654924
F 0.219429 9.002614 14.654924
F 0.219429 16.720338 14.654924
F 9.205866 1.286137 14.645099
F 9.205866 9.003857 14.645099
F 9.205866 16.721581 14.645099
F 18.117618 1.286285 14.738526
F 18.117618 9.004005 14.738526
F 18.117618 16.721730 14.738526
F 2.447126 7.724953 18.216868
F 2.447126 15.442676 18.216868
F 2.447126 0.007232 18.216868
F 11.396059 7.717729 18.306499
F 11.396059 15.435452 18.306499
F 11.396059 0.000008 18.306499
F 20.307323 7.717720 18.399827
F 20.307323 15.435443 18.399827
F 6.909763 7.717902 20.988346
F 2.479915 5.136705 14.578564
F 2.479915 12.854427 14.578564
F 11.434137 5.145135 14.668527
F 11.434137 12.862857 14.668527
F 20.345413 5.145145 14.761856
F 20.345413 12.862867 14.761856
F 2.449807 5.134253 17.320501
F 2.449807 12.851975 17.320501
F 11.405602 5.145130 17.397023
F 11.405602 12.862852 17.397023
F 20.316847 5.145145 17.490335
F 20.316847 12.862867 17.490335
F 2.417950 7.727183 20.957094
F 2.417950 15.444906 20.957094
F 2.417950 0.009462 20.957094
F 11.367506 7.717734 21.034993
F 11.367506 15.435457 21.034993
F 11.367506 0.000013 21.034993
F 20.278742 7.717720 21.128306
F 20.278742 15.435443 21.128306
F 15.861255 12.862867 17.443674
F 4.707983 1.284649 17.328122
F 4.707983 9.002369 17.328122
F 4.707983 16.720094 17.328122
F 13.633454 1.286283 17.420345
F 13.633454 9.004004 17.420345
F 13.633454 16.721728 17.420345
F 4.671631 3.860003 20.965715
F 4.671631 11.577724 20.965714
F 13.595348 3.858862 21.058316
F 13.595348 11.576583 21.058316
F 4.700952 3.863358 18.233459
F 4.700952 11.581079 18.233459
F 13.623930 3.858861 18.329836
F 13.623930 11.576582 18.329836
F 4.737208 1.281399 14.595266
F 4.737208 8.999119 14.595266
F 4.737208 16.716843 14.595266
F 13.662021 1.286284 14.691865
F 13.662021 9.004005 14.691865
F 13.662021 16.721729 14.691864
F 6.936803 7.719106 18.258817
F 6.936803 15.436829 18.258817
F 6.936803 0.001385 18.258817
F 15.851732 7.717720 18.353167
F 15.851732 15.435443 18.353167
F 15.861255 5.145145 17.443674
F 6.974465 5.143651 14.620774
F 6.974465 12.861374 14.620774
F 15.889821 5.145145 14.715196
F 0.079407 1.252345 24.690411
F 0.079407 8.970066 24.690411
F 0.079407 16.687790 24.690411
F 9.101274 1.286212 24.649667
F 9.101274 9.003933 24.649667
F 9.101274 16.721657 24.649668
F 18.012856 1.286285 24.742947
F 18.012856 9.004006 24.742947
F 18.012856 16.721730 24.742947
F 0.054838 3.890678 28.326661
F 0.054838 11.608399 28.326661
F 9.063264 3.858909 28.287622
F 9.063264 11.576630 28.287623
F 17.974749 3.858860 28.380918
F 17.974749 11.576581 28.380918
F 0.148150 3.851927 25.573164
F 0.148150 11.569648 25.573163
F 9.091793 3.858953 25.559049
F 9.091793 11.576674 25.559049
F 18.003330 3.858860 25.652440
F 18.003330 11.576581 25.652439
F 9.129804 1.286171 21.921064
F 9.129804 9.003892 21.921064
F 9.129804 16.721616 21.921064
F 18.041422 1.286285 22.014468
F 18.041422 9.004006 22.014468
F 18.041422 16.721730 22.014468
F 2.382394 7.722482 25.493632
F 2.382394 15.440205 25.493631
F 2.382394 0.004762 25.493631
F 11.319889 7.717726 25.582444
F 11.319888 15.435448 25.582444
F 11.319888 0.000005 25.582444
F 20.231127 7.717720 25.675770
F 20.231127 15.435443 25.675770
F 6.907604 15.432372 42.813936
F 2.414638 5.139142 21.855209
F 2.414638 12.856864 21.855209
F 11.357964 5.145138 21.944472
F 11.357964 12.862860 21.944471
F 20.269217 5.145145 22.037799
F 20.269217 12.862867 22.037798
F 2.386183 5.137103 24.593740
F 2.386183 12.854825 24.593740
F 11.329424 5.145133 24.672964
F 11.329424 12.862855 24.672964
F 20.240650 5.145145 24.766277
F 20.240650 12.862867 24.766277
F 2.354315 7.724431 28.230486
F 2.354315 15.442154 28.230486
F 2.354315 0.006710 28.230486
F 11.291329 7.717731 28.310934
F 11.291329 15.435454 28.310934
F 11.291329 0.000010 28.310934
F 20.202546 7.717720 28.404248
F 20.202546 15.435443 28.404248
F 6.907604 7.714649 42.813936
F 4.635399 1.285653 24.603296
F 4.635399 9.003374 24.603296
F 4.635399 16.721098 24.603296
F 13.557260 1.286284 24.696287
F 13.557260 9.004004 24.696287
F 13.557260 16.721729 24.696287
F 4.599084 3.859014 28.240898
F 4.599084 11.576735 28.240898
F 13.519154 3.858861 28.334258
F 13.519154 11.576582 28.334258
F 4.628912 3.862405 25.509945
F 4.628912 11.580126 25.509945
F 13.547735 3.858860 25.605779
F 13.547735 11.576582 25.605778
F 4.664865 1.282239 21.871676
F 4.664865 8.999960 21.871676
F 4.664865 16.717684 21.871676
F 13.585826 1.286284 21.967807
F 13.585826 9.004005 21.967807
F 13.585826 16.721729 21.967807
F 6.861585 7.718852 25.534931
F 6.861585 15.436575 25.534931
F 6.861585 0.001131 25.534931
F 15.775536 7.717720 25.629109
F 15.775536 15.435443 25.629109
F 15.648716 12.861879 39.267473
F 6.899169 5.143882 21.896871
F 6.899169 12.861604 21.896870
F 15.813625 5.145145 21.991138
F 15.813625 12.862867 21.991138
F 6.872170 5.145077 24.626244
F 6.872170 12.862799 24.626244
F 15.785059 5.145145 24.719617
F 15.785059 12.862867 24.719617
F 6.834603 7.717659 28.264137
F 6.834603 15.435382 28.264138
F 15.648716 5.144157 39.267473
F 15.746954 7.717720 28.357588
F 15.746954 15.435443 28.357588
F 6.737737 12.862331 39.173941
F 0.030385 1.256729 31.962839
F 0.030385 8.974449 31.962839
F 0.030385 16.692174 31.962840
F 9.025262 1.286258 31.925565
F 9.025262 9.003978 31.925565
F 9.025262 16.721703 31.925566
F 17.936660 1.286285 32.018875
F 17.936660 9.004005 32.018875
F 17.936660 16.721730 32.018875
F 0.005503 3.885850 35.599186
F 0.005503 11.603571 35.599186
F 8.987370 3.858823 35.562749
F 8.987370 11.576544 35.562749
F 17.898695 3.858816 35.656068
F 17.898695 11.576537 35.656068
F 0.100755 3.846567 32.852033
F 0.100755 11.564288 32.852032
F 9.015784 3.858907 32.834857
F 9.015784 11.576628 32.834857
F 17.927137 3.858860 32.928215
F 17.927137 11.576581 32.928215
F 0.124424 1.295880 29.212602
F 0.124424 9.013601 29.212602
F 0.124424 16.731325 29.212602
F 9.053776 1.286215 29.197034
F 9.053776 9.003935 29.197034
F 9.053776 16.721659 29.197034
F 17.965226 1.286285 29.290409
F 17.965226 9.004005 29.290409
F 17.965226 16.721730 29.290408
F 2.318055 7.719690 32.770724
F 2.318055 15.437413 32.770724
F 2.318055 0.001969 32.770723
F 11.243721 7.717721 32.858223
F 11.243721 15.435443 32.858222
F 6.737737 5.144609 39.173941
F 20.154933 7.717720 32.951545
F 20.154934 15.435443 32.951545
F 15.661776 12.862765 36.539314
F 2.350210 5.141716 29.132101
F 2.350210 12.859438 29.132101
F 11.281794 5.145142 29.220415
F 11.281794 12.862864 29.220415
F 20.193020 5.145145 29.313739
F 20.193020 12.862867 29.313739
F 2.322385 5.139701 31.867254
F 2.322385 12.857423 31.867254
F 11.253250 5.145136 31.948890
F 11.253250 12.862858 31.948890
F 20.164454 5.145145 32.042205
F 20.164454 12.862867 32.042205
F 2.289762 7.721872 35.504407
F 2.289762 15.439595 35.504407
F 2.289762 0.004151 35.504407
F 11.215299 7.717683 35.586082
F 11.215299 15.435406 35.586082
F 15.661776 5.145043 36.539314
F 20.126491 7.717676 35.679398
F 20.126491 15.435399 35.679398
F 6.749079 12.861929 36.445398
F 4.562691 1.286563 31.878541
F 4.562691 9.004284 31.878541
F 4.562691 16.722008 31.878542
F 13.481067 1.286284 31.972215
F 13.481067 9.004005 31.972215
F 13.481067 16.721729 31.972215
F 4.526045 3.858326 35.515797
F 4.526045 11.576048 35.515797
F 13.443102 3.858816 35.609408
F 13.443102 11.576538 35.609408
F 4.557125 3.861303 32.786503
F 4.557125 11.579024 32.786503
F 13.471544 3.858860 32.881554
F 13.471544 11.576581 32.881554
F 4.593006 1.283283 29.148260
F 4.593006 9.001004 29.148260
F 4.593006 16.718728 29.148260
F 13.509631 1.286285 29.243748
F 13.509631 9.004005 29.243748
F 13.509631 16.721730 29.243748
F 6.786272 7.718638 32.810847
F 6.786272 15.436361 32.810847
F 6.786272 0.000917 32.810847
F 15.699343 7.717720 32.904884
F 15.699343 15.435443 32.904884
F 6.749079 5.144207 36.445399
F 6.823943 5.144130 29.172978
F 6.823943 12.861852 29.172978
F 15.737429 5.145145 29.267078
F 15.737429 12.862867 29.267078
F 6.797082 5.145350 31.902009
F 6.797082 12.863072 31.902009
F 15.708863 5.145145 31.995545
F 15.708863 12.862867 31.995545
F 6.759719 7.717309 35.539103
F 6.759719 15.435032 35.539103
F 15.644875 15.433625 40.180480
F 15.670900 7.717676 35.632737
F 15.670900 15.435399 35.632738
F 15.644875 7.715902 40.180480
F 6.732503 15.434396 40.086622
F 15.820408 15.432402 42.907129
F 15.820408 7.714679 42.907128
F 8.965243 1.285302 39.197487
F 8.965243 9.003023 39.197487
F 8.965243 16.720747 39.197487
F 17.876513 1.285297 39.290803
F 17.876513 9.003018 39.290803
F 17.876513 16.720742 39.290803
F 0.083675 3.909860 42.916955
F 0.083675 11.627581 42.916955
F 9.135941 3.856072 42.837365
F 9.135941 11.573793 42.837365
F 18.048203 3.855819 42.930459
F 18.048203 11.573540 42.930459
F 0.063223 3.845241 40.162707
F 0.063223 11.562962 40.162707
F 8.961491 3.857052 40.110482
F 8.961491 11.574773 40.110482
F 17.872670 3.857042 40.203811
F 17.872670 11.574763 40.203810
F 0.076897 1.301627 36.495139
F 0.076897 9.019347 36.495138
F 0.076897 16.737071 36.495138
F 8.978324 1.286159 36.469306
F 8.978324 9.003880 36.469306
F 8.978324 16.721604 36.469306
F 17.889572 1.286183 36.562645
F 17.889573 9.003903 36.562645
F 17.889573 16.721627 36.562644
F 2.271561 7.716732 40.054900
F 2.271561 15.434455 40.054900
F 6.732503 7.716673 40.086622
F 11.189272 7.715899 40.133821
F 11.189272 15.433622 40.133821
F 13.433981 16.721628 36.515984
F 20.100466 7.715902 40.227141
F 20.100466 15.433625 40.227140
F 13.433980 9.003904 36.515984
F 2.285659 5.144076 36.409771
F 2.285659 12.861798 36.409771
F 11.206165 5.145044 36.492655
F 11.206165 12.862767 36.492655
F 20.117367 5.145043 36.585975
F 20.117367 12.862765 36.585975
F 2.265239 5.137332 39.145513
F 2.265239 12.855055 39.145513
F 11.193124 5.144152 39.220820
F 11.193124 12.861874 39.220820
F 20.104307 5.144157 39.314133
F 20.104307 12.861879 39.314133
F 2.408319 7.732483 42.794325
F 2.408318 15.450206 42.794325
F 2.408318 0.014762 42.794325
F 11.364802 7.714684 42.860472
F 11.364802 15.432407 42.860472
F 13.433980 1.286183 36.515984
F 20.275999 7.714679 42.953789
F 20.275999 15.432402 42.953789
F 4.521794 16.719760 36.421381
F 4.504897 1.285873 39.150738
F 4.504897 9.003594 39.150738
F 4.504897 16.721318 39.150738
F 13.420921 1.285296 39.244143
F 13.420921 9.003017 39.244143
F 13.420921 16.720741 39.244143
F 4.657111 3.862195 42.796153
F 4.657111 11.579916 42.796153
F 13.592596 3.855823 42.883801
F 13.592596 11.573544 42.883801
F 4.505597 3.858659 40.064161
F 4.505597 11.576380 40.064161
F 13.417078 3.857042 40.157150
F 13.417079 11.574763 40.157150
F 4.521794 1.284315 36.421381
F 4.521795 9.002036 36.421381
F 0.171861 1.290538 21.933753
F 0.171861 9.008259 21.933753
F 0.171861 16.725983 21.933753
F 0.220211 24.403074 2.901849
F 0.220211 32.120795 2.901849
F 9.307652 24.441087 2.822448
F 9.307652 32.158808 2.822448
F 18.219713 24.441271 2.915633
F 18.219713 32.158992 2.915633
F 0.204828 27.054623 6.515175
F 15.823150 23.153167 21.081645
F 0.204828 19.336901 6.515175
F 9.290780 27.012300 6.463587
F 15.823150 30.870888 21.081646
F 9.290780 19.294578 6.463586
F 18.202795 27.012130 6.556799
F 6.909763 23.153349 20.988346
F 18.202795 19.294408 6.556799
F 0.279538 27.023318 3.754446
F 6.909763 30.871070 20.988346
F 0.279538 19.305595 3.754446
F 9.303998 27.013189 3.735199
F 15.861255 20.580592 17.443674
F 9.303998 19.295467 3.735199
F 18.215870 27.013016 3.828641
F 15.861255 28.298313 17.443674
F 18.215870 19.295294 3.828641
F 0.191916 24.463355 0.147959
F 13.623930 34.729750 18.329836
F 0.191916 32.181075 0.147959
F 13.623930 27.012029 18.329836
F 9.132782 24.442406 0.095645
F 9.132782 32.160127 0.095645
F 18.044165 24.442493 0.188986
F 18.044165 32.160214 0.188986
F 2.563694 30.883335 3.673341
F 2.563694 23.165615 3.673341
F 11.532375 30.871888 3.758642
F 11.532375 23.154168 3.758642
F 20.443666 30.871876 3.851971
F 20.443666 23.154155 3.851971
F 2.409587 28.298191 0.038509
F 2.409587 20.580470 0.038509
F 11.360650 28.301342 0.118988
F 11.360650 20.583621 0.118988
F 20.271959 28.301354 0.212316
F 20.271959 20.583633 0.212316
F 2.554793 28.283085 2.779441
F 2.554793 20.565364 2.779441
F 11.536238 28.300112 2.845653
F 11.536238 20.582391 2.845653
F 20.447508 28.300131 2.938964
F 20.447508 20.582410 2.938964
F 2.545287 30.886511 6.416235
F 2.545287 23.168790 6.416235
F 11.519327 30.871008 6.486819
F 11.519327 23.153287 6.486819
F 20.430591 30.870990 6.580129
F 20.430591 23.153270 6.580129
F 4.829863 24.437010 2.779706
F 4.829863 32.154731 2.779706
F 13.764112 24.441269 2.868974
F 13.764112 32.158990 2.868974
F 4.815401 27.015514 6.419391
F 6.947411 20.580305 17.350444
F 4.815401 19.297792 6.419392
F 13.747194 27.012132 6.510140
F 6.947411 28.298027 17.350444
F 13.747194 19.294410 6.510140
F 4.831661 27.018809 3.685626
F 15.889821 20.580592 14.715195
F 4.831661 19.301087 3.685626
F 13.760271 27.013017 3.781979
F 15.889821 28.298313 14.715196
F 13.760271 19.295295 3.781979
F 4.671297 24.440270 0.048287
F 4.671297 32.157990 0.048287
F 13.588573 24.442493 0.142326
F 13.588573 32.160214 0.142325
F 7.071318 30.873753 3.710813
F 7.071318 23.156033 3.710813
F 15.988075 30.871876 3.805310
F 15.988075 23.154155 3.805310
F 6.900496 28.299811 0.071451
F 6.900496 20.582090 0.071450
F 15.816367 28.301354 0.165655
F 15.816367 20.583633 0.165655
F 7.076621 28.299493 2.799323
F 7.076621 20.581772 2.799323
F 15.991916 28.300131 2.892303
F 15.991916 20.582410 2.892303
F 7.060043 30.871545 6.440468
F 7.060043 23.153824 6.440468
F 15.975000 30.870990 6.533469
F 15.975000 23.153270 6.533469
F 0.179153 24.398345 10.144778
F 0.179153 32.116065 10.144778
F 9.253297 24.439296 10.098007
F 9.253297 32.157016 10.098007
F 18.165246 24.439453 10.191229
F 18.165246 32.157174 10.191229
F 0.153961 27.051400 13.781305
F 6.974465 20.579098 14.620774
F 0.153961 19.333678 13.781305
F 9.215269 27.012169 13.735801
F 6.974465 28.296819 14.620774
F 9.215269 19.294447 13.735801
F 18.127142 27.012028 13.829035
F 18.127142 34.729749 13.829035
F 18.127142 19.294306 13.829035
F 0.243027 27.015702 11.015075
F 15.851732 23.153167 18.353167
F 0.243027 19.297979 11.015075
F 9.243917 27.012190 11.007133
F 15.851732 30.870888 18.353167
F 9.243917 19.294468 11.007133
F 18.155723 27.012028 11.100569
F 18.155723 34.729749 11.100569
F 18.155723 19.294306 11.100569
F 0.265791 24.434056 7.377227
F 0.265791 32.151777 7.377227
F 9.281820 24.439322 7.369935
F 9.281820 32.157043 7.369935
F 18.193673 24.439497 7.463376
F 18.193673 32.157218 7.463376
F 2.512054 30.880624 10.940094
F 2.512054 23.162903 10.940094
F 11.472236 30.870900 11.030569
F 11.472236 23.153179 11.030569
F 20.383519 30.870888 11.123899
F 20.383519 23.153167 11.123899
F 2.543295 28.287172 7.302573
F 2.543295 20.569451 7.302573
F 11.510176 28.298345 7.393376
F 11.510176 20.580624 7.393376
F 20.421467 28.298357 7.486706
F 20.421467 20.580636 7.486706
F 2.513890 28.284496 10.047069
F 2.513890 20.566775 10.047069
F 11.481782 28.298297 10.121249
F 11.481782 20.580576 10.121249
F 20.393040 28.298314 10.214559
F 20.393040 20.580592 10.214560
F 2.481881 30.883164 13.683725
F 2.481881 23.165443 13.683725
F 11.443686 30.870904 13.759054
F 11.443686 23.153183 13.759054
F 20.354938 30.870888 13.852365
F 20.354938 23.153167 13.852365
F 4.780504 24.436793 10.053177
F 4.780504 32.154514 10.053177
F 13.709645 24.439451 10.144570
F 13.709645 32.157172 10.144570
F 4.744451 27.014122 13.690511
F 6.936803 23.154553 18.258817
F 4.744451 19.296400 13.690511
F 13.671542 27.012030 13.782376
F 13.671542 34.729751 13.782376
F 13.671542 19.294308 13.782376
F 4.773709 27.017283 10.957138
F 6.936803 30.872274 18.258817
F 4.773709 19.299560 10.957138
F 13.700125 27.012029 11.053908
F 13.700125 34.729750 11.053908
F 13.700125 19.294307 11.053908
F 4.810404 24.433948 7.319975
F 4.810404 32.151668 7.319975
F 13.738074 24.439496 7.416715
F 13.738074 32.157217 7.416715
F 7.012077 30.872511 10.982731
F 7.012077 23.154790 10.982731
F 15.927928 30.870888 11.077239
F 15.927928 23.153167 11.077238
F 7.049434 28.296574 7.345432
F 7.049434 20.578853 7.345432
F 15.965876 28.298357 7.440046
F 15.965876 20.580636 7.440046
F 7.022820 28.297837 10.074797
F 7.022821 20.580116 10.074797
F 15.937448 28.298313 10.167899
F 15.937448 20.580592 10.167899
F 6.985090 30.871273 13.712541
F 6.985090 23.153552 13.712541
F 15.899346 30.870888 13.805705
F 15.899347 23.153167 13.805705
F 0.128922 24.401818 17.417876
F 0.128922 32.119539 17.417876
F 9.177267 24.439332 17.373757
F 9.177267 32.157053 17.373757
F 18.089052 24.439453 17.467004
F 18.089052 32.157173 17.467004
F 0.104082 27.047888 21.054181
F 13.662021 32.157173 14.691865
F 0.104082 19.330166 21.054181
F 9.139257 27.012126 21.011713
F 13.662021 24.439452 14.691865
F 9.139257 19.294403 21.011713
F 18.050946 27.012028 21.104976
F 18.050946 34.729749 21.104976
F 18.050946 19.294306 21.104976
F 0.195615 27.010538 18.294411
F 0.195615 34.728259 18.294410
F 0.195615 19.292815 18.294410
F 9.167838 27.012160 18.283081
F 4.737208 32.152287 14.595266
F 9.167838 19.294438 18.283081
F 18.079527 27.012028 18.376497
F 18.079527 34.729749 18.376497
F 18.079527 19.294306 18.376497
F 0.219429 24.438061 14.654924
F 0.219429 32.155781 14.654924
F 9.205866 24.439304 14.645099
F 9.205866 32.157025 14.645099
F 18.117618 24.439453 14.738526
F 18.117618 32.157173 14.738526
F 2.447126 30.878121 18.216868
F 2.447126 23.160400 18.216868
F 11.396059 30.870897 18.306499
F 11.396059 23.153176 18.306499
F 20.307323 30.870888 18.399827
F 20.307323 23.153167 18.399827
F 2.479915 28.289873 14.578564
F 2.479915 20.572152 14.578564
F 11.434137 28.298302 14.668527
F 11.434137 20.580581 14.668527
F 20.345413 28.298313 14.761856
F 20.345413 20.580592 14.761856
F 2.449807 28.287421 17.320501
F 2.449807 20.569700 17.320501
F 11.405602 28.298298 17.397023
F 11.405602 20.580577 17.397023
F 20.316847 28.298313 17.490335
F 20.316847 20.580592 17.490335
F 2.417950 30.880351 20.957094
F 2.417950 23.162630 20.957094
F 11.367506 30.870902 21.034993
F 11.367505 23.153181 21.034993
F 20.278742 30.870888 21.128306
F 20.278742 23.153168 21.128306
F 4.707983 24.437817 17.328122
F 4.707983 32.155537 17.328122
F 13.633454 24.439451 17.420345
F 13.633454 32.157172 17.420345
F 4.671631 27.013171 20.965714
F 4.737208 24.434566 14.595266
F 4.671631 19.295449 20.965714
F 13.595348 27.012029 21.058316
F 13.595348 34.729750 21.058316
F 13.595348 19.294307 21.058316
F 4.700952 27.016526 18.233459
F 13.623930 19.294306 18.329836
F 4.700952 19.298803 18.233459
F 0.079407 24.405513 24.690411
F 0.079407 32.123233 24.690411
F 9.101274 24.439380 24.649667
F 9.101274 32.157101 24.649667
F 18.012856 24.439453 24.742947
F 18.012856 32.157173 24.742947
F 0.054838 27.043846 28.326660
F 6.907604 23.150096 42.813936
F 0.054838 19.326124 28.326661
F 9.063264 27.012077 28.287622
F 6.907604 30.867817 42.813936
F 9.063264 19.294354 28.287623
F 17.974749 27.012028 28.380918
F 17.974749 34.729749 28.380918
F 17.974749 19.294306 28.380918
F 0.148150 27.005095 25.573163
F 0.148150 34.722816 25.573163
F 0.148150 19.287373 25.573163
F 9.091792 27.012120 25.559049
F 15.648716 20.579604 39.267473
F 9.091792 19.294398 25.559049
F 18.003330 27.012028 25.652440
F 18.003330 34.729749 25.652439
F 18.003330 19.294306 25.652440
F 9.129804 24.439339 21.921064
F 9.129804 32.157060 21.921064
F 18.041422 24.439453 22.014468
F 18.041422 32.157173 22.014468
F 2.382394 30.875650 25.493632
F 2.382394 23.157930 25.493631
F 11.319888 30.870893 25.582444
F 11.319888 23.153173 25.582444
F 20.231127 30.870888 25.675770
F 20.231127 23.153167 25.675770
F 2.414638 28.292309 21.855209
F 2.414638 20.574588 21.855209
F 11.357964 28.298305 21.944472
F 11.357964 20.580584 21.944472
F 20.269217 28.298313 22.037799
F 20.269217 20.580592 22.037798
F 2.386183 28.290271 24.593740
F 2.386183 20.572550 24.593740
F 11.329424 28.298300 24.672964
F 11.329423 20.580579 24.672964
F 20.240650 28.298313 24.766277
F 20.240650 20.580592 24.766277
F 2.354315 30.877599 28.230486
F 2.354315 23.159878 28.230486
F 11.291329 30.870899 28.310934
F 11.291329 23.153178 28.310934
F 20.202546 30.870888 28.404248
F 20.202546 23.153168 28.404248
F 4.635399 24.438821 24.603296
F 4.635399 32.156542 24.603296
F 13.557260 24.439451 24.696287
F 13.557260 32.157172 24.696287
F 4.599084 27.012182 28.240898
F 15.648716 28.297325 39.267473
F 4.599084 19.294460 28.240898
F 13.519154 27.012029 28.334258
F 13.519154 34.729750 28.334258
F 13.519154 19.294307 28.334258
F 4.628912 27.015573 25.509945
F 6.737737 20.580056 39.173941
F 4.628912 19.297851 25.509945
F 13.547735 27.012028 25.605779
F 13.547735 34.729749 25.605778
F 13.547735 19.294306 25.605778
F 4.664865 24.435407 21.871676
F 4.664865 32.153128 21.871676
F 13.585826 24.439452 21.967807
F 13.585826 32.157173 21.967807
F 6.861585 30.872020 25.534931
F 6.861585 23.154299 25.534931
F 15.775536 30.870888 25.629109
F 15.775536 23.153167 25.629109
F 6.899169 28.297050 21.896871
F 6.899169 20.579329 21.896871
F 15.813625 28.298313 21.991138
F 15.813625 20.580592 21.991138
F 6.872170 28.298245 24.626244
F 6.872170 20.580524 24.626244
F 15.785059 28.298313 24.719617
F 15.785059 20.580592 24.719617
F 6.834603 30.870827 28.264137
F 6.834603 23.153106 28.264137
F 15.746954 30.870888 28.357588
F 15.746954 23.153167 28.357588
F 0.030385 24.409897 31.962839
F 0.030385 32.127617 31.962839
F 9.025262 24.439426 31.925565
F 9.025262 32.157146 31.925565
F 17.936660 24.439452 32.018875
F 17.936660 32.157173 32.018875
F 0.005503 27.039018 35.599186
F 6.737737 28.297777 39.173941
F 0.005503 19.321296 35.599186
F 8.987370 27.011991 35.562749
F 8.987370 34.729712 35.562749
F 8.987370 19.294268 35.562750
F 17.898695 27.011984 35.656068
F 17.898695 34.729705 35.656068
F 17.898695 19.294261 35.656068
F 0.100755 26.999735 32.852033
F 0.100755 34.717456 32.852032
F 0.100755 19.282013 32.852032
F 9.015784 27.012075 32.834857
F 15.661776 20.580490 36.539314
F 9.015784 19.294353 32.834857
F 17.927137 27.012027 32.928215
F 17.927137 34.729748 32.928215
F 17.927137 19.294305 32.928215
F 0.124424 24.449048 29.212602
F 0.124424 32.166768 29.212602
F 9.053776 24.439382 29.197034
F 9.053776 32.157103 29.197034
F 17.965226 24.439453 29.290409
F 17.965226 32.157173 29.290409
F 2.318055 30.872858 32.770724
F 2.318055 23.155137 32.770724
F 11.243721 30.870888 32.858223
F 11.243721 23.153168 32.858223
F 20.154934 30.870887 32.951545
F 20.154934 23.153167 32.951545
F 2.350210 28.294884 29.132101
F 2.350210 20.577163 29.132101
F 11.281794 28.298310 29.220415
F 11.281794 20.580589 29.220415
F 20.193020 28.298313 29.313739
F 20.193020 20.580592 29.313739
F 2.322385 28.292869 31.867254
F 2.322385 20.575148 31.867254
F 11.253250 28.298304 31.948890
F 11.253250 20.580583 31.948890
F 20.164454 28.298313 32.042205
F 20.164454 20.580592 32.042205
F 2.289762 30.875040 35.504407
F 2.289762 23.157319 35.504407
F 11.215299 30.870851 35.586082
F 11.215299 23.153130 35.586082
F 20.126491 30.870844 35.679398
F 20.126491 23.153123 35.679398
F 4.562691 24.439731 31.878541
F 4.562691 32.157451 31.878541
F 13.481067 24.439452 31.972215
F 13.481067 32.157172 31.972215
F 4.526045 27.011494 35.515797
F 4.526045 34.729215 35.515797
F 4.526045 19.293772 35.515797
F 13.443102 27.011984 35.609408
F 13.443102 34.729705 35.609408
F 13.443102 19.294262 35.609408
F 4.557125 27.014471 32.786503
F 15.661776 28.298210 36.539314
F 4.557125 19.296749 32.786503
F 13.471544 27.012027 32.881554
F 13.471544 34.729748 32.881554
F 13.471544 19.294305 32.881554
F 4.593006 24.436451 29.148260
F 4.593006 32.154172 29.148260
F 13.509631 24.439452 29.243748
F 13.509631 32.157173 29.243748
F 6.786272 30.871806 32.810847
F 6.786272 23.154085 32.810847
F 15.699343 30.870887 32.904884
F 15.699343 23.153167 32.904884
F 6.823943 28.297297 29.172978
F 6.823943 20.579576 29.172978
F 15.737429 28.298313 29.267079
F 15.737429 20.580592 29.267078
F 6.797082 28.298517 31.902009
F 6.797082 20.580796 31.902009
F 15.708863 28.298313 31.995545
F 15.708863 20.580592 31.995545
F 6.759719 30.870477 35.539103
F 6.759719 23.152756 35.539103
F 15.670900 30.870844 35.632737
F 15.670900 23.153123 35.632738
F 15.820408 23.150127 42.907128
F 15.820408 30.867847 42.907128
F 8.965243 24.438470 39.197487
F 8.965243 32.156191 39.197487
F 17.876513 24.438465 39.290803
F 17.876513 32.156185 39.290803
F 0.083675 27.063028 42.916955
F 6.749079 20.579654 36.445399
F 0.083675 19.345306 42.916955
F 9.135941 27.009240 42.837365
F 9.135941 34.726961 42.837365
F 9.135941 19.291517 42.837365
F 18.048203 27.008987 42.930459
F 18.048203 34.726708 42.930459
F 18.048203 19.291265 42.930459
F 0.063223 26.998408 40.162707
F 0.063223 34.716129 40.162707
F 0.063223 19.280686 40.162707
F 8.961491 27.010220 40.110482
F 8.961491 34.727941 40.110482
F 8.961491 19.292498 40.110482
F 17.872670 27.010210 40.203811
F 17.872670 34.727931 40.203811
F 17.872670 19.292488 40.203810
F 0.076897 24.454795 36.495139
F 0.076897 32.172515 36.495138
F 8.978324 24.439327 36.469306
F 8.978324 32.157048 36.469306
F 17.889573 24.439350 36.562645
F 17.889572 32.157071 36.562645
F 2.271561 30.869900 40.054900
F 2.271561 23.152179 40.054900
F 11.189272 30.869067 40.133821
F 11.189272 23.151346 40.133821
F 20.100466 30.869070 40.227141
F 20.100466 23.151349 40.227141
F 2.285659 28.297244 36.409771
F 2.285659 20.579523 36.409771
F 11.206165 28.298212 36.492655
F 11.206165 20.580491 36.492655
F 20.117367 28.298211 36.585975
F 20.117367 20.580490 36.585975
F 2.265239 28.290500 39.145513
F 2.265239 20.572779 39.145513
F 11.193124 28.297319 39.220820
F 11.193125 20.579598 39.220820
F 20.104307 28.297325 39.314133
F 20.104307 20.579604 39.314133
F 2.408318 30.885650 42.794325
F 2.408318 23.167930 42.794325
F 11.364802 30.867851 42.860472
F 11.364802 23.150131 42.860472
F 20.275999 30.867847 42.953789
F 20.275999 23.150127 42.953789
F 4.504897 24.439041 39.150738
F 4.504897 32.156762 39.150738
F 13.420921 24.438464 39.244143
F 13.420921 32.156185 39.244143
F 4.657111 27.015363 42.796153
F 6.749079 28.297375 36.445399
F 4.657111 19.297641 42.796153
F 13.592596 27.008990 42.883801
F 13.592596 34.726712 42.883801
F 13.592596 19.291269 42.883801
F 4.505597 27.011827 40.064161
F 4.505597 34.729548 40.064161
F 4.505597 19.294105 40.064161
F 13.417079 27.010209 40.157150
F 13.417078 34.727930 40.157150
F 13.417079 19.292487 40.157150
F 4.521794 24.437483 36.421381
F 4.521794 32.155204 36.421381
F 13.433980 24.439351 36.515984
F 13.433980 32.157071 36.515984
F 6.732503 30.869841 40.086622
F 6.732503 23.152120 40.086622
F 15.644875 30.869070 40.180480
F 15.644875 23.151349 40.180480
F 0.171861 24.443706 21.933753
F 0.171861 32.161427 21.933753
F 0.220211 47.556242 2.901849
F 0.220211 39.838519 2.901849
F 9.307652 47.594255 2.822448
F 9.307652 39.876532 2.822448
F 18.219713 47.594439 2.915633
F 18.219713 39.876716 2.915634
F 0.204828 50.207791 6.515175
F 0.204828 42.490069 6.515175
F 9.290780 50.165468 6.463587
F 9.290780 42.447746 6.463586
F 18.202795 50.165298 6.556799
F 18.202795 42.447576 6.556799
F 0.279538 50.176485 3.754447
F 0.279538 42.458763 3.754446
F 9.303998 50.166357 3.735199
F 9.303998 42.448635 3.735199
F 18.215870 50.166184 3.828641
F 18.215870 42.448461 3.828641
F 0.191916 47.616522 0.147959
F 4.700952 34.734247 18.233459
F 0.191916 39.898799 0.147958
F 4.671631 34.730892 20.965714
F 9.132782 47.595574 0.095645
F 9.132782 39.877851 0.095645
F 18.044165 47.595661 0.188986
F 18.044165 39.877938 0.188985
F 2.563694 38.601058 3.673341
F 2.563694 46.318782 3.673341
F 11.532375 38.589612 3.758642
F 11.532375 46.307336 3.758642
F 20.443666 38.589599 3.851971
F 20.443666 46.307323 3.851971
F 2.409587 51.451359 0.038510
F 2.409587 36.015913 0.038509
F 2.409587 43.733638 0.038509
F 11.360650 51.454510 0.118988
F 11.360650 36.019064 0.118988
F 11.360650 43.736789 0.118988
F 20.271959 51.454521 0.212316
F 20.271959 36.019076 0.212316
F 20.271959 43.736800 0.212316
F 2.554793 51.436252 2.779441
F 2.554793 36.000807 2.779441
F 2.554793 43.718531 2.779441
F 11.536238 51.453280 2.845653
F 11.536238 36.017835 2.845653
F 11.536238 43.735559 2.845653
F 20.447508 51.453299 2.938964
F 20.447508 36.017853 2.938964
F 20.447508 43.735578 2.938964
F 2.545287 38.604234 6.416235
F 2.545287 46.321958 6.416235
F 11.519327 38.588731 6.486819
F 11.519327 46.306455 6.486819
F 20.430591 38.588713 6.580129
F 20.430591 46.306437 6.580129
F 4.829863 47.590178 2.779706
F 4.829863 39.872455 2.779706
F 13.764112 47.594437 2.868974
F 13.764112 39.876714 2.868975
F 4.815401 50.168682 6.419391
F 4.815401 42.450960 6.419392
F 13.747194 50.165300 6.510140
F 13.747194 42.447578 6.510140
F 4.831661 50.171977 3.685626
F 4.831661 42.454255 3.685626
F 13.760271 50.166185 3.781979
F 13.760271 42.448463 3.781979
F 4.671297 47.593437 0.048287
F 4.671297 39.875714 0.048287
F 13.588573 47.595661 0.142326
F 13.588573 39.877938 0.142325
F 7.071318 38.591476 3.710813
F 7.071318 46.309200 3.710813
F 15.988075 38.589599 3.805310
F 15.988075 46.307323 3.805310
F 6.900496 51.452979 0.071451
F 6.900496 36.017533 0.071450
F 6.900496 43.735258 0.071450
F 15.816367 51.454521 0.165655
F 15.816367 36.019076 0.165655
F 15.816367 43.736800 0.165655
F 7.076621 51.452660 2.799323
F 7.076621 36.017215 2.799323
F 7.076621 43.734939 2.799323
F 15.991916 51.453299 2.892303
F 15.991916 36.017853 2.892303
F 15.991916 43.735578 2.892303
F 7.060043 38.589268 6.440468
F 7.060043 46.306992 6.440468
F 15.975000 38.588713 6.533469
F 15.975000 46.306437 6.533469
F 0.179153 47.551512 10.144778
F 0.179153 39.833789 10.144777
F 9.253297 47.592463 10.098007
F 9.253297 39.874740 10.098007
F 18.165246 47.592621 10.191229
F 18.165246 39.874898 10.191229
F 0.153961 50.204568 13.781305
F 0.153961 42.486846 13.781305
F 9.215269 50.165337 13.735801
F 9.215269 42.447615 13.735801
F 18.127142 50.165196 13.829035
F 18.127142 42.447473 13.829035
F 0.243027 50.168869 11.015075
F 0.243027 42.451147 11.015075
F 9.243917 50.165358 11.007133
F 9.243917 42.447636 11.007133
F 18.155723 50.165196 11.100569
F 18.155723 42.447473 11.100569
F 0.265791 47.587224 7.377227
F 0.265791 39.869501 7.377227
F 9.281820 47.592490 7.369935
F 9.281820 39.874767 7.369934
F 18.193673 47.592665 7.463376
F 18.193673 39.874942 7.463376
F 2.512054 38.598347 10.940094
F 2.512054 46.316071 10.940094
F 11.472236 38.588623 11.030569
F 11.472236 46.306347 11.030569
F 20.383519 38.588611 11.123899
F 20.383519 46.306335 11.123899
F 2.543295 51.440340 7.302573
F 2.543295 36.004894 7.302572
F 2.543295 43.722619 7.302573
F 11.510176 51.451513 7.393376
F 11.510176 36.016067 7.393376
F 11.510176 43.733791 7.393376
F 20.421467 51.451525 7.486706
F 20.421467 36.016079 7.486706
F 20.421467 43.733804 7.486706
F 2.513890 51.437664 10.047069
F 2.513890 36.002218 10.047069
F 2.513890 43.719943 10.047069
F 11.481782 51.451464 10.121249
F 11.481782 36.016019 10.121249
F 11.481782 43.733743 10.121249
F 20.393040 51.451481 10.214559
F 20.393040 36.016035 10.214560
F 20.393040 43.733760 10.214560
F 2.481881 38.600887 13.683725
F 2.481881 46.318611 13.683725
F 11.443686 38.588627 13.759054
F 11.443686 46.306351 13.759054
F 20.354938 38.588611 13.852365
F 20.354938 46.306335 13.852365
F 4.780504 47.589960 10.053177
F 4.780504 39.872237 10.053177
F 13.709645 47.592619 10.144570
F 13.709646 39.874896 10.144570
F 4.744451 50.167290 13.690511
F 4.744451 42.449568 13.690511
F 13.671542 50.165197 13.782376
F 13.671542 42.447475 13.782376
F 4.773709 50.170450 10.957138
F 4.773709 42.452728 10.957138
F 13.700125 50.165197 11.053908
F 13.700125 42.447475 11.053908
F 4.810404 47.587115 7.319975
F 4.810404 39.869392 7.319975
F 13.738074 47.592664 7.416715
F 13.738074 39.874941 7.416715
F 7.012077 38.590234 10.982730
F 7.012077 46.307958 10.982731
F 15.927928 38.588611 11.077238
F 15.927928 46.306335 11.077238
F 7.049434 51.449742 7.345432
F 7.049434 36.014296 7.345432
F 7.049434 43.732021 7.345432
F 15.965876 51.451525 7.440046
F 15.965876 36.016079 7.440045
F 15.965876 43.733804 7.440046
F 7.022820 51.451005 10.074797
F 7.022820 36.015559 10.074797
F 7.022821 43.733284 10.074797
F 15.937448 51.451481 10.167899
F 15.937448 36.016035 10.167899
F 15.937449 43.733760 10.167899
F 6.985090 38.588996 13.712542
F 6.985090 46.306720 13.712541
F 15.899347 38.588611 13.805705
F 15.899347 46.306335 13.805705
F 0.128922 47.554986 17.417876
F 0.128922 39.837263 17.417877
F 9.177267 47.592500 17.373757
F 9.177267 39.874777 17.373757
F 18.089052 47.592620 17.467004
F 18.089052 39.874897 17.467005
F 0.104082 50.201056 21.054181
F 0.104082 42.483334 21.054181
F 9.139257 50.165293 21.011713
F 9.139257 42.447571 21.011713
F 18.050946 50.165196 21.104976
F 18.050946 42.447474 21.104976
F 0.195615 50.163705 18.294411
F 0.195615 42.445983 18.294410
F 9.167838 50.165328 18.283081
F 9.167838 42.447606 18.283081
F 18.079527 50.165196 18.376497
F 18.079527 42.447473 18.376497
F 0.219429 47.591229 14.654924
F 0.219429 39.873506 14.654924
F 9.205866 47.592472 14.645099
F 9.205866 39.874749 14.645099
F 18.117618 47.592620 14.738526
F 18.117618 39.874897 14.738526
F 2.447126 38.595843 18.216868
F 2.447126 46.313567 18.216868
F 11.396059 38.588620 18.306499
F 11.396059 46.306344 18.306499
F 20.307323 38.588611 18.399827
F 20.307323 46.306335 18.399827
F 2.479915 51.443040 14.578564
F 2.479915 36.007595 14.578564
F 2.479915 43.725320 14.578564
F 11.434137 51.451470 14.668527
F 11.434137 36.016025 14.668527
F 11.434137 43.733749 14.668527
F 20.345413 51.451480 14.761856
F 20.345413 36.016035 14.761856
F 20.345413 43.733759 14.761856
F 2.449807 51.440588 17.320501
F 2.449807 36.005143 17.320501
F 2.449807 43.722867 17.320501
F 11.405602 51.451466 17.397023
F 11.405602 36.016020 17.397023
F 11.405602 43.733745 17.397023
F 20.316847 51.451480 17.490335
F 20.316847 36.016035 17.490335
F 20.316847 43.733759 17.490335
F 2.417950 38.598074 20.957094
F 2.417950 46.315798 20.957094
F 11.367506 38.588625 21.034993
F 11.367506 46.306349 21.034993
F 20.278742 38.588611 21.128306
F 20.278742 46.306335 21.128306
F 4.707983 47.590984 17.328122
F 4.707983 39.873261 17.328122
F 13.633454 47.592619 17.420345
F 13.633454 39.874896 17.420345
F 4.671631 50.166339 20.965714
F 4.671631 42.448617 20.965715
F 13.595348 50.165197 21.058316
F 13.595348 42.447475 21.058316
F 4.700952 50.169693 18.233459
F 4.700952 42.451971 18.233459
F 13.623930 50.165196 18.329836
F 13.623930 42.447474 18.329836
F 4.737208 47.587734 14.595266
F 4.737208 39.870011 14.595266
F 13.662021 47.592620 14.691865
F 13.662021 39.874897 14.691865
F 6.936803 38.589997 18.258817
F 6.936803 46.307721 18.258817
F 15.851732 38.588611 18.353167
F 15.851732 46.306335 18.353167
F 6.974465 51.449987 14.620774
F 6.974465 36.014541 14.620774
F 6.974465 43.732266 14.620774
F 15.889821 51.451480 14.715196
F 15.889821 36.016035 14.715195
F 15.889821 43.733759 14.715195
F 6.947411 51.451194 17.350444
F 6.947411 36.015749 17.350444
F 6.947411 43.733473 17.350444
F 15.861255 51.451480 17.443674
F 15.861255 36.016035 17.443674
F 15.861255 43.733759 17.443674
F 6.909763 38.588793 20.988346
F 6.909763 46.306517 20.988346
F 15.823151 38.588611 21.081646
F 15.823150 46.306335 21.081645
F 0.204828 34.772344 6.515175
F 9.290780 34.730022 6.463587
F 18.202795 34.729851 6.556799
F 0.279538 34.741039 3.754446
F 9.303998 34.730910 3.735199
F 18.215870 34.730737 3.828641
F 4.815401 34.733235 6.419391
F 13.747194 34.729853 6.510140
F 4.831661 34.736530 3.685626
F 13.760271 34.730738 3.781979
F 0.153961 34.769121 13.781306
F 9.215269 34.729890 13.735801
F 0.243027 34.733423 11.015075
F 9.243917 34.729912 11.007133
F 4.744451 34.731843 13.690511
F 4.773709 34.735004 10.957138
F 0.104082 34.765609 21.054181
F 9.139257 34.729847 21.011713
F 9.167838 34.729881 18.283080
F 0.079407 47.558680 24.690411
F 0.079407 39.840957 24.690411
F 9.101274 47.592548 24.649667
F 9.101274 39.874825 24.649668
F 18.012856 47.592620 24.742947
F 18.012856 39.874897 24.742947
F 0.054838 50.197014 28.326661
F 0.054838 42.479291 28.326661
F 9.063264 50.165245 28.287622
F 9.063264 42.447522 28.287623
F 17.974749 50.165196 28.380918
F 17.974749 42.447474 28.380918
F 0.148150 50.158262 25.573164
F 0.148150 42.440540 25.573163
F 9.091793 50.165288 25.559049
F 9.091793 42.447566 25.559049
F 18.003330 50.165196 25.652440
F 18.003330 42.447473 25.652440
F 9.129804 47.592507 21.921064
F 9.129804 39.874784 21.921064
F 18.041422 47.592620 22.014468
F 18.041422 39.874897 22.014468
F 2.382394 38.593373 25.493631
F 2.382394 46.311097 25.493631
F 11.319889 38.588616 25.582444
F 11.319888 46.306340 25.582444
F 20.231127 38.588611 25.675770
F 20.231127 46.306335 25.675770
F 2.414638 51.445477 21.855209
F 2.414638 36.010031 21.855209
F 2.414638 43.727756 21.855209
F 11.357964 51.451473 21.944472
F 11.357964 36.016028 21.944471
F 11.357964 43.733752 21.944472
F 20.269217 51.451480 22.037799
F 20.269217 36.016035 22.037798
F 20.269217 43.733759 22.037799
F 2.386183 51.443438 24.593740
F 2.386183 36.007993 24.593740
F 2.386183 43.725717 24.593740
F 11.329424 51.451468 24.672964
F 11.329424 36.016023 24.672964
F 11.329424 43.733747 24.672964
F 20.240650 51.451480 24.766277
F 20.240650 36.016035 24.766277
F 20.240650 43.733759 24.766277
F 2.354315 38.595322 28.230486
F 2.354315 46.313046 28.230486
F 11.291329 38.588622 28.310934
F 11.291329 46.306346 28.310934
F 20.202546 38.588611 28.404248
F 20.202546 46.306335 28.404248
F 4.635399 47.591989 24.603296
F 4.635399 39.874266 24.603296
F 13.557260 47.592619 24.696287
F 13.557260 39.874896 24.696287
F 4.599084 50.165350 28.240898
F 4.599084 42.447628 28.240898
F 13.519154 50.165197 28.334258
F 13.519154 42.447475 28.334258
F 4.628912 50.168741 25.509945
F 4.628912 42.451019 25.509945
F 13.547735 50.165196 25.605779
F 13.547735 42.447474 25.605778
F 4.664865 47.588575 21.871676
F 4.664865 39.870852 21.871676
F 13.585826 47.592620 21.967807
F 13.585826 39.874897 21.967807
F 6.861585 38.589743 25.534931
F 6.861585 46.307467 25.534931
F 15.775536 38.588611 25.629109
F 15.775536 46.306335 25.629109
F 6.899169 51.450218 21.896871
F 6.899169 36.014772 21.896870
F 6.899169 43.732497 21.896871
F 15.813625 51.451480 21.991138
F 15.813625 36.016035 21.991138
F 15.813625 43.733759 21.991138
F 6.872170 51.451413 24.626244
F 6.872170 36.015967 24.626244
F 6.872170 43.733692 24.626244
F 15.785059 51.451480 24.719617
F 15.785059 36.016035 24.719617
F 15.785059 43.733759 24.719617
F 6.834603 38.588550 28.264138
F 6.834603 46.306274 28.264137
F 15.746954 38.588611 28.357588
F 15.746954 46.306335 28.357587
F 0.030385 47.563064 31.962839
F 0.030385 39.845342 31.962840
F 9.025262 47.592593 31.925565
F 9.025262 39.874870 31.925566
F 17.936660 47.592620 32.018875
F 17.936660 39.874897 32.018875
F 0.005503 50.192186 35.599186
F 0.005503 42.474464 35.599186
F 8.987370 50.165158 35.562749
F 8.987370 42.447436 35.562750
F 17.898695 50.165151 35.656068
F 17.898695 42.447429 35.656068
F 0.100755 50.152903 32.852033
F 0.100755 42.435181 32.852032
F 9.015784 50.165243 32.834857
F 9.015784 42.447521 32.834857
F 17.927137 50.165195 32.928215
F 17.927137 42.447473 32.928214
F 0.124424 47.602216 29.212602
F 0.124424 39.884493 29.212602
F 9.053776 47.592550 29.197034
F 9.053776 39.874827 29.197034
F 17.965226 47.592620 29.290409
F 17.965226 39.874897 29.290408
F 2.318055 38.590581 32.770724
F 2.318055 46.308305 32.770723
F 11.243721 38.588611 32.858222
F 11.243721 46.306335 32.858223
F 20.154933 38.588610 32.951545
F 20.154933 46.306334 32.951545
F 2.350210 51.448052 29.132101
F 2.350210 36.012606 29.132101
F 2.350210 43.730331 29.132101
F 11.281794 51.451478 29.220415
F 11.281794 36.016032 29.220415
F 11.281794 43.733756 29.220415
F 20.193020 51.451481 29.313739
F 20.193020 36.016035 29.313739
F 20.193020 43.733759 29.313739
F 2.322385 51.446036 31.867254
F 2.322385 36.010591 31.867254
F 2.322385 43.728315 31.867254
F 11.253250 51.451471 31.948890
F 11.253250 36.016026 31.948890
F 11.253250 43.733750 31.948890
F 20.164454 51.451480 32.042205
F 20.164454 36.016035 32.042205
F 20.164454 43.733759 32.042205
F 2.289762 38.592763 35.504407
F 2.289762 46.310487 35.504407
F 11.215299 38.588574 35.586082
F 11.215299 46.306298 35.586082
F 20.126491 38.588567 35.679398
F 20.126491 46.306291 35.679398
F 4.562691 47.592898 31.878541
F 4.562691 39.875175 31.878542
F 13.481067 47.592620 31.972215
F 13.481067 39.874897 31.972215
F 4.526045 50.164662 35.515797
F 4.526045 42.446940 35.515797
F 13.443102 50.165152 35.609408
F 13.443102 42.447430 35.609408
F 4.557125 50.167639 32.786503
F 4.557125 42.449917 32.786503
F 13.471544 50.165195 32.881554
F 13.471544 42.447473 32.881554
F 4.593006 47.589619 29.148260
F 4.593006 39.871896 29.148260
F 13.509631 47.592620 29.243748
F 13.509631 39.874897 29.243748
F 6.786272 38.589529 32.810847
F 6.786272 46.307253 32.810847
F 15.699343 38.588610 32.904884
F 15.699343 46.306335 32.904884
F 6.823943 51.450465 29.172978
F 6.823943 36.015020 29.172978
F 6.823943 43.732744 29.172978
F 15.737429 51.451480 29.267078
F 15.737429 36.016035 29.267078
F 15.737429 43.733759 29.267078
F 6.797082 51.451685 31.902009
F 6.797082 36.016240 31.902009
F 6.797082 43.733964 31.902009
F 15.708863 51.451480 31.995545
F 15.708863 36.016035 31.995545
F 15.708863 43.733759 31.995545
F 6.759719 38.588200 35.539103
F 6.759719 46.305924 35.539103
F 15.670900 38.588567 35.632738
F 15.670900 46.306291 35.632737
F 15.820408 46.303294 42.907128
F 15.820408 38.585570 42.907129
F 8.965243 47.591638 39.197487
F 8.965243 39.873915 39.197487
F 17.876513 47.591633 39.290803
F 17.876513 39.873909 39.290803
F 0.083675 50.216196 42.916955
F 0.083675 42.498474 42.916955
F 9.135941 50.162407 42.837365
F 9.135941 42.444685 42.837365
F 18.048203 50.162155 42.930459
F 18.048203 42.444433 42.930459
F 0.063223 50.151576 40.162707
F 0.063223 42.433854 40.162707
F 8.961491 50.163388 40.110482
F 8.961491 42.445666 40.110482
F 17.872670 50.163377 40.203811
F 17.872670 42.445655 40.203810
F 0.076897 47.607962 36.495139
F 0.076897 39.890239 36.495138
F 8.978324 47.592495 36.469306
F 8.978324 39.874772 36.469306
F 17.889573 47.592518 36.562645
F 17.889573 39.874795 36.562644
F 2.271561 38.587623 40.054900
F 2.271561 46.305347 40.054900
F 11.189272 38.586790 40.133821
F 11.189272 46.304514 40.133821
F 20.100466 38.586793 40.227140
F 20.100466 46.304517 40.227141
F 2.285659 51.450411 36.409771
F 2.285659 36.014966 36.409770
F 2.285659 43.732691 36.409771
F 11.206165 51.451380 36.492655
F 11.206165 36.015934 36.492655
F 11.206165 43.733659 36.492655
F 20.117367 51.451378 36.585975
F 20.117367 36.015933 36.585975
F 20.117367 43.733657 36.585975
F 2.265239 51.443668 39.145513
F 2.265239 36.008222 39.145513
F 2.265239 43.725947 39.145513
F 11.193124 51.450487 39.220820
F 11.193125 36.015042 39.220820
F 11.193125 43.732766 39.220820
F 20.104307 51.450492 39.314133
F 20.104307 36.015047 39.314133
F 20.104307 43.732771 39.314133
F 2.408319 38.603373 42.794325
F 2.408318 46.321097 42.794325
F 11.364802 38.585574 42.860472
F 11.364802 46.303299 42.860472
F 20.275999 38.585570 42.953789
F 20.275999 46.303294 42.953789
F 4.504897 47.592209 39.150738
F 4.504897 39.874486 39.150738
F 13.420921 47.591632 39.244143
F 13.420921 39.873909 39.244143
F 4.657111 50.168531 42.796153
F 4.657111 42.450808 42.796153
F 13.592596 50.162158 42.883801
F 13.592596 42.444436 42.883802
F 4.505597 50.164995 40.064161
F 4.505597 42.447272 40.064161
F 13.417078 50.163377 40.157150
F 13.417079 42.445655 40.157150
F 4.521794 47.590651 36.421381
F 4.521794 39.872928 36.421381
F 13.433980 47.592518 36.515984
F 13.433980 39.874795 36.515984
F 6.732503 38.587564 40.086622
F 6.732503 46.305288 40.086622
F 15.644875 38.586793 40.180480
F 15.644875 46.304517 40.180480
F 6.749079 51.450542 36.445399
F 6.749079 36.015097 36.445398
F 6.749079 43.732822 36.445399
F 15.661776 51.451378 36.539314
F 15.661776 36.015933 36.539314
F 15.661776 43.733657 36.539315
F 6.737737 51.450945 39.173941
F 6.737737 36.015499 39.173941
F 6.737737 43.733224 39.173941
F 15.648716 51.450493 39.267473
F 15.648716 36.015047 39.267473
F 15.648716 43.732772 39.267473
F 6.907604 38.585540 42.813936
F 6.907604 46.303264 42.813936
F 0.054838 34.761567 28.326661
F 9.063264 34.729798 28.287622
F 9.091793 34.729842 25.559049
F 4.599084 34.729903 28.240898
F 4.628912 34.733294 25.509945
F 0.005503 34.756739 35.599186
F 9.015784 34.729796 32.834857
F 4.557125 34.732192 32.786503
F 0.083675 34.780749 42.916955
F 4.657111 34.733084 42.796153
F 0.171861 47.596874 21.933753
F 0.171861 39.879151 21.933753
F 0.220211 55.273962 2.901849
F 0.220211 62.991687 2.901849
F 9.307652 55.311976 2.822448
F 9.307652 63.029700 2.822448
F 18.219713 55.312159 2.915634
F 18.219713 63.029883 2.915634
F 0.204828 57.925512 6.515175
F 0.204828 65.643236 6.515175
F 9.290780 57.883189 6.463587
F 9.290780 65.600914 6.463586
F 18.202795 57.883019 6.556799
F 18.202795 65.600744 6.556799
F 0.279538 57.894206 3.754446
F 0.279538 65.611931 3.754446
F 9.303998 57.884078 3.735199
F 9.303998 65.601802 3.735199
F 18.215870 57.883905 3.828641
F 18.215870 65.601629 3.828641
F 0.191916 55.334243 0.147959
F 15.851732 69.459503 18.353167
F 0.191916 63.051967 0.147958
F 20.278742 69.459503 21.128306
F 9.132782 55.313294 0.095645
F 9.132782 63.031018 0.095645
F 18.044165 55.313382 0.188986
F 18.044165 63.031106 0.188985
F 2.563694 54.036503 3.673341
F 2.563694 61.754226 3.673341
F 11.532375 54.025056 3.758642
F 11.532375 61.742779 3.758642
F 20.443666 54.025043 3.851971
F 20.443666 61.742767 3.851971
F 2.409587 59.169081 0.038509
F 2.409587 66.886806 0.038509
F 11.360650 59.172232 0.118988
F 11.360650 66.889957 0.118988
F 20.271959 59.172243 0.212316
F 20.271959 66.889968 0.212316
F 2.554793 59.153974 2.779441
F 2.554793 66.871699 2.779441
F 11.536238 59.171002 2.845653
F 11.536238 66.888727 2.845653
F 20.447508 59.171021 2.938964
F 20.447508 66.888746 2.938964
F 2.545287 54.039679 6.416235
F 2.545287 61.757402 6.416235
F 11.519327 54.024175 6.486819
F 11.519327 61.741898 6.486819
F 20.430591 54.024158 6.580129
F 20.430591 61.741881 6.580129
F 4.829863 55.307899 2.779706
F 4.829863 63.025623 2.779706
F 13.764112 55.312158 2.868974
F 13.764112 63.029882 2.868975
F 4.815401 57.886403 6.419392
F 4.815401 65.604128 6.419392
F 13.747194 57.883021 6.510140
F 13.747194 65.600746 6.510140
F 4.831661 57.889698 3.685626
F 4.831661 65.607423 3.685626
F 13.760272 57.883906 3.781979
F 13.760271 65.601630 3.781979
F 4.671297 55.311158 0.048287
F 4.671297 63.028882 0.048286
F 13.588573 55.313382 0.142326
F 13.588573 63.031106 0.142325
F 7.071318 54.026921 3.710813
F 7.071318 61.744644 3.710813
F 15.988075 54.025044 3.805310
F 15.988075 61.742767 3.805310
F 6.900496 59.170701 0.071450
F 6.900496 66.888426 0.071450
F 15.816367 59.172243 0.165655
F 15.816367 66.889968 0.165655
F 7.076621 59.170383 2.799323
F 7.076621 66.888107 2.799323
F 15.991916 59.171021 2.892303
F 15.991916 66.888746 2.892303
F 7.060043 54.024712 6.440468
F 7.060043 61.742436 6.440468
F 15.975000 54.024158 6.533469
F 15.975000 61.741881 6.533469
F 0.179153 55.269233 10.144778
F 0.179153 62.986957 10.144777
F 9.253297 55.310184 10.098007
F 9.253297 63.027908 10.098007
F 18.165246 55.310341 10.191229
F 18.165246 63.028066 10.191229
F 0.153961 57.922289 13.781306
F 0.153961 65.640013 13.781305
F 9.215269 57.883058 13.735801
F 9.215269 65.600782 13.735801
F 18.127142 57.882917 13.829035
F 18.127142 65.600641 13.829035
F 0.243027 57.886590 11.015075
F 0.243027 65.604315 11.015075
F 9.243917 57.883079 11.007133
F 9.243917 65.600804 11.007133
F 18.155723 57.882917 11.100569
F 18.155723 65.600641 11.100569
F 0.265791 55.304944 7.377227
F 0.265791 63.022668 7.377227
F 9.281820 55.310211 7.369935
F 9.281820 63.027935 7.369934
F 18.193673 55.310385 7.463376
F 18.193673 63.028109 7.463376
F 2.512054 54.033791 10.940094
F 2.512054 61.751514 10.940094
F 11.472236 54.024067 11.030569
F 11.472236 61.741790 11.030569
F 20.383519 54.024056 11.123899
F 20.383519 61.741779 11.123899
F 2.543295 59.158062 7.302572
F 2.543295 66.875786 7.302573
F 11.510176 59.169235 7.393376
F 11.510176 66.886959 7.393376
F 20.421467 59.169247 7.486706
F 20.421467 66.886972 7.486706
F 2.513890 59.155386 10.047069
F 2.513890 66.873111 10.047069
F 11.481782 59.169186 10.121249
F 11.481782 66.886911 10.121249
F 20.393040 59.169203 10.214560
F 20.393040 66.886928 10.214560
F 2.481881 54.036332 13.683725
F 2.481881 61.754055 13.683725
F 11.443686 54.024072 13.759054
F 11.443686 61.741795 13.759054
F 20.354938 54.024056 13.852365
F 20.354938 61.741779 13.852365
F 4.780504 55.307681 10.053176
F 4.780504 63.025405 10.053177
F 13.709646 55.310340 10.144570
F 13.709645 63.028064 10.144570
F 4.744451 57.885011 13.690511
F 4.744451 65.602735 13.690511
F 13.671542 57.882918 13.782376
F 13.671542 65.600643 13.782376
F 4.773709 57.888171 10.957138
F 4.773709 65.605896 10.957138
F 13.700125 57.882918 11.053908
F 13.700125 65.600642 11.053908
F 4.810404 55.304836 7.319975
F 4.810404 63.022560 7.319975
F 13.738074 55.310384 7.416715
F 13.738074 63.028109 7.416715
F 7.012077 54.025679 10.982731
F 7.012077 61.743402 10.982730
F 15.927928 54.024056 11.077239
F 15.927928 61.741779 11.077238
F 7.049434 59.167464 7.345432
F 7.049434 66.885189 7.345432
F 15.965876 59.169247 7.440045
F 15.965876 66.886972 7.440046
F 7.022820 59.168727 10.074797
F 7.022821 66.886452 10.074797
F 15.937449 59.169203 10.167899
F 15.937448 66.886928 10.167899
F 6.985090 54.024440 13.712541
F 6.985090 61.742163 13.712542
F 15.899347 54.024056 13.805705
F 15.899347 61.741779 13.805705
F 0.128922 55.272706 17.417876
F 0.128922 62.990430 17.417877
F 9.177267 55.310220 17.373757
F 9.177267 63.027944 17.373757
F 18.089052 55.310341 17.467004
F 18.089052 63.028065 17.467005
F 0.104082 57.918777 21.054181
F 0.104082 65.636501 21.054181
F 9.139257 57.883014 21.011713
F 9.139257 65.600739 21.011713
F 18.050946 57.882917 21.104976
F 18.050946 65.600641 21.104976
F 0.195615 57.881426 18.294410
F 0.195615 65.599151 18.294410
F 9.167838 57.883049 18.283080
F 9.167838 65.600773 18.283081
F 18.079527 57.882917 18.376497
F 18.079527 65.600641 18.376497
F 0.219429 55.308949 14.654924
F 0.219429 63.026673 14.654924
F 9.205866 55.310193 14.645099
F 9.205866 63.027917 14.645099
F 18.117618 55.310341 14.738526
F 18.117618 63.028065 14.738526
F 2.447126 54.031288 18.216868
F 2.447126 61.749011 18.216868
F 11.396059 54.024065 18.306499
F 11.396059 61.741788 18.306499
F 20.307323 54.024056 18.399828
F 20.307323 61.741779 18.399827
F 2.479915 59.160763 14.578564
F 2.479915 66.878487 14.578564
F 11.434137 59.169192 14.668527
F 11.434137 66.886917 14.668527
F 20.345413 59.169203 14.761856
F 20.345413 66.886927 14.761856
F 2.449807 59.158310 17.320501
F 2.449807 66.876035 17.320501
F 11.405602 59.169188 17.397023
F 11.405602 66.886912 17.397023
F 20.316847 59.169203 17.490335
F 20.316847 66.886927 17.490335
F 2.417950 54.033518 20.957094
F 2.417950 61.751241 20.957094
F 11.367506 54.024069 21.034993
F 11.367506 61.741792 21.034993
F 20.278742 54.024056 21.128306
F 20.278742 61.741779 21.128306
F 4.707983 55.308705 17.328122
F 4.707983 63.026429 17.328122
F 13.633454 55.310340 17.420345
F 13.633454 63.028064 17.420345
F 4.671631 57.884060 20.965714
F 4.671631 65.601784 20.965714
F 13.595348 57.882918 21.058316
F 13.595348 65.600643 21.058316
F 4.700952 57.887414 18.233459
F 4.700952 65.605139 18.233459
F 13.623930 57.882917 18.329836
F 13.623930 65.600642 18.329836
F 4.737208 55.305455 14.595266
F 4.737208 63.023179 14.595265
F 13.662021 55.310340 14.691865
F 13.662021 63.028064 14.691864
F 6.936803 54.025441 18.258817
F 6.936803 61.743164 18.258817
F 15.851732 54.024056 18.353167
F 15.851732 61.741779 18.353167
F 6.974465 59.167709 14.620774
F 6.974465 66.885434 14.620774
F 15.889821 59.169202 14.715195
F 15.889821 66.886927 14.715195
F 6.947411 59.168916 17.350445
F 6.947411 66.886641 17.350444
F 15.861255 59.169203 17.443674
F 15.861255 66.886927 17.443674
F 6.909763 54.024238 20.988346
F 6.909763 61.741961 20.988346
F 15.823150 54.024056 21.081645
F 15.823151 61.741779 21.081646
F 20.383519 69.459503 11.123899
F 15.823150 69.459503 21.081646
F 20.354938 69.459503 13.852365
F 15.927928 69.459503 11.077238
F 15.899347 69.459503 13.805705
F 20.307323 69.459503 18.399827
F 0.079407 55.276401 24.690411
F 0.079407 62.994125 24.690411
F 9.101274 55.310268 24.649667
F 9.101274 63.027992 24.649668
F 18.012856 55.310341 24.742947
F 18.012856 63.028065 24.742947
F 0.054838 57.914735 28.326661
F 0.054838 65.632459 28.326661
F 9.063264 57.882966 28.287623
F 9.063264 65.600690 28.287623
F 17.974749 57.882917 28.380918
F 17.974749 65.600641 28.380918
F 0.148150 57.875983 25.573163
F 0.148150 65.593708 25.573163
F 9.091793 57.883009 25.559049
F 9.091792 65.600734 25.559049
F 18.003330 57.882917 25.652439
F 18.003330 65.600641 25.652440
F 9.129804 55.310227 21.921064
F 9.129804 63.027952 21.921064
F 18.041422 55.310341 22.014468
F 18.041422 63.028065 22.014468
F 2.382394 54.028818 25.493632
F 2.382394 61.746541 25.493631
F 11.319889 54.024061 25.582444
F 11.319888 61.741784 25.582444
F 20.231127 54.024056 25.675770
F 20.231127 61.741779 25.675770
F 2.414638 59.163199 21.855209
F 2.414638 66.880924 21.855209
F 11.357964 59.169195 21.944471
F 11.357964 66.886920 21.944472
F 20.269217 59.169203 22.037798
F 20.269217 66.886927 22.037798
F 2.386183 59.161160 24.593740
F 2.386183 66.878885 24.593740
F 11.329424 59.169190 24.672964
F 11.329424 66.886915 24.672964
F 20.240650 59.169203 24.766277
F 20.240650 66.886928 24.766277
F 2.354315 54.030767 28.230486
F 2.354315 61.748490 28.230486
F 11.291329 54.024067 28.310934
F 11.291329 61.741790 28.310934
F 20.202546 54.024056 28.404248
F 20.202546 61.741779 28.404248
F 4.635399 55.309709 24.603296
F 4.635399 63.027433 24.603296
F 13.557260 55.310340 24.696287
F 13.557260 63.028064 24.696287
F 4.599084 57.883071 28.240898
F 4.599084 65.600795 28.240898
F 13.519154 57.882918 28.334258
F 13.519154 65.600642 28.334258
F 4.628912 57.886462 25.509945
F 4.628912 65.604187 25.509945
F 13.547735 57.882917 25.605778
F 13.547735 65.600642 25.605778
F 4.664865 55.306295 21.871676
F 4.664865 63.024020 21.871676
F 13.585826 55.310340 21.967807
F 13.585826 63.028065 21.967807
F 6.861585 54.025187 25.534931
F 6.861585 61.742910 25.534931
F 15.775536 54.024056 25.629109
F 15.775536 61.741779 25.629109
F 6.899169 59.167940 21.896870
F 6.899169 66.885665 21.896871
F 15.813625 59.169203 21.991138
F 15.813625 66.886927 21.991138
F 6.872170 59.169135 24.626244
F 6.872170 66.886860 24.626244
F 15.785059 59.169203 24.719617
F 15.785059 66.886927 24.719617
F 6.834603 54.023994 28.264137
F 6.834603 61.741717 28.264138
F 15.746954 54.024056 28.357588
F 15.746954 61.741779 28.357588
F 0.030385 55.280785 31.962839
F 0.030385 62.998509 31.962840
F 9.025262 55.310314 31.925565
F 9.025262 63.028038 31.925566
F 17.936660 55.310341 32.018875
F 17.936660 63.028065 32.018875
F 0.005503 57.909907 35.599186
F 0.005503 65.627631 35.599186
F 8.987370 57.882879 35.562749
F 8.987370 65.600604 35.562750
F 17.898695 57.882872 35.656068
F 17.898695 65.600597 35.656068
F 0.100755 57.870624 32.852032
F 0.100755 65.588348 32.852032
F 9.015784 57.882964 32.834857
F 9.015784 65.600688 32.834857
F 17.927137 57.882916 32.928215
F 17.927137 65.600641 32.928214
F 0.124424 55.319936 29.212602
F 0.124424 63.037660 29.212602
F 9.053776 55.310271 29.197034
F 9.053776 63.027995 29.197034
F 17.965226 55.310341 29.290409
F 17.965226 63.028065 29.290408
F 2.318055 54.026026 32.770724
F 2.318055 61.743749 32.770724
F 11.243721 54.024056 32.858223
F 11.243721 61.741779 32.858222
F 20.154934 54.024055 32.951545
F 20.154934 61.741778 32.951545
F 2.350210 59.165774 29.132101
F 2.350210 66.883498 29.132101
F 11.281794 59.169200 29.220415
F 11.281794 66.886924 29.220415
F 20.193020 59.169203 29.313739
F 20.193020 66.886927 29.313739
F 2.322385 59.163758 31.867254
F 2.322385 66.881483 31.867254
F 11.253250 59.169193 31.948890
F 11.253250 66.886918 31.948890
F 20.164454 59.169203 32.042205
F 20.164454 66.886927 32.042205
F 2.289762 54.028208 35.504407
F 2.289762 61.745931 35.504407
F 11.215299 54.024019 35.586082
F 11.215299 61.741742 35.586082
F 20.126491 54.024011 35.679398
F 20.126491 61.741734 35.679398
F 4.562691 55.310619 31.878541
F 4.562691 63.028343 31.878542
F 13.481067 55.310340 31.972215
F 13.481067 63.028064 31.972215
F 4.526045 57.882383 35.515797
F 4.526045 65.600108 35.515797
F 13.443102 57.882873 35.609408
F 13.443102 65.600598 35.609408
F 4.557125 57.885360 32.786503
F 4.557125 65.603085 32.786503
F 13.471544 57.882916 32.881554
F 13.471544 65.600641 32.881554
F 4.593006 55.307340 29.148260
F 4.593006 63.025064 29.148260
F 13.509631 55.310341 29.243748
F 13.509631 63.028065 29.243748
F 6.786272 54.024974 32.810847
F 6.786272 61.742697 32.810847
F 15.699343 54.024055 32.904884
F 15.699343 61.741778 32.904884
F 6.823943 59.168187 29.172978
F 6.823943 66.885912 29.172978
F 15.737429 59.169203 29.267078
F 15.737429 66.886927 29.267078
F 6.797082 59.169407 31.902009
F 6.797082 66.887132 31.902009
F 15.708863 59.169203 31.995545
F 15.708863 66.886927 31.995545
F 6.759719 54.023645 35.539103
F 6.759719 61.741368 35.539103
F 15.670900 54.024011 35.632737
F 15.670900 61.741734 35.632738
F 15.820408 61.738738 42.907129
F 15.820408 54.021015 42.907128
F 8.965243 55.309358 39.197487
F 8.965243 63.027082 39.197487
F 17.876513 55.309353 39.290803
F 17.876513 63.027077 39.290803
F 0.083675 57.933916 42.916955
F 0.083675 65.651641 42.916955
F 9.135941 57.880128 42.837365
F 9.135941 65.597853 42.837365
F 18.048203 57.879876 42.930459
F 18.048203 65.597600 42.930459
F 0.063223 57.869297 40.162707
F 0.063223 65.587022 40.162707
F 8.961491 57.881109 40.110482
F 8.961491 65.598833 40.110482
F 17.872670 57.881098 40.203810
F 17.872670 65.598823 40.203810
F 0.076897 55.325683 36.495138
F 0.076897 63.043407 36.495138
F 8.978324 55.310215 36.469306
F 8.978324 63.027939 36.469306
F 17.889573 55.310239 36.562645
F 17.889573 63.027963 36.562644
F 2.271561 54.023068 40.054900
F 2.271561 61.740791 40.054900
F 11.189272 54.022235 40.133821
F 11.189272 61.739957 40.133821
F 20.100466 54.022237 40.227141
F 20.100466 61.739961 40.227140
F 2.285659 59.168134 36.409771
F 2.285659 66.885858 36.409771
F 11.206165 59.169102 36.492655
F 11.206165 66.886827 36.492655
F 20.117367 59.169100 36.585975
F 20.117367 66.886825 36.585975
F 2.265239 59.161390 39.145513
F 2.265239 66.879115 39.145513
F 11.193124 59.168209 39.220820
F 11.193125 66.885934 39.220820
F 20.104307 59.168215 39.314133
F 20.104307 66.885940 39.314133
F 2.408318 54.038818 42.794325
F 2.408318 61.756541 42.794325
F 11.364802 54.021019 42.860472
F 11.364802 61.738742 42.860472
F 20.275999 54.021015 42.953789
F 20.275999 61.738738 42.953789
F 4.504897 55.309929 39.150738
F 4.504897 63.027654 39.150738
F 13.420921 55.309353 39.244143
F 13.420921 63.027077 39.244143
F 4.657111 57.886252 42.796153
F 4.657111 65.603976 42.796153
F 13.592596 57.879879 42.883801
F 13.592596 65.597604 42.883802
F 4.505597 57.882716 40.064161
F 4.505597 65.600440 40.064161
F 13.417079 57.881098 40.157150
F 13.417079 65.598823 40.157150
F 4.521795 55.308372 36.421381
F 4.521794 63.026096 36.421381
F 13.433980 55.310239 36.515984
F 13.433981 63.027963 36.515984
F 6.732503 54.023008 40.086622
F 6.732503 61.740731 40.086622
F 15.644875 54.022238 40.180480
F 15.644875 61.739961 40.180480
F 6.749079 59.168265 36.445398
F 6.749079 66.885990 36.445399
F 15.661776 59.169100 36.539314
F 15.661776 66.886825 36.539315
F 6.737737 59.168667 39.173941
F 6.737737 66.886392 39.173941
F 15.648716 59.168215 39.267473
F 15.648716 66.885939 39.267473
F 6.907604 54.020984 42.813936
F 6.907604 61.738708 42.813936
F 20.231127 69.459503 25.675770
F 6.907604 69.456432 42.813936
F 20.202546 69.459503 28.404248
F 15.775536 69.459503 25.629109
F 6.834603 69.459442 28.264137
F 15.746954 69.459503 28.357588
F 11.243721 69.459503 32.858223
F 20.154933 69.459502 32.951545
F 11.215299 69.459466 35.586082
F 20.126491 69.459459 35.679398
F 15.699343 69.459502 32.904884
F 6.759719 69.459092 35.539103
F 15.644875 69.457685 40.180480
F 15.670900 69.459459 35.632738
F 15.820408 69.456462 42.907128
F 6.732503 69.458456 40.086622
F 2.271561 69.458515 40.054900
F 11.189272 69.457682 40.133821
F 20.100466 69.457685 40.227141
F 11.364802 69.456466 42.860472
F 20.275999 69.456462 42.953789
F 0.171861 55.314594 21.933753
F 0.171861 63.032318 21.933753
F 27.130892 1.288104 3.008954
F 27.130892 9.005824 3.008954
F 27.130892 16.723548 3.008954
F 36.042066 1.288104 3.102276
F 36.042066 9.005824 3.102276
F 36.042066 16.723548 3.102276
F 27.113974 3.858962 6.650120
F 27.113974 11.576683 6.650120
F 36.025147 3.858962 6.743441
F 36.025147 11.576683 6.743441
F 27.127049 3.859848 3.921962
F 27.127049 11.577569 3.921962
F 36.038222 3.859848 4.015283
F 36.038222 11.577569 4.015283
F 26.955344 1.289326 0.282307
F 26.955344 9.007047 0.282307
F 26.955344 16.724771 0.282307
F 35.866517 1.289326 0.375628
F 35.866517 9.007047 0.375628
F 35.866517 16.724771 0.375628
F 29.354844 7.718708 3.945292
F 29.354844 15.436431 3.945292
F 29.354844 0.000987 3.945292
F 38.266000 7.718705 4.038615
F 38.265999 15.436427 4.038615
F 38.265999 0.000983 4.038615
F 29.183136 5.148187 0.305638
F 29.183136 12.865909 0.305637
F 38.094310 5.148186 0.398958
F 38.094310 12.865908 0.398958
F 29.358685 5.146964 3.032285
F 29.358685 12.864686 3.032285
F 38.269841 5.146967 3.125603
F 38.269841 12.864689 3.125604
F 29.341769 7.717822 6.673450
F 29.341768 15.435545 6.673450
F 29.341768 0.000101 6.673450
F 38.252927 7.717819 6.766769
F 38.252927 15.435542 6.766769
F 38.252927 0.000099 6.766769
F 31.586480 1.288104 3.055615
F 31.586480 9.005824 3.055615
F 31.586480 16.723549 3.055615
F 40.497468 1.288135 3.148914
F 40.497468 9.005856 3.148914
F 40.497468 16.723580 3.148914
F 22.675304 1.288103 2.962294
F 22.675304 9.005824 2.962294
F 22.675304 16.723548 2.962294
F 31.569561 3.858962 6.696780
F 31.569561 11.576683 6.696780
F 40.480569 3.858933 6.790081
F 40.480569 11.576655 6.790081
F 22.658386 3.858962 6.603459
F 22.658386 11.576683 6.603459
F 31.582636 3.859848 3.968623
F 31.582636 11.577569 3.968623
F 40.493623 3.859814 4.061960
F 40.493623 11.577535 4.061959
F 22.671460 3.859848 3.875301
F 22.671460 11.577569 3.875301
F 31.410931 1.289326 0.328968
F 31.410931 9.007047 0.328968
F 31.410931 16.724771 0.328967
F 40.322011 1.289345 0.422302
F 40.322011 9.007066 0.422302
F 40.322011 16.724790 0.422301
F 22.499755 1.289326 0.235647
F 22.499755 9.007046 0.235646
F 22.499755 16.724771 0.235646
F 33.810431 7.718708 3.991953
F 33.810431 15.436431 3.991953
F 33.810431 0.000987 3.991953
F 42.720198 7.718354 4.085479
F 42.720198 15.436077 4.085478
F 42.720198 0.000634 4.085479
F 24.899256 7.718708 3.898632
F 24.899256 15.436431 3.898632
F 24.899256 0.000987 3.898632
F 33.638722 5.148186 0.352298
F 33.638723 12.865909 0.352298
F 42.549767 5.148233 0.445608
F 42.549767 12.865955 0.445608
F 24.727549 5.148186 0.258977
F 24.727549 12.865908 0.258976
F 33.814272 5.146964 3.078945
F 33.814272 12.864686 3.078945
F 42.724123 5.147284 3.172042
F 42.724123 12.865006 3.172042
F 24.903097 5.146964 2.985624
F 24.903097 12.864686 2.985624
F 33.797355 7.717822 6.720111
F 33.797355 15.435545 6.720111
F 33.797355 0.000101 6.720111
F 42.707299 7.717517 6.813224
F 42.707299 15.435240 6.813224
F 24.734332 15.435443 21.174967
F 24.886181 7.717822 6.626790
F 24.886181 15.435545 6.626790
F 24.886181 0.000102 6.626790
F 27.076424 1.286286 10.284550
F 27.076424 9.004007 10.284550
F 27.076424 16.721731 10.284550
F 35.987598 1.286286 10.377871
F 35.987598 9.004007 10.377871
F 35.987598 16.721731 10.377871
F 27.038321 3.858860 13.922356
F 27.038321 11.576581 13.922356
F 35.949494 3.858860 14.015677
F 35.949494 11.576581 14.015677
F 27.066901 3.858860 11.193890
F 27.066901 11.576581 11.193890
F 35.978075 3.858860 11.287211
F 35.978075 11.576581 11.287211
F 27.104852 1.286330 7.556697
F 27.104852 9.004050 7.556697
F 27.104852 16.721774 7.556697
F 36.016025 1.286330 7.650018
F 36.016025 9.004050 7.650018
F 36.016025 16.721774 7.650018
F 29.294696 7.717720 11.217220
F 29.294696 15.435443 11.217220
F 24.734332 7.717720 21.174967
F 38.205857 7.717718 11.310543
F 38.205857 15.435441 11.310543
F 42.556016 15.435282 21.361502
F 29.332644 5.145190 7.580028
F 29.332644 12.862912 7.580027
F 38.243802 5.145193 7.673350
F 38.243802 12.862915 7.673350
F 29.304217 5.145146 10.307880
F 29.304217 12.862868 10.307880
F 38.215378 5.145148 10.401200
F 38.215378 12.862870 10.401200
F 29.266115 7.717720 13.945686
F 29.266115 15.435443 13.945686
F 42.556016 7.717559 21.361502
F 38.177278 7.717718 14.039006
F 38.177278 15.435441 14.039006
F 33.645506 15.435443 21.268288
F 31.532012 1.286286 10.331211
F 31.532012 9.004007 10.331211
F 31.532012 16.721731 10.331211
F 40.443041 1.286311 10.424514
F 40.443041 9.004032 10.424514
F 40.443041 16.721756 10.424514
F 22.620836 1.286285 10.237890
F 22.620836 9.004006 10.237890
F 22.620836 16.721730 10.237890
F 31.493907 3.858860 13.969016
F 31.493907 11.576581 13.969016
F 40.404957 3.858838 14.062322
F 40.404957 11.576560 14.062322
F 22.582733 3.858860 13.875695
F 22.582732 11.576581 13.875695
F 31.522488 3.858860 11.240551
F 31.522488 11.576581 11.240551
F 40.433519 3.858835 11.333887
F 40.433519 11.576557 11.333887
F 22.611313 3.858860 11.147229
F 22.611313 11.576581 11.147229
F 31.560439 1.286330 7.603358
F 31.560439 9.004051 7.603358
F 31.560439 16.721775 7.603358
F 40.471447 1.286358 7.696697
F 40.471447 9.004079 7.696697
F 40.471447 16.721803 7.696697
F 22.649263 1.286329 7.510037
F 22.649263 9.004050 7.510037
F 22.649263 16.721774 7.510036
F 33.750284 7.717720 11.263881
F 33.750284 15.435443 11.263881
F 33.645506 7.717720 21.268287
F 42.660365 7.717453 11.357379
F 42.660365 15.435176 11.357379
F 24.772436 12.862867 17.536995
F 24.839109 7.717720 11.170560
F 24.839109 15.435443 11.170560
F 24.772436 5.145145 17.536995
F 33.788231 5.145190 7.626688
F 33.788231 12.862912 7.626688
F 42.698170 5.145495 7.720210
F 42.698170 12.863217 7.720209
F 24.877057 5.145190 7.533367
F 24.877057 12.862912 7.533367
F 33.759804 5.145146 10.354541
F 33.759804 12.862868 10.354541
F 42.669897 5.145413 10.447681
F 42.669897 12.863135 10.447682
F 24.848629 5.145146 10.261220
F 24.848629 12.862868 10.261220
F 33.721702 7.717720 13.992347
F 33.721702 15.435443 13.992347
F 42.593986 12.863063 17.723507
F 42.631938 7.717490 14.085513
F 42.631938 15.435213 14.085513
F 42.593986 5.145340 17.723507
F 24.810528 7.717720 13.899026
F 24.810528 15.435443 13.899026
F 33.683611 12.862868 17.630316
F 27.000231 1.286285 17.560326
F 27.000231 9.004006 17.560326
F 27.000231 16.721730 17.560326
F 35.911405 1.286285 17.653647
F 35.911405 9.004006 17.653647
F 35.911405 16.721730 17.653647
F 26.962124 3.858860 21.198297
F 26.962124 11.576581 21.198297
F 35.873298 3.858860 21.291617
F 35.873298 11.576581 21.291618
F 26.990705 3.858860 18.469819
F 26.990705 11.576581 18.469818
F 35.901880 3.858860 18.563139
F 35.901880 11.576581 18.563139
F 27.028797 1.286286 14.831847
F 27.028797 9.004006 14.831847
F 27.028797 16.721730 14.831847
F 35.939971 1.286285 14.925168
F 35.939971 9.004006 14.925168
F 35.939971 16.721730 14.925168
F 29.218500 7.717720 18.493149
F 29.218500 15.435443 18.493149
F 33.683611 5.145145 17.630316
F 38.129665 7.717718 18.586471
F 38.129665 15.435441 18.586470
F 24.801002 12.862867 14.808517
F 29.256590 5.145146 14.855178
F 29.256590 12.862868 14.855178
F 38.167752 5.145148 14.948500
F 38.167752 12.862870 14.948499
F 29.228024 5.145146 17.583656
F 29.228024 12.862868 17.583656
F 38.139189 5.145147 17.676975
F 38.139189 12.862869 17.676975
F 29.189919 7.717720 21.221627
F 29.189919 15.435443 21.221627
F 24.801002 5.145145 14.808517
F 38.101086 7.717719 21.314947
F 38.101086 15.435442 21.314947
F 42.622401 12.863098 14.995313
F 31.455819 1.286285 17.606986
F 31.455819 9.004006 17.606986
F 31.455819 16.721730 17.606986
F 40.366887 1.286303 17.700294
F 40.366887 9.004024 17.700295
F 40.366887 16.721748 17.700294
F 22.544643 1.286285 17.513665
F 22.544643 9.004006 17.513665
F 22.544643 16.721730 17.513665
F 31.417711 3.858860 21.244957
F 31.417711 11.576581 21.244957
F 40.328798 3.858845 21.338268
F 40.328798 11.576566 21.338268
F 22.506536 3.858860 21.151636
F 22.506536 11.576581 21.151636
F 31.446293 3.858860 18.516479
F 31.446293 11.576581 18.516479
F 40.357362 3.858842 18.609811
F 40.357362 11.576564 18.609811
F 22.535117 3.858860 18.423158
F 22.535117 11.576581 18.423158
F 31.484384 1.286285 14.878508
F 31.484384 9.004006 14.878508
F 31.484384 16.721730 14.878508
F 40.395434 1.286306 14.971842
F 40.395434 9.004027 14.971842
F 40.395434 16.721751 14.971842
F 22.573209 1.286285 14.785187
F 22.573209 9.004006 14.785187
F 22.573209 16.721730 14.785186
F 33.674088 7.717720 18.539809
F 33.674088 15.435443 18.539809
F 42.622401 5.145376 14.995313
F 42.584450 7.717525 18.633262
F 42.584450 15.435248 18.633262
F 33.712176 12.862868 14.901838
F 24.762913 7.717720 18.446488
F 24.762913 15.435443 18.446488
F 33.712176 5.145145 14.901838
F 26.924035 1.286285 24.836268
F 26.924035 9.004006 24.836268
F 26.924035 16.721730 24.836268
F 35.835209 1.286285 24.929589
F 35.835209 9.004006 24.929589
F 35.835209 16.721730 24.929589
F 26.885928 3.858860 28.474239
F 26.885928 11.576581 28.474239
F 35.797102 3.858860 28.567560
F 35.797102 11.576581 28.567560
F 26.914509 3.858860 25.745761
F 26.914509 11.576581 25.745761
F 35.825683 3.858860 25.839082
F 35.825683 11.576581 25.839082
F 26.952601 1.286285 22.107790
F 26.952601 9.004006 22.107790
F 26.952601 16.721730 22.107790
F 35.863775 1.286285 22.201111
F 35.863775 9.004006 22.201111
F 35.863775 16.721730 22.201111
F 29.142304 7.717720 25.769091
F 29.142304 15.435443 25.769091
F 24.731589 15.432402 43.000450
F 38.053473 7.717719 25.862413
F 38.053473 15.435442 25.862412
F 24.731589 7.714679 43.000449
F 29.180393 5.145146 22.131120
F 29.180393 12.862868 22.131120
F 38.091560 5.145147 22.224442
F 38.091560 12.862869 22.224441
F 29.151827 5.145146 24.859598
F 29.151827 12.862868 24.859598
F 38.062996 5.145147 24.952918
F 38.062996 12.862869 24.952918
F 29.113723 7.717720 28.497569
F 29.113723 15.435443 28.497569
F 42.553336 15.432330 43.186993
F 38.024893 7.717719 28.590889
F 38.024893 15.435442 28.590890
F 42.553336 7.714607 43.186993
F 31.379622 1.286285 24.882928
F 31.379622 9.004006 24.882928
F 31.379622 16.721730 24.882929
F 40.290727 1.286297 24.976241
F 40.290727 9.004018 24.976241
F 40.290727 16.721742 24.976241
F 22.468446 1.286285 24.789607
F 22.468446 9.004006 24.789608
F 22.468446 16.721730 24.789608
F 31.341515 3.858860 28.520899
F 31.341515 11.576581 28.520899
F 40.252636 3.858851 28.614214
F 40.252636 11.576572 28.614214
F 22.430340 3.858860 28.427578
F 22.430340 11.576581 28.427579
F 31.370096 3.858860 25.792422
F 31.370096 11.576581 25.792421
F 40.281202 3.858849 25.885750
F 40.281202 11.576570 25.885750
F 22.458921 3.858860 25.699100
F 22.458921 11.576581 25.699100
F 31.408188 1.286285 22.154450
F 31.408188 9.004006 22.154450
F 31.408188 16.721730 22.154450
F 40.319276 1.286300 22.247781
F 40.319276 9.004020 22.247781
F 40.319276 16.721745 22.247780
F 22.497013 1.286285 22.061129
F 22.497013 9.004006 22.061129
F 22.497013 16.721730 22.061129
F 33.597891 7.717720 25.815752
F 33.597891 15.435443 25.815751
F 33.642763 15.432402 43.093770
F 42.508519 7.717590 25.909162
F 42.508519 15.435313 25.909162
F 33.642763 7.714679 43.093770
F 24.686716 7.717720 25.722431
F 24.686716 15.435443 25.722430
F 24.559896 12.861879 39.360794
F 33.635980 5.145145 22.177781
F 33.635980 12.862868 22.177780
F 42.546478 5.145307 22.271212
F 42.546478 12.863029 22.271211
F 24.724806 5.145145 22.084459
F 24.724806 12.862867 22.084459
F 33.607414 5.145146 24.906259
F 33.607414 12.862868 24.906259
F 42.518055 5.145274 24.999496
F 42.518055 12.862997 24.999496
F 24.696240 5.145145 24.812938
F 24.696240 12.862867 24.812938
F 33.569310 7.717720 28.544229
F 33.569310 15.435443 28.544230
F 24.559896 5.144157 39.360794
F 42.480074 7.717622 28.637488
F 42.480074 15.435344 28.637488
F 42.382164 12.861899 39.547422
F 24.658135 7.717720 28.450909
F 24.658135 15.435443 28.450909
F 42.382164 5.144177 39.547422
F 26.847839 1.286285 32.112196
F 26.847839 9.004006 32.112196
F 26.847839 16.721730 32.112196
F 35.759014 1.286285 32.205517
F 35.759014 9.004006 32.205517
F 35.759014 16.721730 32.205517
F 26.809874 3.858815 35.749388
F 26.809874 11.576536 35.749388
F 35.721048 3.858815 35.842709
F 35.721048 11.576537 35.842710
F 26.838316 3.858859 33.021536
F 26.838316 11.576580 33.021536
F 35.749490 3.858859 33.114857
F 35.749490 11.576580 33.114857
F 26.876405 1.286285 29.383730
F 26.876405 9.004006 29.383730
F 26.876405 16.721730 29.383730
F 35.787579 1.286285 29.477051
F 35.787579 9.004006 29.477051
F 35.787579 16.721730 29.477051
F 29.066111 7.717719 33.044866
F 29.066111 15.435442 33.044866
F 33.471071 12.861880 39.454115
F 37.977283 7.717719 33.138187
F 37.977283 15.435442 33.138187
F 33.471071 5.144158 39.454114
F 29.104197 5.145146 29.407061
F 29.104197 12.862868 29.407060
F 38.015367 5.145146 29.500382
F 38.015367 12.862868 29.500382
F 29.075631 5.145146 32.135526
F 29.075631 12.862868 32.135526
F 37.986803 5.145146 32.228847
F 37.986803 12.862868 32.228847
F 29.037669 7.717676 35.772719
F 29.037668 15.435399 35.772719
F 24.572957 12.862765 36.632636
F 37.948841 7.717675 35.866040
F 37.948841 15.435398 35.866040
F 24.572957 5.145043 36.632636
F 31.303426 1.286285 32.158856
F 31.303426 9.004006 32.158856
F 31.303426 16.721730 32.158857
F 40.214563 1.286292 32.252173
F 40.214563 9.004013 32.252173
F 40.214563 16.721737 32.252173
F 22.392250 1.286285 32.065536
F 22.392250 9.004006 32.065536
F 22.392250 16.721730 32.065536
F 31.265460 3.858815 35.796049
F 31.265460 11.576536 35.796049
F 40.176612 3.858812 35.889368
F 40.176612 11.576533 35.889368
F 22.354286 3.858815 35.702728
F 22.354286 11.576536 35.702728
F 31.293903 3.858859 33.068196
F 31.293903 11.576580 33.068196
F 40.205041 3.858854 33.161521
F 40.205042 11.576575 33.161521
F 22.382727 3.858859 32.974875
F 22.382727 11.576580 32.974875
F 31.331992 1.286285 29.430391
F 31.331992 9.004006 29.430391
F 31.331992 16.721730 29.430391
F 40.243114 1.286294 29.523717
F 40.243114 9.004014 29.523717
F 40.243114 16.721739 29.523717
F 22.420816 1.286285 29.337069
F 22.420816 9.004006 29.337070
F 22.420816 16.721730 29.337069
F 33.521698 7.717719 33.091527
F 33.521698 15.435442 33.091526
F 42.395112 12.862811 36.819312
F 42.432568 7.717648 33.184899
F 42.432568 15.435371 33.184899
F 42.395112 5.145088 36.819312
F 24.610523 7.717720 32.998206
F 24.610523 15.435442 32.998205
F 33.484131 12.862765 36.725957
F 33.559784 5.145146 29.453721
F 33.559784 12.862868 29.453721
F 42.470536 5.145245 29.547112
F 42.470536 12.862967 29.547112
F 24.648610 5.145145 29.360400
F 24.648610 12.862867 29.360400
F 33.531218 5.145145 32.182187
F 33.531218 12.862867 32.182187
F 42.442101 5.145215 32.275465
F 42.442102 12.862938 32.275465
F 24.620044 5.145145 32.088866
F 24.620044 12.862867 32.088866
F 33.493255 7.717675 35.819379
F 33.493255 15.435398 35.819379
F 33.484131 5.145043 36.725957
F 42.404247 7.717632 35.912675
F 42.404247 15.435355 35.912675
F 24.556055 15.433625 40.273801
F 24.582081 7.717676 35.726058
F 24.582081 15.435399 35.726058
F 24.556055 7.715902 40.273801
F 26.787692 1.285297 39.384124
F 26.787692 9.003018 39.384124
F 26.787692 16.720742 39.384124
F 35.698867 1.285297 39.477445
F 35.698867 9.003018 39.477445
F 35.698866 16.720742 39.477445
F 26.959382 3.855819 43.023779
F 26.959382 11.573540 43.023779
F 35.870555 3.855819 43.117101
F 35.870555 11.573540 43.117101
F 26.783848 3.857042 40.297132
F 26.783848 11.574763 40.297132
F 35.695023 3.857042 40.390453
F 35.695023 11.574763 40.390453
F 26.800752 1.286183 36.655966
F 26.800752 9.003904 36.655966
F 26.800752 16.721628 36.655966
F 35.711926 1.286183 36.749287
F 35.711926 9.003904 36.749287
F 35.711926 16.721628 36.749287
F 29.011643 7.715902 40.320462
F 29.011643 15.433625 40.320462
F 42.378300 15.433600 40.460446
F 37.922818 7.715902 40.413783
F 37.922817 15.433625 40.413783
F 42.378300 7.715877 40.460446
F 29.028544 5.145043 36.679296
F 29.028544 12.862766 36.679296
F 37.939717 5.145043 36.772618
F 37.939717 12.862766 36.772617
F 29.015484 5.144158 39.407454
F 29.015484 12.861880 39.407454
F 37.926659 5.144158 39.500775
F 37.926659 12.861880 39.500775
F 29.187177 7.714679 43.047110
F 29.187176 15.432402 43.047110
F 33.467230 15.433625 40.367122
F 38.098344 7.714679 43.140430
F 38.098344 15.432402 43.140430
F 33.467230 7.715902 40.367122
F 31.243279 1.285298 39.430784
F 31.243279 9.003018 39.430784
F 31.243279 16.720742 39.430784
F 40.154443 1.285299 39.524102
F 40.154443 9.003020 39.524102
F 40.154443 16.720744 39.524102
F 22.332103 1.285297 39.337463
F 22.332103 9.003018 39.337464
F 22.332103 16.720742 39.337464
F 31.414968 3.855819 43.070440
F 31.414968 11.573540 43.070440
F 40.326136 3.855817 43.163757
F 40.326136 11.573538 43.163757
F 22.503793 3.855819 42.977119
F 22.503793 11.573540 42.977119
F 31.239435 3.857042 40.343792
F 31.239435 11.574763 40.343792
F 40.150601 3.857040 40.437114
F 40.150602 11.574761 40.437114
F 22.328260 3.857042 40.250471
F 22.328260 11.574763 40.250471
F 31.256339 1.286183 36.702627
F 31.256339 9.003904 36.702627
F 31.256339 16.721628 36.702627
F 40.167491 1.286186 36.795950
F 40.167491 9.003907 36.795950
F 40.167491 16.721631 36.795950
F 22.345163 1.286183 36.609305
F 22.345163 9.003903 36.609305
F 22.345163 16.721627 36.609305
F 27.130892 24.441271 3.008954
F 27.130892 32.158992 3.008954
F 36.042066 24.441271 3.102276
F 36.042066 32.158992 3.102276
F 27.113974 27.012130 6.650120
F 24.734332 23.153167 21.174966
F 27.113974 19.294408 6.650120
F 36.025147 27.012130 6.743441
F 24.734332 30.870888 21.174967
F 36.025147 19.294408 6.743441
F 27.127049 27.013016 3.921962
F 42.556016 23.153006 21.361502
F 27.127049 19.295293 3.921962
F 36.038222 27.013015 4.015283
F 42.556016 30.870726 21.361502
F 36.038222 19.295293 4.015283
F 26.955344 24.442494 0.282307
F 26.955344 32.160215 0.282307
F 35.866517 24.442494 0.375628
F 35.866517 32.160215 0.375628
F 29.354844 30.871876 3.945292
F 29.354844 23.154155 3.945292
F 38.265999 30.871872 4.038615
F 38.265999 23.154151 4.038615
F 29.183136 28.301354 0.305637
F 29.183136 20.583633 0.305637
F 38.094310 28.301354 0.398958
F 38.094310 20.583633 0.398958
F 29.358685 28.300132 3.032284
F 29.358685 20.582411 3.032285
F 38.269841 28.300134 3.125603
F 38.269841 20.582413 3.125604
F 29.341768 30.870990 6.673450
F 29.341768 23.153269 6.673450
F 38.252927 30.870987 6.766769
F 38.252926 23.153266 6.766769
F 31.586480 24.441272 3.055615
F 31.586480 32.158992 3.055615
F 40.497468 24.441303 3.148914
F 40.497468 32.159023 3.148914
F 22.675304 24.441271 2.962294
F 22.675304 32.158992 2.962294
F 31.569561 27.012130 6.696780
F 33.645506 23.153167 21.268287
F 31.569561 19.294408 6.696780
F 40.480569 27.012101 6.790081
F 33.645506 30.870888 21.268287
F 40.480569 19.294379 6.790081
F 22.658386 27.012130 6.603459
F 24.772436 20.580592 17.536995
F 22.658386 19.294408 6.603460
F 31.582636 27.013015 3.968623
F 24.772436 28.298313 17.536995
F 31.582636 19.295293 3.968623
F 40.493623 27.012981 4.061960
F 42.593986 20.580787 17.723507
F 40.493623 19.295259 4.061960
F 22.671460 27.013016 3.875301
F 42.593986 28.298508 17.723507
F 22.671460 19.295293 3.875301
F 31.410931 24.442494 0.328968
F 31.410931 32.160215 0.328968
F 40.322011 24.442513 0.422302
F 40.322011 32.160233 0.422301
F 22.499755 24.442494 0.235647
F 22.499755 32.160214 0.235646
F 33.810431 30.871876 3.991953
F 33.810431 23.154155 3.991953
F 42.720198 30.871522 4.085479
F 42.720198 23.153801 4.085479
F 24.899256 30.871876 3.898632
F 24.899256 23.154155 3.898632
F 33.638722 28.301354 0.352298
F 33.638723 20.583633 0.352298
F 42.549767 28.301401 0.445608
F 42.549768 20.583680 0.445608
F 24.727549 28.301354 0.258977
F 24.727549 20.583633 0.258977
F 33.814272 28.300132 3.078945
F 33.814272 20.582411 3.078945
F 42.724123 28.300451 3.172042
F 42.724123 20.582730 3.172043
F 24.903097 28.300131 2.985624
F 24.903097 20.582410 2.985624
F 33.797355 30.870990 6.720111
F 33.797355 23.153269 6.720111
F 42.707299 30.870685 6.813224
F 42.707299 23.152964 6.813224
F 24.886181 30.870990 6.626790
F 24.886181 23.153270 6.626790
F 27.076424 24.439454 10.284550
F 27.076424 32.157174 10.284550
F 35.987598 24.439454 10.377871
F 35.987598 32.157174 10.377871
F 27.038321 27.012028 13.922356
F 27.038321 34.729749 13.922356
F 27.038321 19.294305 13.922356
F 35.949494 27.012028 14.015677
F 35.949494 34.729749 14.015677
F 35.949494 19.294305 14.015677
F 27.066901 27.012028 11.193890
F 27.066901 34.729749 11.193890
F 27.066901 19.294305 11.193890
F 35.978075 27.012028 11.287211
F 35.978075 34.729749 11.287211
F 35.978075 19.294305 11.287211
F 27.104852 24.439498 7.556697
F 27.104852 32.157218 7.556697
F 36.016025 24.439497 7.650018
F 36.016025 32.157218 7.650018
F 29.294696 30.870888 11.217220
F 29.294696 23.153167 11.217221
F 38.205857 30.870885 11.310543
F 38.205857 23.153165 11.310543
F 29.332644 28.298358 7.580027
F 29.332644 20.580637 7.580028
F 38.243802 28.298360 7.673350
F 38.243802 20.580639 7.673350
F 29.304217 28.298314 10.307880
F 29.304217 20.580593 10.307881
F 38.215378 28.298316 10.401200
F 38.215378 20.580595 10.401200
F 29.266115 30.870888 13.945686
F 29.266115 23.153167 13.945686
F 38.177278 30.870886 14.039006
F 38.177278 23.153165 14.039006
F 31.532012 24.439454 10.331211
F 31.532012 32.157174 10.331211
F 40.443041 24.439479 10.424514
F 40.443041 32.157199 10.424514
F 22.620836 24.439453 10.237890
F 22.620836 32.157174 10.237890
F 31.493907 27.012027 13.969016
F 31.493907 34.729748 13.969016
F 31.493907 19.294305 13.969016
F 40.404957 27.012006 14.062322
F 40.404957 34.729727 14.062322
F 40.404957 19.294284 14.062322
F 22.582733 27.012028 13.875695
F 22.582732 34.729749 13.875695
F 22.582732 19.294306 13.875696
F 31.522488 27.012028 11.240551
F 31.522488 34.729749 11.240551
F 31.522488 19.294305 11.240550
F 40.433519 27.012003 11.333887
F 40.433519 34.729724 11.333887
F 40.433519 19.294281 11.333887
F 22.611313 27.012028 11.147229
F 22.611313 34.729749 11.147229
F 22.611313 19.294306 11.147229
F 31.560439 24.439498 7.603358
F 31.560439 32.157218 7.603358
F 40.471447 24.439526 7.696697
F 40.471447 32.157246 7.696697
F 22.649263 24.439497 7.510037
F 22.649263 32.157218 7.510037
F 33.750284 30.870888 11.263881
F 33.750284 23.153167 11.263881
F 42.660365 30.870621 11.357379
F 42.660365 23.152901 11.357379
F 24.839109 30.870888 11.170560
F 24.839109 23.153167 11.170560
F 33.788231 28.298358 7.626688
F 33.788231 20.580637 7.626688
F 42.698170 28.298662 7.720210
F 42.698170 20.580941 7.720210
F 24.877057 28.298358 7.533367
F 24.877057 20.580637 7.533367
F 33.759804 28.298314 10.354541
F 33.759804 20.580593 10.354541
F 42.669897 28.298581 10.447682
F 42.669897 20.580860 10.447682
F 24.848629 28.298314 10.261220
F 24.848629 20.580593 10.261220
F 33.721702 30.870888 13.992347
F 33.721702 23.153167 13.992347
F 42.631938 30.870657 14.085513
F 42.631938 23.152937 14.085513
F 24.810528 30.870888 13.899026
F 24.810528 23.153167 13.899026
F 27.000231 24.439453 17.560326
F 27.000231 32.157174 17.560326
F 35.911405 24.439453 17.653646
F 35.911405 32.157174 17.653647
F 26.962124 27.012028 21.198297
F 26.962124 34.729749 21.198297
F 26.962124 19.294305 21.198297
F 35.873298 27.012028 21.291617
F 35.873298 34.729749 21.291618
F 35.873298 19.294305 21.291618
F 26.990705 27.012028 18.469819
F 26.990705 34.729749 18.469818
F 26.990705 19.294305 18.469818
F 35.901879 27.012028 18.563139
F 35.901880 34.729749 18.563139
F 35.901879 19.294305 18.563139
F 27.028797 24.439453 14.831847
F 27.028797 32.157174 14.831847
F 35.939971 24.439453 14.925168
F 35.939971 32.157174 14.925168
F 29.218500 30.870888 18.493149
F 29.218500 23.153167 18.493149
F 38.129665 30.870886 18.586471
F 38.129665 23.153165 18.586471
F 29.256590 28.298313 14.855178
F 29.256590 20.580592 14.855177
F 38.167752 28.298315 14.948500
F 38.167752 20.580594 14.948500
F 29.228024 28.298314 17.583656
F 29.228024 20.580592 17.583656
F 38.139189 28.298315 17.676975
F 38.139189 20.580594 17.676976
F 29.189919 30.870888 21.221627
F 29.189919 23.153167 21.221627
F 38.101086 30.870886 21.314947
F 38.101086 23.153166 21.314947
F 31.455819 24.439453 17.606986
F 31.455819 32.157174 17.606986
F 40.366887 24.439471 17.700294
F 40.366887 32.157192 17.700295
F 22.544643 24.439453 17.513665
F 22.544643 32.157173 17.513665
F 31.417711 27.012027 21.244957
F 31.417711 34.729748 21.244957
F 31.417711 19.294305 21.244957
F 40.328798 27.012013 21.338268
F 40.328798 34.729734 21.338268
F 40.328798 19.294291 21.338268
F 22.506536 27.012028 21.151636
F 22.506536 34.729749 21.151636
F 22.506536 19.294306 21.151636
F 31.446293 27.012028 18.516479
F 31.446293 34.729749 18.516479
F 31.446293 19.294305 18.516479
F 40.357362 27.012010 18.609811
F 40.357362 34.729731 18.609811
F 40.357362 19.294288 18.609811
F 22.535117 27.012028 18.423158
F 22.535117 34.729749 18.423158
F 22.535117 19.294305 18.423158
F 31.484384 24.439453 14.878508
F 31.484384 32.157174 14.878508
F 40.395434 24.439474 14.971842
F 40.395434 32.157195 14.971842
F 22.573209 24.439453 14.785187
F 22.573209 32.157173 14.785187
F 33.674088 30.870888 18.539809
F 33.674088 23.153167 18.539809
F 42.584450 30.870692 18.633262
F 42.584450 23.152972 18.633262
F 24.762913 30.870888 18.446488
F 24.762913 23.153167 18.446488
F 33.712176 28.298313 14.901838
F 33.712176 20.580592 14.901838
F 42.622401 28.298543 14.995313
F 42.622401 20.580822 14.995313
F 24.801002 28.298313 14.808517
F 24.801002 20.580592 14.808517
F 33.683611 28.298313 17.630316
F 33.683611 20.580592 17.630316
F 26.924035 24.439453 24.836268
F 26.924035 32.157174 24.836268
F 35.835209 24.439453 24.929589
F 35.835209 32.157174 24.929589
F 26.885928 27.012028 28.474238
F 26.885928 34.729749 28.474239
F 26.885928 19.294305 28.474239
F 35.797102 27.012028 28.567560
F 35.797102 34.729749 28.567560
F 35.797102 19.294305 28.567560
F 26.914509 27.012028 25.745761
F 26.914509 34.729749 25.745761
F 26.914509 19.294305 25.745761
F 35.825683 27.012028 25.839082
F 35.825683 34.729749 25.839082
F 35.825683 19.294305 25.839082
F 26.952601 24.439453 22.107790
F 26.952601 32.157174 22.107790
F 35.863775 24.439453 22.201111
F 35.863775 32.157174 22.201111
F 29.142304 30.870888 25.769091
F 29.142304 23.153167 25.769091
F 38.053473 30.870887 25.862413
F 38.053473 23.153166 25.862413
F 29.180393 28.298313 22.131120
F 29.180393 20.580592 22.131120
F 38.091560 28.298314 22.224442
F 38.091560 20.580593 22.224442
F 29.151827 28.298313 24.859598
F 29.151827 20.580592 24.859598
F 38.062996 28.298314 24.952918
F 38.062996 20.580593 24.952919
F 29.113723 30.870888 28.497569
F 29.113723 23.153167 28.497569
F 38.024893 30.870887 28.590890
F 38.024893 23.153166 28.590890
F 31.379622 24.439453 24.882928
F 31.379622 32.157174 24.882929
F 40.290727 24.439465 24.976241
F 40.290727 32.157185 24.976241
F 22.468446 24.439453 24.789607
F 22.468446 32.157173 24.789608
F 31.341515 27.012027 28.520899
F 31.341515 34.729748 28.520899
F 31.341515 19.294305 28.520899
F 40.252636 27.012018 28.614214
F 40.252636 34.729740 28.614214
F 40.252636 19.294297 28.614214
F 22.430340 27.012028 28.427578
F 22.430340 34.729749 28.427579
F 22.430340 19.294306 28.427578
F 31.370096 27.012028 25.792421
F 31.370096 34.729749 25.792421
F 31.370096 19.294305 25.792421
F 40.281202 27.012016 25.885750
F 40.281202 34.729737 25.885750
F 40.281202 19.294294 25.885750
F 22.458921 27.012028 25.699100
F 22.458921 34.729749 25.699100
F 22.458921 19.294306 25.699100
F 31.408188 24.439453 22.154450
F 31.408188 32.157174 22.154450
F 40.319276 24.439467 22.247781
F 40.319276 32.157188 22.247781
F 22.497013 24.439453 22.061129
F 22.497013 32.157173 22.061129
F 33.597891 30.870888 25.815752
F 33.597891 23.153167 25.815751
F 42.508519 30.870758 25.909162
F 42.508519 23.153037 25.909162
F 24.686716 30.870888 25.722431
F 24.686716 23.153167 25.722430
F 33.635980 28.298313 22.177780
F 33.635980 20.580592 22.177780
F 42.546478 28.298475 22.271212
F 42.546478 20.580754 22.271211
F 24.724806 28.298313 22.084459
F 24.724806 20.580592 22.084459
F 33.607414 28.298313 24.906259
F 33.607414 20.580592 24.906259
F 42.518055 28.298442 24.999496
F 42.518055 20.580721 24.999496
F 24.696240 28.298313 24.812938
F 24.696240 20.580592 24.812938
F 33.569310 30.870888 28.544229
F 33.569310 23.153167 28.544229
F 42.480074 30.870789 28.637488
F 42.480074 23.153069 28.637488
F 24.658135 30.870888 28.450909
F 24.658135 23.153167 28.450908
F 26.847839 24.439453 32.112196
F 26.847839 32.157174 32.112196
F 35.759014 24.439453 32.205517
F 35.759014 32.157174 32.205517
F 26.809874 27.011983 35.749388
F 26.809874 34.729704 35.749388
F 26.809874 19.294261 35.749389
F 35.721048 27.011983 35.842709
F 35.721048 34.729704 35.842710
F 35.721048 19.294261 35.842710
F 26.838316 27.012027 33.021536
F 26.838316 34.729748 33.021536
F 26.838316 19.294305 33.021536
F 35.749490 27.012027 33.114857
F 35.749490 34.729748 33.114857
F 35.749490 19.294305 33.114857
F 26.876405 24.439453 29.383730
F 26.876405 32.157174 29.383730
F 35.787579 24.439453 29.477051
F 35.787579 32.157174 29.477051
F 29.066111 30.870887 33.044866
F 29.066111 23.153167 33.044866
F 37.977282 30.870887 33.138187
F 37.977283 23.153166 33.138187
F 29.104197 28.298313 29.407061
F 29.104197 20.580592 29.407060
F 38.015367 28.298314 29.500382
F 38.015367 20.580593 29.500382
F 29.075631 28.298313 32.135526
F 29.075631 20.580592 32.135526
F 37.986803 28.298314 32.228847
F 37.986803 20.580593 32.228847
F 29.037669 30.870843 35.772719
F 29.037669 23.153123 35.772719
F 37.948841 30.870843 35.866040
F 37.948841 23.153122 35.866040
F 31.303426 24.439453 32.158856
F 31.303426 32.157174 32.158856
F 40.214563 24.439459 32.252173
F 40.214563 32.157180 32.252173
F 22.392250 24.439453 32.065536
F 22.392250 32.157173 32.065536
F 31.265460 27.011983 35.796049
F 31.265460 34.729704 35.796049
F 31.265460 19.294261 35.796049
F 40.176612 27.011979 35.889368
F 40.176612 34.729700 35.889368
F 40.176612 19.294257 35.889368
F 22.354286 27.011983 35.702728
F 22.354286 34.729704 35.702728
F 22.354286 19.294261 35.702728
F 31.293903 27.012027 33.068196
F 31.293903 34.729748 33.068196
F 31.293903 19.294305 33.068196
F 40.205042 27.012021 33.161522
F 40.205041 34.729742 33.161521
F 40.205042 19.294299 33.161521
F 22.382727 27.012027 32.974875
F 22.382727 34.729748 32.974875
F 22.382727 19.294305 32.974875
F 31.331992 24.439453 29.430391
F 31.331992 32.157174 29.430391
F 40.243114 24.439461 29.523717
F 40.243114 32.157182 29.523717
F 22.420816 24.439453 29.337070
F 22.420816 32.157173 29.337070
F 33.521698 30.870887 33.091527
F 33.521698 23.153166 33.091526
F 42.432568 30.870816 33.184899
F 42.432568 23.153095 33.184899
F 24.610523 30.870887 32.998206
F 24.610523 23.153167 32.998205
F 33.559784 28.298313 29.453721
F 33.559784 20.580592 29.453721
F 42.470536 28.298413 29.547112
F 42.470536 20.580692 29.547112
F 24.648610 28.298313 29.360400
F 24.648610 20.580592 29.360400
F 33.531218 28.298313 32.182187
F 33.531218 20.580592 32.182187
F 42.442102 28.298383 32.275465
F 42.442101 20.580662 32.275465
F 24.620044 28.298313 32.088866
F 24.620044 20.580592 32.088866
F 33.493255 30.870843 35.819379
F 33.493255 23.153123 35.819379
F 42.404247 30.870800 35.912675
F 42.404247 23.153079 35.912675
F 24.582081 30.870843 35.726058
F 24.582081 23.153123 35.726058
F 26.787692 24.438465 39.384124
F 26.787692 32.156186 39.384124
F 35.698867 24.438465 39.477445
F 35.698867 32.156186 39.477445
F 26.959382 27.008987 43.023779
F 26.959382 34.726708 43.023779
F 26.959381 19.291265 43.023780
F 35.870555 27.008987 43.117101
F 35.870555 34.726708 43.117101
F 35.870555 19.291264 43.117101
F 26.783848 27.010209 40.297132
F 26.783848 34.727931 40.297132
F 26.783848 19.292487 40.297132
F 35.695023 27.010210 40.390453
F 35.695023 34.727931 40.390453
F 35.695023 19.292487 40.390453
F 26.800752 24.439351 36.655966
F 26.800752 32.157072 36.655966
F 35.711926 24.439351 36.749287
F 35.711926 32.157072 36.749287
F 29.011643 30.869070 40.320462
F 29.011643 23.151349 40.320462
F 37.922817 30.869069 40.413783
F 37.922818 23.151349 40.413783
F 29.028544 28.298211 36.679296
F 29.028544 20.580490 36.679296
F 37.939717 28.298211 36.772618
F 37.939717 20.580490 36.772618
F 29.015484 28.297326 39.407454
F 29.015484 20.579605 39.407454
F 37.926659 28.297325 39.500775
F 37.926659 20.579604 39.500775
F 29.187176 30.867847 43.047110
F 29.187177 23.150126 43.047110
F 38.098344 30.867846 43.140430
F 38.098344 23.150126 43.140430
F 31.243279 24.438465 39.430784
F 31.243279 32.156186 39.430785
F 40.154443 24.438466 39.524102
F 40.154443 32.156187 39.524102
F 22.332103 24.438465 39.337463
F 22.332103 32.156186 39.337464
F 31.414968 27.008986 43.070440
F 31.414968 34.726707 43.070440
F 31.414968 19.291264 43.070440
F 40.326136 27.008985 43.163757
F 40.326136 34.726706 43.163757
F 40.326136 19.291263 43.163757
F 22.503793 27.008987 42.977119
F 22.503793 34.726708 42.977119
F 22.503793 19.291265 42.977119
F 31.239435 27.010210 40.343792
F 31.239435 34.727931 40.343792
F 31.239435 19.292487 40.343792
F 40.150602 27.010208 40.437114
F 40.150601 34.727929 40.437114
F 40.150602 19.292486 40.437114
F 22.328260 27.010210 40.250471
F 22.328260 34.727931 40.250471
F 22.328260 19.292487 40.250471
F 31.256339 24.439351 36.702627
F 31.256339 32.157072 36.702627
F 40.167491 24.439354 36.795950
F 40.167491 32.157075 36.795950
F 22.345163 24.439351 36.609305
F 22.345163 32.157071 36.609305
F 33.467231 30.869070 40.367122
F 33.467231 23.151349 40.367122
F 42.378300 30.869045 40.460446
F 42.378300 23.151324 40.460446
F 24.556056 30.869070 40.273801
F 24.556055 23.151349 40.273801
F 33.484131 28.298211 36.725957
F 33.484131 20.580490 36.725957
F 42.395112 28.298256 36.819312
F 42.395112 20.580535 36.819312
F 24.572957 28.298211 36.632636
F 24.572957 20.580490 36.632636
F 33.471071 28.297325 39.454114
F 33.471071 20.579604 39.454115
F 42.382164 28.297345 39.547422
F 42.382164 20.579624 39.547422
F 24.559896 28.297325 39.360794
F 24.559896 20.579604 39.360794
F 33.642763 30.867847 43.093770
F 33.642763 23.150126 43.093770
F 42.553336 30.867775 43.186993
F 42.553336 23.150054 43.186993
F 24.731589 30.867847 43.000449
F 24.731589 23.150126 43.000449
F 27.130892 47.594439 3.008954
F 27.130892 39.876716 3.008954
F 36.042066 47.594439 3.102276
F 36.042066 39.876716 3.102276
F 27.113974 50.165297 6.650120
F 27.113974 42.447575 6.650120
F 36.025147 50.165298 6.743441
F 36.025147 42.447575 6.743441
F 27.127049 50.166183 3.921962
F 27.127049 42.448461 3.921962
F 36.038222 50.166183 4.015283
F 36.038222 42.448461 4.015283
F 26.955344 47.595662 0.282307
F 26.955344 39.877939 0.282307
F 35.866517 47.595662 0.375628
F 35.866517 39.877939 0.375628
F 29.354844 38.589599 3.945292
F 29.354844 46.307323 3.945292
F 38.266000 38.589595 4.038615
F 38.265999 46.307319 4.038615
F 29.183136 51.454522 0.305638
F 29.183136 36.019076 0.305637
F 29.183136 43.736801 0.305637
F 38.094310 51.454522 0.398958
F 38.094310 36.019076 0.398958
F 38.094310 43.736801 0.398958
F 29.358685 51.453299 3.032285
F 29.358685 36.017854 3.032285
F 29.358685 43.735578 3.032285
F 38.269841 51.453302 3.125603
F 38.269841 36.017857 3.125604
F 38.269841 43.735581 3.125604
F 29.341769 38.588713 6.673450
F 29.341768 46.306437 6.673450
F 38.252927 38.588710 6.766769
F 38.252927 46.306434 6.766769
F 31.586480 47.594439 3.055615
F 31.586480 39.876716 3.055615
F 40.497468 47.594470 3.148914
F 40.497468 39.876747 3.148914
F 22.675304 47.594439 2.962294
F 22.675304 39.876716 2.962294
F 31.569561 50.165297 6.696780
F 31.569561 42.447575 6.696780
F 40.480569 50.165269 6.790081
F 40.480569 42.447547 6.790081
F 22.658386 50.165297 6.603459
F 22.658386 42.447575 6.603459
F 31.582636 50.166183 3.968623
F 31.582636 42.448461 3.968623
F 40.493623 50.166149 4.061960
F 40.493623 42.448427 4.061960
F 22.671460 50.166183 3.875301
F 22.671460 42.448461 3.875301
F 31.410931 47.595662 0.328968
F 31.410931 39.877939 0.328967
F 40.322011 47.595680 0.422302
F 40.322011 39.877957 0.422301
F 22.499755 47.595661 0.235647
F 22.499755 39.877938 0.235646
F 33.810431 38.589599 3.991953
F 33.810431 46.307323 3.991953
F 42.720198 38.589245 4.085478
F 42.720198 46.306969 4.085479
F 24.899256 38.589599 3.898632
F 24.899256 46.307323 3.898632
F 33.638722 51.454522 0.352298
F 33.638722 36.019076 0.352298
F 33.638723 43.736801 0.352298
F 42.549767 51.454569 0.445608
F 42.549768 36.019123 0.445608
F 42.549768 43.736847 0.445608
F 24.727549 51.454522 0.258977
F 24.727549 36.019076 0.258976
F 24.727549 43.736801 0.258977
F 33.814272 51.453299 3.078945
F 33.814272 36.017854 3.078945
F 33.814272 43.735578 3.078945
F 42.724123 51.453619 3.172042
F 42.724123 36.018174 3.172042
F 42.724123 43.735898 3.172043
F 24.903097 51.453299 2.985624
F 24.903097 36.017854 2.985624
F 24.903097 43.735578 2.985624
F 33.797355 38.588713 6.720111
F 33.797355 46.306437 6.720111
F 42.707299 38.588408 6.813224
F 42.707299 46.306132 6.813224
F 24.886181 38.588713 6.626790
F 24.886181 46.306437 6.626790
F 27.076424 47.592621 10.284550
F 27.076424 39.874898 10.284550
F 35.987598 47.592621 10.377871
F 35.987598 39.874898 10.377871
F 27.038321 50.165195 13.922356
F 27.038321 42.447473 13.922356
F 35.949494 50.165195 14.015677
F 35.949494 42.447473 14.015677
F 27.066901 50.165195 11.193890
F 27.066901 42.447473 11.193890
F 35.978075 50.165195 11.287211
F 35.978075 42.447473 11.287211
F 27.104852 47.592665 7.556697
F 27.104852 39.874942 7.556697
F 36.016025 47.592665 7.650018
F 36.016025 39.874942 7.650018
F 29.294696 38.588611 11.217220
F 29.294696 46.306335 11.217221
F 38.205857 38.588608 11.310543
F 38.205857 46.306333 11.310543
F 29.332644 51.451526 7.580028
F 29.332644 36.016080 7.580027
F 29.332644 43.733805 7.580028
F 38.243802 51.451528 7.673350
F 38.243802 36.016082 7.673350
F 38.243802 43.733807 7.673350
F 29.304217 51.451482 10.307880
F 29.304217 36.016036 10.307880
F 29.304217 43.733761 10.307881
F 38.215378 51.451484 10.401200
F 38.215378 36.016038 10.401200
F 38.215378 43.733763 10.401200
F 29.266115 38.588611 13.945686
F 29.266115 46.306335 13.945686
F 38.177278 38.588609 14.039006
F 38.177278 46.306333 14.039006
F 31.532012 47.592621 10.331211
F 31.532012 39.874898 10.331211
F 40.443041 47.592646 10.424514
F 40.443041 39.874923 10.424514
F 22.620836 47.592621 10.237890
F 22.620836 39.874898 10.237890
F 31.493907 50.165195 13.969016
F 31.493907 42.447473 13.969016
F 40.404957 50.165174 14.062322
F 40.404957 42.447452 14.062322
F 22.582733 50.165195 13.875695
F 22.582732 42.447473 13.875696
F 31.522488 50.165195 11.240551
F 31.522488 42.447473 11.240551
F 40.433519 50.165171 11.333888
F 40.433519 42.447449 11.333887
F 22.611313 50.165195 11.147229
F 22.611313 42.447473 11.147229
F 31.560439 47.592665 7.603358
F 31.560439 39.874942 7.603358
F 40.471447 47.592693 7.696697
F 40.471447 39.874970 7.696697
F 22.649263 47.592665 7.510037
F 22.649263 39.874942 7.510037
F 33.750284 38.588611 11.263881
F 33.750284 46.306335 11.263881
F 42.660365 38.588344 11.357379
F 42.660365 46.306068 11.357379
F 24.839109 38.588611 11.170560
F 24.839109 46.306335 11.170560
F 33.788231 51.451525 7.626688
F 33.788231 36.016080 7.626688
F 33.788231 43.733804 7.626688
F 42.698170 51.451830 7.720210
F 42.698170 36.016385 7.720209
F 42.698170 43.734109 7.720210
F 24.877057 51.451525 7.533367
F 24.877057 36.016080 7.533367
F 24.877057 43.733804 7.533367
F 33.759804 51.451482 10.354541
F 33.759804 36.016036 10.354541
F 33.759804 43.733760 10.354541
F 42.669897 51.451748 10.447681
F 42.669897 36.016303 10.447682
F 42.669897 43.734027 10.447682
F 24.848629 51.451481 10.261220
F 24.848629 36.016036 10.261220
F 24.848629 43.733760 10.261220
F 33.721702 38.588611 13.992347
F 33.721702 46.306335 13.992347
F 42.631938 38.588380 14.085513
F 42.631938 46.306105 14.085513
F 24.810528 38.588611 13.899026
F 24.810528 46.306335 13.899026
F 27.000231 47.592621 17.560326
F 27.000231 39.874898 17.560326
F 35.911405 47.592621 17.653647
F 35.911405 39.874898 17.653647
F 26.962124 50.165195 21.198297
F 26.962124 42.447473 21.198297
F 35.873298 50.165195 21.291617
F 35.873298 42.447473 21.291618
F 26.990705 50.165195 18.469819
F 26.990705 42.447473 18.469818
F 35.901880 50.165195 18.563139
F 35.901879 42.447473 18.563139
F 27.028797 47.592621 14.831847
F 27.028797 39.874898 14.831847
F 35.939971 47.592621 14.925168
F 35.939971 39.874898 14.925168
F 29.218500 38.588611 18.493149
F 29.218500 46.306335 18.493149
F 38.129665 38.588609 18.586470
F 38.129665 46.306333 18.586471
F 29.256590 51.451481 14.855178
F 29.256590 36.016036 14.855178
F 29.256590 43.733760 14.855177
F 38.167752 51.451483 14.948500
F 38.167752 36.016037 14.948499
F 38.167752 43.733762 14.948500
F 29.228024 51.451481 17.583656
F 29.228024 36.016036 17.583656
F 29.228024 43.733760 17.583656
F 38.139189 51.451483 17.676975
F 38.139189 36.016037 17.676975
F 38.139189 43.733762 17.676976
F 29.189919 38.588611 21.221627
F 29.189919 46.306335 21.221627
F 38.101086 38.588609 21.314947
F 38.101086 46.306333 21.314947
F 31.455819 47.592621 17.606986
F 31.455819 39.874898 17.606986
F 40.366887 47.592639 17.700294
F 40.366887 39.874916 17.700294
F 22.544643 47.592620 17.513665
F 22.544643 39.874897 17.513665
F 31.417711 50.165195 21.244957
F 31.417711 42.447473 21.244957
F 40.328798 50.165181 21.338268
F 40.328798 42.447458 21.338268
F 22.506536 50.165195 21.151636
F 22.506536 42.447473 21.151636
F 31.446293 50.165195 18.516479
F 31.446293 42.447473 18.516479
F 40.357362 50.165178 18.609811
F 40.357362 42.447456 18.609811
F 22.535117 50.165195 18.423158
F 22.535117 42.447473 18.423158
F 31.484384 47.592621 14.878508
F 31.484384 39.874898 14.878508
F 40.395434 47.592642 14.971842
F 40.395434 39.874919 14.971842
F 22.573209 47.592620 14.785187
F 22.573209 39.874897 14.785186
F 33.674088 38.588611 18.539809
F 33.674088 46.306335 18.539809
F 42.584450 38.588415 18.633262
F 42.584450 46.306139 18.633262
F 24.762913 38.588611 18.446488
F 24.762913 46.306335 18.446488
F 33.712176 51.451481 14.901838
F 33.712176 36.016036 14.901838
F 33.712176 43.733760 14.901838
F 42.622401 51.451711 14.995313
F 42.622401 36.016266 14.995313
F 42.622401 43.733990 14.995313
F 24.801002 51.451481 14.808517
F 24.801002 36.016035 14.808517
F 24.801002 43.733760 14.808517
F 33.683611 51.451481 17.630316
F 33.683611 36.016036 17.630316
F 33.683611 43.733760 17.630316
F 42.593986 51.451676 17.723507
F 42.593986 36.016230 17.723507
F 42.593986 43.733955 17.723507
F 24.772436 51.451481 17.536995
F 24.772436 36.016035 17.536995
F 24.772436 43.733760 17.536995
F 33.645506 38.588611 21.268288
F 33.645506 46.306335 21.268287
F 42.556016 38.588450 21.361502
F 42.556016 46.306174 21.361502
F 24.734332 38.588611 21.174967
F 24.734332 46.306335 21.174966
F 27.113974 34.729851 6.650120
F 36.025147 34.729851 6.743441
F 27.127049 34.730737 3.921962
F 36.038222 34.730737 4.015283
F 31.569561 34.729851 6.696780
F 40.480569 34.729822 6.790081
F 22.658386 34.729851 6.603459
F 31.582636 34.730737 3.968623
F 40.493623 34.730702 4.061959
F 22.671460 34.730737 3.875301
F 26.924035 47.592621 24.836268
F 26.924035 39.874898 24.836268
F 35.835209 47.592621 24.929589
F 35.835209 39.874898 24.929589
F 26.885928 50.165195 28.474239
F 26.885928 42.447473 28.474239
F 35.797102 50.165195 28.567560
F 35.797102 42.447473 28.567560
F 26.914509 50.165195 25.745761
F 26.914509 42.447473 25.745761
F 35.825683 50.165195 25.839082
F 35.825683 42.447473 25.839082
F 26.952601 47.592621 22.107790
F 26.952601 39.874898 22.107790
F 35.863775 47.592621 22.201111
F 35.863775 39.874898 22.201111
F 29.142304 38.588611 25.769091
F 29.142304 46.306335 25.769091
F 38.053473 38.588610 25.862413
F 38.053473 46.306334 25.862413
F 29.180393 51.451481 22.131120
F 29.180393 36.016036 22.131120
F 29.180393 43.733760 22.131120
F 38.091560 51.451482 22.224442
F 38.091560 36.016037 22.224442
F 38.091560 43.733761 22.224442
F 29.151827 51.451481 24.859598
F 29.151827 36.016036 24.859598
F 29.151827 43.733760 24.859598
F 38.062996 51.451482 24.952918
F 38.062996 36.016036 24.952919
F 38.062996 43.733761 24.952919
F 29.113723 38.588611 28.497569
F 29.113723 46.306335 28.497569
F 38.024893 38.588610 28.590890
F 38.024893 46.306334 28.590890
F 31.379622 47.592621 24.882928
F 31.379622 39.874898 24.882929
F 40.290727 47.592633 24.976241
F 40.290727 39.874910 24.976241
F 22.468446 47.592620 24.789607
F 22.468446 39.874897 24.789608
F 31.341515 50.165195 28.520899
F 31.341515 42.447473 28.520899
F 40.252636 50.165186 28.614214
F 40.252636 42.447464 28.614214
F 22.430340 50.165195 28.427578
F 22.430340 42.447473 28.427578
F 31.370096 50.165195 25.792422
F 31.370096 42.447473 25.792421
F 40.281202 50.165184 25.885750
F 40.281202 42.447462 25.885750
F 22.458921 50.165195 25.699100
F 22.458921 42.447473 25.699100
F 31.408188 47.592621 22.154450
F 31.408188 39.874898 22.154450
F 40.319276 47.592635 22.247781
F 40.319276 39.874912 22.247780
F 22.497013 47.592620 22.061129
F 22.497013 39.874897 22.061129
F 33.597891 38.588611 25.815751
F 33.597891 46.306335 25.815751
F 42.508518 38.588481 25.909162
F 42.508519 46.306205 25.909162
F 24.686716 38.588611 25.722430
F 24.686716 46.306335 25.722430
F 33.635980 51.451481 22.177781
F 33.635980 36.016036 22.177780
F 33.635980 43.733760 22.177780
F 42.546478 51.451643 22.271212
F 42.546478 36.016197 22.271211
F 42.546478 43.733922 22.271211
F 24.724806 51.451481 22.084459
F 24.724806 36.016035 22.084459
F 24.724806 43.733760 22.084459
F 33.607414 51.451481 24.906259
F 33.607414 36.016036 24.906259
F 33.607414 43.733760 24.906259
F 42.518055 51.451610 24.999496
F 42.518055 36.016164 24.999496
F 42.518055 43.733889 24.999496
F 24.696240 51.451481 24.812938
F 24.696240 36.016035 24.812938
F 24.696240 43.733760 24.812938
F 33.569310 38.588611 28.544230
F 33.569310 46.306335 28.544229
F 42.480074 38.588512 28.637488
F 42.480074 46.306236 28.637488
F 24.658135 38.588611 28.450909
F 24.658135 46.306335 28.450909
F 26.847839 47.592621 32.112196
F 26.847839 39.874898 32.112196
F 35.759014 47.592621 32.205517
F 35.759014 39.874898 32.205517
F 26.809874 50.165151 35.749388
F 26.809874 42.447429 35.749389
F 35.721048 50.165151 35.842709
F 35.721048 42.447429 35.842710
F 26.838316 50.165195 33.021536
F 26.838316 42.447473 33.021536
F 35.749490 50.165195 33.114857
F 35.749490 42.447473 33.114857
F 26.876405 47.592621 29.383730
F 26.876405 39.874898 29.383730
F 35.787579 47.592621 29.477051
F 35.787579 39.874898 29.477051
F 29.066111 38.588610 33.044866
F 29.066111 46.306334 33.044866
F 37.977283 38.588610 33.138187
F 37.977283 46.306334 33.138187
F 29.104197 51.451481 29.407061
F 29.104197 36.016036 29.407060
F 29.104197 43.733760 29.407060
F 38.015367 51.451482 29.500382
F 38.015367 36.016036 29.500382
F 38.015367 43.733761 29.500382
F 29.075631 51.451481 32.135526
F 29.075631 36.016036 32.135526
F 29.075631 43.733760 32.135526
F 37.986803 51.451481 32.228847
F 37.986803 36.016036 32.228847
F 37.986803 43.733760 32.228847
F 29.037669 38.588566 35.772719
F 29.037669 46.306290 35.772719
F 37.948841 38.588566 35.866040
F 37.948841 46.306290 35.866040
F 31.303426 47.592621 32.158856
F 31.303426 39.874898 32.158857
F 40.214563 47.592627 32.252173
F 40.214563 39.874904 32.252173
F 22.392250 47.592620 32.065536
F 22.392250 39.874897 32.065536
F 31.265460 50.165151 35.796049
F 31.265460 42.447429 35.796049
F 40.176612 50.165147 35.889368
F 40.176612 42.447425 35.889368
F 22.354286 50.165151 35.702728
F 22.354286 42.447429 35.702728
F 31.293903 50.165195 33.068196
F 31.293903 42.447472 33.068196
F 40.205041 50.165189 33.161522
F 40.205042 42.447467 33.161521
F 22.382727 50.165195 32.974875
F 22.382727 42.447473 32.974875
F 31.331992 47.592621 29.430391
F 31.331992 39.874898 29.430391
F 40.243114 47.592629 29.523717
F 40.243114 39.874906 29.523717
F 22.420816 47.592620 29.337069
F 22.420816 39.874897 29.337069
F 33.521698 38.588610 33.091526
F 33.521698 46.306334 33.091526
F 42.432567 38.588539 33.184899
F 42.432568 46.306263 33.184899
F 24.610523 38.588610 32.998205
F 24.610523 46.306334 32.998205
F 33.559784 51.451481 29.453721
F 33.559784 36.016036 29.453721
F 33.559784 43.733760 29.453721
F 42.470536 51.451581 29.547112
F 42.470536 36.016135 29.547112
F 42.470536 43.733860 29.547112
F 24.648610 51.451481 29.360400
F 24.648610 36.016035 29.360400
F 24.648610 43.733760 29.360400
F 33.531218 51.451481 32.182187
F 33.531218 36.016035 32.182187
F 33.531218 43.733760 32.182187
F 42.442101 51.451551 32.275465
F 42.442101 36.016105 32.275465
F 42.442102 43.733830 32.275465
F 24.620044 51.451481 32.088866
F 24.620044 36.016035 32.088866
F 24.620044 43.733760 32.088866
F 33.493255 38.588566 35.819379
F 33.493255 46.306290 35.819379
F 42.404247 38.588523 35.912675
F 42.404247 46.306247 35.912675
F 24.582081 38.588566 35.726058
F 24.582081 46.306290 35.726058
F 26.787692 47.591633 39.384124
F 26.787692 39.873910 39.384124
F 35.698867 47.591633 39.477445
F 35.698867 39.873910 39.477445
F 26.959382 50.162154 43.023779
F 26.959382 42.444432 43.023780
F 35.870555 50.162154 43.117101
F 35.870555 42.444432 43.117101
F 26.783848 50.163377 40.297132
F 26.783848 42.445655 40.297132
F 35.695023 50.163377 40.390453
F 35.695023 42.445655 40.390453
F 26.800752 47.592519 36.655966
F 26.800752 39.874796 36.655966
F 35.711926 47.592518 36.749287
F 35.711926 39.874795 36.749287
F 29.011643 38.586793 40.320462
F 29.011643 46.304517 40.320462
F 37.922818 38.586793 40.413783
F 37.922818 46.304517 40.413783
F 29.028544 51.451379 36.679296
F 29.028544 36.015933 36.679296
F 29.028544 43.733658 36.679296
F 37.939717 51.451379 36.772618
F 37.939717 36.015933 36.772617
F 37.939717 43.733658 36.772618
F 29.015484 51.450493 39.407454
F 29.015484 36.015048 39.407454
F 29.015484 43.732772 39.407454
F 37.926659 51.450493 39.500775
F 37.926659 36.015048 39.500775
F 37.926659 43.732772 39.500775
F 29.187176 38.585570 43.047110
F 29.187176 46.303294 43.047110
F 38.098344 38.585569 43.140430
F 38.098344 46.303294 43.140430
F 31.243279 47.591633 39.430784
F 31.243279 39.873910 39.430784
F 40.154443 47.591634 39.524102
F 40.154443 39.873911 39.524102
F 22.332103 47.591632 39.337463
F 22.332103 39.873909 39.337464
F 31.414968 50.162154 43.070440
F 31.414968 42.444432 43.070440
F 40.326136 50.162153 43.163757
F 40.326136 42.444431 43.163757
F 22.503793 50.162154 42.977119
F 22.503793 42.444432 42.977119
F 31.239435 50.163377 40.343792
F 31.239435 42.445655 40.343792
F 40.150602 50.163376 40.437114
F 40.150602 42.445654 40.437114
F 22.328260 50.163377 40.250471
F 22.328260 42.445655 40.250471
F 31.256339 47.592519 36.702627
F 31.256339 39.874796 36.702626
F 40.167491 47.592522 36.795950
F 40.167491 39.874799 36.795950
F 22.345163 47.592518 36.609305
F 22.345163 39.874795 36.609305
F 33.467231 38.586793 40.367122
F 33.467231 46.304516 40.367122
F 42.378300 38.586768 40.460446
F 42.378300 46.304492 40.460446
F 24.556056 38.586793 40.273801
F 24.556055 46.304517 40.273801
F 33.484131 51.451379 36.725957
F 33.484131 36.015933 36.725957
F 33.484131 43.733658 36.725957
F 42.395112 51.451424 36.819312
F 42.395112 36.015978 36.819312
F 42.395112 43.733703 36.819312
F 24.572957 51.451379 36.632636
F 24.572957 36.015933 36.632636
F 24.572957 43.733657 36.632636
F 33.471071 51.450493 39.454114
F 33.471071 36.015048 39.454115
F 33.471071 43.732772 39.454115
F 42.382164 51.450512 39.547422
F 42.382164 36.015067 39.547422
F 42.382164 43.732791 39.547422
F 24.559896 51.450493 39.360794
F 24.559896 36.015047 39.360794
F 24.559896 43.732772 39.360794
F 33.642763 38.585570 43.093770
F 33.642763 46.303294 43.093770
F 42.553336 38.585498 43.186993
F 42.553336 46.303222 43.186993
F 24.731589 38.585570 43.000449
F 24.731589 46.303294 43.000449
F 27.130892 55.312160 3.008954
F 27.130892 63.029884 3.008954
F 36.042066 55.312160 3.102276
F 36.042066 63.029884 3.102276
F 27.113974 57.883018 6.650120
F 27.113974 65.600743 6.650120
F 36.025147 57.883019 6.743441
F 36.025147 65.600743 6.743441
F 27.127049 57.883904 3.921962
F 27.127049 65.601629 3.921962
F 36.038222 57.883904 4.015283
F 36.038222 65.601629 4.015283
F 26.955344 55.313382 0.282307
F 26.955344 63.031106 0.282307
F 35.866517 55.313382 0.375628
F 35.866517 63.031106 0.375628
F 29.354844 54.025043 3.945292
F 29.354844 61.742766 3.945292
F 38.265999 54.025040 4.038615
F 38.265999 61.742763 4.038615
F 29.183136 59.172244 0.305637
F 29.183136 66.889969 0.305637
F 38.094310 59.172244 0.398958
F 38.094310 66.889968 0.398958
F 29.358685 59.171021 3.032285
F 29.358685 66.888746 3.032285
F 38.269841 59.171024 3.125604
F 38.269841 66.888749 3.125604
F 29.341769 54.024158 6.673450
F 29.341768 61.741881 6.673450
F 38.252927 54.024155 6.766769
F 38.252927 61.741878 6.766769
F 31.586480 55.312160 3.055615
F 31.586480 63.029884 3.055615
F 40.497468 55.312191 3.148914
F 40.497468 63.029915 3.148914
F 22.675304 55.312159 2.962294
F 22.675304 63.029884 2.962294
F 31.569561 57.883019 6.696780
F 31.569561 65.600743 6.696780
F 40.480569 57.882990 6.790081
F 40.480569 65.600715 6.790081
F 22.658386 57.883019 6.603459
F 22.658386 65.600743 6.603459
F 31.582636 57.883904 3.968623
F 31.582636 65.601629 3.968623
F 40.493623 57.883870 4.061959
F 40.493623 65.601595 4.061960
F 22.671460 57.883904 3.875301
F 22.671460 65.601629 3.875301
F 31.410931 55.313382 0.328968
F 31.410931 63.031106 0.328967
F 40.322011 55.313401 0.422302
F 40.322011 63.031125 0.422301
F 22.499755 55.313382 0.235646
F 22.499755 63.031106 0.235646
F 33.810431 54.025043 3.991953
F 33.810431 61.742766 3.991953
F 42.720198 54.024690 4.085479
F 42.720198 61.742413 4.085478
F 24.899256 54.025043 3.898632
F 24.899256 61.742766 3.898632
F 33.638723 59.172244 0.352298
F 33.638723 66.889969 0.352298
F 42.549767 59.172291 0.445608
F 42.549768 66.890015 0.445608
F 24.727549 59.172244 0.258976
F 24.727549 66.889969 0.258977
F 33.814272 59.171021 3.078945
F 33.814272 66.888746 3.078945
F 42.724123 59.171341 3.172042
F 42.724123 66.889066 3.172043
F 24.903097 59.171021 2.985624
F 24.903097 66.888746 2.985624
F 33.797355 54.024158 6.720111
F 33.797355 61.741881 6.720111
F 42.707299 54.023853 6.813224
F 42.707299 61.741576 6.813224
F 24.886181 54.024158 6.626790
F 24.886181 61.741881 6.626790
F 27.076424 55.310342 10.284550
F 27.076424 63.028066 10.284550
F 35.987598 55.310342 10.377871
F 35.987598 63.028066 10.377871
F 27.038321 57.882916 13.922356
F 27.038321 65.600641 13.922356
F 35.949494 57.882916 14.015677
F 35.949494 65.600641 14.015677
F 27.066901 57.882916 11.193890
F 27.066901 65.600641 11.193890
F 35.978075 57.882916 11.287211
F 35.978075 65.600641 11.287211
F 27.104852 55.310386 7.556697
F 27.104852 63.028110 7.556697
F 36.016025 55.310386 7.650018
F 36.016025 63.028110 7.650018
F 29.294696 54.024055 11.217220
F 29.294696 61.741778 11.217220
F 38.205857 54.024053 11.310543
F 38.205857 61.741776 11.310543
F 29.332644 59.169248 7.580027
F 29.332644 66.886972 7.580027
F 38.243802 59.169250 7.673350
F 38.243802 66.886975 7.673350
F 29.304217 59.169204 10.307880
F 29.304217 66.886929 10.307881
F 38.215378 59.169206 10.401200
F 38.215378 66.886931 10.401200
F 29.266115 54.024055 13.945686
F 29.266115 61.741778 13.945686
F 38.177278 54.024054 14.039006
F 38.177278 61.741777 14.039006
F 31.532012 55.310342 10.331211
F 31.532012 63.028066 10.331211
F 40.443041 55.310367 10.424514
F 40.443041 63.028091 10.424514
F 22.620836 55.310342 10.237890
F 22.620836 63.028066 10.237890
F 31.493907 57.882916 13.969016
F 31.493907 65.600641 13.969016
F 40.404957 57.882895 14.062322
F 40.404957 65.600620 14.062322
F 22.582732 57.882916 13.875695
F 22.582732 65.600641 13.875696
F 31.522488 57.882916 11.240551
F 31.522488 65.600641 11.240550
F 40.433519 57.882892 11.333887
F 40.433519 65.600617 11.333887
F 22.611313 57.882917 11.147229
F 22.611313 65.600641 11.147229
F 31.560439 55.310386 7.603358
F 31.560439 63.028110 7.603358
F 40.471447 55.310414 7.696697
F 40.471447 63.028138 7.696697
F 22.649263 55.310385 7.510037
F 22.649263 63.028110 7.510036
F 33.750284 54.024055 11.263881
F 33.750284 61.741778 11.263881
F 42.660365 54.023789 11.357379
F 42.660365 61.741512 11.357379
F 24.839109 54.024055 11.170560
F 24.839109 61.741778 11.170560
F 33.788231 59.169248 7.626688
F 33.788231 66.886972 7.626688
F 42.698170 59.169552 7.720209
F 42.698170 66.887277 7.720210
F 24.877057 59.169247 7.533367
F 24.877057 66.886972 7.533367
F 33.759804 59.169204 10.354541
F 33.759804 66.886929 10.354541
F 42.669897 59.169471 10.447682
F 42.669897 66.887195 10.447682
F 24.848629 59.169204 10.261220
F 24.848629 66.886928 10.261220
F 33.721702 54.024055 13.992347
F 33.721702 61.741778 13.992347
F 42.631938 54.023825 14.085513
F 42.631938 61.741548 14.085513
F 24.810528 54.024055 13.899026
F 24.810528 61.741778 13.899026
F 27.000231 55.310341 17.560326
F 27.000231 63.028066 17.560326
F 35.911405 55.310341 17.653647
F 35.911405 63.028066 17.653647
F 26.962124 57.882916 21.198297
F 26.962124 65.600641 21.198297
F 35.873298 57.882916 21.291618
F 35.873298 65.600641 21.291618
F 26.990705 57.882916 18.469818
F 26.990705 65.600641 18.469818
F 35.901879 57.882916 18.563139
F 35.901879 65.600641 18.563139
F 27.028797 55.310341 14.831847
F 27.028797 63.028066 14.831847
F 35.939971 55.310341 14.925168
F 35.939971 63.028066 14.925168
F 29.218500 54.024055 18.493149
F 29.218500 61.741778 18.493149
F 38.129665 54.024054 18.586471
F 38.129665 61.741777 18.586470
F 29.256590 59.169203 14.855178
F 29.256590 66.886928 14.855177
F 38.167752 59.169205 14.948499
F 38.167752 66.886930 14.948500
F 29.228024 59.169203 17.583656
F 29.228024 66.886928 17.583656
F 38.139189 59.169205 17.676975
F 38.139189 66.886929 17.676976
F 29.189919 54.024055 21.221627
F 29.189919 61.741778 21.221627
F 38.101086 54.024054 21.314947
F 38.101086 61.741777 21.314947
F 31.455819 55.310341 17.606986
F 31.455819 63.028066 17.606986
F 40.366887 55.310360 17.700295
F 40.366887 63.028084 17.700294
F 22.544643 55.310341 17.513665
F 22.544643 63.028065 17.513665
F 31.417711 57.882916 21.244957
F 31.417711 65.600641 21.244957
F 40.328798 57.882902 21.338268
F 40.328798 65.600626 21.338268
F 22.506536 57.882916 21.151636
F 22.506536 65.600641 21.151636
F 31.446293 57.882916 18.516479
F 31.446293 65.600641 18.516479
F 40.357362 57.882899 18.609811
F 40.357362 65.600624 18.609811
F 22.535117 57.882916 18.423158
F 22.535117 65.600641 18.423158
F 31.484384 55.310342 14.878508
F 31.484384 63.028066 14.878508
F 40.395434 55.310362 14.971842
F 40.395434 63.028087 14.971842
F 22.573209 55.310341 14.785187
F 22.573209 63.028065 14.785186
F 33.674088 54.024055 18.539809
F 33.674088 61.741778 18.539809
F 42.584450 54.023860 18.633262
F 42.584450 61.741583 18.633262
F 24.762913 54.024055 18.446488
F 24.762913 61.741778 18.446488
F 33.712176 59.169203 14.901838
F 33.712176 66.886928 14.901838
F 42.622401 59.169433 14.995313
F 42.622401 66.887158 14.995313
F 24.801002 59.169203 14.808517
F 24.801002 66.886928 14.808517
F 33.683611 59.169203 17.630316
F 33.683611 66.886928 17.630316
F 42.593986 59.169398 17.723507
F 42.593986 66.887123 17.723507
F 24.772436 59.169203 17.536995
F 24.772436 66.886928 17.536995
F 33.645506 54.024055 21.268287
F 33.645506 61.741778 21.268288
F 42.556016 54.023894 21.361502
F 42.556016 61.741617 21.361502
F 24.734332 54.024055 21.174967
F 24.734332 61.741778 21.174967
F 42.707299 69.459300 6.813224
F 24.734332 69.459503 21.174966
F 29.294696 69.459503 11.217221
F 38.205857 69.459500 11.310543
F 42.556016 69.459342 21.361502
F 29.266115 69.459503 13.945686
F 38.177278 69.459501 14.039006
F 33.645506 69.459503 21.268287
F 33.750284 69.459503 11.263881
F 42.660365 69.459236 11.357379
F 24.839109 69.459503 11.170560
F 33.721702 69.459503 13.992347
F 42.631938 69.459272 14.085513
F 24.810528 69.459503 13.899026
F 29.218500 69.459503 18.493149
F 38.129665 69.459501 18.586471
F 29.189919 69.459503 21.221627
F 38.101086 69.459501 21.314947
F 33.674088 69.459503 18.539809
F 42.584450 69.459307 18.633262
F 24.762913 69.459503 18.446488
F 26.924035 55.310341 24.836268
F 26.924035 63.028066 24.836268
F 35.835209 55.310341 24.929589
F 35.835209 63.028066 24.929589
F 26.885928 57.882916 28.474239
F 26.885928 65.600641 28.474239
F 35.797102 57.882916 28.567560
F 35.797102 65.600641 28.567560
F 26.914509 57.882916 25.745761
F 26.914509 65.600641 25.745760
F 35.825683 57.882916 25.839082
F 35.825683 65.600641 25.839082
F 26.952601 55.310341 22.107790
F 26.952601 63.028066 22.107790
F 35.863775 55.310341 22.201111
F 35.863775 63.028066 22.201111
F 29.142304 54.024055 25.769091
F 29.142304 61.741778 25.769091
F 38.053473 54.024054 25.862413
F 38.053473 61.741777 25.862412
F 29.180393 59.169203 22.131120
F 29.180393 66.886928 22.131120
F 38.091560 59.169204 22.224441
F 38.091560 66.886929 22.224442
F 29.151827 59.169203 24.859598
F 29.151827 66.886928 24.859598
F 38.062996 59.169204 24.952918
F 38.062996 66.886929 24.952919
F 29.113723 54.024055 28.497569
F 29.113723 61.741778 28.497569
F 38.024893 54.024055 28.590889
F 38.024893 61.741778 28.590890
F 31.379622 55.310342 24.882928
F 31.379622 63.028066 24.882929
F 40.290727 55.310353 24.976241
F 40.290727 63.028077 24.976241
F 22.468446 55.310341 24.789608
F 22.468446 63.028065 24.789608
F 31.341515 57.882916 28.520899
F 31.341515 65.600641 28.520899
F 40.252636 57.882907 28.614214
F 40.252636 65.600632 28.614214
F 22.430340 57.882916 28.427579
F 22.430340 65.600641 28.427578
F 31.370096 57.882916 25.792421
F 31.370096 65.600641 25.792421
F 40.281202 57.882905 25.885750
F 40.281202 65.600630 25.885750
F 22.458921 57.882916 25.699100
F 22.458921 65.600641 25.699100
F 31.408188 55.310342 22.154450
F 31.408188 63.028066 22.154450
F 40.319276 55.310356 22.247781
F 40.319276 63.028080 22.247780
F 22.497013 55.310341 22.061129
F 22.497013 63.028065 22.061129
F 33.597891 54.024055 25.815752
F 33.597891 61.741778 25.815751
F 42.508519 54.023925 25.909162
F 42.508519 61.741648 25.909162
F 24.686716 54.024055 25.722431
F 24.686716 61.741778 25.722430
F 33.635980 59.169203 22.177780
F 33.635980 66.886928 22.177780
F 42.546478 59.169365 22.271211
F 42.546478 66.887090 22.271211
F 24.724806 59.169203 22.084459
F 24.724806 66.886928 22.084459
F 33.607414 59.169203 24.906259
F 33.607414 66.886928 24.906259
F 42.518055 59.169332 24.999496
F 42.518055 66.887057 24.999496
F 24.696240 59.169203 24.812938
F 24.696240 66.886928 24.812938
F 33.569310 54.024055 28.544229
F 33.569310 61.741778 28.544230
F 42.480074 54.023957 28.637488
F 42.480074 61.741680 28.637488
F 24.658135 54.024056 28.450909
F 24.658135 61.741778 28.450909
F 26.847839 55.310341 32.112196
F 26.847839 63.028066 32.112196
F 35.759013 55.310341 32.205517
F 35.759014 63.028066 32.205517
F 26.809874 57.882872 35.749388
F 26.809874 65.600597 35.749389
F 35.721048 57.882872 35.842710
F 35.721048 65.600597 35.842710
F 26.838316 57.882916 33.021536
F 26.838316 65.600640 33.021536
F 35.749490 57.882916 33.114857
F 35.749490 65.600640 33.114857
F 26.876405 55.310341 29.383730
F 26.876405 63.028066 29.383730
F 35.787579 55.310341 29.477051
F 35.787579 63.028066 29.477051
F 29.066111 54.024055 33.044866
F 29.066111 61.741778 33.044866
F 37.977283 54.024055 33.138187
F 37.977283 61.741777 33.138187
F 29.104197 59.169203 29.407060
F 29.104197 66.886928 29.407060
F 38.015367 59.169204 29.500382
F 38.015367 66.886928 29.500382
F 29.075631 59.169203 32.135526
F 29.075631 66.886928 32.135526
F 37.986803 59.169203 32.228847
F 37.986803 66.886928 32.228847
F 29.037669 54.024011 35.772719
F 29.037668 61.741734 35.772719
F 37.948841 54.024011 35.866040
F 37.948841 61.741734 35.866040
F 31.303426 55.310341 32.158856
F 31.303426 63.028066 32.158857
F 40.214563 55.310348 32.252173
F 40.214563 63.028072 32.252173
F 22.392250 55.310341 32.065536
F 22.392250 63.028065 32.065536
F 31.265460 57.882872 35.796049
F 31.265460 65.600597 35.796049
F 40.176612 57.882868 35.889368
F 40.176612 65.600593 35.889368
F 22.354286 57.882872 35.702728
F 22.354286 65.600597 35.702728
F 31.293903 57.882916 33.068196
F 31.293903 65.600640 33.068196
F 40.205042 57.882910 33.161521
F 40.205042 65.600635 33.161521
F 22.382727 57.882916 32.974875
F 22.382727 65.600641 32.974875
F 31.331992 55.310342 29.430391
F 31.331992 63.028066 29.430391
F 40.243114 55.310350 29.523717
F 40.243114 63.028074 29.523717
F 22.420816 55.310341 29.337070
F 22.420816 63.028065 29.337069
F 33.521698 54.024055 33.091527
F 33.521698 61.741778 33.091526
F 42.432568 54.023983 33.184899
F 42.432568 61.741706 33.184899
F 24.610523 54.024055 32.998206
F 24.610523 61.741778 32.998205
F 33.559784 59.169203 29.453721
F 33.559784 66.886928 29.453721
F 42.470536 59.169303 29.547112
F 42.470536 66.887027 29.547112
F 24.648610 59.169203 29.360400
F 24.648610 66.886928 29.360400
F 33.531218 59.169203 32.182187
F 33.531218 66.886928 32.182187
F 42.442102 59.169273 32.275465
F 42.442101 66.886998 32.275465
F 24.620044 59.169203 32.088866
F 24.620044 66.886928 32.088866
F 33.493255 54.024011 35.819379
F 33.493255 61.741734 35.819379
F 42.404247 54.023968 35.912675
F 42.404247 61.741691 35.912675
F 24.582081 54.024011 35.726058
F 24.582081 61.741734 35.726058
F 26.787692 55.309353 39.384124
F 26.787692 63.027078 39.384124
F 35.698866 55.309353 39.477445
F 35.698867 63.027078 39.477445
F 26.959382 57.879875 43.023779
F 26.959382 65.597600 43.023780
F 35.870555 57.879875 43.117101
F 35.870555 65.597600 43.117101
F 26.783848 57.881098 40.297132
F 26.783848 65.598823 40.297132
F 35.695023 57.881098 40.390453
F 35.695023 65.598823 40.390453
F 26.800752 55.310239 36.655966
F 26.800752 63.027963 36.655966
F 35.711926 55.310239 36.749287
F 35.711926 63.027963 36.749287
F 29.011643 54.022237 40.320462
F 29.011643 61.739960 40.320462
F 37.922818 54.022237 40.413783
F 37.922817 61.739960 40.413783
F 29.028544 59.169101 36.679296
F 29.028544 66.886826 36.679296
F 37.939717 59.169101 36.772617
F 37.939717 66.886826 36.772618
F 29.015484 59.168215 39.407454
F 29.015484 66.885940 39.407454
F 37.926658 59.168215 39.500775
F 37.926659 66.885940 39.500775
F 29.187177 54.021014 43.047110
F 29.187176 61.738737 43.047110
F 38.098344 54.021014 43.140430
F 38.098344 61.738737 43.140430
F 31.243279 55.309354 39.430784
F 31.243279 63.027078 39.430784
F 40.154443 55.309355 39.524102
F 40.154443 63.027079 39.524102
F 22.332103 55.309353 39.337464
F 22.332103 63.027077 39.337464
F 31.414968 57.879875 43.070440
F 31.414968 65.597600 43.070440
F 40.326136 57.879874 43.163757
F 40.326136 65.597598 43.163757
F 22.503793 57.879875 42.977119
F 22.503793 65.597600 42.977119
F 31.239435 57.881098 40.343792
F 31.239435 65.598823 40.343792
F 40.150602 57.881097 40.437114
F 40.150602 65.598821 40.437114
F 22.328260 57.881098 40.250471
F 22.328260 65.598823 40.250471
F 31.256339 55.310239 36.702627
F 31.256339 63.027963 36.702626
F 40.167491 55.310243 36.795950
F 40.167491 63.027967 36.795950
F 22.345163 55.310239 36.609305
F 22.345163 63.027963 36.609305
F 33.467230 54.022237 40.367122
F 33.467231 61.739960 40.367122
F 42.378300 54.022213 40.460446
F 42.378300 61.739936 40.460446
F 24.556055 54.022237 40.273801
F 24.556055 61.739960 40.273801
F 33.484131 59.169101 36.725957
F 33.484131 66.886826 36.725957
F 42.395112 59.169146 36.819312
F 42.395112 66.886871 36.819312
F 24.572957 59.169101 36.632636
F 24.572957 66.886825 36.632636
F 33.471071 59.168215 39.454115
F 33.471071 66.885940 39.454115
F 42.382164 59.168235 39.547422
F 42.382164 66.885959 39.547422
F 24.559896 59.168215 39.360794
F 24.559896 66.885940 39.360794
F 33.642763 54.021014 43.093770
F 33.642763 61.738737 43.093770
F 42.553336 54.020942 43.186993
F 42.553336 61.738665 43.186993
F 24.731589 54.021015 43.000449
F 24.731589 61.738738 43.000450
F 29.142304 69.459503 25.769091
F 24.731589 69.456462 43.000449
F 38.053473 69.459502 25.862413
F 29.113723 69.459503 28.497569
F 42.553336 69.456390 43.186993
F 38.024893 69.459502 28.590890
F 33.597891 69.459503 25.815751
F 33.642763 69.456462 43.093770
F 42.508519 69.459373 25.909162
F 24.686716 69.459503 25.722430
F 33.569310 69.459503 28.544229
F 42.480074 69.459404 28.637488
F 24.658135 69.459503 28.450909
F 29.066111 69.459502 33.044866
F 37.977282 69.459502 33.138187
F 29.037669 69.459458 35.772719
F 37.948841 69.459458 35.866040
F 33.521698 69.459502 33.091526
F 42.432568 69.459431 33.184899
F 24.610523 69.459502 32.998205
F 33.493255 69.459458 35.819379
F 42.404247 69.459415 35.912675
F 24.556055 69.457685 40.273801
F 24.582081 69.459458 35.726058
F 29.011643 69.457685 40.320462
F 42.378300 69.457660 40.460446
F 37.922817 69.457684 40.413783
F 29.187176 69.456462 43.047110
F 33.467231 69.457685 40.367122
F 38.098344 69.456461 43.140430
F 44.946059 1.289853 3.194195
F 44.946059 9.007574 3.194195
F 44.946059 16.725298 3.194195
F 44.929768 3.857311 6.835657
F 44.929768 11.575032 6.835657
F 44.942384 3.857990 4.109582
F 44.942384 11.575711 4.109582
F 44.772777 1.290946 0.469772
F 44.772777 9.008667 0.469772
F 44.772777 16.726391 0.469771
F 47.150706 7.711714 4.136106
F 47.150706 15.429437 4.136106
F 60.154628 15.434495 21.464847
F 46.997177 5.150494 0.492261
F 46.997178 12.868216 0.492261
F 47.156111 5.153412 3.212979
F 47.156111 12.871134 3.212979
F 47.139785 7.711471 6.856121
F 47.139785 15.429194 6.856121
F 60.154628 7.716772 21.464847
F 49.336016 1.303598 3.224967
F 49.336015 9.021319 3.224967
F 49.336016 16.739043 3.224967
F 49.322343 3.844181 6.871125
F 49.322343 11.561902 6.871125
F 49.337349 3.846987 4.159183
F 49.337349 11.564709 4.159182
F 49.188646 1.296832 0.513438
F 49.188646 9.014553 0.513438
F 49.188646 16.732277 0.513438
F 51.478278 7.686177 4.184240
F 51.478278 15.403900 4.184240
F 60.155333 12.863990 17.826564
F 51.392737 5.142875 0.508012
F 51.392737 12.860597 0.508012
F 51.484321 5.170261 3.212923
F 51.484321 12.887983 3.212923
F 51.468527 7.690804 6.884474
F 51.468527 15.408527 6.884474
F 60.155333 5.146267 17.826563
F 44.892916 1.287758 10.470241
F 44.892916 9.005479 10.470241
F 44.892916 16.723203 10.470241
F 44.855527 3.857563 14.108167
F 44.855527 11.575284 14.108167
F 44.883339 3.857388 11.381533
F 44.883339 11.575109 11.381533
F 44.920552 1.287984 7.744468
F 44.920552 9.005705 7.744468
F 44.920552 16.723429 7.744467
F 47.095002 7.711768 11.407982
F 47.095002 15.429491 11.407982
F 60.156065 12.864167 15.099547
F 47.130798 5.151595 7.770846
F 47.130798 12.869317 7.770846
F 47.104838 5.150810 10.490927
F 47.104838 12.868532 10.490927
F 47.069296 7.712722 14.129278
F 47.069296 15.430445 14.129278
F 60.156065 5.146444 15.099548
F 49.290837 1.300226 10.510621
F 49.290837 9.017946 10.510621
F 49.290837 16.735671 10.510621
F 49.259990 3.846502 14.149706
F 49.259990 11.564223 14.149706
F 49.280448 3.844252 11.438987
F 49.280448 11.561973 11.438987
F 49.312259 1.302400 7.801411
F 49.312259 9.020121 7.801411
F 49.312259 16.737845 7.801411
F 51.435876 7.695046 11.470987
F 51.435876 15.412769 11.470987
F 60.155359 15.434319 18.737599
F 51.459764 5.170394 7.834172
F 51.459764 12.888116 7.834172
F 51.444788 5.168890 10.529854
F 51.444788 12.886612 10.529854
F 51.422234 7.696710 14.169559
F 51.422234 15.414432 14.169559
F 60.155359 7.716596 18.737600
F 44.818145 1.287407 17.746258
F 44.818145 9.005127 17.746258
F 44.818145 16.722852 17.746258
F 44.780736 3.857913 21.384349
F 44.780736 11.575634 21.384349
F 44.808579 3.857736 18.657243
F 44.808579 11.575458 18.657243
F 44.845955 1.287584 15.019383
F 44.845955 9.005304 15.019383
F 44.845955 16.723028 15.019383
F 47.023986 7.713143 18.683059
F 47.023986 15.430866 18.683059
F 57.942379 16.726993 15.102505
F 47.059490 5.150408 15.045522
F 47.059490 12.868130 15.045522
F 47.033780 5.149462 17.767713
F 47.033780 12.867184 17.767713
F 46.998227 7.714079 21.406143
F 46.998227 15.431802 21.406143
F 57.942379 9.009269 15.102505
F 49.229239 1.297045 17.788676
F 49.229239 9.014766 17.788676
F 49.229239 16.732490 17.788676
F 49.198444 3.849701 21.427651
F 49.198444 11.567422 21.427651
F 49.219046 3.847451 18.712760
F 49.219046 11.565172 18.712760
F 49.249737 1.299298 15.075885
F 49.249737 9.017019 15.075886
F 49.249737 16.734743 15.075885
F 51.391204 7.700529 18.742869
F 51.391204 15.418252 18.742868
F 57.942379 1.291548 15.102505
F 51.413484 5.165102 15.106957
F 51.413484 12.882824 15.106957
F 51.399878 5.163370 17.809173
F 51.399878 12.881092 17.809173
F 51.377524 7.702291 21.448832
F 51.377524 15.420014 21.448832
F 57.939804 11.572003 18.740214
F 53.624324 1.311335 3.223187
F 53.624324 9.029056 3.223187
F 53.624323 16.746780 3.223187
F 62.380142 1.286619 3.274310
F 62.380142 9.004340 3.274309
F 62.380142 16.722064 3.274310
F 53.619173 3.831485 6.893215
F 53.619173 11.549206 6.893215
F 62.380027 3.858555 6.912521
F 62.380027 11.576276 6.912521
F 53.623292 3.825944 4.192136
F 53.623292 11.543665 4.192136
F 62.380181 3.858520 4.184319
F 62.380181 11.576241 4.184318
F 53.536676 1.281084 0.515103
F 53.536676 8.998804 0.515103
F 53.536676 16.716528 0.515103
F 62.379072 1.286401 0.545927
F 62.379072 9.004122 0.545927
F 62.379072 16.721846 0.545927
F 55.763276 7.704182 4.188805
F 55.763276 15.421905 4.188804
F 57.939804 3.854282 18.740215
F 55.740712 5.148964 0.541906
F 55.740712 12.866687 0.541905
F 55.769470 5.160686 3.257412
F 55.769470 12.878409 3.257412
F 55.764801 7.702821 6.900130
F 55.764801 15.420544 6.900130
F 57.937031 11.572940 21.463418
F 57.947898 1.292840 3.268645
F 57.947898 9.010561 3.268645
F 57.947898 16.728285 3.268645
F 57.947322 3.852540 6.908855
F 57.947322 11.570261 6.908855
F 57.949512 3.851984 4.188462
F 57.949512 11.569705 4.188462
F 57.933161 1.288054 0.545940
F 57.933161 9.005775 0.545940
F 57.933161 16.723499 0.545940
F 60.157758 7.715942 4.185092
F 60.157758 15.433664 4.185091
F 57.937031 3.855219 21.463418
F 60.156975 5.146955 0.546827
F 60.156975 12.864677 0.546827
F 60.158172 5.146943 3.273336
F 60.158172 12.864665 3.273336
F 60.157434 7.716076 6.911642
F 60.157434 15.433799 6.911642
F 57.939596 16.726047 17.824816
F 53.604724 1.310080 10.541255
F 53.604724 9.027800 10.541255
F 53.604723 16.745524 10.541255
F 62.379890 1.286552 10.550717
F 62.379890 9.004273 10.550717
F 62.379890 16.721997 10.550717
F 53.589050 3.837850 14.180905
F 53.589050 11.555571 14.180906
F 62.379737 3.858629 14.188911
F 62.379737 11.576350 14.188911
F 53.603701 3.836190 11.482356
F 53.603701 11.553911 11.482356
F 62.379896 3.858593 11.460618
F 62.379896 11.576314 11.460617
F 53.619172 1.311950 7.845822
F 53.619172 9.029670 7.845821
F 53.619172 16.747395 7.845821
F 62.380027 1.286589 7.822469
F 62.380026 9.004309 7.822469
F 62.380027 16.722033 7.822469
F 55.759338 7.703104 11.472912
F 55.759338 15.420827 11.472912
F 57.939596 9.008323 17.824816
F 55.765670 5.161406 7.834476
F 55.765670 12.879128 7.834476
F 55.758659 5.159097 10.544312
F 55.758659 12.876819 10.544312
F 55.751383 7.705361 14.183695
F 55.751382 15.423084 14.183695
F 57.939597 1.290602 17.824816
F 57.944734 1.291945 10.547500
F 57.944734 9.009665 10.547500
F 57.944734 16.727390 10.547500
F 57.942168 3.853861 14.186206
F 57.942168 11.571582 14.186206
F 57.944974 3.852908 11.464778
F 57.944974 11.570629 11.464778
F 57.947030 1.292649 7.826570
F 57.947030 9.010369 7.826570
F 57.947030 16.728093 7.826570
F 60.156792 7.716248 11.461491
F 60.156792 15.433970 11.461491
F 55.736711 15.426284 21.461885
F 60.157507 5.146797 7.823443
F 60.157507 12.864519 7.823442
F 60.156756 5.146618 10.549994
F 60.156756 12.864340 10.549994
F 60.156034 7.716423 14.188279
F 60.156034 15.434146 14.188279
F 55.736712 7.708561 21.461885
F 53.573306 1.304510 17.820553
F 53.573306 9.022231 17.820553
F 53.573306 16.739955 17.820553
F 62.379607 1.286481 17.827105
F 62.379607 9.004201 17.827105
F 62.379607 16.721925 17.827105
F 53.557531 3.843431 21.460247
F 53.557531 11.561152 21.460247
F 62.379462 3.858698 21.465298
F 62.379462 11.576419 21.465298
F 53.572202 3.841669 18.754289
F 53.572202 11.559390 18.754288
F 62.379615 3.858664 18.736910
F 62.379615 11.576385 18.736910
F 53.587983 1.306242 15.118343
F 53.587983 9.023963 15.118343
F 53.587983 16.741687 15.118343
F 62.379747 1.286516 15.098763
F 62.379747 9.004237 15.098763
F 62.379747 16.721961 15.098763
F 55.744556 7.706311 18.746928
F 55.744556 15.424034 18.746928
F 55.744039 12.873629 17.822787
F 55.751935 5.158159 15.109931
F 55.751935 12.875881 15.109931
F 55.744040 5.155906 17.822787
F 44.743331 1.287060 25.022439
F 44.743331 9.004781 25.022439
F 44.743331 16.722505 25.022439
F 44.705894 3.858254 28.660526
F 44.705894 11.575975 28.660526
F 44.733782 3.858083 25.932964
F 44.733782 11.575804 25.932964
F 44.771180 1.287235 22.295103
F 44.771180 9.004955 22.295103
F 44.771181 16.722679 22.295103
F 46.952878 7.714493 25.958138
F 46.952878 15.432216 25.958138
F 60.153018 15.435178 43.293955
F 46.988439 5.149044 22.320597
F 46.988439 12.866766 22.320597
F 46.962656 5.148117 25.044565
F 46.962656 12.865840 25.044565
F 46.927036 7.715408 28.682980
F 46.927036 15.433131 28.682980
F 60.153018 7.717455 43.293955
F 49.167625 1.293839 25.066629
F 49.167625 9.011560 25.066629
F 49.167625 16.729284 25.066629
F 49.136732 3.852911 28.705607
F 49.136732 11.570632 28.705607
F 49.157556 3.850677 25.986475
F 49.157556 11.568398 25.986475
F 49.188314 1.296083 22.349623
F 49.188314 9.013804 22.349623
F 49.188314 16.731528 22.349623
F 51.346599 7.706059 26.014659
F 51.346599 15.423782 26.014659
F 60.151781 12.863039 39.655909
F 51.368922 5.159558 22.378759
F 51.368922 12.877280 22.378759
F 51.355125 5.157806 25.088503
F 51.355125 12.875528 25.088503
F 51.332589 7.707765 28.728152
F 51.332589 15.425488 28.728152
F 60.151781 5.145317 39.655909
F 44.668453 1.286727 32.298594
F 44.668453 9.004447 32.298594
F 44.668453 16.722171 32.298594
F 44.631111 3.858534 35.935895
F 44.631111 11.576255 35.935895
F 44.658923 3.858416 33.208523
F 44.658923 11.576137 33.208523
F 44.696354 1.286894 29.570824
F 44.696355 9.004614 29.570824
F 44.696355 16.722338 29.570824
F 46.881607 7.715798 33.233025
F 46.881607 15.433521 33.233025
F 60.152018 12.863158 36.927803
F 46.917264 5.147709 29.595679
F 46.917264 12.865431 29.595679
F 46.891380 5.146809 32.321365
F 46.891380 12.864531 32.321366
F 46.855582 7.716537 35.958765
F 46.855582 15.434260 35.958765
F 60.152018 5.145436 36.927803
F 49.105778 1.290629 32.344560
F 49.105778 9.008350 32.344560
F 49.105778 16.726074 32.344560
F 49.074423 3.856067 35.982120
F 49.074423 11.573788 35.982120
F 49.095817 3.853912 33.259871
F 49.095817 11.571634 33.259871
F 49.126731 1.292850 29.623314
F 49.126731 9.010571 29.623314
F 49.126731 16.728295 29.623313
F 51.301478 7.711352 33.286307
F 51.301478 15.429075 33.286307
F 60.151425 15.435279 40.565859
F 51.324134 5.154118 29.650595
F 51.324134 12.871840 29.650595
F 51.309878 5.152482 32.367737
F 51.309878 12.870204 32.367737
F 51.286817 7.712929 36.005943
F 51.286817 15.430652 36.005943
F 60.151425 7.717556 40.565859
F 44.609375 1.285406 39.570567
F 44.609375 9.003127 39.570567
F 44.609375 16.720851 39.570567
F 44.780619 3.855782 43.210151
F 44.780619 11.573503 43.210151
F 44.605653 3.856891 40.483844
F 44.605653 11.574613 40.483843
F 44.621981 1.286468 36.842824
F 44.621981 9.004188 36.842824
F 44.621981 16.721912 36.842823
F 46.830899 7.715094 40.506527
F 46.830899 15.432817 40.506527
F 57.927455 16.723045 36.928686
F 46.846417 5.146346 36.867004
F 46.846417 12.864068 36.867004
F 46.835503 5.144790 39.593580
F 46.835503 12.862512 39.593581
F 46.995205 7.710648 43.229944
F 46.995205 15.428371 43.229944
F 57.927455 9.005321 36.928686
F 49.051951 1.289811 39.611007
F 49.051951 9.007532 39.611007
F 49.051951 16.725256 39.611007
F 49.204837 3.843395 43.242576
F 49.204837 11.561116 43.242576
F 49.053053 3.854140 40.526952
F 49.053053 11.571861 40.526952
F 49.064654 1.289920 36.890485
F 49.064654 9.007641 36.890485
F 49.064654 16.725365 36.890485
F 51.266847 7.711627 40.523177
F 51.266847 15.429349 40.523177
F 57.927455 1.287600 36.928686
F 51.278436 5.148481 36.913672
F 51.278436 12.866203 36.913672
F 51.271928 5.143019 39.629794
F 51.271928 12.860741 39.629794
F 51.362617 7.682871 43.233566
F 51.362617 15.400594 43.233566
F 57.926734 11.575574 40.564587
F 53.541829 1.298946 25.099952
F 53.541829 9.016666 25.099952
F 53.541829 16.734390 25.099952
F 62.379341 1.286415 25.103490
F 62.379341 9.004135 25.103490
F 62.379341 16.721859 25.103490
F 53.526236 3.848905 28.739637
F 53.526236 11.566626 28.739638
F 62.379207 3.858761 28.741680
F 62.379207 11.576482 28.741680
F 53.540656 3.847199 26.026147
F 53.540656 11.564920 26.026147
F 62.379351 3.858730 26.013206
F 62.379351 11.576451 26.013206
F 53.556394 1.300698 22.390213
F 53.556394 9.018419 22.390213
F 53.556394 16.736143 22.390213
F 62.379474 1.286448 22.375058
F 62.379474 9.004168 22.375058
F 62.379474 16.721892 22.375058
F 55.729874 7.709537 26.020888
F 55.729874 15.427260 26.020888
F 57.926734 3.857852 40.564588
F 55.737186 5.154944 22.383913
F 55.737186 12.872666 22.383913
F 55.729438 5.152700 25.100987
F 55.729438 12.870422 25.100987
F 55.722207 7.711771 28.740088
F 55.722207 15.429494 28.740089
F 57.943195 11.570505 43.289092
F 57.934515 1.289258 25.102014
F 57.934515 9.006978 25.102014
F 57.934515 16.724703 25.102014
F 57.932017 3.856547 28.740602
F 57.932017 11.574269 28.740602
F 57.934725 3.855633 26.015639
F 57.934725 11.573354 26.015639
F 57.937243 1.290184 22.377926
F 57.937243 9.007905 22.377926
F 57.937243 16.725629 22.377926
F 60.153962 7.716942 26.013705
F 60.153962 15.434665 26.013704
F 57.943195 3.852784 43.289092
F 60.154645 5.146095 22.375652
F 60.154645 12.863817 22.375652
F 60.153948 5.145921 25.103129
F 60.153948 12.863643 25.103129
F 60.153271 7.717114 28.741408
F 60.153271 15.434837 28.741408
F 57.925491 16.722416 39.655475
F 53.510853 1.293623 32.379267
F 53.510853 9.011344 32.379267
F 53.510853 16.729068 32.379267
F 62.379098 1.286355 32.379869
F 62.379098 9.004076 32.379869
F 62.379098 16.721800 32.379869
F 53.496352 3.854201 36.017714
F 53.496352 11.571922 36.017714
F 62.378983 3.858815 36.018052
F 62.378983 11.576537 36.018052
F 53.509647 3.852512 33.297912
F 53.509647 11.570233 33.297912
F 62.379109 3.858788 33.289506
F 62.379109 11.576509 33.289506
F 53.525030 1.295258 29.662119
F 53.525030 9.012979 29.662119
F 53.525030 16.730703 29.662119
F 62.379220 1.286385 29.651356
F 62.379220 9.004106 29.651356
F 62.379220 16.721830 29.651356
F 55.715492 7.712771 33.294559
F 55.715491 15.430494 33.294559
F 57.925491 9.004692 39.655475
F 55.722598 5.151711 29.657851
F 55.722598 12.869433 29.657850
F 55.715075 5.149488 32.379170
F 55.715075 12.867210 32.379170
F 55.708963 7.714949 36.017024
F 55.708963 15.432671 36.017024
F 57.925491 1.286971 39.655475
F 57.929594 1.287951 32.379164
F 57.929594 9.005672 32.379164
F 57.929594 16.723396 32.379165
F 57.927635 3.857609 36.017340
F 57.927635 11.575330 36.017340
F 57.929833 3.856926 33.290999
F 57.929833 11.574647 33.290999
F 57.932232 1.288849 29.653354
F 57.932232 9.006570 29.653354
F 57.932232 16.724294 29.653354
F 60.152630 7.717276 33.289815
F 60.152630 15.434999 33.289815
F 55.738159 15.419020 43.277281
F 60.153277 5.145754 29.651759
F 60.153277 12.863477 29.651758
F 60.152630 5.145588 32.379680
F 60.152630 12.863310 32.379680
F 60.151998 7.717441 36.017954
F 60.151998 15.435164 36.017954
F 55.738159 7.701297 43.277281
F 53.491300 1.284246 39.641904
F 53.491300 9.001967 39.641904
F 53.491300 16.719691 39.641904
F 62.378888 1.286306 39.656232
F 62.378888 9.004027 39.656232
F 62.378888 16.721751 39.656233
F 53.580300 3.825607 43.243210
F 53.580300 11.543328 43.243210
F 62.380079 3.858595 43.294177
F 62.380079 11.576316 43.294177
F 53.491538 3.852942 40.535239
F 53.491538 11.570663 40.535239
F 62.378924 3.858834 40.565794
F 62.378924 11.576555 40.565794
F 53.495575 1.289597 36.925603
F 53.495575 9.007317 36.925603
F 53.495574 16.725041 36.925603
F 62.378991 1.286331 36.927658
F 62.378991 9.004052 36.927658
F 62.378991 16.721776 36.927658
F 55.704917 7.714376 40.561208
F 55.704917 15.432099 40.561208
F 55.710381 12.867942 39.648414
F 55.709377 5.149046 36.927446
F 55.709377 12.866768 36.927446
F 55.710381 5.150220 39.648413
F 44.946059 24.443021 3.194195
F 44.946059 32.160741 3.194195
F 44.929768 27.010479 6.835657
F 44.929768 34.728200 6.835657
F 44.929768 19.292757 6.835657
F 44.942384 27.011157 4.109582
F 44.942384 34.728878 4.109582
F 44.942384 19.293435 4.109582
F 44.772777 24.444114 0.469772
F 44.772777 32.161835 0.469771
F 47.150706 30.864882 4.136106
F 47.150706 23.147161 4.136106
F 46.997177 28.303662 0.492261
F 46.997178 20.585941 0.492261
F 47.156110 28.306580 3.212979
F 47.156111 20.588859 3.212979
F 47.139785 30.864639 6.856121
F 47.139785 23.146918 6.856121
F 49.336016 24.456766 3.224967
F 49.336016 32.174487 3.224967
F 49.322343 26.997349 6.871125
F 49.322343 34.715070 6.871125
F 49.322343 19.279627 6.871125
F 49.337349 27.000156 4.159183
F 49.337350 34.717876 4.159182
F 49.337350 19.282433 4.159183
F 49.188646 24.450001 0.513438
F 49.188646 32.167721 0.513438
F 51.478278 30.839344 4.184240
F 51.478278 23.121624 4.184240
F 51.392738 28.296043 0.508012
F 51.392738 20.578322 0.508012
F 51.484321 28.323429 3.212923
F 51.484321 20.605708 3.212923
F 51.468527 30.843972 6.884474
F 51.468527 23.126251 6.884474
F 44.892916 24.440926 10.470241
F 44.892916 32.158647 10.470241
F 44.855528 27.010731 14.108167
F 44.855527 34.728452 14.108167
F 44.855528 19.293009 14.108167
F 44.883339 27.010555 11.381533
F 44.883339 34.728276 11.381533
F 44.883339 19.292833 11.381533
F 44.920552 24.441152 7.744468
F 44.920552 32.158873 7.744467
F 47.095002 30.864936 11.407982
F 47.095002 23.147215 11.407982
F 47.130798 28.304762 7.770846
F 47.130798 20.587041 7.770846
F 47.104838 28.303978 10.490927
F 47.104839 20.586257 10.490927
F 47.069296 30.865890 14.129278
F 47.069296 23.148169 14.129278
F 49.290837 24.453394 10.510621
F 49.290837 32.171114 10.510621
F 49.259990 26.999670 14.149706
F 49.259991 34.717391 14.149706
F 49.259991 19.281947 14.149707
F 49.280448 26.997420 11.438987
F 49.280448 34.715141 11.438987
F 49.280448 19.279697 11.438987
F 49.312259 24.455568 7.801411
F 49.312259 32.173289 7.801411
F 51.435876 30.848214 11.470988
F 51.435876 23.130493 11.470988
F 51.459764 28.323562 7.834172
F 51.459764 20.605841 7.834172
F 51.444788 28.322058 10.529854
F 51.444788 20.604337 10.529854
F 51.422234 30.849877 14.169559
F 51.422234 23.132157 14.169559
F 44.818145 24.440574 17.746258
F 44.818145 32.158295 17.746258
F 44.780736 27.011080 21.384349
F 44.780736 34.728801 21.384349
F 44.780736 19.293358 21.384349
F 44.808579 27.010904 18.657243
F 44.808579 34.728625 18.657243
F 44.808579 19.293182 18.657243
F 44.845955 24.440751 15.019383
F 44.845955 32.158472 15.019383
F 47.023986 30.866311 18.683059
F 47.023986 23.148590 18.683059
F 47.059490 28.303576 15.045522
F 47.059490 20.585855 15.045522
F 47.033780 28.302629 17.767713
F 47.033780 20.584908 17.767713
F 46.998227 30.867247 21.406143
F 46.998227 23.149527 21.406143
F 49.229239 24.450213 17.788676
F 49.229239 32.167934 17.788676
F 49.198444 27.002869 21.427651
F 49.198444 34.720590 21.427651
F 49.198444 19.285147 21.427651
F 49.219046 27.000619 18.712760
F 49.219046 34.718340 18.712760
F 49.219046 19.282896 18.712760
F 49.249737 24.452466 15.075886
F 49.249737 32.170187 15.075885
F 51.391204 30.853697 18.742869
F 51.391204 23.135976 18.742869
F 51.413484 28.318270 15.106957
F 51.413484 20.600549 15.106957
F 51.399878 28.316538 17.809173
F 51.399878 20.598817 17.809173
F 51.377524 30.855459 21.448832
F 51.377524 23.137738 21.448832
F 53.624323 24.464503 3.223187
F 53.624324 32.182224 3.223187
F 62.380142 24.439787 3.274309
F 62.380142 32.157508 3.274310
F 53.619173 26.984652 6.893215
F 53.619173 34.702373 6.893215
F 53.619173 19.266930 6.893215
F 62.380026 27.011723 6.912521
F 62.380026 34.729444 6.912521
F 62.380026 19.294001 6.912521
F 53.623292 26.979112 4.192136
F 53.623292 34.696833 4.192136
F 53.623292 19.261390 4.192136
F 62.380181 27.011688 4.184319
F 62.380181 34.729409 4.184318
F 62.380181 19.293965 4.184318
F 53.536676 24.434252 0.515103
F 53.536676 32.151972 0.515103
F 62.379072 24.439569 0.545927
F 62.379072 32.157290 0.545927
F 55.763276 30.857350 4.188805
F 55.763276 23.139629 4.188805
F 55.740712 28.302132 0.541905
F 55.740712 20.584411 0.541905
F 55.769470 28.313854 3.257412
F 55.769470 20.596133 3.257412
F 55.764801 30.855989 6.900130
F 55.764801 23.138268 6.900130
F 57.947898 24.446008 3.268645
F 57.947898 32.163729 3.268645
F 57.947322 27.005708 6.908855
F 57.947322 34.723429 6.908855
F 57.947322 19.287986 6.908855
F 57.949512 27.005152 4.188462
F 57.949512 34.722873 4.188462
F 57.949512 19.287430 4.188462
F 57.933161 24.441222 0.545940
F 57.933161 32.158943 0.545940
F 60.157758 30.869110 4.185092
F 60.157758 23.151389 4.185092
F 60.156975 28.300123 0.546827
F 60.156975 20.582402 0.546827
F 60.158172 28.300111 3.273336
F 60.158172 20.582390 3.273336
F 60.157434 30.869244 6.911642
F 60.157434 23.151523 6.911642
F 53.604724 24.463247 10.541255
F 53.604724 32.180968 10.541255
F 62.379890 24.439720 10.550716
F 62.379890 32.157441 10.550717
F 53.589050 26.991018 14.180905
F 53.589050 34.708739 14.180906
F 53.589050 19.273296 14.180905
F 62.379737 27.011797 14.188911
F 62.379737 34.729518 14.188911
F 62.379737 19.294075 14.188911
F 53.603701 26.989357 11.482356
F 53.603701 34.707079 11.482356
F 53.603701 19.271635 11.482356
F 62.379896 27.011761 11.460618
F 62.379896 34.729482 11.460617
F 62.379896 19.294039 11.460617
F 53.619172 24.465118 7.845822
F 53.619172 32.182838 7.845822
F 62.380026 24.439756 7.822469
F 62.380027 32.157477 7.822469
F 55.759338 30.856272 11.472912
F 55.759338 23.138552 11.472913
F 55.765670 28.314573 7.834476
F 55.765670 20.596852 7.834476
F 55.758659 28.312265 10.544312
F 55.758659 20.594543 10.544312
F 55.751383 30.858529 14.183695
F 55.751383 23.140808 14.183695
F 57.944734 24.445113 10.547500
F 57.944734 32.162833 10.547500
F 57.942168 27.007029 14.186206
F 57.942168 34.724750 14.186206
F 57.942168 19.289307 14.186206
F 57.944974 27.006076 11.464778
F 57.944974 34.723797 11.464778
F 57.944974 19.288353 11.464778
F 57.947030 24.445816 7.826570
F 57.947030 32.163537 7.826570
F 60.156792 30.869415 11.461491
F 60.156792 23.151695 11.461491
F 60.157507 28.299965 7.823443
F 60.157507 20.582244 7.823442
F 60.156756 28.299786 10.549994
F 60.156756 20.582065 10.549994
F 60.156034 30.869591 14.188279
F 60.156034 23.151870 14.188279
F 53.573306 24.457678 17.820553
F 53.573307 32.175399 17.820553
F 62.379607 24.439648 17.827105
F 62.379607 32.157369 17.827105
F 53.557531 26.996599 21.460246
F 53.557531 34.714320 21.460246
F 53.557530 19.278877 21.460247
F 62.379462 27.011866 21.465298
F 62.379462 34.729587 21.465298
F 62.379462 19.294144 21.465298
F 53.572202 26.994836 18.754288
F 53.572202 34.712558 18.754288
F 53.572202 19.277114 18.754288
F 62.379615 27.011832 18.736910
F 62.379615 34.729553 18.736910
F 62.379615 19.294110 18.736910
F 53.587983 24.459410 15.118343
F 53.587983 32.177131 15.118343
F 62.379747 24.439684 15.098763
F 62.379747 32.157404 15.098763
F 55.744556 30.859479 18.746928
F 55.744556 23.141758 18.746928
F 55.751935 28.311327 15.109931
F 55.751935 20.593606 15.109931
F 55.744040 28.309074 17.822787
F 55.744039 20.591353 17.822787
F 55.736711 30.861729 21.461885
F 55.736711 23.144008 21.461885
F 57.939597 24.443770 17.824816
F 57.939596 32.161491 17.824816
F 57.937031 27.008387 21.463418
F 57.937031 34.726108 21.463418
F 57.937031 19.290664 21.463418
F 57.939804 27.007450 18.740215
F 57.939804 34.725171 18.740214
F 57.939804 19.289728 18.740214
F 57.942379 24.444716 15.102505
F 57.942379 32.162437 15.102505
F 60.155359 30.869764 18.737599
F 60.155359 23.152043 18.737599
F 60.156064 28.299612 15.099548
F 60.156065 20.581891 15.099547
F 60.155333 28.299435 17.826563
F 60.155333 20.581714 17.826564
F 60.154628 30.869940 21.464847
F 60.154628 23.152219 21.464847
F 44.743331 24.440228 25.022439
F 44.743331 32.157949 25.022439
F 44.705894 27.011422 28.660526
F 44.705894 34.729143 28.660526
F 44.705894 19.293700 28.660526
F 44.733782 27.011250 25.932964
F 44.733782 34.728971 25.932964
F 44.733782 19.293528 25.932964
F 44.771180 24.440402 22.295103
F 44.771180 32.158123 22.295103
F 46.952878 30.867661 25.958138
F 46.952878 23.149941 25.958138
F 46.988439 28.302211 22.320597
F 46.988439 20.584490 22.320597
F 46.962656 28.301285 25.044565
F 46.962656 20.583564 25.044565
F 46.927036 30.868576 28.682980
F 46.927036 23.150855 28.682980
F 49.167625 24.447007 25.066629
F 49.167625 32.164727 25.066629
F 49.136732 27.006079 28.705607
F 49.136732 34.723800 28.705607
F 49.136732 19.288357 28.705607
F 49.157556 27.003845 25.986475
F 49.157556 34.721565 25.986475
F 49.157556 19.286122 25.986475
F 49.188314 24.449251 22.349623
F 49.188314 32.166972 22.349623
F 51.346599 30.859227 26.014659
F 51.346599 23.141506 26.014659
F 51.368922 28.312726 22.378759
F 51.368922 20.595005 22.378759
F 51.355125 28.310974 25.088502
F 51.355125 20.593252 25.088503
F 51.332589 30.860933 28.728152
F 51.332588 23.143213 28.728152
F 44.668453 24.439894 32.298594
F 44.668453 32.157615 32.298594
F 44.631111 27.011702 35.935895
F 44.631111 34.729423 35.935895
F 44.631111 19.293980 35.935895
F 44.658923 27.011583 33.208523
F 44.658923 34.729304 33.208523
F 44.658923 19.293861 33.208523
F 44.696354 24.440061 29.570824
F 44.696354 32.157782 29.570824
F 46.881607 30.868966 33.233025
F 46.881607 23.151245 33.233025
F 46.917264 28.300876 29.595679
F 46.917264 20.583156 29.595679
F 46.891380 28.299977 32.321365
F 46.891380 20.582256 32.321366
F 46.855582 30.869705 35.958765
F 46.855582 23.151984 35.958765
F 49.105778 24.443797 32.344560
F 49.105778 32.161518 32.344560
F 49.074422 27.009235 35.982120
F 49.074423 34.726956 35.982120
F 49.074423 19.291513 35.982120
F 49.095817 27.007080 33.259871
F 49.095817 34.724801 33.259871
F 49.095817 19.289358 33.259871
F 49.126731 24.446018 29.623314
F 49.126731 32.163739 29.623314
F 51.301478 30.864520 33.286307
F 51.301478 23.146799 33.286307
F 51.324134 28.307286 29.650595
F 51.324134 20.589565 29.650595
F 51.309878 28.305650 32.367737
F 51.309878 20.587929 32.367737
F 51.286817 30.866097 36.005943
F 51.286817 23.148377 36.005943
F 44.609375 24.438574 39.570567
F 44.609375 32.156295 39.570567
F 44.780619 27.008950 43.210151
F 44.780619 34.726671 43.210151
F 44.780619 19.291228 43.210151
F 44.605653 27.010059 40.483844
F 44.605653 34.727780 40.483843
F 44.605653 19.292337 40.483843
F 44.621981 24.439636 36.842824
F 44.621981 32.157356 36.842824
F 46.830899 30.868262 40.506527
F 46.830900 23.150541 40.506527
F 46.846417 28.299514 36.867004
F 46.846417 20.581793 36.867004
F 46.835503 28.297957 39.593581
F 46.835503 20.580237 39.593581
F 46.995205 30.863816 43.229944
F 46.995205 23.146095 43.229944
F 49.051951 24.442979 39.611007
F 49.051951 32.160700 39.611007
F 49.204837 26.996563 43.242576
F 49.204837 34.714284 43.242576
F 49.204837 19.278841 43.242576
F 49.053053 27.007308 40.526952
F 49.053053 34.725029 40.526952
F 49.053053 19.289586 40.526952
F 49.064654 24.443088 36.890485
F 49.064654 32.160809 36.890485
F 51.266847 30.864794 40.523177
F 51.266847 23.147074 40.523177
F 51.278436 28.301648 36.913672
F 51.278436 20.583927 36.913672
F 51.271928 28.296187 39.629794
F 51.271928 20.578465 39.629794
F 51.362617 30.836039 43.233566
F 51.362617 23.118318 43.233566
F 53.541829 24.452114 25.099952
F 53.541829 32.169834 25.099952
F 62.379341 24.439582 25.103490
F 62.379341 32.157303 25.103490
F 53.526236 27.002073 28.739637
F 53.526236 34.719794 28.739638
F 53.526236 19.284351 28.739638
F 62.379207 27.011929 28.741680
F 62.379207 34.729650 28.741680
F 62.379207 19.294206 28.741680
F 53.540656 27.000366 26.026147
F 53.540656 34.718087 26.026147
F 53.540656 19.282644 26.026147
F 62.379351 27.011897 26.013206
F 62.379351 34.729618 26.013206
F 62.379351 19.294175 26.013206
F 53.556394 24.453866 22.390213
F 53.556394 32.171587 22.390213
F 62.379474 24.439615 22.375058
F 62.379474 32.157336 22.375058
F 55.729874 30.862705 26.020888
F 55.729874 23.144984 26.020888
F 55.737186 28.308112 22.383913
F 55.737186 20.590391 22.383913
F 55.729438 28.305867 25.100987
F 55.729438 20.588146 25.100987
F 55.722207 30.864939 28.740088
F 55.722207 23.147218 28.740088
F 57.934515 24.442426 25.102014
F 57.934515 32.160146 25.102014
F 57.932017 27.009715 28.740602
F 57.932017 34.727436 28.740602
F 57.932017 19.291993 28.740602
F 57.934725 27.008801 26.015639
F 57.934725 34.726522 26.015639
F 57.934725 19.291079 26.015639
F 57.937243 24.443352 22.377926
F 57.937243 32.161072 22.377926
F 60.153962 30.870110 26.013705
F 60.153962 23.152389 26.013704
F 60.154645 28.299263 22.375652
F 60.154645 20.581542 22.375652
F 60.153948 28.299089 25.103129
F 60.153948 20.581368 25.103129
F 60.153271 30.870281 28.741408
F 60.153271 23.152561 28.741408
F 53.510853 24.446791 32.379267
F 53.510853 32.164512 32.379267
F 62.379098 24.439523 32.379869
F 62.379098 32.157244 32.379869
F 53.496352 27.007369 36.017714
F 53.496352 34.725090 36.017714
F 53.496352 19.289647 36.017714
F 62.378983 27.011983 36.018052
F 62.378983 34.729704 36.018052
F 62.378983 19.294261 36.018053
F 53.509647 27.005680 33.297912
F 53.509647 34.723401 33.297912
F 53.509647 19.287958 33.297912
F 62.379109 27.011956 33.289506
F 62.379109 34.729677 33.289506
F 62.379109 19.294234 33.289506
F 53.525030 24.448426 29.662119
F 53.525030 32.166146 29.662119
F 62.379220 24.439553 29.651356
F 62.379220 32.157274 29.651356
F 55.715492 30.865939 33.294559
F 55.715491 23.148218 33.294559
F 55.722598 28.304878 29.657850
F 55.722598 20.587157 29.657850
F 55.715075 28.302656 32.379170
F 55.715075 20.584935 32.379170
F 55.708963 30.868116 36.017024
F 55.708963 23.150396 36.017024
F 57.929594 24.441119 32.379164
F 57.929594 32.158839 32.379164
F 57.927635 27.010777 36.017340
F 57.927635 34.728498 36.017340
F 57.927635 19.293055 36.017340
F 57.929833 27.010094 33.290999
F 57.929833 34.727815 33.290999
F 57.929833 19.292372 33.290999
F 57.932232 24.442017 29.653354
F 57.932232 32.159738 29.653354
F 60.152630 30.870444 33.289815
F 60.152630 23.152723 33.289815
F 60.153277 28.298922 29.651759
F 60.153277 20.581201 29.651758
F 60.152630 28.298756 32.379680
F 60.152630 20.581035 32.379680
F 60.151998 30.870609 36.017954
F 60.151998 23.152888 36.017954
F 53.491300 24.437414 39.641904
F 53.491300 32.155135 39.641904
F 62.378888 24.439474 39.656232
F 62.378888 32.157194 39.656233
F 53.580300 26.978775 43.243210
F 53.580300 34.696496 43.243210
F 53.580300 19.261053 43.243210
F 62.380079 27.011763 43.294177
F 62.380079 34.729484 43.294177
F 62.380079 19.294041 43.294177
F 53.491538 27.006109 40.535239
F 53.491538 34.723831 40.535239
F 53.491538 19.288387 40.535239
F 62.378924 27.012002 40.565794
F 62.378924 34.729723 40.565794
F 62.378924 19.294279 40.565794
F 53.495575 24.442764 36.925603
F 53.495575 32.160485 36.925603
F 62.378991 24.439499 36.927658
F 62.378991 32.157219 36.927658
F 55.704917 30.867544 40.561208
F 55.704917 23.149823 40.561208
F 55.709377 28.302213 36.927446
F 55.709377 20.584492 36.927446
F 55.710381 28.303388 39.648413
F 55.710381 20.585667 39.648414
F 55.738159 30.854465 43.277281
F 55.738159 23.136744 43.277282
F 57.925491 24.440139 39.655475
F 57.925491 32.157860 39.655475
F 57.943195 27.005952 43.289092
F 57.943195 34.723673 43.289092
F 57.943195 19.288229 43.289092
F 57.926734 27.011020 40.564588
F 57.926734 34.728741 40.564587
F 57.926734 19.293298 40.564587
F 57.927455 24.440768 36.928686
F 57.927455 32.158488 36.928686
F 60.151425 30.870724 40.565859
F 60.151425 23.153003 40.565859
F 60.152018 28.298604 36.927803
F 60.152018 20.580883 36.927803
F 60.151781 28.298485 39.655909
F 60.151781 20.580764 39.655910
F 60.153018 30.870623 43.293955
F 60.153018 23.152902 43.293955
F 44.946059 47.596189 3.194195
F 44.946059 39.878466 3.194195
F 44.929768 50.163646 6.835657
F 44.929768 42.445924 6.835657
F 44.942384 50.164325 4.109582
F 44.942384 42.446603 4.109582
F 44.772777 47.597282 0.469772
F 44.772777 39.879559 0.469771
F 47.150706 38.582605 4.136106
F 47.150706 46.300329 4.136106
F 46.997177 51.456830 0.492261
F 46.997177 36.021384 0.492261
F 46.997178 43.739109 0.492261
F 47.156111 51.459747 3.212979
F 47.156110 36.024302 3.212979
F 47.156111 43.742026 3.212979
F 47.139785 38.582362 6.856121
F 47.139785 46.300086 6.856121
F 49.336016 47.609934 3.224967
F 49.336016 39.892211 3.224967
F 49.322343 50.150517 6.871125
F 49.322343 42.432795 6.871125
F 49.337349 50.153323 4.159183
F 49.337350 42.435601 4.159183
F 49.188646 47.603168 0.513438
F 49.188646 39.885445 0.513438
F 51.478278 38.557067 4.184240
F 51.478278 46.274791 4.184240
F 51.392737 51.449211 0.508012
F 51.392738 36.013765 0.508012
F 51.392737 43.731489 0.508012
F 51.484321 51.476596 3.212923
F 51.484321 36.041151 3.212923
F 51.484321 43.758875 3.212923
F 51.468527 38.561695 6.884474
F 51.468527 46.279418 6.884474
F 44.892916 47.594094 10.470241
F 44.892916 39.876371 10.470241
F 44.855527 50.163899 14.108167
F 44.855528 42.446176 14.108167
F 44.883339 50.163723 11.381533
F 44.883339 42.446001 11.381533
F 44.920552 47.594320 7.744468
F 44.920552 39.876597 7.744467
F 47.095002 38.582659 11.407982
F 47.095002 46.300383 11.407982
F 47.130798 51.457930 7.770846
F 47.130798 36.022484 7.770846
F 47.130798 43.740209 7.770846
F 47.104838 51.457145 10.490927
F 47.104838 36.021700 10.490927
F 47.104839 43.739424 10.490927
F 47.069296 38.583612 14.129278
F 47.069296 46.301336 14.129278
F 49.290837 47.606561 10.510621
F 49.290837 39.888838 10.510621
F 49.259990 50.152837 14.149706
F 49.259991 42.435115 14.149707
F 49.280448 50.150587 11.438987
F 49.280448 42.432865 11.438987
F 49.312259 47.608735 7.801411
F 49.312259 39.891012 7.801411
F 51.435876 38.565937 11.470987
F 51.435876 46.283661 11.470988
F 51.459764 51.476730 7.834172
F 51.459764 36.041284 7.834172
F 51.459764 43.759008 7.834172
F 51.444788 51.475225 10.529854
F 51.444788 36.039780 10.529854
F 51.444788 43.757504 10.529854
F 51.422234 38.567600 14.169559
F 51.422234 46.285324 14.169559
F 44.818145 47.593742 17.746258
F 44.818145 39.876019 17.746258
F 44.780736 50.164248 21.384349
F 44.780736 42.446526 21.384349
F 44.808579 50.164072 18.657243
F 44.808579 42.446350 18.657243
F 44.845955 47.593919 15.019383
F 44.845955 39.876196 15.019383
F 47.023986 38.584033 18.683059
F 47.023986 46.301757 18.683059
F 47.059490 51.456743 15.045522
F 47.059490 36.021298 15.045522
F 47.059490 43.739022 15.045522
F 47.033780 51.455797 17.767713
F 47.033780 36.020351 17.767713
F 47.033780 43.738076 17.767713
F 46.998227 38.584970 21.406143
F 46.998227 46.302694 21.406143
F 49.229239 47.603381 17.788676
F 49.229239 39.885658 17.788676
F 49.198444 50.156037 21.427651
F 49.198444 42.438314 21.427651
F 49.219046 50.153786 18.712760
F 49.219046 42.436064 18.712760
F 49.249737 47.605634 15.075885
F 49.249737 39.887911 15.075885
F 51.391204 38.571420 18.742868
F 51.391204 46.289144 18.742869
F 51.413484 51.471438 15.106957
F 51.413484 36.035992 15.106957
F 51.413484 43.753717 15.106957
F 51.399878 51.469706 17.809173
F 51.399878 36.034260 17.809173
F 51.399878 43.751985 17.809173
F 51.377524 38.573182 21.448832
F 51.377524 46.290906 21.448832
F 53.624323 47.617671 3.223187
F 53.624323 39.899948 3.223187
F 62.380142 47.592955 3.274309
F 62.380142 39.875232 3.274310
F 53.619173 50.137820 6.893215
F 53.619173 42.420098 6.893215
F 62.380027 50.164891 6.912521
F 62.380027 42.447168 6.912521
F 53.623292 50.132280 4.192136
F 53.623292 42.414558 4.192136
F 62.380181 50.164855 4.184319
F 62.380181 42.447133 4.184318
F 53.536676 47.587419 0.515103
F 53.536676 39.869696 0.515103
F 62.379072 47.592736 0.545927
F 62.379072 39.875014 0.545927
F 55.763276 38.575073 4.188804
F 55.763276 46.292797 4.188805
F 55.740712 51.455300 0.541906
F 55.740712 36.019854 0.541905
F 55.740712 43.737579 0.541905
F 55.769470 51.467022 3.257412
F 55.769470 36.031576 3.257412
F 55.769470 43.749301 3.257412
F 55.764801 38.573712 6.900130
F 55.764801 46.291436 6.900130
F 57.947898 47.599176 3.268645
F 57.947898 39.881453 3.268645
F 57.947322 50.158876 6.908855
F 57.947322 42.441154 6.908855
F 57.949512 50.158320 4.188462
F 57.949512 42.440598 4.188462
F 57.933161 47.594390 0.545940
F 57.933161 39.876667 0.545940
F 60.157758 38.586832 4.185091
F 60.157758 46.304556 4.185092
F 60.156975 51.453290 0.546827
F 60.156975 36.017845 0.546827
F 60.156975 43.735569 0.546827
F 60.158172 51.453278 3.273336
F 60.158172 36.017833 3.273336
F 60.158172 43.735557 3.273336
F 60.157434 38.586967 6.911642
F 60.157434 46.304691 6.911642
F 53.604724 47.616415 10.541255
F 53.604724 39.898692 10.541255
F 62.379890 47.592888 10.550717
F 62.379890 39.875165 10.550717
F 53.589050 50.144186 14.180905
F 53.589050 42.426463 14.180905
F 62.379737 50.164965 14.188911
F 62.379737 42.447242 14.188911
F 53.603701 50.142525 11.482356
F 53.603701 42.424803 11.482356
F 62.379896 50.164928 11.460618
F 62.379896 42.447206 11.460617
F 53.619172 47.618285 7.845822
F 53.619172 39.900562 7.845821
F 62.380027 47.592924 7.822469
F 62.380027 39.875201 7.822469
F 55.759338 38.573995 11.472912
F 55.759338 46.291719 11.472912
F 55.765670 51.467741 7.834476
F 55.765670 36.032295 7.834476
F 55.765670 43.750020 7.834476
F 55.758659 51.465432 10.544312
F 55.758659 36.029987 10.544312
F 55.758659 43.747711 10.544312
F 55.751382 38.576252 14.183695
F 55.751383 46.293976 14.183695
F 57.944734 47.598280 10.547500
F 57.944734 39.880557 10.547500
F 57.942168 50.160197 14.186206
F 57.942168 42.442475 14.186206
F 57.944974 50.159243 11.464778
F 57.944974 42.441521 11.464778
F 57.947030 47.598984 7.826570
F 57.947030 39.881261 7.826570
F 60.156792 38.587138 11.461491
F 60.156792 46.304862 11.461491
F 60.157507 51.453132 7.823443
F 60.157507 36.017687 7.823442
F 60.157507 43.735411 7.823442
F 60.156756 51.452954 10.549994
F 60.156756 36.017508 10.549994
F 60.156756 43.735233 10.549994
F 60.156034 38.587314 14.188279
F 60.156034 46.305038 14.188279
F 53.573306 47.610846 17.820553
F 53.573306 39.893123 17.820553
F 62.379607 47.592816 17.827105
F 62.379607 39.875093 17.827105
F 53.557531 50.149766 21.460247
F 53.557531 42.432044 21.460247
F 62.379462 50.165034 21.465298
F 62.379462 42.447312 21.465298
F 53.572202 50.148004 18.754289
F 53.572202 42.430282 18.754288
F 62.379615 50.165000 18.736910
F 62.379615 42.447277 18.736910
F 53.587983 47.612578 15.118343
F 53.587983 39.894855 15.118343
F 62.379747 47.592851 15.098763
F 62.379747 39.875129 15.098763
F 55.744556 38.577202 18.746928
F 55.744556 46.294926 18.746928
F 55.751935 51.464494 15.109931
F 55.751935 36.029049 15.109931
F 55.751935 43.746773 15.109931
F 55.744040 51.462242 17.822787
F 55.744039 36.026796 17.822787
F 55.744039 43.744521 17.822787
F 55.736711 38.579452 21.461885
F 55.736711 46.297176 21.461885
F 57.939597 47.596938 17.824816
F 57.939596 39.879215 17.824816
F 57.937031 50.161554 21.463418
F 57.937031 42.443832 21.463418
F 57.939804 50.160618 18.740215
F 57.939804 42.442896 18.740214
F 57.942379 47.597884 15.102505
F 57.942379 39.880161 15.102505
F 60.155359 38.587487 18.737599
F 60.155359 46.305211 18.737599
F 60.156065 51.452780 15.099548
F 60.156064 36.017334 15.099547
F 60.156065 43.735059 15.099547
F 60.155333 51.452603 17.826563
F 60.155333 36.017158 17.826564
F 60.155333 43.734882 17.826564
F 60.154628 38.587663 21.464847
F 60.154628 46.305387 21.464847
F 44.743331 47.593396 25.022439
F 44.743331 39.875673 25.022439
F 44.705894 50.164589 28.660526
F 44.705893 42.446867 28.660526
F 44.733782 50.164418 25.932964
F 44.733782 42.446696 25.932964
F 44.771180 47.593570 22.295103
F 44.771180 39.875847 22.295103
F 46.952878 38.585384 25.958138
F 46.952878 46.303108 25.958138
F 46.988439 51.455379 22.320597
F 46.988439 36.019934 22.320597
F 46.988439 43.737658 22.320597
F 46.962656 51.454453 25.044565
F 46.962656 36.019007 25.044565
F 46.962656 43.736732 25.044565
F 46.927036 38.586299 28.682980
F 46.927036 46.304023 28.682980
F 49.167625 47.600174 25.066629
F 49.167625 39.882451 25.066629
F 49.136732 50.159247 28.705607
F 49.136732 42.441524 28.705607
F 49.157556 50.157012 25.986475
F 49.157556 42.439290 25.986475
F 49.188314 47.602419 22.349623
F 49.188314 39.884696 22.349623
F 51.346600 38.576950 26.014659
F 51.346599 46.294673 26.014659
F 51.368922 51.465893 22.378759
F 51.368922 36.030448 22.378759
F 51.368922 43.748172 22.378759
F 51.355125 51.464141 25.088503
F 51.355125 36.028696 25.088503
F 51.355125 43.746420 25.088503
F 51.332589 38.578656 28.728152
F 51.332588 46.296380 28.728152
F 44.668453 47.593062 32.298594
F 44.668453 39.875339 32.298594
F 44.631111 50.164869 35.935895
F 44.631111 42.447147 35.935895
F 44.658923 50.164751 33.208523
F 44.658923 42.447029 33.208523
F 44.696354 47.593229 29.570824
F 44.696354 39.875506 29.570824
F 46.881607 38.586689 33.233025
F 46.881607 46.304413 33.233025
F 46.917264 51.454044 29.595679
F 46.917264 36.018599 29.595679
F 46.917264 43.736323 29.595679
F 46.891380 51.453144 32.321365
F 46.891380 36.017699 32.321366
F 46.891380 43.735423 32.321366
F 46.855582 38.587428 35.958765
F 46.855582 46.305152 35.958765
F 49.105778 47.596964 32.344560
F 49.105778 39.879241 32.344560
F 49.074423 50.162402 35.982120
F 49.074423 42.444680 35.982120
F 49.095817 50.160248 33.259871
F 49.095817 42.442526 33.259871
F 49.126731 47.599185 29.623314
F 49.126731 39.881462 29.623314
F 51.301478 38.582243 33.286307
F 51.301478 46.299967 33.286307
F 51.324134 51.460453 29.650595
F 51.324134 36.025008 29.650595
F 51.324134 43.742732 29.650595
F 51.309878 51.458817 32.367737
F 51.309878 36.023372 32.367737
F 51.309878 43.741096 32.367737
F 51.286817 38.583820 36.005943
F 51.286817 46.301544 36.005943
F 44.609375 47.591742 39.570567
F 44.609375 39.874019 39.570567
F 44.780619 50.162118 43.210151
F 44.780619 42.444396 43.210151
F 44.605653 50.163227 40.483844
F 44.605653 42.445505 40.483843
F 44.621981 47.592803 36.842824
F 44.621981 39.875080 36.842823
F 46.830899 38.585985 40.506527
F 46.830899 46.303709 40.506527
F 46.846417 51.452681 36.867004
F 46.846417 36.017236 36.867004
F 46.846417 43.734960 36.867004
F 46.835503 51.451125 39.593580
F 46.835503 36.015680 39.593581
F 46.835503 43.733404 39.593581
F 46.995205 38.581538 43.229944
F 46.995205 46.299262 43.229944
F 49.051951 47.596147 39.611007
F 49.051951 39.878424 39.611007
F 49.204837 50.149731 43.242576
F 49.204837 42.432009 43.242576
F 49.053053 50.160475 40.526952
F 49.053053 42.442753 40.526952
F 49.064654 47.596255 36.890485
F 49.064654 39.878532 36.890485
F 51.266847 38.582517 40.523177
F 51.266847 46.300241 40.523177
F 51.278436 51.454816 36.913672
F 51.278436 36.019370 36.913672
F 51.278436 43.737095 36.913672
F 51.271928 51.449354 39.629794
F 51.271928 36.013909 39.629794
F 51.271928 43.731633 39.629794
F 51.362617 38.553762 43.233566
F 51.362617 46.271486 43.233566
F 53.541829 47.605281 25.099952
F 53.541829 39.887558 25.099952
F 62.379341 47.592750 25.103490
F 62.379341 39.875027 25.103490
F 53.526236 50.155241 28.739637
F 53.526236 42.437519 28.739638
F 62.379207 50.165096 28.741680
F 62.379207 42.447374 28.741680
F 53.540656 50.153534 26.026147
F 53.540656 42.435812 26.026147
F 62.379351 50.165065 26.013206
F 62.379351 42.447343 26.013206
F 53.556394 47.607033 22.390213
F 53.556394 39.889311 22.390213
F 62.379474 47.592783 22.375058
F 62.379474 39.875060 22.375058
F 55.729874 38.580427 26.020888
F 55.729874 46.298151 26.020888
F 55.737186 51.461280 22.383913
F 55.737186 36.025834 22.383913
F 55.737186 43.743559 22.383913
F 55.729438 51.459035 25.100987
F 55.729438 36.023590 25.100987
F 55.729438 43.741314 25.100987
F 55.722207 38.582662 28.740089
F 55.722207 46.300386 28.740088
F 57.934515 47.595593 25.102014
F 57.934515 39.877870 25.102014
F 57.932017 50.162883 28.740602
F 57.932017 42.445161 28.740602
F 57.934725 50.161968 26.015639
F 57.934725 42.444246 26.015639
F 57.937243 47.596519 22.377926
F 57.937243 39.878797 22.377926
F 60.153962 38.587833 26.013704
F 60.153962 46.305557 26.013704
F 60.154645 51.452431 22.375652
F 60.154645 36.016985 22.375652
F 60.154645 43.734710 22.375652
F 60.153948 51.452256 25.103129
F 60.153948 36.016811 25.103129
F 60.153948 43.734535 25.103129
F 60.153271 38.588004 28.741408
F 60.153271 46.305728 28.741408
F 53.510853 47.599959 32.379267
F 53.510853 39.882236 32.379267
F 62.379098 47.592691 32.379869
F 62.379098 39.874968 32.379869
F 53.496352 50.160537 36.017714
F 53.496352 42.442815 36.017714
F 62.378983 50.165151 36.018052
F 62.378983 42.447429 36.018053
F 53.509647 50.158847 33.297912
F 53.509647 42.441125 33.297912
F 62.379109 50.165123 33.289506
F 62.379109 42.447401 33.289506
F 53.525030 47.601593 29.662119
F 53.525030 39.883870 29.662119
F 62.379220 47.592721 29.651356
F 62.379220 39.874998 29.651356
F 55.715491 38.583662 33.294559
F 55.715491 46.301386 33.294559
F 55.722598 51.458046 29.657851
F 55.722598 36.022601 29.657850
F 55.722598 43.740325 29.657850
F 55.715075 51.455823 32.379170
F 55.715075 36.020378 32.379170
F 55.715075 43.738102 32.379170
F 55.708963 38.585839 36.017024
F 55.708963 46.303563 36.017024
F 57.929594 47.594286 32.379164
F 57.929594 39.876563 32.379165
F 57.927635 50.163944 36.017340
F 57.927635 42.446222 36.017340
F 57.929833 50.163261 33.290999
F 57.929833 42.445539 33.290999
F 57.932232 47.595185 29.653354
F 57.932232 39.877462 29.653354
F 60.152630 38.588167 33.289815
F 60.152630 46.305891 33.289815
F 60.153277 51.452090 29.651759
F 60.153277 36.016644 29.651758
F 60.153277 43.734369 29.651758
F 60.152630 51.451924 32.379680
F 60.152630 36.016478 32.379680
F 60.152630 43.734203 32.379680
F 60.151998 38.588332 36.017954
F 60.151998 46.306056 36.017954
F 53.491300 47.590581 39.641904
F 53.491300 39.872859 39.641904
F 62.378888 47.592641 39.656232
F 62.378888 39.874918 39.656232
F 53.580300 50.131943 43.243210
F 53.580300 42.414221 43.243210
F 62.380079 50.164931 43.294177
F 62.380079 42.447209 43.294177
F 53.491538 50.159277 40.535239
F 53.491538 42.441555 40.535239
F 62.378924 50.165169 40.565794
F 62.378924 42.447447 40.565794
F 53.495575 47.595932 36.925603
F 53.495575 39.878209 36.925603
F 62.378991 47.592666 36.927658
F 62.378991 39.874943 36.927657
F 55.704917 38.585267 40.561208
F 55.704917 46.302991 40.561208
F 55.709377 51.455381 36.927446
F 55.709377 36.019935 36.927446
F 55.709377 43.737660 36.927446
F 55.710381 51.456555 39.648413
F 55.710381 36.021110 39.648414
F 55.710381 43.738834 39.648414
F 55.738159 38.572188 43.277281
F 55.738159 46.289912 43.277281
F 57.925491 47.593307 39.655475
F 57.925491 39.875584 39.655475
F 57.943195 50.159119 43.289092
F 57.943195 42.441397 43.289092
F 57.926734 50.164188 40.564588
F 57.926734 42.446466 40.564587
F 57.927455 47.593935 36.928686
F 57.927455 39.876212 36.928686
F 60.151425 38.588447 40.565859
F 60.151425 46.306171 40.565859
F 60.152018 51.451771 36.927803
F 60.152018 36.016326 36.927803
F 60.152018 43.734050 36.927803
F 60.151781 51.451653 39.655909
F 60.151781 36.016207 39.655909
F 60.151781 43.733932 39.655910
F 60.153018 38.588346 43.293955
F 60.153018 46.306070 43.293955
F 44.946059 55.313909 3.194195
F 44.946059 63.031633 3.194195
F 44.929768 57.881367 6.835657
F 44.929768 65.599092 6.835657
F 44.942384 57.882046 4.109582
F 44.942384 65.599771 4.109582
F 44.772777 55.315002 0.469772
F 44.772777 63.032727 0.469771
F 47.150706 54.018050 4.136106
F 47.150706 61.735773 4.136106
F 46.997177 59.174552 0.492261
F 46.997178 66.892277 0.492261
F 47.156111 59.177470 3.212979
F 47.156111 66.895195 3.212979
F 47.139785 54.017806 6.856121
F 47.139785 61.735529 6.856121
F 49.336016 55.327655 3.224967
F 49.336016 63.045379 3.224967
F 49.322343 57.868238 6.871125
F 49.322343 65.585963 6.871125
F 49.337350 57.871044 4.159182
F 49.337350 65.588769 4.159183
F 49.188646 55.320889 0.513438
F 49.188646 63.038613 0.513438
F 51.478278 53.992512 4.184240
F 51.478278 61.710235 4.184240
F 51.392738 59.166933 0.508012
F 51.392738 66.884657 0.508012
F 51.484321 59.194318 3.212923
F 51.484321 66.912043 3.212923
F 51.468527 53.997139 6.884474
F 51.468527 61.714862 6.884474
F 44.892916 55.311814 10.470241
F 44.892916 63.029539 10.470241
F 44.855527 57.881620 14.108167
F 44.855528 65.599344 14.108167
F 44.883339 57.881444 11.381533
F 44.883339 65.599169 11.381533
F 44.920552 55.312040 7.744468
F 44.920552 63.029764 7.744467
F 47.095002 54.018103 11.407982
F 47.095002 61.735826 11.407982
F 47.130798 59.175652 7.770846
F 47.130798 66.893377 7.770846
F 47.104838 59.174868 10.490927
F 47.104839 66.892592 10.490927
F 47.069296 54.019057 14.129278
F 47.069296 61.736780 14.129278
F 49.290837 55.324282 10.510621
F 49.290837 63.042006 10.510621
F 49.259991 57.870558 14.149706
F 49.259991 65.588283 14.149707
F 49.280448 57.868308 11.438987
F 49.280448 65.586033 11.438987
F 49.312259 55.326456 7.801411
F 49.312259 63.044180 7.801411
F 51.435876 54.001381 11.470987
F 51.435876 61.719104 11.470987
F 51.459764 59.194452 7.834172
F 51.459764 66.912176 7.834172
F 51.444788 59.192947 10.529854
F 51.444788 66.910672 10.529854
F 51.422234 54.003045 14.169559
F 51.422234 61.720768 14.169559
F 44.818145 55.311463 17.746258
F 44.818145 63.029187 17.746258
F 44.780736 57.881969 21.384349
F 44.780736 65.599694 21.384349
F 44.808579 57.881793 18.657243
F 44.808579 65.599518 18.657243
F 44.845955 55.311640 15.019383
F 44.845955 63.029364 15.019383
F 47.023986 54.019478 18.683059
F 47.023986 61.737201 18.683059
F 47.059490 59.174465 15.045522
F 47.059490 66.892190 15.045522
F 47.033780 59.173519 17.767713
F 47.033780 66.891244 17.767713
F 46.998227 54.020415 21.406143
F 46.998227 61.738138 21.406143
F 49.229239 55.321102 17.788676
F 49.229239 63.038826 17.788676
F 49.198444 57.873758 21.427651
F 49.198444 65.591482 21.427651
F 49.219046 57.871507 18.712760
F 49.219046 65.589232 18.712760
F 49.249737 55.323354 15.075886
F 49.249737 63.041078 15.075885
F 51.391204 54.006864 18.742869
F 51.391204 61.724587 18.742868
F 51.413484 59.189160 15.106957
F 51.413484 66.906885 15.106957
F 51.399878 59.187428 17.809173
F 51.399878 66.905153 17.809173
F 51.377524 54.008626 21.448832
F 51.377524 61.726349 21.448832
F 53.624323 55.335391 3.223187
F 53.624323 63.053115 3.223187
F 62.380142 55.310675 3.274309
F 62.380142 63.028400 3.274310
F 53.619173 57.855541 6.893215
F 53.619173 65.573266 6.893215
F 62.380027 57.882612 6.912521
F 62.380026 65.600336 6.912521
F 53.623292 57.850001 4.192136
F 53.623292 65.567725 4.192136
F 62.380181 57.882576 4.184318
F 62.380181 65.600301 4.184318
F 53.536676 55.305140 0.515103
F 53.536676 63.022864 0.515103
F 62.379072 55.310457 0.545927
F 62.379072 63.028181 0.545927
F 55.763276 54.010518 4.188805
F 55.763276 61.728241 4.188804
F 55.740712 59.173022 0.541905
F 55.740712 66.890747 0.541905
F 55.769470 59.184744 3.257412
F 55.769470 66.902469 3.257412
F 55.764801 54.009157 6.900130
F 55.764801 61.726880 6.900130
F 57.947898 55.316896 3.268645
F 57.947898 63.034620 3.268645
F 57.947322 57.876597 6.908855
F 57.947322 65.594321 6.908855
F 57.949512 57.876041 4.188462
F 57.949512 65.593765 4.188462
F 57.933161 55.312110 0.545940
F 57.933161 63.029834 0.545940
F 60.157758 54.022277 4.185092
F 60.157758 61.740000 4.185091
F 60.156975 59.171013 0.546827
F 60.156975 66.888737 0.546827
F 60.158172 59.171000 3.273336
F 60.158172 66.888725 3.273336
F 60.157434 54.022411 6.911642
F 60.157434 61.740134 6.911642
F 53.604724 55.334136 10.541255
F 53.604723 63.051860 10.541255
F 62.379890 55.310609 10.550717
F 62.379890 63.028333 10.550717
F 53.589050 57.861907 14.180906
F 53.589050 65.579631 14.180905
F 62.379737 57.882686 14.188911
F 62.379737 65.600410 14.188911
F 53.603701 57.860246 11.482356
F 53.603701 65.577971 11.482356
F 62.379896 57.882649 11.460617
F 62.379896 65.600374 11.460617
F 53.619172 55.336006 7.845821
F 53.619172 63.053730 7.845821
F 62.380026 55.310645 7.822469
F 62.380027 63.028369 7.822469
F 55.759338 54.009440 11.472912
F 55.759338 61.727163 11.472912
F 55.765670 59.185463 7.834476
F 55.765670 66.903188 7.834476
F 55.758659 59.183154 10.544312
F 55.758659 66.900879 10.544312
F 55.751383 54.011697 14.183695
F 55.751382 61.729420 14.183695
F 57.944734 55.316001 10.547500
F 57.944734 63.033725 10.547500
F 57.942168 57.877918 14.186206
F 57.942168 65.595642 14.186206
F 57.944974 57.876964 11.464778
F 57.944974 65.594689 11.464778
F 57.947030 55.316705 7.826570
F 57.947030 63.034429 7.826570
F 60.156792 54.022583 11.461491
F 60.156792 61.740306 11.461491
F 60.157507 59.170855 7.823442
F 60.157507 66.888579 7.823442
F 60.156756 59.170676 10.549994
F 60.156756 66.888401 10.549994
F 60.156034 54.022758 14.188279
F 60.156034 61.740481 14.188279
F 53.573306 55.328566 17.820553
F 53.573306 63.046291 17.820553
F 62.379607 55.310537 17.827105
F 62.379607 63.028261 17.827105
F 53.557531 57.867487 21.460247
F 53.557531 65.585212 21.460247
F 62.379462 57.882755 21.465298
F 62.379462 65.600479 21.465298
F 53.572202 57.865725 18.754288
F 53.572202 65.583450 18.754288
F 62.379615 57.882720 18.736910
F 62.379615 65.600445 18.736910
F 53.587983 55.330298 15.118343
F 53.587983 63.048023 15.118343
F 62.379747 55.310572 15.098763
F 62.379747 63.028296 15.098763
F 55.744556 54.012646 18.746928
F 55.744556 61.730369 18.746928
F 55.751935 59.182217 15.109931
F 55.751935 66.899941 15.109931
F 55.744039 59.179964 17.822787
F 55.744039 66.897689 17.822787
F 55.736712 54.014897 21.461885
F 55.736711 61.732620 21.461885
F 57.939597 55.314658 17.824816
F 57.939596 63.032382 17.824816
F 57.937031 57.879275 21.463418
F 57.937031 65.597000 21.463418
F 57.939804 57.878339 18.740214
F 57.939804 65.596064 18.740214
F 57.942379 55.315604 15.102505
F 57.942379 63.033329 15.102505
F 60.155359 54.022932 18.737600
F 60.155359 61.740655 18.737599
F 60.156065 59.170502 15.099548
F 60.156064 66.888227 15.099547
F 60.155333 59.170325 17.826564
F 60.155333 66.888050 17.826564
F 60.154628 54.023108 21.464847
F 60.154628 61.740831 21.464847
F 47.150706 69.453497 4.136106
F 60.154628 69.458555 21.464847
F 47.139785 69.453254 6.856121
F 51.478278 69.427959 4.184240
F 51.468527 69.432587 6.884474
F 47.095002 69.453551 11.407982
F 47.069296 69.454504 14.129278
F 51.435876 69.436829 11.470988
F 60.155359 69.458379 18.737599
F 51.422234 69.438492 14.169559
F 47.023986 69.454926 18.683059
F 46.998227 69.455862 21.406143
F 51.391204 69.442312 18.742869
F 51.377524 69.444074 21.448832
F 55.763276 69.445965 4.188805
F 55.764801 69.444604 6.900130
F 60.157758 69.457724 4.185092
F 60.157434 69.457859 6.911642
F 55.759338 69.444887 11.472912
F 55.751383 69.447144 14.183695
F 60.156792 69.458030 11.461491
F 55.736711 69.450344 21.461885
F 60.156034 69.458206 14.188279
F 55.744556 69.448094 18.746928
F 44.743331 55.311116 25.022439
F 44.743331 63.028841 25.022439
F 44.705894 57.882310 28.660526
F 44.705894 65.600035 28.660526
F 44.733782 57.882139 25.932964
F 44.733782 65.599864 25.932964
F 44.771180 55.311291 22.295103
F 44.771181 63.029015 22.295103
F 46.952878 54.020829 25.958138
F 46.952878 61.738552 25.958138
F 46.988439 59.173101 22.320597
F 46.988439 66.890826 22.320597
F 46.962656 59.172175 25.044565
F 46.962656 66.889900 25.044565
F 46.927036 54.021743 28.682980
F 46.927036 61.739466 28.682980
F 49.167625 55.317895 25.066629
F 49.167625 63.035619 25.066629
F 49.136732 57.876968 28.705607
F 49.136732 65.594693 28.705607
F 49.157556 57.874733 25.986475
F 49.157556 65.592458 25.986475
F 49.188314 55.320140 22.349623
F 49.188314 63.037864 22.349623
F 51.346599 54.012394 26.014659
F 51.346599 61.730117 26.014659
F 51.368922 59.183616 22.378759
F 51.368922 66.901340 22.378759
F 51.355125 59.181863 25.088503
F 51.355125 66.899588 25.088503
F 51.332588 54.014101 28.728152
F 51.332589 61.731824 28.728152
F 44.668453 55.310783 32.298594
F 44.668453 63.028507 32.298594
F 44.631111 57.882590 35.935895
F 44.631111 65.600315 35.935895
F 44.658923 57.882472 33.208523
F 44.658923 65.600197 33.208523
F 44.696355 55.310950 29.570824
F 44.696355 63.028674 29.570824
F 46.881607 54.022133 33.233025
F 46.881607 61.739856 33.233025
F 46.917264 59.171766 29.595679
F 46.917264 66.889491 29.595679
F 46.891380 59.170867 32.321366
F 46.891380 66.888591 32.321366
F 46.855582 54.022872 35.958765
F 46.855582 61.740595 35.958765
F 49.105778 55.314685 32.344560
F 49.105778 63.032409 32.344560
F 49.074423 57.880124 35.982120
F 49.074423 65.597848 35.982120
F 49.095817 57.877969 33.259871
F 49.095817 65.595694 33.259871
F 49.126731 55.316906 29.623314
F 49.126731 63.034630 29.623313
F 51.301478 54.017688 33.286307
F 51.301478 61.735411 33.286307
F 51.324134 59.178175 29.650595
F 51.324134 66.895900 29.650595
F 51.309878 59.176540 32.367737
F 51.309878 66.894264 32.367737
F 51.286817 54.019265 36.005943
F 51.286817 61.736988 36.005943
F 44.609375 55.309462 39.570567
F 44.609375 63.027187 39.570567
F 44.780619 57.879839 43.210151
F 44.780619 65.597563 43.210151
F 44.605653 57.880948 40.483843
F 44.605653 65.598673 40.483843
F 44.621981 55.310524 36.842824
F 44.621981 63.028248 36.842823
F 46.830899 54.021429 40.506527
F 46.830899 61.739152 40.506527
F 46.846417 59.170404 36.867004
F 46.846417 66.888128 36.867004
F 46.835503 59.168847 39.593581
F 46.835503 66.886572 39.593581
F 46.995205 54.016983 43.229944
F 46.995205 61.734706 43.229944
F 49.051951 55.313868 39.611007
F 49.051951 63.031592 39.611007
F 49.204837 57.867452 43.242576
F 49.204837 65.585177 43.242576
F 49.053053 57.878197 40.526952
F 49.053053 65.595921 40.526952
F 49.064654 55.313976 36.890485
F 49.064654 63.031700 36.890485
F 51.266847 54.017962 40.523177
F 51.266847 61.735685 40.523177
F 51.278436 59.172538 36.913672
F 51.278436 66.890263 36.913672
F 51.271928 59.167076 39.629794
F 51.271928 66.884801 39.629794
F 51.362617 53.989206 43.233566
F 51.362617 61.706929 43.233566
F 53.541829 55.323002 25.099952
F 53.541829 63.040726 25.099952
F 62.379341 55.310471 25.103490
F 62.379341 63.028195 25.103490
F 53.526236 57.872962 28.739638
F 53.526236 65.590686 28.739638
F 62.379207 57.882818 28.741680
F 62.379207 65.600542 28.741680
F 53.540656 57.871255 26.026147
F 53.540656 65.588980 26.026147
F 62.379351 57.882786 26.013206
F 62.379351 65.600511 26.013206
F 53.556394 55.324754 22.390213
F 53.556394 63.042478 22.390213
F 62.379474 55.310504 22.375058
F 62.379474 63.028228 22.375058
F 55.729874 54.015872 26.020888
F 55.729874 61.733595 26.020888
F 55.737186 59.179002 22.383913
F 55.737186 66.896726 22.383913
F 55.729438 59.176757 25.100987
F 55.729438 66.894482 25.100987
F 55.722207 54.018107 28.740088
F 55.722207 61.735830 28.740089
F 57.934515 55.313314 25.102014
F 57.934515 63.031038 25.102014
F 57.932017 57.880604 28.740602
F 57.932017 65.598329 28.740602
F 57.934725 57.879689 26.015639
F 57.934725 65.597414 26.015639
F 57.937243 55.314240 22.377926
F 57.937243 63.031964 22.377926
F 60.153962 54.023278 26.013705
F 60.153962 61.741001 26.013704
F 60.154645 59.170153 22.375652
F 60.154645 66.887878 22.375652
F 60.153948 59.169979 25.103129
F 60.153948 66.887703 25.103129
F 60.153271 54.023449 28.741408
F 60.153271 61.741172 28.741408
F 53.510853 55.317679 32.379267
F 53.510853 63.035404 32.379267
F 62.379098 55.310412 32.379869
F 62.379098 63.028136 32.379869
F 53.496352 57.878258 36.017714
F 53.496352 65.595982 36.017714
F 62.378983 57.882872 36.018052
F 62.378983 65.600597 36.018053
F 53.509647 57.876568 33.297912
F 53.509647 65.594293 33.297912
F 62.379109 57.882844 33.289506
F 62.379109 65.600569 33.289506
F 53.525030 55.319314 29.662119
F 53.525030 63.037038 29.662119
F 62.379220 55.310441 29.651356
F 62.379220 63.028166 29.651356
F 55.715492 54.019106 33.294559
F 55.715491 61.736829 33.294559
F 55.722598 59.175768 29.657850
F 55.722598 66.893493 29.657850
F 55.715075 59.173546 32.379170
F 55.715075 66.891270 32.379170
F 55.708963 54.021284 36.017024
F 55.708963 61.739007 36.017024
F 57.929594 55.312007 32.379164
F 57.929594 63.029731 32.379165
F 57.927635 57.881665 36.017340
F 57.927635 65.599390 36.017340
F 57.929833 57.880982 33.290999
F 57.929833 65.598707 33.290999
F 57.932232 55.312905 29.653354
F 57.932232 63.030629 29.653354
F 60.152630 54.023612 33.289815
F 60.152630 61.741335 33.289815
F 60.153277 59.169812 29.651759
F 60.153277 66.887537 29.651758
F 60.152630 59.169646 32.379680
F 60.152630 66.887371 32.379680
F 60.151998 54.023776 36.017954
F 60.151998 61.741499 36.017954
F 53.491300 55.308302 39.641904
F 53.491300 63.026026 39.641904
F 62.378888 55.310362 39.656232
F 62.378888 63.028086 39.656232
F 53.580300 57.849664 43.243210
F 53.580300 65.567389 43.243210
F 62.380079 57.882652 43.294177
F 62.380079 65.600376 43.294177
F 53.491538 57.876998 40.535239
F 53.491538 65.594723 40.535239
F 62.378924 57.882890 40.565794
F 62.378924 65.600615 40.565794
F 53.495575 55.313653 36.925603
F 53.495574 63.031377 36.925603
F 62.378991 55.310387 36.927658
F 62.378991 63.028111 36.927657
F 55.704917 54.020712 40.561208
F 55.704917 61.738435 40.561208
F 55.709377 59.173103 36.927446
F 55.709377 66.890828 36.927446
F 55.710381 59.174277 39.648414
F 55.710381 66.892002 39.648414
F 55.738159 54.007633 43.277281
F 55.738159 61.725356 43.277281
F 57.925491 55.311028 39.655475
F 57.925491 63.028752 39.655475
F 57.943195 57.876840 43.289092
F 57.943195 65.594565 43.289092
F 57.926734 57.881909 40.564587
F 57.926734 65.599634 40.564587
F 57.927455 55.311656 36.928686
F 57.927455 63.029380 36.928686
F 60.151425 54.023891 40.565859
F 60.151425 61.741614 40.565859
F 60.152018 59.169493 36.927803
F 60.152018 66.887218 36.927803
F 60.151781 59.169375 39.655910
F 60.151781 66.887100 39.655910
F 60.153018 54.023790 43.293955
F 60.153018 61.741514 43.293955
F 46.952878 69.456276 25.958138
F 60.153018 69.459238 43.293955
F 46.927036 69.457191 28.682980
F 51.346599 69.447842 26.014659
F 51.332589 69.449548 28.728152
F 46.881607 69.457581 33.233025
F 46.855582 69.458320 35.958765
F 51.301478 69.453135 33.286307
F 60.151425 69.459339 40.565859
F 51.286817 69.454712 36.005943
F 46.830899 69.456877 40.506527
F 46.995205 69.452431 43.229944
F 51.266847 69.453409 40.523177
F 51.362617 69.424654 43.233566
F 55.729874 69.451319 26.020888
F 55.722207 69.453554 28.740088
F 60.153962 69.458725 26.013704
F 60.153271 69.458897 28.741408
F 55.715491 69.454554 33.294559
F 55.708963 69.456731 36.017024
F 60.152630 69.459059 33.289815
F 55.738159 69.443080 43.277282
F 60.151998 69.459224 36.017954
F 55.704917 69.456159 40.561208
F 80.202138 1.286285 3.274545
F 80.202138 9.004006 3.274545
F 80.202138 16.721730 3.274545
F 71.290471 1.286285 3.274545
F 71.290471 9.004006 3.274545
F 71.290471 16.721730 3.274545
F 80.202130 3.858860 6.912716
F 80.202130 11.576581 6.912716
F 71.290462 3.858860 6.912716
F 71.290462 11.576581 6.912716
F 80.202137 3.858860 4.184088
F 80.202137 11.576581 4.184088
F 71.290470 3.858860 4.184088
F 71.290470 11.576581 4.184088
F 80.202131 1.286285 0.545917
F 80.202131 9.004006 0.545917
F 80.202131 16.721730 0.545917
F 71.290463 1.286285 0.545917
F 71.290463 9.004005 0.545917
F 71.290463 16.721730 0.545917
F 82.430054 7.717720 4.184088
F 82.430054 15.435443 4.184088
F 77.974215 15.435443 21.465398
F 64.606904 7.717688 4.184105
F 64.606904 15.435410 4.184105
F 77.974215 7.717720 21.465397
F 73.518388 7.717720 4.184088
F 73.518388 15.435443 4.184088
F 69.062546 15.435443 21.465398
F 82.430045 5.145146 0.545917
F 82.430045 12.862868 0.545917
F 64.606902 5.145178 0.545939
F 64.606902 12.862900 0.545939
F 73.518380 5.145145 0.545917
F 73.518380 12.862867 0.545917
F 82.430053 5.145146 3.274545
F 82.430053 12.862868 3.274545
F 64.606906 5.145178 3.274524
F 64.606906 12.862900 3.274524
F 73.518387 5.145145 3.274545
F 73.518387 12.862867 3.274546
F 82.430047 7.717720 6.912716
F 82.430047 15.435443 6.912716
F 69.062546 7.717720 21.465398
F 64.606879 7.717691 6.912697
F 64.606879 15.435414 6.912697
F 77.974221 12.862867 17.827227
F 73.518381 7.717720 6.912716
F 73.518381 15.435443 6.912716
F 77.974221 5.145145 17.827227
F 84.657970 1.286285 3.274545
F 84.657970 9.004006 3.274545
F 84.657970 16.721730 3.274545
F 66.834655 1.286288 3.274543
F 66.834655 9.004009 3.274543
F 66.834655 16.721733 3.274543
F 75.746305 1.286285 3.274545
F 75.746305 9.004006 3.274545
F 75.746305 16.721730 3.274545
F 84.657961 3.858860 6.912716
F 84.657961 11.576581 6.912716
F 66.834643 3.858857 6.912714
F 66.834643 11.576578 6.912714
F 75.746297 3.858860 6.912716
F 75.746297 11.576581 6.912716
F 84.657968 3.858860 4.184088
F 84.657968 11.576581 4.184088
F 66.834654 3.858857 4.184090
F 66.834654 11.576578 4.184090
F 75.746305 3.858860 4.184088
F 75.746304 11.576581 4.184088
F 84.657962 1.286286 0.545917
F 84.657962 9.004006 0.545917
F 84.657962 16.721730 0.545917
F 66.834630 1.286286 0.545917
F 66.834630 9.004006 0.545917
F 66.834630 16.721731 0.545917
F 75.746298 1.286285 0.545917
F 75.746298 9.004006 0.545917
F 75.746298 16.721730 0.545917
F 69.062554 7.717720 4.184088
F 69.062554 15.435443 4.184088
F 69.062553 12.862867 17.827227
F 77.974222 7.717720 4.184088
F 77.974222 15.435443 4.184088
F 69.062553 5.145145 17.827227
F 69.062545 5.145145 0.545917
F 69.062545 12.862867 0.545917
F 77.974214 5.145145 0.545917
F 77.974214 12.862867 0.545917
F 69.062553 5.145145 3.274545
F 69.062553 12.862867 3.274545
F 77.974221 5.145145 3.274545
F 77.974221 12.862867 3.274545
F 69.062546 7.717720 6.912716
F 69.062546 15.435443 6.912716
F 77.974214 12.862867 15.098599
F 77.974215 7.717720 6.912716
F 77.974215 15.435443 6.912716
F 77.974214 5.145145 15.098599
F 80.202138 1.286285 10.550886
F 80.202138 9.004006 10.550886
F 80.202138 16.721730 10.550886
F 71.290471 1.286285 10.550886
F 71.290471 9.004006 10.550886
F 71.290471 16.721730 10.550886
F 80.202130 3.858860 14.189056
F 80.202130 11.576581 14.189056
F 71.290462 3.858860 14.189056
F 71.290462 11.576581 14.189057
F 80.202137 3.858860 11.460428
F 80.202137 11.576581 11.460428
F 71.290470 3.858860 11.460428
F 71.290470 11.576581 11.460428
F 80.202131 1.286285 7.822258
F 80.202131 9.004006 7.822258
F 80.202131 16.721730 7.822258
F 71.290463 1.286285 7.822258
F 71.290463 9.004005 7.822258
F 71.290463 16.721730 7.822258
F 82.430054 7.717720 11.460428
F 82.430054 15.435443 11.460428
F 69.062545 12.862867 15.098599
F 64.606865 7.717696 11.460446
F 64.606865 15.435418 11.460446
F 69.062545 5.145145 15.098599
F 73.518388 7.717720 11.460428
F 73.518388 15.435443 11.460428
F 77.974222 15.435443 18.736769
F 82.430045 5.145146 7.822258
F 82.430045 12.862868 7.822258
F 64.606877 5.145174 7.822278
F 64.606877 12.862896 7.822278
F 73.518380 5.145145 7.822258
F 73.518380 12.862867 7.822258
F 82.430053 5.145146 10.550886
F 82.430053 12.862868 10.550886
F 64.606865 5.145171 10.550870
F 64.606865 12.862893 10.550870
F 73.518387 5.145145 10.550886
F 73.518387 12.862867 10.550886
F 82.430047 7.717720 14.189056
F 82.430047 15.435443 14.189056
F 77.974222 7.717720 18.736769
F 64.606838 7.717699 14.189042
F 64.606838 15.435421 14.189043
F 69.062554 15.435443 18.736769
F 73.518381 7.717720 14.189056
F 73.518381 15.435443 14.189057
F 69.062554 7.717720 18.736769
F 84.657970 1.286285 10.550886
F 84.657970 9.004006 10.550886
F 84.657970 16.721730 10.550886
F 66.834650 1.286288 10.550884
F 66.834650 9.004008 10.550884
F 66.834650 16.721732 10.550885
F 75.746305 1.286285 10.550886
F 75.746305 9.004006 10.550886
F 75.746305 16.721730 10.550886
F 84.657961 3.858860 14.189056
F 84.657961 11.576581 14.189056
F 66.834639 3.858858 14.189055
F 66.834639 11.576579 14.189055
F 75.746297 3.858860 14.189056
F 75.746297 11.576581 14.189057
F 84.657968 3.858860 11.460429
F 84.657968 11.576581 11.460428
F 66.834649 3.858858 11.460430
F 66.834649 11.576579 11.460430
F 75.746305 3.858860 11.460428
F 75.746304 11.576581 11.460428
F 84.657962 1.286285 7.822259
F 84.657962 9.004006 7.822258
F 84.657962 16.721730 7.822258
F 66.834645 1.286288 7.822260
F 66.834645 9.004009 7.822260
F 66.834645 16.721733 7.822260
F 75.746298 1.286285 7.822258
F 75.746298 9.004006 7.822258
F 75.746298 16.721730 7.822258
F 69.062554 7.717720 11.460428
F 69.062554 15.435443 11.460428
F 75.746298 16.721730 15.098599
F 77.974222 7.717720 11.460428
F 77.974222 15.435443 11.460428
F 75.746298 9.004006 15.098599
F 69.062545 5.145145 7.822258
F 69.062545 12.862867 7.822258
F 77.974214 5.145145 7.822258
F 77.974214 12.862867 7.822258
F 69.062553 5.145145 10.550886
F 69.062553 12.862867 10.550886
F 77.974221 5.145145 10.550886
F 77.974221 12.862867 10.550886
F 69.062546 7.717720 14.189056
F 69.062546 15.435443 14.189057
F 75.746298 1.286285 15.098599
F 77.974215 7.717720 14.189056
F 77.974215 15.435443 14.189056
F 66.834640 16.721732 15.098600
F 80.202138 1.286285 17.827227
F 80.202138 9.004006 17.827227
F 80.202138 16.721730 17.827227
F 71.290471 1.286285 17.827227
F 71.290471 9.004005 17.827227
F 71.290471 16.721730 17.827227
F 80.202130 3.858860 21.465397
F 80.202130 11.576581 21.465397
F 71.290462 3.858860 21.465397
F 71.290462 11.576581 21.465398
F 80.202137 3.858860 18.736770
F 80.202137 11.576581 18.736769
F 71.290470 3.858860 18.736769
F 71.290470 11.576581 18.736769
F 80.202131 1.286285 15.098599
F 80.202131 9.004006 15.098599
F 80.202131 16.721730 15.098599
F 71.290463 1.286285 15.098598
F 71.290463 9.004005 15.098598
F 71.290463 16.721730 15.098598
F 82.430054 7.717720 18.736770
F 82.430054 15.435443 18.736769
F 66.834640 9.004008 15.098600
F 64.606826 7.717702 18.736782
F 64.606826 15.435425 18.736782
F 66.834640 1.286287 15.098600
F 73.518388 7.717720 18.736769
F 73.518388 15.435443 18.736769
F 84.657962 16.721730 15.098599
F 82.430045 5.145146 15.098599
F 82.430045 12.862868 15.098599
F 64.606836 5.145166 15.098614
F 64.606836 12.862889 15.098614
F 73.518380 5.145145 15.098599
F 73.518380 12.862867 15.098599
F 82.430053 5.145146 17.827227
F 82.430053 12.862868 17.827227
F 64.606825 5.145164 17.827215
F 64.606825 12.862886 17.827215
F 73.518387 5.145145 17.827227
F 73.518387 12.862867 17.827227
F 82.430047 7.717720 21.465397
F 82.430047 15.435443 21.465397
F 84.657962 9.004006 15.098599
F 64.606800 7.717705 21.465388
F 64.606800 15.435428 21.465388
F 84.657962 1.286285 15.098599
F 73.518381 7.717720 21.465398
F 73.518381 15.435443 21.465398
F 75.746304 11.576581 18.736769
F 84.657970 1.286285 17.827227
F 84.657970 9.004006 17.827227
F 84.657970 16.721730 17.827227
F 66.834646 1.286287 17.827226
F 66.834646 9.004008 17.827226
F 66.834646 16.721732 17.827226
F 75.746305 1.286285 17.827227
F 75.746305 9.004006 17.827227
F 75.746305 16.721730 17.827227
F 84.657961 3.858860 21.465397
F 84.657961 11.576581 21.465397
F 66.834635 3.858859 21.465397
F 66.834635 11.576580 21.465397
F 75.746297 3.858860 21.465397
F 75.746297 11.576581 21.465398
F 84.657968 3.858860 18.736770
F 84.657968 11.576581 18.736769
F 66.834645 3.858858 18.736771
F 66.834645 11.576580 18.736771
F 75.746305 3.858860 18.736769
F 80.202138 1.286285 25.103568
F 80.202138 9.004006 25.103568
F 80.202138 16.721730 25.103568
F 71.290471 1.286285 25.103568
F 71.290471 9.004005 25.103568
F 71.290471 16.721730 25.103568
F 80.202130 3.858860 28.741738
F 80.202130 11.576581 28.741739
F 71.290462 3.858860 28.741739
F 71.290462 11.576581 28.741739
F 80.202137 3.858860 26.013111
F 80.202137 11.576581 26.013111
F 71.290470 3.858860 26.013111
F 71.290470 11.576581 26.013110
F 80.202131 1.286285 22.374940
F 80.202131 9.004006 22.374940
F 80.202131 16.721730 22.374940
F 71.290463 1.286285 22.374940
F 71.290463 9.004006 22.374940
F 71.290463 16.721730 22.374940
F 82.430054 7.717720 26.013111
F 82.430054 15.435443 26.013111
F 77.974215 15.435443 43.294420
F 64.606790 7.717709 26.013119
F 64.606790 15.435431 26.013119
F 77.974215 7.717720 43.294420
F 73.518388 7.717720 26.013111
F 73.518388 15.435443 26.013110
F 69.062545 15.435443 43.294420
F 82.430045 5.145146 22.374940
F 82.430045 12.862868 22.374940
F 64.606798 5.145160 22.374951
F 64.606798 12.862882 22.374950
F 73.518380 5.145145 22.374940
F 73.518380 12.862867 22.374940
F 82.430053 5.145146 25.103568
F 82.430053 12.862868 25.103568
F 64.606789 5.145157 25.103560
F 64.606789 12.862880 25.103561
F 73.518387 5.145145 25.103568
F 73.518387 12.862867 25.103568
F 82.430047 7.717720 28.741738
F 82.430047 15.435443 28.741739
F 69.062545 7.717720 43.294420
F 64.606766 7.717711 28.741733
F 64.606766 15.435434 28.741733
F 77.974221 12.862867 39.656249
F 73.518381 7.717720 28.741739
F 73.518381 15.435443 28.741739
F 77.974221 5.145145 39.656249
F 84.657970 1.286285 25.103568
F 84.657970 9.004006 25.103568
F 84.657970 16.721730 25.103568
F 66.834642 1.286286 25.103567
F 66.834643 9.004007 25.103568
F 66.834642 16.721731 25.103567
F 75.746305 1.286285 25.103568
F 75.746305 9.004006 25.103568
F 75.746305 16.721730 25.103568
F 84.657961 3.858860 28.741738
F 84.657961 11.576581 28.741738
F 66.834632 3.858859 28.741738
F 66.834632 11.576580 28.741738
F 75.746297 3.858860 28.741739
F 75.746297 11.576581 28.741739
F 84.657969 3.858860 26.013111
F 84.657968 11.576581 26.013111
F 66.834641 3.858859 26.013112
F 66.834641 11.576580 26.013111
F 75.746304 3.858860 26.013111
F 75.746304 11.576581 26.013111
F 84.657962 1.286285 22.374940
F 84.657962 9.004006 22.374940
F 84.657962 16.721730 22.374940
F 66.834636 1.286286 22.374941
F 66.834636 9.004007 22.374941
F 66.834636 16.721731 22.374941
F 75.746298 1.286285 22.374940
F 75.746298 9.004006 22.374940
F 75.746298 16.721730 22.374940
F 69.062554 7.717720 26.013111
F 69.062553 15.435443 26.013110
F 69.062552 12.862867 39.656250
F 77.974222 7.717720 26.013111
F 77.974222 15.435443 26.013111
F 69.062552 5.145145 39.656249
F 69.062545 5.145145 22.374940
F 69.062545 12.862867 22.374940
F 77.974214 5.145145 22.374940
F 77.974214 12.862867 22.374940
F 69.062552 5.145145 25.103568
F 69.062552 12.862867 25.103568
F 77.974221 5.145145 25.103568
F 77.974221 12.862867 25.103568
F 69.062546 7.717720 28.741739
F 69.062546 15.435443 28.741739
F 77.974214 12.862867 36.927621
F 77.974215 7.717720 28.741739
F 77.974215 15.435443 28.741739
F 77.974214 5.145145 36.927622
F 80.202138 1.286285 32.379909
F 80.202138 9.004006 32.379909
F 80.202138 16.721730 32.379909
F 71.290471 1.286285 32.379909
F 71.290471 9.004006 32.379909
F 71.290471 16.721730 32.379909
F 80.202130 3.858860 36.018079
F 80.202130 11.576581 36.018079
F 71.290462 3.858860 36.018079
F 71.290462 11.576581 36.018079
F 80.202137 3.858860 33.289451
F 80.202137 11.576581 33.289451
F 71.290470 3.858860 33.289451
F 71.290470 11.576581 33.289451
F 80.202131 1.286285 29.651281
F 80.202131 9.004006 29.651281
F 80.202131 16.721730 29.651281
F 71.290463 1.286285 29.651281
F 71.290463 9.004006 29.651281
F 71.290463 16.721730 29.651281
F 82.430054 7.717720 33.289451
F 82.430054 15.435443 33.289451
F 69.062544 12.862867 36.927621
F 64.606757 7.717714 33.289456
F 64.606757 15.435437 33.289456
F 69.062544 5.145145 36.927621
F 73.518388 7.717720 33.289451
F 73.518388 15.435443 33.289451
F 77.974222 15.435443 40.565792
F 82.430045 5.145146 29.651281
F 82.430045 12.862868 29.651281
F 64.606763 5.145154 29.651287
F 64.606763 12.862876 29.651287
F 73.518380 5.145145 29.651281
F 73.518380 12.862867 29.651281
F 82.430053 5.145146 32.379909
F 82.430053 12.862868 32.379909
F 64.606757 5.145152 32.379905
F 64.606757 12.862874 32.379905
F 73.518387 5.145145 32.379909
F 73.518387 12.862867 32.379909
F 82.430047 7.717720 36.018079
F 82.430047 15.435443 36.018079
F 77.974222 7.717720 40.565792
F 64.606736 7.717716 36.018077
F 64.606736 15.435439 36.018077
F 69.062553 15.435443 40.565792
F 73.518381 7.717720 36.018079
F 73.518381 15.435443 36.018079
F 69.062553 7.717720 40.565792
F 84.657970 1.286285 32.379908
F 84.657970 9.004006 32.379909
F 84.657970 16.721730 32.379909
F 66.834639 1.286286 32.379909
F 66.834639 9.004007 32.379909
F 66.834639 16.721731 32.379909
F 75.746305 1.286285 32.379909
F 75.746305 9.004006 32.379909
F 75.746305 16.721730 32.379909
F 84.657961 3.858860 36.018079
F 84.657961 11.576581 36.018079
F 66.834629 3.858860 36.018079
F 66.834629 11.576581 36.018079
F 75.746297 3.858860 36.018079
F 75.746297 11.576581 36.018079
F 84.657969 3.858860 33.289451
F 84.657969 11.576581 33.289451
F 66.834638 3.858860 33.289452
F 66.834638 11.576581 33.289451
F 75.746305 3.858860 33.289451
F 75.746304 11.576581 33.289451
F 84.657962 1.286285 29.651281
F 84.657962 9.004006 29.651281
F 84.657962 16.721730 29.651281
F 66.834633 1.286286 29.651282
F 66.834633 9.004007 29.651282
F 66.834633 16.721731 29.651281
F 75.746298 1.286285 29.651281
F 75.746298 9.004006 29.651281
F 75.746298 16.721730 29.651281
F 69.062553 7.717720 33.289451
F 69.062553 15.435443 33.289451
F 75.746298 16.721730 36.927621
F 77.974222 7.717720 33.289451
F 77.974222 15.435443 33.289451
F 75.746298 9.004006 36.927622
F 69.062544 5.145145 29.651281
F 69.062544 12.862867 29.651281
F 77.974214 5.145145 29.651281
F 77.974214 12.862867 29.651281
F 69.062552 5.145145 32.379909
F 69.062552 12.862867 32.379909
F 77.974221 5.145145 32.379909
F 77.974221 12.862867 32.379909
F 69.062545 7.717720 36.018079
F 69.062545 15.435443 36.018079
F 75.746298 1.286285 36.927621
F 77.974215 7.717720 36.018079
F 77.974215 15.435443 36.018079
F 66.834630 16.721730 36.927622
F 80.202138 1.286285 39.656249
F 80.202138 9.004006 39.656249
F 80.202138 16.721730 39.656249
F 71.290471 1.286285 39.656250
F 71.290471 9.004006 39.656250
F 71.290471 16.721730 39.656250
F 80.202130 3.858860 43.294420
F 80.202130 11.576581 43.294420
F 71.290462 3.858860 43.294420
F 71.290462 11.576581 43.294421
F 80.202137 3.858860 40.565792
F 80.202137 11.576581 40.565792
F 71.290470 3.858860 40.565792
F 71.290470 11.576581 40.565792
F 80.202131 1.286285 36.927622
F 80.202131 9.004006 36.927621
F 80.202131 16.721730 36.927621
F 71.290463 1.286285 36.927621
F 71.290463 9.004006 36.927621
F 71.290463 16.721730 36.927621
F 82.430054 7.717720 40.565792
F 82.430054 15.435443 40.565792
F 66.834630 9.004006 36.927622
F 64.606729 7.717718 40.565794
F 64.606729 15.435441 40.565793
F 66.834630 1.286285 36.927622
F 73.518388 7.717720 40.565792
F 73.518388 15.435443 40.565792
F 84.657962 16.721730 36.927621
F 82.430045 5.145146 36.927622
F 82.430045 12.862868 36.927621
F 64.606733 5.145149 36.927624
F 64.606733 12.862871 36.927624
F 73.518380 5.145145 36.927621
F 73.518380 12.862867 36.927621
F 82.430053 5.145146 39.656249
F 82.430053 12.862868 39.656249
F 64.606732 5.145147 39.656243
F 64.606732 12.862869 39.656243
F 73.518387 5.145145 39.656249
F 73.518387 12.862867 39.656250
F 82.430047 7.717720 43.294420
F 82.430047 15.435443 43.294420
F 84.657962 9.004006 36.927622
F 64.606734 7.717714 43.294416
F 64.606734 15.435437 43.294417
F 84.657962 1.286285 36.927622
F 73.518381 7.717720 43.294420
F 73.518381 15.435443 43.294420
F 75.746304 11.576581 40.565792
F 84.657970 1.286286 39.656249
F 84.657970 9.004006 39.656249
F 84.657970 16.721730 39.656249
F 66.834637 1.286285 39.656249
F 66.834637 9.004006 39.656249
F 66.834637 16.721730 39.656250
F 75.746305 1.286285 39.656249
F 75.746305 9.004006 39.656250
F 75.746305 16.721730 39.656250
F 84.657961 3.858860 43.294420
F 84.657961 11.576581 43.294420
F 66.834646 3.858857 43.294417
F 66.834646 11.576578 43.294418
F 75.746297 3.858860 43.294420
F 75.746297 11.576581 43.294420
F 84.657969 3.858860 40.565792
F 84.657968 11.576581 40.565792
F 66.834636 3.858860 40.565792
F 66.834636 11.576581 40.565792
F 75.746304 3.858860 40.565792
F 80.202138 24.439453 3.274545
F 80.202138 32.157174 3.274545
F 71.290471 24.439453 3.274545
F 71.290471 32.157173 3.274545
F 80.202130 27.012027 6.912715
F 80.202130 34.729748 6.912716
F 80.202130 19.294305 6.912716
F 71.290462 27.012028 6.912716
F 71.290462 34.729749 6.912716
F 71.290462 19.294306 6.912716
F 80.202137 27.012028 4.184088
F 80.202137 34.729749 4.184088
F 80.202137 19.294305 4.184088
F 71.290470 27.012028 4.184088
F 71.290470 34.729749 4.184088
F 71.290470 19.294306 4.184088
F 80.202131 24.439453 0.545917
F 80.202131 32.157174 0.545917
F 71.290463 24.439453 0.545917
F 71.290463 32.157173 0.545917
F 82.430054 30.870888 4.184088
F 82.430054 23.153167 4.184088
F 64.606904 30.870855 4.184105
F 64.606904 23.153134 4.184105
F 73.518388 30.870888 4.184088
F 73.518388 23.153167 4.184088
F 82.430045 28.298313 0.545917
F 82.430045 20.580592 0.545917
F 64.606902 28.298345 0.545939
F 64.606901 20.580624 0.545939
F 73.518380 28.298313 0.545917
F 73.518380 20.580592 0.545917
F 82.430053 28.298314 3.274545
F 82.430053 20.580592 3.274545
F 64.606906 28.298345 3.274524
F 64.606906 20.580624 3.274524
F 73.518387 28.298313 3.274545
F 73.518387 20.580592 3.274545
F 82.430047 30.870888 6.912716
F 82.430047 23.153167 6.912716
F 64.606879 30.870859 6.912697
F 64.606878 23.153138 6.912697
F 73.518381 30.870888 6.912716
F 73.518381 23.153167 6.912716
F 84.657970 24.439453 3.274545
F 84.657970 32.157174 3.274545
F 66.834655 24.439456 3.274543
F 66.834655 32.157177 3.274543
F 75.746305 24.439453 3.274545
F 75.746305 32.157173 3.274545
F 84.657961 27.012027 6.912716
F 84.657961 34.729748 6.912716
F 84.657961 19.294305 6.912716
F 66.834643 27.012025 6.912714
F 66.834643 34.729746 6.912714
F 66.834643 19.294303 6.912714
F 75.746297 27.012028 6.912716
F 75.746297 34.729749 6.912716
F 75.746297 19.294306 6.912716
F 84.657968 27.012028 4.184088
F 84.657969 34.729749 4.184088
F 84.657969 19.294305 4.184088
F 66.834654 27.012025 4.184090
F 66.834654 34.729746 4.184090
F 66.834654 19.294302 4.184090
F 75.746304 27.012028 4.184088
F 75.746305 34.729749 4.184088
F 75.746304 19.294306 4.184088
F 84.657962 24.439453 0.545917
F 84.657962 32.157174 0.545917
F 66.834630 24.439453 0.545917
F 66.834630 32.157174 0.545917
F 75.746298 24.439453 0.545917
F 75.746298 32.157174 0.545917
F 69.062554 30.870888 4.184088
F 69.062554 23.153167 4.184088
F 77.974222 30.870888 4.184088
F 77.974222 23.153167 4.184088
F 69.062545 28.298313 0.545917
F 69.062546 20.580592 0.545917
F 77.974214 28.298313 0.545917
F 77.974214 20.580592 0.545917
F 69.062553 28.298313 3.274545
F 69.062553 20.580592 3.274545
F 77.974221 28.298313 3.274545
F 77.974221 20.580592 3.274545
F 69.062546 30.870888 6.912716
F 69.062547 23.153167 6.912716
F 77.974215 30.870888 6.912716
F 77.974215 23.153167 6.912716
F 80.202138 24.439453 10.550886
F 80.202138 32.157174 10.550886
F 71.290471 24.439453 10.550886
F 71.290471 32.157173 10.550886
F 80.202130 27.012028 14.189056
F 80.202130 34.729748 14.189056
F 80.202130 19.294305 14.189056
F 71.290462 27.012028 14.189056
F 71.290462 34.729749 14.189057
F 71.290462 19.294306 14.189057
F 80.202137 27.012028 11.460428
F 80.202137 34.729749 11.460428
F 80.202137 19.294305 11.460428
F 71.290470 27.012028 11.460428
F 71.290470 34.729749 11.460428
F 71.290470 19.294306 11.460428
F 80.202131 24.439453 7.822258
F 80.202131 32.157174 7.822258
F 71.290463 24.439453 7.822258
F 71.290463 32.157173 7.822258
F 82.430054 30.870888 11.460428
F 82.430054 23.153167 11.460429
F 64.606865 30.870863 11.460446
F 64.606865 23.153143 11.460446
F 73.518388 30.870888 11.460428
F 73.518388 23.153167 11.460428
F 82.430045 28.298313 7.822258
F 82.430045 20.580592 7.822258
F 64.606877 28.298341 7.822278
F 64.606876 20.580620 7.822278
F 73.518380 28.298313 7.822258
F 73.518380 20.580592 7.822258
F 82.430053 28.298314 10.550886
F 82.430053 20.580593 10.550886
F 64.606865 28.298338 10.550870
F 64.606865 20.580617 10.550870
F 73.518387 28.298313 10.550886
F 73.518387 20.580592 10.550886
F 82.430047 30.870888 14.189056
F 82.430047 23.153167 14.189056
F 64.606838 30.870866 14.189043
F 64.606838 23.153145 14.189043
F 73.518381 30.870888 14.189056
F 73.518381 23.153167 14.189057
F 84.657970 24.439453 10.550886
F 84.657970 32.157174 10.550886
F 66.834650 24.439455 10.550884
F 66.834650 32.157176 10.550884
F 75.746305 24.439453 10.550886
F 75.746305 32.157173 10.550886
F 84.657961 27.012027 14.189056
F 84.657961 34.729748 14.189056
F 84.657961 19.294305 14.189056
F 66.834639 27.012026 14.189055
F 66.834639 34.729747 14.189055
F 66.834639 19.294304 14.189055
F 75.746297 27.012028 14.189056
F 75.746297 34.729749 14.189056
F 75.746297 19.294306 14.189057
F 84.657968 27.012028 11.460429
F 84.657969 34.729749 11.460428
F 84.657969 19.294305 11.460428
F 66.834649 27.012025 11.460430
F 66.834649 34.729746 11.460430
F 66.834649 19.294303 11.460430
F 75.746304 27.012028 11.460428
F 75.746305 34.729749 11.460428
F 75.746304 19.294306 11.460428
F 84.657962 24.439453 7.822259
F 84.657962 32.157174 7.822258
F 66.834645 24.439456 7.822260
F 66.834645 32.157176 7.822260
F 75.746298 24.439453 7.822258
F 75.746298 32.157174 7.822258
F 69.062554 30.870888 11.460428
F 69.062554 23.153167 11.460428
F 77.974222 30.870888 11.460428
F 77.974222 23.153167 11.460428
F 69.062545 28.298313 7.822258
F 69.062545 20.580592 7.822258
F 77.974214 28.298313 7.822258
F 77.974214 20.580592 7.822258
F 69.062553 28.298313 10.550886
F 69.062553 20.580592 10.550886
F 77.974221 28.298313 10.550886
F 77.974221 20.580592 10.550886
F 69.062546 30.870888 14.189056
F 69.062546 23.153167 14.189056
F 77.974215 30.870888 14.189056
F 77.974215 23.153167 14.189056
F 80.202138 24.439453 17.827227
F 80.202138 32.157174 17.827227
F 71.290471 24.439453 17.827227
F 71.290471 32.157173 17.827227
F 80.202130 27.012028 21.465397
F 80.202130 34.729748 21.465397
F 80.202130 19.294305 21.465397
F 71.290462 27.012028 21.465397
F 71.290462 34.729749 21.465398
F 71.290462 19.294306 21.465398
F 80.202137 27.012028 18.736770
F 80.202137 34.729749 18.736769
F 80.202137 19.294305 18.736769
F 71.290470 27.012028 18.736769
F 71.290470 34.729749 18.736769
F 71.290470 19.294306 18.736769
F 80.202131 24.439453 15.098599
F 80.202131 32.157174 15.098599
F 71.290463 24.439453 15.098598
F 71.290463 32.157173 15.098598
F 82.430054 30.870888 18.736770
F 82.430054 23.153167 18.736769
F 64.606826 30.870870 18.736782
F 64.606826 23.153149 18.736782
F 73.518388 30.870888 18.736769
F 73.518388 23.153167 18.736769
F 82.430045 28.298313 15.098599
F 82.430045 20.580592 15.098599
F 64.606836 28.298334 15.098614
F 64.606835 20.580613 15.098614
F 73.518380 28.298313 15.098599
F 73.518380 20.580592 15.098599
F 82.430053 28.298314 17.827227
F 82.430053 20.580592 17.827227
F 64.606825 28.298331 17.827215
F 64.606825 20.580610 17.827215
F 73.518387 28.298313 17.827227
F 73.518387 20.580592 17.827227
F 82.430047 30.870888 21.465397
F 82.430047 23.153167 21.465397
F 64.606800 30.870873 21.465388
F 64.606800 23.153152 21.465388
F 73.518381 30.870888 21.465398
F 73.518381 23.153168 21.465398
F 84.657970 24.439453 17.827227
F 84.657970 32.157174 17.827227
F 66.834646 24.439455 17.827226
F 66.834646 32.157175 17.827226
F 75.746305 24.439453 17.827227
F 75.746305 32.157173 17.827227
F 84.657961 27.012027 21.465397
F 84.657961 34.729748 21.465397
F 84.657961 19.294305 21.465397
F 66.834635 27.012026 21.465397
F 66.834635 34.729747 21.465397
F 66.834635 19.294304 21.465397
F 75.746297 27.012028 21.465397
F 75.746297 34.729749 21.465398
F 75.746297 19.294306 21.465398
F 84.657968 27.012028 18.736770
F 84.657969 34.729749 18.736769
F 84.657969 19.294305 18.736769
F 66.834645 27.012026 18.736771
F 66.834645 34.729747 18.736771
F 66.834645 19.294304 18.736770
F 75.746304 27.012028 18.736769
F 75.746304 34.729749 18.736769
F 75.746304 19.294306 18.736769
F 84.657962 24.439453 15.098599
F 84.657962 32.157174 15.098599
F 66.834640 24.439455 15.098600
F 66.834640 32.157176 15.098600
F 75.746298 24.439453 15.098599
F 75.746298 32.157174 15.098599
F 69.062554 30.870888 18.736769
F 69.062554 23.153167 18.736769
F 77.974222 30.870888 18.736770
F 77.974222 23.153167 18.736769
F 69.062545 28.298313 15.098599
F 69.062545 20.580592 15.098598
F 77.974214 28.298313 15.098599
F 77.974214 20.580592 15.098599
F 69.062553 28.298313 17.827227
F 69.062553 20.580592 17.827227
F 77.974221 28.298313 17.827227
F 77.974221 20.580592 17.827227
F 69.062546 30.870888 21.465398
F 69.062546 23.153167 21.465398
F 77.974215 30.870888 21.465397
F 77.974215 23.153167 21.465397
F 80.202138 24.439453 25.103568
F 80.202138 32.157174 25.103568
F 71.290471 24.439453 25.103568
F 71.290471 32.157173 25.103568
F 80.202130 27.012028 28.741738
F 80.202130 34.729748 28.741739
F 80.202130 19.294305 28.741739
F 71.290462 27.012028 28.741739
F 71.290462 34.729749 28.741739
F 71.290462 19.294306 28.741739
F 80.202137 27.012028 26.013111
F 80.202137 34.729749 26.013111
F 80.202137 19.294305 26.013111
F 71.290470 27.012028 26.013111
F 71.290470 34.729749 26.013110
F 71.290470 19.294306 26.013111
F 80.202131 24.439453 22.374940
F 80.202131 32.157174 22.374940
F 71.290463 24.439453 22.374940
F 71.290463 32.157173 22.374940
F 82.430054 30.870888 26.013111
F 82.430054 23.153167 26.013111
F 64.606789 30.870876 26.013119
F 64.606789 23.153156 26.013119
F 73.518388 30.870888 26.013111
F 73.518388 23.153167 26.013111
F 82.430045 28.298313 22.374940
F 82.430045 20.580592 22.374940
F 64.606798 28.298327 22.374951
F 64.606798 20.580606 22.374951
F 73.518380 28.298313 22.374940
F 73.518380 20.580592 22.374940
F 82.430053 28.298314 25.103568
F 82.430053 20.580592 25.103568
F 64.606789 28.298325 25.103560
F 64.606789 20.580604 25.103561
F 73.518387 28.298313 25.103568
F 73.518387 20.580592 25.103568
F 82.430047 30.870888 28.741738
F 82.430047 23.153167 28.741738
F 64.606766 30.870879 28.741733
F 64.606766 23.153158 28.741733
F 73.518381 30.870888 28.741739
F 73.518381 23.153168 28.741739
F 84.657970 24.439453 25.103568
F 84.657970 32.157174 25.103568
F 66.834643 24.439454 25.103567
F 66.834642 32.157175 25.103567
F 75.746305 24.439453 25.103568
F 75.746305 32.157173 25.103568
F 84.657961 27.012028 28.741738
F 84.657961 34.729748 28.741738
F 84.657961 19.294305 28.741738
F 66.834632 27.012027 28.741738
F 66.834632 34.729748 28.741738
F 66.834632 19.294305 28.741738
F 75.746297 27.012028 28.741739
F 75.746297 34.729749 28.741739
F 75.746297 19.294306 28.741739
F 84.657969 27.012028 26.013111
F 84.657969 34.729749 26.013111
F 84.657969 19.294305 26.013111
F 66.834641 27.012027 26.013112
F 66.834641 34.729748 26.013111
F 66.834641 19.294305 26.013111
F 75.746304 27.012028 26.013111
F 75.746304 34.729749 26.013111
F 75.746304 19.294306 26.013110
F 84.657962 24.439453 22.374940
F 84.657962 32.157174 22.374940
F 66.834636 24.439454 22.374941
F 66.834636 32.157175 22.374941
F 75.746298 24.439453 22.374940
F 75.746298 32.157173 22.374940
F 69.062554 30.870888 26.013111
F 69.062553 23.153167 26.013111
F 77.974222 30.870888 26.013111
F 77.974222 23.153167 26.013111
F 69.062545 28.298313 22.374940
F 69.062545 20.580592 22.374940
F 77.974214 28.298313 22.374940
F 77.974214 20.580592 22.374940
F 69.062552 28.298313 25.103568
F 69.062552 20.580592 25.103568
F 77.974221 28.298313 25.103568
F 77.974221 20.580592 25.103568
F 69.062546 30.870888 28.741739
F 69.062546 23.153167 28.741739
F 77.974215 30.870888 28.741739
F 77.974215 23.153167 28.741738
F 80.202138 24.439453 32.379909
F 80.202138 32.157174 32.379909
F 71.290471 24.439452 32.379909
F 71.290471 32.157173 32.379909
F 80.202130 27.012027 36.018079
F 80.202130 34.729749 36.018079
F 80.202130 19.294305 36.018079
F 71.290462 27.012028 36.018079
F 71.290462 34.729749 36.018079
F 71.290462 19.294306 36.018079
F 80.202137 27.012028 33.289451
F 80.202137 34.729749 33.289451
F 80.202137 19.294305 33.289451
F 71.290470 27.012028 33.289451
F 71.290470 34.729749 33.289451
F 71.290470 19.294306 33.289451
F 80.202131 24.439453 29.651281
F 80.202131 32.157174 29.651281
F 71.290463 24.439453 29.651281
F 71.290463 32.157173 29.651281
F 82.430054 30.870888 33.289451
F 82.430054 23.153167 33.289451
F 64.606757 30.870882 33.289456
F 64.606757 23.153161 33.289456
F 73.518388 30.870888 33.289451
F 73.518388 23.153167 33.289451
F 82.430045 28.298313 29.651281
F 82.430045 20.580592 29.651281
F 64.606763 28.298322 29.651287
F 64.606763 20.580601 29.651287
F 73.518380 28.298313 29.651281
F 73.518380 20.580592 29.651281
F 82.430053 28.298314 32.379909
F 82.430053 20.580592 32.379909
F 64.606757 28.298320 32.379905
F 64.606757 20.580599 32.379905
F 73.518387 28.298313 32.379909
F 73.518387 20.580592 32.379909
F 82.430047 30.870888 36.018079
F 82.430047 23.153167 36.018079
F 64.606736 30.870883 36.018077
F 64.606736 23.153163 36.018077
F 73.518381 30.870888 36.018079
F 73.518381 23.153168 36.018079
F 84.657970 24.439453 32.379908
F 84.657970 32.157174 32.379909
F 66.834639 24.439453 32.379909
F 66.834639 32.157174 32.379909
F 75.746305 24.439453 32.379909
F 75.746305 32.157173 32.379909
F 84.657961 27.012027 36.018079
F 84.657961 34.729748 36.018079
F 84.657961 19.294305 36.018079
F 66.834629 27.012027 36.018079
F 66.834629 34.729749 36.018079
F 66.834629 19.294305 36.018079
F 75.746297 27.012028 36.018079
F 75.746297 34.729749 36.018079
F 75.746297 19.294306 36.018079
F 84.657969 27.012028 33.289451
F 84.657969 34.729749 33.289451
F 84.657969 19.294305 33.289451
F 66.834638 27.012027 33.289452
F 66.834638 34.729748 33.289451
F 66.834638 19.294305 33.289452
F 75.746304 27.012028 33.289451
F 75.746304 34.729749 33.289451
F 75.746304 19.294306 33.289451
F 84.657962 24.439453 29.651281
F 84.657962 32.157174 29.651281
F 66.834633 24.439454 29.651282
F 66.834633 32.157174 29.651282
F 75.746298 24.439453 29.651281
F 75.746298 32.157173 29.651281
F 69.062553 30.870888 33.289451
F 69.062553 23.153167 33.289451
F 77.974222 30.870888 33.289451
F 77.974222 23.153167 33.289451
F 69.062544 28.298313 29.651281
F 69.062544 20.580592 29.651281
F 77.974214 28.298313 29.651281
F 77.974214 20.580592 29.651281
F 69.062552 28.298313 32.379909
F 69.062552 20.580592 32.379909
F 77.974221 28.298313 32.379909
F 77.974221 20.580592 32.379909
F 69.062545 30.870888 36.018079
F 69.062545 23.153167 36.018079
F 77.974215 30.870888 36.018079
F 77.974215 23.153167 36.018079
F 80.202138 24.439453 39.656249
F 80.202138 32.157174 39.656249
F 71.290471 24.439453 39.656250
F 71.290471 32.157173 39.656250
F 80.202130 27.012028 43.294420
F 80.202130 34.729748 43.294420
F 80.202130 19.294305 43.294420
F 71.290462 27.012028 43.294420
F 71.290462 34.729749 43.294421
F 71.290462 19.294306 43.294420
F 80.202137 27.012028 40.565792
F 80.202137 34.729749 40.565792
F 80.202137 19.294305 40.565792
F 71.290470 27.012028 40.565792
F 71.290470 34.729749 40.565792
F 71.290470 19.294306 40.565792
F 80.202131 24.439453 36.927622
F 80.202131 32.157174 36.927622
F 71.290463 24.439453 36.927621
F 71.290463 32.157173 36.927621
F 82.430054 30.870888 40.565792
F 82.430054 23.153167 40.565792
F 64.606729 30.870886 40.565794
F 64.606729 23.153165 40.565793
F 73.518388 30.870888 40.565792
F 73.518388 23.153167 40.565792
F 82.430045 28.298313 36.927622
F 82.430045 20.580592 36.927622
F 64.606733 28.298317 36.927624
F 64.606733 20.580596 36.927624
F 73.518380 28.298313 36.927621
F 73.518380 20.580592 36.927621
F 82.430053 28.298314 39.656249
F 82.430053 20.580592 39.656249
F 64.606732 28.298315 39.656243
F 64.606732 20.580594 39.656243
F 73.518387 28.298313 39.656249
F 73.518387 20.580592 39.656250
F 82.430047 30.870888 43.294420
F 82.430047 23.153167 43.294420
F 64.606734 30.870882 43.294416
F 64.606734 23.153161 43.294417
F 73.518381 30.870888 43.294420
F 73.518381 23.153167 43.294420
F 84.657970 24.439453 39.656249
F 84.657970 32.157174 39.656249
F 66.834637 24.439453 39.656249
F 66.834637 32.157174 39.656249
F 75.746305 24.439453 39.656249
F 75.746305 32.157173 39.656250
F 84.657961 27.012027 43.294420
F 84.657961 34.729748 43.294420
F 84.657961 19.294305 43.294420
F 66.834646 27.012025 43.294417
F 66.834646 34.729746 43.294418
F 66.834646 19.294303 43.294418
F 75.746297 27.012028 43.294420
F 75.746297 34.729749 43.294420
F 75.746297 19.294306 43.294420
F 84.657969 27.012028 40.565792
F 84.657969 34.729749 40.565792
F 84.657969 19.294305 40.565792
F 66.834636 27.012028 40.565792
F 66.834636 34.729749 40.565792
F 66.834636 19.294306 40.565792
F 75.746304 27.012028 40.565792
F 75.746304 34.729749 40.565792
F 75.746304 19.294306 40.565792
F 84.657962 24.439453 36.927622
F 84.657962 32.157174 36.927622
F 66.834630 24.439453 36.927622
F 66.834630 32.157174 36.927621
F 75.746298 24.439453 36.927621
F 75.746298 32.157173 36.927622
F 69.062553 30.870888 40.565792
F 69.062553 23.153167 40.565792
F 77.974222 30.870888 40.565792
F 77.974222 23.153167 40.565792
F 69.062544 28.298313 36.927621
F 69.062544 20.580592 36.927621
F 77.974214 28.298313 36.927621
F 77.974214 20.580592 36.927621
F 69.062552 28.298313 39.656249
F 69.062552 20.580592 39.656250
F 77.974221 28.298313 39.656249
F 77.974221 20.580592 39.656250
F 69.062545 30.870888 43.294420
F 69.062545 23.153167 43.294420
F 77.974215 30.870888 43.294420
F 77.974215 23.153167 43.294420
F 80.202138 47.592621 3.274545
F 80.202138 39.874898 3.274545
F 71.290471 47.592620 3.274545
F 71.290471 39.874897 3.274546
F 80.202130 50.165195 6.912715
F 80.202130 42.447473 6.912716
F 71.290462 50.165196 6.912716
F 71.290462 42.447474 6.912716
F 80.202137 50.165195 4.184088
F 80.202137 42.447473 4.184088
F 71.290470 50.165196 4.184088
F 71.290470 42.447473 4.184088
F 80.202131 47.592621 0.545917
F 80.202131 39.874898 0.545917
F 71.290463 47.592620 0.545917
F 71.290463 39.874897 0.545917
F 82.430054 38.588611 4.184088
F 82.430054 46.306335 4.184088
F 64.606904 38.588578 4.184105
F 64.606904 46.306302 4.184105
F 73.518388 38.588611 4.184088
F 73.518388 46.306335 4.184088
F 82.430045 51.451481 0.545917
F 82.430045 36.016036 0.545917
F 82.430045 43.733760 0.545917
F 64.606902 51.451513 0.545939
F 64.606902 36.016068 0.545939
F 64.606902 43.733792 0.545939
F 73.518380 51.451480 0.545917
F 73.518380 36.016035 0.545917
F 73.518380 43.733759 0.545917
F 82.430053 51.451481 3.274545
F 82.430053 36.016036 3.274545
F 82.430053 43.733760 3.274545
F 64.606906 51.451513 3.274524
F 64.606906 36.016068 3.274524
F 64.606906 43.733792 3.274524
F 73.518387 51.451480 3.274545
F 73.518387 36.016035 3.274546
F 73.518387 43.733759 3.274545
F 82.430047 38.588611 6.912716
F 82.430047 46.306335 6.912716
F 64.606879 38.588582 6.912697
F 64.606879 46.306306 6.912697
F 73.518381 38.588611 6.912716
F 73.518381 46.306335 6.912716
F 84.657970 47.592621 3.274545
F 84.657970 39.874898 3.274545
F 66.834655 47.592624 3.274543
F 66.834655 39.874901 3.274543
F 75.746305 47.592620 3.274545
F 75.746305 39.874897 3.274545
F 84.657961 50.165195 6.912716
F 84.657961 42.447473 6.912716
F 66.834643 50.165193 6.912714
F 66.834643 42.447471 6.912714
F 75.746297 50.165195 6.912716
F 75.746297 42.447473 6.912716
F 84.657968 50.165195 4.184088
F 84.657969 42.447473 4.184088
F 66.834654 50.165192 4.184090
F 66.834654 42.447470 4.184090
F 75.746305 50.165195 4.184088
F 75.746304 42.447473 4.184088
F 84.657962 47.592621 0.545917
F 84.657962 39.874898 0.545917
F 66.834630 47.592621 0.545917
F 66.834630 39.874898 0.545917
F 75.746298 47.592620 0.545917
F 75.746298 39.874897 0.545917
F 69.062554 38.588611 4.184088
F 69.062554 46.306335 4.184088
F 77.974222 38.588611 4.184088
F 77.974222 46.306335 4.184088
F 69.062545 51.451481 0.545917
F 69.062545 36.016035 0.545917
F 69.062546 43.733760 0.545917
F 77.974214 51.451481 0.545917
F 77.974214 36.016035 0.545917
F 77.974214 43.733760 0.545917
F 69.062553 51.451481 3.274545
F 69.062553 36.016035 3.274545
F 69.062553 43.733760 3.274546
F 77.974221 51.451481 3.274545
F 77.974221 36.016035 3.274545
F 77.974221 43.733760 3.274545
F 69.062546 38.588611 6.912716
F 69.062546 46.306335 6.912716
F 77.974215 38.588611 6.912716
F 77.974215 46.306335 6.912716
F 80.202138 47.592621 10.550886
F 80.202138 39.874898 10.550886
F 71.290471 47.592620 10.550886
F 71.290471 39.874897 10.550886
F 80.202130 50.165195 14.189056
F 80.202130 42.447473 14.189056
F 71.290462 50.165196 14.189056
F 71.290462 42.447473 14.189057
F 80.202137 50.165195 11.460428
F 80.202137 42.447473 11.460428
F 71.290470 50.165196 11.460428
F 71.290470 42.447473 11.460428
F 80.202131 47.592621 7.822258
F 80.202131 39.874898 7.822258
F 71.290463 47.592620 7.822258
F 71.290463 39.874897 7.822258
F 82.430054 38.588611 11.460428
F 82.430054 46.306335 11.460429
F 64.606865 38.588586 11.460446
F 64.606865 46.306310 11.460446
F 73.518388 38.588611 11.460428
F 73.518388 46.306335 11.460428
F 82.430045 51.451481 7.822258
F 82.430045 36.016036 7.822258
F 82.430045 43.733760 7.822258
F 64.606877 51.451509 7.822278
F 64.606877 36.016064 7.822278
F 64.606877 43.733788 7.822278
F 73.518380 51.451480 7.822258
F 73.518380 36.016035 7.822258
F 73.518380 43.733759 7.822258
F 82.430053 51.451481 10.550886
F 82.430053 36.016036 10.550886
F 82.430053 43.733760 10.550886
F 64.606865 51.451506 10.550870
F 64.606865 36.016060 10.550870
F 64.606865 43.733785 10.550870
F 73.518387 51.451480 10.550886
F 73.518387 36.016035 10.550886
F 73.518387 43.733759 10.550886
F 82.430047 38.588611 14.189056
F 82.430047 46.306335 14.189056
F 64.606838 38.588589 14.189043
F 64.606838 46.306313 14.189043
F 73.518381 38.588611 14.189057
F 73.518381 46.306335 14.189057
F 84.657970 47.592621 10.550886
F 84.657970 39.874898 10.550886
F 66.834650 47.592623 10.550884
F 66.834650 39.874900 10.550885
F 75.746305 47.592620 10.550886
F 75.746305 39.874897 10.550886
F 84.657961 50.165195 14.189056
F 84.657961 42.447473 14.189056
F 66.834639 50.165193 14.189055
F 66.834639 42.447471 14.189055
F 75.746297 50.165195 14.189056
F 75.746297 42.447473 14.189057
F 84.657968 50.165195 11.460429
F 84.657969 42.447473 11.460428
F 66.834649 50.165193 11.460430
F 66.834649 42.447471 11.460430
F 75.746305 50.165195 11.460428
F 75.746304 42.447473 11.460428
F 84.657962 47.592621 7.822259
F 84.657962 39.874898 7.822258
F 66.834645 47.592623 7.822260
F 66.834645 39.874900 7.822260
F 75.746298 47.592620 7.822258
F 75.746298 39.874897 7.822258
F 69.062554 38.588611 11.460428
F 69.062554 46.306335 11.460428
F 77.974222 38.588611 11.460428
F 77.974222 46.306335 11.460428
F 69.062545 51.451481 7.822258
F 69.062545 36.016035 7.822258
F 69.062545 43.733760 7.822258
F 77.974214 51.451481 7.822258
F 77.974214 36.016035 7.822258
F 77.974214 43.733760 7.822258
F 69.062553 51.451481 10.550886
F 69.062553 36.016035 10.550886
F 69.062553 43.733760 10.550886
F 77.974221 51.451481 10.550886
F 77.974221 36.016035 10.550886
F 77.974221 43.733760 10.550886
F 69.062546 38.588611 14.189057
F 69.062546 46.306335 14.189056
F 77.974215 38.588611 14.189056
F 77.974215 46.306335 14.189056
F 80.202138 47.592621 17.827227
F 80.202138 39.874898 17.827227
F 71.290471 47.592620 17.827227
F 71.290471 39.874897 17.827227
F 80.202130 50.165195 21.465397
F 80.202130 42.447473 21.465397
F 71.290462 50.165196 21.465397
F 71.290462 42.447474 21.465398
F 80.202137 50.165195 18.736770
F 80.202137 42.447473 18.736769
F 71.290470 50.165196 18.736769
F 71.290470 42.447473 18.736769
F 80.202131 47.592621 15.098599
F 80.202131 39.874898 15.098599
F 71.290463 47.592620 15.098598
F 71.290463 39.874897 15.098599
F 82.430054 38.588611 18.736769
F 82.430054 46.306335 18.736769
F 64.606826 38.588593 18.736782
F 64.606826 46.306317 18.736782
F 73.518388 38.588611 18.736769
F 73.518388 46.306335 18.736769
F 82.430045 51.451481 15.098599
F 82.430045 36.016036 15.098599
F 82.430045 43.733760 15.098599
F 64.606836 51.451502 15.098614
F 64.606836 36.016056 15.098614
F 64.606835 43.733781 15.098614
F 73.518380 51.451480 15.098599
F 73.518380 36.016035 15.098599
F 73.518380 43.733759 15.098599
F 82.430053 51.451481 17.827227
F 82.430053 36.016036 17.827227
F 82.430053 43.733760 17.827227
F 64.606825 51.451499 17.827215
F 64.606825 36.016054 17.827215
F 64.606825 43.733778 17.827215
F 73.518387 51.451480 17.827227
F 73.518387 36.016035 17.827227
F 73.518387 43.733759 17.827227
F 82.430047 38.588611 21.465397
F 82.430047 46.306335 21.465397
F 64.606800 38.588596 21.465388
F 64.606800 46.306320 21.465388
F 73.518381 38.588611 21.465398
F 73.518381 46.306335 21.465398
F 84.657970 47.592621 17.827227
F 84.657970 39.874898 17.827227
F 66.834646 47.592623 17.827226
F 66.834646 39.874899 17.827226
F 75.746305 47.592620 17.827227
F 75.746305 39.874897 17.827227
F 84.657961 50.165195 21.465397
F 84.657961 42.447473 21.465397
F 66.834635 50.165194 21.465397
F 66.834635 42.447472 21.465397
F 75.746297 50.165195 21.465397
F 75.746297 42.447473 21.465398
F 84.657968 50.165195 18.736770
F 84.657969 42.447473 18.736769
F 66.834645 50.165194 18.736771
F 66.834645 42.447472 18.736770
F 75.746305 50.165195 18.736769
F 75.746304 42.447473 18.736769
F 84.657962 47.592621 15.098599
F 84.657962 39.874898 15.098599
F 66.834640 47.592623 15.098600
F 66.834640 39.874900 15.098600
F 75.746298 47.592620 15.098599
F 75.746298 39.874897 15.098599
F 69.062554 38.588611 18.736769
F 69.062554 46.306335 18.736769
F 77.974222 38.588611 18.736769
F 77.974222 46.306335 18.736769
F 69.062545 51.451481 15.098599
F 69.062545 36.016035 15.098599
F 69.062545 43.733760 15.098598
F 77.974214 51.451481 15.098599
F 77.974214 36.016035 15.098599
F 77.974214 43.733760 15.098599
F 69.062553 51.451481 17.827227
F 69.062553 36.016035 17.827227
F 69.062553 43.733760 17.827227
F 77.974221 51.451481 17.827227
F 77.974221 36.016035 17.827227
F 77.974221 43.733760 17.827227
F 69.062546 38.588611 21.465398
F 69.062546 46.306335 21.465398
F 77.974215 38.588611 21.465398
F 77.974215 46.306335 21.465397
F 80.202138 47.592621 25.103568
F 80.202138 39.874898 25.103568
F 71.290471 47.592620 25.103568
F 71.290471 39.874897 25.103569
F 80.202130 50.165195 28.741738
F 80.202130 42.447473 28.741739
F 71.290462 50.165196 28.741739
F 71.290462 42.447474 28.741739
F 80.202137 50.165195 26.013111
F 80.202137 42.447473 26.013111
F 71.290470 50.165196 26.013111
F 71.290470 42.447473 26.013111
F 80.202131 47.592621 22.374940
F 80.202131 39.874898 22.374940
F 71.290463 47.592620 22.374940
F 71.290463 39.874897 22.374940
F 82.430054 38.588611 26.013111
F 82.430054 46.306335 26.013111
F 64.606790 38.588599 26.013119
F 64.606790 46.306323 26.013119
F 73.518388 38.588611 26.013110
F 73.518388 46.306335 26.013111
F 82.430045 51.451481 22.374940
F 82.430045 36.016036 22.374940
F 82.430045 43.733760 22.374940
F 64.606798 51.451495 22.374951
F 64.606798 36.016050 22.374950
F 64.606798 43.733774 22.374951
F 73.518380 51.451480 22.374940
F 73.518380 36.016035 22.374940
F 73.518380 43.733759 22.374940
F 82.430053 51.451481 25.103568
F 82.430053 36.016036 25.103568
F 82.430053 43.733760 25.103568
F 64.606789 51.451493 25.103560
F 64.606789 36.016047 25.103561
F 64.606789 43.733772 25.103561
F 73.518387 51.451480 25.103568
F 73.518387 36.016035 25.103568
F 73.518387 43.733759 25.103568
F 82.430047 38.588611 28.741739
F 82.430047 46.306335 28.741738
F 64.606766 38.588602 28.741733
F 64.606766 46.306326 28.741733
F 73.518381 38.588611 28.741739
F 73.518381 46.306335 28.741739
F 84.657970 47.592621 25.103568
F 84.657970 39.874898 25.103568
F 66.834642 47.592622 25.103567
F 66.834643 39.874899 25.103567
F 75.746305 47.592620 25.103568
F 75.746305 39.874897 25.103568
F 84.657961 50.165195 28.741738
F 84.657961 42.447473 28.741738
F 66.834632 50.165195 28.741738
F 66.834632 42.447473 28.741738
F 75.746297 50.165195 28.741739
F 75.746297 42.447473 28.741739
F 84.657969 50.165195 26.013111
F 84.657969 42.447473 26.013111
F 66.834641 50.165195 26.013112
F 66.834641 42.447472 26.013111
F 75.746305 50.165195 26.013111
F 75.746304 42.447473 26.013110
F 84.657962 47.592621 22.374940
F 84.657962 39.874898 22.374940
F 66.834636 47.592622 22.374941
F 66.834636 39.874899 22.374941
F 75.746298 47.592620 22.374940
F 75.746298 39.874897 22.374940
F 69.062553 38.588611 26.013110
F 69.062553 46.306335 26.013110
F 77.974222 38.588611 26.013111
F 77.974222 46.306335 26.013111
F 69.062545 51.451480 22.374940
F 69.062545 36.016035 22.374940
F 69.062545 43.733759 22.374940
F 77.974214 51.451481 22.374940
F 77.974214 36.016035 22.374940
F 77.974214 43.733760 22.374940
F 69.062552 51.451481 25.103568
F 69.062552 36.016035 25.103568
F 69.062552 43.733760 25.103568
F 77.974221 51.451481 25.103568
F 77.974221 36.016035 25.103568
F 77.974221 43.733760 25.103568
F 69.062546 38.588611 28.741739
F 69.062546 46.306335 28.741739
F 77.974215 38.588611 28.741739
F 77.974215 46.306335 28.741739
F 80.202138 47.592621 32.379909
F 80.202138 39.874898 32.379909
F 71.290471 47.592620 32.379909
F 71.290471 39.874897 32.379909
F 80.202130 50.165195 36.018079
F 80.202130 42.447473 36.018079
F 71.290462 50.165196 36.018079
F 71.290462 42.447474 36.018079
F 80.202137 50.165195 33.289451
F 80.202137 42.447473 33.289451
F 71.290470 50.165196 33.289451
F 71.290470 42.447473 33.289451
F 80.202131 47.592621 29.651281
F 80.202131 39.874898 29.651281
F 71.290463 47.592620 29.651281
F 71.290463 39.874897 29.651281
F 82.430054 38.588611 33.289451
F 82.430054 46.306335 33.289451
F 64.606757 38.588605 33.289456
F 64.606757 46.306329 33.289456
F 73.518388 38.588611 33.289451
F 73.518388 46.306335 33.289451
F 82.430045 51.451481 29.651281
F 82.430045 36.016036 29.651281
F 82.430045 43.733760 29.651281
F 64.606763 51.451490 29.651287
F 64.606763 36.016044 29.651287
F 64.606763 43.733768 29.651288
F 73.518380 51.451480 29.651281
F 73.518380 36.016035 29.651281
F 73.518380 43.733759 29.651281
F 82.430053 51.451481 32.379909
F 82.430053 36.016036 32.379909
F 82.430053 43.733760 32.379909
F 64.606757 51.451488 32.379905
F 64.606757 36.016042 32.379905
F 64.606757 43.733766 32.379905
F 73.518387 51.451480 32.379909
F 73.518387 36.016035 32.379909
F 73.518387 43.733759 32.379909
F 82.430047 38.588611 36.018079
F 82.430047 46.306335 36.018079
F 64.606736 38.588606 36.018077
F 64.606736 46.306331 36.018077
F 73.518381 38.588611 36.018079
F 73.518381 46.306335 36.018079
F 84.657970 47.592621 32.379908
F 84.657970 39.874898 32.379909
F 66.834639 47.592621 32.379909
F 66.834639 39.874898 32.379909
F 75.746305 47.592620 32.379909
F 75.746305 39.874897 32.379909
F 84.657961 50.165195 36.018079
F 84.657961 42.447473 36.018079
F 66.834629 50.165195 36.018079
F 66.834629 42.447473 36.018079
F 75.746297 50.165195 36.018079
F 75.746297 42.447473 36.018079
F 84.657969 50.165195 33.289451
F 84.657969 42.447473 33.289451
F 66.834638 50.165195 33.289452
F 66.834638 42.447473 33.289452
F 75.746305 50.165195 33.289451
F 75.746304 42.447473 33.289451
F 84.657962 47.592621 29.651281
F 84.657962 39.874898 29.651281
F 66.834633 47.592621 29.651282
F 66.834633 39.874898 29.651281
F 75.746298 47.592620 29.651281
F 75.746298 39.874897 29.651281
F 69.062553 38.588611 33.289451
F 69.062553 46.306335 33.289451
F 77.974222 38.588611 33.289451
F 77.974222 46.306335 33.289451
F 69.062544 51.451480 29.651281
F 69.062544 36.016035 29.651281
F 69.062544 43.733759 29.651281
F 77.974214 51.451481 29.651281
F 77.974214 36.016035 29.651281
F 77.974214 43.733760 29.651281
F 69.062552 51.451481 32.379909
F 69.062552 36.016035 32.379909
F 69.062552 43.733760 32.379909
F 77.974221 51.451481 32.379909
F 77.974221 36.016035 32.379909
F 77.974221 43.733760 32.379909
F 69.062545 38.588611 36.018079
F 69.062545 46.306335 36.018079
F 77.974215 38.588611 36.018079
F 77.974215 46.306335 36.018079
F 80.202138 47.592621 39.656249
F 80.202138 39.874898 39.656249
F 71.290471 47.592620 39.656250
F 71.290471 39.874897 39.656250
F 80.202130 50.165195 43.294420
F 80.202130 42.447473 43.294420
F 71.290462 50.165196 43.294420
F 71.290462 42.447474 43.294420
F 80.202137 50.165195 40.565792
F 80.202137 42.447473 40.565792
F 71.290470 50.165196 40.565792
F 71.290470 42.447473 40.565792
F 80.202131 47.592621 36.927622
F 80.202131 39.874898 36.927621
F 71.290463 47.592620 36.927621
F 71.290463 39.874897 36.927621
F 82.430054 38.588611 40.565792
F 82.430054 46.306335 40.565792
F 64.606729 38.588609 40.565793
F 64.606729 46.306333 40.565793
F 73.518388 38.588611 40.565792
F 73.518388 46.306335 40.565792
F 82.430045 51.451481 36.927622
F 82.430045 36.016036 36.927621
F 82.430045 43.733760 36.927622
F 64.606733 51.451485 36.927624
F 64.606733 36.016039 36.927624
F 64.606733 43.733763 36.927624
F 73.518380 51.451480 36.927621
F 73.518380 36.016035 36.927621
F 73.518380 43.733759 36.927621
F 82.430053 51.451481 39.656249
F 82.430053 36.016036 39.656249
F 82.430053 43.733760 39.656249
F 64.606732 51.451483 39.656243
F 64.606732 36.016037 39.656243
F 64.606732 43.733762 39.656243
F 73.518387 51.451480 39.656249
F 73.518387 36.016035 39.656250
F 73.518387 43.733759 39.656250
F 82.430047 38.588611 43.294420
F 82.430047 46.306335 43.294420
F 64.606734 38.588605 43.294417
F 64.606734 46.306329 43.294417
F 73.518381 38.588611 43.294420
F 73.518381 46.306335 43.294420
F 84.657970 47.592621 39.656249
F 84.657970 39.874898 39.656249
F 66.834637 47.592621 39.656249
F 66.834637 39.874898 39.656250
F 75.746305 47.592620 39.656249
F 75.746305 39.874897 39.656250
F 84.657961 50.165195 43.294420
F 84.657961 42.447473 43.294420
F 66.834646 50.165192 43.294417
F 66.834646 42.447470 43.294418
F 75.746297 50.165195 43.294420
F 75.746297 42.447473 43.294420
F 84.657969 50.165195 40.565792
F 84.657969 42.447473 40.565792
F 66.834636 50.165196 40.565792
F 66.834636 42.447473 40.565792
F 75.746304 50.165195 40.565792
F 75.746304 42.447473 40.565792
F 84.657962 47.592621 36.927622
F 84.657962 39.874898 36.927621
F 66.834630 47.592621 36.927622
F 66.834630 39.874898 36.927622
F 75.746298 47.592620 36.927621
F 75.746298 39.874897 36.927621
F 69.062553 38.588611 40.565792
F 69.062553 46.306335 40.565792
F 77.974222 38.588611 40.565792
F 77.974222 46.306335 40.565792
F 69.062544 51.451480 36.927621
F 69.062544 36.016035 36.927621
F 69.062544 43.733759 36.927621
F 77.974214 51.451481 36.927622
F 77.974214 36.016035 36.927621
F 77.974214 43.733760 36.927621
F 69.062552 51.451480 39.656249
F 69.062552 36.016035 39.656250
F 69.062552 43.733760 39.656250
F 77.974221 51.451481 39.656249
F 77.974221 36.016035 39.656249
F 77.974221 43.733760 39.656250
F 69.062545 38.588611 43.294420
F 69.062545 46.306335 43.294420
F 77.974215 38.588611 43.294420
F 77.974215 46.306335 43.294420
F 80.202138 55.310341 3.274545
F 80.202138 63.028066 3.274545
F 71.290471 55.310341 3.274545
F 71.290471 63.028065 3.274546
F 80.202130 57.882916 6.912716
F 80.202130 65.600641 6.912716
F 71.290462 57.882917 6.912716
F 71.290462 65.600641 6.912716
F 80.202137 57.882916 4.184088
F 80.202137 65.600641 4.184088
F 71.290470 57.882917 4.184088
F 71.290470 65.600641 4.184088
F 80.202131 55.310341 0.545917
F 80.202131 63.028066 0.545917
F 71.290463 55.310341 0.545917
F 71.290463 63.028065 0.545917
F 82.430054 54.024055 4.184088
F 82.430054 61.741778 4.184088
F 64.606904 54.024023 4.184105
F 64.606904 61.741746 4.184105
F 73.518388 54.024055 4.184088
F 73.518388 61.741779 4.184088
F 82.430045 59.169203 0.545917
F 82.430045 66.886928 0.545917
F 64.606902 59.169235 0.545939
F 64.606901 66.886960 0.545939
F 73.518380 59.169203 0.545917
F 73.518380 66.886927 0.545917
F 82.430053 59.169203 3.274545
F 82.430053 66.886928 3.274545
F 64.606906 59.169235 3.274524
F 64.606906 66.886960 3.274524
F 73.518387 59.169203 3.274546
F 73.518387 66.886927 3.274546
F 82.430047 54.024055 6.912716
F 82.430047 61.741778 6.912716
F 64.606879 54.024027 6.912697
F 64.606879 61.741750 6.912697
F 73.518381 54.024056 6.912716
F 73.518381 61.741779 6.912716
F 84.657970 55.310342 3.274545
F 84.657970 63.028066 3.274545
F 66.834655 55.310345 3.274543
F 66.834655 63.028069 3.274543
F 75.746305 55.310341 3.274545
F 75.746305 63.028065 3.274545
F 84.657961 57.882916 6.912716
F 84.657961 65.600641 6.912716
F 66.834643 57.882914 6.912714
F 66.834643 65.600638 6.912714
F 75.746297 57.882916 6.912716
F 75.746297 65.600641 6.912716
F 84.657969 57.882916 4.184088
F 84.657969 65.600641 4.184088
F 66.834654 57.882913 4.184090
F 66.834654 65.600638 4.184090
F 75.746304 57.882916 4.184088
F 75.746304 65.600641 4.184088
F 84.657962 55.310342 0.545917
F 84.657962 63.028066 0.545917
F 66.834630 55.310342 0.545917
F 66.834630 63.028066 0.545917
F 75.746298 55.310341 0.545917
F 75.746298 63.028065 0.545917
F 69.062554 54.024056 4.184088
F 69.062554 61.741779 4.184088
F 77.974222 54.024055 4.184088
F 77.974222 61.741778 4.184088
F 69.062545 59.169203 0.545917
F 69.062546 66.886927 0.545917
F 77.974214 59.169203 0.545917
F 77.974214 66.886928 0.545917
F 69.062553 59.169203 3.274545
F 69.062553 66.886927 3.274546
F 77.974221 59.169203 3.274545
F 77.974221 66.886928 3.274545
F 69.062546 54.024056 6.912716
F 69.062546 61.741779 6.912716
F 77.974215 54.024055 6.912716
F 77.974215 61.741778 6.912716
F 80.202138 55.310341 10.550886
F 80.202138 63.028066 10.550886
F 71.290471 55.310341 10.550886
F 71.290471 63.028065 10.550886
F 80.202130 57.882916 14.189056
F 80.202130 65.600641 14.189056
F 71.290462 57.882917 14.189057
F 71.290462 65.600641 14.189057
F 80.202137 57.882916 11.460428
F 80.202137 65.600641 11.460428
F 71.290470 57.882917 11.460428
F 71.290470 65.600641 11.460428
F 80.202131 55.310341 7.822258
F 80.202131 63.028066 7.822258
F 71.290463 55.310341 7.822258
F 71.290463 63.028065 7.822258
F 82.430054 54.024055 11.460428
F 82.430054 61.741778 11.460428
F 64.606865 54.024031 11.460446
F 64.606865 61.741754 11.460446
F 73.518388 54.024055 11.460428
F 73.518388 61.741779 11.460428
F 82.430045 59.169203 7.822258
F 82.430045 66.886928 7.822258
F 64.606877 59.169231 7.822278
F 64.606877 66.886956 7.822278
F 73.518380 59.169203 7.822258
F 73.518380 66.886927 7.822258
F 82.430053 59.169203 10.550886
F 82.430053 66.886928 10.550886
F 64.606865 59.169228 10.550870
F 64.606865 66.886953 10.550870
F 73.518387 59.169203 10.550886
F 73.518387 66.886927 10.550886
F 82.430047 54.024055 14.189056
F 82.430047 61.741778 14.189056
F 64.606838 54.024034 14.189042
F 64.606838 61.741757 14.189043
F 73.518381 54.024056 14.189056
F 73.518381 61.741779 14.189057
F 84.657970 55.310342 10.550886
F 84.657970 63.028066 10.550886
F 66.834650 55.310344 10.550884
F 66.834650 63.028068 10.550885
F 75.746305 55.310341 10.550886
F 75.746305 63.028065 10.550886
F 84.657961 57.882916 14.189056
F 84.657961 65.600641 14.189056
F 66.834639 57.882914 14.189055
F 66.834639 65.600639 14.189055
F 75.746297 57.882916 14.189056
F 75.746297 65.600641 14.189057
F 84.657969 57.882916 11.460428
F 84.657969 65.600641 11.460428
F 66.834649 57.882914 11.460430
F 66.834649 65.600639 11.460430
F 75.746304 57.882916 11.460428
F 75.746304 65.600641 11.460428
F 84.657962 55.310342 7.822258
F 84.657962 63.028066 7.822258
F 66.834645 55.310344 7.822260
F 66.834645 63.028068 7.822260
F 75.746298 55.310341 7.822258
F 75.746298 63.028065 7.822258
F 69.062554 54.024056 11.460428
F 69.062554 61.741779 11.460428
F 77.974222 54.024055 11.460428
F 77.974222 61.741778 11.460428
F 69.062545 59.169203 7.822258
F 69.062545 66.886927 7.822258
F 77.974214 59.169203 7.822258
F 77.974214 66.886928 7.822258
F 69.062553 59.169203 10.550886
F 69.062553 66.886927 10.550886
F 77.974221 59.169203 10.550886
F 77.974221 66.886928 10.550886
F 69.062546 54.024056 14.189056
F 69.062546 61.741779 14.189057
F 77.974215 54.024055 14.189056
F 77.974215 61.741778 14.189056
F 80.202138 55.310341 17.827227
F 80.202138 63.028066 17.827227
F 71.290471 55.310341 17.827227
F 71.290471 63.028065 17.827227
F 80.202130 57.882916 21.465397
F 80.202130 65.600641 21.465397
F 71.290462 57.882917 21.465398
F 71.290462 65.600641 21.465398
F 80.202137 57.882916 18.736769
F 80.202137 65.600641 18.736769
F 71.290470 57.882917 18.736769
F 71.290470 65.600641 18.736769
F 80.202131 55.310341 15.098599
F 80.202131 63.028066 15.098599
F 71.290463 55.310341 15.098598
F 71.290463 63.028065 15.098598
F 82.430054 54.024055 18.736770
F 82.430054 61.741778 18.736769
F 64.606826 54.024038 18.736782
F 64.606826 61.741761 18.736782
F 73.518388 54.024056 18.736769
F 73.518388 61.741779 18.736769
F 82.430045 59.169203 15.098599
F 82.430045 66.886928 15.098599
F 64.606836 59.169224 15.098614
F 64.606835 66.886949 15.098614
F 73.518380 59.169203 15.098599
F 73.518380 66.886927 15.098599
F 82.430053 59.169203 17.827227
F 82.430053 66.886928 17.827227
F 64.606825 59.169221 17.827215
F 64.606825 66.886946 17.827215
F 73.518387 59.169203 17.827227
F 73.518387 66.886927 17.827227
F 82.430047 54.024055 21.465397
F 82.430047 61.741778 21.465397
F 64.606800 54.024040 21.465388
F 64.606800 61.741763 21.465388
F 73.518381 54.024056 21.465398
F 73.518381 61.741779 21.465398
F 84.657970 55.310342 17.827227
F 84.657970 63.028066 17.827227
F 66.834646 55.310343 17.827226
F 66.834646 63.028067 17.827226
F 75.746305 55.310341 17.827227
F 75.746305 63.028065 17.827227
F 84.657961 57.882916 21.465397
F 84.657961 65.600641 21.465397
F 66.834635 57.882915 21.465397
F 66.834635 65.600640 21.465397
F 75.746297 57.882916 21.465398
F 75.746297 65.600641 21.465398
F 84.657969 57.882916 18.736769
F 84.657969 65.600641 18.736769
F 66.834645 57.882915 18.736771
F 66.834645 65.600639 18.736770
F 75.746304 57.882916 18.736769
F 75.746304 65.600641 18.736769
F 84.657962 55.310342 15.098599
F 84.657962 63.028066 15.098599
F 66.834640 55.310343 15.098600
F 66.834640 63.028067 15.098600
F 75.746298 55.310341 15.098599
F 75.746298 63.028065 15.098599
F 69.062554 54.024056 18.736769
F 69.062554 61.741779 18.736769
F 77.974222 54.024055 18.736770
F 77.974222 61.741779 18.736769
F 69.062545 59.169203 15.098599
F 69.062545 66.886927 15.098598
F 77.974214 59.169203 15.098599
F 77.974214 66.886928 15.098599
F 69.062553 59.169203 17.827227
F 69.062553 66.886927 17.827227
F 77.974221 59.169203 17.827227
F 77.974221 66.886928 17.827227
F 69.062546 54.024056 21.465398
F 69.062546 61.741779 21.465398
F 77.974215 54.024055 21.465397
F 77.974215 61.741778 21.465398
F 82.430054 69.459503 4.184088
F 77.974215 69.459503 21.465397
F 64.606904 69.459470 4.184105
F 73.518388 69.459503 4.184088
F 69.062546 69.459503 21.465398
F 82.430047 69.459503 6.912716
F 64.606879 69.459474 6.912697
F 73.518381 69.459503 6.912716
F 69.062554 69.459503 4.184088
F 77.974222 69.459503 4.184088
F 69.062546 69.459503 6.912716
F 77.974215 69.459503 6.912716
F 82.430054 69.459503 11.460429
F 64.606865 69.459478 11.460446
F 73.518388 69.459503 11.460428
F 77.974222 69.459503 18.736769
F 82.430047 69.459503 14.189056
F 64.606838 69.459481 14.189043
F 69.062554 69.459503 18.736769
F 73.518381 69.459503 14.189057
F 69.062554 69.459503 11.460428
F 77.974222 69.459503 11.460428
F 69.062546 69.459503 14.189056
F 77.974215 69.459503 14.189056
F 82.430054 69.459503 18.736769
F 64.606826 69.459485 18.736782
F 73.518388 69.459503 18.736769
F 82.430047 69.459503 21.465397
F 64.606800 69.459488 21.465388
F 73.518381 69.459503 21.465398
F 80.202138 55.310341 25.103568
F 80.202138 63.028066 25.103568
F 71.290471 55.310341 25.103568
F 71.290471 63.028065 25.103568
F 80.202130 57.882916 28.741739
F 80.202130 65.600641 28.741738
F 71.290462 57.882917 28.741739
F 71.290462 65.600641 28.741739
F 80.202137 57.882916 26.013111
F 80.202137 65.600641 26.013111
F 71.290470 57.882917 26.013110
F 71.290470 65.600641 26.013111
F 80.202131 55.310341 22.374940
F 80.202131 63.028066 22.374940
F 71.290463 55.310341 22.374940
F 71.290463 63.028065 22.374940
F 82.430054 54.024055 26.013111
F 82.430054 61.741778 26.013111
F 64.606790 54.024044 26.013119
F 64.606790 61.741767 26.013119
F 73.518388 54.024055 26.013111
F 73.518388 61.741779 26.013110
F 82.430045 59.169203 22.374940
F 82.430045 66.886928 22.374940
F 64.606798 59.169217 22.374950
F 64.606798 66.886942 22.374951
F 73.518380 59.169203 22.374940
F 73.518380 66.886927 22.374940
F 82.430053 59.169203 25.103568
F 82.430053 66.886928 25.103568
F 64.606789 59.169215 25.103561
F 64.606789 66.886940 25.103561
F 73.518387 59.169203 25.103568
F 73.518387 66.886927 25.103568
F 82.430047 54.024055 28.741738
F 82.430047 61.741778 28.741739
F 64.606766 54.024046 28.741733
F 64.606766 61.741769 28.741733
F 73.518381 54.024056 28.741739
F 73.518381 61.741779 28.741739
F 84.657970 55.310342 25.103568
F 84.657970 63.028066 25.103568
F 66.834643 55.310342 25.103568
F 66.834642 63.028066 25.103567
F 75.746305 55.310341 25.103568
F 75.746305 63.028065 25.103568
F 84.657961 57.882916 28.741738
F 84.657961 65.600641 28.741738
F 66.834632 57.882916 28.741738
F 66.834632 65.600640 28.741738
F 75.746297 57.882916 28.741739
F 75.746297 65.600641 28.741739
F 84.657969 57.882916 26.013111
F 84.657969 65.600641 26.013111
F 66.834641 57.882916 26.013111
F 66.834641 65.600640 26.013111
F 75.746304 57.882916 26.013111
F 75.746304 65.600641 26.013110
F 84.657962 55.310342 22.374940
F 84.657962 63.028066 22.374940
F 66.834636 55.310343 22.374941
F 66.834636 63.028067 22.374941
F 75.746298 55.310341 22.374940
F 75.746298 63.028065 22.374940
F 69.062554 54.024056 26.013111
F 69.062553 61.741779 26.013110
F 77.974222 54.024055 26.013111
F 77.974222 61.741779 26.013111
F 69.062545 59.169203 22.374940
F 69.062545 66.886927 22.374940
F 77.974214 59.169203 22.374940
F 77.974214 66.886928 22.374940
F 69.062552 59.169203 25.103568
F 69.062552 66.886927 25.103568
F 77.974221 59.169203 25.103568
F 77.974221 66.886928 25.103568
F 69.062546 54.024056 28.741739
F 69.062546 61.741779 28.741739
F 77.974215 54.024055 28.741739
F 77.974215 61.741778 28.741739
F 80.202138 55.310341 32.379909
F 80.202138 63.028066 32.379909
F 71.290471 55.310341 32.379909
F 71.290471 63.028065 32.379909
F 80.202130 57.882916 36.018079
F 80.202130 65.600641 36.018079
F 71.290462 57.882917 36.018079
F 71.290462 65.600641 36.018079
F 80.202137 57.882916 33.289451
F 80.202137 65.600641 33.289451
F 71.290470 57.882917 33.289451
F 71.290470 65.600641 33.289451
F 80.202131 55.310341 29.651281
F 80.202131 63.028066 29.651281
F 71.290463 55.310341 29.651281
F 71.290463 63.028065 29.651281
F 82.430054 54.024055 33.289451
F 82.430054 61.741778 33.289451
F 64.606757 54.024049 33.289456
F 64.606757 61.741772 33.289456
F 73.518388 54.024056 33.289451
F 73.518388 61.741779 33.289451
F 82.430045 59.169203 29.651281
F 82.430045 66.886928 29.651281
F 64.606763 59.169212 29.651287
F 64.606763 66.886936 29.651287
F 73.518380 59.169203 29.651281
F 73.518380 66.886927 29.651281
F 82.430053 59.169203 32.379909
F 82.430053 66.886928 32.379909
F 64.606757 59.169209 32.379905
F 64.606757 66.886934 32.379905
F 73.518387 59.169203 32.379909
F 73.518387 66.886927 32.379909
F 82.430047 54.024055 36.018079
F 82.430047 61.741778 36.018079
F 64.606736 54.024051 36.018077
F 64.606736 61.741774 36.018077
F 73.518381 54.024056 36.018079
F 73.518381 61.741779 36.018079
F 84.657970 55.310342 32.379909
F 84.657970 63.028066 32.379909
F 66.834639 55.310342 32.379909
F 66.834639 63.028066 32.379909
F 75.746305 55.310341 32.379909
F 75.746305 63.028065 32.379909
F 84.657961 57.882916 36.018079
F 84.657961 65.600641 36.018079
F 66.834629 57.882916 36.018079
F 66.834629 65.600641 36.018079
F 75.746297 57.882916 36.018079
F 75.746297 65.600641 36.018079
F 84.657969 57.882916 33.289451
F 84.657969 65.600641 33.289451
F 66.834638 57.882916 33.289451
F 66.834638 65.600641 33.289451
F 75.746304 57.882916 33.289451
F 75.746304 65.600641 33.289451
F 84.657962 55.310342 29.651281
F 84.657962 63.028066 29.651281
F 66.834633 55.310342 29.651282
F 66.834633 63.028066 29.651281
F 75.746298 55.310341 29.651281
F 75.746298 63.028065 29.651281
F 69.062553 54.024056 33.289451
F 69.062553 61.741779 33.289451
F 77.974222 54.024055 33.289451
F 77.974222 61.741779 33.289451
F 69.062544 59.169203 29.651281
F 69.062544 66.886927 29.651281
F 77.974214 59.169203 29.651281
F 77.974214 66.886928 29.651281
F 69.062552 59.169203 32.379909
F 69.062552 66.886927 32.379909
F 77.974221 59.169203 32.379909
F 77.974221 66.886928 32.379909
F 69.062545 54.024056 36.018079
F 69.062545 61.741779 36.018079
F 77.974215 54.024055 36.018079
F 77.974215 61.741778 36.018079
F 80.202138 55.310341 39.656249
F 80.202138 63.028066 39.656249
F 71.290471 55.310341 39.656250
F 71.290471 63.028065 39.656250
F 80.202130 57.882916 43.294420
F 80.202130 65.600641 43.294420
F 71.290462 57.882917 43.294421
F 71.290462 65.600641 43.294421
F 80.202137 57.882916 40.565792
F 80.202137 65.600641 40.565792
F 71.290470 57.882917 40.565792
F 71.290470 65.600641 40.565792
F 80.202131 55.310341 36.927621
F 80.202131 63.028066 36.927621
F 71.290463 55.310341 36.927621
F 71.290463 63.028065 36.927621
F 82.430054 54.024055 40.565792
F 82.430054 61.741778 40.565792
F 64.606729 54.024054 40.565794
F 64.606729 61.741777 40.565793
F 73.518388 54.024055 40.565792
F 73.518388 61.741779 40.565792
F 82.430045 59.169203 36.927621
F 82.430045 66.886928 36.927622
F 64.606733 59.169207 36.927624
F 64.606733 66.886931 36.927624
F 73.518380 59.169203 36.927621
F 73.518380 66.886927 36.927621
F 82.430053 59.169203 39.656249
F 82.430053 66.886928 39.656249
F 64.606732 59.169205 39.656243
F 64.606732 66.886929 39.656243
F 73.518387 59.169203 39.656250
F 73.518387 66.886927 39.656250
F 82.430047 54.024055 43.294420
F 82.430047 61.741778 43.294420
F 64.606734 54.024050 43.294416
F 64.606734 61.741773 43.294417
F 73.518381 54.024056 43.294420
F 73.518381 61.741779 43.294420
F 84.657970 55.310342 39.656249
F 84.657970 63.028066 39.656249
F 66.834637 55.310341 39.656249
F 66.834637 63.028066 39.656250
F 75.746305 55.310341 39.656250
F 75.746305 63.028065 39.656250
F 84.657961 57.882916 43.294420
F 84.657961 65.600641 43.294420
F 66.834646 57.882913 43.294418
F 66.834646 65.600638 43.294418
F 75.746297 57.882916 43.294420
F 75.746297 65.600641 43.294420
F 84.657969 57.882916 40.565792
F 84.657969 65.600641 40.565792
F 66.834636 57.882917 40.565792
F 66.834636 65.600641 40.565792
F 75.746304 57.882916 40.565792
F 75.746304 65.600641 40.565792
F 84.657962 55.310342 36.927622
F 84.657962 63.028066 36.927621
F 66.834630 55.310341 36.927622
F 66.834630 63.028066 36.927622
F 75.746298 55.310341 36.927622
F 75.746298 63.028065 36.927621
F 69.062553 54.024056 40.565792
F 69.062553 61.741779 40.565792
F 77.974222 54.024055 40.565792
F 77.974222 61.741778 40.565792
F 69.062544 59.169203 36.927621
F 69.062544 66.886927 36.927621
F 77.974214 59.169203 36.927621
F 77.974214 66.886928 36.927621
F 69.062552 59.169203 39.656250
F 69.062552 66.886927 39.656250
F 77.974221 59.169203 39.656249
F 77.974221 66.886928 39.656250
F 69.062545 54.024056 43.294420
F 69.062545 61.741779 43.294420
F 77.974215 54.024055 43.294420
F 77.974215 61.741778 43.294420
F 82.430054 69.459503 26.013111
F 77.974215 69.459503 43.294420
F 64.606789 69.459491 26.013119
F 73.518388 69.459503 26.013111
F 69.062545 69.459503 43.294420
F 82.430047 69.459503 28.741738
F 64.606766 69.459493 28.741733
F 73.518381 69.459503 28.741739
F 69.062553 69.459503 26.013111
F 77.974222 69.459503 26.013111
F 69.062546 69.459503 28.741739
F 77.974215 69.459503 28.741739
F 82.430054 69.459503 33.289451
F 64.606757 69.459497 33.289456
F 73.518388 69.459503 33.289451
F 77.974222 69.459503 40.565792
F 82.430047 69.459503 36.018079
F 64.606736 69.459498 36.018077
F 69.062553 69.459503 40.565792
F 73.518381 69.459503 36.018079
F 69.062553 69.459503 33.289451
F 77.974222 69.459503 33.289451
F 69.062545 69.459503 36.018079
F 77.974215 69.459503 36.018079
F 82.430054 69.459503 40.565792
F 64.606729 69.459501 40.565793
F 73.518388 69.459503 40.565792
F 82.430047 69.459503 43.294420
F 64.606734 69.459497 43.294417
F 73.518381 69.459503 43.294420
F 89.113802 1.286285 3.274545
F 89.113802 9.004006 3.274545
F 89.113802 16.721730 3.274546
F 98.031251 1.284406 3.275857
F 98.031251 9.002126 3.275857
F 98.031251 16.719850 3.275857
F 89.113793 3.858860 6.912716
F 89.113793 11.576581 6.912716
F 98.030768 3.860636 6.913945
F 98.030768 11.578357 6.913945
F 89.113801 3.858860 4.184088
F 89.113801 11.576581 4.184088
F 98.029401 3.859496 4.183855
F 98.029401 11.577217 4.183855
F 89.113794 1.286285 0.545917
F 89.113794 9.004006 0.545917
F 89.113794 16.721730 0.545917
F 98.028729 1.285710 0.545707
F 98.028729 9.003430 0.545707
F 98.028729 16.721155 0.545707
F 91.341728 7.717722 4.184087
F 91.341728 15.435445 4.184087
F 91.341728 0.000001 4.184087
F 100.276436 7.721953 4.180995
F 100.276436 15.439676 4.180995
F 100.276436 0.004233 4.180995
F 91.341710 5.145145 0.545917
F 91.341710 12.862867 0.545917
F 100.261143 5.145130 0.546734
F 100.261143 12.862852 0.546733
F 91.341725 5.145144 3.274546
F 91.341725 12.862866 3.274546
F 100.270644 5.139406 3.278960
F 100.270644 12.857128 3.278961
F 91.341718 7.717721 6.912717
F 91.341718 15.435444 6.912717
F 91.341718 0.000000 6.912717
F 100.270008 7.723188 6.915855
F 100.270008 15.440911 6.915855
F 100.270008 0.005468 6.915855
F 93.569749 1.286272 3.274554
F 93.569749 9.003993 3.274554
F 93.569749 16.721717 3.274555
F 102.543102 1.274583 3.274705
F 102.543102 8.992304 3.274705
F 102.543102 16.710028 3.274705
F 93.569737 3.858873 6.912725
F 93.569737 11.576594 6.912725
F 102.537175 3.869664 6.910226
F 102.537175 11.587385 6.910226
F 93.569720 3.858878 4.184078
F 93.569720 11.576599 4.184078
F 102.546486 3.874877 4.164780
F 102.546486 11.592598 4.164779
F 93.569706 1.286270 0.545907
F 93.569706 9.003991 0.545907
F 93.569706 16.721715 0.545907
F 102.525308 1.277844 0.533487
F 102.525308 8.995565 0.533487
F 102.525308 16.713289 0.533487
F 86.885886 7.717720 4.184088
F 86.885886 15.435443 4.184088
F 104.756518 15.431723 21.355284
F 95.798434 7.717900 4.183967
F 95.798434 15.435623 4.183967
F 95.798434 0.000179 4.183967
F 104.888563 7.761132 4.048548
F 104.888563 15.478855 4.048548
F 104.888563 0.043411 4.048548
F 86.885876 5.145146 0.545918
F 86.885876 12.862868 0.545917
F 95.797699 5.145108 0.545926
F 95.797699 12.862830 0.545925
F 104.815261 5.128192 0.435358
F 104.815261 12.845914 0.435358
F 86.885884 5.145146 3.274545
F 86.885884 12.862868 3.274545
F 95.798253 5.144963 3.274672
F 95.798253 12.862685 3.274672
F 104.823639 5.139886 3.193827
F 104.823639 12.857608 3.193827
F 86.885878 7.717720 6.912716
F 86.885878 15.435443 6.912716
F 104.756518 7.714000 21.355284
F 95.798214 7.717893 6.912826
F 95.798214 15.435616 6.912827
F 95.798214 0.000173 6.912827
F 104.815391 7.724019 6.809756
F 104.815391 15.441742 6.809756
F 104.815391 0.006299 6.809756
F 89.113802 1.286285 10.550886
F 89.113802 9.004006 10.550886
F 89.113802 16.721730 10.550886
F 98.030199 1.284660 10.551963
F 98.030199 9.002380 10.551963
F 98.030199 16.720105 10.551963
F 89.113793 3.858860 14.189056
F 89.113793 11.576581 14.189056
F 98.029692 3.860357 14.190041
F 98.029692 11.578078 14.190041
F 89.113801 3.858860 11.460429
F 89.113801 11.576581 11.460428
F 98.028923 3.859345 11.460087
F 98.028923 11.577066 11.460086
F 89.113794 1.286285 7.822258
F 89.113794 9.004006 7.822258
F 89.113794 16.721730 7.822258
F 98.029240 1.285714 7.821869
F 98.029240 9.003435 7.821869
F 98.029240 16.721159 7.821869
F 91.341728 7.717722 11.460427
F 91.341728 15.435445 11.460427
F 91.341728 0.000001 11.460427
F 100.271621 7.720602 11.457916
F 100.271621 15.438326 11.457916
F 100.271621 0.002882 11.457917
F 91.341719 5.145143 7.822257
F 91.341719 12.862865 7.822257
F 100.274101 5.141610 7.819392
F 100.274101 12.859332 7.819392
F 91.341724 5.145144 10.550887
F 91.341724 12.862866 10.550887
F 100.268647 5.140033 10.553759
F 100.268647 12.857756 10.553759
F 91.341717 7.717721 14.189057
F 91.341717 15.435444 14.189057
F 91.341717 0.000000 14.189057
F 100.267038 7.722479 14.191648
F 100.267038 15.440202 14.191648
F 100.267038 0.004759 14.191648
F 93.569739 1.286273 10.550894
F 93.569740 9.003994 10.550894
F 93.569740 16.721718 10.550894
F 102.530777 1.276651 10.545244
F 102.530777 8.994372 10.545244
F 102.530777 16.712096 10.545244
F 93.569722 3.858871 14.189063
F 93.569722 11.576592 14.189064
F 102.524787 3.867095 14.182549
F 102.524787 11.584816 14.182549
F 93.569711 3.858877 11.460417
F 93.569711 11.576598 11.460417
F 102.538570 3.873199 11.437837
F 102.538570 11.590920 11.437837
F 93.569710 1.286268 7.822246
F 93.569710 9.003989 7.822246
F 93.569710 16.721713 7.822246
F 102.544888 1.270002 7.798596
F 102.544888 8.987722 7.798596
F 102.544888 16.705447 7.798596
F 86.885886 7.717720 11.460429
F 86.885886 15.435443 11.460428
F 95.797979 0.000112 21.465464
F 95.798335 7.717881 11.460314
F 95.798335 15.435604 11.460314
F 95.798335 0.000161 11.460314
F 104.869835 7.756752 11.315769
F 104.869835 15.474474 11.315769
F 104.869835 0.039031 11.315769
F 86.885876 5.145146 7.822259
F 86.885876 12.862868 7.822258
F 95.798388 5.144972 7.822138
F 95.798388 12.862694 7.822138
F 104.881674 5.105351 7.677173
F 104.881674 12.823073 7.677173
F 86.885884 5.145146 10.550886
F 86.885884 12.862868 10.550886
F 95.798174 5.144984 10.550988
F 95.798174 12.862706 10.550988
F 104.800344 5.140887 10.443496
F 104.800344 12.858609 10.443497
F 86.885878 7.717720 14.189056
F 86.885878 15.435443 14.189056
F 95.797979 15.435556 21.465464
F 95.798113 7.717868 14.189147
F 95.798113 15.435591 14.189148
F 95.798113 0.000147 14.189148
F 104.785309 7.719563 14.081756
F 104.785309 15.437286 14.081757
F 104.785309 0.001843 14.081756
F 89.113802 1.286285 17.827227
F 89.113802 9.004006 17.827227
F 89.113802 16.721730 17.827227
F 98.029270 1.284896 17.828135
F 98.029270 9.002617 17.828135
F 98.029270 16.720341 17.828135
F 89.113793 3.858860 21.465397
F 89.113793 11.576581 21.465397
F 98.028785 3.860126 21.466219
F 98.028785 11.577847 21.466219
F 89.113801 3.858860 18.736769
F 89.113801 11.576581 18.736769
F 98.028152 3.859159 18.736545
F 98.028152 11.576880 18.736544
F 89.113794 1.286285 15.098599
F 89.113794 9.004006 15.098599
F 89.113794 16.721730 15.098599
F 98.028552 1.285889 15.098313
F 98.028552 9.003609 15.098313
F 98.028552 16.721333 15.098313
F 91.341726 7.717722 18.736768
F 91.341726 15.435445 18.736768
F 91.341726 0.000001 18.736768
F 100.267986 7.719599 18.734940
F 100.267986 15.437322 18.734940
F 100.267986 0.001878 18.734940
F 91.341718 5.145143 15.098597
F 91.341718 12.862866 15.098597
F 100.269576 5.142824 15.096465
F 100.269576 12.860546 15.096465
F 91.341723 5.145145 17.827227
F 91.341723 12.862867 17.827227
F 100.265212 5.140772 17.829540
F 100.265211 12.858494 17.829541
F 91.341715 7.717721 21.465398
F 91.341715 15.435444 21.465398
F 95.797979 7.717833 21.465464
F 100.263199 7.721639 21.467435
F 100.263199 15.439362 21.467435
F 100.263199 0.003918 21.467435
F 93.569720 1.286275 17.827233
F 93.569720 9.003996 17.827233
F 93.569720 16.721720 17.827233
F 102.519440 1.279327 17.820158
F 102.519440 8.997048 17.820158
F 102.519440 16.714772 17.820158
F 93.569699 3.858868 21.465402
F 93.569699 11.576589 21.465403
F 102.513757 3.864554 21.457743
F 102.513757 11.582275 21.457744
F 93.569697 3.858875 18.736759
F 93.569697 11.576596 18.736759
F 102.525890 3.869952 18.717148
F 102.525890 11.587673 18.717148
F 93.569697 1.286269 15.098587
F 93.569697 9.003990 15.098588
F 93.569698 16.721714 15.098587
F 102.532032 1.273716 15.077663
F 102.532032 8.991437 15.077663
F 102.532032 16.709161 15.077662
F 86.885886 7.717720 18.736770
F 86.885886 15.435443 18.736769
F 86.885878 15.435443 21.465398
F 95.798173 7.717844 18.736679
F 95.798173 15.435567 18.736679
F 95.798173 0.000123 18.736679
F 104.843926 7.754077 18.594999
F 104.843925 15.471799 18.594999
F 104.843926 0.036356 18.594999
F 86.885876 5.145146 15.098599
F 86.885876 12.862868 15.098599
F 95.798250 5.145001 15.098495
F 95.798250 12.862723 15.098495
F 104.856954 5.107261 14.955483
F 104.856954 12.824983 14.955482
F 86.885884 5.145146 17.827227
F 86.885884 12.862868 17.827227
F 95.798057 5.145014 17.827306
F 95.798057 12.862736 17.827306
F 104.770850 5.146179 17.719075
F 104.770850 12.863901 17.719076
F 86.885878 7.717720 21.465397
F 89.113802 1.286285 25.103568
F 89.113802 9.004006 25.103568
F 89.113802 16.721730 25.103568
F 98.028284 1.285151 25.104297
F 98.028284 9.002871 25.104297
F 98.028284 16.720596 25.104298
F 89.113793 3.858860 28.741738
F 89.113792 11.576581 28.741739
F 98.027806 3.859877 28.742387
F 98.027806 11.577598 28.742387
F 89.113801 3.858860 26.013111
F 89.113801 11.576581 26.013111
F 98.027205 3.858939 26.013024
F 98.027205 11.576660 26.013024
F 89.113794 1.286285 22.374940
F 89.113794 9.004006 22.374940
F 89.113794 16.721730 22.374940
F 98.027694 1.286092 22.374779
F 98.027694 9.003812 22.374779
F 98.027694 16.721536 22.374779
F 91.341724 7.717721 26.013110
F 91.341724 15.435444 26.013110
F 91.341724 0.000000 26.013110
F 100.264401 7.718621 26.011979
F 100.264401 15.436344 26.011979
F 100.264401 0.000900 26.011979
F 91.341716 5.145144 22.374939
F 91.341716 12.862866 22.374939
F 100.266239 5.143744 22.373451
F 100.266238 12.861466 22.373451
F 91.341721 5.145145 25.103568
F 91.341721 12.862867 25.103568
F 100.261060 5.141730 25.105311
F 100.261060 12.859453 25.105311
F 91.341714 7.717720 28.741739
F 91.341714 15.435443 28.741739
F 106.928977 16.700161 39.245960
F 100.258820 7.720585 28.743175
F 100.258820 15.438308 28.743175
F 100.258820 0.002865 28.743175
F 93.569694 1.286279 25.103572
F 93.569695 9.004000 25.103572
F 93.569694 16.721724 25.103572
F 102.507870 1.281872 25.095313
F 102.507869 8.999593 25.095313
F 102.507870 16.717317 25.095313
F 93.569672 3.858864 28.741741
F 93.569672 11.576585 28.741741
F 102.501866 3.861884 28.732950
F 102.501866 11.579605 28.732950
F 93.569679 3.858872 26.013102
F 93.569679 11.576594 26.013101
F 102.513458 3.867133 25.995852
F 102.513458 11.584854 25.995852
F 93.569682 1.286271 22.374930
F 93.569682 9.003992 22.374930
F 93.569682 16.721716 22.374930
F 102.519765 1.276583 22.356433
F 102.519764 8.994304 22.356433
F 102.519764 16.712028 22.356433
F 86.885886 7.717720 26.013111
F 86.885886 15.435443 26.013111
F 106.928977 8.982437 39.245960
F 95.797969 7.717796 26.013052
F 95.797969 15.435519 26.013052
F 95.797969 0.000075 26.013052
F 104.817276 7.750321 25.874168
F 104.817276 15.468044 25.874167
F 104.817276 0.032600 25.874168
F 86.885876 5.145146 22.374940
F 86.885876 12.862868 22.374940
F 95.798066 5.145044 22.374865
F 95.798066 12.862766 22.374865
F 104.830663 5.110655 22.234467
F 104.830663 12.828377 22.234466
F 86.885884 5.145146 25.103568
F 86.885884 12.862868 25.103568
F 95.797906 5.145053 25.103621
F 95.797906 12.862775 25.103621
F 104.742114 5.151514 24.991694
F 104.742114 12.869236 24.991694
F 86.885878 7.717720 28.741738
F 86.885878 15.435443 28.741739
F 106.928977 1.264716 39.245960
F 95.797811 7.717791 28.741777
F 95.797811 15.435514 28.741777
F 95.797811 0.000070 28.741777
F 104.727663 7.708705 28.628306
F 104.727663 15.426428 28.628307
F 104.776764 0.016232 43.212364
F 89.113802 1.286285 32.379909
F 89.113802 9.004006 32.379909
F 89.113802 16.721730 32.379909
F 98.027397 1.285366 32.380494
F 98.027397 9.003086 32.380494
F 98.027397 16.720810 32.380494
F 89.113792 3.858860 36.018079
F 89.113792 11.576581 36.018079
F 98.026973 3.859682 36.018601
F 98.026973 11.577403 36.018602
F 89.113801 3.858860 33.289451
F 89.113801 11.576581 33.289451
F 98.026091 3.858666 33.289557
F 98.026091 11.576387 33.289557
F 89.113794 1.286285 29.651281
F 89.113794 9.004006 29.651281
F 89.113794 16.721730 29.651281
F 98.026660 1.286334 29.651285
F 98.026660 9.004055 29.651285
F 98.026660 16.721779 29.651285
F 91.341721 7.717721 33.289450
F 91.341721 15.435444 33.289450
F 104.776764 15.451675 43.212364
F 100.260918 7.717725 33.289023
F 100.260918 15.435448 33.289023
F 100.260918 0.000004 33.289023
F 91.341713 5.145144 29.651280
F 91.341713 12.862866 29.651280
F 100.262607 5.144717 29.650489
F 100.262607 12.862439 29.650489
F 91.341719 5.145145 32.379909
F 91.341719 12.862867 32.379909
F 100.256558 5.142867 32.381019
F 100.256558 12.860590 32.381019
F 91.341711 7.717720 36.018079
F 91.341711 15.435443 36.018079
F 104.776764 7.733952 43.212364
F 100.254464 7.719496 36.019057
F 100.254465 15.437219 36.019057
F 100.254464 0.001775 36.019057
F 93.569669 1.286284 32.379909
F 93.569669 9.004004 32.379909
F 93.569669 16.721728 32.379909
F 102.495786 1.284775 32.370618
F 102.495786 9.002495 32.370618
F 102.495786 16.720220 32.370618
F 93.569648 3.858859 36.018078
F 93.569648 11.576580 36.018078
F 102.489913 3.858747 36.008822
F 102.489913 11.576468 36.008823
F 93.569657 3.858869 33.289444
F 93.569657 11.576590 33.289444
F 102.500916 3.864459 33.274892
F 102.500915 11.582180 33.274892
F 93.569662 1.286274 29.651273
F 93.569662 9.003995 29.651273
F 93.569662 16.721719 29.651272
F 102.507112 1.279399 29.635346
F 102.507112 8.997119 29.635346
F 102.507112 16.714844 29.635345
F 86.885886 7.717720 33.289451
F 86.885886 15.435443 33.289451
F 95.798155 0.000131 43.294543
F 95.797786 7.717750 33.289423
F 95.797786 15.435473 33.289423
F 95.797786 0.000029 33.289423
F 104.790179 7.746190 33.154007
F 104.790179 15.463913 33.154007
F 104.790179 0.028469 33.154007
F 86.885876 5.145146 29.651281
F 86.885876 12.862868 29.651281
F 95.797863 5.145094 29.651238
F 95.797863 12.862816 29.651238
F 104.803764 5.114507 29.514026
F 104.803764 12.832229 29.514026
F 86.885884 5.145146 32.379909
F 86.885884 12.862868 32.379909
F 95.797720 5.145097 32.379932
F 95.797720 12.862820 32.379932
F 104.713201 5.156780 32.264907
F 104.713201 12.874502 32.264908
F 86.885878 7.717720 36.018079
F 86.885878 15.435443 36.018079
F 95.798155 15.435575 43.294543
F 95.797611 7.717744 36.018089
F 95.797611 15.435467 36.018090
F 95.797611 0.000023 36.018090
F 104.698797 7.703458 35.901847
F 104.698797 15.421181 35.901847
F 95.798155 7.717852 43.294543
F 89.113802 1.286285 39.656249
F 89.113802 9.004006 39.656249
F 89.113802 16.721730 39.656250
F 98.026896 1.285498 39.656927
F 98.026896 9.003218 39.656927
F 98.026896 16.720943 39.656927
F 89.113792 3.858860 43.294420
F 89.113792 11.576581 43.294420
F 98.027225 3.859615 43.295118
F 98.027225 11.577336 43.295118
F 89.113800 3.858860 40.565792
F 89.113800 11.576581 40.565792
F 98.024886 3.858348 40.566186
F 98.024886 11.576069 40.566186
F 89.113794 1.286285 36.927622
F 89.113794 9.004006 36.927622
F 89.113794 16.721730 36.927621
F 98.025489 1.286635 36.927884
F 98.025489 9.004356 36.927884
F 98.025489 16.722080 36.927884
F 91.341719 7.717721 40.565792
F 91.341719 15.435444 40.565792
F 86.885878 15.435443 43.294420
F 100.258636 7.717036 40.566710
F 100.258636 15.434760 40.566710
F 86.885878 7.717720 43.294420
F 91.341710 5.145145 36.927621
F 91.341710 12.862867 36.927621
F 100.259142 5.145553 36.927512
F 100.259142 12.863275 36.927512
F 91.341716 5.145146 39.656249
F 91.341716 12.862868 39.656249
F 100.252255 5.143907 39.656987
F 100.252255 12.861629 39.656987
F 91.341718 7.717721 43.294421
F 91.341718 15.435444 43.294421
F 104.691937 12.883136 39.548362
F 100.266723 7.722726 43.298431
F 100.266723 15.440449 43.298431
F 100.266723 0.005005 43.298431
F 93.569652 1.286287 39.656250
F 93.569652 9.004008 39.656250
F 93.569652 16.721732 39.656250
F 102.490763 1.284886 39.651936
F 102.490763 9.002607 39.651936
F 102.490763 16.720331 39.651936
F 93.569644 3.858859 43.294419
F 93.569644 11.576580 43.294420
F 102.507901 3.867055 43.294980
F 102.507901 11.584776 43.294980
F 93.569630 3.858865 40.565788
F 93.569630 11.576587 40.565788
F 102.490825 3.863387 40.557007
F 102.490825 11.581108 40.557007
F 93.569637 1.286278 36.927616
F 93.569637 9.003999 36.927616
F 93.569637 16.721723 36.927616
F 102.495418 1.281500 36.916815
F 102.495418 8.999221 36.916815
F 102.495418 16.716945 36.916815
F 86.885886 7.717720 40.565792
F 86.885886 15.435443 40.565792
F 104.691937 5.165414 39.548362
F 95.797671 7.717718 40.565795
F 95.797671 15.435441 40.565794
F 95.797508 12.862866 39.656247
F 104.774588 7.746494 40.460867
F 104.774588 15.464216 40.460866
F 104.774588 0.028773 40.460867
F 86.885876 5.145146 36.927622
F 86.885876 12.862868 36.927621
F 95.797695 5.145136 36.927607
F 95.797695 12.862858 36.927607
F 104.777097 5.119394 36.798060
F 104.777097 12.837117 36.798060
F 86.885884 5.145146 39.656249
F 86.885884 12.862868 39.656249
F 95.797508 5.145143 39.656247
F 89.113802 24.439453 3.274545
F 89.113802 32.157174 3.274545
F 98.031251 24.437573 3.275857
F 98.031251 32.155294 3.275857
F 89.113793 27.012028 6.912716
F 89.113793 34.729749 6.912716
F 89.113793 19.294305 6.912716
F 98.030768 27.013803 6.913945
F 104.756518 23.149448 21.355284
F 98.030768 19.296081 6.913945
F 89.113801 27.012028 4.184088
F 89.113801 34.729749 4.184088
F 89.113801 19.294305 4.184088
F 98.029401 27.012663 4.183855
F 104.756518 30.867168 21.355284
F 98.029401 19.294941 4.183855
F 89.113794 24.439453 0.545917
F 89.113794 32.157174 0.545917
F 98.028729 24.438878 0.545707
F 98.028729 32.156598 0.545707
F 91.341728 30.870890 4.184087
F 91.341728 23.153169 4.184087
F 100.276436 30.875121 4.180995
F 100.276436 23.157400 4.180995
F 91.341710 28.298312 0.545917
F 91.341710 20.580591 0.545917
F 100.261143 28.298298 0.546734
F 100.261143 20.580577 0.546733
F 91.341725 28.298312 3.274546
F 91.341725 20.580591 3.274546
F 100.270644 28.292573 3.278960
F 100.270644 20.574852 3.278961
F 91.341718 30.870889 6.912717
F 91.341718 23.153168 6.912717
F 100.270008 30.876356 6.915855
F 100.270008 23.158636 6.915855
F 93.569749 24.439440 3.274554
F 93.569749 32.157160 3.274554
F 102.543102 24.427751 3.274705
F 102.543102 32.145472 3.274705
F 93.569737 27.012041 6.912725
F 95.797979 23.153280 21.465464
F 93.569737 19.294319 6.912725
F 102.537175 27.022832 6.910226
F 95.797979 30.871001 21.465464
F 102.537175 19.305110 6.910226
F 93.569720 27.012046 4.184078
F 86.885878 23.153167 21.465397
F 93.569720 19.294324 4.184078
F 102.546486 27.028045 4.164780
F 86.885878 30.870888 21.465397
F 102.546486 19.310323 4.164779
F 93.569706 24.439438 0.545907
F 93.569706 32.157158 0.545907
F 102.525308 24.431012 0.533487
F 102.525308 32.148733 0.533487
F 86.885886 30.870888 4.184088
F 86.885886 23.153167 4.184088
F 95.798434 30.871067 4.183967
F 95.798434 23.153347 4.183967
F 104.888563 30.914300 4.048548
F 104.888563 23.196579 4.048548
F 86.885876 28.298313 0.545918
F 86.885876 20.580592 0.545917
F 95.797699 28.298275 0.545926
F 95.797699 20.580554 0.545926
F 104.815261 28.281360 0.435358
F 104.815261 20.563639 0.435358
F 86.885884 28.298313 3.274545
F 86.885884 20.580592 3.274545
F 95.798253 28.298130 3.274672
F 95.798253 20.580409 3.274672
F 104.823639 28.293054 3.193827
F 104.823639 20.575333 3.193827
F 86.885878 30.870888 6.912716
F 86.885878 23.153167 6.912716
F 95.798214 30.871061 6.912826
F 95.798214 23.153340 6.912826
F 104.815391 30.877187 6.809756
F 104.815391 23.159467 6.809756
F 89.113802 24.439453 10.550886
F 89.113802 32.157174 10.550886
F 98.030199 24.437827 10.551963
F 98.030199 32.155548 10.551963
F 89.113793 27.012028 14.189056
F 89.113793 34.729749 14.189056
F 89.113793 19.294305 14.189056
F 98.029692 27.013524 14.190041
F 104.770850 20.581625 17.719075
F 98.029692 19.295802 14.190041
F 89.113801 27.012028 11.460429
F 89.113801 34.729749 11.460428
F 89.113801 19.294305 11.460428
F 98.028923 27.012513 11.460087
F 104.770850 28.299346 17.719075
F 98.028923 19.294791 11.460087
F 89.113794 24.439453 7.822258
F 89.113794 32.157174 7.822258
F 98.029240 24.438882 7.821869
F 98.029240 32.156603 7.821869
F 91.341728 30.870890 11.460427
F 91.341728 23.153169 11.460427
F 100.271621 30.873770 11.457916
F 100.271621 23.156050 11.457917
F 91.341719 28.298311 7.822257
F 91.341719 20.580590 7.822257
F 100.274101 28.294778 7.819392
F 100.274101 20.577057 7.819392
F 91.341724 28.298312 10.550887
F 91.341724 20.580591 10.550887
F 100.268647 28.293201 10.553759
F 100.268647 20.575480 10.553759
F 91.341717 30.870889 14.189057
F 91.341717 23.153168 14.189057
F 100.267038 30.875647 14.191648
F 100.267038 23.157927 14.191648
F 93.569740 24.439441 10.550894
F 93.569739 32.157161 10.550894
F 102.530777 24.429819 10.545244
F 102.530777 32.147540 10.545244
F 93.569722 27.012039 14.189063
F 95.798057 20.580460 17.827306
F 93.569722 19.294317 14.189064
F 102.524787 27.020264 14.182549
F 95.798057 28.298181 17.827306
F 102.524787 19.302541 14.182549
F 93.569711 27.012044 11.460417
F 86.885884 20.580592 17.827227
F 93.569711 19.294322 11.460417
F 102.538570 27.026367 11.437837
F 86.885884 28.298313 17.827227
F 102.538570 19.308645 11.437837
F 93.569710 24.439436 7.822246
F 93.569710 32.157156 7.822246
F 102.544888 24.423170 7.798596
F 102.544888 32.140890 7.798596
F 86.885886 30.870888 11.460429
F 86.885886 23.153167 11.460429
F 95.798335 30.871049 11.460314
F 95.798335 23.153329 11.460314
F 104.869835 30.909919 11.315769
F 104.869835 23.192199 11.315769
F 86.885876 28.298313 7.822259
F 86.885876 20.580592 7.822258
F 95.798388 28.298139 7.822138
F 95.798388 20.580419 7.822138
F 104.881674 28.258519 7.677173
F 104.881674 20.540798 7.677173
F 86.885884 28.298313 10.550886
F 86.885884 20.580592 10.550886
F 95.798174 28.298151 10.550988
F 95.798174 20.580430 10.550988
F 104.800344 28.294055 10.443496
F 104.800344 20.576334 10.443497
F 86.885878 30.870888 14.189056
F 86.885878 23.153167 14.189056
F 95.798113 30.871036 14.189148
F 95.798113 23.153315 14.189147
F 104.785309 30.872731 14.081756
F 104.785309 23.155011 14.081756
F 89.113802 24.439453 17.827227
F 89.113802 32.157174 17.827227
F 98.029270 24.438064 17.828135
F 98.029270 32.155785 17.828135
F 89.113793 27.012028 21.465397
F 89.113793 34.729749 21.465397
F 89.113793 19.294305 21.465398
F 98.028785 27.013294 21.466219
F 104.856954 20.542708 14.955482
F 98.028785 19.295572 21.466219
F 89.113801 27.012028 18.736769
F 89.113801 34.729749 18.736769
F 89.113801 19.294305 18.736769
F 98.028152 27.012326 18.736545
F 104.856954 28.260429 14.955482
F 98.028152 19.294604 18.736545
F 89.113794 24.439453 15.098599
F 89.113794 32.157174 15.098599
F 98.028552 24.439056 15.098313
F 98.028552 32.156777 15.098313
F 91.341726 30.870889 18.736768
F 91.341726 23.153169 18.736768
F 100.267986 30.872767 18.734940
F 100.267986 23.155046 18.734940
F 91.341718 28.298311 15.098597
F 91.341718 20.580590 15.098597
F 100.269576 28.295992 15.096465
F 100.269576 20.578271 15.096465
F 91.341723 28.298312 17.827227
F 91.341723 20.580591 17.827227
F 100.265211 28.293940 17.829541
F 100.265211 20.576219 17.829541
F 91.341715 30.870888 21.465398
F 91.341715 23.153168 21.465398
F 100.263199 30.874807 21.467435
F 100.263199 23.157086 21.467435
F 93.569720 24.439443 17.827233
F 93.569720 32.157164 17.827233
F 102.519440 24.432495 17.820158
F 102.519440 32.150216 17.820158
F 93.569699 27.012036 21.465402
F 95.798250 20.580447 15.098495
F 93.569699 19.294314 21.465402
F 102.513757 27.017722 21.457743
F 95.798250 28.298168 15.098495
F 102.513757 19.300000 21.457743
F 93.569697 27.012043 18.736759
F 86.885876 20.580592 15.098599
F 93.569697 19.294321 18.736758
F 102.525890 27.023120 18.717148
F 86.885876 28.298313 15.098599
F 102.525890 19.305398 18.717148
F 93.569697 24.439437 15.098587
F 93.569697 32.157158 15.098587
F 102.532032 24.426884 15.077663
F 102.532032 32.144605 15.077663
F 86.885886 30.870888 18.736770
F 86.885886 23.153167 18.736770
F 95.798173 30.871012 18.736679
F 95.798173 23.153291 18.736679
F 104.843926 30.907244 18.594999
F 104.843926 23.189524 18.594999
F 89.113802 24.439453 25.103568
F 89.113802 32.157174 25.103568
F 98.028284 24.438318 25.104297
F 98.028284 32.156039 25.104297
F 89.113792 27.012028 28.741738
F 89.113792 34.729749 28.741739
F 89.113793 19.294305 28.741739
F 98.027806 27.013045 28.742387
F 106.928977 32.135605 39.245960
F 98.027806 19.295323 28.742388
F 89.113801 27.012028 26.013111
F 89.113801 34.729749 26.013111
F 89.113801 19.294305 26.013111
F 98.027205 27.012107 26.013024
F 106.928977 24.417884 39.245960
F 98.027205 19.294385 26.013024
F 89.113794 24.439453 22.374940
F 89.113794 32.157174 22.374940
F 98.027694 24.439260 22.374779
F 98.027694 32.156980 22.374779
F 91.341724 30.870889 26.013110
F 91.341724 23.153168 26.013110
F 100.264401 30.871788 26.011979
F 100.264401 23.154068 26.011979
F 91.341716 28.298311 22.374939
F 91.341716 20.580590 22.374939
F 100.266239 28.296912 22.373451
F 100.266239 20.579191 22.373451
F 91.341721 28.298312 25.103568
F 91.341721 20.580591 25.103569
F 100.261059 28.294898 25.105311
F 100.261060 20.577177 25.105311
F 91.341714 30.870888 28.741739
F 91.341714 23.153167 28.741739
F 100.258820 30.873753 28.743175
F 100.258820 23.156033 28.743175
F 93.569694 24.439447 25.103572
F 93.569694 32.157167 25.103572
F 102.507870 24.435040 25.095313
F 102.507870 32.152761 25.095313
F 93.569672 27.012032 28.741741
F 104.776764 23.169400 43.212364
F 93.569672 19.294310 28.741741
F 102.501866 27.015052 28.732950
F 104.776764 30.887120 43.212364
F 102.501866 19.297330 28.732950
F 93.569679 27.012040 26.013102
F 95.798155 23.153299 43.294543
F 93.569679 19.294318 26.013101
F 102.513458 27.020301 25.995852
F 95.798155 30.871020 43.294543
F 102.513458 19.302579 25.995852
F 93.569682 24.439439 22.374930
F 93.569682 32.157160 22.374930
F 102.519765 24.429751 22.356433
F 102.519764 32.147472 22.356433
F 86.885886 30.870888 26.013111
F 86.885886 23.153167 26.013111
F 95.797969 30.870963 26.013052
F 95.797969 23.153243 26.013052
F 104.817276 30.903489 25.874168
F 104.817276 23.185768 25.874168
F 86.885876 28.298313 22.374940
F 86.885876 20.580592 22.374940
F 95.798066 28.298212 22.374865
F 95.798066 20.580491 22.374864
F 104.830663 28.263823 22.234467
F 104.830663 20.546102 22.234466
F 86.885884 28.298313 25.103568
F 86.885884 20.580592 25.103568
F 95.797906 28.298221 25.103621
F 95.797906 20.580500 25.103621
F 104.742114 28.304682 24.991694
F 104.742114 20.586960 24.991694
F 86.885878 30.870888 28.741738
F 86.885878 23.153167 28.741738
F 95.797810 30.870958 28.741777
F 95.797811 23.153238 28.741777
F 104.727663 30.861873 28.628306
F 104.727663 23.144153 28.628306
F 89.113802 24.439453 32.379909
F 89.113802 32.157174 32.379909
F 98.027397 24.438533 32.380494
F 98.027397 32.156254 32.380494
F 89.113792 27.012027 36.018079
F 89.113792 34.729749 36.018079
F 89.113792 19.294305 36.018079
F 98.026973 27.012850 36.018601
F 86.885878 23.153167 43.294420
F 98.026973 19.295127 36.018602
F 89.113800 27.012028 33.289451
F 89.113801 34.729749 33.289451
F 89.113800 19.294305 33.289451
F 98.026091 27.011834 33.289557
F 98.026091 34.729555 33.289557
F 98.026091 19.294112 33.289557
F 89.113794 24.439453 29.651281
F 89.113794 32.157174 29.651281
F 98.026660 24.439502 29.651285
F 98.026660 32.157223 29.651285
F 91.341721 30.870889 33.289450
F 91.341721 23.153168 33.289450
F 100.260918 30.870893 33.289023
F 100.260918 23.153172 33.289023
F 91.341713 28.298312 29.651280
F 91.341713 20.580591 29.651280
F 100.262607 28.297885 29.650489
F 100.262607 20.580164 29.650489
F 91.341719 28.298313 32.379909
F 91.341719 20.580592 32.379909
F 100.256557 28.296035 32.381019
F 100.256558 20.578314 32.381019
F 91.341711 30.870888 36.018079
F 91.341711 23.153167 36.018079
F 100.254464 30.872664 36.019057
F 100.254464 23.154943 36.019057
F 93.569669 24.439451 32.379909
F 93.569669 32.157172 32.379909
F 102.495786 24.437943 32.370618
F 102.495786 32.155663 32.370618
F 93.569648 27.012027 36.018078
F 93.569648 34.729748 36.018078
F 93.569648 19.294305 36.018078
F 102.489913 27.011915 36.008822
F 102.489913 34.729636 36.008823
F 102.489913 19.294193 36.008823
F 93.569657 27.012037 33.289444
F 86.885878 30.870888 43.294420
F 93.569657 19.294315 33.289444
F 102.500916 27.017627 33.274892
F 104.691937 20.600860 39.548362
F 102.500916 19.299904 33.274892
F 93.569662 24.439442 29.651273
F 93.569662 32.157163 29.651273
F 102.507112 24.432567 29.635346
F 102.507112 32.150287 29.635346
F 86.885886 30.870888 33.289451
F 86.885886 23.153167 33.289451
F 95.797786 30.870918 33.289423
F 95.797786 23.153197 33.289423
F 104.790179 30.899358 33.154007
F 104.790179 23.181637 33.154007
F 86.885876 28.298313 29.651281
F 86.885876 20.580592 29.651281
F 95.797863 28.298261 29.651238
F 95.797863 20.580540 29.651238
F 104.803764 28.267675 29.514026
F 104.803764 20.549954 29.514026
F 86.885884 28.298314 32.379909
F 86.885884 20.580592 32.379909
F 95.797720 28.298265 32.379932
F 95.797720 20.580544 32.379932
F 104.713201 28.309948 32.264907
F 104.713201 20.592227 32.264907
F 86.885878 30.870888 36.018079
F 86.885878 23.153167 36.018079
F 95.797611 30.870912 36.018089
F 95.797611 23.153191 36.018090
F 104.698797 30.856626 35.901847
F 104.698797 23.138906 35.901847
F 89.113802 24.439453 39.656249
F 89.113802 32.157174 39.656250
F 98.026896 24.438665 39.656927
F 98.026896 32.156386 39.656927
F 89.113792 27.012028 43.294420
F 89.113792 34.729749 43.294420
F 89.113792 19.294305 43.294420
F 98.027225 27.012782 43.295118
F 104.691937 28.318581 39.548362
F 98.027225 19.295060 43.295118
F 89.113800 27.012028 40.565792
F 89.113800 34.729749 40.565792
F 89.113800 19.294305 40.565792
F 98.024886 27.011516 40.566186
F 98.024886 34.729237 40.566186
F 98.024887 19.293794 40.566185
F 89.113794 24.439453 36.927622
F 89.113794 32.157174 36.927622
F 98.025489 24.439803 36.927884
F 98.025489 32.157523 36.927884
F 91.341719 30.870888 40.565792
F 91.341719 23.153168 40.565792
F 100.258636 30.870204 40.566710
F 100.258636 23.152484 40.566710
F 91.341710 28.298312 36.927621
F 91.341710 20.580591 36.927621
F 100.259142 28.298721 36.927512
F 100.259142 20.581000 36.927512
F 91.341716 28.298313 39.656249
F 91.341716 20.580592 39.656249
F 100.252255 28.297075 39.656987
F 100.252255 20.579354 39.656987
F 91.341718 30.870889 43.294421
F 91.341718 23.153168 43.294421
F 100.266723 30.875893 43.298431
F 100.266723 23.158173 43.298431
F 93.569652 24.439455 39.656250
F 93.569652 32.157176 39.656250
F 102.490763 24.438054 39.651936
F 102.490763 32.155774 39.651936
F 93.569644 27.012027 43.294419
F 93.569644 34.729748 43.294419
F 93.569644 19.294305 43.294420
F 102.507901 27.020223 43.294980
F 95.797508 20.580590 39.656247
F 102.507901 19.302500 43.294980
F 93.569630 27.012033 40.565788
F 95.797508 28.298311 39.656247
F 93.569630 19.294311 40.565788
F 102.490825 27.016555 40.557007
F 86.885884 20.580592 39.656250
F 102.490825 19.298833 40.557007
F 93.569637 24.439446 36.927616
F 93.569637 32.157166 36.927616
F 102.495418 24.434668 36.916815
F 102.495418 32.152389 36.916815
F 86.885886 30.870888 40.565792
F 86.885886 23.153167 40.565792
F 95.797671 30.870886 40.565795
F 95.797671 23.153165 40.565795
F 104.774588 30.899661 40.460867
F 104.774588 23.181941 40.460867
F 86.885876 28.298313 36.927622
F 86.885876 20.580592 36.927622
F 95.797695 28.298304 36.927608
F 95.797695 20.580583 36.927608
F 104.777097 28.272562 36.798060
F 104.777097 20.554841 36.798060
F 86.885884 28.298313 39.656249
F 89.113802 47.592621 3.274545
F 89.113802 39.874898 3.274545
F 98.031251 47.590741 3.275857
F 98.031251 39.873018 3.275858
F 89.113793 50.165195 6.912716
F 89.113793 42.447473 6.912716
F 98.030768 50.166971 6.913945
F 98.030768 42.449249 6.913945
F 89.113801 50.165195 4.184088
F 89.113801 42.447473 4.184088
F 98.029401 50.165831 4.183855
F 98.029401 42.448109 4.183855
F 89.113794 47.592621 0.545917
F 89.113794 39.874898 0.545917
F 98.028729 47.592045 0.545707
F 98.028729 39.874322 0.545707
F 91.341728 38.588613 4.184087
F 91.341728 46.306337 4.184087
F 100.276436 38.592844 4.180995
F 100.276436 46.310568 4.180995
F 91.341710 51.451480 0.545917
F 91.341710 36.016034 0.545917
F 91.341710 43.733759 0.545917
F 100.261143 51.451466 0.546734
F 100.261143 36.016020 0.546733
F 100.261143 43.733745 0.546733
F 91.341725 51.451480 3.274546
F 91.341725 36.016034 3.274546
F 91.341725 43.733759 3.274546
F 100.270644 51.445741 3.278960
F 100.270644 36.010295 3.278961
F 100.270644 43.728020 3.278961
F 91.341718 38.588612 6.912717
F 91.341718 46.306336 6.912717
F 100.270008 38.594079 6.915855
F 100.270008 46.311803 6.915855
F 93.569749 47.592607 3.274554
F 93.569749 39.874884 3.274555
F 102.543102 47.580919 3.274705
F 102.543102 39.863196 3.274705
F 93.569737 50.165209 6.912725
F 93.569737 42.447486 6.912725
F 102.537175 50.176000 6.910226
F 102.537175 42.458277 6.910226
F 93.569720 50.165214 4.184078
F 93.569720 42.447491 4.184078
F 102.546486 50.181213 4.164780
F 102.546486 42.463491 4.164779
F 93.569706 47.592606 0.545907
F 93.569706 39.874883 0.545907
F 102.525308 47.584180 0.533487
F 102.525308 39.866457 0.533487
F 86.885886 38.588611 4.184088
F 86.885886 46.306335 4.184088
F 95.798434 38.588790 4.183967
F 95.798434 46.306515 4.183967
F 104.888563 38.632023 4.048548
F 104.888563 46.349747 4.048548
F 86.885876 51.451481 0.545918
F 86.885876 36.016036 0.545917
F 86.885876 43.733760 0.545917
F 95.797699 51.451443 0.545926
F 95.797699 36.015998 0.545925
F 95.797699 43.733722 0.545926
F 104.815261 51.434528 0.435358
F 104.815261 35.999082 0.435358
F 104.815261 43.716807 0.435358
F 86.885884 51.451481 3.274545
F 86.885884 36.016036 3.274545
F 86.885884 43.733760 3.274545
F 95.798253 51.451298 3.274672
F 95.798253 36.015853 3.274672
F 95.798253 43.733577 3.274672
F 104.823639 51.446221 3.193827
F 104.823639 36.010776 3.193827
F 104.823639 43.728500 3.193827
F 86.885878 38.588611 6.912716
F 86.885878 46.306335 6.912716
F 95.798214 38.588784 6.912827
F 95.798214 46.306508 6.912826
F 104.815391 38.594910 6.809756
F 104.815391 46.312634 6.809756
F 89.113802 47.592621 10.550886
F 89.113802 39.874898 10.550886
F 98.030199 47.590995 10.551963
F 98.030199 39.873272 10.551963
F 89.113793 50.165195 14.189056
F 89.113793 42.447473 14.189056
F 98.029692 50.166692 14.190041
F 98.029692 42.448970 14.190041
F 89.113801 50.165195 11.460429
F 89.113801 42.447473 11.460428
F 98.028923 50.165681 11.460087
F 98.028923 42.447959 11.460087
F 89.113794 47.592621 7.822258
F 89.113794 39.874898 7.822258
F 98.029240 47.592050 7.821869
F 98.029240 39.874327 7.821869
F 91.341728 38.588613 11.460427
F 91.341728 46.306337 11.460427
F 100.271621 38.591493 11.457916
F 100.271621 46.309217 11.457917
F 91.341719 51.451479 7.822257
F 91.341719 36.016033 7.822257
F 91.341719 43.733758 7.822257
F 100.274101 51.447945 7.819392
F 100.274101 36.012500 7.819392
F 100.274101 43.730224 7.819392
F 91.341724 51.451480 10.550887
F 91.341724 36.016034 10.550887
F 91.341724 43.733759 10.550887
F 100.268647 51.446369 10.553759
F 100.268647 36.010923 10.553759
F 100.268647 43.728648 10.553759
F 91.341717 38.588612 14.189057
F 91.341717 46.306336 14.189057
F 100.267038 38.593370 14.191648
F 100.267038 46.311094 14.191648
F 93.569740 47.592608 10.550894
F 93.569740 39.874885 10.550894
F 102.530777 47.582987 10.545244
F 102.530777 39.865264 10.545244
F 93.569722 50.165207 14.189063
F 93.569722 42.447485 14.189064
F 102.524787 50.173431 14.182549
F 102.524787 42.455709 14.182549
F 93.569711 50.165212 11.460417
F 93.569711 42.447490 11.460417
F 102.538570 50.179535 11.437837
F 102.538570 42.461812 11.437837
F 93.569710 47.592603 7.822246
F 93.569710 39.874880 7.822246
F 102.544888 47.576337 7.798596
F 102.544888 39.858614 7.798596
F 86.885886 38.588611 11.460428
F 86.885886 46.306335 11.460429
F 95.798335 38.588772 11.460314
F 95.798335 46.306496 11.460314
F 104.869835 38.627642 11.315769
F 104.869835 46.345366 11.315769
F 86.885876 51.451481 7.822259
F 86.885876 36.016036 7.822258
F 86.885876 43.733760 7.822258
F 95.798388 51.451307 7.822138
F 95.798388 36.015862 7.822138
F 95.798388 43.733586 7.822138
F 104.881674 51.411687 7.677173
F 104.881674 35.976241 7.677173
F 104.881674 43.693966 7.677173
F 86.885884 51.451481 10.550886
F 86.885884 36.016036 10.550886
F 86.885884 43.733760 10.550886
F 95.798174 51.451319 10.550988
F 95.798174 36.015873 10.550988
F 95.798174 43.733598 10.550988
F 104.800344 51.447223 10.443496
F 104.800344 36.011777 10.443496
F 104.800344 43.729502 10.443497
F 86.885878 38.588611 14.189056
F 86.885878 46.306335 14.189056
F 95.798113 38.588759 14.189148
F 95.798113 46.306483 14.189147
F 104.785310 38.590454 14.081756
F 104.785309 46.308178 14.081756
F 89.113802 47.592621 17.827227
F 89.113802 39.874898 17.827227
F 98.029270 47.591232 17.828135
F 98.029270 39.873509 17.828135
F 89.113793 50.165195 21.465397
F 89.113793 42.447473 21.465398
F 98.028785 50.166462 21.466219
F 98.028785 42.448740 21.466219
F 89.113801 50.165195 18.736769
F 89.113801 42.447473 18.736769
F 98.028152 50.165494 18.736545
F 98.028152 42.447772 18.736545
F 89.113794 47.592621 15.098599
F 89.113794 39.874898 15.098599
F 98.028552 47.592224 15.098313
F 98.028552 39.874501 15.098313
F 91.341726 38.588613 18.736768
F 91.341726 46.306337 18.736768
F 100.267986 38.590489 18.734940
F 100.267986 46.308214 18.734940
F 91.341718 51.451479 15.098597
F 91.341718 36.016033 15.098597
F 91.341718 43.733758 15.098597
F 100.269576 51.449160 15.096465
F 100.269576 36.013714 15.096465
F 100.269576 43.731439 15.096465
F 91.341723 51.451480 17.827227
F 91.341723 36.016034 17.827227
F 91.341723 43.733759 17.827227
F 100.265212 51.447107 17.829540
F 100.265211 36.011662 17.829541
F 100.265211 43.729386 17.829541
F 91.341715 38.588611 21.465398
F 91.341715 46.306335 21.465398
F 100.263199 38.592530 21.467435
F 100.263199 46.310254 21.467435
F 93.569720 47.592611 17.827233
F 93.569720 39.874888 17.827233
F 102.519440 47.585663 17.820158
F 102.519440 39.867940 17.820158
F 93.569699 50.165204 21.465402
F 93.569699 42.447482 21.465402
F 102.513757 50.170890 21.457743
F 102.513757 42.453168 21.457743
F 93.569697 50.165211 18.736759
F 93.569697 42.447488 18.736758
F 102.525890 50.176288 18.717148
F 102.525890 42.458565 18.717148
F 93.569697 47.592605 15.098587
F 93.569697 39.874882 15.098587
F 102.532032 47.580051 15.077663
F 102.532032 39.862328 15.077662
F 86.885886 38.588611 18.736769
F 86.885886 46.306335 18.736770
F 95.798173 38.588735 18.736679
F 95.798173 46.306459 18.736679
F 104.843926 38.624967 18.594999
F 104.843926 46.342691 18.594999
F 86.885876 51.451481 15.098599
F 86.885876 36.016036 15.098599
F 86.885876 43.733760 15.098599
F 95.798250 51.451336 15.098495
F 95.798250 36.015891 15.098495
F 95.798250 43.733615 15.098495
F 104.856954 51.413596 14.955483
F 104.856954 35.978151 14.955482
F 104.856954 43.695875 14.955482
F 86.885884 51.451481 17.827227
F 86.885884 36.016036 17.827227
F 86.885884 43.733760 17.827227
F 95.798057 51.451349 17.827306
F 95.798057 36.015903 17.827306
F 95.798057 43.733628 17.827306
F 104.770850 51.452514 17.719075
F 104.770850 36.017069 17.719076
F 104.770850 43.734793 17.719075
F 86.885878 38.588611 21.465398
F 86.885878 46.306335 21.465397
F 95.797979 38.588724 21.465464
F 95.797979 46.306448 21.465464
F 104.756518 38.584891 21.355284
F 104.756518 46.302615 21.355284
F 98.030768 34.731524 6.913945
F 98.029401 34.730384 4.183855
F 93.569737 34.729762 6.912725
F 102.537175 34.740553 6.910226
F 93.569720 34.729767 4.184078
F 102.546486 34.745766 4.164779
F 98.029692 34.731245 14.190041
F 98.028923 34.730234 11.460086
F 93.569722 34.729760 14.189064
F 102.524787 34.737984 14.182549
F 93.569711 34.729765 11.460417
F 102.538570 34.744088 11.437837
F 98.028785 34.731015 21.466219
F 98.028152 34.730047 18.736544
F 93.569699 34.729757 21.465403
F 102.513757 34.735443 21.457743
F 93.569697 34.729764 18.736759
F 102.525890 34.740841 18.717148
F 89.113802 47.592621 25.103568
F 89.113802 39.874898 25.103568
F 98.028284 47.591486 25.104297
F 98.028284 39.873763 25.104298
F 89.113793 50.165195 28.741738
F 89.113793 42.447473 28.741739
F 98.027806 50.166212 28.742387
F 98.027806 42.448490 28.742388
F 89.113801 50.165195 26.013111
F 89.113801 42.447473 26.013111
F 98.027205 50.165274 26.013024
F 98.027205 42.447552 26.013024
F 89.113794 47.592621 22.374940
F 89.113794 39.874898 22.374940
F 98.027694 47.592427 22.374779
F 98.027694 39.874704 22.374779
F 91.341724 38.588612 26.013110
F 91.341724 46.306336 26.013110
F 100.264401 38.589511 26.011979
F 100.264401 46.307235 26.011979
F 91.341716 51.451479 22.374939
F 91.341716 36.016034 22.374939
F 91.341716 43.733758 22.374939
F 100.266239 51.450080 22.373451
F 100.266238 36.014634 22.373451
F 100.266239 43.732358 22.373451
F 91.341721 51.451480 25.103568
F 91.341721 36.016035 25.103568
F 91.341721 43.733759 25.103568
F 100.261060 51.448066 25.105311
F 100.261060 36.012620 25.105311
F 100.261060 43.730345 25.105311
F 91.341714 38.588611 28.741739
F 91.341714 46.306335 28.741739
F 100.258820 38.591476 28.743175
F 100.258820 46.309200 28.743175
F 93.569694 47.592615 25.103572
F 93.569694 39.874892 25.103572
F 102.507870 47.588208 25.095313
F 102.507869 39.870485 25.095313
F 93.569672 50.165199 28.741741
F 93.569672 42.447477 28.741741
F 102.501866 50.168220 28.732950
F 102.501866 42.450497 28.732950
F 93.569679 50.165208 26.013102
F 93.569679 42.447486 26.013101
F 102.513458 50.173469 25.995852
F 102.513458 42.455746 25.995852
F 93.569682 47.592607 22.374930
F 93.569682 39.874884 22.374930
F 102.519765 47.582919 22.356433
F 102.519764 39.865196 22.356433
F 86.885886 38.588611 26.013111
F 86.885886 46.306335 26.013111
F 95.797969 38.588686 26.013052
F 95.797969 46.306411 26.013052
F 104.817276 38.621212 25.874167
F 104.817276 46.338936 25.874168
F 86.885876 51.451481 22.374940
F 86.885876 36.016036 22.374940
F 86.885876 43.733760 22.374940
F 95.798066 51.451380 22.374865
F 95.798066 36.015934 22.374865
F 95.798066 43.733659 22.374864
F 104.830663 51.416990 22.234467
F 104.830663 35.981545 22.234466
F 104.830663 43.699269 22.234466
F 86.885884 51.451481 25.103568
F 86.885884 36.016036 25.103568
F 86.885884 43.733760 25.103568
F 95.797906 51.451388 25.103621
F 95.797906 36.015943 25.103621
F 95.797906 43.733667 25.103621
F 104.742114 51.457849 24.991694
F 104.742114 36.022404 24.991694
F 104.742114 43.740128 24.991694
F 86.885878 38.588611 28.741739
F 86.885878 46.306335 28.741738
F 95.797811 38.588681 28.741777
F 95.797811 46.306405 28.741777
F 104.727663 38.579596 28.628307
F 104.727663 46.297320 28.628306
F 89.113802 47.592621 32.379909
F 89.113802 39.874898 32.379909
F 98.027397 47.591701 32.380494
F 98.027397 39.873978 32.380494
F 89.113792 50.165195 36.018079
F 89.113792 42.447473 36.018079
F 98.026973 50.166017 36.018601
F 98.026973 42.448295 36.018602
F 89.113801 50.165195 33.289451
F 89.113800 42.447473 33.289451
F 98.026091 50.165001 33.289557
F 98.026091 42.447279 33.289557
F 89.113794 47.592621 29.651281
F 89.113794 39.874898 29.651281
F 98.026660 47.592670 29.651285
F 98.026660 39.874947 29.651285
F 91.341721 38.588612 33.289450
F 91.341721 46.306336 33.289450
F 100.260918 38.588616 33.289023
F 100.260918 46.306340 33.289023
F 91.341713 51.451480 29.651280
F 91.341713 36.016034 29.651280
F 91.341713 43.733759 29.651280
F 100.262607 51.451052 29.650489
F 100.262607 36.015607 29.650489
F 100.262607 43.733331 29.650489
F 91.341719 51.451481 32.379909
F 91.341719 36.016035 32.379909
F 91.341719 43.733760 32.379909
F 100.256558 51.449203 32.381019
F 100.256557 36.013757 32.381019
F 100.256558 43.731482 32.381019
F 91.341711 38.588611 36.018079
F 91.341711 46.306335 36.018079
F 100.254464 38.590387 36.019057
F 100.254464 46.308111 36.019057
F 93.569669 47.592619 32.379909
F 93.569669 39.874896 32.379909
F 102.495786 47.591110 32.370618
F 102.495786 39.873387 32.370618
F 93.569648 50.165195 36.018078
F 93.569648 42.447473 36.018078
F 102.489913 50.165083 36.008822
F 102.489913 42.447361 36.008823
F 93.569657 50.165205 33.289444
F 93.569657 42.447483 33.289444
F 102.500916 50.170794 33.274892
F 102.500916 42.453072 33.274892
F 93.569662 47.592610 29.651273
F 93.569662 39.874887 29.651272
F 102.507112 47.585734 29.635346
F 102.507112 39.868011 29.635345
F 86.885886 38.588611 33.289451
F 86.885886 46.306335 33.289451
F 95.797786 38.588641 33.289423
F 95.797786 46.306365 33.289423
F 104.790179 38.617081 33.154007
F 104.790179 46.334805 33.154007
F 86.885876 51.451481 29.651281
F 86.885876 36.016036 29.651281
F 86.885876 43.733760 29.651281
F 95.797863 51.451429 29.651238
F 95.797863 36.015984 29.651238
F 95.797863 43.733708 29.651238
F 104.803764 51.420843 29.514026
F 104.803764 35.985397 29.514026
F 104.803764 43.703122 29.514026
F 86.885884 51.451481 32.379909
F 86.885884 36.016036 32.379909
F 86.885884 43.733760 32.379909
F 95.797720 51.451433 32.379932
F 95.797720 36.015987 32.379932
F 95.797720 43.733712 32.379932
F 104.713201 51.463116 32.264907
F 104.713201 36.027670 32.264908
F 104.713201 43.745394 32.264907
F 86.885878 38.588611 36.018079
F 86.885878 46.306335 36.018079
F 95.797611 38.588635 36.018090
F 95.797611 46.306359 36.018090
F 104.698797 38.574349 35.901847
F 104.698797 46.292073 35.901847
F 89.113802 47.592621 39.656249
F 89.113802 39.874898 39.656249
F 98.026896 47.591833 39.656927
F 98.026896 39.874110 39.656927
F 89.113792 50.165195 43.294420
F 89.113792 42.447473 43.294420
F 98.027225 50.165950 43.295118
F 98.027225 42.448228 43.295118
F 89.113800 50.165195 40.565792
F 89.113800 42.447473 40.565792
F 98.024886 50.164684 40.566186
F 98.024886 42.446962 40.566185
F 89.113794 47.592621 36.927622
F 89.113794 39.874898 36.927621
F 98.025489 47.592970 36.927884
F 98.025489 39.875248 36.927884
F 91.341719 38.588611 40.565792
F 91.341719 46.306335 40.565792
F 100.258636 38.587927 40.566710
F 100.258636 46.305651 40.566710
F 91.341710 51.451480 36.927621
F 91.341710 36.016034 36.927621
F 91.341711 43.733759 36.927621
F 100.259142 51.451889 36.927512
F 100.259142 36.016443 36.927512
F 100.259142 43.734168 36.927512
F 91.341716 51.451481 39.656249
F 91.341716 36.016036 39.656249
F 91.341716 43.733760 39.656249
F 100.252255 51.450243 39.656987
F 100.252255 36.014797 39.656987
F 100.252255 43.732522 39.656987
F 91.341718 38.588612 43.294421
F 91.341718 46.306336 43.294421
F 100.266723 38.593616 43.298431
F 100.266723 46.311340 43.298431
F 93.569652 47.592623 39.656250
F 93.569652 39.874900 39.656250
F 102.490763 47.591221 39.651936
F 102.490763 39.873498 39.651936
F 93.569644 50.165195 43.294419
F 93.569644 42.447473 43.294420
F 102.507901 50.173390 43.294980
F 102.507901 42.455668 43.294980
F 93.569630 50.165201 40.565788
F 93.569630 42.447479 40.565788
F 102.490825 50.169722 40.557007
F 102.490825 42.452000 40.557007
F 93.569637 47.592613 36.927616
F 93.569637 39.874890 36.927616
F 102.495418 47.587835 36.916815
F 102.495418 39.870112 36.916815
F 86.885886 38.588611 40.565792
F 86.885886 46.306335 40.565792
F 95.797671 38.588609 40.565794
F 95.797671 46.306333 40.565795
F 104.774588 38.617384 40.460866
F 104.774588 46.335108 40.460867
F 86.885876 51.451481 36.927622
F 86.885876 36.016036 36.927621
F 86.885876 43.733760 36.927622
F 95.797695 51.451472 36.927607
F 95.797695 36.016026 36.927607
F 95.797695 43.733751 36.927608
F 104.777097 51.425730 36.798060
F 104.777097 35.990285 36.798060
F 104.777097 43.708009 36.798060
F 86.885884 51.451481 39.656249
F 86.885884 36.016036 39.656249
F 86.885884 43.733760 39.656249
F 95.797508 51.451479 39.656247
F 95.797508 36.016033 39.656247
F 95.797508 43.733758 39.656247
F 104.691937 51.471749 39.548362
F 104.691937 36.036304 39.548362
F 104.691937 43.754028 39.548362
F 86.885878 38.588611 43.294420
F 86.885878 46.306335 43.294420
F 95.798155 38.588743 43.294543
F 95.798155 46.306467 43.294543
F 104.776764 38.604843 43.212364
F 104.776764 46.322567 43.212364
F 106.928977 47.571052 39.245960
F 106.928977 39.853329 39.245960
F 98.027806 34.730766 28.742387
F 98.027205 34.729828 26.013024
F 93.569672 34.729753 28.741741
F 102.501866 34.732773 28.732950
F 93.569679 34.729761 26.013101
F 102.513458 34.738022 25.995852
F 98.026973 34.730571 36.018602
F 93.569657 34.729758 33.289444
F 102.500916 34.735347 33.274892
F 98.027225 34.730503 43.295118
F 102.507901 34.737944 43.294980
F 93.569630 34.729754 40.565788
F 102.490825 34.734276 40.557007
F 89.113802 55.310341 3.274545
F 89.113802 63.028065 3.274545
F 98.031251 55.308462 3.275857
F 98.031251 63.026186 3.275857
F 89.113793 57.882916 6.912716
F 89.113793 65.600641 6.912716
F 98.030768 57.884692 6.913945
F 98.030768 65.602417 6.913945
F 89.113801 57.882916 4.184088
F 89.113801 65.600641 4.184088
F 98.029401 57.883552 4.183855
F 98.029401 65.601277 4.183855
F 89.113794 55.310341 0.545917
F 89.113794 63.028065 0.545917
F 98.028729 55.309766 0.545707
F 98.028729 63.027490 0.545707
F 91.341728 54.024057 4.184087
F 91.341728 61.741780 4.184087
F 100.276436 54.028289 4.180995
F 100.276436 61.746012 4.180995
F 91.341710 59.169202 0.545917
F 91.341710 66.886927 0.545917
F 100.261143 59.169188 0.546733
F 100.261143 66.886913 0.546733
F 91.341725 59.169202 3.274546
F 91.341725 66.886926 3.274546
F 100.270644 59.163463 3.278961
F 100.270644 66.881188 3.278961
F 91.341718 54.024057 6.912717
F 91.341718 61.741780 6.912717
F 100.270008 54.029524 6.915855
F 100.270008 61.747247 6.915855
F 93.569749 55.310328 3.274554
F 93.569749 63.028052 3.274555
F 102.543102 55.298640 3.274705
F 102.543102 63.016364 3.274705
F 93.569737 57.882930 6.912725
F 93.569737 65.600654 6.912725
F 102.537175 57.893721 6.910226
F 102.537175 65.611445 6.910226
F 93.569720 57.882935 4.184078
F 93.569720 65.600659 4.184078
F 102.546486 57.898934 4.164779
F 102.546486 65.616659 4.164779
F 93.569706 55.310326 0.545907
F 93.569706 63.028050 0.545907
F 102.525308 55.301901 0.533487
F 102.525308 63.019625 0.533487
F 86.885886 54.024055 4.184088
F 86.885886 61.741778 4.184088
F 95.798434 54.024235 4.183967
F 95.798434 61.741958 4.183967
F 104.888563 54.067467 4.048548
F 104.888563 61.785190 4.048548
F 86.885876 59.169203 0.545917
F 86.885876 66.886928 0.545917
F 95.797699 59.169165 0.545925
F 95.797699 66.886890 0.545926
F 104.815261 59.152250 0.435358
F 104.815261 66.869975 0.435358
F 86.885884 59.169203 3.274545
F 86.885884 66.886928 3.274545
F 95.798253 59.169020 3.274672
F 95.798253 66.886745 3.274672
F 104.823639 59.163944 3.193827
F 104.823639 66.881668 3.193827
F 86.885878 54.024055 6.912716
F 86.885878 61.741778 6.912716
F 95.798214 54.024229 6.912826
F 95.798214 61.741952 6.912827
F 104.815391 54.030355 6.809756
F 104.815391 61.748078 6.809756
F 89.113802 55.310341 10.550886
F 89.113802 63.028065 10.550886
F 98.030199 55.308716 10.551963
F 98.030199 63.026440 10.551963
F 89.113793 57.882916 14.189056
F 89.113793 65.600641 14.189056
F 98.029692 57.884413 14.190041
F 98.029692 65.602138 14.190041
F 89.113801 57.882916 11.460428
F 89.113801 65.600641 11.460428
F 98.028923 57.883402 11.460086
F 98.028923 65.601126 11.460087
F 89.113794 55.310341 7.822258
F 89.113794 63.028065 7.822258
F 98.029240 55.309771 7.821869
F 98.029240 63.027495 7.821869
F 91.341728 54.024058 11.460427
F 91.341728 61.741780 11.460427
F 100.271621 54.026938 11.457916
F 100.271621 61.744661 11.457916
F 91.341719 59.169201 7.822257
F 91.341719 66.886926 7.822257
F 100.274101 59.165667 7.819392
F 100.274101 66.883392 7.819392
F 91.341724 59.169202 10.550887
F 91.341724 66.886927 10.550887
F 100.268647 59.164091 10.553759
F 100.268647 66.881816 10.553759
F 91.341717 54.024056 14.189057
F 91.341717 61.741779 14.189057
F 100.267038 54.028815 14.191648
F 100.267038 61.746538 14.191648
F 93.569740 55.310329 10.550894
F 93.569740 63.028053 10.550894
F 102.530777 55.300708 10.545244
F 102.530777 63.018432 10.545244
F 93.569722 57.882928 14.189064
F 93.569722 65.600653 14.189064
F 102.524787 57.891152 14.182549
F 102.524787 65.608877 14.182549
F 93.569711 57.882933 11.460417
F 93.569711 65.600658 11.460417
F 102.538570 57.897256 11.437837
F 102.538570 65.614981 11.437837
F 93.569710 55.310324 7.822246
F 93.569710 63.028048 7.822246
F 102.544888 55.294058 7.798596
F 102.544888 63.011782 7.798595
F 86.885886 54.024055 11.460429
F 86.885886 61.741778 11.460428
F 95.798335 54.024217 11.460314
F 95.798335 61.741940 11.460314
F 104.869835 54.063087 11.315769
F 104.869835 61.780810 11.315769
F 86.885876 59.169203 7.822258
F 86.885876 66.886928 7.822258
F 95.798388 59.169029 7.822138
F 95.798388 66.886754 7.822138
F 104.881674 59.129409 7.677173
F 104.881674 66.847134 7.677173
F 86.885884 59.169203 10.550886
F 86.885884 66.886928 10.550886
F 95.798174 59.169041 10.550988
F 95.798174 66.886766 10.550988
F 104.800344 59.164945 10.443497
F 104.800344 66.882670 10.443497
F 86.885878 54.024055 14.189056
F 86.885878 61.741778 14.189056
F 95.798113 54.024203 14.189147
F 95.798113 61.741926 14.189148
F 104.785309 54.025899 14.081756
F 104.785309 61.743622 14.081757
F 89.113802 55.310341 17.827227
F 89.113802 63.028065 17.827227
F 98.029270 55.308952 17.828135
F 98.029270 63.026677 17.828135
F 89.113793 57.882916 21.465397
F 89.113793 65.600641 21.465398
F 98.028785 57.884183 21.466219
F 98.028785 65.601907 21.466219
F 89.113801 57.882916 18.736769
F 89.113801 65.600641 18.736769
F 98.028152 57.883215 18.736544
F 98.028152 65.600940 18.736545
F 89.113794 55.310341 15.098599
F 89.113794 63.028066 15.098599
F 98.028552 55.309945 15.098313
F 98.028552 63.027669 15.098313
F 91.341726 54.024057 18.736768
F 91.341726 61.741780 18.736768
F 100.267986 54.025934 18.734940
F 100.267986 61.743657 18.734940
F 91.341718 59.169201 15.098597
F 91.341718 66.886926 15.098597
F 100.269576 59.166882 15.096465
F 100.269576 66.884607 15.096465
F 91.341723 59.169202 17.827227
F 91.341723 66.886927 17.827227
F 100.265211 59.164830 17.829541
F 100.265211 66.882555 17.829541
F 91.341715 54.024056 21.465398
F 91.341715 61.741779 21.465398
F 100.263199 54.027974 21.467435
F 100.263199 61.745697 21.467435
F 93.569720 55.310332 17.827233
F 93.569720 63.028056 17.827233
F 102.519440 55.303383 17.820158
F 102.519440 63.021108 17.820158
F 93.569699 57.882925 21.465403
F 93.569699 65.600649 21.465402
F 102.513757 57.888611 21.457743
F 102.513757 65.606336 21.457743
F 93.569697 57.882932 18.736759
F 93.569697 65.600656 18.736758
F 102.525890 57.894009 18.717148
F 102.525890 65.611733 18.717148
F 93.569697 55.310325 15.098588
F 93.569698 63.028050 15.098587
F 102.532032 55.297772 15.077663
F 102.532032 63.015496 15.077662
F 86.885886 54.024055 18.736770
F 86.885886 61.741778 18.736769
F 95.798173 54.024180 18.736679
F 95.798173 61.741903 18.736679
F 104.843926 54.060412 18.594999
F 104.843925 61.778135 18.594999
F 86.885876 59.169203 15.098599
F 86.885876 66.886928 15.098599
F 95.798250 59.169058 15.098495
F 95.798250 66.886783 15.098495
F 104.856954 59.131318 14.955482
F 104.856954 66.849043 14.955482
F 86.885884 59.169203 17.827227
F 86.885884 66.886928 17.827227
F 95.798057 59.169071 17.827306
F 95.798057 66.886796 17.827306
F 104.770850 59.170236 17.719076
F 104.770850 66.887961 17.719075
F 86.885878 54.024055 21.465397
F 86.885878 61.741778 21.465398
F 95.797979 54.024169 21.465464
F 95.797979 61.741892 21.465464
F 104.756518 54.020336 21.355284
F 104.756518 61.738059 21.355284
F 86.885886 69.459503 4.184088
F 104.756518 69.455783 21.355284
F 86.885878 69.459503 6.912716
F 86.885886 69.459503 11.460429
F 86.885878 69.459503 14.189056
F 91.341715 69.459503 21.465398
F 86.885886 69.459503 18.736770
F 86.885878 69.459503 21.465397
F 89.113802 55.310341 25.103568
F 89.113802 63.028065 25.103568
F 98.028284 55.309207 25.104297
F 98.028284 63.026931 25.104298
F 89.113792 57.882916 28.741739
F 89.113792 65.600641 28.741739
F 98.027806 57.883933 28.742387
F 98.027806 65.601658 28.742388
F 89.113801 57.882916 26.013111
F 89.113801 65.600641 26.013111
F 98.027205 57.882996 26.013024
F 98.027205 65.600720 26.013024
F 89.113794 55.310341 22.374940
F 89.113794 63.028065 22.374940
F 98.027694 55.310148 22.374779
F 98.027694 63.027872 22.374779
F 91.341724 54.024057 26.013110
F 91.341724 61.741780 26.013109
F 100.264401 54.024956 26.011979
F 100.264401 61.742679 26.011979
F 91.341716 59.169201 22.374939
F 91.341716 66.886926 22.374939
F 100.266238 59.167802 22.373451
F 100.266238 66.885527 22.373451
F 91.341721 59.169202 25.103568
F 91.341721 66.886927 25.103569
F 100.261060 59.165788 25.105311
F 100.261059 66.883513 25.105311
F 91.341714 54.024056 28.741739
F 91.341714 61.741779 28.741739
F 100.258820 54.026921 28.743175
F 100.258820 61.744644 28.743175
F 93.569695 55.310335 25.103572
F 93.569694 63.028059 25.103572
F 102.507869 55.305928 25.095313
F 102.507869 63.023653 25.095313
F 93.569672 57.882920 28.741741
F 93.569672 65.600645 28.741741
F 102.501866 57.885941 28.732950
F 102.501866 65.603665 28.732950
F 93.569679 57.882929 26.013101
F 93.569679 65.600654 26.013101
F 102.513458 57.891190 25.995852
F 102.513458 65.608915 25.995852
F 93.569682 55.310327 22.374930
F 93.569682 63.028052 22.374930
F 102.519764 55.300639 22.356433
F 102.519764 63.018364 22.356433
F 86.885886 54.024055 26.013111
F 86.885886 61.741778 26.013111
F 95.797969 54.024131 26.013052
F 95.797969 61.741854 26.013052
F 104.817276 54.056657 25.874168
F 104.817276 61.774380 25.874167
F 86.885876 59.169203 22.374940
F 86.885876 66.886928 22.374940
F 95.798066 59.169102 22.374865
F 95.798066 66.886827 22.374865
F 104.830663 59.134712 22.234466
F 104.830663 66.852437 22.234466
F 86.885884 59.169203 25.103568
F 86.885884 66.886928 25.103568
F 95.797906 59.169111 25.103621
F 95.797906 66.886835 25.103621
F 104.742114 59.175571 24.991694
F 104.742114 66.893296 24.991694
F 86.885878 54.024055 28.741738
F 86.885878 61.741778 28.741739
F 95.797811 54.024126 28.741777
F 95.797811 61.741849 28.741777
F 104.727663 54.015041 28.628306
F 104.727663 61.732764 28.628307
F 89.113802 55.310341 32.379909
F 89.113802 63.028065 32.379909
F 98.027397 55.309422 32.380494
F 98.027397 63.027146 32.380494
F 89.113792 57.882916 36.018079
F 89.113792 65.600641 36.018079
F 98.026973 57.883738 36.018602
F 98.026973 65.601463 36.018602
F 89.113800 57.882916 33.289451
F 89.113800 65.600641 33.289451
F 98.026091 57.882723 33.289557
F 98.026091 65.600447 33.289557
F 89.113794 55.310341 29.651281
F 89.113794 63.028065 29.651281
F 98.026660 55.310390 29.651285
F 98.026660 63.028114 29.651285
F 91.341721 54.024056 33.289450
F 91.341721 61.741779 33.289450
F 100.260918 54.024061 33.289023
F 100.260918 61.741784 33.289023
F 91.341713 59.169202 29.651280
F 91.341713 66.886926 29.651280
F 100.262607 59.168774 29.650489
F 100.262607 66.886499 29.650489
F 91.341719 59.169203 32.379909
F 91.341719 66.886927 32.379909
F 100.256558 59.166925 32.381019
F 100.256558 66.884650 32.381019
F 91.341711 54.024055 36.018079
F 91.341711 61.741778 36.018079
F 100.254464 54.025832 36.019057
F 100.254465 61.743554 36.019057
F 93.569669 55.310340 32.379909
F 93.569669 63.028064 32.379909
F 102.495786 55.308831 32.370618
F 102.495786 63.026555 32.370618
F 93.569648 57.882916 36.018078
F 93.569648 65.600641 36.018078
F 102.489913 57.882804 36.008823
F 102.489913 65.600529 36.008823
F 93.569657 57.882926 33.289444
F 93.569657 65.600650 33.289444
F 102.500915 57.888515 33.274892
F 102.500916 65.606240 33.274892
F 93.569662 55.310330 29.651273
F 93.569662 63.028055 29.651272
F 102.507112 55.303455 29.635346
F 102.507112 63.021179 29.635345
F 86.885886 54.024055 33.289451
F 86.885886 61.741778 33.289451
F 95.797786 54.024085 33.289423
F 95.797786 61.741808 33.289423
F 104.790179 54.052525 33.154007
F 104.790179 61.770248 33.154007
F 86.885876 59.169203 29.651281
F 86.885876 66.886928 29.651281
F 95.797863 59.169151 29.651238
F 95.797863 66.886876 29.651238
F 104.803764 59.138565 29.514026
F 104.803764 66.856290 29.514026
F 86.885884 59.169203 32.379909
F 86.885884 66.886928 32.379909
F 95.797720 59.169155 32.379932
F 95.797720 66.886880 32.379932
F 104.713201 59.180838 32.264908
F 104.713201 66.898563 32.264907
F 86.885878 54.024055 36.018079
F 86.885878 61.741778 36.018079
F 95.797611 54.024080 36.018089
F 95.797611 61.741802 36.018090
F 104.698797 54.009794 35.901847
F 104.698797 61.727517 35.901847
F 89.113802 55.310341 39.656250
F 89.113802 63.028065 39.656249
F 98.026896 55.309554 39.656927
F 98.026896 63.027278 39.656927
F 89.113792 57.882916 43.294420
F 89.113792 65.600641 43.294420
F 98.027225 57.883671 43.295118
F 98.027225 65.601396 43.295118
F 89.113800 57.882916 40.565792
F 89.113800 65.600641 40.565792
F 98.024886 57.882405 40.566186
F 98.024887 65.600129 40.566185
F 89.113794 55.310341 36.927622
F 89.113794 63.028065 36.927621
F 98.025489 55.310691 36.927884
F 98.025489 63.028415 36.927884
F 91.341719 54.024056 40.565792
F 91.341719 61.741779 40.565792
F 100.258636 54.023372 40.566710
F 100.258636 61.741095 40.566710
F 91.341710 59.169202 36.927621
F 91.341710 66.886927 36.927621
F 100.259142 59.169611 36.927512
F 100.259142 66.887336 36.927512
F 91.341716 59.169203 39.656249
F 91.341716 66.886928 39.656250
F 100.252255 59.167965 39.656987
F 100.252255 66.885690 39.656987
F 91.341718 54.024056 43.294421
F 91.341718 61.741779 43.294421
F 100.266723 54.029061 43.298431
F 100.266723 61.746784 43.298431
F 93.569652 55.310344 39.656250
F 93.569652 63.028068 39.656250
F 102.490763 55.308942 39.651936
F 102.490763 63.026666 39.651936
F 93.569644 57.882916 43.294420
F 93.569644 65.600641 43.294420
F 102.507901 57.891111 43.294980
F 102.507901 65.608836 43.294980
F 93.569630 57.882922 40.565788
F 93.569630 65.600646 40.565788
F 102.490825 57.887444 40.557007
F 102.490825 65.605168 40.557007
F 93.569637 55.310334 36.927616
F 93.569637 63.028058 36.927616
F 102.495418 55.305556 36.916815
F 102.495418 63.023280 36.916815
F 86.885886 54.024055 40.565792
F 86.885886 61.741778 40.565792
F 95.797671 54.024054 40.565795
F 95.797671 61.741777 40.565794
F 104.774588 54.052829 40.460867
F 104.774588 61.770552 40.460866
F 86.885876 59.169203 36.927621
F 86.885876 66.886928 36.927622
F 95.797695 59.169194 36.927607
F 95.797695 66.886918 36.927608
F 104.777097 59.143452 36.798060
F 104.777097 66.861177 36.798060
F 86.885884 59.169203 39.656249
F 86.885884 66.886928 39.656249
F 95.797508 59.169201 39.656247
F 95.797508 66.886926 39.656247
F 104.691937 59.189471 39.548362
F 104.691937 66.907196 39.548362
F 86.885878 54.024055 43.294420
F 86.885878 61.741778 43.294420
F 95.798155 54.024188 43.294543
F 95.798155 61.741911 43.294543
F 104.776764 54.040288 43.212364
F 104.776764 61.758011 43.212364
F 106.928977 55.288772 39.245960
F 106.928977 63.006496 39.245960
F 91.341714 69.459503 28.741739
F 86.885886 69.459503 26.013111
F 86.885878 69.459503 28.741738
F 104.727663 69.450488 28.628306
F 91.341721 69.459504 33.289450
F 91.341711 69.459503 36.018079
F 86.885886 69.459503 33.289451
F 86.885878 69.459503 36.018079
F 104.698797 69.445241 35.901847
F 91.341719 69.459503 40.565792
F 86.885878 69.459503 43.294420
F 100.258636 69.458819 40.566710
F 91.341718 69.459504 43.294421
F 86.885886 69.459503 40.565792
F 95.797671 69.459501 40.565795
