# Supplementary material for: Molecular-resolution imaging of ice crystallized from liquid water by cryogenic liquid-cell TEM
Source: Nat Commun. 2025 Sep 25;16:8342. doi: 10.1038/s41467-025-62451-0 (PMC12462463; doi:10.1038/s41467-025-62451-0)
Supplement: Supplementary file 9 — Supplementary Data 1 [file 41467_2025_62451_MOESM9_ESM.zip › supercell_4_3_2/0.8/93K_relaxed.xyz]

10368
F10368
F 0.306966 1.241116 2.951362
F 0.306966 8.958996 2.951362
F 0.306966 16.676876 2.951362
F 9.438300 1.288246 2.856222
F 9.438300 9.006126 2.856222
F 9.438300 16.723976 2.856222
F 18.239070 1.455966 2.952132
F 18.157970 8.973486 2.764332
F 20.418370 5.302506 2.773972
F 0.277885 3.915936 6.570312
F 0.277886 11.633776 6.570312
F 9.419450 3.859336 6.494772
F 9.419450 11.577176 6.494772
F 18.448170 3.783176 6.450012
F 18.134370 11.601776 6.412072
F 0.375721 3.877636 3.792782
F 0.375721 11.595476 3.792782
F 9.433930 3.861836 3.766462
F 9.433930 11.579676 3.766462
F 18.290670 3.983306 3.652752
F 18.263670 11.618376 3.695962
F 0.258940 1.315036 0.185204
F 15.872470 5.225706 17.622962
F 0.258940 9.032916 0.185204
F 7.036340 12.862676 17.373462
F 0.258939 16.750776 0.185204
F 7.036340 5.144756 17.373462
F 9.220130 1.286306 0.124983
F 9.220130 9.004186 0.124983
F 9.220130 16.722076 0.124982
F 13.763070 9.004186 14.738162
F 16.143370 -0.006758 3.826352
F 15.928970 12.802176 17.565362
F 2.685890 7.734036 3.690572
F 2.685890 15.451876 3.690572
F 2.685890 0.016156 3.690572
F 11.663470 7.720306 3.798002
F 11.663470 15.438176 3.798002
F 11.663470 0.002422 3.798002
F 20.423970 7.855986 3.900682
F 20.493770 15.343376 3.871292
F 16.162470 12.869076 14.767162
F 2.478370 5.148026 0.058257
F 2.478370 12.865876 0.058257
F 11.448270 5.145426 0.156220
F 11.448270 12.863276 0.156219
F 16.099670 15.459176 18.151462
F 7.020730 15.438676 18.280562
F 2.668940 5.129056 2.801852
F 2.668940 12.846976 2.801852
F 11.666470 5.147316 2.887232
F 11.666470 12.865176 2.887232
F 20.619370 15.505576 21.037162
F 20.531570 12.768176 2.999112
F 2.651420 7.736996 6.439472
F 2.651420 15.454876 6.439472
F 2.651420 0.019121 6.439472
F 11.648170 7.718046 6.525782
F 11.648170 15.435976 6.525782
F 11.648170 0.000167 6.525782
F 20.472270 7.879396 6.661652
F 20.400870 15.560276 11.009262
F 13.763070 16.722076 14.738162
F 4.961280 1.285206 2.798552
F 4.961280 9.003086 2.798552
F 4.961280 16.720976 2.798552
F 13.894570 1.288436 2.918292
F 13.894570 9.006316 2.918292
F 13.894570 16.724176 2.918292
F 4.933530 3.865406 6.437552
F 4.933530 11.583276 6.437552
F 13.876270 3.859046 6.556842
F 13.876270 11.576876 6.556842
F 4.954140 3.868826 3.700382
F 4.954140 11.586676 3.700382
F 13.891370 3.861326 3.829122
F 13.891370 11.579176 3.829122
F 4.751150 1.283986 0.061446
F 4.751150 9.001866 0.061446
F 4.751150 16.719776 0.061446
F 13.676570 1.286616 0.187406
F 13.676570 9.004496 0.187406
F 13.676570 16.722376 0.187405
F 7.203530 7.721516 3.735092
F 7.203530 15.439376 3.735092
F 7.203530 0.003633 3.735092
F 16.042670 7.768046 3.836722
F 16.126170 15.510776 3.544272
F 15.850770 5.175586 14.760062
F 6.982600 5.142046 0.092253
F 6.982600 12.859876 0.092252
F 15.882170 7.830216 18.364362
F 7.020730 0.002943 18.280562
F 7.203330 5.145676 2.826102
F 7.203330 12.863576 2.826102
F 16.109670 5.330936 2.897312
F 16.107070 12.766476 2.767212
F 7.185570 7.719416 6.464732
F 7.185570 15.437276 6.464732
F 7.185570 0.001533 6.464732
F 16.005670 7.704476 6.651962
F 16.074470 15.591776 6.303812
F 7.071290 12.860176 14.642762
F 0.248103 1.236706 10.194862
F 0.248102 8.954586 10.194862
F 0.248103 16.672476 10.194862
F 9.369480 1.285946 10.129662
F 9.369480 9.003826 10.129662
F 9.369480 16.721676 10.129662
F 18.351570 1.198256 10.086362
F 18.272870 8.914606 10.221362
F 20.359070 5.251256 10.381462
F 0.210638 3.906126 13.834062
F 0.210638 11.623976 13.834062
F 9.318470 3.859336 13.766762
F 9.318470 11.577176 13.766762
F 18.193370 3.781426 13.919062
F 18.126870 11.307876 13.791162
F 0.322910 3.866266 11.055962
F 0.322910 11.584176 11.055962
F 9.356780 3.859426 11.037862
F 9.356780 11.577276 11.037862
F 18.306670 3.688596 11.187762
F 18.126070 11.577576 10.971062
F 0.355464 1.278006 7.411802
F 0.355464 8.995886 7.411802
F 0.355464 16.713776 7.411802
F 9.406900 1.285976 7.402092
F 9.406900 9.003856 7.402092
F 9.406900 16.721776 7.402092
F 18.146970 1.286486 7.296942
F 18.155970 9.102216 7.482602
F 18.104270 11.536776 21.250762
F 2.609170 7.729036 10.956562
F 2.609170 15.446876 10.956562
F 2.609170 0.011162 10.956562
F 11.585970 7.717916 11.069262
F 11.585970 15.435776 11.069262
F 11.585970 0.000040 11.069262
F 20.417670 7.659626 11.291762
F 15.790670 7.634256 21.189862
F 18.245570 16.800276 7.258812
F 2.652130 5.131396 7.320182
F 2.652130 12.849276 7.320182
F 11.636170 5.145356 7.433492
F 11.636170 12.863276 7.433492
F 18.137270 16.942476 10.004362
F 20.358670 12.927176 7.468322
F 2.607050 5.127106 10.067662
F 2.607050 12.844976 10.067662
F 11.598570 5.145196 10.160562
F 11.598570 12.863076 10.160562
F 15.941970 15.509776 20.948962
F 20.307670 12.977876 10.199862
F 2.561170 7.735716 13.704362
F 2.561170 15.453576 13.704362
F 2.561170 0.017836 13.704362
F 11.547870 7.717936 13.797662
F 11.547870 15.435776 13.797662
F 11.547870 0.000058 13.797662
F 20.529970 7.955856 13.949162
F 20.398570 15.437676 13.812462
F 18.392270 16.822576 17.283862
F 4.888000 1.281816 10.071162
F 4.888000 8.999696 10.071162
F 4.888000 16.717576 10.071162
F 13.826570 1.286306 10.191662
F 13.826570 9.004186 10.191662
F 13.826570 16.722076 10.191662
F 4.836890 3.863446 13.708062
F 4.836890 11.581376 13.708062
F 13.775770 3.858946 13.828762
F 13.775770 11.576776 13.828762
F 4.878620 3.865856 10.972362
F 4.878620 11.583776 10.972362
F 13.813870 3.858946 11.100362
F 13.813870 11.576776 11.100362
F 4.928480 1.278806 7.337382
F 4.928480 8.996676 7.337382
F 4.928480 16.714576 7.337382
F 13.864070 1.286456 7.464622
F 13.864070 9.004326 7.464622
F 13.864070 16.722176 7.464622
F 7.122800 7.720476 11.005262
F 7.122800 15.438376 11.005262
F 7.122800 0.002595 11.005262
F 16.090070 7.641026 11.238862
F 16.068670 15.707876 11.197862
F 7.071290 5.142326 14.642762
F 7.173150 5.142956 7.369572
F 7.173150 12.860876 7.369572
F 16.116670 5.121696 7.524092
F 15.947870 13.169576 7.449972
F 7.136570 5.144176 10.099062
F 7.136570 12.862076 10.099062
F 16.105070 5.092816 10.270062
F 15.944770 13.162976 10.286462
F 7.086430 7.718626 13.735862
F 7.086430 15.436476 13.735862
F 7.086430 0.000743 13.735862
F 15.984570 7.722336 13.957162
F 16.143570 15.489176 13.907762
F 6.986290 0.000292 21.011162
F 0.176689 1.241916 17.471062
F 0.176689 8.959796 17.471062
F 0.176689 16.677676 17.471062
F 9.267670 1.285916 17.404662
F 9.267670 9.003796 17.404662
F 9.267670 16.721676 17.404662
F 18.204570 1.268386 17.470162
F 18.252770 9.186406 17.783862
F 20.457070 7.790706 21.128662
F 0.143239 3.900946 21.106462
F 0.143239 11.618876 21.106462
F 9.217020 3.859296 21.042562
F 9.217020 11.577176 21.042562
F 7.020730 7.720826 18.280562
F 20.437070 15.538576 6.583312
F 0.256374 3.858446 18.336362
F 0.256374 11.576276 18.336362
F 9.255430 3.859396 18.313562
F 9.255430 11.577276 18.313562
F 18.232470 3.826916 18.302062
F 18.267970 11.793076 18.587062
F 0.288423 1.283536 14.696562
F 0.288423 9.001416 14.696562
F 0.288423 16.719276 14.696562
F 9.306090 1.285826 14.675662
F 9.306090 9.003706 14.675662
F 9.306090 16.721576 14.675662
F 18.242170 1.136916 14.808262
F 18.215370 8.941196 14.955662
F 18.271870 3.968156 21.142062
F 2.516860 7.724476 18.232662
F 2.516860 15.442376 18.232662
F 2.516860 0.006594 18.232662
F 11.484270 7.717926 18.344962
F 11.484270 15.435776 18.344962
F 11.484270 0.000043 18.344962
F 20.490570 7.755386 18.514462
F 20.626270 15.504276 18.233162
F 6.986290 15.436076 21.011162
F 2.560910 5.136546 14.594662
F 2.560910 12.854476 14.594662
F 11.535070 5.145206 14.707062
F 11.535070 12.863076 14.707062
F 20.573670 5.219286 14.544562
F 20.438770 12.836676 14.535262
F 2.517660 5.128636 17.340262
F 2.517660 12.846476 17.340262
F 11.497070 5.145196 17.435562
F 11.497070 12.863076 17.435562
F 20.429670 5.229836 17.337562
F 20.476670 12.838076 17.264862
F 2.475280 7.732786 20.976262
F 2.475280 15.450676 20.976262
F 2.475280 0.014904 20.976262
F 11.446270 7.717926 21.073462
F 11.446270 15.435776 21.073462
F 11.446270 0.000051 21.073462
F 20.337270 5.355376 7.645912
F 18.357370 17.004676 14.564062
F 6.986290 7.718166 21.011162
F 4.788170 1.282396 17.345362
F 4.788170 9.000276 17.345362
F 4.788170 16.718176 17.345362
F 13.724970 1.286306 17.466662
F 13.724970 9.004186 17.466662
F 13.724970 16.722076 17.466662
F 4.740110 3.862146 20.982562
F 4.740110 11.580076 20.982562
F 13.674170 3.858946 21.104562
F 13.674170 11.576776 21.104562
F 4.780280 3.864876 18.248062
F 4.780280 11.582776 18.248062
F 13.712270 3.858946 18.376062
F 13.712270 11.576776 18.376062
F 4.828830 1.279776 14.610262
F 4.828830 8.997656 14.610262
F 4.828830 16.715576 14.610262
F 13.763070 1.286306 14.738162
F 18.493870 16.806476 2.662972
F 15.988570 -0.007024 6.511862
F 15.870870 0.047662 18.380862
F 18.035370 1.304336 0.278059
F 20.265370 5.196026 0.163801
F 20.489270 12.843376 0.064139
F 20.373770 -0.013475 18.435362
F 20.598570 0.227712 21.157462
F 20.330970 -0.037885 6.469502
F 15.965970 12.867276 0.070853
F 20.276570 -0.021188 3.652592
F 15.997370 5.188726 0.103347
F 0.110113 1.246376 24.740762
F 0.110113 8.964256 24.740762
F 0.110113 16.682176 24.740762
F 9.166500 1.286016 24.680362
F 9.166500 9.003896 24.680362
F 9.166500 16.721776 24.680362
F 18.004570 1.409116 24.690362
F 18.104470 9.094256 24.705862
F 0.225161 9.008106 21.974662
F 0.077239 3.896776 28.374862
F 0.077239 11.614676 28.374862
F 9.116010 3.859156 28.318162
F 9.116010 11.577076 28.318162
F 18.164370 3.839196 28.304762
F 17.943270 11.638876 28.620862
F 0.194434 3.851736 25.612162
F 0.194434 11.569576 25.612162
F 9.154220 3.859286 25.589362
F 9.154220 11.577176 25.589362
F 18.095670 3.906396 25.570062
F 18.059970 11.617976 25.857662
F 9.204800 1.285896 21.951462
F 9.204800 9.003776 21.951462
F 9.204800 16.721676 21.951462
F 20.148770 15.369976 42.753462
F 18.219370 16.724676 24.613262
F 15.813470 15.307576 42.690762
F 2.432710 7.721276 25.508262
F 2.432710 15.439176 25.508262
F 2.432710 0.003400 25.508262
F 11.382770 7.717926 25.620762
F 11.382770 15.435776 25.620762
F 11.382770 0.000043 25.620762
F 20.371670 8.115266 25.683662
F 20.464570 15.447176 25.676562
F 6.972700 0.000059 42.837662
F 2.474300 5.140366 21.870362
F 2.474300 12.858276 21.870362
F 11.433470 5.145206 21.982862
F 11.433470 12.863076 21.982862
F 0.225161 1.290226 21.974662
F 0.225161 16.725976 21.974662
F 2.433620 5.132346 24.611862
F 2.433620 12.850176 24.611862
F 11.395570 5.145206 24.711362
F 11.395570 12.863076 24.711362
F 20.410270 5.532276 24.652762
F 20.150370 12.903276 24.878362
F 2.392330 7.728726 28.247462
F 2.392330 15.446576 28.247462
F 2.392330 0.010849 28.247462
F 11.344770 7.717916 28.349162
F 11.344770 15.435776 28.349162
F 11.344770 0.000038 28.349162
F 20.442570 7.708286 28.578062
F 20.299070 15.458576 28.433862
F 6.972700 15.435776 42.837662
F 4.692490 1.283836 24.619762
F 4.692490 9.001716 24.619762
F 4.692490 16.719576 24.619762
F 13.623370 1.286306 24.742362
F 13.623370 9.004186 24.742362
F 13.623370 16.722076 24.742362
F 4.645310 3.860606 28.256962
F 4.645310 11.578476 28.256962
F 13.572570 3.858946 28.380262
F 13.572570 11.576776 28.380262
F 4.685280 3.863746 25.524062
F 4.685280 11.581676 25.524062
F 13.610770 3.858946 25.651862
F 13.610770 11.576776 25.651862
F 4.732500 1.280926 21.885962
F 4.732500 8.998806 21.885962
F 4.732500 16.716676 21.885962
F 13.661470 1.286306 22.013962
F 13.661470 9.004186 22.013962
F 13.661470 16.722076 22.013962
F 6.920990 7.720366 25.556562
F 6.920990 15.438276 25.556562
F 6.920990 0.002484 25.556562
F 15.820970 7.782746 25.525962
F 16.116470 15.474776 25.627662
F 6.972700 7.717936 42.837662
F 6.970690 5.142476 21.918562
F 6.970690 12.860376 21.918562
F 18.092770 3.721146 42.839362
F 18.249270 16.591776 21.951362
F 6.936340 5.145126 24.648862
F 6.936340 12.862976 24.648862
F 15.866070 5.206036 24.695762
F 15.822070 12.818776 24.896062
F 6.886490 7.717806 28.286662
F 6.886490 15.435676 28.286662
F 15.616570 12.737676 39.293062
F 15.888470 7.806226 28.329662
F 15.858970 15.671776 28.400262
F 15.728370 5.067156 39.361662
F 0.044416 1.250696 32.009462
F 0.044416 8.968576 32.009462
F 0.044416 16.686476 32.009462
F 9.065500 1.286156 31.955962
F 9.065500 9.004036 31.955962
F 9.065500 16.721876 31.955962
F 17.889470 1.168806 32.018662
F 17.964570 8.951516 31.990662
F 20.450370 12.919176 22.030962
F 0.010694 3.892236 35.644962
F 0.010694 11.610076 35.644962
F 9.015450 3.858896 35.591662
F 9.015450 11.576776 35.591662
F 18.002470 3.912346 35.701262
F 17.969470 11.560876 35.564062
F 0.132144 3.846186 32.889262
F 0.132144 11.564076 32.889262
F 9.053150 3.859136 32.864462
F 9.053150 11.576976 32.864462
F 17.980870 3.780696 32.864262
F 17.974470 11.519876 32.787462
F 0.163635 1.296346 29.250262
F 0.163635 9.014226 29.250262
F 0.163635 16.732076 29.250262
F 9.103660 1.286036 29.227362
F 9.103660 9.003906 29.227362
F 9.103660 16.721776 29.227362
F 18.039770 1.367166 29.246962
F 18.103770 9.024086 29.314162
F 18.226470 11.571876 42.952762
F 2.349610 7.718316 32.784962
F 2.349610 15.436176 32.784962
F 2.349610 0.000437 32.784962
F 11.281270 7.717906 32.895662
F 11.281270 15.435776 32.895662
F 11.281270 0.000028 32.895662
F 20.209370 7.746876 32.841462
F 20.105670 15.329376 32.792062
F 6.760490 12.861276 39.195862
F 2.391510 5.143226 29.146462
F 2.391510 12.861076 29.146462
F 11.331970 5.145206 29.258662
F 11.331970 12.863076 29.258662
F 20.297370 5.101706 29.299662
F 20.249970 12.992476 29.194862
F 2.351010 5.136226 31.883262
F 2.351010 12.854076 31.883262
F 11.294070 5.145216 31.986962
F 11.294070 12.863076 31.986962
F 20.138870 5.136366 32.025862
F 20.289270 12.793376 31.960762
F 2.308500 7.725026 35.519562
F 2.308500 15.442876 35.519562
F 2.308500 0.007145 35.519562
F 11.243870 7.717746 35.622762
F 11.243870 15.435676 35.622762
F 6.760490 5.143416 39.195862
F 20.445670 7.518356 35.580162
F 20.333970 15.464776 35.521862
F 15.709070 12.654676 36.645862
F 4.598080 1.285436 31.894162
F 4.598080 9.003316 31.894162
F 4.598080 16.721176 31.894162
F 13.521870 1.286306 32.018062
F 13.521870 9.004186 32.018062
F 13.521870 16.722076 32.018062
F 4.550130 3.859446 35.530162
F 4.550130 11.577276 35.530162
F 13.471570 3.858796 35.653862
F 13.471570 11.576676 35.653862
F 4.590920 3.862486 32.800162
F 4.590920 11.580376 32.800162
F 13.509170 3.858936 32.926862
F 13.509170 11.576776 32.926862
F 4.638230 1.282136 29.162262
F 4.638230 9.000016 29.162262
F 4.638230 16.717876 29.162262
F 13.559970 1.286306 29.289762
F 13.559970 9.004186 29.289762
F 13.559970 16.722076 29.289762
F 6.821770 7.719756 32.831962
F 6.821770 15.437676 32.831962
F 6.821770 0.001875 32.831962
F 15.646770 7.574136 32.982062
F 15.626370 15.473276 32.859962
F 15.704770 4.860516 36.643262
F 6.871430 5.143096 29.194662
F 6.871430 12.860976 29.194662
F 15.917070 5.165396 29.138762
F 15.692470 13.106676 29.146662
F 6.836750 5.145566 31.924262
F 6.836750 12.863476 31.924262
F 15.820070 4.992776 31.811262
F 15.675870 12.888076 32.009362
F 6.787680 7.717076 35.559862
F 6.787680 15.434976 35.559862
F 6.772890 12.861276 36.466962
F 15.598670 7.662026 35.714562
F 15.719670 15.407476 35.609662
F 6.772890 5.143416 36.466962
F 15.701970 15.510676 40.067062
F 17.914470 16.623276 31.997062
F 4.544570 9.001226 36.435462
F 8.988470 1.283876 39.227262
F 8.988470 9.001756 39.227262
F 8.988470 16.719676 39.227262
F 18.005670 1.348596 39.198862
F 17.873670 8.946706 39.116562
F 4.544570 16.719076 36.435462
F 0.116836 3.930656 42.968862
F 0.116837 11.648576 42.968862
F 9.201500 3.859006 42.869262
F 9.201500 11.576876 42.869262
F 20.323570 7.733896 42.765062
F 13.459570 1.286206 36.561662
F 0.083447 3.847426 40.206062
F 0.083447 11.565276 40.206062
F 8.985570 3.856936 40.138062
F 8.985570 11.574776 40.138062
F 18.067270 3.927826 40.121862
F 17.939070 11.505776 40.165962
F 0.100116 1.302466 36.535662
F 0.100116 9.020346 36.535662
F 0.100115 16.738276 36.535662
F 9.003820 1.286076 36.499362
F 9.003820 9.003956 36.499362
F 9.003820 16.721876 36.499362
F 17.933070 1.314506 36.543062
F 18.097570 8.923496 36.356062
F 18.165470 16.784576 29.267462
F 2.292220 7.714486 40.067762
F 2.292220 15.432376 40.067762
F 15.741570 7.649486 40.090262
F 11.213370 7.715756 40.169062
F 11.213370 15.433676 40.169062
F 6.755310 15.435176 40.106062
F 20.094070 7.788776 40.012162
F 20.248870 15.336476 40.009762
F 6.755310 7.717296 40.106062
F 2.306870 5.145856 36.425762
F 2.306870 12.863776 36.425762
F 11.231670 5.145126 36.530562
F 11.231670 12.862976 36.530562
F 20.207270 5.020136 36.666462
F 20.317970 12.776176 36.450062
F 2.280640 5.133766 39.162562
F 2.280640 12.851676 39.162562
F 11.216670 5.142856 39.258262
F 11.216670 12.860776 39.258262
F 20.336870 5.230296 39.344462
F 20.304670 12.735676 39.218362
F 2.470490 7.737376 42.806962
F 2.470500 15.455276 42.806962
F 2.470490 0.019498 42.806962
F 11.431370 7.717586 42.899962
F 11.431370 15.435476 42.899962
F 13.459570 16.721976 36.561662
F 17.970270 16.612276 36.496662
F 18.068870 16.733976 39.091862
F 13.459570 9.004086 36.561662
F 4.524820 1.283606 39.166062
F 4.524820 9.001486 39.166062
F 4.524820 16.719376 39.166062
F 13.444370 1.283926 39.289362
F 13.444370 9.001806 39.289362
F 13.444370 16.719676 39.289362
F 4.720060 3.865226 42.813762
F 4.720060 11.583076 42.813762
F 13.659170 3.858646 42.931062
F 13.659170 11.576476 42.931062
F 4.526340 3.859836 40.078762
F 4.526340 11.577676 40.078762
F 13.441170 3.856806 40.200162
F 13.441170 11.574676 40.200162
F 4.544570 1.283346 36.435462
F 15.738470 7.660296 42.758962
F 15.933570 12.756976 22.158962
F 18.275970 1.416916 22.055062
F 18.154070 8.958616 21.950362
F 15.915670 5.054196 21.876462
F 20.491370 5.254886 21.880262
F 15.866170 0.094342 42.814462
F 15.784270 0.225259 28.324762
F 20.163970 0.070642 35.457462
F 15.787670 0.259063 25.653562
F 18.090770 8.861256 43.739462
F 18.058170 16.720576 43.636762
F 0.306966 24.394776 2.951362
F 0.306966 32.112676 2.951362
F 9.438300 24.441876 2.856222
F 9.438300 32.159776 2.856222
F 18.158670 24.470176 2.846562
F 18.170570 31.978776 2.795692
F 0.277885 27.069576 6.570312
F 20.617270 31.145376 20.994262
F 0.277886 19.351676 6.570312
F 9.419450 27.012976 6.494772
F 20.441770 20.687976 14.699262
F 9.419450 19.295076 6.494772
F 18.172770 27.086776 6.435942
F 6.986290 23.153976 21.011162
F 18.202570 19.331176 6.369172
F 0.375721 27.031276 3.792782
F 6.986290 30.871776 21.011162
F 0.375721 19.313376 3.792782
F 9.433930 27.015476 3.766462
F 16.124770 20.458476 17.553262
F 9.433930 19.297576 3.766462
F 18.191070 26.997476 3.788762
F 16.010270 28.482676 17.440062
F 18.156870 19.357776 3.653102
F 0.258940 24.468676 0.185204
F 4.780280 27.018476 18.248062
F 0.258940 32.186576 0.185204
F 13.674170 19.294676 21.104562
F 9.220130 24.439976 0.124983
F 9.220130 32.157876 0.124983
F 13.724970 32.157776 17.466662
F 4.788170 24.436076 17.345362
F 2.685890 30.887676 3.690572
F 2.685890 23.169776 3.690572
F 11.663470 30.873976 3.798002
F 11.663470 23.156076 3.798002
F 20.402170 30.950076 3.771772
F 20.472070 23.266176 3.727112
F 2.478370 28.301676 0.058257
F 2.478370 20.583776 0.058257
F 11.448270 28.299076 0.156220
F 11.448270 20.581176 0.156219
F 4.740110 27.015776 20.982562
F 15.981770 23.310576 21.007462
F 2.668940 28.282676 2.801852
F 2.668940 20.564776 2.801852
F 11.666470 28.300976 2.887232
F 11.666470 20.583076 2.887232
F 20.522970 23.286076 20.905462
F 20.394870 20.611776 2.710982
F 2.651420 30.890676 6.439472
F 2.651420 23.172776 6.439472
F 11.648170 30.871676 6.525782
F 11.648170 23.153776 6.525782
F 20.463170 30.673176 6.498022
F 20.380670 23.124776 6.379572
F 4.961280 24.438876 2.798552
F 4.961280 32.156676 2.798552
F 13.894570 24.442076 2.918292
F 13.894570 32.159976 2.918292
F 4.933530 27.019076 6.437552
F 7.036340 20.580476 17.373462
F 4.933530 19.301176 6.437552
F 13.876270 27.012676 6.556842
F 7.036340 28.298376 17.373462
F 13.876270 19.294776 6.556852
F 4.954140 27.022476 3.700382
F 15.941670 20.575776 14.857362
F 4.954140 19.304576 3.700382
F 13.891370 27.014976 3.829122
F 15.982470 28.324176 14.720262
F 13.891370 19.297076 3.829122
F 4.751150 24.437676 0.061446
F 4.751150 32.155476 0.061446
F 13.676570 24.440276 0.187406
F 13.676570 32.158176 0.187405
F 7.203530 30.875176 3.735092
F 7.203530 23.157276 3.735092
F 16.100870 30.824576 3.766262
F 16.131970 23.148676 3.782662
F 6.982600 28.295676 0.092253
F 6.982600 20.577776 0.092252
F 4.788170 32.153876 17.345362
F 13.724970 24.439976 17.466662
F 7.203330 28.299276 2.826102
F 7.203330 20.581476 2.826102
F 16.035570 28.395876 2.724902
F 15.871170 20.768976 2.796882
F 7.185570 30.873076 6.464732
F 7.185570 23.155176 6.464732
F 16.009270 30.827076 6.599232
F 16.032670 23.064076 6.511932
F 0.248102 24.390376 10.194862
F 0.248103 32.108276 10.194862
F 9.369480 24.439576 10.129662
F 9.369480 32.157476 10.129662
F 18.329170 24.517876 10.238562
F 18.288970 32.047776 10.161762
F 0.210638 27.059776 13.834062
F 7.071290 20.578076 14.642762
F 0.210638 19.341876 13.834062
F 9.318470 27.012976 13.766762
F 7.071290 28.295976 14.642762
F 9.318470 19.295076 13.766762
F 18.320870 27.063076 13.905862
F 4.780280 19.300676 18.248062
F 18.288070 19.505676 13.852462
F 0.322910 27.019876 11.055962
F 15.822270 23.119276 18.331262
F 0.322910 19.301976 11.055962
F 9.356780 27.013076 11.037862
F 16.143170 31.062176 18.415062
F 9.356780 19.295176 11.037862
F 18.184270 26.986876 11.142962
F 13.674170 27.012576 21.104562
F 18.405670 19.467876 11.184062
F 0.355464 24.431676 7.411802
F 0.355464 32.149476 7.411802
F 9.406900 24.439576 7.402092
F 9.406900 32.157476 7.402092
F 18.204670 24.489676 7.384562
F 18.385370 31.962676 7.511452
F 2.609170 30.882676 10.956562
F 2.609170 23.164776 10.956562
F 11.585970 30.871576 11.069262
F 11.585970 23.153676 11.069262
F 20.422970 30.752176 11.134962
F 20.576170 23.312476 11.109062
F 2.652130 28.285076 7.320182
F 2.652130 20.567176 7.320182
F 11.636170 28.298976 7.433492
F 11.636170 20.581076 7.433492
F 20.433870 28.218276 7.429982
F 20.426270 20.636676 7.351962
F 2.607050 28.280776 10.067662
F 2.607050 20.562876 10.067662
F 11.598570 28.298876 10.160562
F 11.598570 20.580976 10.160562
F 18.202470 19.210976 21.205862
F 20.472170 20.696776 10.104862
F 2.561170 30.889376 13.704362
F 2.561170 23.171476 13.704362
F 11.547870 30.871576 13.797662
F 11.547870 23.153676 13.797662
F 20.644570 30.987576 13.738262
F 20.420170 23.159376 13.869462
F 4.888000 24.435476 10.071162
F 4.888000 32.153376 10.071162
F 13.826570 24.439976 10.191662
F 13.826570 32.157876 10.191662
F 4.836890 27.017076 13.708062
F 7.020730 23.156576 18.280562
F 4.836890 19.299176 13.708062
F 13.775770 27.012576 13.828762
F 7.020730 30.874476 18.280562
F 13.775770 19.294676 13.828762
F 4.878620 27.019476 10.972362
F 13.763070 32.157876 14.738162
F 4.878620 19.301576 10.972362
F 13.813870 27.012576 11.100362
F 13.763070 24.439976 14.738162
F 13.813870 19.294676 11.100362
F 4.928480 24.432476 7.337382
F 4.928480 32.150276 7.337382
F 13.864070 24.440076 7.464622
F 13.864070 32.157976 7.464622
F 7.122800 30.874076 11.005262
F 7.122800 23.156276 11.005262
F 16.016670 30.831176 11.117262
F 16.013070 23.257776 11.185462
F 7.173150 28.296576 7.369572
F 7.173150 20.578676 7.369572
F 15.985770 28.253376 7.572312
F 16.134170 20.539776 7.349282
F 7.136570 28.297776 10.099062
F 7.136570 20.579976 10.099062
F 16.105670 28.417976 10.226962
F 16.035470 20.601876 10.307962
F 7.086430 30.872276 13.735862
F 7.086430 23.154376 13.735862
F 16.092170 30.881676 13.789362
F 15.892370 23.263876 13.926362
F 0.176689 24.395576 17.471062
F 0.176689 32.113476 17.471062
F 9.267670 24.439576 17.404662
F 9.267670 32.157476 17.404662
F 18.098370 24.457376 17.518962
F 18.402970 32.136276 17.288562
F 0.143239 27.054576 21.106462
F 4.828830 32.151276 14.610262
F 0.143239 19.336676 21.106462
F 9.217020 27.012976 21.042562
F 4.828830 24.433376 14.610262
F 9.217020 19.295076 21.042562
F 20.354370 28.440176 2.989812
F 4.740110 19.297876 20.982562
F 16.089170 31.094376 21.105162
F 0.256374 27.012076 18.336362
F 0.256374 34.729976 18.336362
F 0.256374 19.294176 18.336362
F 9.255430 27.013076 18.313562
F 13.712270 19.294676 18.376062
F 9.255430 19.295176 18.313562
F 18.209670 26.959876 18.382362
F 13.712270 27.012576 18.376062
F 18.271370 19.252376 18.505462
F 0.288423 24.437176 14.696562
F 0.288423 32.155076 14.696562
F 9.306090 24.439476 14.675662
F 9.306090 32.157376 14.675662
F 18.327070 24.516776 14.638562
F 18.389170 32.132076 14.639262
F 2.516860 30.878076 18.232662
F 2.516860 23.160276 18.232662
F 11.484270 30.871576 18.344962
F 11.484270 23.153676 18.344962
F 20.643170 30.941376 18.407662
F 20.528370 23.195576 18.226862
F 2.560910 28.290176 14.594662
F 2.560910 20.572276 14.594662
F 11.535070 28.298876 14.707062
F 11.535070 20.580976 14.707062
F 20.584670 28.526576 14.878862
F 20.525870 28.055176 10.290862
F 2.517660 28.282276 17.340262
F 2.517660 20.564376 17.340262
F 11.497070 28.298876 17.435562
F 11.497070 20.580976 17.435562
F 20.466070 28.412476 17.516362
F 20.437870 20.627676 17.457562
F 2.475280 30.886376 20.976262
F 2.475280 23.168576 20.976262
F 11.446270 30.871576 21.073462
F 11.446270 23.153676 21.073462
F 18.253370 27.061576 21.038062
F 20.495070 28.322776 0.255990
F 18.019670 32.044176 0.137945
F 15.863270 20.632076 0.010347
F 15.953570 28.250576 0.097568
F 18.057970 24.328176 -0.016508
F 18.214470 34.486576 3.876692
F 20.366970 20.597676 -0.111323
F 18.387870 34.581176 6.632322
F 18.145870 34.882776 20.966062
F 0.110113 24.399976 24.740762
F 0.110113 32.117876 24.740762
F 9.166500 24.439676 24.680362
F 9.166500 32.157576 24.680362
F 18.108570 24.604876 24.613562
F 18.160370 32.403376 24.767062
F 0.077239 27.050376 28.374862
F 6.972700 23.153676 42.837662
F 0.077239 19.332576 28.374862
F 9.116010 27.012776 28.318162
F 6.972700 30.871576 42.837662
F 9.116010 19.294876 28.318162
F 18.076870 27.173576 28.353262
F 0.225161 32.161776 21.974662
F 18.212670 19.361776 28.328162
F 0.194434 27.005376 25.612162
F 0.194434 34.723276 25.612162
F 0.194434 19.287476 25.612162
F 9.154220 27.012976 25.589362
F 15.872270 20.469076 39.178062
F 9.154220 19.295076 25.589362
F 18.209770 27.165076 25.559162
F 0.225161 24.443876 21.974662
F 18.217670 19.281476 25.442362
F 9.204800 24.439576 21.951462
F 9.204800 32.157376 21.951462
F 13.441170 27.010476 40.200162
F 15.749370 30.811676 42.835062
F 2.432710 30.874876 25.508262
F 2.432710 23.157076 25.508262
F 11.382770 30.871576 25.620762
F 11.382770 23.153676 25.620762
F 20.423670 30.953776 25.735962
F 20.380270 23.299076 25.457562
F 2.474300 28.293976 21.870362
F 2.474300 20.576176 21.870362
F 11.433470 28.298876 21.982862
F 11.433470 20.580976 21.982862
F 18.313270 27.018376 42.959262
F 13.459570 32.157776 36.561662
F 2.433620 28.285976 24.611862
F 2.433620 20.568076 24.611862
F 11.395570 28.298876 24.711362
F 11.395570 20.580976 24.711362
F 20.430570 28.457276 24.744962
F 20.483770 20.612176 24.710662
F 2.392330 30.882376 28.247462
F 2.392330 23.164476 28.247462
F 11.344770 30.871576 28.349162
F 11.344770 23.153676 28.349162
F 20.199170 30.766176 28.466462
F 20.190470 23.294676 28.230862
F 4.692490 24.437476 24.619762
F 4.692490 32.155376 24.619762
F 13.623370 24.439976 24.742362
F 13.623370 32.157776 24.742362
F 4.645310 27.014276 28.256962
F 15.632470 28.367876 39.305262
F 4.645310 19.296376 28.256962
F 13.572570 27.012576 28.380262
F 6.760490 20.579176 39.195862
F 13.572570 19.294676 28.380262
F 4.685280 27.017376 25.524062
F 6.760490 28.297076 39.195862
F 4.685280 19.299476 25.524062
F 13.610770 27.012576 25.651862
F 15.787770 20.483376 36.530862
F 13.610770 19.294676 25.651862
F 4.732500 24.434576 21.885962
F 4.732500 32.152476 21.885962
F 13.661470 24.439976 22.013962
F 13.661470 32.157876 22.013962
F 6.920990 30.873976 25.556562
F 6.920990 23.156076 25.556562
F 15.947970 30.901376 25.753062
F 15.835070 23.236276 25.520762
F 6.970690 28.296076 21.918562
F 6.970690 20.578276 21.918562
F 4.526340 19.295576 40.078762
F 13.441170 19.292576 40.200162
F 6.936340 28.298776 24.648862
F 6.936340 20.580876 24.648862
F 15.832870 28.398876 24.535362
F 15.798370 20.629676 24.575862
F 6.886490 30.871476 28.286662
F 6.886490 23.153576 28.286662
F 15.807970 30.732576 28.486962
F 15.773970 23.168276 28.265062
F 0.044416 24.404376 32.009462
F 0.044416 32.122176 32.009462
F 9.065500 24.439776 31.955962
F 9.065500 32.157676 31.955962
F 18.054270 24.622576 31.942962
F 18.231970 32.241876 31.933662
F 0.010694 27.045876 35.644962
F 15.760870 28.212176 36.337762
F 0.010694 19.327976 35.644962
F 9.015450 27.012576 35.591662
F 9.015450 34.730376 35.591662
F 9.015450 19.294676 35.591662
F 18.123570 27.028476 35.488262
F 13.441170 34.728376 40.200162
F 17.954570 19.233976 35.572862
F 0.132144 26.999776 32.889262
F 0.132144 34.717676 32.889262
F 0.132144 19.281976 32.889262
F 9.053150 27.012776 32.864462
F 6.772890 20.579176 36.466962
F 9.053150 19.294876 32.864462
F 18.081270 27.161176 32.765362
F 4.544570 24.436976 36.435462
F 17.666570 19.289776 32.951362
F 0.163635 24.449976 29.250262
F 0.163635 32.167876 29.250262
F 9.103660 24.439676 29.227362
F 9.103660 32.157576 29.227362
F 17.955870 24.425076 29.179662
F 17.965170 32.322376 29.263662
F 2.349610 30.871976 32.784962
F 2.349610 23.154076 32.784962
F 11.281270 30.871576 32.895662
F 11.281270 23.153676 32.895662
F 20.452970 31.149676 32.964462
F 20.092270 23.133276 32.841362
F 2.391510 28.296876 29.146462
F 2.391510 20.578976 29.146462
F 11.331970 28.298876 29.258662
F 11.331970 20.580976 29.258662
F 20.391570 28.288476 29.297562
F 20.173870 20.900176 29.374862
F 2.351010 28.289876 31.883262
F 2.351010 20.571976 31.883262
F 11.294070 28.298876 31.986962
F 11.294070 20.580976 31.986962
F 20.295570 28.557076 31.910362
F 18.104270 19.365776 42.738362
F 2.308500 30.878676 35.519562
F 2.308500 23.160776 35.519562
F 11.243870 30.871376 35.622762
F 11.243870 23.153476 35.622762
F 20.397270 31.006276 35.668762
F 20.251770 23.122876 35.555762
F 4.598080 24.439076 31.894162
F 4.598080 32.156976 31.894162
F 13.521870 24.439976 32.018062
F 13.521870 32.157776 32.018062
F 4.550130 27.013076 35.530162
F 6.772890 28.297076 36.466962
F 4.550130 19.295176 35.530162
F 13.471570 27.012476 35.653862
F 13.471570 34.730276 35.653862
F 13.471570 19.294576 35.653862
F 4.590920 27.016176 32.800162
F 15.683370 23.051076 39.972662
F 4.590920 19.298276 32.800162
F 13.509170 27.012576 32.926862
F 13.509170 34.730476 32.926862
F 13.509170 19.294676 32.926862
F 4.638230 24.435776 29.162262
F 4.638230 32.153676 29.162262
F 13.559970 24.439976 29.289762
F 13.559970 32.157876 29.289762
F 6.821770 30.873376 32.831962
F 6.821770 23.155476 32.831962
F 15.788070 30.961076 32.906962
F 15.901170 23.183076 32.961862
F 6.871430 28.296776 29.194662
F 6.871430 20.578876 29.194662
F 15.779370 28.202876 29.303362
F 15.794970 20.510076 29.304862
F 6.836750 28.299176 31.924262
F 6.836750 20.581376 31.924262
F 15.698570 28.294476 31.961862
F 15.590670 20.614376 31.921362
F 6.787680 30.870676 35.559862
F 6.787680 23.152876 35.559862
F 15.771670 30.820376 35.583062
F 15.728670 23.080076 35.732662
F 15.784070 23.143776 42.677162
F 13.659170 19.294376 42.931062
F 8.988470 24.437476 39.227262
F 8.988470 32.155376 39.227262
F 18.051370 24.423076 39.284062
F 18.157170 32.109976 39.349462
F 0.116836 27.084276 42.968862
F 15.723170 30.993376 40.113362
F 0.116836 19.366376 42.968862
F 9.201500 27.012676 42.869262
F 6.755310 23.153076 40.106062
F 9.201500 19.294776 42.869262
F 4.526340 27.013476 40.078762
F 13.459570 24.439876 36.561662
F 20.416770 23.189976 42.749462
F 0.083447 27.001076 40.206062
F 0.083447 34.718976 40.206062
F 0.083447 19.283176 40.206062
F 8.985570 27.010576 40.138062
F 8.985570 34.728476 40.138062
F 8.985570 19.292676 40.138062
F 17.943470 26.984576 40.091262
F 4.544570 32.154876 36.435462
F 18.182070 19.293676 40.037762
F 0.100116 24.456076 36.535662
F 0.100116 32.173976 36.535662
F 9.003820 24.439676 36.499362
F 9.003820 32.157576 36.499362
F 18.007270 24.596776 36.480362
F 18.010870 32.367176 36.616862
F 2.292220 30.868076 40.067762
F 2.292220 23.150276 40.067762
F 11.213370 30.869376 40.169062
F 11.213370 23.151476 40.169062
F 20.414570 30.952576 40.048662
F 20.376170 23.138176 40.072962
F 2.306870 28.299476 36.425762
F 2.306870 20.581576 36.425762
F 11.231670 28.298776 36.530562
F 11.231670 20.580876 36.530562
F 20.361270 28.384076 36.501562
F 20.284470 20.501076 36.235562
F 2.280640 28.287376 39.162562
F 2.280640 20.569576 39.162562
F 11.216670 28.296476 39.258262
F 11.216670 20.578576 39.258262
F 20.306370 28.334076 39.097762
F 20.362470 20.546376 39.085362
F 2.470490 30.890976 42.806962
F 2.470490 23.173176 42.806962
F 11.431370 30.871276 42.899962
F 11.431370 23.153376 42.899962
F 20.324970 30.843876 42.772062
F 19.985770 20.492776 32.085262
F 4.524820 24.437276 39.166062
F 4.524820 32.155176 39.166062
F 13.444370 24.437576 39.289362
F 13.444370 32.155476 39.289362
F 4.720060 27.018876 42.813762
F 6.755310 30.870976 40.106062
F 4.720060 19.300976 42.813762
F 13.659170 27.012276 42.931062
F 13.659170 34.730176 42.931062
F 15.881570 20.483876 21.810662
F 20.436270 20.658676 21.968062
F 20.410170 28.657176 21.945462
F 15.927870 28.451076 21.629462
F 18.217970 24.547776 21.852362
F 18.367770 32.449676 21.991862
F 18.094270 34.761076 40.321262
F 0.306966 47.548376 2.951362
F 0.306966 39.830476 2.951362
F 9.438300 47.595576 2.856222
F 9.438300 39.877676 2.856222
F 18.224470 47.611976 2.994292
F 18.214170 39.904976 2.932942
F 0.277885 50.223176 6.570312
F 0.277886 42.505376 6.570312
F 9.419450 50.166576 6.494772
F 9.419450 42.448776 6.494772
F 18.203270 50.231476 6.725062
F 18.202370 42.427576 6.560022
F 0.375721 50.184876 3.792782
F 0.375721 42.467076 3.792782
F 9.433930 50.169076 3.766462
F 9.433930 42.451276 3.766462
F 18.241570 50.233876 4.045692
F 18.250970 42.392476 3.640102
F 0.258940 47.622276 0.185204
F 4.780280 34.736376 18.248062
F 0.258939 39.904476 0.185204
F 13.674170 34.730476 21.104562
F 9.220130 47.593576 0.124983
F 9.220130 39.875676 0.124982
F 4.878620 34.737376 10.972362
F 16.019870 38.645176 21.063162
F 2.685890 38.605576 3.690572
F 2.685890 46.323476 3.690572
F 11.663470 38.591776 3.798002
F 11.663470 46.309676 3.798002
F 20.421970 38.617476 3.645412
F 18.258570 34.754376 18.203862
F 2.478370 51.455276 0.058257
F 2.478370 36.019576 0.058257
F 2.478370 43.737476 0.058257
F 11.448270 51.452676 0.156220
F 11.448270 36.016976 0.156219
F 11.448270 43.734876 0.156219
F 20.415670 36.053276 7.522092
F 13.712270 34.730476 18.376062
F 4.740110 34.733676 20.982562
F 2.668940 51.436376 2.801852
F 2.668940 36.000576 2.801852
F 2.668940 43.718476 2.801852
F 11.666470 51.454576 2.887232
F 11.666470 36.018876 2.887232
F 11.666470 43.736676 2.887232
F 20.520370 43.678376 10.199262
F 20.390070 51.542476 14.705862
F 20.541670 43.697676 2.923562
F 2.651420 38.608476 6.439472
F 2.651420 46.326376 6.439472
F 11.648170 38.589576 6.525782
F 11.648170 46.307476 6.525782
F 20.344370 38.597076 6.429432
F 16.059770 51.590676 10.187462
F 4.961280 47.592476 2.798552
F 4.961280 39.874576 2.798552
F 13.894570 47.595676 2.918292
F 13.894570 39.877876 2.918292
F 4.933530 50.172676 6.437552
F 4.933530 42.454776 6.437552
F 13.876270 50.166376 6.556842
F 13.876270 42.448476 6.556852
F 4.954140 50.176076 3.700382
F 4.954140 42.458276 3.700382
F 13.891370 50.168576 3.829122
F 13.891370 42.450776 3.829122
F 4.751150 47.591276 0.061446
F 4.751150 39.873376 0.061446
F 13.676570 47.593876 0.187406
F 13.676570 39.875976 0.187405
F 7.203530 38.593076 3.735092
F 7.203530 46.310876 3.735092
F 16.194270 38.607376 3.848432
F 16.037470 46.311876 3.769072
F 6.982600 51.449376 0.092253
F 6.982600 36.013576 0.092252
F 6.982600 43.731476 0.092252
F 0.143239 34.772476 21.106462
F 20.464870 46.319076 13.856762
F 13.813870 34.730476 11.100362
F 7.203330 51.452976 2.826102
F 7.203330 36.017176 2.826102
F 7.203330 43.735076 2.826102
F 20.495270 46.281276 3.756762
F 16.137470 36.087776 2.938452
F 16.068270 43.747676 2.931202
F 7.185570 38.590976 6.464732
F 7.185570 46.308776 6.464732
F 15.979670 38.438476 6.465822
F 16.131270 46.362876 6.555032
F 0.248102 47.543976 10.194862
F 0.248103 39.826076 10.194862
F 9.369480 47.593276 10.129662
F 9.369480 39.875376 10.129662
F 18.438570 47.633576 10.278262
F 18.169370 39.877576 10.030762
F 0.210637 50.213376 13.834062
F 0.210638 42.495476 13.834062
F 9.318470 50.166576 13.766762
F 9.318470 42.448776 13.766762
F 18.133970 50.192776 14.083862
F 18.280370 42.423376 13.857062
F 0.322910 50.173576 11.055962
F 0.322910 42.455676 11.055962
F 9.356780 50.166676 11.037862
F 9.356780 42.448876 11.037862
F 18.213870 50.410576 11.119762
F 18.334970 42.364676 11.005762
F 0.355464 47.585276 7.411802
F 0.355464 39.867376 7.411802
F 9.406900 47.593276 7.402092
F 9.406900 39.875376 7.402092
F 18.409570 47.588576 7.468842
F 18.200670 39.804976 7.310312
F 2.609170 38.600576 10.956562
F 2.609170 46.318476 10.956562
F 11.585970 38.589476 11.069262
F 11.585970 46.307276 11.069262
F 20.424970 38.471576 11.060462
F 20.377170 51.452076 3.024322
F 2.652130 51.438676 7.320182
F 2.652130 36.002876 7.320182
F 2.652130 43.720776 7.320182
F 11.636170 51.452676 7.433492
F 11.636170 36.016876 7.433492
F 11.636170 43.734776 7.433492
F 20.339270 38.614876 13.784962
F 13.775770 34.730476 13.828762
F 20.468270 43.796676 7.373182
F 2.607050 51.434376 10.067662
F 2.607050 35.998676 10.067662
F 2.607050 43.716476 10.067662
F 11.598570 51.452476 10.160562
F 11.598570 36.016676 10.160562
F 11.598570 43.734576 10.160562
F 20.611670 51.668576 10.274662
F 20.325470 35.894176 10.225362
F 15.841470 51.487576 17.419362
F 2.561170 38.607276 13.704362
F 2.561170 46.325076 13.704362
F 11.547870 38.589476 13.797662
F 11.547870 46.307376 13.797662
F 18.140470 42.502576 21.051762
F 20.276770 38.645776 21.049562
F 4.888000 47.589076 10.071162
F 4.888000 39.871176 10.071162
F 13.826570 47.593576 10.191662
F 13.826570 39.875676 10.191662
F 4.836890 50.170776 13.708062
F 4.836890 42.452876 13.708062
F 13.775770 50.166276 13.828762
F 13.775770 42.448376 13.828762
F 4.878620 50.173176 10.972362
F 4.878620 42.455276 10.972362
F 13.813870 50.166276 11.100362
F 13.813870 42.448376 11.100362
F 4.928480 47.586076 7.337382
F 4.928480 39.868176 7.337382
F 13.864070 47.593776 7.464622
F 13.864070 39.875876 7.464622
F 7.122800 38.591976 11.005262
F 7.122800 46.309876 11.005262
F 16.148470 38.558576 10.963362
F 16.088370 46.263176 11.040362
F 7.173150 51.450276 7.369572
F 7.173150 36.014476 7.369572
F 7.173150 43.732376 7.369572
F 20.315170 35.938776 2.989402
F 16.019970 35.993376 7.223562
F 16.074070 43.687876 7.430822
F 7.136570 51.451476 10.099062
F 7.136570 36.015676 10.099062
F 7.136570 43.733576 10.099062
F 20.635070 46.403176 6.502662
F 16.002470 36.023376 10.041462
F 16.104070 43.677276 10.163962
F 7.086430 38.590176 13.735862
F 7.086430 46.308076 13.735862
F 15.906870 38.517176 13.792262
F 15.983070 46.281276 13.790062
F 0.176689 47.549176 17.471062
F 0.176689 39.831276 17.471062
F 9.267670 47.593176 17.404662
F 9.267670 39.875276 17.404662
F 18.192370 47.647276 17.517262
F 18.028570 39.912476 17.393062
F 0.143239 50.208276 21.106462
F 0.143239 42.490376 21.106462
F 9.217020 50.166576 21.042562
F 9.217020 42.448676 21.042562
F 15.983370 46.353276 21.101862
F 15.932970 51.538376 14.752362
F 0.256374 50.165776 18.336362
F 0.256374 42.447876 18.336362
F 9.255430 50.166676 18.313562
F 9.255430 42.448776 18.313562
F 18.048770 50.394476 18.251562
F 18.183570 42.453676 18.379162
F 0.288423 47.590776 14.696562
F 0.288423 39.872976 14.696562
F 9.306090 47.593076 14.675662
F 9.306090 39.875276 14.675662
F 18.230070 47.593076 14.717162
F 18.227670 39.879876 14.720362
F 2.516860 38.595976 18.232662
F 2.516860 46.313876 18.232662
F 11.484270 38.589476 18.344962
F 11.484270 46.307376 18.344962
F 20.351670 38.774576 18.406162
F 20.414270 46.528176 18.242862
F 2.560910 51.443876 14.594662
F 2.560910 36.008076 14.594662
F 2.560910 43.725976 14.594662
F 11.535070 51.452476 14.707062
F 11.535070 36.016776 14.707062
F 11.535070 43.734576 14.707062
F 16.052970 51.420776 7.523182
F 20.401270 36.084776 14.764762
F 20.499470 43.748376 14.730062
F 2.517660 51.435876 17.340262
F 2.517660 36.000176 17.340262
F 2.517660 43.718076 17.340262
F 11.497070 51.452476 17.435562
F 11.497070 36.016676 17.435562
F 11.497070 43.734576 17.435562
F 4.836890 34.734976 13.708062
F 20.511270 36.076276 17.454162
F 20.415070 43.790176 17.448362
F 2.475280 38.604276 20.976262
F 2.475280 46.322176 20.976262
F 11.446270 38.589476 21.073462
F 11.446270 46.307376 21.073462
F 20.479070 51.521376 7.487482
F 20.562670 46.346376 11.196862
F 4.788170 47.589676 17.345362
F 4.788170 39.871776 17.345362
F 13.724970 47.593576 17.466662
F 13.724970 39.875676 17.466662
F 4.740110 50.169476 20.982562
F 4.740110 42.451576 20.982562
F 13.674170 50.166276 21.104562
F 13.674170 42.448376 21.104562
F 4.780280 50.172176 18.248062
F 4.780280 42.454276 18.248062
F 13.712270 50.166276 18.376062
F 13.712270 42.448376 18.376062
F 4.828830 47.587076 14.610262
F 4.828830 39.869176 14.610262
F 13.763070 47.593576 14.738162
F 13.763070 39.875676 14.738162
F 7.020730 38.592376 18.280562
F 7.020730 46.310276 18.280562
F 15.949370 38.477376 18.390262
F 15.894170 46.388176 18.424062
F 7.071290 51.449576 14.642762
F 7.071290 36.013876 14.642762
F 7.071290 43.731776 14.642762
F 18.311470 50.217976 20.890662
F 16.036670 35.954676 14.680462
F 16.025870 43.802876 14.856962
F 7.036340 51.452076 17.373462
F 7.036340 36.016276 17.373462
F 7.036340 43.734176 17.373462
F 20.441470 51.543676 17.476762
F 15.807970 36.007076 17.552162
F 15.973170 43.856576 17.590262
F 6.986290 38.589676 21.011162
F 6.986290 46.307576 21.011162
F 16.008670 51.514276 3.045592
F 9.356780 34.730976 11.037862
F 0.277886 34.787476 6.570312
F 9.419450 34.730876 6.494772
F 9.255430 34.730876 18.313562
F 0.375721 34.749176 3.792782
F 9.433930 34.733376 3.766462
F 9.217020 34.730776 21.042562
F 4.933530 34.736976 6.437552
F 13.876270 34.730576 6.556842
F 4.954140 34.740376 3.700382
F 13.891370 34.732876 3.829122
F 0.210638 34.777676 13.834062
F 9.318470 34.730876 13.766762
F 0.322910 34.737776 11.055962
F 20.441270 46.496276 21.092562
F 18.080670 47.661476 0.302433
F 20.489070 43.798176 0.276979
F 15.840170 43.794276 0.136892
F 18.216370 39.841376 0.232642
F 20.153970 36.063376 0.222231
F 15.811270 51.511476 0.358900
F 15.822670 36.057776 0.204713
F 18.208670 34.671576 13.809862
F 18.122570 34.663676 11.174862
F 18.224670 39.998176 21.991062
F 20.224970 51.496576 0.283351
F 0.110113 47.553676 24.740762
F 0.110113 39.835776 24.740762
F 9.166500 47.593276 24.680362
F 9.166500 39.875376 24.680362
F 18.067570 47.702176 24.740762
F 17.969370 40.021976 24.717462
F 0.077239 50.204076 28.374862
F 0.077239 42.486176 28.374862
F 9.116010 50.166476 28.318162
F 9.116010 42.448576 28.318162
F 17.931070 50.176176 28.309162
F 18.216070 42.577876 28.219062
F 0.194434 50.158976 25.612162
F 0.194434 42.441176 25.612162
F 9.154220 50.166576 25.589362
F 9.154220 42.448676 25.589362
F 18.102170 50.170876 25.571462
F 18.034370 42.582976 25.596762
F 9.204800 47.593176 21.951462
F 9.204800 39.875276 21.951462
F 18.158470 42.464076 43.141262
F 9.201500 34.730576 42.869262
F 2.432710 38.592776 25.508262
F 2.432710 46.310676 25.508262
F 11.382770 38.589476 25.620762
F 11.382770 46.307376 25.620762
F 20.004470 38.608876 25.636162
F 20.273170 46.606176 25.736962
F 2.474300 51.447676 21.870362
F 2.474300 36.011876 21.870362
F 2.474300 43.729776 21.870362
F 11.433470 51.452476 21.982862
F 11.433470 36.016776 21.982862
F 11.433470 43.734576 21.982862
F 15.666570 51.493476 32.118662
F 0.225161 39.879676 21.974662
F 4.526340 34.731376 40.078762
F 2.433620 51.439576 24.611862
F 2.433620 36.003876 24.611862
F 2.433620 43.721776 24.611862
F 11.395570 51.452476 24.711362
F 11.395570 36.016676 24.711362
F 11.395570 43.734576 24.711362
F 16.024770 38.615376 42.986062
F 20.310370 36.079676 24.690562
F 20.373670 43.809576 24.832962
F 2.392330 38.600276 28.247462
F 2.392330 46.318176 28.247462
F 11.344770 38.589476 28.349162
F 11.344770 46.307276 28.349162
F 20.085970 38.706576 28.390962
F 20.369170 46.505476 28.508862
F 4.692490 47.591076 24.619762
F 4.692490 39.873276 24.619762
F 13.623370 47.593576 24.742362
F 13.623370 39.875676 24.742362
F 4.645310 50.167876 28.256962
F 4.645310 42.449976 28.256962
F 13.572570 50.166276 28.380262
F 13.572570 42.448376 28.380262
F 4.685280 50.171076 25.524062
F 4.685280 42.453176 25.524062
F 13.610770 50.166176 25.651862
F 13.610770 42.448376 25.651862
F 4.732500 47.588176 21.885962
F 4.732500 39.870376 21.885962
F 13.661470 47.593576 22.013962
F 13.661470 39.875676 22.013962
F 6.920990 38.591876 25.556562
F 6.920990 46.309776 25.556562
F 15.869070 38.612776 25.713562
F 15.767870 46.318376 25.647062
F 6.970690 51.449776 21.918562
F 6.970690 36.013976 21.918562
F 6.970690 43.731876 21.918562
F 15.797170 51.375176 36.549662
F 20.243170 43.969176 22.072362
F 4.720060 34.736776 42.813762
F 6.936340 51.452376 24.648862
F 6.936340 36.016676 24.648862
F 6.936340 43.734576 24.648862
F 15.899770 51.514976 24.686562
F 15.953870 35.924576 24.791862
F 15.793870 43.753176 24.585762
F 6.886490 38.589376 28.286662
F 6.886490 46.307176 28.286662
F 15.852170 38.733776 28.414162
F 15.832470 46.411176 28.409962
F 0.044416 47.557976 32.009462
F 0.044416 39.840076 32.009462
F 9.065500 47.593476 31.955962
F 9.065500 39.875576 31.955962
F 17.989970 47.561076 32.118162
F 18.234470 39.883976 32.108362
F 0.010694 50.199476 35.644962
F 0.010694 42.481676 35.644962
F 9.015450 50.166176 35.591662
F 9.015450 42.448276 35.591662
F 18.108670 50.175076 35.771362
F 17.980470 42.506076 35.467062
F 0.132144 50.153476 32.889262
F 0.132144 42.435576 32.889262
F 9.053150 50.166376 32.864462
F 9.053150 42.448576 32.864462
F 17.904770 50.140576 33.018262
F 18.266370 42.584876 32.845662
F 0.163635 47.603676 29.250262
F 0.163635 39.885776 29.250262
F 9.103660 47.593276 29.227362
F 9.103660 39.875476 29.227362
F 18.031570 47.699176 29.370162
F 17.935570 40.093276 29.283662
F 2.349610 38.589876 32.784962
F 2.349610 46.307676 32.784962
F 11.281270 38.589476 32.895662
F 11.281270 46.307276 32.895662
F 20.589270 38.614376 32.871562
F 20.246570 46.560076 33.027362
F 2.391510 51.450476 29.146462
F 2.391510 36.014776 29.146462
F 2.391510 43.732676 29.146462
F 11.331970 51.452476 29.258662
F 11.331970 36.016776 29.258662
F 11.331970 43.734576 29.258662
F 20.300070 46.338776 43.149162
F 20.248670 36.228776 29.294262
F 20.596170 43.959876 29.325362
F 2.351010 51.443476 31.883262
F 2.351010 36.007776 31.883262
F 2.351010 43.725676 31.883262
F 11.294070 51.452476 31.986962
F 11.294070 36.016776 31.986962
F 11.294070 43.734576 31.986962
F 20.134670 51.302876 39.313362
F 20.346870 36.047276 31.942762
F 20.448170 43.981476 32.120862
F 2.308500 38.596576 35.519562
F 2.308500 46.314476 35.519562
F 11.243870 38.589276 35.622762
F 11.243870 46.307176 35.622762
F 20.456770 38.926976 35.696562
F 20.145870 46.399876 35.774662
F 4.598080 47.592676 31.894162
F 4.598080 39.874876 31.894162
F 13.521870 47.593576 32.018062
F 13.521870 39.875676 32.018062
F 4.550130 50.166776 35.530162
F 4.550130 42.448876 35.530162
F 13.471570 50.166076 35.653862
F 13.471570 42.448176 35.653862
F 4.590920 50.169776 32.800162
F 4.590920 42.451876 32.800162
F 13.509170 50.166176 32.926862
F 13.509170 42.448376 32.926862
F 4.638230 47.589376 29.162262
F 4.638230 39.871576 29.162262
F 13.559970 47.593576 29.289762
F 13.559970 39.875676 29.289762
F 6.821770 38.591276 32.831962
F 6.821770 46.309176 32.831962
F 15.819270 38.593876 32.842262
F 15.807770 46.222776 32.938962
F 6.871430 51.450376 29.194662
F 6.871430 36.014576 29.194662
F 6.871430 43.732476 29.194662
F 20.109970 51.541276 29.342362
F 15.704070 36.091776 29.311962
F 15.887970 43.796676 29.207762
F 6.836750 51.452876 31.924262
F 6.836750 36.017076 31.924262
F 6.836750 43.734976 31.924262
F 15.771670 51.493976 29.419662
F 15.674270 35.969976 31.952062
F 15.913670 43.662176 31.949662
F 6.787680 38.588576 35.559862
F 6.787680 46.306476 35.559862
F 15.859370 38.578176 35.643862
F 15.710270 46.298676 35.675062
F 0.116836 34.802176 42.968862
F 15.833270 46.468776 42.857462
F 8.988470 47.591176 39.227262
F 8.988470 39.873276 39.227262
F 18.194470 47.704776 39.422562
F 17.978070 39.891176 39.466262
F 0.116836 50.237976 42.968862
F 0.116837 42.520076 42.968862
F 9.201500 50.166276 42.869262
F 9.201500 42.448376 42.869262
F 20.365670 51.376876 36.626662
F 20.496270 38.658576 42.983962
F 0.083447 50.154676 40.206062
F 0.083447 42.436876 40.206062
F 8.985570 50.164176 40.138062
F 8.985570 42.446376 40.138062
F 18.059270 50.216176 40.405962
F 17.803170 42.527076 40.271062
F 0.100116 47.609776 36.535662
F 0.100116 39.891876 36.535662
F 9.003820 47.593376 36.499362
F 9.003820 39.875476 36.499362
F 17.861270 47.619276 36.710062
F 17.963470 39.984676 36.651162
F 2.292220 38.585976 40.067762
F 2.292220 46.303876 40.067762
F 11.213370 38.587276 40.169062
F 11.213370 46.305176 40.169062
F 20.272270 38.679176 40.248962
F 20.350670 46.235076 40.368462
F 2.306870 51.453176 36.425762
F 2.306870 36.017376 36.425762
F 2.306870 43.735276 36.425762
F 11.231670 51.452376 36.530562
F 11.231670 36.016676 36.530562
F 11.231670 43.734576 36.530562
F 20.157270 51.467576 32.227962
F 20.463570 36.280076 36.460862
F 20.185270 43.750576 36.571062
F 2.280640 51.441076 39.162562
F 2.280640 36.005276 39.162562
F 2.280640 43.723176 39.162562
F 11.216670 51.450176 39.258262
F 11.216670 36.014376 39.258262
F 11.216670 43.732276 39.258262
F 15.765470 51.429376 39.365862
F 20.362170 36.141176 39.341862
F 20.273670 43.672776 39.488862
F 2.470500 38.608876 42.806962
F 2.470490 46.326776 42.806962
F 11.431370 38.589076 42.899962
F 11.431370 46.306976 42.899962
F 20.430770 51.436276 24.763762
F 0.225161 47.597476 21.974662
F 4.524820 47.590876 39.166062
F 4.524820 39.872976 39.166062
F 13.444370 47.591176 39.289362
F 13.444370 39.873376 39.289362
F 4.720060 50.172476 42.813762
F 4.720060 42.454576 42.813762
F 13.659170 50.165876 42.931062
F 13.659170 42.448076 42.931062
F 4.526340 50.167076 40.078762
F 4.526340 42.449276 40.078762
F 13.441170 50.164076 40.200162
F 13.441170 42.446176 40.200162
F 4.544570 47.590676 36.435462
F 4.544570 39.872776 36.435462
F 13.459570 47.593476 36.561662
F 13.459570 39.875576 36.561662
F 6.755310 38.588776 40.106062
F 6.755310 46.306676 40.106062
F 15.814370 38.533276 40.207262
F 15.820170 46.456676 40.199862
F 6.772890 51.450676 36.466962
F 6.772890 36.014976 36.466962
F 6.772890 43.732776 36.466962
F 17.961870 50.254276 43.081562
F 15.691570 35.972176 36.557862
F 15.792670 43.819876 36.505562
F 6.760490 51.450676 39.195862
F 6.760490 36.014976 39.195862
F 6.760490 43.732776 39.195862
F 4.590920 34.733976 32.800162
F 15.798470 35.952376 39.408762
F 15.604970 43.923476 39.300162
F 6.972700 38.589476 42.837662
F 6.972700 46.307376 42.837662
F 0.077239 34.768276 28.374862
F 9.116010 34.730676 28.318162
F 9.154220 34.730776 25.589362
F 4.645310 34.732076 28.256962
F 13.572570 34.730476 28.380262
F 4.685280 34.735276 25.524062
F 13.610770 34.730476 25.651862
F 0.010694 34.763776 35.644962
F 9.053150 34.730676 32.864462
F 4.550130 34.730976 35.530162
F 18.293470 47.708376 22.106062
F 20.449870 51.526076 22.024462
F 15.891670 51.439176 21.874862
F 15.860270 43.620276 22.003462
F 20.305970 36.152476 22.030562
F 18.060170 35.003576 28.459862
F 15.862970 36.076076 22.045362
F 18.090870 34.919376 35.730562
F 18.037170 34.844976 33.057262
F 18.010670 34.708676 43.007962
F 18.171470 34.803676 25.710162
F 0.306966 55.266276 2.951362
F 0.306966 62.984176 2.951362
F 9.438300 55.313376 2.856222
F 9.438300 63.031276 2.856222
F 18.316770 55.394876 2.813672
F 18.275970 62.977376 2.860562
F 0.277886 57.941076 6.570312
F 0.277886 65.658976 6.570312
F 9.419450 57.884476 6.494772
F 9.419450 65.602376 6.494772
F 18.330570 57.839176 6.419352
F 18.467270 65.495076 6.412172
F 0.375721 57.902776 3.792782
F 0.375721 65.620676 3.792782
F 9.433930 57.886976 3.766462
F 9.433930 65.604876 3.766462
F 18.302870 57.799776 3.722112
F 18.345770 65.519276 3.786282
F 0.258940 55.340176 0.185204
F 16.107970 69.565976 10.947962
F 0.258939 63.058076 0.185203
F 20.616570 58.959676 2.770632
F 9.220130 55.311476 0.124983
F 9.220130 63.029376 0.124982
F 6.986290 61.743376 21.011162
F 20.742570 61.555076 3.585242
F 2.685890 54.041276 3.690572
F 2.685890 61.759176 3.690572
F 11.663470 54.027576 3.798002
F 11.663470 61.745476 3.798002
F 20.328970 54.003776 3.652482
F 7.036340 59.169876 17.373462
F 2.478370 59.173176 0.058257
F 2.478370 66.891076 0.058257
F 11.448270 59.170576 0.156219
F 11.448270 66.888476 0.156219
F 7.036340 66.887776 17.373462
F 6.986290 54.025476 21.011162
F 2.668940 59.154176 2.801852
F 2.668940 66.872076 2.801852
F 11.666470 59.172476 2.887232
F 11.666470 66.890376 2.887232
F 20.404170 61.719876 21.079662
F 20.451570 66.814176 2.855162
F 2.651420 54.044276 6.439472
F 2.651420 61.762176 6.439472
F 11.648170 54.025376 6.525782
F 11.648170 61.743176 6.525782
F 20.474270 53.997276 6.295232
F 20.512170 61.739176 6.491032
F 4.961280 55.310376 2.798552
F 4.961280 63.028276 2.798552
F 13.894570 55.313576 2.918292
F 13.894570 63.031476 2.918292
F 4.933530 57.890576 6.437552
F 4.933530 65.608476 6.437552
F 13.876270 57.884176 6.556842
F 13.876270 65.602076 6.556852
F 4.954140 57.893976 3.700382
F 4.954140 65.611876 3.700382
F 13.891370 57.886476 3.829122
F 13.891370 65.604376 3.829122
F 4.751150 55.309176 0.061446
F 4.751150 63.027076 0.061446
F 13.676570 55.311776 0.187406
F 13.676570 63.029676 0.187405
F 7.203530 54.028776 3.735092
F 7.203530 61.746676 3.735092
F 16.053770 54.093276 4.092432
F 16.088170 61.683576 3.861482
F 6.982600 59.167176 0.092252
F 6.982600 66.885076 0.092252
F 15.971070 59.141676 17.447762
F 20.484770 59.143376 7.306162
F 7.203330 59.170876 2.826102
F 7.203330 66.888676 2.826102
F 16.030970 59.119176 2.911582
F 16.075270 66.853676 2.745522
F 7.185570 54.026676 6.464732
F 7.185570 61.744576 6.464732
F 16.192270 54.024976 6.788682
F 16.206570 61.675476 6.508922
F 0.248102 55.261876 10.194862
F 0.248103 62.979776 10.194862
F 9.369480 55.311076 10.129662
F 9.369480 63.028976 10.129662
F 18.469970 55.434876 10.151662
F 18.207570 62.930876 10.189362
F 0.210638 57.931276 13.834062
F 0.210638 65.649176 13.834062
F 9.318470 57.884476 13.766762
F 9.318470 65.602376 13.766762
F 18.046070 58.044976 13.619962
F 18.063370 65.485076 13.754762
F 0.322910 57.891376 11.055962
F 0.322910 65.609276 11.055962
F 9.356780 57.884576 11.037862
F 9.356780 65.602476 11.037862
F 18.195670 58.002976 10.907662
F 18.222370 65.705776 11.012262
F 0.355464 55.303176 7.411802
F 0.355464 63.021076 7.411802
F 9.406900 55.311176 7.402092
F 9.406900 63.028976 7.402092
F 18.409370 55.252476 7.511032
F 18.324970 63.043076 7.384422
F 2.609170 54.036276 10.956562
F 2.609170 61.754176 10.956562
F 11.585970 54.025176 11.069262
F 11.585970 61.743076 11.069262
F 20.627970 54.136176 11.128162
F 20.586670 61.898476 10.977062
F 2.652130 59.156576 7.320182
F 2.652130 66.874476 7.320182
F 11.636170 59.170476 7.433492
F 11.636170 66.888376 7.433492
F 15.806770 61.849976 21.169862
F 20.509370 67.006276 7.512732
F 2.607050 59.152276 10.067662
F 2.607050 66.870176 10.067662
F 11.598570 59.170376 10.160562
F 11.598570 66.888276 10.160562
F 20.515270 59.206176 10.023862
F 20.545370 66.789776 10.116762
F 2.561170 54.042976 13.704362
F 2.561170 61.760876 13.704362
F 11.547870 54.025176 13.797662
F 11.547870 61.743076 13.797662
F 20.311570 54.141376 13.875562
F 20.578270 61.913476 13.750162
F 4.888000 55.306976 10.071162
F 4.888000 63.024876 10.071162
F 13.826570 55.311476 10.191662
F 13.826570 63.029376 10.191662
F 4.836890 57.888576 13.708062
F 4.836890 65.606476 13.708062
F 13.775770 57.884076 13.828762
F 13.775770 65.601976 13.828762
F 4.878620 57.890976 10.972362
F 4.878620 65.608876 10.972362
F 13.813870 57.884076 11.100362
F 13.813870 65.601976 11.100362
F 4.928480 55.303976 7.337382
F 4.928480 63.021876 7.337382
F 13.864070 55.311576 7.464622
F 13.864070 63.029476 7.464622
F 7.122800 54.027776 11.005262
F 7.122800 61.745676 11.005262
F 16.207670 54.253576 10.931462
F 15.992970 61.877276 11.312562
F 7.173150 59.168076 7.369572
F 7.173150 66.885976 7.369572
F 16.070170 59.031876 7.373532
F 16.164370 66.842976 7.415272
F 7.136570 59.169376 10.099062
F 7.136570 66.887176 10.099062
F 15.895470 59.404276 10.216362
F 15.991870 66.980776 10.150762
F 7.086430 54.025876 13.735862
F 7.086430 61.743776 13.735862
F 15.992670 54.033976 13.693562
F 16.031370 61.539976 14.006762
F 0.176689 55.267076 17.471062
F 0.176689 62.984976 17.471062
F 9.267670 55.311076 17.404662
F 9.267670 63.028976 17.404662
F 18.223670 55.500776 17.573162
F 18.136870 63.153376 17.591462
F 0.143239 57.926076 21.106462
F 0.143239 65.643976 21.106462
F 9.217020 57.884476 21.042562
F 9.217020 65.602376 21.042562
F 18.198370 65.761376 21.274162
F 15.934170 54.163976 21.108162
F 0.256374 57.883576 18.336362
F 0.256374 65.601476 18.336362
F 9.255430 57.884576 18.313562
F 9.255430 65.602476 18.313562
F 18.269870 58.003976 18.361162
F 18.146970 65.749776 18.485862
F 0.288423 55.308676 14.696562
F 0.288423 63.026576 14.696562
F 9.306090 55.310976 14.675662
F 9.306090 63.028876 14.675662
F 18.055170 55.483976 14.592762
F 18.309770 63.010876 14.863362
F 2.516860 54.031776 18.232662
F 2.516860 61.749676 18.232662
F 11.484270 54.025176 18.344962
F 11.484270 61.743076 18.344962
F 20.485270 54.075876 18.438662
F 20.442070 61.929776 18.412562
F 2.560910 59.161676 14.594662
F 2.560910 66.879576 14.594662
F 11.535070 59.170376 14.707062
F 11.535070 66.888276 14.707062
F 20.325270 59.353676 14.723462
F 20.514370 66.967876 14.568662
F 2.517660 59.153776 17.340262
F 2.517660 66.871676 17.340262
F 11.497070 59.170376 17.435562
F 11.497070 66.888276 17.435562
F 20.408070 59.351276 17.555162
F 20.278370 66.908776 17.383462
F 2.475280 54.040076 20.976262
F 2.475280 61.757976 20.976262
F 11.446270 54.025176 21.073462
F 11.446270 61.743076 21.073462
F 20.465870 54.215476 21.153562
F 15.904270 66.878476 17.510362
F 4.788170 55.307576 17.345362
F 4.788170 63.025476 17.345362
F 13.724970 55.311476 17.466662
F 13.724970 63.029376 17.466662
F 4.740110 57.887276 20.982562
F 4.740110 65.605176 20.982562
F 13.674170 57.884076 21.104562
F 13.674170 65.601976 21.104562
F 4.780280 57.890076 18.248062
F 4.780280 65.607876 18.248062
F 13.712270 57.884076 18.376062
F 13.712270 65.601976 18.376062
F 4.828830 55.304976 14.610262
F 4.828830 63.022776 14.610262
F 13.763070 55.311476 14.738162
F 13.763070 63.029376 14.738162
F 7.020730 54.028076 18.280562
F 7.020730 61.745976 18.280562
F 16.077670 54.034576 18.352862
F 15.955370 61.760376 18.497762
F 7.071290 59.167476 14.642762
F 7.071290 66.885376 14.642762
F 15.869470 59.027276 14.808162
F 15.967870 66.877876 14.859962
F 18.072670 58.057176 21.100562
F 16.026070 59.196076 0.239382
F 20.295970 67.073676 0.127762
F 15.960070 69.514576 21.103662
F 20.573170 69.216676 11.004162
F 15.913670 66.962776 0.071530
F 15.984170 69.346376 13.840062
F 20.418970 69.528576 13.729162
F 18.090770 63.094676 0.126696
F 18.246670 55.258976 0.053866
F 20.556970 59.356876 0.057587
F 0.110113 55.271576 24.740762
F 0.110113 62.989376 24.740762
F 9.166500 55.311176 24.680362
F 9.166500 63.029076 24.680362
F 18.208870 55.303576 24.739962
F 18.233170 63.115476 24.731162
F 0.077239 57.921976 28.374862
F 0.077239 65.639776 28.374862
F 9.116010 57.884276 28.318162
F 9.116010 65.602176 28.318162
F 17.905470 57.920076 28.421462
F 18.004670 65.456376 28.476562
F 0.194434 57.876876 25.612162
F 0.194434 65.594776 25.612162
F 9.154220 57.884476 25.589362
F 9.154220 65.602376 25.589362
F 18.033370 57.862776 25.694362
F 18.070670 65.703876 25.738462
F 9.204800 55.311076 21.951462
F 9.204800 63.028976 21.951462
F 20.434670 61.843376 42.970862
F 11.431370 69.460676 42.899962
F 2.432710 54.028576 25.508262
F 2.432710 61.746476 25.508262
F 11.382770 54.025176 25.620762
F 11.382770 61.743076 25.620762
F 20.265170 53.987776 25.667562
F 20.422670 61.675676 25.520362
F 2.474300 59.165576 21.870362
F 2.474300 66.883376 21.870362
F 11.433470 59.170376 21.982862
F 11.433470 66.888276 21.982862
F 20.441770 54.116176 42.716462
F 6.787680 69.460076 35.559862
F 2.433620 59.157476 24.611862
F 2.433620 66.875376 24.611862
F 11.395570 59.170376 24.711362
F 11.395570 66.888276 24.711362
F 20.232570 59.056276 24.938762
F 20.338470 67.259376 24.975262
F 2.392330 54.035976 28.247462
F 2.392330 61.753876 28.247462
F 11.344770 54.025176 28.349162
F 11.344770 61.743076 28.349162
F 20.279970 54.072576 28.400162
F 20.189970 61.736976 28.333662
F 4.692490 55.308976 24.619762
F 4.692490 63.026876 24.619762
F 13.623370 55.311476 24.742362
F 13.623370 63.029376 24.742362
F 4.645310 57.885776 28.256962
F 4.645310 65.603676 28.256962
F 13.572570 57.884076 28.380262
F 13.572570 65.601976 28.380262
F 4.685280 57.888876 25.524062
F 4.685280 65.606776 25.524062
F 13.610770 57.884076 25.651862
F 13.610770 65.601976 25.651862
F 4.732500 55.306076 21.885962
F 4.732500 63.023976 21.885962
F 13.661470 55.311476 22.013962
F 13.661470 63.029376 22.013962
F 6.920990 54.027676 25.556562
F 6.920990 61.745576 25.556562
F 15.933570 54.131176 25.844062
F 15.900870 61.866976 25.440762
F 6.970690 59.167676 21.918562
F 6.970690 66.885476 21.918562
F 6.886490 69.460876 28.286662
F 6.755310 69.460376 40.106062
F 6.936340 59.170276 24.648862
F 6.936340 66.888176 24.648862
F 15.853870 59.224476 24.781462
F 16.019670 67.037776 24.916962
F 6.886490 54.025076 28.286662
F 6.886490 61.742976 28.286662
F 15.801970 54.062276 28.625862
F 15.714370 61.696276 28.206562
F 0.044416 55.275876 32.009462
F 0.044416 62.993776 32.009462
F 9.065500 55.311276 31.955962
F 9.065500 63.029176 31.955962
F 18.105470 55.299176 32.027162
F 17.849370 63.099976 32.154062
F 0.010694 57.917376 35.644962
F 0.010694 65.635276 35.644962
F 9.015450 57.884076 35.591662
F 9.015450 65.601976 35.591662
F 17.987270 57.993376 35.522562
F 17.901170 65.631276 35.607362
F 0.132144 57.871376 32.889262
F 0.132144 65.589276 32.889262
F 9.053150 57.884276 32.864462
F 9.053150 65.602176 32.864462
F 17.780870 57.794176 32.915862
F 17.994970 65.569476 32.948362
F 0.163635 55.321476 29.250262
F 0.163635 63.039376 29.250262
F 9.103660 55.311176 29.227362
F 9.103660 63.029076 29.227362
F 17.990070 55.353276 29.344362
F 18.022470 62.924176 29.359762
F 2.349610 54.025576 32.784962
F 2.349610 61.743476 32.784962
F 11.281270 54.025176 32.895662
F 11.281270 61.743076 32.895662
F 20.387170 54.061776 33.009162
F 20.142970 61.686076 32.912762
F 2.391510 59.168376 29.146462
F 2.391510 66.886276 29.146462
F 11.331970 59.170376 29.258662
F 11.331970 66.888276 29.258662
F 20.118670 59.193976 29.358962
F 20.243270 66.916476 29.212262
F 2.351010 59.161376 31.883262
F 2.351010 66.879276 31.883262
F 11.294070 59.170376 31.986962
F 11.294070 66.888276 31.986962
F 20.018070 59.113576 32.091462
F 20.194470 66.871576 31.970462
F 2.308500 54.032276 35.519562
F 2.308500 61.750176 35.519562
F 11.243870 54.025076 35.622762
F 11.243870 61.742876 35.622762
F 20.259470 53.981876 35.655962
F 20.161870 61.918476 35.664862
F 4.598080 55.310576 31.894162
F 4.598080 63.028476 31.894162
F 13.521870 55.311476 32.018062
F 13.521870 63.029376 32.018062
F 4.550130 57.884576 35.530162
F 4.550130 65.602476 35.530162
F 13.471570 57.883976 35.653862
F 13.471570 65.601876 35.653862
F 4.590920 57.887676 32.800162
F 4.590920 65.605576 32.800162
F 13.509170 57.884076 32.926862
F 13.509170 65.601976 32.926862
F 4.638230 55.307276 29.162262
F 4.638230 63.025176 29.162262
F 13.559970 55.311476 29.289762
F 13.559970 63.029376 29.289762
F 6.821770 54.027076 32.831962
F 6.821770 61.744876 32.831962
F 15.803470 54.050376 33.008962
F 15.634170 61.760976 32.943862
F 6.871430 59.168276 29.194662
F 6.871430 66.886176 29.194662
F 15.687770 59.314276 29.161962
F 15.795870 66.892376 29.302562
F 6.836750 59.170776 31.924262
F 6.836750 66.888576 31.924262
F 15.702470 59.231376 32.006562
F 15.917770 66.863376 32.048862
F 6.787680 54.024376 35.559862
F 6.787680 61.742276 35.559862
F 15.849570 53.901276 35.804562
F 15.770470 61.683376 35.764062
F 18.114670 65.639576 42.854462
F 15.941070 54.069776 42.869662
F 8.988470 55.309076 39.227262
F 8.988470 63.026876 39.227262
F 17.971570 55.392976 39.109562
F 17.950970 63.257176 39.474562
F 0.116837 57.955776 42.968862
F 0.116836 65.673676 42.968862
F 9.201500 57.884176 42.869262
F 9.201500 65.602076 42.869262
F 11.243870 69.460776 35.622762
F 2.292220 69.457576 40.067762
F 0.083447 57.872576 40.206062
F 0.083447 65.590476 40.206062
F 8.985570 57.882076 40.138062
F 8.985570 65.599976 40.138062
F 17.987770 57.825176 40.217662
F 18.172270 65.860976 40.133762
F 0.100116 55.327676 36.535662
F 0.100115 63.045476 36.535662
F 9.003820 55.311276 36.499362
F 9.003820 63.029076 36.499362
F 18.010070 55.384176 36.368662
F 17.972470 63.151076 36.742962
F 2.292220 54.021776 40.067762
F 2.292220 61.739676 40.067762
F 11.213370 54.023076 40.169062
F 11.213370 61.740876 40.169062
F 20.372670 54.099176 39.908962
F 20.251070 61.813876 40.000162
F 2.306870 59.170976 36.425762
F 2.306870 66.888876 36.425762
F 11.231670 59.170276 36.530562
F 11.231670 66.888176 36.530562
F 20.083770 59.400376 36.287762
F 20.167770 67.043976 36.329862
F 2.280640 59.158976 39.162562
F 2.280640 66.876776 39.162562
F 11.216670 59.167976 39.258262
F 11.216670 66.885876 39.258262
F 20.216570 59.274976 39.096562
F 20.376270 67.044276 38.954662
F 2.470490 54.044676 42.806962
F 2.470500 61.762576 42.806962
F 11.431370 54.024876 42.899962
F 11.431370 61.742776 42.899962
F 18.229770 57.928376 42.964762
F 15.921870 61.823976 42.920462
F 4.524820 55.308776 39.166062
F 4.524820 63.026676 39.166062
F 13.444370 55.309076 39.289362
F 13.444370 63.026976 39.289362
F 4.720060 57.890376 42.813762
F 4.720060 65.608276 42.813762
F 13.659170 57.883776 42.931062
F 13.659170 65.601676 42.931062
F 4.526340 57.884976 40.078762
F 4.526340 65.602876 40.078762
F 13.441170 57.881976 40.200162
F 13.441170 65.599876 40.200162
F 4.544570 55.308476 36.435462
F 4.544570 63.026376 36.435462
F 13.459570 55.311376 36.561662
F 13.459570 63.029276 36.561662
F 6.755310 54.024576 40.106062
F 6.755310 61.742476 40.106062
F 15.808970 54.127176 40.146562
F 15.726970 61.869576 40.202262
F 6.772890 59.168576 36.466962
F 6.772890 66.886476 36.466962
F 15.689070 59.129376 36.711362
F 15.711170 67.004276 36.600062
F 6.760490 59.168576 39.195862
F 6.760490 66.886476 39.195862
F 15.668670 59.057076 39.326562
F 15.653270 66.930576 39.347262
F 6.972700 54.025176 42.837662
F 6.972700 61.743076 42.837662
F 0.225161 63.033276 21.974662
F 0.225161 55.315376 21.974662
F 11.213370 69.458776 40.169062
F 20.400770 59.278476 22.094162
F 20.187970 69.384576 32.650462
F 20.393470 67.150476 22.152362
F 18.164270 63.076676 21.977562
F 15.814470 67.062576 22.196762
F 15.736470 59.257876 21.907162
F 15.680170 69.484076 32.922962
F 20.343270 69.764576 42.835362
F 15.832370 69.525876 40.243262
F 20.228170 69.582076 28.497562
F 20.213970 69.508876 40.126862
F 15.702470 69.540176 35.670862
F 20.424370 69.855076 25.795562
F 18.189970 55.386676 22.065662
F 27.106370 1.449506 2.772972
F 26.974770 9.096656 2.795692
F 42.752970 5.491086 17.459962
F 35.990770 1.333526 2.646042
F 35.872870 9.137046 2.869062
F 42.618370 5.383316 10.242762
F 27.005070 3.951636 6.545062
F 27.167470 11.679176 6.559992
F 35.995070 3.942366 6.315692
F 36.037370 11.816876 6.340442
F 27.309170 4.106606 3.813452
F 27.236770 11.680776 3.846422
F 35.915370 3.996826 3.505022
F 35.862070 11.749476 3.593102
F 31.549570 1.492936 -0.048588
F 42.871170 13.118476 17.345462
F 24.909670 13.001376 0.148297
F 38.059170 0.144283 3.977072
F 42.779970 12.870876 10.270962
F 42.658270 15.594976 21.097662
F 29.297870 8.009446 3.795912
F 29.265170 15.567076 3.753082
F 22.423370 16.623476 -0.040808
F 38.113170 7.912866 3.733822
F 38.125470 15.504376 3.768942
F 42.865470 13.207476 14.583962
F 24.916770 15.324376 20.904162
F 31.504270 9.250436 0.048920
F 40.620470 11.632976 21.078862
F 26.951970 16.786876 -0.037881
F 29.411870 5.482126 2.870392
F 29.417670 13.073376 2.886112
F 38.218070 5.164036 2.853992
F 38.417570 12.876076 2.926692
F 29.162470 7.829276 6.444002
F 29.425670 15.425776 6.576462
F 27.153970 16.941276 10.111162
F 38.115770 7.748116 6.603932
F 38.064970 15.745176 6.394902
F 40.338070 16.957276 14.778762
F 31.663770 1.645966 2.620902
F 31.571970 9.292966 2.956442
F 33.970370 7.787576 21.244962
F 40.238370 1.276416 2.887002
F 40.551670 8.937996 2.958482
F 42.531070 15.463876 10.914162
F 22.602270 1.249146 2.855662
F 22.711970 8.941866 2.972342
F 36.085270 11.483076 20.962262
F 31.633270 4.083636 6.499182
F 31.469570 11.524576 6.490102
F 40.563170 4.004226 6.433942
F 40.384670 11.662576 6.545262
F 22.508670 3.938976 6.581752
F 22.712270 11.691776 6.788022
F 31.526470 4.165756 3.822702
F 31.555070 11.845176 3.795932
F 40.528570 3.874916 3.697332
F 40.576170 11.519576 3.832482
F 22.374470 3.846596 3.816072
F 22.728270 11.621676 3.897712
F 35.972470 3.964546 21.344362
F 31.745770 11.729676 21.037962
F 26.971870 11.511576 21.321762
F 27.352070 4.053356 21.278662
F 22.500370 11.561076 21.049062
F 40.743370 3.850196 21.140762
F 27.227670 1.452396 0.031317
F 42.721170 5.282716 2.951502
F 31.554770 16.905376 7.434422
F 33.722470 7.886126 3.842002
F 33.764670 15.670976 3.778922
F 31.595570 3.944116 21.143262
F 24.937170 7.536986 3.673812
F 24.832870 15.404276 3.626032
F 36.036170 1.441206 -0.007434
F 42.513270 15.673076 3.918542
F 42.784370 5.238926 14.746062
F 42.779470 7.981316 18.385262
F 33.770670 15.523976 20.952462
F 33.762070 5.318566 2.738502
F 33.724770 13.089676 2.741602
F 24.725670 5.101436 2.750102
F 24.973170 12.801976 2.949752
F 33.874570 7.929116 6.546062
F 33.622970 15.521676 6.534322
F 29.291070 12.876476 0.157395
F 24.872470 7.746066 6.522852
F 24.906370 15.363276 6.350182
F 31.652770 1.548136 14.830862
F 27.136970 1.348356 10.378362
F 26.983970 9.018696 10.148862
F 22.690970 16.882776 17.221062
F 42.833770 13.087176 3.120212
F 35.974270 9.284036 10.293862
F 31.509470 16.842876 10.317662
F 27.195270 3.760906 13.713262
F 27.117870 11.674876 14.000762
F 36.062870 4.152076 13.844562
F 35.982670 11.936976 13.669062
F 27.180570 4.053596 11.104262
F 26.958470 11.602876 11.264662
F 35.859670 4.061756 11.252162
F 36.084770 11.872476 10.982862
F 27.261870 1.463986 7.605952
F 27.037770 9.143156 7.440742
F 31.401070 16.816476 2.863622
F 35.908770 1.598796 7.614122
F 36.053770 9.312896 7.556302
F 31.570270 16.955276 14.706562
F 29.248070 7.850176 10.981362
F 29.362770 15.706876 11.191862
F 24.817070 15.309376 18.182462
F 38.214870 7.712576 10.953362
F 38.069470 15.422576 11.244262
F 35.964970 16.899376 2.941572
F 29.340970 5.384126 7.382032
F 29.302370 12.865176 7.545092
F 38.144070 5.215896 7.367522
F 38.183270 13.291176 7.359652
F 29.306570 5.236826 10.216962
F 29.052670 13.097676 10.214962
F 38.059070 5.188466 10.117062
F 38.293170 12.999676 10.102562
F 29.335970 7.827696 13.655762
F 29.404170 15.552776 13.939962
F 33.892770 12.972476 0.049328
F 38.322470 7.977176 13.764862
F 38.095370 15.397676 13.855362
F 27.247270 16.852376 14.828062
F 31.511770 1.335166 10.196762
F 31.470370 9.123796 10.034362
F 22.678470 16.658376 14.526062
F 40.310670 1.548126 10.074062
F 40.479970 9.140056 10.299262
F 25.051770 7.612636 18.258162
F 22.612370 1.309246 10.211962
F 22.604770 9.183816 10.322962
F 42.637070 7.878166 6.670602
F 31.645470 4.002456 13.786662
F 31.442070 11.855776 13.885962
F 40.483570 4.151626 13.865162
F 40.595970 11.741576 13.889862
F 22.728570 3.817156 13.804462
F 22.706370 11.596576 13.922562
F 31.480870 4.013856 11.012462
F 31.386670 11.814676 11.136662
F 40.365870 4.055756 11.145662
F 40.562270 11.716576 11.159462
F 22.668670 3.905116 11.135762
F 22.636770 11.756676 11.264262
F 31.562270 1.472346 7.468802
F 31.606570 9.061036 7.278782
F 42.911270 15.593476 18.456662
F 40.242070 1.507426 7.409782
F 40.454870 9.055396 7.651952
F 35.946570 16.726276 10.060162
F 22.544570 1.313826 7.398092
F 22.745970 9.075156 7.587172
F 35.901670 17.006276 7.345362
F 33.654970 8.004256 11.169762
F 33.737370 15.527476 11.002362
F 26.968170 16.760476 2.801242
F 24.859570 12.920576 14.747662
F 40.286770 16.744276 10.092962
F 22.913770 8.937006 14.713362
F 24.836370 7.716026 11.047262
F 24.993770 15.674876 11.017862
F 42.788470 5.250216 7.489322
F 33.822370 5.310596 7.279692
F 33.762970 12.922876 7.423392
F 24.828670 5.179736 7.257912
F 25.079470 12.948276 7.483922
F 33.662970 5.433736 10.083362
F 33.692570 12.994476 10.120762
F 24.813270 5.244266 10.068862
F 24.830670 13.114876 10.203662
F 33.677870 8.018906 13.831262
F 33.726670 15.760876 13.802462
F 27.180170 16.810476 17.543862
F 24.908670 4.922246 14.773962
F 33.758170 13.183676 14.553062
F 24.982170 12.728176 17.488662
F 25.100970 7.583596 13.792462
F 25.095670 15.651576 13.752362
F 25.019270 5.073656 17.402562
F 27.199570 1.447096 17.761762
F 27.178770 9.141056 17.710162
F 35.914170 1.463776 10.377162
F 36.177170 1.532116 17.576362
F 35.887470 9.118926 17.453762
F 40.435470 1.541316 14.731362
F 31.515570 16.884676 17.375962
F 33.856270 5.325646 14.631962
F 42.560170 15.704376 13.808462
F 40.542770 16.859476 17.535962
F 27.337070 4.098116 18.605162
F 27.262670 11.731676 18.589562
F 36.250970 4.170316 18.367662
F 35.913570 11.852976 18.264862
F 27.112070 1.327506 14.964662
F 27.222570 8.927726 15.034462
F 42.774970 7.742706 3.996592
F 35.982770 1.550176 14.830562
F 35.970970 9.204806 14.638862
F 42.669070 12.792176 7.589932
F 29.442570 7.896266 18.359262
F 29.425670 15.480976 18.281662
F 22.710770 3.909376 20.978162
F 38.224170 8.175596 18.347062
F 38.177370 15.527676 18.223662
F 29.277370 15.365276 21.044862
F 29.333370 5.192996 14.527762
F 29.238470 13.138076 14.885962
F 38.330870 5.347776 14.764362
F 38.291370 12.740576 14.641862
F 29.516470 5.350476 17.473962
F 29.450270 12.985976 17.515062
F 38.307270 5.487516 17.474062
F 38.250470 12.894876 17.355262
F 22.583370 16.923576 10.077762
F 22.554170 1.319166 14.548062
F 33.874370 13.012076 17.173562
F 35.893970 16.752076 14.757962
F 29.360470 8.148086 21.089862
F 33.966970 5.159606 17.321762
F 31.662070 1.468616 17.580962
F 31.580470 9.152446 17.451162
F 38.302370 7.741756 21.105162
F 40.468370 1.689146 17.488562
F 40.608770 9.027896 17.411362
F 40.541370 9.286066 14.703162
F 22.440170 1.337966 17.316162
F 22.849270 8.790996 17.533062
F 40.443070 16.785276 7.293122
F 27.066870 16.837476 7.411622
F 33.869370 7.779436 18.390062
F 33.630070 15.517376 18.226162
F 38.267870 15.384976 21.092262
F 22.604170 16.795576 2.813542
F 22.762770 16.918976 7.319622
F 31.647770 4.094496 18.503362
F 31.760170 11.713576 18.343762
F 40.595370 4.173916 18.416562
F 40.583270 11.649776 18.372162
F 22.679570 3.777896 18.225462
F 22.627570 11.461876 18.366362
F 24.916470 7.614226 21.045762
F 31.438770 9.209526 14.688262
F 35.903270 16.712176 17.484062
F 26.927570 9.206666 0.167398
F 40.364170 16.857876 2.913342
F 29.398670 0.363099 6.486022
F 42.664470 7.849736 13.843162
F 24.936570 5.430866 0.151895
F 42.890770 7.812216 21.077662
F 40.592970 9.052196 0.232326
F 29.346870 5.502526 0.182172
F 42.698170 15.424276 6.613832
F 33.830470 5.380956 0.021646
F 42.764370 7.875866 11.092062
F 42.659870 0.123758 18.264362
F 42.489170 0.269398 11.088362
F 22.550270 9.079336 0.154884
F 22.618170 1.344776 0.119083
F 29.465970 0.144582 21.173862
F 35.913870 9.158506 0.173126
F 42.450570 0.137152 6.514882
F 29.342170 -0.004540 11.155562
F 33.739070 0.168262 3.656062
F 38.070470 12.924976 0.211173
F 24.791570 0.359806 18.383762
F 25.096270 0.138938 21.138962
F 31.195870 16.932376 0.119792
F 34.014270 0.264055 18.331162
F 29.475270 0.313341 13.903162
F 24.905370 0.168201 13.879862
F 38.193170 0.095113 13.949562
F 33.870370 0.132943 13.918062
F 42.727070 0.426397 13.884262
F 38.376870 0.197652 18.442962
F 24.839370 0.106554 11.150862
F 33.822870 0.191025 6.408102
F 42.718470 12.853176 0.496318
F 42.763670 5.278916 0.217988
F 38.209270 5.034246 0.085701
F 40.383370 1.303576 0.168067
F 27.292070 1.169076 24.904562
F 27.347670 9.059656 24.872562
F 42.768670 15.349976 25.698662
F 36.026970 1.285446 24.708362
F 36.155270 8.982736 24.683462
F 31.504370 4.171386 42.738162
F 27.071470 3.899436 28.277262
F 26.987970 11.656276 28.449962
F 36.119370 3.824866 28.521762
F 36.161070 11.731876 28.328462
F 27.154570 3.939816 25.570662
F 26.902470 11.597676 25.736662
F 36.088570 3.880476 25.710962
F 35.892170 11.653676 25.531062
F 40.540570 9.001416 21.939162
F 38.232370 0.072935 35.675262
F 42.730670 13.184976 36.470062
F 42.757070 7.944486 25.566462
F 42.789170 7.790006 40.244662
F 22.729370 11.620976 40.195362
F 29.440770 7.879006 25.679862
F 29.193670 15.644576 25.366362
F 42.673770 7.891076 35.666162
F 38.408570 7.731056 25.577962
F 38.445970 15.563376 25.509362
F 42.790470 15.417476 28.461162
F 31.655670 9.176736 22.203962
F 42.726070 15.716676 32.914962
F 27.165070 4.091216 42.775362
F 42.688670 15.508776 40.317862
F 29.441970 5.305596 24.910862
F 29.192870 12.986376 24.613662
F 38.340970 5.134236 24.675162
F 38.192870 13.029076 24.599262
F 29.315070 7.887486 28.513962
F 29.483870 15.341176 28.090262
F 36.012970 16.792476 24.624362
F 38.102270 7.764406 28.329862
F 38.491970 15.498976 28.283162
F 42.706670 7.936196 28.310162
F 31.536870 1.432196 24.959062
F 31.667870 9.105426 24.885962
F 42.747570 13.020676 32.072462
F 40.647070 1.497716 24.733762
F 40.413870 9.111786 24.579262
F 40.499970 11.768876 43.128062
F 22.764170 1.466996 24.838362
F 22.792470 9.086086 24.892362
F 27.220870 1.321776 22.169462
F 31.588770 3.975256 28.725062
F 31.682170 11.691076 28.289262
F 40.432170 4.037826 28.441262
F 40.775170 11.743276 28.366862
F 22.550170 4.060136 28.364062
F 22.580670 11.627576 28.431862
F 31.624070 4.028936 26.018162
F 31.428270 11.735576 25.584162
F 40.719270 4.000426 25.816662
F 40.452070 11.665076 25.517462
F 22.564170 4.026736 25.595062
F 22.530370 11.700276 25.590462
F 42.937570 12.902876 29.309762
F 31.737170 1.448336 22.082262
F 42.905870 12.866776 24.764862
F 42.982870 5.291886 24.819262
F 42.754570 15.866776 35.670262
F 42.763970 5.285346 36.342762
F 27.131570 16.677576 29.094062
F 42.760270 7.890216 42.913662
F 33.665670 5.286986 22.184362
F 33.883170 7.834406 25.728962
F 33.819770 15.421476 25.755662
F 31.597370 11.810376 42.825362
F 24.913970 -0.062994 25.647462
F 22.512370 8.776866 36.579362
F 38.107670 7.606656 43.171362
F 25.038970 7.729386 25.794962
F 24.922270 15.674276 25.630462
F 24.971770 12.768676 39.185262
F 22.574570 3.971736 43.151762
F 35.941570 16.974576 39.499262
F 31.441270 16.801576 36.401962
F 33.722170 7.856786 42.787662
F 22.310470 1.076966 36.494562
F 27.122970 16.750376 39.004462
F 33.891170 5.223866 24.928362
F 33.612770 12.943376 24.609162
F 27.108670 11.730876 42.725262
F 26.878570 16.845676 36.228162
F 24.914270 5.320506 24.733362
F 24.796870 13.101276 24.738362
F 33.692370 7.759646 28.454562
F 33.924770 15.464676 28.433362
F 24.598670 5.264166 39.306062
F 24.789870 15.559676 42.680762
F 22.506670 16.613576 36.557862
F 42.683470 15.349676 43.026062
F 25.112870 7.663636 28.431462
F 24.732070 15.690276 28.388262
F 29.279970 8.078216 42.891062
F 26.908570 1.309446 32.029962
F 27.218570 9.033466 32.075162
F 38.423870 5.003926 22.017362
F 36.058170 1.149136 32.047362
F 36.005770 9.254156 32.084362
F 22.437370 16.382976 31.865162
F 26.949370 3.792736 35.797162
F 26.949770 11.622376 35.604062
F 35.848670 4.112406 35.596862
F 36.204470 11.713376 35.606262
F 26.834470 3.930366 32.906062
F 27.315570 11.544276 32.949062
F 35.988970 3.955436 32.926562
F 35.925270 11.823176 32.878462
F 26.936270 1.450566 29.341462
F 27.093870 9.054506 29.375662
F 38.059470 15.501976 42.966562
F 35.934070 1.210336 29.493962
F 35.863970 9.210906 29.419662
F 42.822770 7.903416 32.963962
F 29.335370 7.738046 33.148262
F 29.158870 15.326576 32.813462
F 33.818570 12.770276 39.109062
F 38.293670 7.901566 32.841462
F 38.323470 15.785376 32.890262
F 33.713870 5.072906 39.135162
F 29.259870 5.126236 29.269762
F 29.318170 12.832776 29.168062
F 38.292270 5.234846 29.469962
F 38.583670 12.998476 29.253062
F 29.175870 5.189766 32.132962
F 29.396870 12.764776 31.787862
F 38.290370 5.297816 32.204662
F 38.263470 13.059676 31.999462
F 29.457670 7.864186 35.830162
F 29.091370 15.468276 35.462462
F 24.677870 12.982376 36.449662
F 38.298770 7.784666 35.651462
F 38.262370 15.559276 35.568162
F 24.633070 4.981956 36.562862
F 31.482270 1.438476 32.100962
F 31.413070 9.018706 31.965962
F 42.844570 5.329786 29.301362
F 40.621570 1.436646 31.899062
F 40.511770 9.067986 31.901762
F 27.065270 17.122976 24.540362
F 22.472870 1.396986 31.931962
F 22.460770 8.970946 31.952162
F 24.865370 7.962116 42.817062
F 31.423570 3.905926 35.656962
F 31.500770 11.448276 35.514162
F 40.411870 3.941266 35.733562
F 40.675870 11.822076 35.537362
F 22.444570 3.812606 35.619962
F 22.509970 11.536976 35.661962
F 31.459970 3.844976 32.897362
F 31.642170 11.629876 32.774162
F 40.530470 4.046506 32.828162
F 40.494570 11.780376 32.770062
F 22.393570 3.917596 32.912962
F 22.581270 11.634576 32.870162
F 31.512870 1.276866 29.355262
F 31.607870 9.149466 29.184162
F 26.826170 16.845176 31.884762
F 40.606670 1.392796 29.238662
F 40.369370 9.073046 29.173162
F 22.560970 16.741976 24.480062
F 22.441170 1.528616 29.164862
F 22.849170 8.973186 29.295562
F 31.297270 16.783976 31.807462
F 33.729970 7.912816 32.715262
F 33.516070 15.702476 32.769362
F 42.777470 13.043576 22.071462
F 31.622870 9.086546 36.749362
F 42.735470 5.273616 39.064862
F 35.902670 16.773676 36.583562
F 24.832270 7.738616 32.956662
F 24.652870 15.283676 32.777462
F 33.764970 12.896676 36.226462
F 33.865370 5.319606 29.442662
F 33.826570 12.960376 29.268762
F 31.710970 16.714076 39.188262
F 40.586170 17.082076 31.953462
F 24.848370 4.990496 29.344462
F 24.778170 13.057176 29.165662
F 33.725370 5.215506 32.163662
F 33.694370 13.085376 31.918362
F 38.309270 12.773176 21.847862
F 22.521170 16.837276 29.307962
F 24.656870 5.168836 31.932062
F 25.076770 12.774976 31.915362
F 33.687270 7.988586 35.471462
F 33.779070 15.571876 35.581262
F 33.550570 5.347206 36.438462
F 22.750070 11.631676 42.953262
F 40.366270 9.231476 36.671262
F 24.903870 15.358376 39.951062
F 24.708170 7.621036 35.669462
F 24.556170 15.386376 35.428162
F 24.858970 7.769976 40.119362
F 27.031970 1.464676 39.082462
F 27.088870 9.081926 39.043962
F 35.902670 4.047756 42.650762
F 35.867370 1.206426 39.069562
F 35.936270 8.950686 39.250662
F 40.627270 1.357646 36.582762
F 29.283970 0.101732 28.479262
F 31.720770 11.635676 40.178262
F 40.728370 1.323376 22.095862
F 31.689570 16.836176 29.074662
F 27.139770 4.026286 40.153762
F 27.227570 11.545876 39.963162
F 36.104670 3.813436 39.911662
F 36.074270 11.569376 40.066362
F 26.901070 1.270176 36.391562
F 26.967970 8.990376 36.287562
F 40.439870 11.627276 40.224362
F 35.918570 1.456126 36.317662
F 36.080570 9.072006 36.442062
F 40.589370 16.816676 24.633762
F 29.207770 7.949266 40.230862
F 29.322970 15.482876 39.930862
F 31.403870 1.141956 36.245162
F 38.284270 7.884736 40.308462
F 38.139070 15.509976 40.138162
F 40.427270 16.707576 22.017362
F 29.177170 5.144976 36.413462
F 29.375070 12.880476 36.438162
F 38.119470 5.200726 36.551862
F 38.427070 12.955776 36.512962
F 29.298970 5.224506 39.152462
F 29.528570 12.902176 39.288762
F 38.360770 5.261516 39.260662
F 38.421870 12.839276 39.291162
F 40.565770 3.828136 40.071062
F 22.523470 16.588576 39.218962
F 33.896770 15.372676 40.167562
F 22.451870 4.056786 40.356962
F 31.528470 3.980256 40.090662
F 33.804570 7.630916 40.161362
F 31.575370 1.499256 38.997362
F 31.638470 9.202946 39.337362
F 40.691770 16.894376 29.310662
F 40.430470 1.222106 39.207462
F 40.378170 9.232556 39.262262
F 40.387570 16.662176 39.295662
F 22.312970 1.420036 39.330662
F 22.592870 9.011076 39.285062
F 33.579670 15.524976 42.902862
F 29.150170 15.556976 42.691262
F 36.034470 11.602876 42.869362
F 40.545370 3.980546 42.863262
F 36.134070 16.675776 29.283862
F 24.722470 12.834676 22.001662
F 40.478970 16.915776 36.575762
F 31.526270 16.819076 24.763862
F 35.872770 17.004476 32.021862
F 42.592870 12.964576 39.178862
F 22.783570 16.673076 21.928962
F 22.728770 8.954106 22.181862
F 42.833470 5.292696 32.062162
F 38.356770 0.245479 25.809162
F 24.593470 0.057032 35.535462
F 27.146070 9.027516 22.238162
F 29.629970 5.420096 22.114762
F 29.421770 0.007022 39.866562
F 33.887270 13.051776 21.910362
F 31.589370 16.686976 22.043762
F 27.075570 16.794976 21.843662
F 35.987070 16.709776 21.821462
F 43.042070 5.176256 22.137562
F 36.161770 9.029416 22.001662
F 29.396170 12.927076 21.969362
F 24.903770 5.112806 22.003062
F 38.265570 0.233244 28.446862
F 22.938870 1.481466 22.042162
F 33.629770 -0.046763 39.912362
F 42.800170 -0.038844 40.197362
F 33.761270 -0.169011 32.632662
F 42.895170 0.170921 32.849362
F 33.724370 0.006778 25.822462
F 29.298070 0.084952 42.704762
F 38.465670 0.211556 32.926862
F 42.611770 0.041747 42.922062
F 33.753770 0.018473 28.496462
F 42.855670 0.124050 35.538262
F 33.724670 0.051518 42.579962
F 29.157270 -0.036436 32.776262
F 29.398370 -0.011519 25.678462
F 36.137170 1.496016 22.025362
F 35.883670 16.899876 43.892262
F 40.567870 16.637676 43.890162
F 27.159370 24.439376 2.590712
F 27.069570 32.165276 2.790482
F 36.121370 24.482676 2.841102
F 35.921970 32.160076 2.899762
F 27.176970 26.992676 6.602682
F 27.009670 27.254776 20.907562
F 27.268770 19.429576 6.345312
F 36.056270 27.247976 6.281802
F 29.257970 30.967776 21.123062
F 36.031970 19.530976 6.546222
F 27.078970 26.971076 3.906002
F 42.692570 20.797576 10.108662
F 26.946070 19.346876 3.628372
F 36.187370 27.141276 3.591542
F 42.787070 28.482776 17.433362
F 35.782770 19.414276 3.803452
F 29.301370 23.473276 20.803762
F 36.050670 24.484376 0.198807
F 42.473370 23.057176 13.776162
F 22.713570 34.849376 13.860662
F 29.237970 31.002076 3.750822
F 29.470870 23.192176 3.716062
F 38.257570 31.038876 3.790712
F 38.404670 23.114076 3.807272
F 42.647670 30.948776 18.343462
F 42.557670 23.284576 11.041362
F 42.537270 30.973876 6.754592
F 38.342570 30.998976 21.171262
F 29.471770 28.380776 2.950462
F 29.221770 20.712576 2.805212
F 38.399270 28.443976 2.904612
F 38.155970 20.594676 2.948812
F 29.265370 30.834676 6.661342
F 29.343770 23.261776 6.649342
F 38.372670 31.007776 6.607602
F 38.142570 23.275276 6.531552
F 31.634870 24.509876 2.776672
F 31.497370 32.167976 2.835052
F 40.550570 24.529076 2.851632
F 40.337970 32.424276 3.104662
F 22.708770 24.416576 2.774532
F 22.540970 32.288976 2.751902
F 31.651870 27.080176 6.537712
F 42.752770 20.654176 2.965622
F 31.423370 19.375976 6.463282
F 40.344170 27.106576 6.547442
F 38.151670 23.200676 21.199562
F 40.469670 19.414376 6.504932
F 22.707870 26.882476 6.521532
F 42.839970 20.745076 17.529962
F 22.733870 19.414876 6.415152
F 31.661470 27.129976 3.593462
F 33.696670 20.805676 17.493462
F 31.401270 19.367676 3.702252
F 40.501870 26.994776 3.874932
F 42.807770 28.437476 0.108236
F 40.460870 19.363976 3.723082
F 22.621570 26.911976 3.928542
F 25.019570 20.868876 17.306462
F 22.745070 19.333176 3.618992
F 42.620370 30.988176 11.167962
F 22.802770 32.284676 14.725162
F 42.625770 23.162876 6.525352
F 35.902870 27.108076 21.200662
F 42.809970 20.667176 0.232071
F 33.696570 23.381476 18.336662
F 33.690270 30.957976 3.879602
F 33.844970 23.314476 3.712712
F 24.706470 30.901876 3.525342
F 24.989070 23.222176 3.603552
F 33.684970 28.349476 14.493862
F 35.884970 34.836176 21.086762
F 29.468870 20.572976 0.068257
F 27.173070 34.887076 18.292462
F 33.885170 28.351776 2.841682
F 33.627970 20.786776 2.852572
F 24.926670 28.160176 2.888892
F 24.812470 20.675576 2.500602
F 33.781170 31.014976 6.633712
F 33.906270 23.253576 6.487392
F 24.946070 30.831676 6.420572
F 24.831170 23.258576 6.255842
F 27.338470 24.468776 10.131662
F 27.336670 32.227476 10.122462
F 36.073770 24.505276 10.224362
F 36.034770 32.308276 10.237562
F 27.021270 27.417776 14.060362
F 33.526470 30.914976 18.431962
F 27.250570 19.406176 13.768362
F 35.990870 27.059176 13.744862
F 42.600370 28.405276 2.818652
F 35.840270 19.399276 13.885462
F 27.156370 26.978876 11.349762
F 24.959570 23.129576 21.015762
F 26.997170 19.468276 11.065262
F 36.146070 27.039676 11.061762
F 40.616070 27.092676 18.333262
F 36.011270 19.332876 11.056262
F 27.122970 24.466476 7.452902
F 27.048070 32.204876 7.490032
F 36.065670 24.697376 7.470042
F 35.970170 32.281576 7.515622
F 29.299170 30.847576 11.162162
F 29.396370 23.218676 11.183462
F 38.231170 31.020076 11.041262
F 38.156270 23.261876 11.201862
F 29.406170 28.161276 7.420562
F 29.298170 20.802876 7.558892
F 38.112270 28.409276 7.525382
F 38.249270 20.690376 7.616482
F 29.235470 28.351876 10.138662
F 29.338970 20.675576 10.336562
F 38.328470 28.426876 10.274062
F 38.372670 20.671076 10.285762
F 29.354470 31.051476 13.831062
F 29.423470 23.428876 13.844362
F 38.453870 31.091776 13.780962
F 38.155770 23.118176 13.800362
F 31.545370 24.462876 10.092962
F 31.580870 32.137776 10.210362
F 40.207670 24.528576 10.093062
F 40.456770 32.383476 10.259062
F 22.779770 24.420176 10.073762
F 22.590370 32.171776 10.318862
F 31.354570 27.103676 13.773262
F 33.739370 20.871676 14.824962
F 31.528970 19.445176 14.010762
F 40.567870 27.239076 13.841262
F 22.539870 19.348076 20.980462
F 40.405470 19.374976 13.608562
F 22.518470 27.004676 13.743762
F 24.985570 30.972176 21.230862
F 22.621170 19.203076 13.823462
F 31.549770 27.264276 10.989862
F 40.573270 24.572376 0.089030
F 31.658370 19.319276 11.255062
F 40.498870 26.993576 11.062662
F 31.549870 24.710276 14.874662
F 40.559970 19.310576 10.931262
F 22.843770 26.951476 11.132662
F 42.722270 23.162176 3.755832
F 22.583470 19.481476 11.128862
F 31.615770 24.569776 7.467412
F 31.532770 32.217876 7.438112
F 40.369770 24.613276 7.346042
F 40.427470 32.336976 7.529862
F 22.619670 24.330276 7.288612
F 22.712870 32.080776 7.596172
F 33.748670 30.968676 11.121262
F 33.656970 23.173976 11.060962
F 22.606970 27.301476 21.120762
F 42.757570 28.585776 14.818662
F 25.021470 31.000176 11.195562
F 25.081770 23.183976 10.949162
F 33.929970 28.417576 7.508272
F 33.721070 20.706976 7.472202
F 24.891370 28.271276 7.481692
F 24.980570 20.752176 7.289482
F 33.922670 28.390976 10.109662
F 33.703370 20.569276 10.272662
F 25.076170 28.347476 10.207862
F 24.793770 20.741676 10.026562
F 33.864070 30.903876 14.002562
F 33.794870 23.326676 13.879662
F 42.772470 23.242276 18.334862
F 31.383370 19.473576 18.368662
F 24.966670 31.069976 13.747762
F 24.910870 23.164176 13.651662
F 27.100170 24.604776 17.178462
F 27.003370 32.445476 17.581262
F 36.077070 24.572976 17.708562
F 35.871470 32.308876 17.469362
F 24.920070 31.068276 18.585762
F 24.957970 28.667676 17.458662
F 24.848770 23.441576 18.202262
F 42.719970 20.467176 7.317202
F 24.814270 20.572776 14.584362
F 22.804770 19.389276 18.274762
F 27.179270 27.163076 18.146262
F 42.880970 31.115576 21.029362
F 26.999470 19.431076 18.275962
F 36.140870 27.134476 18.431262
F 33.877070 28.268376 17.361862
F 35.921170 19.454176 18.285362
F 26.992670 24.584276 14.496162
F 27.178270 32.299276 14.926962
F 36.105670 24.456476 14.831362
F 36.132670 32.098976 14.689562
F 29.275570 31.253876 18.314762
F 29.252770 23.373076 18.229862
F 38.123870 31.039376 18.418962
F 38.368870 23.239176 18.372962
F 29.362270 28.546876 14.746062
F 29.369370 20.788176 14.694462
F 38.324070 28.439576 14.714462
F 38.219270 20.452276 14.726562
F 29.261270 28.588676 17.413762
F 29.246070 20.711476 17.452262
F 38.366970 28.507976 17.592962
F 38.216470 20.525076 17.550062
F 42.660170 28.491776 10.273462
F 22.708270 27.188276 18.374162
F 40.482670 19.206876 21.138762
F 22.577570 24.413776 14.645662
F 31.536470 24.687676 17.496662
F 31.495170 32.361476 17.320762
F 40.521470 24.542976 17.513762
F 40.407370 32.416576 17.578062
F 22.742370 24.647376 17.285362
F 22.722270 32.344776 17.393962
F 38.272170 28.502676 0.205868
F 40.638170 32.566476 14.793562
F 40.389370 24.607976 14.862862
F 31.627570 27.131676 21.044162
F 40.450670 27.074776 21.068062
F 40.541870 19.565576 18.404662
F 33.759170 31.164676 21.133662
F 31.559870 32.173076 14.548762
F 33.485370 23.183776 21.002362
F 31.562970 27.227876 18.295662
F 24.638270 28.425176 14.710362
F 27.144170 24.525276 -0.091901
F 26.966970 19.375276 20.989262
F 42.705370 23.016576 21.205062
F 42.511370 28.444976 7.603892
F 31.469170 19.257676 21.064862
F 36.008670 19.273276 21.045362
F 42.476570 20.530476 14.773162
F 22.762570 34.826776 18.356162
F 27.152170 34.840376 13.783962
F 31.684270 24.645676 0.120454
F 40.279770 32.437276 0.202953
F 38.229570 20.715476 0.072974
F 40.421770 35.012076 3.905492
F 35.831670 32.425476 0.183964
F 27.180470 34.932976 20.963862
F 42.527470 31.017776 3.868912
F 22.600770 32.062276 0.018094
F 40.619970 35.148976 13.946162
F 42.794470 31.191076 13.895162
F 24.933070 20.479076 -0.355582
F 31.512370 34.905176 18.281962
F 36.184670 34.590676 13.710562
F 33.772670 28.456776 0.175176
F 22.738970 24.423276 0.018548
F 22.545470 34.781776 3.976742
F 35.944670 34.922276 18.398462
F 40.370870 34.772676 21.206162
F 31.612070 34.852476 10.993062
F 40.407870 35.039676 11.159762
F 27.038470 34.666376 6.367032
F 31.524370 34.718576 13.699862
F 33.794070 20.619476 0.217826
F 40.401070 24.492576 22.173662
F 26.993670 24.371976 24.515762
F 27.024670 32.335476 24.709862
F 36.023570 24.463776 24.665462
F 36.011670 32.097076 24.718862
F 26.958970 27.093776 28.280662
F 29.562370 23.140676 42.895162
F 26.892270 19.194976 28.202962
F 35.977470 27.057276 28.394062
F 42.589470 28.570776 29.185362
F 36.062570 19.164876 28.482562
F 27.057370 27.085476 25.609162
F 29.404070 28.352876 21.879862
F 27.185370 19.588876 25.423362
F 35.979370 26.971076 25.695762
F 42.692670 23.181676 40.359762
F 35.934370 19.365376 25.881662
F 38.318970 23.310776 42.916962
F 38.223070 28.267576 22.084962
F 42.652870 20.443476 24.805062
F 22.659970 27.145376 42.641662
F 29.163270 30.746276 25.567262
F 29.272170 23.335476 25.581862
F 38.241270 30.916476 25.700362
F 38.186270 23.141976 25.479462
F 42.772670 31.019176 40.151462
F 24.801370 20.601376 21.892162
F 31.738970 19.485376 42.816362
F 22.616570 32.161276 39.457962
F 29.254170 28.289476 24.632162
F 29.394670 20.733876 24.598262
F 38.203270 28.368776 24.756162
F 38.223670 20.484876 24.698462
F 29.215970 30.942676 28.225162
F 29.276170 23.220176 28.298062
F 38.076270 31.032976 28.446862
F 38.262670 23.313676 28.159462
F 31.537270 24.443976 24.709462
F 31.490170 32.084276 24.702362
F 40.403970 24.482676 24.868862
F 40.422770 32.168476 24.801662
F 22.707670 24.559276 24.579162
F 22.613070 32.303276 24.763762
F 31.788970 27.071876 28.107762
F 42.664570 28.514676 36.624662
F 31.502970 19.306776 28.412262
F 40.424970 27.280776 28.297162
F 42.819070 20.743776 29.209662
F 40.554570 19.514176 28.390262
F 22.516570 26.971676 28.441062
F 36.129570 32.232176 22.048662
F 22.439870 19.383976 28.369862
F 31.585070 27.067776 25.455062
F 33.722770 20.564276 21.962662
F 31.556270 19.434376 25.693762
F 40.439370 27.154076 25.506562
F 22.507370 19.324476 40.090262
F 40.454270 19.410976 25.688562
F 22.519170 27.147976 25.731562
F 24.718970 20.418776 39.109462
F 22.659070 19.251876 25.595462
F 42.438570 31.090276 32.784862
F 31.281770 32.310876 36.403462
F 40.445770 34.963476 32.870362
F 33.787870 30.973076 42.777762
F 29.255470 20.829076 21.851562
F 42.662770 31.141576 42.976262
F 33.764170 30.936076 25.610362
F 33.667170 22.996776 25.623662
F 22.604870 27.136176 35.589862
F 42.723270 23.243076 32.850662
F 24.905570 31.093876 25.719362
F 24.682770 23.252376 25.658562
F 40.402370 27.095276 40.302462
F 27.317870 19.274176 42.597162
F 24.904570 23.184076 42.564562
F 42.763870 23.064576 25.643762
F 42.740170 20.521776 39.618462
F 42.726970 23.275876 43.020462
F 33.875770 28.337376 24.648262
F 33.815470 20.492276 24.558862
F 42.542970 31.167176 35.606262
F 31.653570 19.342176 40.027762
F 24.791770 28.448876 24.943262
F 24.913370 20.672076 24.627962
F 33.782770 31.149976 28.359962
F 33.738070 23.051076 28.268462
F 33.942370 23.281376 42.796762
F 42.708070 31.017176 25.526662
F 24.852970 31.193876 28.411962
F 24.800070 23.232776 28.313962
F 26.932070 24.504876 32.102062
F 27.008570 32.170076 32.139262
F 36.064970 24.489276 31.983962
F 35.871970 32.417076 31.722762
F 27.037570 27.139376 35.642962
F 24.709070 28.309276 39.170762
F 27.083770 19.472876 35.523562
F 36.183670 27.050176 35.518862
F 24.802370 30.799476 42.866162
F 36.089770 19.330376 35.751862
F 26.965370 27.119276 32.952962
F 42.681170 28.538176 31.897362
F 26.777170 19.511576 32.795462
F 36.036570 27.009976 32.753662
F 33.835370 23.184576 39.995662
F 36.029270 19.537476 33.013462
F 27.002570 24.356976 29.227862
F 27.125870 32.354876 29.319662
F 35.936070 24.428476 29.159362
F 36.015370 32.525176 28.988762
F 29.272270 30.842176 33.075762
F 29.215570 23.285676 32.763562
F 38.096670 31.097176 32.709162
F 38.209970 23.351076 32.797762
F 29.352070 28.412276 29.069962
F 29.212270 20.484376 29.183862
F 38.224670 28.491976 29.207362
F 38.281570 20.706176 29.422762
F 29.113970 28.450976 31.870062
F 29.115170 20.683476 31.897162
F 38.218870 28.449776 31.890562
F 38.215770 20.658876 32.065262
F 29.109470 30.899576 35.653562
F 29.338070 23.191276 35.469462
F 38.311570 31.010976 35.448162
F 38.162970 23.285976 35.668862
F 31.365170 24.597976 31.796062
F 31.299770 32.291576 32.030262
F 40.464370 24.539676 31.889062
F 40.321670 32.452176 31.767562
F 22.327970 24.496576 32.050062
F 35.753770 24.464776 21.887562
F 31.532070 27.092176 35.477762
F 33.775570 20.693076 38.976262
F 31.441470 19.329776 35.588762
F 40.439970 27.101076 35.686762
F 33.792370 30.872876 40.210462
F 40.612470 19.428676 35.716562
F 33.799770 28.672176 21.946062
F 33.875970 28.261376 39.167162
F 22.621570 19.234376 35.471162
F 31.437870 27.116676 32.716762
F 24.747870 20.402076 36.455662
F 31.518870 19.549376 32.858762
F 40.482370 27.236976 33.001362
F 22.522370 32.380376 36.790462
F 40.564470 19.566776 33.003662
F 22.487170 27.206876 32.853762
F 24.739070 23.151276 39.896362
F 22.325270 19.023676 32.682662
F 31.426770 24.601876 29.009362
F 31.508470 32.255876 29.269562
F 40.471670 24.739576 29.225162
F 40.307170 32.417276 29.126962
F 22.445670 24.418376 29.320762
F 22.378870 32.306276 29.161362
F 33.664770 31.003176 32.843562
F 33.728270 23.443976 32.825162
F 40.453170 24.511176 36.560162
F 22.509170 27.201676 40.033362
F 24.767570 31.056976 32.945962
F 24.537770 23.204276 32.816462
F 33.838870 28.600276 29.343662
F 33.653070 20.580776 29.316762
F 31.505870 27.105876 40.026762
F 22.492670 19.257276 42.765262
F 24.759770 28.579076 29.387162
F 24.769870 20.682476 29.146662
F 33.802270 28.441176 32.095962
F 33.786770 20.817676 31.993862
F 38.169470 20.447976 21.972362
F 29.243870 30.571276 42.540462
F 24.806370 28.454876 32.012862
F 24.514070 20.589476 31.862662
F 33.774970 30.974976 35.652062
F 33.724670 23.133876 35.561762
F 42.578570 31.235676 28.290662
F 40.514370 19.184876 40.295362
F 24.737470 31.058976 35.711862
F 24.765170 23.223176 35.626662
F 27.028670 24.452576 39.083562
F 26.983870 32.295076 39.204962
F 36.183170 24.465976 39.295662
F 36.139770 32.133176 39.379062
F 27.029570 24.652576 21.930862
F 24.842170 28.428976 36.311762
F 27.073370 27.139576 42.796462
F 40.398070 32.249776 36.595862
F 31.599470 24.519476 36.482362
F 35.985070 19.426276 42.940662
F 27.001470 27.097276 40.021662
F 33.730770 20.430776 36.290562
F 26.957170 19.466476 39.944262
F 36.091470 26.987176 40.283762
F 36.136870 27.127676 43.025762
F 35.925470 19.578176 40.286562
F 27.111770 24.435876 36.206462
F 26.993970 32.287776 36.437062
F 35.814070 24.521976 36.575062
F 36.099270 32.073176 36.439862
F 29.336570 30.790876 39.873462
F 29.314470 23.396676 40.101562
F 38.189170 30.881976 40.364962
F 38.247770 23.124576 40.216162
F 29.260570 28.307276 36.447762
F 29.313270 20.616576 36.450362
F 38.299970 28.495376 36.546262
F 38.265770 20.744076 36.490762
F 29.320870 28.092276 38.957362
F 29.363270 20.744176 39.330962
F 38.237970 28.451276 39.262562
F 38.317270 20.591576 39.213662
F 40.691970 19.164176 42.961362
F 37.973370 31.122876 43.039062
F 22.584070 24.594076 36.429562
F 33.946770 28.246376 36.393562
F 31.529670 24.537376 39.243862
F 31.538370 32.237476 39.173262
F 40.524570 24.568976 39.427662
F 40.366470 32.089576 39.410762
F 22.426870 24.602676 39.171262
F 31.600770 27.234176 42.838662
F 22.671270 32.164176 31.909762
F 25.017770 30.754576 40.073662
F 42.617670 20.748076 36.877862
F 42.801570 20.761976 31.980862
F 40.653970 27.137776 43.034162
F 42.864570 20.500776 21.978662
F 42.631870 23.245276 35.574162
F 42.692470 28.396176 39.305662
F 27.056970 32.305576 21.975162
F 35.842370 35.018876 32.696762
F 42.777570 28.336876 24.617962
F 31.516970 34.657476 25.500362
F 31.466670 32.375876 22.077462
F 22.807370 32.365876 22.077262
F 40.388070 34.647076 35.592762
F 31.491470 24.657976 22.084062
F 42.564570 23.326776 28.311962
F 31.474670 34.660376 42.865662
F 22.654170 24.558776 21.767862
F 31.376370 32.020876 43.785262
F 36.040470 34.633576 25.445562
F 22.521670 34.812576 25.725462
F 40.622870 32.205176 22.056262
F 40.297570 35.046576 28.399862
F 27.185870 34.900676 25.497062
F 42.616470 28.409676 21.987062
F 27.200070 31.994076 43.720762
F 24.881570 28.205876 43.819162
F 24.867770 28.454076 22.095062
F 29.325070 28.198676 43.870462
F 26.957070 47.342376 2.723852
F 27.298070 40.013776 2.987962
F 35.934870 47.912676 2.858772
F 36.180770 40.059076 2.772922
F 26.949270 50.370776 6.432852
F 27.254870 42.415876 6.622882
F 35.956870 50.225776 6.511672
F 35.939370 42.434676 6.415972
F 27.102170 49.979776 3.619192
F 27.329570 42.454576 3.885752
F 36.049070 50.465676 3.731432
F 35.970070 42.672776 3.747082
F 27.187470 39.978076 0.311530
F 42.638870 38.777076 3.745282
F 22.631370 47.530976 0.127762
F 42.814170 46.367076 21.127162
F 29.509970 38.561276 4.002152
F 29.217870 46.683676 4.012262
F 38.334670 38.821176 3.758032
F 38.291170 46.553876 3.546762
F 42.734170 43.795776 10.095362
F 33.603170 38.630076 21.251662
F 33.633470 51.835276 0.114173
F 42.842670 36.381976 14.781162
F 42.687870 43.833376 2.781302
F 22.550170 50.259576 21.012462
F 42.690470 36.179676 7.533322
F 29.162570 36.112776 2.723752
F 29.322570 44.066276 2.895042
F 27.121570 42.760576 21.055062
F 38.274070 36.301676 2.815842
F 38.274970 43.747876 2.859092
F 29.311470 38.342076 6.614932
F 29.381970 46.404276 6.940012
F 38.443370 38.774776 6.419692
F 38.225370 46.336876 6.365562
F 31.590770 47.808676 2.832522
F 31.653870 39.988376 2.996662
F 40.610570 47.635076 2.734532
F 40.535170 39.979476 2.800822
F 22.749470 47.579576 2.860892
F 22.796770 39.775376 3.063912
F 31.483870 50.125376 6.687882
F 31.586770 42.503076 6.557632
F 40.594570 50.395976 6.550312
F 40.505770 42.714676 6.475492
F 22.517770 50.106076 6.602192
F 22.703370 42.498176 6.724482
F 31.542970 50.455476 3.842472
F 31.430870 42.605876 3.774302
F 40.662970 50.099176 3.835802
F 40.495870 42.461876 3.742262
F 22.546870 50.089776 3.849372
F 22.568170 42.296276 3.958842
F 42.576070 46.537376 13.698362
F 29.353570 43.959676 0.100608
F 42.534770 51.554076 17.119562
F 42.855070 51.730676 7.267422
F 33.829970 36.200076 10.151462
F 42.699870 38.862576 13.633762
F 34.012970 38.613476 3.677072
F 33.737570 46.407876 3.712682
F 25.074470 38.669876 3.959092
F 24.831170 46.114176 3.859442
F 24.806170 38.956176 21.200562
F 36.088670 34.794576 3.565552
F 42.673070 46.388176 11.001162
F 42.859770 46.533876 6.325002
F 22.674370 34.630876 6.553332
F 22.506970 47.666176 17.275762
F 42.768070 38.475076 21.198862
F 33.785670 36.116076 2.626022
F 33.756570 43.797076 2.792422
F 38.289270 38.694776 21.192062
F 24.795870 36.188276 3.101082
F 24.968570 43.511076 3.007842
F 33.894270 38.732976 6.396052
F 33.827670 46.335376 6.441332
F 25.057270 38.565876 6.634152
F 25.088170 46.260676 6.598882
F 27.086170 47.766876 10.064662
F 27.080370 39.898676 10.235062
F 36.038470 47.723776 10.055962
F 36.018470 39.926076 10.023662
F 27.314870 50.203776 13.693362
F 27.108070 42.476076 13.874562
F 36.043370 50.207576 13.660162
F 35.831070 42.566776 13.818062
F 27.198470 50.192976 11.080662
F 27.111070 42.564176 11.219262
F 36.066070 50.235776 11.051362
F 35.960470 42.500776 10.902062
F 27.125070 47.820476 7.363272
F 27.267370 39.797476 7.650132
F 36.136070 47.716376 7.285642
F 36.108970 39.853976 7.286162
F 29.298370 38.674876 11.147362
F 29.233670 46.442376 11.216562
F 38.119670 38.594176 11.048262
F 38.246370 46.501876 11.045362
F 29.293170 51.713176 17.367462
F 29.316670 35.713776 7.357672
F 29.392770 43.688776 7.689912
F 40.481270 42.441076 20.830762
F 38.094170 36.137776 7.306772
F 38.034070 43.864776 7.329552
F 22.520470 42.671776 21.100662
F 29.303570 35.992076 10.061562
F 29.361970 43.890276 10.458562
F 33.614870 51.509776 7.543502
F 38.126570 36.111676 10.097762
F 38.168770 43.919376 10.278162
F 29.269570 38.655676 13.785862
F 29.264270 46.374276 13.898162
F 38.086370 38.634976 13.769462
F 38.089170 46.487676 13.716262
F 31.565070 47.617276 10.333362
F 31.458070 39.924976 10.078662
F 40.594970 47.669876 10.049562
F 40.416370 39.870876 10.190262
F 22.657070 47.673076 10.260362
F 22.565570 39.849676 10.068762
F 31.538970 50.386476 13.892462
F 31.579370 42.340676 13.796462
F 40.435270 50.308276 13.799762
F 40.210470 42.533376 13.749862
F 22.575770 50.171076 13.909062
F 22.772770 42.427376 13.773762
F 31.625670 50.240976 11.187762
F 31.597570 42.408776 11.076562
F 40.663970 50.400176 11.089762
F 40.429870 42.578976 11.110062
F 22.673370 50.282976 11.282762
F 22.595070 42.334076 11.078262
F 31.748970 47.665476 7.665692
F 31.504770 39.820476 7.387872
F 40.449770 47.652576 7.358932
F 40.566170 39.975476 7.525082
F 22.807470 47.583276 7.522002
F 22.591270 39.754476 7.341032
F 33.754970 38.706476 11.001262
F 33.774070 46.142276 10.836462
F 31.681770 47.931676 0.144274
F 24.735870 51.528676 17.251662
F 24.766570 38.732476 10.894462
F 24.939870 46.392076 11.025462
F 29.199670 46.693076 20.903862
F 33.703570 36.303076 7.417632
F 33.901170 43.834776 7.266242
F 33.863670 46.616976 20.840262
F 24.950870 36.002476 7.545142
F 24.938370 43.618776 7.641872
F 42.664470 46.370576 18.364362
F 26.934570 50.244876 20.756162
F 33.694970 43.679676 9.891902
F 33.768170 36.027376 -0.002912
F 24.902770 36.049676 10.275862
F 24.830870 43.737376 10.362262
F 33.733470 38.620876 13.712262
F 33.798470 46.444176 13.759362
F 24.703570 46.522376 21.071762
F 24.942570 51.494176 10.200962
F 24.883870 38.731676 13.634062
F 25.116370 46.293276 13.755162
F 27.032070 47.702776 17.575862
F 26.888070 40.054676 17.381062
F 36.055870 47.711076 17.523962
F 35.959870 39.804676 17.439562
F 25.076870 51.591176 14.597962
F 42.391970 43.980376 14.556362
F 38.290670 46.447376 21.101162
F 24.915370 51.334376 2.776152
F 27.046070 50.289176 18.072862
F 26.869670 42.600676 18.448962
F 35.988170 50.316476 18.407062
F 35.981970 42.406976 18.441762
F 27.058970 47.860576 14.864862
F 26.939770 39.924176 14.704162
F 35.948570 47.851176 14.655962
F 35.945670 39.858276 14.584162
F 29.149670 38.815676 18.315562
F 29.287970 46.556676 18.150062
F 38.255670 38.684576 18.328062
F 38.271070 46.324776 18.377462
F 42.837870 46.424476 3.614422
F 29.337370 36.080676 14.741662
F 29.369970 43.644076 14.788062
F 40.359670 50.087076 20.983462
F 38.310970 36.230276 14.797962
F 38.032770 43.956576 14.756062
F 42.670770 38.861076 18.448662
F 29.376570 36.348076 17.485162
F 29.285470 43.847276 17.673862
F 22.743370 39.809076 0.306539
F 38.199870 36.048676 17.461162
F 38.174670 43.656676 17.638362
F 42.645670 43.812576 17.343862
F 42.706470 51.626376 9.970562
F 31.670170 42.792476 21.273462
F 42.577570 36.319376 17.436662
F 31.515570 47.660176 17.323062
F 31.603270 39.981376 17.374262
F 40.437170 47.630176 17.301962
F 40.428470 39.994976 17.280362
F 31.591270 34.791376 20.925062
F 22.549270 40.071276 17.354262
F 38.161770 51.583676 17.459862
F 33.783370 51.572376 10.222862
F 36.086670 50.316276 21.198562
F 24.711870 43.729276 17.338262
F 33.643470 51.738676 2.867972
F 29.394570 51.440376 10.064462
F 31.357770 50.325076 18.182562
F 31.671970 42.480076 18.437862
F 40.448170 50.236276 18.242662
F 40.503270 42.495176 18.269262
F 22.619770 50.190476 18.218062
F 22.561770 42.602976 18.448162
F 31.563770 47.734476 14.655862
F 31.542470 39.759676 14.723262
F 40.288170 47.725676 14.649562
F 40.278070 40.006576 14.497962
F 22.685570 47.578476 14.596962
F 22.419470 39.752976 14.784362
F 33.671270 38.639176 18.520062
F 33.737570 46.256776 18.166062
F 31.661570 50.418276 20.779962
F 36.048570 42.576376 21.117262
F 24.755970 38.873276 18.451262
F 24.676770 46.315976 18.173962
F 29.409570 51.474276 7.361922
F 34.017170 35.979076 14.528162
F 33.598870 43.893876 14.695962
F 27.045270 34.919476 3.776202
F 29.308970 51.536276 0.193645
F 28.955470 38.863576 21.132362
F 29.354370 36.099276 0.113254
F 24.941570 36.232176 14.745562
F 24.858270 43.823776 14.664162
F 38.409470 51.564976 2.941952
F 33.834670 36.042176 17.234162
F 33.850170 43.726076 17.534962
F 29.291370 51.359876 2.874862
F 24.997070 36.284276 17.523962
F 38.384370 51.401276 10.065962
F 29.290670 51.668776 14.768162
F 24.729470 51.432776 7.532512
F 38.186570 51.463776 7.413712
F 38.175970 51.651076 14.737962
F 33.779970 51.625276 17.330162
F 42.784570 36.126176 2.896822
F 33.851170 51.605976 14.694662
F 42.572970 38.689276 11.028562
F 38.259070 36.196276 0.095256
F 42.595070 36.099976 10.235662
F 42.706070 51.680976 2.848662
F 42.739670 43.934576 7.367082
F 31.466370 34.935776 3.687722
F 35.850970 39.862676 0.089711
F 42.736370 36.083676 0.227012
F 27.149570 47.471876 0.092881
F 38.263570 51.732476 0.139851
F 36.025270 34.824076 11.048362
F 33.688870 36.036076 22.056262
F 40.256970 39.917776 0.078147
F 42.751070 51.642276 14.344062
F 24.920570 51.227776 -0.010956
F 38.169270 43.960876 0.150481
F 42.924770 51.765276 0.180028
F 40.600970 47.599976 22.096262
F 42.611070 43.889276 0.064253
F 27.134170 34.824076 11.048362
F 33.924270 43.994676 0.054285
F 22.684670 34.992676 21.071662
F 40.462370 34.875276 18.495862
F 22.535670 34.865076 11.016662
F 31.607070 34.851576 6.409622
F 40.425970 34.885876 6.568772
F 35.878270 34.862776 6.488702
F 22.361770 40.126076 21.780062
F 35.909370 39.921776 22.046362
F 26.976470 40.265276 22.169962
F 38.080570 36.142076 22.005862
F 29.184570 51.670276 21.693162
F 36.053070 47.996976 0.167961
F 40.406970 47.702576 0.050398
F 26.925070 47.758176 24.589762
F 26.896270 40.133876 24.831862
F 36.303370 47.828976 24.724762
F 35.781970 40.041176 24.777162
F 26.995770 50.513076 28.195262
F 27.168970 42.760276 28.214862
F 35.967770 50.301976 28.288762
F 35.807070 42.633376 28.399562
F 27.142170 50.324276 25.508962
F 26.992270 42.679876 25.490662
F 36.019470 50.411476 25.606962
F 35.859670 42.529976 25.705762
F 31.564670 50.409876 42.786862
F 42.780970 36.115776 29.262262
F 42.591070 38.663876 35.390062
F 22.482970 50.230076 43.053162
F 29.228570 38.733276 25.507962
F 29.130870 46.600676 25.756762
F 38.140870 38.870776 25.637862
F 38.314370 46.409276 25.746262
F 42.675370 46.486876 42.951562
F 36.065070 42.514376 42.884762
F 42.728470 46.550876 35.501362
F 27.208070 42.506376 42.955862
F 24.812370 46.305976 42.824662
F 42.516670 36.138776 38.885762
F 42.624270 43.920776 36.608462
F 29.410270 36.273676 24.678762
F 29.278070 43.947376 24.820362
F 33.589470 38.643476 42.812662
F 38.162870 36.273076 24.737262
F 38.141270 43.855676 24.684262
F 29.177370 38.588876 28.232662
F 29.267270 46.410876 28.419162
F 38.168070 38.967776 28.507962
F 38.310570 46.377276 28.431262
F 31.581070 47.616376 24.593362
F 31.490270 40.024976 24.689662
F 40.484270 47.560076 24.802862
F 40.451270 40.023976 24.825962
F 22.468770 47.756076 24.837262
F 22.437570 39.913676 24.661962
F 31.417270 50.338776 28.166062
F 31.610570 42.495976 28.326662
F 40.552870 50.415676 28.480562
F 40.412470 42.599676 28.360662
F 29.308470 38.656876 42.971762
F 22.627670 42.512276 28.419462
F 31.466970 50.190976 25.460762
F 31.516570 42.633376 25.597062
F 40.533970 50.160876 25.480062
F 40.456370 42.610176 25.650462
F 42.631270 36.022276 24.781362
F 22.646570 42.554676 25.560362
F 38.283370 46.456976 42.773762
F 42.923670 51.539776 39.166162
F 42.777570 51.639076 36.466262
F 42.571970 43.763976 29.331962
F 40.331970 42.622176 42.894662
F 42.594870 38.670476 42.924062
F 33.796870 38.553476 25.666062
F 34.053470 46.541976 25.686062
F 42.669270 51.495276 21.969062
F 22.462670 50.226976 28.335562
F 24.644970 38.689576 25.568162
F 24.709570 46.432976 25.549462
F 22.606870 42.715876 33.094462
F 24.835370 51.551276 21.759662
F 31.393570 34.998676 35.536862
F 42.529970 43.869376 39.314062
F 25.017770 35.991076 44.005562
F 42.668070 43.889276 31.998362
F 34.018370 44.079476 21.886062
F 38.305070 51.446876 36.196962
F 42.625570 43.823076 24.748162
F 42.582770 39.005176 32.639762
F 33.864670 35.988176 24.739862
F 33.889770 44.058276 24.665262
F 29.226670 51.695176 29.206662
F 33.795470 51.438376 36.433762
F 38.081470 38.758676 42.631962
F 42.653670 46.410176 32.772962
F 24.671870 36.019876 24.721462
F 24.700170 43.868276 24.520562
F 33.539170 38.709376 28.346262
F 33.793470 46.570376 28.373862
F 42.703270 36.023376 36.184962
F 42.583170 38.740476 25.645262
F 24.755870 38.712176 28.231862
F 24.804470 46.558176 28.394062
F 27.008470 47.767976 32.005662
F 26.855570 40.055076 31.882462
F 35.914670 47.718076 31.781762
F 35.979770 40.212276 31.958762
F 26.983370 50.398676 35.574162
F 26.890570 42.756176 35.658662
F 36.092970 50.074876 35.358662
F 35.935870 42.627376 35.723062
F 27.086370 50.377276 32.840462
F 26.885570 42.638876 32.930062
F 35.924170 50.201776 32.671562
F 36.051870 42.772076 32.822362
F 26.928170 47.950976 29.261862
F 27.102970 39.947776 29.171862
F 36.140370 47.757776 29.175062
F 35.750670 40.094876 29.194462
F 29.118070 38.701576 32.854362
F 29.156370 46.701676 32.839162
F 38.279870 38.988576 32.898162
F 38.144070 46.768776 32.879662
F 33.768870 51.487676 24.481262
F 29.162270 36.011176 29.186862
F 29.392970 43.858676 29.346462
F 29.089370 51.683476 39.130562
F 38.073570 36.351376 29.340962
F 38.105270 43.568276 29.304862
F 22.771470 42.386276 43.177462
F 29.128570 36.021876 31.866162
F 29.126570 44.029676 32.090162
F 24.730270 36.220476 39.255362
F 38.268470 36.436876 31.923762
F 38.121970 44.210076 31.969262
F 29.318370 38.787276 35.746462
F 29.392170 46.648276 35.547062
F 38.254570 38.609876 35.534162
F 38.128270 46.401376 35.559162
F 31.451670 47.958876 31.812262
F 31.436370 40.171876 32.066762
F 40.506770 47.786476 31.937062
F 40.395470 40.261376 31.832362
F 42.584270 36.251776 31.963562
F 22.415570 40.225776 31.926562
F 31.497170 50.460976 35.555462
F 31.339970 42.742376 35.612362
F 40.623770 50.433776 35.460762
F 40.545870 42.513476 35.479362
F 22.550770 50.340076 35.645462
F 22.521770 42.589276 35.816462
F 31.508370 50.452476 32.940662
F 31.515970 42.858276 32.944262
F 40.507170 50.563376 32.784362
F 40.337670 42.754676 32.814162
F 22.578570 50.324276 32.828462
F 24.834570 51.647176 31.826262
F 31.419870 47.760576 29.189462
F 31.353570 39.879776 29.279562
F 40.714270 47.826976 29.152862
F 40.605770 39.937976 29.133862
F 22.465470 47.792876 29.501262
F 22.508370 39.901676 29.046762
F 33.706970 38.935876 32.743362
F 33.541370 46.678576 32.889262
F 42.757570 51.556176 24.767962
F 26.919670 34.774976 32.896462
F 24.646970 38.722376 32.780362
F 24.853470 46.454576 32.847062
F 42.814970 46.201276 28.236862
F 33.727170 36.065476 29.109562
F 33.714070 44.062876 29.289862
F 31.527470 47.997676 21.878162
F 22.522970 47.814976 22.147762
F 35.909870 34.805976 40.153662
F 38.170870 51.582676 29.271762
F 24.731670 36.158376 29.137562
F 24.788470 43.860676 29.216162
F 22.659270 47.746176 32.152562
F 33.439170 36.291376 31.847862
F 33.750470 44.013976 32.058662
F 29.360770 36.282276 21.965062
F 42.682270 38.614976 40.102662
F 24.981270 36.258676 22.006962
F 24.874970 36.154876 36.645262
F 24.752070 36.093176 31.775162
F 24.682370 43.840576 31.895162
F 33.733270 38.875576 35.554862
F 33.623870 46.470976 35.552262
F 24.989770 38.589176 43.143962
F 42.768670 51.698676 31.897162
F 24.778670 38.756576 35.480262
F 24.556570 46.479676 35.734062
F 27.034270 47.498576 39.421562
F 26.985370 39.935076 39.355262
F 35.869570 47.718876 39.097262
F 36.073570 40.049576 39.304762
F 42.721970 46.529276 40.222462
F 33.893770 43.879376 39.376762
F 38.307670 51.697676 24.635462
F 27.180170 50.113776 42.962662
F 27.045570 50.145976 40.182662
F 27.178770 42.529176 40.175262
F 36.198570 50.216676 40.181262
F 36.164770 42.598276 40.192262
F 27.017370 47.756176 36.500062
F 26.967470 40.028376 36.514062
F 35.818870 47.602676 36.406862
F 36.082470 40.024676 36.448662
F 29.194070 38.626876 40.157662
F 29.488170 46.526676 40.316862
F 38.279470 38.765676 40.004362
F 38.218670 46.452476 40.061062
F 29.291270 51.556376 31.833562
F 29.287770 36.157476 36.527362
F 29.133270 43.982776 36.524662
F 38.370470 51.378176 39.039862
F 24.705770 43.880876 36.786562
F 38.440870 43.818776 36.267962
F 38.205070 35.885376 36.443062
F 29.167970 36.167376 39.236662
F 29.285970 44.024376 39.428062
F 33.901570 46.537876 42.923962
F 38.176570 36.131176 39.122662
F 38.393670 43.738476 38.988462
F 38.098570 51.646576 31.991662
F 29.434770 51.609376 24.500362
F 40.628170 50.555176 42.926162
F 24.662170 51.457976 39.326762
F 31.568270 47.836376 39.122762
F 31.543170 39.988276 39.336762
F 40.414670 47.924376 39.192062
F 40.483970 40.094076 39.127262
F 22.592970 47.583676 39.299862
F 22.453470 40.029876 39.394762
F 33.529070 36.135276 39.093762
F 24.755070 43.705176 39.433662
F 29.583370 46.512976 42.971862
F 24.761770 51.607576 36.623462
F 29.358570 51.628076 36.423862
F 33.675870 51.555276 29.033162
F 31.470870 50.542876 39.984162
F 31.506070 42.653876 40.317062
F 40.713470 50.443476 40.104062
F 40.391870 42.577576 40.246562
F 22.432070 50.180576 40.324362
F 22.576870 42.496576 40.463662
F 31.451070 47.890076 36.444062
F 31.537470 40.171676 36.784562
F 40.433670 47.905176 36.359662
F 40.460270 39.976376 36.387862
F 22.387070 47.748676 36.567962
F 22.674570 39.985776 36.680462
F 33.615770 38.680376 40.194762
F 33.739470 46.523176 40.078162
F 24.957470 51.592576 24.493662
F 33.656270 51.439976 31.787362
F 24.737770 38.730976 40.210262
F 24.799570 46.228176 40.102062
F 22.602170 50.270676 25.664762
F 33.789970 36.232876 36.402262
F 33.595570 43.781076 36.622962
F 33.991670 51.573976 39.113362
F 24.697270 51.651876 28.921462
F 42.826570 51.608276 29.244662
F 31.654670 42.655876 43.076162
F 36.012970 50.524176 42.861862
F 26.929170 47.760876 21.932462
F 33.815370 51.634376 21.771362
F 29.287470 44.180676 22.073462
F 42.839270 46.406276 25.525562
F 22.470070 34.778976 43.073662
F 22.478870 34.915876 28.492462
F 42.810970 38.615376 28.232762
F 24.740970 43.943976 21.816162
F 42.788970 43.747876 21.985962
F 38.269770 51.600876 21.901262
F 31.385270 40.092076 22.061862
F 27.015370 34.834776 28.215762
F 36.073970 47.748176 22.020362
F 38.306370 43.771276 21.937062
F 36.028170 35.108376 28.088362
F 22.749970 34.855676 35.596562
F 40.561370 39.959676 22.052262
F 26.972370 34.835376 35.699162
F 40.373670 34.872976 40.084762
F 42.602170 36.021376 22.108762
F 31.291670 34.844476 32.859562
F 31.395970 40.048176 43.961162
F 31.456670 34.845476 40.099862
F 40.353070 34.686576 25.666162
F 27.103270 34.736776 42.793162
F 26.981770 34.847476 40.105462
F 22.552570 34.749276 40.225862
F 22.535670 34.652876 32.882862
F 31.444870 34.780576 28.236362
F 36.044870 34.859876 42.754362
F 40.427370 34.980476 42.908162
F 35.948970 34.686476 35.370362
F 25.055470 43.851676 43.934962
F 27.034070 55.160976 3.076782
F 27.191870 63.176176 2.805292
F 35.956870 55.339876 2.729442
F 35.928370 63.143276 2.931812
F 27.075570 58.000276 6.500422
F 27.172270 65.929676 6.528202
F 36.001470 57.952876 6.459282
F 35.980070 65.577276 6.565102
F 27.154470 57.943476 3.877922
F 27.153670 65.760076 3.713642
F 36.144770 57.914276 3.566292
F 36.018070 65.651276 3.874732
F 42.827670 61.806576 18.308062
F 42.841770 54.177876 13.557662
F 42.898670 54.225876 10.883362
F 22.734170 55.410076 9.989602
F 29.295370 53.909276 3.869862
F 29.327370 61.936476 3.948462
F 38.395970 54.276476 3.732682
F 38.237170 61.962676 3.829632
F 22.646470 57.993076 21.162062
F 42.656870 59.326576 7.354482
F 29.095770 54.296376 21.050162
F 38.417270 61.891476 21.082862
F 29.519170 59.319376 2.933712
F 29.521070 67.127276 2.741382
F 38.155970 59.286076 2.697912
F 38.096270 67.070576 2.931272
F 29.265670 54.019476 6.566442
F 29.322470 61.877676 6.577532
F 38.227770 53.995076 6.391502
F 38.270070 61.654076 6.510042
F 31.212270 55.449176 2.896082
F 31.530770 63.058876 2.965852
F 40.513970 55.511576 2.871892
F 40.468870 63.218976 2.818672
F 22.646870 55.246676 2.799722
F 22.857570 63.093476 2.716232
F 31.703370 57.967676 6.759462
F 31.424870 65.722576 6.480472
F 40.491870 57.947676 6.510862
F 40.205470 65.830076 6.530402
F 22.603970 57.852076 6.378512
F 22.811370 65.768476 6.423072
F 31.574170 57.888576 3.976392
F 31.509970 65.636276 3.605442
F 40.519670 58.087776 3.836592
F 40.216470 65.742776 3.766482
F 22.736370 57.831776 3.769642
F 42.645870 66.988376 2.937192
F 36.023370 63.135076 0.201965
F 42.750070 62.020376 13.559762
F 24.719570 54.117476 20.951862
F 24.844670 61.976076 21.099362
F 42.713670 54.310276 6.307242
F 24.864770 67.041276 17.409462
F 33.675670 54.228176 3.930772
F 33.728470 61.757376 3.840242
F 24.692270 53.927776 3.860142
F 25.095570 61.934376 3.733322
F 42.790770 67.041776 17.275962
F 31.475270 55.403976 0.210741
F 24.922670 66.896776 -0.018878
F 36.164770 65.643876 21.193362
F 33.935370 59.188176 2.901882
F 33.976470 67.015676 2.616342
F 24.816170 59.266776 2.938782
F 24.952770 66.988276 2.698172
F 33.658870 54.163476 6.658132
F 33.867870 61.797476 6.585352
F 24.809370 54.041176 6.551002
F 24.966370 61.650276 6.513702
F 27.147970 55.493776 10.240062
F 27.282470 63.232576 10.123062
F 36.070970 55.404776 10.052262
F 36.056470 63.063976 10.285962
F 27.170270 58.014576 14.002962
F 27.200670 65.840476 13.777862
F 35.905870 57.884076 13.848462
F 35.945070 65.878076 14.047062
F 27.135670 57.918976 11.288062
F 27.235870 65.789976 11.022962
F 35.896470 57.953176 11.057262
F 35.974270 65.644676 11.315062
F 27.020870 55.422976 7.446332
F 27.056970 63.170776 7.342802
F 35.932970 55.442176 7.265862
F 36.032870 63.000676 7.420852
F 29.394370 54.088576 10.979062
F 29.328370 61.822176 11.179962
F 38.318370 53.969676 10.894762
F 38.386570 61.775376 11.013762
F 29.388470 59.340076 7.396342
F 29.389770 67.141376 7.320412
F 38.269070 59.130776 7.465222
F 38.038070 67.156576 7.647292
F 29.337370 59.206776 10.148962
F 29.443670 67.030076 10.015862
F 38.140370 59.163376 10.127462
F 38.167670 67.109576 10.262762
F 29.411170 54.242176 13.796262
F 29.464770 61.762876 13.839662
F 38.310470 54.058676 13.662762
F 38.466970 61.803176 13.767862
F 31.669070 55.351276 10.296362
F 31.505670 63.198776 10.053962
F 40.574570 55.321976 9.983562
F 40.483270 63.283676 9.843692
F 42.744570 67.114876 14.561862
F 22.896870 63.136776 10.032062
F 31.686670 57.950776 13.716062
F 31.621070 65.901476 13.808562
F 40.593370 57.988376 13.696262
F 40.485770 65.903176 13.908162
F 22.552970 58.136176 13.752762
F 22.753170 65.867376 13.726762
F 31.681370 58.100776 11.042362
F 31.552470 65.676376 10.949862
F 40.407370 57.848276 10.969362
F 40.225570 65.663076 11.189062
F 22.637870 57.934476 11.049662
F 22.899470 65.661576 11.163662
F 31.422470 55.403976 7.564142
F 31.532970 63.198076 7.393682
F 40.469670 55.357076 7.340202
F 40.370470 63.236076 7.125732
F 22.559970 55.302576 7.289592
F 22.799970 63.080676 7.276352
F 33.943370 54.093076 11.055062
F 33.740570 61.848776 10.975762
F 36.014770 58.098576 21.140562
F 29.503870 61.962476 20.926062
F 24.885970 54.224876 11.212562
F 25.021170 61.729776 10.919062
F 33.881570 59.235376 7.362342
F 33.739670 67.004976 7.351112
F 24.799370 59.105076 7.404652
F 24.939170 67.021976 7.666172
F 33.827770 59.270476 10.013962
F 33.748070 66.943076 10.263262
F 24.993770 59.114576 10.014862
F 25.036470 67.023076 10.389762
F 33.846970 54.056076 13.699762
F 33.854670 61.772576 13.853762
F 42.569070 59.238976 10.204162
F 22.605770 55.356176 0.137320
F 24.859470 54.223576 13.848362
F 24.986070 61.771376 13.764562
F 27.069070 55.714676 17.316262
F 27.044670 63.261276 17.325462
F 36.080170 55.529776 17.296762
F 36.284670 62.989176 17.549862
F 42.761670 61.911876 21.047062
F 26.999870 58.048576 20.940262
F 36.016470 55.484676 -0.070612
F 42.785770 59.208676 0.086842
F 26.996270 58.241376 18.319562
F 27.015570 65.773376 18.459062
F 36.093070 58.067876 18.237062
F 36.250070 65.741876 18.525162
F 27.109170 55.541476 14.573062
F 27.174470 63.098776 14.779862
F 36.088270 55.302376 14.690962
F 36.097470 63.138276 14.750962
F 29.298470 54.405776 18.330762
F 29.280170 61.853076 18.156262
F 38.306770 54.245976 18.173962
F 38.520770 61.728476 18.270662
F 29.468070 59.190676 14.599062
F 29.245370 67.268976 14.841162
F 38.290670 59.002076 14.844762
F 38.215970 67.121076 14.839462
F 29.369270 59.338876 17.366862
F 29.339370 66.993376 17.516462
F 38.382070 59.198376 17.531362
F 38.395670 67.040776 17.533162
F 42.682570 61.905676 3.519742
F 31.451070 63.201976 0.123011
F 31.384570 65.708176 21.265062
F 42.884870 53.898476 21.101162
F 31.622370 55.505976 17.508462
F 31.692570 62.947476 17.532662
F 40.732070 55.491276 17.322262
F 40.599270 63.221676 17.472662
F 22.596170 55.389576 17.437062
F 22.590770 63.233476 17.332562
F 40.492970 65.463276 21.064362
F 33.684570 69.511976 11.124662
F 38.192270 53.982376 20.838962
F 40.483570 57.878876 20.804262
F 22.843970 65.607376 3.729642
F 42.683670 61.990776 10.829462
F 31.538470 58.125676 18.442862
F 31.461370 65.540076 18.520562
F 40.785370 58.033276 18.139762
F 40.594970 65.820476 18.363562
F 22.579370 57.915776 18.436662
F 22.606570 65.850876 18.328462
F 31.726270 55.471376 14.722462
F 31.733770 63.305076 14.709162
F 40.565170 55.303676 14.377062
F 40.554470 63.266676 14.640062
F 22.581370 55.393576 14.671162
F 22.743470 63.316876 14.575562
F 33.829370 54.175176 18.265662
F 34.010170 61.774676 18.380862
F 29.424670 69.699376 18.450262
F 42.782970 61.891876 6.197192
F 25.001570 54.212176 18.330462
F 24.902770 61.958376 18.327462
F 33.730770 59.151376 14.808962
F 33.600970 67.086976 14.963462
F 33.787870 54.285776 20.933362
F 31.476370 58.032176 21.008362
F 24.817770 59.275576 14.710462
F 24.821370 67.146776 14.719562
F 33.885370 59.189776 17.433062
F 33.753070 67.015776 17.542462
F 27.130770 65.779776 21.329862
F 42.701570 59.325776 2.817352
F 24.795770 59.306476 17.483962
F 40.634670 63.170876 0.107163
F 42.850470 54.029376 18.286862
F 33.895570 61.839376 21.189762
F 38.133970 69.725476 11.186862
F 22.586270 65.885076 21.150262
F 42.762770 54.249176 3.654122
F 38.249770 59.407076 -0.053330
F 42.519270 66.991976 7.291432
F 38.574370 69.557376 21.067262
F 43.001670 59.285176 17.258362
F 33.716270 59.224176 -0.004148
F 42.855170 59.403676 14.504162
F 42.578670 67.048076 0.195757
F 33.980170 66.933576 -0.120796
F 38.319670 66.999876 0.228345
F 24.922270 69.601876 3.903782
F 22.637870 63.183076 0.061046
F 42.517570 69.518376 3.587542
F 29.250670 59.294176 0.233788
F 40.455370 55.508376 0.148104
F 42.822970 69.527676 20.934262
F 24.838970 59.409576 0.160642
F 29.535970 67.024676 -0.012781
F 33.883570 69.686976 21.122662
F 24.883970 69.588776 6.728952
F 29.378270 69.704676 3.812292
F 37.953570 69.691576 6.689922
F 26.869170 63.189576 -0.100392
F 22.624770 55.490176 22.105962
F 27.033670 55.430476 24.634062
F 27.045270 62.932276 24.523562
F 36.006770 55.191876 24.649362
F 36.031970 63.233576 24.735862
F 26.955570 57.827276 28.242162
F 26.998070 65.660976 28.403462
F 36.014170 58.014176 28.189262
F 36.256370 65.671176 28.499962
F 26.920070 58.041476 25.550062
F 27.118170 65.450676 25.715862
F 36.116070 57.758476 25.558162
F 35.982870 65.733776 25.713162
F 42.707870 54.042976 28.328462
F 42.857170 67.154676 31.872662
F 22.524170 65.744576 42.850662
F 22.567070 55.271976 32.045462
F 29.357070 54.123776 25.433962
F 29.247570 61.767376 25.552162
F 38.271670 54.131576 25.327462
F 38.266170 61.696976 25.769162
F 40.497170 55.325376 21.870462
F 42.692970 66.960776 24.907662
F 29.276170 54.063076 42.903362
F 22.432870 62.874376 32.039662
F 29.235970 59.175976 24.779262
F 29.348970 66.826376 24.955162
F 38.366670 59.220676 24.620462
F 38.230670 67.193776 24.855162
F 29.421070 54.206976 28.201962
F 29.164970 61.820976 28.234362
F 38.181770 54.179676 28.043862
F 38.445770 62.016176 28.430262
F 31.420670 55.486676 24.510662
F 31.445270 63.082476 24.784662
F 40.548270 55.207876 24.563262
F 40.313770 63.201976 24.903962
F 22.361970 55.406476 24.759062
F 22.591070 63.223476 24.668462
F 31.677470 58.007976 28.250862
F 31.584570 65.609076 28.349662
F 40.486670 58.046176 27.994362
F 40.607970 65.799976 28.303262
F 36.029870 58.121376 42.800162
F 22.634570 65.686176 28.457762
F 31.548570 57.981776 25.573362
F 31.671370 65.621476 25.665862
F 40.597970 57.749776 25.311362
F 40.475170 65.748576 25.622062
F 22.492870 57.854576 25.829162
F 22.382770 65.819576 25.825562
F 22.301570 57.756176 28.523962
F 27.201870 63.126076 21.764262
F 42.948070 54.298176 32.652262
F 42.724370 66.928976 39.207062
F 42.483070 59.278576 31.800062
F 22.486470 63.244376 36.586762
F 33.767570 54.132076 25.479262
F 33.784170 61.806276 25.545462
F 38.304270 59.318876 21.912562
F 29.005570 69.322576 35.489362
F 24.647470 54.107276 25.537262
F 24.734270 61.810976 25.787262
F 33.666370 61.942176 42.976362
F 31.677870 65.635476 42.617362
F 42.833570 61.709976 28.205562
F 42.625570 54.073876 40.045762
F 42.593370 59.178376 36.560862
F 42.737870 61.738676 25.472962
F 33.911970 59.241076 24.790962
F 33.782670 66.997876 24.688662
F 24.941670 69.583776 40.043762
F 22.740570 57.953576 43.003662
F 24.642670 59.165076 24.671062
F 24.762370 66.847776 24.752762
F 33.814670 54.148876 28.274062
F 33.693370 61.932776 28.415962
F 33.574070 59.115076 39.327662
F 33.691470 54.348676 42.653962
F 24.725870 54.247076 28.267462
F 24.614570 61.723376 28.541362
F 26.983070 55.298076 31.908662
F 27.012870 63.108476 31.928162
F 36.013270 55.210476 31.810562
F 36.100570 62.930876 32.012962
F 26.991170 58.033976 35.683462
F 26.882570 65.357176 35.497062
F 35.949170 57.773476 35.334962
F 36.164070 65.533876 35.557762
F 27.094270 58.075876 32.841262
F 26.855370 65.536076 32.910762
F 35.918170 57.836176 32.570362
F 36.149670 65.617576 32.942762
F 27.143770 55.309076 29.115562
F 26.884670 63.088876 29.234562
F 36.022170 55.452676 29.119362
F 36.102570 62.920376 29.307862
F 29.202970 54.310476 32.817662
F 29.207570 61.729776 32.705862
F 38.342470 54.274876 32.782962
F 38.456770 61.717776 32.859862
F 29.355870 59.326576 29.135462
F 29.296070 66.891876 29.179862
F 38.339370 59.401676 29.067262
F 38.411870 67.192076 29.306362
F 29.429870 59.279276 31.823362
F 29.135570 66.841176 32.023762
F 38.241770 59.254576 31.727862
F 38.247970 67.112876 32.026962
F 29.210470 54.113076 35.513362
F 29.366870 61.750576 35.427162
F 38.308870 54.192576 35.485662
F 38.151570 61.633676 35.641662
F 31.580670 55.320976 31.977362
F 31.566670 63.158976 32.045762
F 40.552870 55.404276 31.803162
F 40.634770 63.182176 32.009662
F 29.193870 61.921276 43.005962
F 42.712970 59.173876 29.152962
F 31.316170 57.755776 35.545962
F 31.390970 65.662976 35.892462
F 40.547170 57.780276 35.665762
F 40.402770 65.573876 35.473662
F 40.514770 65.681076 42.767262
F 22.474870 65.712176 35.507162
F 31.595170 57.951876 32.733862
F 31.321570 65.674876 33.111862
F 40.284970 57.782476 32.800062
F 40.592570 65.884776 32.757162
F 22.545470 57.983076 32.890362
F 22.509670 65.464876 32.890862
F 31.609770 55.484576 29.218862
F 31.440370 63.040576 29.272262
F 40.408070 55.296776 29.033162
F 40.767970 63.219676 29.118262
F 22.502970 55.191776 29.293962
F 22.363670 63.085576 29.341262
F 33.746870 54.016676 32.779662
F 33.827670 61.853876 32.803662
F 24.828470 67.117176 22.026562
F 42.702070 54.048776 35.468362
F 24.835570 54.100476 32.831962
F 24.777870 61.895376 32.899562
F 33.768070 59.222776 29.198762
F 33.955470 66.809776 29.432962
F 42.719870 69.539276 25.752962
F 42.668570 54.204576 42.916662
F 24.568470 59.042776 29.208962
F 24.819370 67.147976 29.189162
F 33.722470 59.248876 31.902562
F 33.790170 66.689376 32.084262
F 22.415470 58.097476 35.609562
F 42.664770 67.027376 36.165362
F 24.702770 59.340576 32.033162
F 24.679070 66.853676 31.898362
F 33.601970 53.926076 35.448362
F 33.747570 62.000876 35.515562
F 36.055870 55.515976 21.896062
F 38.325970 61.906676 42.784962
F 24.763070 54.122876 35.506162
F 24.654370 61.867976 35.679162
F 26.857970 55.198676 39.261362
F 27.109870 62.910776 39.291762
F 35.977470 55.348076 38.964062
F 35.979770 62.842976 39.256062
F 24.840470 58.962176 39.284362
F 22.530570 63.041976 21.901262
F 42.845270 67.148076 29.226762
F 31.499270 57.906676 42.969362
F 27.068070 57.841476 40.291962
F 26.985870 65.607676 40.070162
F 35.928970 57.902076 40.033662
F 35.957570 65.449276 40.083262
F 26.996570 55.354776 36.623662
F 27.001470 62.891876 36.482762
F 35.905070 55.190476 36.308162
F 36.041970 63.074076 36.530462
F 29.192570 54.211976 40.203162
F 29.268470 61.653876 40.384662
F 37.987770 53.933876 40.019162
F 38.340870 61.550076 40.091662
F 29.245570 59.134276 36.612462
F 29.104870 66.817176 36.372462
F 38.145270 59.069676 36.430162
F 38.299670 66.923176 36.460662
F 29.258970 59.008076 39.340062
F 29.168870 66.885876 39.076262
F 38.079470 59.039876 39.089262
F 38.205170 66.750376 39.097662
F 24.840670 66.896276 36.520862
F 40.666070 58.046076 42.601662
F 42.819070 69.710176 28.402262
F 24.766970 67.080076 39.280662
F 31.416770 55.332876 39.102662
F 31.600870 62.708476 39.335462
F 40.255470 55.235276 39.182862
F 40.482870 62.875376 39.276162
F 22.599170 55.397376 39.171762
F 22.606970 62.863776 39.297562
F 33.763470 67.048176 21.928662
F 42.768970 61.904576 32.997362
F 38.280670 54.254876 42.746262
F 27.073470 57.971276 43.126862
F 24.718170 53.999976 42.953062
F 36.169070 65.715376 42.797562
F 31.436370 57.754476 40.266462
F 31.386170 65.458876 39.876262
F 40.314270 57.865576 40.009562
F 40.467770 65.540376 40.080362
F 22.438670 57.976076 40.239962
F 22.650970 65.675276 40.097862
F 31.480070 55.186576 36.429362
F 31.373370 63.077976 36.490562
F 40.500570 55.162576 36.456062
F 40.365370 63.017576 36.579762
F 22.485470 55.369076 36.377962
F 27.207870 65.710576 42.721362
F 33.685170 54.313676 39.984362
F 33.718670 61.614776 40.366862
F 24.585770 59.309276 36.443862
F 33.807170 66.605076 39.050762
F 24.696970 54.095276 40.277362
F 24.865070 61.593276 40.042062
F 33.547670 59.264376 36.297862
F 33.840270 66.855476 36.313862
F 31.529870 63.217476 22.089462
F 29.316370 67.049976 22.203962
F 31.458570 55.537976 21.704262
F 24.786570 61.796376 42.716162
F 24.650470 69.471676 32.793062
F 42.820370 54.064376 25.670062
F 38.041570 69.339776 40.079562
F 36.189570 63.098776 22.149362
F 42.765370 59.157476 21.667162
F 38.380970 67.002976 21.991862
F 42.648670 59.274276 39.256762
F 42.660270 61.724576 40.249462
F 40.506970 63.012176 22.246562
F 29.314770 59.362676 21.998162
F 42.659970 61.740276 35.625762
F 42.765470 59.245576 24.478562
F 26.797270 55.542276 21.850362
F 42.737770 61.680176 42.940462
F 38.227670 69.498076 42.717162
F 24.801670 69.604476 42.819462
F 33.685370 69.344676 35.364662
F 24.723070 69.666976 28.377962
F 33.746970 59.293376 22.088962
F 24.755570 59.329476 21.958162
F 42.840570 66.891176 22.138562
F 27.034770 55.334376 44.042962
F 44.790370 1.285646 2.911532
F 44.910070 9.187256 2.865182
F 60.820670 15.493576 20.906362
F 44.930770 3.880116 6.694082
F 44.947670 11.698176 6.622842
F 44.838070 3.868316 3.893472
F 45.001870 11.702876 3.865982
F 49.425770 1.450306 0.026048
F 58.361870 11.794376 21.089962
F 49.174870 16.771476 10.030762
F 46.911370 7.559116 3.825042
F 47.256970 15.593576 3.585882
F 62.773070 9.208616 0.120775
F 44.961270 16.833476 0.166048
F 56.017270 0.062550 18.483162
F 47.125670 4.973976 2.976422
F 47.335870 12.760976 2.907132
F 47.271970 7.833976 6.607792
F 47.113470 15.514276 6.343952
F 60.275770 12.886676 17.364962
F 49.472770 1.326816 2.808392
F 49.247070 8.799466 2.848792
F 60.604070 15.466576 13.886262
F 49.545170 3.911616 6.431432
F 49.371870 11.784376 6.408642
F 49.606970 3.817286 3.686762
F 49.573170 11.443776 3.621232
F 60.718670 7.854766 13.614462
F 53.867870 16.858676 10.317662
F 53.710070 16.733076 0.170660
F 56.163270 5.159806 14.657362
F 56.081670 15.581576 18.115062
F 55.958070 7.798656 18.334862
F 51.711970 7.867246 3.709492
F 51.805070 15.497776 3.635142
F 60.426870 5.311646 17.401262
F 60.553770 12.818676 14.618462
F 60.547570 13.021876 9.906842
F 54.137270 3.983646 21.224662
F 53.961570 11.813076 21.147762
F 60.665070 5.351586 10.146362
F 62.825270 8.994256 14.715962
F 51.898470 5.167386 2.828812
F 51.662970 12.872476 2.697162
F 62.773270 1.462326 14.687962
F 58.225170 16.871876 2.725302
F 60.544570 5.344196 14.625362
F 51.709870 7.943986 6.423562
F 51.554370 15.572276 6.357422
F 60.287570 15.524776 18.183762
F 44.837170 1.516206 10.291662
F 44.996970 9.265306 10.117562
F 58.425270 9.036856 0.166399
F 45.066170 4.146136 13.780962
F 45.019770 11.614976 13.871662
F 44.758970 4.194796 11.237862
F 45.092370 11.611776 11.173662
F 44.850370 1.151976 7.543092
F 44.894870 9.155126 7.387882
F 44.930770 16.471676 7.432912
F 47.040670 7.652646 11.184862
F 47.140370 15.415076 11.024262
F 60.404370 7.940286 18.499762
F 47.227870 5.227876 7.421262
F 47.098370 12.930976 7.503822
F 47.148770 5.152236 10.207762
F 47.259470 12.894176 10.285462
F 47.280370 7.847886 13.844562
F 46.891970 15.458676 13.760162
F 49.360670 17.005576 17.197662
F 49.462770 1.319926 10.308162
F 49.522570 8.737246 10.112462
F 62.887970 11.822276 20.896962
F 49.392870 3.988576 13.787562
F 49.385570 11.625476 13.799462
F 49.476270 3.940646 11.151362
F 49.536970 11.510176 11.023562
F 49.486670 1.488656 7.616852
F 49.366270 9.265736 7.430742
F 58.342670 3.995706 21.014362
F 51.827570 7.694166 11.105862
F 51.557670 15.467276 10.887962
F 58.365170 9.036156 14.650562
F 53.889070 9.216326 14.626162
F 53.944670 1.549116 14.685962
F 51.818470 5.222636 7.343522
F 51.561170 12.949676 7.244442
F 62.594070 11.791176 18.235062
F 62.562870 3.844136 18.312062
F 51.630070 5.301166 9.963752
F 51.804770 12.841176 10.002062
F 51.620570 7.879386 13.829062
F 51.591470 15.663176 13.532662
F 58.358570 1.267776 14.575662
F 44.868270 1.506946 17.525362
F 44.966470 9.145576 17.597162
F 58.223070 16.904576 17.291662
F 45.134670 11.814176 21.149862
F 49.398170 3.895226 21.125762
F 44.916870 3.996106 18.350662
F 45.107370 11.766776 18.562662
F 45.025370 1.628046 14.849562
F 44.961170 9.041996 14.761462
F 62.810770 4.012976 20.928962
F 47.236270 7.948556 18.485462
F 47.251170 15.627276 18.369962
F 58.135870 11.585976 18.427462
F 47.252770 5.268526 14.710762
F 47.193470 12.919876 14.768962
F 47.109670 5.297446 17.473462
F 47.286970 12.913476 17.456162
F 60.670770 5.433106 0.152935
F 47.317370 15.348976 21.126162
F 58.219670 4.052876 18.346862
F 49.680370 1.544576 17.578162
F 49.476370 9.109546 17.636862
F 60.473870 13.075576 7.294772
F 53.845670 11.865776 18.336862
F 53.892470 1.489306 17.504062
F 49.281370 4.131106 18.519662
F 49.645870 11.644776 18.324062
F 49.497670 1.464216 14.820662
F 49.496070 9.123326 14.917262
F 62.499470 9.189876 17.379162
F 51.654270 7.904776 18.373962
F 51.500070 15.566776 17.964762
F 49.738170 11.589676 21.030262
F 51.587770 5.262736 14.755862
F 51.659270 13.097276 14.446862
F 51.501170 5.446386 17.432762
F 51.659670 13.103976 17.208662
F 60.629570 5.242656 7.372312
F 54.045570 16.893176 14.421262
F 58.333170 16.831276 10.107962
F 54.093570 1.248966 2.757082
F 53.984770 9.123356 2.793102
F 62.721170 16.969076 14.728462
F 62.777270 1.368306 2.979202
F 62.731970 8.998926 2.826072
F 55.972170 8.023016 21.108662
F 54.012870 3.823736 6.258772
F 53.702070 11.591076 6.378532
F 62.777770 3.976116 6.497832
F 62.692570 11.787776 6.489482
F 54.221070 3.874356 3.593952
F 53.845770 11.657076 3.696492
F 62.802970 3.962246 3.832322
F 62.581870 11.686576 3.785692
F 56.187970 15.564576 20.992962
F 44.930370 16.787376 2.853102
F 62.731570 16.950876 7.539622
F 53.887970 9.287726 17.353262
F 58.148770 16.829276 7.390372
F 45.167070 16.945376 17.433062
F 56.072370 7.759866 3.476692
F 56.080770 15.558876 3.640722
F 53.936870 16.923076 2.845312
F 47.064770 7.708966 21.174962
F 51.722970 15.606976 20.904362
F 56.440270 5.265986 2.891432
F 55.886870 12.958276 2.835392
F 56.223470 7.844076 6.393602
F 56.043870 15.428776 6.466762
F 58.300170 9.123076 17.424162
F 58.396570 1.370216 2.872582
F 58.302270 9.311106 2.905842
F 49.403770 16.948576 7.334452
F 58.348370 3.943506 6.532132
F 58.414970 11.770076 6.355652
F 58.398970 3.840256 3.920102
F 58.227570 11.918776 3.598742
F 60.393070 7.855656 21.270162
F 56.013670 12.979776 14.582062
F 44.956970 16.580776 10.218862
F 60.360170 7.868806 3.834952
F 60.388270 15.491776 3.636422
F 58.199370 1.306996 17.445362
F 53.901770 4.042626 18.562162
F 62.701970 16.965676 10.269062
F 60.560070 5.332846 2.968732
F 60.546170 12.947376 2.740322
F 60.605070 7.955576 6.529782
F 60.569070 15.779876 6.419342
F 58.400170 16.849876 14.453962
F 53.734070 1.484756 10.042762
F 53.902570 9.181866 10.174862
F 62.775970 1.165186 17.383362
F 62.851870 1.416386 10.217762
F 62.856970 9.080476 10.157962
F 53.885770 16.707976 7.442482
F 53.744170 4.009226 13.622462
F 53.828970 11.727676 13.682962
F 62.789470 4.023656 13.778662
F 62.805070 11.592476 13.489262
F 53.817470 4.092096 10.922762
F 54.098270 11.694076 10.884562
F 62.764570 3.953526 11.131862
F 62.637870 11.693376 10.865762
F 53.793270 1.490076 7.390322
F 53.817270 9.009486 7.480012
F 49.406270 17.007276 2.812182
F 62.829170 1.395546 7.431112
F 62.831270 9.276276 7.315792
F 53.898570 16.831376 17.087262
F 56.038770 7.782966 10.887962
F 56.074070 15.472976 10.794862
F 44.988370 3.822996 21.057562
F 56.129570 5.219306 7.462952
F 56.073570 12.827276 7.184092
F 56.025270 5.240836 10.197262
F 56.132270 12.886976 9.778952
F 56.129470 7.805666 13.743962
F 56.221370 15.393876 13.581262
F 55.934370 13.052576 17.375162
F 58.248970 1.351826 10.307662
F 58.391370 9.079826 10.022162
F 44.821570 16.957276 14.847862
F 58.427070 3.849106 13.726562
F 58.313270 11.688276 13.771362
F 58.292770 3.948876 10.939862
F 58.406770 11.718676 10.972162
F 58.225470 1.425936 7.512432
F 58.356070 9.185856 7.206872
F 49.171770 16.763676 14.380262
F 60.593770 7.920176 10.992362
F 60.611770 15.507476 11.195662
F 55.973670 5.220526 17.352862
F 51.761270 7.891646 21.156962
F 62.575970 16.785976 17.503662
F 62.636970 16.817376 2.994642
F 51.614670 13.037576 0.039748
F 56.201870 5.365696 0.328841
F 60.600270 0.233120 11.140362
F 49.372170 17.011476 0.069276
F 53.854070 9.130426 0.142035
F 60.582070 12.891076 0.147206
F 58.399170 1.360866 0.167440
F 47.295670 0.183253 6.703452
F 56.064070 12.995876 0.056063
F 45.040370 9.027596 0.185838
F 47.231670 0.117648 20.951062
F 51.500370 0.173606 6.427182
F 55.997270 0.144845 6.403242
F 47.213670 0.169580 11.187962
F 56.287270 0.129729 21.161762
F 62.861470 1.484306 0.191029
F 51.673870 0.297463 3.622712
F 60.461370 0.219745 6.500352
F 60.553570 0.105220 13.819662
F 60.603170 0.139728 3.721232
F 55.933770 0.142364 11.167762
F 51.687170 0.117108 18.388462
F 51.581870 0.081151 11.348862
F 51.679870 5.299506 0.134194
F 54.105470 1.440326 0.049348
F 46.944970 5.031066 0.014105
F 44.967070 1.140436 24.691962
F 45.104070 9.154056 24.819162
F 58.282170 16.762576 36.524062
F 45.147970 4.115066 28.470862
F 45.080170 11.631976 28.416862
F 44.967870 3.749516 25.738762
F 45.123270 11.670976 25.730062
F 58.375370 3.994356 42.988862
F 49.370070 16.836876 36.305762
F 62.883170 1.339366 39.319662
F 47.250470 7.630836 25.585662
F 47.342270 15.579976 25.482662
F 44.913370 9.321026 22.035762
F 47.422570 12.891276 21.926062
F 58.313670 1.290786 36.447162
F 47.094070 5.068346 24.673762
F 47.470570 12.902476 24.715062
F 47.390370 8.038866 28.187962
F 47.282270 15.526376 28.092762
F 58.534370 16.767676 21.744862
F 49.422170 1.305926 24.673862
F 49.273370 9.054056 24.629162
F 49.466270 11.654576 42.737562
F 49.467670 4.080276 28.252262
F 49.442270 11.804476 28.295162
F 49.339970 3.966656 25.649162
F 49.657770 11.675676 25.555762
F 51.766270 13.125076 21.890262
F 56.030370 12.836376 39.167462
F 56.166470 13.083776 21.901462
F 51.746470 7.995916 25.353462
F 51.705470 15.560176 25.679562
F 60.690470 13.058476 39.134862
F 62.752970 16.693476 31.956962
F 44.924070 16.689176 24.719162
F 51.431070 5.286676 24.653462
F 51.710770 13.039876 24.646962
F 51.785870 8.067206 28.188362
F 51.839070 15.626776 28.239462
F 60.710970 5.320716 39.412362
F 45.000970 1.560646 31.831962
F 45.012470 9.121356 31.821162
F 54.030270 17.056876 28.973562
F 45.149270 4.046206 35.473162
F 44.961370 11.637576 35.734462
F 45.133870 4.050016 32.883062
F 44.964870 11.613876 32.939862
F 63.073170 16.830276 22.006562
F 45.001670 9.030726 29.131062
F 49.313070 9.020336 43.716462
F 47.281570 7.818266 32.872962
F 47.142970 15.363376 32.760262
F 60.570770 12.905476 36.296762
F 47.262870 5.567686 29.130962
F 47.243070 12.905276 29.352762
F 47.171370 5.349996 31.726862
F 47.144870 12.932476 31.986362
F 47.152670 7.941346 35.570962
F 47.078570 15.724776 35.434762
F 60.715670 5.279476 36.622062
F 49.422570 1.656816 31.907162
F 49.559670 9.129926 31.958462
F 49.587470 16.827976 29.058662
F 49.468170 4.177956 35.564762
F 49.530170 11.831776 35.437062
F 49.440970 4.213676 32.808262
F 49.478770 11.748576 32.781662
F 44.753470 3.727756 42.860062
F 49.616870 9.215046 29.225062
F 55.946870 15.427476 40.175062
F 51.803870 7.951266 32.944662
F 51.442270 15.573676 32.686062
F 60.617870 15.487276 40.270662
F 51.864570 5.412216 29.163462
F 51.927370 12.939276 29.091562
F 51.705870 5.286816 31.902662
F 51.714470 13.020076 31.693262
F 51.548270 7.728896 35.591462
F 51.726870 15.698676 35.644762
F 60.489770 7.953306 40.171462
F 44.876270 1.357256 39.097862
F 44.972270 9.067046 39.362362
F 60.684870 0.090389 25.733062
F 53.797670 11.774776 42.894262
F 62.835370 3.837626 40.251262
F 44.849370 3.818506 40.111962
F 45.005170 11.789976 40.146762
F 45.062470 1.474806 36.353162
F 44.971670 9.148846 36.555762
F 53.886870 16.913476 24.642762
F 47.302070 7.791376 40.208262
F 47.169470 15.567576 40.321662
F 56.343470 7.939346 40.090862
F 47.253670 5.436286 36.690362
F 47.231270 13.109776 36.400562
F 47.248770 5.237956 39.359362
F 47.334870 13.034876 39.208762
F 44.956370 16.973876 36.555262
F 44.854770 11.585176 43.034862
F 58.327470 8.889676 36.325162
F 51.469370 15.614076 42.867962
F 49.491070 9.120926 39.265662
F 62.872870 16.961476 36.535662
F 56.204970 12.887976 36.561362
F 62.850970 11.773376 42.844462
F 49.442170 3.901386 40.214962
F 49.412570 11.639676 40.073962
F 49.416370 1.531066 36.506162
F 49.362070 9.144006 36.497462
F 51.555770 7.844606 42.884562
F 51.654670 7.720056 40.184962
F 51.462470 15.573176 40.039362
F 53.961670 16.956876 36.610162
F 51.773670 5.248136 36.683662
F 51.696570 13.111576 36.455062
F 51.961470 5.219996 39.437062
F 51.623170 12.933476 39.155162
F 53.864270 1.358206 36.567862
F 62.941270 1.479906 36.606862
F 58.401170 11.649076 40.116962
F 54.023670 1.560576 24.737362
F 54.029270 9.134466 24.752362
F 49.668670 16.923976 24.817462
F 62.834770 1.459446 24.558562
F 62.811870 9.100216 24.747262
F 58.201670 16.777976 31.990162
F 53.927270 3.916936 28.232562
F 54.218670 11.630376 28.299562
F 62.830570 4.002546 28.202062
F 62.858670 11.674176 28.128562
F 53.680570 4.122806 25.549162
F 54.038770 11.701676 25.578962
F 62.973870 4.012556 25.530362
F 62.854270 11.753976 25.492762
F 56.141970 5.354796 36.429662
F 49.548770 1.185576 39.145262
F 44.911670 16.817376 32.029062
F 53.866570 11.569276 40.156762
F 54.091270 3.906786 40.244962
F 56.338770 5.345416 39.100662
F 56.042770 7.749936 25.575862
F 56.054970 15.584576 25.635762
F 58.505570 4.174916 40.235862
F 53.660870 16.916276 31.803062
F 47.243170 7.537426 42.883762
F 56.000670 5.261656 24.668462
F 56.128370 13.107376 24.660162
F 56.256870 7.759226 28.269262
F 56.185870 15.558076 28.514162
F 56.039670 15.774376 42.876962
F 58.458370 1.337896 24.716662
F 58.306070 9.006756 24.883862
F 49.273270 16.632576 31.727362
F 58.411170 3.917956 28.221262
F 58.337270 11.572976 28.433062
F 58.360570 3.954306 25.634362
F 58.280770 11.702976 25.650362
F 44.967470 16.878676 39.339862
F 62.832170 16.954576 24.703662
F 62.551870 16.783076 29.230062
F 60.463870 7.697586 25.459262
F 60.716470 15.559776 25.551962
F 49.419370 3.944436 42.835462
F 62.950870 11.758276 40.146162
F 62.786670 3.994066 42.997062
F 60.724570 5.081626 24.631962
F 60.389570 13.075476 24.666662
F 60.728870 7.799986 28.205562
F 60.528370 15.386976 28.239062
F 62.861770 16.792376 39.264862
F 53.873370 1.735816 32.001562
F 54.053470 9.298256 32.092862
F 47.265470 15.384976 43.053462
F 62.873070 1.470486 31.876962
F 62.975370 9.153846 32.072862
F 45.066270 16.738276 29.218662
F 53.842870 3.993976 35.805062
F 53.863770 11.628276 35.570762
F 62.802470 3.884686 35.550062
F 62.977470 11.578476 35.541262
F 53.924170 4.358286 32.981762
F 53.831770 11.845776 32.912262
F 62.774370 3.847506 32.901462
F 62.933870 11.645776 32.900962
F 54.108170 1.249956 29.399462
F 54.036470 9.062176 29.332962
F 53.809370 9.241746 36.548562
F 62.917770 1.390496 29.110862
F 63.023170 9.137816 29.374862
F 49.671270 1.440336 29.156362
F 56.219570 7.852376 32.837562
F 55.721470 15.745476 32.959262
F 58.365170 9.273856 39.022462
F 56.110970 5.305746 29.158862
F 56.260570 12.926776 29.412162
F 56.294970 5.287216 31.953762
F 56.331170 12.945076 32.086762
F 55.874470 7.852816 35.490462
F 55.912070 15.419776 35.765162
F 58.337870 1.544346 39.303762
F 58.423670 1.432666 31.922962
F 58.525770 9.079886 31.773362
F 53.633870 16.823076 39.362962
F 58.455470 4.038386 35.758062
F 58.378870 11.556576 35.583262
F 58.515870 3.988596 32.954762
F 58.427570 11.423976 32.963362
F 58.269170 1.460706 29.166862
F 58.500970 8.925216 28.981762
F 62.842670 8.992266 36.593362
F 60.803270 7.829006 32.737262
F 60.465370 15.324476 32.873862
F 56.129670 7.918116 42.875062
F 60.614670 5.201976 29.024362
F 60.640770 12.826476 29.133062
F 60.625770 5.241406 31.750062
F 60.669270 12.776876 31.923662
F 60.660270 7.789136 35.503662
F 60.555470 15.461176 35.554862
F 45.040970 1.427596 29.141862
F 53.945070 1.339406 39.398062
F 53.879970 9.084206 39.309562
F 60.541670 15.589176 43.039062
F 49.229570 16.894976 39.204662
F 62.905970 9.156886 39.310362
F 58.253370 11.704476 42.873962
F 53.975570 4.198796 42.875362
F 60.648070 7.958726 42.982462
F 58.325870 16.800076 24.494762
F 58.425870 16.802476 29.162662
F 58.346270 16.991276 39.314162
F 60.567370 5.175486 22.018262
F 62.752470 1.327296 21.842162
F 49.385970 9.001246 21.897562
F 44.992370 1.333186 21.977862
F 51.855770 5.291306 21.893062
F 58.018170 9.270966 22.152762
F 54.146070 1.348896 22.082562
F 47.121770 5.093386 22.024862
F 49.517270 1.240716 22.048962
F 58.468570 1.498926 22.008562
F 53.756370 9.354646 22.115862
F 53.991370 16.921276 21.849862
F 49.585570 16.831476 22.104962
F 62.880170 9.205656 21.978162
F 45.112570 16.687076 22.036462
F 44.867770 1.275736 43.861962
F 56.114970 0.167258 40.065462
F 51.558970 0.251165 35.665962
F 55.978870 0.064093 35.587362
F 47.227570 0.121687 25.575862
F 60.611970 0.359886 42.681162
F 47.145970 0.075349 40.195662
F 60.675070 0.182753 40.042862
F 62.721670 16.779476 43.852962
F 60.575870 13.117276 21.976562
F 58.249170 16.845076 43.770862
F 56.183570 5.421526 22.017662
F 47.266370 12.721976 43.907262
F 44.831670 24.521376 2.916792
F 44.712570 32.353376 2.980222
F 44.863770 27.331576 6.485932
F 45.097770 19.213076 21.174262
F 44.868270 19.117376 6.519152
F 44.939970 27.161676 3.797062
F 53.892370 27.522176 18.117662
F 44.960970 19.479276 3.846272
F 60.581170 23.345776 21.170962
F 51.511870 31.114676 21.000362
F 46.976670 31.099576 3.835272
F 46.920270 23.199576 3.835352
F 62.755470 27.179176 21.266362
F 53.818370 24.588276 -0.058185
F 47.089970 28.492276 2.954202
F 47.187370 20.683676 2.832762
F 47.103270 30.928376 6.676232
F 46.906670 23.286076 6.544122
F 49.202370 24.526776 2.809702
F 49.260070 32.377576 2.901792
F 49.253370 27.014576 6.507192
F 60.568570 30.958176 20.967162
F 49.174070 19.392376 6.427892
F 49.241570 27.087176 3.853522
F 56.145670 20.790876 -0.095625
F 49.424870 19.470476 3.793632
F 51.445770 23.581376 20.957562
F 58.338370 19.342376 21.061062
F 60.407170 20.703476 17.345262
F 60.664670 28.390576 17.187162
F 51.564870 30.993176 3.833742
F 51.595070 23.409476 3.651802
F 49.214870 24.500176 0.051444
F 62.514670 32.468776 0.156025
F 62.877270 19.346776 21.034362
F 58.272770 24.559176 0.127936
F 60.264770 20.786076 14.604762
F 60.414770 28.366476 14.493262
F 51.311670 28.455376 2.891022
F 51.685470 20.618676 2.857512
F 60.419870 23.285776 18.329462
F 60.746470 31.005876 18.271362
F 51.621470 30.885776 6.555402
F 51.402370 23.165076 6.541422
F 44.818570 24.656676 9.977002
F 44.699970 32.289076 10.151662
F 44.950270 27.139176 13.934062
F 62.599170 19.346576 18.255062
F 44.672770 19.404276 13.801562
F 44.997970 27.115976 11.125162
F 60.434470 23.318176 13.942662
F 44.828970 19.234476 10.917662
F 44.748270 24.747376 7.217742
F 44.814370 32.194076 7.438192
F 47.120370 31.090076 11.052362
F 47.005370 23.239476 11.075862
F 47.134370 28.459076 7.539432
F 46.955970 20.699076 7.502212
F 47.148870 28.506676 10.253162
F 47.068270 20.669876 10.302462
F 47.204070 30.984176 13.828062
F 47.057470 23.311776 13.781962
F 49.312970 24.415076 10.168562
F 49.276370 32.419776 10.213162
F 49.166370 27.297376 13.726962
F 62.699570 27.135976 18.386762
F 49.302570 19.453376 13.843062
F 49.368070 27.081676 10.956862
F 58.425370 27.294776 18.293562
F 49.311670 19.245076 11.111662
F 49.208070 24.509976 7.354162
F 49.418770 32.108576 7.566222
F 51.526070 31.017276 10.999462
F 51.470070 23.146576 10.956162
F 58.156770 32.341676 14.534562
F 58.098770 24.723376 14.639762
F 51.420770 28.391476 7.264612
F 51.413370 20.639976 7.199112
F 58.263770 19.478976 18.296462
F 60.554970 31.142076 13.643962
F 51.407670 28.482576 10.017162
F 51.468570 20.606976 9.963122
F 51.562170 31.033876 13.710962
F 51.611770 23.412576 13.663562
F 45.021070 24.539476 17.469262
F 44.883070 32.323276 17.542062
F 45.018070 32.263576 0.160508
F 56.147470 31.117376 20.879062
F 60.475470 20.701076 7.356942
F 44.947170 27.044176 18.507362
F 58.668370 32.287376 17.299562
F 44.998570 19.485176 18.469862
F 44.762870 24.509476 14.668962
F 45.049570 32.492076 14.555462
F 47.107470 31.051276 18.413262
F 47.191570 23.264176 18.571662
F 47.096970 28.511576 14.814062
F 46.931870 20.869576 14.710162
F 47.047170 28.465076 17.626762
F 47.069670 20.780876 17.371862
F 56.219670 23.191376 20.804362
F 44.751970 27.015676 21.066962
F 49.323370 24.655476 17.360162
F 49.397270 32.269476 17.441762
F 62.884770 32.356576 17.434162
F 58.547270 24.802376 17.416462
F 47.129170 23.306476 21.177962
F 49.397570 27.221476 18.187262
F 60.410770 23.219276 11.252062
F 49.532170 19.496476 18.144562
F 49.292470 24.707576 14.631462
F 49.341370 32.245176 14.784362
F 51.607070 31.173576 18.303362
F 51.641470 23.331976 18.136562
F 51.418070 28.459176 14.660762
F 51.725170 20.755476 14.336462
F 51.528470 28.540876 17.379362
F 51.632270 20.813276 17.078662
F 49.200370 27.124276 20.898462
F 53.844670 32.293576 14.456762
F 53.844770 24.600676 2.842912
F 53.913970 32.195876 2.924782
F 62.663970 24.509976 2.990102
F 62.598770 32.288476 3.004732
F 53.649970 27.083876 6.588742
F 62.745570 24.451276 17.512262
F 53.698770 19.222376 6.457252
F 62.581570 26.862576 6.429822
F 62.757070 24.485776 0.318000
F 62.918270 19.480676 6.725052
F 53.701370 26.941576 3.924032
F 53.809170 19.431876 18.175762
F 53.963770 19.510076 3.772672
F 62.779070 27.036076 3.747272
F 53.762570 24.746776 14.558562
F 62.752370 19.426776 3.911952
F 60.624770 30.953276 10.945762
F 60.525170 28.218276 7.314102
F 53.631170 27.257076 20.825762
F 58.193770 32.484176 7.407322
F 56.107970 30.830976 3.826232
F 56.018670 23.240076 3.762722
F 60.379170 20.647976 10.122362
F 53.816770 32.356376 17.297862
F 55.993270 28.293076 2.877362
F 56.106870 20.790876 2.725192
F 56.143570 31.015276 6.386512
F 55.869070 23.223076 6.384592
F 58.404570 24.389076 2.809432
F 58.289570 32.222776 2.982582
F 58.326470 26.900576 6.425342
F 55.980670 20.811376 17.231762
F 58.118970 19.446276 6.424132
F 58.163370 26.894376 3.723862
F 56.232070 28.543276 17.258362
F 58.202970 19.434076 3.756002
F 54.042670 24.919676 17.241662
F 49.429670 19.417076 20.940562
F 60.420370 30.808776 3.899232
F 60.640570 23.193476 3.831432
F 47.238470 31.023776 21.110062
F 60.457370 28.455076 10.035562
F 60.493570 28.323776 3.017672
F 60.579070 20.692076 2.762732
F 60.353870 30.860876 6.572812
F 60.444170 23.121776 6.467842
F 53.593270 24.662776 10.029762
F 53.779670 32.130976 10.120762
F 62.522870 24.628876 10.212262
F 62.888070 32.266276 10.287162
F 53.825270 27.252176 13.664562
F 55.895170 20.803676 14.550162
F 53.912770 19.407976 13.530462
F 62.782970 27.058676 13.818062
F 55.983470 28.613476 14.595262
F 62.521270 19.545776 13.898462
F 53.629970 27.220776 10.963562
F 56.243670 23.441776 18.095162
F 53.865870 19.599476 10.889062
F 62.546370 27.245776 11.117162
F 56.193270 31.341276 18.156362
F 62.610470 19.448876 11.196862
F 53.674470 24.606976 7.367392
F 53.909770 32.229176 7.279882
F 62.649970 24.450776 7.450602
F 62.649370 32.533176 7.531262
F 56.139970 30.910276 10.929962
F 55.734570 23.330676 11.216062
F 56.052070 28.286176 7.060582
F 55.879270 20.723976 7.232392
F 55.943770 28.408276 9.837582
F 56.070170 20.697476 10.001062
F 56.003970 31.041076 13.600762
F 55.839270 23.431976 13.961862
F 58.168670 24.449676 10.241362
F 58.265670 32.282176 10.214862
F 58.080170 27.337876 13.520462
F 62.652870 32.300576 14.697462
F 58.025270 19.415576 13.852462
F 58.149970 27.179376 10.862962
F 62.693970 24.517776 14.699062
F 58.143270 19.350276 11.185762
F 58.134270 24.215576 7.441062
F 53.805670 19.469276 20.907362
F 58.530670 27.255176 20.986462
F 60.566070 28.501776 0.321732
F 58.197170 32.286076 0.128023
F 51.346070 28.357676 0.179386
F 47.025770 20.715976 -0.034882
F 44.908470 24.576176 0.193776
F 49.173770 34.951876 18.364462
F 49.476570 32.354276 0.218759
F 56.072870 28.235876 0.126577
F 60.711470 20.721576 -0.052642
F 54.079670 32.288576 0.229781
F 62.794070 35.059976 20.997262
F 51.545370 20.796976 0.108344
F 47.030370 28.371276 0.238355
F 44.964270 34.792076 3.962762
F 44.887370 35.029176 21.038862
F 53.721870 34.994976 18.399962
F 49.328270 35.056476 10.957462
F 49.460370 34.891376 3.788952
F 44.903870 34.785376 6.688232
F 49.423270 34.840276 13.750062
F 51.330970 28.495676 21.926062
F 44.990170 24.317076 24.710062
F 45.095370 32.258376 24.791462
F 44.658670 27.311076 28.270762
F 62.655970 32.491876 21.988162
F 44.967870 19.393776 28.517562
F 44.938070 26.970276 25.616762
F 58.163770 27.298776 40.125362
F 44.857070 19.216976 25.742462
F 55.985770 23.415476 42.741962
F 58.270170 27.191976 42.840762
F 47.186870 30.950076 25.599162
F 47.204170 23.375776 25.759662
F 56.046970 20.614176 21.837962
F 62.901870 24.644476 22.123362
F 47.155170 28.282076 24.615662
F 46.893370 20.782376 24.736962
F 47.205270 30.848376 28.416462
F 47.353870 23.305776 28.581262
F 49.335370 24.615676 24.715062
F 49.447970 32.411976 24.931962
F 49.421470 27.069876 28.320762
F 45.015370 19.361376 42.808062
F 49.528370 19.425476 28.164162
F 49.478770 27.095076 25.698862
F 53.753870 27.124676 40.122462
F 49.440070 19.437776 25.415562
F 44.909070 27.095876 42.884462
F 49.206070 34.801576 35.578862
F 51.724270 31.037476 25.633962
F 51.633470 23.426176 25.462862
F 51.512870 23.413576 42.855662
F 49.323870 19.553776 42.722662
F 51.581970 28.581776 24.572762
F 51.590070 20.917576 24.357462
F 51.780170 31.009776 28.560062
F 51.791370 23.201176 28.264762
F 44.953870 24.693976 31.830762
F 44.913470 32.410076 32.054862
F 44.972770 27.304376 35.684362
F 58.314570 32.074476 39.344362
F 45.016270 19.589776 35.475962
F 44.897070 27.213576 32.945562
F 60.591170 20.634476 39.326962
F 45.007570 19.411776 32.785162
F 44.885770 24.566676 29.026362
F 44.911970 32.224276 29.444562
F 47.301470 31.003676 32.973862
F 47.093170 23.371176 32.838062
F 47.036570 28.285876 29.354162
F 47.351470 20.497176 29.226762
F 47.238970 28.318976 32.130662
F 47.265370 20.618076 31.965162
F 47.112870 30.982076 35.735862
F 47.065570 23.543676 35.507762
F 49.360370 24.460776 32.098662
F 49.386670 32.251576 31.977062
F 49.465870 27.292676 35.738062
F 60.294770 28.470076 39.009562
F 49.335670 19.465676 35.589662
F 49.450170 27.089876 32.974162
F 58.215470 24.589776 39.054662
F 49.396970 19.065076 32.843162
F 49.675970 24.475776 29.357262
F 49.409970 32.113276 29.368062
F 51.635870 31.032576 32.971262
F 51.565070 23.321076 32.902662
F 51.817270 28.258776 29.444262
F 51.559370 20.758776 29.285662
F 51.977470 28.350276 32.118462
F 51.545770 20.674576 31.976462
F 51.536670 31.039276 35.693662
F 51.631470 23.469176 35.558062
F 44.836570 24.706076 39.315062
F 44.992670 32.429476 39.290662
F 53.707470 35.075676 40.015062
F 44.832370 24.357876 21.992562
F 47.161870 30.924176 42.894062
F 44.907170 27.116276 40.121662
F 60.496770 20.552476 36.592162
F 44.996170 19.404176 40.169562
F 44.884970 24.570076 36.552862
F 44.846770 32.224376 36.555862
F 47.180570 31.198776 40.121962
F 47.106370 23.508376 40.151662
F 47.229070 28.493376 36.675562
F 47.068270 20.847676 36.402962
F 47.169470 28.590776 39.341662
F 47.000670 21.024076 39.176462
F 51.711870 20.998276 21.723962
F 53.755270 27.139576 42.858662
F 49.302570 24.788076 39.288562
F 49.618270 32.250776 39.338562
F 51.687970 30.993276 42.908462
F 62.523070 27.108676 40.184662
F 55.922570 31.070876 40.253862
F 49.340270 27.367976 40.107962
F 53.936170 24.575276 36.546162
F 49.432470 19.517476 39.987162
F 49.220670 24.690076 36.472562
F 49.327070 32.342376 36.640462
F 51.805170 31.093576 40.249262
F 51.490870 23.517376 40.090762
F 51.743870 28.483376 36.609762
F 51.672470 20.846276 36.337862
F 51.670370 28.505576 39.299862
F 51.641970 20.928876 39.014262
F 47.024270 23.306676 42.793262
F 53.817470 32.250176 36.491762
F 53.816270 24.551776 24.386062
F 53.919570 32.278376 24.567162
F 62.702370 24.556876 24.729262
F 62.717270 32.111976 24.732562
F 54.051670 27.200376 28.018362
F 60.507670 23.308376 42.801962
F 53.740070 19.565176 28.151662
F 63.006470 27.282476 28.466462
F 60.313870 30.960576 42.863462
F 62.737970 19.332476 28.221862
F 53.866970 27.212076 25.246762
F 62.962570 19.409876 39.839362
F 53.696370 19.474876 25.393462
F 62.697470 27.119276 25.672862
F 55.944370 20.612976 39.354762
F 62.686770 19.461076 25.515262
F 53.684370 19.403576 40.115362
F 62.713870 32.039476 36.504862
F 62.812070 24.335676 36.471762
F 62.756570 32.182176 39.186462
F 56.132070 30.825576 25.309262
F 55.999170 23.359576 25.417262
F 56.165970 23.202676 40.133062
F 56.037270 30.886276 43.080362
F 56.170070 28.249776 24.369362
F 56.044970 20.588476 24.590462
F 56.381270 30.880476 28.088562
F 56.259470 23.223976 28.325362
F 58.102370 24.554276 24.632762
F 58.301770 32.399876 24.598162
F 58.468470 27.217576 28.375362
F 60.536470 28.470576 36.265362
F 58.203370 19.281476 28.188362
F 58.245170 27.060076 25.607962
F 55.902170 28.456476 39.367062
F 58.290270 19.272176 25.527162
F 58.331870 19.550776 40.201062
F 53.790370 19.481176 42.928262
F 60.412070 31.135976 25.746562
F 60.282670 23.073376 25.633062
F 58.454070 19.453776 42.867562
F 62.989970 19.270576 42.657662
F 60.453870 28.531976 24.831862
F 60.390270 20.601976 24.590062
F 60.847470 31.030576 28.588562
F 60.391870 23.230476 28.401562
F 53.852770 24.561976 31.875162
F 53.988970 32.262576 31.974962
F 62.804670 24.437876 31.988062
F 62.660270 32.327976 31.978662
F 53.945470 27.115176 35.620562
F 60.369470 23.291976 40.141562
F 53.790870 19.491176 35.523662
F 62.767170 26.967576 35.734962
F 60.585670 30.896276 40.159762
F 62.737770 19.351776 35.789562
F 54.138370 26.929176 32.928462
F 55.962970 28.543376 36.676962
F 53.764870 19.404376 32.835362
F 62.776770 27.209976 32.865762
F 56.077070 20.722376 36.533462
F 62.563970 19.262776 33.100262
F 53.983770 24.578176 29.156662
F 54.139770 32.079176 29.198162
F 62.620670 24.574676 29.222962
F 63.084470 32.362576 29.277862
F 56.066370 30.997876 32.882562
F 56.122270 23.246176 32.892262
F 56.114070 28.479276 29.279562
F 55.988970 20.674576 29.200562
F 56.204170 28.463776 32.009062
F 55.868470 20.749576 31.873362
F 55.886570 30.986676 35.624862
F 56.024870 23.266676 35.611362
F 58.309570 24.664876 32.204062
F 58.472670 32.107976 31.881262
F 58.092670 27.231576 35.618162
F 58.189070 32.191776 36.658762
F 58.266570 19.287476 35.468062
F 58.386670 27.185176 32.864562
F 58.389270 24.621576 36.396062
F 58.093370 19.425276 32.686162
F 58.349270 24.677176 29.450362
F 58.514170 32.200676 29.225262
F 60.554170 30.919776 32.944062
F 60.650670 23.086076 32.910562
F 60.790870 28.431876 29.292662
F 60.547570 20.632476 29.151262
F 60.583870 28.397976 32.024962
F 60.403170 20.459976 32.087162
F 60.289870 31.094976 35.589362
F 60.583470 23.194176 35.506062
F 53.949170 24.508076 39.312862
F 53.915670 32.527876 39.269162
F 62.644570 24.505676 39.196762
F 62.724670 27.176276 42.990862
F 49.183870 26.990376 42.834962
F 47.158670 28.470976 21.848462
F 53.874770 24.546976 21.514462
F 56.059070 28.381676 21.427162
F 58.307670 24.637876 21.864262
F 62.726170 34.932176 32.945662
F 49.337170 34.963776 42.712162
F 47.350070 20.686476 22.083062
F 58.408370 32.231276 21.977162
F 49.253770 24.678776 21.967962
F 58.413370 34.568876 32.814862
F 60.553970 20.646676 21.880862
F 53.881870 32.255576 21.865262
F 49.404770 34.806876 32.836862
F 49.412770 32.360276 22.053762
F 62.736670 34.925176 35.695362
F 60.662970 28.501976 22.227662
F 45.042870 32.465876 21.999462
F 53.789970 34.911076 35.706162
F 62.941770 34.765276 25.664762
F 54.056370 34.847276 25.481162
F 45.126270 34.776176 35.616562
F 58.216270 34.886776 35.745062
F 45.035770 34.943176 25.565962
F 58.462870 34.722876 28.426462
F 49.424870 34.727376 28.262262
F 45.006170 34.984676 32.903162
F 45.119170 34.775876 28.365362
F 62.742470 34.833176 39.970562
F 45.041370 47.825976 2.811112
F 45.013370 39.935876 2.790952
F 45.096470 50.372376 6.470362
F 44.770270 42.545276 6.445132
F 45.078670 50.434376 3.648202
F 44.858570 42.495676 3.626912
F 51.679370 43.820876 0.129786
F 47.327370 46.502576 20.773462
F 47.087970 38.687976 3.918222
F 47.124170 46.552576 3.845492
F 49.311270 34.819076 21.014162
F 54.009370 42.484476 21.026662
F 58.278570 42.486776 21.039962
F 53.897370 47.754476 14.573562
F 47.291670 36.273676 2.917182
F 47.182670 44.078776 2.822182
F 47.320870 38.800876 6.565012
F 47.194370 46.531576 6.520922
F 49.264170 47.794776 2.784332
F 49.351570 40.056676 2.837572
F 49.442470 50.342476 6.403432
F 49.367470 42.456876 6.520242
F 49.520970 50.322476 3.730402
F 49.386970 42.657376 3.694822
F 44.930370 50.185376 21.045362
F 62.944170 34.978376 11.058062
F 60.461670 36.298376 17.633662
F 51.637870 38.582176 21.095762
F 51.597970 38.609176 3.807182
F 51.666970 46.661976 3.784382
F 56.092670 43.850476 14.601762
F 60.558670 46.390376 21.020362
F 60.512870 43.718376 17.508462
F 47.182370 51.712576 2.844812
F 49.712470 50.243176 20.857262
F 60.854570 44.040876 0.057158
F 60.443370 43.814276 14.865762
F 60.684470 36.201576 14.744562
F 53.688870 34.839876 6.304122
F 55.916770 46.305576 18.197762
F 51.715370 35.818576 2.686182
F 51.671770 43.970576 2.929122
F 60.456470 46.322876 18.280762
F 60.714670 38.861876 18.372062
F 51.736870 38.661576 6.409102
F 51.586370 46.404276 6.429942
F 44.942670 47.619876 10.162662
F 44.867870 39.904076 10.057762
F 44.821370 50.295576 13.762162
F 44.796370 42.681476 13.723462
F 44.931870 50.235976 10.948362
F 44.938570 42.466476 10.965962
F 44.973870 47.865876 7.470332
F 45.043270 40.025876 7.319162
F 47.339870 38.835876 10.986462
F 47.260570 46.585776 11.010862
F 62.587670 39.948776 -0.021119
F 47.160770 36.166876 7.273362
F 47.191170 43.947276 7.325532
F 62.607370 47.656376 14.855262
F 47.057370 36.427876 10.130362
F 47.173670 43.896676 10.118462
F 47.168170 38.851276 13.720062
F 46.959070 46.471676 13.741862
F 49.497270 47.859076 10.169162
F 49.626270 40.015076 10.128562
F 49.458370 50.194776 13.714262
F 49.444470 42.688276 13.672062
F 49.455270 50.338176 11.082962
F 49.454870 42.590976 10.973262
F 49.439270 47.713876 7.407082
F 49.564370 39.998576 7.378172
F 51.799970 38.699976 11.202962
F 51.542970 46.385276 10.953562
F 58.239870 39.826776 14.646862
F 58.205770 47.701176 14.556162
F 58.257270 42.354276 18.308562
F 60.573070 38.763076 21.117762
F 51.586070 36.091776 7.227692
F 51.677770 43.754576 7.406322
F 58.231370 50.090076 18.081462
F 62.558170 50.328076 21.013262
F 47.039570 51.456976 17.425262
F 60.439070 51.332176 17.431362
F 51.771370 36.095176 10.059662
F 51.757370 43.793376 10.109662
F 51.586270 38.848176 13.893262
F 51.686770 46.484976 13.665862
F 44.723170 47.752576 17.380962
F 44.915370 40.139676 17.328862
F 51.675470 46.365876 21.039262
F 56.198170 51.737276 2.845222
F 44.637970 50.464976 18.344862
F 45.060470 42.692376 18.298162
F 44.924070 47.692776 14.699062
F 44.839170 40.109976 14.565662
F 47.169470 38.738476 18.261462
F 47.016870 46.531776 18.087862
F 56.117470 38.506176 21.019162
F 47.135870 36.259976 14.631262
F 47.116170 43.888276 14.428462
F 47.083070 36.109976 0.147177
F 47.015870 36.222376 17.230062
F 46.963870 44.121576 17.046662
F 56.027470 38.536376 18.300862
F 49.518970 42.519576 20.917162
F 49.344970 47.554076 17.273062
F 49.205970 40.270376 17.360062
F 54.119470 50.229576 20.974662
F 62.786570 40.180776 14.793962
F 49.380370 50.171576 18.140562
F 49.242670 42.946176 18.192662
F 49.413270 47.606376 14.621162
F 49.394270 40.074076 14.673062
F 51.382070 38.810076 18.296762
F 51.751870 46.554176 18.310062
F 56.287370 51.641276 9.937882
F 51.602070 36.173476 14.607762
F 51.676170 43.936276 14.595962
F 60.551170 51.477076 14.731562
F 51.506670 36.252276 17.311162
F 51.753270 43.937676 17.276562
F 56.146870 36.151276 14.564562
F 51.665070 51.463776 14.677862
F 53.871470 48.012576 2.825902
F 53.932270 39.982676 3.042632
F 63.047170 47.851576 2.854422
F 62.957670 40.089976 2.792912
F 53.896870 50.307476 6.394352
F 53.937170 42.516376 6.384482
F 62.829970 50.382176 6.245852
F 62.749770 42.669076 6.497922
F 53.918070 50.496276 3.707362
F 53.915870 42.617076 3.715792
F 63.120170 50.432176 3.543452
F 62.986270 42.656776 3.740882
F 56.025870 43.698976 17.308562
F 53.927470 39.917276 14.719262
F 47.100070 51.447076 14.617462
F 56.057070 51.607776 17.252762
F 56.194770 38.705276 3.627102
F 56.089470 46.586476 3.606362
F 60.560770 51.467376 10.116062
F 56.100170 46.345776 20.787662
F 47.210370 51.549576 9.988522
F 44.988370 42.583976 21.006562
F 62.746670 42.722476 20.997362
F 56.265970 43.905776 2.916002
F 56.192270 38.586976 6.268342
F 56.064670 46.459576 6.353262
F 58.469570 47.612776 2.762922
F 58.428070 40.030076 2.723042
F 58.409670 50.321176 6.270722
F 58.266570 42.619976 6.399772
F 58.374070 50.227576 3.470912
F 58.618370 42.557276 3.623872
F 60.551570 51.495276 7.214082
F 51.665070 51.509976 7.326632
F 60.719770 38.909176 3.692002
F 60.856570 46.521076 3.758492
F 51.530070 51.491976 17.385162
F 60.393670 36.315176 2.958522
F 58.172370 47.431276 17.394262
F 47.356670 51.595876 7.300952
F 56.160970 51.546076 14.377762
F 60.830570 43.988476 2.696542
F 60.608270 38.800976 6.420672
F 60.624870 46.520076 6.444432
F 53.797170 47.732276 10.109062
F 53.890270 40.034476 10.050362
F 62.876470 47.666076 10.154862
F 62.861570 39.993876 10.137362
F 53.850370 50.376776 13.717262
F 53.865570 42.493376 13.714362
F 62.710370 50.298676 13.782862
F 62.623370 42.664176 13.780062
F 54.031470 50.394376 10.821062
F 54.021370 42.599276 10.904662
F 62.861870 50.327476 11.067062
F 62.780970 42.649176 10.979662
F 53.843470 47.750376 7.435772
F 54.051370 39.912376 7.193112
F 62.750470 47.969976 7.353142
F 62.853570 40.074776 7.335712
F 56.136470 38.693476 10.929362
F 56.127870 46.489876 10.910662
F 56.082870 36.033276 17.345762
F 56.063370 36.050176 7.347302
F 56.108370 43.812676 7.385262
F 58.349770 39.821476 17.331862
F 55.863570 36.197076 9.989512
F 56.177970 43.923576 10.118962
F 56.071170 38.629876 13.718562
F 56.217470 46.309176 13.626862
F 58.266970 47.844076 9.913742
F 58.420870 40.038276 10.221562
F 58.418370 50.135676 13.654562
F 58.348770 42.535776 13.879962
F 58.418970 50.310776 10.853662
F 58.359370 42.668176 11.154162
F 58.358470 47.730076 7.295542
F 58.263270 40.058376 7.405952
F 60.590070 38.627776 10.985762
F 60.536270 46.519876 11.035062
F 56.195270 51.603076 7.107802
F 60.391270 36.357076 7.290062
F 60.526470 43.910676 7.318772
F 47.429770 38.538776 20.920862
F 60.673670 35.995976 10.069362
F 60.486970 43.937376 10.119062
F 60.504070 38.757176 13.914162
F 60.531370 46.234576 13.828262
F 53.899270 47.873976 17.364962
F 53.803070 39.847976 17.408462
F 62.669770 47.669276 17.584662
F 62.968770 40.165776 17.471962
F 60.633070 51.555376 2.803792
F 56.006370 36.214676 2.481792
F 51.630670 51.672376 9.917572
F 58.446770 50.200476 20.762962
F 53.837570 50.440876 18.222262
F 53.841870 42.470776 18.277762
F 62.760070 50.305776 18.340762
F 62.790170 42.661376 18.406362
F 44.991070 47.770176 0.176928
F 51.695070 51.637476 2.719162
F 47.248070 43.819476 0.036364
F 53.815470 34.856776 21.083262
F 51.804670 51.800976 0.153663
F 53.895970 47.924676 0.143070
F 58.265070 34.921776 10.923362
F 56.428370 43.847676 0.132379
F 49.465870 34.525876 6.419592
F 42.671370 38.783476 6.428732
F 56.107370 36.051976 -0.267115
F 54.063170 34.912676 13.612862
F 58.373470 34.838876 18.345562
F 62.689870 35.016776 18.334962
F 62.550070 34.954976 3.739612
F 49.285070 47.923776 0.094252
F 58.425570 34.925276 13.676162
F 44.910370 39.893576 0.031524
F 53.799570 34.687076 10.769062
F 58.392870 34.830376 21.161862
F 44.914070 35.176176 13.635962
F 62.922970 34.929676 13.718962
F 62.582970 35.001076 6.492692
F 58.171370 34.872176 3.571152
F 44.949470 34.883676 11.014062
F 44.753870 35.017776 18.351362
F 58.301770 34.869476 6.309342
F 54.015270 34.734876 3.540762
F 62.823370 40.164276 21.745662
F 47.263170 43.827076 21.770762
F 60.481170 51.497176 22.145162
F 56.362970 51.448476 21.791362
F 60.483870 36.024576 0.340962
F 49.339170 39.898676 0.037257
F 44.965970 47.662776 24.747762
F 44.878570 39.934376 24.568162
F 45.140870 50.181976 28.373862
F 44.851170 42.494276 28.317262
F 44.854370 50.192376 25.731462
F 44.945470 42.431376 25.581462
F 60.471670 38.600676 42.597462
F 44.875370 42.517976 42.972662
F 47.217370 38.704676 25.602162
F 47.240770 46.447776 25.725962
F 60.596270 46.473176 42.820962
F 60.502070 36.230276 22.032962
F 58.084570 50.392476 42.860662
F 54.058470 47.651776 21.776762
F 47.268870 36.109376 24.707762
F 47.284270 43.715476 24.471962
F 47.273970 39.005376 28.268862
F 47.007470 46.358576 28.364062
F 49.301070 47.846276 24.674762
F 49.316570 39.933176 24.536662
F 49.382070 50.103276 28.374662
F 49.453270 42.660076 28.248962
F 49.475070 50.292976 25.529762
F 49.553470 42.590176 25.480262
F 56.291070 51.610976 39.183862
F 51.633870 38.749676 42.675462
F 51.536970 38.456676 25.432862
F 51.611670 46.393976 25.530562
F 55.857570 51.686576 29.245762
F 60.612870 46.441476 40.185962
F 51.690970 51.575276 24.555462
F 51.650870 43.872376 21.915562
F 51.727870 35.940776 24.569262
F 51.625570 43.975376 24.544062
F 51.577270 38.753976 28.167062
F 51.786070 46.384976 28.293962
F 44.912770 47.687876 32.051262
F 44.890870 40.059276 31.978362
F 44.955070 50.250176 35.650162
F 44.907570 42.704376 35.750662
F 44.995970 50.321476 32.823962
F 44.959470 42.525776 33.010362
F 44.835470 47.654676 29.251162
F 44.968070 39.937876 29.179862
F 47.328170 38.779476 32.688662
F 47.193370 46.482876 33.154762
F 54.073670 42.679076 42.938562
F 47.240370 36.283476 29.047762
F 47.177870 43.804976 29.214162
F 63.037370 42.536076 42.834562
F 47.282670 36.193976 31.877562
F 47.127670 43.994976 32.089562
F 47.112270 39.009776 35.332062
F 47.259370 46.361676 35.699062
F 49.449970 47.769776 32.124462
F 49.557470 40.128876 31.888362
F 49.505370 50.584776 35.630962
F 49.348370 42.610176 35.551662
F 49.356970 50.334176 32.816662
F 49.428270 42.644076 32.736062
F 49.421370 47.462976 29.081662
F 49.495170 40.054876 29.159962
F 51.675970 38.571076 32.591762
F 51.756570 46.435876 33.002862
F 51.610970 51.617176 31.755162
F 51.680170 36.045076 29.129962
F 51.819470 43.686876 29.255762
F 58.335370 34.696576 42.788762
F 51.744570 35.954276 31.752162
F 51.850170 43.968176 31.929262
F 51.558570 38.678176 35.258162
F 51.567570 46.401976 35.664962
F 45.054170 47.588376 39.363762
F 44.907970 39.992876 39.074862
F 51.627170 51.455576 29.096762
F 58.614070 42.574476 42.790162
F 45.122470 50.068876 40.049962
F 44.699970 42.544876 40.165762
F 44.969570 47.686176 36.469862
F 44.737570 40.101176 36.282362
F 47.227270 38.626576 40.114562
F 47.457170 46.282676 40.082562
F 47.263970 51.452476 29.290862
F 47.180070 36.359576 36.594062
F 47.264870 43.853676 36.591662
F 49.473370 42.482976 42.971462
F 56.021570 46.619376 42.953862
F 47.060270 43.723876 39.274162
F 56.173670 38.795676 42.766762
F 51.762370 51.740776 39.120062
F 49.556970 47.897776 39.144062
F 49.411370 40.047476 39.133362
F 60.608870 38.558776 39.953662
F 56.210670 51.350976 24.609362
F 49.544470 50.367176 40.118162
F 49.345970 42.504776 40.215562
F 49.446670 47.914176 36.527562
F 49.448070 40.015076 36.458562
F 51.555870 38.770076 39.968462
F 51.819670 46.504576 40.186462
F 58.530970 34.786276 25.700362
F 51.413670 36.051776 36.419962
F 51.477770 44.013376 36.662962
F 49.537370 50.453976 42.891562
F 51.370770 36.182876 39.095362
F 51.618270 43.815476 39.405762
F 60.722070 36.059076 29.296662
F 60.765470 51.498676 36.668462
F 53.944370 47.587976 24.543462
F 53.691870 39.894776 24.652462
F 62.730070 47.833876 24.654562
F 62.832470 40.159176 24.574062
F 53.782170 50.109676 28.258362
F 54.049570 42.632976 28.308862
F 62.821470 50.356076 28.451562
F 62.847470 42.468676 28.222262
F 53.727770 50.072676 25.499862
F 53.868270 42.552176 25.560762
F 62.920770 50.253676 25.742962
F 62.727870 42.578076 25.540662
F 47.126570 36.153676 39.231662
F 62.620970 34.940876 42.732662
F 58.223070 40.028476 21.861162
F 47.050970 38.606076 42.733262
F 56.224070 38.716876 25.359862
F 56.152070 46.523776 25.643262
F 60.674470 44.055176 38.978862
F 56.249270 35.922976 31.757062
F 47.186270 51.531276 24.590762
F 62.921770 50.190476 42.930062
F 56.248470 36.236276 24.697762
F 56.002970 43.958576 24.810562
F 55.987070 38.619076 28.266862
F 56.161270 46.363376 28.442962
F 58.402070 47.829076 24.578262
F 58.408870 40.019776 24.581262
F 58.261570 50.491376 28.612962
F 58.391170 42.549376 28.296662
F 58.406970 50.164876 25.932662
F 58.244670 42.535076 25.561462
F 47.272670 46.302576 42.836362
F 60.406170 36.114876 39.117262
F 60.671370 38.752876 25.584362
F 60.558470 46.531876 25.716562
F 60.540170 51.631176 29.243662
F 58.415470 39.846676 36.460762
F 60.628670 43.962076 36.318262
F 47.208970 51.636176 31.943962
F 60.712070 36.000376 24.757662
F 60.458070 43.886976 24.809262
F 60.504470 38.642176 28.270162
F 60.401470 46.279176 28.350862
F 53.976970 47.855476 32.284562
F 53.886670 40.093876 32.039162
F 62.755670 47.813676 31.819262
F 62.952170 39.912876 31.962162
F 53.957270 50.354876 35.552462
F 53.661770 42.524876 35.822462
F 62.918270 50.404576 35.498662
F 62.849170 42.575876 35.755462
F 53.825770 50.509776 32.786962
F 53.842070 42.584376 33.000662
F 62.935070 50.266276 32.718462
F 62.795270 42.432676 32.843462
F 53.963770 47.699376 29.479762
F 53.873170 39.973776 29.224962
F 62.565570 47.622576 28.992162
F 62.619570 40.067876 29.224462
F 56.035670 38.562176 32.769962
F 56.131970 46.370076 32.955562
F 56.165070 51.520076 31.874362
F 56.318770 36.123976 29.052962
F 56.301770 43.882076 29.276262
F 56.171970 51.616076 36.440762
F 53.992170 34.785776 32.918662
F 56.115870 43.852776 31.972262
F 56.096370 38.660776 35.634562
F 56.033170 46.511176 35.725062
F 58.408770 47.755576 31.933962
F 58.267570 39.897476 31.976762
F 58.451670 50.362776 35.613862
F 58.320970 42.547576 35.592562
F 58.336770 50.305076 32.816562
F 58.431570 42.392576 32.916762
F 58.309870 47.891376 29.263962
F 58.202970 40.051876 29.187562
F 60.587870 38.727676 32.883262
F 60.595770 46.382376 32.791962
F 58.459870 42.624976 40.032562
F 58.561770 40.028576 39.135862
F 60.654470 43.660276 29.166362
F 53.827770 50.408176 42.731662
F 60.532270 36.011976 31.911262
F 60.654570 43.730476 31.956862
F 60.605570 38.572876 35.526262
F 60.482570 46.482076 35.552762
F 54.069370 47.796776 39.112562
F 53.808370 40.035676 39.090262
F 62.794970 47.730476 39.160862
F 62.788870 39.893476 39.171662
F 60.622870 51.472576 31.875762
F 60.707570 51.442476 39.398262
F 58.377070 50.253276 40.192262
F 44.973070 50.424576 42.838762
F 53.964370 50.349276 40.024062
F 53.720270 42.572676 40.264562
F 63.107170 50.352176 40.108762
F 62.726670 42.636376 39.981962
F 53.815970 47.809576 36.418662
F 53.699570 39.881376 36.478162
F 62.811870 47.851176 36.416862
F 62.865470 40.032676 36.452162
F 56.126470 38.945276 40.145662
F 56.135070 46.496076 40.141362
F 44.802770 35.054376 40.013962
F 56.020770 36.150776 36.576462
F 55.956270 43.960376 36.585562
F 60.480470 36.063076 36.462362
F 55.938270 36.327076 39.363162
F 56.163170 43.931176 39.296462
F 51.542770 46.487076 42.851362
F 58.357670 47.722276 36.586462
F 58.471270 47.735676 39.294562
F 51.883170 51.785776 36.448262
F 47.170970 51.749576 36.356262
F 60.550070 51.348276 24.847362
F 47.313970 51.685476 39.171362
F 51.640070 35.973376 21.872262
F 56.047370 36.102176 22.016562
F 53.748670 39.908976 21.979162
F 58.326670 47.657376 21.878762
F 45.153270 47.660076 21.967862
F 47.214970 51.339076 21.702062
F 44.910370 34.800176 42.767962
F 47.143670 36.091676 22.007962
F 49.469970 47.861976 21.947062
F 56.091970 43.814476 21.786362
F 62.775570 47.810676 21.923962
F 51.854670 51.465476 21.884862
F 45.171670 39.877076 21.971962
F 60.539070 43.812376 22.000062
F 49.445270 34.784776 40.014262
F 58.382570 39.992976 43.607462
F 54.046870 34.674376 28.206262
F 49.447570 34.944176 25.600662
F 60.477270 51.456776 43.620662
F 62.956370 34.778676 28.325362
F 53.761270 34.818076 42.713562
F 58.217170 34.790276 40.007062
F 51.621570 36.127376 43.574062
F 47.437770 51.717776 43.766062
F 58.337670 47.772676 43.650762
F 62.991270 47.576876 43.795962
F 53.745770 40.155076 43.883862
F 55.837370 51.780176 43.794162
F 49.365970 39.961276 21.922862
F 44.943770 55.628176 2.946222
F 44.947370 63.240176 2.855272
F 44.904370 58.216576 6.530902
F 44.898670 65.871976 6.646622
F 44.921870 58.061276 3.851972
F 44.973470 65.818876 3.889142
F 45.066270 65.718076 21.066662
F 60.581770 53.887176 20.915762
F 47.147470 54.359076 3.757392
F 47.086570 61.930576 3.794022
F 62.629470 57.970076 21.077962
F 58.277470 65.863576 21.260862
F 47.129570 59.239776 2.787402
F 47.157870 67.067576 3.028102
F 47.193770 54.249076 6.512622
F 47.045570 62.084876 6.514552
F 49.524670 55.581576 2.902242
F 49.368370 63.264776 2.926272
F 49.397070 58.021676 6.507192
F 49.597170 65.810476 6.569602
F 49.320370 58.104576 3.784932
F 49.433570 65.784376 3.890432
F 60.643570 61.912076 21.054662
F 58.502870 55.501376 17.348962
F 53.998270 55.546576 0.087478
F 56.054970 54.010476 20.928062
F 51.881370 54.293776 3.726512
F 51.509070 61.837876 3.597092
F 51.997870 69.622876 21.145362
F 62.666670 63.131276 14.647962
F 60.689170 67.220276 0.132386
F 45.106670 57.905076 20.774462
F 62.704370 55.453176 14.566862
F 60.543670 61.883576 18.406262
F 51.579870 59.300076 2.817862
F 51.559270 67.116676 2.849002
F 58.188570 63.249176 14.590462
F 60.600170 66.926276 14.630962
F 51.747370 54.064476 6.433242
F 51.331670 61.793176 6.378962
F 45.247870 55.402476 9.952202
F 44.924570 63.125076 10.136762
F 45.141570 58.002676 13.624462
F 45.066970 65.937276 13.594762
F 44.924670 58.085776 10.937162
F 44.752770 65.746276 10.941362
F 44.979570 55.502876 7.292622
F 44.796470 63.278476 7.410732
F 47.272170 54.135876 10.978562
F 47.145170 61.895576 11.043062
F 47.211970 59.383276 7.464012
F 47.194470 66.970476 7.540112
F 47.240670 59.347076 10.078262
F 46.955370 67.205376 10.049262
F 47.252070 54.075676 13.743862
F 46.962970 62.060976 13.859162
F 49.458470 55.375676 10.365762
F 49.387270 63.443076 10.246162
F 49.253170 58.086276 13.680862
F 49.180570 65.731376 13.786362
F 49.335070 58.053276 11.070562
F 49.259870 65.905276 11.091562
F 49.450870 55.429776 7.457252
F 49.304470 63.075176 7.476732
F 51.731570 54.147376 11.280662
F 51.550670 61.989776 10.851362
F 56.250270 66.958076 17.393962
F 60.761370 66.990076 17.235962
F 51.676070 59.169776 7.233132
F 51.778970 67.223576 7.451182
F 60.448070 59.243776 17.427162
F 58.408070 55.461276 14.516662
F 51.614370 59.176276 9.959842
F 51.758970 67.170276 10.180062
F 51.593370 54.116776 13.889262
F 51.434570 61.914976 13.628462
F 45.120870 55.371176 17.232762
F 44.812870 63.289876 17.377362
F 53.964670 57.953276 20.976462
F 56.153670 59.283976 17.236962
F 45.208670 57.971076 18.078362
F 44.994370 65.799876 18.383462
F 45.028370 55.483076 14.579962
F 44.808570 63.436076 14.613862
F 47.239870 53.988076 18.204562
F 47.147770 62.065576 18.277362
F 47.295770 59.497376 14.649862
F 47.179570 67.172876 14.638062
F 47.220170 59.586476 17.466962
F 47.230570 67.049276 17.493662
F 51.584370 62.040376 21.201762
F 60.348370 54.029276 18.199962
F 49.520270 55.664676 17.403362
F 49.559670 63.130876 17.412762
F 58.451070 65.716776 18.560062
F 56.064170 66.973376 14.655462
F 49.428470 58.227076 18.450662
F 49.319870 65.668976 18.355962
F 49.521970 55.549576 14.684662
F 49.242270 63.160776 14.804162
F 51.659870 54.175876 18.436562
F 51.764070 61.947276 18.512762
F 51.494370 59.387976 14.610162
F 51.424370 66.967776 14.741762
F 51.662670 59.478076 17.355162
F 51.772270 66.935476 17.400362
F 58.368570 63.340176 17.328062
F 47.219870 53.957976 20.900062
F 53.954070 55.460876 2.761282
F 53.854970 63.076476 2.905502
F 62.777170 55.406576 2.824982
F 62.760470 63.047476 2.690152
F 53.847170 58.179076 6.302752
F 53.770370 65.782776 6.297432
F 62.886270 58.145976 6.408532
F 62.610470 65.805576 6.414422
F 53.908670 58.104076 3.538892
F 53.773970 65.816176 3.523392
F 62.994570 57.883376 3.670132
F 62.890770 65.567476 3.698562
F 58.369670 57.959976 21.056462
F 42.443670 67.112876 10.077562
F 49.457970 65.747676 20.988562
F 56.029170 61.844576 21.071962
F 56.249770 54.221576 3.704382
F 56.073270 61.714976 3.715762
F 56.090870 54.361976 18.170162
F 62.732770 65.947676 21.127262
F 56.140470 59.248376 2.667932
F 56.274670 67.035176 2.841952
F 56.029370 54.228876 6.417212
F 56.071170 61.907176 6.389682
F 58.621770 55.483676 2.600252
F 58.310670 63.236976 2.847832
F 58.439270 57.917676 6.334122
F 58.240170 65.771876 6.308422
F 58.372670 58.028976 3.555082
F 58.493170 65.783976 3.719622
F 58.295470 58.043076 18.319062
F 56.144570 61.963876 18.373862
F 60.564270 54.105376 3.750762
F 60.497170 61.812876 3.646022
F 47.043770 61.743976 21.011962
F 49.435370 58.021276 21.159362
F 60.652070 59.197076 2.974032
F 60.637970 67.043776 2.901822
F 60.437170 54.142776 6.474742
F 60.623270 62.255376 6.380322
F 53.822470 55.565176 10.041462
F 53.921370 63.223976 10.009562
F 62.819270 55.453176 9.886972
F 62.848070 63.300076 10.277862
F 53.854870 58.055076 13.712462
F 53.747070 65.805176 13.713862
F 62.483670 58.008676 13.694662
F 62.908270 65.656176 13.685462
F 53.992870 58.095376 10.984662
F 53.974870 65.831076 10.960962
F 62.781770 58.132376 11.007862
F 62.837170 65.934576 10.875162
F 53.892670 55.575576 7.243732
F 53.755370 63.098076 7.199062
F 62.831570 55.491176 7.114212
F 62.842770 63.309876 7.418482
F 56.137970 54.193276 10.975262
F 56.000470 61.899776 10.968662
F 56.136370 59.297676 7.187162
F 55.973570 67.030076 7.197462
F 56.243370 59.335276 9.895372
F 56.100970 67.078776 9.973312
F 56.112070 54.244876 13.683062
F 55.938070 62.010276 13.572862
F 58.369170 55.538576 10.202362
F 58.269470 63.286276 9.990352
F 58.307470 58.031776 13.606062
F 58.207070 65.707676 13.557262
F 58.431670 58.167576 10.801062
F 58.332170 65.827576 10.930862
F 58.187070 55.372776 7.415702
F 58.338570 63.445176 7.379632
F 60.623070 54.071076 10.880362
F 60.450170 62.056876 10.969662
F 60.547170 59.524076 7.283702
F 60.423570 67.089976 7.365622
F 60.708070 59.589876 9.985202
F 60.590870 67.186676 9.997412
F 60.509470 53.995976 13.550662
F 60.357570 62.041576 13.632462
F 53.814470 55.655676 17.265162
F 53.937370 63.171476 17.319262
F 62.720070 55.258576 17.344562
F 62.686270 63.189076 17.427362
F 51.843870 54.069276 21.081162
F 53.874470 65.656376 20.884862
F 56.170470 59.435176 14.604562
F 60.447170 59.440476 14.584062
F 54.026770 58.131176 18.302862
F 53.968870 65.636276 18.273062
F 62.544970 57.829976 18.389562
F 62.913870 65.689976 18.374062
F 53.809570 55.514376 14.623662
F 53.711170 63.200776 14.545962
F 62.808070 55.393676 0.132816
F 47.100370 69.765176 3.971782
F 47.210370 69.789276 13.944662
F 47.264170 69.852376 18.316262
F 56.043670 59.247376 0.013745
F 56.216870 69.524676 3.750642
F 47.033670 59.376576 0.105443
F 51.588570 67.040476 0.239622
F 51.658070 69.527176 14.041462
F 60.480570 69.576576 18.214762
F 56.076370 69.530076 13.868362
F 60.616270 69.620476 21.009962
F 45.064970 55.311076 0.174547
F 56.202970 66.947376 0.062632
F 47.063970 66.995776 0.413014
F 49.498770 55.795276 0.150558
F 62.731570 63.428376 21.955062
F 53.956770 63.290676 22.050262
F 58.315970 55.252776 21.694962
F 45.070470 55.332076 24.722662
F 45.021270 63.126976 24.739962
F 45.043670 57.933276 28.306362
F 45.032970 65.671176 28.444162
F 44.827970 57.975376 25.498162
F 45.039870 65.731676 25.697762
F 58.187070 58.012976 42.714562
F 55.971370 69.940676 32.858162
F 47.300970 54.061476 25.506062
F 47.261470 61.770976 25.651562
F 51.896270 59.322976 22.111662
F 53.699070 58.020576 42.872762
F 47.262270 59.170276 24.776462
F 47.187870 67.116476 24.681162
F 47.362170 53.977776 28.231362
F 47.400570 61.901976 28.364762
F 49.488170 55.299376 24.518662
F 49.471270 63.266276 24.696062
F 49.405470 58.098476 28.484562
F 49.418070 65.825676 28.638162
F 49.424770 57.744776 25.732962
F 49.309370 65.738676 25.694462
F 49.411970 58.330776 42.967362
F 47.376870 54.250076 42.960962
F 51.599570 54.048376 25.632062
F 51.595570 61.814876 25.697262
F 44.837570 65.806676 43.106662
F 58.479870 65.824776 42.797162
F 51.571570 59.277576 24.788162
F 51.712370 66.964776 24.669162
F 51.635670 54.169976 28.268662
F 51.670470 61.789176 28.513062
F 45.239470 55.385676 31.890562
F 45.082370 63.196576 32.079862
F 44.906170 58.056076 35.607962
F 44.939970 65.631776 35.688062
F 44.926770 58.058176 32.845562
F 44.954070 65.642176 32.900662
F 44.991170 55.283976 29.216762
F 45.030870 63.044076 29.213662
F 47.390070 54.170776 32.925162
F 47.319970 61.920976 33.136062
F 47.153970 59.320076 29.256862
F 47.107270 67.181676 29.346962
F 47.235170 59.433776 32.012762
F 47.133170 67.218976 32.069862
F 47.103070 54.344676 35.710262
F 47.169470 61.741376 35.756862
F 49.575470 55.361876 31.937062
F 49.381270 63.164776 32.043062
F 49.383470 57.926676 35.787062
F 49.441970 65.602376 35.703962
F 49.363170 57.909476 33.015162
F 49.248570 65.690776 32.867662
F 49.425370 55.484676 29.219462
F 49.449370 63.206776 29.288162
F 51.617270 54.003876 32.845162
F 51.607170 61.724576 32.828262
F 51.613870 59.267776 29.310662
F 51.714870 67.047476 29.312962
F 51.478270 59.101176 32.107462
F 51.785870 67.043376 31.969962
F 51.637470 54.218676 35.481562
F 51.643670 61.734276 35.575062
F 44.877670 55.202076 39.266962
F 44.814970 63.179076 39.424662
F 58.367770 63.173776 39.107562
F 60.685970 69.637276 35.609962
F 44.759770 57.879776 40.051562
F 44.989070 65.751776 40.301462
F 44.760270 55.609076 36.503162
F 44.925570 63.151976 36.705362
F 47.128370 54.269276 40.232662
F 47.025370 61.956876 40.186262
F 47.136370 59.257776 36.648062
F 47.045870 67.170676 36.489862
F 47.071670 59.236276 39.314662
F 47.252070 66.932576 39.297662
F 56.195670 54.298776 42.832062
F 58.491970 55.422976 36.236162
F 49.549670 55.514576 39.389362
F 49.317270 62.993576 39.280662
F 58.259970 63.255776 36.350962
F 51.779370 54.393076 42.930562
F 49.390870 58.108276 40.183562
F 49.370870 65.593876 40.273362
F 49.506770 55.362976 36.678762
F 49.438270 63.076476 36.573362
F 51.849970 54.249476 40.148962
F 51.771970 61.850076 40.077062
F 51.560270 59.127376 36.569362
F 51.584770 67.044076 36.648862
F 51.577070 59.244576 39.243362
F 51.600670 66.701276 39.508162
F 47.068070 61.883876 42.930062
F 58.507770 55.502976 38.943262
F 53.795670 55.343676 24.743362
F 53.755370 63.066376 24.678162
F 62.592270 55.408676 24.739862
F 62.897770 63.314276 24.730262
F 53.848670 58.030076 28.455562
F 53.739070 65.545476 28.335562
F 62.645770 58.074076 28.232462
F 63.069270 65.818176 28.454262
F 53.779770 57.871376 25.632562
F 53.859770 65.674076 25.623062
F 62.775370 57.947276 25.525262
F 62.853470 65.988976 25.677162
F 51.683770 62.057876 42.826662
F 56.183170 61.899276 42.811362
F 53.767170 65.833776 42.994962
F 60.480170 59.342276 38.977562
F 56.021770 53.887876 25.424662
F 56.020370 61.843476 25.407062
F 58.308570 57.966976 39.928962
F 60.555470 67.227476 36.523262
F 55.970670 59.226876 24.546062
F 56.094970 67.010976 24.866662
F 55.966970 54.086676 28.167162
F 56.078770 61.938476 28.365662
F 58.238370 55.152076 24.548962
F 58.462170 63.032676 24.857862
F 58.199470 58.091076 28.045862
F 58.525170 65.654476 28.273262
F 58.330170 57.780176 25.426062
F 58.377870 65.726276 25.670662
F 58.423970 65.780876 40.116662
F 62.939270 65.797376 43.062762
F 60.517570 54.086476 25.665062
F 60.758570 61.661376 25.548762
F 60.570770 54.215776 40.081762
F 49.251370 65.836276 43.066362
F 60.484170 59.142676 24.620862
F 60.555070 67.046276 24.689362
F 60.656970 54.315076 28.488162
F 60.488970 61.903176 28.283362
F 53.867170 55.318976 32.067762
F 53.861570 63.176476 31.830562
F 62.777770 55.565576 32.026262
F 62.793970 63.246576 31.988462
F 53.947070 58.055476 35.794562
F 53.752470 65.782476 35.542262
F 63.008470 57.994276 35.506262
F 62.874370 65.559776 35.677962
F 53.819170 57.882976 33.085362
F 53.856070 65.699376 32.796862
F 62.804070 58.216576 32.825762
F 62.869170 65.759176 32.967362
F 53.812670 55.296976 29.311762
F 53.860270 63.091376 29.189262
F 62.798470 55.651376 29.141162
F 62.751470 63.236776 29.165262
F 56.083470 54.155076 32.841562
F 56.068770 61.801576 32.993962
F 56.028970 59.323576 29.300662
F 56.117970 66.849976 29.266262
F 55.884870 59.224776 32.003662
F 56.062270 67.448576 31.949962
F 56.313570 54.209776 35.460762
F 56.019370 61.915476 35.578062
F 58.318470 55.467176 31.907162
F 58.187870 63.372176 32.022662
F 58.474370 58.117976 35.347062
F 58.391570 65.867876 35.716962
F 58.292670 58.065476 32.605662
F 58.286570 66.129076 32.945962
F 58.041270 55.497776 29.270262
F 58.305870 63.179776 29.387262
F 60.601170 54.148176 32.905262
F 60.497970 62.157576 32.841462
F 60.540770 59.399376 29.189962
F 60.722970 67.042676 29.208662
F 60.439770 59.397676 31.972362
F 60.656970 67.089276 32.022162
F 60.719470 54.098476 35.702362
F 60.400070 62.009376 35.534162
F 54.023770 55.518476 39.208362
F 54.060170 63.155276 39.170262
F 62.804270 55.359876 39.143962
F 62.860570 62.874176 39.238562
F 60.744170 59.414676 36.374762
F 60.746870 67.064576 39.384462
F 45.007970 57.687576 42.782162
F 60.361970 61.813076 40.177962
F 53.744470 58.069876 40.326762
F 53.916670 65.734376 40.337262
F 62.643870 58.047476 40.101562
F 62.950570 65.486676 40.281262
F 54.131670 55.450476 36.366662
F 53.891370 63.234476 36.386562
F 62.940970 55.398976 36.419662
F 62.571470 63.122176 36.540762
F 56.264970 54.283976 39.985962
F 56.292370 61.928676 40.103662
F 56.308370 59.326276 36.542962
F 55.969370 67.033776 36.465762
F 56.049670 59.240076 39.387462
F 56.143670 66.973976 39.196262
F 60.554570 61.709576 42.878862
F 62.765270 57.963676 42.908162
F 51.704370 67.035076 21.879562
F 47.261870 69.650076 35.531662
F 60.605170 54.052976 42.867362
F 47.067570 59.219376 22.009862
F 49.407270 55.314676 21.771762
F 56.157470 69.433076 42.711762
F 62.577170 55.298476 22.003662
F 56.277870 69.434176 28.299762
F 56.164570 59.283576 21.882562
F 58.332170 63.219776 22.127362
F 45.060370 55.245276 21.854962
F 44.958470 63.198076 21.975862
F 47.246970 69.811576 32.847162
F 60.528870 59.341176 21.941562
F 53.942070 55.377076 21.967962
F 55.936770 66.997576 22.073262
F 60.475170 67.165276 22.082662
F 44.880670 63.133476 43.892462
F 47.089770 69.440476 42.912962
F 60.581870 69.568376 32.827862
F 47.420370 69.729376 28.232162
F 49.216970 63.182776 21.938562
F 56.250570 69.553176 25.690162
F 51.696070 69.561576 25.691962
F 60.552470 69.646576 28.486162
F 51.706070 69.618576 42.919462
F 51.771870 69.453076 40.194062
F 51.776970 69.495976 28.397862
F 51.689970 69.646176 32.792162
F 62.810570 63.019076 43.684562
F 58.362170 63.180576 43.642462
F 53.927670 63.283676 43.777662
F 58.489370 55.537876 43.592562
F 47.135670 67.027876 21.895262
F 60.447470 59.153976 43.716862
F 51.641570 59.558476 43.916262
F 49.449770 63.227776 43.843762
F 80.710770 1.436266 2.846412
F 80.558570 8.990846 2.906702
F 85.096070 4.168196 18.559962
F 71.616670 1.305546 3.103142
F 71.792470 9.255706 2.773962
F 67.269870 16.954176 17.445862
F 80.629370 3.949306 6.610802
F 80.616970 11.733276 6.529472
F 71.655770 3.981806 6.383982
F 71.737370 11.671676 6.512142
F 80.727670 3.990376 3.675792
F 80.452970 11.649676 3.713662
F 71.522070 3.936466 3.656762
F 71.667370 11.816476 3.722512
F 85.115170 1.548506 14.836362
F 65.115170 5.115206 9.956672
F 64.883370 15.620476 13.730962
F 64.922270 12.877776 3.018952
F 76.095470 9.089776 0.321961
F 85.078070 11.695776 13.728562
F 82.969470 7.832966 3.802192
F 82.763970 15.348676 3.841332
F 85.052770 3.929786 6.414312
F 85.252770 9.206066 17.438562
F 64.987970 15.494176 4.024402
F 85.032070 11.657076 3.795052
F 73.838270 7.836306 3.641482
F 73.687170 15.597876 3.829242
F 64.823570 13.027376 14.628162
F 67.233270 1.365566 2.841432
F 64.989570 7.627496 10.954062
F 64.987670 15.639576 11.099962
F 65.111770 5.283126 14.766162
F 84.941570 9.143286 10.081662
F 64.985570 5.256996 2.736282
F 82.985370 5.281526 2.917002
F 82.734170 12.722976 2.860972
F 65.178270 15.602976 21.044662
F 85.117870 16.926076 14.607162
F 73.779670 5.367586 2.830622
F 73.919770 13.107576 2.977212
F 82.806970 7.835936 6.417062
F 82.809170 15.524476 6.534092
F 65.103970 7.871426 6.368932
F 69.545370 7.698776 20.884962
F 71.713670 1.510106 17.643462
F 78.511870 12.731776 17.643362
F 73.755270 7.818356 6.341802
F 74.018170 15.527176 6.534372
F 78.457370 5.477216 17.688362
F 64.964270 15.444476 6.713532
F 65.008570 7.833176 18.200262
F 85.165170 8.987446 2.793482
F 67.297470 1.386826 0.121186
F 67.431370 9.093836 2.957542
F 85.095570 9.196486 14.758462
F 76.187070 1.536836 2.933912
F 76.063570 9.088786 2.942242
F 85.011670 11.883076 18.297362
F 64.788670 13.012276 17.427362
F 85.299470 3.807796 3.655272
F 67.422970 3.917166 6.519542
F 67.434970 11.821576 6.557012
F 76.158670 3.970526 6.462602
F 76.057170 11.642376 6.601312
F 82.766070 15.443176 21.017762
F 84.858770 16.675976 2.889282
F 67.148170 3.898516 3.782692
F 67.294370 11.696176 3.715842
F 75.978870 4.083226 3.848422
F 76.107270 11.621676 3.880882
F 85.109170 1.439536 10.125662
F 67.202770 8.995796 0.227857
F 65.072670 12.907276 7.522922
F 85.146770 3.951166 21.213062
F 80.505770 16.931276 14.335662
F 80.702570 16.898876 10.275962
F 71.813070 4.061766 21.020362
F 76.081070 1.268816 7.384462
F 85.045870 1.563546 17.573862
F 69.699270 7.795126 3.821552
F 69.366770 15.619076 3.967692
F 69.524270 12.851976 17.438862
F 78.289770 7.845146 3.812092
F 78.289270 15.534976 3.914312
F 69.316170 5.290326 17.220262
F 80.601570 16.697576 2.982302
F 64.903870 12.993776 10.205862
F 85.124770 11.730676 21.213162
F 78.571670 0.191089 21.131862
F 69.320470 5.391046 2.808702
F 69.501470 13.069776 2.916672
F 78.419070 5.144256 2.904382
F 78.152770 12.989576 2.920142
F 69.423770 7.663786 6.560012
F 69.525070 15.519376 6.651622
F 78.255870 13.039976 15.001962
F 78.225470 7.761626 6.631292
F 78.245570 15.664576 6.563372
F 78.437870 5.263876 14.930962
F 80.714670 1.452046 10.333362
F 80.703670 9.157756 10.173662
F 69.400770 0.129470 20.965262
F 71.900770 1.332816 10.228962
F 71.619070 9.050996 9.987312
F 65.050670 5.286756 7.280042
F 80.648970 4.220186 13.799962
F 80.432270 11.767376 13.856562
F 71.790270 3.985946 13.785562
F 71.784970 11.631876 13.732562
F 80.445470 3.933036 11.177062
F 80.651370 11.728276 11.104762
F 71.914970 3.921706 11.200862
F 71.695670 11.538776 11.070162
F 80.651370 1.399746 7.663892
F 80.611170 9.147626 7.178972
F 80.582270 16.844276 7.493672
F 71.722170 1.430116 7.482572
F 71.610670 9.150956 7.320872
F 71.749070 11.496676 20.962262
F 82.836070 7.822276 11.028262
F 82.908070 15.505676 11.052762
F 69.495470 12.843776 14.640362
F 85.357470 1.314516 2.732482
F 76.029070 9.155856 17.455762
F 69.660170 5.302706 14.508962
F 73.897470 7.868436 11.269462
F 73.920970 15.542376 11.071662
F 78.345570 15.543676 18.150062
F 82.862870 5.201506 7.533482
F 82.755070 12.913476 7.470252
F 67.164470 16.966276 10.123562
F 65.042470 7.922536 20.834062
F 73.945870 5.185336 7.499842
F 73.677770 12.915276 7.491612
F 82.632670 5.189416 10.244762
F 82.927870 13.029976 10.174962
F 69.378670 15.405376 21.088762
F 76.424170 1.589776 17.858862
F 73.951570 5.328446 10.166762
F 73.982170 12.951476 10.211062
F 82.771470 8.010336 13.838662
F 82.897270 15.573776 13.833762
F 78.341670 8.050596 18.493262
F 67.213570 11.601576 18.242162
F 85.222970 1.452796 7.401982
F 69.265270 15.517876 18.291862
F 74.062270 7.881866 14.058162
F 73.979270 15.586876 13.850962
F 69.521170 7.944366 18.126662
F 85.194270 1.526996 0.065877
F 80.731470 4.262956 21.054962
F 64.989270 12.884776 0.247224
F 67.405170 1.265316 9.994822
F 67.185770 9.005286 10.039962
F 78.434970 7.885976 21.230762
F 76.318270 1.306646 10.201562
F 76.191870 8.921136 10.100862
F 73.958870 7.817716 21.027462
F 76.008570 4.098246 21.422262
F 84.885770 16.962276 17.319662
F 67.280470 3.824326 13.704162
F 67.272870 11.589376 13.685162
F 76.096670 3.888756 13.991062
F 76.214070 11.768276 13.743762
F 71.662570 16.681176 17.399462
F 84.992070 9.177636 7.318302
F 67.403070 3.768456 10.998862
F 67.157470 11.561276 10.854762
F 76.166270 3.954936 11.120462
F 76.295070 11.677576 11.101762
F 85.149970 16.902376 10.185662
F 71.718470 16.864376 7.327562
F 85.105070 11.633776 10.940962
F 71.687570 16.827876 14.728762
F 67.177870 9.210226 7.391262
F 67.272870 3.886246 20.903062
F 67.397970 11.464076 21.040762
F 75.945770 8.942346 7.353532
F 82.996470 7.783966 20.993662
F 69.422070 7.789636 10.974862
F 69.374270 15.556076 11.121462
F 75.871470 16.830076 17.351262
F 78.542370 7.831436 11.154462
F 78.418470 15.440176 11.145662
F 76.295570 9.225186 14.820962
F 69.663670 5.164486 7.504582
F 69.520570 13.015876 7.697542
F 78.363270 5.270916 7.543162
F 78.198570 13.125976 7.410302
F 69.634170 5.107146 10.157962
F 69.450070 13.003176 10.444362
F 78.298470 5.256146 10.247662
F 78.393870 12.980276 10.113662
F 69.438970 7.770786 13.691462
F 69.419970 15.593676 13.819762
F 76.140770 1.349226 15.088062
F 78.487970 7.888826 13.952562
F 78.328370 15.451876 13.792162
F 64.938370 5.206396 17.529962
F 80.645770 1.555006 17.623062
F 80.656470 9.033906 17.510962
F 67.211270 9.079586 17.255362
F 82.814470 12.928976 0.280409
F 71.714770 9.241546 17.327662
F 85.074770 16.842976 7.479542
F 74.009870 15.379476 21.192262
F 65.033070 7.712866 13.687962
F 67.373870 1.404026 17.313362
F 76.175170 16.885576 10.354062
F 80.693770 4.164806 18.394462
F 80.759770 11.546276 18.427062
F 71.503470 4.166616 18.355062
F 71.882270 11.702576 18.288462
F 80.590170 1.562726 14.896262
F 80.624870 9.180966 14.877962
F 67.189470 16.820776 7.367992
F 71.723770 1.475836 14.927262
F 71.647170 8.908106 14.488662
F 80.362170 17.074076 17.098162
F 83.086770 7.940106 18.317062
F 82.626870 15.840776 18.269862
F 67.158070 8.988636 14.612162
F 85.063970 3.998316 13.856162
F 76.042770 16.972176 7.631722
F 67.215970 1.349286 14.566662
F 73.947670 7.730276 18.301062
F 73.878870 15.483276 18.467062
F 78.370870 15.098276 20.952762
F 83.014670 5.509676 14.734362
F 82.753870 12.985076 14.538062
F 80.512770 11.286576 21.088162
F 67.366670 1.383316 7.179092
F 73.956170 5.258126 14.896962
F 73.900270 13.087076 14.491262
F 82.929970 5.424236 17.401362
F 82.735870 13.176076 17.392262
F 67.130470 16.996876 3.179402
F 76.244570 16.861976 14.715262
F 74.014470 5.202206 17.644362
F 74.056970 13.111076 17.415062
F 67.177770 3.960096 18.203662
F 76.168570 11.417876 21.129562
F 84.840870 3.897776 11.120362
F 71.653170 16.827876 10.117162
F 76.081070 16.815276 3.032132
F 84.863270 11.689076 6.538482
F 65.162270 7.776896 3.589142
F 76.373170 4.295976 18.666162
F 76.141670 11.688476 18.358962
F 71.528370 16.831176 2.995532
F 65.018870 15.615776 18.225662
F 67.172570 16.829376 14.838462
F 67.362570 16.746476 0.327115
F 71.861370 16.838276 0.305517
F 73.819970 12.999576 0.228949
F 69.450570 5.477006 0.018228
F 78.536470 0.171801 6.540602
F 76.119870 1.372416 0.278176
F 71.786770 1.591746 0.320340
F 82.886970 5.180736 0.075855
F 74.131670 5.304016 0.176434
F 69.391370 12.893276 0.085164
F 69.507770 0.023160 3.782752
F 76.237170 16.875076 0.407311
F 85.081570 9.115276 0.151028
F 78.210070 13.128476 0.191233
F 80.551670 16.686476 0.338547
F 65.014870 5.410686 -0.008565
F 74.002070 0.289706 18.548762
F 71.731270 9.110616 0.012467
F 69.539670 0.055043 13.808362
F 74.091570 0.282140 11.393662
F 78.474870 0.152276 18.511562
F 82.857970 0.357216 13.895262
F 82.804270 0.169807 6.438392
F 73.743670 0.173804 6.552622
F 64.972870 0.061612 13.879962
F 69.583470 0.021885 6.464112
F 73.978670 0.140205 14.190862
F 83.039270 0.093782 3.586392
F 65.017670 -0.028005 18.171362
F 82.890470 0.372337 11.177662
F 65.006970 0.111206 3.707892
F 65.126970 0.261627 11.133162
F 65.118770 0.052233 6.539932
F 73.913670 0.230352 21.202162
F 69.717670 0.024256 11.136962
F 78.565770 0.359964 3.780592
F 74.008770 0.270955 3.897402
F 85.139470 1.330486 22.042262
F 65.131470 12.875876 21.872362
F 78.423670 5.381566 22.120562
F 82.987270 5.303576 22.019662
F 80.615870 1.483576 24.806462
F 80.694470 9.092066 24.827962
F 85.230670 11.711976 25.531062
F 71.700870 1.496046 24.805562
F 71.816470 8.895186 24.815862
F 85.105470 11.605376 40.337962
F 80.674270 3.940246 28.331562
F 80.502870 11.656876 28.337762
F 71.994270 4.023746 28.596862
F 71.685770 11.721276 28.236662
F 80.736470 4.075486 25.633162
F 80.728370 11.585876 25.734562
F 71.858970 3.998336 25.862062
F 71.549970 11.546276 25.474762
F 65.112470 5.183636 32.228562
F 85.163870 1.282066 36.633262
F 74.026770 7.802866 42.974662
F 84.984170 4.091306 32.948762
F 85.192970 4.105556 40.199662
F 85.171570 16.599276 21.929262
F 82.880070 7.921466 25.638562
F 82.752970 15.601176 25.568862
F 71.768470 4.140756 42.992862
F 73.846070 5.443726 22.142562
F 64.987570 15.487876 43.166862
F 67.218270 16.548376 24.722362
F 74.160970 7.698266 25.799562
F 73.902470 15.569276 25.635762
F 71.556970 1.437266 22.028162
F 84.986370 9.192036 32.033062
F 82.660870 15.401176 42.909962
F 80.616870 4.041626 43.011162
F 71.686870 11.689276 42.987662
F 85.223570 4.056016 25.803462
F 85.111270 9.151856 24.657162
F 83.043970 5.338206 24.793162
F 82.769670 12.965776 24.908862
F 65.034570 5.199776 39.320362
F 65.116870 7.816486 32.976262
F 73.993770 5.295496 24.933662
F 73.888670 12.829476 24.938062
F 82.888870 7.952186 28.336262
F 82.969470 15.489476 28.235762
F 65.079370 12.859576 24.598762
F 74.008770 15.725976 43.130862
F 85.117270 11.694776 32.887062
F 78.404270 13.049776 39.150562
F 74.051070 7.949226 28.619862
F 73.923270 15.490976 28.434062
F 78.427570 5.274266 39.198362
F 65.201970 5.284026 24.549462
F 85.003170 1.422966 29.287662
F 65.195170 13.055076 39.401262
F 67.265670 1.404966 24.655562
F 67.422570 9.097516 24.728262
F 64.967470 5.248716 36.517162
F 76.196170 1.391846 24.774562
F 76.279970 9.018616 24.963362
F 67.126570 11.608376 42.979962
F 65.197170 7.824946 35.741462
F 67.224570 1.307196 21.959962
F 67.358470 3.947706 28.484862
F 67.298270 11.654776 28.215662
F 76.337670 3.962426 28.646062
F 76.099270 11.761476 28.443462
F 65.043270 12.945276 31.863862
F 85.255270 11.827176 35.656462
F 67.375270 4.155676 25.657262
F 67.178270 11.483676 25.549862
F 76.391370 3.967116 25.761362
F 76.147470 11.642676 25.724862
F 67.394270 4.016226 42.835862
F 65.065970 15.515276 40.483962
F 85.085970 1.597966 31.974962
F 65.032870 7.943186 42.777262
F 85.224770 9.098716 29.213262
F 85.058070 1.374946 24.808662
F 67.388370 11.824676 40.240262
F 65.017270 15.378376 35.637462
F 85.184570 11.612076 28.330162
F 69.597770 7.617056 25.710162
F 69.408370 15.437376 25.556962
F 69.581470 13.107976 39.385562
F 78.537570 7.824586 25.945162
F 78.199070 15.504876 25.608162
F 69.466570 5.373066 39.310262
F 85.091370 16.786776 29.117562
F 82.943070 7.771926 42.919462
F 65.110870 7.750626 25.636062
F 76.067670 16.782176 24.609362
F 69.591470 5.089416 24.584362
F 69.313370 12.815376 24.590362
F 78.459370 5.405596 24.888362
F 78.517170 12.989076 24.778862
F 69.539870 7.806486 28.352862
F 69.421970 15.524576 28.304462
F 78.591770 13.042076 36.389662
F 78.386170 7.936166 28.562362
F 78.402570 15.510576 28.349962
F 78.224870 5.385016 36.525462
F 80.775370 1.475786 31.917162
F 80.662570 9.339666 32.088262
F 71.645570 16.702276 24.591962
F 71.969870 1.440256 31.968062
F 71.712970 9.223536 31.961562
F 67.488970 1.384036 32.067562
F 80.774870 4.150056 35.635362
F 80.826270 11.687476 35.600662
F 71.594770 3.908066 35.746462
F 71.990570 11.886276 35.477962
F 80.727570 4.167206 32.883262
F 80.759770 12.031276 32.858362
F 71.817870 3.992346 32.937262
F 71.706370 11.807476 32.803962
F 80.654870 1.529516 29.183662
F 80.679970 9.181206 29.438162
F 64.985270 15.506576 25.657862
F 71.862370 1.448056 29.237462
F 71.600770 9.243666 29.327062
F 85.088370 4.076776 42.951162
F 82.859470 7.930696 33.053762
F 83.028170 15.584976 32.872562
F 69.579770 13.035576 36.569962
F 84.849570 3.929906 28.395162
F 85.200870 16.962776 31.842162
F 69.458470 5.409076 36.449162
F 74.068770 7.992706 32.905962
F 73.836670 15.548276 33.126962
F 78.362870 15.546776 40.147462
F 82.809670 5.332396 29.151962
F 82.890570 12.939276 28.965362
F 67.325170 16.805576 39.406362
F 76.211570 9.259926 39.376562
F 74.022570 5.420806 29.459962
F 73.747170 13.004676 29.310162
F 82.796170 5.517176 31.833062
F 83.137370 13.142676 31.894762
F 76.227570 3.912566 42.801362
F 76.034970 1.329286 39.226162
F 73.955870 5.328486 32.199662
F 74.008370 12.929376 31.974562
F 83.143570 7.918166 35.718662
F 82.758670 15.518876 35.636262
F 78.314970 7.836336 40.057462
F 76.189570 16.886576 31.961962
F 85.300870 8.984076 36.541962
F 69.651770 15.581576 40.276362
F 73.853170 7.736996 35.598362
F 74.060170 15.776776 35.796362
F 69.620970 8.057486 39.985262
F 67.200370 16.697976 36.795862
F 85.059470 11.629476 43.080862
F 85.027370 9.021196 39.300062
F 67.171170 16.732776 32.084162
F 67.243270 9.193606 32.029462
F 67.306270 1.462146 39.347362
F 76.160070 1.385946 32.042162
F 76.325970 9.224216 32.280262
F 64.943170 5.073556 29.344862
F 69.524670 7.983056 42.644962
F 76.183170 17.073776 39.423662
F 67.118270 3.799016 35.781562
F 67.383770 11.784376 35.682062
F 76.032570 3.957656 35.652862
F 76.308070 11.763076 35.652362
F 85.130870 16.578276 24.611562
F 78.334270 15.693876 42.934362
F 67.407070 3.902136 32.995462
F 67.146270 11.726576 32.861362
F 76.116070 3.969016 32.894262
F 76.398270 11.846276 32.997762
F 65.043070 13.053376 29.194062
F 76.129570 11.757176 42.934062
F 76.114670 3.966186 40.013362
F 67.330470 1.451226 29.430062
F 67.308170 9.006416 29.304362
F 65.180970 7.791506 28.374162
F 76.146370 1.314166 29.332462
F 76.273870 9.343796 29.555562
F 69.608670 15.616576 42.966262
F 69.457970 7.969836 32.989562
F 69.417770 15.605476 32.965262
F 85.136870 1.416136 39.244962
F 78.587770 7.904546 32.971862
F 78.480670 15.775476 32.781762
F 76.141470 9.240816 36.667862
F 69.707570 5.301996 29.256462
F 69.596170 12.964176 29.302262
F 78.510870 5.418196 29.441862
F 78.335870 12.996576 29.468162
F 69.539470 5.314546 32.131062
F 69.367870 13.060776 31.988862
F 78.320470 5.431936 32.228662
F 78.468870 13.255176 32.082362
F 69.619470 7.984746 35.714762
F 69.436670 15.527576 35.809062
F 76.237770 1.506856 36.559262
F 78.343070 7.840636 35.782762
F 78.569770 15.598676 35.532862
F 80.622270 16.775876 36.580162
F 80.743270 1.478916 39.230862
F 80.566470 9.298436 39.318462
F 64.964270 15.495576 32.909062
F 71.799070 1.434616 39.510662
F 71.895470 9.309846 39.202162
F 76.413870 16.981576 36.527962
F 76.240570 16.827676 29.327162
F 80.459370 16.828276 24.600562
F 67.279770 9.337906 39.162562
F 71.562370 16.773076 29.258762
F 80.564370 4.142146 40.112862
F 80.490870 11.872376 40.241362
F 71.626270 4.041066 40.340962
F 71.824370 11.735876 40.244062
F 80.733570 1.551996 36.371462
F 80.766770 9.126556 36.595262
F 85.047170 16.877176 39.348462
F 71.812870 1.353216 36.718162
F 71.855370 9.360536 36.553462
F 69.503270 0.153967 25.583062
F 82.714670 7.989666 40.147462
F 82.681270 15.528976 40.214962
F 67.339670 9.274016 36.488462
F 85.072670 4.022876 35.772062
F 78.589570 7.926476 42.826662
F 67.187470 1.327096 36.660162
F 73.928270 7.929256 40.187862
F 74.024870 15.804476 40.335662
F 65.105270 7.931456 40.083162
F 83.009370 5.424596 36.584462
F 83.070570 13.085276 36.594062
F 84.934370 16.794176 36.524462
F 71.724870 16.828276 36.507762
F 73.719070 5.299506 36.752862
F 74.088370 13.214276 36.623162
F 82.776470 5.403426 39.273162
F 82.970870 12.962576 39.377362
F 67.369570 4.092696 40.048762
F 80.503670 11.901876 42.975362
F 73.810470 5.311216 39.392762
F 73.917270 13.084776 39.445262
F 76.209870 11.781776 40.239562
F 71.903970 16.905576 39.180562
F 80.720770 16.765376 29.041062
F 80.564470 16.957776 39.301862
F 71.647470 16.781076 31.866462
F 67.276670 16.879776 29.416362
F 80.814670 16.818876 31.792262
F 80.550770 16.697276 21.855162
F 69.552170 12.795376 21.890462
F 78.324770 0.255156 42.746662
F 78.385470 12.679376 22.066662
F 64.947570 15.647776 28.467262
F 65.003370 12.889276 36.622962
F 73.871070 12.767076 22.023962
F 80.710770 1.796226 22.006562
F 82.743770 0.112029 25.537862
F 85.222170 9.084716 21.943762
F 71.698370 16.669676 21.981262
F 82.658270 12.804876 21.970462
F 65.167470 5.420356 21.751062
F 71.719270 8.920826 22.044462
F 76.181070 8.931556 22.142862
F 67.307970 16.973876 21.994662
F 76.217370 1.412286 22.092562
F 74.097770 0.128831 35.699262
F 73.918470 -0.008154 40.371662
F 69.466570 5.079176 21.854762
F 80.730870 8.847006 22.235362
F 67.304770 8.890576 21.989162
F 65.037070 0.069096 35.618162
F 69.621670 0.286004 42.937262
F 69.534870 0.258670 40.238462
F 69.497470 0.169957 35.779962
F 78.436770 0.079379 28.377762
F 78.481270 0.099443 32.578062
F 80.681070 1.385346 43.786062
F 78.442670 0.132916 25.709462
F 69.542570 0.253286 28.302062
F 74.123470 0.005741 33.034162
F 82.892570 0.340501 42.953662
F 82.940170 0.057016 35.811562
F 69.734370 0.185450 33.106862
F 65.149470 -0.042787 43.054762
F 78.499670 0.206813 40.021962
F 82.956070 0.045039 40.337562
F 83.008670 0.080567 33.010962
F 78.366070 5.420466 43.813462
F 80.688770 9.159736 43.702662
F 84.910970 16.813176 43.760662
F 76.154970 16.535476 21.892962
F 80.678370 24.444276 2.981632
F 80.468870 32.354376 3.188472
F 71.673070 24.639376 2.828012
F 71.601070 32.038676 2.909572
F 80.587470 27.118276 6.613302
F 64.871570 23.329076 3.753052
F 80.662670 19.424576 6.699502
F 71.868070 27.299176 6.514512
F 85.144670 24.583576 7.320902
F 71.786370 19.436476 6.573802
F 80.636870 27.164176 3.770372
F 67.216970 32.209476 14.655662
F 80.736070 19.386276 3.896472
F 71.704370 27.247876 3.759482
F 64.962970 28.312576 3.109502
F 71.637670 19.414576 3.928462
F 85.067570 27.156076 18.267862
F 64.743670 28.436776 7.306532
F 65.049370 23.261576 21.246962
F 64.987170 23.287676 6.588912
F 82.715170 31.087276 3.738012
F 82.900670 23.130476 3.632102
F 64.977770 23.213076 18.534162
F 76.213870 32.320776 0.207122
F 73.810770 30.798676 3.851302
F 73.922970 23.461676 3.683682
F 64.956570 28.553376 14.743362
F 85.191570 19.453876 10.958062
F 64.890570 20.679876 2.874162
F 85.165470 24.532476 2.843372
F 85.247870 19.411976 13.694362
F 64.904470 30.990976 3.788322
F 82.740470 28.462376 2.747502
F 82.904170 20.668876 2.554552
F 80.394970 32.335676 0.259628
F 85.129970 32.523076 17.416962
F 73.971570 28.291976 2.913912
F 73.946770 20.795076 3.063382
F 82.725370 31.015176 6.493842
F 82.916170 23.269576 6.414222
F 64.786070 28.279376 10.124862
F 76.115170 19.209176 20.870662
F 73.687870 31.086576 6.554012
F 74.014970 23.351276 6.370442
F 85.065670 27.386376 11.119962
F 84.962470 32.306676 2.980622
F 67.144770 24.392876 2.831952
F 67.069470 32.347576 3.007782
F 76.258370 24.601576 2.841602
F 75.948070 32.223076 3.029512
F 85.157270 24.623276 17.339762
F 74.090170 20.650676 0.343344
F 85.252170 19.170976 20.829562
F 66.951970 26.963276 6.385732
F 76.048270 26.883376 21.262162
F 67.434970 19.285276 6.507672
F 76.191470 27.326576 6.642902
F 75.993870 26.940276 18.378162
F 76.016770 19.354076 6.468042
F 71.566370 32.289876 0.232851
F 78.453770 20.729876 17.215262
F 64.761170 20.755876 14.707662
F 67.297670 27.091776 3.677812
F 78.479870 28.193876 17.599862
F 67.155570 19.588576 3.907662
F 76.268670 27.129376 3.884792
F 67.216770 24.578276 14.709262
F 76.147470 19.464476 3.810952
F 71.589070 19.357676 21.171962
F 64.954270 23.135576 11.198862
F 84.969770 32.087576 10.162162
F 67.251270 19.465376 20.933962
F 67.250470 32.446476 17.486062
F 80.525570 26.953776 21.123462
F 69.252170 31.115076 3.989422
F 69.519370 23.143876 3.680632
F 78.050970 30.983376 4.036222
F 78.478170 23.324576 3.993692
F 85.194570 19.364876 6.543232
F 65.271870 20.765576 7.505012
F 85.054870 19.470676 18.161362
F 85.139070 27.242176 3.617692
F 69.453370 28.607076 2.987462
F 69.429670 20.498776 2.977152
F 78.382070 28.538476 2.963972
F 78.553270 20.581976 3.066312
F 69.408670 31.213076 6.704052
F 69.555870 23.331576 6.383472
F 78.366370 30.949776 6.878232
F 78.523170 23.341176 6.714892
F 80.608570 24.702176 10.263062
F 80.446970 32.256176 10.202062
F 71.645870 24.678576 9.952252
F 71.783570 32.046076 10.264062
F 80.697770 27.291476 13.866862
F 67.206870 24.656576 17.501662
F 80.632370 19.603176 13.670462
F 71.609170 26.968776 13.778862
F 69.597170 20.675076 17.563562
F 71.836870 19.532276 13.889662
F 80.649970 27.330676 11.123462
F 69.301370 28.476376 17.404262
F 80.787570 19.595976 10.871862
F 71.545570 27.044176 10.998862
F 78.564470 20.919676 14.602762
F 71.563170 19.354876 11.011162
F 80.807670 24.590676 7.517772
F 80.684870 32.285776 7.546182
F 71.871970 24.631076 7.267132
F 71.749170 32.349676 7.616912
F 82.747970 31.190176 11.119762
F 82.896070 23.369676 11.163762
F 76.153470 31.977976 17.523762
F 85.283770 32.433076 14.698162
F 74.050770 30.682576 11.199862
F 73.650370 23.151876 10.926762
F 82.804570 28.391176 7.341822
F 83.012070 20.673976 7.356402
F 76.230170 19.445976 18.100862
F 85.133970 27.174276 13.801762
F 73.884770 28.647976 7.597002
F 73.928770 20.813576 7.407032
F 82.960970 28.636576 10.079762
F 83.074170 20.915276 10.058462
F 78.324370 31.072676 21.061862
F 76.009670 24.473976 14.665362
F 73.910270 28.341176 10.201862
F 73.955270 20.523276 9.975842
F 83.025170 31.065676 13.711562
F 82.818370 23.260276 13.795462
F 64.970470 31.106476 13.712662
F 69.261270 31.108676 18.449962
F 73.900070 30.789276 13.999762
F 73.727470 23.240376 13.653462
F 65.117670 30.934076 11.098462
F 69.430570 28.255576 0.209079
F 67.137870 24.505176 10.079862
F 67.289870 32.270776 10.289362
F 76.067070 24.544876 10.081362
F 76.033870 32.208476 10.204562
F 73.695570 31.109876 21.003162
F 78.375070 28.245376 14.860862
F 71.617870 27.209676 21.211262
F 67.109470 27.101776 13.989162
F 69.351070 20.731176 14.723962
F 67.187170 19.373376 13.932062
F 76.074770 27.052576 13.811562
F 64.887370 20.617876 17.405262
F 76.391370 19.633476 13.742062
F 84.896870 24.625276 14.735962
F 76.231870 34.760376 10.959362
F 85.093870 27.258476 6.263142
F 67.267770 27.023376 11.183962
F 69.535070 28.340676 14.766462
F 67.279270 19.546676 11.193462
F 76.140270 27.102876 11.055462
F 78.250370 23.119876 18.435162
F 76.303270 19.521876 11.079562
F 64.961370 23.309676 13.873262
F 73.851670 23.284876 21.092262
F 67.368170 24.483776 7.457102
F 67.128370 32.282376 7.630652
F 76.145570 24.685676 7.353812
F 76.002770 32.261476 7.495232
F 69.490670 30.760776 11.178262
F 69.436670 23.333676 11.013062
F 78.345970 30.972376 11.183162
F 78.423670 23.511276 11.165862
F 69.325670 28.415976 7.146572
F 69.527070 20.800476 7.405412
F 78.347570 28.384076 7.678452
F 78.332770 20.752776 7.392592
F 69.265970 28.373176 10.021862
F 69.472370 20.783676 10.092962
F 78.282970 28.382376 10.260762
F 78.357270 20.952676 9.972882
F 69.470570 30.809976 13.836562
F 69.242270 23.231176 13.677762
F 78.466170 30.845076 13.963962
F 78.397270 23.477676 13.801562
F 80.488670 24.517176 17.578362
F 80.715970 32.210676 17.319762
F 71.638370 24.398476 17.263362
F 71.556270 32.178476 17.367562
F 64.979770 20.574576 10.244762
F 78.518870 30.713376 18.329162
F 64.750370 31.129576 6.563702
F 67.237870 19.460376 18.241062
F 84.979770 24.784876 10.220562
F 82.752770 23.100476 21.136262
F 80.752070 27.041376 18.486462
F 76.102670 24.439576 17.395662
F 80.641970 19.547676 18.323062
F 71.617070 27.046176 18.392662
F 69.458470 23.291376 18.326362
F 71.779770 19.228276 18.461462
F 80.550970 24.757276 14.707262
F 80.647670 32.205876 14.665462
F 71.541370 24.474576 14.640762
F 71.658370 32.253176 14.686462
F 82.999470 30.946576 18.216862
F 82.878670 23.267276 18.463762
F 69.377570 23.406676 21.226862
F 67.089370 27.207976 21.125262
F 73.799770 30.843476 18.293762
F 73.898470 23.210476 18.275962
F 82.855470 28.451676 14.612162
F 83.055670 20.705176 14.601662
F 67.240270 27.139776 18.501662
F 69.329270 31.056976 21.181262
F 73.799770 28.171276 14.772762
F 74.102070 20.833076 14.753562
F 82.922070 28.313576 17.288862
F 82.895870 20.843676 17.379762
F 78.209670 23.200876 21.173662
F 85.112570 19.221576 3.693112
F 73.755070 28.204076 17.617962
F 73.988670 20.612376 17.478762
F 76.176970 31.994076 14.891462
F 65.013670 30.972676 18.422662
F 85.044170 32.177576 7.290312
F 82.975570 30.991076 21.062062
F 85.064570 27.147976 21.057962
F 64.973870 31.244976 21.182862
F 64.961770 28.349576 17.544262
F 80.589670 19.446176 20.989862
F 82.964070 20.854976 -0.156316
F 85.250770 24.648976 0.164095
F 65.039970 28.209476 0.316751
F 82.679070 28.630376 0.006220
F 76.224770 34.689776 6.515802
F 78.360170 20.759676 0.324456
F 67.232770 24.139576 0.093162
F 74.117370 28.497276 0.274925
F 71.664670 24.502376 0.081081
F 71.718070 34.910976 18.187762
F 67.051570 34.836976 21.191462
F 65.053170 20.685376 0.151566
F 69.683670 20.420276 0.270020
F 71.593070 34.802676 13.605562
F 66.973270 32.310676 0.292900
F 78.303970 28.421076 0.138342
F 71.486570 34.843876 20.949462
F 80.770270 24.547976 0.262912
F 76.181670 34.866676 3.885602
F 67.331770 34.964876 18.346462
F 67.342470 34.853776 13.773162
F 71.825370 34.709876 10.840862
F 82.900470 20.442076 22.010162
F 85.132670 32.522276 0.237903
F 80.556970 24.533376 24.806462
F 80.652670 32.124776 24.840362
F 71.609170 24.695376 24.923562
F 71.288770 32.212176 24.537462
F 80.552670 27.052776 28.540962
F 85.225370 19.505276 35.675062
F 80.644670 19.407476 28.133662
F 71.744070 27.121976 28.418262
F 85.095770 24.551976 36.353162
F 71.839570 19.203276 28.168762
F 80.596270 27.065176 25.778962
F 67.143970 32.301776 22.118662
F 80.380170 19.254276 25.477662
F 71.451670 27.241576 25.792962
F 65.112270 28.169176 24.726462
F 71.804170 19.242276 25.406862
F 67.352370 19.355376 42.804962
F 65.167570 30.856376 28.471562
F 85.090570 19.421676 32.957662
F 65.078470 23.361276 40.132962
F 82.769070 30.932376 25.764162
F 82.728170 23.140076 25.635062
F 65.036570 30.924776 35.822162
F 69.279670 30.990576 43.050962
F 73.762670 31.226076 25.553662
F 73.775270 23.222976 26.001762
F 65.232470 28.371476 29.483362
F 64.924570 23.054776 32.930762
F 85.043070 19.200576 25.429062
F 65.018270 30.722576 25.817662
F 65.000870 28.568376 32.121562
F 64.931470 28.283076 36.773662
F 82.832570 28.345676 24.674462
F 82.557170 20.591376 24.766762
F 80.483170 24.389576 22.178262
F 64.965070 31.038976 40.274862
F 73.757570 28.493076 24.562462
F 73.809170 20.744276 24.612162
F 83.008770 30.893576 28.465062
F 82.907670 23.215776 28.288362
F 82.760670 31.354676 42.985262
F 84.930870 27.187276 42.844462
F 74.030670 30.979976 28.214262
F 73.834070 23.256776 28.660262
F 65.143570 20.826376 38.981362
F 80.536870 19.326876 42.884662
F 67.154370 24.625976 24.872062
F 66.984070 32.169276 24.885662
F 75.971170 24.611576 24.966662
F 76.236470 32.403076 24.623662
F 76.156170 27.055176 43.032262
F 64.888570 20.749176 24.937662
F 73.899570 31.079576 43.005162
F 67.313270 26.931476 28.625262
F 80.691970 32.214376 22.031562
F 67.122870 19.364376 28.587462
F 76.053170 27.134276 28.514962
F 85.064670 24.681376 39.076862
F 76.079470 19.276276 28.165162
F 71.984670 19.437176 42.962062
F 64.922370 23.298676 25.728162
F 64.794270 20.565376 32.040962
F 67.249670 27.095276 25.913462
F 85.129970 19.335376 28.203362
F 67.088570 19.168676 25.873062
F 75.992070 27.206276 25.690162
F 73.866770 23.162676 42.868662
F 76.010870 19.455276 25.440662
F 83.065770 23.542076 42.719662
F 69.505570 23.068376 42.859962
F 65.098070 31.171076 33.084262
F 65.024270 20.726676 36.310562
F 67.253070 24.583476 39.160262
F 76.105270 32.260076 21.935162
F 69.275170 30.805676 25.812862
F 69.335970 23.316776 25.524462
F 78.354970 30.951076 25.469462
F 78.231670 23.281876 25.587062
F 64.766670 23.105276 28.452562
F 76.273470 24.639776 39.236262
F 85.067970 24.549276 29.177962
F 65.048370 28.392176 39.548162
F 69.308170 28.309576 24.718862
F 69.240470 20.495976 24.724862
F 78.531370 28.287376 24.634262
F 78.184970 20.736976 24.631962
F 69.357870 30.802076 28.550062
F 69.497670 23.355576 28.380362
F 78.513570 31.027576 28.258762
F 78.308470 23.157276 28.320762
F 80.737870 24.527476 31.838662
F 80.522370 32.386176 31.818262
F 71.667470 24.600976 32.249362
F 71.753570 32.332976 32.100962
F 80.547770 27.384876 35.506862
F 85.072070 27.100176 28.340362
F 80.869670 19.376076 35.591862
F 71.656170 27.148776 35.913062
F 76.071970 32.139576 36.344362
F 71.649570 19.293176 35.634062
F 80.631470 27.189376 32.824362
F 80.548270 27.246976 42.938962
F 80.858870 19.364376 32.688762
F 71.718170 27.106776 33.153562
F 78.511070 20.888276 39.072762
F 71.571770 19.234676 32.879962
F 80.575670 24.535376 29.137262
F 80.771870 32.223876 29.195762
F 71.741770 24.595876 29.473262
F 71.742970 32.027476 29.396262
F 82.795470 31.066176 32.769962
F 82.916870 23.372176 32.802462
F 69.338270 28.355876 39.425562
F 85.114970 19.464476 42.784962
F 73.992670 30.830276 32.817962
F 73.833670 23.130176 33.110062
F 82.888170 28.261776 29.424062
F 82.886670 20.688276 29.137662
F 65.088970 23.330676 35.575962
F 84.984870 27.235076 40.169162
F 73.920270 28.429276 29.230662
F 73.893770 20.541076 29.324462
F 82.797770 28.450176 32.022862
F 83.021370 20.848876 31.904662
F 67.104070 32.386576 36.718462
F 85.219970 19.424276 40.224862
F 73.826370 28.388776 31.966262
F 73.787570 20.598876 32.083562
F 82.935670 31.092476 35.518362
F 82.942970 23.363076 35.619362
F 67.191370 26.959776 40.413562
F 64.932470 23.213676 42.858262
F 73.828670 31.052476 35.494962
F 74.074170 23.473676 35.775262
F 71.909670 27.078476 42.892462
F 78.167670 31.078876 42.762662
F 67.231270 24.503976 32.008062
F 67.288770 32.293076 32.123662
F 76.110670 24.501676 32.106162
F 76.169470 32.271776 31.981362
F 64.744070 30.948676 42.960462
F 85.023870 27.201076 25.579062
F 85.181070 32.365476 29.100162
F 67.153370 27.179176 35.722862
F 78.244070 28.637376 39.215062
F 67.312570 19.209076 35.569862
F 76.358570 27.076876 35.635762
F 69.439970 23.290376 40.118862
F 76.310670 19.622176 35.593262
F 78.460770 23.287876 42.937862
F 67.172070 24.520576 36.606962
F 85.149470 27.160476 35.394662
F 67.220070 27.087476 32.979362
F 69.521470 20.711476 39.050162
F 67.191870 19.397276 32.832462
F 76.084670 27.121876 33.003162
F 69.375570 31.021876 40.298462
F 76.189770 19.432276 32.957762
F 76.329970 19.278276 43.082062
F 71.771170 34.753976 35.439462
F 67.140470 24.414276 29.312762
F 67.299970 32.285976 29.400162
F 76.133770 24.556976 29.290862
F 76.326370 32.151176 29.136262
F 69.452770 31.148776 33.035162
F 69.456570 23.138276 32.932762
F 78.368670 31.034476 32.886562
F 78.508870 23.258776 32.694362
F 69.570370 28.295976 29.491162
F 69.457670 20.651076 29.006062
F 78.270870 28.424876 29.239062
F 78.272670 20.526576 29.102962
F 69.434170 28.419276 32.201662
F 69.447770 20.623676 31.810562
F 78.258370 28.415476 32.047662
F 78.431770 20.666576 31.833462
F 69.347570 31.020176 35.748262
F 69.451270 23.244176 35.619862
F 78.387170 31.090276 35.478462
F 78.536470 23.355676 35.383662
F 80.695870 24.718676 39.167162
F 80.521070 32.284676 38.941462
F 71.661770 24.607276 39.183562
F 71.695870 32.292876 39.172362
F 85.070670 32.233176 24.748662
F 69.464270 20.695376 36.347862
F 85.259970 32.470376 36.352162
F 78.647270 23.304476 40.179062
F 67.102670 26.735476 43.160462
F 85.195570 24.621276 31.904662
F 80.538370 27.304276 40.149962
F 76.216870 19.693976 40.227962
F 80.769970 19.486976 40.195062
F 71.700070 27.091176 40.125162
F 69.405770 28.427876 36.741862
F 71.837270 19.305676 40.144662
F 80.675270 24.641076 36.476262
F 80.691270 32.465576 36.174562
F 71.621170 24.567676 36.423462
F 71.732970 32.270076 36.481762
F 82.716270 31.303776 40.104062
F 82.855170 23.404376 40.093162
F 67.409870 19.303176 40.059062
F 84.977170 32.311276 31.880162
F 73.739070 30.868376 40.208162
F 74.015370 23.234876 40.102362
F 82.914170 28.395576 36.541862
F 83.047670 20.703776 36.672862
F 85.027570 32.438376 39.082462
F 75.877770 32.271476 39.136562
F 74.188970 28.350476 36.624062
F 73.976470 20.861576 36.551862
F 82.875970 28.681576 39.176262
F 82.936070 20.744176 39.363562
F 67.242170 32.353976 39.501062
F 85.102670 24.355776 24.566862
F 74.044170 28.266376 39.267762
F 73.905670 20.764576 39.211662
F 85.101670 27.248876 32.729962
F 78.209170 31.186276 40.073062
F 76.197770 27.141876 40.296662
F 78.564770 20.790676 36.333962
F 78.374370 28.632876 36.471262
F 76.343070 24.570476 36.584462
F 64.790470 20.504176 29.280262
F 69.402870 28.532676 21.953262
F 67.197570 24.774476 22.125962
F 73.852270 20.579776 21.784062
F 64.954370 28.603476 21.983962
F 75.961270 24.421176 22.377462
F 76.147170 34.711376 35.570662
F 69.458570 20.734576 22.073862
F 85.000170 35.052176 42.722562
F 85.121570 32.278976 22.046962
F 73.930570 28.547176 21.874462
F 65.068270 20.701176 22.149062
F 76.115170 34.863276 32.837062
F 75.970470 34.828976 40.043262
F 71.590370 34.934576 32.696262
F 84.912170 24.521276 21.779862
F 82.797670 28.390776 21.920062
F 71.518470 24.609576 22.133862
F 71.492870 32.343376 21.918762
F 78.375370 28.353076 21.824762
F 76.135170 24.465076 43.790062
F 78.207970 20.587276 21.983462
F 80.563070 47.688076 2.934672
F 80.479270 39.877276 2.819402
F 71.744970 47.696476 2.755062
F 71.644670 39.958876 2.723182
F 80.893270 50.244276 6.553172
F 80.638170 42.740576 6.447262
F 71.755070 50.252276 6.412452
F 71.572970 42.533876 6.538262
F 80.739270 50.347976 3.779252
F 80.627270 42.494876 3.624662
F 71.888870 50.299676 3.722602
F 71.778870 42.489276 3.787842
F 85.260670 47.688576 7.286572
F 85.003470 50.496876 13.732062
F 67.104170 42.747876 21.032362
F 78.334270 38.683076 21.201962
F 82.548170 38.652976 3.893552
F 82.779170 46.280676 3.862872
F 85.333170 42.592376 18.344662
F 82.846770 36.291476 14.627262
F 73.946770 38.647176 3.896952
F 73.909670 46.344476 3.881542
F 71.844070 34.660276 3.851962
F 65.106870 36.210176 10.128362
F 85.199070 42.680276 11.026862
F 64.930770 36.091376 2.871342
F 65.052970 43.828576 10.273462
F 65.049170 51.739676 7.100782
F 85.145170 40.098976 17.499162
F 78.478870 46.356776 20.933162
F 64.932970 44.054176 7.381792
F 76.173470 50.118776 21.119762
F 82.709570 36.178376 2.818442
F 82.844170 43.675276 2.934082
F 83.062970 46.442076 20.920562
F 71.679270 39.740376 0.077750
F 85.010770 50.220476 10.859862
F 64.909970 46.500176 18.559762
F 73.893470 36.081776 2.928832
F 73.976570 43.840676 2.932892
F 82.784970 38.724176 6.643102
F 83.030670 46.457176 6.607612
F 84.646470 39.977776 2.886792
F 64.813670 46.453976 6.387082
F 73.770770 38.642476 6.676262
F 74.130570 46.421676 6.623762
F 85.275670 50.285376 21.026862
F 85.130170 40.273376 14.761262
F 67.303070 47.681976 2.752632
F 67.196370 40.059276 2.803262
F 76.022770 47.740076 3.197112
F 76.048770 40.001676 2.853162
F 85.190470 50.343976 6.493012
F 64.915370 43.721976 14.662862
F 67.159770 50.290676 6.571792
F 67.053670 42.623476 6.569022
F 76.294870 50.661976 6.638872
F 76.137170 42.542676 6.497072
F 64.838570 51.742376 14.731562
F 85.012670 47.784376 3.128842
F 67.398470 50.217476 3.881922
F 67.231270 42.626776 3.745592
F 76.325570 50.228976 3.966442
F 76.129470 42.501676 3.685802
F 85.145370 50.422076 18.134962
F 82.723870 51.772976 14.599362
F 73.964370 35.919276 17.375062
F 69.635170 46.297076 21.040562
F 78.596370 51.692676 0.098114
F 78.416870 36.231976 7.447752
F 69.510870 38.627676 3.710752
F 69.536270 46.375276 3.553262
F 78.340170 38.740476 3.792222
F 78.301570 46.369476 3.774582
F 85.113470 40.093776 10.187762
F 65.028070 36.216776 17.377062
F 85.398370 47.878176 9.985692
F 67.498470 47.750476 -0.179695
F 64.943870 38.653676 6.327122
F 80.703370 42.472876 20.968662
F 65.079670 46.444976 11.241662
F 67.130570 34.856876 3.914812
F 69.467270 43.787276 2.823022
F 85.218570 42.782176 13.761762
F 78.379370 36.040976 2.786482
F 78.313570 43.866276 2.750332
F 69.303770 38.746376 6.530142
F 69.329070 46.586776 6.283272
F 78.300570 38.800676 6.561202
F 78.194270 46.533276 6.696672
F 80.857470 47.607876 10.141462
F 80.512770 40.330476 10.181962
F 71.776370 47.664776 10.082362
F 71.742070 40.054076 10.174662
F 80.610470 50.397176 13.575762
F 80.784270 42.724876 13.863662
F 71.674270 50.426876 13.844262
F 71.654770 42.613076 13.737262
F 80.693170 50.102076 10.934262
F 80.842170 42.763676 11.065862
F 71.675170 50.141876 11.128362
F 71.802470 42.694976 10.938062
F 80.682570 47.739876 7.435752
F 80.482970 40.221176 7.392052
F 71.713370 47.731776 7.189502
F 71.561070 40.073676 7.316452
F 82.586470 38.851076 10.885862
F 83.281170 46.643276 10.972562
F 73.898870 38.604076 20.969362
F 65.131070 43.988376 2.689092
F 73.962070 38.788176 11.029262
F 73.974670 46.290276 11.158762
F 64.937270 43.910076 17.327762
F 82.852970 36.101876 7.487102
F 83.018970 43.946676 7.258152
F 64.827670 51.684676 17.327962
F 78.381170 36.014376 17.359562
F 69.469570 51.448976 7.318742
F 67.233770 50.264976 20.991062
F 73.871570 36.064776 7.439792
F 73.894770 43.821276 7.305182
F 85.051170 39.997476 7.265922
F 83.004970 36.281276 10.303462
F 83.021770 44.011676 10.233262
F 65.047370 46.431676 3.761852
F 69.571970 51.455976 2.741432
F 82.822370 51.515976 10.056462
F 78.349370 43.547276 17.155962
F 74.092870 36.263176 10.120862
F 73.942070 43.897576 10.070662
F 82.818370 38.959676 13.665662
F 82.869470 46.769176 13.830362
F 64.826670 36.072176 7.379672
F 83.072470 51.772276 2.934852
F 73.774870 38.586776 13.739962
F 73.919970 46.417976 13.798862
F 85.125870 42.530676 21.085162
F 85.202170 42.621276 3.647912
F 67.314370 47.701076 10.258762
F 67.342470 40.068676 10.116962
F 76.191970 47.622776 10.169062
F 76.104470 40.307976 10.298362
F 76.281070 42.496776 21.107362
F 78.735370 51.659676 7.269462
F 67.026270 50.301876 13.923162
F 67.257270 42.555376 13.839562
F 76.051470 50.272176 13.826762
F 76.134870 42.407476 13.793662
F 67.154370 40.051176 0.093153
F 69.477270 51.631976 10.077962
F 67.206170 50.258776 11.113162
F 67.392470 42.499376 11.074962
F 76.156070 50.188876 11.063662
F 76.209470 42.804176 11.132262
F 65.117770 38.950676 11.119862
F 85.101670 47.800376 17.219462
F 67.081870 47.776076 7.458622
F 67.038770 39.935476 7.379142
F 76.094570 47.880776 7.477002
F 75.990070 40.081776 7.524382
F 69.589170 38.746576 11.004962
F 69.535970 46.404076 11.037862
F 78.239970 38.766176 11.128762
F 78.480070 46.449476 11.018862
F 82.933970 51.652876 7.369572
F 69.272270 36.252376 7.320992
F 69.443470 44.063376 7.229872
F 74.157970 51.559476 2.939182
F 65.125370 38.720176 21.065562
F 78.277270 43.897376 7.445712
F 69.506670 35.892976 3.101912
F 78.197170 38.596176 18.327162
F 69.387170 43.808376 9.977322
F 80.795970 50.502276 21.003962
F 78.423670 36.153876 10.155462
F 78.470070 44.035076 10.133762
F 69.434070 38.665376 13.603062
F 69.507770 46.307876 13.650862
F 78.288070 38.547076 13.807662
F 78.533170 46.276376 13.771662
F 80.685870 47.580576 17.397462
F 80.418770 39.827276 17.241162
F 71.688470 47.821376 17.450262
F 71.631170 39.864976 17.355462
F 64.818870 38.880976 13.790062
F 78.485970 51.569076 17.426962
F 74.007070 51.514376 10.155662
F 74.009070 51.381976 17.366662
F 80.696870 50.261476 18.278862
F 80.663470 42.412176 18.156962
F 71.656970 50.323976 18.328762
F 71.515670 42.566576 18.222462
F 80.616870 47.905776 14.772262
F 80.521470 40.068576 14.593762
F 71.666170 47.773376 14.856162
F 71.524670 40.017476 14.617062
F 82.843070 38.829776 18.294862
F 82.974170 46.386476 18.217162
F 69.462770 38.797176 21.059662
F 85.266470 42.542976 6.463452
F 73.876370 38.643676 18.257662
F 74.003270 46.377876 18.309262
F 78.413570 51.729176 14.614462
F 69.331770 51.609976 14.616362
F 83.022970 44.225676 14.568162
F 69.462870 43.767076 14.682962
F 85.144070 47.979176 14.552062
F 71.513470 50.264876 21.050362
F 78.350870 35.921576 14.651062
F 73.959970 36.103376 14.564562
F 73.811770 43.955076 14.610162
F 71.755170 42.465476 20.891862
F 82.803070 36.213176 17.361862
F 82.991370 43.798076 17.367762
F 73.889570 51.684876 14.707462
F 65.149270 36.107176 14.715762
F 73.861870 51.469876 7.517882
F 78.500270 51.483576 10.084162
F 65.107270 38.698176 18.343062
F 73.839170 43.895176 17.388662
F 69.528970 36.176876 14.695362
F 69.344670 44.082176 17.433062
F 78.400170 51.459076 2.899022
F 78.450170 46.116876 18.071162
F 82.903370 51.640676 17.428562
F 69.504370 36.258976 17.342862
F 64.916170 46.297676 13.888062
F 74.133570 46.318676 20.939162
F 67.051570 47.781276 17.607562
F 67.175270 39.979676 17.378362
F 76.261670 47.574476 17.307462
F 76.038770 39.860476 17.318962
F 69.485570 51.570376 17.297762
F 69.606670 36.253176 10.067562
F 78.334670 43.719976 14.566762
F 71.819270 47.705876 0.052851
F 64.908470 46.387676 21.135562
F 64.953070 51.630176 9.891392
F 65.065670 38.734076 3.655702
F 85.122670 50.382676 3.696682
F 67.133870 50.398076 18.294162
F 67.144170 42.656876 18.204062
F 76.198270 50.204776 18.303462
F 76.059670 42.420976 18.299462
F 82.783570 38.733176 20.995462
F 65.387370 51.674176 2.710722
F 67.344070 47.653376 14.903762
F 67.338270 39.950476 14.626662
F 76.353570 47.704976 14.644962
F 75.967870 39.784876 14.640462
F 69.387570 38.733776 18.266962
F 69.431270 46.631776 18.453162
F 80.711170 34.776376 13.785662
F 69.505170 36.091976 0.310547
F 82.988970 51.577276 0.187630
F 85.167470 35.002076 18.427762
F 85.064370 34.907276 11.120462
F 82.718070 36.268676 0.036435
F 78.426270 36.120776 0.027848
F 80.588870 39.995576 0.072141
F 76.381370 40.224976 0.112752
F 76.100170 34.659976 13.707462
F 69.468370 51.686776 0.089756
F 74.003470 51.625076 -0.045410
F 80.439170 47.819276 0.321504
F 85.092170 40.146676 0.067927
F 78.406270 43.749076 0.093513
F 73.925170 36.185876 0.194511
F 69.583670 43.755776 0.090989
F 71.549970 34.915776 6.567382
F 76.161270 34.658176 18.274662
F 84.901670 47.713876 0.527151
F 80.490270 34.854176 6.714962
F 80.653970 34.788576 18.223962
F 80.372070 34.906576 20.871562
F 67.030270 34.841676 6.579892
F 75.943370 34.806476 21.077762
F 80.576470 34.902576 3.892152
F 80.639070 34.792776 11.035762
F 85.203370 34.881276 21.287062
F 85.094970 34.933576 13.841262
F 85.055670 34.836076 6.564872
F 84.894770 34.954676 3.831262
F 67.259070 34.842776 10.966362
F 67.282070 47.568476 21.671862
F 82.841670 43.993176 0.251483
F 78.222770 36.120776 21.948262
F 64.809670 51.493876 21.924562
F 73.951970 43.811176 21.777762
F 64.777470 36.459876 0.180922
F 76.303970 47.801676 0.443059
F 73.951670 43.827676 0.077722
F 80.880670 47.724176 24.412562
F 80.642570 39.892676 24.653162
F 71.570570 47.709576 24.613862
F 71.632670 39.920376 24.722262
F 80.620870 50.280676 28.439462
F 80.526170 42.786176 28.067762
F 71.631870 50.207676 28.454162
F 71.832170 42.471176 28.281662
F 80.962570 50.232376 25.572362
F 80.671470 42.608776 25.277862
F 71.502470 50.279476 25.564862
F 71.742670 42.479576 25.551362
F 65.093070 51.493276 24.617562
F 76.120470 39.850276 22.034262
F 69.495870 43.743076 22.011962
F 83.082770 51.747776 36.492762
F 82.926770 38.533476 25.431362
F 83.064070 46.485676 25.418462
F 85.173970 50.239876 28.215462
F 85.410270 47.514976 31.986862
F 73.828570 38.669076 25.535462
F 73.796970 46.413576 25.547662
F 65.273170 46.481776 35.529562
F 85.018070 39.774476 24.572062
F 65.135970 51.716776 39.092762
F 65.129170 43.961976 39.318162
F 85.056670 40.008376 29.163862
F 71.652670 50.504676 42.796562
F 85.041370 40.033576 31.899762
F 64.822770 43.836776 31.707762
F 71.798970 39.952476 21.979462
F 85.475470 50.052276 32.927662
F 82.898270 35.956076 24.492862
F 82.919570 43.921676 24.637862
F 85.430370 42.502376 32.815262
F 85.274270 42.586676 28.324862
F 64.985170 43.829776 29.154562
F 85.115170 42.753476 35.551762
F 73.616170 36.015976 24.642462
F 73.963670 43.796276 24.569762
F 82.792170 38.545476 28.177662
F 83.265570 46.497976 28.118162
F 85.135370 50.055676 40.294762
F 85.148470 40.310876 36.549962
F 73.841970 38.630876 28.252662
F 74.010670 46.628476 28.373662
F 65.145170 36.101876 39.444462
F 85.215270 50.242376 35.624162
F 67.359270 47.675676 24.533062
F 67.175870 40.164376 24.833562
F 76.229270 47.570476 24.629262
F 76.158770 40.200976 24.804762
F 65.031670 36.006776 32.090662
F 65.027970 36.218376 24.787362
F 67.325870 50.215376 28.332562
F 67.346770 42.712276 28.397062
F 76.233070 50.398176 28.325262
F 76.251070 42.583776 28.125862
F 65.002070 36.236276 21.907262
F 85.200170 47.559876 39.326262
F 67.197570 50.212176 25.659962
F 67.328570 42.746776 25.663962
F 76.159470 50.410976 25.655362
F 76.264870 42.806176 25.580362
F 65.001170 38.876476 25.618362
F 64.958870 46.446576 25.508962
F 74.133070 38.852476 42.990862
F 69.718070 51.710276 36.246162
F 69.486470 43.971776 36.332062
F 69.364870 36.243576 39.375162
F 69.464470 38.669376 25.666062
F 69.480070 46.394576 25.518862
F 78.307370 38.757076 25.711062
F 78.595870 46.736576 25.490462
F 85.085570 42.276276 25.533362
F 64.805670 46.330876 32.915562
F 80.780370 50.367576 42.894862
F 65.156270 43.887776 24.712062
F 78.537470 51.644476 39.034562
F 64.980270 36.199776 36.422362
F 85.360470 47.702876 29.238862
F 69.359370 36.024276 24.734062
F 69.584070 43.912576 24.574762
F 76.436870 50.351076 42.899262
F 78.391170 36.216876 24.663462
F 78.416270 44.127176 24.692062
F 69.434070 38.683676 28.258862
F 69.597270 46.278276 28.393562
F 78.429270 38.620476 28.411262
F 78.610570 46.631076 28.303662
F 80.642670 47.758676 31.964662
F 80.790170 40.076476 31.608762
F 71.809770 47.584376 32.006762
F 71.931770 40.235076 32.056362
F 80.984270 50.486776 35.429162
F 80.616170 42.410476 35.547462
F 71.758270 50.269776 35.378362
F 71.733270 42.625276 35.774662
F 80.690970 50.335376 32.671062
F 80.812070 42.488476 32.867062
F 71.752970 50.222376 32.680962
F 71.726170 42.735876 32.968762
F 80.897570 47.693576 29.186962
F 80.710970 40.048876 28.823262
F 71.712170 47.741276 29.312262
F 71.838570 40.047576 29.220462
F 82.875070 38.683876 32.777462
F 82.955870 46.393676 32.823662
F 69.349570 38.680476 42.776162
F 65.113570 46.634876 39.894662
F 74.087470 38.859076 32.992162
F 74.142670 46.436976 33.003762
F 69.369470 51.576576 21.799762
F 82.781770 36.221076 29.148662
F 82.986270 43.888776 29.108662
F 73.920270 51.646576 36.621262
F 69.538070 51.671676 29.211062
F 65.207870 51.548276 31.837062
F 85.064970 42.782676 42.912162
F 69.521170 51.658576 31.835562
F 74.070870 43.846876 29.207962
F 85.146570 47.651876 36.605162
F 82.876970 36.181876 31.741462
F 82.963170 43.663676 31.986462
F 85.108270 42.960776 40.122462
F 85.376770 47.691976 24.671462
F 78.616670 43.797176 36.705862
F 65.066070 38.659276 35.419062
F 73.863870 36.260276 31.956562
F 74.133070 43.853376 31.992862
F 83.020670 38.794876 35.626262
F 82.691570 46.412276 35.527262
F 85.352970 50.349476 25.628862
F 71.583470 34.625476 25.621762
F 74.018770 38.617576 35.726762
F 74.030570 46.488976 35.703962
F 78.572570 51.744976 36.264862
F 64.943270 38.957776 42.775662
F 67.117270 47.641076 31.826262
F 67.355070 40.126376 31.896762
F 76.401170 47.775576 32.027162
F 76.252370 40.014076 31.881062
F 83.008370 51.524876 39.319462
F 80.703070 42.560176 42.720962
F 67.427870 50.403576 35.516762
F 67.105370 42.724876 35.545962
F 76.126470 50.405076 35.513362
F 76.369970 42.611076 35.799962
F 73.962170 51.708876 29.253962
F 65.252170 46.522876 42.611762
F 67.390970 50.192576 32.834962
F 67.162770 42.772376 32.798562
F 76.252570 50.326176 32.851362
F 76.424870 42.677976 32.994162
F 82.699370 46.509776 43.001462
F 78.462070 51.414376 29.295162
F 67.376470 47.587976 29.197062
F 67.239670 40.085276 29.218462
F 76.318170 47.821576 29.254762
F 76.068970 40.013376 29.023662
F 69.659370 38.876976 32.787062
F 69.345470 46.428776 32.650362
F 78.564570 38.708276 32.398862
F 78.532470 46.309476 32.993862
F 83.183870 51.587476 24.679562
F 69.278870 36.135076 28.992462
F 69.740370 43.756476 29.358462
F 78.384770 46.556876 40.125062
F 78.492470 35.986476 29.103062
F 78.354370 43.947376 29.118262
F 78.489670 43.859976 39.390362
F 69.360270 36.329176 31.814662
F 69.453470 43.808476 32.045762
F 78.374970 46.451676 42.958262
F 78.342970 36.112476 31.863962
F 78.636770 43.810476 31.916262
F 69.555070 38.746676 35.520562
F 69.343770 46.344176 35.337562
F 78.358470 38.646876 35.183862
F 78.395070 46.331576 35.835962
F 80.704070 47.776076 39.175162
F 80.496170 39.921376 39.114462
F 71.643070 47.836376 38.959662
F 71.914070 40.049376 39.168962
F 78.233770 36.072576 39.082762
F 69.574270 51.624576 39.128662
F 76.203570 42.746276 42.781062
F 85.010970 40.349176 39.309362
F 80.650070 50.233576 40.076662
F 80.657670 42.420376 39.898062
F 71.782870 50.370676 40.032462
F 71.875570 42.452976 40.172262
F 80.550770 47.905376 36.390462
F 80.598270 39.863576 36.163362
F 71.528570 47.593376 36.395262
F 71.813970 39.961476 36.446662
F 82.803570 38.715376 39.931562
F 82.837270 46.460376 40.239762
F 65.002470 46.429376 28.224462
F 69.555470 36.196576 36.656462
F 74.068270 38.755776 40.279462
F 74.011370 46.566776 40.028862
F 78.314270 36.216476 36.355662
F 82.899270 36.158276 36.349362
F 82.865170 43.913576 36.407862
F 74.096370 46.505076 42.950362
F 78.528070 38.738176 42.728762
F 78.316170 38.615376 40.123062
F 64.959270 44.043676 36.630862
F 73.920570 36.050176 36.500562
F 74.023970 43.889876 36.575662
F 74.112470 51.684976 39.239862
F 82.807870 36.140676 39.168062
F 82.815670 43.869976 39.121062
F 65.024770 36.214676 29.313762
F 69.512870 38.859676 40.082262
F 67.404670 42.636576 42.764762
F 73.859970 36.047276 29.165462
F 73.928170 36.312076 39.136662
F 74.079370 43.926676 39.325062
F 82.943970 51.355776 29.300162
F 67.287170 50.405376 42.663362
F 65.208070 51.618576 36.375562
F 65.051070 38.727076 39.949162
F 71.817170 42.427376 42.895062
F 65.196370 38.609676 32.821262
F 69.394670 51.573976 24.480162
F 78.647970 51.459576 24.643462
F 67.411870 47.831376 39.115362
F 67.269570 40.010876 38.986662
F 76.178270 47.886376 39.223362
F 76.097970 40.128576 39.407462
F 82.779870 38.816376 42.818962
F 69.623470 46.512776 40.103662
F 73.841670 51.514076 24.873762
F 69.685470 46.273176 42.745362
F 78.550370 51.666376 32.045162
F 69.579470 43.834876 39.206362
F 85.073870 50.187376 42.977962
F 67.238570 34.915076 40.342062
F 67.324470 50.349876 40.036362
F 67.341670 42.639076 39.961662
F 76.324770 50.416376 40.192362
F 76.301770 42.583976 40.208062
F 74.096570 51.521676 31.907062
F 64.912270 38.816976 28.361462
F 67.374970 47.824676 36.404162
F 67.169770 40.078076 36.312362
F 76.285770 47.794676 36.541062
F 76.190170 39.972076 36.712262
F 83.141670 51.414076 32.128062
F 65.246770 51.483876 29.151362
F 64.881470 43.920976 22.019662
F 85.112470 39.841076 21.903462
F 73.718670 36.072176 21.880562
F 76.018470 34.823976 42.839562
F 78.423670 51.467776 21.949262
F 76.002070 34.922476 25.642062
F 80.829770 47.728476 21.684562
F 67.295270 34.991876 35.756562
F 71.883870 47.719776 21.811962
F 67.030170 40.171476 22.144162
F 84.972570 34.962376 40.071962
F 76.290470 47.567576 21.986962
F 69.446970 36.245776 21.861862
F 82.758170 36.207376 21.719862
F 82.954870 43.913476 21.955562
F 71.721270 34.829576 42.782762
F 85.314770 47.725576 21.929562
F 80.511070 34.993776 35.392862
F 85.088970 34.874676 32.593162
F 80.634970 39.931376 21.918162
F 85.029970 34.887276 25.559462
F 83.137070 51.498276 21.935262
F 80.471670 34.847476 40.105562
F 71.720370 34.594776 28.326262
F 80.679170 34.890776 32.701162
F 78.481870 43.855376 21.914962
F 80.562670 34.842876 42.801162
F 65.145170 51.577076 43.691462
F 67.041270 35.076376 43.172262
F 67.136270 34.807576 25.739062
F 80.675470 34.725976 28.098662
F 67.393970 34.865676 33.011862
F 76.224270 34.849276 28.337262
F 71.688670 34.990376 40.101062
F 85.125570 34.868076 28.130562
F 85.060570 35.052176 35.314662
F 80.638070 34.795176 25.375662
F 67.110370 34.811776 28.562962
F 73.782170 51.488476 22.049862
F 65.264470 43.915476 43.575262
F 80.886770 55.397476 2.936862
F 80.639670 63.358976 2.757152
F 71.906570 55.530776 2.868462
F 71.908770 63.394976 3.070442
F 80.819070 58.411376 6.411282
F 80.748270 65.920876 6.406322
F 71.773370 57.999676 6.595222
F 71.713170 65.607476 6.465642
F 80.668970 58.079876 3.685812
F 80.768670 65.850776 3.665992
F 71.695570 58.147876 3.896902
F 71.884570 65.972576 3.721562
F 64.722470 59.181876 14.643962
F 65.069570 69.561876 20.942362
F 67.133770 58.013876 20.974162
F 80.638870 63.271476 0.093864
F 83.098670 54.265376 3.848832
F 82.833270 61.993976 3.758792
F 65.107070 66.996876 0.187096
F 64.956170 61.853976 11.099462
F 74.122270 54.239376 3.738252
F 74.093270 61.905076 3.765772
F 71.523770 65.695576 21.142662
F 71.628870 58.080276 20.955862
F 65.037070 66.955276 14.756362
F 85.072470 65.919076 13.792962
F 85.099870 65.823376 21.057962
F 78.521070 69.555676 11.103362
F 82.731270 59.663476 2.769852
F 82.916870 67.024876 2.636632
F 64.757070 61.689076 18.327562
F 85.098970 58.185476 6.484062
F 74.136770 59.380876 2.879962
F 74.164370 67.297376 2.843372
F 82.984070 54.340176 6.653042
F 82.737070 62.010676 6.485302
F 65.040270 54.164776 18.294762
F 80.781570 55.512476 0.213205
F 73.958370 54.135476 6.556862
F 73.984470 61.776176 6.548932
F 64.810770 67.113576 7.444662
F 73.675370 61.741376 20.954862
F 67.447670 55.509876 2.668132
F 67.384670 63.093176 3.076502
F 76.324770 55.350176 2.782792
F 76.337270 63.358576 3.129472
F 65.075170 67.289876 10.080762
F 85.172570 65.867376 11.114162
F 67.363170 57.840376 6.467882
F 67.092270 65.752076 6.509542
F 76.247870 57.842276 6.593932
F 76.280370 65.912676 6.549012
F 85.119070 58.171776 3.818752
F 85.201570 55.688176 2.868862
F 67.329670 57.999776 3.717702
F 67.301470 65.704176 3.812602
F 76.182570 57.943676 3.912532
F 76.312670 65.965676 3.805822
F 64.739370 61.727876 20.995062
F 78.322670 67.098976 14.819362
F 82.952870 61.909776 21.298562
F 85.185970 63.266476 2.927542
F 85.119270 63.468676 17.516862
F 76.050270 65.632676 21.029062
F 69.689070 54.172176 3.584372
F 69.791770 62.038976 3.760682
F 78.554770 54.056276 3.645962
F 78.512170 61.919376 3.888772
F 65.083570 59.325576 2.712392
F 76.256170 57.871176 20.896962
F 69.288170 54.249876 20.971062
F 84.978570 63.495776 14.801562
F 69.494370 59.423476 2.990872
F 69.458470 66.966976 2.848602
F 78.444670 59.400576 2.883512
F 78.650170 67.246876 2.980052
F 69.462970 53.930076 6.341942
F 69.402370 61.838376 6.523832
F 78.624170 54.228776 6.420182
F 78.292070 62.110676 6.551992
F 80.617370 55.775376 10.067962
F 80.413070 63.297676 10.310262
F 71.776470 55.447076 10.018162
F 71.530570 63.180876 10.181162
F 80.722270 57.999476 13.826762
F 80.642470 65.837776 13.833162
F 71.437970 58.113276 13.633562
F 71.775970 65.876376 13.637962
F 80.698770 58.211976 11.116462
F 80.620270 65.814076 11.231562
F 71.691170 57.999676 10.940362
F 71.825670 65.810176 10.993062
F 80.737170 55.797176 7.356482
F 80.479170 63.430776 7.508282
F 71.709270 55.389576 7.291742
F 71.575170 63.075176 7.301022
F 82.776970 54.095076 11.167462
F 82.812170 62.201776 11.076262
F 78.237970 61.740976 21.091162
F 85.080670 58.040176 13.780362
F 74.019370 54.144276 10.977162
F 73.882570 61.975076 11.075962
F 82.996970 59.643076 7.549622
F 82.953770 67.169576 7.471682
F 85.099470 58.109676 21.008162
F 85.072470 63.342476 10.193062
F 74.040570 59.116976 7.627022
F 73.902370 67.081376 7.470762
F 82.818070 59.595076 10.238562
F 82.868770 67.199176 10.353662
F 64.870870 61.786876 13.860662
F 78.415770 61.898476 18.419562
F 74.056770 59.378976 10.305262
F 73.979570 67.176276 10.278562
F 82.584370 54.287276 13.747962
F 82.862470 61.994476 13.762162
F 78.295970 59.041876 17.557862
F 64.999670 59.362776 10.020062
F 73.928570 54.218876 13.565262
F 73.830970 61.957276 13.783162
F 65.008570 54.221176 6.237362
F 85.167170 65.753576 6.516372
F 67.239970 55.519776 9.945182
F 67.154970 63.159976 10.173562
F 76.231470 55.633476 10.046362
F 76.040370 63.388176 10.115962
F 64.953270 54.097776 21.208962
F 64.773970 59.072476 17.385862
F 67.015470 58.077176 13.682162
F 67.199470 65.778576 13.619862
F 76.040370 58.055576 13.810262
F 76.292770 65.683576 13.728862
F 65.033270 67.046476 2.832852
F 65.086270 66.866576 17.428062
F 67.227470 58.017576 10.865062
F 67.281370 65.907676 10.841362
F 76.369470 58.155876 11.120862
F 76.236970 65.849376 10.980262
F 84.998770 63.211276 7.532642
F 85.024670 58.056676 11.065762
F 67.389770 55.219376 7.319762
F 67.154770 63.198776 7.448622
F 76.251670 55.222276 7.424992
F 76.082070 63.280576 7.409692
F 69.451770 54.136976 10.955162
F 69.347570 61.855576 11.127462
F 78.465470 54.005676 10.736862
F 78.278070 62.016576 10.969662
F 69.553770 59.241976 7.143592
F 69.490570 66.995976 7.440732
F 78.435370 59.363876 7.250722
F 78.463370 67.122376 7.326482
F 69.642170 59.373776 9.870082
F 69.689070 67.005276 10.123462
F 78.559870 59.531776 10.016262
F 78.535970 67.060976 10.028762
F 69.422870 54.106776 13.604562
F 69.469470 61.845376 13.848262
F 78.162570 54.177076 13.489362
F 78.385970 61.814276 13.778062
F 80.817570 55.490776 17.296162
F 80.635770 63.165876 17.477662
F 71.420470 55.257176 17.195562
F 71.738070 63.295676 17.431362
F 64.997970 61.871776 3.703672
F 78.464970 59.297876 14.834362
F 64.997370 54.202176 10.818562
F 78.464970 54.081476 21.107262
F 80.734270 57.893176 18.357162
F 80.696670 65.806476 18.356762
F 71.452470 57.836676 18.256962
F 71.508570 65.727176 18.458962
F 80.398270 55.471776 14.617962
F 80.614470 63.238376 14.789162
F 71.615870 55.388076 14.468762
F 71.654670 63.252976 14.798862
F 82.980470 54.227176 18.360362
F 82.924570 62.201476 18.558762
F 85.128170 66.034176 18.312862
F 69.417270 66.944676 14.708162
F 73.777570 54.014276 18.134262
F 73.847970 61.595076 18.238962
F 82.785770 59.450476 14.936062
F 82.743570 67.130176 14.579162
F 85.083870 55.643276 7.511752
F 78.612770 54.198676 18.304062
F 73.777570 59.291976 14.567662
F 74.068870 66.947676 14.683862
F 82.767270 59.602576 17.539562
F 82.835370 67.138276 17.419962
F 69.504070 61.815576 18.298162
F 82.898970 54.130476 21.245962
F 73.839970 59.105976 17.322862
F 73.887970 67.050676 17.597362
F 69.275270 59.146676 14.829262
F 69.361370 66.918376 17.343962
F 64.912770 61.759076 6.377212
F 69.366170 61.959476 21.107562
F 69.342270 59.219876 17.545862
F 69.349270 54.075876 18.309862
F 73.847570 54.103876 20.986362
F 64.960970 54.222876 13.594462
F 67.056370 55.580476 17.166462
F 67.164670 62.917376 17.500762
F 76.249570 55.281876 17.371562
F 76.049570 62.916276 17.504262
F 65.119570 54.216576 3.464492
F 84.869470 55.496776 14.673662
F 85.106770 65.861876 3.810942
F 84.884170 55.513176 10.211862
F 78.335470 67.063976 17.563562
F 85.189170 55.769376 17.502862
F 85.066970 58.239776 18.284762
F 80.482770 65.717776 21.032762
F 67.007970 57.931376 18.330362
F 67.288970 65.561476 18.317862
F 76.116170 57.829876 18.206462
F 76.151570 65.747576 18.379162
F 65.091470 59.152276 7.336492
F 67.270770 65.733376 21.070662
F 67.281170 55.343576 14.433862
F 67.116170 63.216176 14.790062
F 76.083670 55.458776 14.643462
F 76.228470 63.151276 14.825362
F 80.736870 57.926976 21.032362
F 65.035470 59.346376 0.067174
F 78.354470 69.535176 13.865562
F 67.235370 63.066676 0.387175
F 67.576770 55.535576 -0.035384
F 69.443870 69.590876 18.285062
F 82.835070 69.752476 18.433162
F 78.316770 59.430776 0.096540
F 82.880270 59.410376 0.103592
F 71.680570 63.271476 0.423519
F 82.833970 69.524276 21.147462
F 78.565370 67.283676 0.281858
F 85.019070 55.557976 0.031680
F 69.662170 67.226776 0.195557
F 85.117570 63.123276 0.193426
F 71.726270 55.634876 0.033168
F 69.565070 59.386776 0.077994
F 76.049170 55.436576 0.166650
F 66.978270 63.073376 21.891362
F 76.249470 55.357476 21.841462
F 80.899470 55.321676 24.853862
F 80.577970 63.042776 24.540062
F 71.746970 55.259776 24.425762
F 71.751170 62.926076 24.604862
F 80.562770 58.108176 28.377662
F 80.484770 65.755376 28.253362
F 71.625870 57.899176 28.212262
F 71.830470 65.703476 28.352662
F 80.558170 58.018576 25.609962
F 80.782870 65.641876 25.529862
F 71.620470 58.029776 25.509362
F 71.810770 65.548776 25.580062
F 85.256070 63.277276 36.527562
F 65.021170 59.308776 29.013362
F 85.017670 65.822876 28.337062
F 65.176370 69.685676 25.733662
F 83.077270 54.088376 25.698462
F 82.973670 61.855676 25.639662
F 82.805170 61.907676 42.889062
F 85.244370 65.788076 32.748862
F 73.917870 53.984976 25.593262
F 74.119270 61.793376 25.529162
F 64.958370 62.027076 32.940862
F 78.391970 59.111976 21.964362
F 85.154070 63.235876 29.128262
F 85.226170 65.660376 40.148462
F 65.052770 67.130576 22.074862
F 85.165170 55.424676 29.162862
F 82.792970 59.225376 24.781162
F 82.939370 67.048176 24.760862
F 85.068670 55.658176 22.030462
F 85.207870 57.898376 35.562862
F 74.027870 59.205476 24.755862
F 73.889870 67.024976 24.607762
F 83.073070 53.901276 28.488862
F 82.794570 62.076376 28.355962
F 85.314270 55.471776 39.407762
F 64.920270 67.261576 31.989862
F 74.090770 54.209776 28.251562
F 73.940770 61.708176 28.235862
F 69.554270 61.975776 42.999062
F 85.247870 57.844776 32.854562
F 67.283870 55.492076 24.594662
F 67.199870 63.204076 24.592462
F 76.212870 55.107176 24.582062
F 76.197370 63.273976 24.680062
F 84.987270 58.137476 28.540062
F 65.156270 61.884476 40.177262
F 67.266070 57.991976 28.233462
F 67.421170 65.628076 28.256462
F 76.168270 57.931776 28.372862
F 76.057670 65.690876 28.441862
F 73.874770 59.117276 22.005062
F 85.031970 63.180276 24.662362
F 67.145870 58.147176 25.490262
F 67.301170 65.746576 25.524762
F 76.183470 57.640476 25.591562
F 76.227670 65.895476 25.678962
F 73.897970 69.672376 43.051762
F 65.129670 54.135376 35.487862
F 65.183570 66.984276 29.278262
F 76.194270 57.983276 42.875862
F 71.784270 65.795876 43.058662
F 85.166470 55.403976 31.847062
F 69.562570 54.116976 25.461962
F 69.341770 62.061176 25.697562
F 78.709170 54.032476 25.534262
F 78.399270 61.850176 25.570762
F 64.982570 54.107376 28.144862
F 85.245170 65.763976 35.486862
F 69.539870 67.057076 39.138162
F 85.232570 55.558976 24.658062
F 69.375970 59.579076 24.674062
F 69.689870 66.991276 24.733462
F 78.261170 59.215976 24.658262
F 78.524170 66.976676 24.872562
F 69.535370 54.174776 28.238762
F 69.478970 61.961976 28.367262
F 78.458070 54.029876 28.184462
F 78.395470 61.856176 28.308462
F 80.797870 55.349276 31.900062
F 80.824970 63.007276 32.063862
F 71.684970 55.335276 31.873062
F 71.695270 63.087276 31.994162
F 80.737570 57.900976 35.579162
F 81.031070 65.482076 35.633262
F 71.876470 58.128276 35.618962
F 71.849970 65.699776 35.480062
F 80.784670 57.892076 32.902762
F 80.963070 65.581076 32.920762
F 71.899870 57.959276 32.714062
F 71.773570 65.668476 32.752862
F 80.695770 55.450776 29.185362
F 80.512870 63.199076 29.230762
F 71.752870 55.369576 29.039462
F 71.744670 63.089876 29.230562
F 82.989770 54.030376 32.877062
F 82.990970 61.628076 32.987462
F 73.943870 61.920676 43.134362
F 85.189570 63.178076 39.179762
F 74.006070 54.103476 32.832262
F 74.083470 61.869876 32.785762
F 82.710070 59.394076 29.339362
F 82.636270 66.779076 29.214462
F 64.984670 59.366276 36.744562
F 64.972270 66.971476 39.409262
F 73.976770 58.964476 29.249462
F 73.981770 67.042976 29.346362
F 82.990270 59.226676 31.974962
F 83.005270 66.953976 31.904162
F 78.570170 59.229676 36.463062
F 82.956870 54.035976 42.860962
F 74.255270 59.321876 31.987662
F 73.985970 66.941376 32.008662
F 82.990770 54.181776 35.538162
F 83.159570 61.882576 35.654862
F 85.046170 57.979076 25.750162
F 78.466870 67.194676 39.096362
F 73.987670 54.286276 35.664962
F 74.107270 61.759976 35.571962
F 64.816070 59.292376 24.688462
F 80.693170 58.093976 43.011362
F 67.155270 55.697576 31.815962
F 67.022270 63.346076 31.940562
F 76.256370 55.293376 31.853062
F 76.186870 63.060076 31.893662
F 65.035170 59.453776 31.828662
F 85.165470 65.801176 42.876062
F 67.133870 58.075876 35.647762
F 67.226170 65.898476 35.568762
F 76.320270 58.004576 35.531862
F 76.436070 65.735076 35.632462
F 64.911770 54.166976 40.322862
F 65.039370 61.838276 28.212262
F 67.104670 58.056476 32.963262
F 67.122270 65.910676 32.804462
F 76.388670 57.894776 32.894062
F 76.111070 65.612076 32.947862
F 65.044670 67.036876 24.718362
F 64.933070 59.360176 39.451962
F 67.318170 55.373876 29.067662
F 67.186970 63.164776 29.172862
F 76.414370 55.416676 29.099262
F 76.093570 63.072676 29.119562
F 69.404070 54.290376 32.867662
F 69.409270 61.807576 32.815062
F 78.450770 54.320976 32.955862
F 78.504270 61.743676 32.754662
F 69.460770 59.264976 29.201062
F 69.530570 67.251976 29.254662
F 78.324370 59.321776 29.193162
F 78.328470 66.882976 29.350962
F 69.470670 59.169576 31.938062
F 69.518670 67.179676 31.901262
F 78.488170 59.156276 32.083462
F 78.544470 66.807576 32.071262
F 69.472170 54.404476 35.640662
F 69.527370 62.134776 35.459362
F 78.346770 54.274376 35.619262
F 78.510170 61.881676 35.548362
F 80.662670 55.273476 39.357762
F 80.679370 63.012776 39.193762
F 71.578870 55.500776 39.061162
F 71.865170 63.319276 39.300062
F 85.134170 58.146376 42.933862
F 78.337770 54.184276 42.994062
F 71.710370 58.176376 42.917562
F 69.583370 66.986576 36.393962
F 80.698270 58.037176 40.215362
F 80.594070 65.644676 40.061962
F 71.502670 57.954676 40.171062
F 71.825570 65.791076 40.170662
F 80.894270 55.291376 36.607162
F 80.749670 63.042176 36.541362
F 71.746370 55.583076 36.341662
F 71.802770 63.159476 36.466962
F 82.959270 54.223276 40.201662
F 82.957570 62.041776 40.186062
F 65.031770 54.168376 32.778262
F 67.369470 65.683776 43.101162
F 73.870970 54.205076 39.972862
F 74.040870 61.951276 40.277062
F 83.017770 59.162576 36.391762
F 83.067270 66.829476 36.480862
F 69.440370 59.557076 39.148562
F 78.524770 59.352976 39.215062
F 74.180770 59.297776 36.547462
F 74.001570 67.049276 36.500462
F 82.930070 59.297976 39.233662
F 82.937270 66.997676 39.248762
F 85.070070 65.685876 25.588162
F 65.274170 54.333676 43.026162
F 73.829270 59.373376 39.224362
F 73.898570 67.090876 39.214062
F 69.528170 59.410176 36.350162
F 69.741070 54.175076 42.778462
F 80.633970 65.922976 42.884062
F 65.025470 61.846676 25.486062
F 78.394270 62.009176 42.869662
F 78.460370 61.823576 40.121362
F 65.046770 67.075076 36.560762
F 65.098270 62.003876 42.884862
F 67.156370 55.558676 39.417662
F 67.307470 63.320876 39.298762
F 76.169570 55.440876 39.270362
F 76.254770 63.287476 39.248462
F 78.425770 54.169776 40.151862
F 78.626670 67.205976 36.237562
F 85.089770 63.231676 31.979062
F 85.069270 58.238576 40.182162
F 64.992170 61.910276 35.700762
F 76.282870 65.983676 42.840262
F 85.231970 55.455276 36.567062
F 69.615470 62.102576 40.259462
F 67.236770 58.118576 40.021562
F 67.382170 65.862376 40.365162
F 76.177270 58.173076 40.110062
F 76.352870 65.830376 40.039562
F 67.385670 58.036676 42.786162
F 69.507470 54.162776 40.042562
F 67.082270 55.512776 36.688262
F 67.326770 63.304876 36.556262
F 76.165670 55.569376 36.389362
F 76.325970 63.183976 36.431862
F 73.986170 54.297076 42.692162
F 65.012470 54.308976 25.466462
F 67.016170 55.485676 21.942462
F 85.140570 63.310676 22.005562
F 69.395070 67.036276 21.996962
F 73.843370 69.637176 25.584862
F 65.074870 69.447176 40.279662
F 69.251570 59.408376 22.000362
F 82.819970 66.987176 22.014762
F 75.993570 63.101176 21.912462
F 64.963670 59.165376 21.888062
F 65.275770 69.641776 28.374562
F 73.974670 69.462576 28.234562
F 78.272570 67.011176 22.048362
F 78.438470 69.769976 35.334562
F 80.596370 63.077376 21.817062
F 82.845770 59.369076 21.997362
F 71.498970 55.507076 21.733962
F 73.727270 66.967076 21.911862
F 65.063170 69.794976 32.914962
F 82.778570 69.490676 28.250162
F 80.755570 55.438076 22.179262
F 73.857170 59.336576 43.763962
F 71.565970 63.132976 21.930562
F 76.150370 63.513576 44.102462
F 74.027670 67.092676 43.873562
F 82.977170 67.211476 43.640062
F 89.645970 1.480486 2.761192
F 89.563170 9.080006 2.728182
F 89.418170 17.179776 17.400462
F 98.514770 1.472796 2.820012
F 98.513370 9.190666 2.819822
F 87.522070 15.642976 21.126462
F 89.333670 3.995586 6.682692
F 89.463170 11.697476 6.566582
F 98.517370 4.049436 6.458792
F 98.515970 11.767276 6.458592
F 89.715470 3.997416 3.937442
F 89.577170 11.757576 3.694712
F 98.517070 4.048716 3.727542
F 98.515670 11.766576 3.727342
F 98.515670 16.907576 10.096762
F 89.691170 1.658016 14.660262
F 89.708870 11.809676 20.975062
F 98.511970 16.908576 2.819622
F 87.261970 5.392996 0.237422
F 89.556570 16.962176 7.507832
F 91.844370 8.096476 3.791792
F 91.849170 15.683476 3.720982
F 96.282670 13.050576 14.642962
F 100.760870 7.910186 3.725152
F 100.758870 15.628076 3.724962
F 96.282570 15.624076 18.281262
F 98.516970 16.907476 17.373562
F 89.592270 3.993346 21.126962
F 89.808670 9.208876 0.046894
F 94.051470 16.910076 2.818882
F 91.919570 5.437356 2.761452
F 91.877870 13.110176 2.783162
F 100.762870 5.326416 2.824362
F 100.761870 13.044276 2.824162
F 91.774670 7.891996 6.687952
F 91.805570 15.451176 6.602822
F 105.280870 13.052876 17.222662
F 100.761870 7.914176 6.460652
F 100.759870 15.632076 6.460462
F 96.284270 7.906316 18.281362
F 94.053270 1.473096 2.819972
F 94.054270 9.193286 2.818582
F 103.020870 16.905276 17.355762
F 103.039870 1.460266 2.812162
F 103.037870 9.178146 2.811972
F 91.755870 15.693176 20.885762
F 94.050770 4.047096 6.458342
F 94.049870 11.764476 6.458692
F 103.039870 4.060356 6.446242
F 103.037870 11.778276 6.446052
F 94.054370 4.046196 3.729112
F 94.051770 11.764876 3.728382
F 103.049870 4.066746 3.698302
F 103.048870 11.784576 3.698102
F 98.514670 16.908576 7.365542
F 94.054470 16.910176 14.644362
F 94.053170 16.910376 10.094862
F 94.051970 16.909976 17.372162
F 94.055270 9.191886 17.371962
F 103.022870 9.187406 17.355962
F 87.277370 7.794056 3.820052
F 87.339570 15.535976 3.935852
F 105.261870 15.621776 20.856262
F 96.281170 7.905646 3.728582
F 96.279870 15.623576 3.728352
F 103.037870 16.893876 14.610662
F 105.416870 7.960356 3.554072
F 105.415870 15.678276 3.553872
F 89.647870 16.677176 14.662762
F 89.681270 16.860076 0.174510
F 89.537070 1.434766 7.371032
F 98.514370 16.909476 14.642462
F 87.463170 7.804506 21.022562
F 103.034870 4.064686 18.248362
F 94.055370 11.763876 18.282462
F 87.541670 5.328036 2.904932
F 87.309170 13.015176 2.982652
F 96.282770 5.332246 2.819632
F 96.281370 13.050176 2.819422
F 105.341870 5.326406 2.702212
F 105.340870 13.044276 2.702012
F 87.199670 7.898426 6.542722
F 87.395570 15.565676 6.656342
F 105.263870 7.903916 20.856462
F 96.282370 7.905996 6.457682
F 96.281170 15.623976 6.457532
F 103.036870 16.895976 2.811782
F 105.331870 7.915816 6.332682
F 105.329870 15.633676 6.332492
F 91.872570 7.836726 21.013162
F 89.437270 1.561186 10.077062
F 89.460770 9.144806 10.308962
F 94.054970 4.046106 18.282362
F 98.518370 1.471846 10.097162
F 98.517070 9.189726 10.096962
F 103.014870 11.770476 20.991762
F 89.624970 4.135166 13.743562
F 89.574170 11.878976 13.718162
F 98.519070 4.050136 13.735562
F 98.517670 11.767976 13.735362
F 89.686570 4.084566 11.109062
F 89.525170 11.782376 11.027762
F 98.516770 4.048276 11.004262
F 98.515470 11.766176 11.004062
F 103.023870 1.469526 17.356162
F 89.601570 9.173996 7.589212
F 103.028870 16.900976 10.085262
F 98.517370 1.472846 7.365922
F 98.516070 9.190726 7.365732
F 103.039870 1.458136 14.611062
F 91.828870 7.963746 11.004062
F 91.790370 15.720476 10.947262
F 105.282870 5.335036 17.222862
F 100.764870 7.911036 11.000162
F 100.763870 15.628876 11.000062
F 87.447670 13.063976 14.707462
F 91.635170 5.240826 7.349562
F 91.729870 12.852276 7.550012
F 100.768870 5.327216 7.360352
F 100.767870 13.045076 7.360152
F 91.846270 5.392856 10.235362
F 91.857470 12.967276 10.302262
F 100.761870 5.327056 10.098962
F 100.759870 13.044976 10.098762
F 91.743570 7.893966 13.906162
F 91.914070 15.527476 13.844162
F 96.284170 5.332656 14.643162
F 100.760870 7.912856 13.736362
F 100.758870 15.630776 13.736162
F 87.310370 5.344576 14.526962
F 94.053570 1.473876 10.095862
F 94.053870 9.192296 10.095862
F 103.015870 4.052616 20.991962
F 103.031870 1.465246 10.085662
F 103.029870 9.183126 10.085462
F 94.055170 11.764376 21.009962
F 94.056270 4.045626 13.734162
F 94.051670 11.764676 13.734862
F 103.029870 4.055776 13.720062
F 103.027870 11.773676 13.719862
F 94.055570 4.045976 11.006162
F 94.057770 11.761376 11.007762
F 103.044870 4.065876 10.972362
F 103.042870 11.783776 10.972162
F 94.054870 1.473776 7.367652
F 94.054070 9.191646 7.368212
F 103.045870 16.893576 7.335872
F 103.047870 1.457826 7.336262
F 103.046870 9.175706 7.336072
F 94.051070 16.908076 7.367002
F 87.079870 7.801706 11.203562
F 87.346670 15.618976 10.988662
F 87.405470 13.143576 17.419962
F 96.282970 7.906046 11.004862
F 96.281570 15.623876 11.004762
F 87.284870 5.174726 17.380462
F 105.398870 7.955616 10.816062
F 105.396870 15.673476 10.815862
F 103.038870 9.176016 14.610862
F 87.229170 5.187736 7.671192
F 87.136770 12.966876 7.434412
F 96.282470 5.332696 7.366832
F 96.281070 13.050576 7.366632
F 105.417870 5.276756 7.181302
F 105.416870 12.994676 7.181112
F 87.134870 5.380366 10.355062
F 87.208970 12.996576 10.063662
F 96.283370 5.332486 10.096062
F 96.281870 13.050476 10.095762
F 105.315870 5.326636 9.957072
F 105.314870 13.044476 9.956882
F 87.347870 7.871906 13.965862
F 87.420470 15.526476 13.801762
F 96.282270 15.624176 21.010362
F 96.283070 7.906176 13.734162
F 96.281870 15.624176 13.733962
F 105.384870 13.005776 14.451662
F 105.298870 7.909786 13.593462
F 105.297870 15.627676 13.593262
F 96.283770 7.906356 21.010562
F 89.648070 1.432816 17.420562
F 89.565870 9.058356 17.341762
F 94.054970 4.046646 21.011462
F 98.519770 1.471686 17.373862
F 98.518370 9.189566 17.373662
F 103.032870 11.782576 18.248162
F 96.282670 13.050576 17.372262
F 87.394670 7.762586 18.126162
F 98.518970 4.050166 21.011962
F 98.517570 11.768076 21.011762
F 89.564770 4.030436 18.383362
F 89.620370 11.705576 18.247962
F 98.516470 4.047866 18.281062
F 98.515070 11.765776 18.280962
F 89.417070 16.921876 10.158462
F 89.582770 9.289436 14.637962
F 94.057170 1.474606 14.644462
F 98.517070 1.473756 14.642862
F 98.515770 9.191636 14.642662
F 94.052770 9.191146 14.643762
F 91.890070 7.790316 18.249862
F 91.682370 15.772876 18.221162
F 89.499370 16.786576 2.896712
F 100.764870 7.910816 18.276762
F 100.762870 15.628676 18.276562
F 105.367870 15.667676 18.088762
F 91.894670 5.270216 14.777262
F 91.790070 13.048376 14.685162
F 100.766870 5.329246 14.638362
F 100.764870 13.047076 14.638162
F 91.723070 5.240236 17.401862
F 91.906570 13.073776 17.441762
F 100.759870 5.328226 17.373962
F 100.757870 13.046076 17.373762
F 87.237370 15.767376 18.397662
F 105.385870 5.287936 14.451762
F 96.283770 5.332796 17.372362
F 100.756870 7.911956 21.011562
F 100.755870 15.629876 21.011362
F 105.369870 7.949776 18.088962
F 94.056970 1.474556 17.372762
F 98.514270 9.191046 0.089307
F 94.056670 1.475016 0.092021
F 94.052370 9.191026 0.090390
F 100.750870 13.050476 0.089726
F 91.823570 5.332536 0.090660
F 98.512870 16.908976 0.089112
F 96.279870 13.050576 0.090318
F 87.311470 0.210798 18.390262
F 96.282770 0.187824 3.728702
F 98.515670 1.473166 0.089500
F 103.028870 1.464836 0.064974
F 103.027870 9.182726 0.064778
F 96.281370 5.332696 0.090487
F 94.053370 16.910376 0.091411
F 103.025870 16.900576 0.064584
F 100.752870 5.332626 0.089920
F 96.284070 0.188078 11.005162
F 89.659570 1.465986 0.116690
F 91.865870 0.196909 6.486092
F 91.724070 0.264022 10.910962
F 87.433170 -0.016151 6.583772
F 100.761870 0.192286 3.725332
F 100.761870 0.194995 13.736562
F 87.334270 0.220248 11.201162
F 100.762870 0.196318 6.460832
F 105.332870 0.197952 6.332862
F 91.710970 0.218077 21.205162
F 105.399870 0.237698 10.816162
F 105.370870 0.231852 18.089062
F 91.882970 0.268236 18.425962
F 105.417870 0.242443 3.554242
F 87.644370 0.140835 3.896092
F 87.420670 0.309012 21.007362
F 96.284870 0.188380 21.010662
F 100.766870 0.193137 11.000362
F 105.299870 0.191924 13.593562
F 91.867570 0.238421 13.746962
F 96.285570 0.188387 18.281462
F 96.283770 0.188215 6.457902
F 100.765870 0.192916 18.276962
F 91.859070 0.096067 3.810202
F 96.284570 0.188380 13.734362
F 87.436570 0.221900 13.811062
F 100.757870 0.194099 21.011662
F 105.264870 0.186053 20.856662
F 105.351870 13.013576 21.728262
F 105.352870 5.295726 21.728462
F 89.586470 1.410996 24.808462
F 89.616070 9.346666 24.658362
F 98.515970 16.908076 24.649662
F 98.518770 1.472316 24.650062
F 98.517370 9.190196 24.649862
F 89.711170 16.801276 39.283162
F 89.407570 4.254556 28.318862
F 89.508370 11.733476 28.311162
F 98.517470 4.049736 28.288062
F 98.516070 11.767576 28.287862
F 89.436770 4.009276 25.719062
F 89.588470 11.816476 25.392962
F 98.515770 4.047666 25.557762
F 98.514470 11.765576 25.557562
F 89.591370 17.148276 29.283662
F 89.624370 9.244156 21.855062
F 89.584470 4.095666 42.993262
F 98.516670 1.474406 21.919462
F 89.603870 16.769676 31.996062
F 102.981870 9.194536 39.188762
F 91.779370 7.884766 25.442062
F 91.811170 15.664476 25.563462
F 96.286670 7.906886 42.840162
F 100.759870 7.909726 25.553962
F 100.757870 15.627576 25.553762
F 87.461470 7.939246 42.825462
F 94.058870 4.046126 42.839562
F 102.986870 11.774276 40.094262
F 94.056070 16.911376 29.197362
F 89.580270 11.726276 42.852462
F 91.727870 5.206696 24.734862
F 91.801570 13.108576 24.641462
F 100.753870 5.329496 24.649362
F 100.752870 13.047376 24.649162
F 91.820470 7.867666 28.208562
F 91.844970 15.771176 28.272962
F 105.284870 5.305066 36.299362
F 100.750870 7.910916 28.287162
F 100.748870 15.628776 28.286962
F 96.284170 13.051376 36.472662
F 94.056270 1.473306 24.649262
F 94.054570 9.191506 24.648562
F 89.770970 16.929976 36.524762
F 103.007870 1.472606 24.628862
F 103.006870 9.190486 24.628662
F 98.512970 16.910676 29.195762
F 94.054870 4.047166 28.287862
F 94.053370 11.765676 28.286862
F 102.998870 4.049936 28.266262
F 102.996870 11.767776 28.266062
F 94.055370 4.046296 25.558962
F 94.052970 11.765476 25.557462
F 103.019870 4.061436 25.526562
F 103.017870 11.779276 25.526362
F 98.514270 16.909276 39.202462
F 94.054670 16.910376 31.925162
F 89.643870 16.932076 24.647462
F 98.511670 16.911476 36.472862
F 102.982870 1.476656 39.188962
F 98.514470 16.908876 31.925762
F 87.427470 8.053926 25.636262
F 87.424870 15.486576 25.427262
F 94.056070 16.909876 39.201262
F 96.284470 7.906306 25.557962
F 96.283170 15.624176 25.557662
F 102.987870 4.056416 40.094462
F 105.335870 7.944236 25.368862
F 105.333870 15.662076 25.368662
F 94.059470 11.762776 40.112962
F 87.398570 7.832956 40.085362
F 102.991870 9.185976 36.451562
F 94.053270 16.909576 24.648562
F 94.055470 16.909976 36.473062
F 91.894170 7.817346 42.778562
F 102.993870 1.468096 36.451762
F 87.307370 5.418506 24.695462
F 87.391970 12.941076 24.524162
F 96.284270 5.333086 24.648762
F 96.283070 13.050876 24.648662
F 105.244870 5.341786 24.491862
F 105.243870 13.059676 24.491662
F 87.409470 7.832876 28.253662
F 87.527270 15.665176 28.249962
F 107.416870 9.167126 38.659462
F 96.284170 7.906406 28.286962
F 96.282770 15.624276 28.286762
F 107.414870 16.884976 38.659262
F 105.224870 7.897956 28.128662
F 105.223870 15.615876 28.128462
F 107.417870 1.449236 38.659662
F 89.454470 1.429646 31.939462
F 89.613870 9.342876 32.073962
F 87.269170 15.579576 42.905862
F 98.517270 1.473116 31.926162
F 98.515870 9.190996 31.925962
F 94.054570 11.765776 42.840662
F 89.730670 3.947696 35.550062
F 89.829470 11.722976 35.524462
F 98.516270 4.049426 35.564162
F 98.514870 11.767276 35.563962
F 89.664970 4.075576 32.733062
F 89.669670 11.882276 32.821862
F 98.514670 4.047396 32.834562
F 98.513270 11.765276 32.834362
F 89.453470 1.587726 29.321062
F 89.596070 9.184326 29.275362
F 103.007870 16.900476 29.166262
F 98.515770 1.474966 29.196162
F 98.514370 9.192846 29.195962
F 94.055270 4.048306 40.110962
F 91.830470 7.882726 32.950862
F 91.862170 15.639776 32.879362
F 96.284070 15.624376 40.110862
F 100.753870 7.908396 32.831662
F 100.751870 15.626276 32.831462
F 105.283870 15.661976 39.962462
F 91.764670 5.302326 29.254762
F 91.706570 13.151976 28.995362
F 100.756870 5.332146 29.192862
F 100.755870 13.050076 29.192662
F 91.824370 5.395696 31.929462
F 91.876170 13.067576 31.755162
F 100.747870 5.331056 31.925262
F 100.745870 13.048976 31.925062
F 91.859970 7.925586 35.541662
F 91.864970 15.575376 35.600762
F 96.285370 7.906426 40.111162
F 100.744870 7.909866 35.563662
F 100.742870 15.627776 35.563462
F 105.178870 13.075076 39.054962
F 94.053770 1.472476 31.926962
F 94.054970 9.191516 31.925962
F 102.987870 16.911676 31.903862
F 102.989870 1.475956 31.904262
F 102.988870 9.193836 31.904062
F 91.928570 15.598376 42.845162
F 94.060070 4.045376 35.563462
F 94.056270 11.764776 35.563562
F 102.982870 4.046246 35.543662
F 102.980870 11.764176 35.543462
F 94.055770 4.047586 32.834662
F 94.055470 11.764876 32.834062
F 103.000870 4.057476 32.807362
F 102.999870 11.775376 32.807162
F 94.054370 1.472876 29.195962
F 94.054170 9.191276 29.195962
F 94.056270 9.192316 36.473062
F 103.010870 1.464696 29.166662
F 103.009870 9.182586 29.166462
F 102.990870 16.903876 36.451362
F 87.424470 7.891726 33.049862
F 87.400970 15.568476 33.046262
F 105.286870 15.648076 42.722562
F 96.284870 7.906396 32.834462
F 96.283470 15.624276 32.834262
F 105.179870 5.357226 39.055162
F 105.300870 7.940396 32.651762
F 105.299870 15.658276 32.651562
F 96.285370 15.624776 42.839962
F 87.156170 5.287946 29.333762
F 87.511470 13.179776 29.173962
F 96.285070 5.333256 29.196262
F 96.283670 13.051176 29.196062
F 105.318870 5.300676 29.010062
F 105.316870 13.018576 29.009962
F 87.205470 5.337186 32.048662
F 87.320270 12.937976 32.062862
F 96.284870 5.333326 31.925262
F 96.283570 13.051176 31.925062
F 105.205870 5.347716 31.766762
F 105.204870 13.065576 31.766562
F 87.546670 7.735216 35.679362
F 87.336970 15.726076 35.907662
F 105.288870 7.930156 42.722762
F 96.284470 7.906426 35.563362
F 96.283170 15.624276 35.563162
F 96.283670 13.051576 39.201462
F 105.187870 7.892476 35.405762
F 105.185870 15.610376 35.405562
F 96.284970 5.333706 39.201662
F 89.514370 1.295816 39.147662
F 89.623570 9.157276 39.197862
F 103.007870 11.777276 42.832462
F 98.516970 1.473526 39.202862
F 98.515570 9.191406 39.202662
F 102.980870 16.912376 39.188662
F 96.285670 5.333566 36.472762
F 87.449670 13.050576 36.493562
F 98.518070 4.049526 42.841362
F 98.516670 11.767376 42.841162
F 89.603170 3.930936 40.197262
F 89.628670 11.793976 40.075362
F 98.513170 4.046986 40.111662
F 98.511870 11.764876 40.111462
F 89.556970 1.423946 36.557762
F 89.484570 9.183926 36.427362
F 103.008870 4.059426 42.832662
F 98.514370 1.475686 36.473262
F 98.513070 9.193566 36.473062
F 103.005870 16.908376 24.628462
F 91.829370 7.943356 40.032062
F 91.896270 15.563976 40.083262
F 87.287970 12.969976 39.339062
F 100.749870 7.907586 40.111362
F 100.748870 15.625476 40.111162
F 87.518070 5.331416 39.204062
F 91.887070 5.207946 36.626562
F 91.885370 13.041076 36.555062
F 100.750870 5.333786 36.470662
F 100.749870 13.051676 36.470462
F 91.776070 5.372526 39.233662
F 91.856870 12.980076 39.317662
F 100.742870 5.332246 39.202262
F 100.740870 13.050176 39.202062
F 87.364370 5.073866 36.406762
F 105.285870 7.944096 39.962662
F 105.282870 13.022976 36.299162
F 100.761870 7.913676 42.843762
F 100.759870 15.631576 42.843562
F 87.385070 15.605676 40.178462
F 94.056970 1.474046 39.202162
F 94.057170 9.192616 39.201362
F 94.059370 1.475186 36.473862
F 89.548870 1.519926 22.096862
F 87.385370 5.276186 22.063062
F 98.515270 9.192286 21.919262
F 100.762870 5.330536 21.915362
F 103.027870 1.460506 21.887262
F 94.051470 16.909076 21.918662
F 98.513870 16.910176 21.919162
F 96.284870 5.332916 21.919662
F 103.026870 9.178386 21.887062
F 94.054570 9.191766 21.920162
F 100.761870 13.048376 21.915162
F 94.055570 1.473916 21.920862
F 91.850370 5.251206 22.066062
F 96.283570 13.050776 21.919462
F 89.631770 17.040476 21.876862
F 100.745870 0.192014 35.563862
F 103.025870 16.896276 21.886862
F 96.286670 0.188537 40.111262
F 91.881870 13.126076 21.815262
F 87.529870 13.045576 21.767862
F 87.243670 0.214137 28.260362
F 91.874070 0.217933 42.889462
F 96.287970 0.188995 42.840362
F 100.754870 0.190495 32.831862
F 87.238270 0.066825 25.604362
F 87.437170 0.225368 35.503662
F 105.289870 0.212294 42.722962
F 87.361370 0.261824 32.801962
F 91.670870 0.183935 32.992962
F 91.730470 0.171939 28.253562
F 105.301870 0.222472 32.651862
F 105.286870 0.226167 39.962862
F 105.336870 0.226313 25.368962
F 87.609070 0.184186 42.666262
F 96.286070 0.188443 32.834662
F 91.769570 0.161218 40.079762
F 96.285770 0.188530 35.563562
F 105.225870 0.180097 28.128862
F 87.382670 0.094428 39.980762
F 100.762870 0.195818 42.843962
F 100.751870 0.189681 40.111462
F 96.285370 0.188497 28.287162
F 100.760870 0.191822 25.554162
F 91.887870 0.035601 25.495462
F 100.751870 0.193060 28.287362
F 96.285970 0.188484 25.558062
F 91.826970 0.244136 35.655162
F 105.188870 0.174619 35.405962
F 105.330870 13.033176 43.592262
F 91.739870 13.118276 43.719662
F 87.403970 12.896776 43.840162
F 105.332870 5.315266 43.592462
F 89.614570 24.606776 2.834392
F 89.391070 32.397276 2.687422
F 98.510670 24.626476 2.819432
F 98.509270 32.344276 2.819242
F 89.490570 27.105676 6.565172
F 105.366870 23.385576 18.088562
F 89.599470 19.514876 6.521472
F 98.513270 27.203076 6.458202
F 105.260870 23.339676 20.856062
F 98.514670 19.485176 6.458402
F 89.619870 27.417276 3.752092
F 105.365870 31.103376 18.088362
F 89.793670 19.526276 3.876612
F 98.512870 27.202376 3.726952
F 105.259870 31.057576 20.855862
F 98.514270 19.484476 3.727152
F 91.821870 30.953276 21.024462
F 94.050570 32.347076 0.091340
F 87.303270 23.231376 21.065862
F 89.453670 27.202476 21.033562
F 91.557270 31.059376 3.810082
F 91.841470 23.446076 3.684452
F 100.755870 31.063876 3.724572
F 100.757870 23.345976 3.724772
F 94.046970 32.343976 14.641862
F 91.860070 23.311276 21.064462
F 103.030870 27.218376 18.247762
F 87.380170 28.564576 10.137962
F 91.832070 28.583976 2.804502
F 91.917170 20.891576 2.739472
F 100.758870 28.480076 2.823782
F 100.759870 20.762176 2.823972
F 91.871470 31.083276 6.574542
F 91.844470 23.276476 6.385302
F 100.757870 31.067776 6.460072
F 100.758870 23.349976 6.460272
F 94.051370 24.628776 2.818072
F 94.044370 32.343376 2.820302
F 103.035870 24.613876 2.811582
F 103.033870 32.331776 2.811392
F 94.047970 27.200076 6.457242
F 96.280970 23.342076 21.010262
F 94.054670 19.479276 6.455262
F 103.035870 27.213976 6.445662
F 96.279670 31.059976 21.010062
F 103.036870 19.496076 6.445862
F 94.048370 27.200976 3.727812
F 89.653270 24.705476 0.055322
F 94.050870 19.482576 3.728082
F 103.045870 27.220376 3.697722
F 94.049370 19.483376 18.281262
F 103.047870 19.502476 3.697912
F 103.011870 27.206276 20.991462
F 87.538370 20.689876 14.352862
F 94.052870 19.482176 21.010262
F 103.013870 19.488376 20.991662
F 87.241570 31.074876 3.805142
F 87.424870 23.391376 3.631402
F 96.276970 31.059276 3.728022
F 96.278470 23.341476 3.728182
F 105.412870 31.113976 3.553482
F 105.413870 23.396076 3.553682
F 103.035870 24.611776 14.610462
F 94.051170 24.628376 0.090574
F 87.380470 28.266276 14.812862
F 94.049670 27.201076 18.280662
F 87.356370 31.141476 20.967562
F 103.031870 19.500476 18.247962
F 87.406570 28.527076 2.807092
F 87.330970 20.637876 2.756572
F 96.278570 28.485976 2.819012
F 96.280070 20.767976 2.819232
F 105.337870 28.480076 2.701632
F 105.338870 20.762176 2.701822
F 87.232170 31.007576 6.527552
F 87.391370 23.280976 6.464082
F 96.278370 31.059676 6.457142
F 96.279770 23.341876 6.457352
F 105.326870 31.069476 6.332102
F 105.328870 23.351576 6.332292
F 89.531470 24.555476 10.260962
F 89.681670 32.500076 10.200862
F 98.514270 24.625476 10.096562
F 98.512870 32.343376 10.096362
F 89.737370 27.133276 13.799762
F 96.281370 23.342076 18.280962
F 89.747770 19.408576 13.612462
F 98.514970 27.203776 13.734962
F 105.279870 20.770776 17.222462
F 98.516370 19.485876 13.735162
F 89.658270 27.092776 10.992062
F 94.052670 24.628576 14.644562
F 89.462670 19.572776 10.917062
F 98.512670 27.201876 11.003762
F 105.278870 28.488676 17.222362
F 98.514070 19.484076 11.003862
F 89.724670 24.523276 7.610262
F 89.431470 32.320676 7.436542
F 98.513270 24.626476 7.365342
F 98.511870 32.344376 7.365152
F 91.799470 31.152576 11.001362
F 91.932070 23.362476 11.093462
F 100.760870 31.064676 10.999662
F 100.761870 23.346776 10.999862
F 91.702070 28.417376 7.303682
F 91.929870 20.713276 7.257742
F 100.764870 28.480876 7.359772
F 100.766870 20.762976 7.359962
F 91.852270 28.494076 10.134462
F 91.869170 20.706576 10.032162
F 100.757870 28.480676 10.098362
F 100.758870 20.762776 10.098562
F 91.726370 31.071176 13.661162
F 91.872970 23.357376 13.946562
F 100.756870 31.066476 13.735762
F 100.757870 23.348576 13.735962
F 94.051370 24.627876 10.095462
F 94.049970 32.345876 10.095162
F 103.027870 24.618876 10.085062
F 103.025870 32.336776 10.084862
F 94.052870 27.199176 13.732562
F 96.280970 20.768576 17.371962
F 94.051770 19.482276 13.734762
F 103.025870 27.209376 13.719462
F 96.279870 28.486376 17.371862
F 103.026870 19.491576 13.719662
F 94.051370 27.199476 11.005362
F 87.142170 20.887676 17.183262
F 94.052870 19.481176 11.005662
F 103.040870 27.219476 10.971762
F 87.297570 28.350276 17.519162
F 103.041870 19.501676 10.971962
F 94.048870 24.626076 7.366032
F 94.050470 32.345876 7.367392
F 103.043870 24.611476 7.335682
F 103.042870 32.329376 7.335482
F 87.297170 31.198376 11.042962
F 87.226470 23.508476 11.192762
F 96.278770 31.059676 11.004362
F 96.280370 23.341876 11.004462
F 105.393870 31.109276 10.815462
F 105.395870 23.391376 10.815662
F 87.380170 28.436876 7.373362
F 87.390070 20.650176 7.276052
F 96.278370 28.486376 7.366242
F 96.279870 20.768376 7.366382
F 105.413870 28.430376 7.180722
F 105.414870 20.712476 7.180912
F 96.280070 28.486276 14.642562
F 87.313270 21.001676 10.126362
F 96.279170 28.486176 10.095462
F 96.280570 20.768176 10.095662
F 105.311870 28.480276 9.956492
F 105.312870 20.762376 9.956682
F 87.417370 30.828676 13.871062
F 87.329270 23.574376 13.827562
F 96.278970 31.059876 13.733562
F 96.280270 23.341976 13.733762
F 105.294870 31.063476 13.592862
F 105.295870 23.345576 13.593062
F 89.661870 24.651576 17.569162
F 89.721570 32.297476 17.556862
F 98.515670 24.625276 17.373362
F 98.514270 32.343176 17.373162
F 87.346270 31.121476 18.298362
F 103.034870 32.329676 14.610262
F 89.518870 19.575276 20.849162
F 98.514770 27.203776 21.011362
F 105.383870 20.723676 14.451462
F 98.516170 19.485976 21.011562
F 89.669870 27.224576 18.334862
F 96.280070 31.059976 18.280762
F 89.297770 19.597876 18.287562
F 98.512370 27.201476 18.280562
F 105.381870 28.441576 14.451262
F 98.513670 19.483676 18.280762
F 89.542570 24.670576 14.805262
F 89.618170 32.146376 14.828862
F 98.512970 24.627376 14.642262
F 98.511570 32.345276 14.642062
F 91.894270 31.083776 18.352762
F 91.792870 23.260476 18.319162
F 100.759870 31.064476 18.276162
F 100.761870 23.346576 18.276362
F 91.885070 28.549076 14.518762
F 91.885370 20.722176 14.869362
F 100.761870 28.482876 14.637762
F 100.763870 20.764976 14.637962
F 91.840870 28.529176 17.363462
F 91.610370 20.759576 17.495162
F 100.755870 28.481876 17.373362
F 100.756870 20.763976 17.373562
F 87.493670 23.385576 18.285562
F 96.281470 20.768376 14.642762
F 100.752870 31.065576 21.010962
F 100.753870 23.347676 21.011162
F 94.050170 24.626376 17.372562
F 94.051570 32.346276 17.371362
F 103.019870 24.623176 17.355562
F 103.018870 32.341076 17.355362
F 94.049170 27.200876 21.010662
F 91.889770 20.887476 0.074999
F 87.373870 20.679776 0.025709
F 91.809770 28.692876 0.143436
F 103.023870 32.336376 0.064196
F 87.303070 28.631876 0.099607
F 96.278770 20.768376 0.090069
F 96.277270 28.486276 0.089899
F 98.510170 32.344676 0.088721
F 100.748870 28.486276 0.089338
F 100.749870 20.768376 0.089532
F 98.511570 24.626776 0.088918
F 103.024870 24.618476 0.064390
F 89.515670 32.373876 -0.000842
F 89.572070 35.035776 11.307162
F 105.348870 28.449376 21.727862
F 105.350870 20.731476 21.728062
F 89.652670 24.625176 24.732462
F 89.436270 32.205276 24.846062
F 98.514670 24.625976 24.649462
F 98.513270 32.343876 24.649262
F 89.584170 27.173976 28.449062
F 96.282670 23.342276 40.110762
F 89.524170 19.781376 28.649662
F 98.513370 27.203376 28.287462
F 107.412870 32.320776 38.658862
F 98.514670 19.485476 28.287662
F 89.619270 27.139876 25.615362
F 102.989870 24.621776 36.451162
F 89.306670 19.401576 25.751362
F 98.511670 27.201276 25.557162
F 107.413870 24.602876 38.659062
F 98.513070 19.483376 25.557362
F 87.434170 23.312976 42.798262
F 91.770670 20.697976 21.852862
F 91.827370 31.202976 42.871362
F 87.388870 20.732276 39.373362
F 91.682970 31.029976 25.730062
F 91.855870 23.224676 25.626862
F 100.755870 31.063376 25.553362
F 100.756870 23.345476 25.553562
F 94.052770 32.346876 36.472462
F 102.987870 32.339576 36.450962
F 91.877970 23.393276 42.803762
F 89.595670 32.188876 22.058262
F 91.772970 28.459976 24.608162
F 91.645370 20.624376 24.777162
F 100.749870 28.483176 24.648762
F 100.751870 20.765276 24.648962
F 91.856070 31.001476 28.296462
F 91.773870 23.615676 28.343762
F 100.745870 31.064576 28.286562
F 100.747870 23.346676 28.286762
F 94.051770 24.626776 24.648762
F 94.047970 32.344276 24.649562
F 103.003870 24.626276 24.628262
F 103.002870 32.344076 24.628062
F 94.050870 27.201676 28.287262
F 105.285870 23.365876 42.722462
F 94.052570 19.484276 28.287162
F 102.994870 27.203576 28.265662
F 105.284870 31.083776 42.722262
F 102.995870 19.485676 28.265862
F 94.050370 27.201076 25.557262
F 96.283870 23.342676 42.839762
F 94.051870 19.482276 25.558162
F 103.015870 27.215076 25.526062
F 96.282370 31.060476 42.839562
F 103.016870 19.497176 25.526262
F 89.715270 19.459076 42.893062
F 87.141570 31.190276 42.769562
F 94.053370 19.482776 40.110662
F 94.055670 19.482976 42.839562
F 87.153070 30.710876 25.539162
F 87.361970 23.277776 25.621062
F 96.280370 31.059976 25.557362
F 96.281870 23.342176 25.557462
F 105.331870 31.097876 25.368262
F 105.332870 23.379976 25.368462
F 103.004870 27.213076 42.832062
F 87.236270 28.396176 39.150862
F 94.052170 27.201876 40.110662
F 105.281870 20.740876 36.298962
F 94.054570 24.628976 36.473262
F 102.984870 19.492176 40.094062
F 87.318970 28.337476 24.551362
F 87.252070 20.690676 24.588562
F 96.280270 28.486676 24.648262
F 96.281470 20.768876 24.648362
F 105.240870 28.495476 24.491262
F 105.241870 20.777576 24.491462
F 87.245270 30.922376 28.277362
F 87.417570 23.363176 28.379862
F 96.280070 31.060076 28.286462
F 96.281270 23.342076 28.286462
F 105.220870 31.051576 28.128062
F 105.221870 23.333676 28.128262
F 89.554870 24.785176 31.989762
F 89.540270 32.591576 31.819162
F 98.513070 24.626776 31.925562
F 98.511770 32.344676 31.925362
F 89.532070 27.401476 35.653462
F 96.281070 31.059976 40.110562
F 89.432870 19.504476 35.450162
F 98.512170 27.203076 35.563662
F 89.674870 27.427976 42.969562
F 98.513570 19.485176 35.563762
F 89.480370 27.274876 32.913762
F 87.217870 23.392376 40.159562
F 89.477470 19.427976 32.809662
F 98.510470 27.201076 32.833962
F 105.280870 28.458676 36.298762
F 98.511870 19.483176 32.834162
F 89.536970 24.560076 29.285462
F 89.433670 32.198476 29.117762
F 98.511570 24.628576 29.195562
F 98.510270 32.346476 29.195462
F 91.663770 31.105776 32.695762
F 91.787870 23.445576 32.835262
F 100.749870 31.062076 32.831162
F 100.750870 23.344176 32.831362
F 91.795270 28.588076 29.184362
F 91.887470 20.990876 29.151562
F 100.752870 28.485776 29.192262
F 100.753870 20.767876 29.192462
F 91.828870 28.411676 31.861762
F 91.810370 20.846876 31.907562
F 100.743870 28.484676 31.924662
F 100.744870 20.766776 31.924862
F 91.822470 31.174876 35.505062
F 91.792270 23.461376 35.577562
F 100.740870 31.063476 35.563062
F 100.741870 23.345676 35.563262
F 94.053770 24.628476 31.924862
F 94.050270 32.345276 31.924762
F 102.985870 24.629576 31.903662
F 102.984870 32.347476 31.903462
F 94.051670 27.201876 35.563962
F 102.983870 27.210076 40.093862
F 94.054870 19.482076 35.562762
F 102.977870 27.199876 35.543062
F 96.282670 20.769376 36.472462
F 102.979870 19.481976 35.543262
F 94.053570 27.199976 32.834762
F 105.177870 20.792976 39.054762
F 94.052770 19.483676 32.833962
F 102.996870 27.211076 32.806762
F 105.175870 28.510876 39.054562
F 102.998870 19.493276 32.806962
F 94.055770 24.630576 29.197962
F 94.051070 32.345476 29.195962
F 103.006870 24.618376 29.166062
F 103.005870 32.336176 29.165862
F 87.331170 31.217176 32.643962
F 87.326070 23.396676 32.981162
F 96.280570 31.059976 32.833962
F 96.282070 23.342076 32.834162
F 105.296870 31.094076 32.651162
F 105.297870 23.376176 32.651362
F 87.322470 28.236076 29.254762
F 87.238170 20.796676 29.366262
F 96.281070 28.486876 29.195662
F 96.282570 20.768976 29.195862
F 105.314870 28.454276 29.009562
F 105.315870 20.736476 29.009762
F 87.421170 28.732476 31.859962
F 87.269070 20.822476 32.009262
F 96.280670 28.486976 31.924662
F 96.282070 20.769076 31.924862
F 105.201870 28.501376 31.766262
F 105.202870 20.783476 31.766462
F 87.437270 31.145676 35.402562
F 87.426170 23.393476 35.605762
F 96.280370 31.060076 35.562762
F 96.281670 23.342176 35.562962
F 105.183870 31.046076 35.405162
F 105.184870 23.328276 35.405362
F 89.529770 24.723376 39.270262
F 89.401470 32.508476 39.287262
F 98.512870 24.627176 39.202262
F 98.511470 32.345076 39.202062
F 105.282870 23.379876 39.962262
F 96.281470 28.487176 36.472262
F 103.005870 19.495176 42.832262
F 98.513970 27.203176 42.840762
F 96.282170 20.769476 39.201162
F 98.515370 19.485276 42.840962
F 89.567070 27.415576 40.164362
F 87.403070 20.926676 36.648262
F 89.580970 19.231476 40.187162
F 98.509070 27.200576 40.111062
F 87.334770 28.593076 36.523862
F 98.510470 19.482776 40.111262
F 89.546070 24.769476 36.551062
F 89.518070 32.356776 36.470562
F 98.510270 24.629376 36.472662
F 98.508870 32.347176 36.472462
F 91.718970 31.200976 40.076962
F 91.857370 23.214576 40.008162
F 100.745870 31.061176 40.110762
F 100.747870 23.343376 40.110962
F 91.849870 28.607276 36.561162
F 91.821870 20.701576 36.435062
F 100.746870 28.487376 36.470062
F 100.747870 20.769576 36.470262
F 91.884470 28.672776 39.188762
F 91.708370 20.635176 39.189162
F 100.738870 28.485876 39.201662
F 100.739870 20.767976 39.201862
F 105.280870 31.097776 39.962062
F 87.129470 31.027176 40.214762
F 100.757870 31.067276 42.843162
F 100.758870 23.349476 42.843362
F 94.054470 24.627876 39.200662
F 94.051670 32.346176 39.201162
F 102.978870 24.630276 39.188462
F 102.977870 32.348176 39.188262
F 94.051270 27.202876 42.840762
F 96.281070 28.487276 39.201062
F 103.023870 24.614176 21.886662
F 89.623870 24.537476 22.000662
F 87.298270 28.468376 21.884762
F 103.022870 32.332076 21.886462
F 96.281970 20.768676 21.919262
F 100.759870 20.766276 21.914962
F 96.280570 28.486576 21.919162
F 100.758870 28.484176 21.914762
F 94.052470 24.627676 21.920162
F 94.049170 32.343976 21.919262
F 98.511170 32.345976 21.918762
F 98.512470 24.628076 21.918962
F 87.257870 20.675076 21.911962
F 91.687270 28.425376 21.917262
F 105.327870 28.468876 43.591862
F 105.329870 20.751076 43.592062
F 89.605470 47.696776 2.988812
F 89.633670 40.029376 2.732342
F 98.506470 47.780076 2.818852
F 98.507870 40.062176 2.819042
F 89.436670 50.373076 6.474332
F 89.420570 42.624576 6.424022
F 98.509170 50.356676 6.457622
F 98.510470 42.638876 6.457812
F 89.513370 50.312176 3.692552
F 89.608270 42.634676 3.711652
F 98.508770 50.355976 3.726372
F 98.510170 42.638076 3.726562
F 105.333870 51.633676 2.701042
F 89.569170 50.414676 20.957262
F 87.355470 51.715776 14.557262
F 100.746870 36.204176 0.089144
F 91.778470 38.698176 3.778542
F 91.748470 46.439476 3.901692
F 100.754870 38.781676 3.724382
F 100.753870 46.499576 3.724182
F 87.315770 44.001676 0.182002
F 89.554270 42.584376 21.020662
F 100.753870 51.634376 10.097762
F 87.428270 46.492576 21.068762
F 87.398270 36.164576 17.595162
F 96.275570 51.640076 17.371262
F 100.760870 51.634476 7.359182
F 91.717670 36.123976 2.733952
F 91.765570 43.894076 2.716652
F 87.274470 51.759376 2.652472
F 100.757870 36.197976 2.823582
F 100.755870 43.915776 2.823392
F 91.811270 38.785476 6.501422
F 91.801570 46.577876 6.559722
F 100.755870 38.785676 6.459882
F 100.754870 46.503576 6.459682
F 94.042870 47.778976 2.819992
F 94.045870 40.061976 2.818972
F 103.030870 47.767576 2.811002
F 103.032870 40.049676 2.811192
F 94.048270 50.351876 6.454802
F 94.044770 42.636976 6.457032
F 103.030870 50.367676 6.445082
F 103.032870 42.649776 6.445272
F 94.044770 50.353176 3.727602
F 94.044970 42.636176 3.727052
F 103.041870 50.373976 3.697132
F 103.043870 42.656176 3.697332
F 91.701370 51.711476 14.644862
F 91.896670 51.761476 9.869062
F 91.766370 51.577576 2.828282
F 100.750870 51.635476 17.372762
F 87.159370 39.048176 3.858182
F 87.247370 46.406276 3.678732
F 96.275870 38.777276 3.727772
F 96.274470 46.495076 3.727582
F 105.411870 38.831876 3.553292
F 105.409870 46.549776 3.553102
F 96.276970 46.495776 21.009662
F 100.754870 51.633676 2.823192
F 91.836270 38.645576 21.182562
F 89.479170 34.745576 21.188962
F 87.335270 51.662476 7.373992
F 96.275170 51.639776 10.094862
F 91.810470 51.633676 7.087762
F 96.274270 51.639976 7.365642
F 105.378870 43.877376 14.450862
F 98.511870 34.920976 6.458012
F 87.074570 36.467476 3.009402
F 87.437870 43.878576 2.800012
F 96.275770 51.639976 14.642062
F 96.276970 36.203876 2.818782
F 96.275670 43.921776 2.818602
F 91.790470 51.580876 17.391062
F 105.336870 36.197876 2.701432
F 105.334870 43.915776 2.701242
F 87.284970 38.652076 6.491332
F 87.433270 46.420176 6.396032
F 96.276970 38.777576 6.456942
F 96.275570 46.495376 6.456732
F 105.325870 38.787376 6.331902
F 105.324870 46.505176 6.331712
F 89.530970 47.941576 10.097862
F 89.608470 39.982476 10.206362
F 98.510170 47.779176 10.095962
F 98.511570 40.061276 10.096162
F 89.448170 50.207276 13.660462
F 89.604070 42.437476 13.737762
F 98.510870 50.357376 13.734462
F 98.512170 42.639576 13.734562
F 89.567370 50.495076 10.861362
F 89.619270 42.713976 11.098462
F 98.508570 50.355576 11.003162
F 98.509870 42.637676 11.003362
F 89.613270 47.856776 7.345072
F 89.488570 40.057976 7.396782
F 98.509170 47.780176 7.364762
F 98.510570 40.062276 7.364952
F 91.892370 38.729376 11.018462
F 91.674270 46.417176 10.842262
F 100.759870 38.782576 10.999462
F 100.757870 46.500476 10.999262
F 96.276970 43.922176 17.371462
F 91.882070 36.173176 7.468572
F 91.730470 44.019076 7.340832
F 105.275870 43.924476 17.221962
F 100.763870 36.198776 7.359572
F 100.762870 43.916576 7.359382
F 96.278270 38.777876 21.009762
F 91.714570 36.168976 10.129662
F 91.775270 43.854976 10.003962
F 87.163870 51.841676 10.148862
F 100.755870 36.198576 10.098162
F 100.754870 43.916476 10.097962
F 91.737170 38.767076 13.738462
F 91.751270 46.422476 13.666962
F 100.754870 38.784376 13.735562
F 100.753870 46.502276 13.735362
F 94.043570 47.779476 10.095562
F 94.048270 40.062976 10.095162
F 103.023870 47.772576 10.084462
F 103.024870 40.054676 10.084662
F 94.043670 50.355276 13.733762
F 94.048570 42.635176 13.732462
F 103.021870 50.363076 13.718962
F 103.022870 42.645176 13.719162
F 94.044670 50.354576 11.003162
F 94.046170 42.636376 11.003662
F 103.036870 50.373176 10.971262
F 103.037870 42.655276 10.971362
F 94.048370 47.782476 7.367262
F 94.048170 40.063776 7.367012
F 103.039870 47.765076 7.335102
F 103.040870 40.047276 7.335292
F 87.385270 38.891476 11.187262
F 87.354370 46.516876 10.931162
F 96.277570 38.777576 11.004062
F 96.275870 46.495376 11.003962
F 105.392870 38.827176 10.815262
F 105.391870 46.544976 10.815062
F 105.256870 46.493276 20.855462
F 87.261370 36.162676 7.432262
F 87.350770 43.956876 7.399092
F 87.471170 43.884076 17.362462
F 96.277170 36.204076 7.365972
F 96.275670 43.922076 7.365812
F 105.409870 51.584076 7.180142
F 105.412870 36.148276 7.180532
F 105.410870 43.866176 7.180332
F 87.445870 38.752376 21.225962
F 87.174370 36.321976 10.175562
F 87.338470 43.882676 10.157862
F 105.273870 51.642276 17.221762
F 96.277670 36.204076 10.095162
F 96.276370 43.921876 10.095062
F 91.921370 46.455976 20.979562
F 105.310870 36.198176 9.956292
F 105.308870 43.916076 9.956102
F 87.314470 38.780476 13.949462
F 87.474370 46.656276 13.625162
F 96.277570 38.777776 13.733362
F 96.276270 46.495676 13.733162
F 105.293870 38.781276 13.592662
F 105.291870 46.499176 13.592462
F 89.638870 47.788176 17.365162
F 89.616570 40.148576 17.552362
F 98.511470 47.778976 17.372762
F 98.512870 40.061076 17.372962
F 87.307970 51.783476 17.322062
F 96.274270 51.639676 2.818382
F 98.510670 50.357476 21.010762
F 98.512070 42.639576 21.010962
F 89.503270 50.360076 18.266462
F 89.660970 42.647576 18.418662
F 98.508170 50.355176 18.279962
F 98.509570 42.637276 18.280162
F 89.631970 47.642076 14.646962
F 89.645670 39.948076 14.834462
F 98.508870 47.781076 14.641662
F 98.510270 40.063176 14.641862
F 91.802970 38.727676 18.440862
F 91.826470 46.224776 18.290862
F 100.758870 38.782376 18.275962
F 100.757870 46.500176 18.275762
F 96.278270 36.204376 17.371662
F 91.893670 36.191876 14.905962
F 91.799270 43.847776 14.525962
F 100.757870 51.636576 14.637162
F 100.760870 36.200776 14.637562
F 100.759870 43.918676 14.637362
F 105.307870 51.633876 9.955912
F 91.672370 36.172076 17.613662
F 91.712170 43.779876 17.249162
F 105.276870 36.206576 17.222162
F 100.753870 36.199776 17.373162
F 100.752870 43.917676 17.372962
F 105.380870 36.159476 14.451062
F 105.257870 38.775476 20.855662
F 100.750870 38.783476 21.010762
F 100.749870 46.501376 21.010562
F 94.045470 47.779076 17.371962
F 94.046570 40.061476 17.372862
F 103.015870 47.776776 17.354962
F 103.016870 40.058976 17.355162
F 94.044070 50.355476 21.010962
F 94.049370 42.634976 21.009062
F 103.007870 50.359876 20.990862
F 103.009870 42.641976 20.991062
F 94.047070 50.352976 18.281362
F 94.047170 42.635976 18.280062
F 103.026870 50.371976 18.247162
F 103.027870 42.654076 18.247362
F 94.044170 47.779376 14.641362
F 94.046670 40.062376 14.642462
F 103.031870 47.765376 14.609862
F 103.032870 40.047576 14.610062
F 87.416370 38.880576 18.464062
F 87.311070 46.591976 18.303862
F 96.278570 38.777776 18.280562
F 96.277370 46.495676 18.280362
F 105.363870 38.821276 18.088162
F 105.362870 46.539176 18.087962
F 105.377870 51.595176 14.450662
F 87.298770 36.257876 14.892262
F 87.530670 44.095476 14.601162
F 96.277070 43.922176 14.642262
F 96.278770 36.204176 14.642362
F 91.828870 51.599176 0.101161
F 98.508770 40.062576 0.088530
F 94.047170 40.063176 0.089506
F 98.507370 47.780476 0.088332
F 91.854570 36.310276 0.010367
F 103.021870 40.054276 0.064002
F 89.634270 40.172676 0.041537
F 96.273170 51.639976 0.089319
F 96.275970 36.204176 0.089696
F 94.049870 47.783376 0.091959
F 87.344670 51.465476 0.087305
F 103.020870 47.772176 0.063808
F 100.745870 43.922076 0.088950
F 96.274370 43.922076 0.089539
F 89.614270 47.812576 0.253734
F 100.744870 51.639876 0.088756
F 94.049170 34.917176 6.456832
F 87.098770 36.189176 0.153991
F 94.048770 34.918176 13.734762
F 98.513470 34.921676 21.011162
F 89.332570 35.046576 3.653702
F 98.511270 34.919776 11.003562
F 103.023870 34.927276 13.719362
F 103.028870 34.936176 18.247562
F 103.038870 34.937376 10.971562
F 89.520170 34.875976 14.049262
F 103.044870 34.938276 3.697522
F 89.539870 34.761876 18.500662
F 94.046870 34.918676 11.004462
F 89.631870 35.002676 6.536632
F 98.510970 34.919376 18.280362
F 103.033870 34.931876 6.445472
F 94.048870 34.918076 21.010962
F 94.048570 34.918476 18.281762
F 98.513570 34.921676 13.734762
F 98.511470 34.920276 3.726762
F 94.045570 34.918376 3.727452
F 103.010870 34.924176 20.991262
F 105.347870 36.167276 21.727662
F 105.344870 51.602976 21.727262
F 87.301070 43.750376 21.996062
F 105.345870 43.885176 21.727462
F 89.618670 47.909276 24.639562
F 89.446670 39.926676 24.681762
F 98.510470 47.779576 24.648862
F 98.511870 40.061676 24.649062
F 89.675170 50.306476 28.335462
F 89.481970 42.637376 28.197062
F 98.509170 50.356976 28.286862
F 98.510570 42.639176 28.287062
F 89.579670 50.416076 25.442362
F 89.589770 42.466076 25.547162
F 98.507570 50.354976 25.556562
F 98.508970 42.637076 25.556762
F 89.700970 47.840076 21.909162
F 89.593170 50.349276 42.960862
F 87.311870 36.028976 24.941562
F 87.335670 51.407076 39.317262
F 91.876370 38.715776 25.660062
F 91.806570 46.443076 25.595662
F 100.753870 38.781276 25.553162
F 100.752870 46.499176 25.553062
F 91.882270 38.792376 42.699562
F 96.277170 51.640876 36.471662
F 96.276770 51.640976 39.200462
F 87.348470 51.525076 29.064362
F 100.742870 51.641076 36.469462
F 87.332570 46.611876 43.105662
F 87.439670 51.704976 31.722262
F 91.614570 36.165476 24.739162
F 91.727370 43.857076 24.567762
F 91.804270 43.791676 21.874762
F 100.748870 36.200976 24.648562
F 100.746870 43.918876 24.648362
F 91.804870 38.834876 28.360862
F 91.766170 46.392776 28.346662
F 100.744870 38.782476 28.286362
F 100.743870 46.500276 28.286162
F 94.046870 47.780376 24.648562
F 94.049470 40.062976 24.648562
F 102.999870 47.779876 24.627662
F 103.000870 40.061976 24.627862
F 94.047470 50.354976 28.286362
F 94.046070 42.637776 28.287962
F 102.989870 50.357176 28.265062
F 102.991870 42.639376 28.265262
F 94.047770 50.354476 25.557262
F 94.047170 42.636876 25.556762
F 103.011870 50.368676 25.525462
F 103.012870 42.650876 25.525662
F 96.276670 51.640576 31.924062
F 87.364970 51.630576 24.519362
F 100.745870 51.636776 24.648162
F 105.171870 51.664476 39.053962
F 87.272070 38.659976 25.797862
F 87.624870 46.366976 25.637362
F 96.279170 38.777876 25.557062
F 96.277670 46.495776 25.556962
F 105.329870 38.815776 25.368062
F 105.328870 46.533676 25.367862
F 96.281170 38.778376 42.839362
F 105.197870 51.654976 31.765662
F 91.828070 51.526076 39.119862
F 105.236870 51.649076 24.490762
F 107.409870 47.756576 38.658462
F 87.258470 51.600976 36.513262
F 100.734870 51.639576 39.201062
F 96.279270 36.204476 21.918962
F 105.282870 38.801676 42.722062
F 91.825170 51.521276 36.384762
F 87.402270 38.858776 43.002162
F 87.232470 43.816576 24.739862
F 105.278870 36.176576 36.298562
F 96.278770 36.204676 24.647962
F 96.277470 43.922476 24.647862
F 91.933770 51.784576 29.225362
F 105.238870 36.213276 24.491062
F 105.237870 43.931176 24.490862
F 87.332270 38.719676 28.501262
F 87.518570 46.360076 28.282662
F 96.278570 38.777876 28.286162
F 96.277270 46.495776 28.285962
F 105.218870 38.769476 28.127862
F 105.217870 46.487376 28.127662
F 89.510970 47.949376 32.171362
F 89.671370 40.019476 31.906362
F 98.508970 47.780376 31.924962
F 98.510370 40.062476 31.925162
F 89.428470 50.323676 35.649062
F 89.731970 42.676576 35.775862
F 98.508070 50.356676 35.563062
F 98.509370 42.638776 35.563262
F 89.404970 50.514976 32.930662
F 89.963770 42.531376 33.004762
F 98.506370 50.354676 32.833362
F 98.507770 42.636776 32.833562
F 89.611970 47.787576 29.434362
F 89.603970 40.090776 29.175562
F 98.507470 47.782276 29.195062
F 98.508870 40.064376 29.195262
F 91.865970 38.807276 32.796262
F 91.696270 46.733176 32.959262
F 100.747870 38.779876 32.830962
F 100.746870 46.497776 32.830762
F 87.054270 36.480876 39.180662
F 91.936370 36.265376 29.275762
F 91.618670 43.881976 29.320062
F 94.050270 47.782276 21.919862
F 100.751870 36.203676 29.192062
F 100.749870 43.921576 29.191862
F 100.738870 51.638376 31.924062
F 91.787870 36.246376 32.041362
F 91.854670 44.180376 32.125262
F 96.279370 36.205276 39.200762
F 100.741870 36.202576 31.924462
F 100.740870 43.920476 31.924262
F 91.752570 38.856676 35.622562
F 91.791270 46.490476 35.605162
F 100.738870 38.781376 35.562862
F 100.737870 46.499276 35.562662
F 94.047270 47.781676 31.925162
F 94.052070 40.064676 31.923762
F 102.981870 47.783276 31.903062
F 102.982870 40.065376 31.903262
F 94.051670 50.352276 35.560862
F 94.049470 42.637276 35.563662
F 102.973870 50.353576 35.542462
F 102.975870 42.635676 35.542662
F 94.048270 50.355176 32.833562
F 94.049370 42.638176 32.834162
F 102.992870 50.364776 32.806262
F 102.994870 42.646876 32.806362
F 94.046070 47.779776 29.195062
F 94.050470 40.064176 29.196262
F 103.002870 47.771976 29.165462
F 103.003870 40.054076 29.165662
F 87.352270 38.870676 32.882562
F 87.481070 46.212776 32.803662
F 96.279370 38.777876 32.833662
F 96.277770 46.495676 32.833562
F 105.294870 38.811876 32.650962
F 105.293870 46.529776 32.650762
F 105.172870 43.946676 39.054162
F 87.348770 36.191476 29.069162
F 87.418370 43.850676 29.353562
F 100.748870 51.639476 29.191662
F 96.279770 36.204676 29.195462
F 96.278170 43.922676 29.195362
F 105.310870 51.607976 29.008962
F 105.312870 36.172176 29.009362
F 105.311870 43.890076 29.009162
F 91.863370 46.589776 42.991262
F 96.276970 51.640476 29.195062
F 87.576570 43.718876 31.962262
F 105.174870 36.228776 39.054362
F 96.279270 36.204876 31.924462
F 96.277970 43.922776 31.924262
F 89.535570 42.720976 42.945662
F 105.200870 36.219276 31.766062
F 105.198870 43.937076 31.765862
F 87.227770 38.927676 35.548862
F 87.429870 46.533476 35.584262
F 96.278870 38.777876 35.562562
F 96.277570 46.495776 35.562362
F 105.181870 38.763976 35.404962
F 105.180870 46.481876 35.404762
F 89.518070 47.825476 39.259962
F 89.702570 40.128776 39.270062
F 98.508770 47.780776 39.201762
F 98.510070 40.062976 39.201862
F 107.410870 40.038676 38.658662
F 91.871770 51.822076 31.914762
F 98.509870 50.356776 42.840162
F 98.511170 42.638976 42.840362
F 89.495070 50.319676 40.224262
F 89.535970 42.784576 40.083262
F 98.504970 50.354276 40.110562
F 98.506270 42.636376 40.110662
F 89.606170 47.795476 36.463062
F 89.573370 40.049676 36.604162
F 98.506170 47.782976 36.472062
F 98.507470 40.065076 36.472262
F 91.922170 38.669876 40.012662
F 91.831770 46.568476 40.253762
F 100.744870 38.779076 40.110562
F 100.742870 46.496976 40.110362
F 105.277870 43.894476 36.298362
F 91.662170 36.309676 36.556562
F 91.829770 44.002776 36.562062
F 96.279670 46.496176 42.839162
F 100.745870 36.205276 36.469862
F 100.743870 43.923176 36.469662
F 96.276370 51.640276 24.647762
F 91.660170 36.106676 39.298762
F 91.770570 43.973476 39.291962
F 96.278170 43.923076 39.200662
F 100.736870 36.203776 39.201462
F 100.735870 43.921676 39.201262
F 87.215270 36.317176 31.922762
F 105.281870 46.519576 42.721862
F 100.755870 38.785176 42.842962
F 100.754870 46.503076 42.842762
F 94.049970 47.781776 39.201362
F 94.053770 40.064576 39.199662
F 102.974870 47.783976 39.187862
F 102.976870 40.066076 39.188062
F 94.050670 50.353676 42.838662
F 94.052070 42.635776 42.838262
F 103.000870 50.366676 42.831462
F 103.001870 42.648776 42.831662
F 94.049870 50.353676 40.110362
F 94.048670 42.637476 40.110062
F 102.979870 50.363676 40.093262
F 102.980870 42.645776 40.093462
F 94.048770 47.781376 36.472162
F 94.050370 40.064076 36.472462
F 102.984870 47.775376 36.450662
F 102.986870 40.057476 36.450762
F 87.198570 38.984476 40.212262
F 87.451770 46.570076 40.342462
F 96.280070 38.778076 40.110262
F 96.278570 46.495876 40.110162
F 105.279870 38.815576 39.961862
F 105.278870 46.533476 39.961662
F 91.905770 51.806876 24.621162
F 87.233170 36.183376 36.492862
F 87.364370 43.942476 36.396362
F 87.327270 44.052776 39.141362
F 96.279970 36.205076 36.472062
F 96.278770 43.922976 36.471862
F 105.276870 51.612376 36.298162
F 98.508370 47.781676 21.918362
F 94.050170 40.063276 21.920162
F 96.276470 51.640276 21.918562
F 96.277870 43.922376 21.918762
F 103.019870 47.767776 21.886062
F 100.756870 36.202076 21.914662
F 100.755870 43.919976 21.914462
F 91.721470 36.081176 22.036662
F 91.649370 51.713576 21.958862
F 103.020870 40.049876 21.886262
F 98.509770 40.063776 21.918562
F 98.512570 34.921076 42.840562
F 100.754870 51.637776 21.914262
F 87.370370 36.168176 22.164662
F 89.657370 40.137276 22.050262
F 102.995870 34.928976 32.806562
F 89.364370 34.995376 40.114262
F 98.510270 34.919176 25.556962
F 89.442270 35.115976 42.881562
F 87.476270 51.842876 21.826062
F 94.050070 34.918776 40.110362
F 89.551170 35.137476 32.819662
F 89.708970 34.847376 28.566062
F 103.013870 34.932976 25.525862
F 89.597370 34.687676 25.826262
F 98.509170 34.918876 32.833762
F 94.051870 34.918076 28.286562
F 89.523770 34.921776 35.587062
F 94.050170 34.918876 32.834562
F 94.048270 34.920676 35.564762
F 98.507670 34.918476 40.110862
F 102.992870 34.921476 28.265462
F 94.053570 34.918276 42.838762
F 98.510770 34.920976 35.563462
F 98.511970 34.921276 28.287262
F 102.976870 34.917776 35.542862
F 103.002870 34.930976 42.831862
F 102.982870 34.927976 40.093662
F 94.048270 34.919176 25.557462
F 105.323870 51.622576 43.591262
F 105.326870 36.186776 43.591662
F 91.804070 43.882876 43.580062
F 105.325870 43.904676 43.591462
F 89.527070 55.717576 2.905892
F 89.514170 62.946076 2.854382
F 98.505170 55.497976 2.818652
F 98.503770 63.215876 2.818462
F 89.425370 58.180476 6.600462
F 89.444170 65.754776 6.274982
F 98.507770 58.074576 6.457432
F 98.506370 65.792476 6.457232
F 89.607070 58.211676 3.793542
F 89.676970 65.518376 3.612342
F 98.507370 58.073876 3.726182
F 98.506070 65.791776 3.725982
F 89.444470 65.889276 21.060462
F 89.369070 55.213976 0.104497
F 91.926570 54.160176 20.978862
F 100.742870 59.357776 0.088562
F 91.821970 54.068776 3.700872
F 91.858170 61.880276 3.866732
F 100.751870 54.217476 3.723992
F 100.750870 61.935376 3.723802
F 89.502270 58.339976 21.081462
F 96.274070 61.931476 21.009262
F 87.340670 61.880976 21.092762
F 96.273070 67.075676 14.641662
F 91.935170 59.380576 2.878932
F 91.882470 67.061176 2.857212
F 100.753870 59.351576 2.823002
F 100.751870 67.069476 2.822832
F 91.816570 54.301876 6.456722
F 91.868870 61.983676 6.640402
F 100.752870 54.221476 6.459492
F 100.751870 61.939376 6.459302
F 94.042570 55.497376 2.818302
F 94.041470 63.215876 2.818992
F 103.029870 55.485376 2.810812
F 103.028870 63.203276 2.810612
F 94.047370 58.069376 6.454772
F 94.039470 65.791076 6.457292
F 103.029870 58.085476 6.444892
F 103.028870 65.803376 6.444692
F 94.047770 58.068976 3.729172
F 94.045170 65.787776 3.728462
F 103.040870 58.091876 3.696942
F 103.038870 65.809776 3.696752
F 87.350170 54.446276 21.021762
F 87.449470 59.335276 0.329715
F 105.271870 67.078076 17.221362
F 91.795470 61.930976 21.087462
F 87.423070 54.199776 3.679532
F 87.237670 62.024876 3.896412
F 96.273070 54.212976 3.727372
F 96.271770 61.930876 3.727162
F 105.408870 54.267676 3.552902
F 105.406870 61.985476 3.552712
F 105.272870 59.360176 17.221562
F 96.272970 67.075776 17.370962
F 87.386670 59.300076 17.570062
F 105.376870 59.313076 14.450462
F 96.275670 54.213676 21.009462
F 105.253870 61.929076 20.855062
F 87.333570 59.390076 3.057742
F 87.377770 66.970576 2.879622
F 96.273070 59.357376 2.818252
F 96.271770 67.075376 2.818072
F 105.332870 59.351576 2.700852
F 105.330870 67.069476 2.700672
F 87.253770 54.176276 6.462532
F 87.385270 62.112876 6.646632
F 96.274270 54.213276 6.456552
F 96.272870 61.931176 6.456332
F 105.322870 54.223076 6.331522
F 105.321870 61.940976 6.331322
F 89.569170 55.514976 10.039062
F 89.723070 63.249476 10.010762
F 98.508770 55.496976 10.095762
F 98.507370 63.214876 10.095662
F 89.458270 58.241276 13.862262
F 89.488070 65.743576 13.741462
F 98.509470 58.075276 13.734262
F 98.508070 65.793176 13.734062
F 89.418470 58.039876 11.123362
F 89.638770 65.903876 11.042762
F 98.507170 58.073476 11.002962
F 98.505770 65.791276 11.002762
F 89.587670 55.480276 7.291392
F 89.685170 63.345476 7.391432
F 98.507770 55.497976 7.364572
F 98.506370 63.215876 7.364372
F 91.819970 54.240476 10.971362
F 91.781970 61.935876 11.063262
F 100.756870 54.218276 10.999062
F 100.755870 61.936176 10.998862
F 91.825370 59.310176 7.265212
F 91.676170 67.147576 7.368762
F 100.759870 59.352376 7.358992
F 100.758870 67.070276 7.358822
F 91.787770 59.218376 10.101462
F 91.922870 67.103576 10.058162
F 100.751870 59.352176 10.097562
F 100.750870 67.070076 10.097362
F 91.723770 54.201476 13.844862
F 91.794870 61.903276 13.799262
F 100.751870 54.220176 13.735162
F 100.750870 61.937976 13.734962
F 94.046170 55.499576 10.094362
F 94.042270 63.215776 10.095562
F 103.021870 55.490376 10.084262
F 103.020870 63.208276 10.084062
F 94.045970 58.070476 13.732362
F 94.040970 65.791076 13.733462
F 103.019870 58.080976 13.718762
F 103.018870 65.798776 13.718562
F 94.045470 58.070676 11.004662
F 94.044470 65.789076 11.003962
F 103.034870 58.091076 10.971062
F 103.033870 65.808876 10.970862
F 94.046370 55.499776 7.366472
F 94.049170 63.220076 7.368512
F 103.038870 55.482976 7.334902
F 103.036870 63.200876 7.334712
F 87.230170 54.423976 11.192562
F 87.515370 62.058076 11.182662
F 96.274770 54.213376 11.003762
F 96.273270 61.931176 11.003562
F 105.389870 54.262876 10.814862
F 105.388870 61.980776 10.814662
F 87.229570 59.551976 7.414872
F 87.376470 67.015176 7.485272
F 96.272970 59.357776 7.365432
F 96.271570 67.075676 7.365262
F 105.407870 59.301876 7.179942
F 105.406870 67.019776 7.179772
F 87.163970 59.531376 10.287862
F 87.357670 67.150976 10.356362
F 96.273570 59.357676 10.094662
F 96.272470 67.075476 10.094562
F 105.306870 59.351776 9.955712
F 105.304870 67.069676 9.955532
F 87.279770 54.342076 13.915062
F 87.283070 62.167476 13.918262
F 96.274770 54.213476 13.732962
F 96.273570 61.931376 13.732862
F 105.290870 54.217076 13.592262
F 105.288870 61.934976 13.592062
F 89.751770 55.411076 17.298762
F 89.695670 63.173776 17.453862
F 98.510170 55.496876 17.372562
F 98.508770 63.214676 17.372362
F 105.254870 54.211176 20.855262
F 87.493970 67.196876 17.376762
F 98.509270 58.075376 21.010562
F 98.507970 65.793176 21.010462
F 89.567770 57.868176 18.355562
F 89.566170 65.727276 18.295362
F 98.506870 58.073076 18.279762
F 98.505470 65.790876 18.279562
F 89.622570 55.584376 14.642362
F 89.711770 63.312076 14.765562
F 98.507470 55.498876 14.641462
F 98.506070 63.216776 14.641262
F 91.893470 54.223976 18.182762
F 91.852970 62.101076 18.416862
F 100.755870 54.218076 18.275562
F 100.754870 61.935976 18.275362
F 91.858670 59.280576 14.666062
F 91.721070 67.216076 14.636162
F 100.756870 59.354376 14.636962
F 100.755870 67.072276 14.636762
F 91.719070 59.285976 17.527962
F 91.763170 67.199776 17.441762
F 100.749870 59.353376 17.372662
F 100.748870 67.071276 17.372462
F 96.274170 59.357976 17.371062
F 105.374870 67.030976 14.450262
F 100.748870 54.219276 21.010362
F 100.746870 61.937076 21.010162
F 94.050970 55.501576 17.369162
F 94.045770 63.217876 17.370762
F 103.014870 55.494676 17.354762
F 103.012870 63.212576 17.354562
F 94.044570 58.071976 21.009962
F 94.043570 65.790076 21.008962
F 103.006870 58.077776 20.990662
F 103.004870 65.795676 20.990462
F 94.045270 58.071576 18.281162
F 94.042070 65.791276 18.279562
F 103.024870 58.089876 18.247062
F 103.023870 65.807776 18.246862
F 94.044470 55.498176 14.642262
F 94.043870 63.216476 14.642262
F 103.030870 55.483276 14.609662
F 103.028870 63.201176 14.609462
F 87.503170 54.393176 18.299562
F 87.456070 62.012276 18.334762
F 96.275970 54.213576 18.280162
F 96.274470 61.931476 18.279962
F 105.360870 54.257076 18.087762
F 105.359870 61.974976 18.087562
F 87.234970 59.514876 14.794062
F 87.289270 67.147376 14.674662
F 96.274470 59.357876 14.641762
F 96.271670 59.357876 0.089174
F 98.506070 55.498376 0.088143
F 91.688870 59.380676 0.039805
F 94.040570 63.215376 0.088731
F 103.017870 63.207876 0.063420
F 100.741870 67.075676 0.088388
F 96.270370 67.075676 0.088956
F 98.504670 63.216176 0.087948
F 103.018870 55.489976 0.063614
F 91.816570 67.125376 0.077096
F 94.043170 55.498376 0.088708
F 91.761970 67.082776 21.868762
F 87.392970 67.115976 0.149752
F 105.341870 67.038776 21.726862
F 105.343870 59.320876 21.727062
F 89.761270 55.617376 24.509362
F 89.302470 63.161576 24.597662
F 98.509170 55.497476 24.648762
F 98.507770 63.215376 24.648562
F 89.566570 58.146676 28.290062
F 89.519870 65.830676 28.294862
F 98.507870 58.074876 28.286662
F 98.506470 65.792776 28.286462
F 89.705570 58.116176 25.578662
F 89.477370 65.705876 25.528662
F 98.506170 58.072776 25.556362
F 98.504770 65.790676 25.556162
F 107.407870 55.474376 38.658262
F 91.774370 59.273376 21.992862
F 89.662870 65.732076 43.058462
F 103.016870 63.203576 21.885662
F 91.850370 54.384376 25.596862
F 91.677270 62.089076 25.442262
F 100.751870 54.216976 25.552862
F 100.749870 61.934876 25.552662
F 105.278870 61.955276 42.721462
F 105.273870 67.048076 36.297862
F 87.305170 61.772376 42.795462
F 87.361770 67.231276 21.855962
F 91.882570 59.482176 24.723062
F 91.852470 66.939576 24.556962
F 100.744870 59.354676 24.647962
F 100.742870 67.072576 24.647862
F 91.788470 54.386976 28.369162
F 91.698770 61.962876 28.324062
F 100.741870 54.218176 28.286062
F 100.740870 61.936076 28.285862
F 94.049970 55.501476 24.646562
F 94.044970 63.217576 24.647362
F 102.998870 55.497776 24.627562
F 102.996870 63.215676 24.627362
F 94.049170 58.071076 28.284662
F 94.043470 65.790876 28.286162
F 102.988870 58.075076 28.264862
F 102.987870 65.792976 28.264662
F 94.047370 58.072476 25.557462
F 94.047070 65.788176 25.557562
F 103.009870 58.086576 25.525262
F 103.008870 65.804476 25.525062
F 91.820470 54.224676 42.697662
F 105.170870 59.382376 39.053762
F 96.274170 67.076776 39.200162
F 89.657170 57.963676 42.831762
F 87.503870 54.347476 25.397362
F 87.231570 61.777176 25.693162
F 96.276270 54.213576 25.556762
F 96.274770 61.931376 25.556562
F 105.326870 54.251476 25.367662
F 105.325870 61.969376 25.367462
F 87.191870 54.080976 42.820362
F 107.406870 63.192276 38.658062
F 96.275470 59.358876 39.200262
F 87.317470 67.083676 39.097362
F 87.436370 59.174276 39.257862
F 105.279870 54.237476 42.721662
F 87.240470 59.079376 24.762562
F 87.353670 67.097176 24.476562
F 96.274970 59.358176 24.647462
F 96.273470 67.076076 24.647362
F 105.234870 59.366976 24.490562
F 105.233870 67.084876 24.490362
F 87.281770 54.115076 28.163262
F 87.385870 61.939776 28.401762
F 96.275770 54.213576 28.285762
F 96.274370 61.931476 28.285562
F 105.216870 54.205276 28.127462
F 105.214870 61.923076 28.127262
F 89.485570 55.583276 31.883962
F 89.521570 63.300876 31.904562
F 98.507570 55.498276 31.924762
F 98.506270 63.216176 31.924562
F 89.630570 57.961176 35.622062
F 89.600070 65.862776 35.464862
F 98.506670 58.074576 35.562862
F 98.505270 65.792476 35.562662
F 89.608270 58.072776 32.838762
F 89.448570 65.876276 32.755762
F 98.504970 58.072576 32.833162
F 98.503670 65.790476 32.832962
F 89.428570 55.491976 29.278662
F 89.494370 63.367176 29.233562
F 98.506070 55.500076 29.194862
F 98.504770 63.217976 29.194662
F 91.791770 54.367476 32.837162
F 91.750670 61.940576 32.842362
F 100.744870 54.215676 32.830562
F 100.743870 61.933576 32.830362
F 91.887370 59.415276 29.150262
F 91.730470 67.134176 29.208062
F 100.747870 59.357276 29.191462
F 100.745870 67.075176 29.191262
F 91.941370 59.275776 31.985662
F 91.807470 67.029376 31.977062
F 100.737870 59.356176 31.923862
F 100.736870 67.074176 31.923762
F 91.739670 54.171076 35.660762
F 91.885270 61.862976 35.548962
F 100.735870 54.217176 35.562462
F 100.734870 61.935076 35.562262
F 94.048870 55.500676 31.923862
F 94.044770 63.216476 31.924562
F 102.980870 55.501076 31.902962
F 102.978870 63.218976 31.902762
F 94.047570 58.071776 35.562462
F 94.045370 65.790076 35.562662
F 102.972870 58.071376 35.542262
F 102.971870 65.789276 35.542062
F 94.053570 58.068576 32.836262
F 94.045470 65.789576 32.833762
F 102.991870 58.082676 32.806062
F 102.989870 65.800476 32.805862
F 94.049470 55.501376 29.196862
F 94.043770 63.216376 29.194762
F 103.001870 55.489876 29.165262
F 102.999870 63.207776 29.165062
F 87.300670 54.176576 32.767862
F 87.293770 61.839376 32.847062
F 96.276470 54.213576 32.833362
F 96.275170 61.931476 32.833162
F 105.292870 54.247676 32.650562
F 105.290870 61.965576 32.650362
F 87.452670 59.508776 29.264662
F 87.248170 67.105876 29.112262
F 96.275570 59.358376 29.194862
F 96.274070 67.076276 29.194762
F 105.308870 59.325876 29.008762
F 105.307870 67.043676 29.008562
F 87.284270 59.379976 32.005762
F 87.334870 67.220376 31.786762
F 96.275270 59.358476 31.923862
F 96.273770 67.076476 31.923662
F 105.195870 59.372876 31.765462
F 105.194870 67.090776 31.765262
F 87.252270 54.141176 35.491962
F 87.454470 61.836476 35.529762
F 96.276170 54.213676 35.562162
F 96.274970 61.931576 35.562062
F 105.179870 54.199776 35.404562
F 105.177870 61.917676 35.404362
F 89.616670 55.435476 39.225662
F 89.634470 63.296276 39.086362
F 98.507370 55.498676 39.201562
F 98.505970 63.216576 39.201362
F 105.168870 67.100276 39.053662
F 91.757570 61.880376 42.798262
F 98.508470 58.074676 42.839962
F 98.507070 65.792576 42.839762
F 89.772170 57.937976 40.170062
F 89.635170 65.830276 40.107562
F 98.503570 58.072176 40.110362
F 98.502170 65.789976 40.110162
F 89.397670 55.358876 36.370862
F 89.577170 63.219376 36.408162
F 98.504770 55.500876 36.471862
F 98.503370 63.218776 36.471662
F 91.930270 54.080876 39.924562
F 91.800270 61.961776 40.018962
F 100.741870 54.214876 40.110162
F 100.740870 61.932776 40.109962
F 91.782770 59.263876 36.537062
F 91.752370 67.009476 36.526562
F 100.741870 59.358976 36.469262
F 100.739870 67.076776 36.469162
F 91.858170 59.227176 39.206362
F 91.805270 67.123076 39.233962
F 100.732870 59.357376 39.200862
F 100.731870 67.075276 39.200662
F 96.276970 61.931976 42.838762
F 96.278370 54.214176 42.838962
F 100.752870 54.220976 42.842562
F 100.751870 61.938876 42.842362
F 94.051170 55.500276 39.199162
F 94.048270 63.218176 39.199762
F 102.973870 55.501776 39.187662
F 102.971870 63.219676 39.187462
F 94.046970 58.072876 42.839262
F 94.045570 65.790876 42.839062
F 102.998870 58.084576 42.831262
F 102.997870 65.802476 42.831162
F 94.052070 58.069776 40.111762
F 94.046470 65.790376 40.110062
F 102.978870 58.081576 40.093062
F 102.976870 65.799476 40.092862
F 94.046470 55.498776 36.471562
F 94.047170 63.217176 36.471662
F 102.983870 55.493276 36.450462
F 102.982870 63.211176 36.450262
F 87.478170 53.958976 40.274562
F 87.467370 61.921176 40.065562
F 96.277270 54.213776 40.109962
F 96.275770 61.931576 40.109762
F 105.276870 54.251376 39.961462
F 105.275870 61.969276 39.961362
F 87.252570 59.265376 36.479162
F 87.439470 67.193076 36.288662
F 96.275870 59.358776 36.471462
F 96.274470 67.076576 36.471362
F 105.274870 59.330276 36.297962
F 98.506970 55.499576 21.918162
F 94.045370 63.217276 21.919262
F 103.018870 55.485676 21.885862
F 100.752870 59.355676 21.914062
F 96.275070 59.358076 21.918362
F 87.127370 59.317476 22.056762
F 89.540070 55.677076 21.859862
F 100.751870 67.073576 21.913862
F 96.273770 67.075976 21.918162
F 94.048370 55.499876 21.919762
F 98.505670 63.217476 21.917962
F 89.543470 63.340776 21.846662
F 89.465070 63.190776 43.904162
F 105.322870 59.340476 43.591062
F 105.321870 67.058276 43.590962
