# Supplementary material for: Molecular-resolution imaging of ice crystallized from liquid water by cryogenic liquid-cell TEM
Source: Nat Commun. 2025 Sep 25;16:8342. doi: 10.1038/s41467-025-62451-0 (PMC12462463; doi:10.1038/s41467-025-62451-0)
Supplement: Supplementary file 9 — Supplementary Data 1 [file 41467_2025_62451_MOESM9_ESM.zip › supercell_4_3_2/0.8/input.xyz]

10368
F10368
F 0.558781 1.286291 2.728373
F 0.253999 1.286291 24.555352
F 0.558781 24.439548 2.728373
F 0.253999 24.439548 24.555352
F 0.558781 47.592806 2.728373
F 0.253999 47.592806 24.555352
F 27.291278 1.286291 3.101654
F 26.986496 1.286291 24.928633
F 27.291278 24.439548 3.101654
F 26.986496 24.439548 24.928633
F 27.291278 47.592806 3.101654
F 26.986496 47.592806 24.928633
F 0.558781 9.004040 2.728373
F 0.253999 9.004040 24.555352
F 0.558781 32.157298 2.728373
F 0.253999 32.157298 24.555352
F 0.558781 55.310555 2.728373
F 0.253999 55.310555 24.555352
F 27.291278 9.004040 3.101654
F 26.986496 9.004040 24.928633
F 27.291278 32.157298 3.101654
F 26.986496 32.157298 24.928633
F 27.291278 55.310555 3.101654
F 26.986496 55.310555 24.928633
F 0.558781 16.721795 2.728373
F 0.253999 16.721795 24.555353
F 0.558781 39.875053 2.728373
F 0.253999 39.875053 24.555353
F 0.558781 63.028310 2.728373
F 0.253999 63.028310 24.555353
F 27.291278 16.721795 3.101654
F 26.986496 16.721795 24.928634
F 27.291278 39.875053 3.101654
F 26.986496 39.875053 24.928634
F 27.291278 63.028310 3.101654
F 26.986496 63.028310 24.928634
F 9.469609 1.286291 2.852800
F 9.164827 1.286291 24.679779
F 9.469609 24.439548 2.852800
F 9.164827 24.439548 24.679779
F 9.469609 47.592806 2.852800
F 9.164827 47.592806 24.679779
F 36.202106 1.286291 3.226080
F 35.897324 1.286291 25.053059
F 36.202106 24.439548 3.226080
F 35.897324 24.439548 25.053059
F 36.202106 47.592806 3.226080
F 35.897324 47.592806 25.053059
F 9.469609 9.004040 2.852800
F 9.164827 9.004040 24.679779
F 9.469609 32.157298 2.852800
F 9.164827 32.157298 24.679779
F 9.469609 55.310555 2.852800
F 9.164827 55.310555 24.679779
F 36.202106 9.004040 3.226080
F 35.897324 9.004040 25.053059
F 36.202106 32.157298 3.226080
F 35.897324 32.157298 25.053059
F 36.202106 55.310555 3.226080
F 35.897324 55.310555 25.053059
F 9.469609 16.721795 2.852801
F 9.164827 16.721795 24.679780
F 9.469609 39.875053 2.852801
F 9.164827 39.875053 24.679780
F 9.469609 63.028310 2.852801
F 9.164827 63.028310 24.679780
F 36.202106 16.721795 3.226081
F 35.897324 16.721795 25.053060
F 36.202106 39.875053 3.226081
F 35.897324 39.875053 25.053060
F 36.202106 63.028310 3.226081
F 35.897324 63.028310 25.053060
F 18.380444 1.286290 2.977228
F 18.075662 1.286290 24.804207
F 18.380444 24.439547 2.977228
F 18.075662 24.439547 24.804207
F 18.380444 47.592805 2.977228
F 18.075662 47.592805 24.804207
F 45.112941 1.286290 3.350508
F 44.808160 1.286290 25.177487
F 45.112941 24.439547 3.350508
F 44.808160 24.439547 25.177487
F 45.112941 47.592805 3.350508
F 44.808160 47.592805 25.177487
F 18.380444 9.004039 2.977228
F 18.075662 9.004039 24.804207
F 18.380444 32.157297 2.977228
F 18.075662 32.157297 24.804207
F 18.380444 55.310554 2.977228
F 18.075662 55.310554 24.804207
F 45.112941 9.004039 3.350508
F 44.808160 9.004039 25.177487
F 45.112941 32.157297 3.350508
F 44.808160 32.157297 25.177487
F 45.112941 55.310554 3.350508
F 44.808160 55.310554 25.177487
F 18.380443 16.721795 2.977229
F 18.075662 16.721795 24.804208
F 18.380443 39.875052 2.977229
F 18.075662 39.875052 24.804208
F 18.380443 63.028310 2.977229
F 18.075662 63.028310 24.804208
F 45.112941 16.721795 3.350509
F 44.808160 16.721795 25.177488
F 45.112941 39.875052 3.350509
F 44.808160 39.875052 25.177488
F 45.112941 63.028310 3.350509
F 44.808160 63.028310 25.177488
F 0.507970 3.858875 6.366202
F 0.203188 3.858875 28.193183
F 0.507970 27.012132 6.366202
F 0.203188 27.012132 28.193183
F 0.507970 50.165390 6.366202
F 0.203188 50.165390 28.193183
F 27.240467 3.858875 6.739483
F 26.935685 3.858875 28.566463
F 27.240467 27.012132 6.739483
F 26.935685 27.012132 28.566463
F 27.240467 50.165390 6.739483
F 26.935685 50.165390 28.566463
F 0.507970 11.576625 6.366202
F 0.203188 11.576625 28.193183
F 0.507970 34.729882 6.366202
F 0.203188 34.729882 28.193183
F 0.507970 57.883140 6.366202
F 0.203188 57.883140 28.193183
F 27.240467 11.576625 6.739483
F 26.935685 11.576625 28.566463
F 27.240467 34.729882 6.739483
F 26.935685 34.729882 28.566463
F 27.240467 57.883140 6.739483
F 26.935685 57.883140 28.566463
F 0.507970 19.294380 6.366203
F 0.203188 19.294380 28.193183
F 0.507970 42.447638 6.366203
F 0.203188 42.447638 28.193183
F 0.507970 65.600895 6.366203
F 0.203188 65.600895 28.193183
F 27.240467 19.294380 6.739484
F 26.935685 19.294380 28.566463
F 27.240467 42.447638 6.739484
F 26.935685 42.447638 28.566463
F 27.240467 65.600895 6.739484
F 26.935685 65.600895 28.566463
F 9.418796 3.858875 6.490630
F 9.114014 3.858875 28.317609
F 9.418796 27.012133 6.490630
F 9.114014 27.012133 28.317609
F 9.418796 50.165390 6.490630
F 9.114014 50.165390 28.317609
F 36.151294 3.858875 6.863910
F 35.846512 3.858875 28.690890
F 36.151294 27.012133 6.863910
F 35.846512 27.012133 28.690890
F 36.151294 50.165390 6.863910
F 35.846512 50.165390 28.690890
F 9.418796 11.576625 6.490630
F 9.114014 11.576625 28.317609
F 9.418796 34.729883 6.490630
F 9.114014 34.729883 28.317609
F 9.418796 57.883140 6.490630
F 9.114014 57.883140 28.317609
F 36.151294 11.576625 6.863910
F 35.846512 11.576625 28.690890
F 36.151294 34.729883 6.863910
F 35.846512 34.729883 28.690890
F 36.151294 57.883140 6.863910
F 35.846512 57.883140 28.690890
F 9.418796 19.294380 6.490630
F 9.114014 19.294380 28.317610
F 9.418796 42.447638 6.490630
F 9.114014 42.447638 28.317610
F 9.418796 65.600896 6.490630
F 9.114014 65.600896 28.317610
F 36.151294 19.294380 6.863910
F 35.846512 19.294380 28.690891
F 36.151294 42.447638 6.863910
F 35.846512 42.447638 28.690891
F 36.151294 65.600896 6.863910
F 35.846512 65.600896 28.690891
F 18.329634 3.858876 6.615058
F 18.024852 3.858876 28.442037
F 18.329634 27.012134 6.615058
F 18.024852 27.012134 28.442037
F 18.329634 50.165391 6.615058
F 18.024852 50.165391 28.442037
F 45.062130 3.858876 6.988338
F 44.757349 3.858876 28.815317
F 45.062130 27.012134 6.988338
F 44.757349 27.012134 28.815317
F 45.062130 50.165391 6.988338
F 44.757349 50.165391 28.815317
F 18.329634 11.576626 6.615058
F 18.024852 11.576626 28.442037
F 18.329634 34.729884 6.615058
F 18.024852 34.729884 28.442037
F 18.329634 57.883141 6.615058
F 18.024852 57.883141 28.442037
F 45.062130 11.576626 6.988338
F 44.757349 11.576626 28.815317
F 45.062130 34.729884 6.988338
F 44.757349 34.729884 28.815317
F 45.062130 57.883141 6.988338
F 44.757349 57.883141 28.815317
F 18.329634 19.294382 6.615058
F 18.024852 19.294382 28.442038
F 18.329634 42.447639 6.615058
F 18.024852 42.447639 28.442038
F 18.329634 65.600897 6.615058
F 18.024852 65.600897 28.442038
F 45.062130 19.294382 6.988338
F 44.757349 19.294382 28.815318
F 45.062130 42.447639 6.988338
F 44.757349 42.447639 28.815318
F 45.062130 65.600897 6.988338
F 44.757349 65.600897 28.815318
F 0.546080 3.858875 3.637832
F 0.241298 3.858875 25.464811
F 0.546080 27.012133 3.637832
F 0.241298 27.012133 25.464811
F 0.546080 50.165390 3.637832
F 0.241298 50.165390 25.464811
F 27.278577 3.858875 4.011112
F 26.973795 3.858875 25.838091
F 27.278577 27.012133 4.011112
F 26.973795 27.012133 25.838091
F 27.278577 50.165390 4.011112
F 26.973795 50.165390 25.838091
F 0.546080 11.576625 3.637832
F 0.241298 11.576625 25.464811
F 0.546080 34.729883 3.637832
F 0.241298 34.729883 25.464811
F 0.546080 57.883140 3.637832
F 0.241298 57.883140 25.464811
F 27.278577 11.576625 4.011112
F 26.973795 11.576625 25.838091
F 27.278577 34.729883 4.011112
F 26.973795 34.729883 25.838091
F 27.278577 57.883140 4.011112
F 26.973795 57.883140 25.838091
F 0.546080 19.294381 3.637831
F 0.241298 19.294381 25.464811
F 0.546080 42.447638 3.637831
F 0.241298 42.447638 25.464811
F 0.546080 65.600896 3.637831
F 0.241298 65.600896 25.464811
F 27.278577 19.294381 4.011111
F 26.973795 19.294381 25.838091
F 27.278577 42.447638 4.011111
F 26.973795 42.447638 25.838091
F 27.278577 65.600896 4.011111
F 26.973795 65.600896 25.838091
F 9.456907 3.858875 3.762258
F 9.152125 3.858875 25.589237
F 9.456907 27.012133 3.762258
F 9.152125 27.012133 25.589237
F 9.456907 50.165390 3.762258
F 9.152125 50.165390 25.589237
F 36.189405 3.858875 4.135539
F 35.884623 3.858875 25.962518
F 36.189405 27.012133 4.135539
F 35.884623 27.012133 25.962518
F 36.189405 50.165390 4.135539
F 35.884623 50.165390 25.962518
F 9.456907 11.576625 3.762258
F 9.152125 11.576625 25.589237
F 9.456907 34.729883 3.762258
F 9.152125 34.729883 25.589237
F 9.456907 57.883140 3.762258
F 9.152125 57.883140 25.589237
F 36.189405 11.576625 4.135539
F 35.884623 11.576625 25.962518
F 36.189405 34.729883 4.135539
F 35.884623 34.729883 25.962518
F 36.189405 57.883140 4.135539
F 35.884623 57.883140 25.962518
F 9.456907 19.294381 3.762257
F 9.152125 19.294381 25.589237
F 9.456907 42.447638 3.762257
F 9.152125 42.447638 25.589237
F 9.456907 65.600896 3.762257
F 9.152125 65.600896 25.589237
F 36.189405 19.294381 4.135538
F 35.884623 19.294381 25.962518
F 36.189405 42.447638 4.135538
F 35.884623 42.447638 25.962518
F 36.189405 65.600896 4.135538
F 35.884623 65.600896 25.962518
F 18.367743 3.858876 3.886684
F 18.062961 3.858876 25.713663
F 18.367743 27.012133 3.886684
F 18.062961 27.012133 25.713663
F 18.367743 50.165391 3.886684
F 18.062961 50.165391 25.713663
F 45.100240 3.858876 4.259964
F 44.795458 3.858876 26.086944
F 45.100240 27.012133 4.259964
F 44.795458 27.012133 26.086944
F 45.100240 50.165391 4.259964
F 44.795458 50.165391 26.086944
F 18.367743 11.576626 3.886684
F 18.062961 11.576626 25.713663
F 18.367743 34.729883 3.886684
F 18.062961 34.729883 25.713663
F 18.367743 57.883141 3.886684
F 18.062961 57.883141 25.713663
F 45.100240 11.576626 4.259964
F 44.795458 11.576626 26.086944
F 45.100240 34.729883 4.259964
F 44.795458 34.729883 26.086944
F 45.100240 57.883141 4.259964
F 44.795458 57.883141 26.086944
F 18.367743 19.294381 3.886683
F 18.062961 19.294381 25.713663
F 18.367743 42.447639 3.886683
F 18.062961 42.447639 25.713663
F 18.367743 65.600896 3.886683
F 18.062961 65.600896 25.713663
F 45.100240 19.294381 4.259963
F 44.795458 19.294381 26.086944
F 45.100240 42.447639 4.259963
F 44.795458 42.447639 26.086944
F 45.100240 65.600896 4.259963
F 44.795458 65.600896 26.086944
F 0.596867 1.286291 0.000001
F 0.292085 1.286291 21.826981
F 0.596867 24.439549 0.000001
F 0.292085 24.439549 21.826981
F 0.596867 47.592806 0.000001
F 0.292085 47.592806 21.826981
F 27.329364 1.286291 0.373281
F 27.024582 1.286291 22.200262
F 27.329364 24.439549 0.373281
F 27.024582 24.439549 22.200262
F 27.329364 47.592806 0.373281
F 27.024582 47.592806 22.200262
F 0.596867 9.004040 0.000001
F 0.292085 9.004040 21.826981
F 0.596867 32.157298 0.000001
F 0.292085 32.157298 21.826981
F 0.596867 55.310555 0.000001
F 0.292085 55.310555 21.826981
F 27.329364 9.004040 0.373281
F 27.024582 9.004040 22.200262
F 27.329364 32.157298 0.373281
F 27.024582 32.157298 22.200262
F 27.329364 55.310555 0.373281
F 27.024582 55.310555 22.200262
F 0.596867 16.721796 0.000000
F 0.292085 16.721796 21.826980
F 0.596867 39.875053 0.000000
F 0.292085 39.875053 21.826980
F 0.596867 63.028311 0.000000
F 0.292085 63.028311 21.826980
F 27.329364 16.721796 0.373280
F 27.024582 16.721796 22.200261
F 27.329364 39.875053 0.373280
F 27.024582 39.875053 22.200261
F 27.329364 63.028311 0.373280
F 27.024582 63.028311 22.200261
F 9.507694 1.286291 0.124428
F 9.202912 1.286291 21.951408
F 9.507694 24.439548 0.124428
F 9.202912 24.439548 21.951408
F 9.507694 47.592806 0.124428
F 9.202912 47.592806 21.951408
F 36.240191 1.286291 0.497708
F 35.935409 1.286291 22.324688
F 36.240191 24.439548 0.497708
F 35.935409 24.439548 22.324688
F 36.240191 47.592806 0.497708
F 35.935409 47.592806 22.324688
F 9.507694 9.004040 0.124428
F 9.202912 9.004040 21.951408
F 9.507694 32.157298 0.124428
F 9.202912 32.157298 21.951408
F 9.507694 55.310555 0.124428
F 9.202912 55.310555 21.951408
F 36.240191 9.004040 0.497708
F 35.935409 9.004040 22.324688
F 36.240191 32.157298 0.497708
F 35.935409 32.157298 22.324688
F 36.240191 55.310555 0.497708
F 35.935409 55.310555 22.324688
F 9.507694 16.721795 0.124427
F 9.202912 16.721795 21.951407
F 9.507694 39.875053 0.124427
F 9.202912 39.875053 21.951407
F 9.507694 63.028310 0.124427
F 9.202912 63.028310 21.951407
F 36.240191 16.721795 0.497707
F 35.935409 16.721795 22.324687
F 36.240191 39.875053 0.497707
F 35.935409 39.875053 22.324687
F 36.240191 63.028310 0.497707
F 35.935409 63.028310 22.324687
F 18.418529 1.286290 0.248854
F 18.113747 1.286290 22.075833
F 18.418529 24.439547 0.248854
F 18.113747 24.439547 22.075833
F 18.418529 47.592805 0.248854
F 18.113747 47.592805 22.075833
F 45.151027 1.286290 0.622134
F 44.846245 1.286290 22.449113
F 45.151027 24.439547 0.622134
F 44.846245 24.439547 22.449113
F 45.151027 47.592805 0.622134
F 44.846245 47.592805 22.449113
F 18.418529 9.004039 0.248854
F 18.113747 9.004039 22.075833
F 18.418529 32.157296 0.248854
F 18.113747 32.157296 22.075833
F 18.418529 55.310554 0.248854
F 18.113747 55.310554 22.075833
F 45.151027 9.004039 0.622134
F 44.846245 9.004039 22.449113
F 45.151027 32.157296 0.622134
F 44.846245 32.157296 22.449113
F 45.151027 55.310554 0.622134
F 44.846245 55.310554 22.449113
F 18.418529 16.721794 0.248853
F 18.113747 16.721794 22.075833
F 18.418529 39.875052 0.248853
F 18.113747 39.875052 22.075833
F 18.418529 63.028309 0.248853
F 18.113747 63.028309 22.075833
F 45.151027 16.721794 0.622133
F 44.846245 16.721794 22.449113
F 45.151027 39.875052 0.622133
F 44.846245 39.875052 22.449113
F 45.151027 63.028309 0.622133
F 44.846245 63.028309 22.449113
F 2.773788 7.717750 3.668938
F 2.469007 7.717750 25.495917
F 2.773788 30.871007 3.668938
F 2.469007 30.871007 25.495917
F 2.773788 54.024265 3.668938
F 2.469007 54.024265 25.495917
F 29.506285 7.717750 4.042219
F 29.201503 7.717750 25.869198
F 29.506285 30.871007 4.042219
F 29.201503 30.871007 25.869198
F 29.506285 54.024265 4.042219
F 29.201503 54.024265 25.869198
F 2.773788 15.435503 3.668937
F 2.469007 15.435503 25.495916
F 2.773788 38.588760 3.668937
F 2.469007 38.588760 25.495916
F 2.773788 61.742018 3.668937
F 2.469007 61.742018 25.495916
F 29.506285 15.435503 4.042218
F 29.201504 15.435503 25.869197
F 29.506285 38.588760 4.042218
F 29.201504 38.588760 25.869197
F 29.506285 61.742018 4.042218
F 29.201504 61.742018 25.869197
F 2.773788 0.000000 3.668938
F 2.469007 0.000000 25.495917
F 2.773788 23.153258 3.668938
F 2.469007 23.153258 25.495917
F 2.773788 46.306515 3.668938
F 2.469007 46.306515 25.495917
F 29.506285 0.000000 4.042219
F 29.201503 0.000000 25.869198
F 29.506285 23.153258 4.042219
F 29.201503 23.153258 25.869198
F 29.506285 46.306515 4.042219
F 29.201503 46.306515 25.869198
F 11.684618 7.717750 3.793365
F 11.379836 7.717750 25.620344
F 11.684618 30.871007 3.793365
F 11.379836 30.871007 25.620344
F 11.684618 54.024265 3.793365
F 11.379836 54.024265 25.620344
F 38.417115 7.717750 4.166645
F 38.112333 7.717750 25.993624
F 38.417115 30.871007 4.166645
F 38.112333 30.871007 25.993624
F 38.417115 54.024265 4.166645
F 38.112333 54.024265 25.993624
F 11.684618 15.435502 3.793364
F 11.379836 15.435502 25.620343
F 11.684618 38.588760 3.793364
F 11.379836 38.588760 25.620343
F 11.684618 61.742017 3.793364
F 11.379836 61.742017 25.620343
F 38.417115 15.435502 4.166644
F 38.112333 15.435502 25.993623
F 38.417115 38.588760 4.166644
F 38.112333 38.588760 25.993623
F 38.417115 61.742017 4.166644
F 38.112333 61.742017 25.993623
F 11.684618 0.000000 3.793365
F 11.379836 0.000000 25.620344
F 11.684618 23.153258 3.793365
F 11.379836 23.153258 25.620344
F 11.684618 46.306515 3.793365
F 11.379836 46.306515 25.620344
F 38.417115 0.000000 4.166645
F 38.112333 0.000000 25.993624
F 38.417115 23.153258 4.166645
F 38.112333 23.153258 25.993624
F 38.417115 46.306515 4.166645
F 38.112333 46.306515 25.993624
F 20.595454 7.717750 3.917791
F 20.290672 7.717750 25.744770
F 20.595454 30.871008 3.917791
F 20.290672 30.871008 25.744770
F 20.595454 54.024265 3.917791
F 20.290672 54.024265 25.744770
F 47.327951 7.717750 4.291071
F 47.023169 7.717750 26.118050
F 47.327951 30.871008 4.291071
F 47.023169 30.871008 26.118050
F 47.327951 54.024265 4.291071
F 47.023169 54.024265 26.118050
F 20.595454 15.435503 3.917790
F 20.290672 15.435503 25.744769
F 20.595454 38.588760 3.917790
F 20.290672 38.588760 25.744769
F 20.595454 61.742018 3.917790
F 20.290672 61.742018 25.744769
F 47.327951 15.435503 4.291070
F 47.023169 15.435503 26.118049
F 47.327951 38.588760 4.291070
F 47.023169 38.588760 26.118049
F 47.327951 61.742018 4.291070
F 47.023169 61.742018 26.118049
F 20.595454 0.000001 3.917791
F 20.290672 0.000001 25.744770
F 20.595454 23.153258 3.917791
F 20.290672 23.153258 25.744770
F 20.595454 46.306516 3.917791
F 20.290672 46.306516 25.744770
F 47.327951 0.000001 4.291071
F 47.023169 0.000001 26.118050
F 47.327951 23.153258 4.291071
F 47.023169 23.153258 26.118050
F 47.327951 46.306516 4.291071
F 47.023169 46.306516 26.118050
F 2.824571 5.145166 0.031109
F 2.519790 5.145166 21.858088
F 2.824571 28.298423 0.031109
F 2.519790 28.298423 21.858088
F 2.824571 51.451681 0.031109
F 2.519790 51.451681 21.858088
F 29.557068 5.145166 0.404389
F 29.252286 5.145166 22.231368
F 29.557068 28.298423 0.404389
F 29.252286 28.298423 22.231368
F 29.557068 51.451681 0.404389
F 29.252286 51.451681 22.231368
F 2.824571 12.862918 0.031108
F 2.519790 12.862918 21.858087
F 2.824571 36.016175 0.031108
F 2.519790 36.016175 21.858087
F 2.824571 59.169433 0.031108
F 2.519790 59.169433 21.858087
F 29.557068 12.862918 0.404388
F 29.252286 12.862918 22.231367
F 29.557068 36.016175 0.404388
F 29.252286 36.016175 22.231367
F 29.557068 59.169433 0.404388
F 29.252286 59.169433 22.231367
F 2.824571 20.580673 0.031108
F 2.519790 20.580673 21.858088
F 2.824571 43.733931 0.031108
F 2.519790 43.733931 21.858088
F 2.824571 66.887188 0.031108
F 2.519790 66.887188 21.858088
F 29.557068 20.580673 0.404388
F 29.252286 20.580673 22.231368
F 29.557068 43.733931 0.404388
F 29.252286 43.733931 22.231368
F 29.557068 66.887188 0.404388
F 29.252286 66.887188 22.231368
F 11.735400 5.145165 0.155534
F 11.430618 5.145165 21.982514
F 11.735400 28.298422 0.155534
F 11.430618 28.298422 21.982514
F 11.735400 51.451680 0.155534
F 11.430618 51.451680 21.982514
F 38.467897 5.145165 0.528815
F 38.163115 5.145165 22.355794
F 38.467897 28.298422 0.528815
F 38.163115 28.298422 22.355794
F 38.467897 51.451680 0.528815
F 38.163115 51.451680 22.355794
F 11.735400 12.862917 0.155533
F 11.430618 12.862917 21.982513
F 11.735400 36.016174 0.155533
F 11.430618 36.016174 21.982513
F 11.735400 59.169432 0.155533
F 11.430618 59.169432 21.982513
F 38.467897 12.862917 0.528814
F 38.163115 12.862917 22.355793
F 38.467897 36.016174 0.528814
F 38.163115 36.016174 22.355793
F 38.467897 59.169432 0.528814
F 38.163115 59.169432 22.355793
F 11.735400 20.580672 0.155534
F 11.430618 20.580672 21.982514
F 11.735400 43.733930 0.155534
F 11.430618 43.733930 21.982514
F 11.735400 66.887187 0.155534
F 11.430618 66.887187 21.982514
F 38.467897 20.580672 0.528815
F 38.163115 20.580672 22.355794
F 38.467897 43.733930 0.528815
F 38.163115 43.733930 22.355794
F 38.467897 66.887187 0.528815
F 38.163115 66.887187 22.355794
F 20.646238 5.145164 0.279960
F 20.341456 5.145164 22.106940
F 20.646238 28.298422 0.279960
F 20.341456 28.298422 22.106940
F 20.646238 51.451679 0.279960
F 20.341456 51.451679 22.106940
F 47.378735 5.145164 0.653241
F 47.073953 5.145164 22.480221
F 47.378735 28.298422 0.653241
F 47.073953 28.298422 22.480221
F 47.378735 51.451679 0.653241
F 47.073953 51.451679 22.480221
F 20.646238 12.862916 0.279960
F 20.341456 12.862916 22.106939
F 20.646238 36.016174 0.279960
F 20.341456 36.016174 22.106939
F 20.646238 59.169431 0.279960
F 20.341456 59.169431 22.106939
F 47.378735 12.862916 0.653241
F 47.073953 12.862916 22.480220
F 47.378735 36.016174 0.653241
F 47.073953 36.016174 22.480220
F 47.378735 59.169431 0.653241
F 47.073953 59.169431 22.480220
F 20.646238 20.580672 0.279960
F 20.341456 20.580672 22.106940
F 20.646238 43.733929 0.279960
F 20.341456 43.733929 22.106940
F 20.646238 66.887187 0.279960
F 20.341456 66.887187 22.106940
F 47.378735 20.580672 0.653241
F 47.073953 20.580672 22.480221
F 47.378735 43.733929 0.653241
F 47.073953 43.733929 22.480221
F 47.378735 66.887187 0.653241
F 47.073953 66.887187 22.480221
F 2.786486 5.145165 2.759479
F 2.481704 5.145165 24.586459
F 2.786486 28.298423 2.759479
F 2.481704 28.298423 24.586459
F 2.786486 51.451680 2.759479
F 2.481704 51.451680 24.586459
F 29.518983 5.145165 3.132759
F 29.214201 5.145165 24.959739
F 29.518983 28.298423 3.132759
F 29.214201 28.298423 24.959739
F 29.518983 51.451680 3.132759
F 29.214201 51.451680 24.959739
F 2.786486 12.862917 2.759480
F 2.481704 12.862917 24.586460
F 2.786486 36.016175 2.759480
F 2.481704 36.016175 24.586460
F 2.786486 59.169432 2.759480
F 2.481704 59.169432 24.586460
F 29.518983 12.862917 3.132760
F 29.214201 12.862917 24.959740
F 29.518983 36.016175 3.132760
F 29.214201 36.016175 24.959740
F 29.518983 59.169432 3.132760
F 29.214201 59.169432 24.959740
F 2.786486 20.580673 2.759480
F 2.481704 20.580673 24.586459
F 2.786486 43.733930 2.759480
F 2.481704 43.733930 24.586459
F 2.786486 66.887188 2.759480
F 2.481704 66.887188 24.586459
F 29.518983 20.580673 3.132760
F 29.214201 20.580673 24.959739
F 29.518983 43.733930 3.132760
F 29.214201 43.733930 24.959739
F 29.518983 66.887188 3.132760
F 29.214201 66.887188 24.959739
F 11.697315 5.145165 2.883907
F 11.392533 5.145165 24.710886
F 11.697315 28.298422 2.883907
F 11.392533 28.298422 24.710886
F 11.697315 51.451680 2.883907
F 11.392533 51.451680 24.710886
F 38.429812 5.145165 3.257187
F 38.125030 5.145165 25.084166
F 38.429812 28.298422 3.257187
F 38.125030 28.298422 25.084166
F 38.429812 51.451680 3.257187
F 38.125030 51.451680 25.084166
F 11.697315 12.862917 2.883908
F 11.392533 12.862917 24.710887
F 11.697315 36.016175 2.883908
F 11.392533 36.016175 24.710887
F 11.697315 59.169432 2.883908
F 11.392533 59.169432 24.710887
F 38.429812 12.862917 3.257188
F 38.125030 12.862917 25.084167
F 38.429812 36.016175 3.257188
F 38.125030 36.016175 25.084167
F 38.429812 59.169432 3.257188
F 38.125030 59.169432 25.084167
F 11.697315 20.580672 2.883907
F 11.392533 20.580672 24.710887
F 11.697315 43.733930 2.883907
F 11.392533 43.733930 24.710887
F 11.697315 66.887187 2.883907
F 11.392533 66.887187 24.710887
F 38.429812 20.580672 3.257187
F 38.125030 20.580672 25.084167
F 38.429812 43.733930 3.257187
F 38.125030 43.733930 25.084167
F 38.429812 66.887187 3.257187
F 38.125030 66.887187 25.084167
F 20.608151 5.145164 3.008333
F 20.303369 5.145164 24.835314
F 20.608151 28.298422 3.008333
F 20.303369 28.298422 24.835314
F 20.608151 51.451679 3.008333
F 20.303369 51.451679 24.835314
F 47.340649 5.145164 3.381614
F 47.035867 5.145164 25.208594
F 47.340649 28.298422 3.381614
F 47.035867 28.298422 25.208594
F 47.340649 51.451679 3.381614
F 47.035867 51.451679 25.208594
F 20.608151 12.862917 3.008334
F 20.303369 12.862917 24.835315
F 20.608151 36.016174 3.008334
F 20.303369 36.016174 24.835315
F 20.608151 59.169432 3.008334
F 20.303369 59.169432 24.835315
F 47.340649 12.862917 3.381615
F 47.035867 12.862917 25.208595
F 47.340649 36.016174 3.381615
F 47.035867 36.016174 25.208595
F 47.340649 59.169432 3.381615
F 47.035867 59.169432 25.208595
F 20.608151 20.580672 3.008334
F 20.303369 20.580672 24.835314
F 20.608151 43.733929 3.008334
F 20.303369 43.733929 24.835314
F 20.608151 66.887187 3.008334
F 20.303369 66.887187 24.835314
F 47.340649 20.580672 3.381615
F 47.035867 20.580672 25.208594
F 47.340649 43.733929 3.381615
F 47.035867 43.733929 25.208594
F 47.340649 66.887187 3.381615
F 47.035867 66.887187 25.208594
F 2.735679 7.717749 6.397309
F 2.430897 7.717749 28.224289
F 2.735679 30.871007 6.397309
F 2.430897 30.871007 28.224289
F 2.735679 54.024264 6.397309
F 2.430897 54.024264 28.224289
F 29.468176 7.717749 6.770589
F 29.163394 7.717749 28.597570
F 29.468176 30.871007 6.770589
F 29.163394 30.871007 28.597570
F 29.468176 54.024264 6.770589
F 29.163394 54.024264 28.597570
F 2.735679 15.435502 6.397310
F 2.430897 15.435502 28.224290
F 2.735679 38.588760 6.397310
F 2.430897 38.588760 28.224290
F 2.735679 61.742017 6.397310
F 2.430897 61.742017 28.224290
F 29.468176 15.435502 6.770590
F 29.163394 15.435502 28.597571
F 29.468176 38.588760 6.770590
F 29.163394 38.588760 28.597571
F 29.468176 61.742017 6.770590
F 29.163394 61.742017 28.597571
F 2.735679 0.000000 6.397309
F 2.430897 0.000000 28.224289
F 2.735679 23.153257 6.397309
F 2.430897 23.153257 28.224289
F 2.735679 46.306515 6.397309
F 2.430897 46.306515 28.224289
F 29.468176 0.000000 6.770589
F 29.163394 0.000000 28.597570
F 29.468176 23.153257 6.770589
F 29.163394 23.153257 28.597570
F 29.468176 46.306515 6.770589
F 29.163394 46.306515 28.597570
F 11.646507 7.717750 6.521737
F 11.341725 7.717750 28.348716
F 11.646507 30.871007 6.521737
F 11.341725 30.871007 28.348716
F 11.646507 54.024265 6.521737
F 11.341725 54.024265 28.348716
F 38.379004 7.717750 6.895017
F 38.074222 7.717750 28.721996
F 38.379004 30.871007 6.895017
F 38.074222 30.871007 28.721996
F 38.379004 54.024265 6.895017
F 38.074222 54.024265 28.721996
F 11.646507 15.435503 6.521738
F 11.341725 15.435503 28.348717
F 11.646507 38.588760 6.521738
F 11.341725 38.588760 28.348717
F 11.646507 61.742018 6.521738
F 11.341725 61.742018 28.348717
F 38.379004 15.435503 6.895018
F 38.074222 15.435503 28.721997
F 38.379004 38.588760 6.895018
F 38.074222 38.588760 28.721997
F 38.379004 61.742018 6.895018
F 38.074222 61.742018 28.721997
F 11.646507 0.000000 6.521737
F 11.341725 0.000000 28.348716
F 11.646507 23.153258 6.521737
F 11.341725 23.153258 28.348716
F 11.646507 46.306515 6.521737
F 11.341725 46.306515 28.348716
F 38.379004 0.000000 6.895017
F 38.074222 0.000000 28.721996
F 38.379004 23.153258 6.895017
F 38.074222 23.153258 28.721996
F 38.379004 46.306515 6.895017
F 38.074222 46.306515 28.721996
F 20.557344 7.717751 6.646164
F 20.252562 7.717751 28.473144
F 20.557344 30.871008 6.646164
F 20.252562 30.871008 28.473144
F 20.557344 54.024266 6.646164
F 20.252562 54.024266 28.473144
F 47.289841 7.717751 7.019444
F 46.985059 7.717751 28.846424
F 47.289841 30.871008 7.019444
F 46.985059 30.871008 28.846424
F 47.289841 54.024266 7.019444
F 46.985059 54.024266 28.846424
F 20.557344 15.435503 6.646165
F 20.252562 15.435503 28.473145
F 20.557344 38.588761 6.646165
F 20.252562 38.588761 28.473145
F 20.557344 61.742018 6.646165
F 20.252562 61.742018 28.473145
F 47.289841 15.435503 7.019445
F 46.985059 15.435503 28.846425
F 47.289841 38.588761 7.019445
F 46.985059 38.588761 28.846425
F 47.289841 61.742018 7.019445
F 46.985059 61.742018 28.846425
F 20.557344 0.000001 6.646164
F 20.252562 0.000001 28.473144
F 20.557344 23.153259 6.646164
F 20.252562 23.153259 28.473144
F 20.557344 46.306516 6.646164
F 20.252562 46.306516 28.473144
F 47.289841 0.000001 7.019444
F 46.985059 0.000001 28.846424
F 47.289841 23.153259 7.019444
F 46.985059 23.153259 28.846424
F 47.289841 46.306516 7.019444
F 46.985059 46.306516 28.846424
F 5.014195 1.286291 2.790587
F 4.709413 1.286291 24.617566
F 5.014195 24.439548 2.790587
F 4.709413 24.439548 24.617566
F 5.014195 47.592806 2.790587
F 4.709413 47.592806 24.617566
F 31.746693 1.286291 3.163867
F 31.441911 1.286291 24.990846
F 31.746693 24.439548 3.163867
F 31.441911 24.439548 24.990846
F 31.746693 47.592806 3.163867
F 31.441911 47.592806 24.990846
F 5.014195 9.004040 2.790587
F 4.709413 9.004040 24.617566
F 5.014195 32.157298 2.790587
F 4.709413 32.157298 24.617566
F 5.014195 55.310555 2.790587
F 4.709413 55.310555 24.617566
F 31.746693 9.004040 3.163867
F 31.441911 9.004040 24.990846
F 31.746693 32.157298 3.163867
F 31.441911 32.157298 24.990846
F 31.746693 55.310555 3.163867
F 31.441911 55.310555 24.990846
F 5.014195 16.721795 2.790588
F 4.709413 16.721795 24.617567
F 5.014195 39.875053 2.790588
F 4.709413 39.875053 24.617567
F 5.014195 63.028310 2.790588
F 4.709413 63.028310 24.617567
F 31.746692 16.721795 3.163868
F 31.441911 16.721795 24.990847
F 31.746692 39.875053 3.163868
F 31.441911 39.875053 24.990847
F 31.746692 63.028310 3.163868
F 31.441911 63.028310 24.990847
F 13.925026 1.286290 2.915013
F 13.620244 1.286290 24.741993
F 13.925026 24.439548 2.915013
F 13.620244 24.439548 24.741993
F 13.925026 47.592806 2.915013
F 13.620244 47.592806 24.741993
F 40.657523 1.286290 3.288294
F 40.352741 1.286290 25.115274
F 40.657523 24.439548 3.288294
F 40.352741 24.439548 25.115274
F 40.657523 47.592806 3.288294
F 40.352741 47.592806 25.115274
F 13.925026 9.004040 2.915013
F 13.620244 9.004040 24.741993
F 13.925026 32.157297 2.915013
F 13.620244 32.157297 24.741993
F 13.925026 55.310555 2.915013
F 13.620244 55.310555 24.741993
F 40.657523 9.004040 3.288294
F 40.352741 9.004040 25.115274
F 40.657523 32.157297 3.288294
F 40.352741 32.157297 25.115274
F 40.657523 55.310555 3.288294
F 40.352741 55.310555 25.115274
F 13.925026 16.721795 2.915014
F 13.620244 16.721795 24.741993
F 13.925026 39.875053 2.915014
F 13.620244 39.875053 24.741993
F 13.925026 63.028310 2.915014
F 13.620244 63.028310 24.741993
F 40.657523 16.721795 3.288295
F 40.352741 16.721795 25.115274
F 40.657523 39.875053 3.288295
F 40.352741 39.875053 25.115274
F 40.657523 63.028310 3.288295
F 40.352741 63.028310 25.115274
F 22.835862 1.286290 3.039440
F 22.531080 1.286290 24.866420
F 22.835862 24.439548 3.039440
F 22.531080 24.439548 24.866420
F 22.835862 47.592805 3.039440
F 22.531080 47.592805 24.866420
F 49.568359 1.286290 3.412720
F 49.263577 1.286290 25.239701
F 49.568359 24.439548 3.412720
F 49.263577 24.439548 25.239701
F 49.568359 47.592805 3.412720
F 49.263577 47.592805 25.239701
F 22.835862 9.004040 3.039440
F 22.531080 9.004040 24.866420
F 22.835862 32.157297 3.039440
F 22.531080 32.157297 24.866420
F 22.835862 55.310555 3.039440
F 22.531080 55.310555 24.866420
F 49.568359 9.004040 3.412720
F 49.263577 9.004040 25.239701
F 49.568359 32.157297 3.412720
F 49.263577 32.157297 25.239701
F 49.568359 55.310555 3.412720
F 49.263577 55.310555 25.239701
F 22.835862 16.721795 3.039441
F 22.531080 16.721795 24.866420
F 22.835862 39.875052 3.039441
F 22.531080 39.875052 24.866420
F 22.835862 63.028310 3.039441
F 22.531080 63.028310 24.866420
F 49.568359 16.721795 3.412721
F 49.263577 16.721795 25.239701
F 49.568359 39.875052 3.412721
F 49.263577 39.875052 25.239701
F 49.568359 63.028310 3.412721
F 49.263577 63.028310 25.239701
F 4.963383 3.858875 6.428416
F 4.658601 3.858875 28.255396
F 4.963383 27.012132 6.428416
F 4.658601 27.012132 28.255396
F 4.963383 50.165390 6.428416
F 4.658601 50.165390 28.255396
F 31.695881 3.858875 6.801696
F 31.391099 3.858875 28.628676
F 31.695881 27.012132 6.801696
F 31.391099 27.012132 28.628676
F 31.695881 50.165390 6.801696
F 31.391099 50.165390 28.628676
F 4.963383 11.576625 6.428416
F 4.658601 11.576625 28.255396
F 4.963383 34.729882 6.428416
F 4.658601 34.729882 28.255396
F 4.963383 57.883140 6.428416
F 4.658601 57.883140 28.255396
F 31.695881 11.576625 6.801696
F 31.391099 11.576625 28.628676
F 31.695881 34.729882 6.801696
F 31.391099 34.729882 28.628676
F 31.695881 57.883140 6.801696
F 31.391099 57.883140 28.628676
F 4.963383 19.294380 6.428417
F 4.658601 19.294380 28.255396
F 4.963383 42.447638 6.428417
F 4.658601 42.447638 28.255396
F 4.963383 65.600895 6.428417
F 4.658601 65.600895 28.255396
F 31.695881 19.294380 6.801697
F 31.391099 19.294380 28.628676
F 31.695881 42.447638 6.801697
F 31.391099 42.447638 28.628676
F 31.695881 65.600895 6.801697
F 31.391099 65.600895 28.628676
F 13.874214 3.858876 6.552843
F 13.569432 3.858876 28.379824
F 13.874214 27.012134 6.552843
F 13.569432 27.012134 28.379824
F 13.874214 50.165391 6.552843
F 13.569432 50.165391 28.379824
F 40.606711 3.858876 6.926124
F 40.301929 3.858876 28.753104
F 40.606711 27.012134 6.926124
F 40.301929 27.012134 28.753104
F 40.606711 50.165391 6.926124
F 40.301929 50.165391 28.753104
F 13.874214 11.576626 6.552843
F 13.569432 11.576626 28.379824
F 13.874214 34.729884 6.552843
F 13.569432 34.729884 28.379824
F 13.874214 57.883141 6.552843
F 13.569432 57.883141 28.379824
F 40.606711 11.576626 6.926124
F 40.301929 11.576626 28.753104
F 40.606711 34.729884 6.926124
F 40.301929 34.729884 28.753104
F 40.606711 57.883141 6.926124
F 40.301929 57.883141 28.753104
F 13.874214 19.294382 6.552844
F 13.569432 19.294382 28.379824
F 13.874214 42.447639 6.552844
F 13.569432 42.447639 28.379824
F 13.874214 65.600897 6.552844
F 13.569432 65.600897 28.379824
F 40.606711 19.294382 6.926125
F 40.301929 19.294382 28.753104
F 40.606711 42.447639 6.926125
F 40.301929 42.447639 28.753104
F 40.606711 65.600897 6.926125
F 40.301929 65.600897 28.753104
F 22.785052 3.858875 6.677270
F 22.480270 3.858875 28.504250
F 22.785052 27.012133 6.677270
F 22.480270 27.012133 28.504250
F 22.785052 50.165390 6.677270
F 22.480270 50.165390 28.504250
F 49.517549 3.858875 7.050551
F 49.212767 3.858875 28.877530
F 49.517549 27.012133 7.050551
F 49.212767 27.012133 28.877530
F 49.517549 50.165390 7.050551
F 49.212767 50.165390 28.877530
F 22.785052 11.576625 6.677270
F 22.480270 11.576625 28.504250
F 22.785052 34.729883 6.677270
F 22.480270 34.729883 28.504250
F 22.785052 57.883140 6.677270
F 22.480270 57.883140 28.504250
F 49.517549 11.576625 7.050551
F 49.212767 11.576625 28.877530
F 49.517549 34.729883 7.050551
F 49.212767 34.729883 28.877530
F 49.517549 57.883140 7.050551
F 49.212767 57.883140 28.877530
F 22.785052 19.294381 6.677270
F 22.480270 19.294381 28.504251
F 22.785052 42.447638 6.677270
F 22.480270 42.447638 28.504251
F 22.785052 65.600896 6.677270
F 22.480270 65.600896 28.504251
F 49.517549 19.294381 7.050551
F 49.212767 19.294381 28.877531
F 49.517549 42.447638 7.050551
F 49.212767 42.447638 28.877531
F 49.517549 65.600896 7.050551
F 49.212767 65.600896 28.877531
F 5.001493 3.858875 3.700045
F 4.696711 3.858875 25.527024
F 5.001493 27.012133 3.700045
F 4.696711 27.012133 25.527024
F 5.001493 50.165390 3.700045
F 4.696711 50.165390 25.527024
F 31.733990 3.858875 4.073325
F 31.429208 3.858875 25.900304
F 31.733990 27.012133 4.073325
F 31.429208 27.012133 25.900304
F 31.733990 50.165390 4.073325
F 31.429208 50.165390 25.900304
F 5.001493 11.576625 3.700045
F 4.696711 11.576625 25.527024
F 5.001493 34.729883 3.700045
F 4.696711 34.729883 25.527024
F 5.001493 57.883140 3.700045
F 4.696711 57.883140 25.527024
F 31.733990 11.576625 4.073325
F 31.429208 11.576625 25.900304
F 31.733990 34.729883 4.073325
F 31.429208 34.729883 25.900304
F 31.733990 57.883140 4.073325
F 31.429208 57.883140 25.900304
F 5.001493 19.294381 3.700044
F 4.696711 19.294381 25.527024
F 5.001493 42.447638 3.700044
F 4.696711 42.447638 25.527024
F 5.001493 65.600896 3.700044
F 4.696711 65.600896 25.527024
F 31.733990 19.294381 4.073324
F 31.429208 19.294381 25.900304
F 31.733990 42.447638 4.073324
F 31.429208 42.447638 25.900304
F 31.733990 65.600896 4.073324
F 31.429208 65.600896 25.900304
F 13.912325 3.858876 3.824471
F 13.607543 3.858876 25.651451
F 13.912325 27.012133 3.824471
F 13.607543 27.012133 25.651451
F 13.912325 50.165391 3.824471
F 13.607543 50.165391 25.651451
F 40.644822 3.858876 4.197751
F 40.340040 3.858876 26.024731
F 40.644822 27.012133 4.197751
F 40.340040 27.012133 26.024731
F 40.644822 50.165391 4.197751
F 40.340040 50.165391 26.024731
F 13.912325 11.576626 3.824471
F 13.607543 11.576626 25.651450
F 13.912325 34.729883 3.824471
F 13.607543 34.729883 25.651450
F 13.912325 57.883141 3.824471
F 13.607543 57.883141 25.651450
F 40.644822 11.576626 4.197751
F 40.340040 11.576626 26.024730
F 40.644822 34.729883 4.197751
F 40.340040 34.729883 26.024730
F 40.644822 57.883141 4.197751
F 40.340040 57.883141 26.024730
F 13.912325 19.294381 3.824471
F 13.607543 19.294381 25.651450
F 13.912325 42.447639 3.824471
F 13.607543 42.447639 25.651450
F 13.912325 65.600896 3.824471
F 13.607543 65.600896 25.651450
F 40.644822 19.294381 4.197751
F 40.340040 19.294381 26.024730
F 40.644822 42.447639 4.197751
F 40.340040 42.447639 26.024730
F 40.644822 65.600896 4.197751
F 40.340040 65.600896 26.024730
F 22.823161 3.858875 3.948898
F 22.518379 3.858875 25.775878
F 22.823161 27.012133 3.948898
F 22.518379 27.012133 25.775878
F 22.823161 50.165390 3.948898
F 22.518379 50.165390 25.775878
F 49.555658 3.858875 4.322179
F 49.250876 3.858875 26.149158
F 49.555658 27.012133 4.322179
F 49.250876 27.012133 26.149158
F 49.555658 50.165390 4.322179
F 49.250876 50.165390 26.149158
F 22.823161 11.576625 3.948897
F 22.518379 11.576625 25.775878
F 22.823161 34.729883 3.948897
F 22.518379 34.729883 25.775878
F 22.823161 57.883140 3.948897
F 22.518379 57.883140 25.775878
F 49.555658 11.576625 4.322178
F 49.250876 11.576625 26.149158
F 49.555658 34.729883 4.322178
F 49.250876 34.729883 26.149158
F 49.555658 57.883140 4.322178
F 49.250876 57.883140 26.149158
F 22.823161 19.294381 3.948897
F 22.518379 19.294381 25.775877
F 22.823161 42.447638 3.948897
F 22.518379 42.447638 25.775877
F 22.823161 65.600896 3.948897
F 22.518379 65.600896 25.775877
F 49.555658 19.294381 4.322178
F 49.250876 19.294381 26.149157
F 49.555658 42.447638 4.322178
F 49.250876 42.447638 26.149157
F 49.555658 65.600896 4.322178
F 49.250876 65.600896 26.149157
F 5.052279 1.286291 0.062214
F 4.747497 1.286291 21.889195
F 5.052279 24.439549 0.062214
F 4.747497 24.439549 21.889195
F 5.052279 47.592806 0.062214
F 4.747497 47.592806 21.889195
F 31.784777 1.286291 0.435495
F 31.479995 1.286291 22.262475
F 31.784777 24.439549 0.435495
F 31.479995 24.439549 22.262475
F 31.784777 47.592806 0.435495
F 31.479995 47.592806 22.262475
F 5.052279 9.004041 0.062214
F 4.747497 9.004041 21.889195
F 5.052279 32.157298 0.062214
F 4.747497 32.157298 21.889195
F 5.052279 55.310556 0.062214
F 4.747497 55.310556 21.889195
F 31.784777 9.004041 0.435495
F 31.479995 9.004041 22.262475
F 31.784777 32.157298 0.435495
F 31.479995 32.157298 22.262475
F 31.784777 55.310556 0.435495
F 31.479995 55.310556 22.262475
F 5.052279 16.721796 0.062213
F 4.747497 16.721796 21.889194
F 5.052279 39.875053 0.062213
F 4.747497 39.875053 21.889194
F 5.052279 63.028311 0.062213
F 4.747497 63.028311 21.889194
F 31.784777 16.721796 0.435494
F 31.479995 16.721796 22.262474
F 31.784777 39.875053 0.435494
F 31.479995 39.875053 22.262474
F 31.784777 63.028311 0.435494
F 31.479995 63.028311 22.262474
F 13.963111 1.286290 0.186641
F 13.658329 1.286290 22.013620
F 13.963111 24.439547 0.186641
F 13.658329 24.439547 22.013620
F 13.963111 47.592805 0.186641
F 13.658329 47.592805 22.013620
F 40.695608 1.286290 0.559921
F 40.390826 1.286290 22.386901
F 40.695608 24.439547 0.559921
F 40.390826 24.439547 22.386901
F 40.695608 47.592805 0.559921
F 40.390826 47.592805 22.386901
F 13.963111 9.004039 0.186641
F 13.658329 9.004039 22.013620
F 13.963111 32.157297 0.186641
F 13.658329 32.157297 22.013620
F 13.963111 55.310554 0.186641
F 13.658329 55.310554 22.013620
F 40.695608 9.004039 0.559921
F 40.390826 9.004039 22.386901
F 40.695608 32.157297 0.559921
F 40.390826 32.157297 22.386901
F 40.695608 55.310554 0.559921
F 40.390826 55.310554 22.386901
F 13.963111 16.721795 0.186640
F 13.658329 16.721795 22.013619
F 13.963111 39.875052 0.186640
F 13.658329 39.875052 22.013619
F 13.963111 63.028310 0.186640
F 13.658329 63.028310 22.013619
F 40.695608 16.721795 0.559920
F 40.390826 16.721795 22.386900
F 40.695608 39.875052 0.559920
F 40.390826 39.875052 22.386900
F 40.695608 63.028310 0.559920
F 40.390826 63.028310 22.386900
F 22.873948 1.286290 0.311068
F 22.569166 1.286290 22.138047
F 22.873948 24.439548 0.311068
F 22.569166 24.439548 22.138047
F 22.873948 47.592805 0.311068
F 22.569166 47.592805 22.138047
F 49.606446 1.286290 0.684348
F 49.301664 1.286290 22.511327
F 49.606446 24.439548 0.684348
F 49.301664 24.439548 22.511327
F 49.606446 47.592805 0.684348
F 49.301664 47.592805 22.511327
F 22.873948 9.004039 0.311068
F 22.569166 9.004039 22.138047
F 22.873948 32.157297 0.311068
F 22.569166 32.157297 22.138047
F 22.873948 55.310555 0.311068
F 22.569166 55.310555 22.138047
F 49.606446 9.004039 0.684348
F 49.301664 9.004039 22.511327
F 49.606446 32.157297 0.684348
F 49.301664 32.157297 22.511327
F 49.606446 55.310555 0.684348
F 49.301664 55.310555 22.511327
F 22.873948 16.721795 0.311067
F 22.569166 16.721795 22.138046
F 22.873948 39.875052 0.311067
F 22.569166 39.875052 22.138046
F 22.873948 63.028310 0.311067
F 22.569166 63.028310 22.138046
F 49.606446 16.721795 0.684347
F 49.301664 16.721795 22.511326
F 49.606446 39.875052 0.684347
F 49.301664 39.875052 22.511326
F 49.606446 63.028310 0.684347
F 49.301664 63.028310 22.511326
F 7.229202 7.717750 3.731152
F 6.924420 7.717750 25.558131
F 7.229202 30.871007 3.731152
F 6.924420 30.871007 25.558131
F 7.229202 54.024265 3.731152
F 6.924420 54.024265 25.558131
F 33.961700 7.717750 4.104432
F 33.656918 7.717750 25.931411
F 33.961700 30.871007 4.104432
F 33.656918 30.871007 25.931411
F 33.961700 54.024265 4.104432
F 33.656918 54.024265 25.931411
F 7.229202 15.435502 3.731151
F 6.924420 15.435502 25.558130
F 7.229202 38.588760 3.731151
F 6.924420 38.588760 25.558130
F 7.229202 61.742018 3.731151
F 6.924420 61.742018 25.558130
F 33.961700 15.435502 4.104431
F 33.656918 15.435502 25.931410
F 33.961700 38.588760 4.104431
F 33.656918 38.588760 25.931410
F 33.961700 61.742018 4.104431
F 33.656918 61.742018 25.931410
F 7.229202 0.000000 3.731152
F 6.924420 0.000000 25.558131
F 7.229202 23.153258 3.731152
F 6.924420 23.153258 25.558131
F 7.229202 46.306515 3.731152
F 6.924420 46.306515 25.558131
F 33.961700 0.000000 4.104432
F 33.656918 0.000000 25.931411
F 33.961700 23.153258 4.104432
F 33.656918 23.153258 25.931411
F 33.961700 46.306515 4.104432
F 33.656918 46.306515 25.931411
F 16.140035 7.717750 3.855577
F 15.835254 7.717750 25.682558
F 16.140035 30.871008 3.855577
F 15.835254 30.871008 25.682558
F 16.140035 54.024265 3.855577
F 15.835254 54.024265 25.682558
F 42.872532 7.717750 4.228858
F 42.567750 7.717750 26.055838
F 42.872532 30.871008 4.228858
F 42.567750 30.871008 26.055838
F 42.872532 54.024265 4.228858
F 42.567750 54.024265 26.055838
F 16.140035 15.435503 3.855576
F 15.835254 15.435503 25.682556
F 16.140035 38.588760 3.855576
F 15.835254 38.588760 25.682556
F 16.140035 61.742018 3.855576
F 15.835254 61.742018 25.682556
F 42.872532 15.435503 4.228857
F 42.567750 15.435503 26.055836
F 42.872532 38.588760 4.228857
F 42.567750 38.588760 26.055836
F 42.872532 61.742018 4.228857
F 42.567750 61.742018 26.055836
F 16.140035 0.000001 3.855577
F 15.835254 0.000001 25.682557
F 16.140035 23.153258 3.855577
F 15.835254 23.153258 25.682557
F 16.140035 46.306516 3.855577
F 15.835254 46.306516 25.682557
F 42.872532 0.000001 4.228858
F 42.567750 0.000001 26.055837
F 42.872532 23.153258 4.228858
F 42.567750 23.153258 26.055837
F 42.872532 46.306516 4.228858
F 42.567750 46.306516 26.055837
F 25.050871 7.717750 3.980005
F 24.746089 7.717750 25.806984
F 25.050871 30.871007 3.980005
F 24.746089 30.871007 25.806984
F 25.050871 54.024265 3.980005
F 24.746089 54.024265 25.806984
F 51.783369 7.717750 4.353286
F 51.478587 7.717750 26.180265
F 51.783369 30.871007 4.353286
F 51.478587 30.871007 26.180265
F 51.783369 54.024265 4.353286
F 51.478587 54.024265 26.180265
F 25.050871 15.435502 3.980004
F 24.746089 15.435502 25.806983
F 25.050871 38.588760 3.980004
F 24.746089 38.588760 25.806983
F 25.050871 61.742018 3.980004
F 24.746089 61.742018 25.806983
F 51.783369 15.435502 4.353285
F 51.478587 15.435502 26.180264
F 51.783369 38.588760 4.353285
F 51.478587 38.588760 26.180264
F 51.783369 61.742018 4.353285
F 51.478587 61.742018 26.180264
F 25.050871 0.000000 3.980005
F 24.746089 0.000000 25.806984
F 25.050871 23.153258 3.980005
F 24.746089 23.153258 25.806984
F 25.050871 46.306515 3.980005
F 24.746089 46.306515 25.806984
F 51.783369 0.000000 4.353286
F 51.478587 0.000000 26.180265
F 51.783369 23.153258 4.353286
F 51.478587 23.153258 26.180265
F 51.783369 46.306515 4.353286
F 51.478587 46.306515 26.180265
F 7.279984 5.145165 0.093322
F 6.975202 5.145165 21.920301
F 7.279984 28.298423 0.093322
F 6.975202 28.298423 21.920301
F 7.279984 51.451680 0.093322
F 6.975202 51.451680 21.920301
F 34.012481 5.145165 0.466602
F 33.707699 5.145165 22.293582
F 34.012481 28.298423 0.466602
F 33.707699 28.298423 22.293582
F 34.012481 51.451680 0.466602
F 33.707699 51.451680 22.293582
F 7.279984 12.862918 0.093321
F 6.975202 12.862918 21.920300
F 7.279984 36.016175 0.093321
F 6.975202 36.016175 21.920300
F 7.279984 59.169433 0.093321
F 6.975202 59.169433 21.920300
F 34.012481 12.862918 0.466601
F 33.707699 12.862918 22.293581
F 34.012481 36.016175 0.466601
F 33.707699 36.016175 22.293581
F 34.012481 59.169433 0.466601
F 33.707699 59.169433 22.293581
F 7.279984 20.580673 0.093321
F 6.975202 20.580673 21.920301
F 7.279984 43.733930 0.093321
F 6.975202 43.733930 21.920301
F 7.279984 66.887188 0.093321
F 6.975202 66.887188 21.920301
F 34.012481 20.580673 0.466601
F 33.707699 20.580673 22.293582
F 34.012481 43.733930 0.466601
F 33.707699 43.733930 22.293582
F 34.012481 66.887188 0.466601
F 33.707699 66.887188 22.293582
F 16.190818 5.145164 0.217747
F 15.886036 5.145164 22.044727
F 16.190818 28.298421 0.217747
F 15.886036 28.298421 22.044727
F 16.190818 51.451679 0.217747
F 15.886036 51.451679 22.044727
F 42.923315 5.145164 0.591027
F 42.618533 5.145164 22.418007
F 42.923315 28.298421 0.591027
F 42.618533 28.298421 22.418007
F 42.923315 51.451679 0.591027
F 42.618533 51.451679 22.418007
F 16.190818 12.862916 0.217746
F 15.886037 12.862916 22.044726
F 16.190818 36.016174 0.217746
F 15.886037 36.016174 22.044726
F 16.190818 59.169431 0.217746
F 15.886037 59.169431 22.044726
F 42.923315 12.862916 0.591026
F 42.618533 12.862916 22.418006
F 42.923315 36.016174 0.591026
F 42.618533 36.016174 22.418006
F 42.923315 59.169431 0.591026
F 42.618533 59.169431 22.418006
F 16.190818 20.580671 0.217747
F 15.886037 20.580671 22.044726
F 16.190818 43.733929 0.217747
F 15.886037 43.733929 22.044726
F 16.190818 66.887186 0.217747
F 15.886037 66.887186 22.044726
F 42.923315 20.580671 0.591027
F 42.618533 20.580671 22.418006
F 42.923315 43.733929 0.591027
F 42.618533 43.733929 22.418006
F 42.923315 66.887186 0.591027
F 42.618533 66.887186 22.418006
F 25.101655 5.145165 0.342175
F 24.796873 5.145165 22.169155
F 25.101655 28.298423 0.342175
F 24.796873 28.298423 22.169155
F 25.101655 51.451680 0.342175
F 24.796873 51.451680 22.169155
F 51.834152 5.145165 0.715455
F 51.529370 5.145165 22.542435
F 51.834152 28.298423 0.715455
F 51.529370 28.298423 22.542435
F 51.834152 51.451680 0.715455
F 51.529370 51.451680 22.542435
F 25.101655 12.862917 0.342174
F 24.796873 12.862917 22.169154
F 25.101655 36.016175 0.342174
F 24.796873 36.016175 22.169154
F 25.101655 59.169432 0.342174
F 24.796873 59.169432 22.169154
F 51.834152 12.862917 0.715454
F 51.529370 12.862917 22.542434
F 51.834152 36.016175 0.715454
F 51.529370 36.016175 22.542434
F 51.834152 59.169432 0.715454
F 51.529370 59.169432 22.542434
F 25.101655 20.580673 0.342175
F 24.796873 20.580673 22.169155
F 25.101655 43.733930 0.342175
F 24.796873 43.733930 22.169155
F 25.101655 66.887188 0.342175
F 24.796873 66.887188 22.169155
F 51.834152 20.580673 0.715455
F 51.529370 20.580673 22.542435
F 51.834152 43.733930 0.715455
F 51.529370 43.733930 22.542435
F 51.834152 66.887188 0.715455
F 51.529370 66.887188 22.542435
F 7.241899 5.145165 2.821693
F 6.937117 5.145165 24.648672
F 7.241899 28.298423 2.821693
F 6.937117 28.298423 24.648672
F 7.241899 51.451680 2.821693
F 6.937117 51.451680 24.648672
F 33.974396 5.145165 3.194974
F 33.669614 5.145165 25.021953
F 33.974396 28.298423 3.194974
F 33.669614 28.298423 25.021953
F 33.974396 51.451680 3.194974
F 33.669614 51.451680 25.021953
F 7.241899 12.862917 2.821693
F 6.937117 12.862917 24.648673
F 7.241899 36.016175 2.821693
F 6.937117 36.016175 24.648673
F 7.241899 59.169432 2.821693
F 6.937117 59.169432 24.648673
F 33.974396 12.862917 3.194974
F 33.669614 12.862917 25.021954
F 33.974396 36.016175 3.194974
F 33.669614 36.016175 25.021954
F 33.974396 59.169432 3.194974
F 33.669614 59.169432 25.021954
F 7.241899 20.580673 2.821693
F 6.937117 20.580673 24.648672
F 7.241899 43.733930 2.821693
F 6.937117 43.733930 24.648672
F 7.241899 66.887188 2.821693
F 6.937117 66.887188 24.648672
F 33.974396 20.580673 3.194974
F 33.669614 20.580673 25.021953
F 33.974396 43.733930 3.194974
F 33.669614 43.733930 25.021953
F 33.974396 66.887188 3.194974
F 33.669614 66.887188 25.021953
F 16.152733 5.145164 2.946121
F 15.847951 5.145164 24.773100
F 16.152733 28.298422 2.946121
F 15.847951 28.298422 24.773100
F 16.152733 51.451679 2.946121
F 15.847951 51.451679 24.773100
F 42.885230 5.145164 3.319401
F 42.580448 5.145164 25.146380
F 42.885230 28.298422 3.319401
F 42.580448 28.298422 25.146380
F 42.885230 51.451679 3.319401
F 42.580448 51.451679 25.146380
F 16.152733 12.862917 2.946121
F 15.847951 12.862917 24.773101
F 16.152733 36.016174 2.946121
F 15.847951 36.016174 24.773101
F 16.152733 59.169432 2.946121
F 15.847951 59.169432 24.773101
F 42.885230 12.862917 3.319401
F 42.580448 12.862917 25.146381
F 42.885230 36.016174 3.319401
F 42.580448 36.016174 25.146381
F 42.885230 59.169432 3.319401
F 42.580448 59.169432 25.146381
F 16.152733 20.580672 2.946121
F 15.847951 20.580672 24.773100
F 16.152733 43.733929 2.946121
F 15.847951 43.733929 24.773100
F 16.152733 66.887187 2.946121
F 15.847951 66.887187 24.773100
F 42.885230 20.580672 3.319401
F 42.580448 20.580672 25.146380
F 42.885230 43.733929 3.319401
F 42.580448 43.733929 25.146380
F 42.885230 66.887187 3.319401
F 42.580448 66.887187 25.146380
F 25.063568 5.145165 3.070546
F 24.758786 5.145165 24.897526
F 25.063568 28.298423 3.070546
F 24.758786 28.298423 24.897526
F 25.063568 51.451680 3.070546
F 24.758786 51.451680 24.897526
F 51.796066 5.145165 3.443826
F 51.491284 5.145165 25.270806
F 51.796066 28.298423 3.443826
F 51.491284 28.298423 25.270806
F 51.796066 51.451680 3.443826
F 51.491284 51.451680 25.270806
F 25.063568 12.862917 3.070547
F 24.758786 12.862917 24.897527
F 25.063568 36.016175 3.070547
F 24.758786 36.016175 24.897527
F 25.063568 59.169432 3.070547
F 24.758786 59.169432 24.897527
F 51.796066 12.862917 3.443827
F 51.491284 12.862917 25.270807
F 51.796066 36.016175 3.443827
F 51.491284 36.016175 25.270807
F 51.796066 59.169432 3.443827
F 51.491284 59.169432 25.270807
F 25.063568 20.580672 3.070547
F 24.758786 20.580672 24.897526
F 25.063568 43.733930 3.070547
F 24.758786 43.733930 24.897526
F 25.063568 66.887188 3.070547
F 24.758786 66.887188 24.897526
F 51.796066 20.580672 3.443827
F 51.491284 20.580672 25.270806
F 51.796066 43.733930 3.443827
F 51.491284 43.733930 25.270806
F 51.796066 66.887188 3.443827
F 51.491284 66.887188 25.270806
F 7.191091 7.717749 6.459522
F 6.886309 7.717749 28.286503
F 7.191091 30.871007 6.459522
F 6.886309 30.871007 28.286503
F 7.191091 54.024264 6.459522
F 6.886309 54.024264 28.286503
F 33.923589 7.717749 6.832803
F 33.618807 7.717749 28.659783
F 33.923589 30.871007 6.832803
F 33.618807 30.871007 28.659783
F 33.923589 54.024264 6.832803
F 33.618807 54.024264 28.659783
F 7.191091 15.435502 6.459523
F 6.886309 15.435502 28.286504
F 7.191091 38.588760 6.459523
F 6.886309 38.588760 28.286504
F 7.191091 61.742017 6.459523
F 6.886309 61.742017 28.286504
F 33.923589 15.435502 6.832804
F 33.618807 15.435502 28.659784
F 33.923589 38.588760 6.832804
F 33.618807 38.588760 28.659784
F 33.923589 61.742017 6.832804
F 33.618807 61.742017 28.659784
F 7.191091 0.000000 6.459522
F 6.886309 0.000000 28.286503
F 7.191091 23.153257 6.459522
F 6.886309 23.153257 28.286503
F 7.191091 46.306515 6.459522
F 6.886309 46.306515 28.286503
F 33.923589 0.000000 6.832803
F 33.618807 0.000000 28.659783
F 33.923589 23.153257 6.832803
F 33.618807 23.153257 28.659783
F 33.923589 46.306515 6.832803
F 33.618807 46.306515 28.659783
F 16.101925 7.717751 6.583950
F 15.797143 7.717751 28.410930
F 16.101925 30.871008 6.583950
F 15.797143 30.871008 28.410930
F 16.101925 54.024266 6.583950
F 15.797143 54.024266 28.410930
F 42.834422 7.717751 6.957231
F 42.529640 7.717751 28.784211
F 42.834422 30.871008 6.957231
F 42.529640 30.871008 28.784211
F 42.834422 54.024266 6.957231
F 42.529640 54.024266 28.784211
F 16.101925 15.435503 6.583951
F 15.797143 15.435503 28.410931
F 16.101925 38.588761 6.583951
F 15.797143 38.588761 28.410931
F 16.101925 61.742018 6.583951
F 15.797143 61.742018 28.410931
F 42.834422 15.435503 6.957232
F 42.529640 15.435503 28.784212
F 42.834422 38.588761 6.957232
F 42.529640 38.588761 28.784212
F 42.834422 61.742018 6.957232
F 42.529640 61.742018 28.784212
F 16.101925 0.000001 6.583950
F 15.797143 0.000001 28.410930
F 16.101925 23.153259 6.583950
F 15.797143 23.153259 28.410930
F 16.101925 46.306516 6.583950
F 15.797143 46.306516 28.410930
F 42.834422 0.000001 6.957231
F 42.529640 0.000001 28.784211
F 42.834422 23.153259 6.957231
F 42.529640 23.153259 28.784211
F 42.834422 46.306516 6.957231
F 42.529640 46.306516 28.784211
F 25.012762 7.717750 6.708376
F 24.707980 7.717750 28.535356
F 25.012762 30.871007 6.708376
F 24.707980 30.871007 28.535356
F 25.012762 54.024265 6.708376
F 24.707980 54.024265 28.535356
F 51.745259 7.717750 7.081656
F 51.440477 7.717750 28.908637
F 51.745259 30.871007 7.081656
F 51.440477 30.871007 28.908637
F 51.745259 54.024265 7.081656
F 51.440477 54.024265 28.908637
F 25.012762 15.435502 6.708377
F 24.707980 15.435502 28.535357
F 25.012762 38.588760 6.708377
F 24.707980 38.588760 28.535357
F 25.012762 61.742017 6.708377
F 24.707980 61.742017 28.535357
F 51.745259 15.435502 7.081657
F 51.440477 15.435502 28.908638
F 51.745259 38.588760 7.081657
F 51.440477 38.588760 28.908638
F 51.745259 61.742017 7.081657
F 51.440477 61.742017 28.908638
F 25.012762 0.000000 6.708376
F 24.707980 0.000000 28.535356
F 25.012762 23.153258 6.708376
F 24.707980 23.153258 28.535356
F 25.012762 46.306515 6.708376
F 24.707980 46.306515 28.535356
F 51.745259 0.000000 7.081656
F 51.440477 0.000000 28.908637
F 51.745259 23.153258 7.081656
F 51.440477 23.153258 28.908637
F 51.745259 46.306515 7.081656
F 51.440477 46.306515 28.908637
F 0.457187 1.286291 10.004033
F 0.152405 1.286291 31.831012
F 0.457187 24.439548 10.004033
F 0.152405 24.439548 31.831012
F 0.457187 47.592806 10.004033
F 0.152405 47.592806 31.831012
F 27.189684 1.286291 10.377313
F 26.884902 1.286291 32.204292
F 27.189684 24.439548 10.377313
F 26.884902 24.439548 32.204292
F 27.189684 47.592806 10.377313
F 26.884902 47.592806 32.204292
F 0.457187 9.004040 10.004033
F 0.152405 9.004040 31.831012
F 0.457187 32.157298 10.004033
F 0.152405 32.157298 31.831012
F 0.457187 55.310555 10.004033
F 0.152405 55.310555 31.831012
F 27.189684 9.004040 10.377313
F 26.884902 9.004040 32.204292
F 27.189684 32.157298 10.377313
F 26.884902 32.157298 32.204292
F 27.189684 55.310555 10.377313
F 26.884902 55.310555 32.204292
F 0.457187 16.721795 10.004033
F 0.152405 16.721795 31.831013
F 0.457187 39.875053 10.004033
F 0.152405 39.875053 31.831013
F 0.457187 63.028310 10.004033
F 0.152405 63.028310 31.831013
F 27.189684 16.721795 10.377313
F 26.884902 16.721795 32.204293
F 27.189684 39.875053 10.377313
F 26.884902 39.875053 32.204293
F 27.189684 63.028310 10.377313
F 26.884902 63.028310 32.204293
F 9.368015 1.286291 10.128460
F 9.063233 1.286291 31.955439
F 9.368015 24.439548 10.128460
F 9.063233 24.439548 31.955439
F 9.368015 47.592806 10.128460
F 9.063233 47.592806 31.955439
F 36.100512 1.286291 10.501740
F 35.795730 1.286291 32.328719
F 36.100512 24.439548 10.501740
F 35.795730 24.439548 32.328719
F 36.100512 47.592806 10.501740
F 35.795730 47.592806 32.328719
F 9.368015 9.004040 10.128460
F 9.063233 9.004040 31.955439
F 9.368015 32.157298 10.128460
F 9.063233 32.157298 31.955439
F 9.368015 55.310555 10.128460
F 9.063233 55.310555 31.955439
F 36.100512 9.004040 10.501740
F 35.795730 9.004040 32.328719
F 36.100512 32.157298 10.501740
F 35.795730 32.157298 32.328719
F 36.100512 55.310555 10.501740
F 35.795730 55.310555 32.328719
F 9.368015 16.721795 10.128461
F 9.063233 16.721795 31.955440
F 9.368015 39.875053 10.128461
F 9.063233 39.875053 31.955440
F 9.368015 63.028310 10.128461
F 9.063233 63.028310 31.955440
F 36.100512 16.721795 10.501741
F 35.795730 16.721795 32.328720
F 36.100512 39.875053 10.501741
F 35.795730 39.875053 32.328720
F 36.100512 63.028310 10.501741
F 35.795730 63.028310 32.328720
F 18.278850 1.286290 10.252887
F 17.974068 1.286290 32.079867
F 18.278850 24.439547 10.252887
F 17.974068 24.439547 32.079867
F 18.278850 47.592805 10.252887
F 17.974068 47.592805 32.079867
F 45.011348 1.286290 10.626168
F 44.706566 1.286290 32.453147
F 45.011348 24.439547 10.626168
F 44.706566 24.439547 32.453147
F 45.011348 47.592805 10.626168
F 44.706566 47.592805 32.453147
F 18.278850 9.004039 10.252887
F 17.974068 9.004039 32.079867
F 18.278850 32.157297 10.252887
F 17.974068 32.157297 32.079867
F 18.278850 55.310554 10.252887
F 17.974068 55.310554 32.079867
F 45.011348 9.004039 10.626168
F 44.706566 9.004039 32.453147
F 45.011348 32.157297 10.626168
F 44.706566 32.157297 32.453147
F 45.011348 55.310554 10.626168
F 44.706566 55.310554 32.453147
F 18.278850 16.721795 10.252888
F 17.974068 16.721795 32.079868
F 18.278850 39.875052 10.252888
F 17.974068 39.875052 32.079868
F 18.278850 63.028310 10.252888
F 17.974068 63.028310 32.079868
F 45.011347 16.721795 10.626169
F 44.706566 16.721795 32.453148
F 45.011347 39.875052 10.626169
F 44.706566 39.875052 32.453148
F 45.011347 63.028310 10.626169
F 44.706566 63.028310 32.453148
F 0.406376 3.858875 13.641861
F 0.101594 3.858875 35.468841
F 0.406376 27.012132 13.641861
F 0.101594 27.012132 35.468841
F 0.406376 50.165390 13.641861
F 0.101594 50.165390 35.468841
F 27.138873 3.858875 14.015141
F 26.834091 3.858875 35.842122
F 27.138873 27.012132 14.015141
F 26.834091 27.012132 35.842122
F 27.138873 50.165390 14.015141
F 26.834091 50.165390 35.842122
F 0.406376 11.576625 13.641862
F 0.101594 11.576625 35.468841
F 0.406376 34.729882 13.641862
F 0.101594 34.729882 35.468841
F 0.406376 57.883140 13.641862
F 0.101594 57.883140 35.468841
F 27.138873 11.576625 14.015142
F 26.834091 11.576625 35.842122
F 27.138873 34.729882 14.015142
F 26.834091 34.729882 35.842122
F 27.138873 57.883140 14.015142
F 26.834091 57.883140 35.842122
F 0.406376 19.294380 13.641862
F 0.101594 19.294380 35.468842
F 0.406376 42.447638 13.641862
F 0.101594 42.447638 35.468842
F 0.406376 65.600895 13.641862
F 0.101594 65.600895 35.468842
F 27.138873 19.294380 14.015142
F 26.834091 19.294380 35.842123
F 27.138873 42.447638 14.015142
F 26.834091 42.447638 35.842123
F 27.138873 65.600895 14.015142
F 26.834091 65.600895 35.842123
F 9.317202 3.858875 13.766289
F 9.012420 3.858875 35.593268
F 9.317202 27.012133 13.766289
F 9.012420 27.012133 35.593268
F 9.317202 50.165390 13.766289
F 9.012420 50.165390 35.593268
F 36.049700 3.858875 14.139569
F 35.744918 3.858875 35.966548
F 36.049700 27.012133 14.139569
F 35.744918 27.012133 35.966548
F 36.049700 50.165390 14.139569
F 35.744918 50.165390 35.966548
F 9.317202 11.576625 13.766289
F 9.012420 11.576625 35.593268
F 9.317202 34.729883 13.766289
F 9.012420 34.729883 35.593268
F 9.317202 57.883140 13.766289
F 9.012420 57.883140 35.593268
F 36.049700 11.576625 14.139569
F 35.744918 11.576625 35.966548
F 36.049700 34.729883 14.139569
F 35.744918 34.729883 35.966548
F 36.049700 57.883140 14.139569
F 35.744918 57.883140 35.966548
F 9.317202 19.294380 13.766289
F 9.012420 19.294380 35.593269
F 9.317202 42.447638 13.766289
F 9.012420 42.447638 35.593269
F 9.317202 65.600896 13.766289
F 9.012420 65.600896 35.593269
F 36.049700 19.294380 14.139569
F 35.744918 19.294380 35.966549
F 36.049700 42.447638 14.139569
F 35.744918 42.447638 35.966549
F 36.049700 65.600896 14.139569
F 35.744918 65.600896 35.966549
F 18.228040 3.858876 13.890717
F 17.923258 3.858876 35.717696
F 18.228040 27.012134 13.890717
F 17.923258 27.012134 35.717696
F 18.228040 50.165391 13.890717
F 17.923258 50.165391 35.717696
F 44.960537 3.858876 14.263997
F 44.655755 3.858876 36.090976
F 44.960537 27.012134 14.263997
F 44.655755 27.012134 36.090976
F 44.960537 50.165391 14.263997
F 44.655755 50.165391 36.090976
F 18.228040 11.576626 13.890717
F 17.923258 11.576626 35.717697
F 18.228040 34.729884 13.890717
F 17.923258 34.729884 35.717697
F 18.228040 57.883141 13.890717
F 17.923258 57.883141 35.717697
F 44.960537 11.576626 14.263997
F 44.655755 11.576626 36.090977
F 44.960537 34.729884 14.263997
F 44.655755 34.729884 36.090977
F 44.960537 57.883141 14.263997
F 44.655755 57.883141 36.090977
F 18.228040 19.294382 13.890718
F 17.923258 19.294382 35.717697
F 18.228040 42.447639 13.890718
F 17.923258 42.447639 35.717697
F 18.228040 65.600897 13.890718
F 17.923258 65.600897 35.717697
F 44.960537 19.294382 14.263998
F 44.655755 19.294382 36.090977
F 44.960537 42.447639 14.263998
F 44.655755 42.447639 36.090977
F 44.960537 65.600897 14.263998
F 44.655755 65.600897 36.090977
F 0.444486 3.858875 10.913490
F 0.139704 3.858875 32.740470
F 0.444486 27.012133 10.913490
F 0.139704 27.012133 32.740470
F 0.444486 50.165390 10.913490
F 0.139704 50.165390 32.740470
F 27.176983 3.858875 11.286771
F 26.872201 3.858875 33.113751
F 27.176983 27.012133 11.286771
F 26.872201 27.012133 33.113751
F 27.176983 50.165390 11.286771
F 26.872201 50.165390 33.113751
F 0.444486 11.576625 10.913490
F 0.139704 11.576625 32.740469
F 0.444486 34.729883 10.913490
F 0.139704 34.729883 32.740469
F 0.444486 57.883140 10.913490
F 0.139704 57.883140 32.740469
F 27.176983 11.576625 11.286771
F 26.872201 11.576625 33.113750
F 27.176983 34.729883 11.286771
F 26.872201 34.729883 33.113750
F 27.176983 57.883140 11.286771
F 26.872201 57.883140 33.113750
F 0.444486 19.294381 10.913489
F 0.139704 19.294381 32.740469
F 0.444486 42.447638 10.913489
F 0.139704 42.447638 32.740469
F 0.444486 65.600896 10.913489
F 0.139704 65.600896 32.740469
F 27.176983 19.294381 11.286770
F 26.872201 19.294381 33.113750
F 27.176983 42.447638 11.286770
F 26.872201 42.447638 33.113750
F 27.176983 65.600896 11.286770
F 26.872201 65.600896 33.113750
F 9.355313 3.858875 11.037917
F 9.050531 3.858875 32.864896
F 9.355313 27.012133 11.037917
F 9.050531 27.012133 32.864896
F 9.355313 50.165390 11.037917
F 9.050531 50.165390 32.864896
F 36.087811 3.858875 11.411197
F 35.783029 3.858875 33.238176
F 36.087811 27.012133 11.411197
F 35.783029 27.012133 33.238176
F 36.087811 50.165390 11.411197
F 35.783029 50.165390 33.238176
F 9.355313 11.576625 11.037917
F 9.050531 11.576625 32.864896
F 9.355313 34.729883 11.037917
F 9.050531 34.729883 32.864896
F 9.355313 57.883140 11.037917
F 9.050531 57.883140 32.864896
F 36.087811 11.576625 11.411197
F 35.783029 11.576625 33.238176
F 36.087811 34.729883 11.411197
F 35.783029 34.729883 33.238176
F 36.087811 57.883140 11.411197
F 35.783029 57.883140 33.238176
F 9.355313 19.294381 11.037916
F 9.050531 19.294381 32.864896
F 9.355313 42.447638 11.037916
F 9.050531 42.447638 32.864896
F 9.355313 65.600896 11.037916
F 9.050531 65.600896 32.864896
F 36.087811 19.294381 11.411196
F 35.783029 19.294381 33.238176
F 36.087811 42.447638 11.411196
F 35.783029 42.447638 33.238176
F 36.087811 65.600896 11.411196
F 35.783029 65.600896 33.238176
F 18.266149 3.858876 11.162343
F 17.961367 3.858876 32.989322
F 18.266149 27.012133 11.162343
F 17.961367 27.012133 32.989322
F 18.266149 50.165391 11.162343
F 17.961367 50.165391 32.989322
F 44.998646 3.858876 11.535623
F 44.693864 3.858876 33.362602
F 44.998646 27.012133 11.535623
F 44.693864 27.012133 33.362602
F 44.998646 50.165391 11.535623
F 44.693864 50.165391 33.362602
F 18.266149 11.576626 11.162343
F 17.961367 11.576626 32.989322
F 18.266149 34.729883 11.162343
F 17.961367 34.729883 32.989322
F 18.266149 57.883141 11.162343
F 17.961367 57.883141 32.989322
F 44.998646 11.576626 11.535623
F 44.693864 11.576626 33.362602
F 44.998646 34.729883 11.535623
F 44.693864 34.729883 33.362602
F 44.998646 57.883141 11.535623
F 44.693864 57.883141 33.362602
F 18.266149 19.294381 11.162342
F 17.961367 19.294381 32.989322
F 18.266149 42.447639 11.162342
F 17.961367 42.447639 32.989322
F 18.266149 65.600896 11.162342
F 17.961367 65.600896 32.989322
F 44.998646 19.294381 11.535622
F 44.693864 19.294381 33.362602
F 44.998646 42.447639 11.535622
F 44.693864 42.447639 33.362602
F 44.998646 65.600896 11.535622
F 44.693864 65.600896 33.362602
F 0.495273 1.286291 7.275661
F 0.190491 1.286291 29.102640
F 0.495273 24.439549 7.275661
F 0.190491 24.439549 29.102640
F 0.495273 47.592806 7.275661
F 0.190491 47.592806 29.102640
F 27.227770 1.286291 7.648941
F 26.922988 1.286291 29.475920
F 27.227770 24.439549 7.648941
F 26.922988 24.439549 29.475920
F 27.227770 47.592806 7.648941
F 26.922988 47.592806 29.475920
F 0.495273 9.004040 7.275661
F 0.190491 9.004040 29.102641
F 0.495273 32.157298 7.275661
F 0.190491 32.157298 29.102641
F 0.495273 55.310555 7.275661
F 0.190491 55.310555 29.102641
F 27.227770 9.004040 7.648941
F 26.922988 9.004040 29.475921
F 27.227770 32.157298 7.648941
F 26.922988 32.157298 29.475921
F 27.227770 55.310555 7.648941
F 26.922988 55.310555 29.475921
F 0.495273 16.721796 7.275660
F 0.190491 16.721796 29.102640
F 0.495273 39.875053 7.275660
F 0.190491 39.875053 29.102640
F 0.495273 63.028311 7.275660
F 0.190491 63.028311 29.102640
F 27.227770 16.721796 7.648940
F 26.922988 16.721796 29.475920
F 27.227770 39.875053 7.648940
F 26.922988 39.875053 29.475920
F 27.227770 63.028311 7.648940
F 26.922988 63.028311 29.475920
F 9.406100 1.286291 7.400087
F 9.101318 1.286291 29.227067
F 9.406100 24.439548 7.400087
F 9.101318 24.439548 29.227067
F 9.406100 47.592806 7.400087
F 9.101318 47.592806 29.227067
F 36.138597 1.286291 7.773368
F 35.833815 1.286291 29.600347
F 36.138597 24.439548 7.773368
F 35.833815 24.439548 29.600347
F 36.138597 47.592806 7.773368
F 35.833815 47.592806 29.600347
F 9.406100 9.004040 7.400087
F 9.101318 9.004040 29.227067
F 9.406100 32.157298 7.400087
F 9.101318 32.157298 29.227067
F 9.406100 55.310555 7.400087
F 9.101318 55.310555 29.227067
F 36.138597 9.004040 7.773368
F 35.833815 9.004040 29.600347
F 36.138597 32.157298 7.773368
F 35.833815 32.157298 29.600347
F 36.138597 55.310555 7.773368
F 35.833815 55.310555 29.600347
F 9.406100 16.721795 7.400086
F 9.101318 16.721795 29.227067
F 9.406100 39.875053 7.400086
F 9.101318 39.875053 29.227067
F 9.406100 63.028310 7.400086
F 9.101318 63.028310 29.227067
F 36.138597 16.721795 7.773367
F 35.833815 16.721795 29.600347
F 36.138597 39.875053 7.773367
F 35.833815 39.875053 29.600347
F 36.138597 63.028310 7.773367
F 35.833815 63.028310 29.600347
F 18.316935 1.286290 7.524513
F 18.012153 1.286290 29.351492
F 18.316935 24.439547 7.524513
F 18.012153 24.439547 29.351492
F 18.316935 47.592805 7.524513
F 18.012153 47.592805 29.351492
F 45.049433 1.286290 7.897794
F 44.744651 1.286290 29.724773
F 45.049433 24.439547 7.897794
F 44.744651 24.439547 29.724773
F 45.049433 47.592805 7.897794
F 44.744651 47.592805 29.724773
F 18.316935 9.004039 7.524513
F 18.012153 9.004039 29.351492
F 18.316935 32.157296 7.524513
F 18.012153 32.157296 29.351492
F 18.316935 55.310554 7.524513
F 18.012153 55.310554 29.351492
F 45.049433 9.004039 7.897794
F 44.744651 9.004039 29.724773
F 45.049433 32.157296 7.897794
F 44.744651 32.157296 29.724773
F 45.049433 55.310554 7.897794
F 44.744651 55.310554 29.724773
F 18.316935 16.721794 7.524512
F 18.012153 16.721794 29.351491
F 18.316935 39.875052 7.524512
F 18.012153 39.875052 29.351491
F 18.316935 63.028309 7.524512
F 18.012153 63.028309 29.351491
F 45.049433 16.721794 7.897793
F 44.744651 16.721794 29.724772
F 45.049433 39.875052 7.897793
F 44.744651 39.875052 29.724772
F 45.049433 63.028309 7.897793
F 44.744651 63.028309 29.724772
F 2.672194 7.717750 10.944597
F 2.367413 7.717750 32.771577
F 2.672194 30.871007 10.944597
F 2.367413 30.871007 32.771577
F 2.672194 54.024265 10.944597
F 2.367413 54.024265 32.771577
F 29.404691 7.717750 11.317877
F 29.099910 7.717750 33.144857
F 29.404691 30.871007 11.317877
F 29.099910 30.871007 33.144857
F 29.404691 54.024265 11.317877
F 29.099910 54.024265 33.144857
F 2.672194 15.435503 10.944596
F 2.367413 15.435503 32.771576
F 2.672194 38.588760 10.944596
F 2.367413 38.588760 32.771576
F 2.672194 61.742018 10.944596
F 2.367413 61.742018 32.771576
F 29.404691 15.435503 11.317876
F 29.099910 15.435503 33.144856
F 29.404691 38.588760 11.317876
F 29.099910 38.588760 33.144856
F 29.404691 61.742018 11.317876
F 29.099910 61.742018 33.144856
F 2.672194 0.000000 10.944597
F 2.367413 0.000000 32.771576
F 2.672194 23.153258 10.944597
F 2.367413 23.153258 32.771576
F 2.672194 46.306515 10.944597
F 2.367413 46.306515 32.771576
F 29.404691 0.000000 11.317877
F 29.099910 0.000000 33.144856
F 29.404691 23.153258 11.317877
F 29.099910 23.153258 33.144856
F 29.404691 46.306515 11.317877
F 29.099910 46.306515 33.144856
F 11.583024 7.717750 11.069024
F 11.278242 7.717750 32.896003
F 11.583024 30.871007 11.069024
F 11.278242 30.871007 32.896003
F 11.583024 54.024265 11.069024
F 11.278242 54.024265 32.896003
F 38.315521 7.717750 11.442304
F 38.010739 7.717750 33.269283
F 38.315521 30.871007 11.442304
F 38.010739 30.871007 33.269283
F 38.315521 54.024265 11.442304
F 38.010739 54.024265 33.269283
F 11.583024 15.435502 11.069023
F 11.278242 15.435502 32.896002
F 11.583024 38.588760 11.069023
F 11.278242 38.588760 32.896002
F 11.583024 61.742017 11.069023
F 11.278242 61.742017 32.896002
F 38.315521 15.435502 11.442303
F 38.010739 15.435502 33.269282
F 38.315521 38.588760 11.442303
F 38.010739 38.588760 33.269282
F 38.315521 61.742017 11.442303
F 38.010739 61.742017 33.269282
F 11.583024 0.000000 11.069024
F 11.278242 0.000000 32.896003
F 11.583024 23.153258 11.069024
F 11.278242 23.153258 32.896003
F 11.583024 46.306515 11.069024
F 11.278242 46.306515 32.896003
F 38.315521 0.000000 11.442304
F 38.010739 0.000000 33.269283
F 38.315521 23.153258 11.442304
F 38.010739 23.153258 33.269283
F 38.315521 46.306515 11.442304
F 38.010739 46.306515 33.269283
F 20.493860 7.717750 11.193450
F 20.189078 7.717750 33.020430
F 20.493860 30.871008 11.193450
F 20.189078 30.871008 33.020430
F 20.493860 54.024265 11.193450
F 20.189078 54.024265 33.020430
F 47.226357 7.717750 11.566730
F 46.921575 7.717750 33.393710
F 47.226357 30.871008 11.566730
F 46.921575 30.871008 33.393710
F 47.226357 54.024265 11.566730
F 46.921575 54.024265 33.393710
F 20.493860 15.435503 11.193449
F 20.189078 15.435503 33.020429
F 20.493860 38.588760 11.193449
F 20.189078 38.588760 33.020429
F 20.493860 61.742018 11.193449
F 20.189078 61.742018 33.020429
F 47.226357 15.435503 11.566729
F 46.921575 15.435503 33.393709
F 47.226357 38.588760 11.566729
F 46.921575 38.588760 33.393709
F 47.226357 61.742018 11.566729
F 46.921575 61.742018 33.393709
F 20.493860 0.000001 11.193450
F 20.189078 0.000001 33.020430
F 20.493860 23.153258 11.193450
F 20.189078 23.153258 33.020430
F 20.493860 46.306516 11.193450
F 20.189078 46.306516 33.020430
F 47.226357 0.000001 11.566730
F 46.921575 0.000001 33.393710
F 47.226357 23.153258 11.566730
F 46.921575 23.153258 33.393710
F 47.226357 46.306516 11.566730
F 46.921575 46.306516 33.393710
F 2.722977 5.145166 7.306767
F 2.418196 5.145166 29.133748
F 2.722977 28.298423 7.306767
F 2.418196 28.298423 29.133748
F 2.722977 51.451681 7.306767
F 2.418196 51.451681 29.133748
F 29.455474 5.145166 7.680048
F 29.150692 5.145166 29.507028
F 29.455474 28.298423 7.680048
F 29.150692 28.298423 29.507028
F 29.455474 51.451681 7.680048
F 29.150692 51.451681 29.507028
F 2.722977 12.862918 7.306766
F 2.418196 12.862918 29.133747
F 2.722977 36.016175 7.306766
F 2.418196 36.016175 29.133747
F 2.722977 59.169433 7.306766
F 2.418196 59.169433 29.133747
F 29.455474 12.862918 7.680047
F 29.150693 12.862918 29.507027
F 29.455474 36.016175 7.680047
F 29.150693 36.016175 29.507027
F 29.455474 59.169433 7.680047
F 29.150693 59.169433 29.507027
F 2.722977 20.580673 7.306767
F 2.418196 20.580673 29.133747
F 2.722977 43.733931 7.306767
F 2.418196 43.733931 29.133747
F 2.722977 66.887188 7.306767
F 2.418196 66.887188 29.133747
F 29.455474 20.580673 7.680048
F 29.150693 20.580673 29.507027
F 29.455474 43.733931 7.680048
F 29.150693 43.733931 29.507027
F 29.455474 66.887188 7.680048
F 29.150693 66.887188 29.507027
F 11.633806 5.145165 7.431194
F 11.329024 5.145165 29.258173
F 11.633806 28.298422 7.431194
F 11.329024 28.298422 29.258173
F 11.633806 51.451680 7.431194
F 11.329024 51.451680 29.258173
F 38.366303 5.145165 7.804474
F 38.061521 5.145165 29.631454
F 38.366303 28.298422 7.804474
F 38.061521 28.298422 29.631454
F 38.366303 51.451680 7.804474
F 38.061521 51.451680 29.631454
F 11.633806 12.862917 7.431193
F 11.329024 12.862917 29.258172
F 11.633806 36.016174 7.431193
F 11.329024 36.016174 29.258172
F 11.633806 59.169432 7.431193
F 11.329024 59.169432 29.258172
F 38.366303 12.862917 7.804473
F 38.061521 12.862917 29.631453
F 38.366303 36.016174 7.804473
F 38.061521 36.016174 29.631453
F 38.366303 59.169432 7.804473
F 38.061521 59.169432 29.631453
F 11.633806 20.580672 7.431194
F 11.329024 20.580672 29.258173
F 11.633806 43.733930 7.431194
F 11.329024 43.733930 29.258173
F 11.633806 66.887187 7.431194
F 11.329024 66.887187 29.258173
F 38.366303 20.580672 7.804474
F 38.061521 20.580672 29.631454
F 38.366303 43.733930 7.804474
F 38.061521 43.733930 29.631454
F 38.366303 66.887187 7.804474
F 38.061521 66.887187 29.631454
F 20.544644 5.145164 7.555620
F 20.239862 5.145164 29.382600
F 20.544644 28.298422 7.555620
F 20.239862 28.298422 29.382600
F 20.544644 51.451679 7.555620
F 20.239862 51.451679 29.382600
F 47.277141 5.145164 7.928900
F 46.972359 5.145164 29.755880
F 47.277141 28.298422 7.928900
F 46.972359 28.298422 29.755880
F 47.277141 51.451679 7.928900
F 46.972359 51.451679 29.755880
F 20.544644 12.862916 7.555619
F 20.239862 12.862916 29.382599
F 20.544644 36.016174 7.555619
F 20.239862 36.016174 29.382599
F 20.544644 59.169431 7.555619
F 20.239862 59.169431 29.382599
F 47.277141 12.862916 7.928899
F 46.972359 12.862916 29.755879
F 47.277141 36.016174 7.928899
F 46.972359 36.016174 29.755879
F 47.277141 59.169431 7.928899
F 46.972359 59.169431 29.755879
F 20.544644 20.580672 7.555620
F 20.239862 20.580672 29.382599
F 20.544644 43.733929 7.555620
F 20.239862 43.733929 29.382599
F 20.544644 66.887187 7.555620
F 20.239862 66.887187 29.382599
F 47.277141 20.580672 7.928900
F 46.972359 20.580672 29.755879
F 47.277141 43.733929 7.928900
F 46.972359 43.733929 29.755879
F 47.277141 66.887187 7.928900
F 46.972359 66.887187 29.755879
F 2.684892 5.145165 10.035139
F 2.380110 5.145165 31.862119
F 2.684892 28.298423 10.035139
F 2.380110 28.298423 31.862119
F 2.684892 51.451680 10.035139
F 2.380110 51.451680 31.862119
F 29.417389 5.145165 10.408419
F 29.112607 5.145165 32.235399
F 29.417389 28.298423 10.408419
F 29.112607 28.298423 32.235399
F 29.417389 51.451680 10.408419
F 29.112607 51.451680 32.235399
F 2.684892 12.862917 10.035140
F 2.380110 12.862917 31.862120
F 2.684892 36.016175 10.035140
F 2.380110 36.016175 31.862120
F 2.684892 59.169432 10.035140
F 2.380110 59.169432 31.862120
F 29.417389 12.862917 10.408420
F 29.112607 12.862917 32.235400
F 29.417389 36.016175 10.408420
F 29.112607 36.016175 32.235400
F 29.417389 59.169432 10.408420
F 29.112607 59.169432 32.235400
F 2.684892 20.580673 10.035140
F 2.380110 20.580673 31.862119
F 2.684892 43.733930 10.035140
F 2.380110 43.733930 31.862119
F 2.684892 66.887188 10.035140
F 2.380110 66.887188 31.862119
F 29.417389 20.580673 10.408420
F 29.112607 20.580673 32.235399
F 29.417389 43.733930 10.408420
F 29.112607 43.733930 32.235399
F 29.417389 66.887188 10.408420
F 29.112607 66.887188 32.235399
F 11.595721 5.145165 10.159566
F 11.290939 5.145165 31.986545
F 11.595721 28.298422 10.159566
F 11.290939 28.298422 31.986545
F 11.595721 51.451680 10.159566
F 11.290939 51.451680 31.986545
F 38.328218 5.145165 10.532847
F 38.023436 5.145165 32.359826
F 38.328218 28.298422 10.532847
F 38.023436 28.298422 32.359826
F 38.328218 51.451680 10.532847
F 38.023436 51.451680 32.359826
F 11.595721 12.862917 10.159567
F 11.290939 12.862917 31.986546
F 11.595721 36.016175 10.159567
F 11.290939 36.016175 31.986546
F 11.595721 59.169432 10.159567
F 11.290939 59.169432 31.986546
F 38.328218 12.862917 10.532848
F 38.023436 12.862917 32.359827
F 38.328218 36.016175 10.532848
F 38.023436 36.016175 32.359827
F 38.328218 59.169432 10.532848
F 38.023436 59.169432 32.359827
F 11.595721 20.580672 10.159566
F 11.290939 20.580672 31.986546
F 11.595721 43.733930 10.159566
F 11.290939 43.733930 31.986546
F 11.595721 66.887187 10.159566
F 11.290939 66.887187 31.986546
F 38.328218 20.580672 10.532847
F 38.023436 20.580672 32.359827
F 38.328218 43.733930 10.532847
F 38.023436 43.733930 32.359827
F 38.328218 66.887187 10.532847
F 38.023436 66.887187 32.359827
F 20.506557 5.145164 10.283993
F 20.201775 5.145164 32.110973
F 20.506557 28.298422 10.283993
F 20.201775 28.298422 32.110973
F 20.506557 51.451679 10.283993
F 20.201775 51.451679 32.110973
F 47.239055 5.145164 10.657273
F 46.934273 5.145164 32.484254
F 47.239055 28.298422 10.657273
F 46.934273 28.298422 32.484254
F 47.239055 51.451679 10.657273
F 46.934273 51.451679 32.484254
F 20.506557 12.862917 10.283994
F 20.201775 12.862917 32.110974
F 20.506557 36.016174 10.283994
F 20.201775 36.016174 32.110974
F 20.506557 59.169432 10.283994
F 20.201775 59.169432 32.110974
F 47.239055 12.862917 10.657274
F 46.934273 12.862917 32.484255
F 47.239055 36.016174 10.657274
F 46.934273 36.016174 32.484255
F 47.239055 59.169432 10.657274
F 46.934273 59.169432 32.484255
F 20.506557 20.580672 10.283994
F 20.201775 20.580672 32.110973
F 20.506557 43.733929 10.283994
F 20.201775 43.733929 32.110973
F 20.506557 66.887187 10.283994
F 20.201775 66.887187 32.110973
F 47.239055 20.580672 10.657274
F 46.934273 20.580672 32.484254
F 47.239055 43.733929 10.657274
F 46.934273 43.733929 32.484254
F 47.239055 66.887187 10.657274
F 46.934273 66.887187 32.484254
F 2.634085 7.717749 13.672968
F 2.329303 7.717749 35.499948
F 2.634085 30.871007 13.672968
F 2.329303 30.871007 35.499948
F 2.634085 54.024264 13.672968
F 2.329303 54.024264 35.499948
F 29.366582 7.717749 14.046248
F 29.061800 7.717749 35.873228
F 29.366582 30.871007 14.046248
F 29.061800 30.871007 35.873228
F 29.366582 54.024264 14.046248
F 29.061800 54.024264 35.873228
F 2.634085 15.435502 13.672969
F 2.329303 15.435502 35.499949
F 2.634085 38.588760 13.672969
F 2.329303 38.588760 35.499949
F 2.634085 61.742017 13.672969
F 2.329303 61.742017 35.499949
F 29.366582 15.435502 14.046249
F 29.061800 15.435502 35.873229
F 29.366582 38.588760 14.046249
F 29.061800 38.588760 35.873229
F 29.366582 61.742017 14.046249
F 29.061800 61.742017 35.873229
F 2.634085 0.000000 13.672969
F 2.329303 0.000000 35.499948
F 2.634085 23.153257 13.672969
F 2.329303 23.153257 35.499948
F 2.634085 46.306515 13.672969
F 2.329303 46.306515 35.499948
F 29.366582 0.000000 14.046249
F 29.061800 0.000000 35.873228
F 29.366582 23.153257 14.046249
F 29.061800 23.153257 35.873228
F 29.366582 46.306515 14.046249
F 29.061800 46.306515 35.873228
F 11.544913 7.717750 13.797396
F 11.240131 7.717750 35.624375
F 11.544913 30.871007 13.797396
F 11.240131 30.871007 35.624375
F 11.544913 54.024265 13.797396
F 11.240131 54.024265 35.624375
F 38.277410 7.717750 14.170676
F 37.972628 7.717750 35.997655
F 38.277410 30.871007 14.170676
F 37.972628 30.871007 35.997655
F 38.277410 54.024265 14.170676
F 37.972628 54.024265 35.997655
F 11.544913 15.435503 13.797397
F 11.240131 15.435503 35.624376
F 11.544913 38.588760 13.797397
F 11.240131 38.588760 35.624376
F 11.544913 61.742018 13.797397
F 11.240131 61.742018 35.624376
F 38.277410 15.435503 14.170677
F 37.972628 15.435503 35.997656
F 38.277410 38.588760 14.170677
F 37.972628 38.588760 35.997656
F 38.277410 61.742018 14.170677
F 37.972628 61.742018 35.997656
F 11.544913 0.000000 13.797396
F 11.240131 0.000000 35.624375
F 11.544913 23.153258 13.797396
F 11.240131 23.153258 35.624375
F 11.544913 46.306515 13.797396
F 11.240131 46.306515 35.624375
F 38.277410 0.000000 14.170676
F 37.972628 0.000000 35.997655
F 38.277410 23.153258 14.170676
F 37.972628 23.153258 35.997655
F 38.277410 46.306515 14.170676
F 37.972628 46.306515 35.997655
F 20.455750 7.717751 13.921823
F 20.150968 7.717751 35.748803
F 20.455750 30.871008 13.921823
F 20.150968 30.871008 35.748803
F 20.455750 54.024266 13.921823
F 20.150968 54.024266 35.748803
F 47.188247 7.717751 14.295104
F 46.883465 7.717751 36.122083
F 47.188247 30.871008 14.295104
F 46.883465 30.871008 36.122083
F 47.188247 54.024266 14.295104
F 46.883465 54.024266 36.122083
F 20.455750 15.435503 13.921824
F 20.150968 15.435503 35.748804
F 20.455750 38.588761 13.921824
F 20.150968 38.588761 35.748804
F 20.455750 61.742018 13.921824
F 20.150968 61.742018 35.748804
F 47.188247 15.435503 14.295105
F 46.883465 15.435503 36.122084
F 47.188247 38.588761 14.295105
F 46.883465 38.588761 36.122084
F 47.188247 61.742018 14.295105
F 46.883465 61.742018 36.122084
F 20.455750 0.000001 13.921823
F 20.150968 0.000001 35.748803
F 20.455750 23.153259 13.921823
F 20.150968 23.153259 35.748803
F 20.455750 46.306516 13.921823
F 20.150968 46.306516 35.748803
F 47.188247 0.000001 14.295104
F 46.883465 0.000001 36.122083
F 47.188247 23.153259 14.295104
F 46.883465 23.153259 36.122083
F 47.188247 46.306516 14.295104
F 46.883465 46.306516 36.122083
F 4.912601 1.286291 10.066246
F 4.607819 1.286291 31.893225
F 4.912601 24.439548 10.066246
F 4.607819 24.439548 31.893225
F 4.912601 47.592806 10.066246
F 4.607819 47.592806 31.893225
F 31.645099 1.286291 10.439527
F 31.340317 1.286291 32.266506
F 31.645099 24.439548 10.439527
F 31.340317 24.439548 32.266506
F 31.645099 47.592806 10.439527
F 31.340317 47.592806 32.266506
F 4.912601 9.004040 10.066246
F 4.607819 9.004040 31.893225
F 4.912601 32.157298 10.066246
F 4.607819 32.157298 31.893225
F 4.912601 55.310555 10.066246
F 4.607819 55.310555 31.893225
F 31.645099 9.004040 10.439527
F 31.340317 9.004040 32.266506
F 31.645099 32.157298 10.439527
F 31.340317 32.157298 32.266506
F 31.645099 55.310555 10.439527
F 31.340317 55.310555 32.266506
F 4.912601 16.721795 10.066247
F 4.607819 16.721795 31.893226
F 4.912601 39.875053 10.066247
F 4.607819 39.875053 31.893226
F 4.912601 63.028310 10.066247
F 4.607819 63.028310 31.893226
F 31.645099 16.721795 10.439528
F 31.340317 16.721795 32.266507
F 31.645099 39.875053 10.439528
F 31.340317 39.875053 32.266507
F 31.645099 63.028310 10.439528
F 31.340317 63.028310 32.266507
F 13.823432 1.286290 10.190673
F 13.518650 1.286290 32.017653
F 13.823432 24.439548 10.190673
F 13.518650 24.439548 32.017653
F 13.823432 47.592806 10.190673
F 13.518650 47.592806 32.017653
F 40.555929 1.286290 10.563953
F 40.251147 1.286290 32.390934
F 40.555929 24.439548 10.563953
F 40.251147 24.439548 32.390934
F 40.555929 47.592806 10.563953
F 40.251147 47.592806 32.390934
F 13.823432 9.004040 10.190673
F 13.518650 9.004040 32.017653
F 13.823432 32.157297 10.190673
F 13.518650 32.157297 32.017653
F 13.823432 55.310555 10.190673
F 13.518650 55.310555 32.017653
F 40.555929 9.004040 10.563953
F 40.251147 9.004040 32.390934
F 40.555929 32.157297 10.563953
F 40.251147 32.157297 32.390934
F 40.555929 55.310555 10.563953
F 40.251147 55.310555 32.390934
F 13.823432 16.721795 10.190674
F 13.518650 16.721795 32.017653
F 13.823432 39.875053 10.190674
F 13.518650 39.875053 32.017653
F 13.823432 63.028310 10.190674
F 13.518650 63.028310 32.017653
F 40.555929 16.721795 10.563954
F 40.251147 16.721795 32.390934
F 40.555929 39.875053 10.563954
F 40.251147 39.875053 32.390934
F 40.555929 63.028310 10.563954
F 40.251147 63.028310 32.390934
F 22.734268 1.286290 10.315100
F 22.429486 1.286290 32.142080
F 22.734268 24.439548 10.315100
F 22.429486 24.439548 32.142080
F 22.734268 47.592805 10.315100
F 22.429486 47.592805 32.142080
F 49.466765 1.286290 10.688380
F 49.161983 1.286290 32.515360
F 49.466765 24.439548 10.688380
F 49.161983 24.439548 32.515360
F 49.466765 47.592805 10.688380
F 49.161983 47.592805 32.515360
F 22.734268 9.004040 10.315100
F 22.429486 9.004040 32.142080
F 22.734268 32.157297 10.315100
F 22.429486 32.157297 32.142080
F 22.734268 55.310555 10.315100
F 22.429486 55.310555 32.142080
F 49.466765 9.004040 10.688380
F 49.161983 9.004040 32.515360
F 49.466765 32.157297 10.688380
F 49.161983 32.157297 32.515360
F 49.466765 55.310555 10.688380
F 49.161983 55.310555 32.515360
F 22.734268 16.721795 10.315101
F 22.429486 16.721795 32.142080
F 22.734268 39.875052 10.315101
F 22.429486 39.875052 32.142080
F 22.734268 63.028310 10.315101
F 22.429486 63.028310 32.142080
F 49.466765 16.721795 10.688381
F 49.161983 16.721795 32.515360
F 49.466765 39.875052 10.688381
F 49.161983 39.875052 32.515360
F 49.466765 63.028310 10.688381
F 49.161983 63.028310 32.515360
F 4.861789 3.858875 13.704075
F 4.557007 3.858875 35.531055
F 4.861789 27.012132 13.704075
F 4.557007 27.012132 35.531055
F 4.861789 50.165390 13.704075
F 4.557007 50.165390 35.531055
F 31.594287 3.858875 14.077356
F 31.289505 3.858875 35.904335
F 31.594287 27.012132 14.077356
F 31.289505 27.012132 35.904335
F 31.594287 50.165390 14.077356
F 31.289505 50.165390 35.904335
F 4.861789 11.576625 13.704075
F 4.557007 11.576625 35.531055
F 4.861789 34.729882 13.704075
F 4.557007 34.729882 35.531055
F 4.861789 57.883140 13.704075
F 4.557007 57.883140 35.531055
F 31.594287 11.576625 14.077356
F 31.289505 11.576625 35.904335
F 31.594287 34.729882 14.077356
F 31.289505 34.729882 35.904335
F 31.594287 57.883140 14.077356
F 31.289505 57.883140 35.904335
F 4.861789 19.294380 13.704075
F 4.557007 19.294380 35.531056
F 4.861789 42.447638 13.704075
F 4.557007 42.447638 35.531056
F 4.861789 65.600895 13.704075
F 4.557007 65.600895 35.531056
F 31.594287 19.294380 14.077356
F 31.289505 19.294380 35.904336
F 31.594287 42.447638 14.077356
F 31.289505 42.447638 35.904336
F 31.594287 65.600895 14.077356
F 31.289505 65.600895 35.904336
F 13.772620 3.858876 13.828503
F 13.467838 3.858876 35.655482
F 13.772620 27.012134 13.828503
F 13.467838 27.012134 35.655482
F 13.772620 50.165391 13.828503
F 13.467838 50.165391 35.655482
F 40.505117 3.858876 14.201784
F 40.200335 3.858876 36.028763
F 40.505117 27.012134 14.201784
F 40.200335 27.012134 36.028763
F 40.505117 50.165391 14.201784
F 40.200335 50.165391 36.028763
F 13.772620 11.576626 13.828503
F 13.467838 11.576626 35.655482
F 13.772620 34.729884 13.828503
F 13.467838 34.729884 35.655482
F 13.772620 57.883141 13.828503
F 13.467838 57.883141 35.655482
F 40.505117 11.576626 14.201784
F 40.200335 11.576626 36.028763
F 40.505117 34.729884 14.201784
F 40.200335 34.729884 36.028763
F 40.505117 57.883141 14.201784
F 40.200335 57.883141 36.028763
F 13.772620 19.294382 13.828503
F 13.467838 19.294382 35.655483
F 13.772620 42.447639 13.828503
F 13.467838 42.447639 35.655483
F 13.772620 65.600897 13.828503
F 13.467838 65.600897 35.655483
F 40.505117 19.294382 14.201784
F 40.200335 19.294382 36.028764
F 40.505117 42.447639 14.201784
F 40.200335 42.447639 36.028764
F 40.505117 65.600897 14.201784
F 40.200335 65.600897 36.028764
F 22.683458 3.858875 13.952929
F 22.378676 3.858875 35.779908
F 22.683458 27.012133 13.952929
F 22.378676 27.012133 35.779908
F 22.683458 50.165390 13.952929
F 22.378676 50.165390 35.779908
F 49.415955 3.858875 14.326209
F 49.111173 3.858875 36.153189
F 49.415955 27.012133 14.326209
F 49.111173 27.012133 36.153189
F 49.415955 50.165390 14.326209
F 49.111173 50.165390 36.153189
F 22.683458 11.576625 13.952929
F 22.378676 11.576625 35.779909
F 22.683458 34.729883 13.952929
F 22.378676 34.729883 35.779909
F 22.683458 57.883140 13.952929
F 22.378676 57.883140 35.779909
F 49.415955 11.576625 14.326209
F 49.111173 11.576625 36.153190
F 49.415955 34.729883 14.326209
F 49.111173 34.729883 36.153190
F 49.415955 57.883140 14.326209
F 49.111173 57.883140 36.153190
F 22.683458 19.294381 13.952930
F 22.378676 19.294381 35.779909
F 22.683458 42.447638 13.952930
F 22.378676 42.447638 35.779909
F 22.683458 65.600896 13.952930
F 22.378676 65.600896 35.779909
F 49.415955 19.294381 14.326210
F 49.111173 19.294381 36.153190
F 49.415955 42.447638 14.326210
F 49.111173 42.447638 36.153190
F 49.415955 65.600896 14.326210
F 49.111173 65.600896 36.153190
F 4.899899 3.858875 10.975704
F 4.595117 3.858875 32.802683
F 4.899899 27.012133 10.975704
F 4.595117 27.012133 32.802683
F 4.899899 50.165390 10.975704
F 4.595117 50.165390 32.802683
F 31.632396 3.858875 11.348984
F 31.327614 3.858875 33.175963
F 31.632396 27.012133 11.348984
F 31.327614 27.012133 33.175963
F 31.632396 50.165390 11.348984
F 31.327614 50.165390 33.175963
F 4.899899 11.576625 10.975704
F 4.595117 11.576625 32.802683
F 4.899899 34.729883 10.975704
F 4.595117 34.729883 32.802683
F 4.899899 57.883140 10.975704
F 4.595117 57.883140 32.802683
F 31.632396 11.576625 11.348984
F 31.327614 11.576625 33.175963
F 31.632396 34.729883 11.348984
F 31.327614 34.729883 33.175963
F 31.632396 57.883140 11.348984
F 31.327614 57.883140 33.175963
F 4.899899 19.294381 10.975703
F 4.595117 19.294381 32.802683
F 4.899899 42.447638 10.975703
F 4.595117 42.447638 32.802683
F 4.899899 65.600896 10.975703
F 4.595117 65.600896 32.802683
F 31.632396 19.294381 11.348983
F 31.327614 19.294381 33.175963
F 31.632396 42.447638 11.348983
F 31.327614 42.447638 33.175963
F 31.632396 65.600896 11.348983
F 31.327614 65.600896 33.175963
F 13.810731 3.858876 11.100129
F 13.505949 3.858876 32.927110
F 13.810731 27.012133 11.100129
F 13.505949 27.012133 32.927110
F 13.810731 50.165391 11.100129
F 13.505949 50.165391 32.927110
F 40.543228 3.858876 11.473410
F 40.238446 3.858876 33.300390
F 40.543228 27.012133 11.473410
F 40.238446 27.012133 33.300390
F 40.543228 50.165391 11.473410
F 40.238446 50.165391 33.300390
F 13.810731 11.576626 11.100129
F 13.505949 11.576626 32.927110
F 13.810731 34.729883 11.100129
F 13.505949 34.729883 32.927110
F 13.810731 57.883141 11.100129
F 13.505949 57.883141 32.927110
F 40.543228 11.576626 11.473410
F 40.238446 11.576626 33.300390
F 40.543228 34.729883 11.473410
F 40.238446 34.729883 33.300390
F 40.543228 57.883141 11.473410
F 40.238446 57.883141 33.300390
F 13.810731 19.294381 11.100129
F 13.505949 19.294381 32.927109
F 13.810731 42.447639 11.100129
F 13.505949 42.447639 32.927109
F 13.810731 65.600896 11.100129
F 13.505949 65.600896 32.927109
F 40.543228 19.294381 11.473410
F 40.238446 19.294381 33.300389
F 40.543228 42.447639 11.473410
F 40.238446 42.447639 33.300389
F 40.543228 65.600896 11.473410
F 40.238446 65.600896 33.300389
F 22.721567 3.858875 11.224557
F 22.416785 3.858875 33.051536
F 22.721567 27.012133 11.224557
F 22.416785 27.012133 33.051536
F 22.721567 50.165390 11.224557
F 22.416785 50.165390 33.051536
F 49.454064 3.858875 11.597838
F 49.149282 3.858875 33.424817
F 49.454064 27.012133 11.597838
F 49.149282 27.012133 33.424817
F 49.454064 50.165390 11.597838
F 49.149282 50.165390 33.424817
F 22.721567 11.576625 11.224557
F 22.416785 11.576625 33.051536
F 22.721567 34.729883 11.224557
F 22.416785 34.729883 33.051536
F 22.721567 57.883140 11.224557
F 22.416785 57.883140 33.051536
F 49.454064 11.576625 11.597838
F 49.149282 11.576625 33.424817
F 49.454064 34.729883 11.597838
F 49.149282 34.729883 33.424817
F 49.454064 57.883140 11.597838
F 49.149282 57.883140 33.424817
F 22.721567 19.294381 11.224556
F 22.416785 19.294381 33.051536
F 22.721567 42.447638 11.224556
F 22.416785 42.447638 33.051536
F 22.721567 65.600896 11.224556
F 22.416785 65.600896 33.051536
F 49.454064 19.294381 11.597837
F 49.149282 19.294381 33.424817
F 49.454064 42.447638 11.597837
F 49.149282 42.447638 33.424817
F 49.454064 65.600896 11.597837
F 49.149282 65.600896 33.424817
F 4.950685 1.286291 7.337874
F 4.645903 1.286291 29.164853
F 4.950685 24.439549 7.337874
F 4.645903 24.439549 29.164853
F 4.950685 47.592806 7.337874
F 4.645903 47.592806 29.164853
F 31.683183 1.286291 7.711154
F 31.378401 1.286291 29.538134
F 31.683183 24.439549 7.711154
F 31.378401 24.439549 29.538134
F 31.683183 47.592806 7.711154
F 31.378401 47.592806 29.538134
F 4.950685 9.004041 7.337874
F 4.645903 9.004041 29.164853
F 4.950685 32.157298 7.337874
F 4.645903 32.157298 29.164853
F 4.950685 55.310556 7.337874
F 4.645903 55.310556 29.164853
F 31.683183 9.004041 7.711154
F 31.378401 9.004041 29.538134
F 31.683183 32.157298 7.711154
F 31.378401 32.157298 29.538134
F 31.683183 55.310556 7.711154
F 31.378401 55.310556 29.538134
F 4.950685 16.721796 7.337873
F 4.645903 16.721796 29.164853
F 4.950685 39.875053 7.337873
F 4.645903 39.875053 29.164853
F 4.950685 63.028311 7.337873
F 4.645903 63.028311 29.164853
F 31.683183 16.721796 7.711153
F 31.378401 16.721796 29.538134
F 31.683183 39.875053 7.711153
F 31.378401 39.875053 29.538134
F 31.683183 63.028311 7.711153
F 31.378401 63.028311 29.538134
F 13.861517 1.286290 7.462300
F 13.556735 1.286290 29.289280
F 13.861517 24.439547 7.462300
F 13.556735 24.439547 29.289280
F 13.861517 47.592805 7.462300
F 13.556735 47.592805 29.289280
F 40.594014 1.286290 7.835580
F 40.289232 1.286290 29.662560
F 40.594014 24.439547 7.835580
F 40.289232 24.439547 29.662560
F 40.594014 47.592805 7.835580
F 40.289232 47.592805 29.662560
F 13.861517 9.004039 7.462300
F 13.556735 9.004039 29.289280
F 13.861517 32.157297 7.462300
F 13.556735 32.157297 29.289280
F 13.861517 55.310554 7.462300
F 13.556735 55.310554 29.289280
F 40.594014 9.004039 7.835580
F 40.289232 9.004039 29.662560
F 40.594014 32.157297 7.835580
F 40.289232 32.157297 29.662560
F 40.594014 55.310554 7.835580
F 40.289232 55.310554 29.662560
F 13.861517 16.721795 7.462300
F 13.556735 16.721795 29.289279
F 13.861517 39.875052 7.462300
F 13.556735 39.875052 29.289279
F 13.861517 63.028310 7.462300
F 13.556735 63.028310 29.289279
F 40.594014 16.721795 7.835580
F 40.289232 16.721795 29.662559
F 40.594014 39.875052 7.835580
F 40.289232 39.875052 29.662559
F 40.594014 63.028310 7.835580
F 40.289232 63.028310 29.662559
F 22.772354 1.286290 7.586728
F 22.467572 1.286290 29.413707
F 22.772354 24.439548 7.586728
F 22.467572 24.439548 29.413707
F 22.772354 47.592805 7.586728
F 22.467572 47.592805 29.413707
F 49.504852 1.286290 7.960008
F 49.200070 1.286290 29.786987
F 49.504852 24.439548 7.960008
F 49.200070 24.439548 29.786987
F 49.504852 47.592805 7.960008
F 49.200070 47.592805 29.786987
F 22.772354 9.004039 7.586728
F 22.467572 9.004039 29.413707
F 22.772354 32.157297 7.586728
F 22.467572 32.157297 29.413707
F 22.772354 55.310555 7.586728
F 22.467572 55.310555 29.413707
F 49.504852 9.004039 7.960008
F 49.200070 9.004039 29.786987
F 49.504852 32.157297 7.960008
F 49.200070 32.157297 29.786987
F 49.504852 55.310555 7.960008
F 49.200070 55.310555 29.786987
F 22.772354 16.721795 7.586727
F 22.467572 16.721795 29.413706
F 22.772354 39.875052 7.586727
F 22.467572 39.875052 29.413706
F 22.772354 63.028310 7.586727
F 22.467572 63.028310 29.413706
F 49.504852 16.721795 7.960007
F 49.200070 16.721795 29.786986
F 49.504852 39.875052 7.960007
F 49.200070 39.875052 29.786986
F 49.504852 63.028310 7.960007
F 49.200070 63.028310 29.786986
F 7.127608 7.717750 11.006810
F 6.822826 7.717750 32.833790
F 7.127608 30.871007 11.006810
F 6.822826 30.871007 32.833790
F 7.127608 54.024265 11.006810
F 6.822826 54.024265 32.833790
F 33.860106 7.717750 11.380091
F 33.555324 7.717750 33.207071
F 33.860106 30.871007 11.380091
F 33.555324 30.871007 33.207071
F 33.860106 54.024265 11.380091
F 33.555324 54.024265 33.207071
F 7.127608 15.435502 11.006809
F 6.822826 15.435502 32.833789
F 7.127608 38.588760 11.006809
F 6.822826 38.588760 32.833789
F 7.127608 61.742018 11.006809
F 6.822826 61.742018 32.833789
F 33.860106 15.435502 11.380090
F 33.555324 15.435502 33.207070
F 33.860106 38.588760 11.380090
F 33.555324 38.588760 33.207070
F 33.860106 61.742018 11.380090
F 33.555324 61.742018 33.207070
F 7.127608 0.000000 11.006810
F 6.822826 0.000000 32.833789
F 7.127608 23.153258 11.006810
F 6.822826 23.153258 32.833789
F 7.127608 46.306515 11.006810
F 6.822826 46.306515 32.833789
F 33.860106 0.000000 11.380091
F 33.555324 0.000000 33.207070
F 33.860106 23.153258 11.380091
F 33.555324 23.153258 33.207070
F 33.860106 46.306515 11.380091
F 33.555324 46.306515 33.207070
F 16.038441 7.717750 11.131236
F 15.733660 7.717750 32.958216
F 16.038441 30.871008 11.131236
F 15.733660 30.871008 32.958216
F 16.038441 54.024265 11.131236
F 15.733660 54.024265 32.958216
F 42.770938 7.717750 11.504516
F 42.466157 7.717750 33.331497
F 42.770938 30.871008 11.504516
F 42.466157 30.871008 33.331497
F 42.770938 54.024265 11.504516
F 42.466157 54.024265 33.331497
F 16.038441 15.435503 11.131235
F 15.733660 15.435503 32.958215
F 16.038441 38.588760 11.131235
F 15.733660 38.588760 32.958215
F 16.038441 61.742018 11.131235
F 15.733660 61.742018 32.958215
F 42.770938 15.435503 11.504515
F 42.466157 15.435503 33.331496
F 42.770938 38.588760 11.504515
F 42.466157 38.588760 33.331496
F 42.770938 61.742018 11.504515
F 42.466157 61.742018 33.331496
F 16.038441 0.000001 11.131236
F 15.733660 0.000001 32.958216
F 16.038441 23.153258 11.131236
F 15.733660 23.153258 32.958216
F 16.038441 46.306516 11.131236
F 15.733660 46.306516 32.958216
F 42.770938 0.000001 11.504516
F 42.466157 0.000001 33.331497
F 42.770938 23.153258 11.504516
F 42.466157 23.153258 33.331497
F 42.770938 46.306516 11.504516
F 42.466157 46.306516 33.331497
F 24.949277 7.717750 11.255664
F 24.644495 7.717750 33.082644
F 24.949277 30.871007 11.255664
F 24.644495 30.871007 33.082644
F 24.949277 54.024265 11.255664
F 24.644495 54.024265 33.082644
F 51.681775 7.717750 11.628944
F 51.376993 7.717750 33.455924
F 51.681775 30.871007 11.628944
F 51.376993 30.871007 33.455924
F 51.681775 54.024265 11.628944
F 51.376993 54.024265 33.455924
F 24.949277 15.435502 11.255663
F 24.644495 15.435502 33.082642
F 24.949277 38.588760 11.255663
F 24.644495 38.588760 33.082642
F 24.949277 61.742018 11.255663
F 24.644495 61.742018 33.082642
F 51.681775 15.435502 11.628943
F 51.376993 15.435502 33.455922
F 51.681775 38.588760 11.628943
F 51.376993 38.588760 33.455922
F 51.681775 61.742018 11.628943
F 51.376993 61.742018 33.455922
F 24.949277 0.000000 11.255664
F 24.644495 0.000000 33.082643
F 24.949277 23.153258 11.255664
F 24.644495 23.153258 33.082643
F 24.949277 46.306515 11.255664
F 24.644495 46.306515 33.082643
F 51.681775 0.000000 11.628944
F 51.376993 0.000000 33.455923
F 51.681775 23.153258 11.628944
F 51.376993 23.153258 33.455923
F 51.681775 46.306515 11.628944
F 51.376993 46.306515 33.455923
F 7.178390 5.145165 7.368981
F 6.873608 5.145165 29.195961
F 7.178390 28.298423 7.368981
F 6.873608 28.298423 29.195961
F 7.178390 51.451680 7.368981
F 6.873608 51.451680 29.195961
F 33.910887 5.145165 7.742261
F 33.606105 5.145165 29.569241
F 33.910887 28.298423 7.742261
F 33.606105 28.298423 29.569241
F 33.910887 51.451680 7.742261
F 33.606105 51.451680 29.569241
F 7.178390 12.862918 7.368980
F 6.873608 12.862918 29.195960
F 7.178390 36.016175 7.368980
F 6.873608 36.016175 29.195960
F 7.178390 59.169433 7.368980
F 6.873608 59.169433 29.195960
F 33.910887 12.862918 7.742260
F 33.606105 12.862918 29.569240
F 33.910887 36.016175 7.742260
F 33.606105 36.016175 29.569240
F 33.910887 59.169433 7.742260
F 33.606105 59.169433 29.569240
F 7.178390 20.580673 7.368981
F 6.873608 20.580673 29.195960
F 7.178390 43.733930 7.368981
F 6.873608 43.733930 29.195960
F 7.178390 66.887188 7.368981
F 6.873608 66.887188 29.195960
F 33.910887 20.580673 7.742261
F 33.606105 20.580673 29.569240
F 33.910887 43.733930 7.742261
F 33.606105 43.733930 29.569240
F 33.910887 66.887188 7.742261
F 33.606105 66.887188 29.569240
F 16.089224 5.145164 7.493407
F 15.784443 5.145164 29.320386
F 16.089224 28.298421 7.493407
F 15.784443 28.298421 29.320386
F 16.089224 51.451679 7.493407
F 15.784443 51.451679 29.320386
F 42.821721 5.145164 7.866687
F 42.516940 5.145164 29.693666
F 42.821721 28.298421 7.866687
F 42.516940 28.298421 29.693666
F 42.821721 51.451679 7.866687
F 42.516940 51.451679 29.693666
F 16.089224 12.862916 7.493406
F 15.784443 12.862916 29.320385
F 16.089224 36.016174 7.493406
F 15.784443 36.016174 29.320385
F 16.089224 59.169431 7.493406
F 15.784443 59.169431 29.320385
F 42.821721 12.862916 7.866686
F 42.516940 12.862916 29.693665
F 42.821721 36.016174 7.866686
F 42.516940 36.016174 29.693665
F 42.821721 59.169431 7.866686
F 42.516940 59.169431 29.693665
F 16.089224 20.580671 7.493407
F 15.784443 20.580671 29.320386
F 16.089224 43.733929 7.493407
F 15.784443 43.733929 29.320386
F 16.089224 66.887186 7.493407
F 15.784443 66.887186 29.320386
F 42.821721 20.580671 7.866687
F 42.516940 20.580671 29.693666
F 42.821721 43.733929 7.866687
F 42.516940 43.733929 29.693666
F 42.821721 66.887186 7.866687
F 42.516940 66.887186 29.693666
F 25.000061 5.145165 7.617834
F 24.695279 5.145165 29.444815
F 25.000061 28.298423 7.617834
F 24.695279 28.298423 29.444815
F 25.000061 51.451680 7.617834
F 24.695279 51.451680 29.444815
F 51.732558 5.145165 7.991115
F 51.427776 5.145165 29.818095
F 51.732558 28.298423 7.991115
F 51.427776 28.298423 29.818095
F 51.732558 51.451680 7.991115
F 51.427776 51.451680 29.818095
F 25.000061 12.862917 7.617833
F 24.695279 12.862917 29.444814
F 25.000061 36.016175 7.617833
F 24.695279 36.016175 29.444814
F 25.000061 59.169432 7.617833
F 24.695279 59.169432 29.444814
F 51.732558 12.862917 7.991114
F 51.427776 12.862917 29.818094
F 51.732558 36.016175 7.991114
F 51.427776 36.016175 29.818094
F 51.732558 59.169432 7.991114
F 51.427776 59.169432 29.818094
F 25.000061 20.580673 7.617834
F 24.695279 20.580673 29.444814
F 25.000061 43.733930 7.617834
F 24.695279 43.733930 29.444814
F 25.000061 66.887188 7.617834
F 24.695279 66.887188 29.444814
F 51.732558 20.580673 7.991115
F 51.427776 20.580673 29.818094
F 51.732558 43.733930 7.991115
F 51.427776 43.733930 29.818094
F 51.732558 66.887188 7.991115
F 51.427776 66.887188 29.818094
F 7.140305 5.145165 10.097353
F 6.835523 5.145165 31.924332
F 7.140305 28.298423 10.097353
F 6.835523 28.298423 31.924332
F 7.140305 51.451680 10.097353
F 6.835523 51.451680 31.924332
F 33.872802 5.145165 10.470633
F 33.568020 5.145165 32.297612
F 33.872802 28.298423 10.470633
F 33.568020 28.298423 32.297612
F 33.872802 51.451680 10.470633
F 33.568020 51.451680 32.297612
F 7.140305 12.862917 10.097353
F 6.835523 12.862917 31.924333
F 7.140305 36.016175 10.097353
F 6.835523 36.016175 31.924333
F 7.140305 59.169432 10.097353
F 6.835523 59.169432 31.924333
F 33.872802 12.862917 10.470633
F 33.568020 12.862917 32.297613
F 33.872802 36.016175 10.470633
F 33.568020 36.016175 32.297613
F 33.872802 59.169432 10.470633
F 33.568020 59.169432 32.297613
F 7.140305 20.580673 10.097353
F 6.835523 20.580673 31.924332
F 7.140305 43.733930 10.097353
F 6.835523 43.733930 31.924332
F 7.140305 66.887188 10.097353
F 6.835523 66.887188 31.924332
F 33.872802 20.580673 10.470633
F 33.568020 20.580673 32.297612
F 33.872802 43.733930 10.470633
F 33.568020 43.733930 32.297612
F 33.872802 66.887188 10.470633
F 33.568020 66.887188 32.297612
F 16.051139 5.145164 10.221781
F 15.746357 5.145164 32.048760
F 16.051139 28.298422 10.221781
F 15.746357 28.298422 32.048760
F 16.051139 51.451679 10.221781
F 15.746357 51.451679 32.048760
F 42.783636 5.145164 10.595061
F 42.478854 5.145164 32.422040
F 42.783636 28.298422 10.595061
F 42.478854 28.298422 32.422040
F 42.783636 51.451679 10.595061
F 42.478854 51.451679 32.422040
F 16.051139 12.862917 10.221781
F 15.746357 12.862917 32.048761
F 16.051139 36.016174 10.221781
F 15.746357 36.016174 32.048761
F 16.051139 59.169432 10.221781
F 15.746357 59.169432 32.048761
F 42.783636 12.862917 10.595061
F 42.478854 12.862917 32.422041
F 42.783636 36.016174 10.595061
F 42.478854 36.016174 32.422041
F 42.783636 59.169432 10.595061
F 42.478854 59.169432 32.422041
F 16.051139 20.580672 10.221781
F 15.746357 20.580672 32.048760
F 16.051139 43.733929 10.221781
F 15.746357 43.733929 32.048760
F 16.051139 66.887187 10.221781
F 15.746357 66.887187 32.048760
F 42.783636 20.580672 10.595061
F 42.478854 20.580672 32.422040
F 42.783636 43.733929 10.595061
F 42.478854 43.733929 32.422040
F 42.783636 66.887187 10.595061
F 42.478854 66.887187 32.422040
F 24.961974 5.145165 10.346206
F 24.657192 5.145165 32.173186
F 24.961974 28.298423 10.346206
F 24.657192 28.298423 32.173186
F 24.961974 51.451680 10.346206
F 24.657192 51.451680 32.173186
F 51.694472 5.145165 10.719486
F 51.389690 5.145165 32.546466
F 51.694472 28.298423 10.719486
F 51.389690 28.298423 32.546466
F 51.694472 51.451680 10.719486
F 51.389690 51.451680 32.546466
F 24.961974 12.862917 10.346207
F 24.657192 12.862917 32.173187
F 24.961974 36.016175 10.346207
F 24.657192 36.016175 32.173187
F 24.961974 59.169432 10.346207
F 24.657192 59.169432 32.173187
F 51.694472 12.862917 10.719487
F 51.389690 12.862917 32.546467
F 51.694472 36.016175 10.719487
F 51.389690 36.016175 32.546467
F 51.694472 59.169432 10.719487
F 51.389690 59.169432 32.546467
F 24.961974 20.580672 10.346207
F 24.657192 20.580672 32.173186
F 24.961974 43.733930 10.346207
F 24.657192 43.733930 32.173186
F 24.961974 66.887188 10.346207
F 24.657192 66.887188 32.173186
F 51.694472 20.580672 10.719487
F 51.389690 20.580672 32.546466
F 51.694472 43.733930 10.719487
F 51.389690 43.733930 32.546466
F 51.694472 66.887188 10.719487
F 51.389690 66.887188 32.546466
F 7.089497 7.717749 13.735182
F 6.784715 7.717749 35.562161
F 7.089497 30.871007 13.735182
F 6.784715 30.871007 35.562161
F 7.089497 54.024264 13.735182
F 6.784715 54.024264 35.562161
F 33.821995 7.717749 14.108462
F 33.517213 7.717749 35.935442
F 33.821995 30.871007 14.108462
F 33.517213 30.871007 35.935442
F 33.821995 54.024264 14.108462
F 33.517213 54.024264 35.935442
F 7.089497 15.435502 13.735183
F 6.784715 15.435502 35.562162
F 7.089497 38.588760 13.735183
F 6.784715 38.588760 35.562162
F 7.089497 61.742017 13.735183
F 6.784715 61.742017 35.562162
F 33.821995 15.435502 14.108463
F 33.517213 15.435502 35.935443
F 33.821995 38.588760 14.108463
F 33.517213 38.588760 35.935443
F 33.821995 61.742017 14.108463
F 33.517213 61.742017 35.935443
F 7.089497 0.000000 13.735182
F 6.784715 0.000000 35.562161
F 7.089497 23.153257 13.735182
F 6.784715 23.153257 35.562161
F 7.089497 46.306515 13.735182
F 6.784715 46.306515 35.562161
F 33.821995 0.000000 14.108462
F 33.517213 0.000000 35.935442
F 33.821995 23.153257 14.108462
F 33.517213 23.153257 35.935442
F 33.821995 46.306515 14.108462
F 33.517213 46.306515 35.935442
F 16.000331 7.717751 13.859610
F 15.695549 7.717751 35.686589
F 16.000331 30.871008 13.859610
F 15.695549 30.871008 35.686589
F 16.000331 54.024266 13.859610
F 15.695549 54.024266 35.686589
F 42.732828 7.717751 14.232890
F 42.428046 7.717751 36.059869
F 42.732828 30.871008 14.232890
F 42.428046 30.871008 36.059869
F 42.732828 54.024266 14.232890
F 42.428046 54.024266 36.059869
F 16.000331 15.435503 13.859611
F 15.695549 15.435503 35.686590
F 16.000331 38.588761 13.859611
F 15.695549 38.588761 35.686590
F 16.000331 61.742018 13.859611
F 15.695549 61.742018 35.686590
F 42.732828 15.435503 14.232891
F 42.428046 15.435503 36.059870
F 42.732828 38.588761 14.232891
F 42.428046 38.588761 36.059870
F 42.732828 61.742018 14.232891
F 42.428046 61.742018 36.059870
F 16.000331 0.000001 13.859610
F 15.695549 0.000001 35.686589
F 16.000331 23.153259 13.859610
F 15.695549 23.153259 35.686589
F 16.000331 46.306516 13.859610
F 15.695549 46.306516 35.686589
F 42.732828 0.000001 14.232890
F 42.428046 0.000001 36.059869
F 42.732828 23.153259 14.232890
F 42.428046 23.153259 36.059869
F 42.732828 46.306516 14.232890
F 42.428046 46.306516 36.059869
F 24.911168 7.717750 13.984036
F 24.606386 7.717750 35.811015
F 24.911168 30.871007 13.984036
F 24.606386 30.871007 35.811015
F 24.911168 54.024265 13.984036
F 24.606386 54.024265 35.811015
F 51.643665 7.717750 14.357316
F 51.338883 7.717750 36.184295
F 51.643665 30.871007 14.357316
F 51.338883 30.871007 36.184295
F 51.643665 54.024265 14.357316
F 51.338883 54.024265 36.184295
F 24.911168 15.435502 13.984037
F 24.606386 15.435502 35.811016
F 24.911168 38.588760 13.984037
F 24.606386 38.588760 35.811016
F 24.911168 61.742017 13.984037
F 24.606386 61.742017 35.811016
F 51.643665 15.435502 14.357317
F 51.338883 15.435502 36.184296
F 51.643665 38.588760 14.357317
F 51.338883 38.588760 36.184296
F 51.643665 61.742017 14.357317
F 51.338883 61.742017 36.184296
F 24.911168 0.000000 13.984036
F 24.606386 0.000000 35.811015
F 24.911168 23.153258 13.984036
F 24.606386 23.153258 35.811015
F 24.911168 46.306515 13.984036
F 24.606386 46.306515 35.811015
F 51.643665 0.000000 14.357316
F 51.338883 0.000000 36.184295
F 51.643665 23.153258 14.357316
F 51.338883 23.153258 36.184295
F 51.643665 46.306515 14.357316
F 51.338883 46.306515 36.184295
F 0.355593 1.286291 17.279692
F 0.050811 1.286291 39.106672
F 0.355593 24.439548 17.279692
F 0.050811 24.439548 39.106672
F 0.355593 47.592806 17.279692
F 0.050811 47.592806 39.106672
F 27.088090 1.286291 17.652972
F 26.783308 1.286291 39.479952
F 27.088090 24.439548 17.652972
F 26.783308 24.439548 39.479952
F 27.088090 47.592806 17.652972
F 26.783308 47.592806 39.479952
F 0.355593 9.004040 17.279692
F 0.050811 9.004040 39.106671
F 0.355593 32.157298 17.279692
F 0.050811 32.157298 39.106671
F 0.355593 55.310555 17.279692
F 0.050811 55.310555 39.106671
F 27.088090 9.004040 17.652972
F 26.783308 9.004040 39.479951
F 27.088090 32.157298 17.652972
F 26.783308 32.157298 39.479951
F 27.088090 55.310555 17.652972
F 26.783308 55.310555 39.479951
F 0.355593 16.721795 17.279693
F 0.050811 16.721795 39.106672
F 0.355593 39.875053 17.279693
F 0.050811 39.875053 39.106672
F 0.355593 63.028310 17.279693
F 0.050811 63.028310 39.106672
F 27.088090 16.721795 17.652973
F 26.783308 16.721795 39.479952
F 27.088090 39.875053 17.652973
F 26.783308 39.875053 39.479952
F 27.088090 63.028310 17.652973
F 26.783308 63.028310 39.479952
F 9.266421 1.286291 17.404118
F 8.961639 1.286291 39.231099
F 9.266421 24.439548 17.404118
F 8.961639 24.439548 39.231099
F 9.266421 47.592806 17.404118
F 8.961639 47.592806 39.231099
F 35.998918 1.286291 17.777399
F 35.694136 1.286291 39.604379
F 35.998918 24.439548 17.777399
F 35.694136 24.439548 39.604379
F 35.998918 47.592806 17.777399
F 35.694136 47.592806 39.604379
F 9.266421 9.004040 17.404118
F 8.961639 9.004040 39.231099
F 9.266421 32.157298 17.404118
F 8.961639 32.157298 39.231099
F 9.266421 55.310555 17.404118
F 8.961639 55.310555 39.231099
F 35.998918 9.004040 17.777399
F 35.694136 9.004040 39.604379
F 35.998918 32.157298 17.777399
F 35.694136 32.157298 39.604379
F 35.998918 55.310555 17.777399
F 35.694136 55.310555 39.604379
F 9.266421 16.721795 17.404119
F 8.961639 16.721795 39.231099
F 9.266421 39.875053 17.404119
F 8.961639 39.875053 39.231099
F 9.266421 63.028310 17.404119
F 8.961639 63.028310 39.231099
F 35.998918 16.721795 17.777400
F 35.694136 16.721795 39.604379
F 35.998918 39.875053 17.777400
F 35.694136 39.875053 39.604379
F 35.998918 63.028310 17.777400
F 35.694136 63.028310 39.604379
F 18.177256 1.286290 17.528546
F 17.872474 1.286290 39.355526
F 18.177256 24.439547 17.528546
F 17.872474 24.439547 39.355526
F 18.177256 47.592805 17.528546
F 17.872474 47.592805 39.355526
F 44.909754 1.286290 17.901827
F 44.604972 1.286290 39.728807
F 44.909754 24.439547 17.901827
F 44.604972 24.439547 39.728807
F 44.909754 47.592805 17.901827
F 44.604972 47.592805 39.728807
F 18.177256 9.004039 17.528546
F 17.872474 9.004039 39.355526
F 18.177256 32.157297 17.528546
F 17.872474 32.157297 39.355526
F 18.177256 55.310554 17.528546
F 17.872474 55.310554 39.355526
F 44.909754 9.004039 17.901827
F 44.604972 9.004039 39.728807
F 44.909754 32.157297 17.901827
F 44.604972 32.157297 39.728807
F 44.909754 55.310554 17.901827
F 44.604972 55.310554 39.728807
F 18.177256 16.721795 17.528547
F 17.872474 16.721795 39.355526
F 18.177256 39.875052 17.528547
F 17.872474 39.875052 39.355526
F 18.177256 63.028310 17.528547
F 17.872474 63.028310 39.355526
F 44.909754 16.721795 17.901828
F 44.604972 16.721795 39.728807
F 44.909754 39.875052 17.901828
F 44.604972 39.875052 39.728807
F 44.909754 63.028310 17.901828
F 44.604972 63.028310 39.728807
F 0.304782 3.858875 20.917522
F 0.000000 3.858875 42.744501
F 0.304782 27.012132 20.917522
F 0.000000 27.012132 42.744501
F 0.304782 50.165390 20.917522
F 0.000000 50.165390 42.744501
F 27.037279 3.858875 21.290802
F 26.732497 3.858875 43.117781
F 27.037279 27.012132 21.290802
F 26.732497 27.012132 43.117781
F 27.037279 50.165390 21.290802
F 26.732497 50.165390 43.117781
F 0.304782 11.576625 20.917522
F 0.000000 11.576625 42.744501
F 0.304782 34.729882 20.917522
F 0.000000 34.729882 42.744501
F 0.304782 57.883140 20.917522
F 0.000000 57.883140 42.744501
F 27.037279 11.576625 21.290802
F 26.732497 11.576625 43.117781
F 27.037279 34.729882 21.290802
F 26.732497 34.729882 43.117781
F 27.037279 57.883140 21.290802
F 26.732497 57.883140 43.117781
F 0.304782 19.294380 20.917522
F 0.000000 19.294380 42.744502
F 0.304782 42.447638 20.917522
F 0.000000 42.447638 42.744502
F 0.304782 65.600895 20.917522
F 0.000000 65.600895 42.744502
F 27.037279 19.294380 21.290802
F 26.732497 19.294380 43.117782
F 27.037279 42.447638 21.290802
F 26.732497 42.447638 43.117782
F 27.037279 65.600895 21.290802
F 26.732497 65.600895 43.117782
F 9.215608 3.858875 21.041949
F 8.910826 3.858875 42.868929
F 9.215608 27.012133 21.041949
F 8.910826 27.012133 42.868929
F 9.215608 50.165390 21.041949
F 8.910826 50.165390 42.868929
F 35.948106 3.858875 21.415229
F 35.643324 3.858875 43.242209
F 35.948106 27.012133 21.415229
F 35.643324 27.012133 43.242209
F 35.948106 50.165390 21.415229
F 35.643324 50.165390 43.242209
F 9.215608 11.576625 21.041949
F 8.910826 11.576625 42.868929
F 9.215608 34.729883 21.041949
F 8.910826 34.729883 42.868929
F 9.215608 57.883140 21.041949
F 8.910826 57.883140 42.868929
F 35.948106 11.576625 21.415229
F 35.643324 11.576625 43.242209
F 35.948106 34.729883 21.415229
F 35.643324 34.729883 43.242209
F 35.948106 57.883140 21.415229
F 35.643324 57.883140 43.242209
F 9.215608 19.294380 21.041950
F 8.910826 19.294380 42.868929
F 9.215608 42.447638 21.041950
F 8.910826 42.447638 42.868929
F 9.215608 65.600896 21.041950
F 8.910826 65.600896 42.868929
F 35.948106 19.294380 21.415230
F 35.643324 19.294380 43.242209
F 35.948106 42.447638 21.415230
F 35.643324 42.447638 43.242209
F 35.948106 65.600896 21.415230
F 35.643324 65.600896 43.242209
F 18.126446 3.858876 21.166376
F 17.821664 3.858876 42.993357
F 18.126446 27.012134 21.166376
F 17.821664 27.012134 42.993357
F 18.126446 50.165391 21.166376
F 17.821664 50.165391 42.993357
F 44.858943 3.858876 21.539657
F 44.554161 3.858876 43.366637
F 44.858943 27.012134 21.539657
F 44.554161 27.012134 43.366637
F 44.858943 50.165391 21.539657
F 44.554161 50.165391 43.366637
F 18.126446 11.576626 21.166376
F 17.821664 11.576626 42.993357
F 18.126446 34.729884 21.166376
F 17.821664 34.729884 42.993357
F 18.126446 57.883141 21.166376
F 17.821664 57.883141 42.993357
F 44.858943 11.576626 21.539657
F 44.554161 11.576626 43.366637
F 44.858943 34.729884 21.539657
F 44.554161 34.729884 43.366637
F 44.858943 57.883141 21.539657
F 44.554161 57.883141 43.366637
F 18.126446 19.294382 21.166377
F 17.821664 19.294382 42.993357
F 18.126446 42.447639 21.166377
F 17.821664 42.447639 42.993357
F 18.126446 65.600897 21.166377
F 17.821664 65.600897 42.993357
F 44.858943 19.294382 21.539658
F 44.554161 19.294382 43.366637
F 44.858943 42.447639 21.539658
F 44.554161 42.447639 43.366637
F 44.858943 65.600897 21.539658
F 44.554161 65.600897 43.366637
F 0.342892 3.858875 18.189151
F 0.038110 3.858875 40.016130
F 0.342892 27.012133 18.189151
F 0.038110 27.012133 40.016130
F 0.342892 50.165390 18.189151
F 0.038110 50.165390 40.016130
F 27.075389 3.858875 18.562431
F 26.770607 3.858875 40.389410
F 27.075389 27.012133 18.562431
F 26.770607 27.012133 40.389410
F 27.075389 50.165390 18.562431
F 26.770607 50.165390 40.389410
F 0.342892 11.576625 18.189150
F 0.038110 11.576625 40.016130
F 0.342892 34.729883 18.189150
F 0.038110 34.729883 40.016130
F 0.342892 57.883140 18.189150
F 0.038110 57.883140 40.016130
F 27.075389 11.576625 18.562430
F 26.770607 11.576625 40.389410
F 27.075389 34.729883 18.562430
F 26.770607 34.729883 40.389410
F 27.075389 57.883140 18.562430
F 26.770607 57.883140 40.389410
F 0.342892 19.294381 18.189150
F 0.038110 19.294381 40.016129
F 0.342892 42.447638 18.189150
F 0.038110 42.447638 40.016129
F 0.342892 65.600896 18.189150
F 0.038110 65.600896 40.016129
F 27.075389 19.294381 18.562430
F 26.770607 19.294381 40.389409
F 27.075389 42.447638 18.562430
F 26.770607 42.447638 40.389409
F 27.075389 65.600896 18.562430
F 26.770607 65.600896 40.389409
F 9.253719 3.858875 18.313577
F 8.948937 3.858875 40.140557
F 9.253719 27.012133 18.313577
F 8.948937 27.012133 40.140557
F 9.253719 50.165390 18.313577
F 8.948937 50.165390 40.140557
F 35.986217 3.858875 18.686857
F 35.681435 3.858875 40.513837
F 35.986217 27.012133 18.686857
F 35.681435 27.012133 40.513837
F 35.986217 50.165390 18.686857
F 35.681435 50.165390 40.513837
F 9.253719 11.576625 18.313577
F 8.948937 11.576625 40.140557
F 9.253719 34.729883 18.313577
F 8.948937 34.729883 40.140557
F 9.253719 57.883140 18.313577
F 8.948937 57.883140 40.140557
F 35.986217 11.576625 18.686857
F 35.681435 11.576625 40.513837
F 35.986217 34.729883 18.686857
F 35.681435 34.729883 40.513837
F 35.986217 57.883140 18.686857
F 35.681435 57.883140 40.513837
F 9.253719 19.294381 18.313577
F 8.948937 19.294381 40.140556
F 9.253719 42.447638 18.313577
F 8.948937 42.447638 40.140556
F 9.253719 65.600896 18.313577
F 8.948937 65.600896 40.140556
F 35.986217 19.294381 18.686857
F 35.681435 19.294381 40.513836
F 35.986217 42.447638 18.686857
F 35.681435 42.447638 40.513836
F 35.986217 65.600896 18.686857
F 35.681435 65.600896 40.513836
F 18.164555 3.858876 18.438003
F 17.859773 3.858876 40.264983
F 18.164555 27.012133 18.438003
F 17.859773 27.012133 40.264983
F 18.164555 50.165391 18.438003
F 17.859773 50.165391 40.264983
F 44.897052 3.858876 18.811283
F 44.592270 3.858876 40.638263
F 44.897052 27.012133 18.811283
F 44.592270 27.012133 40.638263
F 44.897052 50.165391 18.811283
F 44.592270 50.165391 40.638263
F 18.164555 11.576626 18.438003
F 17.859773 11.576626 40.264983
F 18.164555 34.729883 18.438003
F 17.859773 34.729883 40.264983
F 18.164555 57.883141 18.438003
F 17.859773 57.883141 40.264983
F 44.897052 11.576626 18.811283
F 44.592270 11.576626 40.638263
F 44.897052 34.729883 18.811283
F 44.592270 34.729883 40.638263
F 44.897052 57.883141 18.811283
F 44.592270 57.883141 40.638263
F 18.164555 19.294381 18.438003
F 17.859773 19.294381 40.264982
F 18.164555 42.447639 18.438003
F 17.859773 42.447639 40.264982
F 18.164555 65.600896 18.438003
F 17.859773 65.600896 40.264982
F 44.897052 19.294381 18.811283
F 44.592270 19.294381 40.638262
F 44.897052 42.447639 18.811283
F 44.592270 42.447639 40.638262
F 44.897052 65.600896 18.811283
F 44.592270 65.600896 40.638262
F 0.393679 1.286291 14.551320
F 0.088897 1.286291 36.378300
F 0.393679 24.439549 14.551320
F 0.088897 24.439549 36.378300
F 0.393679 47.592806 14.551320
F 0.088897 47.592806 36.378300
F 27.126176 1.286291 14.924601
F 26.821394 1.286291 36.751580
F 27.126176 24.439549 14.924601
F 26.821394 24.439549 36.751580
F 27.126176 47.592806 14.924601
F 26.821394 47.592806 36.751580
F 0.393679 9.004040 14.551320
F 0.088897 9.004040 36.378300
F 0.393679 32.157298 14.551320
F 0.088897 32.157298 36.378300
F 0.393679 55.310555 14.551320
F 0.088897 55.310555 36.378300
F 27.126176 9.004040 14.924601
F 26.821394 9.004040 36.751580
F 27.126176 32.157298 14.924601
F 26.821394 32.157298 36.751580
F 27.126176 55.310555 14.924601
F 26.821394 55.310555 36.751580
F 0.393679 16.721796 14.551319
F 0.088897 16.721796 36.378299
F 0.393679 39.875053 14.551319
F 0.088897 39.875053 36.378299
F 0.393679 63.028311 14.551319
F 0.088897 63.028311 36.378299
F 27.126176 16.721796 14.924600
F 26.821394 16.721796 36.751579
F 27.126176 39.875053 14.924600
F 26.821394 39.875053 36.751579
F 27.126176 63.028311 14.924600
F 26.821394 63.028311 36.751579
F 9.304506 1.286291 14.675747
F 8.999724 1.286291 36.502726
F 9.304506 24.439548 14.675747
F 8.999724 24.439548 36.502726
F 9.304506 47.592806 14.675747
F 8.999724 47.592806 36.502726
F 36.037003 1.286291 15.049027
F 35.732221 1.286291 36.876007
F 36.037003 24.439548 15.049027
F 35.732221 24.439548 36.876007
F 36.037003 47.592806 15.049027
F 35.732221 47.592806 36.876007
F 9.304506 9.004040 14.675747
F 8.999724 9.004040 36.502726
F 9.304506 32.157298 14.675747
F 8.999724 32.157298 36.502726
F 9.304506 55.310555 14.675747
F 8.999724 55.310555 36.502726
F 36.037003 9.004040 15.049027
F 35.732221 9.004040 36.876007
F 36.037003 32.157298 15.049027
F 35.732221 32.157298 36.876007
F 36.037003 55.310555 15.049027
F 35.732221 55.310555 36.876007
F 9.304506 16.721795 14.675746
F 8.999724 16.721795 36.502725
F 9.304506 39.875053 14.675746
F 8.999724 39.875053 36.502725
F 9.304506 63.028310 14.675746
F 8.999724 63.028310 36.502725
F 36.037003 16.721795 15.049026
F 35.732221 16.721795 36.876006
F 36.037003 39.875053 15.049026
F 35.732221 39.875053 36.876006
F 36.037003 63.028310 15.049026
F 35.732221 63.028310 36.876006
F 18.215341 1.286290 14.800172
F 17.910559 1.286290 36.627152
F 18.215341 24.439547 14.800172
F 17.910559 24.439547 36.627152
F 18.215341 47.592805 14.800172
F 17.910559 47.592805 36.627152
F 44.947839 1.286290 15.173452
F 44.643057 1.286290 37.000433
F 44.947839 24.439547 15.173452
F 44.643057 24.439547 37.000433
F 44.947839 47.592805 15.173452
F 44.643057 47.592805 37.000433
F 18.215341 9.004039 14.800172
F 17.910559 9.004039 36.627152
F 18.215341 32.157296 14.800172
F 17.910559 32.157296 36.627152
F 18.215341 55.310554 14.800172
F 17.910559 55.310554 36.627152
F 44.947839 9.004039 15.173452
F 44.643057 9.004039 37.000433
F 44.947839 32.157296 15.173452
F 44.643057 32.157296 37.000433
F 44.947839 55.310554 15.173452
F 44.643057 55.310554 37.000433
F 18.215341 16.721794 14.800172
F 17.910559 16.721794 36.627151
F 18.215341 39.875052 14.800172
F 17.910559 39.875052 36.627151
F 18.215341 63.028309 14.800172
F 17.910559 63.028309 36.627151
F 44.947839 16.721794 15.173452
F 44.643057 16.721794 37.000432
F 44.947839 39.875052 15.173452
F 44.643057 39.875052 37.000432
F 44.947839 63.028309 15.173452
F 44.643057 63.028309 37.000432
F 2.570600 7.717750 18.220258
F 2.265819 7.717750 40.047237
F 2.570600 30.871007 18.220258
F 2.265819 30.871007 40.047237
F 2.570600 54.024265 18.220258
F 2.265819 54.024265 40.047237
F 29.303097 7.717750 18.593538
F 28.998316 7.717750 40.420517
F 29.303097 30.871007 18.593538
F 28.998316 30.871007 40.420517
F 29.303097 54.024265 18.593538
F 28.998316 54.024265 40.420517
F 2.570601 15.435503 18.220257
F 2.265819 15.435503 40.047236
F 2.570601 38.588760 18.220257
F 2.265819 38.588760 40.047236
F 2.570601 61.742018 18.220257
F 2.265819 61.742018 40.047236
F 29.303097 15.435503 18.593537
F 28.998316 15.435503 40.420516
F 29.303097 38.588760 18.593537
F 28.998316 38.588760 40.420516
F 29.303097 61.742018 18.593537
F 28.998316 61.742018 40.420516
F 2.570601 0.000000 18.220257
F 2.265819 0.000000 40.047237
F 2.570601 23.153258 18.220257
F 2.265819 23.153258 40.047237
F 2.570601 46.306515 18.220257
F 2.265819 46.306515 40.047237
F 29.303097 0.000000 18.593537
F 28.998316 0.000000 40.420517
F 29.303097 23.153258 18.593537
F 28.998316 23.153258 40.420517
F 29.303097 46.306515 18.593537
F 28.998316 46.306515 40.420517
F 11.481430 7.717750 18.344684
F 11.176648 7.717750 40.171664
F 11.481430 30.871007 18.344684
F 11.176648 30.871007 40.171664
F 11.481430 54.024265 18.344684
F 11.176648 54.024265 40.171664
F 38.213927 7.717750 18.717965
F 37.909145 7.717750 40.544944
F 38.213927 30.871007 18.717965
F 37.909145 30.871007 40.544944
F 38.213927 54.024265 18.717965
F 37.909145 54.024265 40.544944
F 11.481430 15.435502 18.344682
F 11.176648 15.435502 40.171663
F 11.481430 38.588760 18.344682
F 11.176648 38.588760 40.171663
F 11.481430 61.742017 18.344682
F 11.176648 61.742017 40.171663
F 38.213927 15.435502 18.717963
F 37.909145 15.435502 40.544943
F 38.213927 38.588760 18.717963
F 37.909145 38.588760 40.544943
F 38.213927 61.742017 18.717963
F 37.909145 61.742017 40.544943
F 11.481430 0.000000 18.344683
F 11.176648 0.000000 40.171664
F 11.481430 23.153258 18.344683
F 11.176648 23.153258 40.171664
F 11.481430 46.306515 18.344683
F 11.176648 46.306515 40.171664
F 38.213927 0.000000 18.717964
F 37.909145 0.000000 40.544944
F 38.213927 23.153258 18.717964
F 37.909145 23.153258 40.544944
F 38.213927 46.306515 18.717964
F 37.909145 46.306515 40.544944
F 20.392266 7.717750 18.469110
F 20.087484 7.717750 40.296089
F 20.392266 30.871008 18.469110
F 20.087484 30.871008 40.296089
F 20.392266 54.024265 18.469110
F 20.087484 54.024265 40.296089
F 47.124763 7.717750 18.842391
F 46.819981 7.717750 40.669370
F 47.124763 30.871008 18.842391
F 46.819981 30.871008 40.669370
F 47.124763 54.024265 18.842391
F 46.819981 54.024265 40.669370
F 20.392266 15.435503 18.469109
F 20.087484 15.435503 40.296088
F 20.392266 38.588760 18.469109
F 20.087484 38.588760 40.296088
F 20.392266 61.742018 18.469109
F 20.087484 61.742018 40.296088
F 47.124763 15.435503 18.842390
F 46.819981 15.435503 40.669369
F 47.124763 38.588760 18.842390
F 46.819981 38.588760 40.669369
F 47.124763 61.742018 18.842390
F 46.819981 61.742018 40.669369
F 20.392266 0.000001 18.469110
F 20.087484 0.000001 40.296089
F 20.392266 23.153258 18.469110
F 20.087484 23.153258 40.296089
F 20.392266 46.306516 18.469110
F 20.087484 46.306516 40.296089
F 47.124763 0.000001 18.842391
F 46.819981 0.000001 40.669370
F 47.124763 23.153258 18.842391
F 46.819981 23.153258 40.669370
F 47.124763 46.306516 18.842391
F 46.819981 46.306516 40.669370
F 2.621383 5.145166 14.582427
F 2.316602 5.145166 36.409406
F 2.621383 28.298423 14.582427
F 2.316602 28.298423 36.409406
F 2.621383 51.451681 14.582427
F 2.316602 51.451681 36.409406
F 29.353880 5.145166 14.955707
F 29.049099 5.145166 36.782687
F 29.353880 28.298423 14.955707
F 29.049099 28.298423 36.782687
F 29.353880 51.451681 14.955707
F 29.049099 51.451681 36.782687
F 2.621384 12.862918 14.582426
F 2.316602 12.862918 36.409405
F 2.621384 36.016175 14.582426
F 2.316602 36.016175 36.409405
F 2.621384 59.169433 14.582426
F 2.316602 59.169433 36.409405
F 29.353880 12.862918 14.955706
F 29.049099 12.862918 36.782686
F 29.353880 36.016175 14.955706
F 29.049099 36.016175 36.782686
F 29.353880 59.169433 14.955706
F 29.049099 59.169433 36.782686
F 2.621383 20.580673 14.582427
F 2.316602 20.580673 36.409406
F 2.621383 43.733931 14.582427
F 2.316602 43.733931 36.409406
F 2.621383 66.887188 14.582427
F 2.316602 66.887188 36.409406
F 29.353880 20.580673 14.955707
F 29.049099 20.580673 36.782687
F 29.353880 43.733931 14.955707
F 29.049099 43.733931 36.782687
F 29.353880 66.887188 14.955707
F 29.049099 66.887188 36.782687
F 11.532212 5.145165 14.706853
F 11.227430 5.145165 36.533833
F 11.532212 28.298422 14.706853
F 11.227430 28.298422 36.533833
F 11.532212 51.451680 14.706853
F 11.227430 51.451680 36.533833
F 38.264709 5.145165 15.080133
F 37.959927 5.145165 36.907113
F 38.264709 28.298422 15.080133
F 37.959927 28.298422 36.907113
F 38.264709 51.451680 15.080133
F 37.959927 51.451680 36.907113
F 11.532212 12.862917 14.706852
F 11.227430 12.862917 36.533832
F 11.532212 36.016174 14.706852
F 11.227430 36.016174 36.533832
F 11.532212 59.169432 14.706852
F 11.227430 59.169432 36.533832
F 38.264709 12.862917 15.080132
F 37.959927 12.862917 36.907112
F 38.264709 36.016174 15.080132
F 37.959927 36.016174 36.907112
F 38.264709 59.169432 15.080132
F 37.959927 59.169432 36.907112
F 11.532212 20.580672 14.706853
F 11.227430 20.580672 36.533833
F 11.532212 43.733930 14.706853
F 11.227430 43.733930 36.533833
F 11.532212 66.887187 14.706853
F 11.227430 66.887187 36.533833
F 38.264709 20.580672 15.080133
F 37.959927 20.580672 36.907113
F 38.264709 43.733930 15.080133
F 37.959927 43.733930 36.907113
F 38.264709 66.887187 15.080133
F 37.959927 66.887187 36.907113
F 20.443050 5.145164 14.831280
F 20.138268 5.145164 36.658259
F 20.443050 28.298422 14.831280
F 20.138268 28.298422 36.658259
F 20.443050 51.451679 14.831280
F 20.138268 51.451679 36.658259
F 47.175547 5.145164 15.204560
F 46.870765 5.145164 37.031539
F 47.175547 28.298422 15.204560
F 46.870765 28.298422 37.031539
F 47.175547 51.451679 15.204560
F 46.870765 51.451679 37.031539
F 20.443050 12.862916 14.831279
F 20.138268 12.862916 36.658258
F 20.443050 36.016174 14.831279
F 20.138268 36.016174 36.658258
F 20.443050 59.169431 14.831279
F 20.138268 59.169431 36.658258
F 47.175547 12.862916 15.204559
F 46.870765 12.862916 37.031538
F 47.175547 36.016174 15.204559
F 46.870765 36.016174 37.031538
F 47.175547 59.169431 15.204559
F 46.870765 59.169431 37.031538
F 20.443050 20.580672 14.831280
F 20.138268 20.580672 36.658259
F 20.443050 43.733929 14.831280
F 20.138268 43.733929 36.658259
F 20.443050 66.887187 14.831280
F 20.138268 66.887187 36.658259
F 47.175547 20.580672 15.204560
F 46.870765 20.580672 37.031539
F 47.175547 43.733929 15.204560
F 46.870765 43.733929 37.031539
F 47.175547 66.887187 15.204560
F 46.870765 66.887187 37.031539
F 2.583298 5.145165 17.310798
F 2.278516 5.145165 39.137777
F 2.583298 28.298423 17.310798
F 2.278516 28.298423 39.137777
F 2.583298 51.451680 17.310798
F 2.278516 51.451680 39.137777
F 29.315795 5.145165 17.684079
F 29.011013 5.145165 39.511058
F 29.315795 28.298423 17.684079
F 29.011013 28.298423 39.511058
F 29.315795 51.451680 17.684079
F 29.011013 51.451680 39.511058
F 2.583298 12.862917 17.310799
F 2.278516 12.862917 39.137778
F 2.583298 36.016175 17.310799
F 2.278516 36.016175 39.137778
F 2.583298 59.169432 17.310799
F 2.278516 59.169432 39.137778
F 29.315795 12.862917 17.684080
F 29.011013 12.862917 39.511059
F 29.315795 36.016175 17.684080
F 29.011013 36.016175 39.511059
F 29.315795 59.169432 17.684080
F 29.011013 59.169432 39.511059
F 2.583298 20.580673 17.310798
F 2.278516 20.580673 39.137778
F 2.583298 43.733930 17.310798
F 2.278516 43.733930 39.137778
F 2.583298 66.887188 17.310798
F 2.278516 66.887188 39.137778
F 29.315795 20.580673 17.684079
F 29.011013 20.580673 39.511059
F 29.315795 43.733930 17.684079
F 29.011013 43.733930 39.511059
F 29.315795 66.887188 17.684079
F 29.011013 66.887188 39.511059
F 11.494127 5.145165 17.435225
F 11.189345 5.145165 39.262205
F 11.494127 28.298422 17.435225
F 11.189345 28.298422 39.262205
F 11.494127 51.451680 17.435225
F 11.189345 51.451680 39.262205
F 38.226624 5.145165 17.808505
F 37.921842 5.145165 39.635486
F 38.226624 28.298422 17.808505
F 37.921842 28.298422 39.635486
F 38.226624 51.451680 17.808505
F 37.921842 51.451680 39.635486
F 11.494127 12.862917 17.435226
F 11.189345 12.862917 39.262206
F 11.494127 36.016175 17.435226
F 11.189345 36.016175 39.262206
F 11.494127 59.169432 17.435226
F 11.189345 59.169432 39.262206
F 38.226624 12.862917 17.808506
F 37.921842 12.862917 39.635487
F 38.226624 36.016175 17.808506
F 37.921842 36.016175 39.635487
F 38.226624 59.169432 17.808506
F 37.921842 59.169432 39.635487
F 11.494127 20.580672 17.435226
F 11.189345 20.580672 39.262205
F 11.494127 43.733930 17.435226
F 11.189345 43.733930 39.262205
F 11.494127 66.887187 17.435226
F 11.189345 66.887187 39.262205
F 38.226624 20.580672 17.808506
F 37.921842 20.580672 39.635486
F 38.226624 43.733930 17.808506
F 37.921842 43.733930 39.635486
F 38.226624 66.887187 17.808506
F 37.921842 66.887187 39.635486
F 20.404963 5.145164 17.559653
F 20.100181 5.145164 39.386632
F 20.404963 28.298422 17.559653
F 20.100181 28.298422 39.386632
F 20.404963 51.451679 17.559653
F 20.100181 51.451679 39.386632
F 47.137461 5.145164 17.932933
F 46.832679 5.145164 39.759912
F 47.137461 28.298422 17.932933
F 46.832679 28.298422 39.759912
F 47.137461 51.451679 17.932933
F 46.832679 51.451679 39.759912
F 20.404963 12.862917 17.559654
F 20.100181 12.862917 39.386633
F 20.404963 36.016174 17.559654
F 20.100181 36.016174 39.386633
F 20.404963 59.169432 17.559654
F 20.100181 59.169432 39.386633
F 47.137461 12.862917 17.932934
F 46.832679 12.862917 39.759913
F 47.137461 36.016174 17.932934
F 46.832679 36.016174 39.759913
F 47.137461 59.169432 17.932934
F 46.832679 59.169432 39.759913
F 20.404963 20.580672 17.559653
F 20.100181 20.580672 39.386632
F 20.404963 43.733929 17.559653
F 20.100181 43.733929 39.386632
F 20.404963 66.887187 17.559653
F 20.100181 66.887187 39.386632
F 47.137461 20.580672 17.932933
F 46.832679 20.580672 39.759912
F 47.137461 43.733929 17.932933
F 46.832679 43.733929 39.759912
F 47.137461 66.887187 17.932933
F 46.832679 66.887187 39.759912
F 2.532491 7.717749 20.948629
F 2.227709 7.717749 42.775608
F 2.532491 30.871007 20.948629
F 2.227709 30.871007 42.775608
F 2.532491 54.024264 20.948629
F 2.227709 54.024264 42.775608
F 29.264988 7.717749 21.321909
F 28.960206 7.717749 43.148888
F 29.264988 30.871007 21.321909
F 28.960206 30.871007 43.148888
F 29.264988 54.024264 21.321909
F 28.960206 54.024264 43.148888
F 2.532491 15.435502 20.948630
F 2.227709 15.435502 42.775609
F 2.532491 38.588760 20.948630
F 2.227709 38.588760 42.775609
F 2.532491 61.742017 20.948630
F 2.227709 61.742017 42.775609
F 29.264988 15.435502 21.321910
F 28.960206 15.435502 43.148889
F 29.264988 38.588760 21.321910
F 28.960206 38.588760 43.148889
F 29.264988 61.742017 21.321910
F 28.960206 61.742017 43.148889
F 2.532491 0.000000 20.948629
F 2.227709 0.000000 42.775608
F 2.532491 23.153257 20.948629
F 2.227709 23.153257 42.775608
F 2.532491 46.306515 20.948629
F 2.227709 46.306515 42.775608
F 29.264988 0.000000 21.321909
F 28.960206 0.000000 43.148888
F 29.264988 23.153257 21.321909
F 28.960206 23.153257 43.148888
F 29.264988 46.306515 21.321909
F 28.960206 46.306515 43.148888
F 11.443319 7.717750 21.073055
F 11.138537 7.717750 42.900035
F 11.443319 30.871007 21.073055
F 11.138537 30.871007 42.900035
F 11.443319 54.024265 21.073055
F 11.138537 54.024265 42.900035
F 38.175816 7.717750 21.446336
F 37.871034 7.717750 43.273316
F 38.175816 30.871007 21.446336
F 37.871034 30.871007 43.273316
F 38.175816 54.024265 21.446336
F 37.871034 54.024265 43.273316
F 11.443319 15.435503 21.073056
F 11.138537 15.435503 42.900036
F 11.443319 38.588760 21.073056
F 11.138537 38.588760 42.900036
F 11.443319 61.742018 21.073056
F 11.138537 61.742018 42.900036
F 38.175816 15.435503 21.446337
F 37.871034 15.435503 43.273317
F 38.175816 38.588760 21.446337
F 37.871034 38.588760 43.273317
F 38.175816 61.742018 21.446337
F 37.871034 61.742018 43.273317
F 11.443319 0.000000 21.073055
F 11.138537 0.000000 42.900035
F 11.443319 23.153258 21.073055
F 11.138537 23.153258 42.900035
F 11.443319 46.306515 21.073055
F 11.138537 46.306515 42.900035
F 38.175816 0.000000 21.446336
F 37.871034 0.000000 43.273316
F 38.175816 23.153258 21.446336
F 37.871034 23.153258 43.273316
F 38.175816 46.306515 21.446336
F 37.871034 46.306515 43.273316
F 20.354156 7.717751 21.197483
F 20.049374 7.717751 43.024462
F 20.354156 30.871008 21.197483
F 20.049374 30.871008 43.024462
F 20.354156 54.024266 21.197483
F 20.049374 54.024266 43.024462
F 47.086653 7.717751 21.570763
F 46.781871 7.717751 43.397743
F 47.086653 30.871008 21.570763
F 46.781871 30.871008 43.397743
F 47.086653 54.024266 21.570763
F 46.781871 54.024266 43.397743
F 20.354156 15.435503 21.197484
F 20.049374 15.435503 43.024463
F 20.354156 38.588761 21.197484
F 20.049374 38.588761 43.024463
F 20.354156 61.742018 21.197484
F 20.049374 61.742018 43.024463
F 47.086653 15.435503 21.570764
F 46.781871 15.435503 43.397744
F 47.086653 38.588761 21.570764
F 46.781871 38.588761 43.397744
F 47.086653 61.742018 21.570764
F 46.781871 61.742018 43.397744
F 20.354156 0.000001 21.197483
F 20.049374 0.000001 43.024462
F 20.354156 23.153259 21.197483
F 20.049374 23.153259 43.024462
F 20.354156 46.306516 21.197483
F 20.049374 46.306516 43.024462
F 47.086653 0.000001 21.570763
F 46.781871 0.000001 43.397743
F 47.086653 23.153259 21.570763
F 46.781871 23.153259 43.397743
F 47.086653 46.306516 21.570763
F 46.781871 46.306516 43.397743
F 4.811007 1.286291 17.341905
F 4.506225 1.286291 39.168885
F 4.811007 24.439548 17.341905
F 4.506225 24.439548 39.168885
F 4.811007 47.592806 17.341905
F 4.506225 47.592806 39.168885
F 31.543505 1.286291 17.715185
F 31.238723 1.286291 39.542166
F 31.543505 24.439548 17.715185
F 31.238723 24.439548 39.542166
F 31.543505 47.592806 17.715185
F 31.238723 47.592806 39.542166
F 4.811007 9.004040 17.341905
F 4.506225 9.004040 39.168885
F 4.811007 32.157298 17.341905
F 4.506225 32.157298 39.168885
F 4.811007 55.310555 17.341905
F 4.506225 55.310555 39.168885
F 31.543505 9.004040 17.715185
F 31.238723 9.004040 39.542166
F 31.543505 32.157298 17.715185
F 31.238723 32.157298 39.542166
F 31.543505 55.310555 17.715185
F 31.238723 55.310555 39.542166
F 4.811007 16.721795 17.341906
F 4.506225 16.721795 39.168885
F 4.811007 39.875053 17.341906
F 4.506225 39.875053 39.168885
F 4.811007 63.028310 17.341906
F 4.506225 63.028310 39.168885
F 31.543505 16.721795 17.715186
F 31.238723 16.721795 39.542166
F 31.543505 39.875053 17.715186
F 31.238723 39.875053 39.542166
F 31.543505 63.028310 17.715186
F 31.238723 63.028310 39.542166
F 13.721838 1.286290 17.466333
F 13.417056 1.286290 39.293312
F 13.721838 24.439548 17.466333
F 13.417056 24.439548 39.293312
F 13.721838 47.592806 17.466333
F 13.417056 47.592806 39.293312
F 40.454335 1.286290 17.839613
F 40.149553 1.286290 39.666592
F 40.454335 24.439548 17.839613
F 40.149553 24.439548 39.666592
F 40.454335 47.592806 17.839613
F 40.149553 47.592806 39.666592
F 13.721838 9.004040 17.466333
F 13.417056 9.004040 39.293312
F 13.721838 32.157297 17.466333
F 13.417056 32.157297 39.293312
F 13.721838 55.310555 17.466333
F 13.417056 55.310555 39.293312
F 40.454335 9.004040 17.839613
F 40.149553 9.004040 39.666592
F 40.454335 32.157297 17.839613
F 40.149553 32.157297 39.666592
F 40.454335 55.310555 17.839613
F 40.149553 55.310555 39.666592
F 13.721838 16.721795 17.466333
F 13.417056 16.721795 39.293313
F 13.721838 39.875053 17.466333
F 13.417056 39.875053 39.293313
F 13.721838 63.028310 17.466333
F 13.417056 63.028310 39.293313
F 40.454335 16.721795 17.839613
F 40.149553 16.721795 39.666593
F 40.454335 39.875053 17.839613
F 40.149553 39.875053 39.666593
F 40.454335 63.028310 17.839613
F 40.149553 63.028310 39.666593
F 22.632674 1.286290 17.590760
F 22.327892 1.286290 39.417739
F 22.632674 24.439548 17.590760
F 22.327892 24.439548 39.417739
F 22.632674 47.592805 17.590760
F 22.327892 47.592805 39.417739
F 49.365171 1.286290 17.964040
F 49.060389 1.286290 39.791019
F 49.365171 24.439548 17.964040
F 49.060389 24.439548 39.791019
F 49.365171 47.592805 17.964040
F 49.060389 47.592805 39.791019
F 22.632674 9.004040 17.590760
F 22.327892 9.004040 39.417739
F 22.632674 32.157297 17.590760
F 22.327892 32.157297 39.417739
F 22.632674 55.310555 17.590760
F 22.327892 55.310555 39.417739
F 49.365171 9.004040 17.964040
F 49.060389 9.004040 39.791019
F 49.365171 32.157297 17.964040
F 49.060389 32.157297 39.791019
F 49.365171 55.310555 17.964040
F 49.060389 55.310555 39.791019
F 22.632674 16.721795 17.590760
F 22.327892 16.721795 39.417740
F 22.632674 39.875052 17.590760
F 22.327892 39.875052 39.417740
F 22.632674 63.028310 17.590760
F 22.327892 63.028310 39.417740
F 49.365171 16.721795 17.964040
F 49.060389 16.721795 39.791020
F 49.365171 39.875052 17.964040
F 49.060389 39.875052 39.791020
F 49.365171 63.028310 17.964040
F 49.060389 63.028310 39.791020
F 4.760195 3.858875 20.979735
F 4.455413 3.858875 42.806714
F 4.760195 27.012132 20.979735
F 4.455413 27.012132 42.806714
F 4.760195 50.165390 20.979735
F 4.455413 50.165390 42.806714
F 31.492693 3.858875 21.353015
F 31.187911 3.858875 43.179995
F 31.492693 27.012132 21.353015
F 31.187911 27.012132 43.179995
F 31.492693 50.165390 21.353015
F 31.187911 50.165390 43.179995
F 4.760195 11.576625 20.979735
F 4.455413 11.576625 42.806714
F 4.760195 34.729882 20.979735
F 4.455413 34.729882 42.806714
F 4.760195 57.883140 20.979735
F 4.455413 57.883140 42.806714
F 31.492693 11.576625 21.353015
F 31.187911 11.576625 43.179995
F 31.492693 34.729882 21.353015
F 31.187911 34.729882 43.179995
F 31.492693 57.883140 21.353015
F 31.187911 57.883140 43.179995
F 4.760195 19.294380 20.979735
F 4.455413 19.294380 42.806715
F 4.760195 42.447638 20.979735
F 4.455413 42.447638 42.806715
F 4.760195 65.600895 20.979735
F 4.455413 65.600895 42.806715
F 31.492693 19.294380 21.353015
F 31.187911 19.294380 43.179996
F 31.492693 42.447638 21.353015
F 31.187911 42.447638 43.179996
F 31.492693 65.600895 21.353015
F 31.187911 65.600895 43.179996
F 13.671026 3.858876 21.104163
F 13.366244 3.858876 42.931142
F 13.671026 27.012134 21.104163
F 13.366244 27.012134 42.931142
F 13.671026 50.165391 21.104163
F 13.366244 50.165391 42.931142
F 40.403523 3.858876 21.477443
F 40.098741 3.858876 43.304422
F 40.403523 27.012134 21.477443
F 40.098741 27.012134 43.304422
F 40.403523 50.165391 21.477443
F 40.098741 50.165391 43.304422
F 13.671026 11.576626 21.104163
F 13.366244 11.576626 42.931142
F 13.671026 34.729884 21.104163
F 13.366244 34.729884 42.931142
F 13.671026 57.883141 21.104163
F 13.366244 57.883141 42.931142
F 40.403523 11.576626 21.477443
F 40.098741 11.576626 43.304422
F 40.403523 34.729884 21.477443
F 40.098741 34.729884 43.304422
F 40.403523 57.883141 21.477443
F 40.098741 57.883141 43.304422
F 13.671026 19.294382 21.104163
F 13.366244 19.294382 42.931143
F 13.671026 42.447639 21.104163
F 13.366244 42.447639 42.931143
F 13.671026 65.600897 21.104163
F 13.366244 65.600897 42.931143
F 40.403523 19.294382 21.477443
F 40.098741 19.294382 43.304423
F 40.403523 42.447639 21.477443
F 40.098741 42.447639 43.304423
F 40.403523 65.600897 21.477443
F 40.098741 65.600897 43.304423
F 22.581864 3.858875 21.228589
F 22.277082 3.858875 43.055569
F 22.581864 27.012133 21.228589
F 22.277082 27.012133 43.055569
F 22.581864 50.165390 21.228589
F 22.277082 50.165390 43.055569
F 49.314361 3.858875 21.601869
F 49.009579 3.858875 43.428849
F 49.314361 27.012133 21.601869
F 49.009579 27.012133 43.428849
F 49.314361 50.165390 21.601869
F 49.009579 50.165390 43.428849
F 22.581864 11.576625 21.228590
F 22.277082 11.576625 43.055569
F 22.581864 34.729883 21.228590
F 22.277082 34.729883 43.055569
F 22.581864 57.883140 21.228590
F 22.277082 57.883140 43.055569
F 49.314361 11.576625 21.601870
F 49.009579 11.576625 43.428849
F 49.314361 34.729883 21.601870
F 49.009579 34.729883 43.428849
F 49.314361 57.883140 21.601870
F 49.009579 57.883140 43.428849
F 22.581864 19.294381 21.228590
F 22.277082 19.294381 43.055569
F 22.581864 42.447638 21.228590
F 22.277082 42.447638 43.055569
F 22.581864 65.600896 21.228590
F 22.277082 65.600896 43.055569
F 49.314361 19.294381 21.601870
F 49.009579 19.294381 43.428849
F 49.314361 42.447638 21.601870
F 49.009579 42.447638 43.428849
F 49.314361 65.600896 21.601870
F 49.009579 65.600896 43.428849
F 4.798305 3.858875 18.251364
F 4.493523 3.858875 40.078344
F 4.798305 27.012133 18.251364
F 4.493523 27.012133 40.078344
F 4.798305 50.165390 18.251364
F 4.493523 50.165390 40.078344
F 31.530802 3.858875 18.624645
F 31.226020 3.858875 40.451624
F 31.530802 27.012133 18.624645
F 31.226020 27.012133 40.451624
F 31.530802 50.165390 18.624645
F 31.226020 50.165390 40.451624
F 4.798305 11.576625 18.251363
F 4.493523 11.576625 40.078344
F 4.798305 34.729883 18.251363
F 4.493523 34.729883 40.078344
F 4.798305 57.883140 18.251363
F 4.493523 57.883140 40.078344
F 31.530802 11.576625 18.624644
F 31.226020 11.576625 40.451624
F 31.530802 34.729883 18.624644
F 31.226020 34.729883 40.451624
F 31.530802 57.883140 18.624644
F 31.226020 57.883140 40.451624
F 4.798305 19.294381 18.251363
F 4.493523 19.294381 40.078343
F 4.798305 42.447638 18.251363
F 4.493523 42.447638 40.078343
F 4.798305 65.600896 18.251363
F 4.493523 65.600896 40.078343
F 31.530802 19.294381 18.624644
F 31.226020 19.294381 40.451623
F 31.530802 42.447638 18.624644
F 31.226020 42.447638 40.451623
F 31.530802 65.600896 18.624644
F 31.226020 65.600896 40.451623
F 13.709137 3.858876 18.375790
F 13.404355 3.858876 40.202769
F 13.709137 27.012133 18.375790
F 13.404355 27.012133 40.202769
F 13.709137 50.165391 18.375790
F 13.404355 50.165391 40.202769
F 40.441634 3.858876 18.749070
F 40.136852 3.858876 40.576050
F 40.441634 27.012133 18.749070
F 40.136852 27.012133 40.576050
F 40.441634 50.165391 18.749070
F 40.136852 50.165391 40.576050
F 13.709137 11.576626 18.375790
F 13.404355 11.576626 40.202769
F 13.709137 34.729883 18.375790
F 13.404355 34.729883 40.202769
F 13.709137 57.883141 18.375790
F 13.404355 57.883141 40.202769
F 40.441634 11.576626 18.749070
F 40.136852 11.576626 40.576050
F 40.441634 34.729883 18.749070
F 40.136852 34.729883 40.576050
F 40.441634 57.883141 18.749070
F 40.136852 57.883141 40.576050
F 13.709137 19.294381 18.375789
F 13.404355 19.294381 40.202769
F 13.709137 42.447639 18.375789
F 13.404355 42.447639 40.202769
F 13.709137 65.600896 18.375789
F 13.404355 65.600896 40.202769
F 40.441634 19.294381 18.749069
F 40.136852 19.294381 40.576050
F 40.441634 42.447639 18.749069
F 40.136852 42.447639 40.576050
F 40.441634 65.600896 18.749069
F 40.136852 65.600896 40.576050
F 22.619973 3.858875 18.500217
F 22.315191 3.858875 40.327197
F 22.619973 27.012133 18.500217
F 22.315191 27.012133 40.327197
F 22.619973 50.165390 18.500217
F 22.315191 50.165390 40.327197
F 49.352470 3.858875 18.873497
F 49.047688 3.858875 40.700477
F 49.352470 27.012133 18.873497
F 49.047688 27.012133 40.700477
F 49.352470 50.165390 18.873497
F 49.047688 50.165390 40.700477
F 22.619973 11.576625 18.500217
F 22.315191 11.576625 40.327196
F 22.619973 34.729883 18.500217
F 22.315191 34.729883 40.327196
F 22.619973 57.883140 18.500217
F 22.315191 57.883140 40.327196
F 49.352470 11.576625 18.873497
F 49.047688 11.576625 40.700476
F 49.352470 34.729883 18.873497
F 49.047688 34.729883 40.700476
F 49.352470 57.883140 18.873497
F 49.047688 57.883140 40.700476
F 22.619973 19.294381 18.500217
F 22.315191 19.294381 40.327196
F 22.619973 42.447638 18.500217
F 22.315191 42.447638 40.327196
F 22.619973 65.600896 18.500217
F 22.315191 65.600896 40.327196
F 49.352470 19.294381 18.873497
F 49.047688 19.294381 40.700476
F 49.352470 42.447638 18.873497
F 49.047688 42.447638 40.700476
F 49.352470 65.600896 18.873497
F 49.047688 65.600896 40.700476
F 4.849091 1.286291 14.613534
F 4.544309 1.286291 36.440513
F 4.849091 24.439549 14.613534
F 4.544309 24.439549 36.440513
F 4.849091 47.592806 14.613534
F 4.544309 47.592806 36.440513
F 31.581589 1.286291 14.986814
F 31.276807 1.286291 36.813793
F 31.581589 24.439549 14.986814
F 31.276807 24.439549 36.813793
F 31.581589 47.592806 14.986814
F 31.276807 47.592806 36.813793
F 4.849091 9.004041 14.613534
F 4.544309 9.004041 36.440513
F 4.849091 32.157298 14.613534
F 4.544309 32.157298 36.440513
F 4.849091 55.310556 14.613534
F 4.544309 55.310556 36.440513
F 31.581589 9.004041 14.986814
F 31.276807 9.004041 36.813793
F 31.581589 32.157298 14.986814
F 31.276807 32.157298 36.813793
F 31.581589 55.310556 14.986814
F 31.276807 55.310556 36.813793
F 4.849091 16.721796 14.613533
F 4.544309 16.721796 36.440512
F 4.849091 39.875053 14.613533
F 4.544309 39.875053 36.440512
F 4.849091 63.028311 14.613533
F 4.544309 63.028311 36.440512
F 31.581589 16.721796 14.986813
F 31.276807 16.721796 36.813792
F 31.581589 39.875053 14.986813
F 31.276807 39.875053 36.813792
F 31.581589 63.028311 14.986813
F 31.276807 63.028311 36.813792
F 13.759923 1.286290 14.737960
F 13.455141 1.286290 36.564939
F 13.759923 24.439547 14.737960
F 13.455141 24.439547 36.564939
F 13.759923 47.592805 14.737960
F 13.455141 47.592805 36.564939
F 40.492420 1.286290 15.111240
F 40.187638 1.286290 36.938219
F 40.492420 24.439547 15.111240
F 40.187638 24.439547 36.938219
F 40.492420 47.592805 15.111240
F 40.187638 47.592805 36.938219
F 13.759923 9.004039 14.737960
F 13.455141 9.004039 36.564939
F 13.759923 32.157297 14.737960
F 13.455141 32.157297 36.564939
F 13.759923 55.310554 14.737960
F 13.455141 55.310554 36.564939
F 40.492420 9.004039 15.111240
F 40.187638 9.004039 36.938219
F 40.492420 32.157297 15.111240
F 40.187638 32.157297 36.938219
F 40.492420 55.310554 15.111240
F 40.187638 55.310554 36.938219
F 13.759923 16.721795 14.737959
F 13.455141 16.721795 36.564939
F 13.759923 39.875052 14.737959
F 13.455141 39.875052 36.564939
F 13.759923 63.028310 14.737959
F 13.455141 63.028310 36.564939
F 40.492420 16.721795 15.111239
F 40.187638 16.721795 36.938219
F 40.492420 39.875052 15.111239
F 40.187638 39.875052 36.938219
F 40.492420 63.028310 15.111239
F 40.187638 63.028310 36.938219
F 22.670760 1.286290 14.862386
F 22.365978 1.286290 36.689366
F 22.670760 24.439548 14.862386
F 22.365978 24.439548 36.689366
F 22.670760 47.592805 14.862386
F 22.365978 47.592805 36.689366
F 49.403258 1.286290 15.235667
F 49.098476 1.286290 37.062646
F 49.403258 24.439548 15.235667
F 49.098476 24.439548 37.062646
F 49.403258 47.592805 15.235667
F 49.098476 47.592805 37.062646
F 22.670760 9.004039 14.862386
F 22.365978 9.004039 36.689367
F 22.670760 32.157297 14.862386
F 22.365978 32.157297 36.689367
F 22.670760 55.310555 14.862386
F 22.365978 55.310555 36.689367
F 49.403258 9.004039 15.235667
F 49.098476 9.004039 37.062647
F 49.403258 32.157297 15.235667
F 49.098476 32.157297 37.062647
F 49.403258 55.310555 15.235667
F 49.098476 55.310555 37.062647
F 22.670760 16.721795 14.862385
F 22.365978 16.721795 36.689366
F 22.670760 39.875052 14.862385
F 22.365978 39.875052 36.689366
F 22.670760 63.028310 14.862385
F 22.365978 63.028310 36.689366
F 49.403258 16.721795 15.235666
F 49.098476 16.721795 37.062646
F 49.403258 39.875052 15.235666
F 49.098476 39.875052 37.062646
F 49.403258 63.028310 15.235666
F 49.098476 63.028310 37.062646
F 7.026014 7.717750 18.282471
F 6.721232 7.717750 40.109450
F 7.026014 30.871007 18.282471
F 6.721232 30.871007 40.109450
F 7.026014 54.024265 18.282471
F 6.721232 54.024265 40.109450
F 33.758512 7.717750 18.655751
F 33.453730 7.717750 40.482731
F 33.758512 30.871007 18.655751
F 33.453730 30.871007 40.482731
F 33.758512 54.024265 18.655751
F 33.453730 54.024265 40.482731
F 7.026014 15.435502 18.282470
F 6.721232 15.435502 40.109449
F 7.026014 38.588760 18.282470
F 6.721232 38.588760 40.109449
F 7.026014 61.742018 18.282470
F 6.721232 61.742018 40.109449
F 33.758512 15.435502 18.655750
F 33.453730 15.435502 40.482730
F 33.758512 38.588760 18.655750
F 33.453730 38.588760 40.482730
F 33.758512 61.742018 18.655750
F 33.453730 61.742018 40.482730
F 7.026014 0.000000 18.282471
F 6.721232 0.000000 40.109450
F 7.026014 23.153258 18.282471
F 6.721232 23.153258 40.109450
F 7.026014 46.306515 18.282471
F 6.721232 46.306515 40.109450
F 33.758512 0.000000 18.655751
F 33.453730 0.000000 40.482731
F 33.758512 23.153258 18.655751
F 33.453730 23.153258 40.482731
F 33.758512 46.306515 18.655751
F 33.453730 46.306515 40.482731
F 15.936847 7.717750 18.406897
F 15.632066 7.717750 40.233876
F 15.936847 30.871008 18.406897
F 15.632066 30.871008 40.233876
F 15.936847 54.024265 18.406897
F 15.632066 54.024265 40.233876
F 42.669344 7.717750 18.780177
F 42.364563 7.717750 40.607156
F 42.669344 30.871008 18.780177
F 42.364563 30.871008 40.607156
F 42.669344 54.024265 18.780177
F 42.364563 54.024265 40.607156
F 15.936848 15.435503 18.406896
F 15.632066 15.435503 40.233875
F 15.936848 38.588760 18.406896
F 15.632066 38.588760 40.233875
F 15.936848 61.742018 18.406896
F 15.632066 61.742018 40.233875
F 42.669344 15.435503 18.780176
F 42.364563 15.435503 40.607155
F 42.669344 38.588760 18.780176
F 42.364563 38.588760 40.607155
F 42.669344 61.742018 18.780176
F 42.364563 61.742018 40.607155
F 15.936847 0.000001 18.406897
F 15.632066 0.000001 40.233876
F 15.936847 23.153258 18.406897
F 15.632066 23.153258 40.233876
F 15.936847 46.306516 18.406897
F 15.632066 46.306516 40.233876
F 42.669344 0.000001 18.780177
F 42.364563 0.000001 40.607156
F 42.669344 23.153258 18.780177
F 42.364563 23.153258 40.607156
F 42.669344 46.306516 18.780177
F 42.364563 46.306516 40.607156
F 24.847683 7.717750 18.531325
F 24.542901 7.717750 40.358304
F 24.847683 30.871007 18.531325
F 24.542901 30.871007 40.358304
F 24.847683 54.024265 18.531325
F 24.542901 54.024265 40.358304
F 51.580181 7.717750 18.904605
F 51.275399 7.717750 40.731584
F 51.580181 30.871007 18.904605
F 51.275399 30.871007 40.731584
F 51.580181 54.024265 18.904605
F 51.275399 54.024265 40.731584
F 24.847683 15.435502 18.531324
F 24.542901 15.435502 40.358303
F 24.847683 38.588760 18.531324
F 24.542901 38.588760 40.358303
F 24.847683 61.742018 18.531324
F 24.542901 61.742018 40.358303
F 51.580181 15.435502 18.904604
F 51.275399 15.435502 40.731583
F 51.580181 38.588760 18.904604
F 51.275399 38.588760 40.731583
F 51.580181 61.742018 18.904604
F 51.275399 61.742018 40.731583
F 24.847683 0.000000 18.531324
F 24.542901 0.000000 40.358304
F 24.847683 23.153258 18.531324
F 24.542901 23.153258 40.358304
F 24.847683 46.306515 18.531324
F 24.542901 46.306515 40.358304
F 51.580181 0.000000 18.904604
F 51.275399 0.000000 40.731584
F 51.580181 23.153258 18.904604
F 51.275399 23.153258 40.731584
F 51.580181 46.306515 18.904604
F 51.275399 46.306515 40.731584
F 7.076796 5.145165 14.644640
F 6.772014 5.145165 36.471620
F 7.076796 28.298423 14.644640
F 6.772014 28.298423 36.471620
F 7.076796 51.451680 14.644640
F 6.772014 51.451680 36.471620
F 33.809293 5.145165 15.017921
F 33.504511 5.145165 36.844900
F 33.809293 28.298423 15.017921
F 33.504511 28.298423 36.844900
F 33.809293 51.451680 15.017921
F 33.504511 51.451680 36.844900
F 7.076796 12.862918 14.644639
F 6.772014 12.862918 36.471619
F 7.076796 36.016175 14.644639
F 6.772014 36.016175 36.471619
F 7.076796 59.169433 14.644639
F 6.772014 59.169433 36.471619
F 33.809293 12.862918 15.017920
F 33.504511 12.862918 36.844899
F 33.809293 36.016175 15.017920
F 33.504511 36.016175 36.844899
F 33.809293 59.169433 15.017920
F 33.504511 59.169433 36.844899
F 7.076796 20.580673 14.644640
F 6.772014 20.580673 36.471620
F 7.076796 43.733930 14.644640
F 6.772014 43.733930 36.471620
F 7.076796 66.887188 14.644640
F 6.772014 66.887188 36.471620
F 33.809293 20.580673 15.017921
F 33.504511 20.580673 36.844900
F 33.809293 43.733930 15.017921
F 33.504511 43.733930 36.844900
F 33.809293 66.887188 15.017921
F 33.504511 66.887188 36.844900
F 15.987630 5.145164 14.769066
F 15.682849 5.145164 36.596045
F 15.987630 28.298421 14.769066
F 15.682849 28.298421 36.596045
F 15.987630 51.451679 14.769066
F 15.682849 51.451679 36.596045
F 42.720127 5.145164 15.142347
F 42.415346 5.145164 36.969326
F 42.720127 28.298421 15.142347
F 42.415346 28.298421 36.969326
F 42.720127 51.451679 15.142347
F 42.415346 51.451679 36.969326
F 15.987631 12.862916 14.769065
F 15.682849 12.862916 36.596044
F 15.987631 36.016174 14.769065
F 15.682849 36.016174 36.596044
F 15.987631 59.169431 14.769065
F 15.682849 59.169431 36.596044
F 42.720127 12.862916 15.142346
F 42.415346 12.862916 36.969325
F 42.720127 36.016174 15.142346
F 42.415346 36.016174 36.969325
F 42.720127 59.169431 15.142346
F 42.415346 59.169431 36.969325
F 15.987631 20.580671 14.769065
F 15.682849 20.580671 36.596045
F 15.987631 43.733929 14.769065
F 15.682849 43.733929 36.596045
F 15.987631 66.887186 14.769065
F 15.682849 66.887186 36.596045
F 42.720127 20.580671 15.142346
F 42.415346 20.580671 36.969326
F 42.720127 43.733929 15.142346
F 42.415346 43.733929 36.969326
F 42.720127 66.887186 15.142346
F 42.415346 66.887186 36.969326
F 24.898467 5.145165 14.893494
F 24.593685 5.145165 36.720473
F 24.898467 28.298423 14.893494
F 24.593685 28.298423 36.720473
F 24.898467 51.451680 14.893494
F 24.593685 51.451680 36.720473
F 51.630964 5.145165 15.266774
F 51.326182 5.145165 37.093754
F 51.630964 28.298423 15.266774
F 51.326182 28.298423 37.093754
F 51.630964 51.451680 15.266774
F 51.326182 51.451680 37.093754
F 24.898467 12.862917 14.893493
F 24.593685 12.862917 36.720472
F 24.898467 36.016175 14.893493
F 24.593685 36.016175 36.720472
F 24.898467 59.169432 14.893493
F 24.593685 59.169432 36.720472
F 51.630964 12.862917 15.266773
F 51.326182 12.862917 37.093753
F 51.630964 36.016175 15.266773
F 51.326182 36.016175 37.093753
F 51.630964 59.169432 15.266773
F 51.326182 59.169432 37.093753
F 24.898467 20.580673 14.893494
F 24.593685 20.580673 36.720473
F 24.898467 43.733930 14.893494
F 24.593685 43.733930 36.720473
F 24.898467 66.887188 14.893494
F 24.593685 66.887188 36.720473
F 51.630964 20.580673 15.266774
F 51.326182 20.580673 37.093754
F 51.630964 43.733930 15.266774
F 51.326182 43.733930 37.093754
F 51.630964 66.887188 15.266774
F 51.326182 66.887188 37.093754
F 7.038711 5.145165 17.373012
F 6.733930 5.145165 39.199991
F 7.038711 28.298423 17.373012
F 6.733930 28.298423 39.199991
F 7.038711 51.451680 17.373012
F 6.733930 51.451680 39.199991
F 33.771208 5.145165 17.746292
F 33.466426 5.145165 39.573271
F 33.771208 28.298423 17.746292
F 33.466426 28.298423 39.573271
F 33.771208 51.451680 17.746292
F 33.466426 51.451680 39.573271
F 7.038711 12.862917 17.373013
F 6.733929 12.862917 39.199992
F 7.038711 36.016175 17.373013
F 6.733929 36.016175 39.199992
F 7.038711 59.169432 17.373013
F 6.733929 59.169432 39.199992
F 33.771208 12.862917 17.746293
F 33.466426 12.862917 39.573272
F 33.771208 36.016175 17.746293
F 33.466426 36.016175 39.573272
F 33.771208 59.169432 17.746293
F 33.466426 59.169432 39.573272
F 7.038711 20.580673 17.373012
F 6.733929 20.580673 39.199992
F 7.038711 43.733930 17.373012
F 6.733929 43.733930 39.199992
F 7.038711 66.887188 17.373012
F 6.733929 66.887188 39.199992
F 33.771208 20.580673 17.746292
F 33.466426 20.580673 39.573272
F 33.771208 43.733930 17.746292
F 33.466426 43.733930 39.573272
F 33.771208 66.887188 17.746292
F 33.466426 66.887188 39.573272
F 15.949545 5.145164 17.497439
F 15.644763 5.145164 39.324419
F 15.949545 28.298422 17.497439
F 15.644763 28.298422 39.324419
F 15.949545 51.451679 17.497439
F 15.644763 51.451679 39.324419
F 42.682042 5.145164 17.870720
F 42.377260 5.145164 39.697699
F 42.682042 28.298422 17.870720
F 42.377260 28.298422 39.697699
F 42.682042 51.451679 17.870720
F 42.377260 51.451679 39.697699
F 15.949545 12.862917 17.497440
F 15.644763 12.862917 39.324420
F 15.949545 36.016174 17.497440
F 15.644763 36.016174 39.324420
F 15.949545 59.169432 17.497440
F 15.644763 59.169432 39.324420
F 42.682042 12.862917 17.870721
F 42.377260 12.862917 39.697700
F 42.682042 36.016174 17.870721
F 42.377260 36.016174 39.697700
F 42.682042 59.169432 17.870721
F 42.377260 59.169432 39.697700
F 15.949545 20.580672 17.497439
F 15.644763 20.580672 39.324420
F 15.949545 43.733929 17.497439
F 15.644763 43.733929 39.324420
F 15.949545 66.887187 17.497439
F 15.644763 66.887187 39.324420
F 42.682042 20.580672 17.870720
F 42.377260 20.580672 39.697700
F 42.682042 43.733929 17.870720
F 42.377260 43.733929 39.697700
F 42.682042 66.887187 17.870720
F 42.377260 66.887187 39.697700
F 24.860380 5.145165 17.621865
F 24.555598 5.145165 39.448844
F 24.860380 28.298423 17.621865
F 24.555598 28.298423 39.448844
F 24.860380 51.451680 17.621865
F 24.555598 51.451680 39.448844
F 51.592878 5.145165 17.995146
F 51.288096 5.145165 39.822125
F 51.592878 28.298423 17.995146
F 51.288096 28.298423 39.822125
F 51.592878 51.451680 17.995146
F 51.288096 51.451680 39.822125
F 24.860380 12.862917 17.621866
F 24.555598 12.862917 39.448845
F 24.860380 36.016175 17.621866
F 24.555598 36.016175 39.448845
F 24.860380 59.169432 17.621866
F 24.555598 59.169432 39.448845
F 51.592878 12.862917 17.995147
F 51.288096 12.862917 39.822126
F 51.592878 36.016175 17.995147
F 51.288096 36.016175 39.822126
F 51.592878 59.169432 17.995147
F 51.288096 59.169432 39.822126
F 24.860380 20.580672 17.621865
F 24.555598 20.580672 39.448845
F 24.860380 43.733930 17.621865
F 24.555598 43.733930 39.448845
F 24.860380 66.887188 17.621865
F 24.555598 66.887188 39.448845
F 51.592878 20.580672 17.995146
F 51.288096 20.580672 39.822126
F 51.592878 43.733930 17.995146
F 51.288096 43.733930 39.822126
F 51.592878 66.887188 17.995146
F 51.288096 66.887188 39.822126
F 6.987903 7.717749 21.010842
F 6.683122 7.717749 42.837821
F 6.987903 30.871007 21.010842
F 6.683122 30.871007 42.837821
F 6.987903 54.024264 21.010842
F 6.683122 54.024264 42.837821
F 33.720401 7.717749 21.384122
F 33.415619 7.717749 43.211101
F 33.720401 30.871007 21.384122
F 33.415619 30.871007 43.211101
F 33.720401 54.024264 21.384122
F 33.415619 54.024264 43.211101
F 6.987903 15.435502 21.010843
F 6.683121 15.435502 42.837822
F 6.987903 38.588760 21.010843
F 6.683121 38.588760 42.837822
F 6.987903 61.742017 21.010843
F 6.683121 61.742017 42.837822
F 33.720401 15.435502 21.384123
F 33.415619 15.435502 43.211102
F 33.720401 38.588760 21.384123
F 33.415619 38.588760 43.211102
F 33.720401 61.742017 21.384123
F 33.415619 61.742017 43.211102
F 6.987903 0.000000 21.010842
F 6.683122 0.000000 42.837821
F 6.987903 23.153257 21.010842
F 6.683122 23.153257 42.837821
F 6.987903 46.306515 21.010842
F 6.683122 46.306515 42.837821
F 33.720401 0.000000 21.384122
F 33.415619 0.000000 43.211101
F 33.720401 23.153257 21.384122
F 33.415619 23.153257 43.211101
F 33.720401 46.306515 21.384122
F 33.415619 46.306515 43.211101
F 15.898737 7.717751 21.135270
F 15.593955 7.717751 42.962249
F 15.898737 30.871008 21.135270
F 15.593955 30.871008 42.962249
F 15.898737 54.024266 21.135270
F 15.593955 54.024266 42.962249
F 42.631234 7.717751 21.508550
F 42.326452 7.717751 43.335529
F 42.631234 30.871008 21.508550
F 42.326452 30.871008 43.335529
F 42.631234 54.024266 21.508550
F 42.326452 54.024266 43.335529
F 15.898737 15.435503 21.135271
F 15.593955 15.435503 42.962250
F 15.898737 38.588761 21.135271
F 15.593955 38.588761 42.962250
F 15.898737 61.742018 21.135271
F 15.593955 61.742018 42.962250
F 42.631234 15.435503 21.508551
F 42.326452 15.435503 43.335530
F 42.631234 38.588761 21.508551
F 42.326452 38.588761 43.335530
F 42.631234 61.742018 21.508551
F 42.326452 61.742018 43.335530
F 15.898737 0.000001 21.135270
F 15.593955 0.000001 42.962249
F 15.898737 23.153259 21.135270
F 15.593955 23.153259 42.962249
F 15.898737 46.306516 21.135270
F 15.593955 46.306516 42.962249
F 42.631234 0.000001 21.508550
F 42.326452 0.000001 43.335529
F 42.631234 23.153259 21.508550
F 42.326452 23.153259 43.335529
F 42.631234 46.306516 21.508550
F 42.326452 46.306516 43.335529
F 24.809574 7.717750 21.259695
F 24.504792 7.717750 43.086675
F 24.809574 30.871007 21.259695
F 24.504792 30.871007 43.086675
F 24.809574 54.024265 21.259695
F 24.504792 54.024265 43.086675
F 51.542071 7.717750 21.632976
F 51.237289 7.717750 43.459955
F 51.542071 30.871007 21.632976
F 51.237289 30.871007 43.459955
F 51.542071 54.024265 21.632976
F 51.237289 54.024265 43.459955
F 24.809574 15.435502 21.259696
F 24.504792 15.435502 43.086676
F 24.809574 38.588760 21.259696
F 24.504792 38.588760 43.086676
F 24.809574 61.742017 21.259696
F 24.504792 61.742017 43.086676
F 51.542071 15.435502 21.632977
F 51.237289 15.435502 43.459956
F 51.542071 38.588760 21.632977
F 51.237289 38.588760 43.459956
F 51.542071 61.742017 21.632977
F 51.237289 61.742017 43.459956
F 24.809574 0.000000 21.259695
F 24.504792 0.000000 43.086675
F 24.809574 23.153258 21.259695
F 24.504792 23.153258 43.086675
F 24.809574 46.306515 21.259695
F 24.504792 46.306515 43.086675
F 51.542071 0.000000 21.632976
F 51.237289 0.000000 43.459955
F 51.542071 23.153258 21.632976
F 51.237289 23.153258 43.459955
F 51.542071 46.306515 21.632976
F 51.237289 46.306515 43.459955
F 53.465117 1.286291 3.455479
F 53.465117 1.286291 25.284586
F 53.465117 24.439548 3.455479
F 53.465117 24.439548 25.284586
F 53.465117 47.592806 3.455479
F 53.465117 47.592806 25.284586
F 80.200221 1.286291 3.455479
F 80.200221 1.286291 25.284586
F 80.200221 24.439548 3.455479
F 80.200221 24.439548 25.284586
F 80.200221 47.592806 3.455479
F 80.200221 47.592806 25.284586
F 53.465117 9.004040 3.455479
F 53.465117 9.004040 25.284586
F 53.465117 32.157298 3.455479
F 53.465117 32.157298 25.284586
F 53.465117 55.310555 3.455479
F 53.465117 55.310555 25.284586
F 80.200221 9.004040 3.455479
F 80.200221 9.004040 25.284586
F 80.200221 32.157298 3.455479
F 80.200221 32.157298 25.284586
F 80.200221 55.310555 3.455479
F 80.200221 55.310555 25.284586
F 53.465117 16.721795 3.455479
F 53.465117 16.721795 25.284587
F 53.465117 39.875053 3.455479
F 53.465117 39.875053 25.284587
F 53.465117 63.028310 3.455479
F 53.465117 63.028310 25.284587
F 80.200221 16.721795 3.455479
F 80.200221 16.721795 25.284587
F 80.200221 39.875053 3.455479
F 80.200221 39.875053 25.284587
F 80.200221 63.028310 3.455479
F 80.200221 63.028310 25.284587
F 62.376815 1.286291 3.455479
F 62.376815 1.286291 25.284586
F 62.376815 24.439548 3.455479
F 62.376815 24.439548 25.284586
F 62.376815 47.592806 3.455479
F 62.376815 47.592806 25.284586
F 89.111918 1.286291 3.455479
F 89.111918 1.286291 25.284586
F 89.111918 24.439548 3.455479
F 89.111918 24.439548 25.284586
F 89.111918 47.592806 3.455479
F 89.111918 47.592806 25.284586
F 62.376815 9.004040 3.455479
F 62.376815 9.004040 25.284586
F 62.376815 32.157298 3.455479
F 62.376815 32.157298 25.284586
F 62.376815 55.310555 3.455479
F 62.376815 55.310555 25.284586
F 89.111918 9.004040 3.455479
F 89.111918 9.004040 25.284586
F 89.111918 32.157298 3.455479
F 89.111918 32.157298 25.284586
F 89.111918 55.310555 3.455479
F 89.111918 55.310555 25.284586
F 62.376815 16.721795 3.455480
F 62.376815 16.721795 25.284587
F 62.376815 39.875053 3.455480
F 62.376815 39.875053 25.284587
F 62.376815 63.028310 3.455480
F 62.376815 63.028310 25.284587
F 89.111918 16.721795 3.455480
F 89.111918 16.721795 25.284587
F 89.111918 39.875053 3.455480
F 89.111918 39.875053 25.284587
F 89.111918 63.028310 3.455480
F 89.111918 63.028310 25.284587
F 71.288518 1.286290 3.455480
F 71.288518 1.286290 25.284587
F 71.288518 24.439547 3.455480
F 71.288518 24.439547 25.284587
F 71.288518 47.592805 3.455480
F 71.288518 47.592805 25.284587
F 98.023621 1.286290 3.455480
F 98.023621 1.286290 25.284587
F 98.023621 24.439547 3.455480
F 98.023621 24.439547 25.284587
F 98.023621 47.592805 3.455480
F 98.023621 47.592805 25.284587
F 71.288518 9.004039 3.455480
F 71.288518 9.004039 25.284587
F 71.288518 32.157297 3.455480
F 71.288518 32.157297 25.284587
F 71.288518 55.310554 3.455480
F 71.288518 55.310554 25.284587
F 98.023621 9.004039 3.455480
F 98.023621 9.004039 25.284587
F 98.023621 32.157297 3.455480
F 98.023621 32.157297 25.284587
F 98.023621 55.310554 3.455480
F 98.023621 55.310554 25.284587
F 71.288518 16.721795 3.455481
F 71.288518 16.721795 25.284588
F 71.288518 39.875052 3.455481
F 71.288518 39.875052 25.284588
F 71.288518 63.028310 3.455481
F 71.288518 63.028310 25.284588
F 98.023621 16.721795 3.455481
F 98.023621 16.721795 25.284588
F 98.023621 39.875052 3.455481
F 98.023621 39.875052 25.284588
F 98.023621 63.028310 3.455481
F 98.023621 63.028310 25.284588
F 53.465104 3.858875 7.093663
F 53.465104 3.858875 28.922771
F 53.465104 27.012132 7.093663
F 53.465104 27.012132 28.922771
F 53.465104 50.165390 7.093663
F 53.465104 50.165390 28.922771
F 80.200207 3.858875 7.093663
F 80.200207 3.858875 28.922771
F 80.200207 27.012132 7.093663
F 80.200207 27.012132 28.922771
F 80.200207 50.165390 7.093663
F 80.200207 50.165390 28.922771
F 53.465104 11.576625 7.093663
F 53.465104 11.576625 28.922771
F 53.465104 34.729882 7.093663
F 53.465104 34.729882 28.922771
F 53.465104 57.883140 7.093663
F 53.465104 57.883140 28.922771
F 80.200207 11.576625 7.093663
F 80.200207 11.576625 28.922771
F 80.200207 34.729882 7.093663
F 80.200207 34.729882 28.922771
F 80.200207 57.883140 7.093663
F 80.200207 57.883140 28.922771
F 53.465104 19.294380 7.093664
F 53.465104 19.294380 28.922771
F 53.465104 42.447638 7.093664
F 53.465104 42.447638 28.922771
F 53.465104 65.600895 7.093664
F 53.465104 65.600895 28.922771
F 80.200207 19.294380 7.093664
F 80.200207 19.294380 28.922771
F 80.200207 42.447638 7.093664
F 80.200207 42.447638 28.922771
F 80.200207 65.600895 7.093664
F 80.200207 65.600895 28.922771
F 62.376799 3.858875 7.093664
F 62.376799 3.858875 28.922771
F 62.376799 27.012133 7.093664
F 62.376799 27.012133 28.922771
F 62.376799 50.165390 7.093664
F 62.376799 50.165390 28.922771
F 89.111902 3.858875 7.093664
F 89.111902 3.858875 28.922771
F 89.111902 27.012133 7.093664
F 89.111902 27.012133 28.922771
F 89.111902 50.165390 7.093664
F 89.111902 50.165390 28.922771
F 62.376799 11.576625 7.093664
F 62.376799 11.576625 28.922771
F 62.376799 34.729883 7.093664
F 62.376799 34.729883 28.922771
F 62.376799 57.883140 7.093664
F 62.376799 57.883140 28.922771
F 89.111902 11.576625 7.093664
F 89.111902 11.576625 28.922771
F 89.111902 34.729883 7.093664
F 89.111902 34.729883 28.922771
F 89.111902 57.883140 7.093664
F 89.111902 57.883140 28.922771
F 62.376799 19.294380 7.093664
F 62.376799 19.294380 28.922772
F 62.376799 42.447638 7.093664
F 62.376799 42.447638 28.922772
F 62.376799 65.600896 7.093664
F 62.376799 65.600896 28.922772
F 89.111902 19.294380 7.093664
F 89.111902 19.294380 28.922772
F 89.111902 42.447638 7.093664
F 89.111902 42.447638 28.922772
F 89.111902 65.600896 7.093664
F 89.111902 65.600896 28.922772
F 71.288504 3.858876 7.093665
F 71.288504 3.858876 28.922772
F 71.288504 27.012134 7.093665
F 71.288504 27.012134 28.922772
F 71.288504 50.165391 7.093665
F 71.288504 50.165391 28.922772
F 98.023608 3.858876 7.093665
F 98.023608 3.858876 28.922772
F 98.023608 27.012134 7.093665
F 98.023608 27.012134 28.922772
F 98.023608 50.165391 7.093665
F 98.023608 50.165391 28.922772
F 71.288504 11.576626 7.093665
F 71.288504 11.576626 28.922772
F 71.288504 34.729884 7.093665
F 71.288504 34.729884 28.922772
F 71.288504 57.883141 7.093665
F 71.288504 57.883141 28.922772
F 98.023608 11.576626 7.093665
F 98.023608 11.576626 28.922772
F 98.023608 34.729884 7.093665
F 98.023608 34.729884 28.922772
F 98.023608 57.883141 7.093665
F 98.023608 57.883141 28.922772
F 71.288504 19.294382 7.093665
F 71.288504 19.294382 28.922773
F 71.288504 42.447639 7.093665
F 71.288504 42.447639 28.922773
F 71.288504 65.600897 7.093665
F 71.288504 65.600897 28.922773
F 98.023608 19.294382 7.093665
F 98.023608 19.294382 28.922773
F 98.023608 42.447639 7.093665
F 98.023608 42.447639 28.922773
F 98.023608 65.600897 7.093665
F 98.023608 65.600897 28.922773
F 53.465115 3.858875 4.365026
F 53.465115 3.858875 26.194133
F 53.465115 27.012133 4.365026
F 53.465115 27.012133 26.194133
F 53.465115 50.165390 4.365026
F 53.465115 50.165390 26.194133
F 80.200219 3.858875 4.365026
F 80.200219 3.858875 26.194133
F 80.200219 27.012133 4.365026
F 80.200219 27.012133 26.194133
F 80.200219 50.165390 4.365026
F 80.200219 50.165390 26.194133
F 53.465115 11.576625 4.365026
F 53.465115 11.576625 26.194133
F 53.465115 34.729883 4.365026
F 53.465115 34.729883 26.194133
F 53.465115 57.883140 4.365026
F 53.465115 57.883140 26.194133
F 80.200219 11.576625 4.365026
F 80.200219 11.576625 26.194133
F 80.200219 34.729883 4.365026
F 80.200219 34.729883 26.194133
F 80.200219 57.883140 4.365026
F 80.200219 57.883140 26.194133
F 53.465115 19.294381 4.365025
F 53.465115 19.294381 26.194133
F 53.465115 42.447638 4.365025
F 53.465115 42.447638 26.194133
F 53.465115 65.600896 4.365025
F 53.465115 65.600896 26.194133
F 80.200219 19.294381 4.365025
F 80.200219 19.294381 26.194133
F 80.200219 42.447638 4.365025
F 80.200219 42.447638 26.194133
F 80.200219 65.600896 4.365025
F 80.200219 65.600896 26.194133
F 62.376812 3.858875 4.365026
F 62.376812 3.858875 26.194133
F 62.376812 27.012133 4.365026
F 62.376812 27.012133 26.194133
F 62.376812 50.165390 4.365026
F 62.376812 50.165390 26.194133
F 89.111915 3.858875 4.365026
F 89.111915 3.858875 26.194133
F 89.111915 27.012133 4.365026
F 89.111915 27.012133 26.194133
F 89.111915 50.165390 4.365026
F 89.111915 50.165390 26.194133
F 62.376812 11.576625 4.365026
F 62.376812 11.576625 26.194133
F 62.376812 34.729883 4.365026
F 62.376812 34.729883 26.194133
F 62.376812 57.883140 4.365026
F 62.376812 57.883140 26.194133
F 89.111915 11.576625 4.365026
F 89.111915 11.576625 26.194133
F 89.111915 34.729883 4.365026
F 89.111915 34.729883 26.194133
F 89.111915 57.883140 4.365026
F 89.111915 57.883140 26.194133
F 62.376812 19.294381 4.365025
F 62.376812 19.294381 26.194133
F 62.376812 42.447638 4.365025
F 62.376812 42.447638 26.194133
F 62.376812 65.600896 4.365025
F 62.376812 65.600896 26.194133
F 89.111915 19.294381 4.365025
F 89.111915 19.294381 26.194133
F 89.111915 42.447638 4.365025
F 89.111915 42.447638 26.194133
F 89.111915 65.600896 4.365025
F 89.111915 65.600896 26.194133
F 71.288516 3.858876 4.365025
F 71.288516 3.858876 26.194132
F 71.288516 27.012133 4.365025
F 71.288516 27.012133 26.194132
F 71.288516 50.165391 4.365025
F 71.288516 50.165391 26.194132
F 98.023620 3.858876 4.365025
F 98.023620 3.858876 26.194132
F 98.023620 27.012133 4.365025
F 98.023620 27.012133 26.194132
F 98.023620 50.165391 4.365025
F 98.023620 50.165391 26.194132
F 71.288516 11.576626 4.365025
F 71.288516 11.576626 26.194132
F 71.288516 34.729883 4.365025
F 71.288516 34.729883 26.194132
F 71.288516 57.883141 4.365025
F 71.288516 57.883141 26.194132
F 98.023620 11.576626 4.365025
F 98.023620 11.576626 26.194132
F 98.023620 34.729883 4.365025
F 98.023620 34.729883 26.194132
F 98.023620 57.883141 4.365025
F 98.023620 57.883141 26.194132
F 71.288516 19.294381 4.365024
F 71.288516 19.294381 26.194132
F 71.288516 42.447639 4.365024
F 71.288516 42.447639 26.194132
F 71.288516 65.600896 4.365024
F 71.288516 65.600896 26.194132
F 98.023620 19.294381 4.365024
F 98.023620 19.294381 26.194132
F 98.023620 42.447639 4.365024
F 98.023620 42.447639 26.194132
F 98.023620 65.600896 4.365024
F 98.023620 65.600896 26.194132
F 53.465105 1.286291 0.726841
F 53.465105 1.286291 22.555949
F 53.465105 24.439549 0.726841
F 53.465105 24.439549 22.555949
F 53.465105 47.592806 0.726841
F 53.465105 47.592806 22.555949
F 80.200209 1.286291 0.726841
F 80.200209 1.286291 22.555949
F 80.200209 24.439549 0.726841
F 80.200209 24.439549 22.555949
F 80.200209 47.592806 0.726841
F 80.200209 47.592806 22.555949
F 53.465105 9.004040 0.726841
F 53.465105 9.004040 22.555949
F 53.465105 32.157298 0.726841
F 53.465105 32.157298 22.555949
F 53.465105 55.310555 0.726841
F 53.465105 55.310555 22.555949
F 80.200209 9.004040 0.726841
F 80.200209 9.004040 22.555949
F 80.200209 32.157298 0.726841
F 80.200209 32.157298 22.555949
F 80.200209 55.310555 0.726841
F 80.200209 55.310555 22.555949
F 53.465105 16.721796 0.726840
F 53.465105 16.721796 22.555948
F 53.465105 39.875053 0.726840
F 53.465105 39.875053 22.555948
F 53.465105 63.028311 0.726840
F 53.465105 63.028311 22.555948
F 80.200209 16.721796 0.726840
F 80.200209 16.721796 22.555948
F 80.200209 39.875053 0.726840
F 80.200209 39.875053 22.555948
F 80.200209 63.028311 0.726840
F 80.200209 63.028311 22.555948
F 62.376801 1.286291 0.726841
F 62.376801 1.286291 22.555949
F 62.376801 24.439548 0.726841
F 62.376801 24.439548 22.555949
F 62.376801 47.592806 0.726841
F 62.376801 47.592806 22.555949
F 89.111905 1.286291 0.726841
F 89.111905 1.286291 22.555949
F 89.111905 24.439548 0.726841
F 89.111905 24.439548 22.555949
F 89.111905 47.592806 0.726841
F 89.111905 47.592806 22.555949
F 62.376801 9.004040 0.726841
F 62.376801 9.004040 22.555949
F 62.376801 32.157298 0.726841
F 62.376801 32.157298 22.555949
F 62.376801 55.310555 0.726841
F 62.376801 55.310555 22.555949
F 89.111905 9.004040 0.726841
F 89.111905 9.004040 22.555949
F 89.111905 32.157298 0.726841
F 89.111905 32.157298 22.555949
F 89.111905 55.310555 0.726841
F 89.111905 55.310555 22.555949
F 62.376801 16.721795 0.726840
F 62.376801 16.721795 22.555948
F 62.376801 39.875053 0.726840
F 62.376801 39.875053 22.555948
F 62.376801 63.028310 0.726840
F 62.376801 63.028310 22.555948
F 89.111905 16.721795 0.726840
F 89.111905 16.721795 22.555948
F 89.111905 39.875053 0.726840
F 89.111905 39.875053 22.555948
F 89.111905 63.028310 0.726840
F 89.111905 63.028310 22.555948
F 71.288506 1.286290 0.726840
F 71.288506 1.286290 22.555947
F 71.288506 24.439547 0.726840
F 71.288506 24.439547 22.555947
F 71.288506 47.592805 0.726840
F 71.288506 47.592805 22.555947
F 98.023609 1.286290 0.726840
F 98.023609 1.286290 22.555947
F 98.023609 24.439547 0.726840
F 98.023609 24.439547 22.555947
F 98.023609 47.592805 0.726840
F 98.023609 47.592805 22.555947
F 71.288506 9.004039 0.726840
F 71.288506 9.004039 22.555947
F 71.288506 32.157296 0.726840
F 71.288506 32.157296 22.555947
F 71.288506 55.310554 0.726840
F 71.288506 55.310554 22.555947
F 98.023609 9.004039 0.726840
F 98.023609 9.004039 22.555947
F 98.023609 32.157296 0.726840
F 98.023609 32.157296 22.555947
F 98.023609 55.310554 0.726840
F 98.023609 55.310554 22.555947
F 71.288506 16.721794 0.726839
F 71.288506 16.721794 22.555947
F 71.288506 39.875052 0.726839
F 71.288506 39.875052 22.555947
F 71.288506 63.028309 0.726839
F 71.288506 63.028309 22.555947
F 98.023609 16.721794 0.726839
F 98.023609 16.721794 22.555947
F 98.023609 39.875052 0.726839
F 98.023609 39.875052 22.555947
F 98.023609 63.028309 0.726839
F 98.023609 63.028309 22.555947
F 55.693042 7.717750 4.365026
F 55.693042 7.717750 26.194133
F 55.693042 30.871007 4.365026
F 55.693042 30.871007 26.194133
F 55.693042 54.024265 4.365026
F 55.693042 54.024265 26.194133
F 82.428145 7.717750 4.365026
F 82.428145 7.717750 26.194133
F 82.428145 30.871007 4.365026
F 82.428145 30.871007 26.194133
F 82.428145 54.024265 4.365026
F 82.428145 54.024265 26.194133
F 55.693042 15.435503 4.365025
F 55.693042 15.435503 26.194132
F 55.693042 38.588760 4.365025
F 55.693042 38.588760 26.194132
F 55.693042 61.742018 4.365025
F 55.693042 61.742018 26.194132
F 82.428145 15.435503 4.365025
F 82.428145 15.435503 26.194132
F 82.428145 38.588760 4.365025
F 82.428145 38.588760 26.194132
F 82.428145 61.742018 4.365025
F 82.428145 61.742018 26.194132
F 55.693042 0.000000 4.365026
F 55.693042 0.000000 26.194133
F 55.693042 23.153258 4.365026
F 55.693042 23.153258 26.194133
F 55.693042 46.306515 4.365026
F 55.693042 46.306515 26.194133
F 82.428145 0.000000 4.365026
F 82.428145 0.000000 26.194133
F 82.428145 23.153258 4.365026
F 82.428145 23.153258 26.194133
F 82.428145 46.306515 4.365026
F 82.428145 46.306515 26.194133
F 64.604740 7.717750 4.365026
F 64.604740 7.717750 26.194133
F 64.604740 30.871007 4.365026
F 64.604740 30.871007 26.194133
F 64.604740 54.024265 4.365026
F 64.604740 54.024265 26.194133
F 91.339843 7.717750 4.365026
F 91.339843 7.717750 26.194133
F 91.339843 30.871007 4.365026
F 91.339843 30.871007 26.194133
F 91.339843 54.024265 4.365026
F 91.339843 54.024265 26.194133
F 64.604740 15.435502 4.365025
F 64.604740 15.435502 26.194132
F 64.604740 38.588760 4.365025
F 64.604740 38.588760 26.194132
F 64.604740 61.742017 4.365025
F 64.604740 61.742017 26.194132
F 91.339843 15.435502 4.365025
F 91.339843 15.435502 26.194132
F 91.339843 38.588760 4.365025
F 91.339843 38.588760 26.194132
F 91.339843 61.742017 4.365025
F 91.339843 61.742017 26.194132
F 64.604740 0.000000 4.365026
F 64.604740 0.000000 26.194133
F 64.604740 23.153258 4.365026
F 64.604740 23.153258 26.194133
F 64.604740 46.306515 4.365026
F 64.604740 46.306515 26.194133
F 91.339843 0.000000 4.365026
F 91.339843 0.000000 26.194133
F 91.339843 23.153258 4.365026
F 91.339843 23.153258 26.194133
F 91.339843 46.306515 4.365026
F 91.339843 46.306515 26.194133
F 73.516444 7.717750 4.365025
F 73.516444 7.717750 26.194132
F 73.516444 30.871008 4.365025
F 73.516444 30.871008 26.194132
F 73.516444 54.024265 4.365025
F 73.516444 54.024265 26.194132
F 100.251548 7.717750 4.365025
F 100.251548 7.717750 26.194132
F 100.251548 30.871008 4.365025
F 100.251548 30.871008 26.194132
F 100.251548 54.024265 4.365025
F 100.251548 54.024265 26.194132
F 73.516444 15.435503 4.365024
F 73.516444 15.435503 26.194131
F 73.516444 38.588760 4.365024
F 73.516444 38.588760 26.194131
F 73.516444 61.742018 4.365024
F 73.516444 61.742018 26.194131
F 100.251548 15.435503 4.365024
F 100.251548 15.435503 26.194131
F 100.251548 38.588760 4.365024
F 100.251548 38.588760 26.194131
F 100.251548 61.742018 4.365024
F 100.251548 61.742018 26.194131
F 73.516444 0.000001 4.365025
F 73.516444 0.000001 26.194132
F 73.516444 23.153258 4.365025
F 73.516444 23.153258 26.194132
F 73.516444 46.306516 4.365025
F 73.516444 46.306516 26.194132
F 100.251548 0.000001 4.365025
F 100.251548 0.000001 26.194132
F 100.251548 23.153258 4.365025
F 100.251548 23.153258 26.194132
F 100.251548 46.306516 4.365025
F 100.251548 46.306516 26.194132
F 55.693027 5.145166 0.726842
F 55.693027 5.145166 22.555949
F 55.693027 28.298423 0.726842
F 55.693027 28.298423 22.555949
F 55.693027 51.451681 0.726842
F 55.693027 51.451681 22.555949
F 82.428131 5.145166 0.726842
F 82.428131 5.145166 22.555949
F 82.428131 28.298423 0.726842
F 82.428131 28.298423 22.555949
F 82.428131 51.451681 0.726842
F 82.428131 51.451681 22.555949
F 55.693027 12.862918 0.726841
F 55.693027 12.862918 22.555948
F 55.693027 36.016175 0.726841
F 55.693027 36.016175 22.555948
F 55.693027 59.169433 0.726841
F 55.693027 59.169433 22.555948
F 82.428131 12.862918 0.726841
F 82.428131 12.862918 22.555948
F 82.428131 36.016175 0.726841
F 82.428131 36.016175 22.555948
F 82.428131 59.169433 0.726841
F 82.428131 59.169433 22.555948
F 55.693027 20.580673 0.726841
F 55.693027 20.580673 22.555949
F 55.693027 43.733931 0.726841
F 55.693027 43.733931 22.555949
F 55.693027 66.887188 0.726841
F 55.693027 66.887188 22.555949
F 82.428131 20.580673 0.726841
F 82.428131 20.580673 22.555949
F 82.428131 43.733931 0.726841
F 82.428131 43.733931 22.555949
F 82.428131 66.887188 0.726841
F 82.428131 66.887188 22.555949
F 64.604724 5.145165 0.726841
F 64.604724 5.145165 22.555948
F 64.604724 28.298422 0.726841
F 64.604724 28.298422 22.555948
F 64.604724 51.451680 0.726841
F 64.604724 51.451680 22.555948
F 91.339827 5.145165 0.726841
F 91.339827 5.145165 22.555948
F 91.339827 28.298422 0.726841
F 91.339827 28.298422 22.555948
F 91.339827 51.451680 0.726841
F 91.339827 51.451680 22.555948
F 64.604724 12.862917 0.726840
F 64.604724 12.862917 22.555947
F 64.604724 36.016174 0.726840
F 64.604724 36.016174 22.555947
F 64.604724 59.169432 0.726840
F 64.604724 59.169432 22.555947
F 91.339827 12.862917 0.726840
F 91.339827 12.862917 22.555947
F 91.339827 36.016174 0.726840
F 91.339827 36.016174 22.555947
F 91.339827 59.169432 0.726840
F 91.339827 59.169432 22.555947
F 64.604724 20.580672 0.726841
F 64.604724 20.580672 22.555948
F 64.604724 43.733930 0.726841
F 64.604724 43.733930 22.555948
F 64.604724 66.887187 0.726841
F 64.604724 66.887187 22.555948
F 91.339827 20.580672 0.726841
F 91.339827 20.580672 22.555948
F 91.339827 43.733930 0.726841
F 91.339827 43.733930 22.555948
F 91.339827 66.887187 0.726841
F 91.339827 66.887187 22.555948
F 73.516431 5.145164 0.726840
F 73.516431 5.145164 22.555948
F 73.516431 28.298422 0.726840
F 73.516431 28.298422 22.555948
F 73.516431 51.451679 0.726840
F 73.516431 51.451679 22.555948
F 100.251535 5.145164 0.726840
F 100.251535 5.145164 22.555948
F 100.251535 28.298422 0.726840
F 100.251535 28.298422 22.555948
F 100.251535 51.451679 0.726840
F 100.251535 51.451679 22.555948
F 73.516431 12.862916 0.726840
F 73.516431 12.862916 22.555947
F 73.516431 36.016174 0.726840
F 73.516431 36.016174 22.555947
F 73.516431 59.169431 0.726840
F 73.516431 59.169431 22.555947
F 100.251535 12.862916 0.726840
F 100.251535 12.862916 22.555947
F 100.251535 36.016174 0.726840
F 100.251535 36.016174 22.555947
F 100.251535 59.169431 0.726840
F 100.251535 59.169431 22.555947
F 73.516431 20.580672 0.726840
F 73.516431 20.580672 22.555948
F 73.516431 43.733929 0.726840
F 73.516431 43.733929 22.555948
F 73.516431 66.887187 0.726840
F 73.516431 66.887187 22.555948
F 100.251535 20.580672 0.726840
F 100.251535 20.580672 22.555948
F 100.251535 43.733929 0.726840
F 100.251535 43.733929 22.555948
F 100.251535 66.887187 0.726840
F 100.251535 66.887187 22.555948
F 55.693039 5.145165 3.455478
F 55.693039 5.145165 25.284586
F 55.693039 28.298423 3.455478
F 55.693039 28.298423 25.284586
F 55.693039 51.451680 3.455478
F 55.693039 51.451680 25.284586
F 82.428143 5.145165 3.455478
F 82.428143 5.145165 25.284586
F 82.428143 28.298423 3.455478
F 82.428143 28.298423 25.284586
F 82.428143 51.451680 3.455478
F 82.428143 51.451680 25.284586
F 55.693039 12.862917 3.455479
F 55.693039 12.862917 25.284587
F 55.693039 36.016175 3.455479
F 55.693039 36.016175 25.284587
F 55.693039 59.169432 3.455479
F 55.693039 59.169432 25.284587
F 82.428143 12.862917 3.455479
F 82.428143 12.862917 25.284587
F 82.428143 36.016175 3.455479
F 82.428143 36.016175 25.284587
F 82.428143 59.169432 3.455479
F 82.428143 59.169432 25.284587
F 55.693039 20.580673 3.455479
F 55.693039 20.580673 25.284586
F 55.693039 43.733930 3.455479
F 55.693039 43.733930 25.284586
F 55.693039 66.887188 3.455479
F 55.693039 66.887188 25.284586
F 82.428143 20.580673 3.455479
F 82.428143 20.580673 25.284586
F 82.428143 43.733930 3.455479
F 82.428143 43.733930 25.284586
F 82.428143 66.887188 3.455479
F 82.428143 66.887188 25.284586
F 64.604737 5.145165 3.455479
F 64.604737 5.145165 25.284586
F 64.604737 28.298422 3.455479
F 64.604737 28.298422 25.284586
F 64.604737 51.451680 3.455479
F 64.604737 51.451680 25.284586
F 91.339840 5.145165 3.455479
F 91.339840 5.145165 25.284586
F 91.339840 28.298422 3.455479
F 91.339840 28.298422 25.284586
F 91.339840 51.451680 3.455479
F 91.339840 51.451680 25.284586
F 64.604737 12.862917 3.455480
F 64.604737 12.862917 25.284587
F 64.604737 36.016175 3.455480
F 64.604737 36.016175 25.284587
F 64.604737 59.169432 3.455480
F 64.604737 59.169432 25.284587
F 91.339840 12.862917 3.455480
F 91.339840 12.862917 25.284587
F 91.339840 36.016175 3.455480
F 91.339840 36.016175 25.284587
F 91.339840 59.169432 3.455480
F 91.339840 59.169432 25.284587
F 64.604737 20.580672 3.455479
F 64.604737 20.580672 25.284587
F 64.604737 43.733930 3.455479
F 64.604737 43.733930 25.284587
F 64.604737 66.887187 3.455479
F 64.604737 66.887187 25.284587
F 91.339840 20.580672 3.455479
F 91.339840 20.580672 25.284587
F 91.339840 43.733930 3.455479
F 91.339840 43.733930 25.284587
F 91.339840 66.887187 3.455479
F 91.339840 66.887187 25.284587
F 73.516443 5.145164 3.455479
F 73.516443 5.145164 25.284587
F 73.516443 28.298422 3.455479
F 73.516443 28.298422 25.284587
F 73.516443 51.451679 3.455479
F 73.516443 51.451679 25.284587
F 100.251546 5.145164 3.455479
F 100.251546 5.145164 25.284587
F 100.251546 28.298422 3.455479
F 100.251546 28.298422 25.284587
F 100.251546 51.451679 3.455479
F 100.251546 51.451679 25.284587
F 73.516443 12.862917 3.455480
F 73.516443 12.862917 25.284588
F 73.516443 36.016174 3.455480
F 73.516443 36.016174 25.284588
F 73.516443 59.169432 3.455480
F 73.516443 59.169432 25.284588
F 100.251546 12.862917 3.455480
F 100.251546 12.862917 25.284588
F 100.251546 36.016174 3.455480
F 100.251546 36.016174 25.284588
F 100.251546 59.169432 3.455480
F 100.251546 59.169432 25.284588
F 73.516443 20.580672 3.455480
F 73.516443 20.580672 25.284587
F 73.516443 43.733929 3.455480
F 73.516443 43.733929 25.284587
F 73.516443 66.887187 3.455480
F 73.516443 66.887187 25.284587
F 100.251546 20.580672 3.455480
F 100.251546 20.580672 25.284587
F 100.251546 43.733929 3.455480
F 100.251546 43.733929 25.284587
F 100.251546 66.887187 3.455480
F 100.251546 66.887187 25.284587
F 55.693029 7.717749 7.093663
F 55.693029 7.717749 28.922771
F 55.693029 30.871007 7.093663
F 55.693029 30.871007 28.922771
F 55.693029 54.024264 7.093663
F 55.693029 54.024264 28.922771
F 82.428133 7.717749 7.093663
F 82.428133 7.717749 28.922771
F 82.428133 30.871007 7.093663
F 82.428133 30.871007 28.922771
F 82.428133 54.024264 7.093663
F 82.428133 54.024264 28.922771
F 55.693029 15.435502 7.093664
F 55.693029 15.435502 28.922772
F 55.693029 38.588760 7.093664
F 55.693029 38.588760 28.922772
F 55.693029 61.742017 7.093664
F 55.693029 61.742017 28.922772
F 82.428133 15.435502 7.093664
F 82.428133 15.435502 28.922772
F 82.428133 38.588760 7.093664
F 82.428133 38.588760 28.922772
F 82.428133 61.742017 7.093664
F 82.428133 61.742017 28.922772
F 55.693029 0.000000 7.093663
F 55.693029 0.000000 28.922771
F 55.693029 23.153257 7.093663
F 55.693029 23.153257 28.922771
F 55.693029 46.306515 7.093663
F 55.693029 46.306515 28.922771
F 82.428133 0.000000 7.093663
F 82.428133 0.000000 28.922771
F 82.428133 23.153257 7.093663
F 82.428133 23.153257 28.922771
F 82.428133 46.306515 7.093663
F 82.428133 46.306515 28.922771
F 64.604726 7.717750 7.093664
F 64.604726 7.717750 28.922771
F 64.604726 30.871007 7.093664
F 64.604726 30.871007 28.922771
F 64.604726 54.024265 7.093664
F 64.604726 54.024265 28.922771
F 91.339830 7.717750 7.093664
F 91.339830 7.717750 28.922771
F 91.339830 30.871007 7.093664
F 91.339830 30.871007 28.922771
F 91.339830 54.024265 7.093664
F 91.339830 54.024265 28.922771
F 64.604726 15.435503 7.093665
F 64.604726 15.435503 28.922772
F 64.604726 38.588760 7.093665
F 64.604726 38.588760 28.922772
F 64.604726 61.742018 7.093665
F 64.604726 61.742018 28.922772
F 91.339830 15.435503 7.093665
F 91.339830 15.435503 28.922772
F 91.339830 38.588760 7.093665
F 91.339830 38.588760 28.922772
F 91.339830 61.742018 7.093665
F 91.339830 61.742018 28.922772
F 64.604726 0.000000 7.093664
F 64.604726 0.000000 28.922771
F 64.604726 23.153258 7.093664
F 64.604726 23.153258 28.922771
F 64.604726 46.306515 7.093664
F 64.604726 46.306515 28.922771
F 91.339830 0.000000 7.093664
F 91.339830 0.000000 28.922771
F 91.339830 23.153258 7.093664
F 91.339830 23.153258 28.922771
F 91.339830 46.306515 7.093664
F 91.339830 46.306515 28.922771
F 73.516433 7.717751 7.093664
F 73.516433 7.717751 28.922772
F 73.516433 30.871008 7.093664
F 73.516433 30.871008 28.922772
F 73.516433 54.024266 7.093664
F 73.516433 54.024266 28.922772
F 100.251536 7.717751 7.093664
F 100.251536 7.717751 28.922772
F 100.251536 30.871008 7.093664
F 100.251536 30.871008 28.922772
F 100.251536 54.024266 7.093664
F 100.251536 54.024266 28.922772
F 73.516433 15.435503 7.093665
F 73.516433 15.435503 28.922773
F 73.516433 38.588761 7.093665
F 73.516433 38.588761 28.922773
F 73.516433 61.742018 7.093665
F 73.516433 61.742018 28.922773
F 100.251536 15.435503 7.093665
F 100.251536 15.435503 28.922773
F 100.251536 38.588761 7.093665
F 100.251536 38.588761 28.922773
F 100.251536 61.742018 7.093665
F 100.251536 61.742018 28.922773
F 73.516433 0.000001 7.093664
F 73.516433 0.000001 28.922772
F 73.516433 23.153259 7.093664
F 73.516433 23.153259 28.922772
F 73.516433 46.306516 7.093664
F 73.516433 46.306516 28.922772
F 100.251536 0.000001 7.093664
F 100.251536 0.000001 28.922772
F 100.251536 23.153259 7.093664
F 100.251536 23.153259 28.922772
F 100.251536 46.306516 7.093664
F 100.251536 46.306516 28.922772
F 57.920966 1.286291 3.455479
F 57.920966 1.286291 25.284586
F 57.920966 24.439548 3.455479
F 57.920966 24.439548 25.284586
F 57.920966 47.592806 3.455479
F 57.920966 47.592806 25.284586
F 84.656069 1.286291 3.455479
F 84.656069 1.286291 25.284586
F 84.656069 24.439548 3.455479
F 84.656069 24.439548 25.284586
F 84.656069 47.592806 3.455479
F 84.656069 47.592806 25.284586
F 57.920966 9.004040 3.455479
F 57.920966 9.004040 25.284586
F 57.920966 32.157298 3.455479
F 57.920966 32.157298 25.284586
F 57.920966 55.310555 3.455479
F 57.920966 55.310555 25.284586
F 84.656069 9.004040 3.455479
F 84.656069 9.004040 25.284586
F 84.656069 32.157298 3.455479
F 84.656069 32.157298 25.284586
F 84.656069 55.310555 3.455479
F 84.656069 55.310555 25.284586
F 57.920966 16.721795 3.455480
F 57.920966 16.721795 25.284587
F 57.920966 39.875053 3.455480
F 57.920966 39.875053 25.284587
F 57.920966 63.028310 3.455480
F 57.920966 63.028310 25.284587
F 84.656069 16.721795 3.455480
F 84.656069 16.721795 25.284587
F 84.656069 39.875053 3.455480
F 84.656069 39.875053 25.284587
F 84.656069 63.028310 3.455480
F 84.656069 63.028310 25.284587
F 66.832665 1.286290 3.455479
F 66.832665 1.286290 25.284587
F 66.832665 24.439548 3.455479
F 66.832665 24.439548 25.284587
F 66.832665 47.592806 3.455479
F 66.832665 47.592806 25.284587
F 93.567768 1.286290 3.455479
F 93.567768 1.286290 25.284587
F 93.567768 24.439548 3.455479
F 93.567768 24.439548 25.284587
F 93.567768 47.592806 3.455479
F 93.567768 47.592806 25.284587
F 66.832665 9.004040 3.455479
F 66.832665 9.004040 25.284587
F 66.832665 32.157297 3.455479
F 66.832665 32.157297 25.284587
F 66.832665 55.310555 3.455479
F 66.832665 55.310555 25.284587
F 93.567768 9.004040 3.455479
F 93.567768 9.004040 25.284587
F 93.567768 32.157297 3.455479
F 93.567768 32.157297 25.284587
F 93.567768 55.310555 3.455479
F 93.567768 55.310555 25.284587
F 66.832665 16.721795 3.455480
F 66.832665 16.721795 25.284587
F 66.832665 39.875053 3.455480
F 66.832665 39.875053 25.284587
F 66.832665 63.028310 3.455480
F 66.832665 63.028310 25.284587
F 93.567768 16.721795 3.455480
F 93.567768 16.721795 25.284587
F 93.567768 39.875053 3.455480
F 93.567768 39.875053 25.284587
F 93.567768 63.028310 3.455480
F 93.567768 63.028310 25.284587
F 75.744370 1.286290 3.455479
F 75.744370 1.286290 25.284587
F 75.744370 24.439548 3.455479
F 75.744370 24.439548 25.284587
F 75.744370 47.592805 3.455479
F 75.744370 47.592805 25.284587
F 102.479474 1.286290 3.455479
F 102.479474 1.286290 25.284587
F 102.479474 24.439548 3.455479
F 102.479474 24.439548 25.284587
F 102.479474 47.592805 3.455479
F 102.479474 47.592805 25.284587
F 75.744370 9.004040 3.455479
F 75.744370 9.004040 25.284587
F 75.744370 32.157297 3.455479
F 75.744370 32.157297 25.284587
F 75.744370 55.310555 3.455479
F 75.744370 55.310555 25.284587
F 102.479474 9.004040 3.455479
F 102.479474 9.004040 25.284587
F 102.479474 32.157297 3.455479
F 102.479474 32.157297 25.284587
F 102.479474 55.310555 3.455479
F 102.479474 55.310555 25.284587
F 75.744370 16.721795 3.455480
F 75.744370 16.721795 25.284587
F 75.744370 39.875052 3.455480
F 75.744370 39.875052 25.284587
F 75.744370 63.028310 3.455480
F 75.744370 63.028310 25.284587
F 102.479474 16.721795 3.455480
F 102.479474 16.721795 25.284587
F 102.479474 39.875052 3.455480
F 102.479474 39.875052 25.284587
F 102.479474 63.028310 3.455480
F 102.479474 63.028310 25.284587
F 57.920951 3.858875 7.093663
F 57.920951 3.858875 28.922771
F 57.920951 27.012132 7.093663
F 57.920951 27.012132 28.922771
F 57.920951 50.165390 7.093663
F 57.920951 50.165390 28.922771
F 84.656054 3.858875 7.093663
F 84.656054 3.858875 28.922771
F 84.656054 27.012132 7.093663
F 84.656054 27.012132 28.922771
F 84.656054 50.165390 7.093663
F 84.656054 50.165390 28.922771
F 57.920951 11.576625 7.093663
F 57.920951 11.576625 28.922771
F 57.920951 34.729882 7.093663
F 57.920951 34.729882 28.922771
F 57.920951 57.883140 7.093663
F 57.920951 57.883140 28.922771
F 84.656054 11.576625 7.093663
F 84.656054 11.576625 28.922771
F 84.656054 34.729882 7.093663
F 84.656054 34.729882 28.922771
F 84.656054 57.883140 7.093663
F 84.656054 57.883140 28.922771
F 57.920951 19.294380 7.093664
F 57.920951 19.294380 28.922771
F 57.920951 42.447638 7.093664
F 57.920951 42.447638 28.922771
F 57.920951 65.600895 7.093664
F 57.920951 65.600895 28.922771
F 84.656054 19.294380 7.093664
F 84.656054 19.294380 28.922771
F 84.656054 42.447638 7.093664
F 84.656054 42.447638 28.922771
F 84.656054 65.600895 7.093664
F 84.656054 65.600895 28.922771
F 66.832650 3.858876 7.093664
F 66.832650 3.858876 28.922772
F 66.832650 27.012134 7.093664
F 66.832650 27.012134 28.922772
F 66.832650 50.165391 7.093664
F 66.832650 50.165391 28.922772
F 93.567754 3.858876 7.093664
F 93.567754 3.858876 28.922772
F 93.567754 27.012134 7.093664
F 93.567754 27.012134 28.922772
F 93.567754 50.165391 7.093664
F 93.567754 50.165391 28.922772
F 66.832650 11.576626 7.093664
F 66.832650 11.576626 28.922772
F 66.832650 34.729884 7.093664
F 66.832650 34.729884 28.922772
F 66.832650 57.883141 7.093664
F 66.832650 57.883141 28.922772
F 93.567754 11.576626 7.093664
F 93.567754 11.576626 28.922772
F 93.567754 34.729884 7.093664
F 93.567754 34.729884 28.922772
F 93.567754 57.883141 7.093664
F 93.567754 57.883141 28.922772
F 66.832650 19.294382 7.093665
F 66.832650 19.294382 28.922772
F 66.832650 42.447639 7.093665
F 66.832650 42.447639 28.922772
F 66.832650 65.600897 7.093665
F 66.832650 65.600897 28.922772
F 93.567754 19.294382 7.093665
F 93.567754 19.294382 28.922772
F 93.567754 42.447639 7.093665
F 93.567754 42.447639 28.922772
F 93.567754 65.600897 7.093665
F 93.567754 65.600897 28.922772
F 75.744357 3.858875 7.093664
F 75.744357 3.858875 28.922771
F 75.744357 27.012133 7.093664
F 75.744357 27.012133 28.922771
F 75.744357 50.165390 7.093664
F 75.744357 50.165390 28.922771
F 102.479461 3.858875 7.093664
F 102.479461 3.858875 28.922771
F 102.479461 27.012133 7.093664
F 102.479461 27.012133 28.922771
F 102.479461 50.165390 7.093664
F 102.479461 50.165390 28.922771
F 75.744357 11.576625 7.093664
F 75.744357 11.576625 28.922771
F 75.744357 34.729883 7.093664
F 75.744357 34.729883 28.922771
F 75.744357 57.883140 7.093664
F 75.744357 57.883140 28.922771
F 102.479461 11.576625 7.093664
F 102.479461 11.576625 28.922771
F 102.479461 34.729883 7.093664
F 102.479461 34.729883 28.922771
F 102.479461 57.883140 7.093664
F 102.479461 57.883140 28.922771
F 75.744357 19.294381 7.093664
F 75.744357 19.294381 28.922772
F 75.744357 42.447638 7.093664
F 75.744357 42.447638 28.922772
F 75.744357 65.600896 7.093664
F 75.744357 65.600896 28.922772
F 102.479461 19.294381 7.093664
F 102.479461 19.294381 28.922772
F 102.479461 42.447638 7.093664
F 102.479461 42.447638 28.922772
F 102.479461 65.600896 7.093664
F 102.479461 65.600896 28.922772
F 57.920963 3.858875 4.365026
F 57.920963 3.858875 26.194133
F 57.920963 27.012133 4.365026
F 57.920963 27.012133 26.194133
F 57.920963 50.165390 4.365026
F 57.920963 50.165390 26.194133
F 84.656066 3.858875 4.365026
F 84.656066 3.858875 26.194133
F 84.656066 27.012133 4.365026
F 84.656066 27.012133 26.194133
F 84.656066 50.165390 4.365026
F 84.656066 50.165390 26.194133
F 57.920963 11.576625 4.365026
F 57.920963 11.576625 26.194133
F 57.920963 34.729883 4.365026
F 57.920963 34.729883 26.194133
F 57.920963 57.883140 4.365026
F 57.920963 57.883140 26.194133
F 84.656066 11.576625 4.365026
F 84.656066 11.576625 26.194133
F 84.656066 34.729883 4.365026
F 84.656066 34.729883 26.194133
F 84.656066 57.883140 4.365026
F 84.656066 57.883140 26.194133
F 57.920963 19.294381 4.365025
F 57.920963 19.294381 26.194133
F 57.920963 42.447638 4.365025
F 57.920963 42.447638 26.194133
F 57.920963 65.600896 4.365025
F 57.920963 65.600896 26.194133
F 84.656066 19.294381 4.365025
F 84.656066 19.294381 26.194133
F 84.656066 42.447638 4.365025
F 84.656066 42.447638 26.194133
F 84.656066 65.600896 4.365025
F 84.656066 65.600896 26.194133
F 66.832663 3.858876 4.365025
F 66.832663 3.858876 26.194133
F 66.832663 27.012133 4.365025
F 66.832663 27.012133 26.194133
F 66.832663 50.165391 4.365025
F 66.832663 50.165391 26.194133
F 93.567766 3.858876 4.365025
F 93.567766 3.858876 26.194133
F 93.567766 27.012133 4.365025
F 93.567766 27.012133 26.194133
F 93.567766 50.165391 4.365025
F 93.567766 50.165391 26.194133
F 66.832663 11.576626 4.365025
F 66.832663 11.576626 26.194132
F 66.832663 34.729883 4.365025
F 66.832663 34.729883 26.194132
F 66.832663 57.883141 4.365025
F 66.832663 57.883141 26.194132
F 93.567766 11.576626 4.365025
F 93.567766 11.576626 26.194132
F 93.567766 34.729883 4.365025
F 93.567766 34.729883 26.194132
F 93.567766 57.883141 4.365025
F 93.567766 57.883141 26.194132
F 66.832663 19.294381 4.365025
F 66.832663 19.294381 26.194132
F 66.832663 42.447639 4.365025
F 66.832663 42.447639 26.194132
F 66.832663 65.600896 4.365025
F 66.832663 65.600896 26.194132
F 93.567766 19.294381 4.365025
F 93.567766 19.294381 26.194132
F 93.567766 42.447639 4.365025
F 93.567766 42.447639 26.194132
F 93.567766 65.600896 4.365025
F 93.567766 65.600896 26.194132
F 75.744369 3.858875 4.365026
F 75.744369 3.858875 26.194133
F 75.744369 27.012133 4.365026
F 75.744369 27.012133 26.194133
F 75.744369 50.165390 4.365026
F 75.744369 50.165390 26.194133
F 102.479472 3.858875 4.365026
F 102.479472 3.858875 26.194133
F 102.479472 27.012133 4.365026
F 102.479472 27.012133 26.194133
F 102.479472 50.165390 4.365026
F 102.479472 50.165390 26.194133
F 75.744369 11.576625 4.365025
F 75.744369 11.576625 26.194133
F 75.744369 34.729883 4.365025
F 75.744369 34.729883 26.194133
F 75.744369 57.883140 4.365025
F 75.744369 57.883140 26.194133
F 102.479472 11.576625 4.365025
F 102.479472 11.576625 26.194133
F 102.479472 34.729883 4.365025
F 102.479472 34.729883 26.194133
F 102.479472 57.883140 4.365025
F 102.479472 57.883140 26.194133
F 75.744369 19.294381 4.365025
F 75.744369 19.294381 26.194132
F 75.744369 42.447638 4.365025
F 75.744369 42.447638 26.194132
F 75.744369 65.600896 4.365025
F 75.744369 65.600896 26.194132
F 102.479472 19.294381 4.365025
F 102.479472 19.294381 26.194132
F 102.479472 42.447638 4.365025
F 102.479472 42.447638 26.194132
F 102.479472 65.600896 4.365025
F 102.479472 65.600896 26.194132
F 57.920953 1.286291 0.726841
F 57.920953 1.286291 22.555949
F 57.920953 24.439549 0.726841
F 57.920953 24.439549 22.555949
F 57.920953 47.592806 0.726841
F 57.920953 47.592806 22.555949
F 84.656056 1.286291 0.726841
F 84.656056 1.286291 22.555949
F 84.656056 24.439549 0.726841
F 84.656056 24.439549 22.555949
F 84.656056 47.592806 0.726841
F 84.656056 47.592806 22.555949
F 57.920953 9.004041 0.726841
F 57.920953 9.004041 22.555949
F 57.920953 32.157298 0.726841
F 57.920953 32.157298 22.555949
F 57.920953 55.310556 0.726841
F 57.920953 55.310556 22.555949
F 84.656056 9.004041 0.726841
F 84.656056 9.004041 22.555949
F 84.656056 32.157298 0.726841
F 84.656056 32.157298 22.555949
F 84.656056 55.310556 0.726841
F 84.656056 55.310556 22.555949
F 57.920953 16.721796 0.726840
F 57.920953 16.721796 22.555948
F 57.920953 39.875053 0.726840
F 57.920953 39.875053 22.555948
F 57.920953 63.028311 0.726840
F 57.920953 63.028311 22.555948
F 84.656056 16.721796 0.726840
F 84.656056 16.721796 22.555948
F 84.656056 39.875053 0.726840
F 84.656056 39.875053 22.555948
F 84.656056 63.028311 0.726840
F 84.656056 63.028311 22.555948
F 66.832652 1.286290 0.726841
F 66.832652 1.286290 22.555948
F 66.832652 24.439547 0.726841
F 66.832652 24.439547 22.555948
F 66.832652 47.592805 0.726841
F 66.832652 47.592805 22.555948
F 93.567755 1.286290 0.726841
F 93.567755 1.286290 22.555948
F 93.567755 24.439547 0.726841
F 93.567755 24.439547 22.555948
F 93.567755 47.592805 0.726841
F 93.567755 47.592805 22.555948
F 66.832652 9.004039 0.726841
F 66.832652 9.004039 22.555948
F 66.832652 32.157297 0.726841
F 66.832652 32.157297 22.555948
F 66.832652 55.310554 0.726841
F 66.832652 55.310554 22.555948
F 93.567755 9.004039 0.726841
F 93.567755 9.004039 22.555948
F 93.567755 32.157297 0.726841
F 93.567755 32.157297 22.555948
F 93.567755 55.310554 0.726841
F 93.567755 55.310554 22.555948
F 66.832652 16.721795 0.726840
F 66.832652 16.721795 22.555947
F 66.832652 39.875052 0.726840
F 66.832652 39.875052 22.555947
F 66.832652 63.028310 0.726840
F 66.832652 63.028310 22.555947
F 93.567755 16.721795 0.726840
F 93.567755 16.721795 22.555947
F 93.567755 39.875052 0.726840
F 93.567755 39.875052 22.555947
F 93.567755 63.028310 0.726840
F 93.567755 63.028310 22.555947
F 75.744359 1.286290 0.726841
F 75.744359 1.286290 22.555948
F 75.744359 24.439548 0.726841
F 75.744359 24.439548 22.555948
F 75.744359 47.592805 0.726841
F 75.744359 47.592805 22.555948
F 102.479462 1.286290 0.726841
F 102.479462 1.286290 22.555948
F 102.479462 24.439548 0.726841
F 102.479462 24.439548 22.555948
F 102.479462 47.592805 0.726841
F 102.479462 47.592805 22.555948
F 75.744359 9.004039 0.726841
F 75.744359 9.004039 22.555948
F 75.744359 32.157297 0.726841
F 75.744359 32.157297 22.555948
F 75.744359 55.310555 0.726841
F 75.744359 55.310555 22.555948
F 102.479462 9.004039 0.726841
F 102.479462 9.004039 22.555948
F 102.479462 32.157297 0.726841
F 102.479462 32.157297 22.555948
F 102.479462 55.310555 0.726841
F 102.479462 55.310555 22.555948
F 75.744359 16.721795 0.726840
F 75.744359 16.721795 22.555947
F 75.744359 39.875052 0.726840
F 75.744359 39.875052 22.555947
F 75.744359 63.028310 0.726840
F 75.744359 63.028310 22.555947
F 102.479462 16.721795 0.726840
F 102.479462 16.721795 22.555947
F 102.479462 39.875052 0.726840
F 102.479462 39.875052 22.555947
F 102.479462 63.028310 0.726840
F 102.479462 63.028310 22.555947
F 60.148890 7.717750 4.365026
F 60.148890 7.717750 26.194133
F 60.148890 30.871007 4.365026
F 60.148890 30.871007 26.194133
F 60.148890 54.024265 4.365026
F 60.148890 54.024265 26.194133
F 86.883993 7.717750 4.365026
F 86.883993 7.717750 26.194133
F 86.883993 30.871007 4.365026
F 86.883993 30.871007 26.194133
F 86.883993 54.024265 4.365026
F 86.883993 54.024265 26.194133
F 60.148890 15.435502 4.365025
F 60.148890 15.435502 26.194132
F 60.148890 38.588760 4.365025
F 60.148890 38.588760 26.194132
F 60.148890 61.742018 4.365025
F 60.148890 61.742018 26.194132
F 86.883993 15.435502 4.365025
F 86.883993 15.435502 26.194132
F 86.883993 38.588760 4.365025
F 86.883993 38.588760 26.194132
F 86.883993 61.742018 4.365025
F 86.883993 61.742018 26.194132
F 60.148890 0.000000 4.365026
F 60.148890 0.000000 26.194133
F 60.148890 23.153258 4.365026
F 60.148890 23.153258 26.194133
F 60.148890 46.306515 4.365026
F 60.148890 46.306515 26.194133
F 86.883993 0.000000 4.365026
F 86.883993 0.000000 26.194133
F 86.883993 23.153258 4.365026
F 86.883993 23.153258 26.194133
F 86.883993 46.306515 4.365026
F 86.883993 46.306515 26.194133
F 69.060591 7.717750 4.365025
F 69.060591 7.717750 26.194133
F 69.060591 30.871008 4.365025
F 69.060591 30.871008 26.194133
F 69.060591 54.024265 4.365025
F 69.060591 54.024265 26.194133
F 95.795695 7.717750 4.365025
F 95.795695 7.717750 26.194133
F 95.795695 30.871008 4.365025
F 95.795695 30.871008 26.194133
F 95.795695 54.024265 4.365025
F 95.795695 54.024265 26.194133
F 69.060591 15.435503 4.365024
F 69.060591 15.435503 26.194131
F 69.060591 38.588760 4.365024
F 69.060591 38.588760 26.194131
F 69.060591 61.742018 4.365024
F 69.060591 61.742018 26.194131
F 95.795695 15.435503 4.365024
F 95.795695 15.435503 26.194131
F 95.795695 38.588760 4.365024
F 95.795695 38.588760 26.194131
F 95.795695 61.742018 4.365024
F 95.795695 61.742018 26.194131
F 69.060591 0.000001 4.365025
F 69.060591 0.000001 26.194132
F 69.060591 23.153258 4.365025
F 69.060591 23.153258 26.194132
F 69.060591 46.306516 4.365025
F 69.060591 46.306516 26.194132
F 95.795695 0.000001 4.365025
F 95.795695 0.000001 26.194132
F 95.795695 23.153258 4.365025
F 95.795695 23.153258 26.194132
F 95.795695 46.306516 4.365025
F 95.795695 46.306516 26.194132
F 77.972296 7.717750 4.365026
F 77.972296 7.717750 26.194133
F 77.972296 30.871007 4.365026
F 77.972296 30.871007 26.194133
F 77.972296 54.024265 4.365026
F 77.972296 54.024265 26.194133
F 104.707399 7.717750 4.365026
F 104.707399 7.717750 26.194133
F 104.707399 30.871007 4.365026
F 104.707399 30.871007 26.194133
F 104.707399 54.024265 4.365026
F 104.707399 54.024265 26.194133
F 77.972296 15.435502 4.365025
F 77.972296 15.435502 26.194132
F 77.972296 38.588760 4.365025
F 77.972296 38.588760 26.194132
F 77.972296 61.742018 4.365025
F 77.972296 61.742018 26.194132
F 104.707399 15.435502 4.365025
F 104.707399 15.435502 26.194132
F 104.707399 38.588760 4.365025
F 104.707399 38.588760 26.194132
F 104.707399 61.742018 4.365025
F 104.707399 61.742018 26.194132
F 77.972296 0.000000 4.365026
F 77.972296 0.000000 26.194133
F 77.972296 23.153258 4.365026
F 77.972296 23.153258 26.194133
F 77.972296 46.306515 4.365026
F 77.972296 46.306515 26.194133
F 104.707399 0.000000 4.365026
F 104.707399 0.000000 26.194133
F 104.707399 23.153258 4.365026
F 104.707399 23.153258 26.194133
F 104.707399 46.306515 4.365026
F 104.707399 46.306515 26.194133
F 60.148875 5.145165 0.726842
F 60.148875 5.145165 22.555949
F 60.148875 28.298423 0.726842
F 60.148875 28.298423 22.555949
F 60.148875 51.451680 0.726842
F 60.148875 51.451680 22.555949
F 86.883978 5.145165 0.726842
F 86.883978 5.145165 22.555949
F 86.883978 28.298423 0.726842
F 86.883978 28.298423 22.555949
F 86.883978 51.451680 0.726842
F 86.883978 51.451680 22.555949
F 60.148875 12.862918 0.726841
F 60.148875 12.862918 22.555948
F 60.148875 36.016175 0.726841
F 60.148875 36.016175 22.555948
F 60.148875 59.169433 0.726841
F 60.148875 59.169433 22.555948
F 86.883978 12.862918 0.726841
F 86.883978 12.862918 22.555948
F 86.883978 36.016175 0.726841
F 86.883978 36.016175 22.555948
F 86.883978 59.169433 0.726841
F 86.883978 59.169433 22.555948
F 60.148875 20.580673 0.726841
F 60.148875 20.580673 22.555949
F 60.148875 43.733930 0.726841
F 60.148875 43.733930 22.555949
F 60.148875 66.887188 0.726841
F 60.148875 66.887188 22.555949
F 86.883978 20.580673 0.726841
F 86.883978 20.580673 22.555949
F 86.883978 43.733930 0.726841
F 86.883978 43.733930 22.555949
F 86.883978 66.887188 0.726841
F 86.883978 66.887188 22.555949
F 69.060577 5.145164 0.726840
F 69.060577 5.145164 22.555948
F 69.060577 28.298421 0.726840
F 69.060577 28.298421 22.555948
F 69.060577 51.451679 0.726840
F 69.060577 51.451679 22.555948
F 95.795681 5.145164 0.726840
F 95.795681 5.145164 22.555948
F 95.795681 28.298421 0.726840
F 95.795681 28.298421 22.555948
F 95.795681 51.451679 0.726840
F 95.795681 51.451679 22.555948
F 69.060577 12.862916 0.726839
F 69.060577 12.862916 22.555947
F 69.060577 36.016174 0.726839
F 69.060577 36.016174 22.555947
F 69.060577 59.169431 0.726839
F 69.060577 59.169431 22.555947
F 95.795681 12.862916 0.726839
F 95.795681 12.862916 22.555947
F 95.795681 36.016174 0.726839
F 95.795681 36.016174 22.555947
F 95.795681 59.169431 0.726839
F 95.795681 59.169431 22.555947
F 69.060577 20.580671 0.726840
F 69.060577 20.580671 22.555947
F 69.060577 43.733929 0.726840
F 69.060577 43.733929 22.555947
F 69.060577 66.887186 0.726840
F 69.060577 66.887186 22.555947
F 95.795681 20.580671 0.726840
F 95.795681 20.580671 22.555947
F 95.795681 43.733929 0.726840
F 95.795681 43.733929 22.555947
F 95.795681 66.887186 0.726840
F 95.795681 66.887186 22.555947
F 77.972283 5.145165 0.726841
F 77.972283 5.145165 22.555949
F 77.972283 28.298423 0.726841
F 77.972283 28.298423 22.555949
F 77.972283 51.451680 0.726841
F 77.972283 51.451680 22.555949
F 104.707386 5.145165 0.726841
F 104.707386 5.145165 22.555949
F 104.707386 28.298423 0.726841
F 104.707386 28.298423 22.555949
F 104.707386 51.451680 0.726841
F 104.707386 51.451680 22.555949
F 77.972283 12.862917 0.726840
F 77.972283 12.862917 22.555948
F 77.972283 36.016175 0.726840
F 77.972283 36.016175 22.555948
F 77.972283 59.169432 0.726840
F 77.972283 59.169432 22.555948
F 104.707386 12.862917 0.726840
F 104.707386 12.862917 22.555948
F 104.707386 36.016175 0.726840
F 104.707386 36.016175 22.555948
F 104.707386 59.169432 0.726840
F 104.707386 59.169432 22.555948
F 77.972283 20.580673 0.726841
F 77.972283 20.580673 22.555949
F 77.972283 43.733930 0.726841
F 77.972283 43.733930 22.555949
F 77.972283 66.887188 0.726841
F 77.972283 66.887188 22.555949
F 104.707386 20.580673 0.726841
F 104.707386 20.580673 22.555949
F 104.707386 43.733930 0.726841
F 104.707386 43.733930 22.555949
F 104.707386 66.887188 0.726841
F 104.707386 66.887188 22.555949
F 60.148887 5.145165 3.455479
F 60.148887 5.145165 25.284586
F 60.148887 28.298423 3.455479
F 60.148887 28.298423 25.284586
F 60.148887 51.451680 3.455479
F 60.148887 51.451680 25.284586
F 86.883991 5.145165 3.455479
F 86.883991 5.145165 25.284586
F 86.883991 28.298423 3.455479
F 86.883991 28.298423 25.284586
F 86.883991 51.451680 3.455479
F 86.883991 51.451680 25.284586
F 60.148887 12.862917 3.455479
F 60.148887 12.862917 25.284587
F 60.148887 36.016175 3.455479
F 60.148887 36.016175 25.284587
F 60.148887 59.169432 3.455479
F 60.148887 59.169432 25.284587
F 86.883991 12.862917 3.455479
F 86.883991 12.862917 25.284587
F 86.883991 36.016175 3.455479
F 86.883991 36.016175 25.284587
F 86.883991 59.169432 3.455479
F 86.883991 59.169432 25.284587
F 60.148887 20.580673 3.455479
F 60.148887 20.580673 25.284586
F 60.148887 43.733930 3.455479
F 60.148887 43.733930 25.284586
F 60.148887 66.887188 3.455479
F 60.148887 66.887188 25.284586
F 86.883991 20.580673 3.455479
F 86.883991 20.580673 25.284586
F 86.883991 43.733930 3.455479
F 86.883991 43.733930 25.284586
F 86.883991 66.887188 3.455479
F 86.883991 66.887188 25.284586
F 69.060590 5.145164 3.455480
F 69.060590 5.145164 25.284587
F 69.060590 28.298422 3.455480
F 69.060590 28.298422 25.284587
F 69.060590 51.451679 3.455480
F 69.060590 51.451679 25.284587
F 95.795693 5.145164 3.455480
F 95.795693 5.145164 25.284587
F 95.795693 28.298422 3.455480
F 95.795693 28.298422 25.284587
F 95.795693 51.451679 3.455480
F 95.795693 51.451679 25.284587
F 69.060590 12.862917 3.455480
F 69.060590 12.862917 25.284588
F 69.060590 36.016174 3.455480
F 69.060590 36.016174 25.284588
F 69.060590 59.169432 3.455480
F 69.060590 59.169432 25.284588
F 95.795693 12.862917 3.455480
F 95.795693 12.862917 25.284588
F 95.795693 36.016174 3.455480
F 95.795693 36.016174 25.284588
F 95.795693 59.169432 3.455480
F 95.795693 59.169432 25.284588
F 69.060590 20.580672 3.455480
F 69.060590 20.580672 25.284587
F 69.060590 43.733929 3.455480
F 69.060590 43.733929 25.284587
F 69.060590 66.887187 3.455480
F 69.060590 66.887187 25.284587
F 95.795693 20.580672 3.455480
F 95.795693 20.580672 25.284587
F 95.795693 43.733929 3.455480
F 95.795693 43.733929 25.284587
F 95.795693 66.887187 3.455480
F 95.795693 66.887187 25.284587
F 77.972294 5.145165 3.455478
F 77.972294 5.145165 25.284586
F 77.972294 28.298423 3.455478
F 77.972294 28.298423 25.284586
F 77.972294 51.451680 3.455478
F 77.972294 51.451680 25.284586
F 104.707397 5.145165 3.455478
F 104.707397 5.145165 25.284586
F 104.707397 28.298423 3.455478
F 104.707397 28.298423 25.284586
F 104.707397 51.451680 3.455478
F 104.707397 51.451680 25.284586
F 77.972294 12.862917 3.455479
F 77.972294 12.862917 25.284587
F 77.972294 36.016175 3.455479
F 77.972294 36.016175 25.284587
F 77.972294 59.169432 3.455479
F 77.972294 59.169432 25.284587
F 104.707397 12.862917 3.455479
F 104.707397 12.862917 25.284587
F 104.707397 36.016175 3.455479
F 104.707397 36.016175 25.284587
F 104.707397 59.169432 3.455479
F 104.707397 59.169432 25.284587
F 77.972294 20.580672 3.455479
F 77.972294 20.580672 25.284586
F 77.972294 43.733930 3.455479
F 77.972294 43.733930 25.284586
F 77.972294 66.887188 3.455479
F 77.972294 66.887188 25.284586
F 104.707397 20.580672 3.455479
F 104.707397 20.580672 25.284586
F 104.707397 43.733930 3.455479
F 104.707397 43.733930 25.284586
F 104.707397 66.887188 3.455479
F 104.707397 66.887188 25.284586
F 60.148877 7.717749 7.093663
F 60.148877 7.717749 28.922771
F 60.148877 30.871007 7.093663
F 60.148877 30.871007 28.922771
F 60.148877 54.024264 7.093663
F 60.148877 54.024264 28.922771
F 86.883980 7.717749 7.093663
F 86.883980 7.717749 28.922771
F 86.883980 30.871007 7.093663
F 86.883980 30.871007 28.922771
F 86.883980 54.024264 7.093663
F 86.883980 54.024264 28.922771
F 60.148877 15.435502 7.093664
F 60.148877 15.435502 28.922772
F 60.148877 38.588760 7.093664
F 60.148877 38.588760 28.922772
F 60.148877 61.742017 7.093664
F 60.148877 61.742017 28.922772
F 86.883980 15.435502 7.093664
F 86.883980 15.435502 28.922772
F 86.883980 38.588760 7.093664
F 86.883980 38.588760 28.922772
F 86.883980 61.742017 7.093664
F 86.883980 61.742017 28.922772
F 60.148877 0.000000 7.093663
F 60.148877 0.000000 28.922771
F 60.148877 23.153257 7.093663
F 60.148877 23.153257 28.922771
F 60.148877 46.306515 7.093663
F 60.148877 46.306515 28.922771
F 86.883980 0.000000 7.093663
F 86.883980 0.000000 28.922771
F 86.883980 23.153257 7.093663
F 86.883980 23.153257 28.922771
F 86.883980 46.306515 7.093663
F 86.883980 46.306515 28.922771
F 69.060579 7.717751 7.093664
F 69.060579 7.717751 28.922772
F 69.060579 30.871008 7.093664
F 69.060579 30.871008 28.922772
F 69.060579 54.024266 7.093664
F 69.060579 54.024266 28.922772
F 95.795682 7.717751 7.093664
F 95.795682 7.717751 28.922772
F 95.795682 30.871008 7.093664
F 95.795682 30.871008 28.922772
F 95.795682 54.024266 7.093664
F 95.795682 54.024266 28.922772
F 69.060579 15.435503 7.093665
F 69.060579 15.435503 28.922773
F 69.060579 38.588761 7.093665
F 69.060579 38.588761 28.922773
F 69.060579 61.742018 7.093665
F 69.060579 61.742018 28.922773
F 95.795682 15.435503 7.093665
F 95.795682 15.435503 28.922773
F 95.795682 38.588761 7.093665
F 95.795682 38.588761 28.922773
F 95.795682 61.742018 7.093665
F 95.795682 61.742018 28.922773
F 69.060579 0.000001 7.093664
F 69.060579 0.000001 28.922772
F 69.060579 23.153259 7.093664
F 69.060579 23.153259 28.922772
F 69.060579 46.306516 7.093664
F 69.060579 46.306516 28.922772
F 95.795682 0.000001 7.093664
F 95.795682 0.000001 28.922772
F 95.795682 23.153259 7.093664
F 95.795682 23.153259 28.922772
F 95.795682 46.306516 7.093664
F 95.795682 46.306516 28.922772
F 77.972284 7.717750 7.093663
F 77.972284 7.717750 28.922771
F 77.972284 30.871007 7.093663
F 77.972284 30.871007 28.922771
F 77.972284 54.024265 7.093663
F 77.972284 54.024265 28.922771
F 104.707388 7.717750 7.093663
F 104.707388 7.717750 28.922771
F 104.707388 30.871007 7.093663
F 104.707388 30.871007 28.922771
F 104.707388 54.024265 7.093663
F 104.707388 54.024265 28.922771
F 77.972284 15.435502 7.093664
F 77.972284 15.435502 28.922772
F 77.972284 38.588760 7.093664
F 77.972284 38.588760 28.922772
F 77.972284 61.742017 7.093664
F 77.972284 61.742017 28.922772
F 104.707388 15.435502 7.093664
F 104.707388 15.435502 28.922772
F 104.707388 38.588760 7.093664
F 104.707388 38.588760 28.922772
F 104.707388 61.742017 7.093664
F 104.707388 61.742017 28.922772
F 77.972284 0.000000 7.093663
F 77.972284 0.000000 28.922771
F 77.972284 23.153258 7.093663
F 77.972284 23.153258 28.922771
F 77.972284 46.306515 7.093663
F 77.972284 46.306515 28.922771
F 104.707388 0.000000 7.093663
F 104.707388 0.000000 28.922771
F 104.707388 23.153258 7.093663
F 104.707388 23.153258 28.922771
F 104.707388 46.306515 7.093663
F 104.707388 46.306515 28.922771
F 53.465117 1.286291 10.731848
F 53.465117 1.286291 32.560955
F 53.465117 24.439548 10.731848
F 53.465117 24.439548 32.560955
F 53.465117 47.592806 10.731848
F 53.465117 47.592806 32.560955
F 80.200221 1.286291 10.731848
F 80.200221 1.286291 32.560955
F 80.200221 24.439548 10.731848
F 80.200221 24.439548 32.560955
F 80.200221 47.592806 10.731848
F 80.200221 47.592806 32.560955
F 53.465117 9.004040 10.731848
F 53.465117 9.004040 32.560955
F 53.465117 32.157298 10.731848
F 53.465117 32.157298 32.560955
F 53.465117 55.310555 10.731848
F 53.465117 55.310555 32.560955
F 80.200221 9.004040 10.731848
F 80.200221 9.004040 32.560955
F 80.200221 32.157298 10.731848
F 80.200221 32.157298 32.560955
F 80.200221 55.310555 10.731848
F 80.200221 55.310555 32.560955
F 53.465117 16.721795 10.731848
F 53.465117 16.721795 32.560956
F 53.465117 39.875053 10.731848
F 53.465117 39.875053 32.560956
F 53.465117 63.028310 10.731848
F 53.465117 63.028310 32.560956
F 80.200221 16.721795 10.731848
F 80.200221 16.721795 32.560956
F 80.200221 39.875053 10.731848
F 80.200221 39.875053 32.560956
F 80.200221 63.028310 10.731848
F 80.200221 63.028310 32.560956
F 62.376815 1.286291 10.731848
F 62.376815 1.286291 32.560955
F 62.376815 24.439548 10.731848
F 62.376815 24.439548 32.560955
F 62.376815 47.592806 10.731848
F 62.376815 47.592806 32.560955
F 89.111918 1.286291 10.731848
F 89.111918 1.286291 32.560955
F 89.111918 24.439548 10.731848
F 89.111918 24.439548 32.560955
F 89.111918 47.592806 10.731848
F 89.111918 47.592806 32.560955
F 62.376815 9.004040 10.731848
F 62.376815 9.004040 32.560955
F 62.376815 32.157298 10.731848
F 62.376815 32.157298 32.560955
F 62.376815 55.310555 10.731848
F 62.376815 55.310555 32.560955
F 89.111918 9.004040 10.731848
F 89.111918 9.004040 32.560955
F 89.111918 32.157298 10.731848
F 89.111918 32.157298 32.560955
F 89.111918 55.310555 10.731848
F 89.111918 55.310555 32.560955
F 62.376815 16.721795 10.731849
F 62.376815 16.721795 32.560956
F 62.376815 39.875053 10.731849
F 62.376815 39.875053 32.560956
F 62.376815 63.028310 10.731849
F 62.376815 63.028310 32.560956
F 89.111918 16.721795 10.731849
F 89.111918 16.721795 32.560956
F 89.111918 39.875053 10.731849
F 89.111918 39.875053 32.560956
F 89.111918 63.028310 10.731849
F 89.111918 63.028310 32.560956
F 71.288518 1.286290 10.731849
F 71.288518 1.286290 32.560956
F 71.288518 24.439547 10.731849
F 71.288518 24.439547 32.560956
F 71.288518 47.592805 10.731849
F 71.288518 47.592805 32.560956
F 98.023621 1.286290 10.731849
F 98.023621 1.286290 32.560956
F 98.023621 24.439547 10.731849
F 98.023621 24.439547 32.560956
F 98.023621 47.592805 10.731849
F 98.023621 47.592805 32.560956
F 71.288518 9.004039 10.731849
F 71.288518 9.004039 32.560956
F 71.288518 32.157297 10.731849
F 71.288518 32.157297 32.560956
F 71.288518 55.310554 10.731849
F 71.288518 55.310554 32.560956
F 98.023621 9.004039 10.731849
F 98.023621 9.004039 32.560956
F 98.023621 32.157297 10.731849
F 98.023621 32.157297 32.560956
F 98.023621 55.310554 10.731849
F 98.023621 55.310554 32.560956
F 71.288518 16.721795 10.731850
F 71.288518 16.721795 32.560957
F 71.288518 39.875052 10.731850
F 71.288518 39.875052 32.560957
F 71.288518 63.028310 10.731850
F 71.288518 63.028310 32.560957
F 98.023621 16.721795 10.731850
F 98.023621 16.721795 32.560957
F 98.023621 39.875052 10.731850
F 98.023621 39.875052 32.560957
F 98.023621 63.028310 10.731850
F 98.023621 63.028310 32.560957
F 53.465104 3.858875 14.370031
F 53.465104 3.858875 36.199139
F 53.465104 27.012132 14.370031
F 53.465104 27.012132 36.199139
F 53.465104 50.165390 14.370031
F 53.465104 50.165390 36.199139
F 80.200207 3.858875 14.370031
F 80.200207 3.858875 36.199139
F 80.200207 27.012132 14.370031
F 80.200207 27.012132 36.199139
F 80.200207 50.165390 14.370031
F 80.200207 50.165390 36.199139
F 53.465104 11.576625 14.370032
F 53.465104 11.576625 36.199139
F 53.465104 34.729882 14.370032
F 53.465104 34.729882 36.199139
F 53.465104 57.883140 14.370032
F 53.465104 57.883140 36.199139
F 80.200207 11.576625 14.370032
F 80.200207 11.576625 36.199139
F 80.200207 34.729882 14.370032
F 80.200207 34.729882 36.199139
F 80.200207 57.883140 14.370032
F 80.200207 57.883140 36.199139
F 53.465104 19.294380 14.370032
F 53.465104 19.294380 36.199140
F 53.465104 42.447638 14.370032
F 53.465104 42.447638 36.199140
F 53.465104 65.600895 14.370032
F 53.465104 65.600895 36.199140
F 80.200207 19.294380 14.370032
F 80.200207 19.294380 36.199140
F 80.200207 42.447638 14.370032
F 80.200207 42.447638 36.199140
F 80.200207 65.600895 14.370032
F 80.200207 65.600895 36.199140
F 62.376799 3.858875 14.370032
F 62.376799 3.858875 36.199139
F 62.376799 27.012133 14.370032
F 62.376799 27.012133 36.199139
F 62.376799 50.165390 14.370032
F 62.376799 50.165390 36.199139
F 89.111902 3.858875 14.370032
F 89.111902 3.858875 36.199139
F 89.111902 27.012133 14.370032
F 89.111902 27.012133 36.199139
F 89.111902 50.165390 14.370032
F 89.111902 50.165390 36.199139
F 62.376799 11.576625 14.370032
F 62.376799 11.576625 36.199139
F 62.376799 34.729883 14.370032
F 62.376799 34.729883 36.199139
F 62.376799 57.883140 14.370032
F 62.376799 57.883140 36.199139
F 89.111902 11.576625 14.370032
F 89.111902 11.576625 36.199139
F 89.111902 34.729883 14.370032
F 89.111902 34.729883 36.199139
F 89.111902 57.883140 14.370032
F 89.111902 57.883140 36.199139
F 62.376799 19.294380 14.370032
F 62.376799 19.294380 36.199140
F 62.376799 42.447638 14.370032
F 62.376799 42.447638 36.199140
F 62.376799 65.600896 14.370032
F 62.376799 65.600896 36.199140
F 89.111902 19.294380 14.370032
F 89.111902 19.294380 36.199140
F 89.111902 42.447638 14.370032
F 89.111902 42.447638 36.199140
F 89.111902 65.600896 14.370032
F 89.111902 65.600896 36.199140
F 71.288504 3.858876 14.370033
F 71.288504 3.858876 36.199140
F 71.288504 27.012134 14.370033
F 71.288504 27.012134 36.199140
F 71.288504 50.165391 14.370033
F 71.288504 50.165391 36.199140
F 98.023608 3.858876 14.370033
F 98.023608 3.858876 36.199140
F 98.023608 27.012134 14.370033
F 98.023608 27.012134 36.199140
F 98.023608 50.165391 14.370033
F 98.023608 50.165391 36.199140
F 71.288504 11.576626 14.370033
F 71.288504 11.576626 36.199141
F 71.288504 34.729884 14.370033
F 71.288504 34.729884 36.199141
F 71.288504 57.883141 14.370033
F 71.288504 57.883141 36.199141
F 98.023608 11.576626 14.370033
F 98.023608 11.576626 36.199141
F 98.023608 34.729884 14.370033
F 98.023608 34.729884 36.199141
F 98.023608 57.883141 14.370033
F 98.023608 57.883141 36.199141
F 71.288504 19.294382 14.370034
F 71.288504 19.294382 36.199141
F 71.288504 42.447639 14.370034
F 71.288504 42.447639 36.199141
F 71.288504 65.600897 14.370034
F 71.288504 65.600897 36.199141
F 98.023608 19.294382 14.370034
F 98.023608 19.294382 36.199141
F 98.023608 42.447639 14.370034
F 98.023608 42.447639 36.199141
F 98.023608 65.600897 14.370034
F 98.023608 65.600897 36.199141
F 53.465115 3.858875 11.641394
F 53.465115 3.858875 33.470502
F 53.465115 27.012133 11.641394
F 53.465115 27.012133 33.470502
F 53.465115 50.165390 11.641394
F 53.465115 50.165390 33.470502
F 80.200219 3.858875 11.641394
F 80.200219 3.858875 33.470502
F 80.200219 27.012133 11.641394
F 80.200219 27.012133 33.470502
F 80.200219 50.165390 11.641394
F 80.200219 50.165390 33.470502
F 53.465115 11.576625 11.641394
F 53.465115 11.576625 33.470501
F 53.465115 34.729883 11.641394
F 53.465115 34.729883 33.470501
F 53.465115 57.883140 11.641394
F 53.465115 57.883140 33.470501
F 80.200219 11.576625 11.641394
F 80.200219 11.576625 33.470501
F 80.200219 34.729883 11.641394
F 80.200219 34.729883 33.470501
F 80.200219 57.883140 11.641394
F 80.200219 57.883140 33.470501
F 53.465115 19.294381 11.641393
F 53.465115 19.294381 33.470501
F 53.465115 42.447638 11.641393
F 53.465115 42.447638 33.470501
F 53.465115 65.600896 11.641393
F 53.465115 65.600896 33.470501
F 80.200219 19.294381 11.641393
F 80.200219 19.294381 33.470501
F 80.200219 42.447638 11.641393
F 80.200219 42.447638 33.470501
F 80.200219 65.600896 11.641393
F 80.200219 65.600896 33.470501
F 62.376812 3.858875 11.641394
F 62.376812 3.858875 33.470501
F 62.376812 27.012133 11.641394
F 62.376812 27.012133 33.470501
F 62.376812 50.165390 11.641394
F 62.376812 50.165390 33.470501
F 89.111915 3.858875 11.641394
F 89.111915 3.858875 33.470501
F 89.111915 27.012133 11.641394
F 89.111915 27.012133 33.470501
F 89.111915 50.165390 11.641394
F 89.111915 50.165390 33.470501
F 62.376812 11.576625 11.641394
F 62.376812 11.576625 33.470501
F 62.376812 34.729883 11.641394
F 62.376812 34.729883 33.470501
F 62.376812 57.883140 11.641394
F 62.376812 57.883140 33.470501
F 89.111915 11.576625 11.641394
F 89.111915 11.576625 33.470501
F 89.111915 34.729883 11.641394
F 89.111915 34.729883 33.470501
F 89.111915 57.883140 11.641394
F 89.111915 57.883140 33.470501
F 62.376812 19.294381 11.641393
F 62.376812 19.294381 33.470501
F 62.376812 42.447638 11.641393
F 62.376812 42.447638 33.470501
F 62.376812 65.600896 11.641393
F 62.376812 65.600896 33.470501
F 89.111915 19.294381 11.641393
F 89.111915 19.294381 33.470501
F 89.111915 42.447638 11.641393
F 89.111915 42.447638 33.470501
F 89.111915 65.600896 11.641393
F 89.111915 65.600896 33.470501
F 71.288516 3.858876 11.641393
F 71.288516 3.858876 33.470500
F 71.288516 27.012133 11.641393
F 71.288516 27.012133 33.470500
F 71.288516 50.165391 11.641393
F 71.288516 50.165391 33.470500
F 98.023620 3.858876 11.641393
F 98.023620 3.858876 33.470500
F 98.023620 27.012133 11.641393
F 98.023620 27.012133 33.470500
F 98.023620 50.165391 11.641393
F 98.023620 50.165391 33.470500
F 71.288516 11.576626 11.641393
F 71.288516 11.576626 33.470500
F 71.288516 34.729883 11.641393
F 71.288516 34.729883 33.470500
F 71.288516 57.883141 11.641393
F 71.288516 57.883141 33.470500
F 98.023620 11.576626 11.641393
F 98.023620 11.576626 33.470500
F 98.023620 34.729883 11.641393
F 98.023620 34.729883 33.470500
F 98.023620 57.883141 11.641393
F 98.023620 57.883141 33.470500
F 71.288516 19.294381 11.641392
F 71.288516 19.294381 33.470500
F 71.288516 42.447639 11.641392
F 71.288516 42.447639 33.470500
F 71.288516 65.600896 11.641392
F 71.288516 65.600896 33.470500
F 98.023620 19.294381 11.641392
F 98.023620 19.294381 33.470500
F 98.023620 42.447639 11.641392
F 98.023620 42.447639 33.470500
F 98.023620 65.600896 11.641392
F 98.023620 65.600896 33.470500
F 53.465105 1.286291 8.003210
F 53.465105 1.286291 29.832317
F 53.465105 24.439549 8.003210
F 53.465105 24.439549 29.832317
F 53.465105 47.592806 8.003210
F 53.465105 47.592806 29.832317
F 80.200209 1.286291 8.003210
F 80.200209 1.286291 29.832317
F 80.200209 24.439549 8.003210
F 80.200209 24.439549 29.832317
F 80.200209 47.592806 8.003210
F 80.200209 47.592806 29.832317
F 53.465105 9.004040 8.003210
F 53.465105 9.004040 29.832318
F 53.465105 32.157298 8.003210
F 53.465105 32.157298 29.832318
F 53.465105 55.310555 8.003210
F 53.465105 55.310555 29.832318
F 80.200209 9.004040 8.003210
F 80.200209 9.004040 29.832318
F 80.200209 32.157298 8.003210
F 80.200209 32.157298 29.832318
F 80.200209 55.310555 8.003210
F 80.200209 55.310555 29.832318
F 53.465105 16.721796 8.003209
F 53.465105 16.721796 29.832317
F 53.465105 39.875053 8.003209
F 53.465105 39.875053 29.832317
F 53.465105 63.028311 8.003209
F 53.465105 63.028311 29.832317
F 80.200209 16.721796 8.003209
F 80.200209 16.721796 29.832317
F 80.200209 39.875053 8.003209
F 80.200209 39.875053 29.832317
F 80.200209 63.028311 8.003209
F 80.200209 63.028311 29.832317
F 62.376801 1.286291 8.003210
F 62.376801 1.286291 29.832317
F 62.376801 24.439548 8.003210
F 62.376801 24.439548 29.832317
F 62.376801 47.592806 8.003210
F 62.376801 47.592806 29.832317
F 89.111905 1.286291 8.003210
F 89.111905 1.286291 29.832317
F 89.111905 24.439548 8.003210
F 89.111905 24.439548 29.832317
F 89.111905 47.592806 8.003210
F 89.111905 47.592806 29.832317
F 62.376801 9.004040 8.003210
F 62.376801 9.004040 29.832317
F 62.376801 32.157298 8.003210
F 62.376801 32.157298 29.832317
F 62.376801 55.310555 8.003210
F 62.376801 55.310555 29.832317
F 89.111905 9.004040 8.003210
F 89.111905 9.004040 29.832317
F 89.111905 32.157298 8.003210
F 89.111905 32.157298 29.832317
F 89.111905 55.310555 8.003210
F 89.111905 55.310555 29.832317
F 62.376801 16.721795 8.003209
F 62.376801 16.721795 29.832317
F 62.376801 39.875053 8.003209
F 62.376801 39.875053 29.832317
F 62.376801 63.028310 8.003209
F 62.376801 63.028310 29.832317
F 89.111905 16.721795 8.003209
F 89.111905 16.721795 29.832317
F 89.111905 39.875053 8.003209
F 89.111905 39.875053 29.832317
F 89.111905 63.028310 8.003209
F 89.111905 63.028310 29.832317
F 71.288506 1.286290 8.003209
F 71.288506 1.286290 29.832316
F 71.288506 24.439547 8.003209
F 71.288506 24.439547 29.832316
F 71.288506 47.592805 8.003209
F 71.288506 47.592805 29.832316
F 98.023609 1.286290 8.003209
F 98.023609 1.286290 29.832316
F 98.023609 24.439547 8.003209
F 98.023609 24.439547 29.832316
F 98.023609 47.592805 8.003209
F 98.023609 47.592805 29.832316
F 71.288506 9.004039 8.003209
F 71.288506 9.004039 29.832316
F 71.288506 32.157296 8.003209
F 71.288506 32.157296 29.832316
F 71.288506 55.310554 8.003209
F 71.288506 55.310554 29.832316
F 98.023609 9.004039 8.003209
F 98.023609 9.004039 29.832316
F 98.023609 32.157296 8.003209
F 98.023609 32.157296 29.832316
F 98.023609 55.310554 8.003209
F 98.023609 55.310554 29.832316
F 71.288506 16.721794 8.003208
F 71.288506 16.721794 29.832315
F 71.288506 39.875052 8.003208
F 71.288506 39.875052 29.832315
F 71.288506 63.028309 8.003208
F 71.288506 63.028309 29.832315
F 98.023609 16.721794 8.003208
F 98.023609 16.721794 29.832315
F 98.023609 39.875052 8.003208
F 98.023609 39.875052 29.832315
F 98.023609 63.028309 8.003208
F 98.023609 63.028309 29.832315
F 55.693042 7.717750 11.641394
F 55.693042 7.717750 33.470502
F 55.693042 30.871007 11.641394
F 55.693042 30.871007 33.470502
F 55.693042 54.024265 11.641394
F 55.693042 54.024265 33.470502
F 82.428145 7.717750 11.641394
F 82.428145 7.717750 33.470502
F 82.428145 30.871007 11.641394
F 82.428145 30.871007 33.470502
F 82.428145 54.024265 11.641394
F 82.428145 54.024265 33.470502
F 55.693042 15.435503 11.641393
F 55.693042 15.435503 33.470501
F 55.693042 38.588760 11.641393
F 55.693042 38.588760 33.470501
F 55.693042 61.742018 11.641393
F 55.693042 61.742018 33.470501
F 82.428145 15.435503 11.641393
F 82.428145 15.435503 33.470501
F 82.428145 38.588760 11.641393
F 82.428145 38.588760 33.470501
F 82.428145 61.742018 11.641393
F 82.428145 61.742018 33.470501
F 55.693042 0.000000 11.641394
F 55.693042 0.000000 33.470501
F 55.693042 23.153258 11.641394
F 55.693042 23.153258 33.470501
F 55.693042 46.306515 11.641394
F 55.693042 46.306515 33.470501
F 82.428145 0.000000 11.641394
F 82.428145 0.000000 33.470501
F 82.428145 23.153258 11.641394
F 82.428145 23.153258 33.470501
F 82.428145 46.306515 11.641394
F 82.428145 46.306515 33.470501
F 64.604740 7.717750 11.641394
F 64.604740 7.717750 33.470501
F 64.604740 30.871007 11.641394
F 64.604740 30.871007 33.470501
F 64.604740 54.024265 11.641394
F 64.604740 54.024265 33.470501
F 91.339843 7.717750 11.641394
F 91.339843 7.717750 33.470501
F 91.339843 30.871007 11.641394
F 91.339843 30.871007 33.470501
F 91.339843 54.024265 11.641394
F 91.339843 54.024265 33.470501
F 64.604740 15.435502 11.641393
F 64.604740 15.435502 33.470500
F 64.604740 38.588760 11.641393
F 64.604740 38.588760 33.470500
F 64.604740 61.742017 11.641393
F 64.604740 61.742017 33.470500
F 91.339843 15.435502 11.641393
F 91.339843 15.435502 33.470500
F 91.339843 38.588760 11.641393
F 91.339843 38.588760 33.470500
F 91.339843 61.742017 11.641393
F 91.339843 61.742017 33.470500
F 64.604740 0.000000 11.641394
F 64.604740 0.000000 33.470501
F 64.604740 23.153258 11.641394
F 64.604740 23.153258 33.470501
F 64.604740 46.306515 11.641394
F 64.604740 46.306515 33.470501
F 91.339843 0.000000 11.641394
F 91.339843 0.000000 33.470501
F 91.339843 23.153258 11.641394
F 91.339843 23.153258 33.470501
F 91.339843 46.306515 11.641394
F 91.339843 46.306515 33.470501
F 73.516444 7.717750 11.641393
F 73.516444 7.717750 33.470501
F 73.516444 30.871008 11.641393
F 73.516444 30.871008 33.470501
F 73.516444 54.024265 11.641393
F 73.516444 54.024265 33.470501
F 100.251548 7.717750 11.641393
F 100.251548 7.717750 33.470501
F 100.251548 30.871008 11.641393
F 100.251548 30.871008 33.470501
F 100.251548 54.024265 11.641393
F 100.251548 54.024265 33.470501
F 73.516444 15.435503 11.641392
F 73.516444 15.435503 33.470500
F 73.516444 38.588760 11.641392
F 73.516444 38.588760 33.470500
F 73.516444 61.742018 11.641392
F 73.516444 61.742018 33.470500
F 100.251548 15.435503 11.641392
F 100.251548 15.435503 33.470500
F 100.251548 38.588760 11.641392
F 100.251548 38.588760 33.470500
F 100.251548 61.742018 11.641392
F 100.251548 61.742018 33.470500
F 73.516444 0.000001 11.641393
F 73.516444 0.000001 33.470501
F 73.516444 23.153258 11.641393
F 73.516444 23.153258 33.470501
F 73.516444 46.306516 11.641393
F 73.516444 46.306516 33.470501
F 100.251548 0.000001 11.641393
F 100.251548 0.000001 33.470501
F 100.251548 23.153258 11.641393
F 100.251548 23.153258 33.470501
F 100.251548 46.306516 11.641393
F 100.251548 46.306516 33.470501
F 55.693027 5.145166 8.003210
F 55.693027 5.145166 29.832318
F 55.693027 28.298423 8.003210
F 55.693027 28.298423 29.832318
F 55.693027 51.451681 8.003210
F 55.693027 51.451681 29.832318
F 82.428131 5.145166 8.003210
F 82.428131 5.145166 29.832318
F 82.428131 28.298423 8.003210
F 82.428131 28.298423 29.832318
F 82.428131 51.451681 8.003210
F 82.428131 51.451681 29.832318
F 55.693027 12.862918 8.003209
F 55.693027 12.862918 29.832317
F 55.693027 36.016175 8.003209
F 55.693027 36.016175 29.832317
F 55.693027 59.169433 8.003209
F 55.693027 59.169433 29.832317
F 82.428131 12.862918 8.003209
F 82.428131 12.862918 29.832317
F 82.428131 36.016175 8.003209
F 82.428131 36.016175 29.832317
F 82.428131 59.169433 8.003209
F 82.428131 59.169433 29.832317
F 55.693027 20.580673 8.003210
F 55.693027 20.580673 29.832317
F 55.693027 43.733931 8.003210
F 55.693027 43.733931 29.832317
F 55.693027 66.887188 8.003210
F 55.693027 66.887188 29.832317
F 82.428131 20.580673 8.003210
F 82.428131 20.580673 29.832317
F 82.428131 43.733931 8.003210
F 82.428131 43.733931 29.832317
F 82.428131 66.887188 8.003210
F 82.428131 66.887188 29.832317
F 64.604724 5.145165 8.003210
F 64.604724 5.145165 29.832317
F 64.604724 28.298422 8.003210
F 64.604724 28.298422 29.832317
F 64.604724 51.451680 8.003210
F 64.604724 51.451680 29.832317
F 91.339827 5.145165 8.003210
F 91.339827 5.145165 29.832317
F 91.339827 28.298422 8.003210
F 91.339827 28.298422 29.832317
F 91.339827 51.451680 8.003210
F 91.339827 51.451680 29.832317
F 64.604724 12.862917 8.003209
F 64.604724 12.862917 29.832316
F 64.604724 36.016174 8.003209
F 64.604724 36.016174 29.832316
F 64.604724 59.169432 8.003209
F 64.604724 59.169432 29.832316
F 91.339827 12.862917 8.003209
F 91.339827 12.862917 29.832316
F 91.339827 36.016174 8.003209
F 91.339827 36.016174 29.832316
F 91.339827 59.169432 8.003209
F 91.339827 59.169432 29.832316
F 64.604724 20.580672 8.003210
F 64.604724 20.580672 29.832317
F 64.604724 43.733930 8.003210
F 64.604724 43.733930 29.832317
F 64.604724 66.887187 8.003210
F 64.604724 66.887187 29.832317
F 91.339827 20.580672 8.003210
F 91.339827 20.580672 29.832317
F 91.339827 43.733930 8.003210
F 91.339827 43.733930 29.832317
F 91.339827 66.887187 8.003210
F 91.339827 66.887187 29.832317
F 73.516431 5.145164 8.003209
F 73.516431 5.145164 29.832317
F 73.516431 28.298422 8.003209
F 73.516431 28.298422 29.832317
F 73.516431 51.451679 8.003209
F 73.516431 51.451679 29.832317
F 100.251535 5.145164 8.003209
F 100.251535 5.145164 29.832317
F 100.251535 28.298422 8.003209
F 100.251535 28.298422 29.832317
F 100.251535 51.451679 8.003209
F 100.251535 51.451679 29.832317
F 73.516431 12.862916 8.003208
F 73.516431 12.862916 29.832316
F 73.516431 36.016174 8.003208
F 73.516431 36.016174 29.832316
F 73.516431 59.169431 8.003208
F 73.516431 59.169431 29.832316
F 100.251535 12.862916 8.003208
F 100.251535 12.862916 29.832316
F 100.251535 36.016174 8.003208
F 100.251535 36.016174 29.832316
F 100.251535 59.169431 8.003208
F 100.251535 59.169431 29.832316
F 73.516431 20.580672 8.003209
F 73.516431 20.580672 29.832316
F 73.516431 43.733929 8.003209
F 73.516431 43.733929 29.832316
F 73.516431 66.887187 8.003209
F 73.516431 66.887187 29.832316
F 100.251535 20.580672 8.003209
F 100.251535 20.580672 29.832316
F 100.251535 43.733929 8.003209
F 100.251535 43.733929 29.832316
F 100.251535 66.887187 8.003209
F 100.251535 66.887187 29.832316
F 55.693039 5.145165 10.731847
F 55.693039 5.145165 32.560955
F 55.693039 28.298423 10.731847
F 55.693039 28.298423 32.560955
F 55.693039 51.451680 10.731847
F 55.693039 51.451680 32.560955
F 82.428143 5.145165 10.731847
F 82.428143 5.145165 32.560955
F 82.428143 28.298423 10.731847
F 82.428143 28.298423 32.560955
F 82.428143 51.451680 10.731847
F 82.428143 51.451680 32.560955
F 55.693039 12.862917 10.731848
F 55.693039 12.862917 32.560956
F 55.693039 36.016175 10.731848
F 55.693039 36.016175 32.560956
F 55.693039 59.169432 10.731848
F 55.693039 59.169432 32.560956
F 82.428143 12.862917 10.731848
F 82.428143 12.862917 32.560956
F 82.428143 36.016175 10.731848
F 82.428143 36.016175 32.560956
F 82.428143 59.169432 10.731848
F 82.428143 59.169432 32.560956
F 55.693039 20.580673 10.731848
F 55.693039 20.580673 32.560955
F 55.693039 43.733930 10.731848
F 55.693039 43.733930 32.560955
F 55.693039 66.887188 10.731848
F 55.693039 66.887188 32.560955
F 82.428143 20.580673 10.731848
F 82.428143 20.580673 32.560955
F 82.428143 43.733930 10.731848
F 82.428143 43.733930 32.560955
F 82.428143 66.887188 10.731848
F 82.428143 66.887188 32.560955
F 64.604737 5.145165 10.731848
F 64.604737 5.145165 32.560955
F 64.604737 28.298422 10.731848
F 64.604737 28.298422 32.560955
F 64.604737 51.451680 10.731848
F 64.604737 51.451680 32.560955
F 91.339840 5.145165 10.731848
F 91.339840 5.145165 32.560955
F 91.339840 28.298422 10.731848
F 91.339840 28.298422 32.560955
F 91.339840 51.451680 10.731848
F 91.339840 51.451680 32.560955
F 64.604737 12.862917 10.731849
F 64.604737 12.862917 32.560956
F 64.604737 36.016175 10.731849
F 64.604737 36.016175 32.560956
F 64.604737 59.169432 10.731849
F 64.604737 59.169432 32.560956
F 91.339840 12.862917 10.731849
F 91.339840 12.862917 32.560956
F 91.339840 36.016175 10.731849
F 91.339840 36.016175 32.560956
F 91.339840 59.169432 10.731849
F 91.339840 59.169432 32.560956
F 64.604737 20.580672 10.731848
F 64.604737 20.580672 32.560956
F 64.604737 43.733930 10.731848
F 64.604737 43.733930 32.560956
F 64.604737 66.887187 10.731848
F 64.604737 66.887187 32.560956
F 91.339840 20.580672 10.731848
F 91.339840 20.580672 32.560956
F 91.339840 43.733930 10.731848
F 91.339840 43.733930 32.560956
F 91.339840 66.887187 10.731848
F 91.339840 66.887187 32.560956
F 73.516443 5.145164 10.731848
F 73.516443 5.145164 32.560956
F 73.516443 28.298422 10.731848
F 73.516443 28.298422 32.560956
F 73.516443 51.451679 10.731848
F 73.516443 51.451679 32.560956
F 100.251546 5.145164 10.731848
F 100.251546 5.145164 32.560956
F 100.251546 28.298422 10.731848
F 100.251546 28.298422 32.560956
F 100.251546 51.451679 10.731848
F 100.251546 51.451679 32.560956
F 73.516443 12.862917 10.731849
F 73.516443 12.862917 32.560957
F 73.516443 36.016174 10.731849
F 73.516443 36.016174 32.560957
F 73.516443 59.169432 10.731849
F 73.516443 59.169432 32.560957
F 100.251546 12.862917 10.731849
F 100.251546 12.862917 32.560957
F 100.251546 36.016174 10.731849
F 100.251546 36.016174 32.560957
F 100.251546 59.169432 10.731849
F 100.251546 59.169432 32.560957
F 73.516443 20.580672 10.731849
F 73.516443 20.580672 32.560956
F 73.516443 43.733929 10.731849
F 73.516443 43.733929 32.560956
F 73.516443 66.887187 10.731849
F 73.516443 66.887187 32.560956
F 100.251546 20.580672 10.731849
F 100.251546 20.580672 32.560956
F 100.251546 43.733929 10.731849
F 100.251546 43.733929 32.560956
F 100.251546 66.887187 10.731849
F 100.251546 66.887187 32.560956
F 55.693029 7.717749 14.370031
F 55.693029 7.717749 36.199139
F 55.693029 30.871007 14.370031
F 55.693029 30.871007 36.199139
F 55.693029 54.024264 14.370031
F 55.693029 54.024264 36.199139
F 82.428133 7.717749 14.370031
F 82.428133 7.717749 36.199139
F 82.428133 30.871007 14.370031
F 82.428133 30.871007 36.199139
F 82.428133 54.024264 14.370031
F 82.428133 54.024264 36.199139
F 55.693029 15.435502 14.370032
F 55.693029 15.435502 36.199140
F 55.693029 38.588760 14.370032
F 55.693029 38.588760 36.199140
F 55.693029 61.742017 14.370032
F 55.693029 61.742017 36.199140
F 82.428133 15.435502 14.370032
F 82.428133 15.435502 36.199140
F 82.428133 38.588760 14.370032
F 82.428133 38.588760 36.199140
F 82.428133 61.742017 14.370032
F 82.428133 61.742017 36.199140
F 55.693029 0.000000 14.370032
F 55.693029 0.000000 36.199139
F 55.693029 23.153257 14.370032
F 55.693029 23.153257 36.199139
F 55.693029 46.306515 14.370032
F 55.693029 46.306515 36.199139
F 82.428133 0.000000 14.370032
F 82.428133 0.000000 36.199139
F 82.428133 23.153257 14.370032
F 82.428133 23.153257 36.199139
F 82.428133 46.306515 14.370032
F 82.428133 46.306515 36.199139
F 64.604726 7.717750 14.370032
F 64.604726 7.717750 36.199139
F 64.604726 30.871007 14.370032
F 64.604726 30.871007 36.199139
F 64.604726 54.024265 14.370032
F 64.604726 54.024265 36.199139
F 91.339830 7.717750 14.370032
F 91.339830 7.717750 36.199139
F 91.339830 30.871007 14.370032
F 91.339830 30.871007 36.199139
F 91.339830 54.024265 14.370032
F 91.339830 54.024265 36.199139
F 64.604726 15.435503 14.370033
F 64.604726 15.435503 36.199140
F 64.604726 38.588760 14.370033
F 64.604726 38.588760 36.199140
F 64.604726 61.742018 14.370033
F 64.604726 61.742018 36.199140
F 91.339830 15.435503 14.370033
F 91.339830 15.435503 36.199140
F 91.339830 38.588760 14.370033
F 91.339830 38.588760 36.199140
F 91.339830 61.742018 14.370033
F 91.339830 61.742018 36.199140
F 64.604726 0.000000 14.370032
F 64.604726 0.000000 36.199139
F 64.604726 23.153258 14.370032
F 64.604726 23.153258 36.199139
F 64.604726 46.306515 14.370032
F 64.604726 46.306515 36.199139
F 91.339830 0.000000 14.370032
F 91.339830 0.000000 36.199139
F 91.339830 23.153258 14.370032
F 91.339830 23.153258 36.199139
F 91.339830 46.306515 14.370032
F 91.339830 46.306515 36.199139
F 73.516433 7.717751 14.370033
F 73.516433 7.717751 36.199140
F 73.516433 30.871008 14.370033
F 73.516433 30.871008 36.199140
F 73.516433 54.024266 14.370033
F 73.516433 54.024266 36.199140
F 100.251536 7.717751 14.370033
F 100.251536 7.717751 36.199140
F 100.251536 30.871008 14.370033
F 100.251536 30.871008 36.199140
F 100.251536 54.024266 14.370033
F 100.251536 54.024266 36.199140
F 73.516433 15.435503 14.370034
F 73.516433 15.435503 36.199141
F 73.516433 38.588761 14.370034
F 73.516433 38.588761 36.199141
F 73.516433 61.742018 14.370034
F 73.516433 61.742018 36.199141
F 100.251536 15.435503 14.370034
F 100.251536 15.435503 36.199141
F 100.251536 38.588761 14.370034
F 100.251536 38.588761 36.199141
F 100.251536 61.742018 14.370034
F 100.251536 61.742018 36.199141
F 73.516433 0.000001 14.370033
F 73.516433 0.000001 36.199140
F 73.516433 23.153259 14.370033
F 73.516433 23.153259 36.199140
F 73.516433 46.306516 14.370033
F 73.516433 46.306516 36.199140
F 100.251536 0.000001 14.370033
F 100.251536 0.000001 36.199140
F 100.251536 23.153259 14.370033
F 100.251536 23.153259 36.199140
F 100.251536 46.306516 14.370033
F 100.251536 46.306516 36.199140
F 57.920966 1.286291 10.731848
F 57.920966 1.286291 32.560955
F 57.920966 24.439548 10.731848
F 57.920966 24.439548 32.560955
F 57.920966 47.592806 10.731848
F 57.920966 47.592806 32.560955
F 84.656069 1.286291 10.731848
F 84.656069 1.286291 32.560955
F 84.656069 24.439548 10.731848
F 84.656069 24.439548 32.560955
F 84.656069 47.592806 10.731848
F 84.656069 47.592806 32.560955
F 57.920966 9.004040 10.731848
F 57.920966 9.004040 32.560955
F 57.920966 32.157298 10.731848
F 57.920966 32.157298 32.560955
F 57.920966 55.310555 10.731848
F 57.920966 55.310555 32.560955
F 84.656069 9.004040 10.731848
F 84.656069 9.004040 32.560955
F 84.656069 32.157298 10.731848
F 84.656069 32.157298 32.560955
F 84.656069 55.310555 10.731848
F 84.656069 55.310555 32.560955
F 57.920966 16.721795 10.731849
F 57.920966 16.721795 32.560956
F 57.920966 39.875053 10.731849
F 57.920966 39.875053 32.560956
F 57.920966 63.028310 10.731849
F 57.920966 63.028310 32.560956
F 84.656069 16.721795 10.731849
F 84.656069 16.721795 32.560956
F 84.656069 39.875053 10.731849
F 84.656069 39.875053 32.560956
F 84.656069 63.028310 10.731849
F 84.656069 63.028310 32.560956
F 66.832665 1.286290 10.731848
F 66.832665 1.286290 32.560956
F 66.832665 24.439548 10.731848
F 66.832665 24.439548 32.560956
F 66.832665 47.592806 10.731848
F 66.832665 47.592806 32.560956
F 93.567768 1.286290 10.731848
F 93.567768 1.286290 32.560956
F 93.567768 24.439548 10.731848
F 93.567768 24.439548 32.560956
F 93.567768 47.592806 10.731848
F 93.567768 47.592806 32.560956
F 66.832665 9.004040 10.731848
F 66.832665 9.004040 32.560956
F 66.832665 32.157297 10.731848
F 66.832665 32.157297 32.560956
F 66.832665 55.310555 10.731848
F 66.832665 55.310555 32.560956
F 93.567768 9.004040 10.731848
F 93.567768 9.004040 32.560956
F 93.567768 32.157297 10.731848
F 93.567768 32.157297 32.560956
F 93.567768 55.310555 10.731848
F 93.567768 55.310555 32.560956
F 66.832665 16.721795 10.731849
F 66.832665 16.721795 32.560956
F 66.832665 39.875053 10.731849
F 66.832665 39.875053 32.560956
F 66.832665 63.028310 10.731849
F 66.832665 63.028310 32.560956
F 93.567768 16.721795 10.731849
F 93.567768 16.721795 32.560956
F 93.567768 39.875053 10.731849
F 93.567768 39.875053 32.560956
F 93.567768 63.028310 10.731849
F 93.567768 63.028310 32.560956
F 75.744370 1.286290 10.731848
F 75.744370 1.286290 32.560956
F 75.744370 24.439548 10.731848
F 75.744370 24.439548 32.560956
F 75.744370 47.592805 10.731848
F 75.744370 47.592805 32.560956
F 102.479474 1.286290 10.731848
F 102.479474 1.286290 32.560956
F 102.479474 24.439548 10.731848
F 102.479474 24.439548 32.560956
F 102.479474 47.592805 10.731848
F 102.479474 47.592805 32.560956
F 75.744370 9.004040 10.731848
F 75.744370 9.004040 32.560956
F 75.744370 32.157297 10.731848
F 75.744370 32.157297 32.560956
F 75.744370 55.310555 10.731848
F 75.744370 55.310555 32.560956
F 102.479474 9.004040 10.731848
F 102.479474 9.004040 32.560956
F 102.479474 32.157297 10.731848
F 102.479474 32.157297 32.560956
F 102.479474 55.310555 10.731848
F 102.479474 55.310555 32.560956
F 75.744370 16.721795 10.731849
F 75.744370 16.721795 32.560956
F 75.744370 39.875052 10.731849
F 75.744370 39.875052 32.560956
F 75.744370 63.028310 10.731849
F 75.744370 63.028310 32.560956
F 102.479474 16.721795 10.731849
F 102.479474 16.721795 32.560956
F 102.479474 39.875052 10.731849
F 102.479474 39.875052 32.560956
F 102.479474 63.028310 10.731849
F 102.479474 63.028310 32.560956
F 57.920951 3.858875 14.370032
F 57.920951 3.858875 36.199139
F 57.920951 27.012132 14.370032
F 57.920951 27.012132 36.199139
F 57.920951 50.165390 14.370032
F 57.920951 50.165390 36.199139
F 84.656054 3.858875 14.370032
F 84.656054 3.858875 36.199139
F 84.656054 27.012132 14.370032
F 84.656054 27.012132 36.199139
F 84.656054 50.165390 14.370032
F 84.656054 50.165390 36.199139
F 57.920951 11.576625 14.370032
F 57.920951 11.576625 36.199139
F 57.920951 34.729882 14.370032
F 57.920951 34.729882 36.199139
F 57.920951 57.883140 14.370032
F 57.920951 57.883140 36.199139
F 84.656054 11.576625 14.370032
F 84.656054 11.576625 36.199139
F 84.656054 34.729882 14.370032
F 84.656054 34.729882 36.199139
F 84.656054 57.883140 14.370032
F 84.656054 57.883140 36.199139
F 57.920951 19.294380 14.370032
F 57.920951 19.294380 36.199140
F 57.920951 42.447638 14.370032
F 57.920951 42.447638 36.199140
F 57.920951 65.600895 14.370032
F 57.920951 65.600895 36.199140
F 84.656054 19.294380 14.370032
F 84.656054 19.294380 36.199140
F 84.656054 42.447638 14.370032
F 84.656054 42.447638 36.199140
F 84.656054 65.600895 14.370032
F 84.656054 65.600895 36.199140
F 66.832650 3.858876 14.370033
F 66.832650 3.858876 36.199140
F 66.832650 27.012134 14.370033
F 66.832650 27.012134 36.199140
F 66.832650 50.165391 14.370033
F 66.832650 50.165391 36.199140
F 93.567754 3.858876 14.370033
F 93.567754 3.858876 36.199140
F 93.567754 27.012134 14.370033
F 93.567754 27.012134 36.199140
F 93.567754 50.165391 14.370033
F 93.567754 50.165391 36.199140
F 66.832650 11.576626 14.370033
F 66.832650 11.576626 36.199140
F 66.832650 34.729884 14.370033
F 66.832650 34.729884 36.199140
F 66.832650 57.883141 14.370033
F 66.832650 57.883141 36.199140
F 93.567754 11.576626 14.370033
F 93.567754 11.576626 36.199140
F 93.567754 34.729884 14.370033
F 93.567754 34.729884 36.199140
F 93.567754 57.883141 14.370033
F 93.567754 57.883141 36.199140
F 66.832650 19.294382 14.370033
F 66.832650 19.294382 36.199141
F 66.832650 42.447639 14.370033
F 66.832650 42.447639 36.199141
F 66.832650 65.600897 14.370033
F 66.832650 65.600897 36.199141
F 93.567754 19.294382 14.370033
F 93.567754 19.294382 36.199141
F 93.567754 42.447639 14.370033
F 93.567754 42.447639 36.199141
F 93.567754 65.600897 14.370033
F 93.567754 65.600897 36.199141
F 75.744357 3.858875 14.370032
F 75.744357 3.858875 36.199139
F 75.744357 27.012133 14.370032
F 75.744357 27.012133 36.199139
F 75.744357 50.165390 14.370032
F 75.744357 50.165390 36.199139
F 102.479461 3.858875 14.370032
F 102.479461 3.858875 36.199139
F 102.479461 27.012133 14.370032
F 102.479461 27.012133 36.199139
F 102.479461 50.165390 14.370032
F 102.479461 50.165390 36.199139
F 75.744357 11.576625 14.370032
F 75.744357 11.576625 36.199140
F 75.744357 34.729883 14.370032
F 75.744357 34.729883 36.199140
F 75.744357 57.883140 14.370032
F 75.744357 57.883140 36.199140
F 102.479461 11.576625 14.370032
F 102.479461 11.576625 36.199140
F 102.479461 34.729883 14.370032
F 102.479461 34.729883 36.199140
F 102.479461 57.883140 14.370032
F 102.479461 57.883140 36.199140
F 75.744357 19.294381 14.370033
F 75.744357 19.294381 36.199140
F 75.744357 42.447638 14.370033
F 75.744357 42.447638 36.199140
F 75.744357 65.600896 14.370033
F 75.744357 65.600896 36.199140
F 102.479461 19.294381 14.370033
F 102.479461 19.294381 36.199140
F 102.479461 42.447638 14.370033
F 102.479461 42.447638 36.199140
F 102.479461 65.600896 14.370033
F 102.479461 65.600896 36.199140
F 57.920963 3.858875 11.641394
F 57.920963 3.858875 33.470501
F 57.920963 27.012133 11.641394
F 57.920963 27.012133 33.470501
F 57.920963 50.165390 11.641394
F 57.920963 50.165390 33.470501
F 84.656066 3.858875 11.641394
F 84.656066 3.858875 33.470501
F 84.656066 27.012133 11.641394
F 84.656066 27.012133 33.470501
F 84.656066 50.165390 11.641394
F 84.656066 50.165390 33.470501
F 57.920963 11.576625 11.641394
F 57.920963 11.576625 33.470501
F 57.920963 34.729883 11.641394
F 57.920963 34.729883 33.470501
F 57.920963 57.883140 11.641394
F 57.920963 57.883140 33.470501
F 84.656066 11.576625 11.641394
F 84.656066 11.576625 33.470501
F 84.656066 34.729883 11.641394
F 84.656066 34.729883 33.470501
F 84.656066 57.883140 11.641394
F 84.656066 57.883140 33.470501
F 57.920963 19.294381 11.641393
F 57.920963 19.294381 33.470501
F 57.920963 42.447638 11.641393
F 57.920963 42.447638 33.470501
F 57.920963 65.600896 11.641393
F 57.920963 65.600896 33.470501
F 84.656066 19.294381 11.641393
F 84.656066 19.294381 33.470501
F 84.656066 42.447638 11.641393
F 84.656066 42.447638 33.470501
F 84.656066 65.600896 11.641393
F 84.656066 65.600896 33.470501
F 66.832663 3.858876 11.641393
F 66.832663 3.858876 33.470501
F 66.832663 27.012133 11.641393
F 66.832663 27.012133 33.470501
F 66.832663 50.165391 11.641393
F 66.832663 50.165391 33.470501
F 93.567766 3.858876 11.641393
F 93.567766 3.858876 33.470501
F 93.567766 27.012133 11.641393
F 93.567766 27.012133 33.470501
F 93.567766 50.165391 11.641393
F 93.567766 50.165391 33.470501
F 66.832663 11.576626 11.641393
F 66.832663 11.576626 33.470501
F 66.832663 34.729883 11.641393
F 66.832663 34.729883 33.470501
F 66.832663 57.883141 11.641393
F 66.832663 57.883141 33.470501
F 93.567766 11.576626 11.641393
F 93.567766 11.576626 33.470501
F 93.567766 34.729883 11.641393
F 93.567766 34.729883 33.470501
F 93.567766 57.883141 11.641393
F 93.567766 57.883141 33.470501
F 66.832663 19.294381 11.641393
F 66.832663 19.294381 33.470500
F 66.832663 42.447639 11.641393
F 66.832663 42.447639 33.470500
F 66.832663 65.600896 11.641393
F 66.832663 65.600896 33.470500
F 93.567766 19.294381 11.641393
F 93.567766 19.294381 33.470500
F 93.567766 42.447639 11.641393
F 93.567766 42.447639 33.470500
F 93.567766 65.600896 11.641393
F 93.567766 65.600896 33.470500
F 75.744369 3.858875 11.641394
F 75.744369 3.858875 33.470501
F 75.744369 27.012133 11.641394
F 75.744369 27.012133 33.470501
F 75.744369 50.165390 11.641394
F 75.744369 50.165390 33.470501
F 102.479472 3.858875 11.641394
F 102.479472 3.858875 33.470501
F 102.479472 27.012133 11.641394
F 102.479472 27.012133 33.470501
F 102.479472 50.165390 11.641394
F 102.479472 50.165390 33.470501
F 75.744369 11.576625 11.641394
F 75.744369 11.576625 33.470501
F 75.744369 34.729883 11.641394
F 75.744369 34.729883 33.470501
F 75.744369 57.883140 11.641394
F 75.744369 57.883140 33.470501
F 102.479472 11.576625 11.641394
F 102.479472 11.576625 33.470501
F 102.479472 34.729883 11.641394
F 102.479472 34.729883 33.470501
F 102.479472 57.883140 11.641394
F 102.479472 57.883140 33.470501
F 75.744369 19.294381 11.641393
F 75.744369 19.294381 33.470501
F 75.744369 42.447638 11.641393
F 75.744369 42.447638 33.470501
F 75.744369 65.600896 11.641393
F 75.744369 65.600896 33.470501
F 102.479472 19.294381 11.641393
F 102.479472 19.294381 33.470501
F 102.479472 42.447638 11.641393
F 102.479472 42.447638 33.470501
F 102.479472 65.600896 11.641393
F 102.479472 65.600896 33.470501
F 57.920953 1.286291 8.003210
F 57.920953 1.286291 29.832317
F 57.920953 24.439549 8.003210
F 57.920953 24.439549 29.832317
F 57.920953 47.592806 8.003210
F 57.920953 47.592806 29.832317
F 84.656056 1.286291 8.003210
F 84.656056 1.286291 29.832317
F 84.656056 24.439549 8.003210
F 84.656056 24.439549 29.832317
F 84.656056 47.592806 8.003210
F 84.656056 47.592806 29.832317
F 57.920953 9.004041 8.003210
F 57.920953 9.004041 29.832317
F 57.920953 32.157298 8.003210
F 57.920953 32.157298 29.832317
F 57.920953 55.310556 8.003210
F 57.920953 55.310556 29.832317
F 84.656056 9.004041 8.003210
F 84.656056 9.004041 29.832317
F 84.656056 32.157298 8.003210
F 84.656056 32.157298 29.832317
F 84.656056 55.310556 8.003210
F 84.656056 55.310556 29.832317
F 57.920953 16.721796 8.003209
F 57.920953 16.721796 29.832317
F 57.920953 39.875053 8.003209
F 57.920953 39.875053 29.832317
F 57.920953 63.028311 8.003209
F 57.920953 63.028311 29.832317
F 84.656056 16.721796 8.003209
F 84.656056 16.721796 29.832317
F 84.656056 39.875053 8.003209
F 84.656056 39.875053 29.832317
F 84.656056 63.028311 8.003209
F 84.656056 63.028311 29.832317
F 66.832652 1.286290 8.003209
F 66.832652 1.286290 29.832317
F 66.832652 24.439547 8.003209
F 66.832652 24.439547 29.832317
F 66.832652 47.592805 8.003209
F 66.832652 47.592805 29.832317
F 93.567755 1.286290 8.003209
F 93.567755 1.286290 29.832317
F 93.567755 24.439547 8.003209
F 93.567755 24.439547 29.832317
F 93.567755 47.592805 8.003209
F 93.567755 47.592805 29.832317
F 66.832652 9.004039 8.003209
F 66.832652 9.004039 29.832317
F 66.832652 32.157297 8.003209
F 66.832652 32.157297 29.832317
F 66.832652 55.310554 8.003209
F 66.832652 55.310554 29.832317
F 93.567755 9.004039 8.003209
F 93.567755 9.004039 29.832317
F 93.567755 32.157297 8.003209
F 93.567755 32.157297 29.832317
F 93.567755 55.310554 8.003209
F 93.567755 55.310554 29.832317
F 66.832652 16.721795 8.003209
F 66.832652 16.721795 29.832316
F 66.832652 39.875052 8.003209
F 66.832652 39.875052 29.832316
F 66.832652 63.028310 8.003209
F 66.832652 63.028310 29.832316
F 93.567755 16.721795 8.003209
F 93.567755 16.721795 29.832316
F 93.567755 39.875052 8.003209
F 93.567755 39.875052 29.832316
F 93.567755 63.028310 8.003209
F 93.567755 63.028310 29.832316
F 75.744359 1.286290 8.003210
F 75.744359 1.286290 29.832317
F 75.744359 24.439548 8.003210
F 75.744359 24.439548 29.832317
F 75.744359 47.592805 8.003210
F 75.744359 47.592805 29.832317
F 102.479462 1.286290 8.003210
F 102.479462 1.286290 29.832317
F 102.479462 24.439548 8.003210
F 102.479462 24.439548 29.832317
F 102.479462 47.592805 8.003210
F 102.479462 47.592805 29.832317
F 75.744359 9.004039 8.003210
F 75.744359 9.004039 29.832317
F 75.744359 32.157297 8.003210
F 75.744359 32.157297 29.832317
F 75.744359 55.310555 8.003210
F 75.744359 55.310555 29.832317
F 102.479462 9.004039 8.003210
F 102.479462 9.004039 29.832317
F 102.479462 32.157297 8.003210
F 102.479462 32.157297 29.832317
F 102.479462 55.310555 8.003210
F 102.479462 55.310555 29.832317
F 75.744359 16.721795 8.003209
F 75.744359 16.721795 29.832316
F 75.744359 39.875052 8.003209
F 75.744359 39.875052 29.832316
F 75.744359 63.028310 8.003209
F 75.744359 63.028310 29.832316
F 102.479462 16.721795 8.003209
F 102.479462 16.721795 29.832316
F 102.479462 39.875052 8.003209
F 102.479462 39.875052 29.832316
F 102.479462 63.028310 8.003209
F 102.479462 63.028310 29.832316
F 60.148890 7.717750 11.641394
F 60.148890 7.717750 33.470502
F 60.148890 30.871007 11.641394
F 60.148890 30.871007 33.470502
F 60.148890 54.024265 11.641394
F 60.148890 54.024265 33.470502
F 86.883993 7.717750 11.641394
F 86.883993 7.717750 33.470502
F 86.883993 30.871007 11.641394
F 86.883993 30.871007 33.470502
F 86.883993 54.024265 11.641394
F 86.883993 54.024265 33.470502
F 60.148890 15.435502 11.641393
F 60.148890 15.435502 33.470501
F 60.148890 38.588760 11.641393
F 60.148890 38.588760 33.470501
F 60.148890 61.742018 11.641393
F 60.148890 61.742018 33.470501
F 86.883993 15.435502 11.641393
F 86.883993 15.435502 33.470501
F 86.883993 38.588760 11.641393
F 86.883993 38.588760 33.470501
F 86.883993 61.742018 11.641393
F 86.883993 61.742018 33.470501
F 60.148890 0.000000 11.641394
F 60.148890 0.000000 33.470501
F 60.148890 23.153258 11.641394
F 60.148890 23.153258 33.470501
F 60.148890 46.306515 11.641394
F 60.148890 46.306515 33.470501
F 86.883993 0.000000 11.641394
F 86.883993 0.000000 33.470501
F 86.883993 23.153258 11.641394
F 86.883993 23.153258 33.470501
F 86.883993 46.306515 11.641394
F 86.883993 46.306515 33.470501
F 69.060591 7.717750 11.641393
F 69.060591 7.717750 33.470501
F 69.060591 30.871008 11.641393
F 69.060591 30.871008 33.470501
F 69.060591 54.024265 11.641393
F 69.060591 54.024265 33.470501
F 95.795695 7.717750 11.641393
F 95.795695 7.717750 33.470501
F 95.795695 30.871008 11.641393
F 95.795695 30.871008 33.470501
F 95.795695 54.024265 11.641393
F 95.795695 54.024265 33.470501
F 69.060591 15.435503 11.641392
F 69.060591 15.435503 33.470500
F 69.060591 38.588760 11.641392
F 69.060591 38.588760 33.470500
F 69.060591 61.742018 11.641392
F 69.060591 61.742018 33.470500
F 95.795695 15.435503 11.641392
F 95.795695 15.435503 33.470500
F 95.795695 38.588760 11.641392
F 95.795695 38.588760 33.470500
F 95.795695 61.742018 11.641392
F 95.795695 61.742018 33.470500
F 69.060591 0.000001 11.641393
F 69.060591 0.000001 33.470501
F 69.060591 23.153258 11.641393
F 69.060591 23.153258 33.470501
F 69.060591 46.306516 11.641393
F 69.060591 46.306516 33.470501
F 95.795695 0.000001 11.641393
F 95.795695 0.000001 33.470501
F 95.795695 23.153258 11.641393
F 95.795695 23.153258 33.470501
F 95.795695 46.306516 11.641393
F 95.795695 46.306516 33.470501
F 77.972296 7.717750 11.641394
F 77.972296 7.717750 33.470502
F 77.972296 30.871007 11.641394
F 77.972296 30.871007 33.470502
F 77.972296 54.024265 11.641394
F 77.972296 54.024265 33.470502
F 104.707399 7.717750 11.641394
F 104.707399 7.717750 33.470502
F 104.707399 30.871007 11.641394
F 104.707399 30.871007 33.470502
F 104.707399 54.024265 11.641394
F 104.707399 54.024265 33.470502
F 77.972296 15.435502 11.641393
F 77.972296 15.435502 33.470500
F 77.972296 38.588760 11.641393
F 77.972296 38.588760 33.470500
F 77.972296 61.742018 11.641393
F 77.972296 61.742018 33.470500
F 104.707399 15.435502 11.641393
F 104.707399 15.435502 33.470500
F 104.707399 38.588760 11.641393
F 104.707399 38.588760 33.470500
F 104.707399 61.742018 11.641393
F 104.707399 61.742018 33.470500
F 77.972296 0.000000 11.641394
F 77.972296 0.000000 33.470501
F 77.972296 23.153258 11.641394
F 77.972296 23.153258 33.470501
F 77.972296 46.306515 11.641394
F 77.972296 46.306515 33.470501
F 104.707399 0.000000 11.641394
F 104.707399 0.000000 33.470501
F 104.707399 23.153258 11.641394
F 104.707399 23.153258 33.470501
F 104.707399 46.306515 11.641394
F 104.707399 46.306515 33.470501
F 60.148875 5.145165 8.003210
F 60.148875 5.145165 29.832318
F 60.148875 28.298423 8.003210
F 60.148875 28.298423 29.832318
F 60.148875 51.451680 8.003210
F 60.148875 51.451680 29.832318
F 86.883978 5.145165 8.003210
F 86.883978 5.145165 29.832318
F 86.883978 28.298423 8.003210
F 86.883978 28.298423 29.832318
F 86.883978 51.451680 8.003210
F 86.883978 51.451680 29.832318
F 60.148875 12.862918 8.003209
F 60.148875 12.862918 29.832317
F 60.148875 36.016175 8.003209
F 60.148875 36.016175 29.832317
F 60.148875 59.169433 8.003209
F 60.148875 59.169433 29.832317
F 86.883978 12.862918 8.003209
F 86.883978 12.862918 29.832317
F 86.883978 36.016175 8.003209
F 86.883978 36.016175 29.832317
F 86.883978 59.169433 8.003209
F 86.883978 59.169433 29.832317
F 60.148875 20.580673 8.003210
F 60.148875 20.580673 29.832317
F 60.148875 43.733930 8.003210
F 60.148875 43.733930 29.832317
F 60.148875 66.887188 8.003210
F 60.148875 66.887188 29.832317
F 86.883978 20.580673 8.003210
F 86.883978 20.580673 29.832317
F 86.883978 43.733930 8.003210
F 86.883978 43.733930 29.832317
F 86.883978 66.887188 8.003210
F 86.883978 66.887188 29.832317
F 69.060577 5.145164 8.003209
F 69.060577 5.145164 29.832316
F 69.060577 28.298421 8.003209
F 69.060577 28.298421 29.832316
F 69.060577 51.451679 8.003209
F 69.060577 51.451679 29.832316
F 95.795681 5.145164 8.003209
F 95.795681 5.145164 29.832316
F 95.795681 28.298421 8.003209
F 95.795681 28.298421 29.832316
F 95.795681 51.451679 8.003209
F 95.795681 51.451679 29.832316
F 69.060577 12.862916 8.003208
F 69.060577 12.862916 29.832315
F 69.060577 36.016174 8.003208
F 69.060577 36.016174 29.832315
F 69.060577 59.169431 8.003208
F 69.060577 59.169431 29.832315
F 95.795681 12.862916 8.003208
F 95.795681 12.862916 29.832315
F 95.795681 36.016174 8.003208
F 95.795681 36.016174 29.832315
F 95.795681 59.169431 8.003208
F 95.795681 59.169431 29.832315
F 69.060577 20.580671 8.003209
F 69.060577 20.580671 29.832316
F 69.060577 43.733929 8.003209
F 69.060577 43.733929 29.832316
F 69.060577 66.887186 8.003209
F 69.060577 66.887186 29.832316
F 95.795681 20.580671 8.003209
F 95.795681 20.580671 29.832316
F 95.795681 43.733929 8.003209
F 95.795681 43.733929 29.832316
F 95.795681 66.887186 8.003209
F 95.795681 66.887186 29.832316
F 77.972283 5.145165 8.003210
F 77.972283 5.145165 29.832318
F 77.972283 28.298423 8.003210
F 77.972283 28.298423 29.832318
F 77.972283 51.451680 8.003210
F 77.972283 51.451680 29.832318
F 104.707386 5.145165 8.003210
F 104.707386 5.145165 29.832318
F 104.707386 28.298423 8.003210
F 104.707386 28.298423 29.832318
F 104.707386 51.451680 8.003210
F 104.707386 51.451680 29.832318
F 77.972283 12.862917 8.003209
F 77.972283 12.862917 29.832317
F 77.972283 36.016175 8.003209
F 77.972283 36.016175 29.832317
F 77.972283 59.169432 8.003209
F 77.972283 59.169432 29.832317
F 104.707386 12.862917 8.003209
F 104.707386 12.862917 29.832317
F 104.707386 36.016175 8.003209
F 104.707386 36.016175 29.832317
F 104.707386 59.169432 8.003209
F 104.707386 59.169432 29.832317
F 77.972283 20.580673 8.003210
F 77.972283 20.580673 29.832317
F 77.972283 43.733930 8.003210
F 77.972283 43.733930 29.832317
F 77.972283 66.887188 8.003210
F 77.972283 66.887188 29.832317
F 104.707386 20.580673 8.003210
F 104.707386 20.580673 29.832317
F 104.707386 43.733930 8.003210
F 104.707386 43.733930 29.832317
F 104.707386 66.887188 8.003210
F 104.707386 66.887188 29.832317
F 60.148887 5.145165 10.731848
F 60.148887 5.145165 32.560955
F 60.148887 28.298423 10.731848
F 60.148887 28.298423 32.560955
F 60.148887 51.451680 10.731848
F 60.148887 51.451680 32.560955
F 86.883991 5.145165 10.731848
F 86.883991 5.145165 32.560955
F 86.883991 28.298423 10.731848
F 86.883991 28.298423 32.560955
F 86.883991 51.451680 10.731848
F 86.883991 51.451680 32.560955
F 60.148887 12.862917 10.731848
F 60.148887 12.862917 32.560956
F 60.148887 36.016175 10.731848
F 60.148887 36.016175 32.560956
F 60.148887 59.169432 10.731848
F 60.148887 59.169432 32.560956
F 86.883991 12.862917 10.731848
F 86.883991 12.862917 32.560956
F 86.883991 36.016175 10.731848
F 86.883991 36.016175 32.560956
F 86.883991 59.169432 10.731848
F 86.883991 59.169432 32.560956
F 60.148887 20.580673 10.731848
F 60.148887 20.580673 32.560955
F 60.148887 43.733930 10.731848
F 60.148887 43.733930 32.560955
F 60.148887 66.887188 10.731848
F 60.148887 66.887188 32.560955
F 86.883991 20.580673 10.731848
F 86.883991 20.580673 32.560955
F 86.883991 43.733930 10.731848
F 86.883991 43.733930 32.560955
F 86.883991 66.887188 10.731848
F 86.883991 66.887188 32.560955
F 69.060590 5.145164 10.731849
F 69.060590 5.145164 32.560956
F 69.060590 28.298422 10.731849
F 69.060590 28.298422 32.560956
F 69.060590 51.451679 10.731849
F 69.060590 51.451679 32.560956
F 95.795693 5.145164 10.731849
F 95.795693 5.145164 32.560956
F 95.795693 28.298422 10.731849
F 95.795693 28.298422 32.560956
F 95.795693 51.451679 10.731849
F 95.795693 51.451679 32.560956
F 69.060590 12.862917 10.731849
F 69.060590 12.862917 32.560957
F 69.060590 36.016174 10.731849
F 69.060590 36.016174 32.560957
F 69.060590 59.169432 10.731849
F 69.060590 59.169432 32.560957
F 95.795693 12.862917 10.731849
F 95.795693 12.862917 32.560957
F 95.795693 36.016174 10.731849
F 95.795693 36.016174 32.560957
F 95.795693 59.169432 10.731849
F 95.795693 59.169432 32.560957
F 69.060590 20.580672 10.731849
F 69.060590 20.580672 32.560956
F 69.060590 43.733929 10.731849
F 69.060590 43.733929 32.560956
F 69.060590 66.887187 10.731849
F 69.060590 66.887187 32.560956
F 95.795693 20.580672 10.731849
F 95.795693 20.580672 32.560956
F 95.795693 43.733929 10.731849
F 95.795693 43.733929 32.560956
F 95.795693 66.887187 10.731849
F 95.795693 66.887187 32.560956
F 77.972294 5.145165 10.731847
F 77.972294 5.145165 32.560955
F 77.972294 28.298423 10.731847
F 77.972294 28.298423 32.560955
F 77.972294 51.451680 10.731847
F 77.972294 51.451680 32.560955
F 104.707397 5.145165 10.731847
F 104.707397 5.145165 32.560955
F 104.707397 28.298423 10.731847
F 104.707397 28.298423 32.560955
F 104.707397 51.451680 10.731847
F 104.707397 51.451680 32.560955
F 77.972294 12.862917 10.731848
F 77.972294 12.862917 32.560956
F 77.972294 36.016175 10.731848
F 77.972294 36.016175 32.560956
F 77.972294 59.169432 10.731848
F 77.972294 59.169432 32.560956
F 104.707397 12.862917 10.731848
F 104.707397 12.862917 32.560956
F 104.707397 36.016175 10.731848
F 104.707397 36.016175 32.560956
F 104.707397 59.169432 10.731848
F 104.707397 59.169432 32.560956
F 77.972294 20.580672 10.731848
F 77.972294 20.580672 32.560955
F 77.972294 43.733930 10.731848
F 77.972294 43.733930 32.560955
F 77.972294 66.887188 10.731848
F 77.972294 66.887188 32.560955
F 104.707397 20.580672 10.731848
F 104.707397 20.580672 32.560955
F 104.707397 43.733930 10.731848
F 104.707397 43.733930 32.560955
F 104.707397 66.887188 10.731848
F 104.707397 66.887188 32.560955
F 60.148877 7.717749 14.370032
F 60.148877 7.717749 36.199139
F 60.148877 30.871007 14.370032
F 60.148877 30.871007 36.199139
F 60.148877 54.024264 14.370032
F 60.148877 54.024264 36.199139
F 86.883980 7.717749 14.370032
F 86.883980 7.717749 36.199139
F 86.883980 30.871007 14.370032
F 86.883980 30.871007 36.199139
F 86.883980 54.024264 14.370032
F 86.883980 54.024264 36.199139
F 60.148877 15.435502 14.370033
F 60.148877 15.435502 36.199140
F 60.148877 38.588760 14.370033
F 60.148877 38.588760 36.199140
F 60.148877 61.742017 14.370033
F 60.148877 61.742017 36.199140
F 86.883980 15.435502 14.370033
F 86.883980 15.435502 36.199140
F 86.883980 38.588760 14.370033
F 86.883980 38.588760 36.199140
F 86.883980 61.742017 14.370033
F 86.883980 61.742017 36.199140
F 60.148877 0.000000 14.370032
F 60.148877 0.000000 36.199139
F 60.148877 23.153257 14.370032
F 60.148877 23.153257 36.199139
F 60.148877 46.306515 14.370032
F 60.148877 46.306515 36.199139
F 86.883980 0.000000 14.370032
F 86.883980 0.000000 36.199139
F 86.883980 23.153257 14.370032
F 86.883980 23.153257 36.199139
F 86.883980 46.306515 14.370032
F 86.883980 46.306515 36.199139
F 69.060579 7.717751 14.370033
F 69.060579 7.717751 36.199140
F 69.060579 30.871008 14.370033
F 69.060579 30.871008 36.199140
F 69.060579 54.024266 14.370033
F 69.060579 54.024266 36.199140
F 95.795682 7.717751 14.370033
F 95.795682 7.717751 36.199140
F 95.795682 30.871008 14.370033
F 95.795682 30.871008 36.199140
F 95.795682 54.024266 14.370033
F 95.795682 54.024266 36.199140
F 69.060579 15.435503 14.370034
F 69.060579 15.435503 36.199141
F 69.060579 38.588761 14.370034
F 69.060579 38.588761 36.199141
F 69.060579 61.742018 14.370034
F 69.060579 61.742018 36.199141
F 95.795682 15.435503 14.370034
F 95.795682 15.435503 36.199141
F 95.795682 38.588761 14.370034
F 95.795682 38.588761 36.199141
F 95.795682 61.742018 14.370034
F 95.795682 61.742018 36.199141
F 69.060579 0.000001 14.370033
F 69.060579 0.000001 36.199140
F 69.060579 23.153259 14.370033
F 69.060579 23.153259 36.199140
F 69.060579 46.306516 14.370033
F 69.060579 46.306516 36.199140
F 95.795682 0.000001 14.370033
F 95.795682 0.000001 36.199140
F 95.795682 23.153259 14.370033
F 95.795682 23.153259 36.199140
F 95.795682 46.306516 14.370033
F 95.795682 46.306516 36.199140
F 77.972284 7.717750 14.370032
F 77.972284 7.717750 36.199139
F 77.972284 30.871007 14.370032
F 77.972284 30.871007 36.199139
F 77.972284 54.024265 14.370032
F 77.972284 54.024265 36.199139
F 104.707388 7.717750 14.370032
F 104.707388 7.717750 36.199139
F 104.707388 30.871007 14.370032
F 104.707388 30.871007 36.199139
F 104.707388 54.024265 14.370032
F 104.707388 54.024265 36.199139
F 77.972284 15.435502 14.370033
F 77.972284 15.435502 36.199140
F 77.972284 38.588760 14.370033
F 77.972284 38.588760 36.199140
F 77.972284 61.742017 14.370033
F 77.972284 61.742017 36.199140
F 104.707388 15.435502 14.370033
F 104.707388 15.435502 36.199140
F 104.707388 38.588760 14.370033
F 104.707388 38.588760 36.199140
F 104.707388 61.742017 14.370033
F 104.707388 61.742017 36.199140
F 77.972284 0.000000 14.370032
F 77.972284 0.000000 36.199139
F 77.972284 23.153258 14.370032
F 77.972284 23.153258 36.199139
F 77.972284 46.306515 14.370032
F 77.972284 46.306515 36.199139
F 104.707388 0.000000 14.370032
F 104.707388 0.000000 36.199139
F 104.707388 23.153258 14.370032
F 104.707388 23.153258 36.199139
F 104.707388 46.306515 14.370032
F 104.707388 46.306515 36.199139
F 53.465117 1.286291 18.008216
F 53.465117 1.286291 39.837324
F 53.465117 24.439548 18.008216
F 53.465117 24.439548 39.837324
F 53.465117 47.592806 18.008216
F 53.465117 47.592806 39.837324
F 80.200221 1.286291 18.008216
F 80.200221 1.286291 39.837324
F 80.200221 24.439548 18.008216
F 80.200221 24.439548 39.837324
F 80.200221 47.592806 18.008216
F 80.200221 47.592806 39.837324
F 53.465117 9.004040 18.008216
F 53.465117 9.004040 39.837323
F 53.465117 32.157298 18.008216
F 53.465117 32.157298 39.837323
F 53.465117 55.310555 18.008216
F 53.465117 55.310555 39.837323
F 80.200221 9.004040 18.008216
F 80.200221 9.004040 39.837323
F 80.200221 32.157298 18.008216
F 80.200221 32.157298 39.837323
F 80.200221 55.310555 18.008216
F 80.200221 55.310555 39.837323
F 53.465117 16.721795 18.008217
F 53.465117 16.721795 39.837324
F 53.465117 39.875053 18.008217
F 53.465117 39.875053 39.837324
F 53.465117 63.028310 18.008217
F 53.465117 63.028310 39.837324
F 80.200221 16.721795 18.008217
F 80.200221 16.721795 39.837324
F 80.200221 39.875053 18.008217
F 80.200221 39.875053 39.837324
F 80.200221 63.028310 18.008217
F 80.200221 63.028310 39.837324
F 62.376815 1.286291 18.008216
F 62.376815 1.286291 39.837324
F 62.376815 24.439548 18.008216
F 62.376815 24.439548 39.837324
F 62.376815 47.592806 18.008216
F 62.376815 47.592806 39.837324
F 89.111918 1.286291 18.008216
F 89.111918 1.286291 39.837324
F 89.111918 24.439548 18.008216
F 89.111918 24.439548 39.837324
F 89.111918 47.592806 18.008216
F 89.111918 47.592806 39.837324
F 62.376815 9.004040 18.008216
F 62.376815 9.004040 39.837324
F 62.376815 32.157298 18.008216
F 62.376815 32.157298 39.837324
F 62.376815 55.310555 18.008216
F 62.376815 55.310555 39.837324
F 89.111918 9.004040 18.008216
F 89.111918 9.004040 39.837324
F 89.111918 32.157298 18.008216
F 89.111918 32.157298 39.837324
F 89.111918 55.310555 18.008216
F 89.111918 55.310555 39.837324
F 62.376815 16.721795 18.008217
F 62.376815 16.721795 39.837324
F 62.376815 39.875053 18.008217
F 62.376815 39.875053 39.837324
F 62.376815 63.028310 18.008217
F 62.376815 63.028310 39.837324
F 89.111918 16.721795 18.008217
F 89.111918 16.721795 39.837324
F 89.111918 39.875053 18.008217
F 89.111918 39.875053 39.837324
F 89.111918 63.028310 18.008217
F 89.111918 63.028310 39.837324
F 71.288518 1.286290 18.008217
F 71.288518 1.286290 39.837325
F 71.288518 24.439547 18.008217
F 71.288518 24.439547 39.837325
F 71.288518 47.592805 18.008217
F 71.288518 47.592805 39.837325
F 98.023621 1.286290 18.008217
F 98.023621 1.286290 39.837325
F 98.023621 24.439547 18.008217
F 98.023621 24.439547 39.837325
F 98.023621 47.592805 18.008217
F 98.023621 47.592805 39.837325
F 71.288518 9.004039 18.008217
F 71.288518 9.004039 39.837325
F 71.288518 32.157297 18.008217
F 71.288518 32.157297 39.837325
F 71.288518 55.310554 18.008217
F 71.288518 55.310554 39.837325
F 98.023621 9.004039 18.008217
F 98.023621 9.004039 39.837325
F 98.023621 32.157297 18.008217
F 98.023621 32.157297 39.837325
F 98.023621 55.310554 18.008217
F 98.023621 55.310554 39.837325
F 71.288518 16.721795 18.008218
F 71.288518 16.721795 39.837325
F 71.288518 39.875052 18.008218
F 71.288518 39.875052 39.837325
F 71.288518 63.028310 18.008218
F 71.288518 63.028310 39.837325
F 98.023621 16.721795 18.008218
F 98.023621 16.721795 39.837325
F 98.023621 39.875052 18.008218
F 98.023621 39.875052 39.837325
F 98.023621 63.028310 18.008218
F 98.023621 63.028310 39.837325
F 53.465104 3.858875 21.646401
F 53.465104 3.858875 43.475508
F 53.465104 27.012132 21.646401
F 53.465104 27.012132 43.475508
F 53.465104 50.165390 21.646401
F 53.465104 50.165390 43.475508
F 80.200207 3.858875 21.646401
F 80.200207 3.858875 43.475508
F 80.200207 27.012132 21.646401
F 80.200207 27.012132 43.475508
F 80.200207 50.165390 21.646401
F 80.200207 50.165390 43.475508
F 53.465104 11.576625 21.646401
F 53.465104 11.576625 43.475508
F 53.465104 34.729882 21.646401
F 53.465104 34.729882 43.475508
F 53.465104 57.883140 21.646401
F 53.465104 57.883140 43.475508
F 80.200207 11.576625 21.646401
F 80.200207 11.576625 43.475508
F 80.200207 34.729882 21.646401
F 80.200207 34.729882 43.475508
F 80.200207 57.883140 21.646401
F 80.200207 57.883140 43.475508
F 53.465104 19.294380 21.646401
F 53.465104 19.294380 43.475509
F 53.465104 42.447638 21.646401
F 53.465104 42.447638 43.475509
F 53.465104 65.600895 21.646401
F 53.465104 65.600895 43.475509
F 80.200207 19.294380 21.646401
F 80.200207 19.294380 43.475509
F 80.200207 42.447638 21.646401
F 80.200207 42.447638 43.475509
F 80.200207 65.600895 21.646401
F 80.200207 65.600895 43.475509
F 62.376799 3.858875 21.646401
F 62.376799 3.858875 43.475509
F 62.376799 27.012133 21.646401
F 62.376799 27.012133 43.475509
F 62.376799 50.165390 21.646401
F 62.376799 50.165390 43.475509
F 89.111902 3.858875 21.646401
F 89.111902 3.858875 43.475509
F 89.111902 27.012133 21.646401
F 89.111902 27.012133 43.475509
F 89.111902 50.165390 21.646401
F 89.111902 50.165390 43.475509
F 62.376799 11.576625 21.646401
F 62.376799 11.576625 43.475509
F 62.376799 34.729883 21.646401
F 62.376799 34.729883 43.475509
F 62.376799 57.883140 21.646401
F 62.376799 57.883140 43.475509
F 89.111902 11.576625 21.646401
F 89.111902 11.576625 43.475509
F 89.111902 34.729883 21.646401
F 89.111902 34.729883 43.475509
F 89.111902 57.883140 21.646401
F 89.111902 57.883140 43.475509
F 62.376799 19.294380 21.646402
F 62.376799 19.294380 43.475509
F 62.376799 42.447638 21.646402
F 62.376799 42.447638 43.475509
F 62.376799 65.600896 21.646402
F 62.376799 65.600896 43.475509
F 89.111902 19.294380 21.646402
F 89.111902 19.294380 43.475509
F 89.111902 42.447638 21.646402
F 89.111902 42.447638 43.475509
F 89.111902 65.600896 21.646402
F 89.111902 65.600896 43.475509
F 71.288504 3.858876 21.646402
F 71.288504 3.858876 43.475510
F 71.288504 27.012134 21.646402
F 71.288504 27.012134 43.475510
F 71.288504 50.165391 21.646402
F 71.288504 50.165391 43.475510
F 98.023608 3.858876 21.646402
F 98.023608 3.858876 43.475510
F 98.023608 27.012134 21.646402
F 98.023608 27.012134 43.475510
F 98.023608 50.165391 21.646402
F 98.023608 50.165391 43.475510
F 71.288504 11.576626 21.646402
F 71.288504 11.576626 43.475510
F 71.288504 34.729884 21.646402
F 71.288504 34.729884 43.475510
F 71.288504 57.883141 21.646402
F 71.288504 57.883141 43.475510
F 98.023608 11.576626 21.646402
F 98.023608 11.576626 43.475510
F 98.023608 34.729884 21.646402
F 98.023608 34.729884 43.475510
F 98.023608 57.883141 21.646402
F 98.023608 57.883141 43.475510
F 71.288504 19.294382 21.646403
F 71.288504 19.294382 43.475510
F 71.288504 42.447639 21.646403
F 71.288504 42.447639 43.475510
F 71.288504 65.600897 21.646403
F 71.288504 65.600897 43.475510
F 98.023608 19.294382 21.646403
F 98.023608 19.294382 43.475510
F 98.023608 42.447639 21.646403
F 98.023608 42.447639 43.475510
F 98.023608 65.600897 21.646403
F 98.023608 65.600897 43.475510
F 53.465115 3.858875 18.917764
F 53.465115 3.858875 40.746871
F 53.465115 27.012133 18.917764
F 53.465115 27.012133 40.746871
F 53.465115 50.165390 18.917764
F 53.465115 50.165390 40.746871
F 80.200219 3.858875 18.917764
F 80.200219 3.858875 40.746871
F 80.200219 27.012133 18.917764
F 80.200219 27.012133 40.746871
F 80.200219 50.165390 18.917764
F 80.200219 50.165390 40.746871
F 53.465115 11.576625 18.917763
F 53.465115 11.576625 40.746871
F 53.465115 34.729883 18.917763
F 53.465115 34.729883 40.746871
F 53.465115 57.883140 18.917763
F 53.465115 57.883140 40.746871
F 80.200219 11.576625 18.917763
F 80.200219 11.576625 40.746871
F 80.200219 34.729883 18.917763
F 80.200219 34.729883 40.746871
F 80.200219 57.883140 18.917763
F 80.200219 57.883140 40.746871
F 53.465115 19.294381 18.917763
F 53.465115 19.294381 40.746870
F 53.465115 42.447638 18.917763
F 53.465115 42.447638 40.746870
F 53.465115 65.600896 18.917763
F 53.465115 65.600896 40.746870
F 80.200219 19.294381 18.917763
F 80.200219 19.294381 40.746870
F 80.200219 42.447638 18.917763
F 80.200219 42.447638 40.746870
F 80.200219 65.600896 18.917763
F 80.200219 65.600896 40.746870
F 62.376812 3.858875 18.917763
F 62.376812 3.858875 40.746871
F 62.376812 27.012133 18.917763
F 62.376812 27.012133 40.746871
F 62.376812 50.165390 18.917763
F 62.376812 50.165390 40.746871
F 89.111915 3.858875 18.917763
F 89.111915 3.858875 40.746871
F 89.111915 27.012133 18.917763
F 89.111915 27.012133 40.746871
F 89.111915 50.165390 18.917763
F 89.111915 50.165390 40.746871
F 62.376812 11.576625 18.917763
F 62.376812 11.576625 40.746871
F 62.376812 34.729883 18.917763
F 62.376812 34.729883 40.746871
F 62.376812 57.883140 18.917763
F 62.376812 57.883140 40.746871
F 89.111915 11.576625 18.917763
F 89.111915 11.576625 40.746871
F 89.111915 34.729883 18.917763
F 89.111915 34.729883 40.746871
F 89.111915 57.883140 18.917763
F 89.111915 57.883140 40.746871
F 62.376812 19.294381 18.917763
F 62.376812 19.294381 40.746870
F 62.376812 42.447638 18.917763
F 62.376812 42.447638 40.746870
F 62.376812 65.600896 18.917763
F 62.376812 65.600896 40.746870
F 89.111915 19.294381 18.917763
F 89.111915 19.294381 40.746870
F 89.111915 42.447638 18.917763
F 89.111915 42.447638 40.746870
F 89.111915 65.600896 18.917763
F 89.111915 65.600896 40.746870
F 71.288516 3.858876 18.917762
F 71.288516 3.858876 40.746870
F 71.288516 27.012133 18.917762
F 71.288516 27.012133 40.746870
F 71.288516 50.165391 18.917762
F 71.288516 50.165391 40.746870
F 98.023620 3.858876 18.917762
F 98.023620 3.858876 40.746870
F 98.023620 27.012133 18.917762
F 98.023620 27.012133 40.746870
F 98.023620 50.165391 18.917762
F 98.023620 50.165391 40.746870
F 71.288516 11.576626 18.917762
F 71.288516 11.576626 40.746870
F 71.288516 34.729883 18.917762
F 71.288516 34.729883 40.746870
F 71.288516 57.883141 18.917762
F 71.288516 57.883141 40.746870
F 98.023620 11.576626 18.917762
F 98.023620 11.576626 40.746870
F 98.023620 34.729883 18.917762
F 98.023620 34.729883 40.746870
F 98.023620 57.883141 18.917762
F 98.023620 57.883141 40.746870
F 71.288516 19.294381 18.917762
F 71.288516 19.294381 40.746869
F 71.288516 42.447639 18.917762
F 71.288516 42.447639 40.746869
F 71.288516 65.600896 18.917762
F 71.288516 65.600896 40.746869
F 98.023620 19.294381 18.917762
F 98.023620 19.294381 40.746869
F 98.023620 42.447639 18.917762
F 98.023620 42.447639 40.746869
F 98.023620 65.600896 18.917762
F 98.023620 65.600896 40.746869
F 53.465105 1.286291 15.279579
F 53.465105 1.286291 37.108686
F 53.465105 24.439549 15.279579
F 53.465105 24.439549 37.108686
F 53.465105 47.592806 15.279579
F 53.465105 47.592806 37.108686
F 80.200209 1.286291 15.279579
F 80.200209 1.286291 37.108686
F 80.200209 24.439549 15.279579
F 80.200209 24.439549 37.108686
F 80.200209 47.592806 15.279579
F 80.200209 47.592806 37.108686
F 53.465105 9.004040 15.279579
F 53.465105 9.004040 37.108686
F 53.465105 32.157298 15.279579
F 53.465105 32.157298 37.108686
F 53.465105 55.310555 15.279579
F 53.465105 55.310555 37.108686
F 80.200209 9.004040 15.279579
F 80.200209 9.004040 37.108686
F 80.200209 32.157298 15.279579
F 80.200209 32.157298 37.108686
F 80.200209 55.310555 15.279579
F 80.200209 55.310555 37.108686
F 53.465105 16.721796 15.279578
F 53.465105 16.721796 37.108685
F 53.465105 39.875053 15.279578
F 53.465105 39.875053 37.108685
F 53.465105 63.028311 15.279578
F 53.465105 63.028311 37.108685
F 80.200209 16.721796 15.279578
F 80.200209 16.721796 37.108685
F 80.200209 39.875053 15.279578
F 80.200209 39.875053 37.108685
F 80.200209 63.028311 15.279578
F 80.200209 63.028311 37.108685
F 62.376801 1.286291 15.279579
F 62.376801 1.286291 37.108686
F 62.376801 24.439548 15.279579
F 62.376801 24.439548 37.108686
F 62.376801 47.592806 15.279579
F 62.376801 47.592806 37.108686
F 89.111905 1.286291 15.279579
F 89.111905 1.286291 37.108686
F 89.111905 24.439548 15.279579
F 89.111905 24.439548 37.108686
F 89.111905 47.592806 15.279579
F 89.111905 47.592806 37.108686
F 62.376801 9.004040 15.279579
F 62.376801 9.004040 37.108686
F 62.376801 32.157298 15.279579
F 62.376801 32.157298 37.108686
F 62.376801 55.310555 15.279579
F 62.376801 55.310555 37.108686
F 89.111905 9.004040 15.279579
F 89.111905 9.004040 37.108686
F 89.111905 32.157298 15.279579
F 89.111905 32.157298 37.108686
F 89.111905 55.310555 15.279579
F 89.111905 55.310555 37.108686
F 62.376801 16.721795 15.279578
F 62.376801 16.721795 37.108685
F 62.376801 39.875053 15.279578
F 62.376801 39.875053 37.108685
F 62.376801 63.028310 15.279578
F 62.376801 63.028310 37.108685
F 89.111905 16.721795 15.279578
F 89.111905 16.721795 37.108685
F 89.111905 39.875053 15.279578
F 89.111905 39.875053 37.108685
F 89.111905 63.028310 15.279578
F 89.111905 63.028310 37.108685
F 71.288506 1.286290 15.279577
F 71.288506 1.286290 37.108685
F 71.288506 24.439547 15.279577
F 71.288506 24.439547 37.108685
F 71.288506 47.592805 15.279577
F 71.288506 47.592805 37.108685
F 98.023609 1.286290 15.279577
F 98.023609 1.286290 37.108685
F 98.023609 24.439547 15.279577
F 98.023609 24.439547 37.108685
F 98.023609 47.592805 15.279577
F 98.023609 47.592805 37.108685
F 71.288506 9.004039 15.279577
F 71.288506 9.004039 37.108685
F 71.288506 32.157296 15.279577
F 71.288506 32.157296 37.108685
F 71.288506 55.310554 15.279577
F 71.288506 55.310554 37.108685
F 98.023609 9.004039 15.279577
F 98.023609 9.004039 37.108685
F 98.023609 32.157296 15.279577
F 98.023609 32.157296 37.108685
F 98.023609 55.310554 15.279577
F 98.023609 55.310554 37.108685
F 71.288506 16.721794 15.279577
F 71.288506 16.721794 37.108684
F 71.288506 39.875052 15.279577
F 71.288506 39.875052 37.108684
F 71.288506 63.028309 15.279577
F 71.288506 63.028309 37.108684
F 98.023609 16.721794 15.279577
F 98.023609 16.721794 37.108684
F 98.023609 39.875052 15.279577
F 98.023609 39.875052 37.108684
F 98.023609 63.028309 15.279577
F 98.023609 63.028309 37.108684
F 55.693042 7.717750 18.917764
F 55.693042 7.717750 40.746871
F 55.693042 30.871007 18.917764
F 55.693042 30.871007 40.746871
F 55.693042 54.024265 18.917764
F 55.693042 54.024265 40.746871
F 82.428145 7.717750 18.917764
F 82.428145 7.717750 40.746871
F 82.428145 30.871007 18.917764
F 82.428145 30.871007 40.746871
F 82.428145 54.024265 18.917764
F 82.428145 54.024265 40.746871
F 55.693042 15.435503 18.917763
F 55.693042 15.435503 40.746870
F 55.693042 38.588760 18.917763
F 55.693042 38.588760 40.746870
F 55.693042 61.742018 18.917763
F 55.693042 61.742018 40.746870
F 82.428145 15.435503 18.917763
F 82.428145 15.435503 40.746870
F 82.428145 38.588760 18.917763
F 82.428145 38.588760 40.746870
F 82.428145 61.742018 18.917763
F 82.428145 61.742018 40.746870
F 55.693042 0.000000 18.917763
F 55.693042 0.000000 40.746871
F 55.693042 23.153258 18.917763
F 55.693042 23.153258 40.746871
F 55.693042 46.306515 18.917763
F 55.693042 46.306515 40.746871
F 82.428145 0.000000 18.917763
F 82.428145 0.000000 40.746871
F 82.428145 23.153258 18.917763
F 82.428145 23.153258 40.746871
F 82.428145 46.306515 18.917763
F 82.428145 46.306515 40.746871
F 64.604740 7.717750 18.917764
F 64.604740 7.717750 40.746871
F 64.604740 30.871007 18.917764
F 64.604740 30.871007 40.746871
F 64.604740 54.024265 18.917764
F 64.604740 54.024265 40.746871
F 91.339843 7.717750 18.917764
F 91.339843 7.717750 40.746871
F 91.339843 30.871007 18.917764
F 91.339843 30.871007 40.746871
F 91.339843 54.024265 18.917764
F 91.339843 54.024265 40.746871
F 64.604740 15.435502 18.917762
F 64.604740 15.435502 40.746870
F 64.604740 38.588760 18.917762
F 64.604740 38.588760 40.746870
F 64.604740 61.742017 18.917762
F 64.604740 61.742017 40.746870
F 91.339843 15.435502 18.917762
F 91.339843 15.435502 40.746870
F 91.339843 38.588760 18.917762
F 91.339843 38.588760 40.746870
F 91.339843 61.742017 18.917762
F 91.339843 61.742017 40.746870
F 64.604740 0.000000 18.917763
F 64.604740 0.000000 40.746871
F 64.604740 23.153258 18.917763
F 64.604740 23.153258 40.746871
F 64.604740 46.306515 18.917763
F 64.604740 46.306515 40.746871
F 91.339843 0.000000 18.917763
F 91.339843 0.000000 40.746871
F 91.339843 23.153258 18.917763
F 91.339843 23.153258 40.746871
F 91.339843 46.306515 18.917763
F 91.339843 46.306515 40.746871
F 73.516444 7.717750 18.917763
F 73.516444 7.717750 40.746870
F 73.516444 30.871008 18.917763
F 73.516444 30.871008 40.746870
F 73.516444 54.024265 18.917763
F 73.516444 54.024265 40.746870
F 100.251548 7.717750 18.917763
F 100.251548 7.717750 40.746870
F 100.251548 30.871008 18.917763
F 100.251548 30.871008 40.746870
F 100.251548 54.024265 18.917763
F 100.251548 54.024265 40.746870
F 73.516444 15.435503 18.917762
F 73.516444 15.435503 40.746869
F 73.516444 38.588760 18.917762
F 73.516444 38.588760 40.746869
F 73.516444 61.742018 18.917762
F 73.516444 61.742018 40.746869
F 100.251548 15.435503 18.917762
F 100.251548 15.435503 40.746869
F 100.251548 38.588760 18.917762
F 100.251548 38.588760 40.746869
F 100.251548 61.742018 18.917762
F 100.251548 61.742018 40.746869
F 73.516444 0.000001 18.917763
F 73.516444 0.000001 40.746870
F 73.516444 23.153258 18.917763
F 73.516444 23.153258 40.746870
F 73.516444 46.306516 18.917763
F 73.516444 46.306516 40.746870
F 100.251548 0.000001 18.917763
F 100.251548 0.000001 40.746870
F 100.251548 23.153258 18.917763
F 100.251548 23.153258 40.746870
F 100.251548 46.306516 18.917763
F 100.251548 46.306516 40.746870
F 55.693027 5.145166 15.279579
F 55.693027 5.145166 37.108686
F 55.693027 28.298423 15.279579
F 55.693027 28.298423 37.108686
F 55.693027 51.451681 15.279579
F 55.693027 51.451681 37.108686
F 82.428131 5.145166 15.279579
F 82.428131 5.145166 37.108686
F 82.428131 28.298423 15.279579
F 82.428131 28.298423 37.108686
F 82.428131 51.451681 15.279579
F 82.428131 51.451681 37.108686
F 55.693027 12.862918 15.279578
F 55.693027 12.862918 37.108685
F 55.693027 36.016175 15.279578
F 55.693027 36.016175 37.108685
F 55.693027 59.169433 15.279578
F 55.693027 59.169433 37.108685
F 82.428131 12.862918 15.279578
F 82.428131 12.862918 37.108685
F 82.428131 36.016175 15.279578
F 82.428131 36.016175 37.108685
F 82.428131 59.169433 15.279578
F 82.428131 59.169433 37.108685
F 55.693027 20.580673 15.279579
F 55.693027 20.580673 37.108686
F 55.693027 43.733931 15.279579
F 55.693027 43.733931 37.108686
F 55.693027 66.887188 15.279579
F 55.693027 66.887188 37.108686
F 82.428131 20.580673 15.279579
F 82.428131 20.580673 37.108686
F 82.428131 43.733931 15.279579
F 82.428131 43.733931 37.108686
F 82.428131 66.887188 15.279579
F 82.428131 66.887188 37.108686
F 64.604724 5.145165 15.279578
F 64.604724 5.145165 37.108686
F 64.604724 28.298422 15.279578
F 64.604724 28.298422 37.108686
F 64.604724 51.451680 15.279578
F 64.604724 51.451680 37.108686
F 91.339827 5.145165 15.279578
F 91.339827 5.145165 37.108686
F 91.339827 28.298422 15.279578
F 91.339827 28.298422 37.108686
F 91.339827 51.451680 15.279578
F 91.339827 51.451680 37.108686
F 64.604724 12.862917 15.279577
F 64.604724 12.862917 37.108685
F 64.604724 36.016174 15.279577
F 64.604724 36.016174 37.108685
F 64.604724 59.169432 15.279577
F 64.604724 59.169432 37.108685
F 91.339827 12.862917 15.279577
F 91.339827 12.862917 37.108685
F 91.339827 36.016174 15.279577
F 91.339827 36.016174 37.108685
F 91.339827 59.169432 15.279577
F 91.339827 59.169432 37.108685
F 64.604724 20.580672 15.279578
F 64.604724 20.580672 37.108686
F 64.604724 43.733930 15.279578
F 64.604724 43.733930 37.108686
F 64.604724 66.887187 15.279578
F 64.604724 66.887187 37.108686
F 91.339827 20.580672 15.279578
F 91.339827 20.580672 37.108686
F 91.339827 43.733930 15.279578
F 91.339827 43.733930 37.108686
F 91.339827 66.887187 15.279578
F 91.339827 66.887187 37.108686
F 73.516431 5.145164 15.279578
F 73.516431 5.145164 37.108685
F 73.516431 28.298422 15.279578
F 73.516431 28.298422 37.108685
F 73.516431 51.451679 15.279578
F 73.516431 51.451679 37.108685
F 100.251535 5.145164 15.279578
F 100.251535 5.145164 37.108685
F 100.251535 28.298422 15.279578
F 100.251535 28.298422 37.108685
F 100.251535 51.451679 15.279578
F 100.251535 51.451679 37.108685
F 73.516431 12.862916 15.279577
F 73.516431 12.862916 37.108684
F 73.516431 36.016174 15.279577
F 73.516431 36.016174 37.108684
F 73.516431 59.169431 15.279577
F 73.516431 59.169431 37.108684
F 100.251535 12.862916 15.279577
F 100.251535 12.862916 37.108684
F 100.251535 36.016174 15.279577
F 100.251535 36.016174 37.108684
F 100.251535 59.169431 15.279577
F 100.251535 59.169431 37.108684
F 73.516431 20.580672 15.279578
F 73.516431 20.580672 37.108685
F 73.516431 43.733929 15.279578
F 73.516431 43.733929 37.108685
F 73.516431 66.887187 15.279578
F 73.516431 66.887187 37.108685
F 100.251535 20.580672 15.279578
F 100.251535 20.580672 37.108685
F 100.251535 43.733929 15.279578
F 100.251535 43.733929 37.108685
F 100.251535 66.887187 15.279578
F 100.251535 66.887187 37.108685
F 55.693039 5.145165 18.008216
F 55.693039 5.145165 39.837323
F 55.693039 28.298423 18.008216
F 55.693039 28.298423 39.837323
F 55.693039 51.451680 18.008216
F 55.693039 51.451680 39.837323
F 82.428143 5.145165 18.008216
F 82.428143 5.145165 39.837323
F 82.428143 28.298423 18.008216
F 82.428143 28.298423 39.837323
F 82.428143 51.451680 18.008216
F 82.428143 51.451680 39.837323
F 55.693039 12.862917 18.008217
F 55.693039 12.862917 39.837324
F 55.693039 36.016175 18.008217
F 55.693039 36.016175 39.837324
F 55.693039 59.169432 18.008217
F 55.693039 59.169432 39.837324
F 82.428143 12.862917 18.008217
F 82.428143 12.862917 39.837324
F 82.428143 36.016175 18.008217
F 82.428143 36.016175 39.837324
F 82.428143 59.169432 18.008217
F 82.428143 59.169432 39.837324
F 55.693039 20.580673 18.008216
F 55.693039 20.580673 39.837324
F 55.693039 43.733930 18.008216
F 55.693039 43.733930 39.837324
F 55.693039 66.887188 18.008216
F 55.693039 66.887188 39.837324
F 82.428143 20.580673 18.008216
F 82.428143 20.580673 39.837324
F 82.428143 43.733930 18.008216
F 82.428143 43.733930 39.837324
F 82.428143 66.887188 18.008216
F 82.428143 66.887188 39.837324
F 64.604737 5.145165 18.008216
F 64.604737 5.145165 39.837324
F 64.604737 28.298422 18.008216
F 64.604737 28.298422 39.837324
F 64.604737 51.451680 18.008216
F 64.604737 51.451680 39.837324
F 91.339840 5.145165 18.008216
F 91.339840 5.145165 39.837324
F 91.339840 28.298422 18.008216
F 91.339840 28.298422 39.837324
F 91.339840 51.451680 18.008216
F 91.339840 51.451680 39.837324
F 64.604737 12.862917 18.008217
F 64.604737 12.862917 39.837325
F 64.604737 36.016175 18.008217
F 64.604737 36.016175 39.837325
F 64.604737 59.169432 18.008217
F 64.604737 59.169432 39.837325
F 91.339840 12.862917 18.008217
F 91.339840 12.862917 39.837325
F 91.339840 36.016175 18.008217
F 91.339840 36.016175 39.837325
F 91.339840 59.169432 18.008217
F 91.339840 59.169432 39.837325
F 64.604737 20.580672 18.008217
F 64.604737 20.580672 39.837324
F 64.604737 43.733930 18.008217
F 64.604737 43.733930 39.837324
F 64.604737 66.887187 18.008217
F 64.604737 66.887187 39.837324
F 91.339840 20.580672 18.008217
F 91.339840 20.580672 39.837324
F 91.339840 43.733930 18.008217
F 91.339840 43.733930 39.837324
F 91.339840 66.887187 18.008217
F 91.339840 66.887187 39.837324
F 73.516443 5.145164 18.008217
F 73.516443 5.145164 39.837324
F 73.516443 28.298422 18.008217
F 73.516443 28.298422 39.837324
F 73.516443 51.451679 18.008217
F 73.516443 51.451679 39.837324
F 100.251546 5.145164 18.008217
F 100.251546 5.145164 39.837324
F 100.251546 28.298422 18.008217
F 100.251546 28.298422 39.837324
F 100.251546 51.451679 18.008217
F 100.251546 51.451679 39.837324
F 73.516443 12.862917 18.008218
F 73.516443 12.862917 39.837325
F 73.516443 36.016174 18.008218
F 73.516443 36.016174 39.837325
F 73.516443 59.169432 18.008218
F 73.516443 59.169432 39.837325
F 100.251546 12.862917 18.008218
F 100.251546 12.862917 39.837325
F 100.251546 36.016174 18.008218
F 100.251546 36.016174 39.837325
F 100.251546 59.169432 18.008218
F 100.251546 59.169432 39.837325
F 73.516443 20.580672 18.008217
F 73.516443 20.580672 39.837324
F 73.516443 43.733929 18.008217
F 73.516443 43.733929 39.837324
F 73.516443 66.887187 18.008217
F 73.516443 66.887187 39.837324
F 100.251546 20.580672 18.008217
F 100.251546 20.580672 39.837324
F 100.251546 43.733929 18.008217
F 100.251546 43.733929 39.837324
F 100.251546 66.887187 18.008217
F 100.251546 66.887187 39.837324
F 55.693029 7.717749 21.646401
F 55.693029 7.717749 43.475508
F 55.693029 30.871007 21.646401
F 55.693029 30.871007 43.475508
F 55.693029 54.024264 21.646401
F 55.693029 54.024264 43.475508
F 82.428133 7.717749 21.646401
F 82.428133 7.717749 43.475508
F 82.428133 30.871007 21.646401
F 82.428133 30.871007 43.475508
F 82.428133 54.024264 21.646401
F 82.428133 54.024264 43.475508
F 55.693029 15.435502 21.646402
F 55.693029 15.435502 43.475509
F 55.693029 38.588760 21.646402
F 55.693029 38.588760 43.475509
F 55.693029 61.742017 21.646402
F 55.693029 61.742017 43.475509
F 82.428133 15.435502 21.646402
F 82.428133 15.435502 43.475509
F 82.428133 38.588760 21.646402
F 82.428133 38.588760 43.475509
F 82.428133 61.742017 21.646402
F 82.428133 61.742017 43.475509
F 55.693029 0.000000 21.646401
F 55.693029 0.000000 43.475508
F 55.693029 23.153257 21.646401
F 55.693029 23.153257 43.475508
F 55.693029 46.306515 21.646401
F 55.693029 46.306515 43.475508
F 82.428133 0.000000 21.646401
F 82.428133 0.000000 43.475508
F 82.428133 23.153257 21.646401
F 82.428133 23.153257 43.475508
F 82.428133 46.306515 21.646401
F 82.428133 46.306515 43.475508
F 64.604726 7.717750 21.646401
F 64.604726 7.717750 43.475509
F 64.604726 30.871007 21.646401
F 64.604726 30.871007 43.475509
F 64.604726 54.024265 21.646401
F 64.604726 54.024265 43.475509
F 91.339830 7.717750 21.646401
F 91.339830 7.717750 43.475509
F 91.339830 30.871007 21.646401
F 91.339830 30.871007 43.475509
F 91.339830 54.024265 21.646401
F 91.339830 54.024265 43.475509
F 64.604726 15.435503 21.646402
F 64.604726 15.435503 43.475510
F 64.604726 38.588760 21.646402
F 64.604726 38.588760 43.475510
F 64.604726 61.742018 21.646402
F 64.604726 61.742018 43.475510
F 91.339830 15.435503 21.646402
F 91.339830 15.435503 43.475510
F 91.339830 38.588760 21.646402
F 91.339830 38.588760 43.475510
F 91.339830 61.742018 21.646402
F 91.339830 61.742018 43.475510
F 64.604726 0.000000 21.646401
F 64.604726 0.000000 43.475509
F 64.604726 23.153258 21.646401
F 64.604726 23.153258 43.475509
F 64.604726 46.306515 21.646401
F 64.604726 46.306515 43.475509
F 91.339830 0.000000 21.646401
F 91.339830 0.000000 43.475509
F 91.339830 23.153258 21.646401
F 91.339830 23.153258 43.475509
F 91.339830 46.306515 21.646401
F 91.339830 46.306515 43.475509
F 73.516433 7.717751 21.646402
F 73.516433 7.717751 43.475509
F 73.516433 30.871008 21.646402
F 73.516433 30.871008 43.475509
F 73.516433 54.024266 21.646402
F 73.516433 54.024266 43.475509
F 100.251536 7.717751 21.646402
F 100.251536 7.717751 43.475509
F 100.251536 30.871008 21.646402
F 100.251536 30.871008 43.475509
F 100.251536 54.024266 21.646402
F 100.251536 54.024266 43.475509
F 73.516433 15.435503 21.646403
F 73.516433 15.435503 43.475510
F 73.516433 38.588761 21.646403
F 73.516433 38.588761 43.475510
F 73.516433 61.742018 21.646403
F 73.516433 61.742018 43.475510
F 100.251536 15.435503 21.646403
F 100.251536 15.435503 43.475510
F 100.251536 38.588761 21.646403
F 100.251536 38.588761 43.475510
F 100.251536 61.742018 21.646403
F 100.251536 61.742018 43.475510
F 73.516433 0.000001 21.646402
F 73.516433 0.000001 43.475509
F 73.516433 23.153259 21.646402
F 73.516433 23.153259 43.475509
F 73.516433 46.306516 21.646402
F 73.516433 46.306516 43.475509
F 100.251536 0.000001 21.646402
F 100.251536 0.000001 43.475509
F 100.251536 23.153259 21.646402
F 100.251536 23.153259 43.475509
F 100.251536 46.306516 21.646402
F 100.251536 46.306516 43.475509
F 57.920966 1.286291 18.008216
F 57.920966 1.286291 39.837324
F 57.920966 24.439548 18.008216
F 57.920966 24.439548 39.837324
F 57.920966 47.592806 18.008216
F 57.920966 47.592806 39.837324
F 84.656069 1.286291 18.008216
F 84.656069 1.286291 39.837324
F 84.656069 24.439548 18.008216
F 84.656069 24.439548 39.837324
F 84.656069 47.592806 18.008216
F 84.656069 47.592806 39.837324
F 57.920966 9.004040 18.008216
F 57.920966 9.004040 39.837324
F 57.920966 32.157298 18.008216
F 57.920966 32.157298 39.837324
F 57.920966 55.310555 18.008216
F 57.920966 55.310555 39.837324
F 84.656069 9.004040 18.008216
F 84.656069 9.004040 39.837324
F 84.656069 32.157298 18.008216
F 84.656069 32.157298 39.837324
F 84.656069 55.310555 18.008216
F 84.656069 55.310555 39.837324
F 57.920966 16.721795 18.008217
F 57.920966 16.721795 39.837324
F 57.920966 39.875053 18.008217
F 57.920966 39.875053 39.837324
F 57.920966 63.028310 18.008217
F 57.920966 63.028310 39.837324
F 84.656069 16.721795 18.008217
F 84.656069 16.721795 39.837324
F 84.656069 39.875053 18.008217
F 84.656069 39.875053 39.837324
F 84.656069 63.028310 18.008217
F 84.656069 63.028310 39.837324
F 66.832665 1.286290 18.008217
F 66.832665 1.286290 39.837324
F 66.832665 24.439548 18.008217
F 66.832665 24.439548 39.837324
F 66.832665 47.592806 18.008217
F 66.832665 47.592806 39.837324
F 93.567768 1.286290 18.008217
F 93.567768 1.286290 39.837324
F 93.567768 24.439548 18.008217
F 93.567768 24.439548 39.837324
F 93.567768 47.592806 18.008217
F 93.567768 47.592806 39.837324
F 66.832665 9.004040 18.008217
F 66.832665 9.004040 39.837324
F 66.832665 32.157297 18.008217
F 66.832665 32.157297 39.837324
F 66.832665 55.310555 18.008217
F 66.832665 55.310555 39.837324
F 93.567768 9.004040 18.008217
F 93.567768 9.004040 39.837324
F 93.567768 32.157297 18.008217
F 93.567768 32.157297 39.837324
F 93.567768 55.310555 18.008217
F 93.567768 55.310555 39.837324
F 66.832665 16.721795 18.008217
F 66.832665 16.721795 39.837325
F 66.832665 39.875053 18.008217
F 66.832665 39.875053 39.837325
F 66.832665 63.028310 18.008217
F 66.832665 63.028310 39.837325
F 93.567768 16.721795 18.008217
F 93.567768 16.721795 39.837325
F 93.567768 39.875053 18.008217
F 93.567768 39.875053 39.837325
F 93.567768 63.028310 18.008217
F 93.567768 63.028310 39.837325
F 75.744370 1.286290 18.008217
F 75.744370 1.286290 39.837324
F 75.744370 24.439548 18.008217
F 75.744370 24.439548 39.837324
F 75.744370 47.592805 18.008217
F 75.744370 47.592805 39.837324
F 102.479474 1.286290 18.008217
F 102.479474 1.286290 39.837324
F 102.479474 24.439548 18.008217
F 102.479474 24.439548 39.837324
F 102.479474 47.592805 18.008217
F 102.479474 47.592805 39.837324
F 75.744370 9.004040 18.008217
F 75.744370 9.004040 39.837324
F 75.744370 32.157297 18.008217
F 75.744370 32.157297 39.837324
F 75.744370 55.310555 18.008217
F 75.744370 55.310555 39.837324
F 102.479474 9.004040 18.008217
F 102.479474 9.004040 39.837324
F 102.479474 32.157297 18.008217
F 102.479474 32.157297 39.837324
F 102.479474 55.310555 18.008217
F 102.479474 55.310555 39.837324
F 75.744370 16.721795 18.008217
F 75.744370 16.721795 39.837325
F 75.744370 39.875052 18.008217
F 75.744370 39.875052 39.837325
F 75.744370 63.028310 18.008217
F 75.744370 63.028310 39.837325
F 102.479474 16.721795 18.008217
F 102.479474 16.721795 39.837325
F 102.479474 39.875052 18.008217
F 102.479474 39.875052 39.837325
F 102.479474 63.028310 18.008217
F 102.479474 63.028310 39.837325
F 57.920951 3.858875 21.646401
F 57.920951 3.858875 43.475508
F 57.920951 27.012132 21.646401
F 57.920951 27.012132 43.475508
F 57.920951 50.165390 21.646401
F 57.920951 50.165390 43.475508
F 84.656054 3.858875 21.646401
F 84.656054 3.858875 43.475508
F 84.656054 27.012132 21.646401
F 84.656054 27.012132 43.475508
F 84.656054 50.165390 21.646401
F 84.656054 50.165390 43.475508
F 57.920951 11.576625 21.646401
F 57.920951 11.576625 43.475508
F 57.920951 34.729882 21.646401
F 57.920951 34.729882 43.475508
F 57.920951 57.883140 21.646401
F 57.920951 57.883140 43.475508
F 84.656054 11.576625 21.646401
F 84.656054 11.576625 43.475508
F 84.656054 34.729882 21.646401
F 84.656054 34.729882 43.475508
F 84.656054 57.883140 21.646401
F 84.656054 57.883140 43.475508
F 57.920951 19.294380 21.646401
F 57.920951 19.294380 43.475509
F 57.920951 42.447638 21.646401
F 57.920951 42.447638 43.475509
F 57.920951 65.600895 21.646401
F 57.920951 65.600895 43.475509
F 84.656054 19.294380 21.646401
F 84.656054 19.294380 43.475509
F 84.656054 42.447638 21.646401
F 84.656054 42.447638 43.475509
F 84.656054 65.600895 21.646401
F 84.656054 65.600895 43.475509
F 66.832650 3.858876 21.646402
F 66.832650 3.858876 43.475509
F 66.832650 27.012134 21.646402
F 66.832650 27.012134 43.475509
F 66.832650 50.165391 21.646402
F 66.832650 50.165391 43.475509
F 93.567754 3.858876 21.646402
F 93.567754 3.858876 43.475509
F 93.567754 27.012134 21.646402
F 93.567754 27.012134 43.475509
F 93.567754 50.165391 21.646402
F 93.567754 50.165391 43.475509
F 66.832650 11.576626 21.646402
F 66.832650 11.576626 43.475509
F 66.832650 34.729884 21.646402
F 66.832650 34.729884 43.475509
F 66.832650 57.883141 21.646402
F 66.832650 57.883141 43.475509
F 93.567754 11.576626 21.646402
F 93.567754 11.576626 43.475509
F 93.567754 34.729884 21.646402
F 93.567754 34.729884 43.475509
F 93.567754 57.883141 21.646402
F 93.567754 57.883141 43.475509
F 66.832650 19.294382 21.646402
F 66.832650 19.294382 43.475510
F 66.832650 42.447639 21.646402
F 66.832650 42.447639 43.475510
F 66.832650 65.600897 21.646402
F 66.832650 65.600897 43.475510
F 93.567754 19.294382 21.646402
F 93.567754 19.294382 43.475510
F 93.567754 42.447639 21.646402
F 93.567754 42.447639 43.475510
F 93.567754 65.600897 21.646402
F 93.567754 65.600897 43.475510
F 75.744357 3.858875 21.646401
F 75.744357 3.858875 43.475509
F 75.744357 27.012133 21.646401
F 75.744357 27.012133 43.475509
F 75.744357 50.165390 21.646401
F 75.744357 50.165390 43.475509
F 102.479461 3.858875 21.646401
F 102.479461 3.858875 43.475509
F 102.479461 27.012133 21.646401
F 102.479461 27.012133 43.475509
F 102.479461 50.165390 21.646401
F 102.479461 50.165390 43.475509
F 75.744357 11.576625 21.646402
F 75.744357 11.576625 43.475509
F 75.744357 34.729883 21.646402
F 75.744357 34.729883 43.475509
F 75.744357 57.883140 21.646402
F 75.744357 57.883140 43.475509
F 102.479461 11.576625 21.646402
F 102.479461 11.576625 43.475509
F 102.479461 34.729883 21.646402
F 102.479461 34.729883 43.475509
F 102.479461 57.883140 21.646402
F 102.479461 57.883140 43.475509
F 75.744357 19.294381 21.646402
F 75.744357 19.294381 43.475509
F 75.744357 42.447638 21.646402
F 75.744357 42.447638 43.475509
F 75.744357 65.600896 21.646402
F 75.744357 65.600896 43.475509
F 102.479461 19.294381 21.646402
F 102.479461 19.294381 43.475509
F 102.479461 42.447638 21.646402
F 102.479461 42.447638 43.475509
F 102.479461 65.600896 21.646402
F 102.479461 65.600896 43.475509
F 57.920963 3.858875 18.917764
F 57.920963 3.858875 40.746871
F 57.920963 27.012133 18.917764
F 57.920963 27.012133 40.746871
F 57.920963 50.165390 18.917764
F 57.920963 50.165390 40.746871
F 84.656066 3.858875 18.917764
F 84.656066 3.858875 40.746871
F 84.656066 27.012133 18.917764
F 84.656066 27.012133 40.746871
F 84.656066 50.165390 18.917764
F 84.656066 50.165390 40.746871
F 57.920963 11.576625 18.917763
F 57.920963 11.576625 40.746871
F 57.920963 34.729883 18.917763
F 57.920963 34.729883 40.746871
F 57.920963 57.883140 18.917763
F 57.920963 57.883140 40.746871
F 84.656066 11.576625 18.917763
F 84.656066 11.576625 40.746871
F 84.656066 34.729883 18.917763
F 84.656066 34.729883 40.746871
F 84.656066 57.883140 18.917763
F 84.656066 57.883140 40.746871
F 57.920963 19.294381 18.917763
F 57.920963 19.294381 40.746870
F 57.920963 42.447638 18.917763
F 57.920963 42.447638 40.746870
F 57.920963 65.600896 18.917763
F 57.920963 65.600896 40.746870
F 84.656066 19.294381 18.917763
F 84.656066 19.294381 40.746870
F 84.656066 42.447638 18.917763
F 84.656066 42.447638 40.746870
F 84.656066 65.600896 18.917763
F 84.656066 65.600896 40.746870
F 66.832663 3.858876 18.917763
F 66.832663 3.858876 40.746870
F 66.832663 27.012133 18.917763
F 66.832663 27.012133 40.746870
F 66.832663 50.165391 18.917763
F 66.832663 50.165391 40.746870
F 93.567766 3.858876 18.917763
F 93.567766 3.858876 40.746870
F 93.567766 27.012133 18.917763
F 93.567766 27.012133 40.746870
F 93.567766 50.165391 18.917763
F 93.567766 50.165391 40.746870
F 66.832663 11.576626 18.917763
F 66.832663 11.576626 40.746870
F 66.832663 34.729883 18.917763
F 66.832663 34.729883 40.746870
F 66.832663 57.883141 18.917763
F 66.832663 57.883141 40.746870
F 93.567766 11.576626 18.917763
F 93.567766 11.576626 40.746870
F 93.567766 34.729883 18.917763
F 93.567766 34.729883 40.746870
F 93.567766 57.883141 18.917763
F 93.567766 57.883141 40.746870
F 66.832663 19.294381 18.917762
F 66.832663 19.294381 40.746870
F 66.832663 42.447639 18.917762
F 66.832663 42.447639 40.746870
F 66.832663 65.600896 18.917762
F 66.832663 65.600896 40.746870
F 93.567766 19.294381 18.917762
F 93.567766 19.294381 40.746870
F 93.567766 42.447639 18.917762
F 93.567766 42.447639 40.746870
F 93.567766 65.600896 18.917762
F 93.567766 65.600896 40.746870
F 75.744369 3.858875 18.917763
F 75.744369 3.858875 40.746871
F 75.744369 27.012133 18.917763
F 75.744369 27.012133 40.746871
F 75.744369 50.165390 18.917763
F 75.744369 50.165390 40.746871
F 102.479472 3.858875 18.917763
F 102.479472 3.858875 40.746871
F 102.479472 27.012133 18.917763
F 102.479472 27.012133 40.746871
F 102.479472 50.165390 18.917763
F 102.479472 50.165390 40.746871
F 75.744369 11.576625 18.917763
F 75.744369 11.576625 40.746870
F 75.744369 34.729883 18.917763
F 75.744369 34.729883 40.746870
F 75.744369 57.883140 18.917763
F 75.744369 57.883140 40.746870
F 102.479472 11.576625 18.917763
F 102.479472 11.576625 40.746870
F 102.479472 34.729883 18.917763
F 102.479472 34.729883 40.746870
F 102.479472 57.883140 18.917763
F 102.479472 57.883140 40.746870
F 75.744369 19.294381 18.917763
F 75.744369 19.294381 40.746870
F 75.744369 42.447638 18.917763
F 75.744369 42.447638 40.746870
F 75.744369 65.600896 18.917763
F 75.744369 65.600896 40.746870
F 102.479472 19.294381 18.917763
F 102.479472 19.294381 40.746870
F 102.479472 42.447638 18.917763
F 102.479472 42.447638 40.746870
F 102.479472 65.600896 18.917763
F 102.479472 65.600896 40.746870
F 57.920953 1.286291 15.279579
F 57.920953 1.286291 37.108686
F 57.920953 24.439549 15.279579
F 57.920953 24.439549 37.108686
F 57.920953 47.592806 15.279579
F 57.920953 47.592806 37.108686
F 84.656056 1.286291 15.279579
F 84.656056 1.286291 37.108686
F 84.656056 24.439549 15.279579
F 84.656056 24.439549 37.108686
F 84.656056 47.592806 15.279579
F 84.656056 47.592806 37.108686
F 57.920953 9.004041 15.279579
F 57.920953 9.004041 37.108686
F 57.920953 32.157298 15.279579
F 57.920953 32.157298 37.108686
F 57.920953 55.310556 15.279579
F 57.920953 55.310556 37.108686
F 84.656056 9.004041 15.279579
F 84.656056 9.004041 37.108686
F 84.656056 32.157298 15.279579
F 84.656056 32.157298 37.108686
F 84.656056 55.310556 15.279579
F 84.656056 55.310556 37.108686
F 57.920953 16.721796 15.279578
F 57.920953 16.721796 37.108685
F 57.920953 39.875053 15.279578
F 57.920953 39.875053 37.108685
F 57.920953 63.028311 15.279578
F 57.920953 63.028311 37.108685
F 84.656056 16.721796 15.279578
F 84.656056 16.721796 37.108685
F 84.656056 39.875053 15.279578
F 84.656056 39.875053 37.108685
F 84.656056 63.028311 15.279578
F 84.656056 63.028311 37.108685
F 66.832652 1.286290 15.279578
F 66.832652 1.286290 37.108685
F 66.832652 24.439547 15.279578
F 66.832652 24.439547 37.108685
F 66.832652 47.592805 15.279578
F 66.832652 47.592805 37.108685
F 93.567755 1.286290 15.279578
F 93.567755 1.286290 37.108685
F 93.567755 24.439547 15.279578
F 93.567755 24.439547 37.108685
F 93.567755 47.592805 15.279578
F 93.567755 47.592805 37.108685
F 66.832652 9.004039 15.279578
F 66.832652 9.004039 37.108685
F 66.832652 32.157297 15.279578
F 66.832652 32.157297 37.108685
F 66.832652 55.310554 15.279578
F 66.832652 55.310554 37.108685
F 93.567755 9.004039 15.279578
F 93.567755 9.004039 37.108685
F 93.567755 32.157297 15.279578
F 93.567755 32.157297 37.108685
F 93.567755 55.310554 15.279578
F 93.567755 55.310554 37.108685
F 66.832652 16.721795 15.279577
F 66.832652 16.721795 37.108685
F 66.832652 39.875052 15.279577
F 66.832652 39.875052 37.108685
F 66.832652 63.028310 15.279577
F 66.832652 63.028310 37.108685
F 93.567755 16.721795 15.279577
F 93.567755 16.721795 37.108685
F 93.567755 39.875052 15.279577
F 93.567755 39.875052 37.108685
F 93.567755 63.028310 15.279577
F 93.567755 63.028310 37.108685
F 75.744359 1.286290 15.279578
F 75.744359 1.286290 37.108685
F 75.744359 24.439548 15.279578
F 75.744359 24.439548 37.108685
F 75.744359 47.592805 15.279578
F 75.744359 47.592805 37.108685
F 102.479462 1.286290 15.279578
F 102.479462 1.286290 37.108685
F 102.479462 24.439548 15.279578
F 102.479462 24.439548 37.108685
F 102.479462 47.592805 15.279578
F 102.479462 47.592805 37.108685
F 75.744359 9.004039 15.279578
F 75.744359 9.004039 37.108686
F 75.744359 32.157297 15.279578
F 75.744359 32.157297 37.108686
F 75.744359 55.310555 15.279578
F 75.744359 55.310555 37.108686
F 102.479462 9.004039 15.279578
F 102.479462 9.004039 37.108686
F 102.479462 32.157297 15.279578
F 102.479462 32.157297 37.108686
F 102.479462 55.310555 15.279578
F 102.479462 55.310555 37.108686
F 75.744359 16.721795 15.279577
F 75.744359 16.721795 37.108685
F 75.744359 39.875052 15.279577
F 75.744359 39.875052 37.108685
F 75.744359 63.028310 15.279577
F 75.744359 63.028310 37.108685
F 102.479462 16.721795 15.279577
F 102.479462 16.721795 37.108685
F 102.479462 39.875052 15.279577
F 102.479462 39.875052 37.108685
F 102.479462 63.028310 15.279577
F 102.479462 63.028310 37.108685
F 60.148890 7.717750 18.917764
F 60.148890 7.717750 40.746871
F 60.148890 30.871007 18.917764
F 60.148890 30.871007 40.746871
F 60.148890 54.024265 18.917764
F 60.148890 54.024265 40.746871
F 86.883993 7.717750 18.917764
F 86.883993 7.717750 40.746871
F 86.883993 30.871007 18.917764
F 86.883993 30.871007 40.746871
F 86.883993 54.024265 18.917764
F 86.883993 54.024265 40.746871
F 60.148890 15.435502 18.917763
F 60.148890 15.435502 40.746870
F 60.148890 38.588760 18.917763
F 60.148890 38.588760 40.746870
F 60.148890 61.742018 18.917763
F 60.148890 61.742018 40.746870
F 86.883993 15.435502 18.917763
F 86.883993 15.435502 40.746870
F 86.883993 38.588760 18.917763
F 86.883993 38.588760 40.746870
F 86.883993 61.742018 18.917763
F 86.883993 61.742018 40.746870
F 60.148890 0.000000 18.917764
F 60.148890 0.000000 40.746871
F 60.148890 23.153258 18.917764
F 60.148890 23.153258 40.746871
F 60.148890 46.306515 18.917764
F 60.148890 46.306515 40.746871
F 86.883993 0.000000 18.917764
F 86.883993 0.000000 40.746871
F 86.883993 23.153258 18.917764
F 86.883993 23.153258 40.746871
F 86.883993 46.306515 18.917764
F 86.883993 46.306515 40.746871
F 69.060591 7.717750 18.917763
F 69.060591 7.717750 40.746870
F 69.060591 30.871008 18.917763
F 69.060591 30.871008 40.746870
F 69.060591 54.024265 18.917763
F 69.060591 54.024265 40.746870
F 95.795695 7.717750 18.917763
F 95.795695 7.717750 40.746870
F 95.795695 30.871008 18.917763
F 95.795695 30.871008 40.746870
F 95.795695 54.024265 18.917763
F 95.795695 54.024265 40.746870
F 69.060591 15.435503 18.917762
F 69.060591 15.435503 40.746869
F 69.060591 38.588760 18.917762
F 69.060591 38.588760 40.746869
F 69.060591 61.742018 18.917762
F 69.060591 61.742018 40.746869
F 95.795695 15.435503 18.917762
F 95.795695 15.435503 40.746869
F 95.795695 38.588760 18.917762
F 95.795695 38.588760 40.746869
F 95.795695 61.742018 18.917762
F 95.795695 61.742018 40.746869
F 69.060591 0.000001 18.917763
F 69.060591 0.000001 40.746870
F 69.060591 23.153258 18.917763
F 69.060591 23.153258 40.746870
F 69.060591 46.306516 18.917763
F 69.060591 46.306516 40.746870
F 95.795695 0.000001 18.917763
F 95.795695 0.000001 40.746870
F 95.795695 23.153258 18.917763
F 95.795695 23.153258 40.746870
F 95.795695 46.306516 18.917763
F 95.795695 46.306516 40.746870
F 77.972296 7.717750 18.917764
F 77.972296 7.717750 40.746871
F 77.972296 30.871007 18.917764
F 77.972296 30.871007 40.746871
F 77.972296 54.024265 18.917764
F 77.972296 54.024265 40.746871
F 104.707399 7.717750 18.917764
F 104.707399 7.717750 40.746871
F 104.707399 30.871007 18.917764
F 104.707399 30.871007 40.746871
F 104.707399 54.024265 18.917764
F 104.707399 54.024265 40.746871
F 77.972296 15.435502 18.917763
F 77.972296 15.435502 40.746870
F 77.972296 38.588760 18.917763
F 77.972296 38.588760 40.746870
F 77.972296 61.742018 18.917763
F 77.972296 61.742018 40.746870
F 104.707399 15.435502 18.917763
F 104.707399 15.435502 40.746870
F 104.707399 38.588760 18.917763
F 104.707399 38.588760 40.746870
F 104.707399 61.742018 18.917763
F 104.707399 61.742018 40.746870
F 77.972296 0.000000 18.917763
F 77.972296 0.000000 40.746871
F 77.972296 23.153258 18.917763
F 77.972296 23.153258 40.746871
F 77.972296 46.306515 18.917763
F 77.972296 46.306515 40.746871
F 104.707399 0.000000 18.917763
F 104.707399 0.000000 40.746871
F 104.707399 23.153258 18.917763
F 104.707399 23.153258 40.746871
F 104.707399 46.306515 18.917763
F 104.707399 46.306515 40.746871
F 60.148875 5.145165 15.279579
F 60.148875 5.145165 37.108686
F 60.148875 28.298423 15.279579
F 60.148875 28.298423 37.108686
F 60.148875 51.451680 15.279579
F 60.148875 51.451680 37.108686
F 86.883978 5.145165 15.279579
F 86.883978 5.145165 37.108686
F 86.883978 28.298423 15.279579
F 86.883978 28.298423 37.108686
F 86.883978 51.451680 15.279579
F 86.883978 51.451680 37.108686
F 60.148875 12.862918 15.279578
F 60.148875 12.862918 37.108685
F 60.148875 36.016175 15.279578
F 60.148875 36.016175 37.108685
F 60.148875 59.169433 15.279578
F 60.148875 59.169433 37.108685
F 86.883978 12.862918 15.279578
F 86.883978 12.862918 37.108685
F 86.883978 36.016175 15.279578
F 86.883978 36.016175 37.108685
F 86.883978 59.169433 15.279578
F 86.883978 59.169433 37.108685
F 60.148875 20.580673 15.279579
F 60.148875 20.580673 37.108686
F 60.148875 43.733930 15.279579
F 60.148875 43.733930 37.108686
F 60.148875 66.887188 15.279579
F 60.148875 66.887188 37.108686
F 86.883978 20.580673 15.279579
F 86.883978 20.580673 37.108686
F 86.883978 43.733930 15.279579
F 86.883978 43.733930 37.108686
F 86.883978 66.887188 15.279579
F 86.883978 66.887188 37.108686
F 69.060577 5.145164 15.279578
F 69.060577 5.145164 37.108685
F 69.060577 28.298421 15.279578
F 69.060577 28.298421 37.108685
F 69.060577 51.451679 15.279578
F 69.060577 51.451679 37.108685
F 95.795681 5.145164 15.279578
F 95.795681 5.145164 37.108685
F 95.795681 28.298421 15.279578
F 95.795681 28.298421 37.108685
F 95.795681 51.451679 15.279578
F 95.795681 51.451679 37.108685
F 69.060577 12.862916 15.279577
F 69.060577 12.862916 37.108684
F 69.060577 36.016174 15.279577
F 69.060577 36.016174 37.108684
F 69.060577 59.169431 15.279577
F 69.060577 59.169431 37.108684
F 95.795681 12.862916 15.279577
F 95.795681 12.862916 37.108684
F 95.795681 36.016174 15.279577
F 95.795681 36.016174 37.108684
F 95.795681 59.169431 15.279577
F 95.795681 59.169431 37.108684
F 69.060577 20.580671 15.279577
F 69.060577 20.580671 37.108685
F 69.060577 43.733929 15.279577
F 69.060577 43.733929 37.108685
F 69.060577 66.887186 15.279577
F 69.060577 66.887186 37.108685
F 95.795681 20.580671 15.279577
F 95.795681 20.580671 37.108685
F 95.795681 43.733929 15.279577
F 95.795681 43.733929 37.108685
F 95.795681 66.887186 15.279577
F 95.795681 66.887186 37.108685
F 77.972283 5.145165 15.279579
F 77.972283 5.145165 37.108686
F 77.972283 28.298423 15.279579
F 77.972283 28.298423 37.108686
F 77.972283 51.451680 15.279579
F 77.972283 51.451680 37.108686
F 104.707386 5.145165 15.279579
F 104.707386 5.145165 37.108686
F 104.707386 28.298423 15.279579
F 104.707386 28.298423 37.108686
F 104.707386 51.451680 15.279579
F 104.707386 51.451680 37.108686
F 77.972283 12.862917 15.279578
F 77.972283 12.862917 37.108685
F 77.972283 36.016175 15.279578
F 77.972283 36.016175 37.108685
F 77.972283 59.169432 15.279578
F 77.972283 59.169432 37.108685
F 104.707386 12.862917 15.279578
F 104.707386 12.862917 37.108685
F 104.707386 36.016175 15.279578
F 104.707386 36.016175 37.108685
F 104.707386 59.169432 15.279578
F 104.707386 59.169432 37.108685
F 77.972283 20.580673 15.279579
F 77.972283 20.580673 37.108686
F 77.972283 43.733930 15.279579
F 77.972283 43.733930 37.108686
F 77.972283 66.887188 15.279579
F 77.972283 66.887188 37.108686
F 104.707386 20.580673 15.279579
F 104.707386 20.580673 37.108686
F 104.707386 43.733930 15.279579
F 104.707386 43.733930 37.108686
F 104.707386 66.887188 15.279579
F 104.707386 66.887188 37.108686
F 60.148887 5.145165 18.008216
F 60.148887 5.145165 39.837323
F 60.148887 28.298423 18.008216
F 60.148887 28.298423 39.837323
F 60.148887 51.451680 18.008216
F 60.148887 51.451680 39.837323
F 86.883991 5.145165 18.008216
F 86.883991 5.145165 39.837323
F 86.883991 28.298423 18.008216
F 86.883991 28.298423 39.837323
F 86.883991 51.451680 18.008216
F 86.883991 51.451680 39.837323
F 60.148887 12.862917 18.008217
F 60.148887 12.862917 39.837324
F 60.148887 36.016175 18.008217
F 60.148887 36.016175 39.837324
F 60.148887 59.169432 18.008217
F 60.148887 59.169432 39.837324
F 86.883991 12.862917 18.008217
F 86.883991 12.862917 39.837324
F 86.883991 36.016175 18.008217
F 86.883991 36.016175 39.837324
F 86.883991 59.169432 18.008217
F 86.883991 59.169432 39.837324
F 60.148887 20.580673 18.008216
F 60.148887 20.580673 39.837324
F 60.148887 43.733930 18.008216
F 60.148887 43.733930 39.837324
F 60.148887 66.887188 18.008216
F 60.148887 66.887188 39.837324
F 86.883991 20.580673 18.008216
F 86.883991 20.580673 39.837324
F 86.883991 43.733930 18.008216
F 86.883991 43.733930 39.837324
F 86.883991 66.887188 18.008216
F 86.883991 66.887188 39.837324
F 69.060590 5.145164 18.008217
F 69.060590 5.145164 39.837324
F 69.060590 28.298422 18.008217
F 69.060590 28.298422 39.837324
F 69.060590 51.451679 18.008217
F 69.060590 51.451679 39.837324
F 95.795693 5.145164 18.008217
F 95.795693 5.145164 39.837324
F 95.795693 28.298422 18.008217
F 95.795693 28.298422 39.837324
F 95.795693 51.451679 18.008217
F 95.795693 51.451679 39.837324
F 69.060590 12.862917 18.008218
F 69.060590 12.862917 39.837325
F 69.060590 36.016174 18.008218
F 69.060590 36.016174 39.837325
F 69.060590 59.169432 18.008218
F 69.060590 59.169432 39.837325
F 95.795693 12.862917 18.008218
F 95.795693 12.862917 39.837325
F 95.795693 36.016174 18.008218
F 95.795693 36.016174 39.837325
F 95.795693 59.169432 18.008218
F 95.795693 59.169432 39.837325
F 69.060590 20.580672 18.008217
F 69.060590 20.580672 39.837325
F 69.060590 43.733929 18.008217
F 69.060590 43.733929 39.837325
F 69.060590 66.887187 18.008217
F 69.060590 66.887187 39.837325
F 95.795693 20.580672 18.008217
F 95.795693 20.580672 39.837325
F 95.795693 43.733929 18.008217
F 95.795693 43.733929 39.837325
F 95.795693 66.887187 18.008217
F 95.795693 66.887187 39.837325
F 77.972294 5.145165 18.008216
F 77.972294 5.145165 39.837323
F 77.972294 28.298423 18.008216
F 77.972294 28.298423 39.837323
F 77.972294 51.451680 18.008216
F 77.972294 51.451680 39.837323
F 104.707397 5.145165 18.008216
F 104.707397 5.145165 39.837323
F 104.707397 28.298423 18.008216
F 104.707397 28.298423 39.837323
F 104.707397 51.451680 18.008216
F 104.707397 51.451680 39.837323
F 77.972294 12.862917 18.008217
F 77.972294 12.862917 39.837324
F 77.972294 36.016175 18.008217
F 77.972294 36.016175 39.837324
F 77.972294 59.169432 18.008217
F 77.972294 59.169432 39.837324
F 104.707397 12.862917 18.008217
F 104.707397 12.862917 39.837324
F 104.707397 36.016175 18.008217
F 104.707397 36.016175 39.837324
F 104.707397 59.169432 18.008217
F 104.707397 59.169432 39.837324
F 77.972294 20.580672 18.008216
F 77.972294 20.580672 39.837324
F 77.972294 43.733930 18.008216
F 77.972294 43.733930 39.837324
F 77.972294 66.887188 18.008216
F 77.972294 66.887188 39.837324
F 104.707397 20.580672 18.008216
F 104.707397 20.580672 39.837324
F 104.707397 43.733930 18.008216
F 104.707397 43.733930 39.837324
F 104.707397 66.887188 18.008216
F 104.707397 66.887188 39.837324
F 60.148877 7.717749 21.646401
F 60.148877 7.717749 43.475508
F 60.148877 30.871007 21.646401
F 60.148877 30.871007 43.475508
F 60.148877 54.024264 21.646401
F 60.148877 54.024264 43.475508
F 86.883980 7.717749 21.646401
F 86.883980 7.717749 43.475508
F 86.883980 30.871007 21.646401
F 86.883980 30.871007 43.475508
F 86.883980 54.024264 21.646401
F 86.883980 54.024264 43.475508
F 60.148877 15.435502 21.646402
F 60.148877 15.435502 43.475509
F 60.148877 38.588760 21.646402
F 60.148877 38.588760 43.475509
F 60.148877 61.742017 21.646402
F 60.148877 61.742017 43.475509
F 86.883980 15.435502 21.646402
F 86.883980 15.435502 43.475509
F 86.883980 38.588760 21.646402
F 86.883980 38.588760 43.475509
F 86.883980 61.742017 21.646402
F 86.883980 61.742017 43.475509
F 60.148877 0.000000 21.646401
F 60.148877 0.000000 43.475508
F 60.148877 23.153257 21.646401
F 60.148877 23.153257 43.475508
F 60.148877 46.306515 21.646401
F 60.148877 46.306515 43.475508
F 86.883980 0.000000 21.646401
F 86.883980 0.000000 43.475508
F 86.883980 23.153257 21.646401
F 86.883980 23.153257 43.475508
F 86.883980 46.306515 21.646401
F 86.883980 46.306515 43.475508
F 69.060579 7.717751 21.646402
F 69.060579 7.717751 43.475509
F 69.060579 30.871008 21.646402
F 69.060579 30.871008 43.475509
F 69.060579 54.024266 21.646402
F 69.060579 54.024266 43.475509
F 95.795682 7.717751 21.646402
F 95.795682 7.717751 43.475509
F 95.795682 30.871008 21.646402
F 95.795682 30.871008 43.475509
F 95.795682 54.024266 21.646402
F 95.795682 54.024266 43.475509
F 69.060579 15.435503 21.646403
F 69.060579 15.435503 43.475510
F 69.060579 38.588761 21.646403
F 69.060579 38.588761 43.475510
F 69.060579 61.742018 21.646403
F 69.060579 61.742018 43.475510
F 95.795682 15.435503 21.646403
F 95.795682 15.435503 43.475510
F 95.795682 38.588761 21.646403
F 95.795682 38.588761 43.475510
F 95.795682 61.742018 21.646403
F 95.795682 61.742018 43.475510
F 69.060579 0.000001 21.646402
F 69.060579 0.000001 43.475509
F 69.060579 23.153259 21.646402
F 69.060579 23.153259 43.475509
F 69.060579 46.306516 21.646402
F 69.060579 46.306516 43.475509
F 95.795682 0.000001 21.646402
F 95.795682 0.000001 43.475509
F 95.795682 23.153259 21.646402
F 95.795682 23.153259 43.475509
F 95.795682 46.306516 21.646402
F 95.795682 46.306516 43.475509
F 77.972284 7.717750 21.646401
F 77.972284 7.717750 43.475508
F 77.972284 30.871007 21.646401
F 77.972284 30.871007 43.475508
F 77.972284 54.024265 21.646401
F 77.972284 54.024265 43.475508
F 104.707388 7.717750 21.646401
F 104.707388 7.717750 43.475508
F 104.707388 30.871007 21.646401
F 104.707388 30.871007 43.475508
F 104.707388 54.024265 21.646401
F 104.707388 54.024265 43.475508
F 77.972284 15.435502 21.646402
F 77.972284 15.435502 43.475509
F 77.972284 38.588760 21.646402
F 77.972284 38.588760 43.475509
F 77.972284 61.742017 21.646402
F 77.972284 61.742017 43.475509
F 104.707388 15.435502 21.646402
F 104.707388 15.435502 43.475509
F 104.707388 38.588760 21.646402
F 104.707388 38.588760 43.475509
F 104.707388 61.742017 21.646402
F 104.707388 61.742017 43.475509
F 77.972284 0.000000 21.646401
F 77.972284 0.000000 43.475508
F 77.972284 23.153258 21.646401
F 77.972284 23.153258 43.475508
F 77.972284 46.306515 21.646401
F 77.972284 46.306515 43.475508
F 104.707388 0.000000 21.646401
F 104.707388 0.000000 43.475508
F 104.707388 23.153258 21.646401
F 104.707388 23.153258 43.475508
F 104.707388 46.306515 21.646401
F 104.707388 46.306515 43.475508
