# Supplementary material for: Molecular-resolution imaging of ice crystallized from liquid water by cryogenic liquid-cell TEM
Source: Nat Commun. 2025 Sep 25;16:8342. doi: 10.1038/s41467-025-62451-0 (PMC12462463; doi:10.1038/s41467-025-62451-0)
Supplement: Supplementary file 9 — Supplementary Data 1 [file 41467_2025_62451_MOESM9_ESM.zip › supercell_4_3_2/0.8/minimized.xyz]

10368
F10368
F 0.303983 1.241120 2.951367
F 0.303983 8.958999 2.951367
F 0.303984 16.676881 2.951367
F 9.435315 1.288243 2.856222
F 9.435315 9.006122 2.856222
F 9.435315 16.724004 2.856222
F 18.347092 1.288444 2.980504
F 18.347092 9.006322 2.980504
F 18.347092 16.724205 2.980504
F 0.274903 3.915933 6.570315
F 0.274903 11.633812 6.570315
F 9.416469 3.859333 6.494774
F 9.416469 11.577213 6.494774
F 18.328756 3.859042 6.619059
F 18.328756 11.576921 6.619059
F 0.372738 3.877634 3.792786
F 0.372738 11.595513 3.792786
F 9.430950 3.861840 3.766466
F 9.430950 11.579720 3.766466
F 18.343889 3.861321 3.891348
F 18.343889 11.579200 3.891347
F 0.255957 1.315034 0.185204
F 15.949805 5.145250 17.497730
F 0.255957 9.032912 0.185204
F 7.033353 12.862640 17.373449
F 0.255957 16.750795 0.185204
F 7.033353 5.144760 17.373449
F 9.217149 1.286310 0.124983
F 9.217149 9.004188 0.124983
F 9.217148 16.722070 0.124983
F 18.129066 1.286624 0.249621
F 18.129066 9.004502 0.249621
F 18.129066 16.722385 0.249621
F 2.682907 7.734035 3.690577
F 2.682906 15.451916 3.690577
F 2.682906 0.016156 3.690577
F 11.660503 7.720302 3.798003
F 11.660503 15.438182 3.798003
F 11.660503 0.002422 3.798003
F 20.571636 7.720260 3.922455
F 20.571636 15.438141 3.922454
F 20.571636 0.002381 3.922455
F 2.475388 5.148022 0.058257
F 2.475388 12.865903 0.058257
F 11.445302 5.145428 0.156220
F 11.445302 12.863308 0.156220
F 20.356812 5.145563 0.280728
F 20.356812 12.863443 0.280728
F 2.665956 5.129052 2.801855
F 2.665956 12.846933 2.801856
F 11.663526 5.147320 2.887227
F 11.663526 12.865200 2.887228
F 20.574837 5.147383 3.011611
F 20.574837 12.865263 3.011611
F 2.648440 7.737000 6.439475
F 2.648440 15.454881 6.439475
F 2.648440 0.019121 6.439475
F 11.645217 7.718046 6.525779
F 11.645217 15.435927 6.525780
F 11.645217 0.000167 6.525779
F 20.556503 7.717981 6.650166
F 20.556503 15.435862 6.650166
F 20.556503 0.000102 6.650166
F 4.958298 1.285204 2.798552
F 4.958297 9.003083 2.798552
F 4.958298 16.720965 2.798552
F 13.891583 1.288439 2.918292
F 13.891583 9.006318 2.918292
F 13.891583 16.724200 2.918293
F 4.930546 3.865410 6.437553
F 4.930546 11.583289 6.437553
F 13.873241 3.859047 6.556847
F 13.873241 11.576926 6.556847
F 4.951159 3.868827 3.700385
F 4.951160 11.586707 3.700385
F 13.888356 3.861328 3.829125
F 13.888356 11.579208 3.829125
F 4.748170 1.283987 0.061447
F 4.748170 9.001866 0.061446
F 4.748170 16.719748 0.061446
F 13.673562 1.286620 0.187406
F 13.673562 9.004499 0.187406
F 13.673562 16.722381 0.187406
F 7.200547 7.721513 3.735097
F 7.200547 15.439394 3.735097
F 7.200547 0.003634 3.735097
F 16.116142 7.720260 3.860240
F 16.116142 15.438141 3.860240
F 16.116142 0.002381 3.860240
F 6.979617 5.142045 0.092253
F 6.979617 12.859926 0.092253
F 15.901312 5.145562 0.218513
F 15.901312 12.863442 0.218513
F 7.200344 5.145673 2.826105
F 7.200345 12.863553 2.826105
F 16.119342 5.147383 2.949397
F 16.119342 12.865263 2.949397
F 7.182588 7.719413 6.464728
F 7.182588 15.437294 6.464728
F 7.182588 0.001534 6.464728
F 16.101008 7.717981 6.587952
F 16.101008 15.435862 6.587952
F 16.101008 0.000102 6.587952
F 0.245120 1.236709 10.194850
F 0.245120 8.954588 10.194850
F 0.245120 16.672470 10.194850
F 9.366495 1.285948 10.129670
F 9.366495 9.003826 10.129670
F 9.366495 16.721708 10.129671
F 18.279131 1.286314 10.253877
F 18.279131 9.004193 10.253877
F 18.279131 16.722075 10.253877
F 0.207655 3.906122 13.834102
F 0.207655 11.624000 13.834102
F 9.315490 3.859341 13.766777
F 9.315490 11.577220 13.766778
F 18.228344 3.858939 13.890960
F 18.228344 11.576818 13.890960
F 0.319927 3.866263 11.055923
F 0.319927 11.584142 11.055923
F 9.353801 3.859431 11.037868
F 9.353801 11.577310 11.037868
F 18.266448 3.858940 11.162627
F 18.266448 11.576819 11.162627
F 0.352482 1.278003 7.411804
F 0.352482 8.995882 7.411804
F 0.352482 16.713764 7.411804
F 9.403917 1.285973 7.402090
F 9.403916 9.003852 7.402090
F 9.403917 16.721734 7.402089
F 18.316662 1.286459 7.526845
F 18.316662 9.004337 7.526845
F 18.316662 16.722219 7.526844
F 2.606186 7.729041 10.956521
F 2.606186 15.446922 10.956521
F 2.606186 0.011162 10.956521
F 11.582961 7.717919 11.069275
F 11.582961 15.435800 11.069274
F 11.582961 0.000040 11.069275
F 20.494195 7.717879 11.193734
F 20.494195 15.435760 11.193734
F 15.899002 15.435760 21.135621
F 2.649149 5.131400 7.320184
F 2.649149 12.849280 7.320184
F 11.633218 5.145358 7.433492
F 11.633218 12.863238 7.433492
F 20.544407 5.145398 7.557952
F 20.544407 12.863278 7.557952
F 2.604063 5.127110 10.067646
F 2.604063 12.844990 10.067647
F 11.595618 5.145192 10.160593
F 11.595618 12.863072 10.160593
F 20.506877 5.145253 10.284984
F 20.506876 12.863134 10.284984
F 2.558186 7.735715 13.704329
F 2.558186 15.453596 13.704329
F 2.558186 0.017836 13.704330
F 11.544854 7.717938 13.797675
F 11.544854 15.435819 13.797675
F 11.544854 0.000059 13.797675
F 20.456091 7.717878 13.922067
F 20.456091 15.435759 13.922067
F 15.899001 7.717879 21.135621
F 4.885019 1.281819 10.071193
F 4.885019 8.999698 10.071193
F 4.885019 16.717580 10.071193
F 13.823612 1.286308 10.191666
F 13.823612 9.004187 10.191666
F 13.823612 16.722069 10.191666
F 4.833911 3.863450 13.708075
F 4.833911 11.581329 13.708075
F 13.772820 3.858946 13.828749
F 13.772820 11.576826 13.828749
F 4.875634 3.865860 10.972408
F 4.875634 11.583739 10.972408
F 13.810923 3.858945 11.100408
F 13.810923 11.576825 11.100408
F 4.925493 1.278802 7.337383
F 4.925493 8.996681 7.337383
F 4.925493 16.714563 7.337383
F 13.861133 1.286452 7.464626
F 13.861133 9.004331 7.464626
F 13.861133 16.722213 7.464626
F 7.119821 7.720475 11.005213
F 7.119821 15.438356 11.005213
F 7.119821 0.002596 11.005213
F 16.038701 7.717879 11.131519
F 16.038701 15.435760 11.131519
F 16.038701 0.000000 11.131519
F 7.170165 5.142960 7.369577
F 7.170165 12.860840 7.369577
F 16.088913 5.145398 7.495738
F 16.088913 12.863278 7.495737
F 7.133589 5.144177 10.099099
F 7.133589 12.862057 10.099099
F 16.051382 5.145253 10.222769
F 16.051382 12.863134 10.222770
F 7.083447 7.718622 13.735851
F 7.083447 15.436503 13.735851
F 7.083447 0.000743 13.735851
F 16.000596 7.717879 13.859852
F 16.000597 15.435760 13.859853
F 6.983310 0.000293 21.011134
F 0.173706 1.241913 17.471031
F 0.173706 8.959792 17.471031
F 0.173706 16.677674 17.471031
F 9.264689 1.285913 17.404651
F 9.264689 9.003792 17.404651
F 9.264689 16.721674 17.404651
F 18.177554 1.286311 17.528837
F 18.177554 9.004190 17.528837
F 18.177555 16.722072 17.528838
F 0.140257 3.900949 21.106440
F 0.140257 11.618828 21.106440
F 9.214040 3.859299 21.042514
F 9.214040 11.577178 21.042514
F 18.126749 3.858939 21.166728
F 18.126749 11.576818 21.166728
F 0.253392 3.858445 18.336323
F 0.253392 11.576324 18.336322
F 9.252451 3.859400 18.313564
F 9.252451 11.577279 18.313564
F 18.164854 3.858939 18.438309
F 18.164854 11.576818 18.438309
F 0.285441 1.283538 14.696574
F 0.285441 9.001417 14.696574
F 0.285441 16.719299 14.696573
F 9.303104 1.285824 14.675663
F 9.303104 9.003703 14.675663
F 9.303104 16.721585 14.675663
F 18.215646 1.286311 14.800419
F 18.215646 9.004190 14.800419
F 18.215646 16.722072 14.800419
F 2.513874 7.724474 18.232666
F 2.513875 15.442355 18.232666
F 2.513875 0.006595 18.232666
F 11.481324 7.717922 18.344954
F 11.481324 15.435803 18.344954
F 11.481324 0.000043 18.344954
F 20.392601 7.717878 18.469417
F 20.392601 15.435759 18.469417
F 6.983310 15.436052 21.011134
F 2.557925 5.136547 14.594689
F 2.557925 12.854428 14.594689
F 11.532126 5.145209 14.707066
F 11.532126 12.863089 14.707066
F 20.443391 5.145250 14.831527
F 20.443391 12.863131 14.831527
F 2.514676 5.128636 17.340307
F 2.514676 12.846517 17.340308
F 11.494088 5.145194 17.435550
F 11.494088 12.863074 17.435550
F 20.405300 5.145250 17.559944
F 20.405300 12.863131 17.559945
F 2.472301 7.732784 20.976249
F 2.472301 15.450665 20.976249
F 2.472300 0.014905 20.976249
F 11.443315 7.717931 21.073438
F 11.443315 15.435812 21.073438
F 11.443315 0.000052 21.073438
F 20.354496 7.717878 21.197835
F 20.354496 15.435759 21.197835
F 6.983310 7.718171 21.011134
F 4.785188 1.282400 17.345358
F 4.785188 9.000279 17.345358
F 4.785188 16.718161 17.345359
F 13.722029 1.286304 17.466628
F 13.722029 9.004183 17.466628
F 13.722029 16.722065 17.466628
F 4.737128 3.862147 20.982575
F 4.737128 11.580027 20.982575
F 13.671222 3.858947 21.104518
F 13.671222 11.576826 21.104518
F 4.777299 3.864879 18.248079
F 4.777299 11.582758 18.248079
F 13.709333 3.858944 18.376092
F 13.709334 11.576823 18.376091
F 4.825852 1.279775 14.610283
F 4.825852 8.997654 14.610283
F 4.825853 16.715536 14.610283
F 13.760123 1.286306 14.738201
F 13.760123 9.004185 14.738201
F 13.760123 16.722067 14.738201
F 7.017747 7.720822 18.280546
F 7.017747 15.438703 18.280546
F 7.017747 0.002943 18.280546
F 15.937107 7.717878 18.407202
F 15.937107 15.435760 18.407202
F 15.949805 12.863131 17.497730
F 7.068306 5.142327 14.642717
F 7.068306 12.860207 14.642717
F 15.987897 5.145250 14.769312
F 15.987897 12.863130 14.769312
F 0.107131 1.246374 24.740791
F 0.107131 8.964253 24.740791
F 0.107131 16.682135 24.740791
F 9.163517 1.286014 24.680362
F 9.163517 9.003893 24.680362
F 9.163517 16.721775 24.680362
F 18.075959 1.286311 24.804618
F 18.075959 9.004190 24.804618
F 18.075959 16.722072 24.804619
F 0.074257 3.896775 28.374833
F 0.074257 11.614654 28.374833
F 9.113024 3.859161 28.318201
F 9.113024 11.577041 28.318201
F 18.025153 3.858939 28.442508
F 18.025153 11.576818 28.442508
F 0.191452 3.851737 25.612146
F 0.191452 11.569616 25.612146
F 9.151237 3.859291 25.589404
F 9.151237 11.577170 25.589404
F 18.063258 3.858939 25.714090
F 18.063259 11.576818 25.714090
F 9.201820 1.285897 21.951478
F 9.201820 9.003776 21.951478
F 9.201820 16.721658 21.951478
F 18.114050 1.286311 22.076200
F 18.114050 9.004190 22.076200
F 18.114050 16.722072 22.076200
F 2.429729 7.721279 25.508228
F 2.429729 15.439160 25.508228
F 2.429729 0.003400 25.508228
F 11.379758 7.717923 25.620734
F 11.379758 15.435804 25.620734
F 11.379758 0.000044 25.620734
F 20.291005 7.717878 25.745198
F 20.291006 15.435759 25.745197
F 6.969719 0.000060 42.837712
F 2.471321 5.140366 21.870381
F 2.471321 12.858246 21.870380
F 11.430524 5.145205 21.982844
F 11.430524 12.863085 21.982843
F 20.341796 5.145250 22.107307
F 20.341796 12.863131 22.107307
F 2.430639 5.132343 24.611840
F 2.430639 12.850223 24.611840
F 11.392558 5.145204 24.711325
F 11.392558 12.863084 24.711325
F 20.303704 5.145250 24.835725
F 20.303704 12.863131 24.835726
F 2.389348 7.728729 28.247456
F 2.389348 15.446610 28.247456
F 2.389348 0.010850 28.247456
F 11.341795 7.717918 28.349209
F 11.341795 15.435799 28.349210
F 11.341795 0.000038 28.349209
F 20.252900 7.717878 28.473615
F 20.252900 15.435759 28.473615
F 6.969719 15.435820 42.837712
F 4.689504 1.283841 24.619782
F 4.689504 9.001720 24.619782
F 4.689504 16.719602 24.619782
F 13.620434 1.286304 24.742408
F 13.620434 9.004183 24.742408
F 13.620434 16.722065 24.742408
F 4.642326 3.860605 28.256957
F 4.642326 11.578484 28.256957
F 13.569632 3.858946 28.380298
F 13.569632 11.576825 28.380298
F 4.682301 3.863749 25.524074
F 4.682301 11.581628 25.524074
F 13.607745 3.858943 25.651874
F 13.607745 11.576822 25.651873
F 4.729521 1.280926 21.886009
F 4.729521 8.998805 21.886009
F 4.729521 16.716687 21.886009
F 13.658533 1.286307 22.013982
F 13.658533 9.004186 22.013982
F 13.658533 16.722068 22.013982
F 6.918009 7.720363 25.556586
F 6.918009 15.438244 25.556586
F 6.918009 0.002484 25.556586
F 15.835511 7.717878 25.682983
F 15.835511 15.435760 25.682983
F 6.969719 7.717939 42.837712
F 6.967708 5.142480 21.918522
F 6.967708 12.860360 21.918521
F 15.886301 5.145250 22.045093
F 15.886301 12.863130 22.045092
F 6.933363 5.145131 24.648871
F 6.933363 12.863012 24.648872
F 15.848210 5.145250 24.773511
F 15.848210 12.863131 24.773511
F 6.883510 7.717805 28.286628
F 6.883510 15.435686 28.286628
F 15.669177 12.860749 39.320473
F 15.797406 7.717879 28.411401
F 15.797406 15.435760 28.411401
F 15.669177 5.142869 39.320473
F 0.041434 1.250698 32.009418
F 0.041434 8.968577 32.009419
F 0.041434 16.686459 32.009419
F 9.062516 1.286158 31.955947
F 9.062516 9.004037 31.955947
F 9.062516 16.721919 31.955947
F 17.974365 1.286311 32.080301
F 17.974366 9.004190 32.080301
F 17.974366 16.722072 32.080301
F 0.007711 3.892240 35.645006
F 0.007711 11.610119 35.645006
F 9.012465 3.858893 35.591710
F 9.012465 11.576773 35.591711
F 17.924137 3.858792 35.716082
F 17.924137 11.576671 35.716083
F 0.129161 3.846184 32.889269
F 0.129161 11.564064 32.889268
F 9.050172 3.859140 32.864464
F 9.050172 11.577019 32.864464
F 17.961682 3.858936 32.989051
F 17.961682 11.576815 32.989051
F 0.160652 1.296350 29.250276
F 0.160652 9.014229 29.250276
F 0.160652 16.732111 29.250276
F 9.100675 1.286032 29.227326
F 9.100675 9.003911 29.227326
F 9.100675 16.721793 29.227326
F 18.012455 1.286311 29.351967
F 18.012455 9.004190 29.351968
F 18.012455 16.722072 29.351967
F 2.346633 7.718317 32.784995
F 2.346632 15.436198 32.784994
F 2.346632 0.000438 32.784994
F 11.278258 7.717907 32.895704
F 11.278258 15.435788 32.895703
F 11.278258 0.000028 32.895704
F 20.189428 7.717875 33.020158
F 20.189429 15.435756 33.020158
F 6.757512 12.861292 39.195835
F 2.388531 5.143225 29.146493
F 2.388531 12.861106 29.146493
F 11.328987 5.145210 29.258614
F 11.328987 12.863090 29.258614
F 20.240200 5.145250 29.383075
F 20.240200 12.863131 29.383075
F 2.348025 5.136226 31.883292
F 2.348025 12.854106 31.883293
F 11.291051 5.145220 31.986996
F 11.291051 12.863101 31.986996
F 20.202110 5.145250 32.111408
F 20.202110 12.863130 32.111408
F 2.305513 7.725025 35.519570
F 2.305513 15.442906 35.519570
F 2.305513 0.007146 35.519570
F 11.240875 7.717750 35.622772
F 11.240875 15.435631 35.622772
F 6.757512 5.143412 39.195834
F 20.151884 7.717731 35.747190
F 20.151884 15.435612 35.747190
F 15.684295 12.863028 36.592761
F 4.595102 1.285439 31.894113
F 4.595102 9.003317 31.894113
F 4.595102 16.721200 31.894113
F 13.518849 1.286305 32.018090
F 13.518849 9.004184 32.018090
F 13.518849 16.722066 32.018090
F 4.547147 3.859447 35.530137
F 4.547147 11.577326 35.530137
F 13.468626 3.858797 35.653871
F 13.468626 11.576676 35.653871
F 4.587940 3.862489 32.800185
F 4.587940 11.580368 32.800185
F 13.506178 3.858938 32.926835
F 13.506178 11.576817 32.926835
F 4.635247 1.282133 29.162307
F 4.635247 9.000012 29.162307
F 4.635247 16.717894 29.162307
F 13.556946 1.286309 29.289751
F 13.556946 9.004188 29.289751
F 13.556946 16.722070 29.289751
F 6.818790 7.719754 32.831938
F 6.818790 15.437635 32.831937
F 6.818790 0.001875 32.831937
F 15.733935 7.717875 32.957944
F 15.733935 15.435756 32.957943
F 15.684295 5.145148 36.592761
F 6.868451 5.143099 29.194681
F 6.868451 12.860980 29.194681
F 15.784706 5.145250 29.320860
F 15.784706 12.863130 29.320860
F 6.833768 5.145569 31.924291
F 6.833768 12.863449 31.924292
F 15.746617 5.145250 32.049193
F 15.746617 12.863130 32.049194
F 6.784702 7.717077 35.559879
F 6.784702 15.434958 35.559880
F 6.769903 12.861293 36.466998
F 15.696391 7.717731 35.684975
F 15.696391 15.435612 35.684975
F 6.769903 5.143413 36.466998
F 15.665976 15.433627 40.231316
F 15.883986 15.435447 42.962200
F 15.883985 7.717566 42.962200
F 8.985486 1.283876 39.227220
F 8.985486 9.001754 39.227220
F 8.985486 16.719636 39.227220
F 17.896924 1.283930 39.351580
F 17.896924 9.001808 39.351580
F 17.896924 16.719691 39.351580
F 0.113854 3.930660 42.968896
F 0.113854 11.648538 42.968896
F 9.198517 3.859011 42.869248
F 9.198517 11.576890 42.869248
F 18.111731 3.858626 42.993307
F 18.111731 11.576506 42.993307
F 0.080464 3.847425 40.206077
F 0.080464 11.565304 40.206076
F 8.982591 3.856932 40.138052
F 8.982591 11.574811 40.138052
F 17.893721 3.856807 40.262424
F 17.893721 11.574686 40.262423
F 0.097133 1.302468 36.535705
F 0.097133 9.020347 36.535704
F 0.097133 16.738229 36.535704
F 9.000833 1.286078 36.499345
F 9.000833 9.003957 36.499345
F 9.000834 16.721839 36.499344
F 17.912043 1.286209 36.623868
F 17.912043 9.004087 36.623868
F 17.912043 16.721969 36.623868
F 2.289238 7.714484 40.067743
F 2.289238 15.432365 40.067743
F 15.665975 7.715746 40.231316
F 11.210384 7.715754 40.169095
F 11.210384 15.433635 40.169095
F 6.752332 15.435177 40.106052
F 20.121468 7.715746 40.293530
F 20.121468 15.433627 40.293530
F 6.752332 7.717296 40.106053
F 2.303888 5.145853 36.425798
F 2.303888 12.863733 36.425797
F 11.228658 5.145127 36.530532
F 11.228658 12.863008 36.530532
F 20.139788 5.145148 36.654976
F 20.139788 12.863028 36.654975
F 2.277656 5.133767 39.162515
F 2.277656 12.851648 39.162515
F 11.213699 5.142861 39.258276
F 11.213699 12.860741 39.258276
F 20.124669 5.142869 39.382687
F 20.124669 12.860749 39.382687
F 2.467512 7.737377 42.806946
F 2.467513 15.455258 42.806946
F 2.467512 0.019498 42.806946
F 11.428408 7.717590 42.899984
F 11.428408 15.435471 42.899985
F 13.456546 16.721969 36.561653
F 20.339479 7.717566 43.024414
F 20.339479 15.435447 43.024414
F 13.456546 9.004087 36.561653
F 4.521841 1.283607 39.166106
F 4.521841 9.001486 39.166106
F 4.521841 16.719368 39.166106
F 13.441421 1.283926 39.289368
F 13.441421 9.001805 39.289368
F 13.441421 16.719687 39.289368
F 4.717077 3.865222 42.813722
F 4.717077 11.583101 42.813722
F 13.656156 3.858643 42.931105
F 13.656156 11.576522 42.931105
F 4.523362 3.859837 40.078754
F 4.523362 11.577716 40.078754
F 13.438228 3.856807 40.200209
F 13.438228 11.574686 40.200209
F 4.541586 1.283351 36.435512
F 4.541586 9.001230 36.435512
F 4.541586 16.719112 36.435512
F 13.456546 1.286208 36.561654
F 0.222179 1.290225 21.974642
F 0.222179 9.008104 21.974642
F 0.222179 16.725986 21.974642
F 0.303983 24.394762 2.951367
F 0.303983 32.112641 2.951367
F 9.435315 24.441885 2.856222
F 9.435315 32.159764 2.856222
F 18.347092 24.442085 2.980504
F 18.347092 32.159964 2.980504
F 0.274903 27.069574 6.570315
F 15.899001 23.153642 21.135621
F 0.274903 19.351694 6.570315
F 9.416469 27.012975 6.494774
F 15.899001 30.871520 21.135621
F 9.416469 19.295095 6.494774
F 18.328756 27.012684 6.619059
F 6.983310 23.153934 21.011134
F 18.328756 19.294804 6.619059
F 0.372738 27.031276 3.792786
F 6.983310 30.871813 21.011134
F 0.372738 19.313395 3.792786
F 9.430950 27.015482 3.766466
F 15.949805 20.581013 17.497730
F 9.430950 19.297602 3.766466
F 18.343889 27.014963 3.891348
F 15.949805 28.298892 17.497730
F 18.343889 19.297083 3.891347
F 0.255957 24.468676 0.185204
F 4.777299 27.018521 18.248079
F 0.255957 32.186554 0.185204
F 13.671222 19.294709 21.104518
F 9.217149 24.439951 0.124983
F 9.217149 32.157830 0.124983
F 18.129067 24.440266 0.249621
F 18.129066 32.158144 0.249621
F 2.682906 30.887677 3.690577
F 2.682907 23.169798 3.690577
F 11.660503 30.873943 3.798003
F 11.660503 23.156064 3.798003
F 20.571636 30.873902 3.922455
F 20.571636 23.156023 3.922455
F 2.475388 28.301664 0.058257
F 2.475388 20.583785 0.058257
F 11.445302 28.299070 0.156220
F 11.445302 20.581190 0.156220
F 20.356812 28.299205 0.280728
F 20.356812 20.581326 0.280728
F 2.665956 28.282694 2.801855
F 2.665957 20.564815 2.801855
F 11.663526 28.300962 2.887227
F 11.663526 20.583083 2.887228
F 20.574837 28.301025 3.011611
F 20.574837 20.583146 3.011611
F 2.648440 30.890642 6.439475
F 2.648440 23.172763 6.439475
F 11.645217 30.871688 6.525779
F 11.645217 23.153809 6.525779
F 20.556503 30.871623 6.650166
F 20.556503 23.153744 6.650166
F 4.958297 24.438846 2.798552
F 4.958298 32.156725 2.798552
F 13.891583 24.442081 2.918292
F 13.891583 32.159960 2.918292
F 4.930546 27.019052 6.437552
F 7.033353 20.580523 17.373449
F 4.930546 19.301172 6.437553
F 13.873241 27.012689 6.556847
F 7.033353 28.298402 17.373449
F 13.873241 19.294809 6.556848
F 4.951159 27.022469 3.700385
F 15.987897 20.581013 14.769312
F 4.951160 19.304589 3.700385
F 13.888356 27.014970 3.829125
F 15.987897 28.298892 14.769312
F 13.888356 19.297090 3.829125
F 4.748170 24.437629 0.061447
F 4.748170 32.155507 0.061447
F 13.673562 24.440262 0.187406
F 13.673562 32.158140 0.187406
F 7.200547 30.875155 3.735097
F 7.200547 23.157276 3.735097
F 16.116142 30.873902 3.860240
F 16.116142 23.156023 3.860240
F 6.979617 28.295687 0.092253
F 6.979617 20.577808 0.092253
F 15.901312 28.299204 0.218514
F 15.901312 20.581325 0.218513
F 7.200344 28.299315 2.826105
F 7.200344 20.581436 2.826105
F 16.119342 28.301024 2.949397
F 16.119342 20.583145 2.949397
F 7.182588 30.873055 6.464728
F 7.182588 23.155176 6.464728
F 16.101008 30.871623 6.587952
F 16.101008 23.153744 6.587952
F 0.245120 24.390351 10.194850
F 0.245120 32.108230 10.194850
F 9.366495 24.439589 10.129670
F 9.366495 32.157468 10.129670
F 18.279131 24.439956 10.253877
F 18.279131 32.157835 10.253877
F 0.207655 27.059763 13.834102
F 7.068306 20.578090 14.642717
F 0.207655 19.341883 13.834102
F 9.315490 27.012983 13.766777
F 7.068306 28.295969 14.642717
F 9.315490 19.295103 13.766777
F 18.228344 27.012581 13.890960
F 18.228344 34.730460 13.890960
F 18.228344 19.294701 13.890960
F 0.319927 27.019905 11.055923
F 15.937107 23.153641 18.407202
F 0.319927 19.302025 11.055923
F 9.353801 27.013073 11.037869
F 15.937107 30.871520 18.407202
F 9.353801 19.295193 11.037868
F 18.266448 27.012581 11.162627
F 18.266448 34.730461 11.162627
F 18.266448 19.294701 11.162627
F 0.352482 24.431645 7.411804
F 0.352482 32.149524 7.411804
F 9.403917 24.439615 7.402090
F 9.403917 32.157494 7.402090
F 18.316662 24.440100 7.526845
F 18.316662 32.157979 7.526845
F 2.606186 30.882683 10.956521
F 2.606186 23.164805 10.956521
F 11.582961 30.871561 11.069275
F 11.582961 23.153682 11.069275
F 20.494195 30.871521 11.193734
F 20.494195 23.153642 11.193734
F 2.649149 28.285042 7.320184
F 2.649149 20.567162 7.320184
F 11.633218 28.298999 7.433492
F 11.633218 20.581120 7.433492
F 20.544407 28.299040 7.557952
F 20.544407 20.581161 7.557952
F 2.604063 28.280752 10.067646
F 2.604063 20.562873 10.067647
F 11.595618 28.298834 10.160593
F 11.595618 20.580955 10.160593
F 20.506876 28.298896 10.284984
F 20.506876 20.581016 10.284984
F 2.558186 30.889357 13.704329
F 2.558186 23.171478 13.704330
F 11.544854 30.871580 13.797675
F 11.544854 23.153701 13.797675
F 20.456091 30.871520 13.922067
F 20.456091 23.153642 13.922067
F 4.885018 24.435461 10.071193
F 4.885019 32.153340 10.071193
F 13.823612 24.439950 10.191666
F 13.823612 32.157829 10.191666
F 4.833911 27.017091 13.708075
F 7.017747 23.156585 18.280546
F 4.833911 19.299211 13.708075
F 13.772820 27.012588 13.828749
F 7.017747 30.874464 18.280546
F 13.772820 19.294708 13.828750
F 4.875634 27.019502 10.972408
F 13.760123 32.157827 14.738201
F 4.875634 19.301622 10.972408
F 13.810923 27.012587 11.100408
F 13.760123 24.439948 14.738201
F 13.810923 19.294707 11.100408
F 4.925493 24.432444 7.337383
F 4.925493 32.150323 7.337383
F 13.861133 24.440094 7.464626
F 13.861133 32.157973 7.464626
F 7.119821 30.874117 11.005213
F 7.119821 23.156238 11.005213
F 16.038701 30.871521 11.131520
F 16.038701 23.153642 11.131519
F 7.170165 28.296602 7.369577
F 7.170165 20.578723 7.369577
F 16.088913 28.299039 7.495738
F 16.088913 20.581160 7.495737
F 7.133589 28.297819 10.099099
F 7.133590 20.579940 10.099099
F 16.051382 28.298895 10.222770
F 16.051382 20.581016 10.222770
F 7.083447 30.872264 13.735851
F 7.083447 23.154385 13.735851
F 16.000596 30.871521 13.859853
F 16.000596 23.153642 13.859852
F 0.173706 24.395555 17.471031
F 0.173706 32.113434 17.471031
F 9.264689 24.439555 17.404651
F 9.264689 32.157434 17.404651
F 18.177554 24.439953 17.528837
F 18.177554 32.157832 17.528837
F 0.140257 27.054591 21.106440
F 4.825852 32.151296 14.610283
F 0.140257 19.336710 21.106440
F 9.214040 27.012940 21.042514
F 4.825852 24.433417 14.610284
F 9.214040 19.295060 21.042515
F 18.126749 27.012581 21.166728
F 18.126749 34.730460 21.166728
F 18.126749 19.294701 21.166728
F 0.253392 27.012087 18.336322
F 0.253392 34.729966 18.336322
F 0.253392 19.294207 18.336322
F 9.252451 27.013042 18.313564
F 13.709334 19.294706 18.376091
F 9.252451 19.295162 18.313564
F 18.164854 27.012581 18.438309
F 18.164854 34.730460 18.438309
F 18.164854 19.294701 18.438309
F 0.285441 24.437180 14.696574
F 0.285441 32.155059 14.696574
F 9.303104 24.439466 14.675663
F 9.303104 32.157345 14.675663
F 18.215646 24.439953 14.800419
F 18.215646 32.157832 14.800419
F 2.513874 30.878116 18.232666
F 2.513875 23.160237 18.232666
F 11.481324 30.871564 18.344954
F 11.481324 23.153685 18.344954
F 20.392601 30.871520 18.469417
F 20.392601 23.153641 18.469417
F 2.557925 28.290189 14.594689
F 2.557925 20.572310 14.594689
F 11.532126 28.298850 14.707066
F 11.532125 20.580971 14.707066
F 20.443391 28.298892 14.831527
F 20.443391 20.581013 14.831527
F 2.514676 28.282278 17.340307
F 2.514676 20.564399 17.340307
F 11.494088 28.298836 17.435550
F 11.494088 20.580956 17.435550
F 20.405299 28.298892 17.559944
F 20.405300 20.581013 17.559945
F 2.472300 30.886426 20.976249
F 2.472301 23.168547 20.976249
F 11.443315 30.871573 21.073438
F 11.443315 23.153694 21.073438
F 20.354496 30.871520 21.197835
F 20.354496 23.153642 21.197835
F 4.785188 24.436042 17.345358
F 4.785188 32.153921 17.345358
F 13.722029 24.439946 17.466628
F 13.722029 32.157824 17.466628
F 4.737128 27.015789 20.982575
F 13.709334 27.012586 18.376092
F 4.737128 19.297909 20.982575
F 13.671222 27.012589 21.104518
F 4.777299 19.300640 18.248079
F 0.107131 24.400016 24.740791
F 0.107131 32.117895 24.740791
F 9.163517 24.439656 24.680362
F 9.163517 32.157535 24.680362
F 18.075959 24.439953 24.804618
F 18.075959 32.157832 24.804618
F 0.074257 27.050417 28.374833
F 6.969719 23.153702 42.837712
F 0.074257 19.332537 28.374833
F 9.113024 27.012803 28.318201
F 6.969719 30.871581 42.837712
F 9.113024 19.294923 28.318201
F 18.025153 27.012581 28.442508
F 18.025153 34.730460 28.442508
F 18.025153 19.294701 28.442508
F 0.191452 27.005379 25.612146
F 0.191452 34.723258 25.612146
F 0.191452 19.287499 25.612146
F 9.151237 27.012933 25.589404
F 15.669177 20.578631 39.320473
F 9.151237 19.295053 25.589404
F 18.063259 27.012581 25.714090
F 18.063258 34.730460 25.714090
F 18.063258 19.294701 25.714090
F 9.201820 24.439539 21.951478
F 9.201820 32.157418 21.951478
F 18.114050 24.439953 22.076200
F 18.114050 32.157832 22.076200
F 2.429729 30.874921 25.508228
F 2.429729 23.157042 25.508228
F 11.379758 30.871565 25.620734
F 11.379758 23.153686 25.620734
F 20.291005 30.871520 25.745198
F 20.291006 23.153641 25.745198
F 2.471321 28.294008 21.870381
F 2.471321 20.576128 21.870380
F 11.430524 28.298847 21.982844
F 11.430524 20.580968 21.982843
F 20.341795 28.298892 22.107307
F 20.341796 20.581013 22.107307
F 2.430639 28.285985 24.611840
F 2.430639 20.568106 24.611840
F 11.392558 28.298846 24.711325
F 11.392558 20.580966 24.711325
F 20.303704 28.298892 24.835725
F 20.303704 20.581013 24.835726
F 2.389348 30.882370 28.247456
F 2.389348 23.164492 28.247456
F 11.341795 30.871559 28.349209
F 11.341795 23.153680 28.349209
F 20.252900 30.871520 28.473615
F 20.252900 23.153642 28.473615
F 4.689504 24.437483 24.619782
F 4.689504 32.155362 24.619782
F 13.620434 24.439946 24.742408
F 13.620434 32.157824 24.742408
F 4.642326 27.014247 28.256957
F 15.669177 28.296510 39.320473
F 4.642326 19.296366 28.256957
F 13.569632 27.012588 28.380298
F 6.757512 20.579174 39.195835
F 13.569632 19.294708 28.380298
F 4.682301 27.017391 25.524074
F 6.757512 28.297054 39.195834
F 4.682301 19.299510 25.524074
F 13.607745 27.012584 25.651874
F 15.684295 20.580910 36.592761
F 13.607745 19.294704 25.651873
F 4.729521 24.434568 21.886009
F 4.729521 32.152447 21.886009
F 13.658532 24.439949 22.013982
F 13.658533 32.157828 22.013982
F 6.918009 30.874005 25.556586
F 6.918009 23.156126 25.556586
F 15.835511 30.871520 25.682983
F 15.835511 23.153641 25.682983
F 6.967708 28.296122 21.918522
F 6.967708 20.578242 21.918522
F 15.886301 28.298892 22.045093
F 15.886301 20.581013 22.045092
F 6.933363 28.298773 24.648871
F 6.933363 20.580894 24.648871
F 15.848210 28.298892 24.773511
F 15.848210 20.581013 24.773511
F 6.883510 30.871447 28.286628
F 6.883510 23.153568 28.286628
F 15.797406 30.871520 28.411401
F 15.797406 23.153642 28.411401
F 0.041434 24.404340 32.009418
F 0.041434 32.122219 32.009419
F 9.062516 24.439800 31.955947
F 9.062516 32.157679 31.955947
F 17.974366 24.439953 32.080301
F 17.974366 32.157832 32.080301
F 0.007711 27.045881 35.645006
F 15.684295 28.298789 36.592761
F 0.007711 19.328001 35.645006
F 9.012465 27.012535 35.591710
F 9.012465 34.730415 35.591711
F 9.012465 19.294655 35.591711
F 17.924137 27.012434 35.716082
F 17.924137 34.730313 35.716083
F 17.924137 19.294553 35.716083
F 0.129161 26.999826 32.889269
F 0.129161 34.717706 32.889268
F 0.129161 19.281946 32.889269
F 9.050172 27.012782 32.864464
F 6.769903 20.579176 36.466998
F 9.050172 19.294902 32.864464
F 17.961682 27.012578 32.989051
F 17.961682 34.730457 32.989051
F 17.961682 19.294698 32.989051
F 0.160652 24.449992 29.250276
F 0.160652 32.167871 29.250276
F 9.100675 24.439674 29.227326
F 9.100675 32.157553 29.227326
F 18.012455 24.439953 29.351968
F 18.012455 32.157832 29.351968
F 2.346633 30.871959 32.784995
F 2.346632 23.154080 32.784994
F 11.278258 30.871549 32.895704
F 11.278258 23.153670 32.895704
F 20.189429 30.871517 33.020158
F 20.189429 23.153638 33.020158
F 2.388531 28.296867 29.146493
F 2.388531 20.578988 29.146493
F 11.328987 28.298852 29.258614
F 11.328987 20.580973 29.258614
F 20.240200 28.298892 29.383075
F 20.240200 20.581013 29.383075
F 2.348025 28.289868 31.883292
F 2.348025 20.571988 31.883292
F 11.291051 28.298862 31.986996
F 11.291050 20.580983 31.986997
F 20.202110 28.298892 32.111408
F 20.202110 20.581013 32.111408
F 2.305513 30.878667 35.519570
F 2.305513 23.160788 35.519570
F 11.240875 30.871392 35.622772
F 11.240875 23.153513 35.622772
F 20.151884 30.871373 35.747190
F 20.151884 23.153494 35.747190
F 4.595102 24.439081 31.894113
F 4.595102 32.156959 31.894113
F 13.518849 24.439947 32.018090
F 13.518849 32.157825 32.018090
F 4.547147 27.013088 35.530137
F 6.769903 28.297055 36.466998
F 4.547147 19.295208 35.530137
F 13.468626 27.012439 35.653871
F 13.468626 34.730318 35.653871
F 13.468626 19.294559 35.653871
F 4.587940 27.016131 32.800185
F 15.665975 23.151509 40.231316
F 4.587940 19.298251 32.800185
F 13.506178 27.012579 32.926835
F 13.506178 34.730459 32.926835
F 13.506178 19.294699 32.926835
F 4.635247 24.435775 29.162307
F 4.635247 32.153654 29.162307
F 13.556946 24.439950 29.289751
F 13.556946 32.157829 29.289751
F 6.818790 30.873396 32.831938
F 6.818790 23.155517 32.831937
F 15.733935 30.871517 32.957944
F 15.733935 23.153638 32.957944
F 6.868451 28.296741 29.194681
F 6.868451 20.578862 29.194681
F 15.784706 28.298892 29.320860
F 15.784706 20.581013 29.320860
F 6.833768 28.299211 31.924291
F 6.833768 20.581332 31.924291
F 15.746617 28.298892 32.049193
F 15.746617 20.581013 32.049194
F 6.784702 30.870719 35.559879
F 6.784702 23.152840 35.559879
F 15.696391 30.871373 35.684975
F 15.696391 23.153494 35.684975
F 15.883986 23.153329 42.962200
F 15.883985 30.871208 42.962200
F 8.985486 24.437517 39.227220
F 8.985486 32.155397 39.227220
F 17.896924 24.437571 39.351580
F 17.896924 32.155450 39.351580
F 0.113854 27.084301 42.968896
F 15.665975 30.869388 40.231316
F 0.113854 19.366421 42.968896
F 9.198517 27.012653 42.869248
F 6.752332 23.153060 40.106053
F 9.198517 19.294773 42.869248
F 18.111731 27.012268 42.993307
F 18.111731 34.730148 42.993307
F 18.111732 19.294388 42.993307
F 0.080464 27.001067 40.206077
F 0.080464 34.718946 40.206076
F 0.080464 19.283186 40.206076
F 8.982591 27.010574 40.138052
F 8.982591 34.728453 40.138052
F 8.982591 19.292694 40.138052
F 17.893721 27.010449 40.262424
F 17.893721 34.728328 40.262423
F 17.893721 19.292568 40.262423
F 0.097133 24.456110 36.535705
F 0.097133 32.173989 36.535704
F 9.000833 24.439720 36.499345
F 9.000833 32.157599 36.499345
F 17.912043 24.439850 36.623868
F 17.912043 32.157729 36.623868
F 2.289238 30.868126 40.067743
F 2.289238 23.150248 40.067743
F 11.210384 30.869396 40.169096
F 11.210384 23.151517 40.169095
F 20.121468 30.869388 40.293530
F 20.121468 23.151509 40.293530
F 2.303888 28.299495 36.425798
F 2.303888 20.581616 36.425798
F 11.228658 28.298769 36.530532
F 11.228658 20.580890 36.530532
F 20.139788 28.298790 36.654976
F 20.139788 20.580911 36.654976
F 2.277656 28.287409 39.162515
F 2.277656 20.569530 39.162516
F 11.213699 28.296503 39.258276
F 11.213699 20.578623 39.258276
F 20.124669 28.296511 39.382687
F 20.124669 20.578631 39.382687
F 2.467512 30.891019 42.806946
F 2.467512 23.173140 42.806946
F 11.428408 30.871232 42.899984
F 11.428408 23.153353 42.899984
F 20.339479 30.871208 43.024414
F 20.339479 23.153329 43.024414
F 4.521841 24.437249 39.166106
F 4.521841 32.155128 39.166106
F 13.441421 24.437568 39.289368
F 13.441421 32.155446 39.289368
F 4.717077 27.018864 42.813722
F 6.752332 30.870938 40.106053
F 4.717077 19.300984 42.813722
F 13.656156 27.012284 42.931105
F 13.656157 34.730164 42.931105
F 13.656157 19.294404 42.931106
F 4.523363 27.013479 40.078754
F 13.456546 32.157729 36.561653
F 4.523362 19.295599 40.078754
F 13.438228 27.010448 40.200209
F 13.438228 34.728327 40.200209
F 13.438228 19.292568 40.200209
F 4.541586 24.436993 36.435512
F 4.541586 32.154872 36.435512
F 13.456546 24.439850 36.561654
F 0.222179 24.443867 21.974642
F 0.222179 32.161746 21.974642
F 0.303983 47.548404 2.951367
F 0.303984 39.830523 2.951367
F 9.435315 47.595527 2.856222
F 9.435315 39.877646 2.856222
F 18.347092 47.595727 2.980504
F 18.347092 39.877846 2.980504
F 0.274903 50.223216 6.570315
F 0.274903 42.505336 6.570315
F 9.416469 50.166617 6.494774
F 9.416469 42.448737 6.494774
F 18.328756 50.166326 6.619059
F 18.328756 42.448445 6.619059
F 0.372738 50.184917 3.792786
F 0.372738 42.467037 3.792786
F 9.430950 50.169124 3.766466
F 9.430950 42.451244 3.766466
F 18.343889 50.168605 3.891348
F 18.343889 42.450724 3.891347
F 0.255957 47.622318 0.185204
F 4.777299 34.736400 18.248079
F 0.255957 39.904436 0.185204
F 13.671222 34.730468 21.104518
F 9.217149 47.593593 0.124983
F 9.217148 39.875712 0.124983
F 18.129067 47.593907 0.249621
F 18.129066 39.876027 0.249621
F 2.682906 38.605558 3.690577
F 2.682906 46.323440 3.690577
F 11.660503 38.591824 3.798003
F 11.660503 46.309706 3.798003
F 20.571636 38.591783 3.922454
F 20.571636 46.309665 3.922455
F 2.475388 51.455306 0.058257
F 2.475388 36.019544 0.058257
F 2.475388 43.737427 0.058257
F 11.445302 51.452712 0.156220
F 11.445302 36.016950 0.156220
F 11.445302 43.734832 0.156220
F 20.356812 51.452847 0.280728
F 20.356812 36.017085 0.280728
F 20.356812 43.734968 0.280728
F 2.665956 51.436336 2.801855
F 2.665957 36.000575 2.801855
F 2.665957 43.718457 2.801855
F 11.663526 51.454604 2.887227
F 11.663527 36.018842 2.887228
F 11.663527 43.736724 2.887228
F 20.574837 51.454666 3.011611
F 20.574837 36.018905 3.011611
F 20.574837 43.736787 3.011611
F 2.648440 38.608523 6.439475
F 2.648440 46.326405 6.439475
F 11.645217 38.589569 6.525780
F 11.645217 46.307451 6.525779
F 20.556503 38.589504 6.650166
F 20.556503 46.307386 6.650166
F 4.958298 47.592488 2.798552
F 4.958298 39.874607 2.798552
F 13.891583 47.595723 2.918292
F 13.891583 39.877842 2.918293
F 4.930546 50.172694 6.437552
F 4.930546 42.454814 6.437553
F 13.873241 50.166331 6.556847
F 13.873241 42.448451 6.556848
F 4.951159 50.176111 3.700385
F 4.951160 42.458231 3.700385
F 13.888356 50.168612 3.829125
F 13.888356 42.450732 3.829125
F 4.748170 47.591270 0.061447
F 4.748170 39.873389 0.061446
F 13.673562 47.593904 0.187406
F 13.673562 39.876022 0.187406
F 7.200547 38.593036 3.735097
F 7.200547 46.310918 3.735097
F 16.116142 38.591783 3.860240
F 16.116142 46.309665 3.860240
F 6.979617 51.449329 0.092253
F 6.979617 36.013567 0.092253
F 6.979617 43.731450 0.092253
F 15.901312 51.452846 0.218513
F 15.901312 36.017084 0.218513
F 15.901312 43.734967 0.218513
F 7.200344 51.452956 2.826105
F 7.200344 36.017195 2.826105
F 7.200344 43.735077 2.826105
F 16.119342 51.454666 2.949397
F 16.119342 36.018905 2.949397
F 16.119342 43.736787 2.949397
F 7.182588 38.590936 6.464728
F 7.182588 46.308818 6.464728
F 16.101008 38.589504 6.587952
F 16.101008 46.307386 6.587952
F 0.245120 47.543993 10.194850
F 0.245120 39.826112 10.194850
F 9.366495 47.593231 10.129670
F 9.366495 39.875350 10.129671
F 18.279131 47.593598 10.253877
F 18.279131 39.875717 10.253877
F 0.207655 50.213405 13.834102
F 0.207655 42.495525 13.834102
F 9.315490 50.166625 13.766777
F 9.315490 42.448745 13.766777
F 18.228344 50.166223 13.890960
F 18.228344 42.448343 13.890960
F 0.319927 50.173547 11.055923
F 0.319927 42.455667 11.055923
F 9.353801 50.166715 11.037869
F 9.353801 42.448835 11.037868
F 18.266448 50.166223 11.162627
F 18.266448 42.448343 11.162627
F 0.352482 47.585287 7.411804
F 0.352482 39.867406 7.411804
F 9.403917 47.593257 7.402090
F 9.403917 39.875376 7.402089
F 18.316662 47.593742 7.526845
F 18.316662 39.875861 7.526845
F 2.606186 38.600564 10.956521
F 2.606186 46.318446 10.956521
F 11.582961 38.589442 11.069274
F 11.582961 46.307324 11.069275
F 20.494194 38.589401 11.193734
F 20.494195 46.307284 11.193734
F 2.649149 51.438683 7.320184
F 2.649149 36.002922 7.320184
F 2.649149 43.720804 7.320184
F 11.633218 51.452641 7.433492
F 11.633218 36.016880 7.433492
F 11.633218 43.734762 7.433492
F 20.544407 51.452682 7.557952
F 20.544407 36.016920 7.557952
F 20.544407 43.734802 7.557952
F 2.604063 51.434393 10.067646
F 2.604063 35.998632 10.067647
F 2.604063 43.716514 10.067647
F 11.595618 51.452476 10.160593
F 11.595618 36.016714 10.160593
F 11.595618 43.734597 10.160593
F 20.506877 51.452537 10.284984
F 20.506876 36.016776 10.284984
F 20.506876 43.734658 10.284984
F 2.558186 38.607238 13.704329
F 2.558186 46.325120 13.704330
F 11.544854 38.589461 13.797675
F 11.544854 46.307343 13.797675
F 20.456091 38.589401 13.922067
F 20.456091 46.307283 13.922067
F 4.885019 47.589103 10.071193
F 4.885019 39.871222 10.071193
F 13.823612 47.593592 10.191666
F 13.823612 39.875711 10.191666
F 4.833911 50.170733 13.708075
F 4.833911 42.452853 13.708075
F 13.772820 50.166230 13.828749
F 13.772820 42.448350 13.828750
F 4.875634 50.173144 10.972408
F 4.875634 42.455264 10.972408
F 13.810923 50.166229 11.100408
F 13.810923 42.448349 11.100408
F 4.925493 47.586086 7.337383
F 4.925493 39.868205 7.337383
F 13.861133 47.593736 7.464626
F 13.861133 39.875855 7.464626
F 7.119821 38.591998 11.005213
F 7.119821 46.309880 11.005213
F 16.038701 38.589402 11.131519
F 16.038701 46.307284 11.131519
F 7.170165 51.450244 7.369577
F 7.170165 36.014482 7.369577
F 7.170165 43.732364 7.369577
F 16.088913 51.452681 7.495738
F 16.088913 36.016920 7.495737
F 16.088913 43.734802 7.495737
F 7.133589 51.451461 10.099099
F 7.133589 36.015700 10.099099
F 7.133590 43.733582 10.099099
F 16.051382 51.452537 10.222769
F 16.051382 36.016775 10.222770
F 16.051382 43.734658 10.222770
F 7.083447 38.590145 13.735851
F 7.083447 46.308027 13.735851
F 16.000597 38.589402 13.859853
F 16.000596 46.307284 13.859852
F 0.173706 47.549197 17.471031
F 0.173707 39.831316 17.471031
F 9.264689 47.593197 17.404651
F 9.264689 39.875316 17.404651
F 18.177554 47.593595 17.528837
F 18.177555 39.875714 17.528838
F 0.140257 50.208232 21.106440
F 0.140257 42.490352 21.106440
F 9.214040 50.166582 21.042514
F 9.214040 42.448702 21.042515
F 18.126749 50.166223 21.166728
F 18.126749 42.448343 21.166728
F 0.253392 50.165729 18.336323
F 0.253392 42.447848 18.336322
F 9.252451 50.166684 18.313564
F 9.252451 42.448804 18.313564
F 18.164854 50.166223 18.438309
F 18.164854 42.448343 18.438309
F 0.285441 47.590822 14.696574
F 0.285441 39.872941 14.696573
F 9.303104 47.593108 14.675663
F 9.303104 39.875227 14.675663
F 18.215646 47.593595 14.800419
F 18.215646 39.875714 14.800419
F 2.513875 38.595997 18.232666
F 2.513875 46.313879 18.232666
F 11.481324 38.589445 18.344954
F 11.481324 46.307327 18.344954
F 20.392601 38.589401 18.469417
F 20.392601 46.307283 18.469417
F 2.557925 51.443831 14.594689
F 2.557925 36.008069 14.594689
F 2.557925 43.725952 14.594689
F 11.532126 51.452492 14.707066
F 11.532126 36.016731 14.707066
F 11.532126 43.734613 14.707066
F 20.443391 51.452534 14.831527
F 20.443391 36.016773 14.831527
F 20.443391 43.734655 14.831527
F 2.514676 51.435920 17.340307
F 2.514676 36.000159 17.340307
F 2.514676 43.718041 17.340307
F 11.494088 51.452478 17.435550
F 11.494088 36.016716 17.435550
F 11.494088 43.734598 17.435550
F 20.405300 51.452534 17.559944
F 20.405300 36.016773 17.559945
F 20.405300 43.734655 17.559945
F 2.472301 38.604307 20.976249
F 2.472300 46.322189 20.976248
F 11.443315 38.589454 21.073438
F 11.443315 46.307336 21.073438
F 20.354496 38.589401 21.197835
F 20.354496 46.307283 21.197835
F 4.785188 47.589684 17.345358
F 4.785188 39.871803 17.345359
F 13.722029 47.593588 17.466628
F 13.722029 39.875707 17.466628
F 4.737128 50.169431 20.982575
F 4.737128 42.451551 20.982575
F 13.671222 50.166231 21.104518
F 13.671222 42.448351 21.104518
F 4.777299 50.172162 18.248079
F 4.777299 42.454282 18.248079
F 13.709333 50.166228 18.376092
F 13.709334 42.448348 18.376091
F 4.825853 47.587059 14.610284
F 4.825853 39.869178 14.610283
F 13.760123 47.593590 14.738201
F 13.760123 39.875709 14.738201
F 7.017747 38.592345 18.280546
F 7.017747 46.310227 18.280546
F 15.937107 38.589401 18.407202
F 15.937107 46.307283 18.407202
F 7.068306 51.449610 14.642717
F 7.068306 36.013849 14.642717
F 7.068306 43.731731 14.642717
F 15.987897 51.452534 14.769312
F 15.987897 36.016772 14.769312
F 15.987897 43.734655 14.769312
F 7.033353 51.452044 17.373449
F 7.033353 36.016282 17.373449
F 7.033353 43.734165 17.373449
F 15.949805 51.452534 17.497730
F 15.949805 36.016772 17.497730
F 15.949805 43.734655 17.497730
F 6.983310 38.589694 21.011134
F 6.983310 46.307576 21.011134
F 15.899001 38.589402 21.135621
F 15.899001 46.307284 21.135621
F 0.274903 34.787453 6.570315
F 9.416469 34.730855 6.494774
F 18.328756 34.730563 6.619059
F 0.372738 34.749155 3.792786
F 9.430950 34.733362 3.766466
F 18.343889 34.732842 3.891347
F 4.930546 34.736931 6.437552
F 13.873241 34.730568 6.556847
F 4.951160 34.740349 3.700385
F 13.888356 34.732849 3.829125
F 0.207655 34.777642 13.834102
F 9.315490 34.730862 13.766777
F 0.319927 34.737784 11.055923
F 9.353801 34.730952 11.037868
F 4.833911 34.734971 13.708075
F 13.772820 34.730467 13.828749
F 4.875634 34.737381 10.972408
F 13.810923 34.730466 11.100408
F 0.140257 34.772470 21.106440
F 9.214040 34.730820 21.042514
F 9.252451 34.730921 18.313564
F 4.737128 34.733668 20.982575
F 13.709334 34.730465 18.376091
F 0.107131 47.553657 24.740790
F 0.107131 39.835777 24.740791
F 9.163517 47.593298 24.680362
F 9.163517 39.875417 24.680362
F 18.075959 47.593595 24.804618
F 18.075959 39.875714 24.804619
F 0.074257 50.204059 28.374833
F 0.074257 42.486179 28.374833
F 9.113024 50.166445 28.318201
F 9.113024 42.448565 28.318201
F 18.025153 50.166223 28.442508
F 18.025153 42.448343 28.442508
F 0.191452 50.159021 25.612146
F 0.191452 42.441141 25.612146
F 9.151237 50.166575 25.589404
F 9.151237 42.448695 25.589404
F 18.063258 50.166223 25.714090
F 18.063258 42.448343 25.714090
F 9.201820 47.593181 21.951478
F 9.201820 39.875300 21.951478
F 18.114050 47.593595 22.076200
F 18.114050 39.875714 22.076200
F 2.429729 38.592802 25.508228
F 2.429729 46.310684 25.508228
F 11.379758 38.589446 25.620734
F 11.379758 46.307328 25.620734
F 20.291005 38.589401 25.745197
F 20.291005 46.307283 25.745198
F 2.471321 51.447649 21.870381
F 2.471321 36.011888 21.870380
F 2.471321 43.729770 21.870380
F 11.430524 51.452489 21.982844
F 11.430524 36.016727 21.982843
F 11.430524 43.734610 21.982843
F 20.341796 51.452534 22.107307
F 20.341795 36.016773 22.107307
F 20.341796 43.734655 22.107307
F 2.430639 51.439626 24.611840
F 2.430639 36.003865 24.611840
F 2.430639 43.721747 24.611840
F 11.392558 51.452488 24.711325
F 11.392558 36.016726 24.711325
F 11.392558 43.734608 24.711325
F 20.303704 51.452534 24.835725
F 20.303704 36.016773 24.835726
F 20.303704 43.734655 24.835726
F 2.389348 38.600251 28.247456
F 2.389348 46.318133 28.247456
F 11.341795 38.589440 28.349210
F 11.341795 46.307322 28.349209
F 20.252900 38.589401 28.473615
F 20.252900 46.307283 28.473615
F 4.689504 47.591125 24.619782
F 4.689504 39.873244 24.619782
F 13.620434 47.593588 24.742408
F 13.620434 39.875707 24.742408
F 4.642326 50.167889 28.256957
F 4.642326 42.450008 28.256957
F 13.569632 50.166230 28.380298
F 13.569632 42.448350 28.380298
F 4.682301 50.171032 25.524074
F 4.682301 42.453152 25.524074
F 13.607745 50.166226 25.651874
F 13.607745 42.448346 25.651873
F 4.729521 47.588210 21.886009
F 4.729521 39.870329 21.886009
F 13.658533 47.593591 22.013982
F 13.658533 39.875710 22.013982
F 6.918009 38.591886 25.556586
F 6.918009 46.309768 25.556586
F 15.835511 38.589401 25.682983
F 15.835511 46.307283 25.682983
F 6.967708 51.449763 21.918522
F 6.967708 36.014002 21.918521
F 6.967708 43.731884 21.918522
F 15.886301 51.452534 22.045093
F 15.886301 36.016772 22.045092
F 15.886301 43.734655 22.045092
F 6.933363 51.452415 24.648871
F 6.933363 36.016654 24.648871
F 6.933363 43.734536 24.648871
F 15.848210 51.452534 24.773511
F 15.848210 36.016772 24.773511
F 15.848210 43.734655 24.773511
F 6.883510 38.589328 28.286628
F 6.883510 46.307210 28.286628
F 15.797406 38.589401 28.411401
F 15.797406 46.307283 28.411401
F 0.041434 47.557982 32.009418
F 0.041434 39.840101 32.009419
F 9.062516 47.593442 31.955947
F 9.062516 39.875561 31.955947
F 17.974366 47.593594 32.080301
F 17.974365 39.875713 32.080301
F 0.007711 50.199523 35.645006
F 0.007712 42.481643 35.645006
F 9.012465 50.166177 35.591710
F 9.012465 42.448297 35.591711
F 17.924137 50.166075 35.716082
F 17.924137 42.448195 35.716083
F 0.129161 50.153468 32.889269
F 0.129161 42.435588 32.889269
F 9.050172 50.166424 32.864464
F 9.050172 42.448544 32.864464
F 17.961682 50.166220 32.989051
F 17.961682 42.448339 32.989051
F 0.160652 47.603634 29.250276
F 0.160652 39.885753 29.250276
F 9.100675 47.593316 29.227326
F 9.100675 39.875435 29.227326
F 18.012455 47.593595 29.351967
F 18.012455 39.875714 29.351967
F 2.346632 38.589840 32.784994
F 2.346632 46.307722 32.784994
F 11.278258 38.589430 32.895703
F 11.278258 46.307312 32.895704
F 20.189428 38.589398 33.020158
F 20.189428 46.307280 33.020158
F 2.388531 51.450509 29.146493
F 2.388531 36.014747 29.146493
F 2.388531 43.732630 29.146493
F 11.328987 51.452494 29.258614
F 11.328987 36.016732 29.258614
F 11.328987 43.734614 29.258614
F 20.240200 51.452534 29.383075
F 20.240200 36.016773 29.383075
F 20.240200 43.734655 29.383075
F 2.348025 51.443509 31.883292
F 2.348025 36.007748 31.883293
F 2.348025 43.725630 31.883292
F 11.291050 51.452504 31.986996
F 11.291051 36.016743 31.986997
F 11.291051 43.734625 31.986997
F 20.202110 51.452534 32.111408
F 20.202110 36.016772 32.111408
F 20.202110 43.734655 32.111408
F 2.305513 38.596547 35.519570
F 2.305513 46.314430 35.519570
F 11.240875 38.589273 35.622772
F 11.240875 46.307155 35.622772
F 20.151884 38.589254 35.747190
F 20.151884 46.307136 35.747190
F 4.595102 47.592722 31.894113
F 4.595102 39.874841 31.894113
F 13.518849 47.593589 32.018090
F 13.518849 39.875708 32.018090
F 4.547147 50.166730 35.530137
F 4.547147 42.448850 35.530138
F 13.468626 50.166081 35.653871
F 13.468626 42.448200 35.653871
F 4.587940 50.169772 32.800185
F 4.587940 42.451892 32.800185
F 13.506178 50.166221 32.926835
F 13.506178 42.448341 32.926835
F 4.635247 47.589417 29.162307
F 4.635247 39.871536 29.162307
F 13.556946 47.593592 29.289751
F 13.556946 39.875711 29.289751
F 6.818790 38.591277 32.831937
F 6.818790 46.309159 32.831937
F 15.733935 38.589398 32.957943
F 15.733935 46.307280 32.957944
F 6.868451 51.450383 29.194681
F 6.868451 36.014622 29.194681
F 6.868451 43.732504 29.194681
F 15.784706 51.452534 29.320860
F 15.784706 36.016772 29.320860
F 15.784706 43.734655 29.320860
F 6.833768 51.452853 31.924291
F 6.833768 36.017091 31.924292
F 6.833768 43.734973 31.924291
F 15.746617 51.452534 32.049193
F 15.746617 36.016772 32.049194
F 15.746617 43.734654 32.049194
F 6.784702 38.588600 35.559880
F 6.784702 46.306482 35.559879
F 15.696391 38.589254 35.684975
F 15.696391 46.307136 35.684975
F 15.883986 46.306971 42.962200
F 15.883986 38.589089 42.962200
F 8.985486 47.591159 39.227220
F 8.985486 39.873278 39.227220
F 17.896924 47.591213 39.351580
F 17.896924 39.873332 39.351580
F 0.113854 50.237943 42.968896
F 0.113854 42.520063 42.968896
F 9.198517 50.166295 42.869248
F 9.198517 42.448415 42.869248
F 18.111731 50.165910 42.993307
F 18.111732 42.448030 42.993307
F 0.080464 50.154708 40.206077
F 0.080464 42.436828 40.206076
F 8.982591 50.164216 40.138052
F 8.982591 42.446336 40.138052
F 17.893721 50.164091 40.262424
F 17.893721 42.446210 40.262423
F 0.097133 47.609752 36.535705
F 0.097133 39.891871 36.535704
F 9.000833 47.593362 36.499345
F 9.000834 39.875481 36.499344
F 17.912043 47.593492 36.623868
F 17.912043 39.875611 36.623868
F 2.289238 38.586007 40.067743
F 2.289238 46.303889 40.067743
F 11.210384 38.587277 40.169095
F 11.210384 46.305159 40.169095
F 20.121468 38.587269 40.293530
F 20.121468 46.305151 40.293530
F 2.303888 51.453137 36.425798
F 2.303888 36.017375 36.425797
F 2.303888 43.735258 36.425798
F 11.228658 51.452411 36.530532
F 11.228658 36.016649 36.530532
F 11.228658 43.734532 36.530532
F 20.139788 51.452431 36.654976
F 20.139788 36.016670 36.654975
F 20.139788 43.734552 36.654976
F 2.277656 51.441051 39.162515
F 2.277656 36.005290 39.162515
F 2.277656 43.723172 39.162516
F 11.213699 51.450145 39.258276
F 11.213699 36.014383 39.258276
F 11.213699 43.732265 39.258276
F 20.124669 51.450152 39.382687
F 20.124669 36.014391 39.382687
F 20.124669 43.732273 39.382687
F 2.467513 38.608900 42.806946
F 2.467512 46.326782 42.806946
F 11.428408 38.589113 42.899985
F 11.428408 46.306995 42.899984
F 20.339479 38.589089 43.024414
F 20.339479 46.306970 43.024414
F 4.521841 47.590891 39.166106
F 4.521841 39.873010 39.166106
F 13.441421 47.591210 39.289368
F 13.441421 39.873329 39.289368
F 4.717077 50.172506 42.813722
F 4.717077 42.454626 42.813723
F 13.656156 50.165926 42.931105
F 13.656157 42.448046 42.931106
F 4.523362 50.167121 40.078754
F 4.523362 42.449240 40.078754
F 13.438228 50.164090 40.200209
F 13.438228 42.446210 40.200209
F 4.541586 47.590635 36.435512
F 4.541586 39.872754 36.435512
F 13.456546 47.593492 36.561654
F 13.456546 39.875611 36.561654
F 6.752332 38.588819 40.106052
F 6.752332 46.306701 40.106053
F 15.665975 38.587269 40.231316
F 15.665975 46.305151 40.231316
F 6.769903 51.450697 36.466998
F 6.769903 36.014935 36.466998
F 6.769903 43.732818 36.466998
F 15.684295 51.452431 36.592761
F 15.684295 36.016670 36.592761
F 15.684295 43.734552 36.592761
F 6.757512 51.450695 39.195834
F 6.757512 36.014934 39.195835
F 6.757512 43.732816 39.195835
F 15.669177 51.450152 39.320473
F 15.669177 36.014391 39.320473
F 15.669177 43.732273 39.320473
F 6.969719 38.589462 42.837712
F 6.969719 46.307344 42.837712
F 0.074257 34.768296 28.374833
F 9.113024 34.730683 28.318201
F 9.151237 34.730812 25.589404
F 4.642326 34.732126 28.256957
F 13.569632 34.730467 28.380298
F 4.682301 34.735270 25.524074
F 13.607745 34.730464 25.651873
F 0.007711 34.763761 35.645006
F 9.050172 34.730661 32.864464
F 4.547147 34.730968 35.530137
F 4.587940 34.734010 32.800185
F 0.113854 34.802180 42.968896
F 9.198517 34.730532 42.869248
F 4.717077 34.736743 42.813722
F 4.523362 34.731358 40.078754
F 0.222179 47.597509 21.974642
F 0.222179 39.879628 21.974642
F 0.303983 55.266282 2.951367
F 0.303984 62.984165 2.951367
F 9.435315 55.313406 2.856222
F 9.435315 63.031288 2.856222
F 18.347093 55.313606 2.980504
F 18.347092 63.031488 2.980504
F 0.274903 57.941095 6.570315
F 0.274903 65.658978 6.570315
F 9.416469 57.884496 6.494774
F 9.416469 65.602379 6.494774
F 18.328756 57.884205 6.619059
F 18.328756 65.602087 6.619059
F 0.372738 57.902797 3.792786
F 0.372738 65.620679 3.792786
F 9.430950 57.887003 3.766466
F 9.430950 65.604886 3.766466
F 18.343889 57.886484 3.891347
F 18.343889 65.604366 3.891347
F 0.255957 55.340196 0.185204
F 15.937107 69.460925 18.407202
F 0.255957 63.058078 0.185204
F 20.354496 69.460925 21.197835
F 9.217149 55.311472 0.124983
F 9.217148 63.029354 0.124983
F 18.129066 55.311786 0.249621
F 18.129066 63.029668 0.249621
F 2.682907 54.041319 3.690577
F 2.682906 61.759200 3.690577
F 11.660503 54.027585 3.798003
F 11.660503 61.745466 3.798003
F 20.571636 54.027544 3.922455
F 20.571636 61.745425 3.922454
F 2.475388 59.173186 0.058257
F 2.475388 66.891069 0.058257
F 11.445302 59.170592 0.156220
F 11.445302 66.888474 0.156220
F 20.356812 59.170727 0.280728
F 20.356812 66.888610 0.280728
F 2.665956 59.154216 2.801856
F 2.665957 66.872099 2.801855
F 11.663526 59.172484 2.887228
F 11.663527 66.890366 2.887228
F 20.574837 59.172547 3.011611
F 20.574837 66.890430 3.011611
F 2.648440 54.044284 6.439475
F 2.648440 61.762165 6.439475
F 11.645217 54.025330 6.525779
F 11.645217 61.743211 6.525780
F 20.556503 54.025265 6.650166
F 20.556503 61.743146 6.650166
F 4.958297 55.310367 2.798552
F 4.958298 63.028249 2.798552
F 13.891583 55.313602 2.918292
F 13.891583 63.031484 2.918293
F 4.930546 57.890573 6.437553
F 4.930546 65.608455 6.437553
F 13.873241 57.884210 6.556847
F 13.873241 65.602093 6.556848
F 4.951160 57.893990 3.700385
F 4.951160 65.611873 3.700385
F 13.888356 57.886491 3.829125
F 13.888356 65.604374 3.829125
F 4.748170 55.309149 0.061446
F 4.748170 63.027031 0.061446
F 13.673562 55.311782 0.187406
F 13.673562 63.029664 0.187406
F 7.200547 54.028797 3.735097
F 7.200547 61.746678 3.735097
F 16.116142 54.027544 3.860240
F 16.116142 61.745425 3.860240
F 6.979617 59.167209 0.092253
F 6.979617 66.885092 0.092253
F 15.901312 59.170726 0.218513
F 15.901312 66.888609 0.218513
F 7.200345 59.170837 2.826105
F 7.200344 66.888719 2.826105
F 16.119342 59.172547 2.949397
F 16.119342 66.890429 2.949397
F 7.182588 54.026696 6.464728
F 7.182588 61.744577 6.464728
F 16.101008 54.025265 6.587952
F 16.101008 61.743146 6.587952
F 0.245120 55.261872 10.194850
F 0.245120 62.979754 10.194850
F 9.366495 55.311110 10.129670
F 9.366495 63.028992 10.129671
F 18.279131 55.311477 10.253877
F 18.279131 63.029359 10.253877
F 0.207655 57.931284 13.834102
F 0.207655 65.649167 13.834102
F 9.315490 57.884504 13.766778
F 9.315490 65.602387 13.766777
F 18.228344 57.884102 13.890960
F 18.228344 65.601985 13.890960
F 0.319927 57.891426 11.055923
F 0.319927 65.609309 11.055923
F 9.353801 57.884594 11.037868
F 9.353801 65.602477 11.037868
F 18.266448 57.884102 11.162627
F 18.266448 65.601985 11.162627
F 0.352482 55.303165 7.411804
F 0.352482 63.021048 7.411804
F 9.403916 55.311135 7.402090
F 9.403917 63.029018 7.402089
F 18.316662 55.311621 7.526845
F 18.316662 63.029503 7.526844
F 2.606186 54.036325 10.956521
F 2.606186 61.754206 10.956521
F 11.582961 54.025203 11.069275
F 11.582961 61.743084 11.069274
F 20.494195 54.025162 11.193734
F 20.494195 61.743043 11.193734
F 2.649149 59.156564 7.320184
F 2.649149 66.874446 7.320184
F 11.633218 59.170521 7.433492
F 11.633218 66.888404 7.433492
F 20.544407 59.170562 7.557952
F 20.544407 66.888445 7.557952
F 2.604063 59.152274 10.067647
F 2.604063 66.870157 10.067647
F 11.595618 59.170356 10.160593
F 11.595618 66.888239 10.160593
F 20.506876 59.170418 10.284984
F 20.506876 66.888300 10.284984
F 2.558186 54.042999 13.704329
F 2.558186 61.760880 13.704329
F 11.544854 54.025222 13.797675
F 11.544854 61.743103 13.797675
F 20.456091 54.025162 13.922067
F 20.456091 61.743043 13.922067
F 4.885019 55.306982 10.071193
F 4.885019 63.024864 10.071193
F 13.823612 55.311471 10.191666
F 13.823612 63.029353 10.191666
F 4.833911 57.888612 13.708075
F 4.833911 65.606495 13.708075
F 13.772820 57.884109 13.828749
F 13.772820 65.601992 13.828750
F 4.875634 57.891023 10.972408
F 4.875634 65.608906 10.972408
F 13.810923 57.884108 11.100408
F 13.810923 65.601991 11.100408
F 4.925493 55.303965 7.337383
F 4.925493 63.021847 7.337383
F 13.861133 55.311615 7.464626
F 13.861133 63.029497 7.464626
F 7.119821 54.027758 11.005213
F 7.119821 61.745639 11.005213
F 16.038701 54.025163 11.131520
F 16.038701 61.743044 11.131519
F 7.170165 59.168124 7.369577
F 7.170165 66.886007 7.369577
F 16.088913 59.170562 7.495737
F 16.088913 66.888444 7.495738
F 7.133589 59.169341 10.099099
F 7.133589 66.887224 10.099099
F 16.051382 59.170417 10.222770
F 16.051382 66.888300 10.222770
F 7.083447 54.025906 13.735851
F 7.083447 61.743787 13.735851
F 16.000596 54.025162 13.859852
F 16.000597 61.743043 13.859853
F 0.173706 55.267076 17.471031
F 0.173707 62.984958 17.471031
F 9.264689 55.311076 17.404651
F 9.264689 63.028958 17.404651
F 18.177555 55.311474 17.528837
F 18.177555 63.029356 17.528838
F 0.140257 57.926111 21.106440
F 0.140257 65.643994 21.106440
F 9.214040 57.884461 21.042514
F 9.214040 65.602344 21.042515
F 18.126749 57.884102 21.166728
F 18.126749 65.601985 21.166728
F 0.253392 57.883608 18.336322
F 0.253392 65.601490 18.336322
F 9.252451 57.884563 18.313564
F 9.252451 65.602446 18.313564
F 18.164854 57.884102 18.438309
F 18.164854 65.601985 18.438309
F 0.285441 55.308700 14.696574
F 0.285441 63.026583 14.696573
F 9.303104 55.310986 14.675663
F 9.303104 63.028869 14.675663
F 18.215646 55.311474 14.800419
F 18.215646 63.029356 14.800419
F 2.513874 54.031757 18.232666
F 2.513875 61.749638 18.232666
F 11.481324 54.025206 18.344954
F 11.481324 61.743087 18.344954
F 20.392601 54.025162 18.469417
F 20.392601 61.743043 18.469416
F 2.557925 59.161711 14.594689
F 2.557925 66.879594 14.594689
F 11.532126 59.170373 14.707066
F 11.532125 66.888255 14.707066
F 20.443391 59.170414 14.831527
F 20.443391 66.888297 14.831527
F 2.514676 59.153800 17.340308
F 2.514676 66.871683 17.340307
F 11.494088 59.170358 17.435550
F 11.494088 66.888240 17.435550
F 20.405300 59.170415 17.559945
F 20.405300 66.888297 17.559945
F 2.472301 54.040068 20.976249
F 2.472301 61.757949 20.976249
F 11.443315 54.025215 21.073438
F 11.443315 61.743096 21.073438
F 20.354496 54.025162 21.197835
F 20.354496 61.743043 21.197835
F 4.785188 55.307562 17.345358
F 4.785188 63.025444 17.345359
F 13.722029 55.311466 17.466628
F 13.722029 63.029348 17.466628
F 4.737128 57.887310 20.982575
F 4.737128 65.605193 20.982575
F 13.671222 57.884110 21.104518
F 13.671222 65.601993 21.104518
F 4.777299 57.890041 18.248079
F 4.777299 65.607924 18.248079
F 13.709334 57.884107 18.376091
F 13.709334 65.601989 18.376091
F 4.825852 55.304938 14.610283
F 4.825853 63.022820 14.610283
F 13.760123 55.311468 14.738201
F 13.760123 63.029351 14.738201
F 7.017747 54.028106 18.280546
F 7.017747 61.745987 18.280546
F 15.937107 54.025162 18.407202
F 15.937107 61.743043 18.407202
F 7.068306 59.167491 14.642717
F 7.068306 66.885373 14.642717
F 15.987897 59.170414 14.769312
F 15.987897 66.888297 14.769312
F 7.033353 59.169924 17.373449
F 7.033353 66.887807 17.373449
F 15.949805 59.170414 17.497730
F 15.949805 66.888297 17.497730
F 6.983310 54.025455 21.011134
F 6.983310 61.743336 21.011134
F 15.899001 54.025162 21.135621
F 15.899002 61.743043 21.135621
F 20.494194 69.460926 11.193734
F 15.899001 69.460926 21.135621
F 20.456091 69.460925 13.922067
F 16.000596 69.460926 13.859853
F 20.392601 69.460925 18.469417
F 0.107131 55.271536 24.740791
F 0.107131 62.989418 24.740791
F 9.163517 55.311177 24.680362
F 9.163517 63.029059 24.680362
F 18.075959 55.311474 24.804618
F 18.075959 63.029356 24.804619
F 0.074257 57.921938 28.374833
F 0.074257 65.639821 28.374833
F 9.113024 57.884324 28.318201
F 9.113024 65.602207 28.318201
F 18.025153 57.884102 28.442508
F 18.025153 65.601985 28.442508
F 0.191452 57.876900 25.612146
F 0.191452 65.594783 25.612146
F 9.151237 57.884454 25.589404
F 9.151237 65.602337 25.589404
F 18.063259 57.884102 25.714090
F 18.063258 65.601985 25.714090
F 9.201820 55.311059 21.951478
F 9.201820 63.028942 21.951478
F 18.114050 55.311474 22.076200
F 18.114050 63.029356 22.076200
F 2.429729 54.028563 25.508228
F 2.429729 61.746444 25.508228
F 11.379758 54.025207 25.620734
F 11.379758 61.743088 25.620734
F 20.291005 54.025162 25.745198
F 20.291006 61.743043 25.745197
F 2.471321 59.165530 21.870380
F 2.471321 66.883412 21.870380
F 11.430524 59.170369 21.982843
F 11.430524 66.888252 21.982843
F 20.341796 59.170414 22.107307
F 20.341796 66.888297 22.107307
F 2.430639 59.157507 24.611840
F 2.430639 66.875389 24.611840
F 11.392558 59.170368 24.711325
F 11.392558 66.888250 24.711325
F 20.303704 59.170415 24.835726
F 20.303704 66.888297 24.835726
F 2.389348 54.036012 28.247456
F 2.389348 61.753893 28.247456
F 11.341795 54.025201 28.349209
F 11.341795 61.743082 28.349210
F 20.252900 54.025162 28.473615
F 20.252900 61.743043 28.473615
F 4.689504 55.309003 24.619782
F 4.689504 63.026886 24.619782
F 13.620434 55.311466 24.742408
F 13.620434 63.029348 24.742408
F 4.642326 57.885768 28.256957
F 4.642326 65.603650 28.256957
F 13.569632 57.884109 28.380298
F 13.569632 65.601992 28.380298
F 4.682301 57.888912 25.524074
F 4.682301 65.606794 25.524074
F 13.607745 57.884106 25.651873
F 13.607745 65.601988 25.651873
F 4.729521 55.306089 21.886009
F 4.729521 63.023971 21.886009
F 13.658533 55.311470 22.013982
F 13.658533 63.029352 22.013982
F 6.918009 54.027647 25.556586
F 6.918009 61.745528 25.556586
F 15.835512 54.025162 25.682983
F 15.835511 61.743043 25.682983
F 6.967708 59.167644 21.918521
F 6.967708 66.885526 21.918522
F 15.886301 59.170414 22.045092
F 15.886301 66.888297 22.045092
F 6.933363 59.170295 24.648872
F 6.933363 66.888178 24.648871
F 15.848210 59.170414 24.773511
F 15.848210 66.888297 24.773511
F 6.883510 54.025088 28.286628
F 6.883510 61.742969 28.286628
F 15.797406 54.025162 28.411401
F 15.797406 61.743043 28.411401
F 0.041434 55.275861 32.009419
F 0.041434 62.993743 32.009419
F 9.062516 55.311320 31.955947
F 9.062516 63.029203 31.955947
F 17.974366 55.311473 32.080301
F 17.974366 63.029356 32.080301
F 0.007711 57.917402 35.645006
F 0.007711 65.635285 35.645006
F 9.012465 57.884056 35.591711
F 9.012465 65.601939 35.591711
F 17.924137 57.883955 35.716083
F 17.924137 65.601837 35.716083
F 0.129161 57.871347 32.889268
F 0.129161 65.589230 32.889269
F 9.050172 57.884303 32.864464
F 9.050172 65.602186 32.864464
F 17.961682 57.884099 32.989051
F 17.961682 65.601981 32.989051
F 0.160652 55.321513 29.250276
F 0.160652 63.039395 29.250276
F 9.100675 55.311195 29.227326
F 9.100675 63.029077 29.227326
F 18.012455 55.311474 29.351968
F 18.012455 63.029356 29.351967
F 2.346633 54.025601 32.784995
F 2.346632 61.743482 32.784994
F 11.278258 54.025191 32.895704
F 11.278258 61.743072 32.895703
F 20.189428 54.025159 33.020158
F 20.189429 61.743040 33.020158
F 2.388531 59.168389 29.146493
F 2.388531 66.886272 29.146493
F 11.328987 59.170374 29.258614
F 11.328987 66.888256 29.258614
F 20.240200 59.170414 29.383075
F 20.240200 66.888297 29.383075
F 2.348025 59.161390 31.883293
F 2.348025 66.879272 31.883292
F 11.291051 59.170384 31.986996
F 11.291051 66.888267 31.986997
F 20.202110 59.170414 32.111408
F 20.202110 66.888297 32.111408
F 2.305513 54.032308 35.519570
F 2.305513 61.750189 35.519570
F 11.240875 54.025034 35.622772
F 11.240875 61.742915 35.622772
F 20.151884 54.025015 35.747190
F 20.151884 61.742896 35.747190
F 4.595102 55.310601 31.894113
F 4.595102 63.028483 31.894113
F 13.518849 55.311467 32.018090
F 13.518849 63.029349 32.018090
F 4.547147 57.884610 35.530137
F 4.547147 65.602492 35.530137
F 13.468626 57.883960 35.653871
F 13.468626 65.601842 35.653871
F 4.587940 57.887652 32.800185
F 4.587940 65.605534 32.800185
F 13.506178 57.884101 32.926835
F 13.506178 65.601983 32.926835
F 4.635247 55.307296 29.162307
F 4.635247 63.025178 29.162307
F 13.556946 55.311471 29.289751
F 13.556946 63.029353 29.289751
F 6.818790 54.027038 32.831938
F 6.818790 61.744919 32.831937
F 15.733935 54.025159 32.957944
F 15.733935 61.743040 32.957943
F 6.868451 59.168263 29.194681
F 6.868451 66.886146 29.194681
F 15.784706 59.170414 29.320860
F 15.784706 66.888297 29.320860
F 6.833768 59.170733 31.924292
F 6.833768 66.888616 31.924291
F 15.746617 59.170414 32.049194
F 15.746617 66.888296 32.049194
F 6.784702 54.024360 35.559879
F 6.784702 61.742241 35.559880
F 15.696391 54.025015 35.684975
F 15.696391 61.742896 35.684975
F 15.883986 61.742731 42.962200
F 15.883986 54.024850 42.962200
F 8.985486 55.309038 39.227220
F 8.985486 63.026920 39.227220
F 17.896924 55.309092 39.351580
F 17.896924 63.026974 39.351580
F 0.113854 57.955822 42.968896
F 0.113854 65.673705 42.968896
F 9.198517 57.884174 42.869248
F 9.198517 65.602056 42.869248
F 18.111731 57.883789 42.993307
F 18.111732 65.601672 42.993307
F 0.080464 57.872587 40.206076
F 0.080464 65.590470 40.206076
F 8.982591 57.882095 40.138052
F 8.982591 65.599978 40.138052
F 17.893721 57.881970 40.262423
F 17.893721 65.599852 40.262423
F 0.097133 55.327631 36.535704
F 0.097133 63.045513 36.535704
F 9.000833 55.311241 36.499345
F 9.000834 63.029123 36.499344
F 17.912043 55.311371 36.623868
F 17.912043 63.029253 36.623868
F 2.289238 54.021768 40.067743
F 2.289238 61.739649 40.067743
F 11.210384 54.023038 40.169095
F 11.210384 61.740919 40.169095
F 20.121468 54.023030 40.293530
F 20.121468 61.740911 40.293530
F 2.303888 59.171017 36.425797
F 2.303888 66.888899 36.425798
F 11.228658 59.170291 36.530532
F 11.228658 66.888174 36.530532
F 20.139788 59.170312 36.654975
F 20.139788 66.888194 36.654976
F 2.277656 59.158931 39.162515
F 2.277656 66.876814 39.162516
F 11.213699 59.168025 39.258276
F 11.213699 66.885907 39.258276
F 20.124669 59.168033 39.382687
F 20.124669 66.885915 39.382687
F 2.467512 54.044661 42.806946
F 2.467513 61.762542 42.806946
F 11.428408 54.024874 42.899984
F 11.428408 61.742755 42.899985
F 20.339479 54.024849 43.024414
F 20.339479 61.742730 43.024414
F 4.521841 55.308769 39.166106
F 4.521841 63.026652 39.166106
F 13.441421 55.309088 39.289368
F 13.441421 63.026970 39.289368
F 4.717077 57.890385 42.813722
F 4.717077 65.608268 42.813722
F 13.656156 57.883805 42.931105
F 13.656157 65.601688 42.931106
F 4.523362 57.885000 40.078754
F 4.523362 65.602882 40.078754
F 13.438228 57.881969 40.200209
F 13.438228 65.599852 40.200209
F 4.541586 55.308514 36.435512
F 4.541586 63.026396 36.435512
F 13.456546 55.311371 36.561653
F 13.456546 63.029253 36.561653
F 6.752332 54.024580 40.106053
F 6.752332 61.742461 40.106052
F 15.665975 54.023030 40.231316
F 15.665976 61.740911 40.231316
F 6.769903 59.168577 36.466998
F 6.769903 66.886460 36.466998
F 15.684295 59.170312 36.592761
F 15.684295 66.888194 36.592761
F 6.757512 59.168576 39.195835
F 6.757512 66.886458 39.195835
F 15.669177 59.168033 39.320473
F 15.669177 66.885915 39.320473
F 6.969719 54.025222 42.837712
F 6.969719 61.743103 42.837712
F 20.291005 69.460925 25.745198
F 20.252900 69.460925 28.473615
F 15.835511 69.460925 25.682983
F 6.883510 69.460852 28.286628
F 15.797406 69.460926 28.411401
F 20.189428 69.460922 33.020158
F 11.240875 69.460797 35.622772
F 20.151884 69.460778 35.747190
F 15.733935 69.460922 32.957944
F 6.784702 69.460124 35.559879
F 15.696391 69.460778 35.684975
F 15.883986 69.460613 42.962200
F 15.665975 69.458793 40.231316
F 2.289238 69.457531 40.067743
F 11.210384 69.458801 40.169095
F 6.752332 69.460344 40.106053
F 20.121468 69.458793 40.293530
F 11.428408 69.460637 42.899984
F 20.339479 69.460613 43.024414
F 0.222179 55.315388 21.974642
F 0.222179 63.033270 21.974642
F 27.258074 1.288444 3.104933
F 27.258074 9.006323 3.104933
F 27.258074 16.724205 3.104933
F 36.169042 1.288445 3.229361
F 36.169042 9.006324 3.229361
F 36.169042 16.724206 3.229361
F 27.239738 3.859041 6.743487
F 27.239738 11.576921 6.743487
F 36.150706 3.859041 6.867916
F 36.150706 11.576920 6.867916
F 27.254870 3.861321 4.015777
F 27.254870 11.579200 4.015777
F 36.165838 3.861319 4.140206
F 36.165838 11.579199 4.140206
F 27.040048 1.286624 0.374050
F 27.040048 9.004503 0.374050
F 27.040048 16.722385 0.374050
F 35.951021 1.286625 0.498480
F 35.951020 9.004504 0.498480
F 35.951020 16.722386 0.498479
F 29.482616 7.720260 4.046884
F 29.482616 15.438141 4.046884
F 29.482616 0.002381 4.046884
F 38.393489 7.720238 4.171325
F 38.393489 15.438119 4.171324
F 38.393489 0.002359 4.171325
F 29.267791 5.145564 0.405158
F 29.267791 12.863444 0.405157
F 38.178763 5.145565 0.529585
F 38.178763 12.863445 0.529585
F 29.485817 5.147383 3.136040
F 29.485817 12.865264 3.136040
F 38.396694 5.147404 3.260455
F 38.396694 12.865284 3.260455
F 29.467483 7.717981 6.774594
F 29.467483 15.435862 6.774595
F 29.467483 0.000102 6.774594
F 38.378369 7.717962 6.899010
F 38.378369 15.435843 6.899011
F 38.378369 0.000083 6.899010
F 31.713563 1.288444 3.167147
F 31.713563 9.006323 3.167147
F 31.713562 16.724205 3.167147
F 40.623828 1.288613 3.291465
F 40.623829 9.006492 3.291465
F 40.623828 16.724374 3.291465
F 22.802584 1.288444 3.042718
F 22.802584 9.006323 3.042718
F 22.802584 16.724205 3.042719
F 31.695226 3.859041 6.805702
F 31.695226 11.576921 6.805702
F 40.605567 3.858888 6.930022
F 40.605567 11.576767 6.930022
F 22.784248 3.859041 6.681273
F 22.784248 11.576921 6.681273
F 31.710358 3.861320 4.077991
F 31.710358 11.579200 4.077991
F 40.620640 3.861146 4.202514
F 40.620640 11.579025 4.202514
F 22.799380 3.861321 3.953562
F 22.799380 11.579200 3.953562
F 31.495537 1.286624 0.436265
F 31.495537 9.004503 0.436265
F 31.495536 16.722385 0.436265
F 40.406168 1.286675 0.560719
F 40.406168 9.004554 0.560719
F 40.406168 16.722436 0.560719
F 22.584558 1.286624 0.311836
F 22.584558 9.004503 0.311836
F 22.584558 16.722385 0.311835
F 33.938104 7.720260 4.109098
F 33.938104 15.438141 4.109098
F 33.938104 0.002381 4.109098
F 25.027127 7.720260 3.984669
F 25.027127 15.438141 3.984669
F 25.027127 0.002381 3.984669
F 33.723279 5.145564 0.467372
F 33.723279 12.863444 0.467372
F 24.812303 5.145563 0.342943
F 24.812303 12.863444 0.342943
F 33.941305 5.147383 3.198254
F 33.941305 12.865263 3.198255
F 25.030328 5.147383 3.073825
F 25.030328 12.865263 3.073826
F 33.922971 7.717981 6.836809
F 33.922971 15.435862 6.836809
F 33.922971 0.000102 6.836809
F 25.011994 7.717981 6.712380
F 25.011994 15.435862 6.712380
F 25.011994 0.000102 6.712380
F 27.190113 1.286315 10.378305
F 27.190113 9.004194 10.378305
F 27.190113 16.722076 10.378305
F 36.101084 1.286315 10.502733
F 36.101084 9.004194 10.502733
F 36.101084 16.722076 10.502734
F 27.139326 3.858939 14.015388
F 27.139326 11.576818 14.015388
F 36.050297 3.858938 14.139816
F 36.050297 11.576817 14.139816
F 27.177429 3.858939 11.287056
F 27.177429 11.576818 11.287056
F 36.088399 3.858939 11.411485
F 36.088399 11.576818 11.411485
F 27.227643 1.286459 7.651274
F 27.227643 9.004338 7.651274
F 27.227643 16.722220 7.651274
F 36.138612 1.286460 7.775704
F 36.138612 9.004339 7.775704
F 36.138612 16.722221 7.775703
F 29.405174 7.717879 11.318163
F 29.405174 15.435760 11.318163
F 42.633591 12.863678 0.591672
F 38.316072 7.717863 11.442602
F 38.316072 15.435744 11.442602
F 42.633591 5.145798 0.591673
F 29.455386 5.145399 7.682381
F 29.455386 12.863279 7.682381
F 38.366272 5.145417 7.806822
F 38.366272 12.863297 7.806822
F 29.417856 5.145254 10.409412
F 29.417856 12.863134 10.409412
F 38.328755 5.145270 10.533830
F 38.328755 12.863150 10.533830
F 29.367071 7.717878 14.046495
F 29.367071 15.435759 14.046495
F 24.809987 15.435759 21.260049
F 38.277980 7.717865 14.170914
F 38.277980 15.435746 14.170915
F 24.809987 7.717878 21.260049
F 31.645602 1.286315 10.440520
F 31.645602 9.004194 10.440519
F 31.645602 16.722076 10.440520
F 40.556016 1.286450 10.564854
F 40.556016 9.004329 10.564854
F 40.556016 16.722211 10.564855
F 22.734623 1.286314 10.316091
F 22.734623 9.004193 10.316091
F 22.734623 16.722075 10.316091
F 31.594814 3.858939 14.077602
F 31.594814 11.576818 14.077603
F 40.505300 3.858821 14.201950
F 40.505300 11.576700 14.201950
F 22.683836 3.858939 13.953174
F 22.683836 11.576818 13.953174
F 31.632917 3.858939 11.349271
F 31.632917 11.576818 11.349270
F 40.543329 3.858805 11.473786
F 40.543329 11.576684 11.473786
F 22.721939 3.858939 11.224841
F 22.721939 11.576819 11.224841
F 31.683132 1.286459 7.713489
F 31.683132 9.004338 7.713489
F 31.683132 16.722220 7.713488
F 40.593464 1.286614 7.838017
F 40.593464 9.004493 7.838017
F 40.593464 16.722375 7.838017
F 22.772154 1.286459 7.589060
F 22.772154 9.004337 7.589060
F 22.772154 16.722220 7.589059
F 33.860662 7.717878 11.380378
F 33.860662 15.435759 11.380377
F 42.629995 15.435235 21.508571
F 42.768563 7.717072 11.505349
F 42.768563 15.434953 11.505349
F 42.629995 7.717354 21.508570
F 24.949685 7.717879 11.255949
F 24.949685 15.435759 11.255948
F 33.720963 15.435759 21.384478
F 33.910874 5.145398 7.744596
F 33.910874 12.863279 7.744595
F 24.999898 5.145398 7.620167
F 24.999898 12.863278 7.620166
F 33.873344 5.145254 10.471627
F 33.873344 12.863134 10.471627
F 24.962367 5.145254 10.347198
F 24.962367 12.863134 10.347198
F 33.822559 7.717878 14.108710
F 33.822559 15.435759 14.108710
F 33.720963 7.717878 21.384478
F 42.730847 7.717158 14.232664
F 42.730847 15.435039 14.232664
F 24.860790 12.863131 17.622159
F 24.911582 7.717878 13.984281
F 24.911582 15.435759 13.984281
F 24.860790 5.145251 17.622158
F 27.088536 1.286312 17.653266
F 27.088536 9.004190 17.653266
F 27.088536 16.722072 17.653266
F 35.999509 1.286312 17.777694
F 35.999509 9.004191 17.777694
F 35.999509 16.722073 17.777695
F 27.037730 3.858939 21.291156
F 27.037730 11.576818 21.291156
F 35.948703 3.858938 21.415585
F 35.948703 11.576818 21.415585
F 27.075835 3.858939 18.562739
F 27.075835 11.576818 18.562738
F 35.986808 3.858938 18.687168
F 35.986808 11.576818 18.687167
F 27.126628 1.286312 14.924849
F 27.126628 9.004190 14.924849
F 27.126627 16.722073 14.924849
F 36.037599 1.286312 15.049278
F 36.037599 9.004191 15.049278
F 36.037599 16.722073 15.049278
F 29.303581 7.717878 18.593846
F 29.303581 15.435759 18.593846
F 42.680430 12.863753 17.870611
F 38.214501 7.717867 18.718282
F 38.214501 15.435748 18.718282
F 42.680430 5.145873 17.870611
F 29.354370 5.145251 14.955956
F 29.354370 12.863132 14.955956
F 38.265279 5.145264 15.080393
F 38.265279 12.863145 15.080393
F 29.316279 5.145251 17.684373
F 29.316279 12.863131 17.684373
F 38.227200 5.145262 17.808794
F 38.227200 12.863142 17.808794
F 29.265476 7.717878 21.322263
F 29.265475 15.435759 21.322264
F 33.771767 12.863131 17.746588
F 38.176406 7.717869 21.446686
F 38.176406 15.435750 21.446686
F 33.771767 5.145251 17.746587
F 31.544025 1.286312 17.715480
F 31.544025 9.004190 17.715480
F 31.544025 16.722073 17.715480
F 40.454581 1.286412 17.839840
F 40.454581 9.004291 17.839840
F 40.454581 16.722173 17.839840
F 22.633046 1.286311 17.591052
F 22.633046 9.004190 17.591052
F 22.633046 16.722072 17.591052
F 31.493218 3.858939 21.353370
F 31.493218 11.576818 21.353370
F 40.403844 3.858856 21.477743
F 40.403844 11.576735 21.477743
F 22.582241 3.858939 21.228942
F 22.582241 11.576818 21.228942
F 31.531324 3.858939 18.624953
F 31.531324 11.576818 18.624953
F 40.441879 3.858840 18.749446
F 40.441879 11.576719 18.749446
F 22.620346 3.858939 18.500524
F 22.620346 11.576818 18.500524
F 31.582116 1.286312 14.987063
F 31.582116 9.004191 14.987063
F 31.582116 16.722073 14.987063
F 40.492599 1.286428 15.111567
F 40.492599 9.004307 15.111568
F 40.492599 16.722189 15.111567
F 22.671138 1.286311 14.862634
F 22.671138 9.004190 14.862634
F 22.671138 16.722072 14.862634
F 33.759069 7.717878 18.656060
F 33.759069 15.435759 18.656060
F 24.898882 12.863131 14.893741
F 42.667715 7.717262 18.780912
F 42.667715 15.435143 18.780911
F 24.898882 5.145251 14.893742
F 24.848092 7.717878 18.531632
F 24.848092 15.435759 18.531631
F 42.718133 12.863842 15.143082
F 33.809858 5.145251 15.018171
F 33.809858 12.863131 15.018170
F 42.718133 5.145962 15.143082
F 26.986940 1.286312 24.929047
F 26.986940 9.004190 24.929047
F 26.986940 16.722072 24.929047
F 35.897915 1.286312 25.053475
F 35.897915 9.004191 25.053475
F 35.897915 16.722073 25.053476
F 26.936134 3.858939 28.566936
F 26.936135 11.576818 28.566937
F 35.847109 3.858939 28.691365
F 35.847109 11.576818 28.691365
F 26.974240 3.858939 25.838520
F 26.974240 11.576818 25.838520
F 35.885214 3.858939 25.962949
F 35.885214 11.576818 25.962948
F 27.025032 1.286312 22.200629
F 27.025032 9.004190 22.200629
F 27.025032 16.722073 22.200629
F 35.936005 1.286312 22.325058
F 35.936005 9.004191 22.325058
F 35.936005 16.722073 22.325058
F 29.201985 7.717878 25.869627
F 29.201985 15.435759 25.869627
F 24.794970 15.435446 43.086628
F 38.112925 7.717871 25.994060
F 38.112925 15.435752 25.994060
F 24.794970 7.717565 43.086628
F 29.252775 5.145251 22.231736
F 29.252775 12.863131 22.231736
F 38.163704 5.145260 22.356171
F 38.163704 12.863140 22.356171
F 29.214683 5.145251 24.960154
F 29.214683 12.863131 24.960154
F 38.125624 5.145258 25.084578
F 38.125624 12.863138 25.084578
F 29.163880 7.717878 28.598044
F 29.163880 15.435759 28.598044
F 42.614760 15.434870 43.334968
F 38.074829 7.717873 28.722469
F 38.074829 15.435754 28.722469
F 42.614760 7.716989 43.334968
F 31.442429 1.286312 24.991261
F 31.442429 9.004190 24.991261
F 31.442429 16.722073 24.991261
F 40.353123 1.286378 25.115645
F 40.353123 9.004257 25.115645
F 40.353123 16.722139 25.115645
F 22.531450 1.286311 24.866832
F 22.531450 9.004190 24.866833
F 22.531451 16.722072 24.866833
F 31.391623 3.858939 28.629151
F 31.391623 11.576818 28.629151
F 40.302382 3.858888 28.753546
F 40.302382 11.576768 28.753546
F 22.480645 3.858939 28.504722
F 22.480645 11.576818 28.504722
F 31.429728 3.858939 25.900734
F 31.429728 11.576818 25.900734
F 40.340423 3.858874 26.025206
F 40.340423 11.576754 26.025206
F 22.518750 3.858939 25.776305
F 22.518750 11.576818 25.776305
F 31.480520 1.286312 22.262844
F 31.480520 9.004191 22.262844
F 31.480520 16.722073 22.262843
F 40.391146 1.286393 22.387326
F 40.391146 9.004272 22.387326
F 40.391146 16.722154 22.387326
F 22.569542 1.286311 22.138414
F 22.569542 9.004190 22.138414
F 22.569542 16.722072 22.138414
F 33.657474 7.717878 25.931841
F 33.657474 15.435759 25.931841
F 33.705946 15.435446 43.211057
F 42.566846 7.717452 26.056572
F 42.566846 15.435333 26.056571
F 33.705946 7.717565 43.211057
F 24.746496 7.717878 25.807412
F 24.746496 15.435759 25.807412
F 24.580160 12.860749 39.444901
F 33.708263 5.145251 22.293951
F 33.708263 12.863131 22.293951
F 42.617275 5.145771 22.418742
F 42.617275 12.863652 22.418741
F 24.797286 5.145251 22.169522
F 24.797286 12.863131 22.169522
F 33.670172 5.145251 25.022368
F 33.670172 12.863131 25.022369
F 42.579567 5.145678 25.146529
F 42.579567 12.863559 25.146529
F 24.759194 5.145251 24.897940
F 24.759194 12.863131 24.897940
F 33.619368 7.717878 28.660258
F 33.619368 15.435759 28.660258
F 24.580160 5.142869 39.444901
F 42.529118 7.717546 28.784485
F 42.529118 15.435427 28.784485
F 42.401826 12.860820 39.693703
F 24.708391 7.717878 28.535829
F 24.708391 15.435759 28.535829
F 42.401826 5.142940 39.693702
F 26.885347 1.286311 32.204729
F 26.885347 9.004190 32.204729
F 26.885347 16.722072 32.204729
F 35.796323 1.286311 32.329158
F 35.796323 9.004190 32.329158
F 35.796323 16.722072 32.329158
F 26.835119 3.858791 35.840511
F 26.835119 11.576670 35.840511
F 35.746094 3.858791 35.964939
F 35.746094 11.576670 35.964939
F 26.872663 3.858936 33.113480
F 26.872663 11.576815 33.113480
F 35.783639 3.858936 33.237909
F 35.783639 11.576815 33.237909
F 26.923436 1.286312 29.476397
F 26.923436 9.004190 29.476397
F 26.923436 16.722073 29.476397
F 35.834411 1.286312 29.600826
F 35.834411 9.004191 29.600826
F 35.834411 16.722073 29.600826
F 29.100408 7.717875 33.144587
F 29.100408 15.435756 33.144587
F 33.491137 12.860749 39.569330
F 38.011366 7.717871 33.269018
F 38.011366 15.435752 33.269018
F 33.491137 5.142869 39.569330
F 29.151179 5.145251 29.507504
F 29.151179 12.863131 29.507504
F 38.062128 5.145256 29.631936
F 38.062128 12.863137 29.631936
F 29.113090 5.145251 32.235836
F 29.113090 12.863131 32.235836
F 38.024048 5.145254 32.360263
F 38.024048 12.863134 32.360263
F 29.062864 7.717730 35.871618
F 29.062864 15.435611 35.871618
F 24.595279 12.863028 36.717190
F 37.973829 7.717728 35.996045
F 37.973829 15.435609 35.996046
F 24.595279 5.145148 36.717190
F 31.340836 1.286311 32.266943
F 31.340836 9.004190 32.266943
F 31.340836 16.722072 32.266944
F 40.251657 1.286347 32.391349
F 40.251657 9.004226 32.391349
F 40.251657 16.722108 32.391349
F 22.429857 1.286311 32.142515
F 22.429857 9.004190 32.142515
F 22.429857 16.722072 32.142515
F 31.290607 3.858791 35.902725
F 31.290607 11.576670 35.902725
F 40.201485 3.858769 36.027140
F 40.201485 11.576648 36.027141
F 22.379629 3.858791 35.778296
F 22.379629 11.576670 35.778297
F 31.328151 3.858936 33.175694
F 31.328151 11.576815 33.175694
F 40.238976 3.858902 33.300147
F 40.238976 11.576781 33.300147
F 22.417173 3.858936 33.051265
F 22.417173 11.576815 33.051265
F 31.378925 1.286312 29.538611
F 31.378925 9.004191 29.538611
F 31.378925 16.722073 29.538611
F 40.289686 1.286360 29.663073
F 40.289686 9.004239 29.663073
F 40.289686 16.722121 29.663073
F 22.467946 1.286311 29.414182
F 22.467946 9.004190 29.414182
F 22.467947 16.722072 29.414182
F 33.555897 7.717875 33.206802
F 33.555897 15.435756 33.206802
F 42.416645 12.863185 36.966172
F 42.465963 7.717633 33.331411
F 42.465963 15.435514 33.331411
F 42.416645 5.145305 36.966173
F 24.644919 7.717875 33.082373
F 24.644919 15.435756 33.082372
F 33.506255 12.863029 36.841619
F 33.606667 5.145251 29.569719
F 33.606667 12.863131 29.569718
F 42.516393 5.145584 29.694389
F 42.516393 12.863464 29.694389
F 24.695691 5.145251 29.445290
F 24.695691 12.863131 29.445290
F 33.568578 5.145251 32.298051
F 33.568578 12.863131 32.298051
F 42.478672 5.145490 32.422341
F 42.478672 12.863370 32.422342
F 24.657601 5.145250 32.173622
F 24.657601 12.863131 32.173622
F 33.518352 7.717730 35.933833
F 33.518352 15.435611 35.933833
F 33.506255 5.145148 36.841619
F 42.428757 7.717577 36.058176
F 42.428757 15.435458 36.058177
F 24.576959 15.433627 40.355745
F 24.607375 7.717731 35.809404
F 24.607375 15.435612 35.809404
F 24.576959 7.715746 40.355745
F 26.807906 1.283930 39.476008
F 26.807906 9.001809 39.476008
F 26.807906 16.719691 39.476008
F 35.718883 1.283930 39.600437
F 35.718883 9.001809 39.600437
F 35.718883 16.719691 39.600437
F 27.022713 3.858626 43.117735
F 27.022713 11.576505 43.117735
F 35.933689 3.858626 43.242164
F 35.933689 11.576505 43.242164
F 26.804702 3.856807 40.386852
F 26.804702 11.574686 40.386852
F 35.715679 3.856807 40.511281
F 35.715679 11.574686 40.511281
F 26.823024 1.286209 36.748298
F 26.823024 9.004088 36.748297
F 26.823024 16.721970 36.748297
F 35.734000 1.286209 36.872726
F 35.734000 9.004088 36.872726
F 35.734000 16.721970 36.872726
F 29.032448 7.715746 40.417960
F 29.032448 15.433627 40.417959
F 42.398573 15.433551 40.604615
F 37.943419 7.715745 40.542389
F 37.943419 15.433626 40.542388
F 42.398573 7.715670 40.604615
F 29.050768 5.145149 36.779405
F 29.050768 12.863029 36.779405
F 37.961732 5.145151 36.903835
F 37.961732 12.863031 36.903835
F 29.035649 5.142869 39.507115
F 29.035649 12.860750 39.507116
F 37.946622 5.142870 39.631544
F 37.946621 12.860750 39.631544
F 29.250459 7.717565 43.148842
F 29.250459 15.435446 43.148843
F 33.487936 15.433627 40.480174
F 38.161395 7.717558 43.273264
F 38.161395 15.435439 43.273264
F 33.487936 7.715746 40.480174
F 31.263395 1.283930 39.538223
F 31.263395 9.001809 39.538223
F 31.263395 16.719691 39.538223
F 40.174318 1.283941 39.662633
F 40.174318 9.001820 39.662633
F 40.174318 16.719702 39.662633
F 22.352416 1.283929 39.413794
F 22.352416 9.001808 39.413794
F 22.352416 16.719691 39.413795
F 31.478201 3.858626 43.179950
F 31.478201 11.576505 43.179950
F 40.389117 3.858616 43.304353
F 40.389118 11.576495 43.304353
F 22.567224 3.858626 43.055521
F 22.567224 11.576505 43.055521
F 31.260191 3.856806 40.449067
F 31.260190 11.574686 40.449067
F 40.171126 3.856796 40.573501
F 40.171126 11.574676 40.573501
F 22.349212 3.856807 40.324638
F 22.349212 11.574686 40.324638
F 31.278513 1.286209 36.810512
F 31.278513 9.004088 36.810512
F 31.278513 16.721970 36.810512
F 40.189394 1.286230 36.934955
F 40.189394 9.004109 36.934955
F 40.189394 16.721991 36.934955
F 22.367535 1.286209 36.686083
F 22.367535 9.004087 36.686083
F 22.367535 16.721970 36.686083
F 27.258074 24.442086 3.104933
F 27.258074 32.159965 3.104933
F 36.169042 24.442087 3.229361
F 36.169042 32.159966 3.229361
F 27.239738 27.012683 6.743487
F 42.633591 20.581561 0.591673
F 27.239738 19.294803 6.743487
F 36.150706 27.012682 6.867916
F 42.633591 28.299440 0.591673
F 36.150706 19.294802 6.867916
F 27.254870 27.014963 4.015777
F 24.809987 23.153641 21.260049
F 27.254870 19.297082 4.015776
F 36.165838 27.014961 4.140206
F 24.809987 30.871520 21.260049
F 36.165838 19.297081 4.140206
F 27.040048 24.440266 0.374050
F 27.040048 32.158145 0.374050
F 35.951020 24.440267 0.498480
F 35.951020 32.158146 0.498480
F 29.482616 30.873902 4.046884
F 29.482616 23.156023 4.046884
F 38.393489 30.873880 4.171325
F 38.393489 23.156001 4.171325
F 29.267791 28.299206 0.405158
F 29.267791 20.581326 0.405157
F 38.178763 28.299206 0.529585
F 38.178763 20.581327 0.529585
F 29.485817 28.301025 3.136040
F 29.485817 20.583146 3.136040
F 38.396694 28.301045 3.260455
F 38.396694 20.583166 3.260455
F 29.467483 30.871622 6.774594
F 29.467483 23.153744 6.774594
F 38.378369 30.871604 6.899010
F 38.378369 23.153725 6.899010
F 31.713563 24.442086 3.167147
F 31.713563 32.159965 3.167147
F 40.623828 24.442255 3.291465
F 40.623828 32.160134 3.291465
F 22.802584 24.442086 3.042718
F 22.802584 32.159964 3.042718
F 31.695226 27.012683 6.805702
F 42.629995 23.153117 21.508570
F 31.695226 19.294803 6.805702
F 40.605567 27.012530 6.930022
F 40.605567 34.730409 6.930022
F 40.605567 19.294649 6.930023
F 22.784248 27.012684 6.681273
F 42.629995 30.870996 21.508570
F 22.784248 19.294803 6.681273
F 31.710358 27.014962 4.077991
F 33.720963 23.153641 21.384478
F 31.710359 19.297082 4.077991
F 40.620640 27.014787 4.202514
F 33.720963 30.871520 21.384478
F 40.620640 19.296907 4.202514
F 22.799380 27.014963 3.953562
F 24.860790 20.581013 17.622159
F 22.799380 19.297082 3.953562
F 31.495537 24.440266 0.436265
F 31.495537 32.158145 0.436265
F 40.406168 24.440317 0.560719
F 40.406168 32.158196 0.560719
F 22.584558 24.440266 0.311836
F 22.584558 32.158145 0.311836
F 33.938104 30.873902 4.109098
F 33.938104 23.156023 4.109098
F 25.027127 30.873902 3.984669
F 25.027127 23.156023 3.984669
F 33.723279 28.299206 0.467372
F 33.723279 20.581326 0.467372
F 24.812303 28.299205 0.342943
F 24.812303 20.581326 0.342943
F 33.941305 28.301025 3.198254
F 33.941305 20.583146 3.198254
F 25.030328 28.301025 3.073825
F 25.030328 20.583146 3.073826
F 33.922971 30.871623 6.836809
F 33.922971 23.153744 6.836809
F 25.011994 30.871623 6.712380
F 25.011994 23.153744 6.712380
F 27.190113 24.439957 10.378305
F 27.190113 32.157836 10.378305
F 36.101084 24.439957 10.502733
F 36.101084 32.157836 10.502733
F 27.139326 27.012581 14.015388
F 27.139326 34.730460 14.015388
F 27.139326 19.294700 14.015388
F 36.050296 27.012580 14.139816
F 36.050296 34.730459 14.139816
F 36.050297 19.294700 14.139816
F 27.177429 27.012581 11.287056
F 27.177429 34.730460 11.287056
F 27.177429 19.294701 11.287056
F 36.088399 27.012580 11.411485
F 36.088399 34.730460 11.411485
F 36.088399 19.294700 11.411485
F 27.227643 24.440101 7.651274
F 27.227643 32.157980 7.651274
F 36.138612 24.440102 7.775704
F 36.138612 32.157981 7.775704
F 29.405174 30.871520 11.318163
F 29.405174 23.153642 11.318163
F 38.316072 30.871504 11.442602
F 38.316072 23.153626 11.442602
F 29.455386 28.299040 7.682381
F 29.455386 20.581161 7.682381
F 38.366272 28.299059 7.806822
F 38.366272 20.581179 7.806822
F 29.417856 28.298896 10.409412
F 29.417856 20.581017 10.409412
F 38.328755 28.298912 10.533830
F 38.328755 20.581032 10.533830
F 29.367071 30.871520 14.046495
F 29.367071 23.153641 14.046495
F 38.277980 30.871507 14.170914
F 38.277980 23.153628 14.170915
F 31.645602 24.439957 10.440520
F 31.645602 32.157836 10.440520
F 40.556016 24.440092 10.564854
F 40.556016 32.157971 10.564854
F 22.734623 24.439956 10.316091
F 22.734623 32.157835 10.316091
F 31.594814 27.012581 14.077602
F 31.594814 34.730460 14.077603
F 31.594814 19.294700 14.077603
F 40.505300 27.012463 14.201950
F 40.505300 34.730342 14.201950
F 40.505300 19.294583 14.201950
F 22.683836 27.012581 13.953174
F 22.683836 34.730460 13.953174
F 22.683836 19.294701 13.953174
F 31.632917 27.012581 11.349271
F 31.632917 34.730460 11.349270
F 31.632917 19.294701 11.349270
F 40.543329 27.012447 11.473786
F 40.543329 34.730326 11.473786
F 40.543329 19.294566 11.473786
F 22.721939 27.012581 11.224841
F 22.721939 34.730460 11.224841
F 22.721939 19.294701 11.224841
F 31.683132 24.440101 7.713489
F 31.683132 32.157980 7.713489
F 40.593464 24.440255 7.838017
F 40.593464 32.158134 7.838017
F 22.772154 24.440101 7.589060
F 22.772154 32.157980 7.589060
F 33.860662 30.871520 11.380378
F 33.860662 23.153642 11.380378
F 42.768563 30.870714 11.505349
F 42.768563 23.152835 11.505349
F 24.949685 30.871520 11.255949
F 24.949685 23.153642 11.255949
F 33.910874 28.299040 7.744596
F 33.910874 20.581161 7.744596
F 24.999898 28.299040 7.620167
F 24.999898 20.581161 7.620167
F 33.873344 28.298896 10.471627
F 33.873344 20.581017 10.471627
F 24.962367 28.298896 10.347198
F 24.962367 20.581017 10.347198
F 33.822559 30.871520 14.108710
F 33.822559 23.153641 14.108710
F 42.730847 30.870800 14.232664
F 42.730847 23.152921 14.232664
F 24.911582 30.871520 13.984281
F 24.911582 23.153641 13.984281
F 27.088536 24.439954 17.653266
F 27.088536 32.157832 17.653266
F 35.999509 24.439954 17.777694
F 35.999509 32.157833 17.777694
F 27.037730 27.012581 21.291156
F 27.037730 34.730460 21.291156
F 27.037730 19.294700 21.291156
F 35.948703 27.012580 21.415584
F 35.948703 34.730460 21.415585
F 35.948703 19.294700 21.415585
F 27.075835 27.012581 18.562739
F 27.075835 34.730460 18.562738
F 27.075835 19.294701 18.562738
F 35.986808 27.012580 18.687168
F 35.986808 34.730460 18.687167
F 35.986808 19.294700 18.687168
F 27.126628 24.439954 14.924849
F 27.126628 32.157832 14.924849
F 36.037599 24.439954 15.049278
F 36.037599 32.157833 15.049278
F 29.303581 30.871520 18.593846
F 29.303581 23.153641 18.593846
F 38.214500 30.871509 18.718282
F 38.214501 23.153630 18.718282
F 29.354370 28.298893 14.955956
F 29.354370 20.581014 14.955956
F 38.265279 28.298906 15.080393
F 38.265279 20.581027 15.080393
F 29.316279 28.298893 17.684373
F 29.316279 20.581014 17.684373
F 38.227200 28.298904 17.808794
F 38.227199 20.581025 17.808794
F 29.265475 30.871520 21.322263
F 29.265475 23.153641 21.322263
F 38.176406 30.871511 21.446686
F 38.176406 23.153632 21.446686
F 31.544025 24.439954 17.715480
F 31.544025 32.157832 17.715480
F 40.454581 24.440054 17.839840
F 40.454581 32.157932 17.839840
F 22.633046 24.439953 17.591052
F 22.633046 32.157832 17.591052
F 31.493218 27.012581 21.353370
F 31.493218 34.730460 21.353370
F 31.493218 19.294700 21.353370
F 40.403844 27.012498 21.477743
F 40.403844 34.730377 21.477743
F 40.403844 19.294618 21.477743
F 22.582241 27.012581 21.228942
F 22.582241 34.730460 21.228942
F 22.582241 19.294701 21.228942
F 31.531324 27.012581 18.624953
F 31.531324 34.730460 18.624953
F 31.531324 19.294700 18.624953
F 40.441879 27.012482 18.749446
F 40.441879 34.730361 18.749446
F 40.441879 19.294602 18.749446
F 22.620346 27.012581 18.500524
F 22.620346 34.730460 18.500524
F 22.620346 19.294701 18.500524
F 31.582116 24.439954 14.987063
F 31.582116 32.157832 14.987063
F 40.492599 24.440070 15.111567
F 40.492599 32.157949 15.111567
F 22.671138 24.439953 14.862634
F 22.671138 32.157832 14.862634
F 33.759069 30.871520 18.656060
F 33.759069 23.153641 18.656060
F 42.667715 30.870904 18.780912
F 42.667715 23.153025 18.780912
F 24.848092 30.871520 18.531632
F 24.848092 23.153641 18.531631
F 33.809858 28.298893 15.018170
F 33.809858 20.581014 15.018170
F 42.718133 28.299604 15.143082
F 42.718134 20.581724 15.143082
F 24.898882 28.298893 14.893741
F 24.898882 20.581014 14.893741
F 33.771767 28.298893 17.746587
F 33.771767 20.581014 17.746587
F 42.680430 28.299515 17.870611
F 42.680430 20.581635 17.870611
F 24.860790 28.298893 17.622158
F 26.986940 24.439954 24.929047
F 26.986940 32.157833 24.929047
F 35.897915 24.439954 25.053475
F 35.897915 32.157833 25.053475
F 26.936134 27.012581 28.566936
F 26.936135 34.730460 28.566937
F 26.936134 19.294700 28.566936
F 35.847109 27.012581 28.691365
F 35.847109 34.730460 28.691365
F 35.847109 19.294700 28.691365
F 26.974240 27.012581 25.838520
F 26.974240 34.730460 25.838520
F 26.974240 19.294701 25.838519
F 35.885214 27.012581 25.962949
F 35.885214 34.730460 25.962948
F 35.885214 19.294700 25.962949
F 27.025032 24.439954 22.200629
F 27.025032 32.157832 22.200629
F 35.936005 24.439954 22.325058
F 35.936005 32.157833 22.325058
F 29.201985 30.871520 25.869627
F 29.201985 23.153641 25.869627
F 38.112925 30.871513 25.994060
F 38.112925 23.153634 25.994060
F 29.252775 28.298893 22.231736
F 29.252775 20.581014 22.231736
F 38.163704 28.298902 22.356171
F 38.163704 20.581023 22.356171
F 29.214683 28.298893 24.960154
F 29.214683 20.581014 24.960154
F 38.125624 28.298900 25.084578
F 38.125624 20.581021 25.084578
F 29.163880 30.871520 28.598044
F 29.163880 23.153641 28.598044
F 38.074829 30.871515 28.722469
F 38.074829 23.153636 28.722469
F 31.442429 24.439954 24.991261
F 31.442429 32.157832 24.991261
F 40.353123 24.440020 25.115645
F 40.353123 32.157899 25.115645
F 22.531450 24.439953 24.866832
F 22.531450 32.157832 24.866833
F 31.391623 27.012581 28.629151
F 31.391623 34.730460 28.629151
F 31.391623 19.294700 28.629151
F 40.302382 27.012530 28.753546
F 40.302382 34.730409 28.753546
F 40.302382 19.294650 28.753546
F 22.480645 27.012581 28.504722
F 22.480645 34.730460 28.504722
F 22.480645 19.294701 28.504722
F 31.429728 27.012581 25.900734
F 31.429728 34.730460 25.900734
F 31.429728 19.294700 25.900734
F 40.340423 27.012516 26.025206
F 40.340423 34.730395 26.025206
F 40.340423 19.294636 26.025206
F 22.518750 27.012581 25.776305
F 22.518750 34.730460 25.776305
F 22.518750 19.294701 25.776305
F 31.480520 24.439954 22.262844
F 31.480520 32.157832 22.262844
F 40.391146 24.440035 22.387326
F 40.391146 32.157914 22.387326
F 22.569542 24.439953 22.138414
F 22.569542 32.157832 22.138414
F 33.657474 30.871520 25.931841
F 33.657474 23.153641 25.931841
F 42.566846 30.871094 26.056572
F 42.566846 23.153215 26.056572
F 24.746496 30.871520 25.807412
F 24.746496 23.153641 25.807412
F 33.708263 28.298893 22.293951
F 33.708263 20.581014 22.293951
F 42.617275 28.299413 22.418742
F 42.617275 20.581534 22.418741
F 24.797286 28.298893 22.169522
F 24.797286 20.581014 22.169522
F 33.670172 28.298893 25.022368
F 33.670172 20.581014 25.022369
F 42.579567 28.299320 25.146529
F 42.579567 20.581441 25.146529
F 24.759194 28.298893 24.897940
F 24.759194 20.581013 24.897940
F 33.619368 30.871520 28.660258
F 33.619368 23.153641 28.660258
F 42.529118 30.871188 28.784485
F 42.529118 23.153309 28.784485
F 24.708391 30.871520 28.535829
F 24.708391 23.153641 28.535829
F 26.885347 24.439953 32.204729
F 26.885347 32.157832 32.204729
F 35.796323 24.439953 32.329158
F 35.796323 32.157832 32.329158
F 26.835119 27.012433 35.840511
F 26.835119 34.730312 35.840511
F 26.835119 19.294553 35.840511
F 35.746094 27.012433 35.964939
F 35.746094 34.730312 35.964939
F 35.746094 19.294553 35.964940
F 26.872663 27.012578 33.113480
F 26.872663 34.730457 33.113480
F 26.872663 19.294697 33.113480
F 35.783638 27.012578 33.237909
F 35.783639 34.730457 33.237909
F 35.783638 19.294697 33.237909
F 26.923436 24.439954 29.476397
F 26.923436 32.157832 29.476397
F 35.834411 24.439954 29.600826
F 35.834411 32.157833 29.600826
F 29.100408 30.871517 33.144587
F 29.100408 23.153638 33.144587
F 38.011366 30.871513 33.269019
F 38.011366 23.153634 33.269019
F 29.151179 28.298893 29.507504
F 29.151179 20.581014 29.507504
F 38.062128 28.298898 29.631936
F 38.062128 20.581019 29.631936
F 29.113090 28.298893 32.235836
F 29.113090 20.581013 32.235836
F 38.024048 28.298896 32.360263
F 38.024048 20.581017 32.360263
F 29.062864 30.871372 35.871618
F 29.062864 23.153493 35.871618
F 37.973829 30.871370 35.996045
F 37.973829 23.153491 35.996045
F 31.340836 24.439953 32.266943
F 31.340836 32.157832 32.266944
F 40.251657 24.439989 32.391349
F 40.251657 32.157868 32.391349
F 22.429857 24.439953 32.142515
F 22.429857 32.157832 32.142515
F 31.290607 27.012433 35.902725
F 31.290607 34.730312 35.902725
F 31.290607 19.294553 35.902725
F 40.201485 27.012411 36.027140
F 40.201485 34.730290 36.027141
F 40.201485 19.294531 36.027141
F 22.379629 27.012433 35.778296
F 22.379629 34.730313 35.778297
F 22.379629 19.294553 35.778297
F 31.328151 27.012578 33.175694
F 31.328151 34.730457 33.175694
F 31.328151 19.294697 33.175694
F 40.238976 27.012544 33.300147
F 40.238976 34.730423 33.300147
F 40.238976 19.294663 33.300147
F 22.417173 27.012578 33.051265
F 22.417173 34.730457 33.051265
F 22.417173 19.294697 33.051265
F 31.378925 24.439954 29.538611
F 31.378925 32.157832 29.538611
F 40.289686 24.440002 29.663073
F 40.289686 32.157881 29.663073
F 22.467947 24.439953 29.414182
F 22.467947 32.157832 29.414182
F 33.555897 30.871517 33.206802
F 33.555897 23.153638 33.206802
F 42.465963 30.871274 33.331411
F 42.465963 23.153395 33.331411
F 24.644919 30.871517 33.082373
F 24.644919 23.153638 33.082373
F 33.606667 28.298893 29.569718
F 33.606667 20.581014 29.569718
F 42.516393 28.299225 29.694389
F 42.516393 20.581346 29.694389
F 24.695691 28.298893 29.445290
F 24.695691 20.581014 29.445290
F 33.568578 28.298893 32.298051
F 33.568578 20.581013 32.298051
F 42.478672 28.299132 32.422341
F 42.478672 20.581253 32.422341
F 24.657601 28.298892 32.173622
F 24.657601 20.581013 32.173622
F 33.518352 30.871373 35.933833
F 33.518352 23.153494 35.933832
F 42.428757 30.871219 36.058176
F 42.428757 23.153340 36.058176
F 24.607375 30.871373 35.809404
F 24.607375 23.153494 35.809404
F 26.807906 24.437572 39.476008
F 26.807906 32.155451 39.476008
F 35.718883 24.437572 39.600437
F 35.718883 32.155451 39.600437
F 27.022713 27.012268 43.117735
F 27.022713 34.730147 43.117735
F 27.022713 19.294388 43.117735
F 35.933689 27.012268 43.242164
F 35.933689 34.730147 43.242164
F 35.933689 19.294387 43.242164
F 26.804702 27.010449 40.386852
F 26.804702 34.728328 40.386852
F 26.804702 19.292568 40.386852
F 35.715679 27.010449 40.511281
F 35.715679 34.728328 40.511281
F 35.715679 19.292568 40.511281
F 26.823024 24.439851 36.748298
F 26.823024 32.157730 36.748298
F 35.734000 24.439851 36.872726
F 35.734000 32.157730 36.872727
F 29.032448 30.869388 40.417960
F 29.032448 23.151509 40.417960
F 37.943419 30.869387 40.542389
F 37.943419 23.151508 40.542389
F 29.050768 28.298790 36.779405
F 29.050768 20.580911 36.779405
F 37.961732 28.298792 36.903835
F 37.961732 20.580913 36.903835
F 29.035649 28.296511 39.507115
F 29.035649 20.578632 39.507116
F 37.946622 28.296512 39.631544
F 37.946622 20.578633 39.631544
F 29.250458 30.871207 43.148842
F 29.250459 23.153328 43.148843
F 38.161395 30.871200 43.273264
F 38.161395 23.153321 43.273264
F 31.263395 24.437572 39.538223
F 31.263395 32.155451 39.538223
F 40.174318 24.437583 39.662633
F 40.174318 32.155462 39.662633
F 22.352416 24.437572 39.413794
F 22.352416 32.155450 39.413794
F 31.478201 27.012268 43.179950
F 31.478201 34.730147 43.179950
F 31.478201 19.294387 43.179950
F 40.389117 27.012258 43.304353
F 40.389118 34.730137 43.304353
F 40.389118 19.294378 43.304354
F 22.567224 27.012268 43.055521
F 22.567224 34.730147 43.055521
F 22.567224 19.294388 43.055521
F 31.260191 27.010448 40.449067
F 31.260191 34.728328 40.449067
F 31.260191 19.292568 40.449067
F 40.171126 27.010438 40.573501
F 40.171126 34.728317 40.573501
F 40.171126 19.292558 40.573501
F 22.349212 27.010449 40.324638
F 22.349212 34.728328 40.324638
F 22.349212 19.292568 40.324638
F 31.278513 24.439851 36.810512
F 31.278513 32.157730 36.810512
F 40.189394 24.439872 36.934955
F 40.189394 32.157751 36.934955
F 22.367535 24.439851 36.686083
F 22.367535 32.157729 36.686083
F 33.487936 30.869388 40.480174
F 33.487936 23.151509 40.480174
F 42.398573 30.869312 40.604615
F 42.398573 23.151433 40.604615
F 24.576959 30.869388 40.355745
F 24.576959 23.151509 40.355745
F 33.506255 28.298790 36.841619
F 33.506255 20.580911 36.841619
F 42.416645 28.298947 36.966173
F 42.416645 20.581068 36.966173
F 24.595279 28.298790 36.717190
F 24.595279 20.580911 36.717190
F 33.491137 28.296511 39.569330
F 33.491137 20.578632 39.569330
F 42.401826 28.296582 39.693702
F 42.401826 20.578703 39.693703
F 24.580160 28.296511 39.444901
F 24.580160 20.578632 39.444901
F 33.705946 30.871207 43.211057
F 33.705946 23.153328 43.211057
F 42.614760 30.870631 43.334968
F 42.614760 23.152752 43.334968
F 24.794970 30.871207 43.086628
F 24.794970 23.153329 43.086628
F 27.258074 47.595728 3.104933
F 27.258074 39.877847 3.104933
F 36.169042 47.595729 3.229361
F 36.169042 39.877848 3.229361
F 27.239738 50.166325 6.743487
F 27.239738 42.448445 6.743487
F 36.150706 50.166324 6.867916
F 36.150706 42.448444 6.867916
F 27.254870 50.168604 4.015777
F 27.254870 42.450724 4.015776
F 36.165838 50.168603 4.140206
F 36.165838 42.450723 4.140206
F 27.040048 47.593908 0.374050
F 27.040048 39.876027 0.374050
F 35.951020 47.593909 0.498480
F 35.951020 39.876028 0.498479
F 29.482616 38.591783 4.046884
F 29.482616 46.309665 4.046884
F 38.393489 38.591761 4.171324
F 38.393489 46.309643 4.171325
F 29.267791 51.452847 0.405158
F 29.267791 36.017086 0.405157
F 29.267791 43.734968 0.405157
F 38.178763 51.452848 0.529585
F 38.178763 36.017087 0.529585
F 38.178763 43.734969 0.529585
F 29.485817 51.454667 3.136040
F 29.485817 36.018906 3.136040
F 29.485817 43.736788 3.136040
F 38.396694 51.454687 3.260455
F 38.396694 36.018926 3.260455
F 38.396694 43.736808 3.260455
F 29.467483 38.589503 6.774595
F 29.467483 46.307386 6.774594
F 38.378369 38.589485 6.899011
F 38.378369 46.307367 6.899010
F 31.713563 47.595728 3.167147
F 31.713562 39.877847 3.167147
F 40.623828 47.595897 3.291465
F 40.623829 39.878016 3.291465
F 22.802584 47.595727 3.042718
F 22.802584 39.877846 3.042719
F 31.695226 50.166325 6.805702
F 31.695226 42.448445 6.805702
F 40.605567 50.166171 6.930022
F 40.605567 42.448291 6.930023
F 22.784248 50.166325 6.681273
F 22.784248 42.448445 6.681273
F 31.710358 50.168604 4.077991
F 31.710358 42.450724 4.077991
F 40.620640 50.168429 4.202514
F 40.620640 42.450549 4.202514
F 22.799380 50.168604 3.953562
F 22.799380 42.450724 3.953562
F 31.495537 47.593908 0.436265
F 31.495536 39.876027 0.436265
F 40.406168 47.593959 0.560719
F 40.406168 39.876078 0.560719
F 22.584558 47.593908 0.311836
F 22.584558 39.876027 0.311835
F 33.938104 38.591783 4.109098
F 33.938104 46.309665 4.109098
F 25.027127 38.591783 3.984669
F 25.027127 46.309665 3.984669
F 33.723279 51.452847 0.467373
F 33.723279 36.017086 0.467372
F 33.723279 43.734968 0.467372
F 24.812303 51.452847 0.342943
F 24.812303 36.017086 0.342943
F 24.812303 43.734968 0.342943
F 33.941305 51.454667 3.198254
F 33.941305 36.018906 3.198254
F 33.941305 43.736788 3.198254
F 25.030328 51.454667 3.073825
F 25.030328 36.018905 3.073826
F 25.030328 43.736788 3.073826
F 33.922971 38.589504 6.836809
F 33.922971 46.307386 6.836809
F 25.011994 38.589504 6.712380
F 25.011994 46.307386 6.712380
F 27.190113 47.593598 10.378305
F 27.190113 39.875718 10.378305
F 36.101084 47.593599 10.502733
F 36.101084 39.875718 10.502734
F 27.139326 50.166223 14.015388
F 27.139326 42.448342 14.015388
F 36.050297 50.166222 14.139816
F 36.050297 42.448342 14.139816
F 27.177429 50.166223 11.287056
F 27.177429 42.448343 11.287056
F 36.088399 50.166222 11.411485
F 36.088399 42.448342 11.411485
F 27.227643 47.593743 7.651274
F 27.227643 39.875862 7.651274
F 36.138612 47.593744 7.775704
F 36.138612 39.875863 7.775703
F 29.405174 38.589401 11.318163
F 29.405174 46.307283 11.318163
F 38.316072 38.589386 11.442602
F 38.316072 46.307268 11.442602
F 29.455386 51.452682 7.682381
F 29.455386 36.016921 7.682381
F 29.455386 43.734803 7.682381
F 38.366272 51.452701 7.806822
F 38.366272 36.016939 7.806822
F 38.366272 43.734821 7.806822
F 29.417856 51.452538 10.409412
F 29.417856 36.016776 10.409412
F 29.417856 43.734659 10.409412
F 38.328755 51.452554 10.533830
F 38.328755 36.016792 10.533830
F 38.328755 43.734674 10.533830
F 29.367071 38.589401 14.046495
F 29.367071 46.307283 14.046495
F 38.277980 38.589387 14.170915
F 38.277980 46.307269 14.170915
F 31.645602 47.593599 10.440520
F 31.645602 39.875718 10.440520
F 40.556016 47.593734 10.564854
F 40.556016 39.875853 10.564855
F 22.734623 47.593598 10.316091
F 22.734623 39.875717 10.316091
F 31.594814 50.166222 14.077602
F 31.594814 42.448342 14.077603
F 40.505300 50.166105 14.201950
F 40.505300 42.448225 14.201950
F 22.683836 50.166223 13.953174
F 22.683836 42.448342 13.953174
F 31.632917 50.166223 11.349271
F 31.632917 42.448343 11.349270
F 40.543329 50.166089 11.473786
F 40.543329 42.448208 11.473786
F 22.721939 50.166223 11.224841
F 22.721939 42.448343 11.224841
F 31.683132 47.593743 7.713489
F 31.683132 39.875862 7.713488
F 40.593464 47.593897 7.838017
F 40.593464 39.876016 7.838017
F 22.772154 47.593742 7.589060
F 22.772154 39.875861 7.589059
F 33.860662 38.589401 11.380377
F 33.860662 46.307283 11.380378
F 42.768563 38.588595 11.505349
F 42.768563 46.306477 11.505349
F 24.949685 38.589401 11.255948
F 24.949685 46.307283 11.255949
F 33.910874 51.452682 7.744596
F 33.910874 36.016921 7.744595
F 33.910874 43.734803 7.744596
F 24.999898 51.452682 7.620167
F 24.999898 36.016920 7.620166
F 24.999898 43.734803 7.620167
F 33.873344 51.452538 10.471627
F 33.873344 36.016776 10.471627
F 33.873344 43.734659 10.471627
F 24.962367 51.452538 10.347198
F 24.962367 36.016776 10.347198
F 24.962367 43.734658 10.347198
F 33.822559 38.589401 14.108710
F 33.822559 46.307283 14.108710
F 42.730847 38.588681 14.232664
F 42.730847 46.306563 14.232664
F 24.911582 38.589401 13.984281
F 24.911582 46.307283 13.984281
F 27.088536 47.593595 17.653266
F 27.088536 39.875714 17.653266
F 35.999509 47.593596 17.777694
F 35.999509 39.875715 17.777694
F 27.037730 50.166222 21.291156
F 27.037730 42.448342 21.291156
F 35.948703 50.166222 21.415585
F 35.948703 42.448342 21.415585
F 27.075835 50.166223 18.562739
F 27.075835 42.448342 18.562738
F 35.986808 50.166222 18.687168
F 35.986808 42.448342 18.687168
F 27.126627 47.593595 14.924849
F 27.126628 39.875714 14.924848
F 36.037599 47.593596 15.049278
F 36.037599 39.875715 15.049278
F 29.303581 38.589401 18.593846
F 29.303581 46.307283 18.593846
F 38.214501 38.589390 18.718282
F 38.214501 46.307272 18.718282
F 29.354370 51.452535 14.955956
F 29.354370 36.016773 14.955956
F 29.354370 43.734656 14.955956
F 38.265279 51.452548 15.080393
F 38.265279 36.016786 15.080393
F 38.265279 43.734669 15.080393
F 29.316279 51.452535 17.684373
F 29.316279 36.016773 17.684373
F 29.316279 43.734656 17.684373
F 38.227200 51.452546 17.808794
F 38.227200 36.016784 17.808794
F 38.227200 43.734667 17.808794
F 29.265475 38.589401 21.322264
F 29.265475 46.307283 21.322263
F 38.176406 38.589392 21.446686
F 38.176406 46.307274 21.446686
F 31.544025 47.593595 17.715480
F 31.544025 39.875714 17.715480
F 40.454581 47.593696 17.839840
F 40.454581 39.875815 17.839840
F 22.633046 47.593595 17.591052
F 22.633046 39.875714 17.591052
F 31.493218 50.166222 21.353370
F 31.493218 42.448342 21.353370
F 40.403844 50.166140 21.477743
F 40.403844 42.448259 21.477743
F 22.582241 50.166223 21.228942
F 22.582241 42.448342 21.228942
F 31.531324 50.166222 18.624953
F 31.531324 42.448342 18.624953
F 40.441879 50.166124 18.749446
F 40.441879 42.448244 18.749446
F 22.620346 50.166222 18.500524
F 22.620346 42.448342 18.500524
F 31.582116 47.593595 14.987063
F 31.582116 39.875715 14.987063
F 40.492599 47.593712 15.111567
F 40.492599 39.875831 15.111567
F 22.671138 47.593595 14.862634
F 22.671138 39.875714 14.862634
F 33.759069 38.589401 18.656060
F 33.759069 46.307283 18.656060
F 42.667715 38.588785 18.780911
F 42.667715 46.306667 18.780912
F 24.848092 38.589401 18.531631
F 24.848092 46.307283 18.531631
F 33.809858 51.452535 15.018171
F 33.809858 36.016773 15.018170
F 33.809858 43.734655 15.018170
F 42.718133 51.453245 15.143082
F 42.718133 36.017484 15.143082
F 42.718133 43.735366 15.143082
F 24.898882 51.452534 14.893742
F 24.898882 36.016773 14.893741
F 24.898882 43.734655 14.893741
F 33.771767 51.452535 17.746587
F 33.771767 36.016773 17.746588
F 33.771767 43.734655 17.746587
F 42.680430 51.453156 17.870611
F 42.680430 36.017395 17.870611
F 42.680430 43.735277 17.870611
F 24.860790 51.452534 17.622158
F 24.860790 36.016773 17.622159
F 24.860790 43.734655 17.622159
F 33.720963 38.589401 21.384478
F 33.720963 46.307283 21.384478
F 42.629995 38.588877 21.508571
F 42.629995 46.306759 21.508570
F 24.809987 38.589401 21.260049
F 24.809987 46.307283 21.260049
F 42.633591 51.453082 0.591673
F 42.633591 36.017320 0.591672
F 42.633591 43.735202 0.591673
F 27.239738 34.730562 6.743487
F 36.150706 34.730562 6.867916
F 27.254870 34.732842 4.015776
F 36.165838 34.732841 4.140206
F 31.695226 34.730562 6.805702
F 22.784248 34.730563 6.681273
F 31.710358 34.732842 4.077991
F 40.620640 34.732667 4.202514
F 22.799380 34.732842 3.953562
F 26.986940 47.593595 24.929047
F 26.986941 39.875714 24.929047
F 35.897915 47.593596 25.053475
F 35.897915 39.875715 25.053476
F 26.936134 50.166223 28.566936
F 26.936135 42.448342 28.566936
F 35.847109 50.166222 28.691365
F 35.847109 42.448342 28.691365
F 26.974240 50.166223 25.838520
F 26.974240 42.448342 25.838519
F 35.885214 50.166222 25.962949
F 35.885214 42.448342 25.962949
F 27.025032 47.593595 22.200629
F 27.025032 39.875714 22.200629
F 35.936005 47.593596 22.325058
F 35.936005 39.875715 22.325058
F 29.201985 38.589401 25.869627
F 29.201985 46.307283 25.869627
F 38.112925 38.589394 25.994060
F 38.112925 46.307276 25.994060
F 29.252775 51.452535 22.231736
F 29.252775 36.016773 22.231736
F 29.252775 43.734656 22.231736
F 38.163704 51.452544 22.356171
F 38.163704 36.016782 22.356171
F 38.163704 43.734664 22.356171
F 29.214683 51.452535 24.960154
F 29.214683 36.016773 24.960154
F 29.214683 43.734656 24.960154
F 38.125624 51.452542 25.084578
F 38.125624 36.016780 25.084578
F 38.125624 43.734663 25.084578
F 29.163880 38.589401 28.598044
F 29.163880 46.307283 28.598043
F 38.074829 38.589396 28.722469
F 38.074829 46.307278 28.722469
F 31.442429 47.593595 24.991261
F 31.442429 39.875714 24.991261
F 40.353123 47.593662 25.115645
F 40.353123 39.875781 25.115645
F 22.531450 47.593595 24.866832
F 22.531450 39.875714 24.866833
F 31.391623 50.166222 28.629151
F 31.391623 42.448342 28.629151
F 40.302382 50.166172 28.753546
F 40.302382 42.448292 28.753546
F 22.480645 50.166223 28.504722
F 22.480645 42.448342 28.504722
F 31.429728 50.166222 25.900734
F 31.429728 42.448342 25.900734
F 40.340423 50.166158 26.025206
F 40.340423 42.448278 26.025206
F 22.518750 50.166222 25.776305
F 22.518750 42.448342 25.776305
F 31.480520 47.593595 22.262844
F 31.480520 39.875715 22.262843
F 40.391146 47.593677 22.387326
F 40.391146 39.875796 22.387326
F 22.569542 47.593595 22.138414
F 22.569542 39.875714 22.138414
F 33.657474 38.589401 25.931841
F 33.657474 46.307283 25.931841
F 42.566846 38.588975 26.056571
F 42.566846 46.306857 26.056572
F 24.746496 38.589401 25.807412
F 24.746496 46.307283 25.807412
F 33.708263 51.452535 22.293951
F 33.708263 36.016773 22.293951
F 33.708263 43.734655 22.293951
F 42.617275 51.453055 22.418742
F 42.617275 36.017294 22.418741
F 42.617275 43.735176 22.418741
F 24.797286 51.452534 22.169522
F 24.797286 36.016773 22.169522
F 24.797286 43.734655 22.169522
F 33.670172 51.452534 25.022368
F 33.670172 36.016773 25.022369
F 33.670172 43.734655 25.022369
F 42.579567 51.452962 25.146529
F 42.579567 36.017200 25.146529
F 42.579567 43.735083 25.146529
F 24.759194 51.452534 24.897940
F 24.759194 36.016773 24.897940
F 24.759194 43.734655 24.897940
F 33.619368 38.589401 28.660258
F 33.619368 46.307283 28.660258
F 42.529118 38.589069 28.784485
F 42.529118 46.306951 28.784485
F 24.708391 38.589401 28.535829
F 24.708391 46.307283 28.535829
F 26.885347 47.593595 32.204729
F 26.885347 39.875714 32.204729
F 35.796323 47.593595 32.329158
F 35.796323 39.875714 32.329158
F 26.835119 50.166075 35.840511
F 26.835119 42.448195 35.840511
F 35.746094 50.166075 35.964939
F 35.746094 42.448195 35.964940
F 26.872663 50.166219 33.113480
F 26.872663 42.448339 33.113480
F 35.783639 50.166219 33.237909
F 35.783638 42.448339 33.237909
F 26.923436 47.593595 29.476397
F 26.923436 39.875714 29.476397
F 35.834411 47.593596 29.600826
F 35.834411 39.875714 29.600826
F 29.100408 38.589398 33.144587
F 29.100408 46.307280 33.144587
F 38.011366 38.589394 33.269018
F 38.011366 46.307276 33.269019
F 29.151179 51.452535 29.507504
F 29.151179 36.016773 29.507504
F 29.151179 43.734656 29.507504
F 38.062128 51.452540 29.631936
F 38.062128 36.016778 29.631936
F 38.062128 43.734661 29.631936
F 29.113090 51.452534 32.235836
F 29.113090 36.016773 32.235836
F 29.113090 43.734655 32.235836
F 38.024048 51.452538 32.360263
F 38.024048 36.016776 32.360263
F 38.024048 43.734659 32.360263
F 29.062864 38.589253 35.871618
F 29.062864 46.307135 35.871618
F 37.973829 38.589251 35.996046
F 37.973829 46.307133 35.996045
F 31.340836 47.593595 32.266943
F 31.340836 39.875714 32.266944
F 40.251657 47.593631 32.391349
F 40.251657 39.875750 32.391349
F 22.429857 47.593594 32.142515
F 22.429857 39.875713 32.142515
F 31.290607 50.166075 35.902725
F 31.290607 42.448195 35.902725
F 40.201485 50.166053 36.027140
F 40.201485 42.448172 36.027141
F 22.379629 50.166075 35.778296
F 22.379629 42.448195 35.778297
F 31.328151 50.166219 33.175694
F 31.328151 42.448339 33.175694
F 40.238976 50.166186 33.300147
F 40.238976 42.448305 33.300147
F 22.417173 50.166219 33.051265
F 22.417173 42.448339 33.051265
F 31.378925 47.593596 29.538611
F 31.378925 39.875715 29.538611
F 40.289686 47.593644 29.663073
F 40.289686 39.875763 29.663073
F 22.467946 47.593595 29.414182
F 22.467946 39.875714 29.414182
F 33.555897 38.589398 33.206802
F 33.555897 46.307280 33.206802
F 42.465963 38.589155 33.331411
F 42.465963 46.307037 33.331411
F 24.644919 38.589398 33.082372
F 24.644919 46.307280 33.082373
F 33.606667 51.452535 29.569719
F 33.606667 36.016773 29.569718
F 33.606667 43.734655 29.569718
F 42.516393 51.452867 29.694389
F 42.516393 36.017106 29.694389
F 42.516393 43.734988 29.694389
F 24.695691 51.452535 29.445290
F 24.695691 36.016773 29.445290
F 24.695691 43.734655 29.445290
F 33.568578 51.452534 32.298051
F 33.568578 36.016773 32.298051
F 33.568578 43.734655 32.298051
F 42.478672 51.452774 32.422341
F 42.478672 36.017012 32.422342
F 42.478672 43.734894 32.422341
F 24.657601 51.452534 32.173622
F 24.657601 36.016773 32.173622
F 24.657601 43.734655 32.173622
F 33.518352 38.589253 35.933833
F 33.518352 46.307135 35.933832
F 42.428757 38.589100 36.058177
F 42.428757 46.306982 36.058176
F 24.607375 38.589254 35.809404
F 24.607375 46.307135 35.809404
F 26.807906 47.591214 39.476008
F 26.807906 39.873333 39.476008
F 35.718883 47.591214 39.600437
F 35.718883 39.873333 39.600437
F 27.022713 50.165910 43.117735
F 27.022713 42.448030 43.117735
F 35.933689 50.165910 43.242164
F 35.933689 42.448029 43.242164
F 26.804702 50.164090 40.386852
F 26.804702 42.446210 40.386852
F 35.715679 50.164090 40.511281
F 35.715679 42.446210 40.511281
F 26.823024 47.593493 36.748298
F 26.823024 39.875612 36.748297
F 35.734000 47.593493 36.872726
F 35.734000 39.875612 36.872726
F 29.032448 38.587269 40.417959
F 29.032448 46.305151 40.417960
F 37.943419 38.587268 40.542388
F 37.943419 46.305150 40.542389
F 29.050768 51.452432 36.779405
F 29.050768 36.016671 36.779405
F 29.050768 43.734553 36.779405
F 37.961732 51.452434 36.903835
F 37.961732 36.016673 36.903835
F 37.961732 43.734555 36.903835
F 29.035649 51.450153 39.507115
F 29.035649 36.014392 39.507116
F 29.035649 43.732274 39.507116
F 37.946621 51.450154 39.631544
F 37.946622 36.014392 39.631544
F 37.946622 43.732275 39.631544
F 29.250459 38.589088 43.148843
F 29.250459 46.306970 43.148842
F 38.161395 38.589081 43.273264
F 38.161395 46.306963 43.273264
F 31.263395 47.591214 39.538223
F 31.263395 39.873333 39.538223
F 40.174318 47.591225 39.662633
F 40.174318 39.873344 39.662633
F 22.352416 47.591213 39.413794
F 22.352416 39.873332 39.413795
F 31.478201 50.165910 43.179950
F 31.478201 42.448029 43.179950
F 40.389117 50.165900 43.304353
F 40.389118 42.448020 43.304354
F 22.567224 50.165910 43.055521
F 22.567224 42.448030 43.055521
F 31.260191 50.164090 40.449067
F 31.260191 42.446210 40.449067
F 40.171126 50.164080 40.573501
F 40.171126 42.446200 40.573501
F 22.349212 50.164090 40.324638
F 22.349212 42.446210 40.324638
F 31.278513 47.593493 36.810512
F 31.278513 39.875612 36.810512
F 40.189394 47.593514 36.934955
F 40.189394 39.875633 36.934955
F 22.367535 47.593492 36.686083
F 22.367535 39.875611 36.686083
F 33.487936 38.587269 40.480174
F 33.487936 46.305151 40.480174
F 42.398573 38.587193 40.604615
F 42.398573 46.305075 40.604615
F 24.576959 38.587269 40.355745
F 24.576959 46.305151 40.355745
F 33.506255 51.452432 36.841619
F 33.506255 36.016670 36.841619
F 33.506255 43.734553 36.841619
F 42.416645 51.452589 36.966173
F 42.416645 36.016827 36.966172
F 42.416645 43.734709 36.966173
F 24.595279 51.452432 36.717190
F 24.595279 36.016670 36.717190
F 24.595279 43.734553 36.717190
F 33.491137 51.450153 39.569330
F 33.491137 36.014391 39.569330
F 33.491137 43.732274 39.569330
F 42.401826 51.450224 39.693702
F 42.401826 36.014462 39.693703
F 42.401826 43.732345 39.693703
F 24.580160 51.450153 39.444901
F 24.580160 36.014391 39.444901
F 24.580160 43.732273 39.444901
F 33.705946 38.589088 43.211057
F 33.705946 46.306970 43.211057
F 42.614760 38.588512 43.334968
F 42.614760 46.306394 43.334968
F 24.794970 38.589088 43.086628
F 24.794970 46.306970 43.086628
F 27.258074 55.313607 3.104933
F 27.258074 63.031489 3.104933
F 36.169042 55.313608 3.229361
F 36.169042 63.031490 3.229361
F 27.239738 57.884204 6.743487
F 27.239738 65.602087 6.743487
F 36.150706 57.884203 6.867916
F 36.150706 65.602086 6.867916
F 27.254870 57.886483 4.015777
F 27.254870 65.604366 4.015776
F 36.165838 57.886482 4.140206
F 36.165838 65.604365 4.140206
F 27.040048 55.311787 0.374050
F 27.040048 63.029669 0.374050
F 35.951020 55.311787 0.498480
F 35.951020 63.029669 0.498479
F 29.482616 54.027544 4.046884
F 29.482616 61.745425 4.046883
F 38.393489 54.027522 4.171325
F 38.393489 61.745403 4.171324
F 29.267791 59.170728 0.405157
F 29.267791 66.888610 0.405157
F 38.178763 59.170729 0.529585
F 38.178763 66.888611 0.529585
F 29.485817 59.172547 3.136040
F 29.485817 66.890430 3.136040
F 38.396694 59.172568 3.260455
F 38.396694 66.890450 3.260455
F 29.467483 54.025264 6.774594
F 29.467483 61.743145 6.774595
F 38.378369 54.025246 6.899010
F 38.378369 61.743127 6.899011
F 31.713563 55.313607 3.167147
F 31.713562 63.031489 3.167147
F 40.623829 55.313776 3.291465
F 40.623828 63.031658 3.291465
F 22.802584 55.313606 3.042718
F 22.802584 63.031488 3.042719
F 31.695226 57.884204 6.805702
F 31.695226 65.602087 6.805702
F 40.605567 57.884051 6.930022
F 40.605567 65.601933 6.930023
F 22.784248 57.884204 6.681273
F 22.784248 65.602087 6.681273
F 31.710358 57.886483 4.077991
F 31.710358 65.604366 4.077991
F 40.620640 57.886309 4.202514
F 40.620640 65.604191 4.202514
F 22.799380 57.886484 3.953562
F 22.799380 65.604366 3.953562
F 31.495537 55.311787 0.436265
F 31.495536 63.029669 0.436265
F 40.406168 55.311838 0.560719
F 40.406168 63.029720 0.560719
F 22.584558 55.311786 0.311836
F 22.584558 63.029669 0.311835
F 33.938104 54.027544 4.109098
F 33.938104 61.745425 4.109098
F 25.027127 54.027544 3.984669
F 25.027127 61.745425 3.984669
F 33.723279 59.170728 0.467372
F 33.723279 66.888610 0.467372
F 24.812303 59.170727 0.342943
F 24.812303 66.888610 0.342943
F 33.941305 59.172547 3.198255
F 33.941305 66.890430 3.198254
F 25.030328 59.172547 3.073826
F 25.030328 66.890430 3.073826
F 33.922971 54.025264 6.836809
F 33.922971 61.743145 6.836809
F 25.011994 54.025265 6.712380
F 25.011994 61.743145 6.712380
F 27.190113 55.311477 10.378305
F 27.190113 63.029359 10.378305
F 36.101084 55.311478 10.502733
F 36.101084 63.029360 10.502734
F 27.139326 57.884102 14.015388
F 27.139326 65.601984 14.015388
F 36.050297 57.884101 14.139816
F 36.050296 65.601984 14.139816
F 27.177429 57.884102 11.287056
F 27.177429 65.601985 11.287056
F 36.088399 57.884101 11.411485
F 36.088399 65.601984 11.411485
F 27.227643 55.311622 7.651274
F 27.227643 63.029504 7.651274
F 36.138612 55.311623 7.775704
F 36.138612 63.029505 7.775703
F 29.405174 54.025162 11.318163
F 29.405174 61.743043 11.318163
F 38.316072 54.025146 11.442602
F 38.316072 61.743027 11.442602
F 29.455386 59.170563 7.682381
F 29.455386 66.888445 7.682381
F 38.366272 59.170581 7.806822
F 38.366272 66.888463 7.806822
F 29.417856 59.170418 10.409412
F 29.417856 66.888301 10.409412
F 38.328755 59.170434 10.533830
F 38.328755 66.888316 10.533830
F 29.367071 54.025162 14.046495
F 29.367071 61.743043 14.046495
F 38.277980 54.025148 14.170914
F 38.277980 61.743029 14.170915
F 31.645602 55.311477 10.440519
F 31.645602 63.029359 10.440520
F 40.556016 55.311613 10.564854
F 40.556016 63.029495 10.564855
F 22.734623 55.311477 10.316091
F 22.734623 63.029359 10.316091
F 31.594814 57.884102 14.077603
F 31.594814 65.601984 14.077603
F 40.505300 57.883984 14.201950
F 40.505300 65.601867 14.201950
F 22.683836 57.884102 13.953174
F 22.683836 65.601984 13.953174
F 31.632917 57.884102 11.349270
F 31.632917 65.601985 11.349270
F 40.543329 57.883968 11.473786
F 40.543329 65.601850 11.473786
F 22.721939 57.884102 11.224841
F 22.721939 65.601985 11.224841
F 31.683132 55.311622 7.713489
F 31.683132 63.029504 7.713488
F 40.593464 55.311776 7.838017
F 40.593464 63.029658 7.838017
F 22.772154 55.311621 7.589060
F 22.772154 63.029503 7.589059
F 33.860662 54.025162 11.380378
F 33.860662 61.743043 11.380377
F 42.768563 54.024356 11.505349
F 42.768563 61.742237 11.505349
F 24.949685 54.025162 11.255949
F 24.949685 61.743043 11.255948
F 33.910874 59.170563 7.744595
F 33.910874 66.888445 7.744596
F 24.999898 59.170562 7.620167
F 24.999898 66.888445 7.620167
F 33.873344 59.170418 10.471627
F 33.873344 66.888301 10.471627
F 24.962367 59.170418 10.347198
F 24.962367 66.888301 10.347198
F 33.822559 54.025162 14.108710
F 33.822559 61.743043 14.108710
F 42.730847 54.024442 14.232664
F 42.730847 61.742323 14.232664
F 24.911582 54.025162 13.984281
F 24.911582 61.743043 13.984281
F 27.088536 55.311474 17.653266
F 27.088536 63.029356 17.653266
F 35.999509 55.311475 17.777694
F 35.999509 63.029357 17.777694
F 27.037730 57.884102 21.291156
F 27.037730 65.601984 21.291156
F 35.948703 57.884101 21.415585
F 35.948703 65.601984 21.415585
F 27.075835 57.884102 18.562738
F 27.075835 65.601984 18.562738
F 35.986808 57.884101 18.687167
F 35.986808 65.601984 18.687168
F 27.126628 55.311474 14.924849
F 27.126627 63.029356 14.924848
F 36.037599 55.311475 15.049278
F 36.037599 63.029357 15.049278
F 29.303581 54.025162 18.593846
F 29.303581 61.743043 18.593846
F 38.214501 54.025151 18.718282
F 38.214501 61.743031 18.718282
F 29.354370 59.170415 14.955956
F 29.354370 66.888298 14.955956
F 38.265279 59.170428 15.080393
F 38.265279 66.888311 15.080393
F 29.316279 59.170415 17.684373
F 29.316279 66.888298 17.684373
F 38.227200 59.170426 17.808794
F 38.227200 66.888309 17.808794
F 29.265476 54.025162 21.322263
F 29.265475 61.743043 21.322264
F 38.176406 54.025153 21.446686
F 38.176406 61.743034 21.446686
F 31.544025 55.311474 17.715480
F 31.544025 63.029356 17.715480
F 40.454581 55.311574 17.839840
F 40.454581 63.029456 17.839840
F 22.633046 55.311474 17.591052
F 22.633046 63.029356 17.591052
F 31.493218 57.884102 21.353370
F 31.493218 65.601984 21.353370
F 40.403844 57.884019 21.477743
F 40.403844 65.601901 21.477743
F 22.582241 57.884102 21.228942
F 22.582241 65.601984 21.228942
F 31.531324 57.884102 18.624953
F 31.531324 65.601984 18.624953
F 40.441879 57.884003 18.749446
F 40.441879 65.601885 18.749446
F 22.620346 57.884102 18.500524
F 22.620346 65.601984 18.500524
F 31.582116 55.311474 14.987063
F 31.582116 63.029356 14.987063
F 40.492599 55.311591 15.111568
F 40.492599 63.029473 15.111567
F 22.671138 55.311474 14.862634
F 22.671138 63.029356 14.862634
F 33.759069 54.025162 18.656060
F 33.759069 61.743043 18.656060
F 42.667715 54.024546 18.780912
F 42.667715 61.742427 18.780911
F 24.848092 54.025162 18.531632
F 24.848092 61.743043 18.531631
F 33.809858 59.170415 15.018170
F 33.809858 66.888298 15.018170
F 42.718133 59.171126 15.143082
F 42.718134 66.889008 15.143082
F 24.898882 59.170415 14.893741
F 24.898882 66.888297 14.893741
F 33.771767 59.170415 17.746588
F 33.771767 66.888297 17.746587
F 42.680430 59.171037 17.870611
F 42.680430 66.888919 17.870611
F 24.860790 59.170415 17.622159
F 24.860790 66.888297 17.622159
F 33.720963 54.025162 21.384478
F 33.720963 61.743043 21.384478
F 42.629995 54.024638 21.508570
F 42.629995 61.742519 21.508571
F 24.809987 54.025162 21.260049
F 24.809987 61.743043 21.260049
F 42.633591 59.170962 0.591672
F 42.633591 66.888844 0.591673
F 29.405174 69.460926 11.318163
F 38.316072 69.460910 11.442602
F 29.367071 69.460925 14.046495
F 24.809987 69.460925 21.260049
F 38.277980 69.460912 14.170915
F 33.860662 69.460925 11.380378
F 42.629995 69.460401 21.508570
F 42.768563 69.460119 11.505349
F 24.949685 69.460926 11.255949
F 33.720963 69.460925 21.384478
F 33.822559 69.460925 14.108710
F 42.730847 69.460205 14.232664
F 24.911582 69.460925 13.984281
F 29.303581 69.460925 18.593846
F 38.214501 69.460914 18.718282
F 29.265475 69.460925 21.322263
F 38.176406 69.460916 21.446686
F 33.759069 69.460925 18.656060
F 42.667715 69.460309 18.780912
F 24.848092 69.460925 18.531631
F 26.986940 55.311474 24.929047
F 26.986940 63.029356 24.929047
F 35.897915 55.311474 25.053475
F 35.897915 63.029357 25.053476
F 26.936135 57.884102 28.566937
F 26.936135 65.601984 28.566936
F 35.847109 57.884102 28.691365
F 35.847109 65.601984 28.691365
F 26.974240 57.884102 25.838520
F 26.974240 65.601984 25.838519
F 35.885214 57.884101 25.962948
F 35.885214 65.601984 25.962949
F 27.025032 55.311474 22.200629
F 27.025032 63.029356 22.200629
F 35.936005 55.311475 22.325058
F 35.936005 63.029357 22.325058
F 29.201985 54.025162 25.869627
F 29.201985 61.743043 25.869627
F 38.112925 54.025155 25.994060
F 38.112925 61.743035 25.994060
F 29.252775 59.170415 22.231736
F 29.252775 66.888298 22.231736
F 38.163704 59.170424 22.356171
F 38.163704 66.888306 22.356171
F 29.214683 59.170415 24.960154
F 29.214683 66.888298 24.960154
F 38.125624 59.170422 25.084578
F 38.125624 66.888304 25.084578
F 29.163880 54.025162 28.598044
F 29.163880 61.743043 28.598044
F 38.074829 54.025157 28.722469
F 38.074829 61.743038 28.722469
F 31.442429 55.311474 24.991261
F 31.442429 63.029356 24.991261
F 40.353123 55.311541 25.115645
F 40.353123 63.029423 25.115645
F 22.531450 55.311474 24.866833
F 22.531450 63.029356 24.866833
F 31.391623 57.884102 28.629151
F 31.391623 65.601984 28.629151
F 40.302382 57.884051 28.753546
F 40.302382 65.601934 28.753546
F 22.480645 57.884102 28.504722
F 22.480645 65.601984 28.504722
F 31.429728 57.884102 25.900734
F 31.429728 65.601984 25.900734
F 40.340423 57.884037 26.025206
F 40.340423 65.601920 26.025206
F 22.518750 57.884102 25.776305
F 22.518750 65.601984 25.776305
F 31.480520 55.311474 22.262844
F 31.480520 63.029357 22.262843
F 40.391146 55.311555 22.387326
F 40.391146 63.029438 22.387325
F 22.569542 55.311474 22.138414
F 22.569542 63.029356 22.138414
F 33.657474 54.025162 25.931841
F 33.657474 61.743043 25.931841
F 42.566846 54.024736 26.056572
F 42.566846 61.742617 26.056571
F 24.746496 54.025162 25.807412
F 24.746496 61.743043 25.807412
F 33.708263 59.170415 22.293951
F 33.708263 66.888298 22.293951
F 42.617275 59.170935 22.418741
F 42.617275 66.888818 22.418741
F 24.797286 59.170415 22.169522
F 24.797286 66.888297 22.169522
F 33.670172 59.170415 25.022369
F 33.670172 66.888297 25.022369
F 42.579567 59.170842 25.146529
F 42.579567 66.888725 25.146529
F 24.759194 59.170415 24.897940
F 24.759195 66.888297 24.897940
F 33.619368 54.025162 28.660258
F 33.619368 61.743043 28.660258
F 42.529118 54.024830 28.784485
F 42.529118 61.742711 28.784485
F 24.708391 54.025162 28.535829
F 24.708391 61.743043 28.535829
F 26.885347 55.311474 32.204729
F 26.885347 63.029356 32.204729
F 35.796323 55.311474 32.329158
F 35.796323 63.029356 32.329158
F 26.835119 57.883954 35.840511
F 26.835119 65.601837 35.840511
F 35.746094 57.883954 35.964939
F 35.746094 65.601837 35.964940
F 26.872663 57.884099 33.113480
F 26.872663 65.601981 33.113480
F 35.783639 57.884098 33.237909
F 35.783638 65.601981 33.237909
F 26.923436 55.311474 29.476397
F 26.923436 63.029356 29.476397
F 35.834411 55.311474 29.600826
F 35.834411 63.029356 29.600826
F 29.100408 54.025159 33.144587
F 29.100408 61.743040 33.144587
F 38.011366 54.025155 33.269018
F 38.011366 61.743036 33.269018
F 29.151179 59.170415 29.507504
F 29.151179 66.888298 29.507504
F 38.062128 59.170420 29.631936
F 38.062128 66.888303 29.631936
F 29.113090 59.170415 32.235836
F 29.113090 66.888297 32.235836
F 38.024048 59.170418 32.360263
F 38.024048 66.888300 32.360263
F 29.062864 54.025014 35.871618
F 29.062864 61.742895 35.871618
F 37.973829 54.025012 35.996045
F 37.973829 61.742893 35.996046
F 31.340836 55.311474 32.266943
F 31.340836 63.029356 32.266944
F 40.251657 55.311510 32.391349
F 40.251657 63.029392 32.391349
F 22.429857 55.311473 32.142515
F 22.429857 63.029356 32.142515
F 31.290607 57.883954 35.902725
F 31.290607 65.601837 35.902725
F 40.201485 57.883932 36.027141
F 40.201486 65.601814 36.027141
F 22.379629 57.883954 35.778297
F 22.379629 65.601837 35.778297
F 31.328151 57.884099 33.175694
F 31.328151 65.601981 33.175694
F 40.238976 57.884065 33.300147
F 40.238976 65.601947 33.300147
F 22.417173 57.884099 33.051265
F 22.417173 65.601981 33.051265
F 31.378925 55.311474 29.538611
F 31.378925 63.029356 29.538611
F 40.289686 55.311523 29.663073
F 40.289686 63.029405 29.663073
F 22.467946 55.311474 29.414182
F 22.467947 63.029356 29.414182
F 33.555897 54.025159 33.206802
F 33.555897 61.743040 33.206802
F 42.465963 54.024916 33.331411
F 42.465963 61.742797 33.331411
F 24.644919 54.025159 33.082373
F 24.644919 61.743040 33.082372
F 33.606667 59.170415 29.569718
F 33.606667 66.888298 29.569718
F 42.516393 59.170748 29.694389
F 42.516393 66.888630 29.694389
F 24.695691 59.170415 29.445290
F 24.695691 66.888297 29.445290
F 33.568578 59.170414 32.298051
F 33.568578 66.888297 32.298051
F 42.478672 59.170654 32.422342
F 42.478672 66.888537 32.422341
F 24.657601 59.170414 32.173622
F 24.657601 66.888297 32.173622
F 33.518352 54.025014 35.933833
F 33.518352 61.742895 35.933833
F 42.428757 54.024861 36.058176
F 42.428757 61.742742 36.058177
F 24.607375 54.025014 35.809404
F 24.607375 61.742895 35.809404
F 26.807906 55.309092 39.476008
F 26.807906 63.026974 39.476008
F 35.718883 55.309092 39.600437
F 35.718883 63.026974 39.600437
F 27.022713 57.883789 43.117735
F 27.022713 65.601671 43.117735
F 35.933689 57.883789 43.242164
F 35.933689 65.601671 43.242164
F 26.804702 57.881969 40.386852
F 26.804702 65.599852 40.386852
F 35.715679 57.881969 40.511281
F 35.715679 65.599852 40.511281
F 26.823024 55.311371 36.748297
F 26.823024 63.029254 36.748297
F 35.734000 55.311372 36.872726
F 35.734000 63.029254 36.872726
F 29.032448 54.023030 40.417960
F 29.032448 61.740911 40.417959
F 37.943419 54.023029 40.542389
F 37.943419 61.740910 40.542388
F 29.050768 59.170312 36.779405
F 29.050767 66.888195 36.779405
F 37.961732 59.170314 36.903835
F 37.961732 66.888197 36.903835
F 29.035649 59.168033 39.507116
F 29.035649 66.885916 39.507116
F 37.946621 59.168034 39.631544
F 37.946622 66.885916 39.631544
F 29.250459 54.024849 43.148842
F 29.250459 61.742730 43.148843
F 38.161395 54.024841 43.273264
F 38.161395 61.742723 43.273264
F 31.263395 55.309092 39.538223
F 31.263395 63.026975 39.538223
F 40.174318 55.309104 39.662633
F 40.174318 63.026986 39.662633
F 22.352416 55.309092 39.413794
F 22.352416 63.026974 39.413795
F 31.478201 57.883789 43.179950
F 31.478201 65.601671 43.179950
F 40.389118 57.883779 43.304353
F 40.389118 65.601662 43.304354
F 22.567224 57.883789 43.055521
F 22.567224 65.601672 43.055521
F 31.260191 57.881969 40.449067
F 31.260191 65.599852 40.449067
F 40.171126 57.881959 40.573501
F 40.171126 65.599842 40.573501
F 22.349212 57.881970 40.324638
F 22.349212 65.599852 40.324638
F 31.278513 55.311372 36.810512
F 31.278513 63.029254 36.810512
F 40.189394 55.311393 36.934955
F 40.189394 63.029275 36.934955
F 22.367535 55.311371 36.686083
F 22.367535 63.029253 36.686083
F 33.487936 54.023029 40.480174
F 33.487936 61.740910 40.480174
F 42.398573 54.022954 40.604615
F 42.398573 61.740835 40.604615
F 24.576959 54.023030 40.355745
F 24.576959 61.740911 40.355745
F 33.506255 59.170312 36.841619
F 33.506255 66.888195 36.841619
F 42.416645 59.170469 36.966172
F 42.416645 66.888351 36.966173
F 24.595279 59.170312 36.717190
F 24.595279 66.888195 36.717190
F 33.491137 59.168033 39.569330
F 33.491137 66.885916 39.569330
F 42.401826 59.168104 39.693703
F 42.401826 66.885987 39.693703
F 24.580160 59.168033 39.444901
F 24.580160 66.885916 39.444901
F 33.705946 54.024849 43.211057
F 33.705946 61.742730 43.211057
F 42.614760 54.024273 43.334968
F 42.614760 61.742154 43.334968
F 24.794970 54.024849 43.086628
F 24.794970 61.742730 43.086628
F 29.201985 69.460925 25.869627
F 24.794970 69.460612 43.086628
F 38.112925 69.460918 25.994060
F 29.163880 69.460925 28.598044
F 42.614760 69.460036 43.334968
F 38.074829 69.460920 28.722469
F 33.657474 69.460925 25.931841
F 33.705946 69.460612 43.211057
F 42.566846 69.460499 26.056572
F 24.746496 69.460925 25.807412
F 33.619368 69.460925 28.660258
F 42.529118 69.460593 28.784485
F 24.708391 69.460925 28.535829
F 29.100408 69.460922 33.144587
F 38.011366 69.460918 33.269019
F 29.062864 69.460777 35.871618
F 37.973829 69.460775 35.996045
F 33.555897 69.460922 33.206802
F 42.465963 69.460680 33.331411
F 24.644919 69.460922 33.082373
F 33.518352 69.460778 35.933832
F 42.428757 69.460624 36.058176
F 24.576959 69.458793 40.355745
F 24.607375 69.460778 35.809404
F 29.032448 69.458793 40.417960
F 42.398573 69.458718 40.604615
F 37.943419 69.458792 40.542389
F 29.250459 69.460612 43.148842
F 33.487936 69.458793 40.480174
F 38.161395 69.460605 43.273264
F 45.066170 1.291815 3.351300
F 45.066170 9.009694 3.351300
F 45.066170 16.727577 3.351300
F 45.048880 3.855813 6.990089
F 45.048880 11.573692 6.990089
F 45.063892 3.858001 4.266465
F 45.063892 11.575880 4.266464
F 44.855337 1.288407 0.622991
F 44.855337 9.006286 0.622991
F 44.855337 16.724168 0.622990
F 47.263144 7.711451 4.300709
F 47.263144 15.429332 4.300709
F 60.157271 7.716092 21.645809
F 47.076442 5.148132 0.651367
F 47.076442 12.866012 0.651367
F 47.266761 5.156088 3.375354
F 47.266761 12.873969 3.375355
F 47.248214 7.708905 7.017204
F 47.248214 15.426786 7.017204
F 60.158653 12.865263 18.007333
F 49.429501 1.312765 3.390294
F 49.429501 9.030644 3.390294
F 49.429501 16.748526 3.390294
F 49.415369 3.835324 7.032500
F 49.415369 11.553203 7.032500
F 49.433281 3.838684 4.334715
F 49.433281 11.556563 4.334714
F 49.263608 1.293221 0.678909
F 49.263608 9.011100 0.678909
F 49.263608 16.728982 0.678909
F 42.845346 7.719263 4.234139
F 42.845346 15.437144 4.234138
F 42.845346 0.001384 4.234139
F 51.576041 7.690443 4.354670
F 51.576041 15.408324 4.354669
F 60.158653 5.147383 18.007333
F 60.160175 12.865683 15.281767
F 60.157271 15.433973 21.645809
F 51.464967 5.137998 0.669619
F 51.464967 12.855878 0.669619
F 42.848758 5.148264 3.321967
F 42.848758 12.866145 3.321968
F 51.579858 5.166334 3.377829
F 51.579859 12.884214 3.377830
F 42.830497 7.717065 6.960612
F 42.830497 15.434946 6.960612
F 60.160175 5.147802 15.281767
F 51.567669 7.699336 7.063060
F 51.567668 15.417217 7.063061
F 60.158781 15.433569 18.919769
F 45.000517 1.289179 10.625345
F 45.000517 9.007058 10.625345
F 45.000517 16.724940 10.625345
F 44.951144 3.856450 14.262677
F 44.951144 11.574329 14.262677
F 44.987669 3.856027 11.537912
F 44.987669 11.573906 11.537911
F 45.036396 1.289797 7.902447
F 45.036396 9.007676 7.902447
F 45.036397 16.725558 7.902447
F 47.188694 7.708959 11.573629
F 47.188694 15.426840 11.573629
F 60.158781 7.715688 18.919769
F 47.235884 5.154635 7.937608
F 47.235884 12.872516 7.937607
F 47.202489 5.153459 10.653028
F 47.202489 12.871339 10.653029
F 47.155924 7.710630 14.291184
F 47.155924 15.428511 14.291184
F 57.955933 16.729943 15.286336
F 49.374394 1.307984 10.676696
F 49.374394 9.025863 10.676696
F 49.374394 16.743745 10.676697
F 49.334097 3.840072 14.317281
F 49.334097 11.557951 14.317281
F 49.358996 3.836306 11.617206
F 49.358996 11.554186 11.617206
F 49.401689 1.311589 7.980061
F 49.401689 9.029468 7.980061
F 49.401690 16.747351 7.980060
F 51.521975 7.706208 11.645643
F 51.521975 15.424088 11.645643
F 57.955933 9.012061 15.286336
F 42.818406 5.146308 7.869627
F 42.818406 12.864188 7.869626
F 51.555903 5.161689 8.009717
F 51.555903 12.879570 8.009716
F 42.781255 5.146073 10.595512
F 42.781255 12.863953 10.595512
F 51.534539 5.158742 10.715950
F 51.534539 12.876622 10.715951
F 51.501881 7.707192 14.357644
F 51.501881 15.425072 14.357645
F 57.955933 1.294182 15.286336
F 44.901744 1.288443 17.900819
F 44.901744 9.006322 17.900819
F 44.901744 16.724204 17.900819
F 44.852311 3.857153 21.538959
F 44.852311 11.575032 21.538959
F 44.888877 3.856749 18.813164
F 44.888877 11.574629 18.813163
F 44.938262 1.288863 15.175497
F 44.938262 9.006741 15.175497
F 44.938263 16.724623 15.175497
F 47.095913 7.711082 18.848032
F 47.095913 15.428963 18.848032
F 57.951475 11.570021 18.923819
F 47.142229 5.153120 15.210841
F 47.142229 12.871000 15.210841
F 47.109510 5.151464 17.929819
F 47.109510 12.869345 17.929820
F 47.063100 7.712686 21.568440
F 47.063100 15.430567 21.568441
F 57.951475 3.852142 18.923819
F 49.294083 1.302419 17.957133
F 49.294083 9.020298 17.957133
F 49.294083 16.738180 17.957133
F 49.254006 3.845501 21.596868
F 49.254006 11.563381 21.596868
F 49.279746 3.842112 18.888789
F 49.279746 11.559991 18.888789
F 49.319349 1.305984 15.252979
F 49.319349 9.023863 15.252979
F 49.319350 16.741745 15.252978
F 51.457804 7.710704 18.916510
F 51.457804 15.428585 18.916509
F 57.946287 11.571625 21.644420
F 51.490085 5.154214 15.280626
F 51.490085 12.872095 15.280625
F 51.469195 5.154065 17.997472
F 51.469195 12.871946 17.997473
F 51.436178 7.710303 21.636464
F 51.436177 15.428183 21.636465
F 57.946287 3.853746 21.644420
F 53.649523 1.305642 3.387986
F 53.649523 9.023521 3.387986
F 53.649523 16.741403 3.387987
F 62.381353 1.287236 3.454784
F 62.381352 9.005114 3.454784
F 62.381352 16.722996 3.454785
F 53.645540 3.839711 7.073723
F 53.645540 11.557590 7.073723
F 62.381291 3.858026 7.093208
F 62.381291 11.575905 7.093208
F 53.655780 3.825827 4.367165
F 53.655780 11.543706 4.367165
F 62.381630 3.857946 4.365761
F 62.381629 11.575826 4.365760
F 53.568650 1.279139 0.681091
F 53.568650 8.997018 0.681091
F 53.568650 16.714901 0.681090
F 62.379051 1.286690 0.726897
F 62.379051 9.004569 0.726897
F 62.379051 16.722451 0.726897
F 55.794618 7.693331 4.372069
F 55.794618 15.411212 4.372069
F 57.950700 16.728287 18.005506
F 55.761517 5.150243 0.722198
F 55.761517 12.868123 0.722197
F 55.801959 5.169801 3.426165
F 55.801959 12.887681 3.426165
F 55.796325 7.694009 7.073739
F 55.796325 15.411890 7.073740
F 57.950700 9.010404 18.005506
F 57.963902 1.295541 3.445521
F 57.963903 9.013420 3.445521
F 57.963902 16.731302 3.445521
F 57.963201 3.849875 7.087977
F 57.963201 11.567755 7.087977
F 57.963968 3.849621 4.370194
F 57.963968 11.567500 4.370194
F 57.941126 1.289505 0.726041
F 57.941126 9.007384 0.726041
F 57.941126 16.725265 0.726040
F 60.162652 7.714746 4.366839
F 60.162652 15.432627 4.366838
F 57.950700 1.292526 18.005506
F 60.159554 5.147971 0.727741
F 60.159554 12.865851 0.727740
F 60.164133 5.148850 3.452935
F 60.164133 12.866730 3.452935
F 60.162682 7.714680 7.091662
F 60.162682 15.432561 7.091662
F 55.755199 15.422322 21.642256
F 53.627198 1.299899 10.731038
F 53.627198 9.017778 10.731038
F 53.627198 16.735660 10.731038
F 62.380922 1.287129 10.731520
F 62.380922 9.005008 10.731520
F 62.380922 16.722890 10.731521
F 53.608622 3.848263 14.372374
F 53.608622 11.566142 14.372374
F 62.380538 3.858219 14.369833
F 62.380537 11.576098 14.369833
F 53.626501 3.847363 11.660421
F 53.626501 11.565242 11.660421
F 62.380918 3.858132 11.642173
F 62.380918 11.576011 11.642173
F 53.645467 1.302881 8.023410
F 53.645467 9.020760 8.023410
F 53.645467 16.738642 8.023409
F 62.381240 1.287208 8.003971
F 62.381240 9.005087 8.003971
F 62.381240 16.722969 8.003971
F 55.789685 7.695179 11.662129
F 55.789684 15.413060 11.662128
F 55.755200 7.704441 21.642255
F 55.797572 5.170973 8.022439
F 55.797572 12.888853 8.022438
F 55.787348 5.167011 10.720622
F 55.787348 12.884891 10.720622
F 55.776764 7.699005 14.362260
F 55.776764 15.416886 14.362260
F 55.765959 12.879240 18.002316
F 57.959266 1.294489 10.727131
F 57.959266 9.012368 10.727131
F 57.959266 16.730250 10.727131
F 57.955078 3.851690 14.366562
F 57.955078 11.569570 14.366562
F 57.960252 3.850019 11.648716
F 57.960252 11.567898 11.648716
F 57.962813 1.295363 8.009877
F 57.962813 9.013242 8.009877
F 57.962813 16.731124 8.009877
F 60.161569 7.714968 11.643740
F 60.161569 15.432849 11.643740
F 55.765959 5.161359 18.002315
F 60.162951 5.148556 8.005766
F 60.162951 12.866436 8.005766
F 60.161454 5.148112 10.730350
F 60.161454 12.865992 10.730350
F 60.160040 7.715389 14.368843
F 60.160040 15.433270 14.368843
F 55.778438 12.882805 15.298073
F 53.590497 1.295126 18.012281
F 53.590497 9.013005 18.012281
F 53.590497 16.730887 18.012282
F 62.380171 1.286934 18.008143
F 62.380171 9.004813 18.008143
F 62.380171 16.722695 18.008143
F 53.572689 3.851364 21.651380
F 53.572689 11.569243 21.651380
F 62.379792 3.858414 21.646451
F 62.379792 11.576293 21.646452
F 53.589055 3.851765 18.931389
F 53.589055 11.569644 18.931388
F 62.380175 3.858323 18.918533
F 62.380175 11.576202 18.918532
F 53.607529 1.295275 15.295408
F 53.607529 9.013154 15.295408
F 53.607528 16.731037 15.295408
F 62.380539 1.287023 15.280353
F 62.380539 9.004902 15.280353
F 62.380539 16.722784 15.280353
F 55.767288 7.701051 18.934082
F 55.767288 15.418932 18.934081
F 55.778438 5.164924 15.298074
F 44.802868 1.287763 25.177088
F 44.802869 9.005642 25.177089
F 44.802869 16.723525 25.177089
F 44.753380 3.857809 28.815206
F 44.753380 11.575688 28.815206
F 44.790034 3.857437 26.088515
F 44.790034 11.575316 26.088515
F 44.839461 1.288151 22.450836
F 44.839461 9.006030 22.450836
F 44.839461 16.723912 22.450836
F 47.003264 7.713168 26.122454
F 47.003265 15.431049 26.122453
F 60.156222 15.434552 43.474480
F 47.049591 5.150990 22.485234
F 47.049591 12.868871 22.485234
F 47.016684 5.149447 25.207038
F 47.016684 12.867327 25.207039
F 46.970206 7.714646 28.845605
F 46.970206 15.432527 28.845605
F 60.156222 7.716671 43.474480
F 49.213903 1.297161 25.236501
F 49.213903 9.015040 25.236501
F 49.213903 16.732922 25.236501
F 49.173722 3.850583 28.876026
F 49.173722 11.568463 28.876026
F 49.200265 3.847510 26.160717
F 49.200265 11.565390 26.160717
F 49.240041 1.300391 22.524706
F 49.240041 9.018270 22.524707
F 49.240041 16.736152 22.524706
F 51.392212 7.712654 26.190044
F 51.392212 15.430535 26.190043
F 60.152298 12.863778 39.837142
F 51.425130 5.151262 22.553069
F 51.425130 12.869142 22.553068
F 51.402981 5.151961 25.274850
F 51.402981 12.869842 25.274851
F 51.369731 7.711912 28.912871
F 51.369731 15.429793 28.912872
F 60.152298 5.145898 39.837142
F 44.703866 1.287134 32.453204
F 44.703866 9.005013 32.453204
F 44.703866 16.722895 32.453204
F 44.654852 3.858267 36.089181
F 44.654852 11.576146 36.089182
F 44.691092 3.858074 33.363061
F 44.691092 11.575953 33.363061
F 44.740566 1.287487 29.726186
F 44.740566 9.005366 29.726186
F 44.740566 16.723248 29.726186
F 46.910345 7.715074 33.395947
F 46.910345 15.432955 33.395946
F 60.152295 12.863737 37.109660
F 46.956867 5.148966 29.759678
F 46.956867 12.866846 29.759677
F 46.923631 5.147560 32.483998
F 46.923631 12.865440 32.483999
F 46.876750 7.715930 36.119688
F 46.876750 15.433811 36.119688
F 60.152295 5.145856 37.109660
F 49.133411 1.292278 32.515296
F 49.133411 9.010158 32.515297
F 49.133411 16.728040 32.515297
F 49.092010 3.855065 36.150515
F 49.092010 11.572944 36.150516
F 49.120213 3.852475 33.431631
F 49.120213 11.570354 33.431631
F 49.160370 1.295194 29.796796
F 49.160370 9.013073 29.796796
F 49.160370 16.730955 29.796796
F 51.326150 7.714151 33.462953
F 51.326150 15.432032 33.462953
F 60.151138 15.435406 40.747528
F 51.359167 5.149808 29.827177
F 51.359167 12.867688 29.827177
F 51.336617 5.150334 32.550661
F 51.336617 12.868214 32.550661
F 51.303724 7.714288 36.184873
F 51.303724 15.432169 36.184873
F 60.151138 7.717525 40.747528
F 44.627970 1.284329 39.724372
F 44.627970 9.002208 39.724372
F 44.627970 16.720090 39.724372
F 44.840112 3.858003 43.365213
F 44.840112 11.575883 43.365214
F 44.625508 3.856481 40.635833
F 44.625508 11.574360 40.635833
F 44.642633 1.286788 36.997588
F 44.642633 9.004666 36.997588
F 44.642633 16.722548 36.997587
F 46.848190 7.714191 40.665586
F 46.848191 15.432072 40.665586
F 57.930042 16.724080 37.110894
F 46.864729 5.147110 37.029955
F 46.864729 12.864990 37.029955
F 46.851900 5.144226 39.754396
F 46.851900 12.862107 39.754396
F 47.042896 7.710260 43.389801
F 47.042896 15.428141 43.389802
F 57.930042 9.006198 37.110894
F 49.064595 1.288616 39.776942
F 49.064595 9.006495 39.776942
F 49.064595 16.724377 39.776943
F 49.242451 3.840946 43.404924
F 49.242451 11.558826 43.404924
F 49.067532 3.853267 40.690311
F 49.067532 11.571146 40.690311
F 49.079840 1.290979 37.059498
F 49.079840 9.008857 37.059498
F 49.079840 16.726740 37.059498
F 51.278544 7.711310 40.684281
F 51.278544 15.429191 40.684281
F 57.930042 1.288318 37.110894
F 51.293525 5.146956 37.087024
F 51.293525 12.864837 37.087024
F 51.283720 5.140146 39.802569
F 51.283720 12.858026 39.802569
F 51.385083 7.680264 43.398491
F 51.385083 15.398145 43.398491
F 57.929248 11.574854 40.744960
F 53.555097 1.293022 25.289875
F 53.555097 9.010901 25.289875
F 53.555097 16.728783 25.289876
F 62.379437 1.286739 25.284760
F 62.379437 9.004618 25.284760
F 62.379437 16.722500 25.284760
F 53.537535 3.852973 28.928005
F 53.537535 11.570852 28.928005
F 62.379072 3.858606 28.923066
F 62.379072 11.576486 28.923066
F 53.553086 3.853715 26.205129
F 53.553086 11.571594 26.205129
F 62.379450 3.858512 26.194892
F 62.379450 11.576392 26.194892
F 53.570938 1.292323 22.568049
F 53.570938 9.010202 22.568049
F 53.570938 16.728084 22.568049
F 62.379804 1.286833 22.556712
F 62.379804 9.004712 22.556712
F 62.379804 16.722593 22.556712
F 55.745229 7.706450 26.206410
F 55.745228 15.424331 26.206410
F 57.929248 3.856974 40.744960
F 55.756209 5.159331 22.570199
F 55.756209 12.877211 22.570198
F 55.744495 5.156101 25.282093
F 55.744495 12.873981 25.282093
F 55.733843 7.709523 28.921824
F 55.733843 15.427404 28.921825
F 57.954138 11.567751 43.467119
F 57.941911 1.290508 25.283311
F 57.941911 9.008387 25.283311
F 57.941911 16.726269 25.283311
F 57.937567 3.855707 28.922172
F 57.937567 11.573586 28.922173
F 57.942547 3.854229 26.198826
F 57.942547 11.572108 26.198826
F 57.946995 1.292052 22.561314
F 57.946995 9.009931 22.561314
F 57.946995 16.727813 22.561313
F 60.156034 7.716376 26.195792
F 60.156034 15.434257 26.195792
F 57.954138 3.849872 43.467119
F 60.157387 5.147091 22.557778
F 60.157387 12.864971 22.557777
F 60.155927 5.146703 25.284274
F 60.155926 12.864583 25.284274
F 60.154600 7.716748 28.922728
F 60.154600 15.434629 28.922728
F 57.928565 16.723656 39.835616
F 53.519919 1.291409 32.565931
F 53.519919 9.009288 32.565931
F 53.519919 16.727170 32.565931
F 62.378737 1.286551 32.561370
F 62.378737 9.004430 32.561370
F 62.378737 16.722312 32.561371
F 53.503767 3.855485 36.200702
F 53.503767 11.573364 36.200702
F 62.378435 3.858783 36.199654
F 62.378435 11.576662 36.199654
F 53.517721 3.855235 33.478483
F 53.517721 11.573114 33.478483
F 62.378759 3.858696 33.471250
F 62.378759 11.576575 33.471250
F 53.535334 1.290871 29.842374
F 53.535334 9.008749 29.842374
F 53.535334 16.726632 29.842374
F 62.379092 1.286645 29.833072
F 62.379092 9.004524 29.833072
F 62.379092 16.722406 29.833072
F 55.723894 7.711410 33.477967
F 55.723894 15.429291 33.477967
F 57.928565 9.005774 39.835616
F 55.734340 5.154132 29.842696
F 55.734340 12.872013 29.842696
F 55.723403 5.151206 32.561335
F 55.723403 12.869086 32.561336
F 55.715601 7.714073 36.197793
F 55.715601 15.431954 36.197793
F 57.928565 1.287895 39.835616
F 57.933405 1.288632 32.560897
F 57.933405 9.006511 32.560897
F 57.933405 16.724393 32.560897
F 57.930450 3.856911 36.198726
F 57.930450 11.574790 36.198726
F 57.933965 3.856105 33.473560
F 57.933965 11.573984 33.473560
F 57.938146 1.290028 29.836347
F 57.938146 9.007907 29.836347
F 57.938146 16.725789 29.836347
F 60.153405 7.717017 33.471836
F 60.153405 15.434898 33.471836
F 55.750573 15.415404 43.453129
F 60.154694 5.146428 29.833810
F 60.154694 12.864308 29.833810
F 60.153345 5.146082 32.561147
F 60.153345 12.863962 32.561147
F 60.152121 7.717363 36.199582
F 60.152121 15.435244 36.199583
F 55.750573 7.697523 43.453128
F 53.497335 1.281832 39.818540
F 53.497335 8.999711 39.818540
F 53.497335 16.717593 39.818540
F 62.378124 1.286381 39.837919
F 62.378124 9.004260 39.837919
F 62.378124 16.722142 39.837919
F 53.596169 3.819019 43.414181
F 53.596169 11.536899 43.414181
F 62.380806 3.858226 43.475541
F 62.380806 11.576105 43.475541
F 53.499767 3.852267 40.698813
F 53.499767 11.570146 40.698813
F 62.378327 3.858816 40.747484
F 62.378327 11.576695 40.747484
F 53.501363 1.288005 37.102702
F 53.501363 9.005884 37.102702
F 53.501363 16.723766 37.102701
F 62.378427 1.286469 37.109431
F 62.378427 9.004347 37.109431
F 62.378427 16.722229 37.109431
F 55.710593 7.713205 40.737132
F 55.710593 15.431086 40.737132
F 55.716737 12.868194 39.825530
F 55.715047 5.150180 37.108324
F 55.715047 12.868060 37.108324
F 55.716737 5.150313 39.825529
F 45.066170 24.445457 3.351300
F 45.066170 32.163336 3.351300
F 45.048880 27.009454 6.990089
F 45.048880 34.727334 6.990089
F 45.048880 19.291574 6.990089
F 45.063892 27.011642 4.266465
F 45.063892 34.729522 4.266464
F 45.063893 19.293762 4.266464
F 44.855337 24.442049 0.622991
F 44.855337 32.159928 0.622991
F 47.263144 30.865093 4.300709
F 47.263144 23.147214 4.300709
F 47.076442 28.301774 0.651367
F 47.076442 20.583895 0.651367
F 47.266761 28.309730 3.375354
F 47.266761 20.591851 3.375355
F 47.248214 30.862547 7.017204
F 47.248214 23.144668 7.017204
F 49.429501 24.466407 3.390294
F 49.429501 32.184285 3.390294
F 49.415369 26.988966 7.032500
F 49.415369 34.706845 7.032500
F 49.415369 19.271086 7.032501
F 49.433281 26.992326 4.334715
F 49.433281 34.710205 4.334714
F 49.433281 19.274446 4.334714
F 49.263608 24.446864 0.678909
F 49.263608 32.164742 0.678909
F 42.845346 30.872905 4.234139
F 42.845346 23.155026 4.234139
F 51.576041 30.844085 4.354669
F 51.576041 23.126206 4.354670
F 60.157271 23.151855 21.645809
F 60.157271 30.869734 21.645809
F 51.464968 28.291640 0.669619
F 51.464967 20.573761 0.669619
F 42.848758 28.301906 3.321967
F 42.848758 20.584027 3.321968
F 51.579859 28.319976 3.377829
F 51.579859 20.602097 3.377830
F 42.830497 30.870707 6.960612
F 42.830497 23.152828 6.960612
F 51.567669 30.852978 7.063060
F 51.567669 23.135099 7.063060
F 45.000517 24.442821 10.625345
F 45.000517 32.160700 10.625345
F 44.951144 27.010092 14.262677
F 44.951144 34.727971 14.262677
F 44.951144 19.292211 14.262678
F 44.987669 27.009668 11.537912
F 44.987669 34.727548 11.537911
F 44.987669 19.291788 11.537911
F 45.036396 24.443439 7.902447
F 45.036396 32.161318 7.902447
F 47.188694 30.862601 11.573629
F 47.188694 23.144722 11.573629
F 47.235884 28.308278 7.937608
F 47.235884 20.590398 7.937608
F 47.202489 28.307101 10.653028
F 47.202489 20.589221 10.653029
F 47.155924 30.864272 14.291184
F 47.155924 23.146393 14.291184
F 49.374394 24.461626 10.676696
F 49.374394 32.179505 10.676696
F 49.334097 26.993714 14.317281
F 49.334097 34.711593 14.317281
F 49.334097 19.275834 14.317281
F 49.358996 26.989949 11.617206
F 49.358996 34.707828 11.617206
F 49.358996 19.272068 11.617206
F 49.401689 24.465232 7.980061
F 49.401689 32.183111 7.980061
F 51.521975 30.859850 11.645643
F 51.521975 23.141971 11.645643
F 42.818406 28.299950 7.869627
F 42.818406 20.582071 7.869627
F 51.555903 28.315332 8.009717
F 51.555903 20.597452 8.009717
F 42.781255 28.299715 10.595512
F 42.781255 20.581835 10.595512
F 51.534539 28.312384 10.715950
F 51.534539 20.594504 10.715950
F 51.501881 30.860834 14.357645
F 51.501881 23.142955 14.357645
F 44.901744 24.442085 17.900819
F 44.901744 32.159964 17.900819
F 44.852311 27.010795 21.538959
F 44.852311 34.728674 21.538959
F 44.852311 19.292915 21.538960
F 44.888877 27.010391 18.813164
F 44.888877 34.728270 18.813164
F 44.888877 19.292511 18.813164
F 44.938262 24.442504 15.175497
F 44.938262 32.160383 15.175497
F 47.095913 30.864724 18.848032
F 47.095913 23.146845 18.848032
F 47.142229 28.306762 15.210841
F 47.142229 20.588883 15.210841
F 47.109510 28.305106 17.929819
F 47.109510 20.587227 17.929820
F 47.063100 30.866328 21.568440
F 47.063100 23.148449 21.568440
F 49.294083 24.456062 17.957133
F 49.294083 32.173940 17.957133
F 49.254006 26.999143 21.596868
F 49.254007 34.717023 21.596868
F 49.254006 19.281263 21.596868
F 49.279746 26.995754 18.888789
F 49.279746 34.713633 18.888789
F 49.279746 19.277873 18.888789
F 49.319349 24.459626 15.252979
F 49.319349 32.177505 15.252979
F 51.457804 30.864346 18.916510
F 51.457804 23.146467 18.916509
F 51.490085 28.307857 15.280626
F 51.490085 20.589977 15.280626
F 51.469195 28.307707 17.997472
F 51.469195 20.589828 17.997472
F 51.436178 30.863945 21.636464
F 51.436178 23.146066 21.636464
F 53.649523 24.459284 3.387986
F 53.649523 32.177163 3.387986
F 62.381353 24.440878 3.454784
F 62.381353 32.158757 3.454784
F 53.645540 26.993353 7.073723
F 53.645540 34.711232 7.073723
F 53.645540 19.275472 7.073723
F 62.381291 27.011668 7.093208
F 62.381291 34.729547 7.093208
F 62.381291 19.293787 7.093208
F 53.655780 26.979469 4.367165
F 53.655780 34.697348 4.367165
F 53.655781 19.261589 4.367165
F 62.381629 27.011588 4.365761
F 62.381629 34.729468 4.365760
F 62.381629 19.293708 4.365760
F 53.568650 24.432782 0.681091
F 53.568650 32.150660 0.681091
F 62.379051 24.440332 0.726897
F 62.379051 32.158211 0.726897
F 55.794618 30.846973 4.372069
F 55.794618 23.129094 4.372069
F 55.761517 28.303885 0.722198
F 55.761517 20.586006 0.722197
F 55.801959 28.323443 3.426165
F 55.801959 20.605563 3.426165
F 55.796325 30.847651 7.073739
F 55.796325 23.129772 7.073739
F 57.963902 24.449183 3.445521
F 57.963903 32.167062 3.445521
F 57.963201 27.003517 7.087977
F 57.963201 34.721396 7.087977
F 57.963201 19.285637 7.087978
F 57.963968 27.003263 4.370194
F 57.963968 34.721142 4.370194
F 57.963968 19.285383 4.370194
F 57.941126 24.443147 0.726041
F 57.941126 32.161025 0.726041
F 60.162652 30.868388 4.366839
F 60.162652 23.150509 4.366839
F 60.159554 28.301613 0.727741
F 60.159554 20.583734 0.727740
F 60.164133 28.302492 3.452935
F 60.164133 20.584613 3.452934
F 60.162682 30.868322 7.091662
F 60.162682 23.150443 7.091662
F 53.627198 24.453541 10.731038
F 53.627198 32.171420 10.731038
F 62.380922 24.440771 10.731520
F 62.380922 32.158650 10.731520
F 53.608622 27.001905 14.372374
F 53.608622 34.719784 14.372374
F 53.608622 19.284024 14.372374
F 62.380537 27.011861 14.369833
F 62.380537 34.729740 14.369833
F 62.380537 19.293980 14.369833
F 53.626501 27.001005 11.660421
F 53.626501 34.718884 11.660421
F 53.626501 19.283124 11.660420
F 62.380918 27.011774 11.642173
F 62.380918 34.729654 11.642172
F 62.380918 19.293894 11.642172
F 53.645467 24.456523 8.023410
F 53.645467 32.174402 8.023410
F 62.381240 24.440850 8.003971
F 62.381240 32.158729 8.003971
F 55.789685 30.848821 11.662129
F 55.789685 23.130942 11.662129
F 55.797572 28.324614 8.022439
F 55.797572 20.606735 8.022439
F 55.787348 28.320653 10.720622
F 55.787347 20.602774 10.720622
F 55.776764 30.852647 14.362260
F 55.776764 23.134768 14.362260
F 57.959266 24.448131 10.727131
F 57.959266 32.166010 10.727131
F 57.955078 27.005332 14.366562
F 57.955078 34.723212 14.366562
F 57.955078 19.287452 14.366562
F 57.960252 27.003661 11.648716
F 57.960252 34.721540 11.648716
F 57.960252 19.285781 11.648716
F 57.962813 24.449005 8.009877
F 57.962813 32.166883 8.009877
F 60.161569 30.868610 11.643740
F 60.161569 23.150731 11.643740
F 60.162951 28.302198 8.005766
F 60.162951 20.584318 8.005766
F 60.161454 28.301754 10.730350
F 60.161454 20.583875 10.730350
F 60.160040 30.869031 14.368843
F 60.160040 23.151152 14.368843
F 53.590497 24.448768 18.012281
F 53.590497 32.166647 18.012282
F 62.380171 24.440576 18.008143
F 62.380171 32.158455 18.008143
F 53.572689 27.005005 21.651380
F 53.572689 34.722885 21.651380
F 53.572689 19.287125 21.651380
F 62.379792 27.012056 21.646451
F 62.379792 34.729935 21.646452
F 62.379792 19.294176 21.646452
F 53.589055 27.005407 18.931389
F 53.589055 34.723286 18.931388
F 53.589055 19.287526 18.931388
F 62.380175 27.011965 18.918533
F 62.380175 34.729844 18.918532
F 62.380175 19.294084 18.918533
F 53.607528 24.448917 15.295408
F 53.607529 32.166796 15.295408
F 62.380539 24.440665 15.280353
F 62.380539 32.158544 15.280353
F 55.767288 30.854693 18.934082
F 55.767288 23.136814 18.934082
F 55.778438 28.318566 15.298074
F 55.778438 20.600687 15.298073
F 55.765959 28.315001 18.002315
F 55.765959 20.597122 18.002315
F 55.755199 30.858082 21.642255
F 55.755199 23.140203 21.642255
F 57.950700 24.446168 18.005506
F 57.950700 32.164046 18.005506
F 57.946287 27.007388 21.644420
F 57.946287 34.725267 21.644420
F 57.946287 19.289508 21.644420
F 57.951475 27.005784 18.923819
F 57.951475 34.723663 18.923819
F 57.951475 19.287904 18.923819
F 57.955933 24.447824 15.286336
F 57.955933 32.165702 15.286336
F 60.158781 30.869330 18.919769
F 60.158781 23.151451 18.919769
F 60.160175 28.301444 15.281767
F 60.160175 20.583565 15.281767
F 60.158653 28.301025 18.007333
F 60.158653 20.583146 18.007333
F 44.802869 24.441405 25.177088
F 44.802868 32.159284 25.177089
F 44.753381 27.011451 28.815205
F 44.753380 34.729330 28.815206
F 44.753381 19.293571 28.815206
F 44.790034 27.011079 26.088515
F 44.790034 34.728958 26.088515
F 44.790034 19.293199 26.088515
F 44.839461 24.441793 22.450836
F 44.839461 32.159672 22.450836
F 47.003265 30.866810 26.122454
F 47.003265 23.148931 26.122454
F 47.049591 28.304632 22.485234
F 47.049591 20.586753 22.485234
F 47.016684 28.303089 25.207038
F 47.016684 20.585210 25.207038
F 46.970206 30.868288 28.845605
F 46.970206 23.150409 28.845605
F 49.213903 24.450803 25.236501
F 49.213903 32.168682 25.236501
F 49.173722 27.004225 28.876026
F 49.173722 34.722105 28.876026
F 49.173722 19.286345 28.876026
F 49.200265 27.001153 26.160717
F 49.200265 34.719032 26.160717
F 49.200265 19.283272 26.160717
F 49.240041 24.454033 22.524706
F 49.240041 32.171912 22.524707
F 51.392212 30.866296 26.190044
F 51.392212 23.148417 26.190044
F 51.425130 28.304904 22.553068
F 51.425130 20.587025 22.553068
F 51.402981 28.305604 25.274851
F 51.402981 20.587724 25.274850
F 51.369731 30.865554 28.912871
F 51.369731 23.147675 28.912871
F 44.703866 24.440776 32.453204
F 44.703866 32.158655 32.453204
F 44.654852 27.011909 36.089181
F 44.654852 34.729788 36.089182
F 44.654852 19.294028 36.089182
F 44.691092 27.011716 33.363061
F 44.691092 34.729595 33.363061
F 44.691092 19.293836 33.363061
F 44.740566 24.441129 29.726186
F 44.740566 32.159008 29.726186
F 46.910345 30.868716 33.395947
F 46.910345 23.150837 33.395946
F 46.956867 28.302608 29.759678
F 46.956867 20.584728 29.759677
F 46.923631 28.301202 32.483998
F 46.923631 20.583322 32.483998
F 46.876750 30.869572 36.119688
F 46.876750 23.151694 36.119688
F 49.133411 24.445921 32.515296
F 49.133411 32.163799 32.515296
F 49.092010 27.008707 36.150515
F 49.092010 34.726587 36.150516
F 49.092010 19.290827 36.150516
F 49.120213 27.006117 33.431631
F 49.120213 34.723996 33.431631
F 49.120213 19.288237 33.431631
F 49.160370 24.448836 29.796796
F 49.160370 32.166715 29.796796
F 51.326150 30.867793 33.462953
F 51.326150 23.149914 33.462953
F 51.359167 28.303450 29.827177
F 51.359167 20.585571 29.827177
F 51.336617 28.303976 32.550661
F 51.336617 20.586096 32.550661
F 51.303724 30.867930 36.184873
F 51.303724 23.150051 36.184873
F 44.627970 24.437971 39.724372
F 44.627970 32.155850 39.724372
F 44.840112 27.011645 43.365213
F 44.840112 34.729524 43.365214
F 44.840112 19.293765 43.365213
F 44.625508 27.010122 40.635833
F 44.625508 34.728002 40.635833
F 44.625508 19.292242 40.635833
F 44.642633 24.440430 36.997588
F 44.642633 32.158308 36.997588
F 46.848191 30.867833 40.665586
F 46.848191 23.149954 40.665586
F 46.864729 28.300752 37.029955
F 46.864729 20.582873 37.029955
F 46.851900 28.297868 39.754396
F 46.851900 20.579989 39.754396
F 47.042896 30.863902 43.389801
F 47.042896 23.146023 43.389801
F 49.064595 24.442259 39.776942
F 49.064595 32.160137 39.776942
F 49.242451 26.994589 43.404924
F 49.242452 34.712468 43.404924
F 49.242452 19.276708 43.404924
F 49.067532 27.006909 40.690311
F 49.067532 34.724788 40.690311
F 49.067532 19.289029 40.690311
F 49.079840 24.444621 37.059498
F 49.079840 32.162499 37.059498
F 51.278544 30.864952 40.684281
F 51.278544 23.147073 40.684281
F 51.293525 28.300599 37.087024
F 51.293525 20.582720 37.087024
F 51.283720 28.293788 39.802569
F 51.283720 20.575909 39.802569
F 51.385083 30.833906 43.398491
F 51.385083 23.116027 43.398491
F 53.555097 24.446664 25.289875
F 53.555097 32.164543 25.289875
F 62.379437 24.440381 25.284760
F 62.379437 32.158260 25.284760
F 53.537535 27.006615 28.928005
F 53.537535 34.724494 28.928005
F 53.537535 19.288734 28.928005
F 62.379072 27.012248 28.923066
F 62.379072 34.730128 28.923066
F 62.379072 19.294368 28.923066
F 53.553086 27.007357 26.205129
F 53.553086 34.725236 26.205129
F 53.553086 19.289476 26.205129
F 62.379450 27.012154 26.194892
F 62.379450 34.730034 26.194892
F 62.379450 19.294274 26.194892
F 53.570938 24.445965 22.568049
F 53.570938 32.163844 22.568049
F 62.379804 24.440475 22.556712
F 62.379804 32.158353 22.556712
F 55.745229 30.860092 26.206410
F 55.745229 23.142213 26.206410
F 55.756209 28.312973 22.570199
F 55.756209 20.595093 22.570199
F 55.744495 28.309743 25.282093
F 55.744495 20.591864 25.282093
F 55.733843 30.863164 28.921824
F 55.733843 23.145285 28.921824
F 57.941911 24.444150 25.283311
F 57.941911 32.162029 25.283311
F 57.937567 27.009348 28.922172
F 57.937567 34.727228 28.922173
F 57.937567 19.291468 28.922173
F 57.942547 27.007871 26.198826
F 57.942547 34.725750 26.198826
F 57.942547 19.289990 26.198825
F 57.946995 24.445694 22.561314
F 57.946995 32.163573 22.561314
F 60.156035 30.870018 26.195792
F 60.156035 23.152139 26.195792
F 60.157387 28.300733 22.557778
F 60.157387 20.582854 22.557778
F 60.155926 28.300345 25.284274
F 60.155927 20.582466 25.284274
F 60.154600 30.870390 28.922728
F 60.154600 23.152511 28.922728
F 53.519919 24.445051 32.565931
F 53.519919 32.162930 32.565931
F 62.378737 24.440193 32.561370
F 62.378737 32.158072 32.561370
F 53.503767 27.009127 36.200702
F 53.503767 34.727006 36.200702
F 53.503767 19.291246 36.200702
F 62.378435 27.012425 36.199654
F 62.378435 34.730304 36.199654
F 62.378435 19.294545 36.199654
F 53.517721 27.008877 33.478483
F 53.517721 34.726756 33.478483
F 53.517721 19.290997 33.478483
F 62.378759 27.012338 33.471250
F 62.378759 34.730217 33.471250
F 62.378759 19.294458 33.471250
F 53.535334 24.444513 29.842374
F 53.535334 32.162391 29.842374
F 62.379092 24.440287 29.833072
F 62.379092 32.158166 29.833072
F 55.723894 30.865052 33.477967
F 55.723894 23.147173 33.477967
F 55.734340 28.307774 29.842696
F 55.734340 20.589895 29.842696
F 55.723403 28.304848 32.561335
F 55.723403 20.586969 32.561335
F 55.715601 30.867715 36.197793
F 55.715601 23.149836 36.197793
F 57.933405 24.442274 32.560897
F 57.933405 32.160153 32.560897
F 57.930450 27.010553 36.198726
F 57.930450 34.728432 36.198726
F 57.930449 19.292673 36.198726
F 57.933965 27.009747 33.473560
F 57.933965 34.727626 33.473560
F 57.933965 19.291866 33.473560
F 57.938146 24.443670 29.836347
F 57.938146 32.161549 29.836347
F 60.153405 30.870659 33.471836
F 60.153405 23.152780 33.471836
F 60.154694 28.300070 29.833810
F 60.154694 20.582190 29.833810
F 60.153345 28.299724 32.561147
F 60.153345 20.581844 32.561147
F 60.152121 30.871005 36.199582
F 60.152121 23.153126 36.199582
F 53.497335 24.435474 39.818540
F 53.497335 32.153353 39.818540
F 62.378124 24.440023 39.837919
F 62.378124 32.157902 39.837919
F 53.596169 26.972661 43.414181
F 53.596169 34.690540 43.414181
F 53.596169 19.254781 43.414181
F 62.380806 27.011867 43.475541
F 62.380806 34.729747 43.475541
F 62.380806 19.293987 43.475541
F 53.499767 27.005909 40.698813
F 53.499767 34.723788 40.698813
F 53.499767 19.288029 40.698813
F 62.378327 27.012458 40.747484
F 62.378327 34.730337 40.747484
F 62.378327 19.294577 40.747484
F 53.501363 24.441647 37.102702
F 53.501363 32.159526 37.102702
F 62.378427 24.440111 37.109431
F 62.378427 32.157989 37.109431
F 55.710593 30.866847 40.737132
F 55.710593 23.148968 40.737132
F 55.715047 28.303821 37.108324
F 55.715047 20.585942 37.108324
F 55.716737 28.303955 39.825529
F 55.716737 20.586076 39.825530
F 55.750573 30.851165 43.453128
F 55.750573 23.133286 43.453129
F 57.928565 24.441537 39.835616
F 57.928565 32.159416 39.835616
F 57.954138 27.003513 43.467119
F 57.954138 34.721393 43.467119
F 57.954138 19.285633 43.467119
F 57.929248 27.010617 40.744960
F 57.929248 34.728496 40.744960
F 57.929248 19.292736 40.744960
F 57.930042 24.441960 37.110894
F 57.930042 32.159839 37.110894
F 60.151138 30.871167 40.747528
F 60.151138 23.153288 40.747528
F 60.152295 28.299498 37.109660
F 60.152295 20.581619 37.109660
F 60.152298 28.299540 39.837142
F 60.152298 20.581661 39.837143
F 60.156222 30.870313 43.474480
F 60.156222 23.152434 43.474480
F 45.066170 47.599099 3.351300
F 45.066170 39.881218 3.351300
F 45.048880 50.163096 6.990089
F 45.048880 42.445216 6.990089
F 45.063892 50.165284 4.266465
F 45.063892 42.447404 4.266464
F 44.855337 47.595691 0.622991
F 44.855337 39.877810 0.622991
F 47.263144 38.582973 4.300709
F 47.263144 46.300855 4.300709
F 47.076442 51.455416 0.651367
F 47.076442 36.019654 0.651367
F 47.076442 43.737537 0.651367
F 47.266761 51.463372 3.375354
F 47.266761 36.027610 3.375355
F 47.266761 43.745493 3.375355
F 47.248214 38.580428 7.017204
F 47.248214 46.298310 7.017204
F 49.429501 47.620048 3.390294
F 49.429501 39.902167 3.390294
F 49.415369 50.142608 7.032500
F 49.415369 42.424727 7.032501
F 49.433281 50.145968 4.334715
F 49.433281 42.428087 4.334714
F 49.263608 47.600505 0.678909
F 49.263608 39.882624 0.678909
F 42.845346 38.590785 4.234138
F 42.845346 46.308668 4.234139
F 51.576041 38.561966 4.354669
F 51.576041 46.279847 4.354670
F 60.157271 46.305497 21.645809
F 60.157271 38.587615 21.645809
F 60.158653 43.736787 18.007333
F 51.464967 51.445282 0.669619
F 51.464967 36.009520 0.669619
F 51.464967 43.727402 0.669619
F 42.848758 51.455548 3.321967
F 42.848758 36.019787 3.321968
F 42.848758 43.737669 3.321968
F 51.579858 51.473618 3.377829
F 51.579859 36.037856 3.377830
F 51.579859 43.755738 3.377830
F 42.830497 38.588588 6.960612
F 42.830497 46.306470 6.960612
F 51.567668 38.570859 7.063061
F 51.567669 46.288741 7.063060
F 45.000517 47.596463 10.625345
F 45.000517 39.878582 10.625345
F 44.951144 50.163733 14.262677
F 44.951144 42.445853 14.262678
F 44.987669 50.163310 11.537912
F 44.987669 42.445430 11.537911
F 45.036396 47.597081 7.902447
F 45.036396 39.879200 7.902447
F 47.188694 38.580482 11.573629
F 47.188694 46.298364 11.573629
F 47.235884 51.461919 7.937608
F 47.235884 36.026158 7.937607
F 47.235884 43.744040 7.937608
F 47.202489 51.460742 10.653028
F 47.202489 36.024981 10.653029
F 47.202489 43.742863 10.653029
F 47.155924 38.582153 14.291184
F 47.155924 46.300035 14.291184
F 49.374394 47.615268 10.676696
F 49.374394 39.897386 10.676697
F 49.334097 50.147356 14.317281
F 49.334097 42.429475 14.317281
F 49.358996 50.143590 11.617206
F 49.358996 42.425710 11.617206
F 49.401689 47.618873 7.980061
F 49.401690 39.900992 7.980060
F 51.521975 38.577730 11.645643
F 51.521975 46.295612 11.645643
F 42.818406 51.453592 7.869627
F 42.818406 36.017830 7.869626
F 42.818406 43.735713 7.869627
F 51.555903 51.468973 8.009717
F 51.555903 36.033212 8.009716
F 51.555903 43.751094 8.009717
F 42.781255 51.453356 10.595512
F 42.781255 36.017595 10.595512
F 42.781255 43.735477 10.595512
F 51.534539 51.466025 10.715950
F 51.534539 36.030264 10.715951
F 51.534539 43.748146 10.715951
F 51.501881 38.578714 14.357645
F 51.501881 46.296597 14.357645
F 44.901744 47.595727 17.900819
F 44.901744 39.877846 17.900819
F 44.852311 50.164437 21.538959
F 44.852311 42.446557 21.538960
F 44.888877 50.164033 18.813164
F 44.888877 42.446153 18.813164
F 44.938262 47.596146 15.175497
F 44.938263 39.878265 15.175497
F 47.095913 38.582604 18.848032
F 47.095913 46.300487 18.848032
F 47.142229 51.460404 15.210841
F 47.142229 36.024642 15.210841
F 47.142229 43.742524 15.210841
F 47.109510 51.458748 17.929819
F 47.109510 36.022986 17.929820
F 47.109510 43.740869 17.929820
F 47.063100 38.584208 21.568441
F 47.063100 46.302090 21.568440
F 49.294083 47.609703 17.957133
F 49.294083 39.891822 17.957133
F 49.254006 50.152785 21.596868
F 49.254006 42.434905 21.596868
F 49.279746 50.149395 18.888789
F 49.279746 42.431515 18.888789
F 49.319349 47.613268 15.252979
F 49.319350 39.895387 15.252978
F 51.457804 38.582227 18.916509
F 51.457804 46.300109 18.916509
F 51.490085 51.461498 15.280626
F 51.490085 36.025737 15.280625
F 51.490085 43.743619 15.280626
F 51.469195 51.461349 17.997472
F 51.469195 36.025588 17.997473
F 51.469195 43.743470 17.997472
F 51.436178 38.581825 21.636465
F 51.436178 46.299708 21.636464
F 53.649523 47.612926 3.387986
F 53.649523 39.895045 3.387987
F 62.381352 47.594519 3.454784
F 62.381353 39.876638 3.454785
F 53.645540 50.146995 7.073723
F 53.645540 42.429115 7.073723
F 62.381291 50.165309 7.093208
F 62.381291 42.447429 7.093208
F 53.655780 50.133110 4.367165
F 53.655781 42.415230 4.367165
F 62.381629 50.165230 4.365761
F 62.381629 42.447350 4.365760
F 53.568650 47.586423 0.681091
F 53.568650 39.868542 0.681090
F 62.379051 47.593974 0.726897
F 62.379051 39.876093 0.726897
F 55.794618 38.564854 4.372069
F 55.794618 46.282736 4.372069
F 55.761517 51.457527 0.722198
F 55.761517 36.021765 0.722197
F 55.761517 43.739648 0.722197
F 55.801959 51.477085 3.426165
F 55.801959 36.041323 3.426165
F 55.801959 43.759205 3.426165
F 55.796325 38.565532 7.073740
F 55.796325 46.283414 7.073739
F 57.963902 47.602824 3.445521
F 57.963902 39.884944 3.445521
F 57.963201 50.157159 7.087977
F 57.963201 42.439279 7.087978
F 57.963968 50.156904 4.370194
F 57.963968 42.439024 4.370194
F 57.941126 47.596788 0.726041
F 57.941126 39.878907 0.726040
F 60.162652 38.586269 4.366838
F 60.162652 46.304151 4.366839
F 60.159554 51.455255 0.727741
F 60.159554 36.019493 0.727740
F 60.159554 43.737376 0.727740
F 60.164133 51.456134 3.452935
F 60.164133 36.020373 3.452935
F 60.164133 43.738255 3.452934
F 60.162682 38.586203 7.091662
F 60.162682 46.304085 7.091662
F 53.627198 47.607183 10.731038
F 53.627198 39.889302 10.731038
F 62.380922 47.594413 10.731520
F 62.380922 39.876532 10.731520
F 53.608622 50.155547 14.372374
F 53.608622 42.437666 14.372374
F 62.380537 50.165502 14.369833
F 62.380537 42.447622 14.369833
F 53.626501 50.154647 11.660421
F 53.626501 42.436766 11.660420
F 62.380918 50.165416 11.642173
F 62.380918 42.447536 11.642172
F 53.645467 47.610165 8.023410
F 53.645467 39.892284 8.023409
F 62.381240 47.594492 8.003971
F 62.381240 39.876611 8.003971
F 55.789684 38.566702 11.662128
F 55.789685 46.284584 11.662129
F 55.797572 51.478256 8.022439
F 55.797572 36.042495 8.022438
F 55.797572 43.760377 8.022439
F 55.787348 51.474295 10.720622
F 55.787348 36.038533 10.720622
F 55.787347 43.756416 10.720622
F 55.776764 38.570528 14.362260
F 55.776764 46.288410 14.362260
F 57.959266 47.601773 10.727131
F 57.959266 39.883892 10.727131
F 57.955078 50.158974 14.366562
F 57.955078 42.441094 14.366562
F 57.960252 50.157303 11.648716
F 57.960252 42.439422 11.648716
F 57.962813 47.602646 8.009877
F 57.962813 39.884765 8.009877
F 60.161569 38.586491 11.643740
F 60.161569 46.304373 11.643740
F 60.162951 51.455839 8.005766
F 60.162951 36.020078 8.005766
F 60.162951 43.737960 8.005766
F 60.161454 51.455396 10.730350
F 60.161454 36.019634 10.730350
F 60.161454 43.737516 10.730350
F 60.160040 38.586912 14.368843
F 60.160040 46.304793 14.368843
F 53.590497 47.602410 18.012281
F 53.590497 39.884529 18.012282
F 62.380171 47.594218 18.008143
F 62.380171 39.876337 18.008143
F 53.572689 50.158647 21.651380
F 53.572689 42.440767 21.651380
F 62.379792 50.165698 21.646451
F 62.379792 42.447818 21.646452
F 53.589055 50.159049 18.931389
F 53.589055 42.441168 18.931388
F 62.380175 50.165606 18.918533
F 62.380175 42.447726 18.918533
F 53.607528 47.602559 15.295408
F 53.607529 39.884678 15.295408
F 62.380539 47.594307 15.280353
F 62.380539 39.876426 15.280353
F 55.767288 38.572574 18.934081
F 55.767288 46.290456 18.934081
F 55.778438 51.472208 15.298074
F 55.778438 36.036446 15.298073
F 55.778438 43.754329 15.298073
F 55.765959 51.468643 18.002315
F 55.765959 36.032882 18.002316
F 55.765959 43.750764 18.002315
F 55.755199 38.575963 21.642256
F 55.755199 46.293845 21.642255
F 57.950700 47.599809 18.005506
F 57.950700 39.881928 18.005506
F 57.946287 50.161030 21.644420
F 57.946287 42.443149 21.644420
F 57.951475 50.159426 18.923819
F 57.951475 42.441546 18.923819
F 57.955933 47.601465 15.286336
F 57.955933 39.883584 15.286336
F 60.158781 38.587211 18.919769
F 60.158781 46.305093 18.919769
F 60.160175 51.455086 15.281767
F 60.160175 36.019325 15.281767
F 60.160175 43.737207 15.281767
F 60.158653 51.454667 18.007333
F 60.158653 36.018905 18.007333
F 44.802869 47.595047 25.177088
F 44.802869 39.877166 25.177089
F 44.753381 50.165093 28.815206
F 44.753380 42.447212 28.815206
F 44.790034 50.164721 26.088515
F 44.790034 42.446840 26.088515
F 44.839461 47.595435 22.450836
F 44.839461 39.877554 22.450836
F 47.003265 38.584691 26.122453
F 47.003265 46.302573 26.122454
F 47.049591 51.458274 22.485234
F 47.049591 36.022513 22.485234
F 47.049591 43.740395 22.485234
F 47.016684 51.456730 25.207038
F 47.016684 36.020969 25.207039
F 47.016684 43.738851 25.207038
F 46.970206 38.586169 28.845605
F 46.970206 46.304051 28.845605
F 49.213903 47.604445 25.236501
F 49.213903 39.886564 25.236501
F 49.173722 50.157867 28.876026
F 49.173722 42.439987 28.876026
F 49.200265 50.154794 26.160717
F 49.200265 42.436914 26.160717
F 49.240041 47.607674 22.524706
F 49.240041 39.889794 22.524706
F 51.392212 38.584177 26.190043
F 51.392212 46.302059 26.190044
F 51.425130 51.458546 22.553069
F 51.425130 36.022784 22.553068
F 51.425130 43.740666 22.553068
F 51.402981 51.459245 25.274850
F 51.402981 36.023484 25.274851
F 51.402981 43.741366 25.274851
F 51.369731 38.583435 28.912872
F 51.369731 46.301317 28.912871
F 44.703866 47.594418 32.453204
F 44.703866 39.876537 32.453204
F 44.654852 50.165550 36.089181
F 44.654852 42.447670 36.089182
F 44.691092 50.165358 33.363061
F 44.691092 42.447478 33.363061
F 44.740566 47.594771 29.726186
F 44.740566 39.876890 29.726186
F 46.910345 38.586597 33.395946
F 46.910345 46.304479 33.395946
F 46.956867 51.456249 29.759678
F 46.956867 36.020488 29.759677
F 46.956867 43.738370 29.759677
F 46.923631 51.454843 32.483998
F 46.923631 36.019082 32.483999
F 46.923631 43.736964 32.483999
F 46.876750 38.587453 36.119688
F 46.876750 46.305335 36.119688
F 49.133411 47.599562 32.515296
F 49.133411 39.881681 32.515297
F 49.092010 50.162349 36.150515
F 49.092010 42.444469 36.150515
F 49.120213 50.159759 33.431631
F 49.120213 42.441879 33.431631
F 49.160370 47.602478 29.796796
F 49.160370 39.884597 29.796796
F 51.326150 38.585674 33.462953
F 51.326150 46.303556 33.462953
F 51.359167 51.457092 29.827177
F 51.359167 36.021330 29.827177
F 51.359167 43.739212 29.827177
F 51.336617 51.457617 32.550661
F 51.336617 36.021856 32.550661
F 51.336617 43.739738 32.550661
F 51.303724 38.585811 36.184873
F 51.303724 46.303693 36.184873
F 44.627970 47.591613 39.724372
F 44.627970 39.873732 39.724372
F 44.840112 50.165287 43.365213
F 44.840112 42.447407 43.365213
F 44.625508 50.163764 40.635833
F 44.625508 42.445884 40.635833
F 44.642633 47.594071 36.997588
F 44.642633 39.876190 36.997587
F 46.848190 38.585714 40.665586
F 46.848191 46.303596 40.665586
F 46.864729 51.454394 37.029955
F 46.864729 36.018632 37.029955
F 46.864729 43.736514 37.029955
F 46.851900 51.451510 39.754396
F 46.851900 36.015749 39.754396
F 46.851900 43.733631 39.754396
F 47.042896 38.581783 43.389802
F 47.042896 46.299665 43.389801
F 49.064595 47.595900 39.776942
F 49.064595 39.878019 39.776943
F 49.242451 50.148230 43.404924
F 49.242452 42.430350 43.404924
F 49.067532 50.160551 40.690311
F 49.067532 42.442671 40.690311
F 49.079840 47.598262 37.059498
F 49.079840 39.880381 37.059498
F 51.278544 38.582833 40.684281
F 51.278544 46.300715 40.684281
F 51.293525 51.454240 37.087024
F 51.293525 36.018479 37.087024
F 51.293525 43.736361 37.087024
F 51.283720 51.447430 39.802569
F 51.283720 36.011668 39.802569
F 51.283720 43.729551 39.802569
F 51.385083 38.551787 43.398491
F 51.385083 46.269669 43.398491
F 53.555097 47.600306 25.289875
F 53.555097 39.882425 25.289876
F 62.379437 47.594023 25.284760
F 62.379437 39.876142 25.284760
F 53.537535 50.160257 28.928005
F 53.537535 42.442376 28.928005
F 62.379072 50.165890 28.923066
F 62.379072 42.448010 28.923066
F 53.553086 50.160998 26.205129
F 53.553086 42.443118 26.205129
F 62.379450 50.165796 26.194892
F 62.379450 42.447916 26.194892
F 53.570938 47.599607 22.568049
F 53.570938 39.881726 22.568049
F 62.379804 47.594116 22.556712
F 62.379804 39.876235 22.556712
F 55.745228 38.577973 26.206410
F 55.745229 46.295855 26.206410
F 55.756209 51.466615 22.570199
F 55.756209 36.030853 22.570198
F 55.756209 43.748735 22.570199
F 55.744495 51.463385 25.282093
F 55.744495 36.027623 25.282093
F 55.744495 43.745505 25.282093
F 55.733843 38.581045 28.921825
F 55.733843 46.298927 28.921824
F 57.941911 47.597792 25.283311
F 57.941911 39.879911 25.283311
F 57.937567 50.162990 28.922172
F 57.937567 42.445110 28.922173
F 57.942547 50.161512 26.198826
F 57.942547 42.443632 26.198826
F 57.946995 47.599335 22.561314
F 57.946995 39.881455 22.561313
F 60.156035 38.587899 26.195792
F 60.156035 46.305781 26.195792
F 60.157387 51.454375 22.557778
F 60.157387 36.018613 22.557777
F 60.157387 43.736495 22.557778
F 60.155926 51.453987 25.284274
F 60.155926 36.018226 25.284274
F 60.155927 43.736108 25.284274
F 60.154600 38.588271 28.922728
F 60.154600 46.306152 28.922728
F 53.519919 47.598693 32.565931
F 53.519919 39.880812 32.565931
F 62.378737 47.593835 32.561370
F 62.378737 39.875954 32.561370
F 53.503767 50.162769 36.200702
F 53.503767 42.444888 36.200702
F 62.378435 50.166067 36.199654
F 62.378435 42.448187 36.199654
F 53.517721 50.162519 33.478483
F 53.517721 42.444639 33.478483
F 62.378759 50.165980 33.471250
F 62.378759 42.448099 33.471250
F 53.535334 47.598154 29.842374
F 53.535334 39.880273 29.842374
F 62.379092 47.593929 29.833072
F 62.379092 39.876048 29.833072
F 55.723894 38.582933 33.477967
F 55.723894 46.300815 33.477967
F 55.734340 51.461416 29.842696
F 55.734340 36.025654 29.842696
F 55.734340 43.743537 29.842696
F 55.723403 51.458490 32.561335
F 55.723403 36.022728 32.561336
F 55.723403 43.740611 32.561335
F 55.715601 38.585596 36.197793
F 55.715601 46.303478 36.197793
F 57.933405 47.595916 32.560897
F 57.933405 39.878035 32.560897
F 57.930450 50.164195 36.198726
F 57.930449 42.446315 36.198726
F 57.933965 50.163388 33.473560
F 57.933965 42.445508 33.473560
F 57.938146 47.597312 29.836347
F 57.938146 39.879431 29.836347
F 60.153405 38.588540 33.471836
F 60.153405 46.306422 33.471836
F 60.154694 51.453711 29.833810
F 60.154694 36.017950 29.833809
F 60.154694 43.735832 29.833810
F 60.153345 51.453365 32.561147
F 60.153345 36.017604 32.561147
F 60.153345 43.735486 32.561147
F 60.152121 38.588886 36.199583
F 60.152121 46.306768 36.199582
F 53.497335 47.589116 39.818540
F 53.497335 39.871235 39.818540
F 62.378124 47.593665 39.837919
F 62.378124 39.875784 39.837919
F 53.596169 50.126303 43.414181
F 53.596169 42.408423 43.414181
F 62.380806 50.165509 43.475541
F 62.380806 42.447629 43.475541
F 53.499767 50.159551 40.698813
F 53.499767 42.441670 40.698813
F 62.378327 50.166099 40.747484
F 62.378327 42.448219 40.747484
F 53.501363 47.595289 37.102702
F 53.501363 39.877408 37.102701
F 62.378427 47.593752 37.109431
F 62.378427 39.875871 37.109431
F 55.710593 38.584728 40.737132
F 55.710593 46.302610 40.737132
F 55.715047 51.457463 37.108324
F 55.715047 36.021702 37.108324
F 55.715047 43.739584 37.108324
F 55.716737 51.457597 39.825529
F 55.716737 36.021836 39.825530
F 55.716737 43.739718 39.825530
F 55.750573 38.569046 43.453129
F 55.750573 46.286928 43.453128
F 57.928565 47.595179 39.835616
F 57.928565 39.877298 39.835616
F 57.954138 50.157155 43.467119
F 57.954138 42.439275 43.467119
F 57.929248 50.164258 40.744960
F 57.929248 42.446378 40.744960
F 57.930042 47.595602 37.110894
F 57.930042 39.877721 37.110894
F 60.151138 38.589048 40.747528
F 60.151138 46.306930 40.747528
F 60.152295 51.453140 37.109660
F 60.152295 36.017379 37.109660
F 60.152295 43.735261 37.109660
F 60.152298 51.453182 39.837142
F 60.152298 36.017420 39.837142
F 60.152298 43.735302 39.837143
F 60.156222 38.588194 43.474480
F 60.156222 46.306076 43.474480
F 45.066170 55.316978 3.351300
F 45.066170 63.034860 3.351300
F 45.048880 57.880975 6.990089
F 45.048880 65.598858 6.990089
F 45.063892 57.883164 4.266464
F 45.063893 65.601046 4.266464
F 44.855337 55.313570 0.622991
F 44.855337 63.031452 0.622990
F 47.263144 54.018734 4.300709
F 47.263144 61.736615 4.300709
F 47.076442 59.173296 0.651367
F 47.076442 66.891179 0.651367
F 47.266761 59.181252 3.375355
F 47.266761 66.899135 3.375355
F 47.248214 54.016189 7.017204
F 47.248214 61.734070 7.017204
F 49.429501 55.337927 3.390294
F 49.429501 63.055809 3.390294
F 49.415369 57.860487 7.032500
F 49.415369 65.578370 7.032501
F 49.433281 57.863847 4.334714
F 49.433281 65.581730 4.334714
F 49.263608 55.318384 0.678909
F 49.263608 63.036266 0.678909
F 42.845346 54.026546 4.234139
F 42.845346 61.744427 4.234138
F 51.576041 53.997727 4.354670
F 51.576041 61.715608 4.354669
F 60.157271 61.741257 21.645809
F 60.157271 54.023376 21.645809
F 51.464967 59.163162 0.669619
F 51.464967 66.881045 0.669619
F 42.848758 59.173429 3.321968
F 42.848758 66.891311 3.321968
F 51.579859 59.191498 3.377830
F 51.579859 66.909381 3.377830
F 42.830497 54.024349 6.960612
F 42.830497 61.742230 6.960612
F 51.567669 54.006620 7.063060
F 51.567668 61.724501 7.063061
F 45.000517 55.314342 10.625345
F 45.000517 63.032224 10.625345
F 44.951144 57.881612 14.262677
F 44.951144 65.599495 14.262678
F 44.987669 57.881190 11.537911
F 44.987669 65.599072 11.537911
F 45.036396 55.314960 7.902447
F 45.036397 63.032842 7.902447
F 47.188694 54.016243 11.573629
F 47.188694 61.734124 11.573629
F 47.235884 59.179799 7.937607
F 47.235884 66.897682 7.937608
F 47.202489 59.178623 10.653029
F 47.202489 66.896505 10.653029
F 47.155924 54.017914 14.291184
F 47.155924 61.735795 14.291184
F 49.374394 55.333147 10.676696
F 49.374394 63.051029 10.676697
F 49.334097 57.865235 14.317281
F 49.334097 65.583117 14.317281
F 49.358996 57.861470 11.617206
F 49.358996 65.579352 11.617206
F 49.401689 55.336752 7.980061
F 49.401690 63.054634 7.980060
F 51.521975 54.013492 11.645643
F 51.521975 61.731372 11.645643
F 42.818406 59.171472 7.869626
F 42.818406 66.889354 7.869627
F 51.555903 59.186854 8.009716
F 51.555903 66.904736 8.009717
F 42.781255 59.171237 10.595512
F 42.781255 66.889119 10.595512
F 51.534539 59.183906 10.715951
F 51.534539 66.901788 10.715951
F 51.501881 54.014476 14.357644
F 51.501881 61.732356 14.357645
F 44.901744 55.313606 17.900819
F 44.901744 63.031488 17.900819
F 44.852311 57.882316 21.538959
F 44.852311 65.600199 21.538960
F 44.888877 57.881912 18.813163
F 44.888877 65.599795 18.813164
F 44.938262 55.314025 15.175497
F 44.938263 63.031907 15.175497
F 47.095913 54.018365 18.848032
F 47.095913 61.736246 18.848032
F 47.142229 59.178284 15.210841
F 47.142229 66.896167 15.210841
F 47.109510 59.176628 17.929820
F 47.109510 66.894511 17.929820
F 47.063100 54.019969 21.568440
F 47.063100 61.737850 21.568441
F 49.294083 55.327582 17.957133
F 49.294083 63.045464 17.957133
F 49.254006 57.870664 21.596868
F 49.254006 65.588547 21.596868
F 49.279746 57.867275 18.888789
F 49.279746 65.585157 18.888789
F 49.319349 55.331147 15.252979
F 49.319350 63.049029 15.252978
F 51.457804 54.017988 18.916510
F 51.457804 61.735869 18.916509
F 51.490085 59.179379 15.280626
F 51.490085 66.897261 15.280626
F 51.469195 59.179229 17.997473
F 51.469195 66.897112 17.997472
F 51.436178 54.017587 21.636464
F 51.436177 61.735467 21.636465
F 53.649523 55.330804 3.387986
F 53.649523 63.048686 3.387987
F 62.381352 55.312398 3.454784
F 62.381352 63.030280 3.454785
F 53.645540 57.864874 7.073723
F 53.645540 65.582756 7.073723
F 62.381291 57.883189 7.093208
F 62.381291 65.601071 7.093208
F 53.655780 57.850990 4.367165
F 53.655781 65.568872 4.367165
F 62.381629 57.883109 4.365760
F 62.381629 65.600992 4.365760
F 53.568650 55.304302 0.681091
F 53.568650 63.022184 0.681090
F 62.379051 55.311853 0.726897
F 62.379051 63.029735 0.726897
F 55.794618 54.000615 4.372069
F 55.794617 61.718496 4.372069
F 55.761517 59.175407 0.722197
F 55.761517 66.893289 0.722197
F 55.801959 59.194965 3.426165
F 55.801959 66.912847 3.426165
F 55.796325 54.001293 7.073739
F 55.796325 61.719174 7.073740
F 57.963903 55.320703 3.445521
F 57.963902 63.038585 3.445521
F 57.963201 57.875038 7.087977
F 57.963201 65.592921 7.087978
F 57.963968 57.874784 4.370194
F 57.963968 65.592666 4.370194
F 57.941126 55.314667 0.726041
F 57.941126 63.032549 0.726040
F 60.162652 54.022030 4.366839
F 60.162652 61.739911 4.366838
F 60.159554 59.173135 0.727740
F 60.159554 66.891018 0.727740
F 60.164133 59.174014 3.452935
F 60.164133 66.891897 3.452934
F 60.162682 54.021964 7.091662
F 60.162682 61.739845 7.091662
F 53.627198 55.325062 10.731038
F 53.627198 63.042944 10.731038
F 62.380922 55.312292 10.731520
F 62.380922 63.030174 10.731520
F 53.608622 57.873426 14.372374
F 53.608622 65.591308 14.372374
F 62.380537 57.883382 14.369833
F 62.380537 65.601264 14.369833
F 53.626501 57.872526 11.660421
F 53.626501 65.590408 11.660420
F 62.380918 57.883295 11.642173
F 62.380918 65.601178 11.642172
F 53.645467 55.328043 8.023410
F 53.645467 63.045926 8.023409
F 62.381240 55.312371 8.003971
F 62.381240 63.030253 8.003971
F 55.789685 54.002463 11.662129
F 55.789684 61.720344 11.662128
F 55.797572 59.196137 8.022438
F 55.797572 66.914019 8.022438
F 55.787348 59.192175 10.720622
F 55.787347 66.910058 10.720622
F 55.776764 54.006289 14.362260
F 55.776764 61.724170 14.362260
F 57.959266 55.319652 10.727131
F 57.959266 63.037534 10.727131
F 57.955078 57.876853 14.366562
F 57.955078 65.594736 14.366562
F 57.960252 57.875182 11.648716
F 57.960252 65.593064 11.648716
F 57.962813 55.320525 8.009877
F 57.962813 63.038407 8.009877
F 60.161569 54.022252 11.643740
F 60.161569 61.740133 11.643740
F 60.162951 59.173720 8.005766
F 60.162951 66.891602 8.005766
F 60.161454 59.173276 10.730350
F 60.161454 66.891159 10.730350
F 60.160040 54.022672 14.368843
F 60.160040 61.740553 14.368843
F 53.590497 55.320288 18.012281
F 53.590497 63.038171 18.012282
F 62.380171 55.312096 18.008143
F 62.380171 63.029978 18.008143
F 53.572689 57.876526 21.651380
F 53.572689 65.594409 21.651380
F 62.379792 57.883577 21.646452
F 62.379792 65.601460 21.646452
F 53.589055 57.876928 18.931388
F 53.589055 65.594810 18.931388
F 62.380175 57.883486 18.918532
F 62.380175 65.601368 18.918533
F 53.607528 55.320438 15.295408
F 53.607528 63.038320 15.295408
F 62.380539 55.312185 15.280353
F 62.380539 63.030068 15.280353
F 55.767288 54.008335 18.934082
F 55.767288 61.726216 18.934081
F 55.778438 59.190088 15.298073
F 55.778438 66.907971 15.298073
F 55.765959 59.186523 18.002316
F 55.765959 66.904406 18.002315
F 55.755200 54.011724 21.642255
F 55.755199 61.729605 21.642256
F 57.950700 55.317688 18.005506
F 57.950700 63.035570 18.005506
F 57.946287 57.878909 21.644420
F 57.946287 65.596791 21.644420
F 57.951475 57.877305 18.923819
F 57.951475 65.595188 18.923819
F 57.955933 55.319344 15.286336
F 57.955933 63.037226 15.286336
F 60.158781 54.022972 18.919769
F 60.158781 61.740853 18.919769
F 60.160175 59.172966 15.281767
F 60.160175 66.890849 15.281767
F 60.158653 59.172547 18.007333
F 60.158653 66.890430 18.007333
F 47.263144 69.454498 4.300709
F 47.248214 69.451952 7.017204
F 51.576041 69.433490 4.354670
F 60.157271 69.459139 21.645809
F 42.830497 69.460112 6.960612
F 51.567669 69.442383 7.063060
F 60.158781 69.458735 18.919769
F 47.188694 69.452006 11.573629
F 47.155924 69.453677 14.291184
F 51.521975 69.449255 11.645643
F 51.501881 69.450239 14.357645
F 47.095913 69.454129 18.848032
F 47.063100 69.455733 21.568440
F 51.457804 69.453751 18.916509
F 51.436178 69.453350 21.636464
F 55.794618 69.436378 4.372069
F 55.796325 69.437056 7.073739
F 60.162652 69.457793 4.366839
F 60.162682 69.457727 7.091662
F 55.755199 69.447488 21.642255
F 55.789685 69.438226 11.662129
F 55.776764 69.442052 14.362260
F 60.161569 69.458015 11.643740
F 60.160040 69.458436 14.368843
F 55.767288 69.444098 18.934081
F 44.802869 55.312926 25.177089
F 44.802869 63.030808 25.177089
F 44.753380 57.882972 28.815206
F 44.753381 65.600854 28.815206
F 44.790034 57.882600 26.088515
F 44.790034 65.600482 26.088515
F 44.839461 55.313314 22.450836
F 44.839461 63.031196 22.450836
F 47.003265 54.020452 26.122454
F 47.003265 61.738333 26.122453
F 47.049591 59.176154 22.485234
F 47.049591 66.894037 22.485234
F 47.016684 59.174611 25.207039
F 47.016684 66.892493 25.207038
F 46.970206 54.021930 28.845605
F 46.970206 61.739811 28.845605
F 49.213903 55.322324 25.236501
F 49.213903 63.040206 25.236501
F 49.173722 57.875746 28.876026
F 49.173722 65.593629 28.876026
F 49.200265 57.872674 26.160717
F 49.200265 65.590556 26.160717
F 49.240041 55.325554 22.524707
F 49.240041 63.043436 22.524706
F 51.392212 54.019938 26.190044
F 51.392212 61.737819 26.190043
F 51.425130 59.176426 22.553068
F 51.425130 66.894309 22.553068
F 51.402981 59.177126 25.274851
F 51.402981 66.895008 25.274850
F 51.369731 54.019196 28.912871
F 51.369731 61.737076 28.912872
F 44.703866 55.312297 32.453204
F 44.703866 63.030179 32.453204
F 44.654852 57.883430 36.089182
F 44.654852 65.601312 36.089182
F 44.691092 57.883237 33.363061
F 44.691092 65.601120 33.363061
F 44.740566 55.312650 29.726186
F 44.740566 63.030532 29.726186
F 46.910345 54.022358 33.395947
F 46.910345 61.740239 33.395946
F 46.956867 59.174130 29.759677
F 46.956867 66.892012 29.759677
F 46.923631 59.172724 32.483999
F 46.923631 66.890606 32.483999
F 46.876750 54.023214 36.119688
F 46.876750 61.741095 36.119688
F 49.133411 55.317441 32.515297
F 49.133411 63.035323 32.515297
F 49.092010 57.880228 36.150516
F 49.092010 65.598111 36.150516
F 49.120213 57.877638 33.431631
F 49.120213 65.595521 33.431631
F 49.160370 55.320357 29.796796
F 49.160370 63.038239 29.796796
F 51.326150 54.021435 33.462953
F 51.326150 61.739316 33.462953
F 51.359167 59.174972 29.827177
F 51.359167 66.892855 29.827177
F 51.336617 59.175498 32.550661
F 51.336617 66.893380 32.550661
F 51.303724 54.021572 36.184873
F 51.303724 61.739452 36.184873
F 44.627970 55.309492 39.724372
F 44.627970 63.027374 39.724372
F 44.840112 57.883166 43.365214
F 44.840112 65.601049 43.365214
F 44.625508 57.881644 40.635833
F 44.625508 65.599526 40.635833
F 44.642633 55.311950 36.997588
F 44.642633 63.029832 36.997587
F 46.848191 54.021475 40.665586
F 46.848191 61.739356 40.665586
F 46.864729 59.172274 37.029955
F 46.864729 66.890157 37.029955
F 46.851900 59.169391 39.754396
F 46.851900 66.887273 39.754396
F 47.042896 54.017544 43.389801
F 47.042896 61.735425 43.389802
F 49.064595 55.313779 39.776942
F 49.064595 63.031661 39.776943
F 49.242451 57.866110 43.404924
F 49.242452 65.583992 43.404924
F 49.067532 57.878430 40.690311
F 49.067532 65.596313 40.690311
F 49.079840 55.316141 37.059498
F 49.079840 63.034023 37.059498
F 51.278544 54.018594 40.684281
F 51.278544 61.736475 40.684281
F 51.293525 59.172121 37.087024
F 51.293525 66.890003 37.087024
F 51.283720 59.165310 39.802569
F 51.283720 66.883193 39.802569
F 51.385083 53.987548 43.398491
F 51.385083 61.705429 43.398491
F 53.555097 55.318185 25.289875
F 53.555097 63.036067 25.289876
F 62.379437 55.311902 25.284760
F 62.379437 63.029784 25.284760
F 53.537535 57.878136 28.928005
F 53.537535 65.596018 28.928005
F 62.379072 57.883769 28.923066
F 62.379072 65.601652 28.923066
F 53.553086 57.878878 26.205129
F 53.553086 65.596760 26.205129
F 62.379450 57.883675 26.194892
F 62.379450 65.601558 26.194892
F 53.570938 55.317485 22.568049
F 53.570938 63.035368 22.568049
F 62.379804 55.311995 22.556712
F 62.379804 63.029877 22.556712
F 55.745229 54.013734 26.206410
F 55.745228 61.731615 26.206410
F 55.756209 59.184495 22.570198
F 55.756209 66.902377 22.570199
F 55.744495 59.181265 25.282093
F 55.744495 66.899148 25.282093
F 55.733843 54.016806 28.921824
F 55.733843 61.734687 28.921825
F 57.941911 55.315671 25.283311
F 57.941911 63.033553 25.283311
F 57.937567 57.880869 28.922173
F 57.937567 65.598752 28.922173
F 57.942547 57.879392 26.198826
F 57.942547 65.597274 26.198825
F 57.946995 55.317215 22.561314
F 57.946995 63.035097 22.561313
F 60.156034 54.023660 26.195792
F 60.156034 61.741541 26.195792
F 60.157387 59.172255 22.557777
F 60.157387 66.890138 22.557778
F 60.155926 59.171867 25.284274
F 60.155926 66.889750 25.284274
F 60.154600 54.024031 28.922728
F 60.154600 61.741912 28.922728
F 53.519919 55.316571 32.565931
F 53.519919 63.034454 32.565931
F 62.378737 55.311714 32.561370
F 62.378737 63.029596 32.561370
F 53.503767 57.880648 36.200702
F 53.503767 65.598530 36.200702
F 62.378435 57.883946 36.199654
F 62.378435 65.601829 36.199654
F 53.517721 57.880398 33.478483
F 53.517721 65.598281 33.478483
F 62.378759 57.883859 33.471250
F 62.378759 65.601741 33.471250
F 53.535334 55.316033 29.842374
F 53.535334 63.033915 29.842374
F 62.379092 55.311807 29.833072
F 62.379092 63.029689 29.833072
F 55.723894 54.018693 33.477967
F 55.723894 61.736574 33.477967
F 55.734340 59.179296 29.842696
F 55.734340 66.897179 29.842696
F 55.723403 59.176370 32.561336
F 55.723403 66.894253 32.561335
F 55.715601 54.021356 36.197793
F 55.715601 61.739237 36.197793
F 57.933405 55.313795 32.560897
F 57.933405 63.031677 32.560897
F 57.930450 57.882074 36.198726
F 57.930449 65.599957 36.198726
F 57.933965 57.881268 33.473560
F 57.933965 65.599150 33.473560
F 57.938146 55.315191 29.836347
F 57.938146 63.033073 29.836347
F 60.153405 54.024301 33.471836
F 60.153405 61.742182 33.471836
F 60.154694 59.171592 29.833810
F 60.154694 66.889474 29.833809
F 60.153345 59.171246 32.561147
F 60.153345 66.889128 32.561147
F 60.152121 54.024647 36.199582
F 60.152121 61.742528 36.199583
F 53.497335 55.306995 39.818540
F 53.497335 63.024877 39.818540
F 62.378124 55.311543 39.837919
F 62.378124 63.029426 39.837919
F 53.596169 57.844182 43.414181
F 53.596169 65.562065 43.414181
F 62.380806 57.883388 43.475541
F 62.380806 65.601271 43.475541
F 53.499767 57.877430 40.698813
F 53.499767 65.595313 40.698813
F 62.378327 57.883979 40.747484
F 62.378327 65.601861 40.747484
F 53.501363 55.313168 37.102702
F 53.501363 63.031050 37.102701
F 62.378427 55.311631 37.109431
F 62.378427 63.029513 37.109431
F 55.710593 54.020489 40.737132
F 55.710593 61.738370 40.737132
F 55.715047 59.175344 37.108324
F 55.715047 66.893226 37.108324
F 55.716737 59.175477 39.825530
F 55.716737 66.893360 39.825530
F 55.750573 54.004807 43.453128
F 55.750573 61.722687 43.453129
F 57.928565 55.313058 39.835616
F 57.928565 63.030940 39.835616
F 57.954138 57.875034 43.467119
F 57.954138 65.592917 43.467119
F 57.929248 57.882137 40.744960
F 57.929248 65.600020 40.744960
F 57.930042 55.313481 37.110894
F 57.930042 63.031363 37.110894
F 60.151138 54.024809 40.747528
F 60.151138 61.742690 40.747528
F 60.152296 59.171020 37.109660
F 60.152295 66.888903 37.109660
F 60.152298 59.171062 39.837142
F 60.152298 66.888945 39.837143
F 60.156222 54.023955 43.474480
F 60.156222 61.741836 43.474480
F 47.003264 69.456215 26.122454
F 60.156222 69.459718 43.474480
F 46.970206 69.457693 28.845605
F 51.392212 69.455701 26.190044
F 51.369731 69.454959 28.912871
F 46.910345 69.458121 33.395946
F 46.876750 69.458977 36.119688
F 51.326150 69.457198 33.462953
F 60.151138 69.460572 40.747528
F 51.303724 69.457335 36.184873
F 46.848191 69.457238 40.665586
F 47.042896 69.453307 43.389801
F 51.278544 69.454357 40.684281
F 51.385083 69.423311 43.398491
F 55.745229 69.449497 26.206410
F 55.733843 69.452569 28.921824
F 60.156035 69.459423 26.195792
F 60.154600 69.459795 28.922728
F 55.723894 69.454457 33.477967
F 55.715601 69.457120 36.197793
F 60.153405 69.460064 33.471836
F 55.750573 69.440570 43.453129
F 60.152121 69.460410 36.199582
F 55.710593 69.456252 40.737132
F 80.201548 1.286312 3.455536
F 80.201548 9.004190 3.455536
F 80.201548 16.722072 3.455536
F 71.289699 1.286311 3.455537
F 71.289699 9.004190 3.455537
F 71.289699 16.722072 3.455537
F 80.201540 3.858939 7.093781
F 80.201540 11.576818 7.093781
F 71.289691 3.858939 7.093782
F 71.289691 11.576818 7.093782
F 80.201547 3.858939 4.365098
F 80.201547 11.576818 4.365098
F 71.289698 3.858939 4.365097
F 71.289698 11.576818 4.365097
F 80.201541 1.286312 0.726853
F 80.201542 9.004190 0.726853
F 80.201541 16.722073 0.726852
F 71.289691 1.286311 0.726852
F 71.289691 9.004190 0.726852
F 71.289691 16.722072 0.726852
F 82.429510 7.717878 4.365098
F 82.429510 15.435759 4.365097
F 77.973580 15.435759 21.646761
F 64.606496 7.717709 4.365191
F 64.606496 15.435590 4.365190
F 77.973580 7.717878 21.646761
F 73.517661 7.717878 4.365097
F 73.517661 15.435759 4.365097
F 69.061732 15.435759 21.646761
F 82.429502 5.145251 0.726853
F 82.429502 12.863131 0.726852
F 64.606471 5.145414 0.726957
F 64.606471 12.863295 0.726956
F 73.517654 5.145250 0.726852
F 73.517654 12.863131 0.726852
F 82.429509 5.145251 3.455536
F 82.429509 12.863131 3.455536
F 64.606515 5.145419 3.455426
F 64.606515 12.863299 3.455426
F 73.517660 5.145250 3.455536
F 73.517660 12.863131 3.455537
F 82.429503 7.717878 7.093781
F 82.429503 15.435759 7.093781
F 69.061732 7.717878 21.646761
F 64.606436 7.717726 7.093681
F 64.606436 15.435607 7.093681
F 77.973585 12.863131 18.008516
F 73.517654 7.717878 7.093781
F 73.517655 15.435759 7.093782
F 77.973586 5.145251 18.008516
F 84.657471 1.286312 3.455536
F 84.657471 9.004191 3.455536
F 84.657471 16.722073 3.455536
F 66.833873 1.286332 3.455522
F 66.833873 9.004211 3.455522
F 66.833873 16.722093 3.455522
F 75.745624 1.286311 3.455536
F 75.745624 9.004190 3.455536
F 75.745624 16.722072 3.455537
F 84.657463 3.858939 7.093781
F 84.657463 11.576818 7.093781
F 66.833854 3.858921 7.093770
F 66.833854 11.576800 7.093770
F 75.745616 3.858939 7.093781
F 75.745616 11.576818 7.093781
F 84.657470 3.858939 4.365098
F 84.657470 11.576818 4.365098
F 66.833873 3.858918 4.365112
F 66.833873 11.576798 4.365112
F 75.745623 3.858939 4.365098
F 75.745623 11.576818 4.365097
F 84.657464 1.286312 0.726853
F 84.657464 9.004191 0.726853
F 84.657464 16.722073 0.726852
F 66.833777 1.286315 0.726851
F 66.833777 9.004194 0.726851
F 66.833777 16.722076 0.726851
F 75.745617 1.286311 0.726852
F 75.745617 9.004190 0.726852
F 75.745617 16.722072 0.726852
F 69.061744 7.717877 4.365098
F 69.061744 15.435758 4.365098
F 69.061739 12.863131 18.008516
F 77.973587 7.717878 4.365098
F 77.973587 15.435759 4.365097
F 69.061739 5.145251 18.008516
F 69.061736 5.145251 0.726853
F 69.061736 12.863132 0.726853
F 77.973579 5.145251 0.726852
F 77.973579 12.863131 0.726852
F 69.061743 5.145251 3.455536
F 69.061743 12.863132 3.455536
F 77.973585 5.145251 3.455536
F 77.973585 12.863131 3.455536
F 69.061736 7.717878 7.093781
F 69.061736 15.435759 7.093781
F 77.973579 12.863131 15.279832
F 77.973580 7.717878 7.093781
F 77.973580 15.435759 7.093781
F 77.973579 5.145251 15.279832
F 80.201548 1.286312 10.732026
F 80.201548 9.004190 10.732026
F 80.201548 16.722072 10.732026
F 71.289699 1.286311 10.732026
F 71.289699 9.004190 10.732026
F 71.289699 16.722072 10.732027
F 80.201540 3.858939 14.370270
F 80.201540 11.576818 14.370271
F 71.289690 3.858939 14.370271
F 71.289690 11.576818 14.370271
F 80.201547 3.858939 11.641587
F 80.201547 11.576818 11.641587
F 71.289698 3.858939 11.641587
F 71.289698 11.576818 11.641587
F 80.201541 1.286312 8.003343
F 80.201541 9.004190 8.003343
F 80.201541 16.722073 8.003342
F 71.289692 1.286311 8.003342
F 71.289692 9.004190 8.003342
F 71.289692 16.722072 8.003342
F 82.429510 7.717878 11.641587
F 82.429510 15.435759 11.641587
F 69.061732 12.863131 15.279832
F 64.606376 7.717744 11.641682
F 64.606376 15.435624 11.641682
F 69.061732 5.145251 15.279832
F 73.517661 7.717878 11.641587
F 73.517661 15.435759 11.641587
F 77.973587 15.435759 18.918077
F 82.429502 5.145251 8.003343
F 82.429502 12.863131 8.003342
F 64.606440 5.145403 8.003449
F 64.606440 12.863283 8.003449
F 73.517654 5.145250 8.003342
F 73.517654 12.863131 8.003342
F 82.429509 5.145251 10.732026
F 82.429509 12.863131 10.732026
F 64.606374 5.145386 10.731940
F 64.606374 12.863267 10.731940
F 73.517660 5.145250 10.732026
F 73.517660 12.863131 10.732026
F 82.429503 7.717878 14.370270
F 82.429503 15.435759 14.370271
F 77.973587 7.717878 18.918077
F 64.606296 7.717760 14.370196
F 64.606296 15.435641 14.370196
F 69.061740 15.435759 18.918077
F 73.517655 7.717878 14.370271
F 73.517655 15.435759 14.370271
F 69.061740 7.717878 18.918077
F 84.657471 1.286312 10.732026
F 84.657471 9.004191 10.732026
F 84.657471 16.722073 10.732026
F 66.833852 1.286327 10.732016
F 66.833852 9.004206 10.732016
F 66.833852 16.722088 10.732016
F 75.745624 1.286311 10.732026
F 75.745624 9.004190 10.732026
F 75.745624 16.722072 10.732026
F 84.657463 3.858939 14.370271
F 84.657463 11.576818 14.370271
F 66.833832 3.858925 14.370262
F 66.833832 11.576805 14.370262
F 75.745616 3.858939 14.370271
F 75.745616 11.576818 14.370271
F 84.657470 3.858939 11.641587
F 84.657470 11.576818 11.641587
F 66.833851 3.858923 11.641598
F 66.833851 11.576802 11.641598
F 75.745623 3.858939 11.641587
F 75.745623 11.576818 11.641587
F 84.657464 1.286312 8.003343
F 84.657464 9.004191 8.003343
F 84.657464 16.722073 8.003342
F 66.833856 1.286330 8.003355
F 66.833856 9.004209 8.003355
F 66.833856 16.722091 8.003355
F 75.745617 1.286311 8.003342
F 75.745617 9.004190 8.003342
F 75.745617 16.722072 8.003342
F 69.061742 7.717878 11.641588
F 69.061742 15.435759 11.641587
F 75.745617 16.722072 15.279832
F 77.973587 7.717878 11.641587
F 77.973587 15.435759 11.641587
F 75.745617 9.004190 15.279832
F 69.061734 5.145251 8.003343
F 69.061734 12.863132 8.003343
F 77.973579 5.145251 8.003342
F 77.973579 12.863131 8.003342
F 69.061741 5.145251 10.732026
F 69.061741 12.863132 10.732026
F 77.973585 5.145251 10.732026
F 77.973585 12.863131 10.732026
F 69.061734 7.717878 14.370271
F 69.061734 15.435759 14.370271
F 75.745617 1.286311 15.279832
F 77.973580 7.717878 14.370271
F 77.973580 15.435759 14.370271
F 66.833834 16.722086 15.279841
F 80.201548 1.286312 18.008516
F 80.201548 9.004190 18.008516
F 80.201548 16.722072 18.008516
F 71.289699 1.286311 18.008516
F 71.289699 9.004190 18.008516
F 71.289699 16.722072 18.008516
F 80.201540 3.858939 21.646761
F 80.201540 11.576818 21.646761
F 71.289690 3.858939 21.646761
F 71.289690 11.576818 21.646761
F 80.201547 3.858939 18.918077
F 80.201547 11.576818 18.918077
F 71.289697 3.858939 18.918077
F 71.289698 11.576818 18.918077
F 80.201542 1.286312 15.279832
F 80.201542 9.004190 15.279832
F 80.201541 16.722073 15.279832
F 71.289692 1.286311 15.279832
F 71.289692 9.004190 15.279832
F 71.289692 16.722072 15.279832
F 82.429510 7.717878 18.918077
F 82.429510 15.435759 18.918077
F 66.833834 9.004204 15.279842
F 64.606233 7.717779 18.918148
F 64.606232 15.435660 18.918147
F 66.833834 1.286325 15.279842
F 73.517661 7.717878 18.918077
F 73.517661 15.435759 18.918077
F 84.657464 16.722073 15.279832
F 82.429502 5.145251 15.279832
F 82.429502 12.863131 15.279832
F 64.606295 5.145368 15.279915
F 64.606295 12.863248 15.279914
F 73.517654 5.145250 15.279832
F 73.517653 12.863131 15.279832
F 82.429509 5.145251 18.008516
F 82.429509 12.863131 18.008516
F 64.606232 5.145351 18.008453
F 64.606232 12.863231 18.008453
F 73.517660 5.145250 18.008516
F 73.517660 12.863131 18.008516
F 82.429503 7.717878 21.646761
F 82.429503 15.435759 21.646761
F 84.657464 9.004191 15.279832
F 64.606156 7.717795 21.646709
F 64.606156 15.435676 21.646709
F 84.657464 1.286312 15.279832
F 73.517654 7.717878 21.646761
F 73.517654 15.435759 21.646762
F 75.745623 11.576818 18.918077
F 84.657471 1.286312 18.008516
F 84.657471 9.004190 18.008516
F 84.657471 16.722073 18.008516
F 66.833830 1.286323 18.008509
F 66.833830 9.004202 18.008509
F 66.833830 16.722084 18.008509
F 75.745624 1.286311 18.008516
F 75.745624 9.004190 18.008516
F 75.745624 16.722072 18.008516
F 84.657463 3.858939 21.646761
F 84.657463 11.576818 21.646761
F 66.833811 3.858930 21.646755
F 66.833811 11.576809 21.646755
F 75.745616 3.858939 21.646761
F 75.745616 11.576818 21.646761
F 84.657470 3.858939 18.918077
F 84.657470 11.576818 18.918077
F 66.833829 3.858928 18.918085
F 66.833829 11.576807 18.918085
F 75.745623 3.858939 18.918077
F 80.201548 1.286312 25.285006
F 80.201548 9.004190 25.285006
F 80.201548 16.722072 25.285006
F 71.289698 1.286311 25.285006
F 71.289698 9.004190 25.285006
F 71.289698 16.722072 25.285007
F 80.201540 3.858939 28.923251
F 80.201540 11.576818 28.923251
F 71.289690 3.858939 28.923251
F 71.289690 11.576818 28.923251
F 80.201547 3.858939 26.194568
F 80.201547 11.576818 26.194567
F 71.289697 3.858939 26.194567
F 71.289697 11.576818 26.194567
F 80.201542 1.286312 22.556322
F 80.201542 9.004190 22.556323
F 80.201541 16.722073 22.556322
F 71.289691 1.286311 22.556322
F 71.289691 9.004190 22.556322
F 71.289691 16.722072 22.556322
F 82.429510 7.717878 26.194568
F 82.429510 15.435759 26.194567
F 77.973580 15.435759 43.476231
F 64.606093 7.717813 26.194615
F 64.606093 15.435694 26.194614
F 77.973580 7.717878 43.476230
F 73.517661 7.717878 26.194567
F 73.517661 15.435759 26.194567
F 69.061729 15.435759 43.476231
F 82.429502 5.145251 22.556323
F 82.429502 12.863131 22.556322
F 64.606153 5.145332 22.556381
F 64.606153 12.863213 22.556381
F 73.517653 5.145250 22.556322
F 73.517653 12.863131 22.556322
F 82.429509 5.145251 25.285006
F 82.429509 12.863131 25.285006
F 64.606094 5.145317 25.284965
F 64.606094 12.863197 25.284965
F 73.517660 5.145250 25.285006
F 73.517660 12.863131 25.285007
F 82.429503 7.717878 28.923251
F 82.429503 15.435759 28.923251
F 69.061729 7.717878 43.476231
F 64.606023 7.717827 28.923220
F 64.606023 15.435708 28.923221
F 77.973585 12.863131 39.837986
F 73.517654 7.717878 28.923251
F 73.517655 15.435759 28.923252
F 77.973585 5.145251 39.837985
F 84.657471 1.286312 25.285006
F 84.657471 9.004191 25.285006
F 84.657471 16.722073 25.285006
F 66.833809 1.286319 25.285002
F 66.833810 9.004198 25.285002
F 66.833809 16.722080 25.285002
F 75.745624 1.286311 25.285006
F 75.745624 9.004190 25.285006
F 75.745624 16.722072 25.285006
F 84.657463 3.858939 28.923251
F 84.657463 11.576818 28.923251
F 66.833792 3.858934 28.923248
F 66.833792 11.576813 28.923248
F 75.745616 3.858939 28.923251
F 75.745616 11.576818 28.923251
F 84.657470 3.858939 26.194568
F 84.657470 11.576818 26.194567
F 66.833809 3.858932 26.194573
F 66.833809 11.576811 26.194572
F 75.745623 3.858939 26.194567
F 75.745623 11.576818 26.194567
F 84.657464 1.286312 22.556323
F 84.657464 9.004191 22.556323
F 84.657464 16.722073 22.556322
F 66.833813 1.286321 22.556329
F 66.833813 9.004199 22.556329
F 66.833813 16.722082 22.556329
F 75.745617 1.286311 22.556322
F 75.745617 9.004190 22.556322
F 75.745617 16.722072 22.556322
F 69.061738 7.717878 26.194568
F 69.061738 15.435759 26.194567
F 69.061735 12.863131 39.837986
F 77.973587 7.717878 26.194567
F 77.973587 15.435759 26.194567
F 69.061735 5.145250 39.837985
F 69.061731 5.145251 22.556322
F 69.061731 12.863131 22.556322
F 77.973579 5.145251 22.556323
F 77.973579 12.863131 22.556322
F 69.061737 5.145251 25.285006
F 69.061737 12.863131 25.285006
F 77.973585 5.145251 25.285006
F 77.973585 12.863131 25.285006
F 69.061730 7.717878 28.923251
F 69.061730 15.435759 28.923251
F 77.973579 12.863131 37.109301
F 77.973580 7.717878 28.923251
F 77.973580 15.435759 28.923251
F 77.973579 5.145251 37.109302
F 80.201548 1.286312 32.561496
F 80.201548 9.004190 32.561496
F 80.201548 16.722073 32.561496
F 71.289698 1.286311 32.561496
F 71.289698 9.004190 32.561496
F 71.289698 16.722072 32.561496
F 80.201540 3.858939 36.199740
F 80.201540 11.576818 36.199740
F 71.289690 3.858939 36.199741
F 71.289690 11.576818 36.199741
F 80.201547 3.858939 33.471057
F 80.201547 11.576818 33.471057
F 71.289697 3.858939 33.471057
F 71.289697 11.576818 33.471057
F 80.201541 1.286312 29.832812
F 80.201541 9.004190 29.832812
F 80.201541 16.722073 29.832812
F 71.289691 1.286311 29.832812
F 71.289691 9.004190 29.832812
F 71.289691 16.722072 29.832812
F 82.429510 7.717878 33.471057
F 82.429510 15.435759 33.471057
F 69.061728 12.863131 37.109301
F 64.605964 7.717844 33.471083
F 64.605964 15.435725 33.471083
F 69.061728 5.145250 37.109301
F 73.517661 7.717878 33.471057
F 73.517661 15.435759 33.471057
F 77.973587 15.435759 40.747547
F 82.429502 5.145251 29.832813
F 82.429502 12.863131 29.832812
F 64.606018 5.145300 29.832849
F 64.606018 12.863180 29.832848
F 73.517653 5.145250 29.832812
F 73.517653 12.863131 29.832812
F 82.429509 5.145251 32.561496
F 82.429509 12.863131 32.561496
F 64.605967 5.145287 32.561474
F 64.605967 12.863167 32.561475
F 73.517660 5.145250 32.561496
F 73.517660 12.863131 32.561496
F 82.429503 7.717878 36.199740
F 82.429503 15.435759 36.199741
F 77.973587 7.717878 40.747547
F 64.605902 7.717856 36.199728
F 64.605902 15.435736 36.199728
F 69.061735 15.435759 40.747546
F 73.517654 7.717878 36.199741
F 73.517655 15.435759 36.199741
F 69.061735 7.717878 40.747547
F 84.657471 1.286312 32.561496
F 84.657471 9.004190 32.561496
F 84.657471 16.722073 32.561496
F 66.833792 1.286315 32.561494
F 66.833792 9.004194 32.561494
F 66.833792 16.722076 32.561494
F 75.745624 1.286311 32.561496
F 75.745624 9.004190 32.561496
F 75.745624 16.722072 32.561496
F 84.657463 3.858939 36.199740
F 84.657463 11.576818 36.199740
F 66.833776 3.858937 36.199739
F 66.833775 11.576816 36.199740
F 75.745616 3.858939 36.199741
F 75.745616 11.576818 36.199741
F 84.657470 3.858939 33.471057
F 84.657470 11.576818 33.471057
F 66.833791 3.858935 33.471060
F 66.833792 11.576815 33.471060
F 75.745623 3.858939 33.471057
F 75.745623 11.576818 33.471057
F 84.657464 1.286312 29.832812
F 84.657464 9.004191 29.832812
F 84.657464 16.722073 29.832812
F 66.833794 1.286317 29.832816
F 66.833794 9.004196 29.832816
F 66.833794 16.722078 29.832816
F 75.745617 1.286311 29.832812
F 75.745617 9.004190 29.832812
F 75.745617 16.722072 29.832812
F 69.061737 7.717878 33.471057
F 69.061737 15.435759 33.471057
F 75.745617 16.722072 37.109302
F 77.973587 7.717878 33.471057
F 77.973587 15.435759 33.471057
F 75.745617 9.004190 37.109302
F 69.061729 5.145251 29.832812
F 69.061729 12.863131 29.832812
F 77.973579 5.145251 29.832812
F 77.973579 12.863131 29.832812
F 69.061736 5.145251 32.561496
F 69.061736 12.863131 32.561496
F 77.973586 5.145251 32.561496
F 77.973585 12.863131 32.561496
F 69.061729 7.717878 36.199741
F 69.061729 15.435759 36.199741
F 75.745617 1.286311 37.109302
F 77.973580 7.717878 36.199741
F 77.973580 15.435759 36.199741
F 66.833777 16.722075 37.109303
F 80.201548 1.286312 39.837985
F 80.201548 9.004190 39.837985
F 80.201548 16.722072 39.837986
F 71.289698 1.286311 39.837986
F 71.289698 9.004190 39.837986
F 71.289698 16.722072 39.837986
F 80.201540 3.858939 43.476230
F 80.201540 11.576818 43.476230
F 71.289691 3.858939 43.476231
F 71.289691 11.576818 43.476231
F 80.201547 3.858939 40.747547
F 80.201547 11.576818 40.747547
F 71.289697 3.858939 40.747547
F 71.289697 11.576818 40.747547
F 80.201542 1.286312 37.109302
F 80.201542 9.004190 37.109302
F 80.201541 16.722073 37.109302
F 71.289691 1.286311 37.109302
F 71.289691 9.004190 37.109302
F 71.289691 16.722072 37.109301
F 82.429510 7.717878 40.747547
F 82.429510 15.435759 40.747547
F 66.833777 9.004192 37.109303
F 64.605852 7.717868 40.747553
F 64.605852 15.435749 40.747553
F 66.833777 1.286314 37.109303
F 73.517661 7.717878 40.747547
F 73.517661 15.435759 40.747546
F 84.657464 16.722073 37.109302
F 82.429502 5.145251 37.109302
F 82.429502 12.863131 37.109302
F 64.605898 5.145272 37.109316
F 64.605898 12.863152 37.109316
F 73.517653 5.145250 37.109302
F 73.517653 12.863131 37.109301
F 82.429509 5.145251 39.837985
F 82.429509 12.863131 39.837985
F 64.605871 5.145262 39.837955
F 64.605871 12.863142 39.837955
F 73.517660 5.145250 39.837986
F 73.517660 12.863131 39.837986
F 82.429503 7.717878 43.476230
F 82.429503 15.435759 43.476231
F 84.657464 9.004191 37.109302
F 64.605928 7.717849 43.476205
F 64.605928 15.435730 43.476205
F 84.657464 1.286312 37.109302
F 73.517654 7.717878 43.476231
F 73.517654 15.435759 43.476231
F 75.745623 11.576818 40.747547
F 84.657471 1.286312 39.837985
F 84.657471 9.004191 39.837985
F 84.657471 16.722073 39.837986
F 66.833777 1.286312 39.837985
F 66.833777 9.004191 39.837985
F 66.833777 16.722073 39.837985
F 75.745624 1.286311 39.837986
F 75.745624 9.004190 39.837986
F 75.745624 16.722072 39.837986
F 84.657463 3.858939 43.476230
F 84.657463 11.576818 43.476231
F 66.833866 3.858919 43.476213
F 66.833866 11.576798 43.476213
F 75.745616 3.858939 43.476231
F 75.745616 11.576818 43.476231
F 84.657470 3.858939 40.747547
F 84.657470 11.576818 40.747547
F 66.833778 3.858938 40.747547
F 66.833778 11.576818 40.747546
F 75.745623 3.858939 40.747547
F 80.201548 24.439954 3.455536
F 80.201548 32.157832 3.455536
F 71.289699 24.439953 3.455537
F 71.289699 32.157832 3.455537
F 80.201540 27.012581 7.093781
F 80.201540 34.730460 7.093781
F 80.201540 19.294700 7.093781
F 71.289691 27.012581 7.093782
F 71.289691 34.730460 7.093782
F 71.289691 19.294701 7.093782
F 80.201547 27.012581 4.365098
F 80.201547 34.730460 4.365097
F 80.201547 19.294700 4.365097
F 71.289698 27.012581 4.365097
F 71.289698 34.730460 4.365097
F 71.289698 19.294701 4.365097
F 80.201542 24.439954 0.726853
F 80.201542 32.157832 0.726853
F 71.289691 24.439953 0.726852
F 71.289691 32.157832 0.726852
F 82.429510 30.871520 4.365098
F 82.429510 23.153641 4.365098
F 64.606496 30.871351 4.365191
F 64.606496 23.153472 4.365191
F 73.517661 30.871520 4.365097
F 73.517661 23.153641 4.365097
F 82.429502 28.298893 0.726853
F 82.429502 20.581014 0.726853
F 64.606471 28.299056 0.726957
F 64.606471 20.581177 0.726957
F 73.517653 28.298892 0.726852
F 73.517653 20.581013 0.726852
F 82.429509 28.298893 3.455536
F 82.429509 20.581014 3.455536
F 64.606515 28.299060 3.455426
F 64.606515 20.581181 3.455426
F 73.517660 28.298892 3.455536
F 73.517660 20.581013 3.455537
F 82.429503 30.871520 7.093781
F 82.429503 23.153641 7.093781
F 64.606436 30.871368 7.093681
F 64.606436 23.153489 7.093681
F 73.517654 30.871520 7.093781
F 73.517655 23.153642 7.093782
F 84.657471 24.439954 3.455536
F 84.657471 32.157833 3.455536
F 66.833873 24.439974 3.455522
F 66.833873 32.157853 3.455522
F 75.745624 24.439953 3.455536
F 75.745624 32.157832 3.455536
F 84.657463 27.012581 7.093781
F 84.657463 34.730460 7.093781
F 84.657463 19.294700 7.093781
F 66.833854 27.012563 7.093770
F 66.833854 34.730442 7.093770
F 66.833854 19.294683 7.093770
F 75.745616 27.012581 7.093781
F 75.745616 34.730460 7.093781
F 75.745616 19.294701 7.093782
F 84.657470 27.012581 4.365098
F 84.657470 34.730460 4.365098
F 84.657470 19.294700 4.365097
F 66.833873 27.012560 4.365112
F 66.833873 34.730439 4.365112
F 66.833873 19.294680 4.365112
F 75.745623 27.012581 4.365098
F 75.745623 34.730460 4.365097
F 75.745623 19.294701 4.365097
F 84.657464 24.439954 0.726853
F 84.657464 32.157832 0.726853
F 66.833777 24.439957 0.726851
F 66.833777 32.157835 0.726851
F 75.745617 24.439953 0.726853
F 75.745617 32.157832 0.726852
F 69.061744 30.871519 4.365098
F 69.061744 23.153640 4.365098
F 77.973587 30.871520 4.365098
F 77.973587 23.153641 4.365098
F 69.061736 28.298893 0.726853
F 69.061736 20.581014 0.726853
F 77.973579 28.298893 0.726852
F 77.973579 20.581014 0.726852
F 69.061743 28.298893 3.455536
F 69.061743 20.581014 3.455536
F 77.973585 28.298893 3.455536
F 77.973586 20.581013 3.455536
F 69.061736 30.871519 7.093781
F 69.061736 23.153641 7.093781
F 77.973580 30.871520 7.093781
F 77.973580 23.153641 7.093781
F 80.201548 24.439954 10.732026
F 80.201548 32.157832 10.732026
F 71.289699 24.439953 10.732026
F 71.289699 32.157832 10.732026
F 80.201540 27.012581 14.370270
F 80.201540 34.730460 14.370271
F 80.201540 19.294700 14.370271
F 71.289691 27.012581 14.370271
F 71.289690 34.730460 14.370271
F 71.289691 19.294701 14.370271
F 80.201547 27.012581 11.641587
F 80.201547 34.730460 11.641587
F 80.201547 19.294700 11.641587
F 71.289698 27.012581 11.641587
F 71.289698 34.730460 11.641587
F 71.289698 19.294701 11.641587
F 80.201542 24.439954 8.003343
F 80.201541 32.157832 8.003343
F 71.289692 24.439953 8.003342
F 71.289692 32.157832 8.003342
F 82.429510 30.871520 11.641587
F 82.429510 23.153641 11.641587
F 64.606376 30.871385 11.641682
F 64.606376 23.153507 11.641682
F 73.517661 30.871520 11.641587
F 73.517661 23.153641 11.641587
F 82.429502 28.298893 8.003342
F 82.429502 20.581014 8.003342
F 64.606440 28.299045 8.003449
F 64.606440 20.581166 8.003449
F 73.517653 28.298892 8.003342
F 73.517653 20.581013 8.003342
F 82.429509 28.298893 10.732026
F 82.429509 20.581014 10.732026
F 64.606374 28.299028 10.731940
F 64.606374 20.581149 10.731940
F 73.517660 28.298892 10.732026
F 73.517660 20.581013 10.732026
F 82.429503 30.871520 14.370270
F 82.429503 23.153641 14.370271
F 64.606296 30.871402 14.370196
F 64.606296 23.153523 14.370196
F 73.517655 30.871520 14.370271
F 73.517655 23.153642 14.370271
F 84.657471 24.439954 10.732026
F 84.657471 32.157833 10.732026
F 66.833852 24.439969 10.732016
F 66.833852 32.157848 10.732016
F 75.745624 24.439953 10.732026
F 75.745624 32.157832 10.732026
F 84.657463 27.012581 14.370271
F 84.657463 34.730460 14.370271
F 84.657463 19.294700 14.370271
F 66.833832 27.012567 14.370262
F 66.833832 34.730447 14.370262
F 66.833832 19.294687 14.370262
F 75.745616 27.012581 14.370271
F 75.745616 34.730460 14.370271
F 75.745616 19.294701 14.370271
F 84.657470 27.012581 11.641587
F 84.657470 34.730460 11.641587
F 84.657470 19.294700 11.641587
F 66.833851 27.012565 11.641598
F 66.833851 34.730444 11.641598
F 66.833851 19.294685 11.641598
F 75.745623 27.012581 11.641587
F 75.745623 34.730460 11.641587
F 75.745623 19.294701 11.641587
F 84.657464 24.439954 8.003343
F 84.657464 32.157833 8.003343
F 66.833856 24.439972 8.003355
F 66.833856 32.157850 8.003355
F 75.745617 24.439953 8.003342
F 75.745617 32.157832 8.003342
F 69.061742 30.871519 11.641588
F 69.061742 23.153641 11.641587
F 77.973587 30.871520 11.641587
F 77.973587 23.153641 11.641587
F 69.061735 28.298893 8.003343
F 69.061735 20.581014 8.003343
F 77.973579 28.298893 8.003342
F 77.973579 20.581014 8.003342
F 69.061741 28.298893 10.732026
F 69.061741 20.581014 10.732026
F 77.973585 28.298893 10.732026
F 77.973585 20.581013 10.732026
F 69.061733 30.871520 14.370271
F 69.061734 23.153641 14.370271
F 77.973580 30.871520 14.370271
F 77.973580 23.153641 14.370271
F 80.201548 24.439954 18.008516
F 80.201548 32.157832 18.008516
F 71.289699 24.439953 18.008516
F 71.289698 32.157832 18.008516
F 80.201540 27.012581 21.646761
F 80.201540 34.730460 21.646761
F 80.201540 19.294700 21.646761
F 71.289690 27.012581 21.646761
F 71.289690 34.730460 21.646761
F 71.289690 19.294701 21.646761
F 80.201547 27.012581 18.918077
F 80.201547 34.730460 18.918077
F 80.201547 19.294700 18.918077
F 71.289698 27.012581 18.918077
F 71.289697 34.730460 18.918077
F 71.289698 19.294701 18.918077
F 80.201542 24.439954 15.279832
F 80.201542 32.157832 15.279832
F 71.289692 24.439953 15.279832
F 71.289691 32.157832 15.279832
F 82.429510 30.871520 18.918077
F 82.429510 23.153641 18.918077
F 64.606232 30.871421 18.918148
F 64.606232 23.153542 18.918148
F 73.517661 30.871520 18.918077
F 73.517661 23.153641 18.918077
F 82.429502 28.298893 15.279832
F 82.429502 20.581014 15.279832
F 64.606295 28.299009 15.279915
F 64.606295 20.581130 15.279915
F 73.517653 28.298892 15.279832
F 73.517653 20.581013 15.279832
F 82.429509 28.298893 18.008516
F 82.429509 20.581014 18.008516
F 64.606232 28.298993 18.008453
F 64.606232 20.581114 18.008453
F 73.517660 28.298892 18.008516
F 73.517660 20.581013 18.008516
F 82.429503 30.871520 21.646761
F 82.429503 23.153641 21.646761
F 64.606156 30.871437 21.646709
F 64.606156 23.153558 21.646709
F 73.517654 30.871520 21.646761
F 73.517655 23.153642 21.646761
F 84.657471 24.439954 18.008516
F 84.657471 32.157833 18.008516
F 66.833830 24.439965 18.008509
F 66.833830 32.157843 18.008509
F 75.745624 24.439953 18.008516
F 75.745624 32.157832 18.008516
F 84.657463 27.012581 21.646761
F 84.657463 34.730460 21.646761
F 84.657463 19.294700 21.646761
F 66.833811 27.012572 21.646755
F 66.833811 34.730451 21.646755
F 66.833811 19.294692 21.646755
F 75.745616 27.012581 21.646761
F 75.745616 34.730460 21.646761
F 75.745616 19.294701 21.646761
F 84.657470 27.012581 18.918077
F 84.657470 34.730460 18.918077
F 84.657470 19.294700 18.918077
F 66.833829 27.012570 18.918085
F 66.833829 34.730449 18.918085
F 66.833829 19.294689 18.918085
F 75.745623 27.012581 18.918077
F 75.745623 34.730460 18.918077
F 75.745623 19.294701 18.918077
F 84.657464 24.439954 15.279832
F 84.657464 32.157832 15.279832
F 66.833834 24.439967 15.279842
F 66.833834 32.157846 15.279842
F 75.745617 24.439953 15.279832
F 75.745617 32.157832 15.279832
F 69.061740 30.871520 18.918077
F 69.061740 23.153641 18.918077
F 77.973587 30.871520 18.918077
F 77.973587 23.153641 18.918077
F 69.061732 28.298893 15.279832
F 69.061732 20.581014 15.279832
F 77.973579 28.298893 15.279832
F 77.973579 20.581014 15.279832
F 69.061739 28.298893 18.008516
F 69.061739 20.581014 18.008516
F 77.973586 28.298893 18.008516
F 77.973586 20.581013 18.008516
F 69.061732 30.871520 21.646761
F 69.061732 23.153641 21.646761
F 77.973580 30.871520 21.646761
F 77.973580 23.153641 21.646761
F 80.201548 24.439954 25.285006
F 80.201548 32.157832 25.285006
F 71.289698 24.439953 25.285006
F 71.289698 32.157832 25.285006
F 80.201540 27.012581 28.923251
F 80.201540 34.730460 28.923251
F 80.201540 19.294700 28.923251
F 71.289690 27.012581 28.923251
F 71.289690 34.730460 28.923252
F 71.289690 19.294701 28.923252
F 80.201547 27.012581 26.194568
F 80.201547 34.730460 26.194567
F 80.201547 19.294700 26.194567
F 71.289697 27.012581 26.194567
F 71.289697 34.730460 26.194567
F 71.289697 19.294701 26.194567
F 80.201542 24.439954 22.556323
F 80.201542 32.157832 22.556323
F 71.289691 24.439953 22.556322
F 71.289691 32.157832 22.556322
F 82.429510 30.871520 26.194568
F 82.429510 23.153641 26.194567
F 64.606093 30.871455 26.194615
F 64.606093 23.153576 26.194615
F 73.517661 30.871520 26.194567
F 73.517661 23.153641 26.194567
F 82.429502 28.298893 22.556323
F 82.429502 20.581014 22.556322
F 64.606153 28.298974 22.556381
F 64.606153 20.581095 22.556381
F 73.517653 28.298892 22.556322
F 73.517653 20.581013 22.556322
F 82.429509 28.298893 25.285006
F 82.429509 20.581014 25.285006
F 64.606094 28.298959 25.284965
F 64.606094 20.581080 25.284965
F 73.517660 28.298892 25.285006
F 73.517660 20.581013 25.285006
F 82.429503 30.871520 28.923251
F 82.429503 23.153641 28.923251
F 64.606023 30.871469 28.923220
F 64.606023 23.153590 28.923220
F 73.517655 30.871520 28.923251
F 73.517655 23.153642 28.923251
F 84.657471 24.439954 25.285006
F 84.657471 32.157833 25.285006
F 66.833810 24.439961 25.285002
F 66.833809 32.157839 25.285002
F 75.745624 24.439953 25.285006
F 75.745624 32.157832 25.285006
F 84.657463 27.012581 28.923251
F 84.657463 34.730460 28.923251
F 84.657463 19.294700 28.923251
F 66.833792 27.012576 28.923248
F 66.833792 34.730455 28.923248
F 66.833792 19.294695 28.923248
F 75.745616 27.012581 28.923251
F 75.745616 34.730460 28.923251
F 75.745616 19.294701 28.923251
F 84.657470 27.012581 26.194568
F 84.657470 34.730460 26.194567
F 84.657470 19.294700 26.194567
F 66.833809 27.012574 26.194573
F 66.833809 34.730453 26.194572
F 66.833809 19.294693 26.194572
F 75.745623 27.012581 26.194567
F 75.745623 34.730460 26.194567
F 75.745623 19.294701 26.194567
F 84.657464 24.439954 22.556323
F 84.657464 32.157833 22.556323
F 66.833813 24.439962 22.556329
F 66.833813 32.157841 22.556329
F 75.745617 24.439953 22.556322
F 75.745617 32.157832 22.556322
F 69.061738 30.871520 26.194568
F 69.061738 23.153641 26.194567
F 77.973587 30.871520 26.194568
F 77.973587 23.153641 26.194567
F 69.061731 28.298893 22.556323
F 69.061731 20.581013 22.556322
F 77.973579 28.298893 22.556323
F 77.973579 20.581014 22.556322
F 69.061737 28.298893 25.285006
F 69.061737 20.581013 25.285006
F 77.973586 28.298893 25.285006
F 77.973586 20.581013 25.285006
F 69.061730 30.871520 28.923251
F 69.061730 23.153641 28.923251
F 77.973580 30.871520 28.923251
F 77.973580 23.153641 28.923251
F 80.201548 24.439954 32.561496
F 80.201548 32.157832 32.561496
F 71.289698 24.439953 32.561496
F 71.289698 32.157832 32.561496
F 80.201540 27.012581 36.199740
F 80.201540 34.730460 36.199740
F 80.201540 19.294700 36.199741
F 71.289690 27.012581 36.199741
F 71.289690 34.730460 36.199741
F 71.289690 19.294701 36.199741
F 80.201547 27.012581 33.471057
F 80.201547 34.730460 33.471057
F 80.201547 19.294701 33.471057
F 71.289697 27.012581 33.471057
F 71.289697 34.730460 33.471057
F 71.289697 19.294701 33.471056
F 80.201542 24.439954 29.832812
F 80.201541 32.157832 29.832812
F 71.289691 24.439953 29.832812
F 71.289691 32.157832 29.832812
F 82.429510 30.871520 33.471057
F 82.429510 23.153641 33.471057
F 64.605964 30.871486 33.471083
F 64.605964 23.153607 33.471083
F 73.517661 30.871520 33.471057
F 73.517661 23.153641 33.471057
F 82.429502 28.298893 29.832812
F 82.429502 20.581014 29.832812
F 64.606018 28.298942 29.832849
F 64.606018 20.581062 29.832849
F 73.517653 28.298892 29.832812
F 73.517654 20.581013 29.832812
F 82.429509 28.298893 32.561496
F 82.429509 20.581014 32.561496
F 64.605967 28.298929 32.561474
F 64.605967 20.581049 32.561475
F 73.517660 28.298892 32.561496
F 73.517660 20.581013 32.561496
F 82.429503 30.871520 36.199740
F 82.429503 23.153641 36.199740
F 64.605902 30.871497 36.199728
F 64.605902 23.153619 36.199728
F 73.517654 30.871520 36.199741
F 73.517654 23.153642 36.199741
F 84.657471 24.439954 32.561496
F 84.657471 32.157833 32.561496
F 66.833792 24.439957 32.561494
F 66.833792 32.157836 32.561494
F 75.745624 24.439953 32.561496
F 75.745624 32.157832 32.561496
F 84.657463 27.012580 36.199740
F 84.657463 34.730460 36.199740
F 84.657463 19.294700 36.199741
F 66.833776 27.012579 36.199739
F 66.833776 34.730458 36.199740
F 66.833776 19.294699 36.199740
F 75.745616 27.012581 36.199741
F 75.745616 34.730460 36.199741
F 75.745616 19.294701 36.199741
F 84.657470 27.012581 33.471057
F 84.657470 34.730460 33.471057
F 84.657470 19.294701 33.471057
F 66.833791 27.012577 33.471060
F 66.833791 34.730456 33.471060
F 66.833791 19.294697 33.471060
F 75.745623 27.012581 33.471057
F 75.745623 34.730460 33.471057
F 75.745623 19.294701 33.471057
F 84.657464 24.439954 29.832812
F 84.657464 32.157832 29.832812
F 66.833794 24.439959 29.832816
F 66.833794 32.157838 29.832816
F 75.745617 24.439953 29.832812
F 75.745617 32.157832 29.832812
F 69.061737 30.871520 33.471057
F 69.061737 23.153641 33.471057
F 77.973587 30.871520 33.471057
F 77.973587 23.153641 33.471057
F 69.061729 28.298892 29.832812
F 69.061729 20.581013 29.832812
F 77.973579 28.298893 29.832812
F 77.973579 20.581014 29.832812
F 69.061736 28.298892 32.561496
F 69.061736 20.581013 32.561496
F 77.973586 28.298893 32.561496
F 77.973586 20.581013 32.561496
F 69.061729 30.871520 36.199741
F 69.061729 23.153641 36.199741
F 77.973580 30.871520 36.199741
F 77.973580 23.153641 36.199740
F 80.201548 24.439954 39.837985
F 80.201548 32.157832 39.837985
F 71.289698 24.439953 39.837986
F 71.289698 32.157832 39.837986
F 80.201540 27.012581 43.476230
F 80.201540 34.730460 43.476230
F 80.201540 19.294700 43.476231
F 71.289691 27.012581 43.476231
F 71.289691 34.730460 43.476231
F 71.289691 19.294701 43.476231
F 80.201547 27.012581 40.747547
F 80.201547 34.730460 40.747547
F 80.201547 19.294700 40.747547
F 71.289697 27.012581 40.747547
F 71.289697 34.730460 40.747547
F 71.289697 19.294701 40.747546
F 80.201542 24.439954 37.109302
F 80.201542 32.157832 37.109302
F 71.289691 24.439953 37.109302
F 71.289691 32.157832 37.109302
F 82.429510 30.871520 40.747547
F 82.429510 23.153641 40.747547
F 64.605852 30.871509 40.747553
F 64.605852 23.153631 40.747553
F 73.517661 30.871520 40.747547
F 73.517661 23.153641 40.747547
F 82.429502 28.298893 37.109302
F 82.429502 20.581014 37.109302
F 64.605898 28.298914 37.109316
F 64.605898 20.581035 37.109316
F 73.517653 28.298892 37.109302
F 73.517653 20.581013 37.109301
F 82.429509 28.298893 39.837985
F 82.429509 20.581014 39.837986
F 64.605871 28.298904 39.837955
F 64.605871 20.581025 39.837955
F 73.517660 28.298892 39.837986
F 73.517660 20.581013 39.837986
F 82.429503 30.871520 43.476230
F 82.429503 23.153641 43.476231
F 64.605928 30.871491 43.476205
F 64.605928 23.153612 43.476205
F 73.517654 30.871520 43.476231
F 73.517655 23.153642 43.476231
F 84.657471 24.439954 39.837985
F 84.657471 32.157833 39.837985
F 66.833777 24.439954 39.837985
F 66.833777 32.157833 39.837985
F 75.745624 24.439953 39.837986
F 75.745624 32.157832 39.837986
F 84.657463 27.012581 43.476230
F 84.657463 34.730460 43.476231
F 84.657463 19.294700 43.476231
F 66.833866 27.012561 43.476213
F 66.833866 34.730440 43.476213
F 66.833866 19.294681 43.476214
F 75.745616 27.012581 43.476231
F 75.745616 34.730460 43.476231
F 75.745616 19.294701 43.476231
F 84.657470 27.012581 40.747547
F 84.657470 34.730460 40.747547
F 84.657470 19.294700 40.747547
F 66.833778 27.012580 40.747547
F 66.833778 34.730459 40.747546
F 66.833778 19.294700 40.747547
F 75.745623 27.012581 40.747547
F 75.745623 34.730460 40.747547
F 75.745623 19.294701 40.747547
F 84.657464 24.439954 37.109302
F 84.657464 32.157833 37.109302
F 66.833777 24.439955 37.109303
F 66.833777 32.157834 37.109303
F 75.745617 24.439953 37.109302
F 75.745617 32.157832 37.109302
F 69.061735 30.871520 40.747547
F 69.061735 23.153641 40.747547
F 77.973587 30.871520 40.747547
F 77.973587 23.153641 40.747547
F 69.061728 28.298892 37.109302
F 69.061728 20.581013 37.109302
F 77.973579 28.298893 37.109302
F 77.973579 20.581014 37.109302
F 69.061735 28.298892 39.837985
F 69.061735 20.581013 39.837986
F 77.973585 28.298893 39.837985
F 77.973585 20.581013 39.837986
F 69.061729 30.871520 43.476231
F 69.061729 23.153641 43.476231
F 77.973580 30.871520 43.476231
F 77.973580 23.153641 43.476231
F 80.201548 47.593595 3.455536
F 80.201548 39.875714 3.455536
F 71.289699 47.593595 3.455537
F 71.289699 39.875714 3.455537
F 80.201540 50.166222 7.093781
F 80.201540 42.448342 7.093781
F 71.289691 50.166223 7.093782
F 71.289691 42.448343 7.093782
F 80.201547 50.166223 4.365098
F 80.201547 42.448342 4.365097
F 71.289698 50.166223 4.365097
F 71.289698 42.448343 4.365097
F 80.201541 47.593595 0.726853
F 80.201542 39.875714 0.726852
F 71.289691 47.593595 0.726852
F 71.289691 39.875714 0.726852
F 82.429510 38.589401 4.365097
F 82.429510 46.307283 4.365098
F 64.606496 38.589232 4.365190
F 64.606496 46.307114 4.365191
F 73.517661 38.589401 4.365097
F 73.517661 46.307283 4.365097
F 82.429502 51.452535 0.726853
F 82.429502 36.016773 0.726852
F 82.429502 43.734656 0.726853
F 64.606471 51.452698 0.726957
F 64.606471 36.016936 0.726956
F 64.606471 43.734819 0.726957
F 73.517654 51.452534 0.726852
F 73.517653 36.016773 0.726852
F 73.517653 43.734655 0.726852
F 82.429509 51.452535 3.455536
F 82.429509 36.016773 3.455536
F 82.429509 43.734656 3.455536
F 64.606515 51.452702 3.455426
F 64.606515 36.016941 3.455426
F 64.606515 43.734823 3.455426
F 73.517660 51.452534 3.455536
F 73.517660 36.016772 3.455537
F 73.517660 43.734655 3.455537
F 82.429503 38.589401 7.093781
F 82.429503 46.307283 7.093781
F 64.606436 38.589249 7.093681
F 64.606436 46.307131 7.093681
F 73.517654 38.589401 7.093782
F 73.517654 46.307283 7.093782
F 84.657471 47.593595 3.455536
F 84.657471 39.875715 3.455536
F 66.833873 47.593616 3.455522
F 66.833873 39.875735 3.455522
F 75.745624 47.593595 3.455536
F 75.745624 39.875714 3.455537
F 84.657463 50.166222 7.093781
F 84.657463 42.448342 7.093781
F 66.833854 50.166205 7.093770
F 66.833854 42.448324 7.093770
F 75.745616 50.166223 7.093781
F 75.745616 42.448342 7.093782
F 84.657470 50.166222 4.365098
F 84.657470 42.448342 4.365098
F 66.833873 50.166202 4.365112
F 66.833873 42.448322 4.365112
F 75.745623 50.166223 4.365098
F 75.745623 42.448342 4.365097
F 84.657464 47.593596 0.726853
F 84.657464 39.875715 0.726852
F 66.833777 47.593599 0.726851
F 66.833777 39.875718 0.726851
F 75.745617 47.593595 0.726852
F 75.745617 39.875714 0.726852
F 69.061744 38.589400 4.365098
F 69.061744 46.307282 4.365098
F 77.973587 38.589401 4.365097
F 77.973587 46.307283 4.365098
F 69.061736 51.452535 0.726853
F 69.061736 36.016773 0.726853
F 69.061736 43.734656 0.726853
F 77.973579 51.452534 0.726852
F 77.973579 36.016773 0.726852
F 77.973579 43.734655 0.726852
F 69.061743 51.452535 3.455536
F 69.061743 36.016774 3.455536
F 69.061743 43.734656 3.455536
F 77.973585 51.452534 3.455536
F 77.973585 36.016773 3.455536
F 77.973585 43.734655 3.455536
F 69.061736 38.589400 7.093781
F 69.061736 46.307282 7.093781
F 77.973580 38.589401 7.093781
F 77.973580 46.307283 7.093781
F 80.201548 47.593595 10.732026
F 80.201548 39.875714 10.732026
F 71.289699 47.593595 10.732026
F 71.289699 39.875714 10.732027
F 80.201540 50.166223 14.370270
F 80.201540 42.448342 14.370271
F 71.289691 50.166223 14.370271
F 71.289690 42.448343 14.370271
F 80.201547 50.166223 11.641587
F 80.201547 42.448342 11.641587
F 71.289698 50.166223 11.641587
F 71.289698 42.448343 11.641587
F 80.201541 47.593595 8.003343
F 80.201541 39.875714 8.003342
F 71.289692 47.593595 8.003342
F 71.289692 39.875714 8.003342
F 82.429510 38.589401 11.641587
F 82.429510 46.307283 11.641587
F 64.606376 38.589266 11.641682
F 64.606376 46.307148 11.641682
F 73.517661 38.589401 11.641587
F 73.517661 46.307283 11.641587
F 82.429502 51.452535 8.003343
F 82.429502 36.016773 8.003342
F 82.429502 43.734656 8.003342
F 64.606440 51.452687 8.003449
F 64.606440 36.016925 8.003449
F 64.606440 43.734808 8.003449
F 73.517654 51.452534 8.003342
F 73.517653 36.016773 8.003342
F 73.517653 43.734655 8.003342
F 82.429509 51.452535 10.732026
F 82.429509 36.016773 10.732026
F 82.429509 43.734656 10.732026
F 64.606374 51.452670 10.731940
F 64.606374 36.016909 10.731940
F 64.606374 43.734791 10.731940
F 73.517661 51.452534 10.732026
F 73.517660 36.016772 10.732026
F 73.517660 43.734655 10.732026
F 82.429503 38.589401 14.370271
F 82.429503 46.307283 14.370271
F 64.606296 38.589283 14.370196
F 64.606296 46.307165 14.370196
F 73.517654 38.589401 14.370271
F 73.517654 46.307283 14.370271
F 84.657471 47.593595 10.732026
F 84.657471 39.875714 10.732026
F 66.833852 47.593611 10.732016
F 66.833852 39.875730 10.732016
F 75.745624 47.593595 10.732026
F 75.745624 39.875714 10.732027
F 84.657463 50.166222 14.370271
F 84.657463 42.448342 14.370271
F 66.833832 50.166209 14.370262
F 66.833832 42.448329 14.370262
F 75.745616 50.166223 14.370271
F 75.745616 42.448342 14.370271
F 84.657470 50.166222 11.641587
F 84.657470 42.448342 11.641587
F 66.833851 50.166207 11.641598
F 66.833851 42.448327 11.641598
F 75.745623 50.166223 11.641587
F 75.745623 42.448342 11.641587
F 84.657464 47.593595 8.003343
F 84.657464 39.875715 8.003342
F 66.833856 47.593614 8.003355
F 66.833856 39.875733 8.003355
F 75.745617 47.593595 8.003342
F 75.745617 39.875714 8.003342
F 69.061742 38.589400 11.641587
F 69.061742 46.307283 11.641587
F 77.973587 38.589401 11.641587
F 77.973587 46.307283 11.641587
F 69.061735 51.452535 8.003343
F 69.061735 36.016774 8.003343
F 69.061735 43.734656 8.003343
F 77.973579 51.452534 8.003342
F 77.973579 36.016773 8.003342
F 77.973579 43.734655 8.003342
F 69.061741 51.452535 10.732026
F 69.061741 36.016773 10.732026
F 69.061741 43.734656 10.732026
F 77.973585 51.452534 10.732026
F 77.973585 36.016773 10.732026
F 77.973585 43.734655 10.732026
F 69.061734 38.589401 14.370271
F 69.061734 46.307283 14.370271
F 77.973580 38.589401 14.370271
F 77.973580 46.307283 14.370271
F 80.201548 47.593595 18.008516
F 80.201548 39.875714 18.008516
F 71.289699 47.593595 18.008516
F 71.289699 39.875714 18.008516
F 80.201540 50.166222 21.646761
F 80.201540 42.448342 21.646761
F 71.289690 50.166223 21.646761
F 71.289690 42.448343 21.646761
F 80.201547 50.166223 18.918077
F 80.201547 42.448342 18.918077
F 71.289698 50.166223 18.918077
F 71.289697 42.448343 18.918077
F 80.201541 47.593595 15.279832
F 80.201542 39.875714 15.279832
F 71.289692 47.593595 15.279832
F 71.289692 39.875714 15.279832
F 82.429510 38.589401 18.918077
F 82.429510 46.307283 18.918077
F 64.606233 38.589302 18.918147
F 64.606232 46.307184 18.918148
F 73.517661 38.589401 18.918077
F 73.517661 46.307283 18.918077
F 82.429502 51.452535 15.279832
F 82.429502 36.016773 15.279832
F 82.429502 43.734656 15.279832
F 64.606295 51.452651 15.279915
F 64.606295 36.016890 15.279914
F 64.606295 43.734772 15.279915
F 73.517654 51.452534 15.279832
F 73.517653 36.016773 15.279832
F 73.517653 43.734655 15.279832
F 82.429509 51.452535 18.008516
F 82.429509 36.016773 18.008516
F 82.429509 43.734656 18.008516
F 64.606232 51.452635 18.008453
F 64.606232 36.016873 18.008453
F 64.606232 43.734756 18.008453
F 73.517660 51.452534 18.008516
F 73.517660 36.016772 18.008516
F 73.517660 43.734655 18.008516
F 82.429503 38.589401 21.646761
F 82.429503 46.307283 21.646761
F 64.606156 38.589318 21.646709
F 64.606156 46.307200 21.646709
F 73.517654 38.589401 21.646761
F 73.517654 46.307283 21.646761
F 84.657471 47.593595 18.008516
F 84.657471 39.875714 18.008516
F 66.833830 47.593607 18.008509
F 66.833830 39.875726 18.008509
F 75.745624 47.593595 18.008516
F 75.745624 39.875714 18.008516
F 84.657463 50.166222 21.646761
F 84.657463 42.448342 21.646761
F 66.833811 50.166214 21.646755
F 66.833811 42.448333 21.646755
F 75.745616 50.166223 21.646761
F 75.745616 42.448342 21.646761
F 84.657470 50.166222 18.918077
F 84.657470 42.448342 18.918077
F 66.833829 50.166212 18.918085
F 66.833829 42.448331 18.918085
F 75.745623 50.166223 18.918077
F 75.745623 42.448342 18.918077
F 84.657464 47.593596 15.279832
F 84.657464 39.875715 15.279832
F 66.833834 47.593609 15.279842
F 66.833834 39.875728 15.279841
F 75.745617 47.593595 15.279832
F 75.745617 39.875714 15.279832
F 69.061740 38.589401 18.918077
F 69.061740 46.307283 18.918077
F 77.973587 38.589401 18.918077
F 77.973587 46.307283 18.918077
F 69.061732 51.452535 15.279832
F 69.061732 36.016773 15.279832
F 69.061732 43.734656 15.279832
F 77.973579 51.452534 15.279832
F 77.973579 36.016773 15.279832
F 77.973579 43.734655 15.279832
F 69.061739 51.452535 18.008516
F 69.061739 36.016773 18.008516
F 69.061739 43.734656 18.008516
F 77.973586 51.452534 18.008516
F 77.973585 36.016773 18.008516
F 77.973585 43.734655 18.008516
F 69.061732 38.589401 21.646761
F 69.061732 46.307283 21.646761
F 77.973580 38.589401 21.646761
F 77.973580 46.307283 21.646761
F 80.201548 47.593595 25.285006
F 80.201548 39.875714 25.285006
F 71.289698 47.593595 25.285006
F 71.289698 39.875714 25.285007
F 80.201540 50.166223 28.923251
F 80.201540 42.448342 28.923251
F 71.289690 50.166223 28.923251
F 71.289690 42.448343 28.923252
F 80.201547 50.166223 26.194568
F 80.201547 42.448342 26.194567
F 71.289697 50.166223 26.194567
F 71.289697 42.448343 26.194567
F 80.201541 47.593595 22.556323
F 80.201542 39.875714 22.556322
F 71.289691 47.593595 22.556322
F 71.289691 39.875714 22.556322
F 82.429510 38.589401 26.194567
F 82.429510 46.307283 26.194567
F 64.606093 38.589336 26.194614
F 64.606093 46.307218 26.194615
F 73.517661 38.589401 26.194567
F 73.517661 46.307283 26.194567
F 82.429502 51.452535 22.556323
F 82.429502 36.016773 22.556322
F 82.429502 43.734656 22.556322
F 64.606153 51.452616 22.556381
F 64.606153 36.016854 22.556381
F 64.606153 43.734737 22.556381
F 73.517654 51.452534 22.556322
F 73.517653 36.016772 22.556322
F 73.517653 43.734655 22.556322
F 82.429509 51.452535 25.285006
F 82.429509 36.016773 25.285006
F 82.429509 43.734656 25.285006
F 64.606094 51.452601 25.284965
F 64.606094 36.016839 25.284965
F 64.606094 43.734722 25.284965
F 73.517660 51.452534 25.285006
F 73.517660 36.016772 25.285007
F 73.517660 43.734655 25.285006
F 82.429503 38.589401 28.923251
F 82.429503 46.307283 28.923251
F 64.606023 38.589350 28.923221
F 64.606023 46.307232 28.923220
F 73.517654 38.589401 28.923252
F 73.517654 46.307283 28.923251
F 84.657471 47.593595 25.285006
F 84.657471 39.875714 25.285006
F 66.833809 47.593603 25.285002
F 66.833810 39.875722 25.285002
F 75.745624 47.593595 25.285006
F 75.745624 39.875714 25.285006
F 84.657463 50.166222 28.923251
F 84.657463 42.448342 28.923251
F 66.833792 50.166217 28.923248
F 66.833792 42.448337 28.923248
F 75.745616 50.166223 28.923251
F 75.745616 42.448342 28.923251
F 84.657470 50.166222 26.194568
F 84.657470 42.448342 26.194567
F 66.833809 50.166216 26.194573
F 66.833809 42.448335 26.194572
F 75.745623 50.166222 26.194567
F 75.745623 42.448342 26.194567
F 84.657464 47.593595 22.556323
F 84.657464 39.875715 22.556322
F 66.833813 47.593604 22.556329
F 66.833813 39.875723 22.556329
F 75.745617 47.593595 22.556322
F 75.745617 39.875714 22.556322
F 69.061738 38.589401 26.194567
F 69.061738 46.307283 26.194567
F 77.973587 38.589401 26.194567
F 77.973587 46.307283 26.194567
F 69.061731 51.452534 22.556322
F 69.061731 36.016773 22.556322
F 69.061730 43.734655 22.556322
F 77.973579 51.452534 22.556323
F 77.973579 36.016773 22.556322
F 77.973579 43.734655 22.556322
F 69.061737 51.452534 25.285006
F 69.061737 36.016773 25.285006
F 69.061737 43.734655 25.285006
F 77.973585 51.452534 25.285006
F 77.973586 36.016773 25.285006
F 77.973585 43.734655 25.285006
F 69.061730 38.589401 28.923251
F 69.061730 46.307283 28.923251
F 77.973580 38.589401 28.923251
F 77.973580 46.307283 28.923251
F 80.201548 47.593595 32.561496
F 80.201548 39.875714 32.561496
F 71.289698 47.593595 32.561496
F 71.289698 39.875714 32.561496
F 80.201540 50.166222 36.199740
F 80.201540 42.448342 36.199741
F 71.289690 50.166223 36.199741
F 71.289690 42.448343 36.199741
F 80.201547 50.166222 33.471057
F 80.201547 42.448342 33.471057
F 71.289697 50.166223 33.471057
F 71.289697 42.448343 33.471056
F 80.201541 47.593595 29.832812
F 80.201542 39.875714 29.832812
F 71.289691 47.593595 29.832812
F 71.289691 39.875714 29.832812
F 82.429510 38.589401 33.471057
F 82.429510 46.307283 33.471057
F 64.605964 38.589367 33.471083
F 64.605964 46.307249 33.471083
F 73.517661 38.589401 33.471057
F 73.517661 46.307283 33.471057
F 82.429502 51.452535 29.832813
F 82.429502 36.016773 29.832812
F 82.429502 43.734656 29.832812
F 64.606018 51.452583 29.832849
F 64.606018 36.016822 29.832848
F 64.606018 43.734704 29.832849
F 73.517654 51.452534 29.832812
F 73.517653 36.016773 29.832812
F 73.517654 43.734655 29.832812
F 82.429509 51.452535 32.561496
F 82.429509 36.016773 32.561496
F 82.429509 43.734655 32.561496
F 64.605967 51.452571 32.561474
F 64.605967 36.016809 32.561475
F 64.605967 43.734691 32.561475
F 73.517660 51.452534 32.561496
F 73.517660 36.016772 32.561496
F 73.517660 43.734655 32.561496
F 82.429503 38.589401 36.199741
F 82.429503 46.307283 36.199740
F 64.605902 38.589378 36.199728
F 64.605902 46.307260 36.199728
F 73.517654 38.589401 36.199741
F 73.517654 46.307283 36.199741
F 84.657471 47.593595 32.561496
F 84.657471 39.875715 32.561496
F 66.833792 47.593599 32.561494
F 66.833792 39.875718 32.561494
F 75.745624 47.593595 32.561496
F 75.745624 39.875714 32.561496
F 84.657463 50.166222 36.199740
F 84.657463 42.448342 36.199741
F 66.833776 50.166221 36.199739
F 66.833776 42.448340 36.199740
F 75.745616 50.166223 36.199741
F 75.745616 42.448342 36.199741
F 84.657470 50.166222 33.471057
F 84.657470 42.448342 33.471057
F 66.833791 50.166219 33.471060
F 66.833792 42.448339 33.471060
F 75.745623 50.166222 33.471057
F 75.745623 42.448342 33.471057
F 84.657464 47.593596 29.832812
F 84.657464 39.875715 29.832812
F 66.833794 47.593601 29.832816
F 66.833794 39.875720 29.832816
F 75.745617 47.593595 29.832812
F 75.745617 39.875714 29.832812
F 69.061737 38.589401 33.471057
F 69.061737 46.307283 33.471057
F 77.973587 38.589401 33.471057
F 77.973587 46.307283 33.471057
F 69.061729 51.452534 29.832812
F 69.061729 36.016773 29.832812
F 69.061729 43.734655 29.832812
F 77.973579 51.452534 29.832812
F 77.973579 36.016773 29.832812
F 77.973579 43.734655 29.832812
F 69.061736 51.452534 32.561496
F 69.061736 36.016773 32.561496
F 69.061736 43.734655 32.561496
F 77.973585 51.452534 32.561496
F 77.973585 36.016773 32.561496
F 77.973585 43.734655 32.561496
F 69.061729 38.589401 36.199741
F 69.061729 46.307283 36.199741
F 77.973580 38.589401 36.199741
F 77.973580 46.307283 36.199740
F 80.201548 47.593595 39.837985
F 80.201548 39.875714 39.837986
F 71.289698 47.593595 39.837986
F 71.289698 39.875714 39.837986
F 80.201540 50.166222 43.476230
F 80.201540 42.448342 43.476231
F 71.289691 50.166223 43.476231
F 71.289691 42.448343 43.476231
F 80.201547 50.166223 40.747547
F 80.201547 42.448342 40.747547
F 71.289697 50.166223 40.747547
F 71.289697 42.448343 40.747546
F 80.201541 47.593595 37.109302
F 80.201541 39.875714 37.109302
F 71.289691 47.593595 37.109302
F 71.289691 39.875714 37.109301
F 82.429510 38.589401 40.747547
F 82.429510 46.307283 40.747547
F 64.605852 38.589391 40.747553
F 64.605852 46.307273 40.747553
F 73.517661 38.589401 40.747546
F 73.517661 46.307283 40.747547
F 82.429502 51.452535 37.109302
F 82.429502 36.016773 37.109302
F 82.429502 43.734656 37.109302
F 64.605898 51.452556 37.109316
F 64.605898 36.016794 37.109316
F 64.605898 43.734677 37.109316
F 73.517653 51.452534 37.109302
F 73.517653 36.016773 37.109301
F 73.517653 43.734655 37.109301
F 82.429509 51.452535 39.837985
F 82.429509 36.016773 39.837985
F 82.429509 43.734656 39.837986
F 64.605871 51.452546 39.837955
F 64.605872 36.016784 39.837955
F 64.605872 43.734667 39.837955
F 73.517660 51.452534 39.837986
F 73.517660 36.016772 39.837986
F 73.517660 43.734655 39.837986
F 82.429503 38.589401 43.476231
F 82.429503 46.307283 43.476231
F 64.605928 38.589372 43.476205
F 64.605928 46.307254 43.476205
F 73.517654 38.589401 43.476231
F 73.517654 46.307283 43.476231
F 84.657471 47.593595 39.837985
F 84.657471 39.875715 39.837986
F 66.833777 47.593596 39.837985
F 66.833777 39.875715 39.837985
F 75.745624 47.593595 39.837986
F 75.745624 39.875714 39.837986
F 84.657463 50.166222 43.476230
F 84.657463 42.448342 43.476231
F 66.833866 50.166203 43.476213
F 66.833866 42.448322 43.476214
F 75.745616 50.166223 43.476231
F 75.745616 42.448342 43.476231
F 84.657470 50.166222 40.747547
F 84.657470 42.448342 40.747547
F 66.833778 50.166222 40.747547
F 66.833778 42.448342 40.747547
F 75.745623 50.166222 40.747547
F 75.745623 42.448342 40.747547
F 84.657464 47.593595 37.109302
F 84.657464 39.875715 37.109302
F 66.833777 47.593597 37.109303
F 66.833777 39.875716 37.109303
F 75.745617 47.593595 37.109302
F 75.745617 39.875714 37.109302
F 69.061735 38.589401 40.747546
F 69.061735 46.307283 40.747547
F 77.973587 38.589401 40.747547
F 77.973587 46.307283 40.747547
F 69.061728 51.452534 37.109302
F 69.061728 36.016773 37.109301
F 69.061728 43.734655 37.109302
F 77.973579 51.452534 37.109302
F 77.973579 36.016773 37.109301
F 77.973579 43.734655 37.109302
F 69.061735 51.452534 39.837985
F 69.061735 36.016773 39.837986
F 69.061735 43.734655 39.837986
F 77.973585 51.452534 39.837985
F 77.973585 36.016773 39.837986
F 77.973585 43.734655 39.837986
F 69.061729 38.589401 43.476231
F 69.061729 46.307283 43.476231
F 77.973580 38.589401 43.476231
F 77.973580 46.307283 43.476231
F 80.201548 55.311474 3.455536
F 80.201548 63.029356 3.455536
F 71.289699 55.311474 3.455537
F 71.289699 63.029356 3.455537
F 80.201540 57.884102 7.093781
F 80.201540 65.601984 7.093781
F 71.289691 57.884102 7.093782
F 71.289691 65.601985 7.093782
F 80.201547 57.884102 4.365098
F 80.201547 65.601984 4.365097
F 71.289698 57.884102 4.365097
F 71.289698 65.601985 4.365097
F 80.201541 55.311474 0.726853
F 80.201541 63.029356 0.726852
F 71.289691 55.311474 0.726852
F 71.289691 63.029356 0.726852
F 82.429510 54.025162 4.365098
F 82.429510 61.743043 4.365097
F 64.606496 54.024993 4.365191
F 64.606496 61.742874 4.365190
F 73.517661 54.025162 4.365097
F 73.517661 61.743043 4.365097
F 82.429502 59.170415 0.726852
F 82.429502 66.888298 0.726852
F 64.606471 59.170578 0.726956
F 64.606471 66.888461 0.726957
F 73.517653 59.170414 0.726852
F 73.517653 66.888297 0.726852
F 82.429509 59.170415 3.455536
F 82.429509 66.888298 3.455536
F 64.606515 59.170583 3.455426
F 64.606515 66.888465 3.455426
F 73.517660 59.170414 3.455537
F 73.517660 66.888297 3.455537
F 82.429503 54.025162 7.093781
F 82.429503 61.743043 7.093781
F 64.606436 54.025009 7.093681
F 64.606436 61.742891 7.093681
F 73.517655 54.025162 7.093781
F 73.517655 61.743043 7.093782
F 84.657471 55.311474 3.455536
F 84.657471 63.029356 3.455536
F 66.833873 55.311495 3.455522
F 66.833873 63.029377 3.455522
F 75.745624 55.311474 3.455536
F 75.745624 63.029356 3.455537
F 84.657463 57.884102 7.093781
F 84.657463 65.601984 7.093781
F 66.833854 57.884084 7.093770
F 66.833854 65.601966 7.093770
F 75.745616 57.884102 7.093781
F 75.745616 65.601984 7.093782
F 84.657470 57.884102 4.365098
F 84.657470 65.601984 4.365097
F 66.833873 57.884081 4.365112
F 66.833873 65.601964 4.365112
F 75.745623 57.884102 4.365097
F 75.745623 65.601984 4.365097
F 84.657464 55.311474 0.726853
F 84.657464 63.029356 0.726852
F 66.833777 55.311477 0.726851
F 66.833777 63.029359 0.726851
F 75.745617 55.311474 0.726852
F 75.745617 63.029356 0.726852
F 69.061744 54.025161 4.365098
F 69.061744 61.743042 4.365098
F 77.973587 54.025162 4.365098
F 77.973587 61.743043 4.365097
F 69.061736 59.170415 0.726853
F 69.061736 66.888298 0.726853
F 77.973579 59.170415 0.726852
F 77.973579 66.888297 0.726852
F 69.061743 59.170416 3.455536
F 69.061743 66.888298 3.455536
F 77.973585 59.170415 3.455536
F 77.973586 66.888297 3.455536
F 69.061736 54.025161 7.093781
F 69.061736 61.743042 7.093781
F 77.973580 54.025162 7.093781
F 77.973580 61.743043 7.093781
F 80.201548 55.311474 10.732026
F 80.201548 63.029356 10.732026
F 71.289699 55.311474 10.732026
F 71.289699 63.029356 10.732027
F 80.201540 57.884102 14.370271
F 80.201540 65.601984 14.370271
F 71.289690 57.884102 14.370271
F 71.289691 65.601985 14.370271
F 80.201547 57.884102 11.641587
F 80.201547 65.601984 11.641587
F 71.289698 57.884102 11.641587
F 71.289698 65.601985 11.641587
F 80.201541 55.311474 8.003343
F 80.201541 63.029356 8.003342
F 71.289692 55.311474 8.003342
F 71.289692 63.029356 8.003342
F 82.429510 54.025162 11.641587
F 82.429510 61.743043 11.641587
F 64.606376 54.025027 11.641682
F 64.606376 61.742908 11.641682
F 73.517661 54.025162 11.641587
F 73.517661 61.743043 11.641587
F 82.429502 59.170415 8.003342
F 82.429502 66.888298 8.003342
F 64.606440 59.170567 8.003449
F 64.606440 66.888450 8.003449
F 73.517653 59.170414 8.003342
F 73.517653 66.888297 8.003342
F 82.429509 59.170415 10.732026
F 82.429509 66.888298 10.732026
F 64.606374 59.170550 10.731940
F 64.606374 66.888433 10.731940
F 73.517660 59.170414 10.732026
F 73.517660 66.888297 10.732026
F 82.429503 54.025162 14.370270
F 82.429503 61.743043 14.370271
F 64.606296 54.025044 14.370196
F 64.606296 61.742925 14.370196
F 73.517655 54.025162 14.370271
F 73.517654 61.743043 14.370271
F 84.657471 55.311474 10.732026
F 84.657471 63.029356 10.732026
F 66.833852 55.311490 10.732016
F 66.833852 63.029372 10.732016
F 75.745624 55.311474 10.732026
F 75.745624 63.029356 10.732026
F 84.657463 57.884102 14.370271
F 84.657463 65.601984 14.370271
F 66.833832 57.884088 14.370262
F 66.833832 65.601971 14.370262
F 75.745616 57.884102 14.370271
F 75.745616 65.601984 14.370271
F 84.657470 57.884102 11.641587
F 84.657470 65.601984 11.641587
F 66.833851 57.884086 11.641598
F 66.833851 65.601969 11.641598
F 75.745623 57.884102 11.641587
F 75.745623 65.601984 11.641587
F 84.657464 55.311474 8.003343
F 84.657464 63.029357 8.003342
F 66.833856 55.311492 8.003355
F 66.833856 63.029374 8.003355
F 75.745617 55.311474 8.003342
F 75.745617 63.029356 8.003342
F 69.061742 54.025161 11.641588
F 69.061742 61.743042 11.641587
F 77.973587 54.025162 11.641587
F 77.973587 61.743043 11.641587
F 69.061734 59.170415 8.003343
F 69.061735 66.888298 8.003343
F 77.973579 59.170415 8.003342
F 77.973579 66.888297 8.003342
F 69.061741 59.170415 10.732026
F 69.061741 66.888298 10.732026
F 77.973585 59.170415 10.732026
F 77.973585 66.888297 10.732026
F 69.061734 54.025162 14.370271
F 69.061734 61.743042 14.370271
F 77.973580 54.025162 14.370271
F 77.973580 61.743043 14.370271
F 80.201548 55.311474 18.008516
F 80.201548 63.029356 18.008516
F 71.289699 55.311474 18.008516
F 71.289699 63.029356 18.008516
F 80.201540 57.884102 21.646761
F 80.201540 65.601984 21.646761
F 71.289690 57.884102 21.646761
F 71.289690 65.601985 21.646762
F 80.201547 57.884102 18.918077
F 80.201547 65.601984 18.918077
F 71.289698 57.884102 18.918077
F 71.289697 65.601985 18.918077
F 80.201542 55.311474 15.279832
F 80.201541 63.029356 15.279832
F 71.289692 55.311474 15.279832
F 71.289692 63.029356 15.279832
F 82.429510 54.025162 18.918077
F 82.429510 61.743043 18.918077
F 64.606233 54.025063 18.918148
F 64.606232 61.742944 18.918147
F 73.517661 54.025162 18.918077
F 73.517661 61.743043 18.918077
F 82.429502 59.170415 15.279832
F 82.429502 66.888298 15.279832
F 64.606295 59.170531 15.279914
F 64.606295 66.888414 15.279915
F 73.517653 59.170414 15.279832
F 73.517653 66.888297 15.279832
F 82.429509 59.170415 18.008516
F 82.429509 66.888298 18.008516
F 64.606232 59.170515 18.008453
F 64.606232 66.888397 18.008453
F 73.517660 59.170414 18.008516
F 73.517660 66.888297 18.008516
F 82.429503 54.025162 21.646761
F 82.429503 61.743043 21.646761
F 64.606156 54.025079 21.646709
F 64.606156 61.742960 21.646709
F 73.517655 54.025162 21.646761
F 73.517654 61.743043 21.646762
F 84.657471 55.311474 18.008516
F 84.657471 63.029356 18.008516
F 66.833830 55.311485 18.008509
F 66.833830 63.029367 18.008509
F 75.745624 55.311474 18.008516
F 75.745624 63.029356 18.008516
F 84.657463 57.884102 21.646761
F 84.657463 65.601984 21.646761
F 66.833811 57.884093 21.646755
F 66.833811 65.601975 21.646755
F 75.745616 57.884102 21.646761
F 75.745616 65.601984 21.646761
F 84.657470 57.884102 18.918077
F 84.657470 65.601984 18.918077
F 66.833829 57.884091 18.918085
F 66.833829 65.601973 18.918085
F 75.745623 57.884102 18.918077
F 75.745623 65.601984 18.918077
F 84.657464 55.311474 15.279832
F 84.657464 63.029357 15.279832
F 66.833834 55.311487 15.279842
F 66.833834 63.029370 15.279841
F 75.745617 55.311474 15.279832
F 75.745617 63.029356 15.279832
F 69.061740 54.025162 18.918077
F 69.061740 61.743043 18.918077
F 77.973587 54.025162 18.918077
F 77.973587 61.743043 18.918077
F 69.061732 59.170415 15.279832
F 69.061732 66.888298 15.279832
F 77.973579 59.170415 15.279832
F 77.973579 66.888297 15.279832
F 69.061739 59.170415 18.008516
F 69.061739 66.888298 18.008516
F 77.973585 59.170415 18.008516
F 77.973586 66.888297 18.008516
F 69.061732 54.025162 21.646761
F 69.061732 61.743043 21.646761
F 77.973580 54.025162 21.646761
F 77.973580 61.743043 21.646761
F 82.429510 69.460925 4.365098
F 77.973580 69.460925 21.646761
F 64.606496 69.460756 4.365191
F 73.517661 69.460925 4.365097
F 69.061732 69.460925 21.646761
F 82.429503 69.460925 7.093781
F 64.606436 69.460773 7.093681
F 73.517654 69.460925 7.093782
F 69.061744 69.460924 4.365098
F 77.973587 69.460925 4.365098
F 69.061736 69.460925 7.093781
F 77.973580 69.460925 7.093781
F 82.429510 69.460925 11.641587
F 64.606376 69.460790 11.641682
F 73.517661 69.460925 11.641587
F 77.973587 69.460925 18.918077
F 82.429503 69.460925 14.370271
F 64.606296 69.460807 14.370196
F 69.061740 69.460925 18.918077
F 73.517654 69.460925 14.370271
F 69.061742 69.460925 11.641587
F 77.973587 69.460925 11.641587
F 69.061734 69.460925 14.370271
F 77.973580 69.460925 14.370271
F 82.429510 69.460925 18.918077
F 64.606232 69.460826 18.918148
F 73.517661 69.460925 18.918077
F 82.429503 69.460925 21.646761
F 64.606156 69.460842 21.646709
F 73.517654 69.460925 21.646761
F 80.201548 55.311474 25.285006
F 80.201548 63.029356 25.285006
F 71.289698 55.311474 25.285006
F 71.289698 63.029356 25.285007
F 80.201540 57.884102 28.923251
F 80.201540 65.601984 28.923251
F 71.289690 57.884102 28.923251
F 71.289690 65.601985 28.923252
F 80.201547 57.884102 26.194567
F 80.201547 65.601984 26.194567
F 71.289697 57.884102 26.194567
F 71.289697 65.601985 26.194567
F 80.201541 55.311474 22.556323
F 80.201541 63.029356 22.556322
F 71.289691 55.311474 22.556322
F 71.289691 63.029356 22.556322
F 82.429510 54.025162 26.194568
F 82.429510 61.743043 26.194567
F 64.606093 54.025097 26.194615
F 64.606093 61.742978 26.194614
F 73.517661 54.025162 26.194567
F 73.517661 61.743043 26.194567
F 82.429502 59.170415 22.556322
F 82.429502 66.888298 22.556322
F 64.606153 59.170496 22.556381
F 64.606153 66.888379 22.556381
F 73.517653 59.170414 22.556322
F 73.517653 66.888297 22.556322
F 82.429509 59.170415 25.285006
F 82.429509 66.888298 25.285006
F 64.606094 59.170481 25.284965
F 64.606094 66.888364 25.284965
F 73.517660 59.170414 25.285007
F 73.517660 66.888297 25.285006
F 82.429503 54.025162 28.923251
F 82.429503 61.743043 28.923251
F 64.606023 54.025111 28.923220
F 64.606023 61.742992 28.923221
F 73.517655 54.025162 28.923251
F 73.517654 61.743043 28.923252
F 84.657471 55.311474 25.285006
F 84.657471 63.029356 25.285006
F 66.833810 55.311481 25.285002
F 66.833809 63.029363 25.285002
F 75.745624 55.311474 25.285006
F 75.745624 63.029356 25.285006
F 84.657463 57.884102 28.923251
F 84.657463 65.601984 28.923251
F 66.833792 57.884097 28.923248
F 66.833792 65.601979 28.923248
F 75.745616 57.884102 28.923251
F 75.745616 65.601984 28.923251
F 84.657470 57.884102 26.194567
F 84.657470 65.601984 26.194567
F 66.833809 57.884095 26.194572
F 66.833809 65.601977 26.194572
F 75.745623 57.884102 26.194567
F 75.745623 65.601984 26.194567
F 84.657464 55.311474 22.556323
F 84.657464 63.029357 22.556322
F 66.833813 55.311483 22.556329
F 66.833813 63.029365 22.556329
F 75.745617 55.311474 22.556322
F 75.745617 63.029356 22.556322
F 69.061738 54.025162 26.194568
F 69.061738 61.743043 26.194567
F 77.973587 54.025162 26.194568
F 77.973587 61.743043 26.194567
F 69.061731 59.170415 22.556322
F 69.061731 66.888297 22.556322
F 77.973579 59.170415 22.556322
F 77.973579 66.888297 22.556322
F 69.061737 59.170415 25.285006
F 69.061737 66.888297 25.285006
F 77.973586 59.170415 25.285006
F 77.973586 66.888297 25.285006
F 69.061730 54.025162 28.923251
F 69.061730 61.743043 28.923251
F 77.973580 54.025162 28.923251
F 77.973580 61.743043 28.923251
F 80.201548 55.311474 32.561496
F 80.201548 63.029356 32.561496
F 71.289698 55.311474 32.561496
F 71.289698 63.029356 32.561496
F 80.201540 57.884102 36.199740
F 80.201540 65.601984 36.199741
F 71.289690 57.884102 36.199741
F 71.289690 65.601985 36.199741
F 80.201547 57.884102 33.471057
F 80.201547 65.601984 33.471057
F 71.289697 57.884102 33.471057
F 71.289697 65.601985 33.471056
F 80.201541 55.311474 29.832812
F 80.201541 63.029356 29.832812
F 71.289691 55.311474 29.832812
F 71.289691 63.029356 29.832812
F 82.429510 54.025162 33.471057
F 82.429510 61.743043 33.471057
F 64.605964 54.025128 33.471083
F 64.605964 61.743008 33.471083
F 73.517661 54.025162 33.471057
F 73.517661 61.743043 33.471056
F 82.429502 59.170415 29.832812
F 82.429502 66.888298 29.832812
F 64.606018 59.170464 29.832848
F 64.606018 66.888346 29.832849
F 73.517653 59.170414 29.832812
F 73.517653 66.888297 29.832812
F 82.429509 59.170415 32.561496
F 82.429509 66.888298 32.561496
F 64.605967 59.170451 32.561475
F 64.605967 66.888333 32.561475
F 73.517660 59.170414 32.561496
F 73.517660 66.888297 32.561496
F 82.429503 54.025162 36.199740
F 82.429503 61.743043 36.199741
F 64.605902 54.025139 36.199728
F 64.605902 61.743020 36.199728
F 73.517654 54.025162 36.199741
F 73.517655 61.743043 36.199741
F 84.657471 55.311474 32.561496
F 84.657471 63.029356 32.561496
F 66.833792 55.311478 32.561494
F 66.833792 63.029360 32.561494
F 75.745624 55.311474 32.561496
F 75.745624 63.029356 32.561496
F 84.657463 57.884102 36.199740
F 84.657463 65.601984 36.199741
F 66.833775 57.884100 36.199740
F 66.833776 65.601982 36.199740
F 75.745616 57.884102 36.199741
F 75.745616 65.601984 36.199741
F 84.657470 57.884102 33.471057
F 84.657470 65.601984 33.471057
F 66.833792 57.884098 33.471060
F 66.833792 65.601981 33.471060
F 75.745623 57.884102 33.471057
F 75.745623 65.601984 33.471057
F 84.657464 55.311474 29.832812
F 84.657464 63.029356 29.832812
F 66.833794 55.311479 29.832816
F 66.833794 63.029362 29.832816
F 75.745617 55.311474 29.832812
F 75.745617 63.029356 29.832812
F 69.061737 54.025162 33.471057
F 69.061737 61.743043 33.471057
F 77.973587 54.025162 33.471057
F 77.973586 61.743043 33.471057
F 69.061729 59.170415 29.832812
F 69.061729 66.888297 29.832812
F 77.973579 59.170415 29.832812
F 77.973579 66.888297 29.832812
F 69.061736 59.170415 32.561496
F 69.061736 66.888297 32.561496
F 77.973585 59.170415 32.561496
F 77.973586 66.888297 32.561496
F 69.061729 54.025162 36.199741
F 69.061729 61.743043 36.199741
F 77.973580 54.025162 36.199741
F 77.973580 61.743043 36.199741
F 80.201548 55.311474 39.837985
F 80.201548 63.029356 39.837986
F 71.289698 55.311474 39.837986
F 71.289698 63.029356 39.837986
F 80.201540 57.884102 43.476231
F 80.201540 65.601984 43.476231
F 71.289691 57.884102 43.476231
F 71.289691 65.601985 43.476231
F 80.201547 57.884102 40.747547
F 80.201547 65.601984 40.747547
F 71.289697 57.884102 40.747547
F 71.289697 65.601985 40.747546
F 80.201541 55.311474 37.109302
F 80.201541 63.029356 37.109302
F 71.289691 55.311474 37.109302
F 71.289691 63.029356 37.109301
F 82.429510 54.025162 40.747547
F 82.429510 61.743043 40.747547
F 64.605852 54.025151 40.747553
F 64.605852 61.743032 40.747553
F 73.517661 54.025162 40.747547
F 73.517661 61.743043 40.747546
F 82.429502 59.170415 37.109302
F 82.429502 66.888298 37.109302
F 64.605898 59.170436 37.109316
F 64.605898 66.888319 37.109316
F 73.517653 59.170414 37.109301
F 73.517653 66.888297 37.109301
F 82.429509 59.170415 39.837985
F 82.429509 66.888298 39.837986
F 64.605871 59.170426 39.837955
F 64.605872 66.888309 39.837955
F 73.517660 59.170414 39.837986
F 73.517660 66.888297 39.837986
F 82.429503 54.025162 43.476230
F 82.429503 61.743043 43.476231
F 64.605928 54.025133 43.476205
F 64.605928 61.743014 43.476205
F 73.517654 54.025162 43.476231
F 73.517654 61.743043 43.476231
F 84.657471 55.311474 39.837985
F 84.657471 63.029356 39.837986
F 66.833777 55.311475 39.837985
F 66.833777 63.029357 39.837985
F 75.745624 55.311474 39.837986
F 75.745624 63.029356 39.837986
F 84.657463 57.884102 43.476231
F 84.657463 65.601984 43.476231
F 66.833866 57.884082 43.476213
F 66.833866 65.601964 43.476214
F 75.745616 57.884102 43.476231
F 75.745616 65.601984 43.476231
F 84.657470 57.884102 40.747547
F 84.657470 65.601984 40.747547
F 66.833778 57.884101 40.747546
F 66.833778 65.601984 40.747547
F 75.745623 57.884102 40.747547
F 75.745623 65.601984 40.747547
F 84.657464 55.311474 37.109302
F 84.657464 63.029357 37.109302
F 66.833777 55.311476 37.109303
F 66.833777 63.029358 37.109303
F 75.745617 55.311474 37.109302
F 75.745617 63.029356 37.109301
F 69.061735 54.025162 40.747547
F 69.061735 61.743043 40.747546
F 77.973587 54.025162 40.747547
F 77.973587 61.743043 40.747547
F 69.061728 59.170414 37.109301
F 69.061728 66.888297 37.109302
F 77.973579 59.170415 37.109302
F 77.973579 66.888297 37.109302
F 69.061735 59.170415 39.837986
F 69.061735 66.888297 39.837986
F 77.973585 59.170415 39.837986
F 77.973586 66.888297 39.837986
F 69.061729 54.025162 43.476231
F 69.061729 61.743043 43.476231
F 77.973580 54.025162 43.476230
F 77.973580 61.743043 43.476231
F 82.429510 69.460925 26.194567
F 77.973580 69.460925 43.476231
F 64.606093 69.460860 26.194615
F 73.517661 69.460925 26.194567
F 69.061729 69.460925 43.476231
F 82.429503 69.460925 28.923251
F 64.606023 69.460874 28.923221
F 73.517654 69.460925 28.923251
F 69.061738 69.460925 26.194567
F 77.973587 69.460925 26.194567
F 69.061730 69.460925 28.923251
F 77.973580 69.460925 28.923251
F 82.429510 69.460925 33.471057
F 64.605964 69.460891 33.471083
F 73.517661 69.460925 33.471057
F 77.973587 69.460925 40.747547
F 82.429503 69.460925 36.199740
F 64.605902 69.460902 36.199728
F 69.061735 69.460925 40.747547
F 73.517654 69.460925 36.199741
F 69.061737 69.460925 33.471057
F 77.973587 69.460925 33.471057
F 69.061729 69.460925 36.199741
F 77.973580 69.460925 36.199740
F 82.429510 69.460925 40.747547
F 64.605852 69.460915 40.747553
F 73.517661 69.460925 40.747547
F 82.429503 69.460925 43.476231
F 64.605928 69.460896 43.476205
F 73.517654 69.460925 43.476231
F 89.113396 1.286311 3.455536
F 89.113396 9.004190 3.455536
F 89.113396 16.722072 3.455537
F 98.030393 1.284902 3.456486
F 98.030393 9.002780 3.456486
F 98.030393 16.720663 3.456486
F 89.113388 3.858939 7.093782
F 89.113388 11.576818 7.093782
F 98.033026 3.861285 7.095333
F 98.033026 11.579164 7.095333
F 89.113396 3.858939 4.365098
F 89.113396 11.576818 4.365098
F 98.033105 3.860689 4.364147
F 98.033105 11.578568 4.364147
F 89.113390 1.286311 0.726852
F 89.113390 9.004190 0.726852
F 89.113390 16.722072 0.726852
F 98.031511 1.285197 0.726036
F 98.031511 9.003076 0.726036
F 98.031511 16.720958 0.726036
F 91.341375 7.717883 4.365095
F 91.341375 15.435763 4.365095
F 91.341375 0.000003 4.365095
F 100.276661 7.721575 4.362326
F 100.276660 15.439456 4.362325
F 100.276660 0.003696 4.362326
F 91.341359 5.145247 0.726851
F 91.341359 12.863127 0.726851
F 100.269058 5.144306 0.726875
F 100.269058 12.862186 0.726875
F 91.341396 5.145243 3.455541
F 91.341396 12.863124 3.455542
F 100.279224 5.138131 3.461247
F 100.279224 12.856012 3.461248
F 91.341385 7.717885 7.093786
F 91.341385 15.435765 7.093786
F 91.341385 0.000005 7.093786
F 100.277608 7.725702 7.097607
F 100.277608 15.443583 7.097608
F 100.277608 0.007823 7.097608
F 93.569471 1.286271 3.455561
F 93.569471 9.004150 3.455561
F 93.569471 16.722032 3.455562
F 102.554905 1.271251 3.449688
F 102.554905 8.989130 3.449688
F 102.554905 16.707012 3.449688
F 93.569516 3.858980 7.093808
F 93.569516 11.576860 7.093808
F 102.554780 3.871736 7.083942
F 102.554780 11.589615 7.083942
F 93.569648 3.859009 4.365051
F 93.569648 11.576889 4.365050
F 102.565622 3.877881 4.335953
F 102.565621 11.595760 4.335952
F 93.569610 1.286241 0.726808
F 93.569610 9.004120 0.726808
F 93.569610 16.722002 0.726807
F 102.544381 1.275995 0.702211
F 102.544381 8.993873 0.702211
F 102.544381 16.711756 0.702211
F 86.885433 7.717878 4.365098
F 86.885433 15.435759 4.365097
F 104.779409 15.432943 21.494891
F 95.798180 7.718079 4.364983
F 95.798180 15.435960 4.364982
F 95.798180 0.000200 4.364983
F 104.936126 7.772495 4.189490
F 104.936126 15.490375 4.189490
F 104.936126 0.054616 4.189490
F 86.885424 5.145251 0.726853
F 86.885424 12.863131 0.726853
F 95.797975 5.145109 0.726850
F 95.797975 12.862989 0.726850
F 104.850589 5.124952 0.569014
F 104.850588 12.842832 0.569013
F 86.885432 5.145251 3.455536
F 86.885432 12.863131 3.455536
F 95.799176 5.144757 3.455925
F 95.799176 12.862637 3.455925
F 104.860637 5.136230 3.340516
F 104.860637 12.854111 3.340516
F 86.885425 7.717878 7.093781
F 86.885425 15.435759 7.093781
F 104.779409 7.715062 21.494891
F 95.799037 7.718366 7.094133
F 95.799037 15.436247 7.094134
F 95.799037 0.000487 7.094133
F 104.849761 7.727648 6.971208
F 104.849761 15.445529 6.971208
F 104.849761 0.009770 6.971208
F 89.113397 1.286311 10.732026
F 89.113397 9.004190 10.732026
F 89.113397 16.722072 10.732026
F 98.033220 1.283755 10.733668
F 98.033220 9.001633 10.733668
F 98.033220 16.719516 10.733668
F 89.113388 3.858939 14.370271
F 89.113388 11.576818 14.370271
F 98.033936 3.861833 14.372154
F 98.033936 11.579712 14.372154
F 89.113396 3.858939 11.641587
F 89.113396 11.576818 11.641587
F 98.031944 3.860065 11.640933
F 98.031944 11.577944 11.640933
F 89.113390 1.286311 8.003342
F 89.113390 9.004190 8.003342
F 89.113390 16.722072 8.003342
F 98.032565 1.284782 8.002481
F 98.032565 9.002660 8.002481
F 98.032565 16.720543 8.002481
F 91.341385 7.717885 11.641583
F 91.341385 15.435765 11.641583
F 91.341385 0.000005 11.641583
F 100.280604 7.722362 11.637317
F 100.280604 15.440243 11.637317
F 100.280604 0.004483 11.637317
F 91.341371 5.145245 8.003339
F 91.341371 12.863126 8.003339
F 100.284939 5.138764 7.997340
F 100.284939 12.856644 7.997340
F 91.341388 5.145245 10.732030
F 91.341388 12.863125 10.732030
F 100.276981 5.138573 10.735962
F 100.276981 12.856453 10.735962
F 91.341380 7.717884 14.370275
F 91.341380 15.435765 14.370275
F 91.341380 0.000004 14.370275
F 100.275996 7.724149 14.373372
F 100.275996 15.442030 14.373372
F 100.275996 0.006271 14.373372
F 93.569572 1.286270 10.732052
F 93.569572 9.004149 10.732052
F 93.569572 16.722031 10.732053
F 102.545953 1.276096 10.723418
F 102.545953 8.993975 10.723418
F 102.545953 16.711857 10.723418
F 93.569597 3.858982 14.370298
F 93.569597 11.576862 14.370298
F 102.544242 3.866936 14.357938
F 102.544242 11.584815 14.357938
F 93.569590 3.858999 11.641546
F 93.569591 11.576878 11.641546
F 102.559186 3.876847 11.610032
F 102.559186 11.594726 11.610032
F 93.569610 1.286248 8.003299
F 93.569610 9.004127 8.003299
F 93.569610 16.722009 8.003299
F 102.562660 1.269035 7.973873
F 102.562660 8.986913 7.973872
F 102.562660 16.704796 7.973872
F 86.885433 7.717878 11.641587
F 86.885433 15.435759 11.641587
F 95.798513 0.000408 21.647014
F 95.798958 7.718261 11.641330
F 95.798958 15.436142 11.641329
F 95.798958 0.000382 11.641330
F 104.916571 7.767579 11.451362
F 104.916570 15.485460 11.451362
F 104.916571 0.049701 11.451362
F 86.885424 5.145251 8.003343
F 86.885424 12.863131 8.003342
F 95.798581 5.144955 8.003150
F 95.798581 12.862835 8.003150
F 104.936093 5.085910 7.816704
F 104.936093 12.803790 7.816704
F 86.885431 5.145251 10.732026
F 86.885431 12.863131 10.732026
F 95.798938 5.144758 10.732368
F 95.798938 12.862638 10.732369
F 104.833254 5.136262 10.595477
F 104.833254 12.854141 10.595477
F 86.885425 7.717878 14.370271
F 86.885425 15.435759 14.370271
F 95.798514 15.436168 21.647014
F 95.798824 7.718364 14.370596
F 95.798824 15.436245 14.370597
F 95.798824 0.000485 14.370596
F 104.816039 7.721228 14.232059
F 104.816039 15.439109 14.232060
F 104.816039 0.003349 14.232059
F 89.113397 1.286311 18.008516
F 89.113397 9.004190 18.008516
F 89.113397 16.722072 18.008516
F 98.033721 1.283385 18.010420
F 98.033721 9.001264 18.010420
F 98.033721 16.719147 18.010421
F 89.113388 3.858939 21.646761
F 89.113388 11.576818 21.646761
F 98.032946 3.861701 21.648549
F 98.032946 11.579580 21.648550
F 89.113395 3.858939 18.918077
F 89.113395 11.576818 18.918077
F 98.030697 3.859452 18.917762
F 98.030697 11.577331 18.917762
F 89.113390 1.286311 15.279832
F 89.113389 9.004190 15.279832
F 89.113389 16.722072 15.279832
F 98.031325 1.285534 15.279407
F 98.031325 9.003413 15.279407
F 98.031325 16.721295 15.279407
F 91.341391 7.717886 18.918072
F 91.341391 15.435767 18.918071
F 91.341391 0.000007 18.918072
F 100.279173 7.721956 18.913896
F 100.279173 15.439837 18.913896
F 100.279173 0.004077 18.913896
F 91.341380 5.145244 15.279827
F 91.341380 12.863124 15.279827
F 100.281053 5.140675 15.275380
F 100.281053 12.858556 15.275380
F 91.341384 5.145246 18.008519
F 91.341384 12.863126 18.008519
F 100.274107 5.139536 18.010941
F 100.274107 12.857416 18.010941
F 91.341375 7.717883 21.646764
F 91.341375 15.435763 21.646764
F 91.341375 0.000003 21.646764
F 100.271335 7.723086 21.648560
F 100.271335 15.440967 21.648560
F 100.271335 0.005207 21.648560
F 93.569619 1.286266 18.008545
F 93.569619 9.004145 18.008545
F 93.569619 16.722027 18.008545
F 102.537778 1.280165 17.993928
F 102.537778 8.998044 17.993928
F 102.537778 16.715926 17.993928
F 93.569605 3.858986 21.646791
F 93.569605 11.576866 21.646791
F 102.530004 3.863626 21.629847
F 102.530004 11.581506 21.629848
F 93.569543 3.858995 18.918039
F 93.569544 11.576874 18.918039
F 102.548458 3.875548 18.886045
F 102.548458 11.593428 18.886045
F 93.569563 1.286253 15.279792
F 93.569563 9.004132 15.279792
F 93.569563 16.722014 15.279792
F 102.553868 1.269074 15.248647
F 102.553868 8.986953 15.248647
F 102.553868 16.704835 15.248647
F 86.885433 7.717878 18.918077
F 86.885433 15.435759 18.918077
F 95.798513 7.718287 21.647014
F 95.799198 7.718292 18.917783
F 95.799198 15.436173 18.917783
F 95.799198 0.000413 18.917783
F 104.886368 7.761380 18.724327
F 104.886368 15.479261 18.724327
F 104.886369 0.043501 18.724327
F 86.885424 5.145251 15.279832
F 86.885424 12.863131 15.279832
F 95.799172 5.144832 15.279543
F 95.799172 12.862713 15.279543
F 104.903187 5.097183 15.087110
F 104.903187 12.815063 15.087110
F 86.885431 5.145251 18.008516
F 86.885431 12.863131 18.008516
F 95.798691 5.144794 18.008810
F 95.798692 12.862674 18.008811
F 104.798519 5.144663 17.861326
F 104.798519 12.862544 17.861327
F 86.885425 7.717878 21.646761
F 86.885425 15.435759 21.646761
F 89.113397 1.286311 25.285006
F 89.113397 9.004190 25.285006
F 89.113397 16.722072 25.285006
F 98.031859 1.283831 25.286597
F 98.031859 9.001710 25.286597
F 98.031859 16.719592 25.286598
F 89.113388 3.858939 28.923251
F 89.113388 11.576818 28.923251
F 98.030591 3.861085 28.924611
F 98.030591 11.578964 28.924611
F 89.113395 3.858939 26.194567
F 89.113395 11.576818 26.194567
F 98.029212 3.859083 26.194400
F 98.029212 11.576962 26.194400
F 89.113389 1.286311 22.556322
F 89.113389 9.004190 22.556322
F 89.113389 16.722072 22.556322
F 98.029997 1.285997 22.556083
F 98.029997 9.003875 22.556083
F 98.029997 16.721758 22.556083
F 91.341390 7.717886 26.194562
F 91.341390 15.435767 26.194562
F 91.341390 0.000007 26.194562
F 100.273620 7.720703 26.191123
F 100.273620 15.438584 26.191123
F 100.273620 0.002825 26.191123
F 91.341383 5.145243 22.556317
F 91.341383 12.863123 22.556316
F 100.276618 5.141772 22.552474
F 100.276618 12.859653 22.552474
F 91.341377 5.145247 25.285008
F 91.341377 12.863127 25.285008
F 100.267915 5.140597 25.286331
F 100.267915 12.858477 25.286331
F 91.341366 7.717881 28.923253
F 91.341366 15.435762 28.923253
F 91.341366 0.000002 28.923253
F 100.264152 7.721895 28.924235
F 100.264152 15.439776 28.924235
F 100.264152 0.004017 28.924235
F 93.569590 1.286265 25.285036
F 93.569591 9.004144 25.285036
F 93.569590 16.722026 25.285035
F 102.521016 1.283020 25.266663
F 102.521016 9.000899 25.266663
F 102.521016 16.718781 25.266663
F 93.569546 3.858982 28.923278
F 93.569546 11.576861 28.923278
F 102.511356 3.860796 28.904120
F 102.511356 11.578676 28.904120
F 93.569479 3.858985 26.194535
F 93.569479 11.576865 26.194534
F 102.532621 3.872158 26.164282
F 102.532620 11.590037 26.164282
F 93.569507 1.286259 22.556286
F 93.569507 9.004138 22.556286
F 93.569507 16.722021 22.556286
F 102.541089 1.271199 22.524878
F 102.541089 8.989078 22.524878
F 102.541089 16.706960 22.524878
F 86.885433 7.717878 26.194568
F 86.885433 15.435759 26.194567
F 106.930857 16.695301 39.295875
F 95.798781 7.718189 26.194330
F 95.798781 15.436070 26.194330
F 95.798781 0.000310 26.194330
F 104.851264 7.755535 26.004306
F 104.851264 15.473416 26.004305
F 104.851264 0.037656 26.004306
F 86.885424 5.145251 22.556323
F 86.885424 12.863131 22.556322
F 95.799036 5.144876 22.556048
F 95.799036 12.862756 22.556047
F 104.868957 5.104946 22.363785
F 104.868957 12.822826 22.363785
F 86.885431 5.145251 25.285006
F 86.885431 12.863131 25.285006
F 95.798315 5.144903 25.285211
F 95.798315 12.862784 25.285211
F 104.759559 5.151341 25.130213
F 104.759559 12.869222 25.130213
F 86.885425 7.717878 28.923251
F 86.885425 15.435759 28.923251
F 106.930857 8.977419 39.295875
F 95.798071 7.718155 28.923406
F 95.798071 15.436036 28.923406
F 95.798071 0.000276 28.923406
F 104.739401 7.708836 28.767004
F 104.739401 15.426717 28.767004
F 106.930857 1.259540 39.295875
F 89.113396 1.286311 32.561496
F 89.113396 9.004190 32.561496
F 89.113396 16.722072 32.561496
F 98.029490 1.284437 32.562680
F 98.029490 9.002316 32.562680
F 98.029490 16.720198 32.562680
F 89.113387 3.858939 36.199740
F 89.113387 11.576818 36.199741
F 98.028570 3.860609 36.200795
F 98.028570 11.578488 36.200795
F 89.113394 3.858939 33.471057
F 89.113394 11.576818 33.471057
F 98.027233 3.858666 33.471177
F 98.027233 11.576546 33.471177
F 89.113389 1.286311 29.832812
F 89.113388 9.004190 29.832812
F 89.113389 16.722072 29.832812
F 98.028286 1.286349 29.832757
F 98.028286 9.004228 29.832757
F 98.028286 16.722110 29.832757
F 91.341382 7.717884 33.471052
F 91.341382 15.435765 33.471052
F 91.341382 0.000005 33.471052
F 100.266651 7.719220 33.468788
F 100.266651 15.437101 33.468787
F 100.266650 0.001341 33.468788
F 91.341378 5.145244 29.832807
F 91.341378 12.863124 29.832807
F 100.270103 5.143175 29.829871
F 100.270103 12.861056 29.829871
F 91.341367 5.145249 32.561497
F 91.341367 12.863129 32.561497
F 100.260453 5.141954 32.562264
F 100.260453 12.859835 32.562265
F 91.341354 7.717879 36.199741
F 91.341354 15.435760 36.199741
F 104.802155 0.023153 43.361204
F 100.257482 7.720685 36.200714
F 100.257483 15.438566 36.200715
F 100.257482 0.002806 36.200714
F 93.569513 1.286277 32.561517
F 93.569513 9.004156 32.561517
F 93.569513 16.722038 32.561517
F 102.502117 1.286163 32.542099
F 102.502117 9.004042 32.542100
F 102.502117 16.721924 32.542100
F 93.569460 3.858962 36.199753
F 93.569460 11.576841 36.199753
F 102.494415 3.856959 36.181534
F 102.494415 11.574838 36.181534
F 93.569395 3.858969 33.471034
F 93.569395 11.576848 33.471034
F 102.513491 3.868026 33.445004
F 102.513491 11.585905 33.445004
F 93.569433 1.286272 29.832784
F 93.569433 9.004151 29.832784
F 93.569433 16.722033 29.832783
F 102.523225 1.275197 29.804224
F 102.523225 8.993076 29.804224
F 102.523225 16.710958 29.804224
F 86.885433 7.717878 33.471057
F 86.885433 15.435759 33.471057
F 104.802155 15.458913 43.361204
F 95.798192 7.718042 33.470911
F 95.798191 15.435923 33.470911
F 95.798191 0.000163 33.470911
F 104.815288 7.751439 33.287218
F 104.815288 15.469320 33.287218
F 104.815288 0.033560 33.287218
F 86.885424 5.145251 29.832812
F 86.885424 12.863131 29.832812
F 95.798460 5.145016 29.832622
F 95.798460 12.862897 29.832621
F 104.833285 5.109829 29.645534
F 104.833284 12.827709 29.645534
F 86.885431 5.145251 32.561496
F 86.885431 12.863131 32.561496
F 95.797808 5.145047 32.561599
F 95.797808 12.862927 32.561600
F 104.719600 5.157173 32.405066
F 104.719600 12.875053 32.405066
F 86.885425 7.717878 36.199740
F 86.885425 15.435759 36.199741
F 104.802155 7.741032 43.361204
F 95.797517 7.718010 36.199798
F 95.797517 15.435891 36.199798
F 95.797517 0.000131 36.199798
F 104.701159 7.703121 36.044048
F 104.701159 15.421002 36.044048
F 95.798947 0.000451 43.476554
F 89.113395 1.286312 39.837986
F 89.113395 9.004190 39.837986
F 89.113395 16.722072 39.837986
F 98.028349 1.284668 39.839393
F 98.028349 9.002546 39.839393
F 98.028349 16.720429 39.839393
F 89.113386 3.858939 43.476231
F 89.113386 11.576818 43.476231
F 98.029635 3.860572 43.477872
F 98.029635 11.578451 43.477872
F 89.113393 3.858939 40.747547
F 89.113393 11.576818 40.747547
F 98.024919 3.858067 40.748267
F 98.024919 11.575946 40.748267
F 89.113388 1.286311 37.109302
F 89.113388 9.004190 37.109302
F 89.113388 16.722072 37.109302
F 98.026109 1.286873 37.109757
F 98.026109 9.004752 37.109757
F 98.026109 16.722634 37.109756
F 91.341370 7.717882 40.747544
F 91.341370 15.435763 40.747544
F 91.341370 0.000003 40.747544
F 100.262464 7.718236 40.748352
F 100.262464 15.436117 40.748352
F 100.262464 0.000357 40.748352
F 91.341367 5.145246 37.109298
F 91.341367 12.863126 37.109298
F 100.263341 5.144611 37.107643
F 100.263341 12.862492 37.107642
F 91.341353 5.145252 39.837985
F 91.341353 12.863132 39.837985
F 100.254704 5.142951 39.839165
F 100.254704 12.860831 39.839165
F 91.341388 7.717884 43.476236
F 91.341388 15.435765 43.476236
F 91.341388 0.000005 43.476236
F 100.273698 7.724309 43.480678
F 100.273698 15.442190 43.480678
F 100.273698 0.006430 43.480678
F 93.569433 1.286301 39.838003
F 93.569433 9.004180 39.838003
F 93.569433 16.722062 39.838003
F 102.494690 1.286894 39.826521
F 102.494690 9.004773 39.826521
F 102.494690 16.722655 39.826521
F 93.569416 3.858955 43.476242
F 93.569416 11.576834 43.476242
F 102.519810 3.869917 43.470285
F 102.519810 11.587796 43.470285
F 93.569288 3.858946 40.747541
F 93.569288 11.576825 40.747541
F 102.499117 3.866752 40.731949
F 102.499117 11.584632 40.731949
F 93.569338 1.286292 37.109287
F 93.569338 9.004171 37.109287
F 93.569338 16.722053 37.109287
F 102.504735 1.278411 37.089270
F 102.504735 8.996290 37.089270
F 102.504735 16.714172 37.089270
F 86.885433 7.717878 40.747547
F 86.885433 15.435759 40.747547
F 95.798947 15.436211 43.476554
F 95.797842 7.717940 40.747527
F 95.797842 15.435821 40.747527
F 95.797842 0.000061 40.747527
F 104.796501 7.753780 40.600223
F 104.796501 15.471661 40.600223
F 104.796501 0.035901 40.600223
F 86.885424 5.145251 37.109302
F 86.885424 12.863131 37.109302
F 95.797963 5.145146 37.109193
F 95.797963 12.863026 37.109193
F 104.798093 5.114057 36.934732
F 104.798093 12.831938 36.934732
F 86.885431 5.145251 39.837985
F 86.885431 12.863131 39.837985
F 95.797210 5.145196 39.838000
F 95.797210 12.863076 39.838001
F 104.693127 5.166663 39.693143
F 104.693127 12.884544 39.693144
F 86.885425 7.717878 43.476231
F 86.885425 15.435759 43.476231
F 95.798947 7.718330 43.476553
F 89.113396 24.439953 3.455536
F 89.113396 32.157832 3.455536
F 98.030393 24.438544 3.456486
F 98.030393 32.156422 3.456486
F 89.113387 27.012581 7.093782
F 89.113388 34.730460 7.093782
F 89.113387 19.294700 7.093782
F 98.033026 27.014927 7.095333
F 104.779409 23.150825 21.494891
F 98.033026 19.297046 7.095333
F 89.113396 27.012581 4.365098
F 89.113396 34.730460 4.365097
F 89.113396 19.294701 4.365097
F 98.033105 27.014331 4.364147
F 104.779409 30.868704 21.494891
F 98.033105 19.296450 4.364147
F 89.113390 24.439953 0.726852
F 89.113390 32.157832 0.726852
F 98.031511 24.438839 0.726036
F 98.031511 32.156718 0.726036
F 91.341374 30.871524 4.365095
F 91.341375 23.153645 4.365095
F 100.276661 30.875217 4.362326
F 100.276661 23.157339 4.362326
F 91.341359 28.298888 0.726851
F 91.341359 20.581009 0.726851
F 100.269058 28.297948 0.726875
F 100.269058 20.580069 0.726875
F 91.341396 28.298885 3.455541
F 91.341396 20.581006 3.455541
F 100.279224 28.291773 3.461247
F 100.279224 20.573894 3.461247
F 91.341385 30.871526 7.093786
F 91.341385 23.153648 7.093786
F 100.277608 30.879344 7.097607
F 100.277608 23.161465 7.097608
F 93.569471 24.439913 3.455561
F 93.569471 32.157792 3.455561
F 102.554905 24.424893 3.449688
F 102.554905 32.142771 3.449688
F 93.569516 27.012622 7.093808
F 95.798513 23.154050 21.647014
F 93.569516 19.294742 7.093808
F 102.554780 27.025378 7.083942
F 95.798513 30.871929 21.647014
F 102.554780 19.307498 7.083943
F 93.569648 27.012651 4.365051
F 86.885425 23.153641 21.646761
F 93.569648 19.294771 4.365051
F 102.565622 27.031523 4.335953
F 86.885425 30.871520 21.646761
F 102.565621 19.313643 4.335952
F 93.569610 24.439883 0.726808
F 93.569610 32.157762 0.726808
F 102.544381 24.429637 0.702211
F 102.544381 32.147516 0.702211
F 86.885433 30.871520 4.365098
F 86.885433 23.153641 4.365098
F 95.798180 30.871720 4.364983
F 95.798180 23.153842 4.364982
F 104.936126 30.926137 4.189490
F 104.936126 23.208258 4.189490
F 86.885424 28.298893 0.726853
F 86.885424 20.581014 0.726853
F 95.797975 28.298751 0.726850
F 95.797975 20.580871 0.726850
F 104.850589 28.278594 0.569014
F 104.850588 20.560715 0.569014
F 86.885432 28.298893 3.455536
F 86.885432 20.581014 3.455536
F 95.799176 28.298399 3.455925
F 95.799176 20.580520 3.455925
F 104.860637 28.289872 3.340516
F 104.860637 20.571993 3.340516
F 86.885425 30.871520 7.093781
F 86.885425 23.153641 7.093781
F 95.799037 30.872007 7.094133
F 95.799038 23.154129 7.094133
F 104.849761 30.881290 6.971208
F 104.849761 23.163412 6.971208
F 89.113397 24.439953 10.732026
F 89.113397 32.157832 10.732026
F 98.033220 24.437396 10.733668
F 98.033220 32.155275 10.733668
F 89.113388 27.012581 14.370271
F 89.113388 34.730460 14.370271
F 89.113388 19.294700 14.370271
F 98.033936 27.015475 14.372154
F 104.798519 20.580426 17.861327
F 98.033936 19.297594 14.372154
F 89.113396 27.012581 11.641587
F 89.113396 34.730460 11.641587
F 89.113396 19.294701 11.641587
F 98.031944 27.013707 11.640933
F 104.798519 28.298305 17.861327
F 98.031944 19.295826 11.640933
F 89.113390 24.439953 8.003343
F 89.113390 32.157832 8.003342
F 98.032565 24.438424 8.002481
F 98.032565 32.156302 8.002481
F 91.341385 30.871526 11.641583
F 91.341385 23.153648 11.641583
F 100.280604 30.876004 11.637317
F 100.280604 23.158125 11.637317
F 91.341371 28.298887 8.003339
F 91.341371 20.581008 8.003339
F 100.284939 28.292406 7.997340
F 100.284939 20.574526 7.997340
F 91.341388 28.298887 10.732030
F 91.341388 20.581008 10.732030
F 100.276981 28.292215 10.735962
F 100.276981 20.574335 10.735962
F 91.341380 30.871525 14.370275
F 91.341380 23.153647 14.370275
F 100.275996 30.877791 14.373372
F 100.275996 23.159913 14.373372
F 93.569572 24.439912 10.732052
F 93.569572 32.157791 10.732052
F 102.545953 24.429738 10.723418
F 102.545953 32.147616 10.723418
F 93.569597 27.012624 14.370298
F 95.798692 20.580557 18.008810
F 93.569597 19.294744 14.370298
F 102.544242 27.020578 14.357938
F 95.798692 28.298436 18.008810
F 102.544242 19.302698 14.357939
F 93.569590 27.012641 11.641546
F 86.885432 20.581014 18.008516
F 93.569590 19.294761 11.641546
F 102.559186 27.030489 11.610032
F 86.885431 28.298893 18.008516
F 102.559186 19.312609 11.610032
F 93.569610 24.439890 8.003299
F 93.569610 32.157769 8.003299
F 102.562660 24.422677 7.973873
F 102.562660 32.140555 7.973873
F 86.885433 30.871520 11.641587
F 86.885433 23.153641 11.641587
F 95.798958 30.871902 11.641330
F 95.798958 23.154024 11.641330
F 104.916571 30.921221 11.451362
F 104.916571 23.203343 11.451362
F 86.885424 28.298893 8.003343
F 86.885424 20.581014 8.003342
F 95.798581 28.298597 8.003150
F 95.798581 20.580718 8.003150
F 104.936093 28.239552 7.816704
F 104.936093 20.521673 7.816704
F 86.885431 28.298893 10.732026
F 86.885431 20.581014 10.732026
F 95.798938 28.298400 10.732369
F 95.798938 20.580521 10.732369
F 104.833254 28.289904 10.595477
F 104.833254 20.572024 10.595477
F 86.885425 30.871520 14.370271
F 86.885425 23.153641 14.370271
F 95.798824 30.872006 14.370596
F 95.798824 23.154127 14.370596
F 104.816039 30.874870 14.232059
F 104.816039 23.156991 14.232059
F 89.113397 24.439953 18.008516
F 89.113397 32.157832 18.008516
F 98.033721 24.437027 18.010420
F 98.033721 32.154906 18.010420
F 89.113388 27.012581 21.646761
F 89.113388 34.730460 21.646761
F 89.113388 19.294700 21.646761
F 98.032946 27.015343 21.648549
F 104.903187 20.532946 15.087110
F 98.032946 19.297463 21.648550
F 89.113395 27.012581 18.918077
F 89.113395 34.730460 18.918077
F 89.113395 19.294701 18.918077
F 98.030697 27.013094 18.917762
F 104.903187 28.250825 15.087110
F 98.030697 19.295213 18.917762
F 89.113389 24.439953 15.279832
F 89.113390 32.157832 15.279832
F 98.031325 24.439176 15.279407
F 98.031325 32.157055 15.279407
F 91.341391 30.871528 18.918072
F 91.341391 23.153649 18.918072
F 100.279173 30.875598 18.913896
F 100.279173 23.157719 18.913896
F 91.341380 28.298885 15.279827
F 91.341380 20.581006 15.279827
F 100.281053 28.294317 15.275380
F 100.281053 20.576438 15.275380
F 91.341384 28.298888 18.008519
F 91.341384 20.581008 18.008519
F 100.274107 28.293178 18.010941
F 100.274107 20.575299 18.010941
F 91.341375 30.871524 21.646764
F 91.341375 23.153645 21.646764
F 100.271335 30.876728 21.648560
F 100.271335 23.158849 21.648560
F 93.569619 24.439908 18.008545
F 93.569619 32.157786 18.008545
F 102.537778 24.433807 17.993928
F 102.537778 32.151686 17.993928
F 93.569605 27.012628 21.646791
F 95.799172 20.580595 15.279543
F 93.569605 19.294748 21.646791
F 102.530004 27.017269 21.629847
F 95.799172 28.298474 15.279543
F 102.530004 19.299388 21.629848
F 93.569544 27.012637 18.918039
F 86.885424 20.581014 15.279832
F 93.569544 19.294756 18.918038
F 102.548458 27.029191 18.886045
F 86.885424 28.298893 15.279832
F 102.548458 19.311310 18.886045
F 93.569563 24.439895 15.279792
F 93.569563 32.157774 15.279792
F 102.553868 24.422716 15.248647
F 102.553868 32.140595 15.248647
F 86.885433 30.871520 18.918077
F 86.885433 23.153641 18.918077
F 95.799198 30.871934 18.917783
F 95.799198 23.154055 18.917783
F 104.886369 30.915022 18.724327
F 104.886368 23.197144 18.724327
F 89.113397 24.439953 25.285006
F 89.113397 32.157832 25.285006
F 98.031859 24.437473 25.286597
F 98.031859 32.155352 25.286597
F 89.113388 27.012581 28.923251
F 89.113388 34.730460 28.923251
F 89.113388 19.294700 28.923251
F 98.030591 27.014727 28.924611
F 106.930857 32.131061 39.295875
F 98.030591 19.296847 28.924612
F 89.113395 27.012581 26.194567
F 89.113395 34.730460 26.194567
F 89.113395 19.294701 26.194567
F 98.029212 27.012724 26.194400
F 106.930857 24.413182 39.295875
F 98.029212 19.294844 26.194400
F 89.113389 24.439953 22.556322
F 89.113389 32.157832 22.556322
F 98.029997 24.439639 22.556083
F 98.029997 32.157517 22.556083
F 91.341390 30.871528 26.194562
F 91.341390 23.153649 26.194562
F 100.273620 30.874345 26.191123
F 100.273620 23.156467 26.191123
F 91.341383 28.298884 22.556317
F 91.341383 20.581005 22.556317
F 100.276618 28.295414 22.552474
F 100.276618 20.577535 22.552474
F 91.341377 28.298889 25.285008
F 91.341377 20.581010 25.285009
F 100.267915 28.294239 25.286331
F 100.267915 20.576359 25.286331
F 91.341366 30.871523 28.923253
F 91.341366 23.153644 28.923253
F 100.264152 30.875537 28.924235
F 100.264152 23.157659 28.924235
F 93.569591 24.439907 25.285035
F 93.569590 32.157785 25.285036
F 102.521016 24.436662 25.266663
F 102.521016 32.154541 25.266663
F 93.569546 27.012624 28.923278
F 104.802155 23.176796 43.361204
F 93.569546 19.294744 28.923278
F 102.511356 27.014439 28.904120
F 104.802155 30.894674 43.361204
F 102.511356 19.296558 28.904120
F 93.569479 27.012627 26.194535
F 95.798947 23.154093 43.476554
F 93.569479 19.294747 26.194534
F 102.532621 27.025800 26.164282
F 95.798947 30.871971 43.476554
F 102.532620 19.307919 26.164282
F 93.569507 24.439901 22.556286
F 93.569507 32.157780 22.556286
F 102.541089 24.424841 22.524878
F 102.541089 32.142720 22.524878
F 86.885433 30.871520 26.194568
F 86.885433 23.153641 26.194567
F 95.798781 30.871831 26.194330
F 95.798781 23.153952 26.194330
F 104.851264 30.909177 26.004306
F 104.851264 23.191298 26.004306
F 86.885424 28.298893 22.556323
F 86.885424 20.581014 22.556323
F 95.799036 28.298518 22.556048
F 95.799036 20.580639 22.556047
F 104.868957 28.258588 22.363785
F 104.868957 20.540709 22.363785
F 86.885431 28.298893 25.285006
F 86.885431 20.581014 25.285006
F 95.798315 28.298545 25.285211
F 95.798315 20.580666 25.285211
F 104.759559 28.304983 25.130213
F 104.759559 20.587104 25.130213
F 86.885425 30.871520 28.923251
F 86.885425 23.153641 28.923251
F 95.798071 30.871797 28.923406
F 95.798071 23.153918 28.923406
F 104.739401 30.862478 28.767004
F 104.739401 23.144599 28.767004
F 89.113396 24.439953 32.561496
F 89.113396 32.157832 32.561496
F 98.029490 24.438079 32.562680
F 98.029490 32.155958 32.562680
F 89.113387 27.012581 36.199740
F 89.113387 34.730460 36.199741
F 89.113387 19.294700 36.199741
F 98.028570 27.014251 36.200795
F 86.885425 23.153641 43.476231
F 98.028570 19.296371 36.200796
F 89.113394 27.012581 33.471057
F 89.113394 34.730460 33.471057
F 89.113394 19.294701 33.471057
F 98.027233 27.012308 33.471177
F 98.027233 34.730187 33.471177
F 98.027233 19.294428 33.471177
F 89.113389 24.439953 29.832812
F 89.113389 32.157832 29.832812
F 98.028286 24.439991 29.832757
F 98.028286 32.157870 29.832757
F 91.341382 30.871526 33.471052
F 91.341382 23.153647 33.471052
F 100.266651 30.872862 33.468788
F 100.266651 23.154983 33.468788
F 91.341378 28.298885 29.832807
F 91.341378 20.581006 29.832807
F 100.270103 28.296817 29.829871
F 100.270103 20.578938 29.829871
F 91.341367 28.298891 32.561497
F 91.341366 20.581012 32.561497
F 100.260453 28.295596 32.562264
F 100.260453 20.577717 32.562264
F 91.341354 30.871520 36.199741
F 91.341354 23.153642 36.199741
F 100.257482 30.874327 36.200714
F 100.257483 23.156448 36.200714
F 93.569513 24.439919 32.561517
F 93.569513 32.157798 32.561517
F 102.502117 24.439805 32.542099
F 102.502117 32.157684 32.542099
F 93.569460 27.012603 36.199753
F 86.885425 30.871520 43.476231
F 93.569461 19.294723 36.199753
F 102.494415 27.010601 36.181534
F 102.494415 34.728480 36.181534
F 102.494415 19.292721 36.181534
F 93.569395 27.012611 33.471034
F 104.693127 20.602426 39.693144
F 93.569395 19.294730 33.471034
F 102.513491 27.021668 33.445004
F 104.693127 28.320305 39.693143
F 102.513491 19.303788 33.445004
F 93.569433 24.439914 29.832784
F 93.569433 32.157793 29.832784
F 102.523225 24.428839 29.804224
F 102.523225 32.146718 29.804224
F 86.885433 30.871520 33.471057
F 86.885433 23.153641 33.471057
F 95.798191 30.871683 33.470911
F 95.798192 23.153805 33.470911
F 104.815288 30.905081 33.287218
F 104.815288 23.187202 33.287218
F 86.885424 28.298893 29.832812
F 86.885424 20.581014 29.832812
F 95.798460 28.298658 29.832622
F 95.798460 20.580779 29.832621
F 104.833285 28.263471 29.645534
F 104.833285 20.545591 29.645534
F 86.885431 28.298893 32.561496
F 86.885431 20.581014 32.561496
F 95.797808 28.298689 32.561599
F 95.797808 20.580810 32.561600
F 104.719600 28.310815 32.405066
F 104.719600 20.592935 32.405066
F 86.885425 30.871520 36.199740
F 86.885425 23.153641 36.199740
F 95.797517 30.871651 36.199798
F 95.797517 23.153773 36.199798
F 104.701159 30.856763 36.044048
F 104.701159 23.138885 36.044047
F 89.113395 24.439953 39.837986
F 89.113395 32.157832 39.837986
F 98.028349 24.438309 39.839393
F 98.028349 32.156188 39.839393
F 89.113386 27.012581 43.476231
F 89.113386 34.730460 43.476231
F 89.113386 19.294700 43.476231
F 98.029635 27.014214 43.477872
F 95.797210 20.580958 39.838001
F 98.029635 19.296334 43.477872
F 89.113393 27.012581 40.747547
F 89.113393 34.730460 40.747547
F 89.113393 19.294700 40.747547
F 98.024919 27.011709 40.748267
F 98.024919 34.729588 40.748267
F 98.024920 19.293829 40.748267
F 89.113388 24.439953 37.109302
F 89.113388 32.157832 37.109302
F 98.026109 24.440515 37.109757
F 98.026109 32.158394 37.109757
F 91.341370 30.871524 40.747544
F 91.341370 23.153645 40.747544
F 100.262464 30.871878 40.748352
F 100.262464 23.153999 40.748352
F 91.341367 28.298887 37.109298
F 91.341367 20.581008 37.109298
F 100.263341 28.298254 37.107643
F 100.263341 20.580374 37.107643
F 91.341353 28.298893 39.837985
F 91.341353 20.581014 39.837985
F 100.254704 28.296593 39.839165
F 100.254704 20.578714 39.839165
F 91.341388 30.871526 43.476236
F 91.341388 23.153647 43.476236
F 100.273698 30.877951 43.480678
F 100.273698 23.160072 43.480678
F 93.569433 24.439943 39.838003
F 93.569433 32.157822 39.838003
F 102.494690 24.440537 39.826521
F 102.494690 32.158415 39.826521
F 93.569416 27.012597 43.476242
F 95.797210 28.298837 39.838000
F 93.569416 19.294717 43.476242
F 102.519810 27.023559 43.470285
F 86.885431 20.581014 39.837986
F 102.519810 19.305679 43.470285
F 93.569288 27.012588 40.747541
F 86.885431 28.298893 39.837985
F 93.569288 19.294708 40.747541
F 102.499117 27.020395 40.731949
F 104.798093 20.549820 36.934732
F 102.499117 19.302514 40.731949
F 93.569338 24.439934 37.109287
F 93.569338 32.157813 37.109287
F 102.504735 24.432053 37.089270
F 102.504735 32.149932 37.089270
F 86.885433 30.871520 40.747547
F 86.885433 23.153641 40.747547
F 95.797842 30.871582 40.747527
F 95.797842 23.153703 40.747527
F 104.796501 30.907422 40.600223
F 104.796501 23.189543 40.600223
F 86.885424 28.298893 37.109302
F 86.885424 20.581014 37.109302
F 95.797963 28.298788 37.109193
F 95.797963 20.580908 37.109193
F 104.798093 28.267699 36.934732
F 89.113396 47.593595 3.455536
F 89.113396 39.875714 3.455537
F 98.030393 47.592185 3.456486
F 98.030393 39.874304 3.456486
F 89.113388 50.166223 7.093782
F 89.113388 42.448342 7.093782
F 98.033026 50.168568 7.095333
F 98.033026 42.450688 7.095333
F 89.113396 50.166223 4.365098
F 89.113396 42.448343 4.365097
F 98.033105 50.167972 4.364147
F 98.033105 42.450092 4.364147
F 89.113390 47.593595 0.726852
F 89.113390 39.875714 0.726852
F 98.031511 47.592481 0.726036
F 98.031511 39.874600 0.726036
F 91.341375 38.589405 4.365095
F 91.341375 46.307287 4.365095
F 100.276660 38.593098 4.362325
F 100.276660 46.310980 4.362326
F 91.341359 51.452530 0.726851
F 91.341359 36.016769 0.726851
F 91.341359 43.734651 0.726851
F 100.269058 51.451590 0.726875
F 100.269058 36.015828 0.726875
F 100.269058 43.733711 0.726875
F 91.341396 51.452527 3.455541
F 91.341396 36.016766 3.455542
F 91.341396 43.734648 3.455541
F 100.279224 51.445415 3.461247
F 100.279224 36.009653 3.461248
F 100.279224 43.727536 3.461247
F 91.341385 38.589407 7.093786
F 91.341385 46.307289 7.093786
F 100.277608 38.597225 7.097608
F 100.277608 46.315106 7.097608
F 93.569471 47.593555 3.455561
F 93.569471 39.875674 3.455562
F 102.554905 47.578534 3.449688
F 102.554905 39.860653 3.449688
F 93.569516 50.166264 7.093808
F 93.569516 42.448384 7.093808
F 102.554780 50.179020 7.083942
F 102.554780 42.461139 7.083943
F 93.569648 50.166293 4.365051
F 93.569648 42.448413 4.365051
F 102.565622 50.185165 4.335953
F 102.565621 42.467285 4.335953
F 93.569610 47.593525 0.726808
F 93.569610 39.875644 0.726808
F 102.544381 47.583278 0.702211
F 102.544381 39.865397 0.702211
F 86.885433 38.589401 4.365097
F 86.885433 46.307283 4.365098
F 95.798180 38.589601 4.364982
F 95.798180 46.307484 4.364982
F 104.936126 38.644017 4.189490
F 104.936126 46.361899 4.189490
F 86.885424 51.452535 0.726853
F 86.885424 36.016773 0.726853
F 86.885424 43.734655 0.726853
F 95.797975 51.452393 0.726850
F 95.797975 36.016631 0.726850
F 95.797975 43.734513 0.726850
F 104.850589 51.432236 0.569014
F 104.850588 35.996474 0.569013
F 104.850588 43.714357 0.569014
F 86.885432 51.452535 3.455536
F 86.885432 36.016773 3.455536
F 86.885432 43.734655 3.455536
F 95.799176 51.452041 3.455925
F 95.799176 36.016279 3.455925
F 95.799176 43.734161 3.455925
F 104.860637 51.443514 3.340516
F 104.860637 36.007753 3.340516
F 104.860637 43.725635 3.340516
F 86.885425 38.589401 7.093781
F 86.885425 46.307283 7.093781
F 95.799037 38.589889 7.094134
F 95.799037 46.307771 7.094133
F 104.849761 38.599171 6.971208
F 104.849761 46.317053 6.971208
F 89.113397 47.593595 10.732026
F 89.113397 39.875714 10.732026
F 98.033220 47.591038 10.733668
F 98.033220 39.873157 10.733668
F 89.113388 50.166223 14.370271
F 89.113388 42.448342 14.370271
F 98.033936 50.169117 14.372154
F 98.033936 42.451236 14.372154
F 89.113396 50.166223 11.641587
F 89.113396 42.448343 11.641587
F 98.031944 50.167349 11.640933
F 98.031944 42.449468 11.640933
F 89.113390 47.593595 8.003343
F 89.113390 39.875714 8.003342
F 98.032565 47.592065 8.002481
F 98.032565 39.874185 8.002481
F 91.341385 38.589407 11.641583
F 91.341385 46.307289 11.641583
F 100.280604 38.593885 11.637317
F 100.280604 46.311767 11.637317
F 91.341371 51.452529 8.003339
F 91.341371 36.016767 8.003339
F 91.341371 43.734650 8.003339
F 100.284939 51.446047 7.997340
F 100.284939 36.010286 7.997340
F 100.284939 43.728168 7.997340
F 91.341388 51.452529 10.732030
F 91.341388 36.016767 10.732030
F 91.341388 43.734650 10.732030
F 100.276981 51.445856 10.735962
F 100.276981 36.010095 10.735962
F 100.276981 43.727977 10.735962
F 91.341380 38.589406 14.370275
F 91.341380 46.307288 14.370275
F 100.275995 38.595672 14.373372
F 100.275996 46.313554 14.373372
F 93.569572 47.593554 10.732052
F 93.569572 39.875673 10.732053
F 102.545953 47.583379 10.723418
F 102.545953 39.865498 10.723418
F 93.569597 50.166266 14.370298
F 93.569597 42.448386 14.370298
F 102.544242 50.174219 14.357938
F 102.544242 42.456339 14.357939
F 93.569590 50.166283 11.641546
F 93.569590 42.448403 11.641546
F 102.559186 50.184131 11.610032
F 102.559186 42.466250 11.610032
F 93.569610 47.593532 8.003299
F 93.569610 39.875651 8.003299
F 102.562660 47.576318 7.973873
F 102.562660 39.858437 7.973872
F 86.885433 38.589401 11.641587
F 86.885433 46.307283 11.641587
F 95.798958 38.589783 11.641329
F 95.798958 46.307666 11.641330
F 104.916571 38.639102 11.451362
F 104.916571 46.356984 11.451362
F 86.885424 51.452535 8.003343
F 86.885424 36.016773 8.003342
F 86.885424 43.734655 8.003342
F 95.798581 51.452239 8.003150
F 95.798581 36.016477 8.003150
F 95.798581 43.734360 8.003150
F 104.936093 51.393193 7.816704
F 104.936093 35.957432 7.816704
F 104.936093 43.675314 7.816704
F 86.885431 51.452535 10.732026
F 86.885431 36.016773 10.732026
F 86.885431 43.734655 10.732026
F 95.798938 51.452042 10.732368
F 95.798938 36.016280 10.732369
F 95.798938 43.734163 10.732369
F 104.833254 51.443545 10.595477
F 104.833254 36.007784 10.595477
F 104.833254 43.725666 10.595477
F 86.885425 38.589401 14.370271
F 86.885425 46.307283 14.370271
F 95.798824 38.589887 14.370597
F 95.798824 46.307769 14.370596
F 104.816039 38.592751 14.232060
F 104.816039 46.310633 14.232059
F 89.113397 47.593595 18.008516
F 89.113397 39.875714 18.008516
F 98.033721 47.590669 18.010420
F 98.033721 39.872788 18.010421
F 89.113388 50.166223 21.646761
F 89.113388 42.448342 21.646761
F 98.032946 50.168985 21.648549
F 98.032946 42.451105 21.648550
F 89.113395 50.166223 18.918077
F 89.113395 42.448343 18.918077
F 98.030697 50.166736 18.917762
F 98.030697 42.448855 18.917762
F 89.113389 47.593595 15.279832
F 89.113389 39.875714 15.279832
F 98.031325 47.592818 15.279407
F 98.031325 39.874937 15.279407
F 91.341391 38.589409 18.918071
F 91.341391 46.307291 18.918072
F 100.279173 38.593479 18.913896
F 100.279173 46.311361 18.913896
F 91.341380 51.452527 15.279827
F 91.341380 36.016766 15.279827
F 91.341380 43.734648 15.279827
F 100.281053 51.447959 15.275380
F 100.281053 36.012198 15.275380
F 100.281053 43.730080 15.275380
F 91.341384 51.452530 18.008519
F 91.341384 36.016768 18.008519
F 91.341384 43.734650 18.008519
F 100.274107 51.446820 18.010941
F 100.274107 36.011058 18.010941
F 100.274107 43.728940 18.010941
F 91.341375 38.589405 21.646764
F 91.341375 46.307287 21.646764
F 100.271335 38.594609 21.648560
F 100.271335 46.312491 21.648560
F 93.569619 47.593550 18.008545
F 93.569619 39.875669 18.008545
F 102.537778 47.587449 17.993928
F 102.537778 39.869568 17.993928
F 93.569605 50.166270 21.646791
F 93.569605 42.448390 21.646791
F 102.530004 50.170910 21.629847
F 102.530004 42.453030 21.629848
F 93.569543 50.166279 18.918039
F 93.569544 42.448398 18.918038
F 102.548458 50.182832 18.886045
F 102.548458 42.464952 18.886045
F 93.569563 47.593537 15.279792
F 93.569563 39.875656 15.279792
F 102.553868 47.576358 15.248647
F 102.553868 39.858477 15.248647
F 86.885433 38.589401 18.918077
F 86.885433 46.307283 18.918077
F 95.799198 38.589815 18.917783
F 95.799198 46.307697 18.917783
F 104.886368 38.632903 18.724327
F 104.886369 46.350785 18.724327
F 86.885424 51.452535 15.279832
F 86.885424 36.016773 15.279832
F 86.885424 43.734655 15.279832
F 95.799172 51.452116 15.279543
F 95.799172 36.016355 15.279543
F 95.799172 43.734237 15.279543
F 104.903187 51.404466 15.087110
F 104.903187 35.968705 15.087110
F 104.903187 43.686587 15.087110
F 86.885431 51.452535 18.008516
F 86.885431 36.016773 18.008516
F 86.885431 43.734655 18.008516
F 95.798691 51.452078 18.008810
F 95.798691 36.016316 18.008811
F 95.798692 43.734198 18.008810
F 104.798519 51.451947 17.861326
F 104.798519 36.016186 17.861327
F 104.798519 43.734068 17.861327
F 86.885425 38.589401 21.646761
F 86.885425 46.307283 21.646761
F 95.798513 38.589810 21.647014
F 95.798513 46.307692 21.647014
F 104.779409 38.586585 21.494891
F 104.779409 46.304467 21.494891
F 98.033026 34.732806 7.095333
F 98.033105 34.732210 4.364147
F 93.569516 34.730501 7.093808
F 102.554780 34.743257 7.083942
F 93.569648 34.730530 4.365050
F 102.565621 34.749402 4.335952
F 98.033936 34.733354 14.372154
F 98.031944 34.731586 11.640933
F 93.569597 34.730503 14.370298
F 102.544242 34.738457 14.357938
F 93.569590 34.730520 11.641546
F 102.559186 34.748368 11.610032
F 98.032946 34.733222 21.648550
F 98.030697 34.730973 18.917762
F 93.569605 34.730508 21.646791
F 102.530004 34.735148 21.629848
F 93.569544 34.730516 18.918039
F 102.548458 34.747070 18.886045
F 89.113397 47.593595 25.285006
F 89.113397 39.875714 25.285006
F 98.031859 47.591115 25.286597
F 98.031859 39.873234 25.286598
F 89.113388 50.166223 28.923251
F 89.113388 42.448342 28.923251
F 98.030591 50.168369 28.924611
F 98.030591 42.450488 28.924612
F 89.113395 50.166223 26.194567
F 89.113395 42.448343 26.194567
F 98.029212 50.166366 26.194400
F 98.029212 42.448486 26.194400
F 89.113389 47.593595 22.556322
F 89.113389 39.875714 22.556322
F 98.029997 47.593280 22.556083
F 98.029997 39.875399 22.556083
F 91.341390 38.589409 26.194562
F 91.341390 46.307291 26.194562
F 100.273620 38.592226 26.191123
F 100.273620 46.310108 26.191123
F 91.341383 51.452526 22.556317
F 91.341383 36.016765 22.556316
F 91.341383 43.734647 22.556317
F 100.276618 51.449056 22.552474
F 100.276618 36.013294 22.552474
F 100.276618 43.731177 22.552474
F 91.341377 51.452531 25.285008
F 91.341377 36.016769 25.285008
F 91.341377 43.734652 25.285009
F 100.267915 51.447880 25.286331
F 100.267915 36.012119 25.286331
F 100.267915 43.730001 25.286331
F 91.341366 38.589404 28.923253
F 91.341366 46.307286 28.923253
F 100.264152 38.593418 28.924235
F 100.264152 46.311300 28.924235
F 93.569590 47.593549 25.285035
F 93.569591 39.875668 25.285036
F 102.521016 47.590304 25.266663
F 102.521016 39.872423 25.266663
F 93.569546 50.166266 28.923278
F 93.569546 42.448385 28.923278
F 102.511356 50.168080 28.904120
F 102.511356 42.450200 28.904120
F 93.569479 50.166269 26.194535
F 93.569479 42.448389 26.194534
F 102.532621 50.179441 26.164282
F 102.532620 42.461561 26.164282
F 93.569507 47.593543 22.556286
F 93.569507 39.875662 22.556286
F 102.541089 47.578483 22.524878
F 102.541089 39.860602 22.524878
F 86.885433 38.589401 26.194567
F 86.885433 46.307283 26.194567
F 95.798781 38.589712 26.194330
F 95.798781 46.307594 26.194330
F 104.851264 38.627058 26.004305
F 104.851264 46.344940 26.004306
F 86.885424 51.452535 22.556323
F 86.885424 36.016773 22.556322
F 86.885424 43.734655 22.556323
F 95.799036 51.452160 22.556048
F 95.799037 36.016398 22.556047
F 95.799036 43.734280 22.556047
F 104.868957 51.412229 22.363785
F 104.868957 35.976468 22.363785
F 104.868957 43.694350 22.363785
F 86.885431 51.452535 25.285006
F 86.885431 36.016773 25.285006
F 86.885431 43.734655 25.285006
F 95.798315 51.452187 25.285211
F 95.798315 36.016425 25.285211
F 95.798315 43.734308 25.285211
F 104.759559 51.458625 25.130213
F 104.759559 36.022864 25.130213
F 104.759559 43.740746 25.130213
F 86.885425 38.589401 28.923251
F 86.885425 46.307283 28.923251
F 95.798071 38.589678 28.923406
F 95.798071 46.307560 28.923406
F 104.739401 38.580359 28.767004
F 104.739401 46.298241 28.767004
F 89.113396 47.593595 32.561496
F 89.113396 39.875714 32.561496
F 98.029490 47.591721 32.562680
F 98.029490 39.873840 32.562680
F 89.113387 50.166222 36.199740
F 89.113387 42.448342 36.199741
F 98.028570 50.167893 36.200795
F 98.028570 42.450013 36.200796
F 89.113394 50.166223 33.471057
F 89.113394 42.448342 33.471057
F 98.027233 50.165950 33.471177
F 98.027233 42.448070 33.471177
F 89.113389 47.593595 29.832812
F 89.113389 39.875714 29.832812
F 98.028286 47.593633 29.832757
F 98.028286 39.875752 29.832757
F 91.341382 38.589407 33.471052
F 91.341382 46.307289 33.471052
F 100.266650 38.590743 33.468787
F 100.266650 46.308625 33.468788
F 91.341378 51.452527 29.832807
F 91.341378 36.016766 29.832807
F 91.341378 43.734648 29.832807
F 100.270103 51.450459 29.829871
F 100.270103 36.014698 29.829871
F 100.270103 43.732580 29.829871
F 91.341366 51.452533 32.561497
F 91.341367 36.016771 32.561497
F 91.341367 43.734654 32.561497
F 100.260453 51.449238 32.562264
F 100.260453 36.013476 32.562265
F 100.260453 43.731359 32.562264
F 91.341354 38.589401 36.199741
F 91.341354 46.307283 36.199741
F 100.257482 38.592208 36.200715
F 100.257482 46.310090 36.200714
F 93.569513 47.593561 32.561517
F 93.569513 39.875680 32.561517
F 102.502117 47.593447 32.542099
F 102.502117 39.875566 32.542100
F 93.569460 50.166245 36.199753
F 93.569461 42.448365 36.199753
F 102.494415 50.164243 36.181534
F 102.494415 42.446363 36.181534
F 93.569395 50.166253 33.471034
F 93.569395 42.448372 33.471034
F 102.513491 50.175310 33.445004
F 102.513491 42.457430 33.445004
F 93.569433 47.593556 29.832784
F 93.569433 39.875675 29.832783
F 102.523225 47.582481 29.804224
F 102.523225 39.864600 29.804224
F 86.885433 38.589401 33.471057
F 86.885433 46.307283 33.471057
F 95.798191 38.589564 33.470911
F 95.798191 46.307447 33.470911
F 104.815288 38.622962 33.287218
F 104.815288 46.340843 33.287218
F 86.885424 51.452535 29.832812
F 86.885424 36.016773 29.832812
F 86.885424 43.734655 29.832812
F 95.798460 51.452300 29.832622
F 95.798460 36.016539 29.832621
F 95.798460 43.734421 29.832621
F 104.833285 51.417112 29.645534
F 104.833285 35.981351 29.645534
F 104.833284 43.699233 29.645534
F 86.885431 51.452535 32.561496
F 86.885431 36.016773 32.561496
F 86.885431 43.734655 32.561496
F 95.797808 51.452331 32.561599
F 95.797808 36.016569 32.561600
F 95.797808 43.734451 32.561600
F 104.719600 51.464456 32.405066
F 104.719600 36.028695 32.405066
F 104.719600 43.746577 32.405066
F 86.885425 38.589401 36.199741
F 86.885425 46.307283 36.199740
F 95.797517 38.589532 36.199798
F 95.797517 46.307414 36.199798
F 104.701159 38.574644 36.044048
F 104.701159 46.292526 36.044047
F 89.113395 47.593595 39.837986
F 89.113395 39.875714 39.837986
F 98.028349 47.591951 39.839393
F 98.028349 39.874070 39.839393
F 89.113386 50.166223 43.476231
F 89.113386 42.448342 43.476231
F 98.029635 50.167856 43.477872
F 98.029635 42.449976 43.477872
F 89.113393 50.166223 40.747547
F 89.113393 42.448342 40.747547
F 98.024919 50.165351 40.748267
F 98.024919 42.447471 40.748267
F 89.113388 47.593595 37.109302
F 89.113388 39.875714 37.109301
F 98.026109 47.594157 37.109757
F 98.026109 39.876276 37.109756
F 91.341370 38.589405 40.747544
F 91.341370 46.307287 40.747544
F 100.262464 38.589759 40.748352
F 100.262464 46.307641 40.748352
F 91.341367 51.452529 37.109298
F 91.341367 36.016768 37.109298
F 91.341367 43.734650 37.109298
F 100.263341 51.451895 37.107643
F 100.263341 36.016134 37.107642
F 100.263341 43.734016 37.107643
F 91.341353 51.452535 39.837985
F 91.341353 36.016774 39.837985
F 91.341353 43.734656 39.837985
F 100.254704 51.450234 39.839165
F 100.254704 36.014473 39.839165
F 100.254704 43.732355 39.839165
F 91.341388 38.589407 43.476236
F 91.341388 46.307289 43.476236
F 100.273698 38.595832 43.480678
F 100.273698 46.313714 43.480678
F 93.569433 47.593585 39.838003
F 93.569433 39.875704 39.838003
F 102.494690 47.594178 39.826521
F 102.494690 39.876297 39.826521
F 93.569416 50.166239 43.476242
F 93.569416 42.448358 43.476242
F 102.519810 50.177201 43.470285
F 102.519810 42.459321 43.470285
F 93.569288 50.166230 40.747541
F 93.569288 42.448349 40.747541
F 102.499117 50.174036 40.731949
F 102.499117 42.456156 40.731949
F 93.569338 47.593576 37.109287
F 93.569338 39.875695 37.109287
F 102.504735 47.585695 37.089270
F 102.504735 39.867814 37.089270
F 86.885433 38.589401 40.747547
F 86.885433 46.307283 40.747547
F 95.797842 38.589463 40.747527
F 95.797842 46.307345 40.747527
F 104.796501 38.625303 40.600223
F 104.796501 46.343185 40.600223
F 86.885424 51.452535 37.109302
F 86.885424 36.016773 37.109302
F 86.885424 43.734656 37.109302
F 95.797963 51.452430 37.109193
F 95.797963 36.016668 37.109193
F 95.797963 43.734550 37.109193
F 104.798093 51.421341 36.934732
F 104.798093 35.985580 36.934732
F 104.798093 43.703462 36.934732
F 86.885431 51.452535 39.837985
F 86.885431 36.016773 39.837985
F 86.885431 43.734655 39.837986
F 95.797210 51.452479 39.838000
F 95.797210 36.016718 39.838001
F 95.797210 43.734600 39.838001
F 104.693127 51.473947 39.693143
F 104.693127 36.038186 39.693144
F 104.693127 43.756068 39.693144
F 86.885425 38.589401 43.476231
F 86.885425 46.307283 43.476231
F 95.798947 38.589853 43.476554
F 95.798947 46.307735 43.476554
F 104.802155 38.612555 43.361204
F 104.802155 46.330437 43.361204
F 106.930857 47.566824 39.295875
F 106.930857 39.848943 39.295875
F 98.030591 34.732606 28.924611
F 98.029212 34.730603 26.194400
F 93.569547 34.730503 28.923278
F 102.511356 34.732318 28.904120
F 93.569479 34.730506 26.194534
F 102.532620 34.743679 26.164282
F 98.028570 34.732130 36.200796
F 93.569461 34.730483 36.199753
F 93.569395 34.730490 33.471034
F 102.513491 34.739547 33.445004
F 98.029635 34.732093 43.477872
F 93.569416 34.730476 43.476242
F 102.519810 34.741438 43.470285
F 93.569288 34.730467 40.747541
F 102.499117 34.738274 40.731949
F 89.113396 55.311474 3.455536
F 89.113396 63.029356 3.455537
F 98.030393 55.310064 3.456486
F 98.030393 63.027946 3.456486
F 89.113388 57.884102 7.093782
F 89.113387 65.601984 7.093782
F 98.033026 57.886447 7.095333
F 98.033026 65.604330 7.095333
F 89.113396 57.884102 4.365098
F 89.113396 65.601984 4.365097
F 98.033105 57.885852 4.364147
F 98.033105 65.603734 4.364147
F 89.113390 55.311474 0.726852
F 89.113390 63.029356 0.726852
F 98.031511 55.310360 0.726036
F 98.031511 63.028242 0.726036
F 91.341375 54.025166 4.365095
F 91.341375 61.743047 4.365095
F 100.276661 54.028859 4.362326
F 100.276660 61.746740 4.362325
F 91.341359 59.170411 0.726851
F 91.341359 66.888293 0.726851
F 100.269058 59.169470 0.726875
F 100.269058 66.887353 0.726875
F 91.341396 59.170407 3.455542
F 91.341396 66.888290 3.455542
F 100.279224 59.163295 3.461248
F 100.279224 66.881178 3.461247
F 91.341385 54.025168 7.093786
F 91.341385 61.743049 7.093786
F 100.277608 54.032985 7.097607
F 100.277608 61.750866 7.097608
F 93.569471 55.311434 3.455561
F 93.569471 63.029316 3.455562
F 102.554905 55.296413 3.449688
F 102.554905 63.014296 3.449688
F 93.569516 57.884143 7.093808
F 93.569516 65.602026 7.093808
F 102.554780 57.896899 7.083942
F 102.554780 65.614782 7.083943
F 93.569648 57.884172 4.365050
F 93.569648 65.602055 4.365051
F 102.565621 57.903044 4.335952
F 102.565621 65.620927 4.335952
F 93.569610 55.311404 0.726808
F 93.569610 63.029286 0.726807
F 102.544381 55.301157 0.702211
F 102.544381 63.019040 0.702211
F 86.885433 54.025162 4.365098
F 86.885433 61.743043 4.365097
F 95.798180 54.025362 4.364983
F 95.798180 61.743243 4.364982
F 104.936126 54.079778 4.189490
F 104.936126 61.797659 4.189490
F 86.885424 59.170415 0.726853
F 86.885424 66.888298 0.726852
F 95.797975 59.170273 0.726850
F 95.797975 66.888155 0.726850
F 104.850588 59.150116 0.569013
F 104.850588 66.867999 0.569014
F 86.885432 59.170415 3.455536
F 86.885432 66.888298 3.455536
F 95.799176 59.169921 3.455925
F 95.799176 66.887804 3.455925
F 104.860637 59.161394 3.340516
F 104.860637 66.879277 3.340516
F 86.885425 54.025162 7.093781
F 86.885425 61.743043 7.093781
F 95.799037 54.025649 7.094133
F 95.799037 61.743530 7.094134
F 104.849761 54.034932 6.971208
F 104.849761 61.752813 6.971208
F 89.113397 55.311474 10.732026
F 89.113397 63.029356 10.732026
F 98.033220 55.308917 10.733668
F 98.033220 63.026799 10.733668
F 89.113388 57.884102 14.370271
F 89.113388 65.601984 14.370271
F 98.033936 57.886996 14.372154
F 98.033936 65.604878 14.372154
F 89.113396 57.884102 11.641587
F 89.113396 65.601984 11.641587
F 98.031944 57.885228 11.640933
F 98.031944 65.603110 11.640933
F 89.113390 55.311474 8.003342
F 89.113390 63.029356 8.003342
F 98.032565 55.309944 8.002481
F 98.032565 63.027826 8.002481
F 91.341385 54.025168 11.641583
F 91.341385 61.743049 11.641583
F 100.280604 54.029646 11.637317
F 100.280604 61.747527 11.637317
F 91.341371 59.170409 8.003339
F 91.341371 66.888292 8.003339
F 100.284939 59.163928 7.997340
F 100.284939 66.881810 7.997340
F 91.341388 59.170409 10.732030
F 91.341388 66.888291 10.732030
F 100.276981 59.163737 10.735962
F 100.276981 66.881619 10.735962
F 91.341380 54.025167 14.370275
F 91.341380 61.743048 14.370275
F 100.275996 54.031433 14.373372
F 100.275996 61.749314 14.373372
F 93.569572 55.311433 10.732052
F 93.569572 63.029315 10.732053
F 102.545953 55.301258 10.723418
F 102.545953 63.019141 10.723418
F 93.569597 57.884145 14.370298
F 93.569597 65.602028 14.370298
F 102.544242 57.892099 14.357938
F 102.544242 65.609981 14.357939
F 93.569591 57.884162 11.641546
F 93.569590 65.602044 11.641546
F 102.559186 57.902010 11.610032
F 102.559186 65.619892 11.610032
F 93.569610 55.311411 8.003299
F 93.569610 63.029293 8.003299
F 102.562660 55.294197 7.973872
F 102.562660 63.012079 7.973872
F 86.885433 54.025162 11.641587
F 86.885433 61.743043 11.641587
F 95.798958 54.025544 11.641330
F 95.798958 61.743425 11.641329
F 104.916571 54.074863 11.451362
F 104.916571 61.792744 11.451362
F 86.885424 59.170415 8.003342
F 86.885424 66.888298 8.003342
F 95.798581 59.170119 8.003150
F 95.798581 66.888002 8.003150
F 104.936093 59.111073 7.816704
F 104.936093 66.828956 7.816704
F 86.885431 59.170415 10.732026
F 86.885431 66.888298 10.732026
F 95.798938 59.169922 10.732369
F 95.798938 66.887805 10.732369
F 104.833254 59.161425 10.595477
F 104.833254 66.879308 10.595477
F 86.885425 54.025162 14.370271
F 86.885425 61.743043 14.370271
F 95.798824 54.025648 14.370596
F 95.798824 61.743529 14.370597
F 104.816039 54.028512 14.232059
F 104.816039 61.746393 14.232059
F 89.113397 55.311474 18.008516
F 89.113397 63.029356 18.008516
F 98.033721 55.308548 18.010420
F 98.033721 63.026430 18.010421
F 89.113388 57.884102 21.646761
F 89.113388 65.601984 21.646761
F 98.032946 57.886864 21.648550
F 98.032946 65.604746 21.648550
F 89.113395 57.884102 18.918077
F 89.113395 65.601984 18.918077
F 98.030697 57.884615 18.917762
F 98.030697 65.602497 18.917762
F 89.113389 55.311474 15.279832
F 89.113389 63.029356 15.279832
F 98.031325 55.310697 15.279407
F 98.031325 63.028579 15.279407
F 91.341391 54.025170 18.918072
F 91.341391 61.743050 18.918071
F 100.279173 54.029240 18.913896
F 100.279173 61.747121 18.913896
F 91.341380 59.170407 15.279827
F 91.341380 66.888290 15.279827
F 100.281053 59.165839 15.275380
F 100.281053 66.883722 15.275380
F 91.341384 59.170410 18.008519
F 91.341384 66.888292 18.008519
F 100.274107 59.164700 18.010941
F 100.274107 66.882583 18.010941
F 91.341375 54.025166 21.646764
F 91.341375 61.743047 21.646764
F 100.271335 54.030370 21.648560
F 100.271335 61.748251 21.648560
F 93.569619 55.311428 18.008545
F 93.569619 63.029310 18.008545
F 102.537778 55.305327 17.993928
F 102.537778 63.023210 17.993928
F 93.569605 57.884149 21.646791
F 93.569605 65.602032 21.646791
F 102.530004 57.888789 21.629848
F 102.530004 65.606672 21.629848
F 93.569544 57.884158 18.918039
F 93.569544 65.602040 18.918038
F 102.548458 57.900711 18.886045
F 102.548458 65.618594 18.886045
F 93.569563 55.311416 15.279792
F 93.569563 63.029298 15.279792
F 102.553868 55.294237 15.248647
F 102.553868 63.012119 15.248647
F 86.885433 54.025162 18.918077
F 86.885433 61.743043 18.918077
F 95.799198 54.025576 18.917783
F 95.799198 61.743457 18.917783
F 104.886368 54.068664 18.724327
F 104.886368 61.786545 18.724327
F 86.885424 59.170415 15.279832
F 86.885424 66.888298 15.279832
F 95.799172 59.169996 15.279543
F 95.799172 66.887879 15.279543
F 104.903187 59.122346 15.087110
F 104.903187 66.840229 15.087110
F 86.885431 59.170415 18.008516
F 86.885431 66.888298 18.008516
F 95.798692 59.169958 18.008811
F 95.798692 66.887840 18.008810
F 104.798519 59.169827 17.861327
F 104.798519 66.887710 17.861327
F 86.885425 54.025162 21.646761
F 86.885425 61.743043 21.646761
F 95.798513 54.025571 21.647014
F 95.798513 61.743452 21.647014
F 104.779409 54.022345 21.494891
F 104.779409 61.740226 21.494891
F 86.885433 69.460925 4.365098
F 104.779409 69.458109 21.494891
F 86.885425 69.460925 7.093781
F 86.885433 69.460925 11.641587
F 86.885425 69.460925 14.370271
F 86.885433 69.460925 18.918077
F 86.885425 69.460925 21.646761
F 89.113397 55.311474 25.285006
F 89.113397 63.029356 25.285006
F 98.031859 55.308994 25.286597
F 98.031859 63.026876 25.286598
F 89.113388 57.884102 28.923251
F 89.113388 65.601984 28.923251
F 98.030591 57.886248 28.924611
F 98.030591 65.604130 28.924612
F 89.113395 57.884102 26.194567
F 89.113395 65.601984 26.194567
F 98.029212 57.884245 26.194400
F 98.029212 65.602128 26.194400
F 89.113389 55.311474 22.556322
F 89.113389 63.029356 22.556322
F 98.029997 55.311159 22.556083
F 98.029997 63.029041 22.556083
F 91.341390 54.025170 26.194562
F 91.341390 61.743050 26.194562
F 100.273620 54.027987 26.191123
F 100.273620 61.745868 26.191123
F 91.341383 59.170407 22.556316
F 91.341383 66.888289 22.556317
F 100.276618 59.166936 22.552474
F 100.276618 66.884819 22.552474
F 91.341377 59.170411 25.285008
F 91.341377 66.888294 25.285009
F 100.267915 59.165761 25.286331
F 100.267915 66.883643 25.286331
F 91.341366 54.025165 28.923253
F 91.341366 61.743046 28.923253
F 100.264152 54.029179 28.924235
F 100.264152 61.747060 28.924235
F 93.569591 55.311427 25.285036
F 93.569590 63.029309 25.285035
F 102.521016 55.308183 25.266663
F 102.521016 63.026065 25.266663
F 93.569546 57.884145 28.923278
F 93.569546 65.602027 28.923278
F 102.511356 57.885959 28.904120
F 102.511356 65.603842 28.904120
F 93.569479 57.884148 26.194534
F 93.569479 65.602031 26.194534
F 102.532620 57.897321 26.164282
F 102.532620 65.615203 26.164282
F 93.569507 55.311422 22.556286
F 93.569507 63.029304 22.556286
F 102.541089 55.296362 22.524878
F 102.541089 63.014244 22.524878
F 86.885433 54.025162 26.194568
F 86.885433 61.743043 26.194567
F 95.798781 54.025473 26.194330
F 95.798781 61.743354 26.194330
F 104.851264 54.062819 26.004306
F 104.851264 61.780700 26.004305
F 86.885424 59.170415 22.556322
F 86.885424 66.888298 22.556322
F 95.799036 59.170040 22.556047
F 95.799036 66.887922 22.556047
F 104.868957 59.130110 22.363785
F 104.868957 66.847992 22.363785
F 86.885431 59.170415 25.285006
F 86.885431 66.888298 25.285006
F 95.798315 59.170067 25.285211
F 95.798315 66.887950 25.285211
F 104.759559 59.176505 25.130213
F 104.759559 66.894388 25.130213
F 86.885425 54.025162 28.923251
F 86.885425 61.743043 28.923251
F 95.798071 54.025439 28.923406
F 95.798071 61.743320 28.923406
F 104.739401 54.016120 28.767004
F 104.739401 61.734001 28.767004
F 89.113396 55.311474 32.561496
F 89.113396 63.029356 32.561496
F 98.029490 55.309600 32.562680
F 98.029490 63.027482 32.562680
F 89.113387 57.884102 36.199741
F 89.113387 65.601984 36.199741
F 98.028570 57.885772 36.200795
F 98.028570 65.603655 36.200796
F 89.113394 57.884102 33.471057
F 89.113394 65.601984 33.471057
F 98.027233 57.883829 33.471177
F 98.027233 65.601712 33.471177
F 89.113388 55.311474 29.832812
F 89.113389 63.029356 29.832812
F 98.028286 55.311512 29.832757
F 98.028286 63.029394 29.832757
F 91.341382 54.025168 33.471052
F 91.341382 61.743049 33.471052
F 100.266651 54.026504 33.468788
F 100.266651 61.744385 33.468787
F 91.341378 59.170407 29.832807
F 91.341378 66.888290 29.832807
F 100.270103 59.168339 29.829871
F 100.270103 66.886222 29.829871
F 91.341367 59.170413 32.561497
F 91.341367 66.888295 32.561497
F 100.260453 59.167118 32.562265
F 100.260453 66.885001 32.562264
F 91.341354 54.025162 36.199741
F 91.341354 61.743043 36.199741
F 100.257483 54.027969 36.200714
F 100.257483 61.745849 36.200715
F 93.569513 55.311440 32.561517
F 93.569513 63.029322 32.561517
F 102.502117 55.311326 32.542100
F 102.502117 63.029208 32.542100
F 93.569460 57.884124 36.199753
F 93.569461 65.602007 36.199753
F 102.494415 57.882122 36.181534
F 102.494415 65.600005 36.181534
F 93.569395 57.884132 33.471034
F 93.569395 65.602014 33.471034
F 102.513491 57.893189 33.445004
F 102.513491 65.611072 33.445004
F 93.569433 55.311435 29.832784
F 93.569433 63.029317 29.832783
F 102.523225 55.300360 29.804224
F 102.523225 63.018242 29.804224
F 86.885433 54.025162 33.471057
F 86.885433 61.743043 33.471057
F 95.798192 54.025325 33.470911
F 95.798191 61.743206 33.470911
F 104.815288 54.058722 33.287218
F 104.815288 61.776603 33.287218
F 86.885424 59.170415 29.832812
F 86.885424 66.888298 29.832812
F 95.798460 59.170180 29.832621
F 95.798460 66.888063 29.832621
F 104.833285 59.134992 29.645534
F 104.833285 66.852875 29.645534
F 86.885431 59.170415 32.561496
F 86.885431 66.888298 32.561496
F 95.797808 59.170211 32.561600
F 95.797808 66.888093 32.561600
F 104.719600 59.182337 32.405066
F 104.719600 66.900219 32.405066
F 86.885425 54.025162 36.199740
F 86.885425 61.743043 36.199741
F 95.797517 54.025293 36.199798
F 95.797517 61.743174 36.199798
F 104.701159 54.010405 36.044048
F 104.701159 61.728286 36.044048
F 89.113395 55.311474 39.837986
F 89.113395 63.029356 39.837986
F 98.028349 55.309830 39.839393
F 98.028349 63.027712 39.839393
F 89.113386 57.884102 43.476231
F 89.113386 65.601984 43.476231
F 98.029635 57.885735 43.477872
F 98.029635 65.603618 43.477872
F 89.113393 57.884102 40.747547
F 89.113393 65.601984 40.747547
F 98.024919 57.883230 40.748267
F 98.024920 65.601113 40.748267
F 89.113388 55.311474 37.109302
F 89.113388 63.029356 37.109301
F 98.026109 55.312036 37.109757
F 98.026109 63.029918 37.109756
F 91.341370 54.025166 40.747544
F 91.341370 61.743047 40.747544
F 100.262464 54.025519 40.748352
F 100.262464 61.743401 40.748352
F 91.341367 59.170409 37.109298
F 91.341367 66.888292 37.109298
F 100.263341 59.169775 37.107642
F 100.263341 66.887658 37.107643
F 91.341353 59.170416 39.837985
F 91.341353 66.888298 39.837985
F 100.254704 59.168115 39.839165
F 100.254704 66.885998 39.839165
F 91.341388 54.025168 43.476236
F 91.341388 61.743049 43.476236
F 100.273698 54.031592 43.480678
F 100.273698 61.749473 43.480678
F 93.569433 55.311464 39.838003
F 93.569433 63.029346 39.838003
F 102.494690 55.312057 39.826521
F 102.494690 63.029939 39.826521
F 93.569416 57.884118 43.476242
F 93.569416 65.602000 43.476242
F 102.519810 57.895080 43.470285
F 102.519810 65.612963 43.470285
F 93.569288 57.884109 40.747541
F 93.569288 65.601991 40.747541
F 102.499117 57.891916 40.731949
F 102.499117 65.609798 40.731949
F 93.569338 55.311455 37.109287
F 93.569338 63.029337 37.109287
F 102.504735 55.303574 37.089270
F 102.504735 63.021456 37.089270
F 86.885433 54.025162 40.747547
F 86.885433 61.743043 40.747547
F 95.797842 54.025224 40.747527
F 95.797842 61.743105 40.747527
F 104.796501 54.061064 40.600223
F 104.796501 61.778945 40.600223
F 86.885424 59.170415 37.109302
F 86.885424 66.888298 37.109302
F 95.797963 59.170310 37.109193
F 95.797963 66.888192 37.109193
F 104.798093 59.139221 36.934732
F 104.798093 66.857104 36.934732
F 86.885431 59.170415 39.837986
F 86.885431 66.888298 39.837986
F 95.797210 59.170360 39.838001
F 95.797210 66.888242 39.838001
F 104.693127 59.191827 39.693144
F 104.693127 66.909710 39.693144
F 86.885425 54.025162 43.476231
F 86.885425 61.743043 43.476231
F 95.798947 54.025613 43.476553
F 95.798947 61.743494 43.476554
F 104.802155 54.048316 43.361204
F 104.802155 61.766197 43.361204
F 106.930857 55.284703 39.295875
F 106.930857 63.002585 39.295875
F 86.885433 69.460925 26.194567
F 86.885425 69.460925 28.923251
F 104.739401 69.451883 28.767004
F 91.341354 69.460925 36.199741
F 86.885433 69.460925 33.471057
F 86.885425 69.460925 36.199740
F 104.701159 69.446168 36.044047
F 86.885433 69.460925 40.747547
F 86.885425 69.460925 43.476231
