# Supplementary material for: Molecular-resolution imaging of ice crystallized from liquid water by cryogenic liquid-cell TEM
Source: Nat Commun. 2025 Sep 25;16:8342. doi: 10.1038/s41467-025-62451-0 (PMC12462463; doi:10.1038/s41467-025-62451-0)
Supplement: Supplementary file 9 — Supplementary Data 1 [file 41467_2025_62451_MOESM9_ESM.zip › supercell_4_3_2/1.0/93K_relaxed.xyz]

10359
F10359
F 0.669997 1.420842 2.854638
F 0.669997 9.142302 2.854638
F 0.669998 16.863802 2.854638
F 9.499763 1.289352 2.882548
F 9.499763 9.010812 2.882548
F 9.499763 16.732302 2.882548
F 18.444823 1.126482 2.779618
F 18.550223 9.027022 2.912038
F 20.474423 15.405202 18.438498
F 0.670045 3.751682 6.473398
F 0.670046 11.473102 6.473398
F 9.517603 3.862812 6.524828
F 9.517603 11.584302 6.524828
F 18.583223 3.666302 6.381928
F 18.379523 11.370102 6.886688
F 0.428684 3.952662 3.800598
F 0.428684 11.674102 3.800598
F 9.485823 3.866292 3.790218
F 9.485823 11.587802 3.790218
F 18.490823 3.749342 3.666958
F 18.309223 11.561202 4.028958
F 0.263980 1.296962 0.191472
F 13.848923 16.729402 14.791298
F 0.263980 9.018422 0.191472
F 13.848923 9.007942 14.791298
F 0.263980 16.739902 0.191472
F 13.848923 1.286482 14.791298
F 9.261383 1.285012 0.152066
F 9.261383 9.006472 0.152066
F 9.261383 16.727902 0.152066
F 20.588323 7.686012 21.395598
F 7.264763 0.006453 6.492748
F 20.618223 5.166552 0.060358
F 2.806443 7.731732 3.752288
F 2.806443 15.453202 3.752288
F 2.745053 0.003278 11.050698
F 11.727823 7.724332 3.831988
F 11.727823 15.445802 3.831988
F 20.619923 7.531242 13.871898
F 20.450223 15.390702 13.890398
F 18.359623 16.564502 2.961068
F 7.062573 15.452502 18.309098
F 2.512483 5.165642 0.121213
F 2.512483 12.887102 0.121213
F 11.496123 5.146902 0.192088
F 11.496123 12.868402 0.192088
F 18.600823 16.602102 7.613058
F 20.764023 15.585302 3.793788
F 2.710013 5.165092 2.844288
F 2.710013 12.886602 2.844288
F 11.729223 5.150052 2.921578
F 11.729223 12.871502 2.921578
F 20.571223 5.118622 7.556298
F 20.617623 15.504002 11.045398
F 2.730513 7.715202 6.477718
F 2.730513 15.436702 6.477718
F 20.472923 5.238572 17.554298
F 11.748623 7.723382 6.564748
F 11.748623 15.444802 6.564748
F 7.017893 15.447302 21.045998
F 20.544223 5.346162 10.211798
F 16.054923 15.333702 21.100898
F 2.806443 0.010269 3.752288
F 5.027813 1.290812 2.821378
F 5.027813 9.012272 2.821378
F 5.027813 16.733702 2.821378
F 13.963723 1.290532 2.959898
F 13.963723 9.012002 2.959898
F 13.963723 16.733502 2.959898
F 5.041453 3.863302 6.460598
F 5.041453 11.584802 6.460598
F 13.982223 3.861602 6.602778
F 13.982223 11.583102 6.602778
F 4.984303 3.875142 3.721758
F 4.984303 11.596602 3.721748
F 13.957023 3.863632 3.870708
F 13.957023 11.585102 3.870708
F 4.773693 1.288842 0.090772
F 4.773693 9.010302 0.090772
F 4.773693 16.731802 0.090772
F 13.730723 1.287512 0.231535
F 13.730723 9.008982 0.231535
F 13.730723 16.730402 0.231535
F 7.260523 7.724382 3.756718
F 7.260523 15.445802 3.756718
F 7.017893 7.725842 21.045998
F 16.335823 7.707312 3.780348
F 16.086423 15.377702 4.109628
F 7.062573 7.731012 18.309098
F 7.011333 5.143882 0.114881
F 7.011333 12.865302 0.114881
F 20.533523 4.928782 14.808198
F 7.148533 0.006230 13.773398
F 7.243443 5.145572 2.847748
F 7.243443 12.867002 2.847748
F 16.175023 5.183482 2.799118
F 16.195523 12.763002 2.957608
F 7.264763 7.727912 6.492748
F 7.264763 15.449402 6.492748
F 16.085323 12.871402 17.597598
F 16.027323 7.387622 6.671748
F 16.304223 15.311502 6.759188
F 11.727823 0.002866 3.831988
F 0.629199 1.395622 10.087998
F 0.629199 9.117082 10.087998
F 0.629200 16.838502 10.087998
F 9.464373 1.285712 10.166998
F 9.464373 9.007172 10.166998
F 9.464373 16.728602 10.166998
F 18.189123 1.346522 10.332498
F 18.251623 8.727192 10.175398
F 16.093223 5.189652 0.117266
F 0.579765 3.716602 13.772098
F 0.579765 11.438102 13.772098
F 9.402033 3.861772 13.805598
F 9.402033 11.583202 13.805598
F 18.167923 3.695232 13.980498
F 18.446323 11.553902 13.853498
F 0.391676 3.915112 11.075098
F 0.391676 11.636602 11.075098
F 9.443033 3.863342 11.073898
F 9.443033 11.584802 11.073898
F 18.422023 3.853952 11.250098
F 18.380623 11.224602 11.123198
F 0.424636 1.208522 7.401548
F 0.424637 8.929982 7.401548
F 0.424636 16.651402 7.401548
F 9.498023 1.284922 7.434118
F 9.498023 9.006382 7.434118
F 9.498023 16.727802 7.434118
F 18.407023 1.227092 7.493618
F 18.132023 8.918622 7.500998
F 20.618723 7.652742 3.772508
F 2.745053 7.724742 11.050698
F 2.745053 15.446202 11.050698
F 16.108023 5.130912 17.627498
F 11.682123 7.722172 11.114598
F 11.682123 15.443602 11.114598
F 7.080183 12.864802 17.411898
F 20.677023 4.992422 2.725928
F 20.423223 7.619242 6.628918
F 2.540923 0.003096 18.323298
F 2.807703 5.144112 7.390788
F 2.807703 12.865602 7.390788
F 11.737723 5.147492 7.474728
F 11.737723 12.869002 7.474728
F 7.062573 0.009547 18.309098
F 18.348823 16.762502 17.579798
F 2.677693 5.155312 10.121498
F 2.677693 12.876802 10.121498
F 11.695323 5.146532 10.206198
F 11.695323 12.868002 10.206198
F 18.271823 3.767832 21.152398
F 20.681223 12.832302 10.357998
F 2.594663 7.725172 13.792998
F 2.594663 15.446602 13.792998
F 7.080183 5.143352 17.411898
F 11.632623 7.722572 13.844898
F 11.632623 15.444002 13.844898
F 16.102423 12.885902 14.843298
F 18.373523 16.663602 14.859998
F 20.407523 15.466502 21.180198
F 11.748623 0.001913 6.564748
F 4.983413 1.282112 10.107598
F 4.983413 9.003572 10.107598
F 4.983413 16.725002 10.107598
F 13.928523 1.286782 10.244498
F 13.928523 9.008252 10.244498
F 13.928523 16.729702 10.244498
F 4.920423 3.868092 13.747198
F 4.920423 11.589602 13.747198
F 13.865623 3.860912 13.882998
F 13.865623 11.582402 13.882998
F 4.943253 3.871002 11.005898
F 4.943253 11.592502 11.005898
F 13.911923 3.861262 11.153598
F 13.911923 11.582702 11.153598
F 4.996093 1.277572 7.366678
F 4.996093 8.999042 7.366678
F 4.996093 16.720502 7.366678
F 13.967723 1.287022 7.513828
F 13.967723 9.008482 7.513828
F 13.967723 16.729902 7.513828
F 7.213353 7.722992 11.038698
F 7.213353 15.444502 11.038698
F 16.027823 5.225352 14.874398
F 16.080423 7.534572 11.147798
F 16.163023 15.348902 11.183698
F 11.682123 0.000706 11.114598
F 7.268823 5.146532 7.398478
F 7.268823 12.868002 7.398478
F 16.246023 4.775692 7.503138
F 16.259023 12.783602 7.543768
F 7.213073 5.142122 10.133098
F 7.213073 12.863602 10.133098
F 16.273623 5.103522 10.213398
F 16.325323 12.806802 10.343898
F 7.148533 7.727692 13.773398
F 7.148533 15.449202 13.773398
F 7.151503 12.867802 14.677098
F 16.078823 7.844412 13.886598
F 16.016923 15.547002 13.897598
F 2.594663 0.003705 13.792998
F 0.199522 1.268102 17.623898
F 0.199522 8.989572 17.623898
F 0.199523 16.711002 17.623898
F 9.329093 1.284252 17.444998
F 9.329093 9.005712 17.444998
F 9.329093 16.727202 17.444998
F 18.439623 1.397362 17.485798
F 18.467223 9.138252 17.680898
F 20.664223 12.878802 3.208658
F 0.159910 3.880512 21.259498
F 0.159910 11.602002 21.259498
F 9.266383 3.862892 21.083698
F 9.266383 11.584402 21.083698
F 20.404623 12.840102 0.413127
F 20.664223 7.850272 18.717398
F 0.276362 3.870012 18.499898
F 0.276362 11.591502 18.499898
F 9.314673 3.864262 18.350798
F 9.314673 11.585702 18.350798
F 18.318323 3.857502 18.429198
F 18.297623 11.760302 18.608898
F 0.329063 1.224112 14.856398
F 0.329063 8.945572 14.856398
F 0.329063 16.667002 14.856398
F 9.380083 1.284272 14.712398
F 9.380083 9.005742 14.712398
F 9.380083 16.727202 14.712398
F 18.315623 1.226022 14.694198
F 18.414023 8.889872 14.785798
F 18.414323 16.747602 10.218498
F 2.540923 7.724562 18.323298
F 2.540923 15.446002 18.323298
F 7.151503 5.146322 14.677098
F 11.552523 7.722902 18.390498
F 11.552523 15.444402 18.390498
F 7.017893 0.004381 21.045998
F 11.552523 0.001440 18.390498
F 2.462823 0.020514 21.070298
F 7.260523 0.002916 3.756718
F 2.683743 5.147072 14.698298
F 2.683743 12.868502 14.698298
F 11.619223 5.146992 14.752398
F 11.619223 12.868502 14.752398
F 11.505223 0.001058 21.121698
F 20.528623 12.976002 17.386498
F 2.514713 5.126602 17.437898
F 2.514713 12.848102 17.437898
F 11.568823 5.146482 17.482798
F 11.568823 12.867902 17.482798
F 20.563623 12.825602 7.517718
F 18.407623 11.611302 21.282798
F 2.462823 7.741982 21.070298
F 2.462823 15.463402 21.070298
F 16.038323 15.381602 18.435398
F 11.505223 7.722522 21.121698
F 11.505223 15.444002 21.121698
F 16.099123 7.758932 18.492198
F 20.629723 15.294302 6.434788
F 16.158723 7.866612 21.323798
F 7.213353 0.001532 11.038698
F 4.806363 1.276072 17.389898
F 4.806363 8.997532 17.389898
F 4.806363 16.719002 17.389898
F 13.801323 1.286522 17.520998
F 13.801323 9.007982 17.520998
F 13.801323 16.729402 17.520998
F 4.750183 3.871072 21.026498
F 4.750183 11.592502 21.026498
F 13.737423 3.861212 21.160198
F 13.737423 11.582702 21.160198
F 4.805723 3.868672 18.285698
F 4.805723 11.590102 18.285698
F 13.785323 3.861142 18.430098
F 13.785323 11.582602 18.430098
F 4.876333 1.278582 14.648998
F 4.876333 9.000052 14.648998
F 4.876333 16.721502 14.648998
F 11.632623 0.001108 13.844898
F 20.600023 12.814802 14.763498
F 20.603923 7.849822 11.198998
F 16.035623 12.899302 0.274641
F 18.273423 1.352462 0.115564
F 18.051623 8.976272 0.186685
F 18.512023 16.632602 0.132397
F 20.740423 -0.001056 3.911738
F 16.031823 0.110268 13.889198
F 15.988023 -0.106684 21.230898
F 0.121279 1.267832 24.892498
F 0.121279 8.989302 24.892598
F 0.121279 16.710802 24.892598
F 9.204473 1.285172 24.721998
F 9.204473 9.006632 24.721998
F 9.204473 16.728102 24.721998
F 18.018923 1.034642 24.970898
F 18.253823 9.004652 25.002598
F 20.417023 8.111362 35.760998
F 0.083483 3.877832 28.527398
F 0.083483 11.599302 28.527398
F 9.143233 3.862052 28.359998
F 9.143233 11.583502 28.359998
F 18.114423 3.826692 28.355898
F 18.080123 11.384302 28.650098
F 0.193971 3.863592 25.773998
F 0.193971 11.585102 25.773998
F 9.188473 3.864442 25.627598
F 9.188473 11.585902 25.627598
F 18.059423 4.010862 25.682998
F 18.136623 11.593302 25.967398
F 9.250633 1.282992 21.988798
F 9.250633 9.004452 21.988798
F 9.250633 16.725902 21.988798
F 20.533223 5.346792 31.948298
F 6.796683 0.000104 40.154098
F 20.149023 15.515302 32.952998
F 2.443593 7.720692 25.599398
F 2.443593 15.442202 25.599398
F 20.495023 7.803562 25.856198
F 11.425523 7.722912 25.668598
F 11.425523 15.444402 25.668598
F 7.014273 15.446302 42.886898
F 20.482223 5.138592 39.312398
F 20.394723 12.674802 24.896998
F 6.827173 0.004683 32.863998
F 2.490383 5.146912 21.959898
F 2.490383 12.868402 21.959898
F 11.488623 5.146092 22.029598
F 11.488623 12.867602 22.029598
F 6.943383 0.006294 25.586298
F 20.261323 15.468102 28.212898
F 2.415873 5.128912 24.705598
F 2.415873 12.850402 24.705598
F 11.442023 5.146702 24.760698
F 11.442023 12.868202 24.760698
F 20.145323 15.438002 25.480598
F 18.235823 16.856602 21.946798
F 2.369813 7.738422 28.342498
F 2.369813 15.459902 28.342498
F 7.014273 7.724812 42.886898
F 11.379423 7.722192 28.399198
F 11.379423 15.443702 28.399198
F 15.873523 12.825502 39.286298
F 20.479923 12.721902 39.375698
F 15.951223 7.770382 42.906798
F 11.300823 0.000981 32.945198
F 4.695623 1.277272 24.661698
F 4.695623 8.998732 24.661698
F 4.695623 16.720202 24.661698
F 13.674023 1.286442 24.799498
F 13.674023 9.007902 24.799498
F 13.674023 16.729402 24.799498
F 4.642483 3.868832 28.298798
F 4.642483 11.590302 28.298798
F 13.610823 3.861122 28.438098
F 13.610823 11.582602 28.438098
F 4.695003 3.865742 25.560798
F 4.695003 11.587202 25.560798
F 13.658323 3.861112 25.708498
F 13.658323 11.582602 25.708498
F 4.748793 1.279442 21.921898
F 4.748793 9.000902 21.921898
F 4.748793 16.722402 21.921898
F 13.721823 1.286502 22.069398
F 13.721823 9.007972 22.069398
F 13.721823 16.729402 22.069398
F 6.943383 7.727762 25.586298
F 6.943383 15.449202 25.586298
F 15.912323 5.070682 39.392098
F 15.941923 7.863762 25.734198
F 15.821523 15.417602 25.771498
F 2.490463 0.024391 42.890198
F 7.002943 5.140382 21.947798
F 7.002943 12.861802 21.947798
F 6.900433 0.002738 28.321498
F 20.507823 5.061792 22.040398
F 6.958713 5.143962 24.683898
F 6.958713 12.865402 24.683898
F 15.787923 5.311822 24.877798
F 15.968123 12.749402 24.986098
F 6.900433 7.724202 28.321498
F 6.900433 15.445702 28.321498
F 6.798433 12.864502 39.245698
F 15.921723 7.838112 28.409898
F 15.940623 15.566902 28.473998
F 6.790393 0.000530 35.598998
F 0.045673 1.271992 32.164598
F 0.045673 8.993452 32.164598
F 0.045673 16.714902 32.164598
F 9.082433 1.285992 31.997298
F 9.082433 9.007452 31.997298
F 9.082433 16.728902 31.997298
F 18.284523 1.302822 31.931198
F 18.059823 8.934082 32.193098
F 20.496023 15.394702 40.162098
F 0.010699 3.872592 35.811198
F 0.010699 11.594102 35.811198
F 9.027823 3.860792 35.637398
F 9.027823 11.582202 35.637398
F 18.182723 3.992852 35.724698
F 18.169023 11.581902 35.691198
F 0.120697 3.859202 33.058298
F 0.120697 11.580702 33.058298
F 9.066733 3.863432 32.904698
F 9.066733 11.584902 32.904698
F 18.376023 3.909522 33.029498
F 18.188523 11.481102 32.891998
F 0.157289 1.285872 29.412898
F 0.157289 9.007332 29.412898
F 0.157289 16.728802 29.412898
F 9.127363 1.283672 29.265498
F 9.127363 9.005142 29.265498
F 9.127363 16.726602 29.265498
F 18.062623 1.252722 29.235798
F 18.115523 8.873002 29.487698
F 20.762623 15.363402 42.985598
F 2.351463 7.716682 32.883398
F 2.351463 15.438102 32.883398
F 6.798433 5.143022 39.245698
F 11.300823 7.722442 32.945198
F 11.300823 15.443902 32.945198
F 15.779723 12.768702 36.436098
F 20.400723 5.203952 24.948398
F 18.137423 16.708202 39.364498
F 0.156854 3.925512 43.109698
F 2.397983 5.150442 29.238598
F 2.397983 12.871902 29.238598
F 11.362923 5.146382 29.306498
F 11.362923 12.867802 29.306498
F 20.451523 7.898502 33.044598
F 16.109623 15.497002 42.984998
F 2.323043 5.132662 31.980198
F 2.323043 12.854102 31.980198
F 11.317223 5.147042 32.036698
F 11.317223 12.868502 32.036698
F 20.419723 7.745252 28.545398
F 20.319323 13.050502 32.000598
F 2.278703 7.734912 35.626998
F 2.278703 15.456402 35.626998
F 15.945623 5.165472 36.725798
F 11.262023 7.721202 35.676398
F 11.262023 15.442702 35.676398
F 6.776963 12.864302 36.509298
F 20.374623 12.821102 36.644098
F 20.205423 15.376602 35.722698
F 0.156854 11.647002 43.109698
F 4.588603 1.280022 31.936498
F 4.588603 9.001482 31.936498
F 4.588603 16.722902 31.936498
F 13.547923 1.286542 32.075698
F 13.547923 9.008002 32.075698
F 13.547923 16.729502 32.075698
F 4.539223 3.866912 35.578498
F 4.539223 11.588402 35.578498
F 13.492123 3.860392 35.715398
F 13.492123 11.581902 35.715398
F 4.588323 3.863052 32.841098
F 4.588323 11.584502 32.841098
F 13.532423 3.860912 32.984898
F 13.532423 11.582402 32.984898
F 4.641673 1.283372 29.199698
F 4.641673 9.004832 29.199698
F 4.641673 16.726302 29.199698
F 13.595123 1.286582 29.346298
F 13.595123 9.008042 29.346298
F 13.595123 16.729502 29.346298
F 6.827173 7.726142 32.863998
F 6.827173 15.447602 32.863998
F 6.776963 5.142842 36.509298
F 15.729723 7.716402 33.018498
F 15.772323 15.457502 33.147298
F 2.278703 0.013445 35.626998
F 6.885033 5.142062 29.224498
F 6.885033 12.863502 29.224498
F 15.955323 5.092832 29.339098
F 15.906923 12.893602 29.404298
F 6.842283 5.145562 31.958698
F 6.842283 12.867002 31.958698
F 15.958223 5.103832 32.205398
F 15.807023 12.801702 32.124098
F 6.790393 7.721992 35.598998
F 6.790393 15.443502 35.598998
F 13.478923 16.729002 36.626698
F 15.698423 7.721892 35.815498
F 15.782123 15.395002 35.816798
F 0.235814 16.725702 22.138598
F 0.019492 1.282222 39.476498
F 0.019492 9.003692 39.476498
F 0.019492 16.725202 39.476498
F 9.038753 1.284032 39.281498
F 9.038753 9.005492 39.281498
F 9.038753 16.727002 39.281498
F 18.174723 1.217932 39.483098
F 18.137323 9.013222 39.160698
F 20.431423 5.391162 36.667098
F 15.844823 15.435502 40.091698
F 2.369813 0.016959 28.342498
F 9.255063 3.862882 42.923698
F 9.255063 11.584302 42.923698
F 11.379423 0.000733 28.399198
F 17.910323 16.793102 24.715298
F 0.098304 3.872252 40.367898
F 0.098304 11.593702 40.367898
F 9.032743 3.859592 40.192298
F 9.032743 11.581102 40.192298
F 18.320423 3.967352 40.119498
F 18.078423 11.654702 40.321198
F 0.089043 1.291742 36.721798
F 0.089043 9.013202 36.721798
F 0.089043 16.734702 36.721798
F 9.014913 1.283842 36.547398
F 9.014913 9.005312 36.547398
F 9.014913 16.726802 36.547398
F 18.172723 1.450842 36.687398
F 17.951623 9.011462 36.518698
F 20.454223 7.753962 40.258398
F 2.332313 7.716432 40.165198
F 2.332313 15.437902 40.165198
F 15.859423 7.760592 40.118898
F 11.266723 7.718472 40.230598
F 11.266723 15.439902 40.230598
F 13.478923 9.007542 36.626698
F 18.207323 16.847702 29.226598
F 20.310323 7.698952 42.980398
F 13.478923 1.286082 36.626698
F 2.310383 5.152642 36.535198
F 2.310383 12.874102 36.535198
F 11.247623 5.146032 36.587298
F 11.247623 12.867502 36.587298
F 20.260923 12.933002 29.290998
F 18.397423 3.758372 42.864098
F 2.288713 5.131252 39.276898
F 2.288713 12.852702 39.276898
F 11.271923 5.144712 39.319998
F 11.271923 12.866202 39.319998
F 18.266723 1.043642 22.097998
F 20.519623 12.929302 22.093198
F 2.490463 7.745852 42.890198
F 2.490463 15.467302 42.890198
F 4.543163 16.728602 36.486398
F 11.496723 7.721292 42.959798
F 11.496723 15.442802 42.959798
F 6.796683 15.443002 40.154098
F 20.313623 5.069442 29.156598
F 17.985523 16.878102 32.086298
F 6.796683 7.721572 40.154098
F 4.554423 1.281692 39.222998
F 4.554423 9.003152 39.222998
F 4.554423 16.724602 39.222998
F 13.502723 1.284352 39.358498
F 13.502723 9.005812 39.358498
F 13.502723 16.727302 39.358498
F 4.743833 3.874602 42.872198
F 4.743833 11.596102 42.872198
F 13.727923 3.860402 42.998398
F 13.727923 11.581902 42.998398
F 4.559023 3.859492 40.138298
F 4.559023 11.581002 40.138298
F 13.497523 3.857122 40.269898
F 13.497523 11.578602 40.269898
F 4.543163 1.285712 36.486398
F 4.543163 9.007172 36.486398
F 0.235815 1.282752 22.138598
F 0.235815 9.004212 22.138598
F 11.425523 0.001447 25.668598
F 7.014273 0.003351 42.886898
F 18.279123 11.521602 43.036398
F 18.101023 16.848502 36.726298
F 15.981923 12.854602 22.237298
F 16.005223 5.080292 22.143898
F 18.420023 9.108142 22.255898
F 16.081323 0.030527 43.088298
F 20.594523 0.170122 43.000098
F 15.851523 0.141130 35.672298
F 20.394923 -0.053563 25.771898
F 20.391123 -0.007247 33.004298
F 0.669997 24.585202 2.854638
F 0.669997 32.306702 2.854638
F 9.499763 24.453702 2.882548
F 9.499763 32.175202 2.882548
F 18.441623 24.314402 3.038178
F 18.381923 32.085002 2.766388
F 0.670045 26.916102 6.473398
F 0.670046 34.637502 6.473398
F 0.670046 19.194602 6.473398
F 9.517603 27.027202 6.524828
F 7.151503 28.310702 14.677098
F 9.517603 19.305702 6.524828
F 18.449323 27.000602 6.607538
F 15.961923 23.210702 18.340098
F 18.468323 19.232402 6.663338
F 0.428684 27.117102 3.800598
F 20.424523 30.960702 6.648998
F 0.428684 19.395602 3.800598
F 9.485823 27.030702 3.790218
F 16.129723 30.958902 18.352898
F 9.485823 19.309202 3.790218
F 18.260223 27.105402 3.956728
F 7.062573 23.173902 18.309098
F 18.469323 19.170802 3.839658
F 0.263980 24.461402 0.191472
F 16.129023 28.203802 14.768498
F 0.263980 32.182802 0.191472
F 7.151503 20.589302 14.677098
F 9.261383 24.449402 0.152067
F 9.261383 32.170902 0.152066
F 20.530323 20.398202 17.358898
F 20.597123 28.270902 3.020288
F 2.806443 30.896102 3.752288
F 2.806443 23.174702 3.752288
F 11.727823 30.888702 3.831988
F 11.727823 23.167302 3.831988
F 20.440323 30.801702 3.813008
F 18.170823 24.395102 0.400486
F 2.512483 28.330002 0.121213
F 2.512483 20.608602 0.121213
F 11.496123 28.311302 0.192088
F 11.496123 20.589802 0.192088
F 20.612823 20.728702 10.153098
F 20.610723 30.805502 11.330398
F 2.710013 28.329502 2.844288
F 2.710013 20.608002 2.844288
F 11.729223 28.314402 2.921578
F 11.729223 20.593002 2.921578
F 4.806363 32.161902 17.389898
F 15.854923 30.768802 21.109498
F 2.730513 30.879602 6.477718
F 2.730513 23.158102 6.477718
F 11.748623 30.887802 6.564748
F 11.748623 23.166302 6.564748
F 15.866023 23.271402 21.101098
F 20.382723 23.240902 21.068198
F 5.027813 24.455202 2.821378
F 5.027813 32.176702 2.821378
F 13.963723 24.454902 2.959898
F 13.963723 32.176402 2.959898
F 5.041453 27.027702 6.460598
F 20.634623 28.285102 7.716448
F 5.041453 19.306202 6.460598
F 13.982223 27.026002 6.602778
F 7.062573 30.895402 18.309098
F 13.982223 19.304502 6.602778
F 4.984303 27.039502 3.721758
F 13.848923 32.172302 14.791298
F 4.984303 19.318102 3.721748
F 13.957023 27.028002 3.870708
F 13.848923 24.450902 14.791298
F 13.957023 19.306602 3.870708
F 4.773693 24.453202 0.090772
F 4.773693 32.174702 0.090772
F 13.730723 24.451902 0.231535
F 13.730723 32.173402 0.231535
F 7.260523 30.888802 3.756718
F 7.260523 23.167302 3.756718
F 16.162623 30.721702 3.716958
F 16.218623 23.178502 3.855318
F 7.011333 28.308302 0.114881
F 7.011333 20.586802 0.114881
F 20.762723 20.530302 7.465468
F 7.080183 28.307702 17.411898
F 7.243443 28.310002 2.847748
F 7.243443 20.588502 2.847748
F 16.110523 28.167602 2.829608
F 16.212623 20.526002 3.146828
F 7.264763 30.892302 6.492748
F 7.264763 23.170802 6.492748
F 15.938823 30.796402 6.553508
F 16.122523 23.160902 6.546538
F 0.629199 24.560002 10.087998
F 0.629199 32.281502 10.087998
F 9.464373 24.450102 10.166998
F 9.464373 32.171602 10.166998
F 18.348123 24.243502 10.059998
F 18.465723 32.125102 10.188698
F 0.579765 26.881002 13.772098
F 0.579765 34.602502 13.772098
F 0.579765 19.159502 13.772098
F 9.402033 27.026202 13.805598
F 4.876333 32.164402 14.648998
F 9.402033 19.304702 13.805598
F 18.467223 26.939602 13.777098
F 4.876333 24.443002 14.648998
F 18.416523 19.229002 13.846398
F 0.391676 27.079502 11.075098
F 7.017893 23.168802 21.045998
F 0.391676 19.358002 11.075098
F 9.443033 27.027702 11.073898
F 13.785323 19.304102 18.430098
F 9.443033 19.306302 11.073898
F 18.380623 26.872502 10.932598
F 13.785323 27.025502 18.430098
F 18.558423 19.284402 10.999998
F 0.424636 24.372902 7.401548
F 0.424637 32.094402 7.401548
F 9.498023 24.449302 7.434118
F 9.498023 32.170802 7.434118
F 18.374123 24.333802 7.331738
F 18.248923 32.163302 7.494108
F 2.745053 30.889102 11.050698
F 2.745053 23.167702 11.050698
F 11.682123 30.886602 11.114598
F 11.682123 23.165102 11.114598
F 20.668823 23.179802 13.721198
F 20.738023 30.734902 14.049098
F 2.807703 28.308502 7.390788
F 2.807703 20.587002 7.390788
F 11.737723 28.311902 7.474728
F 11.737723 20.590402 7.474728
F 4.750183 27.035502 21.026498
F 13.801323 32.172402 17.520998
F 2.677693 28.319702 10.121498
F 2.677693 20.598202 10.121498
F 11.695323 28.310902 10.206198
F 11.695323 20.589502 10.206198
F 20.826523 23.059002 6.520708
F 18.267023 19.340502 21.074698
F 2.594663 30.889602 13.792998
F 2.594663 23.168102 13.792998
F 11.632623 30.887002 13.844898
F 11.632623 23.165502 13.844898
F 20.690623 30.831002 18.549798
F 20.355223 30.855002 21.176598
F 4.983413 24.446502 10.107598
F 4.983413 32.168002 10.107598
F 13.928523 24.451202 10.244498
F 13.928523 32.172602 10.244498
F 4.920423 27.032502 13.747198
F 7.017893 30.890202 21.045998
F 4.920423 19.311002 13.747198
F 13.865623 27.025302 13.882998
F 4.805723 19.311602 18.285698
F 13.865623 19.303802 13.882998
F 4.943253 27.035402 11.005898
F 15.959523 20.533102 17.581398
F 4.943253 19.313902 11.005898
F 13.911923 27.025602 11.153598
F 16.031523 20.572702 14.797598
F 13.911923 19.304202 11.153598
F 4.996093 24.442002 7.366678
F 4.996093 32.163402 7.366678
F 13.967723 24.451402 7.513828
F 13.967723 32.172902 7.513828
F 7.213353 30.887402 11.038698
F 7.213353 23.165902 11.038698
F 16.226323 30.958502 11.092398
F 16.189523 23.040502 11.119198
F 7.268823 28.310902 7.398478
F 7.268823 20.589502 7.398478
F 16.169123 28.233202 7.516808
F 16.194723 20.472402 7.562998
F 7.213073 28.306502 10.133098
F 7.213073 20.585002 10.133098
F 16.113123 28.303702 10.166998
F 16.087123 20.502802 10.303898
F 7.148533 30.892102 13.773398
F 7.148533 23.170602 13.773398
F 16.179823 30.915902 13.841398
F 16.213823 23.209902 13.821298
F 0.199521 24.432502 17.623898
F 0.199522 32.154002 17.623898
F 9.329093 24.448602 17.444998
F 9.329093 32.170102 17.444998
F 18.331223 24.221302 17.419198
F 18.418323 32.151202 17.647098
F 0.159910 27.044902 21.259498
F 15.991523 28.340702 17.457298
F 0.159910 19.323402 21.259498
F 9.266383 27.027302 21.083698
F 4.805723 27.033102 18.285698
F 9.266383 19.305802 21.083698
F 20.688723 23.253002 10.995198
F 13.737423 19.304102 21.160198
F 20.595723 28.153902 14.837998
F 0.276362 27.034402 18.499898
F 7.080183 20.586302 17.411898
F 0.276362 19.312902 18.499898
F 9.314673 27.028702 18.350798
F 13.737423 27.025602 21.160198
F 9.314673 19.307202 18.350798
F 18.118723 26.798202 18.325298
F 4.750183 19.314002 21.026498
F 18.248823 19.263702 18.412398
F 0.329063 24.388502 14.856398
F 0.329063 32.110002 14.856398
F 9.380083 24.448702 14.712398
F 9.380083 32.170102 14.712398
F 18.416223 24.475102 14.680598
F 18.482923 31.909002 14.960598
F 2.540923 30.889002 18.323298
F 2.540923 23.167502 18.323298
F 11.552523 30.887302 18.390498
F 11.552523 23.165802 18.390498
F 4.806363 24.440502 17.389898
F 20.651123 20.432602 14.529498
F 2.683743 28.311502 14.698298
F 2.683743 20.590002 14.698298
F 11.619223 28.311402 14.752398
F 11.619223 20.589902 14.752398
F 20.606723 22.980102 18.247498
F 20.544823 28.291002 10.334298
F 2.514713 28.291002 17.437898
F 2.514713 20.569502 17.437898
F 11.568823 28.310902 17.482798
F 11.568823 20.589402 17.482798
F 20.714923 22.913402 3.831438
F 20.716923 20.373302 3.000888
F 2.462823 30.906402 21.070298
F 2.462823 23.184902 21.070298
F 11.505223 30.886902 21.121698
F 11.505223 23.165402 21.121698
F 20.417123 28.102802 17.601398
F 13.801323 24.450902 17.520998
F 18.239723 26.906402 21.049398
F 18.087223 32.178002 0.109419
F 16.068323 20.512802 0.428142
F 20.689523 20.522102 0.301856
F 16.076123 28.378902 0.025515
F 20.483823 28.405402 0.282876
F 18.332923 34.553802 11.167898
F 18.244223 34.751502 18.660198
F 0.121279 24.432202 24.892598
F 0.121279 32.153702 24.892598
F 9.204473 24.449602 24.721998
F 9.204473 32.171002 24.721998
F 18.189423 24.571302 24.833798
F 17.970323 32.164802 24.748298
F 0.083483 27.042202 28.527398
F 7.014273 30.889202 42.886898
F 0.083483 19.320802 28.527398
F 9.143233 27.026402 28.359998
F 0.156854 19.368402 43.109698
F 9.143233 19.305002 28.359998
F 18.106123 27.074202 28.273298
F 0.156854 27.089902 43.109698
F 17.988423 19.422502 28.582198
F 0.193971 27.028002 25.773998
F 15.819423 20.610602 39.431098
F 0.193971 19.306502 25.773998
F 9.188473 27.028802 25.627598
F 0.235815 32.168602 22.138598
F 9.188473 19.307402 25.627598
F 18.111523 27.179202 25.439898
F 0.235815 24.447102 22.138598
F 18.102423 19.297602 25.739498
F 9.250633 24.447402 21.988798
F 9.250633 32.168802 21.988798
F 4.559023 19.302402 40.138298
F 13.497523 27.021502 40.269898
F 2.443593 30.885102 25.599398
F 2.443593 23.163602 25.599398
F 11.425523 30.887302 25.668598
F 11.425523 23.165802 25.668598
F 20.268123 20.575902 36.843798
F 20.274623 28.144902 39.558098
F 2.490383 28.311302 21.959898
F 2.490383 20.589802 21.959898
F 11.488623 28.310502 22.029598
F 11.488623 20.589002 22.029598
F 20.220123 20.413802 32.159798
F 20.255123 30.907402 28.464798
F 2.415873 28.293302 24.705598
F 2.415873 20.571802 24.705598
F 11.442023 28.311102 24.760698
F 11.442023 20.589602 24.760698
F 20.234023 30.935402 25.696398
F 15.869223 30.922302 43.005998
F 2.369813 30.902802 28.342498
F 2.369813 23.181302 28.342498
F 11.379423 30.886602 28.399198
F 11.379423 23.165102 28.399198
F 20.193223 28.318802 29.471898
F 20.179323 30.786902 40.355698
F 4.695623 24.441702 24.661698
F 4.695623 32.163102 24.661698
F 13.674023 24.450802 24.799498
F 13.674023 32.172302 24.799498
F 4.642483 27.033202 28.298798
F 15.656123 20.536702 36.741398
F 4.642483 19.311802 28.298798
F 13.610823 27.025502 28.438098
F 15.758223 28.250702 36.865198
F 13.610823 19.304102 28.438098
F 4.695003 27.030102 25.560798
F 15.836323 28.482702 39.622598
F 4.695003 19.308702 25.560798
F 13.658323 27.025502 25.708498
F 6.776963 20.585802 36.509298
F 13.658323 19.304002 25.708498
F 4.748793 24.443802 21.921898
F 4.748793 32.165302 21.921898
F 13.721823 24.450902 22.069398
F 13.721823 32.172402 22.069398
F 6.943383 30.892102 25.586298
F 6.943383 23.170702 25.586298
F 15.995323 30.749302 25.875798
F 15.892323 23.250102 25.665198
F 7.002943 28.304802 21.947798
F 7.002943 20.583302 21.947798
F 20.182323 28.335302 32.144698
F 20.401823 23.159002 25.860498
F 6.958713 28.308402 24.683898
F 6.958713 20.586902 24.683898
F 15.837723 28.264202 24.703898
F 15.839723 20.654102 24.836598
F 6.900433 30.888602 28.321498
F 6.900433 23.167102 28.321498
F 15.859523 30.812102 28.625698
F 15.884723 23.208102 28.282598
F 0.045673 24.436402 32.164598
F 0.045673 32.157802 32.164598
F 9.082433 24.450402 31.997298
F 9.082433 32.171802 31.997298
F 18.036623 24.405002 32.033998
F 17.881723 32.161002 32.231598
F 0.010699 27.037002 35.811198
F 6.798433 20.586002 39.245698
F 0.010699 19.315502 35.811198
F 9.027823 27.025202 35.637398
F 6.776963 28.307202 36.509298
F 9.027823 19.303702 35.637398
F 17.871323 26.836402 35.678098
F 13.497523 19.300002 40.269898
F 18.048623 19.457802 35.754798
F 0.120697 27.023602 33.058298
F 0.120697 34.745102 33.058298
F 0.120697 19.302102 33.058298
F 9.066733 27.027802 32.904698
F 15.929123 23.154702 40.231198
F 9.066733 19.306402 32.904698
F 17.948523 26.983902 32.916198
F 13.497523 34.743002 40.269898
F 17.855523 19.431302 33.001698
F 0.157289 24.450302 29.412898
F 0.157289 32.171702 29.412898
F 9.127363 24.448102 29.265498
F 9.127363 32.169502 29.265498
F 18.063823 24.553002 29.269898
F 18.006423 31.983802 29.516698
F 2.351463 30.881102 32.883398
F 2.351463 23.159602 32.883398
F 11.300823 30.886802 32.945198
F 11.300823 23.165402 32.945198
F 18.092823 24.349802 22.108698
F 20.133123 28.063102 36.741098
F 2.397983 28.314802 29.238598
F 2.397983 20.593402 29.238598
F 11.362923 28.310802 29.306498
F 11.362923 20.589302 29.306498
F 20.213323 20.671002 24.725698
F 20.290323 23.091202 33.120698
F 2.323043 28.297102 31.980198
F 2.323043 20.575602 31.980198
F 11.317223 28.311402 32.036698
F 11.317223 20.590002 32.036698
F 20.442423 23.239402 43.248198
F 20.121823 30.590002 35.792098
F 2.278703 30.899302 35.626998
F 2.278703 23.177802 35.626998
F 11.262023 30.885602 35.676398
F 11.262023 23.164102 35.676398
F 20.445323 30.891802 43.113098
F 20.284323 23.065302 35.792798
F 4.588603 24.444402 31.936498
F 4.588603 32.165902 31.936498
F 13.547923 24.450902 32.075698
F 13.547923 32.172402 32.075698
F 4.539223 27.031302 35.578498
F 15.823623 31.036502 40.256398
F 4.539223 19.309802 35.578498
F 13.492123 27.024802 35.715398
F 13.492123 34.746202 35.715398
F 13.492123 19.303302 35.715398
F 4.588323 27.027402 32.841098
F 6.798433 28.307402 39.245698
F 4.588323 19.306002 32.841098
F 13.532423 27.025302 32.984898
F 6.796683 23.164502 40.154098
F 13.532423 19.303802 32.984898
F 4.641673 24.447802 29.199698
F 4.641673 32.169202 29.199698
F 13.595123 24.451002 29.346298
F 13.595123 32.172402 29.346298
F 6.827173 30.890502 32.863998
F 6.827173 23.169102 32.863998
F 15.732323 30.773702 33.084298
F 15.849823 23.153302 32.970698
F 6.885033 28.306502 29.224498
F 6.885033 20.585002 29.224498
F 15.851623 28.194102 29.279398
F 15.665423 20.610902 29.276098
F 6.842283 28.310002 31.958698
F 6.842283 20.588502 31.958698
F 15.777723 28.289802 32.058298
F 15.685623 20.688902 31.959298
F 6.790393 30.886402 35.598998
F 6.790393 23.164902 35.598998
F 15.820423 30.761602 35.928298
F 15.719823 23.119802 35.692898
F 0.019492 24.446602 39.476498
F 0.019492 32.168102 39.476498
F 9.038753 24.448402 39.281498
F 9.038753 32.169902 39.281498
F 18.152723 24.344802 39.521298
F 18.095223 32.144102 39.283198
F 20.020423 30.854402 33.097498
F 20.398923 23.172602 28.536998
F 7.014273 23.167702 42.886898
F 9.255063 27.027302 42.923698
F 6.796683 30.886002 40.154098
F 9.255063 19.305802 42.923698
F 15.959423 22.988202 43.091198
F 4.543163 32.171602 36.486398
F 4.559023 34.745302 40.138298
F 0.098304 27.036602 40.367898
F 13.478923 32.171902 36.626698
F 0.098304 19.315202 40.367898
F 9.032743 27.024002 40.192298
F 9.032743 34.745402 40.192298
F 9.032743 19.302502 40.192298
F 18.013423 26.893202 40.259398
F 4.543163 24.450102 36.486398
F 18.084723 19.281502 40.372698
F 0.089043 24.456102 36.721798
F 0.089043 32.177602 36.721798
F 9.014913 24.448202 36.547398
F 9.014913 32.169702 36.547398
F 17.912023 24.187902 36.819398
F 17.962623 32.075602 36.585598
F 2.332313 30.880802 40.165198
F 2.332313 23.159402 40.165198
F 11.266723 30.882902 40.230598
F 11.266723 23.161402 40.230598
F 4.559023 27.023902 40.138298
F 20.564523 20.526402 39.574998
F 2.310383 28.317002 36.535198
F 2.310383 20.595602 36.535198
F 11.247623 28.310402 36.587298
F 11.247623 20.589002 36.587298
F 20.361423 20.408902 29.411698
F 20.523623 28.451002 24.873198
F 2.288713 28.295602 39.276898
F 2.288713 20.574202 39.276898
F 11.271923 28.309102 39.319998
F 11.271923 20.587602 39.319998
F 18.210523 26.994402 43.070498
F 18.408123 19.343102 43.127198
F 2.490463 30.910202 42.890198
F 2.490463 23.188802 42.890198
F 11.496723 30.885702 42.959798
F 11.496723 23.164202 42.959798
F 20.332223 23.104902 40.415498
F 13.727923 19.303302 42.998398
F 4.554423 24.446102 39.222998
F 4.554423 32.167502 39.222998
F 13.502723 24.448702 39.358498
F 13.502723 32.170202 39.358498
F 4.743833 27.039002 42.872198
F 13.478923 24.450502 36.626698
F 4.743833 19.317502 42.872198
F 13.727923 27.024802 42.998398
F 13.727923 34.746302 42.998398
F 15.968523 20.654502 22.043598
F 20.393123 28.195002 22.212698
F 15.911423 28.210802 21.969898
F 18.073823 31.986702 21.966498
F 20.414523 20.825302 21.987798
F 18.082323 34.838502 42.981398
F 17.887623 34.801602 33.227098
F 17.993623 34.790302 35.883098
F 17.944723 34.802502 40.287198
F 0.669997 47.749602 2.854638
F 0.669998 40.028202 2.854638
F 9.499763 47.618102 2.882548
F 9.499763 39.896702 2.882548
F 18.389123 47.795302 2.912038
F 18.372423 39.798202 2.985378
F 0.670045 50.080502 6.473398
F 0.670046 42.359002 6.473398
F 9.517603 50.191602 6.524828
F 9.517603 42.470102 6.524828
F 18.461623 50.117402 6.766538
F 18.459523 42.285802 6.502908
F 0.428684 50.281402 3.800598
F 0.428684 42.560002 3.800598
F 9.485823 50.195102 3.790218
F 9.485823 42.473602 3.790218
F 18.397723 50.220202 3.895528
F 18.456223 42.368302 3.838208
F 0.263980 47.625702 0.191472
F 4.805723 34.754502 18.285698
F 0.263980 39.904302 0.191472
F 4.750183 34.756902 21.026498
F 9.261383 47.613802 0.152067
F 9.261383 39.892302 0.152066
F 20.416623 38.474202 6.720398
F 9.266383 34.748702 21.083698
F 2.806443 38.617602 3.752288
F 2.806443 46.339102 3.752288
F 11.727823 38.610202 3.831988
F 11.727823 46.331602 3.831988
F 9.314673 34.750102 18.350798
F 20.278923 46.142602 18.426698
F 2.512483 51.494402 0.121213
F 2.512483 36.051502 0.121213
F 2.512483 43.773002 0.121213
F 11.496123 51.475702 0.192088
F 11.496123 36.032802 0.192088
F 11.496123 43.754202 0.192088
F 20.353723 51.431302 17.510098
F 15.963323 51.862602 14.967098
F 9.443033 34.749202 11.073898
F 2.710013 51.493902 2.844288
F 2.710013 36.050902 2.844288
F 2.710013 43.772402 2.844288
F 11.729223 51.478802 2.921578
F 11.729223 36.035902 2.921578
F 11.729223 43.757402 2.921578
F 20.463523 38.479302 11.151898
F 20.331723 43.636702 17.547898
F 13.737423 34.747102 21.160198
F 2.730513 38.601102 6.477718
F 2.730513 46.322502 6.477718
F 11.748623 38.609202 6.564748
F 11.748623 46.330702 6.564748
F 20.545123 46.230102 13.968798
F 20.572723 43.712002 14.839098
F 5.027813 47.619602 2.821378
F 5.027813 39.898102 2.821378
F 13.963723 47.619302 2.959898
F 13.963723 39.897902 2.959898
F 5.041453 50.192102 6.460598
F 5.041453 42.470602 6.460598
F 13.982223 50.190402 6.602778
F 13.982223 42.468902 6.602778
F 4.984303 50.203902 3.721758
F 4.984303 42.482502 3.721748
F 13.957023 50.192402 3.870708
F 13.957023 42.471002 3.870708
F 4.773693 47.617602 0.090772
F 4.773693 39.896202 0.090772
F 13.730723 47.616302 0.231535
F 13.730723 39.894802 0.231535
F 7.260523 38.610202 3.756718
F 7.260523 46.331702 3.756718
F 16.167523 38.514102 3.934088
F 16.256523 46.288802 3.925098
F 7.011333 51.472702 0.114881
F 7.011333 36.029702 0.114881
F 7.011333 43.751202 0.114881
F 13.865623 34.746802 13.882998
F 18.335623 42.432002 21.258298
F 16.016923 46.412002 21.240298
F 7.243443 51.474402 2.847748
F 7.243443 36.031402 2.847748
F 7.243443 43.752902 2.847748
F 20.467823 38.740502 18.429398
F 16.143423 35.983102 2.957398
F 16.300023 43.651302 3.011588
F 7.264763 38.613802 6.492748
F 7.264763 46.335202 6.492748
F 16.116923 38.708002 6.731068
F 16.244823 46.325502 6.550088
F 0.629199 47.724402 10.087998
F 0.629200 40.002902 10.087998
F 9.464373 47.614502 10.166998
F 9.464373 39.893002 10.166998
F 18.219323 47.517602 10.243798
F 18.199923 39.908802 10.205398
F 0.579765 50.045402 13.772098
F 0.579765 42.323902 13.772098
F 9.402033 50.190602 13.805598
F 9.402033 42.469102 13.805598
F 20.418823 35.988502 17.665398
F 18.260023 42.635902 13.820598
F 0.391676 50.243902 11.075098
F 0.391676 42.522402 11.075098
F 9.443033 50.192102 11.073898
F 9.443033 42.470702 11.073898
F 18.266923 50.140202 11.285098
F 18.213423 42.535702 11.115898
F 0.424636 47.537302 7.401548
F 0.424637 39.815802 7.401548
F 9.498023 47.613702 7.434118
F 9.498023 39.892202 7.434118
F 18.379123 47.563902 7.611698
F 18.346523 39.908402 7.652318
F 2.745053 38.610602 11.050698
F 2.745053 46.332102 11.050698
F 11.682123 38.608002 11.114598
F 11.682123 46.329502 11.114598
F 18.145723 50.117902 18.215298
F 20.632423 46.284902 11.134698
F 2.807703 51.472902 7.390788
F 2.807703 36.030002 7.390788
F 2.807703 43.751402 7.390788
F 11.737723 51.476302 7.474728
F 11.737723 36.033402 7.474728
F 11.737723 43.754802 7.474728
F 15.994023 36.119802 0.266203
F 15.918423 51.494802 17.808398
F 20.687123 51.501602 7.594668
F 2.677693 51.484102 10.121498
F 2.677693 36.041202 10.121498
F 2.677693 43.762602 10.121498
F 11.695323 51.475302 10.206198
F 11.695323 36.032402 10.206198
F 11.695323 43.753902 10.206198
F 20.591723 46.560202 6.629548
F 13.785323 34.747002 18.430098
F 4.984303 34.761002 3.721748
F 2.594663 38.611002 13.792998
F 2.594663 46.332502 13.792998
F 11.632623 38.608402 13.844898
F 11.632623 46.329902 13.844898
F 16.139723 51.489102 10.397898
F 20.468623 43.792102 10.054898
F 4.983413 47.610902 10.107598
F 4.983413 39.889402 10.107598
F 13.928523 47.615602 10.244498
F 13.928523 39.894102 10.244498
F 4.920423 50.196902 13.747198
F 4.920423 42.475402 13.747198
F 13.865623 50.189702 13.882998
F 13.865623 42.468202 13.882998
F 4.943253 50.199802 11.005898
F 4.943253 42.478302 11.005898
F 13.911923 50.190002 11.153598
F 13.911923 42.468602 11.153598
F 4.996093 47.606402 7.366678
F 4.996093 39.884902 7.366678
F 13.967723 47.615802 7.513828
F 13.967723 39.894302 7.513828
F 7.213353 38.608802 11.038698
F 7.213353 46.330302 11.038698
F 16.070523 38.581102 11.158798
F 16.008923 46.359202 11.277498
F 7.268823 51.475302 7.398478
F 7.268823 36.032402 7.398478
F 7.268823 43.753802 7.398478
F 20.615123 35.875602 10.370698
F 16.255423 36.182802 7.426718
F 16.387523 43.769102 7.449128
F 7.213073 51.470902 10.133098
F 7.213073 36.028002 10.133098
F 7.213073 43.749402 10.133098
F 20.549523 51.356402 10.361798
F 16.117723 35.934902 10.356498
F 16.107923 43.925802 10.197498
F 7.148533 38.613502 13.773398
F 7.148533 46.335002 13.773398
F 16.096023 38.529202 13.852998
F 16.067423 46.156802 13.955998
F 0.199522 47.596902 17.623898
F 0.199523 39.875402 17.623898
F 9.329093 47.613002 17.444998
F 9.329093 39.891602 17.444998
F 18.303523 47.596902 14.650598
F 18.128323 40.036802 17.482498
F 0.159910 50.209302 21.259498
F 0.159910 42.487802 21.259498
F 9.266383 50.191702 21.083698
F 9.266383 42.470202 21.083698
F 20.289023 35.982802 15.013698
F 13.957023 34.749502 3.870708
F 0.276362 50.198802 18.499898
F 0.276362 42.477302 18.499898
F 9.314673 50.193002 18.350798
F 9.314673 42.471602 18.350798
F 20.518223 38.392602 4.064238
F 18.103423 42.493102 18.568498
F 0.329063 47.552902 14.856398
F 0.329063 39.831402 14.856398
F 9.380083 47.613102 14.712398
F 9.380083 39.891602 14.712398
F 20.510023 43.888202 7.278378
F 18.276323 40.066702 14.722398
F 2.540923 38.610402 18.323298
F 2.540923 46.331902 18.323298
F 11.552523 38.608802 18.390498
F 11.552523 46.330202 18.390498
F 18.144623 47.555802 17.531598
F 16.124423 51.432802 2.902298
F 2.683743 51.475902 14.698298
F 2.683743 36.032902 14.698298
F 2.683743 43.754402 14.698298
F 11.619223 51.475802 14.752398
F 11.619223 36.032802 14.752398
F 11.619223 43.754302 14.752398
F 13.982223 34.747502 6.602778
F 18.080623 50.353302 13.963298
F 9.402033 34.747602 13.805598
F 2.514713 51.455402 17.437898
F 2.514713 36.012502 17.437898
F 2.514713 43.733902 17.437898
F 11.568823 51.475302 17.482798
F 11.568823 36.032302 17.482798
F 11.568823 43.753802 17.482798
F 20.374223 38.479902 13.960598
F 18.357123 34.665202 3.737408
F 20.624223 43.855702 2.870168
F 2.462823 38.627802 21.070298
F 2.462823 46.349302 21.070298
F 11.505223 38.608402 21.121698
F 11.505223 46.329802 21.121698
F 16.223623 51.483702 7.775628
F 20.491423 35.951602 2.874598
F 4.806363 47.604902 17.389898
F 4.806363 39.883402 17.389898
F 13.801323 47.615302 17.520998
F 13.801323 39.893802 17.520998
F 4.750183 50.199902 21.026498
F 4.750183 42.478402 21.026498
F 13.737423 50.190002 21.160198
F 13.737423 42.468502 21.160198
F 4.805723 50.197502 18.285698
F 4.805723 42.476002 18.285698
F 13.785323 50.189902 18.430098
F 13.785323 42.468502 18.430098
F 4.876333 47.607402 14.648998
F 4.876333 39.885902 14.648998
F 13.848923 47.615302 14.791298
F 13.848923 39.893802 14.791298
F 7.062573 38.616902 18.309098
F 7.062573 46.338302 18.309098
F 16.048623 38.693502 18.518498
F 15.984523 46.375302 18.533098
F 7.151503 51.475102 14.677098
F 7.151503 36.032202 14.677098
F 7.151503 43.753602 14.677098
F 15.990023 51.343402 0.162983
F 16.041023 36.053602 14.926398
F 15.978023 43.661502 14.927998
F 7.080183 51.472102 17.411898
F 7.080183 36.029202 17.411898
F 7.080183 43.750702 17.411898
F 20.275623 46.111702 21.184198
F 16.121223 36.049002 17.622398
F 16.029423 43.718502 17.598098
F 7.017893 38.611702 21.045998
F 7.017893 46.333202 21.045998
F 16.142923 38.709902 21.212798
F 18.259223 50.129402 21.055698
F 0.428684 34.838502 3.800598
F 5.041453 34.749202 6.460598
F 0.391676 34.801002 11.075098
F 4.920423 34.753902 13.747198
F 4.943253 34.756902 11.005898
F 0.159910 34.766402 21.259498
F 0.276362 34.755902 18.499898
F 9.517603 34.748702 6.524828
F 13.911923 34.747102 11.153598
F 9.485823 34.752102 3.790218
F 20.520523 38.728102 21.164498
F 20.624023 46.320402 3.931358
F 20.446823 51.429502 14.747798
F 20.705523 51.397902 2.929158
F 20.499323 35.910002 7.662738
F 18.098623 47.534502 0.239813
F 18.163023 34.715402 21.422898
F 15.898523 43.523102 0.359303
F 18.292223 34.745102 6.572378
F 18.409523 39.715302 0.231408
F 18.310823 34.505602 14.126498
F 20.336223 35.843602 0.198982
F 0.121279 47.596602 24.892498
F 0.121279 39.875202 24.892598
F 9.204473 47.614002 24.721998
F 9.204473 39.892502 24.721998
F 18.145623 47.745202 24.798298
F 18.216923 39.656602 24.831898
F 0.083483 50.206602 28.527398
F 0.083483 42.485102 28.527398
F 9.143233 50.190802 28.359998
F 9.143233 42.469402 28.359998
F 17.971623 50.186002 28.262898
F 17.969523 42.351102 28.469998
F 0.193971 50.192402 25.773998
F 0.193971 42.470902 25.773998
F 9.188473 50.193202 25.627598
F 9.188473 42.471802 25.627598
F 18.096923 50.364102 25.586598
F 18.012423 42.333902 25.716498
F 9.250633 47.611802 21.988798
F 9.250633 39.890302 21.988798
F 20.316123 35.985602 36.865498
F 18.286723 50.046202 42.967498
F 2.443593 38.606502 25.599398
F 2.443593 46.328002 25.599398
F 11.425523 38.608802 25.668598
F 11.425523 46.330202 25.668598
F 20.376023 51.485302 24.804798
F 20.085723 51.441202 36.481598
F 2.490383 51.475702 21.959898
F 2.490383 36.032802 21.959898
F 2.490383 43.754202 21.959898
F 11.488623 51.474902 22.029598
F 11.488623 36.031902 22.029598
F 11.488623 43.753402 22.029598
F 20.182923 43.617802 29.317098
F 20.272523 46.182102 28.476598
F 4.539223 34.752802 35.578498
F 2.415873 51.457702 24.705598
F 2.415873 36.014802 24.705598
F 2.415873 43.736202 24.705598
F 11.442023 51.475502 24.760698
F 11.442023 36.032602 24.760698
F 11.442023 43.754002 24.760698
F 15.705323 51.326902 36.594098
F 20.245123 36.088302 29.397298
F 20.238423 45.839702 35.663898
F 2.369813 38.624302 28.342498
F 2.369813 46.345702 28.342498
F 11.379423 38.608102 28.399198
F 11.379423 46.329502 28.399198
F 20.774923 38.369002 43.144198
F 20.125023 51.622002 29.170998
F 4.695623 47.606102 24.661698
F 4.695623 39.884602 24.661698
F 13.674023 47.615202 24.799498
F 13.674023 39.893802 24.799498
F 4.642483 50.197602 28.298798
F 4.642483 42.476202 28.298798
F 13.610823 50.189902 28.438098
F 13.610823 42.468402 28.438098
F 4.695003 50.194502 25.560798
F 4.695003 42.473102 25.560798
F 13.658323 50.189902 25.708498
F 13.658323 42.468402 25.708498
F 4.748793 47.608202 21.921898
F 4.748793 39.886802 21.921898
F 13.721823 47.615302 22.069398
F 13.721823 39.893802 22.069398
F 6.943383 38.613602 25.586298
F 6.943383 46.335102 25.586298
F 15.870123 38.649302 25.725098
F 15.993223 46.353302 25.614898
F 7.002943 51.469202 21.947798
F 7.002943 36.026202 21.947798
F 7.002943 43.747702 21.947798
F 9.255063 34.748702 42.923698
F 20.394623 38.506302 40.377698
F 20.248823 51.380702 31.955698
F 6.958713 51.472702 24.683898
F 6.958713 36.029802 24.683898
F 6.958713 43.751302 24.683898
F 15.897023 46.225402 43.009298
F 15.921423 36.034902 24.950698
F 15.845723 43.756402 24.938698
F 6.900433 38.610102 28.321498
F 6.900433 46.331502 28.321498
F 15.887923 38.419602 28.452898
F 15.871523 46.374702 28.371898
F 0.045673 47.600802 32.164598
F 0.045673 39.879302 32.164598
F 9.082433 47.614802 31.997298
F 9.082433 39.893302 31.997298
F 17.918923 47.365402 32.002298
F 18.049623 39.927502 32.024298
F 0.010699 50.201402 35.811198
F 0.010699 42.479902 35.811198
F 9.027823 50.189602 35.637398
F 9.027823 42.468102 35.637398
F 17.942923 50.175102 35.539398
F 17.976723 42.151502 35.787598
F 0.120697 50.188002 33.058298
F 0.120697 42.466502 33.058298
F 9.066733 50.192202 32.904698
F 9.066733 42.470802 32.904698
F 18.068523 50.044202 32.793798
F 17.822623 42.384402 33.072598
F 0.157289 47.614702 29.412898
F 0.157289 39.893202 29.412898
F 9.127363 47.612502 29.265498
F 9.127363 39.891002 29.265498
F 18.023523 47.595402 29.257998
F 18.053723 39.810602 29.221298
F 2.351463 38.602502 32.883398
F 2.351463 46.324002 32.883398
F 11.300823 38.608302 32.945198
F 11.300823 46.329802 32.945198
F 15.890023 36.066902 22.114098
F 20.340723 35.835002 39.519398
F 2.397983 51.479202 29.238598
F 2.397983 36.036302 29.238598
F 2.397983 43.757802 29.238598
F 11.362923 51.475202 29.306498
F 11.362923 36.032202 29.306498
F 11.362923 43.753702 29.306498
F 20.132123 43.345502 32.085898
F 20.194523 35.916602 32.030798
F 9.066733 34.749302 32.904698
F 2.323043 51.461402 31.980198
F 2.323043 36.018502 31.980198
F 2.323043 43.740002 31.980198
F 11.317223 51.475802 32.036698
F 11.317223 36.032902 32.036698
F 11.317223 43.754402 32.036698
F 20.331823 38.679902 28.575598
F 15.853123 51.521302 39.274698
F 20.302923 36.051502 24.835298
F 2.278703 38.620802 35.626998
F 2.278703 46.342202 35.626998
F 11.262023 38.607102 35.676398
F 11.262023 46.328502 35.676398
F 20.272723 51.548702 39.184698
F 20.458723 46.470302 43.038598
F 4.588603 47.608802 31.936498
F 4.588603 39.887302 31.936498
F 13.547923 47.615302 32.075698
F 13.547923 39.893902 32.075698
F 4.539223 50.195702 35.578498
F 4.539223 42.474202 35.578498
F 13.492123 50.189202 35.715398
F 13.492123 42.467702 35.715398
F 4.588323 50.191802 32.841098
F 4.588323 42.470402 32.841098
F 13.532423 50.189702 32.984898
F 13.532423 42.468202 32.984898
F 4.641673 47.612202 29.199698
F 4.641673 39.890702 29.199698
F 13.595123 47.615402 29.346298
F 13.595123 39.893902 29.346298
F 6.827173 38.612002 32.863998
F 6.827173 46.333502 32.863998
F 15.751523 38.704402 32.985798
F 15.712523 46.212202 33.128198
F 6.885033 51.470802 29.224498
F 6.885033 36.027902 29.224498
F 6.885033 43.749402 29.224498
F 20.272123 43.805702 39.388198
F 15.822923 35.941902 29.450198
F 15.817923 43.831902 29.254198
F 6.842283 51.474302 31.958698
F 6.842283 36.031402 31.958698
F 6.842283 43.752902 31.958698
F 20.310023 38.545702 35.684298
F 15.826323 36.047202 32.069698
F 15.712423 43.673502 32.022798
F 6.790393 38.607802 35.598998
F 6.790393 46.329302 35.598998
F 15.858023 38.578302 35.779898
F 15.750023 46.212002 35.789598
F 0.019492 47.611002 39.476498
F 0.019492 39.889502 39.476498
F 9.038753 47.612802 39.281498
F 9.038753 39.891302 39.281498
F 18.132723 47.628802 39.295798
F 18.418323 39.840202 39.465698
F 13.658323 34.747002 25.708498
F 20.577423 38.646102 25.740998
F 9.255063 50.191702 42.923698
F 9.255063 42.470202 42.923698
F 9.027823 34.746602 35.637398
F 13.532423 34.746802 32.984898
F 0.098304 50.201002 40.367898
F 0.098304 42.479602 40.367898
F 9.032743 50.188402 40.192298
F 9.032743 42.466902 40.192298
F 18.067623 50.290702 40.214098
F 18.231223 42.448002 40.373298
F 0.089043 47.620502 36.721798
F 0.089043 39.899102 36.721798
F 9.014913 47.612602 36.547398
F 9.014913 39.891202 36.547398
F 18.128123 47.611902 36.644098
F 18.149023 39.715402 36.695298
F 2.332313 38.602302 40.165198
F 2.332313 46.323702 40.165198
F 11.266723 38.604302 40.230598
F 11.266723 46.325802 40.230598
F 20.301723 46.441202 25.691298
F 20.298823 46.374502 40.226398
F 2.310383 51.481402 36.535198
F 2.310383 36.038502 36.535198
F 2.310383 43.760002 36.535198
F 11.247623 51.474802 36.587298
F 11.247623 36.031902 36.587298
F 11.247623 43.753402 36.587298
F 15.930523 38.605302 43.035598
F 18.327623 47.692002 22.049198
F 20.332123 43.315502 36.680498
F 2.288713 51.460002 39.276898
F 2.288713 36.017102 39.276898
F 2.288713 43.738602 39.276898
F 11.271923 51.473502 39.319998
F 11.271923 36.030602 39.319998
F 11.271923 43.752002 39.319998
F 20.210523 38.536102 32.873298
F 15.674023 51.598302 24.709898
F 15.815723 51.562102 29.280498
F 2.490463 38.631702 42.890198
F 2.490463 46.353202 42.890198
F 11.496723 38.607102 42.959798
F 11.496723 46.328602 42.959798
F 20.221323 46.060902 32.802098
F 18.288723 42.341202 43.083498
F 4.554423 47.610502 39.222998
F 4.554423 39.889002 39.222998
F 13.502723 47.613102 39.358498
F 13.502723 39.891702 39.358498
F 4.743833 50.203402 42.872198
F 4.743833 42.481902 42.872198
F 13.727923 50.189202 42.998398
F 13.727923 42.467702 42.998398
F 4.559023 50.188302 40.138298
F 4.559023 42.466802 40.138298
F 13.497523 50.185902 40.269898
F 13.497523 42.464402 40.269898
F 4.543163 47.614502 36.486398
F 4.543163 39.893002 36.486398
F 13.478923 47.614902 36.626698
F 13.478923 39.893402 36.626698
F 6.796683 38.607402 40.154098
F 6.796683 46.328902 40.154098
F 15.888223 38.642502 40.317198
F 15.758423 46.351902 40.099698
F 6.776963 51.471602 36.509298
F 6.776963 36.028702 36.509298
F 6.776963 43.750202 36.509298
F 20.343023 43.774502 24.936698
F 15.632323 35.992302 36.713098
F 15.712123 43.588902 36.630898
F 6.798433 51.471802 39.245698
F 6.798433 36.028902 39.245698
F 6.798433 43.750302 39.245698
F 15.897423 51.464902 32.106198
F 15.710223 36.089502 39.362898
F 15.955223 43.556502 39.341198
F 7.014273 38.610702 42.886898
F 7.014273 46.332102 42.886898
F 0.083483 34.763702 28.527398
F 0.193971 34.749402 25.773998
F 4.695003 34.751602 25.560798
F 0.010699 34.758402 35.811198
F 4.588323 34.748902 32.841098
F 0.235815 47.611502 22.138598
F 0.235815 39.890102 22.138598
F 0.156854 50.254302 43.109698
F 0.156854 34.811402 43.109698
F 0.156854 42.532802 43.109698
F 9.143233 34.747902 28.359998
F 4.743833 34.760502 42.872198
F 9.188473 34.750302 25.627598
F 0.098304 34.758102 40.367898
F 4.642483 34.754702 28.298798
F 13.610823 34.747002 28.438098
F 18.305823 39.942002 22.159598
F 16.085123 43.803002 22.191798
F 20.463123 43.689002 22.355498
F 20.437823 36.095602 22.053598
F 16.134123 51.388302 22.149298
F 20.435123 51.372802 22.133998
F 20.621123 51.447102 43.961098
F 18.084823 34.667102 28.709798
F 18.099723 34.691402 25.966898
F 20.599623 43.690702 43.804698
F 0.669997 55.471102 2.854638
F 0.669998 63.192602 2.854638
F 9.499763 55.339602 2.882548
F 9.499763 63.061102 2.882548
F 18.475223 55.376902 3.035318
F 20.671623 61.729802 13.754598
F 0.670046 57.801902 6.473398
F 0.670046 65.523402 6.473398
F 9.517603 57.913102 6.524828
F 9.517603 65.634502 6.524828
F 18.162423 57.857302 6.576438
F 18.404223 65.546302 6.525258
F 0.428684 58.002902 3.800598
F 0.428684 65.724402 3.800598
F 9.485823 57.916502 3.790218
F 9.485823 65.638002 3.790218
F 18.359823 57.910202 3.946168
F 18.607223 65.421102 3.766848
F 0.263980 55.347202 0.191472
F 2.730513 69.486902 6.477718
F 0.263980 63.068702 0.191472
F 20.556823 59.130002 17.382398
F 9.261383 55.335302 0.152066
F 9.261383 63.056702 0.152066
F 16.055623 54.022602 21.365598
F 20.714123 54.068002 13.837998
F 2.806443 54.060502 3.752288
F 2.806443 61.782002 3.752288
F 11.727823 54.053102 3.831988
F 11.727823 61.774602 3.831988
F 20.387523 59.074202 7.298558
F 20.823323 54.098802 3.818428
F 2.512483 59.215902 0.121213
F 2.512483 66.937302 0.121213
F 11.496123 59.197202 0.192088
F 11.496123 66.918602 0.192088
F 20.509123 66.751902 14.885398
F 20.730823 66.784202 2.918578
F 2.710013 59.215302 2.844288
F 2.710013 66.936802 2.844288
F 11.729223 59.200302 2.921578
F 11.729223 66.921802 2.921578
F 15.980823 59.233502 0.163580
F 20.597223 59.276302 10.112598
F 2.730513 54.044002 6.477718
F 2.730513 61.765402 6.477718
F 11.748623 54.052202 6.564748
F 11.748623 61.773602 6.564748
F 20.534623 61.686502 18.384798
F 20.635623 61.721002 11.050398
F 5.027813 55.341102 2.821378
F 5.027813 63.062502 2.821378
F 13.963723 55.340802 2.959898
F 13.963723 63.062202 2.959898
F 5.041453 57.913502 6.460598
F 5.041453 65.635002 6.460598
F 13.982223 57.911802 6.602778
F 13.982223 65.633302 6.602778
F 4.984303 57.925402 3.721748
F 4.984303 65.646902 3.721748
F 13.957023 57.913902 3.870708
F 13.957023 65.635302 3.870708
F 4.773693 55.339102 0.090772
F 4.773693 63.060602 0.090772
F 13.730723 55.337802 0.231535
F 13.730723 63.059202 0.231535
F 7.260523 54.053202 3.756718
F 7.260523 61.774602 3.756718
F 16.118923 54.079302 3.748018
F 16.209923 61.685902 3.835698
F 7.011333 59.194102 0.114881
F 7.011333 66.915602 0.114881
F 20.628023 53.923802 21.131798
F 20.639523 54.090802 6.719558
F 7.243443 59.195802 2.847748
F 7.243443 66.917302 2.847748
F 16.066923 59.143302 2.959478
F 16.313123 66.713802 2.944918
F 7.264763 54.056702 6.492748
F 7.264763 61.778202 6.492748
F 16.180623 54.015402 6.590288
F 16.323623 61.654702 6.555918
F 0.629199 55.445902 10.087998
F 0.629200 63.167302 10.087998
F 9.464373 55.336002 10.166998
F 9.464373 63.057402 10.166998
F 18.369623 55.333802 10.286198
F 18.384123 63.002402 10.288798
F 0.579765 57.766902 13.772098
F 0.579765 65.488302 13.772098
F 9.402033 57.912002 13.805598
F 9.402033 65.633502 13.805598
F 18.347923 57.852502 13.968598
F 18.287023 65.507602 13.846398
F 0.391676 57.965402 11.075098
F 0.391676 65.686802 11.075098
F 9.443033 57.913602 11.073898
F 9.443033 65.635102 11.073898
F 18.317523 57.793202 11.268598
F 18.387123 65.494202 11.107898
F 0.424637 55.258802 7.401548
F 0.424637 62.980202 7.401548
F 9.498023 55.335202 7.434118
F 9.498023 63.056602 7.434118
F 18.314323 55.316102 7.541678
F 18.397723 63.028202 7.580128
F 2.745053 54.053502 11.050698
F 2.745053 61.775002 11.050698
F 11.682123 54.051002 11.114598
F 11.682123 61.772402 11.114598
F 18.464623 65.627802 21.294998
F 20.254023 66.911302 17.551298
F 2.807703 59.194402 7.390788
F 2.807703 66.915802 7.390788
F 11.737723 59.197702 7.474728
F 11.737723 66.919202 7.474728
F 20.378523 54.002902 18.226898
F 15.983923 59.297302 17.525698
F 2.677693 59.205602 10.121498
F 2.677693 66.927002 10.121498
F 11.695323 59.196802 10.206198
F 11.695323 66.918202 10.206198
F 7.017893 54.054602 21.045998
F 18.143523 58.104202 21.094798
F 2.594663 54.054002 13.792998
F 2.594663 61.775402 13.792998
F 11.632623 54.051402 13.844898
F 11.632623 61.772802 13.844898
F 20.606123 66.759202 10.244298
F 20.503423 59.082702 2.765468
F 4.983413 55.332402 10.107598
F 4.983413 63.053802 10.107598
F 13.928523 55.337002 10.244498
F 13.928523 63.058502 10.244498
F 4.920423 57.918302 13.747198
F 4.920423 65.639802 13.747198
F 13.865623 57.911202 13.882998
F 13.865623 65.632602 13.882998
F 4.943253 57.921202 11.005898
F 4.943253 65.642702 11.005898
F 13.911923 57.911502 11.153598
F 13.911923 65.633002 11.153598
F 4.996093 55.327802 7.366678
F 4.996093 63.049302 7.366678
F 13.967723 55.337302 7.513828
F 13.967723 63.058702 7.513828
F 7.213353 54.051802 11.038698
F 7.213353 61.773202 11.038698
F 16.052223 54.053402 11.106898
F 16.151923 61.690102 11.315398
F 7.268823 59.196802 7.398478
F 7.268823 66.918202 7.398478
F 16.195523 59.249902 7.552828
F 16.246123 66.887502 7.419948
F 7.213073 59.192402 10.133098
F 7.213073 66.913802 10.133098
F 16.200323 59.047802 10.292498
F 16.055623 66.897802 10.177998
F 7.148533 54.056502 13.773398
F 7.148533 61.777902 13.773398
F 16.076623 54.213102 13.876198
F 16.188223 61.656402 14.036098
F 0.199522 55.318402 17.623898
F 0.199522 63.039802 17.623898
F 9.329093 55.334502 17.444998
F 9.329093 63.056002 17.444998
F 18.248923 55.226302 17.446798
F 18.174823 62.877002 17.562598
F 0.159910 57.930802 21.259498
F 0.159910 65.652202 21.259498
F 9.266383 57.913102 21.083698
F 9.266383 65.634602 21.083698
F 20.657723 61.825702 6.581748
F 18.349423 62.759302 3.092188
F 0.276362 57.920302 18.499898
F 0.276362 65.641702 18.499898
F 9.314673 57.914502 18.350798
F 9.314673 65.636002 18.350798
F 18.164023 57.845002 18.342998
F 18.119223 65.449002 18.545298
F 0.329063 55.274402 14.856398
F 0.329063 62.995802 14.856398
F 9.380083 55.334502 14.712398
F 9.380083 63.056002 14.712398
F 18.425223 55.320402 14.824198
F 18.449123 62.879302 14.892498
F 2.540923 54.053302 18.323298
F 2.540923 61.774802 18.323298
F 11.552523 54.051702 18.390498
F 11.552523 61.773202 18.390498
F 20.497923 53.982102 11.186898
F 15.955823 66.873302 17.676098
F 2.683743 59.197302 14.698298
F 2.683743 66.918802 14.698298
F 11.619223 59.197202 14.752398
F 11.619223 66.918702 14.752398
F 7.017893 61.776102 21.045998
F 20.660323 59.226602 14.593398
F 2.514713 59.176802 17.437898
F 2.514713 66.898302 17.437898
F 11.568823 59.196702 17.482798
F 11.568823 66.918202 17.482798
F 15.911523 61.843602 21.090398
F 20.455423 61.740002 21.120798
F 2.462823 54.070802 21.070298
F 2.462823 61.792202 21.070298
F 11.505223 54.051302 21.121698
F 11.505223 61.772802 21.121698
F 20.761123 61.722602 3.746458
F 20.715623 67.041002 7.327308
F 4.806363 55.326302 17.389898
F 4.806363 63.047802 17.389898
F 13.801323 55.336802 17.520998
F 13.801323 63.058202 17.520998
F 4.750183 57.921302 21.026498
F 4.750183 65.642802 21.026498
F 13.737423 57.911502 21.160198
F 13.737423 65.632902 21.160198
F 4.805723 57.918902 18.285698
F 4.805723 65.640402 18.285698
F 13.785323 57.911402 18.430098
F 13.785323 65.632902 18.430098
F 4.876333 55.328802 14.648998
F 4.876333 63.050302 14.648998
F 13.848923 55.336702 14.791298
F 13.848923 63.058202 14.791298
F 7.062573 54.059802 18.309098
F 7.062573 61.781302 18.309098
F 15.932023 54.158702 18.538098
F 15.920223 61.697702 18.467298
F 7.151503 59.196602 14.677098
F 7.151503 66.918002 14.677098
F 16.057223 59.088802 14.804098
F 16.073823 66.926802 14.702998
F 7.080183 59.193602 17.411898
F 7.080183 66.915102 17.411898
F 18.117723 55.342802 0.376297
F 20.634123 69.618302 18.359398
F 18.278223 63.023402 0.225221
F 20.666823 59.024702 0.030661
F 20.376123 66.956502 0.266359
F 16.096123 66.915002 0.222269
F 20.645023 69.699602 21.064498
F 16.218823 69.358002 3.780018
F 16.230823 69.597902 18.443898
F 20.509223 69.322702 13.811098
F 20.686923 69.615502 6.654608
F 16.074523 69.401802 11.172398
F 16.260723 69.440102 6.459068
F 20.479823 69.311802 11.061798
F 0.121279 55.318102 24.892598
F 0.121279 63.039502 24.892598
F 9.204473 55.335402 24.721998
F 9.204473 63.056902 24.721998
F 18.158923 55.439502 24.739798
F 18.259323 63.233502 24.642798
F 0.083483 57.928102 28.527398
F 0.083483 65.649502 28.527398
F 9.143233 57.912302 28.359998
F 9.143233 65.633802 28.359998
F 18.205523 57.989202 28.391698
F 17.939323 65.640802 28.398898
F 0.193971 57.913802 25.773998
F 0.193971 65.635302 25.773998
F 9.188473 57.914702 25.627598
F 9.188473 65.636202 25.627598
F 18.191223 58.096902 25.609798
F 18.186723 65.658702 25.625298
F 9.250633 55.333202 21.988798
F 9.250633 63.054702 21.988798
F 20.546123 67.008302 22.019098
F 20.351323 66.909402 39.363798
F 2.443593 54.049502 25.599398
F 2.443593 61.770902 25.599398
F 11.425523 54.051702 25.668598
F 11.425523 61.773202 25.668598
F 20.344423 59.227102 29.462198
F 20.328323 54.077002 43.145898
F 2.490383 59.197202 21.959898
F 2.490383 66.918602 21.959898
F 11.488623 59.196302 22.029598
F 11.488623 66.917802 22.029598
F 20.368523 61.867502 33.028998
F 2.332313 69.488102 40.165198
F 2.415873 59.179202 24.705598
F 2.415873 66.900602 24.705598
F 11.442023 59.197002 24.760698
F 11.442023 66.918402 24.760698
F 15.815423 59.289202 22.015398
F 2.351463 69.488402 32.883398
F 2.369813 54.067202 28.342498
F 2.369813 61.788702 28.342498
F 11.379423 54.051002 28.399198
F 11.379423 61.772402 28.399198
F 20.357923 54.118802 25.483298
F 20.409223 61.792902 35.735198
F 4.695623 55.327502 24.661698
F 4.695623 63.049002 24.661698
F 13.674023 55.336702 24.799498
F 13.674023 63.058102 24.799498
F 4.642483 57.919102 28.298798
F 4.642483 65.640502 28.298798
F 13.610823 57.911402 28.438098
F 13.610823 65.632802 28.438098
F 4.695003 57.916002 25.560798
F 4.695003 65.637502 25.560798
F 13.658323 57.911402 25.708498
F 13.658323 65.632802 25.708498
F 4.748793 55.329702 21.921898
F 4.748793 63.051202 21.921898
F 13.721823 55.336802 22.069398
F 13.721823 63.058202 22.069398
F 6.943383 54.056502 25.586298
F 6.943383 61.778002 25.586298
F 15.908023 54.186702 25.666698
F 16.006823 61.869302 25.498398
F 7.002943 59.190602 21.947798
F 7.002943 66.912102 21.947798
F 11.496723 69.493002 42.959798
F 20.467223 61.748502 28.429498
F 6.958713 59.194202 24.683898
F 6.958713 66.915702 24.683898
F 15.890423 59.316502 24.804998
F 15.871623 66.745002 24.633898
F 6.900433 54.053002 28.321498
F 6.900433 61.774402 28.321498
F 15.911923 54.204002 28.388998
F 15.797923 61.942002 28.257498
F 0.045673 55.322202 32.164598
F 0.045673 63.043702 32.164598
F 9.082433 55.336202 31.997298
F 9.082433 63.057702 31.997298
F 18.205623 55.389502 32.128998
F 18.126923 63.121102 32.033498
F 0.010699 57.922802 35.811198
F 0.010699 65.644302 35.811198
F 9.027823 57.911002 35.637398
F 9.027823 65.632502 35.637398
F 17.872923 57.813702 35.768398
F 17.951523 65.757502 35.768198
F 0.120697 57.909502 33.058298
F 0.120697 65.630902 33.058298
F 9.066733 57.913702 32.904698
F 9.066733 65.635102 32.904698
F 17.986023 58.028402 33.082798
F 18.087423 65.736802 33.117398
F 0.157289 55.336102 29.412898
F 0.157289 63.057602 29.412898
F 9.127363 55.333902 29.265498
F 9.127363 63.055402 29.265498
F 18.119223 55.492702 29.371698
F 18.158223 62.963202 29.359998
F 2.351463 54.045502 32.883398
F 2.351463 61.766902 32.883398
F 11.300823 54.051202 32.945198
F 11.300823 61.772702 32.945198
F 16.013223 61.797202 42.974798
F 20.469623 59.254302 24.569598
F 2.397983 59.200702 29.238598
F 2.397983 66.922202 29.238598
F 11.362923 59.196602 29.306498
F 11.362923 66.918102 29.306498
F 20.289123 53.873602 33.005198
F 20.044723 59.262702 36.675998
F 2.323043 59.182902 31.980198
F 2.323043 66.904402 31.980198
F 11.317223 59.197302 32.036698
F 11.317223 66.918702 32.036698
F 20.279823 66.675302 29.411698
F 20.569723 61.712902 43.189698
F 2.278703 54.063702 35.626998
F 2.278703 61.785202 35.626998
F 11.262023 54.050002 35.676398
F 11.262023 61.771402 35.676398
F 20.408523 54.260602 28.246198
F 11.266723 69.490202 40.230598
F 4.588603 55.330302 31.936498
F 4.588603 63.051702 31.936498
F 13.547923 55.336802 32.075698
F 13.547923 63.058202 32.075698
F 4.539223 57.917202 35.578498
F 4.539223 65.638602 35.578498
F 13.492123 57.910602 35.715398
F 13.492123 65.632102 35.715398
F 4.588323 57.913302 32.841098
F 4.588323 65.634802 32.841098
F 13.532423 57.911202 32.984898
F 13.532423 65.632602 32.984898
F 4.641673 55.333602 29.199698
F 4.641673 63.055102 29.199698
F 13.595123 55.336802 29.346298
F 13.595123 63.058302 29.346298
F 6.827173 54.054902 32.863998
F 6.827173 61.776402 32.863998
F 15.913123 54.098002 32.896098
F 15.873323 61.940002 33.068498
F 6.885033 59.192302 29.224498
F 6.885033 66.913802 29.224498
F 15.813223 59.299002 29.332398
F 15.690223 66.951602 29.468698
F 6.842283 59.195802 31.958698
F 6.842283 66.917302 31.958698
F 15.793823 59.425802 32.030298
F 15.717723 66.943602 32.224498
F 6.790393 54.050802 35.598998
F 6.790393 61.772202 35.598998
F 15.665623 53.846402 35.663498
F 15.835523 61.766902 35.858598
F 0.019492 55.332502 39.476498
F 0.019492 63.053902 39.476498
F 9.038753 55.334302 39.281498
F 9.038753 63.055702 39.281498
F 18.122423 55.043802 39.395398
F 18.028223 63.120802 39.278798
F 11.262023 69.492902 35.676398
F 20.416623 59.227002 39.491598
F 9.255063 57.913102 42.923698
F 9.255063 65.634602 42.923698
F 20.241823 61.899102 40.325198
F 20.352423 66.919802 32.121498
F 0.098304 57.922502 40.367898
F 0.098304 65.644002 40.367898
F 9.032743 57.909802 40.192298
F 9.032743 65.631302 40.192298
F 18.046723 57.739702 40.159698
F 18.133423 65.550202 40.197398
F 0.089043 55.342002 36.721798
F 0.089043 63.063402 36.721798
F 9.014913 55.334102 36.547398
F 9.014913 63.055602 36.547398
F 18.011223 55.143002 36.529698
F 18.066423 63.133602 36.558398
F 2.332313 54.045202 40.165198
F 2.332313 61.766702 40.165198
F 11.266723 54.047302 40.230598
F 11.266723 61.768702 40.230598
F 15.950723 53.935202 43.030398
F 20.156323 67.039002 36.683998
F 2.310383 59.202902 36.535198
F 2.310383 66.924302 36.535198
F 11.247623 59.196302 36.587298
F 11.247623 66.917702 36.587298
F 18.279423 65.667902 42.971998
F 20.275023 59.324602 32.171098
F 2.288713 59.181502 39.276898
F 2.288713 66.903002 39.276898
F 11.271923 59.195002 39.319998
F 11.271923 66.916402 39.319998
F 20.450623 53.904802 40.440398
F 20.466023 66.869402 24.931898
F 2.490463 54.074602 42.890198
F 2.490463 61.796102 42.890198
F 11.496723 54.050102 42.959798
F 11.496723 61.771502 42.959798
F 18.166423 57.889802 43.001998
F 20.458723 61.780002 25.560598
F 4.554423 55.331902 39.222998
F 4.554423 63.053402 39.222998
F 13.502723 55.334602 39.358498
F 13.502723 63.056102 39.358498
F 4.743833 57.924902 42.872198
F 4.743833 65.646302 42.872198
F 13.727923 57.910702 42.998398
F 13.727923 65.632102 42.998398
F 4.559023 57.909702 40.138298
F 4.559023 65.631202 40.138298
F 13.497523 57.907402 40.269898
F 13.497523 65.628802 40.269898
F 4.543163 55.336002 36.486398
F 4.543163 63.057402 36.486398
F 13.478923 55.336302 36.626698
F 13.478923 63.057802 36.626698
F 6.796683 54.050302 40.154098
F 6.796683 61.771802 40.154098
F 15.689223 54.039402 40.268998
F 15.752623 61.888902 40.320998
F 6.776963 59.193102 36.509298
F 6.776963 66.914602 36.509298
F 15.725423 59.226602 36.946198
F 15.755423 67.016202 36.763498
F 6.798433 59.193302 39.245698
F 6.798433 66.914702 39.245698
F 15.803223 59.305502 39.568998
F 15.896323 66.859302 39.435198
F 7.014273 54.053602 42.886898
F 7.014273 61.775102 42.886898
F 2.443593 69.492402 25.599398
F 0.156854 65.697202 43.109698
F 0.156854 57.975802 43.109698
F 0.235815 63.054502 22.138598
F 0.235815 55.333002 22.138598
F 20.361123 54.000902 35.718898
F 20.644923 59.220302 21.925598
F 18.292523 63.005302 21.938998
F 16.091523 66.790502 22.042498
F 18.356423 55.438402 21.939698
F 15.792623 69.450402 28.412498
F 20.516223 69.473202 40.383198
F 15.658723 69.187502 25.757398
F 20.399823 69.436402 28.573798
F 15.761123 69.534002 40.437998
F 20.255023 69.559302 35.665298
F 15.814123 69.674302 32.903498
F 27.111823 1.129732 2.993818
F 27.519023 9.106552 2.904338
F 36.039923 16.914502 0.408653
F 22.778523 1.347032 0.199619
F 35.909523 9.055692 2.902538
F 29.389223 7.860622 21.150198
F 25.019723 5.041292 7.550878
F 27.304323 11.656602 6.730928
F 36.114223 3.907372 6.780738
F 36.121423 11.625902 6.395498
F 27.435923 3.798782 4.002668
F 27.281523 11.626802 3.908758
F 36.249123 3.671822 4.040778
F 36.097323 11.653802 3.782178
F 29.798123 5.295532 0.139480
F 31.727323 16.917002 7.531098
F 31.548623 16.715202 14.805398
F 27.213923 16.697502 10.204598
F 33.809723 0.008385 13.742198
F 22.781623 8.892362 0.397270
F 29.804423 7.659342 3.750568
F 29.647723 15.530902 3.911238
F 31.578123 1.329932 2.956898
F 38.162823 7.770022 3.911098
F 38.405723 15.621002 3.740748
F 40.663023 1.265832 17.573598
F 36.063523 4.021492 21.031298
F 38.281223 5.150672 3.090198
F 40.641323 1.335002 0.149227
F 31.590823 1.240702 14.763598
F 29.507323 5.111942 2.888578
F 29.599323 12.968702 3.187978
F 35.955923 1.190882 10.285098
F 38.352623 12.776202 2.875728
F 29.522923 7.706952 6.533328
F 29.561523 15.541402 6.514598
F 24.951223 7.671622 21.180598
F 38.368723 7.767572 6.465058
F 38.468223 15.582002 6.658218
F 31.805723 3.881772 18.180998
F 40.587623 8.920832 0.246113
F 31.886023 11.450602 3.790868
F 38.266623 15.552102 21.205398
F 40.661023 1.497972 3.063268
F 40.474823 8.947302 2.911448
F 25.000623 7.808112 18.485498
F 27.260123 1.225592 0.230251
F 22.916023 8.930582 2.949998
F 36.150123 16.835802 10.242398
F 31.699323 4.037562 6.543228
F 31.833523 11.572602 6.457608
F 40.531623 4.095462 6.881108
F 40.583523 11.674102 6.512598
F 22.605823 1.272932 10.123098
F 22.734323 11.496702 6.641548
F 31.736023 3.943132 3.972378
F 33.900923 12.937302 2.795068
F 40.758923 4.068612 4.022948
F 40.567023 11.434502 3.869088
F 22.857923 3.851372 3.685088
F 22.868723 11.441802 3.997318
F 40.632223 16.744702 10.299298
F 29.388323 15.523502 21.215898
F 29.299523 13.075102 0.500246
F 40.605123 16.825102 14.741598
F 36.091723 1.089072 2.980138
F 40.694923 11.832802 21.058298
F 31.580023 3.955782 20.988998
F 36.160023 11.740802 21.199798
F 27.314723 16.827302 7.554628
F 31.879423 8.993362 2.857388
F 33.942323 15.523302 3.627348
F 22.816523 3.957632 21.012098
F 25.238023 7.820662 3.846728
F 25.265323 15.353802 4.008718
F 27.184723 1.210922 14.771898
F 40.713423 3.883092 18.327898
F 27.332323 3.723112 13.860998
F 22.781523 11.450902 21.261698
F 38.462023 7.862522 21.120898
F 34.104323 5.060822 2.921568
F 22.987923 8.959412 10.279198
F 25.206823 5.116272 3.027088
F 24.974723 12.792902 2.996498
F 34.055523 7.597742 3.835828
F 33.927923 15.646202 6.471218
F 31.595523 1.487322 7.527388
F 25.049523 7.710352 6.544138
F 25.125923 15.571202 6.544468
F 24.868823 12.714502 17.573998
F 34.056023 15.465102 21.262298
F 27.504523 8.763132 10.114898
F 31.607523 11.631402 18.538598
F 36.231323 16.873002 14.920198
F 36.238923 9.114782 10.164498
F 40.490923 3.842102 21.027098
F 27.174523 3.762552 11.047198
F 27.248723 11.514602 13.874198
F 35.917623 3.887502 13.797798
F 36.303623 11.654402 13.873898
F 27.119123 1.224112 10.125198
F 27.335323 11.330402 11.133798
F 35.997823 3.829242 11.278598
F 36.135423 11.613802 11.230798
F 27.356123 3.720262 6.797358
F 27.350423 9.019882 7.444928
F 22.732023 11.610102 13.753198
F 27.504523 16.698202 2.942408
F 36.191523 9.103652 7.384438
F 24.927223 12.867602 0.263541
F 29.665523 7.655652 11.238098
F 29.583123 15.548502 11.064698
F 25.045023 5.094632 14.758498
F 38.488523 7.649852 11.135998
F 38.336223 15.274002 11.005398
F 27.392623 3.749242 21.142898
F 29.437723 5.252772 7.643218
F 29.525323 12.928802 7.469648
F 38.272723 5.263362 7.677628
F 38.249723 13.013902 7.470428
F 31.687623 3.856752 11.175198
F 29.630823 12.862602 10.236198
F 38.268523 5.075722 10.325698
F 38.355623 12.759302 10.199498
F 29.534923 7.696802 13.876298
F 29.318623 15.431502 13.897598
F 22.889023 8.997302 14.626598
F 38.444123 7.675982 13.822498
F 38.351523 15.493502 13.831498
F 33.949123 12.821602 17.507098
F 31.709823 16.739402 10.043398
F 31.823723 8.947762 10.232198
F 40.662023 16.647102 2.821888
F 40.523623 1.316282 10.469398
F 40.542823 9.073502 10.127398
F 36.182123 16.896802 3.126158
F 24.963023 15.470602 21.316598
F 25.068323 7.518152 11.087098
F 40.698923 16.790002 0.088275
F 31.737023 3.839832 13.815998
F 31.834923 11.708402 13.874098
F 40.517523 4.032862 13.934398
F 40.674223 11.713202 13.837098
F 22.735323 16.644502 7.528748
F 23.135323 16.653602 3.058398
F 33.886223 5.116642 10.178398
F 31.882723 11.501402 10.994698
F 40.626123 3.926852 11.178498
F 40.727723 11.783102 11.127698
F 22.751423 3.889802 11.112298
F 22.919323 11.483202 11.104398
F 40.518123 16.818102 17.578198
F 31.676023 9.023702 7.476838
F 23.012623 1.282802 3.026068
F 40.517623 1.295662 7.764338
F 40.542123 9.047472 7.432758
F 40.687923 1.321142 14.884298
F 31.631423 16.551002 17.621798
F 22.741523 8.901692 7.570128
F 31.561523 11.727902 21.197098
F 34.076823 7.746102 11.144398
F 33.911923 15.587602 11.165598
F 33.972823 5.183832 17.491698
F 25.018523 4.953902 10.309698
F 24.990923 15.399102 11.181298
F 25.081223 12.705802 14.902298
F 33.972823 7.699662 6.477198
F 33.975823 12.975402 7.503718
F 22.964923 3.771782 6.429118
F 25.159123 12.963302 7.756148
F 33.860323 5.262902 7.390218
F 33.997623 12.808602 10.192398
F 29.462823 4.953192 10.304098
F 25.237623 12.796702 10.486498
F 33.995023 7.920812 13.894498
F 34.023323 15.614202 13.952998
F 22.808223 3.793062 13.859098
F 25.017823 7.720072 13.747198
F 25.129523 15.516902 13.934498
F 34.088723 12.875602 14.791198
F 27.118623 1.356152 17.374198
F 27.360323 8.880412 17.523898
F 33.940423 7.762112 18.360698
F 36.121223 1.087662 17.271498
F 36.301523 8.846332 17.502398
F 27.034323 16.894502 15.056998
F 40.509323 9.222412 14.677998
F 22.724023 3.998452 18.350698
F 22.695623 16.640002 17.477098
F 31.781223 9.171442 14.696698
F 27.222123 3.884372 18.353698
F 27.183823 11.409702 18.468698
F 36.064723 3.756492 18.390698
F 36.228623 11.558502 18.470298
F 22.932223 1.341652 7.431628
F 27.368123 8.828332 14.723298
F 22.605423 11.414002 18.478198
F 35.970523 1.327572 14.609598
F 36.292223 9.106942 14.918998
F 31.317123 1.393902 10.247898
F 29.560823 7.721452 18.338298
F 29.514023 15.250202 18.560698
F 33.912423 5.466862 14.604098
F 38.469223 7.501532 18.440198
F 38.260423 15.572402 18.443498
F 24.764223 15.342902 18.574598
F 29.444923 5.102042 14.558398
F 29.437323 12.948202 14.795598
F 38.109423 5.169122 14.768998
F 38.534123 13.014702 14.686098
F 29.514023 5.244572 17.354198
F 29.468323 12.827702 17.589798
F 38.351723 4.981612 17.470498
F 38.396123 12.938002 17.584498
F 27.298323 9.112742 0.213743
F 22.750823 16.496502 14.831098
F 25.035323 5.178712 17.481598
F 36.058723 1.172612 7.659188
F 27.096723 11.608902 21.119698
F 40.631923 11.762602 18.254698
F 31.672523 16.940302 2.975598
F 31.675623 9.074332 17.442798
F 27.239123 1.012080 7.497658
F 22.747223 16.747102 10.175298
F 40.683523 8.991962 17.575198
F 27.187123 16.863802 0.327461
F 22.880023 1.314352 17.510298
F 22.774123 9.005132 17.358498
F 31.557923 1.374322 17.497598
F 22.563123 1.201732 14.835598
F 33.999823 15.388902 18.557698
F 33.864023 7.907292 21.131198
F 27.106723 16.591202 17.700298
F 40.723423 16.909402 7.591468
F 36.146723 16.858502 17.646998
F 33.845823 12.797302 0.200683
F 36.145823 16.756202 7.494578
F 24.848123 0.090069 13.816698
F 38.199223 12.768802 -0.055651
F 35.946523 8.919422 0.170869
F 38.296723 5.173482 0.286428
F 24.798323 0.072685 21.131798
F 31.736823 1.284292 0.272696
F 22.944423 16.749202 0.286152
F 38.476123 0.087472 14.118598
F 31.886923 9.060702 0.189021
F 36.099623 1.262582 0.256195
F 33.989823 5.090812 0.184491
F 25.235323 5.129542 0.332490
F 24.943823 0.027383 18.452298
F 29.304723 -0.049439 11.290398
F 38.301723 0.061756 21.216898
F 29.382523 -0.052984 21.175498
F 25.107323 -0.307621 3.971148
F 38.384123 0.032418 18.424798
F 29.528923 0.133802 6.407938
F 33.767223 0.032504 6.726028
F 29.414123 -0.198636 13.985298
F 29.217423 0.226033 18.474598
F 33.755223 0.034389 4.091508
F 33.780623 0.139211 21.051398
F 27.049123 1.331012 24.828298
F 27.187123 9.156572 24.665198
F 38.428423 12.944802 22.195598
F 36.004123 1.328782 24.589398
F 36.101923 9.150952 24.746598
F 31.620123 11.682502 42.959498
F 24.900523 5.145492 29.500798
F 27.048423 11.679502 28.392798
F 36.172223 3.679512 28.344098
F 36.086023 11.645002 28.436898
F 27.060023 4.029822 25.706398
F 27.036823 11.630102 25.716098
F 35.978723 3.868192 25.561198
F 36.105923 11.719002 25.672698
F 29.669823 7.923202 42.892798
F 33.854523 12.881002 22.175698
F 22.875723 8.790202 22.345098
F 29.186423 12.984402 22.019398
F 40.644123 1.537462 39.501498
F 31.651023 16.689102 22.081398
F 29.398423 7.740672 25.389098
F 29.277923 15.365102 25.779498
F 36.284323 16.718202 36.496398
F 38.300523 7.765462 25.601498
F 38.328923 15.454702 25.755798
F 34.005523 15.434202 40.411298
F 33.869823 7.562382 42.899298
F 36.057723 3.850732 42.805198
F 33.921623 -0.086547 25.714298
F 26.913923 16.746802 31.969498
F 29.277323 5.084632 24.513598
F 29.208923 12.931002 24.786198
F 38.326323 4.983272 24.581898
F 38.449823 12.962702 24.836398
F 29.423323 7.884822 28.265998
F 29.152123 15.556702 28.568698
F 31.523523 16.732302 39.508498
F 38.358723 7.657442 28.367698
F 38.331523 15.532302 28.446298
F 24.937223 7.689902 35.575498
F 31.695823 1.277022 24.636098
F 31.663023 9.090852 24.755298
F 27.138223 16.819602 36.592398
F 40.592823 1.183072 24.875298
F 40.556423 8.849822 24.631298
F 22.386623 16.857002 24.868798
F 22.594723 1.242332 24.998198
F 25.118723 15.470102 43.028998
F 25.067723 7.674292 43.025798
F 31.742423 4.040922 28.341198
F 31.500823 11.547702 28.408698
F 40.398923 3.858752 28.321098
F 40.485523 11.328602 28.364398
F 22.719823 3.906392 28.304498
F 22.500123 11.733202 28.534798
F 31.491823 3.872502 25.662198
F 31.476623 11.705702 25.738498
F 40.622323 3.774972 25.660398
F 40.607723 11.430202 25.688598
F 22.664223 3.888942 25.537798
F 22.630923 11.468502 25.885698
F 26.887623 17.074402 29.291398
F 27.547623 3.862782 43.061798
F 22.717623 16.745302 22.191498
F 22.364723 16.952902 29.462998
F 27.313623 1.210362 39.370998
F 31.865223 3.915402 42.857198
F 27.128423 16.578102 22.280098
F 31.690123 1.408252 21.985298
F 22.801023 11.500302 40.236298
F 33.933223 7.856762 25.570398
F 33.861623 15.535102 25.917298
F 31.381323 16.512402 32.124298
F 22.450523 1.326552 36.548298
F 36.032123 9.235792 22.033598
F 40.531723 9.200682 36.623398
F 22.670423 8.980432 25.064398
F 24.508623 15.395902 25.729598
F 29.291623 15.512802 43.093498
F 27.287623 16.706502 39.285798
F 36.187523 16.916402 29.257798
F 40.718623 1.243382 36.705498
F 22.377623 16.621702 36.690498
F 29.376223 0.076643 28.440698
F 22.832023 3.758072 42.893198
F 33.739923 5.076752 24.694098
F 33.816423 13.000802 24.996398
F 31.699123 9.146242 36.588698
F 31.582623 1.246312 39.252498
F 24.980223 5.288302 24.862298
F 24.901523 12.887202 24.768498
F 33.844923 7.723332 28.277198
F 33.835423 15.604602 28.568898
F 25.199423 12.911002 39.509498
F 22.712223 8.920122 39.390898
F 22.881123 3.883172 39.951098
F 40.451023 11.679402 40.245598
F 24.987423 7.791862 25.966098
F 24.706923 15.659402 28.466298
F 25.169023 5.099342 39.196898
F 27.136123 1.350212 29.296698
F 27.118123 9.149642 32.124098
F 35.917423 11.628002 42.756798
F 36.089823 1.280362 32.084598
F 35.972823 8.788792 31.805398
F 31.528923 1.222232 36.525998
F 27.121823 3.809862 35.766598
F 27.202223 11.424402 35.892798
F 36.103923 3.766352 35.561298
F 35.856623 11.396402 35.551198
F 27.102923 1.238602 32.194198
F 27.235723 11.611302 33.226398
F 36.017623 3.919312 32.712298
F 35.911123 11.418902 32.671798
F 27.089823 3.882952 28.490998
F 27.112323 9.036442 29.370698
F 33.929123 15.471302 35.702598
F 36.096423 1.336252 29.354298
F 36.136623 9.049972 29.110998
F 36.142123 11.369902 40.145098
F 29.213723 7.731752 32.880798
F 29.090723 15.526602 33.035798
F 40.589023 4.060572 40.267998
F 38.152223 7.589162 33.034198
F 38.315023 15.305102 32.702998
F 31.741523 11.736102 40.222198
F 29.347223 5.189542 29.282798
F 29.275923 13.017302 29.398698
F 38.269423 5.037152 29.195798
F 38.387823 12.867202 29.223598
F 29.383723 5.009652 31.998698
F 29.219423 12.916802 32.107898
F 38.345723 4.921202 31.997198
F 38.321923 12.645402 31.949098
F 29.505223 7.877422 35.685298
F 29.335523 15.555002 35.779798
F 33.998023 12.921902 36.547498
F 38.396523 7.888562 35.785798
F 40.457923 11.478302 42.952198
F 33.916123 5.103542 39.076198
F 31.542423 1.395392 31.888498
F 31.409823 9.288992 32.081198
F 36.227223 16.696302 39.326598
F 40.634623 1.284422 31.852298
F 40.472823 8.916822 32.150398
F 38.349223 7.698162 42.834498
F 22.672723 1.285532 32.287998
F 22.684623 9.265522 32.134898
F 31.516123 9.217242 39.285198
F 31.478823 3.724132 35.660198
F 31.637823 11.707302 35.807798
F 40.762023 3.717622 35.596198
F 40.478923 11.713602 35.733998
F 22.634123 3.963382 35.660798
F 22.676023 11.631002 35.940298
F 31.611123 3.819452 32.889198
F 31.431823 11.744402 33.143598
F 40.728023 3.805362 32.837698
F 40.525823 11.564402 33.007398
F 22.540523 3.963082 32.959998
F 22.547723 11.709602 33.066298
F 31.576923 1.473602 29.178098
F 31.750923 9.046342 29.354398
F 27.150423 11.690302 43.129298
F 40.492523 1.204362 29.116698
F 40.571723 8.837072 29.362098
F 22.676023 11.655502 43.023198
F 22.529523 1.315342 29.449498
F 22.655723 9.092592 29.437698
F 40.740423 16.680502 36.408998
F 33.597123 7.923202 32.724298
F 33.829523 15.669702 32.995598
F 25.019123 12.867802 36.638798
F 31.677723 3.902352 40.212198
F 22.405623 16.796702 32.084398
F 22.687123 16.584202 39.329398
F 25.025423 5.137172 32.236698
F 24.565923 15.528702 33.004998
F 24.957723 5.178972 36.576498
F 34.027323 5.244312 29.252198
F 33.815123 13.033102 29.440598
F 40.518123 3.727442 43.041098
F 33.870523 5.160652 36.283998
F 24.837123 7.812312 28.620298
F 24.730023 12.958302 29.375498
F 33.710123 5.251812 31.948498
F 33.686023 13.066602 32.177398
F 36.156023 16.854902 31.996398
F 38.222823 12.766202 39.358298
F 27.060623 3.811562 33.134798
F 24.952123 12.825602 32.219798
F 33.774523 7.781582 35.475498
F 36.134623 16.969202 25.012998
F 33.835423 0.049300 43.119298
F 38.433423 15.447702 35.367298
F 22.707823 9.091542 36.608898
F 33.618923 7.661282 40.074898
F 24.876923 7.843632 32.961698
F 24.818923 15.557802 35.755298
F 22.666823 1.242052 39.348998
F 31.489323 16.681002 24.870898
F 26.998623 8.908592 39.479798
F 31.563323 16.652602 29.400098
F 36.159123 1.221872 39.437998
F 36.022923 8.869112 39.063198
F 26.926323 16.674002 25.086198
F 40.699823 16.595702 29.320598
F 40.638523 9.138412 39.369298
F 22.787623 1.343622 22.239498
F 33.948523 15.448402 43.126298
F 27.213923 3.773772 40.307398
F 27.353523 11.486702 40.333598
F 36.029723 3.936302 40.151798
F 34.024923 12.906102 39.372698
F 27.027923 1.209872 36.759598
F 27.143823 8.862792 36.709598
F 40.618023 16.656802 39.239998
F 36.211423 1.148772 36.673698
F 35.880523 8.881512 36.388098
F 31.758923 16.682202 36.699998
F 29.321823 7.809312 40.160598
F 29.305323 15.319902 40.353598
F 25.087323 15.460002 40.222598
F 38.436523 7.705202 40.125398
F 38.368823 15.325002 40.271798
F 24.905623 7.588012 40.397898
F 29.316423 5.167972 36.767798
F 29.344123 13.019602 36.594398
F 38.341823 5.094512 36.407898
F 38.115823 12.769502 36.570998
F 29.412523 5.191982 39.446798
F 29.433023 12.793702 39.283398
F 38.335323 5.104852 39.278298
F 40.653423 16.749002 24.752498
F 38.303623 15.563902 42.925998
F 40.426323 16.715202 31.892898
F 40.464023 16.838202 22.084598
F 24.909523 12.904002 22.095898
F 24.935823 5.142152 22.055298
F 40.656123 9.300982 22.033498
F 29.528323 0.190906 33.076398
F 27.112623 9.034982 21.942198
F 33.923123 5.210632 21.947298
F 31.597223 9.214422 22.027598
F 27.159623 1.238192 22.095098
F 29.398223 5.274442 21.825398
F 36.093923 16.839502 22.257598
F 40.589923 1.336212 21.989998
F 29.524123 0.074454 43.074198
F 35.967823 1.434462 21.969798
F 24.851723 -0.032476 35.960098
F 33.759023 0.091250 32.968498
F 38.349323 5.276532 21.833398
F 29.304623 -0.118259 35.902698
F 38.445923 -0.016578 35.737898
F 29.442623 0.110040 25.658198
F 33.870523 -0.028938 40.360198
F 29.458823 0.102574 40.437398
F 38.325223 0.003512 28.386798
F 38.254423 0.077800 25.659798
F 24.764923 0.100530 28.421298
F 25.098823 -0.127328 40.231298
F 38.349923 0.057355 42.921198
F 24.889123 0.013695 33.258898
F 31.564323 16.959102 44.002298
F 27.333823 24.410602 3.145118
F 27.334723 31.954802 2.977688
F 38.649723 30.909102 6.947388
F 40.507123 32.021602 14.543598
F 31.808423 26.962002 6.619488
F 34.007523 28.384502 17.334498
F 27.341323 19.298302 6.569438
F 36.427523 32.057302 10.280798
F 24.999823 20.476902 14.866398
F 36.146623 19.444902 6.570318
F 27.459823 27.020202 4.021518
F 36.567023 34.615402 6.626968
F 27.383323 19.223902 3.901958
F 31.808523 32.109002 7.360328
F 41.196623 32.112402 10.568298
F 36.111523 19.504202 3.922168
F 38.678623 28.097702 10.484798
F 34.110323 28.155002 2.896938
F 36.343423 32.072502 0.340003
F 29.464823 30.944802 18.511898
F 29.589123 28.289902 2.783238
F 29.599023 23.115702 4.187018
F 36.261623 26.844302 11.007698
F 38.643423 23.345402 6.810608
F 38.839323 28.261002 7.749228
F 33.752723 20.618402 0.197857
F 40.531523 24.629302 17.209898
F 33.824823 23.034902 21.208398
F 38.578123 30.622802 4.032908
F 29.452223 20.744302 2.860688
F 36.066823 32.088002 14.903698
F 38.429023 20.625202 3.096408
F 29.430023 30.738502 3.876748
F 29.533723 23.281802 6.973028
F 24.798423 30.713202 21.177398
F 38.604023 23.269802 4.094708
F 31.780023 24.349402 3.001968
F 34.056623 28.133502 10.148998
F 40.801723 32.140102 0.305212
F 40.787423 31.945502 3.012788
F 22.886023 24.262302 2.960768
F 22.793523 32.008602 2.881308
F 34.092323 28.103702 7.495198
F 25.003423 28.349802 15.140398
F 31.424223 19.338702 6.431738
F 29.406023 20.682902 0.187038
F 22.831723 32.167602 17.598298
F 34.021623 30.594102 11.145298
F 22.858123 26.928502 6.777468
F 33.876523 20.522602 14.982598
F 22.994323 19.181102 6.574358
F 34.146423 30.784002 3.753848
F 36.473123 32.058902 2.963068
F 31.753123 19.616302 3.787188
F 36.366223 24.442002 3.062018
F 40.346723 26.976602 20.939998
F 40.631223 19.172702 3.856558
F 22.999123 26.844302 4.027918
F 40.563823 32.364802 17.490498
F 22.898923 19.206802 3.875428
F 38.307423 30.582902 13.893498
F 40.796523 27.216602 3.882438
F 31.941723 32.142002 0.342819
F 38.797523 30.782402 11.194398
F 40.655223 19.390102 6.681018
F 41.233723 32.043702 7.765778
F 34.136623 30.696002 6.614048
F 34.132223 23.221302 3.834898
F 25.055923 30.667802 3.805868
F 25.122523 23.017002 3.898068
F 33.847823 30.850402 18.433398
F 31.565923 26.943602 20.997498
F 24.916223 23.071002 21.270298
F 41.389923 27.395002 6.575578
F 36.326523 32.094602 7.588228
F 34.015423 20.732602 2.910508
F 25.143223 28.021402 3.044638
F 25.055923 20.601002 2.999348
F 36.270023 24.316102 7.569948
F 31.908623 24.465802 7.654018
F 25.021023 30.821302 6.487458
F 25.159423 23.143202 6.657598
F 27.119023 24.607702 7.547408
F 27.180123 32.099302 10.385898
F 36.133923 24.273202 10.327398
F 36.196423 19.333902 21.368498
F 22.831823 27.024702 13.867998
F 24.892423 20.382602 17.522698
F 27.318023 19.391702 13.984898
F 40.947523 34.768402 11.029098
F 22.853023 26.808202 18.466698
F 36.138023 19.431602 14.066698
F 27.288523 24.526302 10.571298
F 25.214223 30.928802 18.577398
F 27.160423 19.153102 11.427098
F 27.455823 32.073102 0.294680
F 34.054023 23.213602 18.428298
F 36.041023 19.434102 11.105198
F 27.364123 27.115502 6.697238
F 27.176723 32.148802 7.637858
F 34.019623 23.149402 6.584538
F 38.202823 23.288002 20.944198
F 29.634223 28.445302 7.663728
F 29.530123 23.222702 11.318898
F 35.990523 27.064902 20.815998
F 38.439323 23.084402 11.084698
F 29.497523 30.923702 6.547888
F 29.200123 20.847502 7.751758
F 38.408423 28.170402 2.980688
F 38.436223 20.598202 7.584348
F 29.548623 28.339902 10.330698
F 29.451223 20.613002 10.429898
F 36.119223 26.904102 13.834298
F 38.336423 20.467602 10.262698
F 29.672623 30.953402 13.905898
F 29.550123 23.139902 13.972798
F 36.202623 26.791602 4.060448
F 38.379223 23.074802 13.926198
F 31.942823 24.403802 10.395298
F 29.424323 30.912402 11.129098
F 40.597623 24.982802 7.763838
F 40.557823 19.511702 21.114298
F 23.022923 24.383802 10.175298
F 22.747623 32.082902 10.395498
F 29.588923 28.363002 14.897998
F 40.612623 26.935102 12.572398
F 31.771823 19.188302 13.854998
F 40.428623 24.969502 10.507798
F 22.944623 32.141002 14.896398
F 40.679623 19.416802 11.176798
F 22.773823 26.884802 11.012498
F 31.768323 27.063802 13.994898
F 22.913523 19.040802 13.944198
F 31.877523 27.093902 11.296398
F 25.166723 22.898102 18.514298
F 31.670023 19.202002 11.167098
F 40.659023 34.520202 3.989108
F 22.799423 24.449702 14.760898
F 40.503423 24.797802 14.359698
F 24.991323 28.333102 10.277598
F 33.843423 20.650202 17.709098
F 22.668723 19.202202 11.311298
F 31.782623 27.067702 3.764768
F 31.823023 32.094002 10.230198
F 29.358523 28.203402 0.218942
F 31.873423 32.262902 14.847798
F 22.857823 24.387102 7.537218
F 22.704023 32.180002 7.628018
F 33.980223 30.827002 13.879298
F 33.948723 22.978902 11.306998
F 24.856823 30.840402 11.409398
F 25.197423 23.057002 11.081298
F 31.818223 31.960702 2.986368
F 33.645823 20.550902 7.285618
F 25.049023 28.391902 7.476568
F 25.070723 20.613502 7.641188
F 36.499223 27.120902 6.766008
F 33.742523 20.640502 10.042898
F 27.087623 27.111402 11.309898
F 24.956123 20.473102 10.325398
F 34.094823 28.348502 14.736598
F 33.744223 23.010302 14.028998
F 25.219023 30.796202 14.014198
F 24.857023 22.997802 13.875398
F 27.204123 24.563202 17.444998
F 27.259423 32.237602 17.506798
F 36.223023 24.417302 17.491998
F 29.284923 23.230202 21.077798
F 31.714423 19.184602 18.285798
F 40.566423 19.430402 18.393298
F 31.552923 19.398802 21.006098
F 38.138323 30.905202 21.025698
F 31.769223 27.128502 18.319898
F 38.174523 30.947102 18.165298
F 25.165523 28.332102 17.801498
F 22.621723 19.113002 18.446698
F 27.208123 19.312102 18.574198
F 36.233523 27.013302 18.121598
F 38.404923 28.493302 17.154998
F 36.047923 19.354802 18.709398
F 27.081423 24.432802 14.736898
F 27.424923 32.174602 14.768198
F 35.959923 24.381302 14.719798
F 40.574023 27.183402 18.085298
F 29.637123 28.402802 17.556598
F 29.448023 23.207502 18.347998
F 40.873623 24.555902 2.987898
F 38.440923 23.208302 18.276298
F 27.205323 27.129002 14.050298
F 29.536023 20.565002 14.775398
F 35.925823 32.373102 17.617098
F 38.271223 20.593302 14.916598
F 27.455123 27.076802 18.511298
F 29.440723 20.546902 17.467698
F 27.089723 19.221502 21.280398
F 38.231723 20.580002 17.513798
F 31.685423 24.357202 15.013598
F 23.006523 24.285202 17.516398
F 40.499823 19.444902 13.993198
F 33.869223 30.839802 21.307398
F 31.748923 24.361502 17.712298
F 31.696123 32.227802 17.633898
F 22.605623 26.935702 21.151298
F 38.636323 27.896502 14.408998
F 27.087223 27.089902 21.242998
F 22.415223 19.221102 21.084498
F 29.056323 31.059202 21.425898
F 22.734823 34.825702 21.338598
F 27.052123 34.789302 21.240598
F 22.658523 24.431602 0.319747
F 33.835423 28.108902 0.256856
F 41.029723 34.542302 6.612908
F 27.141723 24.470002 0.263761
F 22.871223 32.140002 0.196556
F 25.042523 28.180602 0.245254
F 25.027523 20.616902 0.358657
F 31.638523 24.327202 0.209811
F 36.292223 24.374202 0.330083
F 36.097923 34.917602 18.540298
F 36.311723 34.566302 13.870098
F 31.801823 34.752402 13.749498
F 22.674623 34.680802 3.851088
F 27.186123 34.849702 18.482198
F 36.287123 34.671302 11.204098
F 40.489423 34.803302 13.755298
F 40.270423 32.122902 21.877898
F 24.820923 28.294102 22.043198
F 35.996623 24.510502 21.756498
F 27.152623 24.617502 24.915698
F 27.081623 32.308002 24.952298
F 35.971523 27.100002 25.590998
F 36.125523 32.134802 24.842398
F 27.131123 27.074002 28.662098
F 40.732423 19.276202 35.593898
F 27.024823 19.564402 28.296798
F 36.011523 26.915302 28.358698
F 27.239723 19.431102 43.092998
F 35.968023 19.495502 28.533698
F 27.108923 27.164702 25.920798
F 40.484823 24.331002 24.607198
F 29.224323 20.533502 24.794598
F 38.302723 28.115002 24.726798
F 40.490623 19.261902 40.118698
F 35.932923 19.630202 25.691198
F 22.753323 27.053502 43.117198
F 40.622923 27.011502 35.767798
F 35.940223 19.434702 42.982198
F 31.634823 26.804502 42.914198
F 29.369123 31.004102 25.746098
F 31.518523 24.528202 24.796498
F 40.465723 31.993002 24.665898
F 38.294423 20.814202 24.835698
F 22.895323 19.273502 43.110298
F 31.591123 19.473002 43.028398
F 31.607223 32.314002 21.981798
F 29.195823 20.665102 22.114898
F 29.295823 28.307302 24.868898
F 29.312823 23.216502 25.836198
F 38.387023 30.584502 25.809098
F 40.567523 19.256002 25.668998
F 29.358123 30.984402 28.566698
F 29.255923 23.191202 28.453598
F 36.133023 32.067802 29.400398
F 38.047823 23.146602 28.445198
F 33.802823 23.375702 25.675498
F 31.592523 32.259802 24.765298
F 38.161523 23.331902 25.712298
F 36.346723 27.101002 43.134998
F 22.704423 24.541302 24.792398
F 22.533523 32.210902 24.796998
F 31.576923 26.907802 28.593898
F 40.594223 26.907002 25.567998
F 31.412523 19.236302 28.432298
F 40.518623 19.361602 43.000998
F 22.536923 32.058402 36.759298
F 34.027723 30.660802 43.260898
F 22.717623 27.297602 28.586198
F 29.482823 23.284502 42.788598
F 22.687823 19.403502 28.461898
F 31.612623 26.980402 25.874798
F 40.825423 24.447902 39.268498
F 31.435023 19.310102 25.570398
F 25.066823 30.778102 43.019198
F 22.503223 24.241402 36.754198
F 40.698023 19.343902 28.387698
F 22.596523 27.049802 25.773698
F 38.089223 28.469502 22.038298
F 22.576523 19.578102 25.619598
F 33.899623 23.198602 42.950098
F 29.521623 28.340202 39.236898
F 38.429823 22.992402 42.871098
F 24.927823 20.774702 24.796498
F 40.424923 26.969602 28.393998
F 22.698423 34.664002 40.216198
F 33.835423 30.816502 25.705098
F 35.956423 24.604102 24.537298
F 38.371323 20.724702 22.069598
F 38.286123 30.637402 28.427698
F 24.802723 31.004702 25.754598
F 24.984823 23.287502 25.788898
F 31.538923 24.434302 39.300598
F 40.728723 27.069702 42.842298
F 24.920223 23.139002 43.149198
F 40.740723 24.453102 36.631498
F 27.117923 26.910802 42.925598
F 38.677323 30.841502 42.979698
F 33.755823 28.354002 24.703798
F 33.621123 20.659602 24.725098
F 24.887523 20.710302 39.391798
F 24.842123 28.292202 39.597398
F 24.748523 28.308702 24.831698
F 27.013423 19.346302 25.666098
F 33.770423 30.792302 28.461598
F 33.795323 23.165802 28.257598
F 33.914023 20.416802 39.331398
F 36.241123 26.956802 40.487098
F 24.851623 30.940702 28.636798
F 24.779923 23.225202 28.533398
F 27.105023 24.433702 32.429898
F 27.087323 32.187902 32.096298
F 35.875523 24.475002 32.065498
F 36.001723 32.418902 32.245698
F 27.252623 26.834602 36.052498
F 22.541423 32.087702 39.394698
F 27.129423 19.241002 35.681198
F 36.288623 27.113602 35.834998
F 40.493323 34.538002 25.446198
F 36.102023 19.252602 35.533598
F 27.126223 27.009602 33.221898
F 38.492523 28.368502 36.764298
F 27.011623 19.283702 33.048098
F 35.996023 26.975802 32.904998
F 31.604323 19.220402 40.264798
F 35.995123 19.448902 32.706098
F 27.062823 24.545102 29.602998
F 27.107923 32.339902 29.362898
F 35.866823 24.378402 29.447598
F 41.020023 26.918402 40.156598
F 29.255723 31.010102 33.057798
F 29.367223 23.089702 33.049798
F 38.358423 30.966602 32.997398
F 38.255823 23.295202 33.015598
F 29.460423 28.327802 29.382498
F 29.365423 20.772302 29.406098
F 38.282823 28.169102 29.372398
F 38.454523 20.508302 29.389898
F 29.343523 28.478502 32.129998
F 29.282623 20.462602 32.088098
F 38.309023 28.320502 32.059598
F 38.240323 20.719002 32.103298
F 29.410923 30.777202 35.758898
F 29.333323 23.028602 35.754798
F 38.339823 30.889602 35.700198
F 38.487023 22.958502 35.759298
F 31.507923 24.422802 32.118898
F 31.452123 32.158202 32.092998
F 40.563423 24.387502 32.190098
F 40.643023 32.249302 31.985098
F 22.496123 24.545502 32.191898
F 22.526123 32.115902 32.370698
F 31.724723 27.064802 35.503798
F 40.554323 32.354202 36.595698
F 31.607123 19.172202 35.695598
F 40.551123 26.950502 33.017598
F 40.466923 34.687102 28.247798
F 40.414423 19.181002 32.774698
F 22.457023 26.848002 35.933798
F 31.804723 32.122302 36.769598
F 22.493023 19.295102 35.650698
F 31.620923 26.974302 32.774698
F 31.654823 24.442002 36.507498
F 31.578623 19.162902 32.887998
F 29.230123 20.448702 36.626398
F 22.878323 19.114702 40.303598
F 40.521623 32.010602 29.249598
F 22.534823 27.112202 33.197998
F 22.600823 24.320402 39.471498
F 22.607223 19.491902 32.907798
F 31.593223 24.434502 29.339198
F 31.648323 32.102402 29.366998
F 40.364923 24.444702 29.445598
F 34.034223 30.914702 40.509298
F 22.591623 24.600002 29.487698
F 22.443623 32.152102 29.578198
F 33.801823 30.831502 32.900798
F 33.667623 23.022902 33.008298
F 24.768523 20.518302 36.723998
F 24.768223 28.105702 36.819998
F 24.780923 30.927602 33.145198
F 24.744823 23.208002 33.088098
F 33.831923 28.320902 29.452398
F 33.679123 20.725802 29.298898
F 33.926723 20.465602 36.599398
F 34.041523 28.427702 36.544498
F 24.934623 28.391402 29.513298
F 24.784023 20.600602 29.403398
F 33.900823 28.325302 32.091098
F 33.669223 20.438302 31.987498
F 24.765823 23.076802 40.408598
F 24.792923 31.043402 40.335398
F 24.835123 28.306502 32.257098
F 24.815823 20.706302 32.006398
F 34.080323 30.874002 35.716298
F 33.857923 23.123202 35.736398
F 33.710123 23.072402 40.249098
F 34.179123 28.440202 39.229198
F 24.721323 30.760002 35.856998
F 24.863123 23.029102 35.743598
F 26.890723 24.344102 39.334898
F 27.093123 32.071302 39.441098
F 36.096623 24.356302 39.342098
F 36.261923 32.169802 39.572598
F 29.375523 20.701002 39.395298
F 40.680023 32.199902 39.213598
F 31.805223 32.314002 39.606398
F 38.611723 28.194802 39.485498
F 22.445223 26.862802 40.519998
F 31.843623 27.062602 40.054198
F 27.309623 26.940802 40.169998
F 38.339323 20.673002 39.324298
F 27.256523 19.320202 40.287498
F 29.677423 30.693702 43.107998
F 38.318423 20.549302 36.591698
F 36.294323 19.237102 40.216098
F 27.092123 24.223102 36.557398
F 27.157723 31.880102 36.583898
F 36.235923 24.480402 36.537598
F 36.237323 32.119302 36.800298
F 29.461223 30.957602 40.393698
F 29.222923 23.279902 40.104198
F 38.582423 30.808602 40.367898
F 38.460223 23.275202 40.074098
F 29.522423 28.167902 36.547998
F 33.718823 28.229802 21.878398
F 33.652623 20.552002 22.112098
F 26.708023 32.295002 22.254598
F 36.102923 32.183902 22.142498
F 31.490423 24.457702 22.074098
F 27.031423 24.498102 22.058898
F 29.395923 28.312702 22.125798
F 22.585623 32.047902 22.036498
F 24.668023 20.499502 22.119898
F 36.222723 34.573302 35.849298
F 40.645523 34.757502 42.973998
F 36.378423 34.766002 43.065998
F 22.691123 24.411302 22.089998
F 22.484723 34.883502 33.123498
F 40.442423 24.448702 21.887398
F 22.570923 34.685202 42.809098
F 36.202823 34.869802 40.401998
F 31.764223 34.892602 40.422898
F 27.031523 34.820602 28.396498
F 31.568123 34.690402 33.245398
F 22.491623 34.655902 25.723498
F 31.542723 34.696702 43.156198
F 31.474323 34.685102 28.459398
F 31.744623 34.707202 35.963098
F 22.481923 34.768002 28.491998
F 40.585823 34.762902 32.863698
F 38.575723 28.336902 43.990798
F 40.661423 24.511602 43.952498
F 38.188423 20.584802 43.965698
F 27.510023 47.592302 3.119178
F 29.696023 38.604202 4.104338
F 36.083323 47.631602 2.970528
F 36.123123 39.852202 2.926648
F 27.215223 50.144102 6.716548
F 27.202023 42.352202 6.753838
F 36.238523 50.189602 6.666988
F 36.227823 42.345302 6.603908
F 27.391023 50.206602 3.935418
F 27.083323 42.439302 4.064368
F 36.102423 50.220902 4.039388
F 36.148023 42.315702 3.828888
F 38.298523 36.011702 14.938298
F 38.470023 36.043102 3.197298
F 27.185223 34.650502 6.783038
F 29.540523 36.061402 10.251698
F 29.577223 35.924502 3.256938
F 29.696023 46.171202 3.860588
F 38.406023 38.618702 3.885218
F 38.307323 46.364502 3.679098
F 40.578923 39.919302 17.601498
F 40.453723 42.488402 21.163998
F 40.589023 39.869902 14.931498
F 22.690923 47.668002 14.972398
F 22.738023 42.451502 13.912198
F 24.858323 35.798102 0.280064
F 34.029323 35.982702 14.602598
F 36.141523 39.749002 0.211761
F 29.275623 43.552702 3.135828
F 22.658023 42.568402 21.191898
F 27.184523 34.654302 14.055498
F 38.451223 43.784002 2.781818
F 29.352823 38.577202 6.848778
F 29.582723 46.170902 6.541528
F 38.589123 38.418902 6.754578
F 38.409223 46.256502 6.481088
F 31.764923 47.529602 2.928468
F 31.832223 40.112002 3.129228
F 40.338523 47.753002 2.838488
F 40.651723 39.829202 3.078288
F 22.847323 47.429702 3.034118
F 22.820223 39.883202 2.926068
F 31.818123 50.213302 6.572268
F 31.711223 42.333302 6.767428
F 40.576123 50.110002 6.561058
F 24.854223 38.785502 21.202598
F 22.805223 50.070002 6.702478
F 22.649523 42.552202 6.469108
F 31.752523 50.126602 3.836288
F 31.673823 42.640102 4.012588
F 40.455523 50.302202 3.912238
F 40.529723 42.372902 3.834218
F 22.822323 50.080602 3.934638
F 22.800623 42.427102 3.749578
F 38.395623 38.831002 18.530398
F 38.686623 35.876102 7.578958
F 24.907923 43.840802 17.512098
F 35.880123 50.383102 13.982798
F 27.172923 47.503202 0.299571
F 24.958723 43.806902 14.720798
F 34.027923 38.476302 3.821658
F 33.939723 46.360802 4.028188
F 25.020823 38.568002 3.981698
F 25.115123 46.342102 3.915118
F 40.717323 39.894402 10.234498
F 27.176223 50.083102 13.940198
F 38.362223 38.509802 13.942998
F 27.184923 39.800202 0.332613
F 40.761623 39.878502 0.266705
F 29.222223 38.524602 21.003498
F 31.442623 42.455902 20.991198
F 31.639423 34.904402 20.882598
F 33.996123 43.682902 3.007988
F 22.730623 50.235902 14.124098
F 25.085323 35.805602 3.016978
F 24.966423 43.748402 3.008928
F 34.223823 38.531802 6.617528
F 31.698323 47.695402 7.551838
F 24.819923 38.557202 6.783058
F 25.055223 46.201902 6.663798
F 27.287223 47.511802 10.127098
F 27.197823 39.634502 10.240498
F 34.043323 46.444202 11.117998
F 36.319023 39.852202 10.294798
F 25.096223 51.422402 14.838398
F 27.131823 42.385502 13.709798
F 36.083823 50.093702 11.226498
F 33.830023 43.706702 14.896998
F 27.232223 50.012902 11.213798
F 27.197423 42.386202 11.017198
F 26.874623 42.558002 21.284198
F 36.164723 42.454702 11.254898
F 27.312323 47.441702 7.399528
F 27.033623 39.754902 7.580228
F 36.160123 47.503902 7.516618
F 36.462523 39.790902 7.521108
F 29.586123 38.679202 11.100998
F 31.775123 50.363802 11.021398
F 22.673423 50.150802 21.204498
F 36.376823 47.583702 10.282998
F 33.924623 35.911302 0.220797
F 29.530223 35.956102 7.546958
F 29.455823 43.785202 7.782368
F 35.942823 42.481902 21.266898
F 36.062923 50.137602 21.031598
F 38.412023 43.628802 7.371248
F 34.036423 43.920502 17.555098
F 34.130823 35.920102 10.155498
F 29.502523 43.653102 10.391198
F 33.982423 51.518602 2.878918
F 38.315323 51.280202 10.310998
F 38.577623 46.011802 11.214898
F 31.680023 39.720602 14.674598
F 29.613923 46.444102 11.206698
F 29.371623 51.402502 14.858998
F 38.270223 46.349902 13.856598
F 29.381323 36.099302 17.232998
F 31.769323 40.028102 10.219898
F 40.663923 47.481002 10.191898
F 27.491023 39.911302 2.990218
F 22.907723 47.624702 10.269498
F 24.932623 38.564602 11.291798
F 29.249023 46.318902 21.328498
F 29.424323 43.866902 14.731198
F 40.517323 50.198202 13.850798
F 40.660823 42.576302 13.969298
F 29.432923 51.374702 10.217398
F 22.675923 42.402102 11.206298
F 38.277323 51.515702 14.545298
F 33.982523 43.893002 10.492798
F 40.605823 50.012002 11.140998
F 38.406923 43.554502 10.032798
F 22.683223 50.204502 11.377898
F 22.771223 39.772002 10.269398
F 31.868923 47.768702 10.224798
F 31.713423 39.712202 7.521878
F 40.643423 47.613402 7.461538
F 40.613923 50.271602 21.193298
F 22.883323 47.533802 7.546608
F 22.467023 39.783102 7.482718
F 34.013123 38.546702 13.836998
F 34.028923 46.297102 13.795298
F 24.918623 38.574402 14.003598
F 25.032123 46.435502 11.256398
F 24.877523 36.000802 10.432598
F 25.013723 51.405402 7.630478
F 33.759523 46.154702 6.625128
F 25.062723 51.337702 10.242898
F 24.975323 36.024802 7.638638
F 24.863823 43.545102 7.469948
F 36.003523 34.812102 21.351698
F 38.242823 38.731902 21.339198
F 34.005123 43.704302 7.586508
F 24.745923 46.355202 21.461598
F 40.814123 42.368102 11.237898
F 24.891823 43.622202 10.161698
F 38.452623 51.534102 7.579068
F 31.555223 42.407902 14.057698
F 24.908923 35.997502 14.983398
F 24.904723 46.459402 14.093898
F 27.314823 47.615802 17.742398
F 25.068723 38.810602 18.494398
F 35.925423 47.861002 17.464698
F 36.252223 39.805902 14.803498
F 34.095523 35.921102 2.946898
F 33.870823 46.411802 21.515598
F 24.968523 46.312102 18.759798
F 34.092123 51.467302 10.137998
F 29.621023 38.571702 18.290798
F 27.059023 42.454702 18.425498
F 36.330423 50.395502 18.376898
F 36.117623 42.492502 18.381598
F 27.167223 47.639302 15.111498
F 27.063323 39.978202 15.009098
F 36.075323 47.739802 14.777598
F 36.069523 42.446402 13.964198
F 27.355323 39.969202 17.622598
F 29.595923 46.345902 18.581498
F 24.987523 51.318502 17.510398
F 38.285223 46.465402 18.317498
F 40.619623 39.798202 7.644518
F 29.354823 38.669602 13.724198
F 29.465223 46.520402 13.995798
F 29.423723 51.509902 7.380148
F 31.724323 50.015902 21.270098
F 38.370523 43.702002 15.021998
F 33.644823 51.680002 14.879198
F 27.192923 50.229402 21.252598
F 29.287523 43.906102 17.478498
F 34.191023 38.516902 11.080798
F 29.455923 51.472002 17.572898
F 38.484323 43.755302 17.710898
F 38.374723 36.330002 17.733598
F 33.985523 36.028202 17.372198
F 24.961523 36.229402 17.734698
F 31.623223 39.852002 0.361481
F 31.810323 47.633102 17.529698
F 33.945623 38.575902 18.419198
F 40.579523 47.729702 17.560598
F 40.720223 42.527102 18.538898
F 22.603823 50.007302 18.304298
F 22.694123 40.179902 17.448098
F 38.393323 51.582802 17.198798
F 33.888323 51.623702 17.549398
F 31.900423 50.069202 18.563498
F 38.560323 38.501202 11.231598
F 38.550923 35.996702 10.409998
F 27.148323 50.160002 18.543298
F 40.565723 42.255102 6.558758
F 31.534223 42.479302 18.157298
F 40.447323 50.362102 18.458398
F 34.182023 35.746402 7.374748
F 22.630023 47.403702 17.705498
F 22.681023 42.614402 18.557598
F 31.834723 47.698802 14.786698
F 31.758523 39.872002 17.299798
F 40.520623 47.661102 14.849798
F 31.810123 42.391002 11.382798
F 31.666923 50.211302 13.874798
F 22.604423 39.852802 14.877798
F 36.046423 39.905002 17.507398
F 33.944323 46.442602 18.743798
F 34.029223 51.449302 7.500718
F 25.048423 51.459102 3.091938
F 29.519723 35.965102 14.379498
F 33.782223 38.656802 21.236998
F 38.275423 46.383502 21.011998
F 29.507223 51.424802 2.855388
F 38.354623 51.546302 2.853878
F 24.751923 43.911202 0.362889
F 22.949623 39.912302 0.089725
F 22.649423 47.523702 0.314401
F 38.589623 36.130502 0.436287
F 31.861223 34.726602 11.018198
F 29.330423 43.498502 0.434321
F 36.123623 47.591302 0.216483
F 33.790823 43.723802 0.321673
F 40.528823 47.604102 0.062305
F 36.424223 34.642402 3.950878
F 29.364923 35.922602 0.413533
F 38.510223 43.691202 0.025080
F 40.384923 34.832202 21.186998
F 27.296023 34.637202 3.996568
F 31.777823 47.458902 0.168318
F 40.550923 34.892602 18.454198
F 22.672923 34.679302 11.352098
F 22.756823 34.812502 18.636998
F 22.871923 34.600402 6.683808
F 31.775823 34.551702 3.865968
F 27.334023 34.757102 11.211398
F 31.757623 34.648402 6.551538
F 22.528623 34.870902 14.154998
F 31.585223 34.985002 18.271298
F 40.473623 39.923002 22.173098
F 25.026723 51.275802 0.277051
F 33.919723 51.391302 22.165798
F 26.963023 47.765402 22.296698
F 27.139223 47.561702 25.141598
F 27.102523 39.969602 24.946698
F 22.887423 42.437502 42.953898
F 35.786023 39.752302 25.068498
F 26.996123 50.273102 28.481898
F 27.310923 42.312602 28.517098
F 36.075223 50.188802 28.530698
F 36.053923 42.403402 28.724498
F 26.894723 50.317202 25.766198
F 27.121523 42.606602 25.740598
F 36.145023 50.307502 25.793498
F 35.865623 42.311302 25.918798
F 31.556623 42.409902 43.025198
F 29.416523 46.302902 43.149598
F 25.078423 38.409402 43.047998
F 22.590523 40.070902 22.026998
F 29.383123 38.577102 25.804598
F 29.513423 46.389402 26.064198
F 37.959023 38.576902 25.777698
F 38.311823 46.309402 25.675398
F 29.280023 38.365902 40.228798
F 38.251223 36.280602 22.192898
F 40.458723 49.997402 42.579098
F 31.468523 47.543902 22.248698
F 33.932823 51.481702 36.672198
F 36.210623 47.679102 22.280598
F 29.257323 51.409702 32.140898
F 29.046123 36.107902 24.809798
F 29.407623 43.823702 24.948998
F 26.831423 34.883902 25.556798
F 38.051523 36.076902 24.819498
F 29.268623 51.568002 29.257598
F 29.186123 38.367902 28.646998
F 29.287023 46.328102 28.786298
F 38.269823 38.593602 28.580198
F 38.319923 46.215202 28.386598
F 31.743823 47.678702 24.853198
F 31.531923 39.912102 24.780098
F 40.664823 47.461902 24.666798
F 40.409923 42.379702 25.539298
F 22.781323 47.570502 24.803498
F 22.567223 39.920302 24.693098
F 31.624323 50.162802 28.407898
F 31.665823 42.523402 28.463998
F 40.520823 50.147902 28.433298
F 40.520223 42.549102 28.429898
F 22.384023 50.214102 28.367998
F 22.522223 42.699802 28.342798
F 31.522923 50.312402 25.764698
F 31.523423 42.424702 25.760998
F 40.564023 50.092102 25.673798
F 38.083723 43.659602 24.924698
F 22.621423 50.199802 25.582898
F 22.446623 42.489102 25.764298
F 38.304823 43.706602 22.014798
F 29.442223 38.442802 43.060598
F 34.024823 46.075702 42.984598
F 24.666223 51.273602 36.796598
F 31.270223 34.802902 25.812698
F 38.226823 35.939402 29.294798
F 33.564423 38.613302 25.954998
F 35.951423 47.707102 25.040598
F 40.496123 34.824402 40.308498
F 27.258223 50.042902 43.057098
F 24.723723 38.663302 25.655598
F 24.931123 46.361402 25.885898
F 40.733423 42.394102 42.796798
F 24.855623 46.351702 43.047398
F 24.541623 36.107202 24.644998
F 31.748023 50.266402 42.941798
F 40.706423 42.408302 40.109998
F 24.652223 43.685602 39.388898
F 35.957523 42.508402 43.023398
F 24.908723 36.223902 21.883698
F 38.271123 51.393702 29.372498
F 29.498023 51.385002 36.713298
F 33.495523 36.161802 24.823798
F 33.758623 46.339302 25.871798
F 24.946923 36.018402 39.418698
F 22.700523 50.046602 42.919798
F 33.731023 43.756902 39.511098
F 24.938023 51.253402 39.603998
F 29.581923 51.441302 39.321598
F 24.755123 43.772802 25.237298
F 33.629323 38.545502 28.511198
F 33.782723 46.395202 28.738098
F 34.121023 36.161902 39.514698
F 38.434023 38.665402 43.089498
F 24.622023 38.653002 28.357598
F 24.749123 46.508302 28.633198
F 27.048023 47.724902 32.188498
F 27.018923 39.955102 32.271198
F 35.985623 47.531102 32.091998
F 35.986723 40.063702 32.114298
F 27.057723 50.231502 35.953298
F 27.123823 42.348702 35.827198
F 36.202623 50.055202 35.732298
F 36.015423 42.588602 35.666598
F 26.980023 50.210802 33.102398
F 27.117023 42.391202 33.130798
F 36.050923 50.114702 32.926798
F 36.002923 42.558802 33.096398
F 27.018823 47.775202 29.425598
F 27.098123 39.733902 29.535698
F 36.135923 47.588402 29.465498
F 35.835123 39.796402 29.339198
F 29.290623 38.647202 33.029398
F 29.299123 46.316502 32.989498
F 38.405223 38.491402 32.926998
F 38.198323 46.278502 33.168098
F 40.668823 50.183702 39.944698
F 29.302823 35.941402 29.468198
F 29.463023 43.747302 29.505398
F 29.329023 43.813102 22.155398
F 33.885923 43.606002 24.920298
F 38.297423 43.708302 29.331498
F 22.538923 39.889602 36.646798
F 29.542223 36.019702 32.084998
F 29.254623 43.643802 32.211298
F 22.329723 42.324602 40.354298
F 38.363323 35.926402 31.998698
F 38.194923 43.666102 32.024698
F 29.356523 38.347402 35.688098
F 29.260123 46.160702 35.758198
F 38.299423 38.634002 35.539298
F 38.254123 46.053802 35.843298
F 31.552523 47.679202 32.227498
F 31.465523 39.970602 32.043298
F 40.419823 47.308002 32.101398
F 40.436323 39.874302 31.816998
F 22.435423 47.721402 32.062598
F 22.369923 39.851802 32.078698
F 31.696023 50.176002 35.867598
F 31.582923 42.526002 35.830698
F 40.662123 50.078302 35.577298
F 40.460423 42.189002 35.779798
F 22.472623 50.207302 35.544198
F 22.715123 42.537402 35.865498
F 31.673923 50.163702 32.984998
F 31.520323 42.487702 33.110798
F 40.660023 49.911602 32.732398
F 40.490023 42.365102 32.954598
F 22.533923 50.268402 32.904398
F 22.400723 42.349502 33.059498
F 31.482423 47.795902 29.543098
F 31.417923 39.914202 29.346398
F 40.420123 47.618802 29.380098
F 40.502323 39.933002 29.014198
F 22.392723 47.651002 29.329898
F 22.585623 40.054402 29.380198
F 33.722223 38.720102 32.983598
F 33.848223 46.426302 33.173998
F 25.015123 43.893502 36.618498
F 24.925223 35.920202 36.704498
F 24.718123 38.568202 33.061098
F 24.693123 46.342902 32.918898
F 40.240523 39.684802 24.975398
F 33.623723 36.045202 29.469598
F 33.849123 43.795202 29.622398
F 31.534923 39.908902 36.780898
F 33.896523 43.916802 36.723298
F 34.078023 36.008402 36.837298
F 31.573923 42.455702 40.345998
F 24.717123 36.205202 29.325598
F 24.848623 43.694402 29.258798
F 24.710223 51.701802 24.775798
F 33.786223 36.142402 32.229298
F 33.829523 43.746502 32.465098
F 24.684823 43.740902 22.532698
F 24.765723 46.288302 40.302098
F 24.905023 38.474502 40.334498
F 22.562023 50.198402 40.353298
F 24.784723 36.067802 32.146898
F 24.754623 43.719702 31.988498
F 33.684323 38.606702 35.827398
F 33.717623 46.492002 35.880198
F 34.006723 46.273302 40.282298
F 33.784823 38.703002 40.458198
F 24.778723 38.457002 35.841798
F 24.974523 46.460102 35.646898
F 27.277323 47.344302 39.494798
F 27.200223 39.921402 39.459498
F 36.152723 47.593402 39.401298
F 35.958723 39.959102 39.357298
F 27.257623 34.561102 42.980798
F 33.851123 51.570502 39.429098
F 24.734323 51.536302 32.092398
F 33.834923 38.600102 43.166998
F 27.347623 50.095502 40.204398
F 26.981623 42.394702 40.400398
F 36.055023 50.253002 40.286398
F 35.841623 42.443402 40.356898
F 27.237423 47.696002 36.722998
F 27.142423 39.680602 36.667998
F 36.135323 47.502602 36.726298
F 36.108423 39.840602 36.568098
F 29.424923 35.850902 39.436998
F 29.429723 46.307002 40.447498
F 38.317523 38.609402 40.208198
F 38.199123 46.220502 40.251398
F 38.435923 51.303902 32.107198
F 29.462523 35.915202 36.806298
F 29.350023 43.717602 36.864698
F 26.972623 42.374902 43.129398
F 38.256223 36.212102 36.510398
F 38.342623 43.538102 36.738598
F 33.859223 51.486102 24.937898
F 38.467223 51.464702 24.789098
F 29.135323 43.675302 39.593698
F 22.427423 47.439902 36.593698
F 38.332723 36.102602 39.302198
F 38.263923 43.663802 39.490398
F 38.242223 46.229902 42.928798
F 33.817523 51.469902 29.312398
F 40.606323 47.555202 36.467098
F 29.463623 51.328702 22.090098
F 31.591023 47.450602 39.513098
F 31.521023 39.787402 39.367498
F 40.611323 47.618802 39.180498
F 40.670123 39.691702 39.359298
F 22.514123 47.658402 39.365798
F 22.728823 39.777302 39.374898
F 38.275223 51.457702 39.328698
F 24.666523 51.441902 29.354898
F 31.476723 47.617902 36.818298
F 40.540723 39.668902 36.577298
F 36.142823 50.168102 42.972998
F 33.924623 51.466102 32.252298
F 31.721523 50.201802 40.217898
F 38.642223 51.352002 36.485898
F 35.926123 39.827302 22.207598
F 35.958823 34.545102 28.459498
F 29.131923 51.446002 24.728898
F 29.414523 36.065802 22.142698
F 33.811923 36.148602 22.210998
F 31.503223 39.945102 22.022298
F 27.160723 39.933802 22.104898
F 38.318123 51.337202 22.189098
F 27.260223 34.833202 33.144098
F 40.528923 47.615202 22.067998
F 33.695323 43.793602 22.182598
F 22.516723 47.516602 22.077798
F 27.273223 34.645102 35.751598
F 35.822923 34.777302 25.733798
F 40.463923 34.977502 35.718698
F 22.595623 34.576702 35.940098
F 36.133123 34.880302 33.100798
F 27.107823 34.579002 40.331898
F 24.880223 51.470802 21.986898
F 34.019823 51.645602 43.807498
F 38.487723 51.472502 43.830998
F 29.420723 51.581802 43.890898
F 27.237223 55.179002 3.102518
F 31.682723 55.336402 10.085198
F 36.360523 55.515902 3.056788
F 33.944723 61.623602 3.781308
F 29.524523 61.549202 6.760038
F 22.818223 57.861402 6.484898
F 36.180923 57.970802 6.728528
F 36.257623 65.404202 3.943118
F 27.089923 57.865202 3.929918
F 27.438423 65.570402 6.613128
F 36.198623 58.071502 4.065358
F 36.143623 62.985202 2.904278
F 33.987423 54.152602 11.018698
F 38.375023 69.457702 6.649038
F 31.630723 58.000702 21.335098
F 38.401423 53.895002 11.174498
F 29.577023 53.955002 3.810368
F 31.748823 62.887302 3.053458
F 38.484423 54.031802 3.928848
F 38.391623 61.758702 3.839798
F 24.939323 53.994202 18.423098
F 35.982723 63.058502 0.279652
F 25.020423 53.969002 13.900998
F 33.967823 59.267902 14.713498
F 31.519523 57.811202 3.919228
F 27.272423 65.675202 3.808868
F 38.446923 59.239402 2.993688
F 38.291723 66.901702 2.937788
F 29.675623 53.895902 6.470558
F 29.445323 61.444302 4.056328
F 38.563723 54.143102 6.733798
F 38.310923 61.984702 6.641918
F 31.738223 55.295002 3.031078
F 29.577123 67.010102 2.909698
F 40.662423 55.561502 2.744888
F 40.747323 63.025202 3.043038
F 23.023523 55.379302 2.902388
F 22.902923 63.091902 3.083338
F 29.375523 58.921602 7.571298
F 31.634123 65.749802 6.550568
F 40.562923 57.884902 6.569368
F 38.413523 66.943802 7.659818
F 40.479723 65.578302 21.119998
F 25.222723 66.809902 7.770678
F 31.636323 57.853302 6.751548
F 33.773523 69.431202 18.423098
F 40.833823 58.124602 3.890048
F 40.408723 65.726702 3.974478
F 22.830523 58.062302 3.660638
F 22.851023 65.537702 3.879618
F 29.496823 53.877002 21.396298
F 22.501223 65.656902 21.085298
F 40.611223 63.262402 7.470138
F 29.563723 61.884502 21.188398
F 24.966123 61.860302 21.214198
F 22.705023 63.126402 7.648998
F 34.051623 54.002202 3.831538
F 29.433723 69.450102 3.739388
F 25.132123 53.935602 4.034688
F 25.048323 61.811902 3.907958
F 27.090123 65.764302 21.243598
F 25.087323 59.096802 17.451598
F 25.007523 61.774102 13.866798
F 33.942023 61.651402 21.263298
F 33.732023 59.017102 3.037768
F 31.662523 65.549102 3.901868
F 25.047623 59.354102 2.981818
F 27.295623 63.015802 3.148628
F 33.863523 59.105902 0.243044
F 36.045823 63.260102 7.578718
F 25.078123 54.062702 6.801058
F 24.981523 61.865602 6.616178
F 27.422423 55.404702 10.273198
F 27.133823 65.634002 11.301498
F 34.046923 66.961502 3.175408
F 36.098123 63.280502 10.361698
F 25.170623 59.065102 14.765598
F 24.834723 66.924202 14.659398
F 36.160823 57.883302 13.922898
F 36.117723 65.720602 13.915098
F 27.365523 58.080802 11.172598
F 29.354223 66.823702 14.970998
F 36.218623 57.986902 11.205798
F 35.894423 65.867302 11.214998
F 27.302123 55.219002 7.666768
F 27.374823 62.973402 7.512798
F 36.435923 55.541802 7.703028
F 36.219823 65.744902 6.695638
F 29.536723 53.931102 13.800898
F 27.183223 63.105402 10.185198
F 36.241323 55.307502 10.419898
F 38.345023 61.945802 11.156198
F 29.577123 59.242402 10.196298
F 29.583223 67.026102 7.554628
F 38.396023 59.247402 7.659888
F 33.864423 54.040902 21.409098
F 29.364323 61.890302 11.136698
F 29.247523 66.944702 10.335898
F 38.413423 59.399802 10.326398
F 38.306323 66.961302 10.356298
F 33.980623 66.984302 0.265118
F 29.231423 61.895202 13.925698
F 38.434823 54.126402 13.799098
F 38.348123 61.886702 13.818798
F 29.570223 53.819902 11.074798
F 34.028123 61.843102 11.280498
F 40.545923 55.438802 10.234598
F 40.689823 63.115802 10.100298
F 22.756923 55.310502 10.328698
F 22.815423 62.972402 10.328298
F 31.771223 58.022302 13.862298
F 31.613723 65.718402 14.127098
F 40.719823 58.126102 13.757398
F 40.611923 65.682102 14.047298
F 22.861623 57.949202 13.810898
F 22.788423 65.554502 11.230798
F 31.747223 57.979402 11.178598
F 31.629023 63.065002 10.268398
F 40.508623 58.001502 11.006898
F 40.470723 65.583102 11.329798
F 22.843423 57.917602 11.113798
F 25.006023 66.733202 2.872838
F 34.329723 54.154002 6.557128
F 31.713323 63.176202 7.629878
F 40.830923 55.357602 7.596818
F 40.670323 65.832702 6.672878
F 22.732623 55.428102 7.636608
F 22.931223 65.657402 6.516508
F 31.886323 55.260702 7.453238
F 33.999823 59.355702 10.377998
F 25.155623 53.993702 11.223498
F 24.993923 59.179002 10.135898
F 33.895523 61.795802 6.682038
F 33.873523 66.861402 7.544368
F 27.134223 57.753502 6.687078
F 27.160023 65.695702 13.923898
F 33.876323 59.203902 7.620598
F 31.423123 65.639902 11.400798
F 24.912923 59.331502 7.431988
F 38.298323 61.623102 21.342398
F 33.712723 54.259702 13.877398
F 34.032323 61.921602 14.058698
F 27.403223 55.243302 14.754998
F 25.023023 61.731402 11.216498
F 27.172423 55.320802 17.600798
F 27.153123 63.184302 17.630598
F 35.886723 55.204902 17.551998
F 36.210523 63.072402 17.729798
F 29.375423 53.984602 18.695298
F 22.986423 57.942402 21.150298
F 38.425923 69.567902 3.764808
F 33.649923 66.919102 10.125598
F 27.345823 57.821702 18.214998
F 27.118923 65.802602 18.422698
F 36.063423 57.861402 18.333698
F 36.196623 65.706302 18.358798
F 27.403123 58.037102 13.885598
F 27.150223 63.151802 14.975798
F 36.111123 55.455402 14.833098
F 36.146223 63.193202 15.024298
F 38.333923 53.843202 21.019398
F 29.406123 61.924602 18.546298
F 38.221323 54.085802 18.326398
F 38.427023 61.635102 18.599198
F 29.484123 59.428202 14.816898
F 25.012923 61.686702 18.416498
F 38.426323 59.222902 14.779398
F 38.360123 66.868302 14.788798
F 29.620923 59.319202 17.485298
F 29.399823 67.120002 17.535898
F 38.408223 59.175102 17.470198
F 38.358823 66.993302 17.622398
F 22.612223 55.133502 17.531498
F 24.936123 53.992602 21.093498
F 25.009423 66.769302 10.432998
F 22.610623 65.489702 13.958598
F 31.380423 55.408402 17.608998
F 31.641623 62.977202 17.571598
F 40.453323 55.434402 17.498098
F 40.660923 62.936702 17.610998
F 36.221623 57.847002 21.043798
F 22.804823 62.936302 17.468598
F 24.943823 67.033502 17.490798
F 33.904323 66.979302 14.797698
F 33.890523 66.899902 17.595098
F 29.415523 59.056102 2.889378
F 34.044123 59.277302 17.457098
F 27.168423 57.822002 20.968998
F 31.691923 58.033302 18.546698
F 31.641923 65.497302 18.482698
F 40.556023 57.892902 18.546798
F 40.642223 65.616402 18.419898
F 22.763723 57.832002 18.475398
F 22.621823 65.641302 18.346498
F 31.537523 55.490702 14.873098
F 31.610023 63.096002 14.800298
F 40.694223 55.573502 14.718198
F 40.634923 63.145102 14.917098
F 23.011723 55.508702 14.904498
F 22.778723 62.905802 14.886898
F 33.640423 54.110502 18.671398
F 33.945323 61.751202 18.596998
F 40.805823 57.951902 21.203498
F 36.032323 65.775102 20.979198
F 31.573023 65.581902 21.260098
F 38.351223 59.215602 0.238017
F 24.925623 69.394702 11.122798
F 33.511423 69.511002 10.996698
F 31.677823 63.110402 0.340183
F 36.262623 55.321602 0.342962
F 38.557123 67.040902 0.205831
F 29.359823 59.254702 0.059417
F 25.138523 67.037302 0.163334
F 22.790223 63.181602 0.322427
F 24.972423 69.232002 6.750668
F 27.010823 55.320802 0.266071
F 40.489123 63.083902 0.261933
F 38.158423 69.530602 11.252498
F 29.439823 66.985102 0.340052
F 24.971723 59.266302 0.322417
F 27.334123 63.060102 0.483955
F 27.164223 55.270102 24.599698
F 27.073923 62.912702 24.922998
F 36.125723 55.315402 24.832398
F 36.213423 63.004002 24.756598
F 27.244223 57.942702 28.485898
F 27.144923 65.783502 28.588698
F 36.297323 57.830102 28.462198
F 36.055223 65.459302 28.406698
F 27.015123 57.862402 25.764398
F 27.419623 65.580902 25.771898
F 36.379923 57.812002 25.672198
F 36.169723 65.631802 25.597998
F 27.219723 58.000502 42.902498
F 22.730323 65.640702 43.173598
F 27.278923 55.322902 21.812098
F 38.277223 67.069402 22.116298
F 29.341423 54.022302 25.496998
F 29.443623 61.603102 25.908098
F 38.482823 54.036202 25.496098
F 38.414223 61.633202 25.757998
F 33.911423 54.319202 43.008398
F 36.096623 57.809602 42.989798
F 31.650723 65.661602 43.002798
F 22.975823 57.901802 43.010898
F 29.296023 59.143302 24.931098
F 29.436923 67.034902 24.861298
F 38.563723 59.206702 24.792798
F 38.094923 67.104202 24.693098
F 29.203823 54.132002 28.389198
F 29.248923 61.724902 28.675798
F 38.325923 54.034102 28.248698
F 38.266623 61.722402 28.434298
F 31.694723 55.279102 24.837898
F 31.654023 62.929702 25.017898
F 40.814923 55.396902 24.516298
F 40.486123 63.083802 24.768398
F 22.766623 55.658802 24.859298
F 22.577623 63.133002 24.799098
F 31.801223 57.822302 28.476298
F 31.576123 65.720802 28.529998
F 40.522923 57.750202 28.496398
F 40.398023 65.669202 28.300598
F 22.607023 58.121502 28.539098
F 22.668723 65.682802 28.563498
F 31.708123 57.843302 25.708598
F 31.596523 65.624502 25.721498
F 40.784323 57.836502 25.710198
F 40.388623 65.648002 25.643698
F 22.828123 58.132602 25.857098
F 22.836023 65.659402 25.692198
F 33.753823 61.652802 42.991598
F 40.800123 65.839102 42.909798
F 25.042423 61.866502 43.156198
F 31.769723 63.110202 22.324998
F 22.647523 63.089702 22.032598
F 29.420023 66.873702 22.220398
F 33.865423 53.974902 25.689598
F 33.973023 61.609802 25.573198
F 31.623723 55.385302 22.127398
F 33.896423 66.838602 39.263998
F 24.950623 54.218002 25.799398
F 24.698423 61.669002 25.739398
F 40.782823 57.967002 40.095098
F 22.495723 63.101302 36.807698
F 33.738523 67.179002 21.986598
F 40.442823 57.863102 42.867598
F 22.526423 55.450102 37.016798
F 27.231823 65.574402 43.142198
F 34.099123 59.033902 24.849698
F 33.972323 66.885202 24.738798
F 40.726923 65.710402 40.293398
F 25.004323 59.193502 39.485898
F 24.995123 59.205602 24.696898
F 25.076323 66.816002 24.934198
F 33.913623 54.081702 28.448998
F 33.970323 61.688702 28.305998
F 38.158023 61.748902 42.993998
F 33.865123 59.008802 36.554098
F 24.739623 54.178102 28.512998
F 24.953623 61.774202 28.363998
F 27.181423 55.222202 32.317998
F 27.032423 63.189002 32.290398
F 36.238723 55.331602 32.158598
F 36.071923 63.081502 32.136298
F 27.041123 57.824602 35.594098
F 26.989723 65.463202 35.733998
F 36.182923 57.879202 35.771398
F 35.940123 65.422402 35.718598
F 27.198223 57.984602 32.857798
F 27.279723 65.864002 33.044298
F 36.094823 57.920502 33.055298
F 35.953623 65.719502 33.053898
F 27.009223 55.470002 29.610598
F 27.110223 63.145302 29.503198
F 36.318323 55.361102 29.278998
F 35.982823 63.036802 29.481098
F 29.224323 53.990802 33.073598
F 29.248123 61.778402 32.898698
F 38.295323 53.904002 33.009898
F 38.277223 61.796702 32.989198
F 29.574923 59.103402 29.491898
F 29.384923 67.153702 29.466098
F 38.478123 59.171502 29.324398
F 38.095123 66.781802 29.436398
F 29.527423 59.281702 32.173698
F 29.481923 67.075702 32.135898
F 38.118623 59.199402 31.948898
F 38.263223 66.933502 32.047698
F 29.346523 53.866502 35.750398
F 29.365323 61.785402 35.774798
F 38.457323 53.818502 35.687298
F 38.409323 61.727002 35.789198
F 31.460423 55.193802 32.045798
F 31.567323 63.140702 32.080598
F 40.471723 55.198502 32.015498
F 40.389723 63.023002 31.889598
F 22.414723 55.219102 32.364898
F 22.583523 63.014202 32.033598
F 31.550523 57.967602 35.726898
F 31.729123 65.622102 35.757298
F 40.478923 57.752902 35.404098
F 40.607223 65.624102 35.819098
F 22.483823 58.021202 35.764698
F 22.526223 65.545702 35.946798
F 31.646523 57.822702 32.913398
F 31.647823 65.753702 33.047598
F 40.402323 57.872002 32.738898
F 40.450723 65.677302 32.991498
F 22.674923 57.913902 32.954398
F 22.602323 65.581002 33.124098
F 31.551423 55.240502 29.287398
F 31.557723 63.021402 29.311198
F 40.510723 55.194402 29.379098
F 40.695023 63.164202 29.151898
F 22.594323 55.464002 29.559898
F 22.753123 63.062302 29.255198
F 33.875623 54.083602 32.898498
F 33.874123 61.754302 32.928098
F 24.679823 61.702002 40.472498
F 31.505523 55.286502 36.591198
F 24.797523 54.049402 33.170198
F 24.835723 61.833402 33.085798
F 34.090123 59.124902 29.242998
F 33.806823 67.020302 29.218998
F 25.009723 53.921802 40.133798
F 31.680023 65.766602 40.250498
F 24.974623 59.315102 29.295798
F 24.934423 67.106802 29.336698
F 33.877423 59.286002 31.936298
F 33.749723 66.984502 32.052398
F 40.713223 63.061402 36.698198
F 33.985223 59.051302 39.233498
F 24.871023 59.249802 32.217098
F 24.763423 67.000602 32.089698
F 33.725223 54.113502 35.611798
F 33.848423 61.656202 35.724098
F 24.737923 66.772402 36.748998
F 24.831023 59.117502 36.661998
F 24.742523 53.924502 35.910098
F 24.714023 61.810202 35.672398
F 27.185723 55.396102 39.280698
F 27.170423 65.513502 40.388398
F 36.097823 55.412402 39.316798
F 38.402423 61.781802 40.289598
F 24.794823 53.869202 42.799098
F 36.099223 65.638402 43.023798
F 29.525123 61.926102 42.930698
F 36.057723 63.031502 39.314998
F 27.347023 57.889502 40.297298
F 24.919723 66.828802 39.461898
F 36.289023 57.866502 40.323798
F 36.103023 65.746302 40.287698
F 27.095123 55.259802 36.524398
F 27.051723 62.787502 36.698598
F 36.125123 55.147202 36.534798
F 36.019023 62.917502 36.628398
F 29.463823 54.034302 40.084898
F 26.899823 62.913602 39.396598
F 38.367123 53.999502 40.313098
F 31.691823 58.082302 42.937598
F 29.255123 59.225702 36.527998
F 29.371723 66.704602 36.694498
F 38.516723 59.204802 36.517498
F 38.300923 66.933602 36.674998
F 29.522223 59.160402 39.301598
F 29.331923 54.228202 42.985398
F 38.366223 59.141502 39.323598
F 38.477223 66.828902 39.333398
F 29.233323 66.947702 39.353098
F 22.712423 65.752802 40.468098
F 40.614323 55.337502 36.529198
F 29.397523 61.875402 40.149598
F 31.678723 55.448302 39.274398
F 31.667023 63.078402 39.480498
F 40.661123 55.283002 39.272098
F 40.602723 63.026902 39.486898
F 22.637323 55.394002 39.643798
F 22.563223 63.071902 39.522998
F 33.918423 54.170602 40.141198
F 22.731423 58.005302 40.375898
F 38.412223 54.048202 43.001398
F 31.644923 63.015902 36.742398
F 33.960623 61.686102 40.217998
F 33.846723 66.901502 36.643798
F 31.785223 57.956402 40.245298
F 27.235923 63.225902 22.188998
F 22.742123 55.398902 22.090098
F 24.577423 66.890002 22.137198
F 40.665523 55.175802 21.737398
F 25.133723 59.260602 21.960898
F 33.815023 69.489902 35.738498
F 33.760423 69.489302 28.431298
F 38.516023 59.073002 22.151398
F 36.227123 55.291102 22.092598
F 29.286623 59.296802 22.075798
F 33.986823 59.031902 22.022198
F 40.624123 62.981602 22.145398
F 38.303023 69.488902 40.232898
F 24.955423 69.519602 25.755798
F 25.009623 69.661102 42.977598
F 38.450523 69.572802 32.964198
F 36.229723 63.128302 22.017598
F 40.724823 55.339302 43.747798
F 31.607723 55.574102 43.997998
F 22.586023 55.217702 43.917398
F 47.433623 7.823722 21.294898
F 45.180523 9.118152 2.711938
F 42.770423 13.091302 14.742498
F 45.106123 3.790802 6.746378
F 45.017723 11.688102 6.624948
F 45.159523 1.269202 2.860808
F 45.083423 11.584402 3.936118
F 63.072723 1.418352 2.946078
F 63.001123 3.966272 13.848298
F 42.743223 12.835702 0.075430
F 47.260923 7.818662 3.790558
F 47.427323 12.679602 2.925958
F 58.366223 11.727102 18.423298
F 62.925523 3.740342 6.836838
F 42.854223 -0.014662 14.067098
F 47.288223 5.273202 2.927198
F 62.969423 1.272272 17.326198
F 47.350023 7.954422 6.401518
F 47.332723 15.436202 6.436978
F 58.394323 4.084392 18.149698
F 49.709623 1.435072 2.885488
F 49.619123 8.899972 2.863528
F 47.268623 5.137772 0.040014
F 49.599023 3.918802 6.609728
F 49.739723 11.677602 6.535998
F 49.522723 4.163412 3.940358
F 49.599323 11.560802 3.825418
F 43.073623 7.928712 21.213198
F 47.202423 15.696602 21.318198
F 62.824323 3.884922 20.896798
F 42.814823 0.097241 11.303898
F 42.984523 7.717872 3.665958
F 62.928123 1.302242 14.549398
F 52.043623 7.850342 3.860098
F 51.841423 12.906202 2.857808
F 45.211523 3.722932 4.001118
F 62.920423 3.778092 11.122898
F 62.876823 9.039032 14.501498
F 63.126423 16.571602 7.364658
F 45.083023 17.022702 10.082198
F 51.923223 5.292222 2.918968
F 42.913123 15.735002 11.242198
F 63.131723 1.205632 7.752478
F 62.865023 1.122982 10.352298
F 49.315723 11.702502 21.231098
F 51.997123 7.866212 6.577018
F 51.653723 15.558102 6.519998
F 63.057523 11.547602 6.563568
F 45.088823 1.545932 10.276698
F 45.020623 9.188592 10.070598
F 63.053123 11.399302 10.957998
F 45.035323 4.073872 14.097398
F 45.037423 11.931402 13.820398
F 45.205723 4.012352 11.334398
F 44.965323 11.706802 11.120898
F 44.942923 1.257182 7.476988
F 44.960523 9.115532 7.457848
F 56.185223 0.017709 11.066698
F 47.265623 7.906382 11.136298
F 47.335023 15.697702 11.163598
F 58.425223 9.040262 17.382198
F 47.303523 5.268792 7.307918
F 47.379923 12.755602 7.480588
F 47.348823 5.389472 10.095098
F 47.267823 13.135902 10.143898
F 47.230923 7.849552 13.901098
F 42.714623 5.585192 14.908798
F 58.529123 1.365672 17.338798
F 42.779523 12.962502 7.512338
F 49.530723 9.130592 10.144798
F 42.867823 12.954902 17.488298
F 49.444223 4.006322 13.968798
F 47.354523 13.178402 14.740498
F 49.486823 4.034962 11.235998
F 49.617323 11.730802 11.167898
F 49.566623 1.391372 7.589738
F 49.726423 9.097512 7.394958
F 56.415223 15.416402 20.976998
F 58.566723 16.562102 17.549498
F 63.191123 16.628502 17.502898
F 53.946023 16.499902 2.955838
F 51.654923 7.814162 11.019498
F 42.809223 12.654402 2.974308
F 60.794123 12.717402 17.334198
F 62.702923 16.693902 10.089398
F 58.569023 8.919932 0.150615
F 51.839323 5.217872 7.514468
F 51.902723 13.080202 7.519568
F 42.949423 7.896082 11.088898
F 45.019223 17.103602 14.764098
F 51.725223 5.200062 10.254898
F 51.824823 13.118502 10.237898
F 45.131023 11.672802 21.200498
F 42.775923 15.592902 21.344298
F 42.830123 13.159002 10.158898
F 51.733223 7.854862 13.747798
F 51.821423 15.547702 13.798998
F 60.640123 5.139002 17.380698
F 45.234923 1.421242 17.530598
F 45.215123 9.164812 17.626198
F 63.130923 16.801202 0.101121
F 63.068423 4.004432 3.961848
F 45.186823 3.937702 21.254998
F 45.076623 4.067282 18.620898
F 45.099623 11.737602 18.531298
F 45.051923 1.425112 14.810598
F 45.178823 9.371892 14.813598
F 51.791223 15.733502 11.080998
F 47.495923 7.800002 18.615998
F 47.441023 15.536302 18.446798
F 56.135423 12.898402 17.459698
F 47.378123 5.312662 14.925498
F 47.047323 15.780902 13.826498
F 47.354623 5.292712 17.605598
F 47.264423 12.968302 17.528598
F 63.033423 3.837792 18.157498
F 42.884223 15.440602 6.378698
F 56.086323 5.066022 17.359398
F 49.526923 1.412482 17.478598
F 49.451723 9.143752 17.549698
F 54.012023 11.649002 21.148398
F 42.986723 5.124962 3.031248
F 58.371023 4.082452 20.869798
F 49.676923 3.904482 18.368898
F 49.422523 11.648402 18.466198
F 49.617523 1.399822 14.711798
F 49.353723 9.150902 14.792998
F 62.990723 8.866442 7.378168
F 51.652423 7.657422 18.443398
F 51.810423 15.604602 18.482998
F 60.685723 12.964202 14.630198
F 63.083823 16.813902 14.784398
F 63.027423 11.544702 13.761398
F 51.800123 5.147032 14.616898
F 49.455723 11.756802 13.917298
F 51.934023 5.155352 17.449898
F 51.653023 13.038502 17.528298
F 42.902623 5.244152 10.429798
F 49.491623 16.749402 14.802698
F 60.754723 5.232472 14.688198
F 54.115823 1.321562 3.015678
F 56.399623 7.947452 4.054658
F 56.382623 7.788532 21.021298
F 58.510023 16.761102 7.378188
F 54.047923 16.806802 7.468268
F 47.268023 15.266902 3.743218
F 54.092223 4.005372 6.546968
F 54.078823 11.686202 6.648108
F 42.796823 15.422502 3.751918
F 63.192423 9.047362 2.850668
F 54.091623 3.839482 3.833728
F 54.299923 9.028992 2.795708
F 54.035723 17.029302 10.200898
F 42.980323 7.992142 13.839398
F 63.126323 11.618802 18.427498
F 58.414223 1.349192 14.711598
F 62.957723 11.512402 21.186098
F 60.715223 15.529302 21.125998
F 49.608423 3.815182 21.094698
F 45.079323 16.782602 7.255908
F 56.310123 7.803832 6.768168
F 56.351123 12.871502 2.756808
F 56.246623 12.880702 14.691198
F 42.895623 -0.041665 3.929768
F 58.264423 16.558702 2.792798
F 56.251523 5.314582 2.982428
F 54.097823 11.674602 3.883048
F 56.292423 5.231402 7.484298
F 56.124123 15.532602 6.682858
F 56.181223 5.321532 14.589698
F 58.619723 1.167522 2.923908
F 58.592923 9.126812 2.990428
F 58.506223 11.529402 21.129198
F 58.509723 3.722982 6.744508
F 58.466723 11.644102 6.406748
F 58.529323 3.744912 3.962718
F 58.516523 11.647302 3.673948
F 53.977223 3.905362 21.452398
F 51.754023 -0.241674 13.738598
F 58.488623 16.771802 10.032198
F 60.847623 7.668142 3.643048
F 60.694523 15.434002 3.508908
F 60.869823 15.289902 18.343698
F 43.022523 7.905042 18.548598
F 51.582023 15.430102 3.824388
F 60.620723 5.033302 2.928808
F 60.930823 12.799902 2.854358
F 60.622223 7.603042 6.574868
F 60.726023 15.582502 6.381508
F 60.702323 7.926172 18.222098
F 42.828523 7.729632 6.387258
F 53.917123 11.787602 11.084198
F 56.350323 0.097205 3.848328
F 49.713823 16.811002 17.394898
F 45.133923 16.618002 17.587798
F 49.400123 16.982402 7.453838
F 53.997523 3.913642 13.796898
F 51.590223 12.898002 14.881898
F 62.862123 9.184352 17.244598
F 42.910323 5.318602 7.638578
F 53.936123 3.871462 10.997098
F 53.740323 11.553102 13.911698
F 54.163123 1.311392 9.893558
F 58.483823 1.314792 10.489798
F 54.120723 1.299842 7.371678
F 54.066223 9.166912 7.640228
F 42.894623 15.606702 13.901798
F 51.753623 15.703702 21.191398
F 49.405923 16.710302 2.856118
F 49.709523 1.398752 10.297898
F 53.910923 9.136092 10.422598
F 56.143723 15.666902 11.161098
F 56.175123 15.451402 18.366598
F 56.083023 5.247122 10.118198
F 56.255523 12.951202 7.532518
F 56.303123 7.712452 11.117898
F 56.272623 12.914402 10.383598
F 56.097623 7.937902 13.757398
F 56.343723 15.524602 13.866698
F 56.262923 7.685942 18.295598
F 54.109223 16.764302 14.471398
F 58.466023 9.072702 10.191698
F 56.098823 15.309602 3.910508
F 58.533723 4.026642 13.881598
F 58.412723 11.601402 13.871998
F 58.388723 3.933532 11.196398
F 58.437123 11.657402 11.063598
F 58.522223 1.247232 7.593178
F 58.501723 9.122452 7.496588
F 45.050423 16.627702 2.833058
F 60.795623 7.889882 10.926898
F 60.615023 15.649202 11.284298
F 63.176323 8.784922 10.037998
F 60.602023 4.969482 7.565978
F 60.804323 13.017902 7.450998
F 60.688523 5.220912 10.260998
F 60.908923 12.886002 10.158298
F 60.554623 7.723092 13.784998
F 60.835923 15.632602 13.950798
F 58.299823 9.130482 14.727898
F 53.919023 1.305642 17.302098
F 53.941423 8.968932 17.619998
F 54.046923 16.714402 17.236798
F 42.834023 5.311672 17.590498
F 60.656123 7.863902 21.031298
F 58.498623 16.934702 14.762698
F 53.943923 9.037822 14.933698
F 53.913723 1.286252 14.585398
F 42.829323 15.648602 18.604498
F 51.859623 0.099432 3.784908
F 54.073023 3.809542 18.606098
F 53.885423 11.575302 18.477398
F 51.841623 7.792352 21.225898
F 47.403823 12.824902 0.125196
F 62.967023 16.844402 2.860218
F 49.524223 1.429632 0.187523
F 45.102423 9.076632 0.051503
F 63.153023 11.563502 3.834918
F 63.068923 1.267452 0.091886
F 47.397423 0.178466 3.811798
F 60.797523 5.113052 0.274688
F 49.474423 16.946502 10.158098
F 42.753223 5.104262 0.239857
F 49.699023 8.993342 0.126039
F 54.045023 1.137722 0.413248
F 51.723023 12.868402 0.146297
F 45.071723 1.248132 0.250530
F 56.310623 12.539902 0.139178
F 63.148323 8.750862 0.040182
F 60.862123 -0.072278 6.603258
F 51.981123 5.307412 0.115476
F 61.004123 0.101824 3.825148
F 60.643723 0.019966 18.185198
F 51.765023 0.013304 6.625408
F 56.375823 12.925802 21.981998
F 44.923123 1.257872 24.791298
F 44.986623 8.796292 24.851698
F 42.790323 12.849502 39.251298
F 45.034923 3.583962 28.436998
F 45.020523 11.456702 28.540098
F 44.897323 3.943802 25.840598
F 44.970523 11.467002 25.701098
F 63.066123 1.432232 39.064998
F 45.068823 1.148522 22.058898
F 62.817423 3.835012 28.332198
F 47.272023 7.826852 25.862998
F 47.269923 15.582502 25.598498
F 58.648823 3.865122 40.350998
F 42.968923 5.102702 31.894098
F 62.800123 1.281392 24.796698
F 47.231523 5.160172 24.938898
F 47.153223 12.815302 24.872298
F 47.227323 7.690042 28.566798
F 47.111123 15.456902 28.303398
F 62.966523 11.504302 28.116598
F 49.772223 1.233722 24.846898
F 49.519623 9.028912 25.006098
F 63.064723 8.873002 36.700398
F 49.505023 3.926262 28.553598
F 49.592523 11.623402 28.467998
F 49.514723 3.842362 25.813898
F 49.589623 11.728402 25.769198
F 49.515923 16.712302 36.580398
F 42.759223 12.846502 24.872198
F 42.963623 5.253792 39.355398
F 51.749723 7.662552 25.765298
F 51.676223 15.713802 25.621998
F 62.977923 11.568002 25.438598
F 62.930723 16.601402 32.095498
F 47.379923 0.109256 35.887498
F 51.775823 5.068202 24.974798
F 51.783223 13.029202 24.739098
F 51.867123 7.719862 28.515898
F 51.608223 15.399602 28.305898
F 42.761323 7.615462 25.810798
F 45.015523 1.257212 32.243098
F 45.052323 8.888382 32.079798
F 42.949423 12.947902 36.604998
F 45.183223 4.014022 35.693098
F 45.154123 11.508102 35.578898
F 45.099023 3.987382 32.897898
F 44.913923 11.404902 32.860798
F 45.197723 1.113512 29.529198
F 44.971223 8.918592 29.435498
F 42.767423 7.770642 35.615898
F 47.314723 7.629272 32.995798
F 47.321923 15.186102 32.888898
F 42.846023 0.319032 40.411798
F 47.194423 5.062822 29.333598
F 47.290123 12.827902 29.392798
F 47.513523 4.953282 32.090998
F 47.112123 12.628502 32.041598
F 47.466223 7.774482 35.827098
F 47.351723 15.491302 35.660098
F 62.959623 16.731302 29.288398
F 49.765523 1.333912 32.274698
F 49.623523 8.959092 32.148998
F 42.798823 5.032972 24.719598
F 49.595223 3.806082 35.851898
F 49.495523 11.721602 35.673598
F 49.764623 3.837932 33.176798
F 49.692423 11.422702 32.844498
F 49.727823 1.262562 29.480398
F 49.491423 9.045712 29.418598
F 42.849223 7.881842 40.305798
F 51.768523 7.689782 33.083398
F 51.769323 15.437602 32.963098
F 60.945623 13.133102 39.210298
F 51.816423 5.219372 29.423498
F 51.723123 13.037602 29.354298
F 51.967223 5.201872 32.202498
F 51.694523 12.945702 31.975098
F 51.860423 7.506302 35.840698
F 51.673423 15.501202 35.606998
F 60.726323 5.211122 39.168398
F 45.218323 1.408432 39.396098
F 45.134423 9.141392 39.357398
F 49.824423 1.299322 22.104798
F 63.070923 3.888832 42.944198
F 49.555623 11.631302 42.951098
F 45.120923 3.991722 40.254798
F 45.122123 11.683902 40.164298
F 62.967023 11.601802 35.746198
F 45.121423 9.010442 36.658698
F 63.048623 11.472302 40.092598
F 47.455823 7.775642 40.088898
F 47.284923 15.371902 40.110198
F 58.533823 11.584302 40.043498
F 47.363823 5.230202 36.550798
F 47.285523 12.922302 36.531598
F 47.371223 5.103302 39.491898
F 47.277823 12.864702 39.186298
F 62.962123 16.871902 24.729198
F 49.695023 16.893202 39.296298
F 60.785723 13.004602 36.536098
F 49.646023 1.352902 39.607398
F 49.520623 9.219352 39.024598
F 44.996823 16.427502 36.584498
F 62.994623 3.975212 40.153998
F 63.119723 3.852392 32.768598
F 49.518923 3.859382 40.529998
F 49.430823 11.692602 40.126598
F 49.542023 1.285482 36.883898
F 49.678723 9.128212 36.354198
F 60.560723 5.340662 21.757698
F 51.755223 7.738692 39.980398
F 51.905123 15.486902 40.202898
F 60.757923 5.053372 36.465498
F 51.860423 4.899752 36.884898
F 51.709723 13.064402 36.487998
F 51.836623 5.072112 39.533898
F 51.718723 13.034602 39.106698
F 42.652523 15.408602 32.637898
F 62.867123 11.597902 32.929798
F 60.828823 15.484802 40.337298
F 53.849623 1.353842 24.779298
F 53.809523 9.030112 24.771498
F 42.924623 15.297302 28.445198
F 62.856323 8.995012 29.189098
F 51.996623 15.527202 42.969498
F 63.062123 11.348302 42.895898
F 54.044623 4.028622 28.578798
F 53.931023 11.597702 28.516598
F 49.381423 16.934502 24.736098
F 58.585823 1.306192 39.267298
F 53.985423 3.889912 25.810598
F 54.014023 11.636002 25.767298
F 56.319823 5.229192 22.206398
F 42.895923 7.593202 32.975198
F 49.730023 3.952092 43.201098
F 42.857523 15.399102 40.214498
F 51.776723 0.055211 43.034498
F 53.871723 16.733302 32.049498
F 47.513823 7.800162 42.954398
F 42.736323 15.345702 25.746298
F 56.175123 7.892762 25.709698
F 56.214823 15.366902 25.828198
F 58.623223 8.872212 39.240598
F 63.015523 8.995192 24.531798
F 47.247423 13.171802 22.251198
F 56.308923 5.155492 24.890998
F 56.211323 12.849102 24.735598
F 56.267923 7.712482 28.508298
F 56.272723 15.542702 28.456398
F 60.875523 15.411302 43.118498
F 58.560123 1.550152 24.575298
F 58.538123 9.028292 24.864298
F 63.046623 8.788752 39.400598
F 58.424223 3.934612 28.444698
F 58.570623 11.641502 28.432698
F 58.701623 4.022552 25.540998
F 58.394523 11.566702 25.713898
F 56.220523 15.150002 42.924598
F 49.459023 17.093402 22.020498
F 54.107823 16.744002 39.348698
F 60.686523 7.690132 25.579598
F 60.686523 15.606902 25.679398
F 60.782423 7.653192 40.368298
F 58.474523 16.680002 24.656098
F 62.958823 9.016442 32.006998
F 60.819323 5.212452 24.596398
F 60.732323 13.024502 24.755498
F 60.647523 7.749062 28.362298
F 60.755223 15.443802 28.451498
F 42.791123 7.603802 28.439998
F 54.075223 1.420792 31.921598
F 54.054723 8.921462 32.237798
F 63.029223 1.304222 29.246498
F 54.155723 0.976846 36.638298
F 42.828523 7.826972 42.965698
F 60.912723 -0.009267 40.183698
F 54.027323 3.677292 35.800298
F 54.140823 11.638502 35.779898
F 49.532623 16.452002 31.946398
F 42.677523 12.825902 31.958598
F 54.232223 3.903862 32.976098
F 53.974023 11.630202 32.843998
F 45.285823 9.089252 22.160298
F 51.923923 7.703532 42.661598
F 53.968623 1.313692 29.199298
F 54.076423 9.030332 29.411698
F 63.004823 3.924882 35.496498
F 58.412423 16.645602 29.530098
F 58.339923 16.720102 32.259198
F 42.824223 15.440802 42.959098
F 56.466823 7.903722 33.033598
F 56.095523 15.397902 32.890698
F 47.337923 15.517202 42.840598
F 56.365723 5.170982 29.490198
F 56.130323 13.004702 29.114398
F 56.488423 5.284422 32.204398
F 56.074823 12.961802 31.896298
F 56.454523 7.816062 35.746998
F 56.243823 15.564602 35.571198
F 63.088723 16.630802 21.930898
F 58.479723 1.180022 31.877598
F 58.579523 9.209962 31.947498
F 58.535023 3.835262 42.998998
F 58.321923 3.842792 35.475698
F 58.466923 11.539302 35.705198
F 58.657723 3.778212 32.806698
F 58.205823 11.820802 32.951598
F 58.401023 1.424092 29.166798
F 58.511223 9.058842 29.213598
F 58.437923 1.115882 36.516198
F 60.916623 7.677102 32.927998
F 60.667323 15.395402 32.935398
F 58.732523 8.981862 36.617698
F 60.662023 5.114092 29.127798
F 60.938523 12.863302 29.240098
F 60.888923 5.120122 31.982398
F 60.618623 12.824402 31.963498
F 60.911723 7.652322 35.560098
F 60.852423 15.659902 35.739098
F 45.008123 16.659902 39.294098
F 58.445323 16.816102 39.292898
F 54.091223 9.008972 39.369798
F 63.010223 1.215122 32.015298
F 54.146223 1.277702 39.206198
F 53.995223 11.518302 42.920998
F 42.747923 12.709602 29.318898
F 42.852723 5.243112 36.510998
F 58.449923 16.845202 36.540098
F 60.769623 7.659972 43.094798
F 54.087723 3.703122 43.018998
F 54.167423 3.790442 40.184098
F 54.009323 11.746202 40.145998
F 42.902223 15.529302 35.404498
F 53.847123 1.235482 22.091498
F 45.075623 16.638002 29.383098
F 54.010423 8.950702 36.674598
F 63.144123 16.682702 39.456698
F 45.086123 11.492802 42.812098
F 53.790523 16.558802 29.339998
F 49.371923 16.559102 29.272398
F 56.274023 7.708332 40.239898
F 56.222623 15.383602 40.096798
F 56.371923 12.883602 39.248398
F 56.218723 5.250972 36.634098
F 56.309823 12.929702 36.615598
F 56.340823 5.142602 39.366198
F 45.019623 1.484492 36.692498
F 63.161223 16.833802 36.819298
F 44.901923 16.667902 24.829198
F 62.851423 1.190352 36.430598
F 45.018423 16.609202 32.100698
F 45.015623 3.818022 43.153998
F 56.233623 7.657182 42.927698
F 58.407723 1.482092 21.859998
F 42.848523 4.845962 29.238998
F 63.021223 8.861822 21.850298
F 53.897223 16.812902 36.444298
F 62.919123 3.784952 25.679998
F 58.574623 11.328502 42.826998
F 54.208323 16.747902 24.806598
F 42.896423 12.937302 22.077798
F 54.181123 9.133482 21.980198
F 51.834523 12.934502 22.018398
F 56.197123 0.015329 28.237698
F 54.278923 16.640702 22.108598
F 42.815223 5.195522 21.971898
F 60.747323 0.053871 28.468498
F 51.648623 5.270562 22.182598
F 47.420623 0.082010 40.310798
F 58.504223 9.002052 22.104598
F 44.987723 16.925202 22.100398
F 60.929223 0.024968 42.922898
F 56.415323 -0.143244 40.271098
F 60.845523 12.919002 22.097498
F 49.668223 9.081012 22.262298
F 60.601523 0.066914 25.783698
F 58.505423 16.865802 21.769798
F 56.301923 -0.110782 43.153198
F 47.336123 0.122379 33.031898
F 62.853823 1.340172 22.023498
F 42.749623 -0.139477 25.788598
F 56.243723 0.189452 32.840298
F 47.467723 0.019724 28.428898
F 42.708923 -0.158925 33.015398
F 60.798323 -0.161847 32.651698
F 58.516023 16.578102 43.785798
F 54.228223 16.577302 43.942298
F 44.979223 16.643302 43.763798
F 60.825523 12.793602 43.805998
F 49.577923 16.688602 43.726398
F 47.326623 5.230262 22.145998
F 54.103823 9.025592 43.594998
F 58.723923 1.325362 43.852098
F 56.275023 5.231642 43.962998
F 47.287823 23.165002 3.942668
F 42.620123 23.458702 13.660498
F 44.913323 24.512602 7.507568
F 62.865623 19.511502 3.907908
F 44.996823 19.455802 6.264138
F 44.898923 24.371702 2.769168
F 42.812723 20.826802 17.582498
F 45.132423 19.299502 3.623458
F 42.785623 23.429002 18.212598
F 58.466123 19.453002 20.833798
F 47.221923 28.026002 2.752598
F 45.106823 27.063002 20.926698
F 42.511123 30.614102 20.762398
F 56.082023 30.838502 20.951898
F 49.558923 26.918102 3.659818
F 51.650923 30.890802 21.233498
F 45.248123 32.013002 0.419776
F 49.450723 24.846602 7.242398
F 49.491923 24.313402 2.739918
F 62.938523 32.000302 2.706478
F 51.725223 28.312502 7.512058
F 44.860923 32.308802 14.238398
F 49.479723 19.281802 3.825928
F 56.128223 28.506802 2.905988
F 49.565423 32.025502 0.416389
F 62.999723 27.191002 3.793168
F 62.883423 19.216402 21.154198
F 42.635523 23.289302 6.667838
F 43.077023 28.204802 16.928898
F 62.943423 24.380302 7.414988
F 49.690823 31.791402 2.963058
F 56.434623 23.072202 3.701168
F 42.869223 23.163402 3.907248
F 42.604123 31.089002 12.959998
F 44.490423 27.370502 14.629298
F 62.930023 19.307302 13.642098
F 42.697423 20.870602 14.707298
F 51.778723 20.551002 2.909568
F 62.751923 32.126602 10.276598
F 45.205923 34.635602 4.043818
F 53.919923 26.857902 3.876638
F 51.910623 23.263302 3.792238
F 47.356323 23.763402 11.112998
F 63.037523 27.041002 11.079798
F 60.381223 30.752102 21.152998
F 53.934423 19.211602 21.028898
F 42.813123 20.537602 0.365404
F 45.033223 25.102302 10.286198
F 43.044823 30.809102 3.860788
F 47.275923 20.783602 14.744898
F 47.325123 23.323402 6.546968
F 47.577823 30.483802 3.762218
F 48.796323 31.775602 10.133098
F 49.634123 24.862602 10.038098
F 45.265923 29.144002 7.736788
F 47.074823 20.853402 7.540988
F 47.426023 29.505202 11.029198
F 47.289023 20.973202 10.305398
F 47.076123 30.686802 13.530098
F 47.298723 23.563502 13.815498
F 51.723123 23.486302 11.108498
F 63.076423 19.196802 6.597598
F 46.948323 28.353602 14.749198
F 60.739323 20.548402 17.436098
F 49.579223 19.460702 13.840398
F 49.275923 27.285902 11.108298
F 60.793523 28.352002 17.514998
F 49.541223 19.661802 11.060998
F 49.407723 27.406202 6.406218
F 47.568523 29.808902 6.398598
F 45.012823 26.964302 3.733048
F 56.365023 23.203502 20.865498
F 51.553223 31.065402 11.066498
F 51.848523 20.972202 10.089098
F 53.956823 24.524902 17.370598
F 45.139023 19.458302 10.970598
F 51.695923 30.857902 6.658028
F 49.315423 19.559402 6.736668
F 62.948123 26.980202 18.445998
F 62.793923 24.611302 2.828948
F 51.732823 28.375002 10.208998
F 54.012123 19.646902 10.921898
F 47.159123 30.981502 21.035398
F 62.860623 32.251202 7.503788
F 51.721323 30.984402 13.809898
F 51.675023 23.112602 13.819098
F 51.768423 23.258102 21.059398
F 44.920723 32.144902 17.066698
F 42.954823 28.375902 -0.031108
F 49.429423 19.638602 21.151598
F 45.334123 32.013202 3.066038
F 45.159723 24.415802 17.388498
F 58.699623 24.439902 0.159947
F 45.041523 19.371602 18.327698
F 44.825923 24.701702 14.765598
F 49.284323 32.028202 14.764598
F 49.282123 32.187602 17.392198
F 49.779223 24.582902 17.520298
F 47.432823 28.663802 17.396798
F 47.180523 20.534902 17.365998
F 47.063023 31.072102 18.430498
F 47.427423 22.976002 18.364898
F 44.959923 28.119102 10.394698
F 48.737523 34.531102 11.160398
F 49.585223 24.610802 14.792198
F 58.451323 34.623202 21.034298
F 58.409123 24.342302 17.363798
F 60.681323 20.584002 14.671598
F 42.766623 20.571902 3.162418
F 49.666923 27.050902 18.313298
F 60.946223 28.211602 14.682298
F 49.412723 19.413102 18.400598
F 49.338823 27.262902 14.006398
F 47.229623 20.437902 0.104097
F 51.678423 31.133902 18.529598
F 51.818323 23.198302 18.297198
F 62.824323 26.936002 6.585328
F 62.955123 31.902702 17.591798
F 51.559723 28.549702 14.796598
F 51.873823 20.580602 14.553298
F 51.851323 28.657602 17.499898
F 51.791623 20.666302 17.377398
F 44.323823 26.866002 6.297148
F 49.172623 31.900002 7.359688
F 56.321223 23.265602 6.398828
F 51.878723 30.745602 3.887468
F 42.862023 20.734302 10.273198
F 63.010223 19.172502 18.431798
F 53.889823 26.906902 6.647668
F 58.478723 34.660102 13.913298
F 51.739723 20.787502 7.369668
F 51.909323 28.329102 2.890098
F 45.068423 19.573802 21.168598
F 62.792623 24.520402 17.468298
F 54.130423 24.327402 2.807728
F 63.069223 32.055002 14.758898
F 42.692823 30.811602 17.979998
F 62.981923 24.462602 10.002828
F 58.504823 32.017802 14.629698
F 47.508823 28.296602 -0.132751
F 42.791423 23.229902 20.844098
F 53.979123 27.056402 20.978598
F 60.703223 30.775202 18.515898
F 53.913623 32.195102 2.700568
F 56.237723 31.086602 3.685378
F 56.210023 20.515902 2.724548
F 60.725723 23.091402 21.054398
F 44.922223 19.656402 13.722898
F 47.433023 23.275302 21.097098
F 54.034923 19.158702 3.884958
F 56.174923 31.016002 6.468578
F 54.015623 24.286002 7.469898
F 58.457523 24.497602 2.885418
F 58.410623 32.179302 2.894858
F 58.239123 27.102702 6.564788
F 60.661823 23.107102 18.351198
F 56.433723 20.795902 7.302558
F 58.331823 27.180302 3.845508
F 58.527023 32.117102 17.473998
F 58.366623 19.260002 3.906858
F 42.838223 20.668302 7.468208
F 62.976823 24.561702 14.778798
F 60.691523 30.778202 3.651338
F 60.587523 23.200902 3.809988
F 56.425223 20.566402 -0.060366
F 54.053023 19.388202 18.279198
F 60.708323 28.217802 2.843478
F 60.588523 20.714402 3.026418
F 60.657323 30.939602 6.436088
F 60.708623 23.027802 6.569768
F 54.084123 24.416302 10.291498
F 53.768323 32.230902 10.113498
F 53.974423 24.498502 14.633098
F 56.105823 30.820802 18.376798
F 53.844623 27.065002 13.856598
F 58.490723 27.007202 18.308798
F 54.191223 19.467802 13.627298
F 54.052923 32.133002 14.581198
F 56.120123 23.205802 18.199998
F 45.308023 27.096102 18.316998
F 54.018523 27.067802 11.063398
F 56.228123 28.214002 17.281498
F 56.384723 20.781802 10.049898
F 63.271923 27.057202 13.897798
F 58.337723 26.985602 21.054998
F 62.947823 19.258002 10.939198
F 51.708623 23.351602 6.482828
F 53.822623 32.129002 7.563958
F 56.216123 20.758002 14.704198
F 43.095023 28.359502 12.444098
F 56.067223 31.169302 10.992798
F 56.362323 23.308402 11.118098
F 56.045123 28.476702 7.368968
F 53.988323 19.473602 6.622768
F 56.239923 28.423102 10.031598
F 58.427223 19.395802 10.997898
F 56.239823 30.901602 13.659198
F 56.240423 23.251202 13.760098
F 58.518623 24.616002 10.175398
F 58.380023 32.312602 10.118098
F 58.588623 26.997002 13.806998
F 60.818923 30.803502 13.893598
F 58.460223 19.428402 13.654298
F 58.558423 27.134602 11.040798
F 58.600623 24.346802 14.624398
F 60.702523 20.675402 10.220098
F 58.437623 24.493702 7.362528
F 58.379323 32.263702 7.403868
F 60.578023 30.814602 11.085098
F 60.628123 23.234502 11.083398
F 60.670323 28.392802 7.287688
F 58.512223 19.268402 6.582788
F 60.864723 28.286302 9.995748
F 60.722723 20.449102 7.344888
F 49.456223 27.020602 21.073198
F 60.876223 23.087802 13.736498
F 53.956923 27.043402 18.242698
F 53.956123 32.116102 17.443798
F 47.370023 20.704702 2.964468
F 63.068023 26.993102 21.106798
F 58.528423 19.363202 18.228098
F 56.272223 20.684102 17.495898
F 56.119923 28.390402 14.592898
F 42.903323 23.656102 10.952098
F 42.932123 28.359402 2.739248
F 62.834923 34.718402 6.472608
F 42.791523 30.005502 6.446768
F 44.878423 34.517402 20.950898
F 53.950923 34.772302 18.166898
F 44.864423 34.637902 18.256298
F 60.986123 28.613602 0.093250
F 58.364523 32.231902 0.193702
F 60.650623 20.640002 0.260840
F 45.332223 24.499102 0.044801
F 48.937023 34.446202 6.322198
F 52.024523 20.628102 0.252250
F 53.955723 34.773602 21.103798
F 53.738023 34.747702 10.954198
F 49.292023 34.629802 13.910298
F 49.404423 34.878702 21.069698
F 63.036023 34.700502 18.296398
F 45.049723 34.935002 13.485198
F 58.332423 34.830302 11.151298
F 62.889223 34.715502 13.941898
F 58.488323 34.849002 3.510478
F 49.373823 34.442102 3.618938
F 53.590223 34.657802 6.367798
F 58.588323 24.409702 21.878498
F 54.189123 24.502302 21.868498
F 49.468423 32.164702 22.025598
F 63.082023 24.387702 22.021398
F 54.133223 32.170402 0.135956
F 44.971023 24.447602 24.631798
F 62.824923 24.312502 31.989198
F 47.283023 28.270402 29.320598
F 44.966123 19.221702 32.984098
F 44.862323 19.253202 25.772398
F 45.282023 27.116502 25.657998
F 42.757023 30.880002 25.496298
F 47.183323 20.600102 25.048098
F 42.589723 20.473702 24.716298
F 58.570323 19.288602 42.886598
F 47.225423 31.042702 25.748998
F 47.179223 23.143102 25.630098
F 42.961023 22.976802 35.813498
F 49.766723 34.558302 40.124598
F 47.371723 28.468702 24.645398
F 63.102523 32.310902 36.485598
F 47.304623 30.838202 28.517498
F 47.365923 23.162202 28.314398
F 49.582923 24.571002 24.973998
F 49.429523 32.214902 24.821298
F 49.467623 27.116602 28.433398
F 63.058923 26.946202 32.866798
F 49.448623 19.292602 28.425998
F 49.512223 27.204102 25.727998
F 62.884523 27.206402 40.245098
F 49.445023 19.407402 25.653198
F 62.925723 24.306302 24.713898
F 42.827123 23.225102 28.552198
F 51.628123 31.002802 25.793698
F 51.930323 23.256002 25.551498
F 42.726323 30.745302 32.994198
F 42.775523 28.160902 32.035198
F 51.821523 28.333602 24.787998
F 51.826623 20.666902 24.618898
F 51.698223 30.807102 28.503798
F 51.847323 23.188002 28.299798
F 44.998323 24.385602 32.091898
F 44.967523 32.340602 32.128798
F 47.365823 28.206402 36.511898
F 61.064623 23.100602 42.907998
F 47.378323 20.627002 39.297598
F 45.175023 27.022402 35.719498
F 62.792523 19.386002 25.801698
F 44.954623 19.241702 35.644298
F 45.081923 24.302702 29.313398
F 44.946523 32.094002 29.275098
F 47.154623 30.691802 32.919098
F 47.190523 23.115802 33.097098
F 47.137323 28.180102 32.036498
F 47.295623 20.725902 29.358498
F 45.017323 26.974702 33.005898
F 47.195923 20.536602 32.112898
F 47.196723 30.735402 35.580498
F 47.327723 20.407702 36.585898
F 49.488623 24.430502 31.997498
F 49.368823 32.012902 32.088598
F 49.694223 24.497502 36.696398
F 60.924323 20.528902 39.335998
F 49.669323 19.381302 35.659498
F 49.494723 26.965302 33.105698
F 60.678023 20.599502 22.202098
F 49.380923 19.111702 32.880198
F 49.557523 24.492002 29.210498
F 49.450423 32.185702 29.399598
F 51.844923 30.784302 32.702398
F 51.784523 23.269202 32.939698
F 51.847323 28.284802 29.208798
F 51.821423 20.610502 29.219998
F 51.708123 28.227002 31.987398
F 51.654223 20.712702 32.041098
F 51.801223 30.764102 35.362098
F 51.855223 23.198602 35.809498
F 45.223023 24.289302 39.411398
F 45.149223 32.092902 39.222998
F 42.904123 20.517002 36.732398
F 42.911923 23.118702 43.220098
F 62.986723 19.273602 35.615098
F 45.115523 26.869202 40.047598
F 62.892323 32.053102 24.689298
F 47.438023 23.126202 40.298098
F 47.367723 23.184902 35.948398
F 44.918623 32.207402 36.500298
F 47.414423 30.829302 40.193398
F 42.697023 28.105702 21.904898
F 49.735223 27.015202 35.723798
F 45.083423 19.237202 40.283598
F 47.310823 28.129302 39.259998
F 49.510023 19.339002 40.302598
F 42.943523 28.392502 36.478298
F 60.844123 30.986102 42.693498
F 52.052323 23.208302 40.247098
F 49.587823 32.012202 39.178698
F 45.184923 27.088802 42.800898
F 54.230623 27.035002 42.817198
F 44.934123 34.710102 25.735298
F 49.607023 26.918902 40.247198
F 60.877123 20.601202 36.578598
F 42.692323 30.936202 35.595798
F 49.711723 24.358802 39.579998
F 49.528823 32.015802 36.454198
F 51.834123 30.872602 40.082498
F 42.810623 22.826702 33.059398
F 51.945623 28.306802 36.600198
F 51.755823 20.659902 36.733198
F 51.891323 28.253002 39.435198
F 51.741123 20.630302 39.466298
F 58.785023 27.002202 42.805498
F 62.856623 32.068502 29.134898
F 54.180023 24.510802 24.562298
F 53.780523 32.189502 24.743598
F 42.726423 20.416702 31.834198
F 44.874523 32.227802 24.677098
F 53.879723 26.872502 28.206898
F 62.921523 24.507702 36.589298
F 53.934923 19.123302 28.434598
F 43.063423 28.346802 39.195998
F 63.114423 32.226602 39.379598
F 42.960223 23.104402 40.400698
F 54.182323 27.128202 25.589698
F 51.766723 28.321702 22.043398
F 54.086223 19.199002 25.690098
F 45.140823 24.386402 36.626898
F 56.270323 30.911702 42.901598
F 62.742123 32.013602 21.936398
F 49.511523 19.363402 42.976698
F 45.273623 19.319402 28.459398
F 42.817623 20.665002 21.969798
F 56.166923 28.362202 21.867998
F 56.171123 30.789602 25.552298
F 56.370723 23.314502 25.687098
F 58.585923 32.232502 36.156898
F 43.047123 28.328502 24.638298
F 56.509223 28.298602 24.544598
F 56.154623 20.549302 24.653498
F 56.287323 30.769502 28.288898
F 56.212823 23.109102 28.523998
F 58.458023 24.606402 24.640498
F 58.272923 32.078602 24.573998
F 58.479023 26.950602 28.237598
F 42.696923 28.164202 29.275298
F 58.445723 19.117502 28.558398
F 58.733323 27.242602 25.482698
F 51.805523 23.132802 43.018598
F 58.371723 19.341302 25.804598
F 62.906823 24.551302 39.299398
F 45.103823 24.471902 21.882498
F 60.618123 31.062202 25.629198
F 60.641823 23.096402 25.648998
F 49.345723 34.764202 25.724798
F 62.861523 19.420602 28.605498
F 61.049523 28.508902 24.593998
F 60.488723 20.525902 24.806498
F 60.639823 30.882602 28.347598
F 60.447023 23.172102 28.299298
F 54.010623 24.383402 32.061298
F 54.063923 32.184102 31.925098
F 47.339723 23.028802 42.924898
F 42.751223 23.135502 25.644198
F 54.126423 27.022402 35.575098
F 42.853023 30.896302 40.254598
F 54.076423 19.487202 35.708598
F 58.583023 19.300702 40.099598
F 58.553823 32.363502 38.996398
F 60.646723 28.509002 36.409598
F 54.219623 27.077502 32.807598
F 58.399223 27.182102 40.191398
F 53.777923 19.374302 33.013498
F 58.712523 24.408302 39.340398
F 56.341423 28.624502 39.294998
F 63.106623 27.180002 42.885598
F 54.041523 24.383202 29.350098
F 54.069123 31.995102 29.257898
F 44.950923 26.828202 28.439998
F 62.980323 27.160502 28.219398
F 56.217623 30.873802 32.840498
F 56.180023 23.107502 32.934298
F 56.253223 28.294002 29.068498
F 56.164623 20.618502 29.386098
F 56.385523 28.319902 31.834598
F 56.228323 20.465102 32.242498
F 56.248023 30.872102 35.535698
F 56.322223 23.246102 35.683498
F 58.496123 24.538802 32.009498
F 58.434623 32.158402 31.952898
F 58.426123 27.086602 35.761598
F 51.789123 30.741502 42.796998
F 58.703423 19.350802 35.735198
F 58.527123 27.261602 32.956398
F 60.713923 30.983702 40.046398
F 58.522123 19.222802 32.966798
F 58.458823 24.452302 29.379498
F 58.433323 32.023902 29.184598
F 60.700723 30.832402 32.797198
F 60.571623 23.005302 33.024498
F 60.709523 28.337502 29.164098
F 60.502223 20.642602 29.362898
F 60.897023 28.295302 31.916298
F 60.586023 20.575302 32.027798
F 60.622523 28.465602 39.310298
F 60.684323 23.187202 35.637398
F 54.226023 24.554002 39.313298
F 54.067823 32.148002 39.320698
F 42.713023 30.860902 28.244098
F 62.730123 24.646002 29.123498
F 60.809723 23.050502 40.129098
F 42.852323 30.996302 42.962698
F 63.004723 31.945302 31.866598
F 56.117023 20.717102 21.997598
F 60.911323 30.991002 35.497698
F 63.023023 27.120902 35.700198
F 54.200023 27.129302 40.121898
F 62.897723 19.205002 32.965298
F 54.053723 19.289202 40.272098
F 49.604123 26.828902 42.805298
F 58.561123 24.491402 36.594998
F 56.283723 20.541202 39.246898
F 54.298323 24.527702 36.726798
F 54.165323 32.232302 36.452998
F 56.419423 31.166602 40.185898
F 56.408423 23.219502 42.921398
F 54.152823 19.236202 43.008798
F 56.410923 23.146102 40.176698
F 56.325823 28.330202 36.588498
F 56.382923 20.627202 36.545998
F 47.455723 30.829502 42.909698
F 44.880023 19.125002 42.998598
F 42.930623 20.523702 39.398098
F 47.264823 20.809402 22.257198
F 42.966023 20.555802 29.166398
F 62.945923 19.343202 42.975298
F 63.023023 19.249602 40.249698
F 49.636823 24.554402 22.177398
F 63.004523 26.907402 25.505798
F 47.281923 28.283002 21.950798
F 62.814723 34.682302 28.171998
F 58.300323 32.178602 21.938298
F 60.707823 28.118102 21.972898
F 44.784823 31.903002 21.909098
F 51.786923 20.651702 21.983698
F 53.889023 32.086802 22.091798
F 45.028923 34.764702 35.626898
F 45.104923 34.628202 42.798198
F 54.144023 34.746102 40.048798
F 58.246723 34.562602 25.462398
F 63.021823 34.818702 40.201998
F 45.233123 34.608602 40.102298
F 44.931723 34.779702 28.438198
F 49.335323 34.595002 28.363698
F 49.387923 34.591702 32.861498
F 44.895823 34.863802 32.868098
F 62.907823 34.882702 35.473298
F 54.089223 34.716702 28.372198
F 53.842723 34.689202 25.683998
F 54.085223 24.350002 43.783398
F 56.444923 28.341002 43.733798
F 51.792523 28.120402 43.783398
F 49.562323 24.175102 43.717898
F 63.131223 24.686602 43.795198
F 63.180823 32.213302 43.687498
F 45.103023 47.538002 2.787958
F 62.949923 42.433102 6.399488
F 45.120723 49.952902 6.494998
F 44.914823 42.650902 6.392438
F 45.107123 50.287802 3.895778
F 45.288623 40.037602 14.680798
F 42.975023 51.437602 7.405198
F 62.940023 39.691302 2.581578
F 47.283423 38.312002 3.795568
F 47.293823 46.113102 3.724638
F 51.199823 35.923502 10.060798
F 47.293023 36.093102 14.721698
F 62.739323 42.438702 18.123598
F 42.981523 38.476902 3.896998
F 63.044023 47.451402 7.420518
F 45.054523 42.378602 3.680148
F 47.199623 38.289502 6.393678
F 47.344023 46.203802 6.374738
F 53.758323 47.655902 7.398958
F 49.457423 42.134702 6.505328
F 49.271723 50.100202 6.452558
F 45.081423 39.968402 9.908168
F 49.415223 47.559202 2.752138
F 49.412423 42.403802 3.838268
F 42.877823 38.756102 13.975198
F 53.860123 39.827602 0.201460
F 63.074023 50.052302 11.116098
F 51.885823 51.438502 0.060567
F 56.154323 38.544002 3.575498
F 51.728623 46.527302 3.834288
F 42.969923 51.599302 14.796698
F 42.904423 43.954302 17.665798
F 47.300923 46.529502 18.363398
F 62.932723 49.964302 3.618518
F 43.203623 36.084502 7.287228
F 60.707323 38.392402 21.204998
F 42.852023 38.682202 6.566868
F 56.104423 35.940002 10.038398
F 51.664823 43.892902 2.903488
F 53.781423 34.767102 3.588568
F 60.433823 43.585402 9.971078
F 62.853923 39.845902 7.397578
F 51.826323 43.666102 7.270878
F 45.110223 47.485402 10.165698
F 45.168323 39.889502 7.254688
F 45.022323 50.152502 13.653998
F 47.553823 43.933902 14.632898
F 45.068823 49.967002 11.060498
F 45.016323 42.430202 11.107498
F 45.135423 47.461702 7.319528
F 47.060623 38.412902 11.061498
F 47.225823 51.527002 0.180372
F 47.370723 43.651602 10.052998
F 46.156123 35.725602 11.065598
F 51.716923 38.500102 6.502708
F 49.459023 39.646702 7.317578
F 42.701723 43.711202 2.902958
F 51.729223 43.679902 0.090360
F 47.317423 43.704102 7.410778
F 49.457023 34.713302 18.425498
F 47.268023 46.382002 13.627398
F 49.611923 47.428102 7.442278
F 49.553823 47.621802 10.104298
F 49.618423 50.224202 13.836298
F 49.612923 42.451302 13.663598
F 49.599323 50.128802 11.126498
F 60.663423 51.355402 0.288890
F 51.902023 46.125802 6.431308
F 51.119423 35.845802 7.323738
F 63.132323 49.909302 13.840998
F 62.728623 42.450802 11.144598
F 51.693723 38.506102 11.002698
F 51.636123 46.209702 13.797298
F 47.419423 46.297102 20.962098
F 51.747023 36.025102 17.280098
F 42.716523 46.510702 3.645038
F 60.471123 36.002402 10.141498
F 53.886623 39.808602 7.420378
F 54.040223 42.345802 6.469818
F 58.489923 49.751702 3.824198
F 58.488923 50.366002 18.158798
F 63.092723 42.302402 3.636258
F 45.040423 42.535002 21.171498
F 62.601223 39.814102 17.137798
F 51.690323 43.661802 9.932328
F 47.223723 36.043802 17.313298
F 43.019423 43.755002 14.815698
F 49.527023 39.836102 17.467798
F 53.934223 47.469002 14.469098
F 45.199923 50.282302 18.607598
F 63.012023 42.271502 20.833098
F 45.287523 42.603202 13.846998
F 62.930923 49.946102 6.407938
F 42.944823 46.327002 13.969698
F 47.542623 43.814802 17.365898
F 45.203523 47.685602 14.844098
F 45.258523 40.124702 17.378898
F 47.383723 38.605002 18.426098
F 44.989023 47.783002 17.667298
F 53.892623 50.117902 20.995298
F 51.836123 51.325102 2.758298
F 47.394623 46.087602 10.814198
F 49.499123 39.899302 0.252207
F 56.085523 51.315002 17.346898
F 49.608923 42.444702 18.398898
F 62.962723 47.849902 17.445798
F 58.365923 47.101602 2.846708
F 49.577123 47.690802 17.394298
F 62.763623 39.801202 10.207298
F 47.177523 35.847402 2.662768
F 62.885123 50.178902 21.089298
F 49.547323 50.081702 18.392798
F 51.814323 43.634102 17.504298
F 49.474023 47.659002 14.738798
F 49.546623 42.368402 11.033298
F 51.691523 38.458102 18.346298
F 51.702523 46.283602 18.293798
F 56.518623 51.500902 9.963028
F 56.199723 43.717702 0.197997
F 62.831023 50.451502 18.411598
F 60.733823 51.769302 17.407298
F 60.902123 51.449702 14.677698
F 51.857423 43.660402 14.734898
F 45.168423 39.788902 2.924248
F 51.591723 35.951302 14.548898
F 54.085523 42.513702 18.259798
F 47.130623 38.439702 21.095598
F 49.511323 50.106702 3.605458
F 56.078623 36.030502 2.828458
F 43.104123 38.798002 18.407298
F 56.169123 38.613302 20.882298
F 51.544023 35.807602 2.811498
F 54.051323 50.218002 6.442558
F 54.003323 39.671002 10.013798
F 42.902523 51.376302 17.453498
F 53.736223 39.811702 2.899088
F 51.689223 38.373402 3.767328
F 56.056823 46.285102 6.618448
F 47.466923 38.602702 13.699798
F 53.888123 42.353702 20.974798
F 47.375223 51.586102 10.232898
F 56.418023 46.418802 20.754798
F 47.251023 51.551502 14.788198
F 62.922223 34.573602 3.721548
F 58.461223 39.633602 2.784798
F 53.855523 47.693702 2.762908
F 51.626123 38.512202 21.126798
F 42.835423 36.222102 17.448298
F 42.848623 35.994202 14.747798
F 45.249823 42.741602 18.369698
F 47.206523 43.562502 2.899488
F 47.211523 51.405302 7.591168
F 56.044923 38.423902 6.271138
F 56.175923 43.681502 7.176808
F 42.873723 46.267202 21.443598
F 56.057123 46.282102 3.797258
F 51.955223 51.239502 10.131498
F 53.813123 42.383802 3.610068
F 42.910523 35.813602 2.846628
F 42.955023 46.414502 11.213298
F 62.832223 47.383602 2.674408
F 45.184623 50.188602 21.157098
F 60.764123 38.425902 3.515828
F 60.825123 46.106302 3.743918
F 42.649223 46.475802 18.672998
F 63.098723 47.585502 10.085098
F 60.694723 51.295602 3.118698
F 46.088223 35.524602 6.550708
F 60.709523 35.754302 2.626708
F 60.789723 43.525202 2.546098
F 60.517223 38.528802 6.379298
F 60.658023 45.998102 6.394168
F 51.828923 46.410702 11.077798
F 49.473523 39.703602 10.199098
F 62.754223 47.417202 14.808498
F 60.610423 46.136602 20.745898
F 54.067023 50.093502 13.802998
F 53.784323 40.056902 14.732098
F 51.653323 51.245002 17.258198
F 49.663023 42.474802 21.262698
F 54.242123 50.145602 10.869298
F 54.065023 42.578202 13.731498
F 43.456823 35.970002 10.032598
F 56.446323 51.378402 7.127308
F 54.158523 47.600802 10.080898
F 53.915823 42.320702 11.124198
F 60.660123 35.910402 17.499698
F 54.142623 50.167502 3.642318
F 56.149523 38.391102 10.958998
F 58.644423 47.501102 10.141698
F 60.805323 51.238202 7.497888
F 55.978023 35.835802 7.307568
F 58.560023 42.278502 3.505698
F 49.693623 50.189302 21.110498
F 49.528923 39.666002 2.967448
F 55.965223 43.802402 9.878778
F 55.962823 38.563202 13.728998
F 56.333223 46.217702 10.902698
F 58.508923 47.193402 7.384368
F 58.263423 39.786202 10.102598
F 58.526623 50.113302 13.786598
F 58.186723 42.468502 13.724998
F 58.553223 50.136002 11.006598
F 58.162123 42.430402 10.899198
F 58.668823 49.882402 6.486328
F 58.183223 39.787102 7.284128
F 60.526223 38.630802 11.100498
F 60.850223 46.189802 10.844098
F 47.278623 51.512002 2.857518
F 60.556123 35.952502 7.383928
F 58.393623 42.319702 6.259468
F 43.069623 38.484402 11.119698
F 47.236323 51.495702 17.440398
F 60.701723 43.408202 7.324858
F 60.407723 38.543302 13.771398
F 60.767723 46.170502 13.598198
F 53.867423 47.363102 17.109998
F 53.729423 39.891702 17.500998
F 60.908223 51.237102 10.230598
F 58.182623 42.303302 20.939398
F 56.187423 43.558602 3.010558
F 42.783423 43.817302 7.436398
F 51.802423 46.388402 21.108198
F 51.723423 38.546602 13.806998
F 53.987523 49.872602 18.231898
F 62.657323 42.574602 13.808898
F 42.644623 51.546002 2.938428
F 42.912223 43.875802 10.172698
F 56.308823 46.422102 13.645298
F 49.662023 39.870602 14.662698
F 51.677723 51.327802 7.320288
F 51.810623 51.571002 14.548198
F 55.983423 38.607002 18.178898
F 56.176823 46.407802 17.996298
F 56.392823 51.341102 14.635498
F 56.133023 35.939102 14.369098
F 56.191723 43.845102 14.512498
F 42.737423 43.837302 0.072735
F 56.101023 36.054202 17.171998
F 56.258623 43.719802 17.265898
F 60.539623 43.695102 14.691798
F 42.875923 46.304402 6.460538
F 60.537523 46.553402 18.134598
F 58.368523 39.776002 17.491698
F 60.673923 36.014402 14.818198
F 60.590123 43.935502 17.411498
F 58.260523 47.806702 17.390498
F 58.459223 42.359902 18.305498
F 58.507423 47.546402 14.701998
F 58.166423 39.955502 14.526198
F 60.641823 38.427802 18.313798
F 56.477623 51.291802 3.001418
F 58.460523 50.110002 20.859798
F 62.814823 39.806602 14.381398
F 42.863723 51.407102 10.217698
F 42.948623 38.624202 21.163898
F 63.057023 34.584802 21.095298
F 58.390623 47.239702 0.224940
F 60.707323 43.515602 -0.027108
F 44.997823 47.720702 0.072065
F 56.382523 51.228502 0.206171
F 58.378423 34.627102 18.222298
F 47.242023 43.738202 0.050926
F 53.713423 34.629302 13.617398
F 58.508023 39.824702 -0.067398
F 45.080023 39.979702 0.278117
F 51.883723 36.015902 0.183505
F 56.209623 35.915802 0.133348
F 63.022123 47.301802 -0.126348
F 53.879523 47.625102 0.066477
F 60.623423 36.079302 0.021684
F 62.880123 39.751902 -0.187409
F 62.704823 34.845402 11.082698
F 58.284023 34.788202 6.201618
F 42.674423 43.663102 22.074698
F 45.289723 47.566002 22.039098
F 56.065223 43.793102 21.757898
F 45.019223 47.634102 24.764898
F 62.840423 49.929002 42.873498
F 45.107323 50.205002 25.635498
F 45.024423 42.614602 28.615898
F 43.021823 38.562402 42.983698
F 45.088123 42.448702 25.798798
F 42.778523 38.538102 35.648798
F 42.798023 46.177602 25.682498
F 56.008723 46.186602 42.863298
F 47.184223 46.252002 25.737798
F 62.796423 49.955202 25.563798
F 63.300523 50.284202 33.036998
F 56.264423 36.043002 29.280098
F 42.719023 46.191502 40.151998
F 47.192823 35.913602 24.818598
F 47.290023 43.681902 24.804198
F 47.216423 38.510202 28.467098
F 47.276323 46.522602 28.447798
F 49.438923 47.563602 24.847498
F 47.199123 38.503402 25.738098
F 49.472623 50.263502 28.365098
F 49.606623 42.377302 25.748998
F 49.707723 50.221602 25.654998
F 54.096323 39.951102 24.664998
F 43.001423 51.447902 39.147098
F 45.115823 40.015502 22.162098
F 49.460823 39.714602 24.929898
F 51.589623 43.808602 24.750598
F 62.988123 39.789102 24.627698
F 42.667523 35.999602 29.140398
F 60.658823 38.622402 42.697698
F 58.554923 49.726202 43.071398
F 51.643923 36.054402 24.757798
F 54.161723 42.069802 28.483898
F 51.578323 38.609202 28.655898
F 51.746523 46.373202 25.682298
F 45.174823 47.637502 32.165998
F 45.097223 39.854202 32.213898
F 45.096823 49.964902 35.685198
F 44.918823 42.467502 35.550398
F 45.065723 50.089502 32.962498
F 44.957823 42.460702 32.919898
F 45.071623 47.769502 29.445798
F 44.993323 40.076502 29.489798
F 47.207223 38.427802 33.098898
F 47.348523 46.179202 33.242498
F 42.743223 36.041602 31.901898
F 47.184123 36.018002 29.404098
F 47.359223 43.941302 29.386498
F 62.872223 39.844302 28.969498
F 47.286623 35.870302 32.094998
F 47.227323 43.677702 32.180398
F 47.024723 38.537802 35.761698
F 44.915923 47.596802 36.615398
F 49.505023 47.666602 29.372998
F 49.363323 39.672002 32.161798
F 62.847923 39.946702 39.112498
F 49.567523 42.525502 35.640298
F 49.772623 50.209902 33.043298
F 49.272223 42.331102 32.917498
F 51.744823 46.128102 28.521298
F 49.357323 39.986202 29.391398
F 51.501923 38.486602 32.954398
F 49.546423 47.575802 32.120098
F 42.867823 46.277802 32.943398
F 51.675223 35.794302 29.190398
F 49.428223 42.463002 28.430898
F 54.080323 50.120902 42.906198
F 51.633623 35.971402 31.938398
F 51.553523 43.496102 32.072298
F 53.934523 39.910602 36.540298
F 51.824823 46.137602 32.851298
F 47.172223 46.372002 40.117298
F 47.418123 38.428502 40.240398
F 62.758823 47.445002 24.660698
F 63.012223 39.689302 31.846598
F 42.828323 38.668602 28.366698
F 45.302023 39.807402 39.341998
F 44.952823 47.600402 39.384398
F 44.916623 39.930302 36.686998
F 47.128123 43.736502 39.133298
F 62.872723 42.401602 32.767598
F 58.534723 34.849102 35.458598
F 47.330223 35.842202 36.719198
F 47.155223 43.784902 36.457298
F 42.790623 35.999002 21.980998
F 47.506023 35.895702 39.441498
F 45.157823 42.328302 40.278098
F 60.640423 51.437602 24.582398
F 56.379423 36.107502 39.062198
F 49.599923 47.698602 36.558198
F 51.805923 38.626502 40.134998
F 63.068523 47.758402 32.043998
F 43.094823 38.587602 40.222698
F 49.511423 47.611102 39.361498
F 49.339623 42.401702 40.134398
F 47.266323 46.501502 35.882298
F 49.310023 39.837702 36.528398
F 51.862523 36.030902 39.324698
F 51.816223 46.436302 40.184098
F 60.955723 51.467402 39.589298
F 51.687123 38.670302 35.606298
F 51.826123 43.830502 36.608598
F 62.992323 47.447402 39.312198
F 51.840123 36.110402 36.512998
F 51.697523 43.755502 39.354598
F 60.773623 35.843502 21.967298
F 42.885323 51.387602 32.015398
F 54.212223 47.755202 24.773798
F 51.811623 38.487802 25.910698
F 51.655623 46.303902 43.044098
F 58.372923 34.696502 32.743198
F 47.277123 38.683702 42.868298
F 56.318723 43.714902 29.253098
F 51.778423 35.967702 22.008098
F 62.674123 42.420702 35.531498
F 53.929523 50.366402 25.663698
F 51.924623 43.442602 29.410598
F 42.759323 46.195702 35.720298
F 51.660323 38.678402 42.957798
F 42.670623 43.602602 36.592898
F 47.419523 51.437702 32.174998
F 60.682223 51.252002 36.833998
F 63.114523 47.562502 29.335798
F 56.105023 38.499302 25.489298
F 56.287923 46.187002 25.429198
F 47.352623 43.737602 21.996398
F 42.730323 51.576402 29.273198
F 60.691723 45.974602 42.961398
F 47.272323 51.535502 36.448898
F 56.083323 36.017202 24.592098
F 55.933623 43.583302 24.410498
F 56.217523 38.409702 28.159098
F 56.330223 46.278902 28.220198
F 58.575523 47.491002 24.576898
F 58.462823 39.837602 24.684498
F 58.672823 50.095202 28.333898
F 58.370523 42.451702 27.918198
F 58.543123 50.113302 25.473898
F 58.208223 42.497902 25.225798
F 58.413923 42.597502 42.734298
F 56.129823 51.466102 31.899098
F 60.725623 38.563802 25.588598
F 60.620923 46.143402 25.526498
F 42.758423 46.491602 28.523798
F 62.860223 34.861502 42.982198
F 62.999523 50.016002 35.849698
F 56.433923 51.526502 36.472498
F 60.699523 35.936102 24.643498
F 60.519723 43.698002 24.431098
F 58.291523 39.942802 29.143598
F 60.807723 46.383002 28.373398
F 53.868723 50.073202 32.803898
F 54.007323 42.452702 32.904998
F 56.545623 51.415502 39.237998
F 47.378823 51.604702 29.456198
F 60.684923 36.031402 29.172298
F 54.080323 42.447102 35.562898
F 47.373223 51.389902 22.027898
F 42.697323 46.431802 42.929298
F 54.430623 50.039102 35.596398
F 56.282523 43.761302 31.942498
F 44.906623 39.829902 24.820798
F 62.971623 42.307102 42.765498
F 53.969423 47.509002 29.155798
F 54.022623 39.394302 29.542398
F 62.732223 42.485102 28.007598
F 51.825023 51.248402 39.390498
F 53.801723 39.788702 32.121098
F 54.011623 47.529002 31.838898
F 62.985223 47.351402 36.685398
F 63.023523 39.799002 36.318898
F 58.514723 42.504402 32.803898
F 52.056123 51.283202 36.545198
F 49.712223 50.334102 35.689198
F 56.308323 46.312302 32.756898
F 56.131823 38.619802 32.811198
F 56.146123 46.165502 35.394998
F 60.808623 46.433802 32.896498
F 56.097223 36.076602 31.872698
F 58.627223 50.118802 32.943398
F 56.190823 43.592802 36.350698
F 58.474623 47.495802 31.925498
F 58.593423 42.459102 35.443598
F 58.552923 47.563202 29.275098
F 58.358823 39.919102 31.857198
F 60.720523 38.479602 32.535198
F 51.681223 51.562002 29.269998
F 54.021523 42.392102 43.025598
F 60.545623 38.627602 28.332398
F 60.599523 43.679602 29.016698
F 49.517623 42.386102 42.828698
F 60.652623 36.009002 31.815498
F 60.701423 43.714802 31.779098
F 60.721823 38.647302 35.241198
F 47.440923 51.300402 24.724298
F 54.129223 47.606802 36.696798
F 54.025023 39.890402 39.361698
F 42.903623 51.430102 36.454098
F 49.454423 39.780002 39.255698
F 44.942823 42.521902 42.937598
F 49.623623 50.334102 43.085598
F 47.184723 51.415302 39.113798
F 51.834223 51.594302 32.109198
F 56.208023 38.597002 42.943498
F 54.050823 42.567502 40.298598
F 42.583823 35.904002 24.760598
F 42.794323 43.797102 29.260798
F 51.933623 46.395402 35.573198
F 56.285723 38.709302 35.541098
F 60.997123 51.469202 32.121798
F 45.073823 50.087002 40.230998
F 56.237023 38.642902 40.077098
F 53.924123 47.827302 39.411698
F 42.750723 51.380102 24.670898
F 56.296223 36.215002 36.432798
F 56.323023 43.747102 39.010398
F 42.787023 36.061702 36.458498
F 63.110323 50.013602 40.123498
F 56.198023 46.339802 40.079698
F 63.048023 50.086202 28.458398
F 45.087323 50.249302 28.578298
F 58.522123 47.613902 39.118898
F 58.357323 42.343102 40.104298
F 62.746823 42.446002 40.201198
F 42.751323 38.576802 32.854498
F 58.893523 50.020002 40.400198
F 49.435623 50.125602 40.313098
F 58.465223 47.595102 36.372798
F 58.718523 39.949102 36.525598
F 58.335023 39.854702 39.170898
F 60.578823 46.321602 40.327098
F 44.945223 50.380302 43.023198
F 60.761723 36.208702 36.431098
F 60.684423 43.799102 36.551298
F 47.121223 46.268302 42.870098
F 60.734423 36.049502 39.267798
F 60.597523 43.844602 39.267698
F 54.162423 50.257002 40.342298
F 53.815123 50.185502 28.455798
F 62.897023 34.478402 32.704198
F 51.787823 51.501202 24.762498
F 60.659923 38.654502 40.016398
F 56.260023 51.370502 24.749198
F 49.518123 47.577002 22.126498
F 53.799323 42.373302 25.694298
F 56.187023 51.373602 29.231998
F 42.944523 35.983802 39.281598
F 42.927323 43.637102 39.306998
F 58.559023 50.089702 35.567998
F 58.387623 34.807302 42.831998
F 60.716223 46.297802 35.680198
F 60.826123 51.407602 29.296698
F 46.947323 35.945802 22.083098
F 42.702823 43.650602 31.967598
F 42.811023 43.677002 24.811898
F 42.594323 38.389902 25.643598
F 62.888423 42.391502 25.260998
F 49.738823 34.566002 42.939698
F 42.986423 51.313702 22.132098
F 58.409323 39.648302 22.020798
F 49.294623 39.761302 22.157298
F 54.022923 34.721302 42.881598
F 56.143823 36.086602 21.877298
F 56.179523 51.365702 21.915898
F 53.912723 39.821302 22.017898
F 51.853123 51.383602 22.082398
F 58.535623 34.745102 40.107898
F 62.787323 47.576702 22.039298
F 62.925423 39.743402 21.972898
F 53.909523 34.702202 32.864998
F 62.994323 34.754802 25.461198
F 51.721523 43.848002 22.011898
F 58.422623 34.669502 28.274298
F 54.100523 34.877302 35.654098
F 49.564623 34.609202 35.617298
F 54.152223 47.666202 21.948798
F 58.563423 47.535502 21.831698
F 42.856823 35.990802 43.690098
F 49.378023 47.608402 43.735698
F 60.597023 51.531302 21.768098
F 42.603523 51.353502 43.795098
F 47.416123 35.989702 43.584098
F 60.616323 43.462502 21.718298
F 45.001423 55.330002 2.698048
F 45.011723 63.040302 2.881378
F 45.155523 57.896902 6.491948
F 45.000023 65.789802 6.659748
F 45.256023 57.798002 3.714478
F 44.984023 65.642202 3.926368
F 62.852423 63.014802 17.302398
F 63.017623 62.837802 14.591098
F 47.215023 54.108102 3.591758
F 47.173223 61.866902 3.690608
F 42.796123 53.981502 18.385398
F 63.058023 62.826902 7.438528
F 47.408223 59.287702 2.936448
F 47.238123 67.009402 3.120738
F 47.305023 53.852302 6.372778
F 45.119923 63.189902 7.372758
F 49.670323 55.417202 2.758548
F 45.292523 57.712902 21.089198
F 47.318923 59.272402 7.423568
F 49.410523 65.626402 3.876118
F 49.646223 57.870802 6.549858
F 63.086023 55.321902 14.831198
F 49.660223 55.393702 -0.022766
F 42.719623 54.180302 3.767378
F 42.671523 59.174402 10.172698
F 44.953623 62.975002 0.182755
F 49.545523 63.139002 2.890658
F 60.705323 61.658702 6.459078
F 42.685523 61.549202 21.101798
F 45.064323 65.638902 21.129098
F 42.936823 66.737302 17.580298
F 42.855023 58.994802 17.460098
F 49.645823 57.877302 3.823218
F 51.973923 61.658802 6.767608
F 62.947323 58.086102 21.175698
F 62.892223 65.307102 6.544588
F 51.794123 53.939702 6.444518
F 54.136023 63.067502 7.606618
F 44.941523 55.415902 10.245498
F 45.038323 62.988202 10.118998
F 45.311623 57.891202 13.738198
F 45.030723 65.745502 14.059098
F 44.892523 57.992902 10.895298
F 45.136623 65.696902 11.099498
F 45.228123 55.255602 7.351308
F 54.038423 65.671502 21.206998
F 47.196323 54.167702 11.097598
F 47.384023 61.822202 10.942398
F 47.368723 61.801002 6.507998
F 49.481623 65.565702 6.590848
F 47.100923 59.296302 10.054998
F 47.243223 66.935802 10.064098
F 47.300623 54.063002 13.806098
F 47.241223 62.122002 13.724998
F 49.490023 55.330602 10.081398
F 49.650023 63.076402 10.123598
F 49.416623 58.005202 13.917298
F 49.574723 65.751202 13.745098
F 49.320223 57.997302 11.254598
F 49.530823 65.748902 10.994398
F 49.499323 55.306502 7.318218
F 49.715223 62.917402 7.373718
F 60.781923 59.095102 7.357878
F 42.812523 66.936002 14.982198
F 51.775023 54.015202 11.097398
F 51.647323 61.596402 11.045098
F 62.978023 57.641902 10.811198
F 62.815323 65.679202 21.006698
F 54.161023 57.692502 6.491418
F 51.754623 66.951102 7.417608
F 56.167223 54.035502 21.007298
F 51.884323 59.121702 0.311896
F 51.956123 59.069402 7.283858
F 51.826723 66.899202 10.086698
F 51.962223 61.689902 21.243598
F 42.999123 61.607002 18.500898
F 51.731223 54.172902 13.699198
F 51.702623 61.665502 13.818998
F 45.052423 57.708502 18.306098
F 45.070123 62.968602 17.473798
F 42.824323 61.734802 6.784298
F 47.283023 66.922802 0.343850
F 47.217423 59.191802 17.589298
F 45.215023 65.498802 18.402198
F 45.115323 55.325302 14.798498
F 45.001723 63.182102 14.917398
F 45.019823 55.207102 17.443198
F 49.626623 62.891002 17.527498
F 47.195023 59.530802 14.800498
F 47.395923 66.971202 14.917098
F 47.347823 61.748102 18.366798
F 47.380823 67.061302 17.576498
F 62.939723 63.142002 10.096898
F 62.857523 55.217502 0.226497
F 49.506223 55.112902 17.441498
F 51.956823 61.649902 18.440998
F 42.809723 61.965302 13.929798
F 51.937623 67.053702 0.345977
F 49.639723 57.755302 18.392198
F 49.531823 65.541602 18.304698
F 49.490023 55.368602 14.587698
F 49.496723 63.147402 14.708398
F 51.671723 53.727302 18.216298
F 54.053623 62.838702 17.333398
F 62.951823 55.350502 17.508498
F 63.093023 57.742102 6.438408
F 51.794323 59.026302 14.615398
F 51.786923 66.828902 14.898198
F 51.678923 59.095702 17.320298
F 51.783023 66.892202 17.584398
F 63.086323 65.663202 11.181098
F 62.867823 65.543502 3.840368
F 58.499123 57.989402 20.909498
F 51.905823 59.308702 2.972548
F 62.993723 55.064702 10.095398
F 42.908623 61.755902 3.994678
F 56.208123 59.226602 7.493368
F 54.052523 65.754902 6.635528
F 63.109523 55.169802 2.902318
F 47.274523 53.756502 21.021598
F 54.033623 55.232802 2.925188
F 54.051323 65.830502 3.826078
F 43.011323 53.942602 20.990398
F 60.667823 54.175802 20.924898
F 42.901523 54.019702 6.547488
F 62.881223 57.948202 18.419798
F 63.107523 62.800802 0.006585
F 49.677623 57.736402 21.019298
F 56.355923 53.963502 3.956338
F 51.839423 61.980302 3.919518
F 42.812223 61.789802 11.168998
F 51.841923 53.900802 3.753358
F 42.804723 66.987402 7.668098
F 56.215723 67.087802 2.944918
F 53.999923 55.257602 7.390628
F 54.097623 63.136302 2.922278
F 58.507923 55.325802 3.089958
F 56.366523 61.827402 3.799348
F 60.840623 59.258502 10.113698
F 58.450823 65.585302 6.524748
F 60.820723 59.249502 2.847918
F 58.517123 65.732502 3.825588
F 42.831823 53.974402 11.118598
F 60.573123 61.810202 3.671888
F 60.795023 53.968502 3.881928
F 58.442123 63.258902 2.818968
F 47.207023 53.976802 18.404198
F 42.873123 54.182902 13.928398
F 58.721023 57.854002 4.033608
F 60.831123 67.027602 2.930618
F 60.871423 53.810302 6.622458
F 58.530823 63.065702 7.422828
F 54.046123 55.282602 10.102498
F 54.037523 65.635902 11.127698
F 42.630523 66.860902 3.124738
F 42.805823 59.143302 7.465238
F 54.095123 57.713802 13.610198
F 53.898723 65.613602 13.902398
F 47.245323 61.792702 21.048798
F 42.854223 66.822402 10.342998
F 51.575923 58.952702 10.078598
F 56.263523 66.909702 10.121298
F 56.477623 53.964402 6.641898
F 63.050623 57.831402 3.790388
F 54.092223 57.707902 3.782378
F 56.185023 61.683302 11.052498
F 47.404123 67.003502 7.431068
F 60.764923 66.974002 17.401798
F 56.280923 54.095202 11.007998
F 53.953723 57.933502 10.964398
F 56.253323 61.775002 6.607208
F 56.439923 67.034302 7.525498
F 58.466423 57.883302 6.778988
F 58.450623 65.723402 21.025098
F 56.114823 53.971802 13.753798
F 56.290123 61.675402 13.751898
F 58.461823 55.416202 10.170098
F 58.500023 62.943902 10.114098
F 58.347423 57.934702 13.765998
F 58.541323 65.486502 13.778698
F 56.159923 59.050702 10.156098
F 58.571923 65.565702 11.137098
F 58.669823 55.253002 7.551228
F 53.964723 63.071702 10.369498
F 60.637523 53.833202 11.097798
F 60.762623 61.674102 11.159598
F 62.904123 65.489702 13.947498
F 60.729023 66.812902 7.445398
F 58.567023 57.984302 11.129298
F 60.594123 66.915802 10.299098
F 60.758923 54.049302 13.891698
F 60.674023 61.582702 13.927398
F 53.937123 55.008402 17.254198
F 56.335423 61.651902 18.229098
F 43.115523 59.197502 2.900178
F 51.712323 66.914902 3.054418
F 60.700223 58.826702 14.774198
F 60.747623 66.710402 0.207512
F 54.131123 62.976602 0.127984
F 49.717123 65.434602 21.126198
F 53.827023 57.550702 18.269698
F 54.024823 65.414102 18.469598
F 60.814823 61.717302 18.344098
F 42.903623 59.381602 14.806398
F 53.965823 55.273702 14.517198
F 53.901023 62.875002 14.699398
F 54.115623 57.816002 21.132598
F 60.647123 59.180802 17.398998
F 56.079623 53.714802 18.302498
F 60.757823 61.936902 21.046298
F 56.188923 59.102002 14.738598
F 56.218023 66.765602 14.729498
F 56.091423 59.002102 17.387398
F 56.280023 66.801802 17.432498
F 60.713923 66.870402 14.745098
F 56.342023 61.582702 20.988298
F 58.192723 55.270102 17.259598
F 58.567623 63.147602 17.543998
F 56.381723 59.278802 3.226608
F 51.783223 53.834302 20.959898
F 58.245523 57.782002 18.179698
F 58.583723 65.725002 18.375698
F 58.435623 55.236802 14.502098
F 58.500723 63.009102 14.755598
F 60.488323 54.283502 18.285898
F 62.858423 65.608502 18.225698
F 56.511123 59.130102 0.427970
F 60.774123 59.027802 0.031924
F 62.998223 57.860702 13.527298
F 58.643623 62.961502 -0.032826
F 62.965623 62.938602 2.893388
F 56.392423 66.790702 0.217334
F 63.011523 55.255902 7.420728
F 45.100623 55.291202 -0.004345
F 58.496923 55.199602 0.404736
F 54.257623 55.229602 0.104043
F 42.796123 58.984602 0.254538
F 49.593523 63.043202 0.137365
F 42.865723 67.052302 0.335268
F 47.238423 59.099902 0.190441
F 42.941923 69.394602 18.343298
F 51.708823 69.382402 21.008398
F 51.896323 69.460702 10.988698
F 56.273223 69.571102 6.468778
F 47.425723 69.624902 13.990198
F 60.757923 69.577502 21.020998
F 55.951723 69.403402 13.796498
F 47.196323 69.693402 6.638698
F 47.412023 69.535702 18.533698
F 60.704023 69.542102 11.328898
F 42.843923 69.404702 21.226498
F 56.254223 69.445202 18.266198
F 56.277923 69.585102 20.951998
F 51.656223 69.505402 18.202698
F 47.251323 69.477702 11.108398
F 42.698623 69.407102 6.719478
F 47.565923 69.449802 21.402298
F 60.642223 69.450802 13.963498
F 58.426823 63.120202 21.906298
F 58.376423 55.350802 21.871498
F 62.825523 55.439802 21.888198
F 45.031023 55.288802 24.752598
F 44.983023 63.078702 24.665398
F 44.963323 57.789502 28.426398
F 45.046423 65.547402 28.277598
F 45.177923 57.958702 25.714098
F 44.898223 65.600502 25.530298
F 56.435623 53.829302 42.957198
F 45.189623 55.180302 21.990098
F 47.349623 54.023302 28.429798
F 47.272923 61.727902 25.518898
F 42.683123 61.768602 42.965798
F 42.715023 53.935002 32.857098
F 47.383123 58.950802 24.734298
F 47.290923 67.059302 24.782298
F 49.499923 55.418102 29.388498
F 47.149323 61.787502 28.382798
F 49.354323 55.266002 24.629698
F 49.565723 63.018802 24.833298
F 49.617723 57.919702 28.308498
F 49.563723 65.525202 28.283098
F 49.578023 57.800702 25.587698
F 49.470723 65.725002 25.530298
F 63.171023 65.387602 35.831098
F 63.028423 58.009202 32.907798
F 54.040523 55.258502 24.663798
F 51.733323 61.676502 25.610298
F 63.079123 55.288902 32.126798
F 47.209923 53.952202 25.700598
F 51.843023 59.171002 24.668298
F 51.863323 66.870902 24.810098
F 51.705123 54.040302 25.611998
F 51.525323 61.676402 28.339998
F 45.029623 55.477602 32.131698
F 45.129523 63.089402 32.065398
F 45.159523 57.924502 35.571298
F 44.965223 65.545702 35.693198
F 45.165423 57.991202 32.932498
F 45.172823 65.788302 32.821198
F 45.105023 55.181202 29.262598
F 45.082523 62.937602 29.287598
F 49.550223 65.717802 42.989398
F 47.357123 61.845202 32.980498
F 47.276723 59.202402 29.082898
F 47.382123 66.920502 29.259998
F 47.439723 59.303002 31.837298
F 47.413723 67.036302 32.042898
F 47.272323 54.198102 35.529598
F 49.689523 63.166802 36.540398
F 51.901023 54.146702 33.039798
F 49.630423 63.044102 32.048898
F 51.913823 53.865702 35.726198
F 49.437623 65.765902 35.796798
F 49.570023 55.396102 32.084998
F 49.577723 65.766302 32.942598
F 47.246123 54.044002 32.923198
F 49.463523 62.967102 29.324098
F 42.824923 54.087702 42.913398
F 51.726723 59.213102 36.738898
F 51.834823 59.260702 29.365998
F 51.753623 66.601202 29.357898
F 51.685323 61.679502 33.064398
F 51.858523 66.925302 32.049198
F 54.129623 55.302702 36.502598
F 54.137123 63.014402 36.650398
F 45.030023 57.896202 40.109998
F 45.257523 63.142702 39.373598
F 62.978423 65.531202 32.944798
F 62.874223 62.712202 36.662498
F 47.282223 59.187702 39.264798
F 45.028423 65.727402 40.381698
F 44.939423 55.320802 36.464098
F 45.077923 63.128902 36.648598
F 47.228723 54.097202 39.805898
F 47.432023 61.663202 40.022898
F 47.261723 61.758502 35.889598
F 47.125523 66.797002 36.586098
F 47.399523 59.123102 36.497098
F 47.454823 66.942602 39.601098
F 47.316223 54.077002 42.744098
F 44.983023 55.441502 39.175098
F 49.674223 55.267602 39.057498
F 56.220823 61.704502 40.378898
F 62.964423 65.476102 40.186698
F 62.786723 65.649802 25.760998
F 62.608223 55.439702 24.588498
F 49.703723 63.151302 39.395598
F 49.675923 55.237402 36.278898
F 51.897123 61.665602 35.822498
F 51.948323 53.850302 40.260098
F 42.986923 54.081802 40.146298
F 49.586323 57.862302 35.638598
F 51.803523 66.823902 36.583198
F 51.929923 59.137402 39.512698
F 51.978223 66.989602 39.356098
F 42.821323 53.942402 35.586598
F 49.766623 65.774902 40.260198
F 56.337123 53.900702 25.684898
F 53.952423 63.080502 24.763498
F 62.806623 63.126502 24.742098
F 60.705323 54.005202 43.035798
F 53.850223 57.844002 28.305998
F 53.885723 63.024102 29.091098
F 42.730923 61.914102 32.772498
F 42.827123 61.781402 25.569898
F 53.903123 57.758402 25.584098
F 54.020123 65.651702 28.394698
F 63.031623 55.193702 29.440898
F 42.816023 59.380702 31.947498
F 42.863823 67.179902 39.457298
F 62.905823 65.719802 28.478698
F 42.895223 69.664802 43.053798
F 62.791523 57.648402 35.681898
F 43.083023 59.038302 21.997798
F 56.039323 61.549602 25.664698
F 62.808723 63.092802 29.362698
F 42.959323 59.347002 39.004398
F 56.057823 58.991502 24.888098
F 54.051423 65.542102 25.686798
F 56.331823 53.845702 28.406998
F 56.078823 59.191602 29.168898
F 58.554223 55.352502 24.733198
F 58.313923 62.837202 24.770498
F 58.466823 57.957002 28.529498
F 58.354023 65.626002 28.394698
F 58.533423 57.932502 25.817098
F 58.549923 65.474402 25.476698
F 45.005723 65.784302 43.137798
F 51.855123 54.182102 28.358898
F 60.579023 54.052202 25.695898
F 60.693823 61.705702 25.595998
F 42.863423 53.900502 25.545198
F 42.761223 61.712502 35.537098
F 60.594823 59.199202 24.641998
F 60.695823 66.988602 24.756298
F 60.739423 54.075702 28.515498
F 60.475023 61.825802 28.307398
F 51.844423 59.158702 32.135298
F 53.829923 62.824002 31.922698
F 42.737123 54.071702 28.432998
F 47.496423 59.128702 21.877898
F 53.884923 57.964702 35.856598
F 53.922723 65.546602 35.594298
F 42.919923 61.742002 40.025998
F 62.756123 63.036102 32.224698
F 49.573523 57.990302 32.799698
F 54.010423 65.561402 32.927698
F 45.099423 57.935202 42.783398
F 47.246923 61.746402 42.808898
F 54.094223 55.343502 29.260998
F 56.140923 61.706702 28.224898
F 63.107223 55.106802 36.702198
F 51.800323 59.045802 22.038098
F 53.976723 55.515902 31.913298
F 56.081423 61.507202 32.965498
F 56.380723 58.975202 32.003398
F 56.122123 66.945002 29.295698
F 54.013523 57.921102 33.071898
F 56.244623 67.003502 32.008998
F 56.143823 54.130202 32.779698
F 56.121923 61.435002 35.668998
F 58.418023 55.458202 32.144298
F 58.160323 63.039802 31.920498
F 58.519223 57.816102 35.810698
F 58.472523 65.310902 35.561698
F 58.525523 57.892102 33.129098
F 58.358723 65.550902 32.898498
F 58.379623 55.422302 29.352398
F 58.294623 63.119602 29.160798
F 60.747723 54.081002 33.102098
F 60.371823 61.944502 32.976498
F 60.885023 59.293702 29.208798
F 60.742923 66.958902 29.189998
F 60.695323 59.295502 32.080198
F 60.729323 66.588402 32.013398
F 60.831123 53.816302 35.771398
F 60.672423 61.621802 35.674998
F 54.220323 55.224802 39.314298
F 54.028823 65.682502 40.460298
F 58.569723 57.720002 42.873898
F 42.926623 59.256102 24.770798
F 53.992723 57.782002 40.409898
F 42.782123 66.953402 36.705098
F 63.128323 57.792502 28.356798
F 56.331423 66.810202 24.656498
F 49.618623 58.040302 40.121998
F 56.043923 67.006402 39.234698
F 42.648223 66.864602 24.748198
F 47.338623 69.694502 25.644698
F 56.259723 54.002002 35.508098
F 54.148623 63.232802 39.372698
F 42.768723 66.869202 31.946798
F 42.834023 59.154302 29.308298
F 56.421323 53.935002 40.257098
F 47.453723 66.747902 22.092298
F 56.282523 58.956202 36.741098
F 56.239123 66.666002 36.590498
F 56.191623 59.249102 39.460998
F 45.009323 63.020102 21.945998
F 56.223923 66.961602 22.015198
F 42.720723 66.878802 22.076698
F 58.686823 55.131802 39.188698
F 58.313423 62.921002 39.283598
F 42.845423 61.826702 28.291398
F 62.937723 65.506002 42.958498
F 58.415023 57.756202 40.145298
F 58.445523 65.659002 40.064598
F 58.516623 55.247302 36.533198
F 58.383423 62.799902 36.577598
F 60.851523 54.070102 40.283698
F 60.512323 61.443702 40.129598
F 60.670223 59.119802 36.363098
F 60.837723 66.797302 36.349498
F 60.863623 58.762502 39.100598
F 60.732023 66.815602 39.215598
F 56.304723 61.583002 43.077498
F 49.433823 55.092702 21.888498
F 63.060623 57.628302 40.276698
F 51.958423 61.716302 42.910098
F 42.849623 66.689102 29.248998
F 62.974723 57.947602 25.671198
F 51.957023 61.757402 40.089898
F 54.123223 62.979302 22.077498
F 54.126623 57.771202 43.061498
F 58.567923 65.548202 42.993898
F 49.547223 58.030402 42.880798
F 52.001223 54.096002 42.885798
F 53.974223 65.588502 43.155898
F 60.737223 61.629202 42.825498
F 62.899723 62.933002 39.378198
F 42.737123 59.130302 36.370498
F 56.172223 69.602002 25.538698
F 63.021223 57.827202 43.168898
F 56.284323 59.149902 22.187098
F 49.457323 62.829602 22.081798
F 63.195223 55.221002 39.352398
F 60.749823 59.331102 21.885598
F 60.667223 67.016802 22.077798
F 53.836423 55.238902 22.025498
F 51.856423 66.820002 22.108698
F 62.800723 63.148702 22.021598
F 52.033723 69.403002 32.961698
F 56.253323 69.265002 35.609798
F 51.776523 69.293402 28.610798
F 42.894923 69.583702 35.759098
F 47.347423 69.458802 43.149698
F 51.748123 69.368602 25.936598
F 51.924223 69.436502 35.672198
F 42.936323 69.436602 28.588698
F 51.902523 69.601102 40.306498
F 60.674323 69.406602 35.477198
F 80.896623 1.125402 2.631568
F 81.113523 8.867772 2.917718
F 71.963523 1.245752 17.420098
F 71.897023 1.255322 2.762288
F 71.937623 9.143292 2.796348
F 78.630823 12.691302 0.119944
F 80.911823 3.796922 6.540458
F 80.954823 11.756402 6.427718
F 71.898123 3.668792 6.631838
F 71.812623 11.673402 6.434268
F 81.020223 3.616172 3.788848
F 80.964923 11.367602 3.802458
F 71.907623 3.794702 3.823318
F 71.807223 11.635102 3.686118
F 67.189423 11.439202 20.830798
F 80.976123 1.296572 7.566948
F 71.960123 3.736702 21.061398
F 78.618123 7.871732 21.136598
F 78.758323 -0.070480 3.759848
F 74.196923 15.564202 21.202998
F 83.202223 7.699552 3.909058
F 83.295523 15.466902 3.788828
F 67.470523 3.775952 21.199898
F 65.347523 7.793032 3.741928
F 65.202923 15.563602 3.707178
F 71.982023 16.608502 2.813098
F 73.999723 7.849802 3.918068
F 74.257323 15.399902 3.885558
F 69.682923 15.450402 18.474098
F 69.580623 0.129147 3.821358
F 67.556923 16.773802 2.713148
F 69.636023 7.718082 21.213798
F 74.230623 0.189946 3.836718
F 76.376023 16.845702 10.181698
F 65.086423 7.781892 18.174898
F 83.272023 5.221272 2.975618
F 83.005323 12.805702 2.815788
F 65.390023 5.180592 2.899488
F 65.222823 12.941202 2.896358
F 74.232723 5.147582 2.966728
F 74.213423 12.816402 2.872038
F 82.933123 7.702432 6.661248
F 83.174723 15.540702 6.442938
F 69.683023 7.885472 18.459898
F 65.397123 7.757422 6.371188
F 65.320423 15.424402 6.518568
F 74.077723 13.002702 17.471898
F 74.098123 7.548642 6.588768
F 74.353023 15.419702 6.539538
F 71.908623 16.844802 17.402398
F 76.209423 3.889562 18.477698
F 67.403523 11.583402 18.140598
F 67.450323 3.710952 18.412198
F 76.365323 11.677302 21.200698
F 67.768123 8.929872 2.849418
F 69.841123 5.054172 15.035098
F 76.545023 1.406822 2.942038
F 76.553523 8.948422 2.890398
F 83.163123 5.167662 17.396798
F 74.200323 5.297372 17.584598
F 80.871523 4.069912 21.163398
F 67.333523 3.743652 6.617338
F 67.426923 11.409102 6.419228
F 76.536423 3.831772 6.502678
F 76.417423 11.671402 6.630368
F 81.038523 16.840102 2.976188
F 67.523423 16.677102 17.485998
F 67.580723 3.786122 3.780468
F 67.488623 11.533302 3.604018
F 76.607623 4.024562 3.763208
F 76.373123 11.681502 3.884328
F 65.363423 7.478752 20.946898
F 76.577123 9.011432 17.596198
F 76.383323 1.260882 17.427898
F 74.141423 12.959902 14.753898
F 69.748923 15.464802 21.285398
F 83.274723 7.776472 21.123198
F 76.362223 3.804392 21.159398
F 74.196123 5.284182 14.801198
F 74.061523 15.543702 18.449798
F 69.804523 7.617662 3.799778
F 69.685323 15.350302 3.765238
F 76.290723 9.119342 14.842198
F 78.712023 7.630382 3.692518
F 78.776323 15.327302 3.747938
F 71.939323 11.592202 21.166798
F 80.895423 16.828302 10.098498
F 65.248823 15.186702 21.124998
F 76.630323 16.607702 2.885228
F 65.262723 12.896702 17.315098
F 69.779423 5.019712 2.802968
F 69.671323 12.885302 2.759458
F 78.840523 5.124252 2.979738
F 78.615723 12.684402 2.853058
F 69.816023 7.472592 6.490428
F 69.703023 15.664302 6.492658
F 76.440523 9.053282 0.171879
F 78.593123 7.730932 6.419628
F 78.564023 15.499102 6.495188
F 78.731623 12.779702 17.414798
F 80.843923 1.180822 10.314498
F 80.852223 9.064732 9.984638
F 82.959223 12.805902 14.506298
F 71.785223 1.173542 10.127598
F 71.720523 8.995532 10.202998
F 83.154023 5.149532 14.599998
F 80.929423 3.904122 13.829798
F 80.792623 11.508902 13.695998
F 72.033923 3.948282 13.984298
F 71.869723 11.441002 13.718298
F 80.743023 3.750302 11.046498
F 80.954123 11.688002 11.039598
F 71.857023 3.695732 11.092898
F 71.940923 11.579002 11.093698
F 74.287723 7.953402 18.312898
F 80.831323 9.210372 7.324158
F 80.747123 16.788002 17.475298
F 71.884423 1.182802 7.407398
F 71.686023 9.036292 7.457628
F 82.939323 12.976302 17.386698
F 83.056923 7.827342 11.045698
F 83.044023 15.468902 11.053198
F 78.740123 5.110662 17.464498
F 65.507223 7.683812 10.973098
F 65.026023 15.398402 10.973498
F 69.676723 12.829602 17.421298
F 74.002223 7.570882 11.025898
F 74.095023 15.317502 10.893798
F 78.448923 15.409002 18.229998
F 83.064323 5.114192 7.489228
F 83.326023 13.053702 7.360228
F 65.219523 5.072132 7.443968
F 65.309723 12.781202 7.405988
F 74.122923 4.972032 7.343708
F 74.142523 12.822502 7.333418
F 83.064823 5.101312 10.326498
F 83.301723 12.894202 10.086598
F 65.193223 4.988452 10.187898
F 65.292623 12.917502 10.143498
F 74.155923 4.968932 9.966378
F 74.100223 12.724002 9.974508
F 83.075423 7.716372 13.801998
F 83.167723 15.462402 13.838698
F 69.767223 5.153682 17.787598
F 65.246423 7.716532 13.802998
F 65.136723 15.513602 13.688598
F 78.682123 12.982102 14.686498
F 74.222823 7.703162 13.916098
F 73.924723 15.474302 13.645098
F 67.377623 9.090352 14.783198
F 76.247123 16.627202 17.249498
F 67.386623 8.968142 17.440598
F 67.348323 1.196662 17.513698
F 67.238023 1.155812 10.372198
F 67.579623 8.959502 10.050898
F 71.778323 16.737502 14.691798
F 76.476523 1.114452 10.151698
F 76.210223 8.923862 10.145798
F 65.394023 5.080762 17.327098
F 76.336123 11.660702 18.415698
F 67.343623 1.221662 2.757758
F 67.640323 3.917442 13.949398
F 67.214123 11.692502 13.739098
F 76.376723 3.942262 13.667498
F 76.450723 11.585802 13.866298
F 80.855823 11.667702 21.193698
F 67.506723 16.741602 7.392978
F 67.291223 3.774052 11.230998
F 67.638723 11.560402 11.055398
F 76.384123 3.763942 10.893298
F 76.413323 11.567702 11.014098
F 71.861123 16.752602 10.136698
F 78.809823 7.661402 18.389998
F 76.225923 16.895102 14.544698
F 67.301023 1.113772 7.597968
F 67.598123 8.874332 7.440078
F 67.434123 16.795702 14.717498
F 76.467823 1.301852 7.376168
F 76.390523 9.038322 7.497838
F 78.456723 15.364102 20.919798
F 69.588423 7.545432 11.101698
F 69.638423 15.528302 11.073798
F 67.636023 1.370732 14.797298
F 78.571023 7.806382 10.965898
F 78.597523 15.547202 10.952298
F 78.602123 4.986352 14.721698
F 69.629523 4.889042 7.512258
F 69.526623 12.991102 7.313138
F 78.754123 5.018382 7.475678
F 78.724623 12.936502 7.324378
F 69.575123 4.901012 10.273198
F 69.670323 13.091402 10.056698
F 78.521723 5.105502 10.317598
F 78.669323 12.947902 10.069398
F 69.626323 7.448012 13.787298
F 69.566523 15.391702 13.749598
F 80.912723 16.648702 14.646798
F 78.431823 7.694292 13.688598
F 78.555523 15.527802 13.646098
F 69.718723 12.727602 14.610598
F 80.942723 1.296732 17.391298
F 80.859223 9.012152 17.289398
F 76.426123 1.328092 14.683998
F 67.363623 16.781502 10.247098
F 72.059823 9.023222 17.412798
F 65.084723 12.965502 14.648198
F 80.848723 16.699902 7.341458
F 72.059323 16.575402 7.510178
F 65.389723 5.195002 14.652798
F 65.352523 15.329202 18.351298
F 81.019823 3.859232 18.440098
F 80.984223 11.684402 18.495998
F 71.958423 3.756162 18.339098
F 72.024123 11.598302 18.481798
F 80.904523 1.374602 14.722198
F 80.843823 8.927572 14.549898
F 80.828423 16.606102 0.167543
F 72.074223 1.346802 14.753598
F 71.761023 8.855192 14.710398
F 80.928423 1.112512 0.010474
F 83.047023 7.650822 18.344798
F 83.068623 15.481002 18.476398
F 76.474723 16.885702 7.532188
F 74.259423 7.810672 21.029198
F 76.290123 1.115192 0.191465
F 83.256023 -0.005053 18.344398
F 65.347023 5.128442 0.070587
F 76.530223 16.434602 0.042024
F 67.601623 8.811412 0.135819
F 80.781623 8.916222 0.214418
F 83.106423 15.278602 21.297498
F 65.262923 12.789002 0.127646
F 67.551323 1.250702 -0.010116
F 83.095823 0.038315 6.623048
F 83.330323 0.229757 13.862698
F 74.126223 5.019862 0.228897
F 69.469623 4.995112 0.085207
F 64.967323 -0.050462 21.100198
F 78.740723 0.146282 21.059198
F 83.216923 5.165982 0.167662
F 78.614023 -0.177235 11.110398
F 65.173423 -0.047533 3.682348
F 74.200323 12.814002 0.127692
F 74.197123 0.086001 6.504808
F 83.252723 0.117357 11.107398
F 83.074423 -0.147750 21.183398
F 78.673323 4.930352 0.215098
F 83.104923 -0.027495 3.759598
F 64.989123 -0.057249 18.406298
F 74.177123 5.210352 22.020598
F 67.257923 1.062812 21.807498
F 65.489123 7.553112 42.627798
F 80.947623 8.862542 24.704698
F 67.349123 3.863882 42.743998
F 71.974623 1.161132 24.488498
F 71.977923 8.940562 24.916798
F 71.891523 8.945332 22.093098
F 80.903123 3.824832 28.369498
F 81.233123 11.415502 28.356998
F 71.896723 3.695912 28.381098
F 71.813223 11.473802 28.374798
F 80.710623 4.006062 25.764598
F 81.105723 11.407702 25.618198
F 71.806823 3.730672 25.620398
F 72.010423 11.631302 25.710298
F 80.910823 1.383302 24.710398
F 76.365723 1.226162 29.325498
F 71.800023 3.784592 42.929198
F 80.899123 16.464102 36.418798
F 83.181123 5.284512 21.989598
F 83.165423 -0.143301 42.916498
F 83.232523 7.671122 25.840398
F 83.057723 15.422002 25.686098
F 78.859323 15.388202 39.892998
F 65.117223 7.771162 25.577498
F 65.128723 15.335302 25.431598
F 69.713323 15.491202 42.838698
F 74.275823 7.441742 25.717698
F 74.152023 15.277302 25.653998
F 69.728423 15.221202 40.079598
F 76.294923 3.740272 43.073998
F 76.354223 1.247232 22.026998
F 74.320523 15.127702 40.191898
F 76.207523 0.991884 39.470898
F 78.750823 15.355602 35.435498
F 80.892823 11.457702 42.907898
F 82.931023 5.220652 24.780998
F 83.268923 12.870102 24.841598
F 65.141823 5.079722 24.520798
F 65.319523 12.602502 24.784398
F 74.020423 4.951792 24.725798
F 74.246823 12.732402 24.652198
F 83.064523 7.747232 28.461798
F 83.193023 15.572202 28.431198
F 69.714923 7.704152 40.153498
F 65.074623 7.847982 28.437298
F 65.156023 15.381502 28.104098
F 80.902123 8.961412 21.940398
F 74.177123 7.503832 28.373798
F 74.199023 15.509602 28.302198
F 78.657323 5.296182 22.013598
F 76.392323 3.578682 40.301598
F 67.368523 11.395702 40.131698
F 67.447023 4.003392 40.083998
F 67.240323 1.277432 24.486098
F 67.412623 8.850542 24.586198
F 80.789523 16.783402 29.432798
F 76.443623 1.142942 24.746498
F 76.321223 8.866762 24.704298
F 83.089923 15.498102 42.883098
F 74.023823 7.724712 40.155698
F 67.441423 16.634402 24.826198
F 67.306023 3.751352 28.289298
F 67.465123 11.408402 28.138898
F 76.513223 3.707162 28.423798
F 76.286523 11.424802 28.190198
F 71.997623 11.558202 42.774798
F 78.718223 13.065602 22.067098
F 67.328123 3.854072 25.614598
F 67.516923 11.390202 25.571998
F 76.419123 3.753722 25.621198
F 76.422523 11.436902 25.568998
F 74.208623 15.412602 42.852598
F 76.280523 8.870812 39.108598
F 76.371823 16.734602 32.124698
F 65.373523 7.654822 40.055198
F 67.282023 16.646602 29.142598
F 74.163523 4.946822 36.635498
F 69.865723 7.593602 42.852398
F 78.739723 15.236002 42.692598
F 78.562323 7.503412 42.988298
F 69.668823 7.633162 25.529698
F 69.707023 15.387502 25.741698
F 76.383823 8.992132 36.411298
F 78.631823 7.874232 25.730298
F 78.557523 15.524002 25.865298
F 67.449923 1.426332 36.542298
F 76.413823 16.575302 39.447298
F 71.863923 16.683302 32.055498
F 81.072523 16.676602 32.125798
F 71.928023 16.597602 36.507798
F 69.716223 5.023922 24.636798
F 69.706623 12.842202 24.760498
F 78.497723 5.273712 24.889698
F 78.688823 12.875602 24.973898
F 69.517523 7.765372 28.260798
F 69.727123 15.514802 28.355998
F 76.607623 1.121062 36.605498
F 78.761123 7.784402 28.523098
F 78.512223 15.457902 28.540098
F 78.751523 12.784302 39.368798
F 80.822423 1.351802 31.960398
F 80.919923 8.953142 32.457998
F 74.139523 12.699302 39.099998
F 72.085923 1.169762 31.981798
F 71.796723 8.830032 31.932498
F 67.373123 16.589302 31.865598
F 80.868623 3.896792 35.623398
F 80.657123 11.345102 35.777198
F 72.016123 3.694582 35.685198
F 71.671023 11.408102 35.647398
F 80.865323 3.993382 32.954498
F 80.951323 11.589002 33.092398
F 71.956923 3.472972 32.988898
F 71.956823 11.494402 32.989698
F 80.803623 1.237752 29.297098
F 80.981523 9.029292 29.582798
F 80.937923 3.845402 42.917798
F 71.974923 1.142412 29.183398
F 71.932823 8.890942 29.176198
F 67.539923 11.495802 42.858798
F 83.219623 7.711922 33.034998
F 83.280023 15.395102 32.899098
F 78.548623 4.984672 39.263398
F 65.216823 7.654432 32.885098
F 65.143523 15.349802 32.832198
F 69.634823 12.717402 39.202298
F 74.182023 7.626532 32.868998
F 74.107323 15.270302 32.966798
F 83.161823 5.161302 36.496998
F 83.108923 5.119702 29.487098
F 83.158323 12.896702 29.340698
F 65.151523 5.143872 29.251798
F 65.244423 12.761602 28.929998
F 74.183123 4.972282 29.195598
F 74.185523 12.670202 29.127198
F 83.153023 5.077252 32.151898
F 83.056723 12.758202 32.100898
F 65.321823 5.097752 31.986998
F 65.021523 12.828402 31.782498
F 73.988523 4.919102 32.043498
F 74.267623 12.777102 32.010798
F 83.222823 7.799902 35.652498
F 83.266823 15.182402 35.636498
F 69.726923 5.203062 39.105498
F 65.250123 7.757172 35.486498
F 65.221023 15.249302 35.595498
F 78.486223 12.936102 36.691698
F 74.308823 7.476122 35.646198
F 74.207923 15.318402 35.707998
F 67.571823 9.065882 36.380398
F 65.275623 12.770402 36.513098
F 67.541723 8.998022 39.047898
F 67.542123 1.234352 39.274798
F 67.278523 1.007384 31.815298
F 67.421723 8.858312 31.992598
F 65.284623 5.209342 36.463998
F 69.762623 5.055382 21.945698
F 76.342023 9.048452 31.895398
F 76.364423 1.043512 32.142198
F 76.378523 11.499202 39.935898
F 67.507623 16.733402 39.239598
F 67.391323 3.833272 35.588298
F 67.523623 11.643302 35.487698
F 76.432523 3.801202 35.683098
F 76.233323 11.552402 35.564198
F 73.926423 12.691702 36.430098
F 65.210323 5.123002 39.028798
F 67.481623 3.680282 32.932898
F 67.266823 11.463502 32.703998
F 76.319723 3.790022 33.014298
F 76.431923 11.455802 32.884398
F 67.347123 16.643902 36.566598
F 78.507123 7.544412 40.277398
F 82.966923 12.721202 39.238298
F 67.440323 1.206152 29.135598
F 67.388523 9.026892 29.218498
F 65.230123 15.267402 42.824198
F 76.342323 11.544802 42.590698
F 76.342623 8.834592 29.017498
F 83.110923 12.614602 36.586798
F 69.597823 7.638032 32.926798
F 69.666123 15.221602 32.945398
F 83.150023 7.765552 42.875798
F 78.419123 7.776502 32.862698
F 78.657023 15.350102 32.824398
F 78.631123 5.129122 36.535598
F 69.610323 5.048892 29.164198
F 69.521423 12.882502 29.098898
F 78.742823 5.131852 29.356798
F 78.723723 12.651802 29.108598
F 69.695723 4.969172 32.005398
F 69.747623 12.608702 31.761498
F 78.502723 5.146952 31.992798
F 78.501123 12.777002 31.881298
F 69.748523 7.631772 35.768498
F 69.612323 15.369202 35.757798
F 83.077823 5.005232 39.257998
F 78.532723 7.617512 35.638798
F 71.831223 16.806502 24.775998
F 69.533423 12.828902 36.508298
F 80.768023 1.121272 39.057798
F 80.818023 8.798892 39.388698
F 71.871323 1.106992 21.880698
F 71.838823 1.163032 39.305698
F 71.833223 8.935222 39.108898
F 80.687423 16.670902 21.963098
F 76.455923 16.567202 36.582198
F 76.278223 16.749702 24.772498
F 74.147423 5.169912 39.351298
F 65.347423 12.936502 39.164498
F 80.764223 3.876992 40.291998
F 80.800323 11.295502 40.213298
F 71.960823 3.772212 40.131198
F 71.904823 11.523902 40.065098
F 80.951623 1.281202 36.305598
F 80.741323 8.797382 36.576698
F 81.151623 16.719602 39.140998
F 72.165623 1.197722 36.492698
F 71.920223 8.859712 36.439198
F 65.339523 15.476102 40.166498
F 83.150123 7.596322 40.087598
F 83.172623 15.316802 40.071898
F 69.696623 5.112492 36.385998
F 74.362423 7.509202 42.901198
F 72.000823 16.345202 39.226898
F 80.848423 16.591202 24.747198
F 74.088723 -0.319870 43.098598
F 76.328423 16.816202 29.447798
F 65.229123 5.035162 21.878598
F 71.980923 16.848602 29.400898
F 67.358823 8.935692 21.915998
F 67.374023 16.593202 22.029598
F 80.929623 1.268802 22.011098
F 83.199323 12.757402 22.128298
F 78.623023 -0.172966 40.154598
F 65.061323 -0.097065 25.397098
F 69.389723 12.821502 21.838998
F 76.267723 9.136362 21.957498
F 74.085223 12.989702 21.929898
F 65.219923 12.715602 22.069998
F 72.008423 16.729402 22.144998
F 78.644223 0.095208 42.895998
F 78.799723 -0.189878 35.458998
F 73.928923 -0.253025 40.343898
F 74.239123 -0.406154 32.884698
F 74.420523 -0.342424 35.730298
F 69.644923 -0.079541 35.556898
F 78.567523 0.003357 28.413998
F 69.567923 -0.378421 40.192498
F 82.851723 -0.158517 40.188398
F 69.617523 0.240500 25.284598
F 74.185423 -0.193435 28.461198
F 82.981923 0.018066 25.574298
F 76.421623 16.674602 22.134298
F 78.619023 -0.178183 32.855198
F 83.135323 -0.158938 28.226398
F 69.647923 0.090577 28.055298
F 71.805723 1.290582 43.889098
F 83.008623 12.829002 43.795498
F 72.099223 8.905632 43.720298
F 67.429223 16.466102 43.754098
F 69.712223 12.895302 43.703098
F 72.035323 16.598502 43.776398
F 80.774823 24.422102 2.719998
F 80.760023 31.951202 2.811468
F 71.897023 24.440802 2.956578
F 71.943623 32.091402 2.726918
F 80.793723 26.914602 6.494068
F 73.935623 30.945402 20.997398
F 80.817423 19.282002 6.589168
F 71.864523 26.918302 6.297388
F 74.225723 20.493802 -0.013236
F 72.007023 19.170602 6.338918
F 80.822423 26.909802 3.810668
F 78.561123 20.535802 17.417898
F 80.850123 19.471402 3.794008
F 71.897223 27.049002 3.639068
F 76.538523 32.110402 0.257579
F 72.002923 19.306902 3.760128
F 65.212523 28.319802 17.431898
F 65.287323 23.132902 21.018598
F 83.105923 28.249002 14.571198
F 67.309223 26.937702 21.028998
F 83.125223 30.860202 3.863388
F 83.056723 23.229402 3.711848
F 65.134523 30.880302 3.855498
F 65.076723 23.460902 3.698228
F 74.243623 30.985702 3.803538
F 74.144923 23.279902 3.702708
F 74.092023 23.061702 18.267898
F 65.126723 31.035902 21.220598
F 72.102623 19.256402 21.217098
F 76.300823 19.242002 21.057798
F 64.983423 20.567702 14.790698
F 69.747423 23.139702 20.967298
F 82.904923 28.251502 2.874868
F 83.184823 20.704902 2.753138
F 65.223323 28.465102 2.935808
F 65.148423 20.738402 3.035688
F 74.001923 28.412302 2.971688
F 74.191223 20.588702 2.751108
F 83.212823 30.672002 6.498828
F 83.172023 23.204402 6.380698
F 65.032823 30.934602 6.600968
F 65.188023 23.232802 6.499718
F 74.090423 30.736302 6.541688
F 74.198223 23.320102 6.370048
F 78.702623 28.268502 17.480698
F 69.707223 20.629902 17.486998
F 67.274723 24.676802 2.751418
F 67.442023 31.914102 2.841188
F 76.348823 24.609402 2.977888
F 76.504723 32.245602 3.012008
F 69.505323 28.179002 17.374998
F 67.301923 26.868302 18.342398
F 78.504223 20.566302 14.630598
F 67.391423 27.004902 6.721938
F 76.413923 32.034002 17.434298
F 67.491223 19.320002 6.525028
F 76.335623 26.881202 6.877218
F 71.964523 24.171002 0.213426
F 76.323823 19.355802 6.437928
F 78.732023 28.192502 14.692798
F 76.420723 24.214002 17.353698
F 69.636823 20.584202 14.722298
F 67.397823 27.039602 3.834728
F 83.266523 30.924802 21.068898
F 67.350923 19.250602 3.749198
F 76.485123 27.143002 4.059738
F 83.005023 23.027202 20.834898
F 76.477523 19.269002 3.679648
F 69.735523 28.308402 14.608998
F 78.701023 23.188602 18.396998
F 82.861423 20.570102 14.453998
F 65.437723 31.098302 13.745398
F 65.472923 28.516102 14.748498
F 74.120723 20.532902 14.716698
F 69.735723 30.865602 3.890718
F 69.457223 23.206102 3.817248
F 78.683423 30.775402 3.897848
F 78.560123 23.150302 3.658168
F 78.815323 30.957002 21.053998
F 83.041223 20.418702 17.215098
F 72.076323 27.026102 21.168098
F 80.918923 24.263702 0.060532
F 69.644923 28.366602 2.817028
F 69.635623 20.546702 2.768678
F 78.628423 28.240502 2.940928
F 78.612023 20.712202 2.804988
F 69.751423 30.754002 6.602918
F 69.615923 23.118502 6.772898
F 78.584223 30.673002 6.665908
F 78.738123 23.180102 6.505578
F 80.861323 24.443802 10.071298
F 80.713723 32.202402 9.984888
F 71.902623 24.233802 10.167298
F 72.060423 32.030302 10.356598
F 80.877523 26.943002 13.932498
F 65.161423 20.466202 17.493698
F 80.693023 19.247202 13.661398
F 72.019623 27.154702 13.891798
F 83.123823 28.345502 17.272198
F 71.816223 19.336702 13.902598
F 80.931623 26.856002 11.266398
F 80.716323 27.167302 20.983798
F 80.793923 19.322702 10.937298
F 71.819923 26.776502 11.202798
F 74.143423 23.137102 21.180898
F 71.794723 19.167502 11.133498
F 81.025323 24.395002 7.310648
F 80.989923 31.838002 7.243048
F 71.886623 24.562202 7.571338
F 71.900923 32.110302 7.518808
F 82.961123 31.216602 11.024398
F 83.151923 23.106002 10.888198
F 65.107923 30.748302 10.955698
F 65.092723 23.235502 11.218298
F 74.184323 30.579302 11.028798
F 74.128623 23.023302 10.896598
F 83.076223 28.128302 7.455598
F 83.158623 20.629902 7.236188
F 65.063423 28.401602 7.373098
F 65.315723 20.634702 7.327558
F 74.152523 28.143002 7.531228
F 74.035023 20.716602 7.322408
F 82.995323 28.424002 10.130398
F 83.158223 20.532402 9.997928
F 65.275123 28.169702 10.090998
F 65.084123 20.647402 10.129398
F 74.079123 27.936202 10.265198
F 73.901023 20.480802 10.099298
F 83.306923 30.951602 13.668298
F 83.144523 23.122202 13.555098
F 67.579323 32.221602 14.614298
F 65.082423 23.131602 13.869498
F 74.195123 30.922602 13.756998
F 74.304723 23.271702 13.893798
F 78.739323 30.876002 18.248198
F 69.715123 23.094202 18.371298
F 67.449023 24.306902 10.297898
F 67.417923 31.947602 10.146998
F 76.479023 24.227302 10.028998
F 76.348023 31.834002 10.158698
F 69.757423 30.722402 18.467898
F 76.553423 31.939102 14.638098
F 76.546823 24.483002 14.715498
F 67.516823 27.060402 13.748298
F 83.030823 20.495702 -0.004754
F 67.204323 19.396102 13.831598
F 76.405723 27.072002 13.910398
F 69.500523 30.933502 21.295098
F 76.213123 19.434602 13.547798
F 83.350723 23.015102 18.186198
F 67.604223 32.142602 17.382398
F 67.515723 24.356502 14.593698
F 67.423623 26.958602 11.072698
F 73.969123 28.266402 17.597598
F 67.133323 19.273802 11.189598
F 76.265223 26.787702 11.121098
F 74.206523 30.783502 18.409698
F 76.203723 19.405802 10.941698
F 76.417223 19.193702 18.277498
F 80.731423 32.137202 0.022686
F 67.308323 24.567702 7.593438
F 67.454423 31.970802 7.315898
F 76.415923 24.346402 7.360918
F 76.352123 32.088502 7.506148
F 69.745223 30.790402 10.977898
F 69.726223 22.959402 11.145998
F 78.721523 30.739102 11.021898
F 78.664623 23.053902 10.930198
F 69.832523 28.124902 7.512038
F 69.848523 20.426102 7.373958
F 78.565423 28.155902 7.656848
F 78.514823 20.590802 7.418258
F 69.738223 28.177302 10.079398
F 69.576223 20.500002 10.149198
F 78.647923 28.037602 10.364798
F 78.526423 20.507802 10.293098
F 69.706423 30.987002 13.683798
F 69.897423 23.062202 13.796998
F 78.729823 30.869402 13.813698
F 78.716923 23.212602 13.845598
F 81.174023 24.373702 17.522098
F 80.981123 32.136002 17.372798
F 71.794323 24.506202 17.550898
F 71.858923 32.104102 17.394498
F 78.643223 22.972902 21.165298
F 67.466323 24.359702 17.357298
F 76.405523 26.884502 18.300398
F 65.413723 30.858502 18.526698
F 65.123023 23.062202 18.280498
F 74.089723 20.302802 17.436498
F 80.868423 27.064402 18.238898
F 74.214123 28.367302 14.943598
F 80.869623 19.385802 18.490398
F 71.700523 26.991602 18.478798
F 67.350023 19.278502 18.360798
F 71.846823 19.431102 18.452498
F 81.017523 24.354702 14.807998
F 80.999523 32.195902 14.648398
F 71.856423 24.480002 14.871498
F 71.933823 32.035102 14.509098
F 83.240423 30.865902 18.361098
F 80.995323 19.344302 21.194898
F 76.475523 27.164102 21.064798
F 67.545023 19.206202 21.262198
F 80.950223 34.757802 21.105098
F 78.502423 20.547802 -0.012125
F 65.145123 20.563702 0.366881
F 69.781723 28.256802 0.032496
F 69.623623 20.325102 0.139150
F 76.378423 24.288402 0.236300
F 65.525923 28.327402 0.203160
F 74.272123 28.211202 0.230796
F 67.465023 32.181402 0.075857
F 78.612223 28.184402 0.164424
F 83.075323 28.160602 0.251744
F 71.950623 32.180902 0.038106
F 80.815623 34.468202 6.493198
F 72.197923 34.643002 6.601298
F 67.448623 34.672902 18.362998
F 67.476723 34.738602 21.152298
F 80.869223 34.823202 13.809198
F 67.417223 34.554902 3.744998
F 80.914123 34.730802 18.190298
F 72.038923 34.638702 3.799858
F 80.882023 34.799302 11.164798
F 67.399423 34.755202 13.528998
F 76.412723 34.483802 11.122898
F 80.952623 34.600202 3.681098
F 67.413223 34.698502 6.600528
F 65.320523 20.600002 22.019598
F 78.547123 23.025302 25.411798
F 80.886623 32.314202 24.789898
F 74.028323 22.973902 25.554398
F 69.941423 30.771802 25.558798
F 80.847223 27.102102 28.207598
F 69.620323 23.002902 43.005098
F 81.025023 19.317402 28.463398
F 69.754423 28.142002 29.203998
F 67.279723 27.001502 40.027598
F 71.698223 19.404302 28.447598
F 80.693623 26.969402 25.475898
F 72.040323 26.823102 42.953698
F 80.900723 19.176702 25.848798
F 72.058123 24.464002 24.580798
F 76.481423 27.059502 40.152098
F 71.739323 19.264902 25.661298
F 78.676423 23.028302 42.822498
F 74.369123 23.010602 42.841798
F 76.389123 24.507802 21.829798
F 67.359423 32.112302 22.114798
F 83.082223 30.977702 25.571698
F 83.031723 23.015302 25.442298
F 65.167323 30.788702 25.636698
F 65.199323 23.183302 25.690298
F 74.086423 30.860602 25.591298
F 74.024323 20.427402 24.787098
F 65.417823 30.859802 42.793498
F 76.379823 32.076102 21.971398
F 83.121223 20.538402 29.438498
F 76.401623 26.969702 42.860798
F 65.056923 28.366902 39.218998
F 65.349423 28.404402 36.538098
F 83.120823 28.396102 24.636598
F 83.137223 20.324802 24.850598
F 65.220323 28.202202 24.816498
F 65.157923 20.605302 24.923698
F 74.212323 28.292702 24.798098
F 76.284823 19.209702 25.708898
F 83.109023 30.767202 28.381798
F 82.997823 23.124302 28.378398
F 65.117223 30.821102 28.448398
F 65.152323 23.219702 28.510898
F 74.193023 30.703902 28.444198
F 74.143723 23.102002 28.298098
F 78.793723 28.199802 39.250298
F 69.834523 20.539302 39.445998
F 67.446223 24.318002 24.662598
F 67.558823 32.124902 24.907598
F 76.355723 24.246702 24.697898
F 76.303323 32.158602 24.699698
F 69.833723 30.880502 40.101698
F 83.314823 20.403502 36.318998
F 78.748223 20.611602 36.617498
F 67.491623 26.903102 28.249698
F 76.344323 19.022202 42.668598
F 67.536123 19.220902 28.432798
F 76.402123 26.743102 28.356998
F 67.372323 19.200502 42.999498
F 78.735023 20.548502 29.259098
F 78.707223 28.208602 36.534698
F 71.939023 19.126602 42.873398
F 69.713723 20.532002 36.716998
F 67.409623 26.871502 25.524798
F 83.211223 28.279602 36.544798
F 67.285223 19.214402 25.752198
F 76.514623 26.899602 25.624198
F 78.788223 20.582002 39.283598
F 76.470523 19.270402 28.393198
F 69.562323 28.311702 39.091898
F 78.760423 23.199902 40.062498
F 80.822523 26.842002 42.988498
F 74.281723 23.076302 40.022798
F 65.229623 23.251802 40.269898
F 83.018523 30.742102 43.003998
F 69.622623 28.169502 24.707698
F 69.741223 23.223702 25.683798
F 78.580823 31.006902 25.653898
F 80.853723 24.283502 24.721398
F 65.183123 20.623602 36.546798
F 83.337723 30.755902 32.763898
F 74.250323 28.197702 36.562598
F 65.342323 30.993202 35.747398
F 71.906723 26.976602 25.548998
F 69.549323 20.536802 24.750798
F 78.500223 28.400402 24.659498
F 78.650723 20.401602 24.753798
F 67.437423 32.082002 29.290498
F 69.600523 23.281102 28.374198
F 78.571923 31.024002 28.430198
F 80.734923 24.562602 29.161898
F 78.791623 23.201502 33.014298
F 78.690623 30.745002 32.959198
F 72.017623 24.479502 32.147098
F 71.991923 32.113202 32.023898
F 81.024723 26.927902 35.635798
F 67.463523 19.347202 40.165898
F 81.092323 19.286202 35.526598
F 69.905223 28.143902 36.393798
F 74.339823 30.832802 40.505298
F 71.855623 19.084702 35.568598
F 80.815923 27.065102 32.832998
F 76.449023 32.280102 39.525098
F 80.963823 19.245002 32.911098
F 72.051523 26.787902 35.450698
F 83.215323 23.024702 42.817098
F 71.822323 19.254302 32.906598
F 80.901423 24.526902 31.910798
F 80.811923 32.184502 29.176498
F 71.971223 24.402902 29.238898
F 71.986723 32.079702 29.310798
F 81.066123 31.972202 32.031298
F 83.099723 23.332902 32.793098
F 65.328723 30.845302 32.897898
F 65.058723 22.978302 32.718198
F 74.293323 30.914702 33.122898
F 74.130223 22.973602 32.918798
F 82.973423 28.271102 29.097798
F 67.533423 27.021202 42.749698
F 65.206123 28.179702 29.196498
F 65.265723 20.558502 29.156598
F 72.126323 27.060402 28.347698
F 74.189523 20.487402 29.268298
F 83.194223 28.207702 31.849698
F 83.131323 20.665402 32.055698
F 65.312523 28.128202 31.866098
F 65.028523 20.270102 31.992898
F 71.906923 27.129502 32.827398
F 74.096823 20.358902 32.003198
F 83.033023 30.773702 35.519298
F 83.175423 23.022202 35.539498
F 67.610023 32.257102 36.479398
F 65.146223 23.381602 35.357798
F 74.212723 30.752802 35.869498
F 74.162023 22.854802 35.607498
F 78.681823 30.849802 40.120698
F 69.903123 23.265302 40.168998
F 67.632923 24.432102 32.124898
F 67.535823 32.220402 32.006898
F 76.457023 24.298402 32.074098
F 76.381123 32.186702 32.142098
F 67.610823 32.111302 39.171598
F 83.280623 22.987502 40.121398
F 76.439823 32.221202 36.638698
F 67.589823 26.964202 35.572098
F 83.079623 28.550602 39.227398
F 67.449023 19.332402 35.649398
F 74.226023 28.376902 31.973898
F 76.565623 24.496102 39.308598
F 76.528123 19.195402 35.720898
F 76.450423 26.929902 35.479998
F 74.160823 20.239702 36.515598
F 74.362123 20.589202 22.010798
F 67.430223 26.999902 32.831098
F 74.302523 30.897002 43.184598
F 67.376623 19.135702 32.907198
F 74.385823 28.197502 29.236898
F 67.719623 24.446002 39.353398
F 76.448023 19.213302 32.992598
F 67.274023 24.395602 36.476998
F 76.502223 19.255002 40.001998
F 67.371623 24.403702 29.465398
F 80.838523 24.385402 21.896998
F 76.401923 24.279202 29.308398
F 76.288023 32.150002 29.377998
F 69.811523 31.085102 32.979798
F 69.799323 23.233702 33.008498
F 78.600723 28.199602 31.836898
F 78.569623 23.290502 35.758898
F 69.780623 30.826502 28.276098
F 69.595123 20.715102 29.250298
F 78.530523 28.243102 29.188998
F 78.660323 23.060802 28.300298
F 69.750523 28.322602 31.945698
F 69.479923 20.703502 31.947798
F 76.449523 26.974702 32.742298
F 78.741523 20.630302 32.043098
F 69.933923 30.935002 35.795198
F 69.576823 23.083502 35.778898
F 78.600723 30.739602 35.621598
F 76.323323 24.378302 36.515398
F 81.172123 24.269802 39.317498
F 81.016523 32.049202 39.353798
F 72.078623 24.514902 39.197398
F 72.119023 32.373702 39.278498
F 83.284623 30.950502 40.306898
F 65.212223 23.250002 43.048098
F 69.766223 30.870502 42.803998
F 65.355623 30.914802 40.063498
F 74.130923 28.282102 39.406298
F 74.278823 20.470302 39.174698
F 81.063623 26.924302 40.186598
F 83.194123 20.574902 39.266998
F 80.994123 19.178502 40.197698
F 71.815523 27.041002 40.237998
F 65.147023 20.586902 39.322498
F 72.147023 19.055902 40.053598
F 80.926823 24.388802 36.693998
F 80.801123 32.040802 36.562798
F 72.056723 24.244602 36.512098
F 72.066123 32.321302 36.688898
F 72.077823 32.247702 24.584998
F 78.653723 30.730702 42.953198
F 80.747723 19.221802 42.815698
F 71.887323 24.417502 21.903998
F 83.232823 28.225302 21.919598
F 78.607523 20.399302 21.999198
F 69.528923 28.270902 21.981598
F 69.819523 20.684202 22.052798
F 83.345223 20.615202 21.960198
F 74.199223 28.431102 22.067398
F 67.579023 24.392002 21.962298
F 71.830023 32.356602 21.933498
F 80.995223 34.655802 32.701898
F 65.277123 28.337002 22.123898
F 78.549523 28.444402 21.936898
F 80.931823 32.191102 22.065498
F 81.031023 35.011502 25.521898
F 80.736923 34.842602 28.263698
F 67.476323 34.828802 25.509698
F 71.990323 34.716202 42.981498
F 71.971123 34.590502 28.351998
F 67.581623 24.513702 43.781298
F 81.029223 47.636102 3.049518
F 80.983923 39.816702 2.919288
F 71.902823 47.492002 2.836298
F 72.002323 39.516702 2.847818
F 80.749223 50.263602 6.392128
F 80.716723 42.529002 6.468448
F 72.017723 50.013002 6.576728
F 71.861823 42.150402 6.472948
F 80.707123 50.184902 3.760648
F 80.992723 42.240902 3.860788
F 71.886023 50.035802 3.668298
F 71.826923 42.177602 3.731718
F 80.733323 42.449302 21.035198
F 65.436723 46.320902 6.645898
F 65.127623 38.478902 20.940398
F 65.167723 46.250502 18.333798
F 83.169623 38.426002 3.764828
F 83.159823 46.166702 3.986468
F 65.181223 38.527602 3.851618
F 78.587723 46.135902 21.007298
F 74.401123 38.415702 3.760568
F 74.146523 46.150602 3.770618
F 76.356823 50.125402 18.267898
F 76.344223 39.951502 0.085750
F 67.513123 50.330502 6.517428
F 65.070723 51.224102 2.834388
F 67.472623 39.849702 2.826168
F 65.100023 43.722002 17.413298
F 83.000823 46.298702 13.868398
F 65.252223 36.144202 14.644498
F 67.443923 50.054502 18.516498
F 78.748223 36.224402 2.946928
F 83.194823 35.851702 2.827478
F 83.261223 43.654102 3.043788
F 76.328823 50.240802 20.990498
F 71.918623 34.576302 18.287398
F 65.251223 43.689202 2.749048
F 69.879323 35.914602 0.194160
F 74.197823 35.814302 2.850258
F 74.070323 43.655402 2.981078
F 83.010723 38.681502 6.384638
F 83.095623 46.259102 6.787248
F 83.101523 46.097002 21.070498
F 67.531723 47.703102 7.421338
F 74.321423 38.490702 6.608378
F 73.936623 46.245502 6.479728
F 76.525423 34.778202 3.834818
F 65.073823 51.425402 7.283388
F 67.302023 47.574002 3.023008
F 78.640823 38.507602 21.026298
F 76.348723 47.557302 2.895058
F 76.425323 39.967102 2.848578
F 65.146223 38.657002 6.564548
F 67.303623 47.598202 17.386698
F 71.892423 42.599502 21.059998
F 67.334423 42.343902 6.353548
F 76.373823 50.303102 6.699748
F 76.122923 42.334102 6.498398
F 78.558123 43.719002 14.738198
F 78.513123 35.783302 17.330198
F 67.306023 50.192302 3.776398
F 67.358823 42.224302 3.786898
F 76.398023 50.178102 3.931948
F 76.484123 42.566702 3.610978
F 83.080423 51.452602 10.111698
F 69.487623 43.584902 17.365398
F 78.617423 51.759202 2.863888
F 74.045223 35.996902 17.411898
F 83.134223 46.124402 18.355798
F 73.924123 51.609102 14.696998
F 69.639023 38.448302 3.832208
F 69.635423 46.230602 3.683618
F 78.688023 38.817202 3.829328
F 78.755323 46.459202 3.780698
F 71.836123 34.737802 13.919298
F 80.850423 50.134002 21.027998
F 74.126423 38.692802 18.367098
F 65.158223 46.230002 3.909018
F 65.088323 35.952902 2.906628
F 67.187123 42.402802 18.342198
F 69.699323 51.417102 14.967898
F 69.671423 35.825202 2.982018
F 69.708423 43.657602 2.929078
F 78.619123 35.980802 10.203798
F 69.665123 51.442002 2.929628
F 78.864923 43.762702 3.000348
F 69.718623 38.468702 6.540708
F 69.583123 46.091002 6.398768
F 78.585423 38.534102 6.650158
F 78.388223 46.373002 6.486848
F 80.916823 50.319202 11.007198
F 80.798623 39.933702 10.365598
F 71.884123 47.364602 9.936568
F 72.125523 39.863902 10.278298
F 74.059323 51.436002 7.480398
F 80.766923 42.468502 13.897398
F 71.789223 50.112502 13.886698
F 71.776023 42.181002 13.982998
F 80.966023 50.043302 13.726498
F 80.683523 42.444002 11.176998
F 71.999923 49.885202 11.132798
F 71.791823 42.319802 11.272398
F 80.776123 47.684502 7.381048
F 80.736623 39.951402 7.636328
F 71.713923 47.466002 7.337258
F 71.966923 39.681402 7.591628
F 83.238023 38.584502 11.143198
F 80.725123 47.847102 10.071498
F 65.285023 38.593602 10.769098
F 71.746623 50.054802 21.277198
F 74.335723 38.486502 11.218298
F 74.167323 46.218602 11.115998
F 69.662423 38.709402 21.259898
F 83.029623 36.080402 7.457368
F 83.004923 43.663702 7.470898
F 69.557023 46.320402 18.360798
F 83.280123 35.827602 17.460198
F 65.327123 43.700102 7.649538
F 76.356323 47.518702 17.412398
F 74.302023 35.924102 7.488458
F 73.928223 43.657202 7.377298
F 82.991423 43.704802 14.565498
F 83.116923 36.004002 10.259798
F 82.736623 43.862702 10.231398
F 83.103423 51.496202 14.763898
F 78.681623 51.536002 7.616728
F 65.028923 43.465602 10.315798
F 74.225723 36.009302 0.172628
F 74.377923 35.920402 10.038098
F 73.911623 43.534902 10.128298
F 83.332823 38.471902 13.902998
F 65.190823 51.362902 14.686298
F 67.239823 39.793802 14.575298
F 65.082423 46.288802 13.913898
F 74.080723 38.480102 13.910298
F 74.294623 46.286302 13.842998
F 69.711423 35.949502 17.483198
F 76.401223 47.801002 14.752798
F 65.316723 46.274202 11.021098
F 67.657323 39.654802 10.278998
F 76.488623 47.558002 10.125498
F 76.419823 39.881802 10.440998
F 78.749723 46.293902 14.001698
F 78.502323 36.005602 14.584898
F 76.346923 39.958502 17.458798
F 65.103523 43.617302 14.632898
F 76.412323 50.316902 13.867398
F 76.305123 42.462402 13.808398
F 78.833723 51.338002 14.644898
F 69.674323 46.247002 13.840998
F 67.612123 50.078902 11.144498
F 69.706523 43.638602 14.649398
F 76.432723 50.151702 11.069298
F 76.279023 42.443102 10.991898
F 69.463723 35.916102 14.723298
F 65.224823 35.860902 10.133198
F 67.552923 47.465802 10.100998
F 67.547923 39.823602 7.501668
F 76.140623 47.424702 7.359338
F 76.346023 39.878502 7.674198
F 70.028023 38.452402 11.093598
F 69.561323 43.457302 10.145298
F 78.650423 38.407702 11.087198
F 78.619423 46.318102 11.129998
F 76.244323 34.591702 18.348298
F 69.797423 35.877302 7.232308
F 69.686823 43.648102 7.467528
F 71.736623 47.620602 17.359598
F 78.584723 35.855902 7.470158
F 78.453123 43.800502 7.339368
F 74.061423 51.405302 17.502598
F 69.788523 35.892002 9.993398
F 67.394823 42.203102 11.048898
F 76.333823 42.427202 18.460498
F 78.796823 43.717002 0.295227
F 78.561623 43.647502 10.167098
F 69.549523 38.469002 13.860298
F 69.632623 46.065602 11.006398
F 78.574323 38.622802 13.909998
F 65.361223 51.243702 10.186198
F 80.944623 49.965602 18.298098
F 78.604123 38.474202 18.269798
F 69.737023 51.584402 17.728198
F 69.400923 38.621902 18.469298
F 82.964723 51.618102 2.941248
F 83.184023 38.444002 18.206698
F 65.081223 35.964602 7.302718
F 67.328323 39.740602 17.339998
F 80.794223 47.315302 17.612698
F 78.681823 43.552202 17.389298
F 76.325723 42.333002 21.129398
F 71.798723 42.416102 18.209698
F 80.962323 47.611802 14.883398
F 80.983423 39.860402 14.585598
F 71.883023 47.460602 14.684998
F 71.833023 39.609102 14.944698
F 80.958123 39.766202 17.322198
F 67.269623 42.457402 21.097898
F 64.882423 38.709802 18.256498
F 67.309223 47.423102 14.686898
F 71.719623 39.898802 17.641198
F 73.949823 46.372702 18.308798
F 69.787023 51.372002 10.280698
F 83.263523 35.862202 14.593798
F 83.163323 43.594002 17.210498
F 71.830123 50.149302 18.542498
F 65.027323 38.574502 13.501598
F 78.682123 51.230102 17.297498
F 74.190223 38.646502 21.075798
F 74.135123 36.004602 14.816998
F 73.868623 43.728902 14.809098
F 82.920623 46.415702 11.095698
F 67.349123 39.846302 0.068807
F 80.965623 42.383102 18.359698
F 74.007123 46.321002 21.082398
F 65.191723 36.121602 17.393698
F 82.952523 51.513502 7.391018
F 78.543223 51.517102 10.382698
F 65.182123 46.402902 20.937398
F 74.073323 43.704202 17.479698
F 83.031523 38.495302 20.992398
F 67.489223 50.290202 21.209298
F 69.625623 46.222802 21.040598
F 76.344823 39.964202 14.692898
F 67.487423 50.025402 13.957498
F 67.436523 42.323902 13.895398
F 78.473323 46.060202 18.264698
F 74.120323 51.444902 2.946168
F 65.282123 51.241502 17.474798
F 74.042723 51.488002 10.062098
F 76.438423 34.818302 6.607578
F 65.151723 51.321702 0.003663
F 83.089623 51.420902 17.399698
F 69.846423 51.406702 7.285078
F 71.807723 34.844502 21.074298
F 65.170823 43.574702 -0.059571
F 71.747923 40.023702 0.241723
F 69.689623 51.469402 0.181602
F 67.256723 47.652302 0.214472
F 83.111923 43.874802 0.205889
F 74.139123 51.577402 0.362537
F 80.924123 39.861602 0.139654
F 71.829923 47.830402 0.125166
F 83.173023 51.727402 0.264099
F 83.104923 36.185402 0.174157
F 78.812923 36.110102 0.135692
F 67.523223 34.649402 10.930698
F 72.049723 34.714902 11.189798
F 76.371223 34.765702 21.186198
F 76.409423 34.547102 13.856098
F 81.048523 47.558802 0.270974
F 76.468223 47.623702 0.107854
F 65.272923 35.865202 0.259987
F 80.867923 47.579902 21.952098
F 83.122523 51.485102 22.041898
F 78.531423 51.500402 0.217621
F 80.499023 47.403902 24.678398
F 83.208823 38.637202 25.725298
F 74.141423 46.343802 25.830898
F 72.062623 39.908602 24.852298
F 80.848223 50.122302 28.390798
F 80.879523 42.462502 28.311298
F 71.957823 50.042902 28.455498
F 71.942423 42.342502 28.764198
F 80.680023 50.074402 25.594498
F 80.784223 42.442902 25.713998
F 71.956523 47.617102 24.708698
F 71.915423 42.424402 25.822498
F 81.089823 39.843602 24.616898
F 76.319523 50.330102 42.896698
F 67.557223 34.793402 43.054698
F 80.936123 39.843902 21.891698
F 83.196423 38.782602 42.827198
F 82.980623 46.306502 25.462198
F 65.351623 38.557102 25.493098
F 67.475523 47.417802 24.637398
F 74.106323 38.505402 25.728398
F 74.239223 46.403702 28.556998
F 74.181323 51.349402 24.663198
F 67.482923 39.730702 39.371498
F 83.085323 46.281502 28.204998
F 69.748823 51.481902 39.329998
F 71.895123 34.750102 32.923598
F 67.532823 47.438102 39.073098
F 69.744523 51.363302 31.944998
F 78.662123 36.049902 24.794998
F 83.160123 46.285802 33.088598
F 76.367723 39.803802 39.396998
F 83.364123 36.101402 24.578098
F 83.043623 43.631602 24.752998
F 67.430323 42.370702 42.839598
F 83.169623 51.279202 39.345198
F 65.197623 43.573002 24.467798
F 65.154923 46.338802 33.014898
F 74.277223 35.908502 24.707098
F 74.134323 43.845902 24.824998
F 83.292823 38.626002 28.429198
F 82.926623 43.773502 29.335498
F 65.311623 38.491102 28.206298
F 65.253223 46.217502 28.303498
F 74.048023 38.469702 28.516898
F 74.093923 43.954702 29.648798
F 69.718123 51.549602 29.199398
F 78.551623 38.469302 40.166298
F 67.353323 34.674902 28.321598
F 67.573123 39.699502 24.733598
F 76.399123 47.551702 24.688398
F 76.373123 39.896302 24.748698
F 65.159223 35.978302 29.122898
F 65.127323 35.978502 24.589098
F 67.496623 50.128702 28.290698
F 67.229223 42.401402 28.243498
F 76.578223 50.086502 28.389798
F 76.485523 42.497302 28.507198
F 78.826323 43.586002 39.277498
F 78.582923 35.820002 39.345598
F 67.400023 50.005102 25.396798
F 67.392923 42.322102 25.683498
F 65.460023 51.460402 32.022798
F 76.339723 42.439802 25.631098
F 67.632223 39.797002 36.643298
F 69.547223 43.817802 39.150198
F 78.868723 46.254402 43.137698
F 71.819023 50.243902 35.697898
F 69.592623 51.592902 36.572598
F 71.941523 39.804602 22.007298
F 69.943023 38.524502 25.687298
F 69.655223 46.168302 25.444998
F 78.719123 38.667702 25.658698
F 78.294323 46.038602 25.819498
F 81.074723 50.075202 35.627398
F 65.271123 51.331602 36.381598
F 67.502223 50.045902 40.112198
F 76.659523 47.701402 36.621598
F 76.560523 47.518602 39.405298
F 78.698523 51.174902 39.509598
F 65.088423 46.218902 25.522798
F 83.206123 46.385802 42.781698
F 69.600723 43.569702 24.706598
F 74.193223 36.122902 39.278898
F 78.769223 51.144302 36.708298
F 78.481623 43.617102 24.762198
F 69.749723 38.541002 28.341598
F 69.670523 46.146602 28.278498
F 78.500123 38.414802 28.335898
F 78.491423 46.186702 28.529198
F 80.955523 47.651602 32.087598
F 83.075623 38.543202 33.079098
F 71.915423 47.631902 32.120498
F 71.830423 39.694002 32.155798
F 76.377023 50.212302 35.575898
F 80.965523 42.444302 35.632298
F 74.335923 51.503002 29.153198
F 71.828423 42.440102 35.813398
F 80.972423 50.238602 32.976798
F 80.931523 42.365902 32.885098
F 72.110023 50.229902 32.973198
F 72.039723 42.300602 33.070998
F 80.854123 47.623402 29.431198
F 80.881823 39.776002 29.155198
F 71.880123 47.488802 29.416598
F 71.897723 39.737402 29.442698
F 83.260023 35.962602 32.078498
F 83.271523 46.211402 35.890998
F 65.248723 38.413102 32.781498
F 65.055223 46.092902 35.632698
F 74.166523 38.545602 33.066998
F 74.100623 46.481802 33.153298
F 74.164823 35.939802 32.065798
F 65.372523 46.112602 42.667098
F 83.061723 51.405702 36.573198
F 69.695923 46.347202 40.252298
F 71.884823 50.457202 42.816798
F 64.982523 43.685402 29.070298
F 76.428223 39.722602 36.690398
F 74.055823 36.017102 29.375898
F 74.165223 43.824802 32.377898
F 69.829823 36.056802 24.727598
F 83.147623 36.050302 29.185898
F 83.058123 43.884402 31.971098
F 69.674523 38.441802 40.464598
F 65.253923 35.783702 31.867298
F 64.978323 43.851802 31.787098
F 65.359623 51.364302 39.155498
F 73.988323 51.497502 36.638598
F 76.476123 42.412302 33.083198
F 83.148923 38.523002 35.804498
F 78.655023 51.378202 29.331598
F 65.399523 38.546202 35.558698
F 78.616023 51.411702 24.693698
F 74.102223 38.536002 35.778098
F 74.220223 46.399802 35.933098
F 69.666823 35.895902 39.342598
F 69.650223 51.389402 24.845398
F 67.369423 47.575102 31.944498
F 67.427723 39.835402 32.012198
F 76.519423 47.440702 32.083598
F 76.513623 39.907202 32.180898
F 78.707923 43.540602 36.624998
F 78.533523 36.037002 36.702598
F 67.462823 49.984902 35.776598
F 67.362823 42.404002 35.590898
F 71.930523 47.608502 22.003298
F 76.208223 42.365202 35.826598
F 65.154723 38.457002 42.761298
F 69.558623 43.721102 36.470898
F 67.552323 50.182502 32.984098
F 67.279923 42.475402 32.830798
F 76.396423 50.132502 32.912898
F 78.674523 43.669902 32.184598
F 69.683923 35.876302 36.615398
F 71.736523 42.762702 42.896798
F 67.434523 47.547102 29.213898
F 67.478523 39.823402 29.355398
F 76.450423 47.657202 29.395298
F 76.370723 39.828202 29.363598
F 69.491523 38.677302 32.965898
F 69.580323 46.278402 32.716598
F 78.675223 38.592202 33.031098
F 78.678223 46.335302 33.048498
F 83.112323 51.540802 31.925398
F 69.720423 35.982302 29.167798
F 69.568223 43.647602 29.294898
F 76.372023 50.084302 25.632898
F 78.517523 35.892502 29.191898
F 78.693823 43.634202 29.475698
F 76.304423 42.470902 40.100898
F 69.724823 36.068602 31.899298
F 69.751523 43.594702 32.134798
F 67.566423 47.358302 36.423698
F 78.845623 35.925002 31.875398
F 80.783723 39.860302 31.970898
F 69.716223 38.371802 35.703998
F 69.856723 46.270002 35.368798
F 78.599123 38.603002 35.775898
F 78.882323 46.120802 35.883598
F 80.909423 47.642402 39.359698
F 80.885023 39.794702 39.393298
F 72.083923 47.551602 39.371498
F 71.810623 39.830202 39.394698
F 74.108523 36.050202 36.592198
F 76.253123 34.654902 28.364698
F 72.011723 50.192202 25.692498
F 82.986323 51.437602 24.791198
F 80.975423 50.027502 40.595598
F 81.012123 42.260502 40.332398
F 71.713923 50.138502 40.212598
F 71.801423 42.612002 40.111998
F 81.142523 47.523602 36.634198
F 80.836523 39.914902 36.685198
F 71.999523 47.730402 36.551498
F 71.956623 39.806302 36.766998
F 83.128623 38.548702 40.097998
F 83.064323 46.131302 40.120998
F 65.264323 35.948102 39.110398
F 65.373823 46.138702 40.078498
F 74.127923 38.552302 40.242798
F 74.249223 46.227702 40.330998
F 69.593923 38.523702 43.158798
F 83.137623 35.970002 36.549998
F 83.380823 43.532502 36.656098
F 74.012823 46.468402 43.126798
F 80.966423 42.505102 43.033298
F 65.004423 43.547502 36.450898
F 65.188723 51.486602 29.042898
F 69.358123 46.400002 43.004498
F 74.044623 43.772002 36.560998
F 78.654923 38.695502 42.822498
F 83.057623 35.985602 39.296198
F 83.196623 43.509402 39.399598
F 74.073223 51.510102 39.458298
F 65.103523 38.602302 39.888598
F 65.065723 43.388002 39.216898
F 81.009423 50.206202 43.283698
F 65.248123 36.022602 36.385598
F 74.137423 43.692602 39.312598
F 69.622723 51.486702 22.181298
F 64.965023 51.401302 24.603398
F 76.451523 42.612502 42.843298
F 76.269123 50.182102 40.223498
F 73.974723 38.564602 42.957098
F 67.390923 42.289902 40.030698
F 78.851823 46.304702 40.324098
F 83.198223 51.444002 29.079098
F 78.682223 51.422302 31.993998
F 67.532523 50.095402 42.805198
F 74.167323 51.480502 31.879498
F 67.381323 47.657902 21.980998
F 78.579123 35.987102 22.109098
F 83.242623 35.960902 21.813398
F 83.133523 43.699002 22.035898
F 65.066623 43.809802 21.876098
F 76.528123 39.905702 22.124198
F 65.279923 36.098702 21.986198
F 74.057023 51.293202 21.908498
F 74.021323 36.024402 21.944698
F 76.343823 47.527702 21.847798
F 80.903923 34.548402 40.240498
F 78.489323 43.650002 21.935298
F 76.435623 34.737902 35.681798
F 69.553823 36.093402 22.007398
F 78.671023 51.502502 21.994298
F 76.519023 34.731102 43.115998
F 71.847023 34.788102 35.566198
F 67.436823 34.721602 32.896298
F 76.522823 34.676902 25.722698
F 71.933923 34.698002 25.657998
F 67.441823 34.646202 40.221098
F 67.406123 34.698702 35.579498
F 76.529823 34.768202 33.015498
F 80.972723 34.701202 35.558098
F 67.353823 39.898602 21.964598
F 76.269023 34.821802 40.177498
F 80.984923 34.738702 42.953398
F 71.956223 34.868502 40.344998
F 69.625123 43.663402 22.013098
F 65.119523 51.634502 21.940198
F 74.209223 43.875502 22.050998
F 69.400923 43.683002 43.974198
F 74.027123 43.737202 43.855398
F 80.857123 55.447602 3.024378
F 80.924923 62.971902 2.813528
F 71.674323 55.322402 2.891438
F 71.885123 63.182502 3.123098
F 80.954023 57.907302 6.531048
F 80.872123 65.840502 6.580098
F 71.918923 57.935802 6.438968
F 71.859523 65.718502 6.475058
F 80.850423 58.010002 3.853008
F 80.884923 65.507202 3.785138
F 71.709423 57.916902 3.529008
F 71.917123 65.934002 3.828908
F 65.312023 58.976302 7.375768
F 72.080723 65.572602 20.888198
F 69.712923 54.032302 6.544718
F 65.093123 61.858602 18.194598
F 82.983023 54.144302 3.963538
F 83.279923 61.574502 3.995088
F 65.263023 53.899402 3.818238
F 65.146023 61.583902 6.470868
F 73.881423 54.021202 3.717538
F 74.225023 61.881502 3.901808
F 69.731623 54.178102 21.195698
F 76.345123 57.754602 18.336398
F 65.236923 59.158702 0.272067
F 78.672823 69.654502 6.581018
F 69.598823 54.133702 18.474398
F 74.191423 61.798802 21.224898
F 83.116923 59.146802 3.007598
F 83.243623 66.906302 2.878868
F 65.293523 61.761902 3.755798
F 65.087723 66.825402 2.993168
F 74.183923 59.236602 2.959718
F 74.249023 66.965702 2.821228
F 83.021223 54.078202 6.663528
F 83.128223 61.783602 6.651478
F 76.511023 57.736402 21.129098
F 78.570623 66.857902 0.087645
F 74.267523 53.937002 6.343828
F 74.364923 61.941702 6.583218
F 78.841123 66.985002 14.713598
F 78.627123 54.090202 21.152598
F 67.416823 55.381902 2.900538
F 67.532723 62.947102 2.792708
F 76.210823 55.317702 2.916108
F 76.462123 63.019402 2.845388
F 83.098023 54.081902 21.060698
F 78.869423 67.065202 17.474498
F 67.551523 57.918402 3.691978
F 67.387823 65.587102 6.695568
F 76.570423 58.011602 6.537098
F 76.413723 65.720502 6.295618
F 78.757423 59.379302 14.707798
F 71.727223 55.312602 0.249123
F 65.296023 59.169402 2.990038
F 67.382223 65.589002 3.904768
F 76.225123 57.889502 3.906678
F 76.426623 65.677902 3.574158
F 76.589423 65.634002 18.287798
F 72.046923 58.052702 21.026098
F 78.652423 61.635002 21.031698
F 83.091923 61.735902 21.201298
F 83.093523 54.019602 18.334698
F 76.516023 63.051302 17.500998
F 69.439823 54.013602 3.907708
F 69.722023 61.784402 3.830258
F 78.558823 54.236802 3.998858
F 78.786723 61.685402 3.809658
F 65.234323 53.938802 6.519568
F 76.445023 55.212002 17.427598
F 67.229923 57.981002 18.607598
F 69.543423 59.241702 17.532698
F 69.676023 59.313102 2.755848
F 69.564923 66.985902 3.023648
F 78.573323 59.084602 3.089428
F 78.796323 66.948502 2.799208
F 74.002023 54.086502 13.650598
F 69.787823 61.976802 6.646268
F 78.566823 54.141502 6.656168
F 78.711023 61.837602 6.606548
F 80.925423 55.253702 10.272298
F 81.005723 63.324102 10.355198
F 69.805623 53.898602 11.153698
F 72.059823 63.046302 10.193098
F 80.928523 57.983602 13.843598
F 81.168023 65.736902 13.862398
F 71.766523 57.865502 13.771798
F 69.859823 66.791402 14.465098
F 81.091823 57.849402 11.123998
F 80.942223 65.948802 11.202398
F 71.984123 57.934602 11.014298
F 72.318223 65.516802 13.864098
F 80.847623 55.393102 7.546838
F 80.876323 63.271302 7.499938
F 72.067823 55.331002 7.429138
F 72.001423 63.214302 7.491458
F 83.327223 53.919202 11.158598
F 83.030923 61.850202 11.035498
F 65.212023 53.741802 11.084598
F 65.175323 61.688902 10.926498
F 71.873823 55.322902 10.127998
F 74.231623 61.606402 10.976998
F 83.220023 59.210502 7.456348
F 83.200323 66.960902 7.228848
F 67.583623 57.829202 6.590008
F 64.989923 66.684802 7.418728
F 74.138323 59.291902 7.333658
F 74.048423 66.891202 7.247568
F 83.177023 59.159902 10.241498
F 83.063523 67.127302 9.891828
F 65.289723 59.178602 9.996698
F 67.466123 65.644902 11.047198
F 74.465523 59.008102 10.041998
F 74.307623 66.786502 10.007948
F 82.873923 54.082202 13.938698
F 83.144423 61.850602 13.872698
F 65.144323 53.844102 13.885898
F 65.123123 61.574702 13.723498
F 74.138023 54.156002 11.000498
F 74.294023 61.651002 13.680298
F 67.475923 65.599302 13.790198
F 65.283723 66.863502 10.147498
F 67.425723 55.314102 7.497278
F 67.426923 63.111402 10.177298
F 76.344123 55.288002 10.106098
F 76.510323 62.925602 10.140598
F 69.427923 59.196902 14.800598
F 74.034523 54.069102 21.095098
F 67.147123 57.833802 13.804498
F 65.166923 66.817302 14.738198
F 76.645423 58.066202 13.775998
F 76.805823 65.491402 13.741098
F 78.568723 59.162302 17.476798
F 78.871423 61.681602 18.407798
F 67.585623 55.245402 10.253298
F 69.733023 66.886302 10.420398
F 76.749523 57.812302 11.080498
F 76.501623 65.632202 11.078598
F 80.936523 57.963502 20.985198
F 69.873823 66.791602 17.274698
F 69.680623 59.255502 7.494528
F 67.382223 63.002302 7.404798
F 76.324923 55.378702 7.317538
F 76.593423 63.171402 7.315628
F 65.066123 53.937002 18.432398
F 69.639423 61.957302 11.081698
F 78.608223 54.215502 11.247198
F 78.853023 61.754502 11.145398
F 69.805523 59.375302 10.177298
F 69.724023 66.906502 7.692908
F 78.705423 59.280202 7.556568
F 78.609023 66.941802 7.424188
F 67.490623 57.938502 11.120798
F 72.047723 65.700902 11.086898
F 78.947323 59.228702 10.247698
F 78.582923 66.844802 10.080798
F 69.472823 54.020802 14.014398
F 69.698723 61.767802 13.816798
F 78.436423 54.042902 13.901998
F 78.924023 61.877102 13.841898
F 80.773623 55.432102 17.450298
F 80.936123 63.289302 17.622498
F 71.859823 55.282602 17.305398
F 72.060423 62.812202 17.460698
F 65.071823 61.921102 21.159698
F 78.649823 53.826502 18.332598
F 69.614623 61.845102 18.310998
F 67.272223 55.326302 17.690898
F 80.850923 57.995202 18.341698
F 80.924423 65.847402 18.529498
F 71.812223 57.882702 18.291198
F 72.304823 65.428402 18.019798
F 80.799523 55.409502 14.794198
F 80.996823 63.341702 14.925998
F 71.898823 55.374202 14.718098
F 72.080523 62.973002 14.668298
F 69.728423 61.835902 21.033998
F 83.167823 61.751702 18.317798
F 81.013823 65.639102 21.197798
F 67.523623 58.046502 21.355598
F 74.078923 53.978602 18.213398
F 74.310123 61.601602 18.506598
F 83.144823 59.243502 14.775398
F 83.361723 67.122802 14.976098
F 65.050723 59.091102 14.731798
F 65.272123 66.828702 17.480098
F 74.177723 59.214802 14.777898
F 74.498523 66.813902 14.636198
F 83.102723 59.100802 17.487798
F 83.224123 66.935702 17.684298
F 65.086823 59.319802 17.536098
F 67.296523 63.035602 17.267098
F 74.115423 59.084802 17.492998
F 74.509323 66.906302 17.409698
F 65.219023 54.253102 21.030798
F 76.618323 62.922402 14.619198
F 74.030323 66.513002 0.187224
F 76.245123 55.439602 14.633898
F 67.289323 63.061402 14.710898
F 67.312723 55.351402 14.901998
F 67.462423 65.543002 18.319898
F 69.784223 69.468802 18.232798
F 83.117723 59.230502 0.249619
F 80.554223 55.551502 0.243092
F 76.610123 65.609702 21.004698
F 67.469423 65.677202 21.066598
F 65.151123 69.266302 6.488118
F 71.999423 62.845002 0.496114
F 64.996323 67.063402 0.110517
F 74.045523 59.209402 0.257495
F 81.085423 63.107002 0.213547
F 78.556623 59.247302 0.189991
F 83.178523 66.850202 0.124795
F 76.225723 55.242602 0.054459
F 67.414823 55.331302 0.227075
F 74.132323 69.456102 18.409598
F 74.122923 69.411902 11.016398
F 69.563023 69.566102 11.292498
F 69.528523 69.464902 6.642548
F 78.668423 69.634202 18.265098
F 69.622023 69.411902 20.869398
F 69.967023 69.511302 13.925298
F 78.577923 69.558402 13.829198
F 65.019923 69.372702 11.179498
F 74.143823 69.506102 13.850598
F 65.329423 69.397202 14.062798
F 74.244423 69.405902 21.142098
F 71.949623 55.539102 21.886698
F 76.371223 55.186902 21.928598
F 76.499423 62.802702 0.080056
F 80.757723 55.243902 24.600698
F 80.772523 63.024602 24.796898
F 71.965723 55.422502 24.572598
F 71.844923 63.073602 24.948198
F 80.661523 57.800402 28.243998
F 80.614023 65.386502 28.512298
F 71.880623 57.972102 28.424798
F 71.824523 65.638702 28.243698
F 80.780723 57.826502 25.478098
F 80.815223 65.668302 25.794098
F 71.792823 58.065602 25.621698
F 71.943423 65.651102 25.573098
F 67.386123 65.669602 42.887798
F 80.810623 63.031502 22.071098
F 69.846723 59.296102 22.004098
F 67.428523 57.868802 40.286298
F 83.072623 54.015702 25.460298
F 83.217123 61.707602 25.859198
F 64.940523 54.074502 25.541998
F 65.219623 61.921002 25.432998
F 74.074323 53.869002 25.620598
F 74.120123 61.765802 25.620398
F 67.466323 57.920302 43.192898
F 83.235223 66.575802 22.303098
F 69.643923 69.384802 42.789898
F 78.742323 58.888402 39.429398
F 67.527223 63.125702 22.026498
F 67.546023 55.312802 36.553898
F 83.122123 59.186002 24.769798
F 83.089323 66.942202 24.892998
F 69.680723 54.045002 40.235498
F 65.039023 66.683702 24.666898
F 74.166123 58.981402 24.708898
F 74.147123 66.646202 24.564998
F 82.988623 54.090602 28.224698
F 82.990223 61.642402 28.627598
F 65.264923 54.010102 28.396498
F 65.011123 61.903502 28.144498
F 73.969523 54.237002 28.179898
F 74.213523 61.815302 28.382198
F 78.611623 59.119402 22.029298
F 67.385223 62.904202 36.483298
F 67.323623 55.183602 24.686498
F 67.633223 63.242302 24.772698
F 76.310423 55.209202 24.690898
F 76.349023 63.027002 24.722398
F 76.170623 62.788402 39.365098
F 65.248123 69.508002 35.719298
F 67.352923 57.983502 28.249698
F 67.449223 65.688202 28.330298
F 76.395923 57.880902 28.452498
F 76.540523 65.484902 28.331498
F 83.371623 61.805002 43.086598
F 67.356923 62.954802 39.111298
F 67.297623 57.787402 25.492298
F 67.493923 65.895302 25.613098
F 76.401823 57.808502 25.775898
F 76.458723 65.587802 25.569098
F 76.304123 55.161702 39.474798
F 80.900623 58.013102 42.818698
F 65.125323 53.900902 42.877298
F 65.375623 61.744302 42.847898
F 69.779823 54.022702 35.635898
F 71.653723 65.508402 43.020298
F 69.752523 54.011902 25.548198
F 69.575323 61.607902 25.839498
F 78.647523 54.000702 25.477598
F 78.553423 61.832302 25.631398
F 76.385023 57.722502 40.379298
F 76.465023 54.851902 36.739598
F 76.517523 65.441602 42.885498
F 69.663323 61.818202 39.935598
F 69.477223 59.335702 24.730198
F 69.696523 67.051302 24.758098
F 78.758823 59.335102 24.666698
F 78.611223 67.039602 24.664798
F 69.461023 53.967402 28.266398
F 69.620923 61.804802 28.466198
F 78.659323 53.984702 28.375298
F 78.678223 61.731202 28.407198
F 80.927123 55.350202 32.228698
F 81.107523 62.964402 32.239298
F 71.903223 55.413702 31.905698
F 71.886623 62.872202 31.883298
F 80.724423 57.706402 35.764698
F 80.957023 65.405302 35.779598
F 71.934923 58.091402 35.649398
F 71.968123 65.601502 35.627598
F 80.799323 57.927902 33.035198
F 80.811123 65.532502 33.032898
F 71.898723 58.037202 32.958998
F 71.920823 65.462802 32.884598
F 80.879823 55.153502 29.431598
F 80.833123 62.931602 29.526098
F 71.729923 55.267202 29.208098
F 71.893423 63.101102 29.207098
F 83.187023 54.059902 33.042198
F 83.208723 61.613202 33.040298
F 65.455823 54.065402 32.936298
F 65.129223 61.878802 32.876198
F 74.032923 53.940802 32.873598
F 74.105523 61.690202 32.894798
F 83.047723 59.039002 29.036598
F 82.770223 66.937002 29.340398
F 65.250123 59.337302 29.126498
F 65.179223 67.063402 29.172598
F 74.126323 59.189102 29.187098
F 74.128223 66.695502 29.247298
F 83.012623 59.114802 31.768098
F 83.079523 66.824002 32.067598
F 65.162723 59.321902 31.811098
F 65.120523 67.021902 31.976398
F 74.155423 59.131002 31.973098
F 74.208923 66.455702 32.080598
F 83.137423 54.090302 35.727298
F 83.032823 61.573702 35.721298
F 65.390723 54.015402 35.686298
F 65.126223 61.509502 35.603298
F 74.035423 54.115602 35.564198
F 74.176223 61.749002 35.547298
F 65.211623 59.292202 22.064798
F 71.820923 63.125402 22.139198
F 67.536723 55.400002 31.730098
F 67.390923 63.075702 31.798998
F 76.176823 55.221302 31.881098
F 76.555223 62.845402 31.944898
F 69.646323 66.683602 39.364898
F 69.718623 61.860502 42.761198
F 67.296423 57.775802 35.801998
F 67.321523 65.613002 35.798098
F 76.465023 57.672502 35.625298
F 76.634523 65.522502 35.624498
F 69.699923 59.143102 39.334998
F 67.399123 65.492102 40.230298
F 67.354223 57.976802 32.888198
F 67.444823 65.692602 33.085698
F 76.274423 57.685702 32.968298
F 76.629223 65.390402 32.935498
F 69.647923 53.996702 42.925798
F 76.269923 62.967602 36.580998
F 67.404723 55.472602 29.127998
F 67.291923 63.014202 29.058498
F 76.243523 55.313902 29.244598
F 76.416123 63.034202 29.210398
F 69.821823 54.030902 32.975598
F 69.710323 61.812502 32.737698
F 78.532523 54.091402 32.929898
F 78.854623 61.697802 32.931398
F 69.507323 59.201002 29.215398
F 69.607923 66.971902 29.230798
F 78.528923 59.135002 29.449098
F 78.550023 66.807502 29.351898
F 69.720823 59.255602 31.925198
F 69.757323 66.850102 31.985198
F 78.535823 59.141002 32.112198
F 78.602023 66.652602 32.099098
F 76.262023 57.936402 43.039398
F 69.585523 61.772902 35.618798
F 78.639423 53.805102 35.765298
F 78.490123 61.488602 35.830498
F 80.998123 55.127502 39.196398
F 80.797323 63.047302 39.455098
F 72.008823 55.266802 39.231498
F 71.964623 62.903802 39.027498
F 78.840123 66.810702 36.488098
F 76.519923 65.400102 40.242498
F 78.651623 58.964702 36.767198
F 65.144723 59.349702 24.799498
F 81.179023 57.791902 40.070198
F 80.938023 65.613802 40.332398
F 71.843923 57.713702 40.224498
F 71.878323 65.322502 40.181298
F 80.831723 55.182302 36.595798
F 80.809323 62.955502 36.767998
F 71.905823 55.423602 36.688998
F 71.971023 62.866702 36.431798
F 83.123823 53.818202 40.240098
F 82.975623 61.850802 40.307398
F 65.314223 53.924702 40.070498
F 65.107123 61.607002 40.098398
F 73.977123 54.031502 40.444498
F 73.901223 61.519302 40.335498
F 83.050423 58.986802 36.471898
F 83.050923 66.743402 36.671698
F 65.017423 58.965802 36.703498
F 65.062523 66.994002 36.831398
F 74.357423 59.180802 36.563998
F 74.339523 66.674602 36.505598
F 83.226723 59.117402 39.199398
F 83.145923 66.803702 39.293498
F 65.239923 59.015002 39.315698
F 65.028023 66.733302 39.507498
F 74.046323 59.065202 39.417098
F 74.246923 66.754702 39.348298
F 69.660123 66.746802 36.518998
F 69.526523 59.109102 36.597998
F 67.511423 55.346302 39.345398
F 78.583123 61.673002 40.321198
F 74.000123 54.041602 43.043198
F 78.906123 53.986702 40.222098
F 78.633023 66.780802 39.308498
F 78.552223 54.020102 42.830698
F 82.937623 54.252402 43.000898
F 71.867123 57.895002 42.989198
F 74.104323 61.660702 42.983398
F 78.838323 61.795902 43.022898
F 80.888023 65.748302 42.966698
F 76.537623 63.038202 21.869798
F 74.212723 59.129802 21.999598
F 74.336823 66.757002 21.880998
F 67.533923 55.446602 21.876498
F 69.858623 66.780102 21.926998
F 65.179423 66.696902 21.970598
F 74.112723 69.319402 25.559498
F 83.072923 59.251302 22.195398
F 78.792523 66.942802 21.943098
F 78.863023 69.576502 25.636198
F 83.195123 69.277102 35.704098
F 65.281523 69.565402 42.683198
F 69.574923 69.399502 32.823998
F 65.095323 69.598902 28.019598
F 65.209623 69.414002 32.945098
F 65.387523 69.523402 40.024598
F 82.825323 69.527502 32.992098
F 69.446323 66.864302 44.045398
F 69.708123 59.350902 43.693798
F 67.543623 63.202102 43.756998
F 80.979823 55.445002 21.867998
F 89.858623 1.168082 2.817608
F 89.817023 9.048582 2.846048
F 87.596023 15.355802 20.996998
F 98.814523 1.260212 2.864028
F 98.807223 8.981672 2.864278
F 85.459923 16.772602 -0.100163
F 89.823323 3.897762 6.522738
F 89.878223 11.548202 6.453048
F 98.811023 3.837192 6.501458
F 98.803723 11.558702 6.501708
F 89.912023 3.710552 3.699288
F 89.864723 11.536702 3.670538
F 98.834223 3.843082 3.765988
F 98.826923 11.564502 3.766238
F 89.914223 16.757502 7.229318
F 85.262923 8.817612 0.261437
F 85.531723 1.205792 7.526408
F 85.442423 16.768402 2.893738
F 98.800023 16.703102 2.864518
F 85.296623 8.846082 7.349418
F 92.102723 7.691272 3.773288
F 92.096423 15.412502 3.773418
F 89.815923 1.150192 0.074362
F 101.056123 7.705552 3.755938
F 101.049123 15.427002 3.756188
F 101.074123 7.703652 21.053998
F 85.359323 3.869552 21.283198
F 85.674023 1.259122 14.807998
F 85.221623 3.819592 11.106398
F 96.579323 5.118452 0.133991
F 92.108223 5.115152 2.864278
F 92.101823 12.837302 2.864118
F 101.096123 5.114732 2.858478
F 101.089123 12.836202 2.858728
F 92.105323 7.690282 6.504338
F 92.100423 15.410702 6.503298
F 105.589123 15.437702 20.803798
F 101.083123 7.709872 6.496238
F 101.075123 15.431302 6.496488
F 85.313123 11.675802 3.722618
F 94.342323 1.256742 2.864578
F 94.335123 8.978182 2.864848
F 85.254823 11.574302 13.691698
F 103.286123 1.261072 2.775518
F 103.279123 8.982532 2.775738
F 98.809123 16.699102 14.692998
F 94.339423 3.831972 6.504338
F 94.332323 11.553502 6.504618
F 103.282123 3.844102 6.410168
F 103.275123 11.565602 6.410408
F 94.343323 3.832852 3.772938
F 94.336023 11.554302 3.773198
F 103.403123 3.844232 3.667398
F 103.395123 11.565702 3.667648
F 85.386523 11.589602 20.987798
F 85.352323 3.757512 13.838798
F 98.815923 16.698402 7.407008
F 85.369123 8.837952 10.056598
F 87.566923 7.818392 21.086498
F 85.321923 9.007922 14.632998
F 87.565623 7.717892 3.655318
F 87.736023 15.325602 3.713248
F 105.597123 7.716202 20.803598
F 96.571123 7.695692 3.773568
F 96.563823 15.417202 3.773808
F 89.800623 16.626002 14.619498
F 105.404123 7.553182 3.663788
F 105.397123 15.274602 3.664038
F 85.482823 11.504602 10.894298
F 103.359123 16.717102 7.339188
F 89.894723 16.657402 17.350098
F 89.915623 16.722202 0.127337
F 103.329123 16.715402 14.644798
F 85.362323 16.874502 7.282738
F 89.855423 16.849302 10.027998
F 87.492223 5.164262 2.864528
F 87.689923 12.663202 2.732408
F 96.581623 5.117032 2.867028
F 96.574423 12.838502 2.867278
F 105.674123 5.054522 2.596578
F 105.667123 12.776002 2.596818
F 87.651323 7.666932 6.582098
F 87.540923 15.517002 6.534428
F 96.575023 7.697282 21.066598
F 96.576423 7.696922 6.506298
F 96.569223 15.418402 6.506548
F 94.340623 3.832142 21.064898
F 105.647123 7.765312 6.354308
F 105.640123 15.486802 6.354558
F 98.817723 11.563102 21.068498
F 89.949023 1.237822 10.128398
F 89.822023 8.869512 10.172698
F 92.102623 7.690562 21.064198
F 98.809723 1.260192 10.141498
F 98.802423 8.981652 10.141698
F 85.417623 16.653202 9.976478
F 89.717323 3.967502 14.054898
F 89.963823 11.592902 13.768598
F 98.804423 3.835402 13.781998
F 98.797223 11.556902 13.782298
F 89.802923 3.808092 11.203798
F 89.879723 11.612302 11.009198
F 98.824023 3.840962 11.046898
F 98.816823 11.562402 11.047098
F 89.892423 1.289002 7.359298
F 89.843023 8.953972 7.372918
F 96.562423 12.840202 14.694198
F 98.830423 1.255462 7.406528
F 98.823123 8.976932 7.406768
F 85.321023 8.954372 2.891608
F 92.103823 7.689562 11.054098
F 92.094823 15.412902 11.052798
F 85.341523 3.702372 6.656038
F 101.044123 7.700542 11.039698
F 101.037123 15.422002 11.039998
F 85.287023 8.983562 17.561998
F 92.105723 5.115492 7.413498
F 92.099123 12.836902 7.413688
F 101.057123 5.119032 7.391808
F 101.050123 12.840502 7.392048
F 92.105523 5.114462 10.145498
F 92.100423 12.837202 10.143998
F 101.077123 5.114432 10.133498
F 101.070123 12.835902 10.133798
F 92.105323 7.689412 13.784298
F 92.096623 15.411502 13.784098
F 85.424823 1.392482 10.163498
F 101.069123 7.707152 13.780098
F 101.061123 15.428602 13.780298
F 105.395123 12.954602 14.630598
F 94.341123 1.256632 10.144198
F 94.333723 8.978172 10.144398
F 94.330023 16.699002 7.413458
F 103.272123 1.263662 10.072698
F 103.264123 8.985112 10.072898
F 103.329123 16.713302 17.377398
F 94.337723 3.831412 13.784198
F 94.330723 11.553102 13.784498
F 103.263123 3.837862 13.725698
F 103.256123 11.559302 13.725898
F 94.341123 3.832292 11.053098
F 94.333823 11.553702 11.053298
F 103.352123 3.831492 10.995898
F 103.344123 11.553002 10.996098
F 94.344523 1.256082 7.412958
F 94.337123 8.977582 7.413228
F 98.795123 16.703102 10.141998
F 103.373123 1.274132 7.338718
F 103.366123 8.995612 7.338938
F 85.410023 1.233532 2.949018
F 87.606123 7.680812 11.205798
F 87.607723 15.347802 10.977698
F 98.825023 3.841642 21.068298
F 96.568623 7.695282 11.053598
F 96.561323 15.416702 11.053898
F 92.097623 15.410802 21.063198
F 105.404123 7.591892 10.985798
F 105.397123 15.313302 10.986098
F 105.596123 12.844602 17.317398
F 87.578723 5.123432 7.589028
F 87.693123 12.908602 7.424008
F 96.572923 5.118612 7.412938
F 96.565623 12.840102 7.413188
F 105.407123 5.244872 7.342278
F 105.400123 12.966302 7.342518
F 87.432323 5.070742 10.271198
F 87.666623 12.785902 10.079898
F 96.576923 5.117642 10.145698
F 96.569623 12.839102 10.145898
F 105.630123 5.058572 10.027398
F 105.623123 12.780002 10.027598
F 87.554923 7.750022 13.830698
F 87.581423 15.442902 13.678998
F 105.603123 5.123182 17.317198
F 96.573323 7.696352 13.786598
F 96.566023 15.417802 13.786898
F 96.567723 15.418702 21.066798
F 105.598123 7.762912 13.668898
F 105.591123 15.484402 13.669198
F 101.067123 15.425102 21.054198
F 89.844123 1.402162 17.643698
F 89.816323 8.987882 17.505398
F 103.272123 16.704002 2.775978
F 98.831723 1.253052 17.429098
F 98.824423 8.974522 17.429298
F 94.328923 16.698602 17.425298
F 94.328023 16.699102 14.693798
F 85.416223 16.377002 17.486498
F 94.333423 11.553602 21.065198
F 94.328023 16.699602 2.865108
F 89.957823 3.897672 18.545698
F 89.913323 11.588802 18.350298
F 98.824923 3.838322 18.331898
F 98.817723 11.559802 18.332098
F 89.974623 1.333162 14.921098
F 89.880023 8.913332 14.797198
F 85.304823 3.723502 3.901868
F 98.823623 1.256182 14.692498
F 98.816423 8.977642 14.692798
F 89.717423 3.815502 21.315298
F 92.102723 7.690502 18.333498
F 92.098923 15.410002 18.333998
F 96.569623 12.838102 17.427398
F 101.090123 7.705842 18.316598
F 101.082123 15.427302 18.316798
F 85.333223 11.657602 18.310398
F 92.105823 5.116652 14.694898
F 92.100523 12.838302 14.694598
F 101.042123 5.121192 14.682798
F 101.035123 12.842702 14.683098
F 92.106823 5.115782 17.425098
F 92.100723 12.837402 17.423798
F 101.076123 5.116802 17.421498
F 101.069123 12.838302 17.421798
F 85.272823 3.898172 18.459698
F 89.801923 11.678202 21.133498
F 96.576923 5.116622 17.427098
F 96.569723 5.118722 14.693998
F 87.579623 12.793502 14.698498
F 89.842323 16.759302 2.804458
F 94.343323 1.255732 17.424798
F 94.336023 8.977192 17.425098
F 94.326623 16.699602 10.144698
F 103.344123 1.270332 17.376998
F 103.336123 8.991802 17.377198
F 85.560123 11.584102 6.432308
F 103.257123 16.706602 10.073198
F 105.402123 5.233122 14.630398
F 103.331123 3.837622 21.008098
F 103.324123 11.559102 21.008398
F 94.340123 3.831942 18.333498
F 94.332823 11.553402 18.333798
F 103.356123 3.854252 18.279598
F 103.349123 11.575702 18.279898
F 94.342823 1.256082 14.693298
F 94.335523 8.977562 14.693498
F 85.239823 16.724302 14.693798
F 103.344123 1.272452 14.644398
F 103.337123 8.993922 14.644598
F 85.461823 1.373502 17.629998
F 87.504223 7.862672 18.269598
F 87.782423 15.305902 18.192398
F 87.569723 12.757302 17.370498
F 96.576423 7.696662 18.332598
F 96.569123 15.418102 18.332898
F 98.817223 16.696002 17.429598
F 105.698123 7.758512 18.055798
F 105.691123 15.480002 18.056098
F 87.529923 5.165192 17.657398
F 87.524523 5.044142 14.900398
F 103.384123 1.256632 0.037288
F 92.098523 12.835202 0.133056
F 94.344923 1.256372 0.133403
F 94.337623 8.977832 0.133651
F 92.105123 5.114302 0.133282
F 98.824323 8.979672 0.129757
F 98.831623 1.258212 0.129514
F 96.572123 12.839902 0.134238
F 94.330623 16.699202 0.133828
F 98.817123 16.701102 0.130003
F 101.087123 12.839702 0.118836
F 101.094123 5.118242 0.118591
F 103.370123 16.699602 0.037769
F 85.263823 1.205302 0.227321
F 103.377123 8.978092 0.037523
F 87.686023 12.909802 0.213273
F 89.772523 8.809332 0.121884
F 105.604123 -0.005293 20.803398
F 105.606123 0.041227 13.668698
F 87.493023 4.996922 0.127306
F 105.669123 12.829702 21.654898
F 105.706123 0.036926 18.055498
F 105.654123 0.043594 6.354098
F 105.676123 5.108212 21.654698
F 87.681823 -0.179405 20.962198
F 87.649323 -0.044246 18.299298
F 92.111323 -0.030522 13.785198
F 96.582123 -0.024205 21.066398
F 101.090123 -0.011617 6.496008
F 92.112723 -0.032333 21.063998
F 96.583523 -0.024571 6.506068
F 92.110523 -0.031106 3.773058
F 87.922323 -0.062320 13.655098
F 101.076123 -0.014344 13.779798
F 96.580423 -0.025146 13.786398
F 92.113123 -0.032638 11.054498
F 96.578123 -0.025759 3.773338
F 101.097123 -0.015623 18.316398
F 96.575623 -0.026179 11.053398
F 92.112923 -0.030786 6.503768
F 101.063123 -0.015897 3.755708
F 87.722823 -0.009191 10.955498
F 101.051123 -0.020908 11.039498
F 101.081123 -0.017836 21.053698
F 96.583523 -0.024798 18.332398
F 92.110323 -0.030736 18.333898
F 87.812423 -0.028689 6.517668
F 89.856923 1.257402 24.710798
F 89.762123 9.089012 24.519798
F 85.381723 1.069212 36.558698
F 98.824323 1.255232 24.706198
F 98.817123 8.976702 24.706398
F 98.799723 16.699202 31.984798
F 89.858523 3.750502 28.411798
F 89.948023 11.469502 28.118698
F 98.817123 3.839922 28.344998
F 98.809823 11.561402 28.345198
F 89.765923 3.774312 25.651198
F 89.788323 11.560302 25.396398
F 98.822623 3.838392 25.609698
F 98.815323 11.559802 25.609898
F 103.376123 1.241452 21.874298
F 96.574323 7.696542 42.907098
F 89.913423 16.677702 39.156098
F 103.275123 16.712502 31.884998
F 103.368123 8.962922 21.874498
F 94.335123 8.977402 21.973398
F 92.100523 7.691622 25.611598
F 92.095123 15.412102 25.611898
F 87.569423 4.979462 39.355998
F 101.080123 7.707352 25.589398
F 101.073123 15.428802 25.589698
F 94.338823 3.831512 42.904998
F 85.494623 9.004352 39.366198
F 85.362623 11.494202 35.668598
F 85.465423 16.630302 24.798798
F 85.325623 16.538202 36.448998
F 92.103323 5.113882 24.704998
F 92.097823 12.836402 24.703698
F 101.068123 5.119922 24.692298
F 101.060123 12.841402 24.692598
F 92.102123 7.689642 28.343898
F 92.099623 15.408002 28.342098
F 105.568123 12.840302 36.233298
F 101.056123 7.700632 28.327698
F 101.049123 15.422102 28.327898
F 92.096723 15.410002 42.903098
F 94.342623 1.255422 24.704598
F 94.335423 8.976882 24.704898
F 85.407223 11.541402 25.916198
F 103.324123 1.265032 24.615098
F 103.316123 8.986502 24.615298
F 98.796023 16.699402 39.268598
F 94.339123 3.831822 28.344398
F 94.331923 11.553302 28.344698
F 103.304123 3.836952 28.246998
F 103.297123 11.558402 28.247198
F 94.339423 3.831562 25.612998
F 94.332123 11.553002 25.613298
F 103.362123 3.857682 25.502398
F 103.355123 11.579102 25.502698
F 89.835123 16.685902 21.742998
F 85.249523 3.691662 42.889298
F 85.280623 1.366372 24.790898
F 103.268123 16.716102 39.183998
F 85.444223 8.950732 29.338898
F 98.825623 3.842932 42.911598
F 87.601923 7.742762 25.593698
F 87.698523 15.534502 25.651198
F 92.101623 7.688942 42.903898
F 96.573623 7.695182 25.612498
F 96.566323 15.416602 25.612698
F 87.538423 5.258492 22.127798
F 105.648123 7.718892 25.290198
F 105.641123 15.440402 25.290498
F 85.179223 3.629352 33.058998
F 85.323423 11.459802 28.523098
F 85.553223 16.662002 32.141998
F 85.258223 3.587472 40.196298
F 98.809823 16.698202 24.706698
F 94.324323 16.698302 39.264798
F 85.487023 8.994382 36.553598
F 87.399123 5.281832 24.823298
F 87.580123 12.983302 24.795198
F 96.576123 5.116132 24.705998
F 96.568923 12.837602 24.706198
F 105.573123 5.123542 24.407998
F 105.566123 12.845002 24.408198
F 87.661723 7.663482 28.370198
F 87.385723 15.375002 28.371998
F 105.592123 15.443902 42.648998
F 96.571223 7.696532 28.345498
F 96.564023 15.418002 28.345798
F 101.078123 7.707252 42.899998
F 105.543123 7.704002 28.041998
F 105.535123 15.425502 28.042298
F 105.600123 7.722422 42.648698
F 89.807123 1.102242 32.004498
F 89.812323 8.970342 31.936398
F 89.774023 9.033772 21.923098
F 98.814223 1.256322 31.984298
F 98.807023 8.977782 31.984598
F 85.378123 9.048732 24.755198
F 89.968323 3.794932 35.457998
F 89.914623 11.568202 35.588798
F 98.807023 3.838132 35.624898
F 98.799823 11.559602 35.625098
F 89.852823 3.771852 32.721698
F 89.843923 11.468302 32.887198
F 98.812523 3.836672 32.890298
F 98.805223 11.558102 32.890598
F 89.720823 1.274382 29.240598
F 89.860123 8.952492 29.206298
F 85.351223 16.723902 29.431298
F 98.820323 1.258102 29.249498
F 98.813023 8.979562 29.249698
F 87.626323 15.364302 42.843498
F 92.100823 7.689932 32.892798
F 92.091823 15.412102 32.891998
F 89.871323 16.553702 29.179098
F 101.062123 7.704532 32.870998
F 101.055123 15.426002 32.871298
F 96.567823 5.116832 39.265998
F 92.105323 5.114552 29.253298
F 92.097823 12.835702 29.252398
F 101.074123 5.115492 29.228798
F 101.067123 12.837002 29.228998
F 92.104723 5.114782 31.982898
F 92.096223 12.835202 31.984198
F 101.049123 5.121922 31.966198
F 101.042123 12.843402 31.966498
F 92.099823 7.690052 35.624198
F 92.097923 15.409002 35.622098
F 85.216223 3.795602 28.335198
F 101.039123 7.698382 35.608498
F 101.032123 15.419802 35.608798
F 85.039123 11.515902 40.371898
F 94.340023 1.255622 31.983998
F 94.332923 8.977032 31.984298
F 94.328223 16.698302 24.705198
F 103.290123 1.269552 31.884498
F 103.282123 8.991012 31.884698
F 87.480223 7.541832 42.914198
F 94.336723 3.831222 35.624098
F 94.329423 11.552702 35.624298
F 103.274123 3.832202 35.529398
F 103.267123 11.553702 35.529698
F 94.337023 3.830952 32.893098
F 94.329823 11.552402 32.893298
F 103.329123 3.853032 32.786498
F 103.322123 11.574502 32.786798
F 94.340723 1.255982 29.252998
F 94.333523 8.977382 29.253198
F 94.325523 16.698502 31.984498
F 103.348123 1.248992 29.141498
F 103.341123 8.970452 29.141698
F 98.805823 16.701002 29.249998
F 87.659323 7.641832 32.985298
F 87.613423 15.423302 33.154498
F 89.669823 16.606302 31.831398
F 96.568723 7.694202 32.892798
F 96.561423 15.415702 32.893098
F 94.331723 11.553002 42.905298
F 105.595123 7.713672 32.576598
F 105.588123 15.435102 32.576898
F 98.818423 11.564402 42.911898
F 87.576823 5.156762 29.071098
F 87.615423 12.717702 29.192298
F 96.573823 5.118182 29.252298
F 96.566523 12.839602 29.252598
F 105.624123 5.114042 28.930198
F 105.617123 12.835502 28.930398
F 87.422523 5.024352 31.887998
F 87.838423 12.894902 31.971698
F 96.570823 5.116782 31.984998
F 96.563623 12.838202 31.985298
F 105.517123 5.128182 31.680498
F 105.510123 12.849602 31.680698
F 87.419623 7.293452 35.764098
F 87.837823 15.344402 35.739898
F 89.797623 11.328102 42.902198
F 96.566223 7.695532 35.625198
F 96.559023 15.417002 35.625498
F 103.309123 16.708002 24.615598
F 105.493123 7.699742 35.327398
F 105.486123 15.421202 35.327698
F 85.300423 1.085612 39.323298
F 89.771023 1.384452 39.457498
F 89.871323 8.967442 39.209298
F 96.567023 15.418002 42.907298
F 98.810623 1.256492 39.268098
F 98.803323 8.977952 39.268398
F 103.303123 16.694902 36.439798
F 85.242323 1.266222 29.188298
F 85.252223 3.932342 25.674898
F 89.690723 3.817312 42.920998
F 85.311123 16.517502 39.199998
F 89.908723 3.901622 40.332898
F 89.706223 11.568602 40.073098
F 98.807223 3.836062 40.176098
F 98.799923 11.557502 40.176298
F 89.695223 1.204592 36.624998
F 89.767423 9.000542 36.557798
F 85.487423 11.551102 43.023198
F 98.810323 1.259142 36.533098
F 98.803023 8.980602 36.533398
F 94.323823 16.699002 36.533798
F 92.100623 7.689832 40.172698
F 92.093723 15.410602 40.173098
F 105.490123 12.860302 38.984298
F 101.056123 7.704462 40.161998
F 101.049123 15.425902 40.162298
F 87.355523 12.779902 39.388198
F 92.103923 5.114592 36.532598
F 92.098323 12.837002 36.533598
F 101.055123 5.117382 36.516198
F 101.048123 12.838802 36.516498
F 92.103723 5.115252 39.263898
F 92.094023 12.835602 39.263998
F 101.042123 5.122562 39.254398
F 101.034123 12.844002 39.254698
F 89.931623 16.739702 24.421898
F 94.326223 16.698902 29.253398
F 105.497123 5.138832 38.984098
F 85.367423 8.951292 32.119698
F 85.220123 0.994542 31.906498
F 105.576123 5.118862 36.233098
F 94.338723 1.255452 39.264298
F 94.331523 8.976902 39.264598
F 89.931623 16.655702 36.456698
F 103.282123 1.273132 39.183498
F 103.275123 8.994592 39.183798
F 96.568523 5.118742 36.533498
F 98.795823 16.702102 36.533598
F 96.561323 12.840202 36.533798
F 103.341123 3.852882 42.832798
F 103.333123 11.574302 42.832998
F 94.335123 3.830482 40.173798
F 94.327623 11.551802 40.174098
F 103.319123 3.856732 40.089798
F 103.312123 11.578202 40.089998
F 94.338123 1.256142 36.533398
F 94.331023 8.977562 36.533598
F 85.470823 3.537402 35.690298
F 103.318123 1.251962 36.439298
F 103.310123 8.973422 36.439498
F 103.334123 16.691902 29.141998
F 87.723823 7.574312 40.090798
F 87.621123 15.488002 40.016498
F 96.560523 12.838302 39.266198
F 96.566023 7.693542 40.174598
F 96.558823 15.415002 40.174798
F 85.407323 11.442502 32.905798
F 105.583123 7.719312 39.895998
F 105.576123 15.440802 39.896298
F 101.071123 15.428702 42.900298
F 87.565023 4.816192 36.620298
F 87.662923 12.776002 36.515198
F 98.828823 1.257102 21.969598
F 89.946823 1.110822 22.078998
F 96.577523 5.117572 21.972598
F 98.821623 8.978562 21.969798
F 94.342423 1.255942 21.973198
F 92.104923 5.114672 21.973898
F 98.814323 16.700002 21.970098
F 94.327823 16.698902 21.973698
F 96.570223 12.839002 21.972798
F 101.078123 12.837602 21.955298
F 92.098923 12.837002 21.973698
F 101.086123 5.116152 21.954998
F 87.570123 12.949602 22.061498
F 85.262223 16.617802 22.077398
F 85.390523 1.276732 22.039198
F 103.361123 16.684402 21.874798
F 85.417723 9.152422 21.871398
F 105.607123 0.000923 42.648498
F 105.590123 -0.002270 39.895798
F 105.673123 12.845802 43.524398
F 105.655123 -0.002680 25.289998
F 105.680123 5.124352 43.524098
F 87.639823 0.149188 25.640798
F 101.085123 -0.014228 42.899798
F 92.109123 -0.032534 42.903398
F 87.412323 -0.005120 28.372698
F 92.106223 -0.030884 40.172798
F 92.105623 -0.031024 35.624798
F 101.063123 -0.017006 40.161798
F 101.069123 -0.016933 32.870798
F 105.603123 -0.007908 32.576298
F 96.578323 -0.024953 28.345298
F 101.088123 -0.014111 25.589198
F 101.063123 -0.020850 28.327498
F 92.107523 -0.030920 28.344398
F 87.666223 -0.173710 40.254898
F 96.573323 -0.025957 35.624998
F 92.110323 -0.031361 25.613198
F 96.573123 -0.027913 40.174398
F 105.550123 -0.017497 28.041798
F 92.108723 -0.032147 32.892898
F 101.046123 -0.023094 35.608298
F 96.575823 -0.027251 32.892598
F 96.580723 -0.026274 25.612198
F 105.501123 -0.021748 35.327198
F 96.581323 -0.024944 42.906798
F 89.899223 24.503702 2.687388
F 89.912323 32.076002 2.788718
F 98.792723 24.424602 2.864768
F 98.785423 32.146002 2.865008
F 89.870223 27.078202 6.522778
F 105.582123 23.159102 20.804098
F 89.933723 19.309602 6.391378
F 98.789223 27.001602 6.502198
F 105.575123 30.880602 20.804298
F 98.796523 19.280102 6.501948
F 89.854623 26.999702 3.802318
F 96.554623 30.861002 18.333398
F 89.874723 19.375302 3.784808
F 98.812423 27.007502 3.766728
F 87.518123 23.037202 18.153198
F 98.819623 19.286002 3.766478
F 87.593923 28.219802 0.153658
F 98.809823 24.422602 0.130248
F 94.326323 19.275202 21.065398
F 96.553223 30.861702 21.067298
F 92.084323 30.853802 3.774808
F 92.089023 23.134202 3.773088
F 101.034123 30.869902 3.756678
F 101.041123 23.148502 3.756428
F 98.810423 19.284602 21.068698
F 85.321723 24.556902 14.604598
F 85.399723 32.183302 14.873398
F 85.414923 19.295902 11.038298
F 92.086623 28.280002 2.865218
F 92.096623 20.560302 2.863668
F 101.074123 28.279102 2.859218
F 101.081123 20.557702 2.858968
F 92.084523 30.854002 6.504788
F 92.092423 23.132602 6.503948
F 101.061123 30.874302 6.496978
F 101.068123 23.152802 6.496738
F 94.320723 24.421102 2.865368
F 94.313523 32.142502 2.865618
F 103.264123 24.425502 2.776228
F 103.257123 32.146902 2.776478
F 94.317723 26.996402 6.505098
F 101.052123 30.868002 21.054698
F 94.325123 19.275002 6.504888
F 103.260123 27.008502 6.410898
F 94.315923 32.142202 0.134376
F 103.267123 19.287002 6.410658
F 94.321523 26.997202 3.773678
F 105.588123 20.566102 17.317698
F 94.328723 19.275702 3.773438
F 103.381123 27.008602 3.668138
F 105.581123 28.287602 17.317898
F 103.388123 19.287102 3.667888
F 85.351623 19.100502 20.877898
F 92.083323 28.278602 0.133541
F 87.663623 30.789702 20.984098
F 94.319223 26.996702 21.065698
F 87.650323 30.753502 3.628808
F 87.753423 23.142102 3.831098
F 96.549323 30.860102 3.774298
F 96.556523 23.138602 3.774058
F 105.382123 30.717602 3.664528
F 105.390123 22.996102 3.664278
F 92.080223 30.855302 21.065398
F 85.377823 32.221202 10.167698
F 85.348423 27.115402 6.414238
F 94.323123 24.420802 0.134146
F 85.221923 27.111102 3.663118
F 89.795823 19.296902 21.118498
F 87.553623 28.201802 2.912248
F 87.621923 20.480502 2.916058
F 96.559923 28.281402 2.867768
F 96.567123 20.560002 2.867528
F 105.653123 28.218902 2.597318
F 105.660123 20.497402 2.597068
F 87.562623 30.784602 6.493608
F 87.633923 23.088302 6.494718
F 96.554623 30.861302 6.507038
F 96.561923 23.139802 6.506788
F 105.625123 30.929702 6.355048
F 105.632123 23.208202 6.354798
F 89.959523 24.296602 10.019398
F 89.708723 31.985502 10.263498
F 98.787923 24.424602 10.142198
F 98.780623 32.146002 10.142498
F 89.948923 26.842702 13.618898
F 96.562423 20.559502 17.427598
F 89.784223 19.179502 13.667198
F 98.782623 26.999802 13.782798
F 96.555123 28.281002 17.427898
F 98.789923 19.278302 13.782498
F 89.837623 27.016102 10.768798
F 87.543723 20.321002 17.509998
F 89.780023 19.356802 10.934098
F 98.802223 27.005302 11.047598
F 87.778623 28.305802 17.445698
F 98.809523 19.283902 11.047398
F 89.936823 24.408802 7.386768
F 89.812323 32.007002 7.426188
F 98.808623 24.419802 7.407258
F 98.801323 32.141302 7.407508
F 92.081223 30.854102 11.054598
F 92.091623 23.131402 11.054898
F 101.023123 30.864902 11.040398
F 101.030123 23.143502 11.040198
F 92.086423 28.281002 7.414778
F 92.094023 20.559802 7.414618
F 101.035123 28.283402 7.392538
F 101.042123 20.561902 7.392298
F 92.089023 28.281902 10.142998
F 92.092423 20.558602 10.144498
F 101.055123 28.278802 10.134298
F 101.063123 20.557402 10.133998
F 92.082423 30.854402 13.784798
F 92.089023 23.132402 13.784498
F 101.047123 30.871502 13.780798
F 101.054123 23.150102 13.780598
F 94.319323 24.421002 10.144998
F 94.311823 32.142602 10.145098
F 103.250123 24.428002 10.073398
F 103.242123 32.149502 10.073698
F 94.316423 26.996002 13.784998
F 105.387123 20.676002 14.630898
F 94.323423 19.274502 13.784798
F 103.241123 27.002202 13.726398
F 85.425623 24.415902 2.951138
F 103.249123 19.280802 13.726198
F 94.319323 26.996602 11.053898
F 105.380123 28.397502 14.631098
F 94.326423 19.275102 11.053598
F 103.330123 26.995902 10.996598
F 89.738823 24.326802 0.057731
F 103.337123 19.274402 10.996398
F 94.322723 24.420502 7.413688
F 94.315423 32.142002 7.413968
F 103.351123 24.438502 7.339428
F 103.344123 32.160002 7.339678
F 87.511523 30.568002 11.253698
F 87.459623 23.047902 10.962698
F 96.546823 30.859702 11.054398
F 96.554023 23.138202 11.054098
F 105.382123 30.756302 10.986598
F 105.390123 23.034802 10.986298
F 87.562823 28.266202 7.339218
F 87.655023 20.470902 7.322488
F 96.551123 28.283002 7.413678
F 96.558423 20.561502 7.413428
F 105.386123 28.409202 7.343018
F 105.393123 20.687802 7.342768
F 87.463123 28.184002 9.991388
F 87.514923 20.527602 9.944138
F 96.555123 28.282002 10.146398
F 96.562423 20.560602 10.146198
F 105.608123 28.223002 10.028098
F 105.616123 20.501502 10.027798
F 87.522823 30.701102 13.994698
F 87.388623 23.176702 13.696198
F 96.551523 30.860702 13.787398
F 96.558823 23.139302 13.787098
F 105.577123 30.927302 13.669698
F 105.584123 23.205802 13.669398
F 89.794623 24.415102 17.412698
F 89.801223 32.341802 17.417398
F 98.809923 24.417402 17.429798
F 98.802723 32.138902 17.430098
F 85.358223 27.139802 13.835598
F 96.555123 20.561602 14.694498
F 92.087023 23.133402 21.064598
F 87.648223 30.957802 18.245898
F 96.547923 28.283102 14.694698
F 103.315123 32.158302 14.645298
F 89.928623 26.978802 18.208998
F 87.681623 20.587102 14.816398
F 89.971823 19.199602 18.446398
F 98.803123 27.002702 18.332598
F 87.819823 28.122102 14.750898
F 98.810423 19.281202 18.332398
F 89.736423 24.275002 14.590798
F 89.854223 32.169502 14.635898
F 98.801923 24.420602 14.693298
F 98.794623 32.142002 14.693498
F 92.079723 30.856302 18.333298
F 92.088523 23.133002 18.333598
F 101.068123 30.870202 18.317298
F 101.075123 23.148802 18.317098
F 92.083523 28.278902 14.693298
F 92.089223 20.557002 14.693098
F 101.020123 28.285602 14.683598
F 101.028123 20.564102 14.683298
F 92.086923 28.280602 17.423398
F 92.092523 20.558302 17.424698
F 101.055123 28.281202 17.422298
F 101.062123 20.559702 17.421998
F 85.306323 19.216702 3.738898
F 85.449523 27.168702 18.269498
F 85.443923 19.429702 6.359048
F 87.361123 23.173402 20.934498
F 94.321523 24.420102 17.425598
F 94.314323 32.141502 17.425798
F 103.322123 24.434702 17.377698
F 103.315123 32.156202 17.377898
F 85.330923 31.970202 2.888398
F 105.684123 23.201402 18.056298
F 85.317723 32.138902 7.460528
F 103.310123 27.002002 21.008898
F 89.953423 26.946202 20.927398
F 103.317123 19.280502 21.008598
F 94.318323 26.996302 18.334298
F 105.677123 30.922902 18.056498
F 94.325723 19.274902 18.333998
F 103.334123 27.018602 18.280298
F 96.561923 23.139602 18.333098
F 103.341123 19.297202 18.280098
F 94.320723 24.420602 14.694098
F 94.313623 32.142002 14.694298
F 103.322123 24.436802 14.645098
F 85.320023 24.616902 17.294398
F 96.560523 23.140202 21.067098
F 98.803223 27.006002 21.068998
F 85.210923 18.943802 18.168898
F 85.180623 27.111202 11.101698
F 85.499123 24.591302 7.280948
F 85.289123 24.436802 10.031998
F 85.564323 27.061402 21.048998
F 85.280023 19.411102 13.741698
F 85.494423 32.319702 17.533798
F 101.059123 23.146602 21.054398
F 92.090923 20.558002 0.133572
F 103.362123 24.421002 0.038014
F 101.079123 20.561202 0.119082
F 85.181523 34.701202 6.670898
F 105.655123 28.272602 21.655398
F 85.353023 24.457102 0.178420
F 98.802623 32.144002 0.130494
F 96.557523 28.282802 0.134727
F 101.072123 28.282602 0.119327
F 85.125223 32.161802 0.069063
F 87.432023 20.537802 0.179813
F 103.355123 32.142502 0.038260
F 105.662123 20.551102 21.655198
F 96.564823 20.561402 0.134481
F 89.782823 32.157902 -0.080901
F 85.543823 34.796802 18.337598
F 85.427423 34.549402 13.691298
F 89.943823 24.300802 24.652598
F 89.734023 32.126302 24.668798
F 98.802523 24.419602 24.706898
F 98.795323 32.141102 24.707098
F 89.876523 27.026202 28.276798
F 105.585123 23.165302 42.649198
F 89.856023 19.160702 28.091598
F 98.795323 27.004302 28.345698
F 105.578123 30.886802 42.649498
F 98.802623 19.282802 28.345498
F 89.930323 26.922702 25.622698
F 87.500923 23.169302 40.385398
F 89.859123 19.345702 25.461498
F 98.800823 27.002802 25.610398
F 87.670023 30.780902 40.185998
F 98.808123 19.281302 25.610198
F 85.322623 19.215502 28.368698
F 85.268523 24.331902 29.288998
F 89.701123 26.929402 42.811098
F 85.502123 32.067902 31.913998
F 92.079823 30.854902 25.613098
F 92.093623 23.129602 25.615298
F 101.059123 30.871702 25.590198
F 101.066123 23.150302 25.589898
F 85.428123 19.238702 25.603298
F 85.459823 19.356002 32.800098
F 87.815323 28.203802 21.860098
F 85.330723 24.521602 36.374498
F 92.085423 28.280002 24.703898
F 92.093123 20.559302 24.703298
F 101.046123 28.284302 24.693098
F 101.053123 20.562802 24.692798
F 92.080323 30.854102 28.344698
F 92.088223 23.132302 28.343898
F 101.034123 30.865002 28.328398
F 101.042123 23.143502 28.328198
F 94.320923 24.419802 24.705398
F 94.313523 32.141302 24.705598
F 103.302123 24.429402 24.615798
F 103.294123 32.150902 24.616098
F 94.317223 26.996202 28.345198
F 87.471023 23.081302 42.948998
F 94.324623 19.274702 28.344898
F 103.283123 27.001302 28.247698
F 105.665123 20.567302 43.524598
F 103.290123 19.279902 28.247498
F 94.317823 26.996002 25.613698
F 98.807123 24.421502 21.970298
F 94.324923 19.274402 25.613598
F 103.340123 27.022102 25.503098
F 105.483123 20.581802 38.984598
F 103.348123 19.300602 25.502898
F 96.552523 30.860902 42.907798
F 85.451123 31.940602 29.119698
F 87.491923 30.885902 42.877298
F 98.811123 19.285802 42.912098
F 87.587123 30.805902 25.639398
F 87.677923 23.226702 25.343098
F 96.551823 30.859602 25.613198
F 96.559123 23.138102 25.612898
F 105.626123 30.883302 25.290998
F 105.634123 23.161802 25.290698
F 85.280123 27.274902 40.072198
F 85.269823 24.623302 39.286098
F 85.504723 19.163502 35.547298
F 89.675423 19.375002 42.930098
F 85.351223 24.334502 24.537498
F 96.559723 23.139502 42.907498
F 87.659323 28.147802 24.605798
F 87.566423 20.563902 24.774498
F 96.554323 28.280502 24.706698
F 96.561623 20.559002 24.706498
F 105.551123 28.287902 24.408698
F 105.558123 20.566502 24.408498
F 87.606323 30.704202 28.342398
F 87.654023 23.193802 28.197098
F 96.549423 30.860902 28.346298
F 96.556723 23.139502 28.345998
F 105.521123 30.868402 28.042798
F 105.528123 23.146902 28.042498
F 89.934823 24.516402 31.902498
F 89.914623 32.264402 31.941498
F 98.792523 24.420702 31.985098
F 98.785223 32.142202 31.985298
F 89.820723 26.959902 35.531498
F 105.475123 28.303202 38.984798
F 89.799323 19.384002 35.760798
F 98.785223 27.002502 35.625598
F 96.553323 20.559802 39.266498
F 98.792523 19.281102 35.625398
F 89.848723 26.987702 32.813398
F 96.546023 28.281202 39.266698
F 89.893323 19.272402 32.931798
F 98.790723 27.001102 32.891098
F 87.656923 20.643302 39.280398
F 98.798023 19.279602 32.890798
F 89.815023 24.392202 29.151998
F 89.769123 32.076202 29.204698
F 98.798523 24.422502 29.250198
F 98.791223 32.143902 29.250498
F 92.080923 30.854102 32.893498
F 92.088623 23.132402 32.893798
F 101.040123 30.868902 32.871798
F 101.047123 23.147502 32.871498
F 92.084123 28.279902 29.254198
F 92.089023 20.556402 29.252198
F 101.052123 28.279902 29.229498
F 101.059123 20.558402 29.229298
F 92.083223 28.279802 31.983998
F 92.089923 20.557602 31.984198
F 101.027123 28.286302 31.966998
F 101.034123 20.564802 31.966698
F 92.085723 30.850002 35.621698
F 92.084923 23.133302 35.624998
F 101.017123 30.862802 35.609298
F 101.024123 23.141302 35.608998
F 94.318623 24.419902 31.984898
F 94.311323 32.141302 31.985098
F 103.268123 24.433902 31.885198
F 103.261123 32.155402 31.885498
F 94.314823 26.995502 35.624798
F 87.753023 28.306502 39.022598
F 94.321923 19.274002 35.624498
F 103.252123 26.996602 35.530198
F 98.803823 27.007302 42.912398
F 103.259123 19.275102 35.529898
F 94.315223 26.995302 32.893798
F 105.561123 20.561802 36.233498
F 94.322623 19.273902 32.893598
F 103.307123 27.017402 32.787298
F 105.554123 28.283202 36.233798
F 103.314123 19.296002 32.786998
F 94.318923 24.420302 29.253698
F 94.311623 32.141802 29.253898
F 103.327123 24.413402 29.142198
F 103.319123 32.134802 29.142498
F 87.825323 30.738102 32.898898
F 87.661423 23.012902 32.866498
F 96.546923 30.858602 32.893598
F 96.554223 23.137102 32.893298
F 105.574123 30.878102 32.577298
F 105.581123 23.156602 32.577098
F 87.391423 28.097702 29.154698
F 87.700123 20.496702 29.106498
F 96.552023 28.282602 29.253098
F 96.559223 20.561102 29.252798
F 105.602123 28.278402 28.930898
F 105.610123 20.557002 28.930698
F 87.615223 28.225602 31.864798
F 87.724723 20.586902 31.814498
F 96.549023 28.281202 31.985698
F 96.556323 20.559702 31.985498
F 105.496123 28.292602 31.681198
F 105.503123 20.571102 31.680898
F 87.693823 30.999302 35.607898
F 87.541923 23.126802 35.602598
F 96.544423 30.859902 35.625898
F 96.551723 23.138502 35.625698
F 105.472123 30.864102 35.328198
F 105.479123 23.142702 35.327898
F 89.703723 24.341102 39.305698
F 89.860623 32.129102 39.177698
F 98.788823 24.420902 39.268898
F 98.781523 32.142302 39.269098
F 85.257923 19.302602 42.804998
F 96.554023 20.561702 36.533998
F 92.081123 30.853302 42.903498
F 103.288123 32.137802 36.440298
F 96.546723 28.283102 36.534298
F 103.296123 24.416302 36.439998
F 89.851923 27.023502 40.040298
F 87.523323 20.639702 36.630098
F 89.775123 19.220702 40.118398
F 98.785423 27.000402 40.176798
F 87.702223 28.376202 36.308098
F 98.792623 19.279002 40.176598
F 89.763123 24.457702 36.515698
F 89.965423 32.017702 36.519898
F 98.788523 24.423502 36.533898
F 98.781323 32.145002 36.534098
F 92.079223 30.853602 40.173598
F 92.084823 23.132502 40.173398
F 101.034123 30.868802 40.162798
F 101.041123 23.147402 40.162498
F 92.080823 28.278002 36.532798
F 92.091123 20.559302 36.534798
F 101.034123 28.281802 36.516898
F 101.041123 20.560302 36.516698
F 92.083623 28.280002 39.263298
F 92.087023 20.556502 39.264798
F 101.020123 28.286902 39.255198
F 101.027123 20.565502 39.254898
F 85.329923 32.243802 24.811198
F 101.063123 23.150202 42.900498
F 101.071123 20.559102 21.955498
F 85.358523 27.090302 42.794498
F 94.316823 24.419902 39.264998
F 94.309723 32.141302 39.265298
F 103.260123 24.437502 39.184298
F 103.253123 32.159002 39.184498
F 85.225723 32.045702 36.492998
F 105.569123 23.162202 39.896498
F 85.310523 26.871702 25.496698
F 103.319123 27.017302 42.833498
F 105.561123 30.883702 39.896798
F 103.326123 19.295802 42.833298
F 94.313223 26.994802 40.174598
F 96.551523 23.136502 40.175098
F 94.320523 19.273402 40.174298
F 103.297123 27.021102 40.090498
F 96.544323 30.857902 40.175298
F 103.304123 19.299602 40.090298
F 94.316423 24.420502 36.534098
F 94.309323 32.141902 36.534298
F 92.085923 23.132802 42.904498
F 94.324223 19.274402 42.905398
F 94.317023 26.995902 42.905698
F 85.321423 26.878002 32.825798
F 101.056123 30.871602 42.900698
F 85.386523 19.213402 39.985998
F 85.223123 26.932602 28.296898
F 85.407523 24.415102 31.946598
F 85.460023 27.105002 35.603898
F 85.393723 31.967402 39.296898
F 103.347123 32.127302 21.875298
F 85.631423 32.172502 21.995998
F 92.090623 20.557502 21.973598
F 94.320423 24.420402 21.973898
F 89.678423 24.421702 21.805598
F 96.563023 20.560502 21.973098
F 98.799823 32.142902 21.970598
F 92.085023 28.279202 21.973798
F 103.354123 24.405802 21.874998
F 94.313323 32.141802 21.974198
F 96.555723 28.282002 21.973298
F 101.064123 28.280502 21.955798
F 89.759123 32.190902 21.906398
F 105.658123 28.288702 43.524898
F 87.552223 20.522202 22.035798
F 85.186023 24.559402 21.707098
F 85.463023 34.630302 40.161798
F 89.815723 34.654902 35.766698
F 89.831623 34.703902 33.140298
F 89.863723 34.696402 40.164998
F 85.353223 34.571502 32.963698
F 89.936423 47.661802 2.890938
F 89.853423 39.905102 2.906958
F 98.770923 47.589002 2.865498
F 98.778223 39.867502 2.865258
F 89.847223 50.126602 6.359678
F 89.783723 42.351402 6.425728
F 98.767423 50.166002 6.502938
F 98.774723 42.444502 6.502688
F 89.741323 50.276102 3.654308
F 89.793423 42.478502 3.676858
F 98.790623 50.171802 3.767458
F 98.797823 42.450402 3.767218
F 94.308723 39.863702 0.134631
F 85.295123 47.609002 14.661298
F 89.872523 47.468102 0.209632
F 85.103123 42.533502 10.799098
F 92.076523 38.576102 3.775548
F 92.069623 46.297102 3.776098
F 101.027123 38.591402 3.756928
F 101.020123 46.312902 3.757168
F 105.640123 43.715502 21.655898
F 87.529723 51.504902 2.645278
F 103.327123 34.740102 18.280598
F 87.463823 43.784702 17.105198
F 103.340123 47.585402 0.038751
F 85.343723 39.560902 2.825138
F 85.432923 50.230702 21.177498
F 92.079223 36.001402 2.865988
F 92.072623 43.723702 2.864998
F 85.266223 50.136202 11.098598
F 101.067123 36.000602 2.859458
F 101.060123 43.722002 2.859708
F 92.075523 38.576902 6.505798
F 92.067823 46.298202 6.506398
F 101.053123 38.595702 6.497228
F 101.046123 46.317202 6.497468
F 94.298923 47.585402 2.866118
F 94.306223 39.864002 2.865858
F 103.242123 47.589802 2.776968
F 103.250123 39.868402 2.776718
F 94.296023 50.160802 6.505868
F 94.303223 42.439302 6.505598
F 103.238123 50.172902 6.411638
F 103.246123 42.451402 6.411388
F 94.299423 50.161502 3.774488
F 94.306823 42.440102 3.774198
F 103.359123 50.173002 3.668868
F 103.366123 42.451502 3.668628
F 85.279023 42.571302 6.499748
F 89.774123 50.203502 21.088898
F 87.482123 51.292802 14.666698
F 85.251223 42.090302 3.876198
F 87.602323 38.498202 3.797278
F 87.467323 46.341102 3.648908
F 96.542023 38.581502 3.774548
F 96.534723 46.303002 3.774798
F 105.375123 38.439002 3.664778
F 105.368123 46.160502 3.665018
F 87.553423 43.559402 0.205580
F 85.550223 42.470302 18.295798
F 103.348123 39.863902 0.038505
F 96.526123 51.447502 14.695498
F 96.545923 38.583102 21.067598
F 85.349423 39.835402 7.250358
F 92.064023 51.444102 10.146098
F 85.369123 42.292602 21.034498
F 87.700723 51.386702 10.271298
F 87.531723 46.170002 18.482698
F 87.667023 35.918702 3.008398
F 87.489823 43.671902 2.965178
F 85.321323 50.095502 18.329098
F 96.552623 36.002902 2.868008
F 96.545323 43.724302 2.868258
F 105.631123 51.383302 2.598048
F 105.645123 35.940402 2.597558
F 105.638123 43.661802 2.597808
F 87.703123 38.564002 6.470318
F 87.578223 46.263402 6.485848
F 96.547423 38.582802 6.507278
F 96.540123 46.304202 6.507528
F 105.618123 38.651202 6.355288
F 105.610123 46.372602 6.355538
F 89.853723 47.588802 10.298398
F 89.942623 39.800002 10.104098
F 98.766123 47.589002 10.142898
F 98.773323 39.867502 10.142698
F 89.847023 50.150602 13.858098
F 89.794723 42.507702 13.711298
F 98.760823 50.164202 13.783498
F 98.768123 42.442702 13.783198
F 89.966223 50.040002 11.218998
F 89.894823 42.373002 10.998098
F 98.780423 50.169702 11.048398
F 98.787723 42.448302 11.048098
F 89.802523 47.569902 7.498298
F 89.833223 39.956302 7.414028
F 98.786823 47.584202 7.407998
F 98.794123 39.862802 7.407748
F 92.078323 38.573502 11.055898
F 92.069023 46.295902 11.056098
F 101.015123 38.586402 11.040698
F 101.008123 46.307802 11.040898
F 85.328223 42.556502 13.570998
F 92.077223 36.001402 7.415128
F 92.068523 43.721802 7.413898
F 101.052123 51.443502 2.859958
F 101.028123 36.004902 7.392788
F 101.021123 43.726302 7.393028
F 92.062223 51.443802 7.414438
F 92.078223 36.000502 10.145098
F 92.072523 43.723602 10.144598
F 92.065823 51.445302 17.424398
F 101.048123 36.000302 10.134498
F 101.041123 43.721702 10.134798
F 92.077823 38.575402 13.783998
F 92.068223 46.296802 13.785898
F 101.039123 38.593002 13.781098
F 101.032123 46.314502 13.781298
F 94.297423 47.585402 10.145698
F 94.304923 39.863902 10.145498
F 103.228123 47.592402 10.074198
F 103.235123 39.871002 10.073898
F 94.294323 50.160302 13.785698
F 94.301523 42.438902 13.785498
F 103.219123 50.166602 13.727198
F 103.227123 42.445202 13.726898
F 94.297823 50.161102 11.054498
F 94.304923 42.439602 11.054298
F 103.308123 50.160302 10.997398
F 103.315123 42.438802 10.997098
F 94.300923 47.584902 7.414438
F 94.308223 39.863402 7.414188
F 103.330123 47.602902 7.340168
F 103.337123 39.881402 7.339918
F 87.660523 38.641202 10.902298
F 87.548223 46.290002 10.763998
F 96.539523 38.581102 11.054598
F 96.532223 46.302602 11.054898
F 105.375123 38.477702 10.986798
F 105.368123 46.199202 10.986998
F 105.358123 51.561902 14.631898
F 87.509923 35.994102 7.577348
F 87.586223 43.606302 7.482508
F 105.364123 51.573602 7.343748
F 96.543823 36.004402 7.413918
F 96.536623 43.725902 7.414168
F 85.527823 39.964502 14.636298
F 105.378123 36.130702 7.343258
F 105.371123 43.852202 7.343508
F 98.781423 50.170402 21.069698
F 87.714723 36.092002 10.333698
F 87.510423 43.722702 10.133698
F 85.085023 50.041002 13.699498
F 96.547823 36.003502 10.146698
F 96.540623 43.724902 10.146898
F 105.587123 51.387302 10.028798
F 105.601123 35.944402 10.028298
F 105.594123 43.665902 10.028598
F 87.752323 38.535402 13.724598
F 87.549223 46.558302 13.644998
F 96.544223 38.582202 13.787598
F 96.537023 46.303702 13.787898
F 105.569123 38.648802 13.669898
F 105.562123 46.370202 13.670198
F 89.713023 47.417402 17.652698
F 89.878923 39.819102 17.376698
F 98.788123 47.581802 17.430598
F 98.795423 39.860402 17.430298
F 96.538123 51.445802 2.868508
F 87.468023 46.273302 21.207098
F 101.045123 38.589502 21.054898
F 101.038123 46.310902 21.055198
F 89.942623 50.144602 18.302098
F 89.669223 42.558202 18.171998
F 98.781323 50.167102 18.333398
F 98.788623 42.445602 18.333098
F 89.786723 47.412502 14.807398
F 89.889223 39.937802 14.514498
F 98.780123 47.584902 14.693998
F 98.787323 39.863502 14.693698
F 92.076823 38.575002 18.334998
F 92.067823 46.296402 18.335598
F 101.061123 38.591702 18.317598
F 101.053123 46.313102 18.317798
F 87.450323 51.490702 17.447898
F 92.080323 36.004302 14.696598
F 92.068023 43.722302 14.694098
F 85.264323 50.365802 3.759778
F 101.013123 36.007002 14.683798
F 101.006123 43.728502 14.683998
F 85.181123 47.726102 3.052078
F 92.077623 36.001602 17.425298
F 92.068623 43.722302 17.425298
F 92.064623 51.444902 2.865558
F 101.047123 36.002602 17.422498
F 101.040123 43.724102 17.422798
F 100.999123 51.450002 14.684298
F 94.297223 50.161002 21.066398
F 85.334723 47.502102 10.259998
F 89.698723 42.573702 21.055798
F 94.299523 47.584602 17.426198
F 94.307123 39.863002 17.426098
F 103.300123 47.599102 17.378398
F 103.307123 39.877602 17.378198
F 85.481223 47.658702 7.488298
F 87.668323 38.576402 21.112698
F 103.288123 50.166402 21.009598
F 103.295123 42.444902 21.009398
F 94.296623 50.160702 18.334998
F 94.303523 42.439102 18.334798
F 103.312123 50.183002 18.281098
F 103.320123 42.461602 18.280798
F 94.299023 47.584902 14.694798
F 94.306423 39.863402 14.694498
F 103.300123 47.601202 14.645798
F 103.307123 39.879802 14.645598
F 87.655723 38.534102 18.327498
F 87.447523 43.901202 14.523298
F 96.547323 38.582502 18.333598
F 96.540123 46.304002 18.333798
F 105.669123 38.644402 18.056798
F 105.662123 46.365802 18.056998
F 85.295023 39.850902 17.295798
F 87.400823 35.956802 14.508698
F 85.327823 47.466602 17.565498
F 101.033123 51.445602 17.422998
F 96.540623 36.004602 14.694998
F 96.533323 43.726002 14.695198
F 101.034123 51.443202 10.134998
F 105.373123 36.119002 14.631398
F 105.365123 43.840402 14.631598
F 92.062623 51.444502 14.695698
F 87.642823 36.101802 17.241298
F 85.401923 39.916102 9.956668
F 96.533323 51.445402 17.428598
F 96.547823 36.002502 17.428098
F 96.540523 43.723902 17.428298
F 105.559123 51.451902 17.318698
F 105.574123 36.009002 17.318198
F 105.567123 43.730502 17.318398
F 92.074723 38.576002 21.064898
F 94.304423 42.439502 21.066098
F 96.538723 46.304602 21.067798
F 101.013123 51.447802 7.393278
F 105.567123 38.602002 20.804598
F 105.560123 46.323502 20.804798
F 96.533323 51.446402 10.147198
F 92.065623 46.298202 21.066198
F 98.788723 42.448902 21.069498
F 87.695123 51.454002 7.528728
F 96.529323 51.447402 7.414418
F 85.296623 50.311602 6.514818
F 94.301523 47.585102 0.134819
F 96.535723 51.447202 0.135465
F 98.795323 39.865502 0.130739
F 89.839823 34.861102 13.800398
F 89.857323 39.680502 0.147643
F 101.065123 36.004102 0.119573
F 101.058123 43.725502 0.119818
F 101.050123 51.447002 0.120064
F 85.362723 34.603102 3.937748
F 92.066023 51.445002 0.135727
F 96.550323 36.004302 0.134970
F 92.081923 36.003402 0.136474
F 92.069223 43.721002 0.133748
F 98.788023 47.587002 0.130985
F 96.543023 43.725802 0.135220
F 94.311923 34.718202 21.065998
F 85.375223 47.772002 0.153304
F 87.730123 51.529402 -0.046537
F 103.302123 34.723502 21.009098
F 105.633123 51.437002 21.656098
F 94.308923 34.717402 13.785198
F 105.647123 35.994102 21.655598
F 85.439323 34.712002 21.080398
F 94.310923 34.717702 18.334598
F 98.775423 34.721202 13.782998
F 103.322123 34.717302 10.996898
F 103.234123 34.723702 13.726698
F 94.312123 34.718102 11.054098
F 89.898223 34.745602 21.105998
F 85.391123 34.807202 10.989898
F 98.805123 34.728902 3.766968
F 98.795023 34.726802 11.047898
F 89.763323 34.868502 18.350898
F 94.314323 34.718702 3.773918
F 98.795923 34.727502 21.069198
F 103.373123 34.730102 3.668378
F 98.781923 34.723002 6.502438
F 94.310423 34.717802 6.505318
F 103.253123 34.729902 6.411148
F 89.825723 34.683402 3.842518
F 98.795923 34.724202 18.332898
F 89.852823 34.642202 10.961798
F 89.791923 34.686102 6.673028
F 87.418723 35.939402 0.289927
F 85.222823 47.638202 22.019298
F 87.614523 51.633402 22.071698
F 89.783223 47.573402 24.793398
F 89.854723 39.973702 24.681098
F 98.780723 47.584002 24.707598
F 98.788023 39.862502 24.707398
F 89.825723 50.042102 28.573098
F 89.717623 42.425702 28.332498
F 98.773523 50.168702 28.346398
F 98.780823 42.447202 28.346198
F 89.951623 50.102202 25.759798
F 89.803423 42.462802 25.606298
F 98.779023 50.167202 25.611098
F 98.786323 42.445702 25.610898
F 85.437223 39.747102 32.232198
F 85.449523 47.661402 36.679398
F 85.520623 39.749702 36.483398
F 89.871923 50.091202 42.916298
F 92.073523 38.576302 25.613798
F 92.067223 46.296902 25.614798
F 101.051123 38.593202 25.590398
F 101.044123 46.314702 25.590698
F 105.651123 36.010202 43.525098
F 105.454123 51.467602 38.985598
F 87.653023 38.387102 42.911398
F 85.440523 39.865502 29.455898
F 87.575723 51.517702 39.277398
F 85.492323 42.421102 40.142298
F 105.529123 51.452302 24.409498
F 92.075923 36.000102 24.705398
F 92.069423 43.722802 24.705098
F 89.756323 42.262002 42.838898
F 101.039123 36.005802 24.693298
F 101.031123 43.727202 24.693498
F 92.071523 38.576202 28.345098
F 92.065523 46.296702 28.345398
F 101.027123 38.586502 28.328698
F 101.020123 46.307902 28.328898
F 94.298923 47.584202 24.706098
F 94.306323 39.862702 24.705898
F 103.280123 47.593802 24.616598
F 103.287123 39.872302 24.616298
F 94.295423 50.160602 28.345898
F 94.302623 42.439102 28.345598
F 103.261123 50.165702 28.248498
F 103.268123 42.444302 28.248198
F 94.296123 50.160402 25.614398
F 94.303123 42.438902 25.614298
F 103.319123 50.186402 25.503898
F 103.326123 42.465002 25.503598
F 92.062123 51.444902 31.985198
F 85.124423 47.678302 29.494998
F 85.461123 50.156102 32.910098
F 92.063923 51.444602 24.705198
F 87.513923 38.826202 25.489698
F 87.531623 46.220402 25.853798
F 96.544523 38.581002 25.613398
F 96.537323 46.302502 25.613698
F 105.619123 38.604702 25.291198
F 105.612123 46.326202 25.291498
F 103.332123 47.570202 21.875798
F 85.277723 42.515002 25.847098
F 85.211723 40.134802 24.774998
F 98.782123 50.171702 42.913098
F 87.568323 51.475502 29.190698
F 96.532523 51.444902 24.707498
F 85.444023 34.606502 28.486798
F 103.339123 39.848802 21.875498
F 85.477123 47.561502 39.336198
F 94.295523 50.160402 42.906498
F 87.635223 36.164002 24.729998
F 85.326923 47.588102 24.877798
F 92.060423 51.444402 36.535098
F 96.547123 36.002002 24.706998
F 96.539823 43.723402 24.707198
F 85.334523 42.529802 32.798798
F 105.544123 36.009402 24.408998
F 105.536123 43.730802 24.409198
F 87.516623 38.418102 28.275998
F 87.384423 46.300902 28.541198
F 96.542223 38.582402 28.346498
F 96.534923 46.303802 28.346698
F 105.514123 38.589802 28.042998
F 105.506123 46.311302 28.043298
F 89.940523 47.649502 32.007798
F 89.760623 39.662802 32.028998
F 98.770723 47.585102 31.985798
F 98.777923 39.863602 31.985598
F 89.793223 50.256102 35.656498
F 89.786623 42.336802 35.665498
F 98.763423 50.166902 35.626398
F 98.770723 42.445402 35.626098
F 89.844423 50.331602 33.019598
F 89.879023 42.312602 32.867698
F 98.768923 50.165402 32.891798
F 98.776223 42.444002 32.891498
F 89.770623 47.477302 29.319898
F 89.671723 39.811202 29.161398
F 98.776723 47.586902 29.250998
F 98.784023 39.865402 29.250698
F 92.074823 38.573902 32.894798
F 92.067423 46.296202 32.895098
F 101.033123 38.590402 32.871998
F 101.025123 46.311802 32.872198
F 85.497023 39.802302 39.256598
F 92.075223 35.999502 29.253698
F 92.066923 43.720902 29.253598
F 85.399723 50.041802 28.423798
F 101.045123 36.001302 29.229698
F 101.038123 43.722802 29.229998
F 85.266523 42.473602 28.572998
F 92.073823 35.999802 31.986098
F 92.067823 43.721402 31.984798
F 96.524223 51.445602 39.267498
F 101.020123 36.007802 31.967198
F 101.013123 43.729202 31.967498
F 92.075023 38.573502 35.623798
F 92.065123 46.297302 35.624498
F 101.010123 38.584202 35.609498
F 101.003123 46.305702 35.609798
F 94.296723 47.584302 31.985598
F 94.303823 39.862902 31.985298
F 103.246123 47.598302 31.885998
F 103.253123 39.876902 31.885698
F 94.292923 50.159902 35.625498
F 94.300223 42.438502 35.625298
F 103.230123 50.161002 35.530898
F 103.237123 42.439502 35.530698
F 94.293423 50.159702 32.894598
F 94.300823 42.438302 32.894298
F 103.285123 50.181802 32.787998
F 103.292123 42.460302 32.787798
F 94.297123 47.584702 29.254398
F 94.304323 39.863302 29.254198
F 103.305123 47.577802 29.142898
F 103.312123 39.856302 29.142698
F 87.642323 38.466702 33.052498
F 87.800123 46.488902 32.874098
F 96.539723 38.580002 32.893798
F 96.532423 46.301502 32.894098
F 105.566123 38.599502 32.577598
F 105.559123 46.321002 32.577798
F 89.869123 34.644502 28.316898
F 87.832423 35.958202 29.422398
F 87.638923 43.710902 29.432798
F 101.030123 51.444302 29.230198
F 96.544723 36.004002 29.253298
F 96.537423 43.725502 29.253598
F 101.049123 38.593102 42.900998
F 105.595123 35.999902 28.931098
F 105.588123 43.721302 28.931398
F 87.599723 36.073702 39.505198
F 87.558823 35.940402 32.139098
F 87.667123 43.695002 32.242898
F 96.537923 46.303802 42.908298
F 96.541823 36.002602 31.985998
F 96.534523 43.724102 31.986198
F 85.246523 42.525102 42.916598
F 105.488123 36.014002 31.681398
F 105.481123 43.735502 31.681698
F 87.774423 38.517702 35.701698
F 87.674723 46.561002 35.608698
F 96.537223 38.581402 35.626198
F 96.529923 46.302802 35.626398
F 105.464123 38.585602 35.328398
F 105.457123 46.307002 35.328698
F 89.864123 47.548202 39.244098
F 89.857123 39.802202 39.329398
F 98.767023 47.585302 39.269598
F 98.774323 39.863802 39.269398
F 96.545223 38.582402 42.907998
F 100.998123 51.451302 39.255898
F 85.344723 50.199902 35.716298
F 101.041123 46.314602 42.901198
F 89.884623 50.089502 40.126398
F 89.822923 42.348202 40.003898
F 98.763623 50.164802 40.177498
F 98.770823 42.443402 40.177298
F 89.926423 47.789002 36.445298
F 89.907923 39.733902 36.591698
F 98.766723 47.587902 36.534598
F 98.774023 39.866402 36.534398
F 92.074223 38.573802 40.175298
F 92.066323 46.295702 40.174898
F 101.027123 38.590302 40.162998
F 101.020123 46.311802 40.163298
F 87.544723 46.202402 43.055498
F 92.075523 36.000802 36.534798
F 92.066623 43.721402 36.533998
F 101.024123 51.448702 24.693798
F 101.026123 36.003202 36.517198
F 101.019123 43.724702 36.517398
F 101.005123 51.450702 31.967698
F 92.074323 36.000602 39.264698
F 92.067023 43.721402 39.264598
F 96.530223 51.446902 29.253798
F 101.013123 36.008402 39.255398
F 101.005123 43.729902 39.255698
F 92.067023 46.295602 42.904798
F 92.076723 38.572902 42.903698
F 85.315723 47.480102 32.142698
F 96.525023 51.447502 36.534998
F 94.295323 47.584202 39.265798
F 94.302523 39.862702 39.265598
F 103.238123 47.601902 39.184998
F 103.246123 39.880402 39.184698
F 87.669823 51.491302 36.482298
F 105.532123 51.447602 36.234498
F 103.297123 50.181602 42.834298
F 103.304123 42.460202 42.833998
F 94.291523 50.159202 40.175298
F 94.298723 42.437702 40.174998
F 103.275123 50.185502 40.091198
F 103.282123 42.464002 40.090998
F 94.294823 47.584802 36.534798
F 94.302023 39.863402 36.534598
F 103.274123 47.580702 36.440798
F 103.281123 39.859302 36.440498
F 87.726423 38.656402 40.264398
F 87.832923 46.335002 40.405398
F 96.537023 38.579402 40.175598
F 96.529723 46.300802 40.175798
F 105.554123 38.605102 39.896998
F 105.547123 46.326602 39.897298
F 87.608223 51.360502 24.828698
F 87.529723 35.903102 36.768998
F 87.635723 43.957202 36.436198
F 87.635423 51.515202 31.983098
F 96.539523 36.004602 36.534498
F 96.532223 43.726002 36.534798
F 96.527223 51.445502 31.986498
F 105.547123 36.004702 36.233998
F 105.539123 43.726202 36.234298
F 85.490123 50.135102 40.151798
F 85.366223 50.280202 42.814398
F 87.759623 43.849202 39.088598
F 105.581123 51.442802 28.931598
F 96.538823 36.002702 39.266998
F 96.531523 43.724102 39.267198
F 105.474123 51.456902 31.681898
F 105.468123 36.024702 38.985098
F 105.461123 43.746102 38.985298
F 85.227123 50.082902 25.593198
F 101.012123 51.446102 36.517698
F 85.536023 42.329002 35.578098
F 98.789323 42.450202 42.912798
F 105.571123 38.608302 42.649698
F 105.563123 46.329702 42.649998
F 87.520623 43.761302 24.816298
F 92.061823 51.443102 29.255498
F 92.060623 51.443702 39.264698
F 94.302723 42.438902 42.906198
F 85.277823 39.734402 22.075198
F 101.042123 51.444902 21.956498
F 98.785323 47.585902 21.970998
F 94.306123 39.863202 21.974398
F 96.541223 43.724902 21.973798
F 94.298723 47.584702 21.974698
F 96.548423 36.003402 21.973598
F 96.533923 51.446302 21.974098
F 92.061823 51.443402 21.974698
F 92.068723 43.722302 21.973998
F 92.081923 36.003202 21.976198
F 98.792523 39.864402 21.970798
F 101.057123 36.002002 21.955998
F 89.864923 39.910802 21.976498
F 101.049123 43.723502 21.956298
F 87.506423 43.671302 22.081898
F 89.752023 47.649002 21.986298
F 105.636123 51.453102 43.525598
F 103.312123 34.738702 42.833798
F 103.300123 34.738902 32.787498
F 105.644123 43.731702 43.525398
F 85.475223 34.705702 35.643098
F 85.161623 34.806102 42.889598
F 103.290123 34.742602 40.090798
F 103.333123 34.743502 25.503398
F 87.698423 36.040002 21.985398
F 98.796623 34.728802 42.912598
F 98.793523 34.724202 25.610598
F 89.817223 34.866002 43.010498
F 85.465323 34.746002 25.781598
F 89.853623 34.615502 25.634698
F 98.783423 34.722502 32.891298
F 98.778123 34.721902 40.176998
F 98.778023 34.724002 35.625898
F 94.310523 34.717502 25.613998
F 98.788023 34.725802 28.345898
F 103.275123 34.722802 28.247998
F 103.245123 34.718002 35.530398
F 94.307523 34.717002 35.624998
F 94.308023 34.716802 32.894098
F 94.309823 34.717302 42.905898
F 94.310023 34.717702 28.345398
F 94.306023 34.716302 40.174798
F 85.372523 39.975102 43.758798
F 89.867923 55.342502 2.825788
F 89.802523 62.852102 2.772438
F 98.763723 55.310402 2.865748
F 98.756423 63.031902 2.865988
F 89.857523 57.805102 6.385548
F 89.933823 65.537102 6.401168
F 98.760123 57.887402 6.503178
F 98.752923 65.608902 6.503418
F 89.925623 57.915902 3.707898
F 89.753923 65.461002 3.665688
F 98.783323 57.893302 3.767708
F 98.776123 65.614802 3.767958
F 85.255123 65.706302 10.954398
F 98.766923 65.613302 21.070198
F 85.476223 55.395102 10.213198
F 85.476823 57.874402 6.510338
F 92.060823 54.019402 3.775038
F 92.055023 61.739302 3.775968
F 101.012123 54.034302 3.757418
F 101.005123 61.755802 3.757658
F 89.889223 55.250702 0.065495
F 96.524123 61.747502 21.068298
F 85.493523 65.740102 13.701298
F 85.297223 58.009602 21.188098
F 92.061723 59.168002 2.864668
F 92.049223 66.885702 2.866738
F 101.045123 59.165002 2.860198
F 101.038123 66.886402 2.860438
F 92.061123 54.019402 6.506018
F 92.054523 61.740102 6.506078
F 101.039123 54.038602 6.497718
F 101.032123 61.760102 6.497958
F 94.291723 55.306902 2.866348
F 94.284323 63.028402 2.866558
F 103.235123 55.311302 2.777208
F 103.228123 63.032802 2.777458
F 94.288823 57.882302 6.506118
F 94.281623 65.603802 6.506378
F 103.231123 57.894302 6.411878
F 103.224123 65.615802 6.412098
F 94.292523 57.883102 3.774648
F 94.285123 65.604502 3.774928
F 103.352123 57.894502 3.669118
F 103.344123 65.615902 3.669338
F 85.451723 63.277202 14.657698
F 85.605023 63.015302 0.174367
F 85.372223 55.343502 7.407718
F 101.030123 54.032402 21.055398
F 87.613223 54.011702 3.680788
F 87.495123 61.735902 3.741138
F 96.527523 54.024502 3.775038
F 96.520223 61.745902 3.775278
F 105.360123 53.881902 3.665268
F 105.353123 61.603402 3.665508
F 85.317523 57.788502 18.319098
F 85.329623 57.889902 3.572068
F 85.484323 65.478702 21.365298
F 96.528523 59.168702 0.135709
F 89.919223 57.849102 21.018998
F 92.050123 66.886702 0.135834
F 87.559723 59.142002 3.004378
F 87.760223 66.984102 2.753938
F 96.530823 59.167302 2.868748
F 96.523723 66.888702 2.868978
F 105.624123 59.104702 2.598298
F 105.616123 66.826002 2.598518
F 87.501123 53.994702 6.427998
F 87.556723 61.908702 6.528288
F 96.532823 54.025702 6.507768
F 96.525623 61.747102 6.508018
F 105.603123 54.094102 6.355778
F 105.596123 61.815502 6.356028
F 89.846223 55.462802 10.218198
F 89.830523 63.068902 10.218098
F 98.758823 55.310402 10.143198
F 98.751623 63.031902 10.143398
F 89.753223 57.870602 13.862298
F 89.896323 65.611602 13.593598
F 98.753623 57.885602 13.783698
F 98.746323 65.607102 13.783998
F 89.731223 57.945202 11.193798
F 89.836623 65.633902 10.886998
F 98.773223 57.891202 11.048598
F 98.765923 65.612602 11.048798
F 89.763023 55.332302 7.359158
F 89.782323 62.979202 7.413118
F 98.779523 55.305702 7.408238
F 98.772323 63.027202 7.408488
F 92.059623 54.019802 11.055198
F 92.054423 61.739602 11.056398
F 101.001123 54.029302 11.041198
F 100.993123 61.750802 11.041398
F 92.055323 59.165102 7.415008
F 92.049423 66.887602 7.415208
F 101.006123 59.169302 7.393528
F 100.999123 66.890702 7.393758
F 92.054423 59.164902 10.147098
F 92.053023 66.889302 10.144098
F 101.026123 59.164702 10.135198
F 101.019123 66.886102 10.135498
F 92.063623 54.017002 13.784798
F 92.052723 61.740902 13.785998
F 101.025123 54.035902 13.781598
F 101.018123 61.757402 13.781798
F 94.290323 55.306902 10.145898
F 94.283023 63.028302 10.146198
F 103.221123 55.313902 10.074398
F 103.213123 63.035302 10.074698
F 94.287023 57.881802 13.785998
F 94.280023 65.603302 13.786298
F 103.212123 57.888102 13.727398
F 103.205123 65.609602 13.727598
F 94.290223 57.882502 11.054798
F 94.283023 65.603902 11.055098
F 103.301123 57.881702 10.997598
F 103.293123 65.603202 10.997798
F 94.293623 55.306302 7.414698
F 94.286323 63.027802 7.414938
F 103.322123 55.324402 7.340408
F 103.315123 63.045802 7.340658
F 87.761423 54.107602 11.149898
F 87.586323 61.840202 11.034898
F 96.525023 54.024002 11.055098
F 96.517723 61.745502 11.055298
F 105.361123 53.920702 10.987298
F 105.353123 61.642102 10.987498
F 87.685823 59.268602 7.382488
F 87.516123 66.802502 7.355208
F 96.522023 59.168802 7.414658
F 96.515023 66.890302 7.414898
F 105.357123 59.295102 7.343998
F 105.349123 67.016702 7.344248
F 87.575523 59.225502 10.085098
F 87.576623 66.828402 10.071098
F 96.526023 59.167902 10.147398
F 96.519023 66.889302 10.147598
F 105.579123 59.108802 10.029098
F 105.572123 66.830102 10.029298
F 87.561823 53.918402 13.980798
F 87.513423 61.783302 13.849798
F 96.529723 54.025102 13.788098
F 96.522423 61.746602 13.788398
F 105.555123 54.091702 13.670398
F 105.548123 61.813102 13.670698
F 89.875123 55.323402 17.540598
F 89.971323 63.190802 17.208698
F 98.780923 55.303302 17.430798
F 98.773623 63.024702 17.431098
F 94.290223 57.882602 21.066698
F 94.282623 65.603902 21.066898
F 92.058723 54.019302 21.066198
F 85.404323 63.025802 7.456408
F 89.850023 57.976202 18.308598
F 89.834923 65.639702 18.332398
F 98.774123 57.888502 18.333598
F 98.766823 65.610002 18.333898
F 89.872023 55.196102 14.745198
F 89.811823 63.135702 14.622698
F 98.772823 55.306402 14.694198
F 98.765523 63.027902 14.694498
F 92.062123 54.017702 18.336198
F 92.052623 61.741102 18.334098
F 101.046123 54.034602 18.318098
F 101.039123 61.756102 18.318298
F 92.053423 59.165102 14.695098
F 92.048823 66.887502 14.695198
F 100.991123 59.171402 14.684498
F 100.984123 66.892902 14.684798
F 92.057623 59.166902 17.424898
F 92.049823 66.888302 17.425398
F 101.025123 59.167002 17.423198
F 101.018123 66.888502 17.423498
F 87.633923 61.894202 21.107798
F 87.601523 54.161502 21.127698
F 85.411623 63.081302 17.372098
F 85.229723 55.195002 14.591598
F 94.292523 55.305902 17.426598
F 94.285523 63.027302 17.426798
F 103.293123 55.320602 17.378698
F 103.286123 63.042002 17.378898
F 85.368923 57.971502 11.187298
F 85.163523 55.296302 2.757938
F 103.281123 57.887802 21.009898
F 103.273123 65.609302 21.010098
F 94.289223 57.882102 18.335298
F 94.281923 65.603602 18.335498
F 103.305123 57.904502 18.281298
F 103.298123 65.625902 18.281598
F 94.291823 55.306302 14.694998
F 94.284623 63.027802 14.695298
F 103.293123 55.322702 14.645998
F 103.286123 63.044102 14.646298
F 87.501023 54.018302 18.436698
F 87.683123 61.878702 18.366398
F 96.532823 54.025402 18.334098
F 96.525523 61.746902 18.334298
F 105.655123 54.087302 18.057298
F 105.648123 61.808702 18.057498
F 87.619923 59.327402 14.851798
F 87.749223 66.990402 14.736298
F 96.518823 59.168902 14.695698
F 96.511823 66.890402 14.695998
F 105.351123 59.283302 14.632098
F 105.344123 67.004902 14.632298
F 87.561523 59.364602 17.503298
F 87.577123 66.921002 17.497198
F 96.526023 59.166802 17.428798
F 96.519023 66.888302 17.429098
F 105.552123 59.173402 17.318898
F 105.545123 66.894902 17.319098
F 89.811523 65.795902 21.113798
F 85.328723 57.864302 13.925998
F 105.546123 61.766402 20.805298
F 105.553123 54.045002 20.805098
F 98.774123 57.891902 21.069998
F 101.023123 61.753902 21.055698
F 92.051123 61.741602 21.066298
F 96.531423 54.026002 21.068098
F 85.279323 62.975202 2.898598
F 85.301023 65.437902 6.579918
F 85.321823 65.521402 3.810248
F 85.289423 63.156602 10.156198
F 85.409223 65.522902 18.580698
F 105.618123 66.879802 21.656598
F 85.313223 55.319902 17.306498
F 103.333123 55.306902 0.038996
F 96.521423 66.890202 0.135942
F 94.294223 55.306502 0.135075
F 101.043123 59.168502 0.120309
F 92.055923 59.165202 0.135720
F 101.036123 66.889902 0.120545
F 98.780823 55.308402 0.131230
F 105.626123 59.158402 21.656398
F 87.637223 69.396002 3.870588
F 87.550123 59.113202 0.196760
F 94.286823 63.028102 0.135374
F 98.773523 63.029902 0.131476
F 103.326123 63.028302 0.039242
F 85.332623 55.329102 0.009630
F 89.712123 62.895502 0.133013
F 105.411123 69.325002 3.663538
F 105.411123 69.363702 10.985598
F 89.820123 55.358002 24.582998
F 89.765923 63.154902 24.730898
F 98.773523 55.305502 24.707898
F 98.766223 63.026902 24.708098
F 89.923823 57.861202 28.456098
F 89.687323 65.800302 28.461998
F 98.766223 57.890102 28.346698
F 98.759023 65.611602 28.346898
F 89.867323 57.810902 25.772398
F 89.805823 65.625502 25.749698
F 98.771823 57.888602 25.611398
F 98.764523 65.610102 25.611598
F 85.437023 57.853302 39.933298
F 85.268123 62.901102 36.516898
F 85.630123 62.829302 32.234198
F 85.312323 65.407602 32.903298
F 92.059823 54.018802 25.614198
F 92.050923 61.741102 25.614498
F 101.037123 54.036102 25.590898
F 101.030123 61.757602 25.591198
F 103.325123 55.291702 21.875998
F 87.675123 53.997602 42.728598
F 85.360923 57.872802 25.564398
F 92.061523 54.016702 42.903998
F 92.054223 59.164702 24.706398
F 92.047223 66.886602 24.706598
F 101.017123 59.170102 24.693998
F 101.010123 66.891602 24.694298
F 92.057023 54.018702 28.345698
F 92.050523 61.741602 28.346098
F 101.013123 54.029402 28.329198
F 101.005123 61.750902 28.329398
F 94.291823 55.305602 24.706398
F 94.284523 63.027102 24.706598
F 103.273123 55.315302 24.616798
F 103.265123 63.036702 24.616998
F 94.288223 57.882102 28.346098
F 94.280723 65.603402 28.346298
F 103.254123 57.887202 28.248698
F 103.246123 65.608602 28.248898
F 94.288723 57.881802 25.614698
F 94.281423 65.603302 25.614998
F 103.311123 57.907902 25.504098
F 103.304123 65.629402 25.504398
F 85.221623 57.795402 35.577598
F 96.530723 54.025302 42.908498
F 87.612123 61.482802 42.803898
F 85.153823 55.289302 39.226798
F 87.774823 54.000502 25.489098
F 87.476423 61.855502 25.696698
F 96.530023 54.023902 25.613898
F 96.522723 61.745402 25.614198
F 105.604123 54.047702 25.291698
F 105.597123 61.769102 25.291998
F 85.073523 65.457602 28.659898
F 98.774823 57.893102 42.913298
F 96.523423 61.746802 42.908798
F 101.027123 61.757502 42.901698
F 85.280723 57.975402 32.770798
F 92.050223 61.739602 42.905998
F 87.732323 59.198902 24.721198
F 87.571823 66.974902 24.986198
F 96.525323 59.166402 24.707698
F 96.518223 66.887802 24.707898
F 105.522123 59.173802 24.409698
F 105.515123 66.895202 24.409898
F 87.514823 53.874302 28.096098
F 87.573623 61.932502 28.418298
F 96.527623 54.025302 28.346998
F 96.520423 61.746802 28.347198
F 105.499123 54.032802 28.043498
F 105.492123 61.754202 28.043698
F 89.810323 55.405002 32.005298
F 89.872423 63.140302 32.069398
F 98.763423 55.306502 31.985998
F 98.756123 63.028002 31.986298
F 89.757923 58.002402 35.504098
F 89.863523 65.559002 35.637498
F 98.756223 57.888402 35.626598
F 98.748923 65.609802 35.626798
F 89.631423 57.957602 32.697198
F 89.787823 65.753602 32.918298
F 98.761723 57.886902 32.891998
F 98.754423 65.608402 32.892298
F 89.657423 55.245502 29.193298
F 89.873823 63.256602 29.271098
F 98.769523 55.308302 29.251198
F 98.762223 63.029802 29.251498
F 92.057723 54.019602 32.893998
F 92.051623 61.740202 32.895098
F 101.018123 54.033302 32.872498
F 101.011123 61.754802 32.872698
F 92.057523 59.166702 29.256498
F 92.048723 66.888402 29.256298
F 101.023123 59.165702 29.230498
F 101.016123 66.887202 29.230698
F 92.052223 59.165302 31.985198
F 92.048223 66.888002 31.985198
F 100.998123 59.172102 31.967998
F 100.991123 66.893602 31.968198
F 92.058623 54.019002 35.624298
F 92.053623 61.738002 35.624498
F 100.995123 54.027102 35.609998
F 100.988123 61.748602 35.610198
F 94.289423 55.305802 31.985798
F 94.282123 63.027202 31.986098
F 103.239123 55.319802 31.886198
F 103.231123 63.041202 31.886498
F 94.285623 57.881402 35.625698
F 94.278523 65.602902 35.625998
F 103.223123 57.882402 35.531198
F 103.216123 65.603902 35.531398
F 94.285923 57.881102 32.894898
F 94.278923 65.602602 32.895098
F 103.278123 57.903302 32.788298
F 103.271123 65.624702 32.788498
F 94.289823 55.306202 29.254698
F 94.282923 63.027602 29.254898
F 103.297123 55.299202 29.143198
F 103.290123 63.020702 29.143398
F 87.554323 54.079202 32.712398
F 87.713023 61.500502 33.143598
F 96.525123 54.023002 32.894298
F 96.517923 61.744402 32.894498
F 105.552123 54.042402 32.578098
F 105.545123 61.763902 32.578298
F 87.585023 59.169702 29.061998
F 87.399723 66.973502 29.343198
F 96.522923 59.168402 29.254098
F 96.515923 66.889902 29.254298
F 105.573123 59.164302 28.931898
F 105.566123 66.885602 28.932098
F 87.473123 59.097402 31.647298
F 87.489523 66.792702 31.985498
F 96.520023 59.167002 31.986698
F 96.512923 66.888502 31.986998
F 105.467123 59.178402 31.682198
F 105.459123 66.899902 31.682398
F 87.713723 54.077402 35.439798
F 87.653423 61.669602 35.771398
F 96.522623 54.024302 35.626698
F 96.515423 61.745802 35.626898
F 105.450123 54.028502 35.328898
F 105.443123 61.750002 35.329098
F 89.924723 55.222602 39.182198
F 89.835223 62.916702 39.302798
F 98.759723 55.306702 39.269898
F 98.752523 63.028202 39.270098
F 101.034123 54.036002 42.901498
F 85.396723 65.725602 25.906198
F 92.051723 66.888902 21.976798
F 105.549123 61.772602 42.650398
F 89.928323 57.846102 40.282798
F 89.701223 65.506102 40.203398
F 98.756323 57.886302 40.177798
F 98.749123 65.607802 40.177998
F 89.902523 55.591502 36.339798
F 89.901323 62.997502 36.584798
F 98.759523 55.309402 36.534798
F 98.752223 63.030802 36.535098
F 92.060723 54.015802 40.175598
F 92.054123 61.737102 40.176798
F 101.012123 54.033202 40.163498
F 101.005123 61.754702 40.163798
F 92.052423 59.165402 36.534198
F 92.047023 66.887002 36.535698
F 101.005123 59.167602 36.517898
F 100.997123 66.889102 36.518198
F 92.054823 59.166102 39.264998
F 92.042523 66.884902 39.266598
F 100.991123 59.172802 39.256198
F 100.984123 66.894302 39.256398
F 98.767523 65.614602 42.913598
F 85.340123 65.386302 35.488298
F 94.280923 65.603302 42.906998
F 85.245423 55.202002 29.139198
F 94.288023 55.305602 39.266098
F 94.280723 63.027102 39.266298
F 103.231123 55.323402 39.185198
F 103.224123 63.044802 39.185498
F 89.858523 65.435702 42.939998
F 94.291523 55.306202 21.974898
F 103.290123 57.903102 42.834498
F 103.282123 65.624602 42.834798
F 94.284423 57.880702 40.175498
F 94.276923 65.602102 40.175798
F 103.268123 57.907002 40.091498
F 103.261123 65.628402 40.091698
F 94.287623 55.306202 36.535098
F 94.280323 63.027702 36.535298
F 103.267123 55.302202 36.440998
F 103.259123 63.023602 36.441298
F 87.558823 54.065202 40.029398
F 87.570223 61.545402 40.132798
F 96.522523 54.022302 40.176098
F 96.515223 61.743802 40.176298
F 105.540123 54.048102 39.897498
F 105.532123 61.769502 39.897698
F 87.480323 59.077902 36.540498
F 87.550123 66.839802 36.418798
F 96.517723 59.169002 36.535198
F 96.510623 66.890502 36.535498
F 105.525123 59.169102 36.234798
F 105.518123 66.890502 36.234998
F 87.664023 59.063502 39.237698
F 87.516023 66.873202 39.090298
F 96.517023 59.167102 39.267698
F 96.509923 66.888502 39.267898
F 105.446123 59.189102 38.985798
F 105.439123 66.910502 38.985998
F 94.288023 57.881702 42.906698
F 85.319723 63.182002 24.844598
F 105.556123 54.051202 42.650198
F 85.300523 65.467502 42.938798
F 85.368223 65.527602 40.308398
F 85.458923 55.210802 24.839798
F 85.261923 57.816002 42.840498
F 85.273323 62.878502 39.162198
F 89.715023 57.838202 43.054798
F 85.137923 62.877202 29.483598
F 85.384123 55.199102 36.566398
F 85.356923 57.820802 28.350798
F 85.238223 55.337802 21.962098
F 85.364823 55.425402 31.827498
F 105.622123 66.896002 43.526098
F 92.057123 59.166102 21.975698
F 87.559323 66.968602 22.215798
F 105.629123 59.174602 43.525898
F 96.519623 66.889302 21.974498
F 98.778023 55.307302 21.971298
F 98.770723 63.028802 21.971498
F 101.035123 59.166402 21.956798
F 96.526723 59.167802 21.974298
F 101.028123 66.887902 21.956998
F 89.844423 63.142602 22.015398
F 103.318123 63.013102 21.876298
F 89.773623 55.335902 21.975698
F 94.284323 63.027602 21.975098
F 87.616423 59.277902 21.841398
F 85.314723 62.905702 22.133498
F 87.616923 69.385302 35.602998
F 87.520923 69.446402 32.945398
F 87.585323 69.359302 42.938098
F 87.630223 66.806802 43.705498
