# Supplementary material for: Molecular-resolution imaging of ice crystallized from liquid water by cryogenic liquid-cell TEM
Source: Nat Commun. 2025 Sep 25;16:8342. doi: 10.1038/s41467-025-62451-0 (PMC12462463; doi:10.1038/s41467-025-62451-0)
Supplement: Supplementary file 9 — Supplementary Data 1 [file 41467_2025_62451_MOESM9_ESM.zip › supercell_4_3_2/1.0/input.xyz]

10359
F10359
F 0.698460 1.286291 2.728224
F 0.317489 1.286291 24.554006
F 0.698460 24.439548 2.728224
F 0.317489 24.439548 24.554006
F 0.698460 47.592806 2.728224
F 0.317489 47.592806 24.554006
F 27.429491 1.286291 3.194816
F 27.048520 1.286291 25.020598
F 27.429491 24.439548 3.194816
F 27.048520 24.439548 25.020598
F 27.429491 47.592806 3.194816
F 27.048520 47.592806 25.020598
F 0.698460 9.004040 2.728224
F 0.317489 9.004040 24.554006
F 0.698460 32.157298 2.728224
F 0.317489 32.157298 24.554006
F 0.698460 55.310555 2.728224
F 0.317489 55.310555 24.554006
F 27.429491 9.004040 3.194816
F 27.048520 9.004040 25.020598
F 27.429491 32.157298 3.194816
F 27.048520 32.157298 25.020598
F 27.429491 55.310555 3.194816
F 27.048520 55.310555 25.020598
F 0.698460 16.721795 2.728224
F 0.317489 16.721795 24.554007
F 0.698460 39.875053 2.728224
F 0.317489 39.875053 24.554007
F 0.698460 63.028310 2.728224
F 0.317489 63.028310 24.554007
F 27.429491 16.721795 3.194816
F 27.048520 16.721795 25.020599
F 27.429491 39.875053 3.194816
F 27.048520 39.875053 25.020599
F 27.429491 63.028310 3.194816
F 27.048520 63.028310 25.020599
F 9.608800 1.286291 2.883754
F 9.227829 1.286291 24.709537
F 9.608800 24.439548 2.883754
F 9.227829 24.439548 24.709537
F 9.608800 47.592806 2.883754
F 9.227829 47.592806 24.709537
F 36.339831 1.286291 3.350346
F 35.958860 1.286291 25.176128
F 36.339831 24.439548 3.350346
F 35.958860 24.439548 25.176128
F 36.339831 47.592806 3.350346
F 35.958860 47.592806 25.176128
F 9.608800 9.004040 2.883754
F 9.227829 9.004040 24.709537
F 9.608800 32.157298 2.883754
F 9.227829 32.157298 24.709537
F 9.608800 55.310555 2.883754
F 9.227829 55.310555 24.709537
F 36.339831 9.004040 3.350346
F 35.958860 9.004040 25.176128
F 36.339831 32.157298 3.350346
F 35.958860 32.157298 25.176128
F 36.339831 55.310555 3.350346
F 35.958860 55.310555 25.176128
F 9.608800 16.721795 2.883755
F 9.227829 16.721795 24.709538
F 9.608800 39.875053 2.883755
F 9.227829 39.875053 24.709538
F 9.608800 63.028310 2.883755
F 9.227829 63.028310 24.709538
F 36.339831 16.721795 3.350347
F 35.958860 16.721795 25.176129
F 36.339831 39.875053 3.350347
F 35.958860 39.875053 25.176129
F 36.339831 63.028310 3.350347
F 35.958860 63.028310 25.176129
F 18.519145 1.286290 3.039286
F 18.138175 1.286290 24.865068
F 18.519145 24.439547 3.039286
F 18.138175 24.439547 24.865068
F 18.519145 47.592805 3.039286
F 18.138175 47.592805 24.865068
F 45.250177 1.286290 3.505878
F 44.869207 1.286290 25.331660
F 45.250177 24.439547 3.505878
F 44.869207 24.439547 25.331660
F 45.250177 47.592805 3.505878
F 44.869207 47.592805 25.331660
F 18.519145 9.004039 3.039286
F 18.138175 9.004039 24.865068
F 18.519145 32.157297 3.039286
F 18.138175 32.157297 24.865068
F 18.519145 55.310554 3.039286
F 18.138175 55.310554 24.865068
F 45.250177 9.004039 3.505878
F 44.869207 9.004039 25.331660
F 45.250177 32.157297 3.505878
F 44.869207 32.157297 25.331660
F 45.250177 55.310554 3.505878
F 44.869207 55.310554 25.331660
F 18.519145 16.721795 3.039287
F 18.138175 16.721795 24.865069
F 18.519145 39.875052 3.039287
F 18.138175 39.875052 24.865069
F 18.519145 63.028310 3.039287
F 18.138175 63.028310 24.865069
F 45.250177 16.721795 3.505879
F 44.869207 16.721795 25.331661
F 45.250177 39.875052 3.505879
F 44.869207 39.875052 25.331661
F 45.250177 63.028310 3.505879
F 44.869207 63.028310 25.331661
F 0.634951 3.858875 6.365853
F 0.253980 3.858875 28.191637
F 0.634951 27.012132 6.365853
F 0.253980 27.012132 28.191637
F 0.634951 50.165390 6.365853
F 0.253980 50.165390 28.191637
F 27.365982 3.858875 6.832445
F 26.985011 3.858875 28.658228
F 27.365982 27.012132 6.832445
F 26.985011 27.012132 28.658228
F 27.365982 50.165390 6.832445
F 26.985011 50.165390 28.658228
F 0.634951 11.576625 6.365853
F 0.253980 11.576625 28.191637
F 0.634951 34.729882 6.365853
F 0.253980 34.729882 28.191637
F 0.634951 57.883140 6.365853
F 0.253980 57.883140 28.191637
F 27.365982 11.576625 6.832445
F 26.985011 11.576625 28.658228
F 27.365982 34.729882 6.832445
F 26.985011 34.729882 28.658228
F 27.365982 57.883140 6.832445
F 26.985011 57.883140 28.658228
F 0.634951 19.294380 6.365854
F 0.253980 19.294380 28.191637
F 0.634951 42.447638 6.365854
F 0.253980 42.447638 28.191637
F 0.634951 65.600895 6.365854
F 0.253980 65.600895 28.191637
F 27.365982 19.294380 6.832446
F 26.985011 19.294380 28.658228
F 27.365982 42.447638 6.832446
F 26.985011 42.447638 28.658228
F 27.365982 65.600895 6.832446
F 26.985011 65.600895 28.658228
F 9.545288 3.858875 6.521385
F 9.164318 3.858875 28.347167
F 9.545288 27.012133 6.521385
F 9.164318 27.012133 28.347167
F 9.545288 50.165390 6.521385
F 9.164318 50.165390 28.347167
F 36.276321 3.858875 6.987977
F 35.895350 3.858875 28.813759
F 36.276321 27.012133 6.987977
F 35.895350 27.012133 28.813759
F 36.276321 50.165390 6.987977
F 35.895350 50.165390 28.813759
F 9.545288 11.576625 6.521385
F 9.164318 11.576625 28.347167
F 9.545288 34.729883 6.521385
F 9.164318 34.729883 28.347167
F 9.545288 57.883140 6.521385
F 9.164318 57.883140 28.347167
F 36.276321 11.576625 6.987977
F 35.895350 11.576625 28.813759
F 36.276321 34.729883 6.987977
F 35.895350 34.729883 28.813759
F 36.276321 57.883140 6.987977
F 35.895350 57.883140 28.813759
F 9.545288 19.294380 6.521385
F 9.164318 19.294380 28.347168
F 9.545288 42.447638 6.521385
F 9.164318 42.447638 28.347168
F 9.545288 65.600896 6.521385
F 9.164318 65.600896 28.347168
F 36.276321 19.294380 6.987977
F 35.895350 19.294380 28.813760
F 36.276321 42.447638 6.987977
F 35.895350 42.447638 28.813760
F 36.276321 65.600896 6.987977
F 35.895350 65.600896 28.813760
F 18.455637 3.858876 6.676917
F 18.074667 3.858876 28.502699
F 18.455637 27.012134 6.676917
F 18.074667 27.012134 28.502699
F 18.455637 50.165391 6.676917
F 18.074667 50.165391 28.502699
F 45.186668 3.858876 7.143508
F 44.805698 3.858876 28.969291
F 45.186668 27.012134 7.143508
F 44.805698 27.012134 28.969291
F 45.186668 50.165391 7.143508
F 44.805698 50.165391 28.969291
F 18.455637 11.576626 6.676917
F 18.074667 11.576626 28.502699
F 18.455637 34.729884 6.676917
F 18.074667 34.729884 28.502699
F 18.455637 57.883141 6.676917
F 18.074667 57.883141 28.502699
F 45.186668 11.576626 7.143508
F 44.805698 11.576626 28.969291
F 45.186668 34.729884 7.143508
F 44.805698 34.729884 28.969291
F 45.186668 57.883141 7.143508
F 44.805698 57.883141 28.969291
F 18.455637 19.294382 6.676917
F 18.074667 19.294382 28.502700
F 18.455637 42.447639 6.676917
F 18.074667 42.447639 28.502700
F 18.455637 65.600897 6.676917
F 18.074667 65.600897 28.502700
F 45.186668 19.294382 7.143508
F 44.805698 19.294382 28.969292
F 45.186668 42.447639 7.143508
F 44.805698 42.447639 28.969292
F 45.186668 65.600897 7.143508
F 44.805698 65.600897 28.969292
F 0.682584 3.858875 3.637632
F 0.301614 3.858875 25.463414
F 0.682584 27.012133 3.637632
F 0.301614 27.012133 25.463414
F 0.682584 50.165390 3.637632
F 0.301614 50.165390 25.463414
F 27.413615 3.858875 4.104224
F 27.032645 3.858875 25.930006
F 27.413615 27.012133 4.104224
F 27.032645 27.012133 25.930006
F 27.413615 50.165390 4.104224
F 27.032645 50.165390 25.930006
F 0.682584 11.576625 3.637632
F 0.301614 11.576625 25.463414
F 0.682584 34.729883 3.637632
F 0.301614 34.729883 25.463414
F 0.682584 57.883140 3.637632
F 0.301614 57.883140 25.463414
F 27.413615 11.576625 4.104224
F 27.032645 11.576625 25.930006
F 27.413615 34.729883 4.104224
F 27.032645 34.729883 25.930006
F 27.413615 57.883140 4.104224
F 27.032645 57.883140 25.930006
F 0.682584 19.294381 3.637631
F 0.301614 19.294381 25.463414
F 0.682584 42.447638 3.637631
F 0.301614 42.447638 25.463414
F 0.682584 65.600896 3.637631
F 0.301614 65.600896 25.463414
F 27.413615 19.294381 4.104223
F 27.032645 19.294381 25.930006
F 27.413615 42.447638 4.104223
F 27.032645 42.447638 25.930006
F 27.413615 65.600896 4.104223
F 27.032645 65.600896 25.930006
F 9.592923 3.858875 3.793163
F 9.211952 3.858875 25.618945
F 9.592923 27.012133 3.793163
F 9.211952 27.012133 25.618945
F 9.592923 50.165390 3.793163
F 9.211952 50.165390 25.618945
F 36.323955 3.858875 4.259755
F 35.942984 3.858875 26.085537
F 36.323955 27.012133 4.259755
F 35.942984 27.012133 26.085537
F 36.323955 50.165390 4.259755
F 35.942984 50.165390 26.085537
F 9.592923 11.576625 3.793163
F 9.211952 11.576625 25.618945
F 9.592923 34.729883 3.793163
F 9.211952 34.729883 25.618945
F 9.592923 57.883140 3.793163
F 9.211952 57.883140 25.618945
F 36.323955 11.576625 4.259755
F 35.942984 11.576625 26.085537
F 36.323955 34.729883 4.259755
F 35.942984 34.729883 26.085537
F 36.323955 57.883140 4.259755
F 35.942984 57.883140 26.085537
F 9.592923 19.294381 3.793162
F 9.211952 19.294381 25.618945
F 9.592923 42.447638 3.793162
F 9.211952 42.447638 25.618945
F 9.592923 65.600896 3.793162
F 9.211952 65.600896 25.618945
F 36.323955 19.294381 4.259754
F 35.942984 19.294381 26.085537
F 36.323955 42.447638 4.259754
F 35.942984 42.447638 26.085537
F 36.323955 65.600896 4.259754
F 35.942984 65.600896 26.085537
F 18.503270 3.858876 3.948692
F 18.122300 3.858876 25.774475
F 18.503270 27.012133 3.948692
F 18.122300 27.012133 25.774475
F 18.503270 50.165391 3.948692
F 18.122300 50.165391 25.774475
F 45.234302 3.858876 4.415284
F 44.853331 3.858876 26.241067
F 45.234302 27.012133 4.415284
F 44.853331 27.012133 26.241067
F 45.234302 50.165391 4.415284
F 44.853331 50.165391 26.241067
F 18.503270 11.576626 3.948692
F 18.122300 11.576626 25.774475
F 18.503270 34.729883 3.948692
F 18.122300 34.729883 25.774475
F 18.503270 57.883141 3.948692
F 18.122300 57.883141 25.774475
F 45.234302 11.576626 4.415284
F 44.853331 11.576626 26.241067
F 45.234302 34.729883 4.415284
F 44.853331 34.729883 26.241067
F 45.234302 57.883141 4.415284
F 44.853331 57.883141 26.241067
F 18.503270 19.294381 3.948691
F 18.122300 19.294381 25.774475
F 18.503270 42.447639 3.948691
F 18.122300 42.447639 25.774475
F 18.503270 65.600896 3.948691
F 18.122300 65.600896 25.774475
F 45.234302 19.294381 4.415283
F 44.853331 19.294381 26.241067
F 45.234302 42.447639 4.415283
F 44.853331 42.447639 26.241067
F 45.234302 65.600896 4.415283
F 44.853331 65.600896 26.241067
F 0.746069 1.286291 0.000001
F 0.365099 1.286291 21.825784
F 0.746069 24.439549 0.000001
F 0.365099 24.439549 21.825784
F 0.746069 47.592806 0.000001
F 0.365099 47.592806 21.825784
F 27.477100 1.286291 0.466593
F 27.096130 1.286291 22.292376
F 27.477100 24.439549 0.466593
F 27.096130 24.439549 22.292376
F 27.477100 47.592806 0.466593
F 27.096130 47.592806 22.292376
F 0.746069 9.004040 0.000001
F 0.365099 9.004040 21.825784
F 0.746069 32.157298 0.000001
F 0.365099 32.157298 21.825784
F 0.746069 55.310555 0.000001
F 0.365099 55.310555 21.825784
F 27.477100 9.004040 0.466593
F 27.096130 9.004040 22.292376
F 27.477100 32.157298 0.466593
F 27.096130 32.157298 22.292376
F 27.477100 55.310555 0.466593
F 27.096130 55.310555 22.292376
F 0.746069 16.721796 0.000000
F 0.365099 16.721796 21.825783
F 0.746069 39.875053 0.000000
F 0.365099 39.875053 21.825783
F 0.746069 63.028311 0.000000
F 0.365099 63.028311 21.825783
F 27.477100 16.721796 0.466592
F 27.096130 16.721796 22.292375
F 27.477100 39.875053 0.466592
F 27.096130 39.875053 22.292375
F 27.477100 63.028311 0.466592
F 27.096130 63.028311 22.292375
F 9.656408 1.286291 0.155532
F 9.275437 1.286291 21.981315
F 9.656408 24.439548 0.155532
F 9.275437 24.439548 21.981315
F 9.656408 47.592806 0.155532
F 9.275437 47.592806 21.981315
F 36.387439 1.286291 0.622123
F 36.006468 1.286291 22.447907
F 36.387439 24.439548 0.622123
F 36.006468 24.439548 22.447907
F 36.387439 47.592806 0.622123
F 36.006468 47.592806 22.447907
F 9.656408 9.004040 0.155532
F 9.275437 9.004040 21.981315
F 9.656408 32.157298 0.155532
F 9.275437 32.157298 21.981315
F 9.656408 55.310555 0.155532
F 9.275437 55.310555 21.981315
F 36.387439 9.004040 0.622123
F 36.006468 9.004040 22.447907
F 36.387439 32.157298 0.622123
F 36.006468 32.157298 22.447907
F 36.387439 55.310555 0.622123
F 36.006468 55.310555 22.447907
F 9.656408 16.721795 0.155531
F 9.275437 16.721795 21.981314
F 9.656408 39.875053 0.155531
F 9.275437 39.875053 21.981314
F 9.656408 63.028310 0.155531
F 9.275437 63.028310 21.981314
F 36.387439 16.721795 0.622122
F 36.006469 16.721795 22.447906
F 36.387439 39.875053 0.622122
F 36.006469 39.875053 22.447906
F 36.387439 63.028310 0.622122
F 36.006469 63.028310 22.447906
F 18.566755 1.286290 0.311061
F 18.185784 1.286290 22.136844
F 18.566755 24.439547 0.311061
F 18.185784 24.439547 22.136844
F 18.566755 47.592805 0.311061
F 18.185784 47.592805 22.136844
F 45.297787 1.286290 0.777653
F 44.916816 1.286290 22.603435
F 45.297787 24.439547 0.777653
F 44.916816 24.439547 22.603435
F 45.297787 47.592805 0.777653
F 44.916816 47.592805 22.603435
F 18.566755 9.004039 0.311061
F 18.185784 9.004039 22.136844
F 18.566755 32.157296 0.311061
F 18.185784 32.157296 22.136844
F 18.566755 55.310554 0.311061
F 18.185784 55.310554 22.136844
F 45.297787 9.004039 0.777653
F 44.916816 9.004039 22.603435
F 45.297787 32.157296 0.777653
F 44.916816 32.157296 22.603435
F 45.297787 55.310554 0.777653
F 44.916816 55.310554 22.603435
F 18.566755 16.721794 0.311060
F 18.185784 16.721794 22.136844
F 18.566755 39.875052 0.311060
F 18.185784 39.875052 22.136844
F 18.566755 63.028309 0.311060
F 18.185784 63.028309 22.136844
F 45.297787 16.721794 0.777652
F 44.916816 16.721794 22.603435
F 45.297787 39.875052 0.777652
F 44.916816 39.875052 22.603435
F 45.297787 63.028309 0.777652
F 44.916816 63.028309 22.603435
F 2.910171 7.717750 3.676515
F 2.529200 7.717750 25.502297
F 2.910171 30.871007 3.676515
F 2.529200 30.871007 25.502297
F 2.910171 54.024265 3.676515
F 2.529200 54.024265 25.502297
F 29.641202 7.717750 4.143107
F 29.260231 7.717750 25.968889
F 29.641202 30.871007 4.143107
F 29.260231 30.871007 25.968889
F 29.641202 54.024265 4.143107
F 29.260231 54.024265 25.968889
F 2.910171 15.435503 3.676514
F 2.529200 15.435503 25.502296
F 2.910171 38.588760 3.676514
F 2.529200 38.588760 25.502296
F 2.910171 61.742018 3.676514
F 2.529200 61.742018 25.502296
F 29.641202 15.435503 4.143106
F 29.260231 15.435503 25.968888
F 29.641202 38.588760 4.143106
F 29.260231 38.588760 25.968888
F 29.641202 61.742018 4.143106
F 29.260231 61.742018 25.968888
F 2.910171 0.000000 3.676515
F 2.529200 0.000000 25.502297
F 2.910171 23.153258 3.676515
F 2.529200 23.153258 25.502297
F 2.910171 46.306515 3.676515
F 2.529200 46.306515 25.502297
F 29.641202 0.000000 4.143107
F 29.260231 0.000000 25.968889
F 29.641202 23.153258 4.143107
F 29.260231 23.153258 25.968889
F 29.641202 46.306515 4.143107
F 29.260231 46.306515 25.968889
F 11.820511 7.717750 3.832045
F 11.439541 7.717750 25.657828
F 11.820511 30.871007 3.832045
F 11.439541 30.871007 25.657828
F 11.820511 54.024265 3.832045
F 11.439541 54.024265 25.657828
F 38.551543 7.717750 4.298637
F 38.170572 7.717750 26.124420
F 38.551543 30.871007 4.298637
F 38.170572 30.871007 26.124420
F 38.551543 54.024265 4.298637
F 38.170572 54.024265 26.124420
F 11.820511 15.435502 3.832044
F 11.439541 15.435502 25.657827
F 11.820511 38.588760 3.832044
F 11.439541 38.588760 25.657827
F 11.820511 61.742017 3.832044
F 11.439541 61.742017 25.657827
F 38.551543 15.435502 4.298636
F 38.170572 15.435502 26.124419
F 38.551543 38.588760 4.298636
F 38.170572 38.588760 26.124419
F 38.551543 61.742017 4.298636
F 38.170572 61.742017 26.124419
F 11.820511 0.000000 3.832045
F 11.439541 0.000000 25.657828
F 11.820511 23.153258 3.832045
F 11.439541 23.153258 25.657828
F 11.820511 46.306515 3.832045
F 11.439541 46.306515 25.657828
F 38.551543 0.000000 4.298637
F 38.170572 0.000000 26.124420
F 38.551543 23.153258 4.298637
F 38.170572 23.153258 26.124420
F 38.551543 46.306515 4.298637
F 38.170572 46.306515 26.124420
F 20.730859 7.717750 3.987575
F 20.349889 7.717750 25.813357
F 20.730859 30.871008 3.987575
F 20.349889 30.871008 25.813357
F 20.730859 54.024265 3.987575
F 20.349889 54.024265 25.813357
F 47.461890 7.717750 4.454167
F 47.080920 7.717750 26.279949
F 47.461890 30.871008 4.454167
F 47.080920 30.871008 26.279949
F 47.461890 54.024265 4.454167
F 47.080920 54.024265 26.279949
F 20.730859 15.435503 3.987574
F 20.349889 15.435503 25.813356
F 20.730859 38.588760 3.987574
F 20.349889 38.588760 25.813356
F 20.730859 61.742018 3.987574
F 20.349889 61.742018 25.813356
F 47.461890 15.435503 4.454166
F 47.080920 15.435503 26.279948
F 47.461890 38.588760 4.454166
F 47.080920 38.588760 26.279948
F 47.461890 61.742018 4.454166
F 47.080920 61.742018 26.279948
F 20.730859 0.000001 3.987575
F 20.349889 0.000001 25.813357
F 20.730859 23.153258 3.987575
F 20.349889 23.153258 25.813357
F 20.730859 46.306516 3.987575
F 20.349889 46.306516 25.813357
F 47.461890 0.000001 4.454167
F 47.080920 0.000001 26.279949
F 47.461890 23.153258 4.454167
F 47.080920 23.153258 26.279949
F 47.461890 46.306516 4.454167
F 47.080920 46.306516 26.279949
F 2.973652 5.145166 0.038885
F 2.592681 5.145166 21.864667
F 2.973652 28.298423 0.038885
F 2.592681 28.298423 21.864667
F 2.973652 51.451681 0.038885
F 2.592681 51.451681 21.864667
F 29.704683 5.145166 0.505476
F 29.323712 5.145166 22.331259
F 29.704683 28.298423 0.505476
F 29.323712 28.298423 22.331259
F 29.704683 51.451681 0.505476
F 29.323712 51.451681 22.331259
F 2.973652 12.862918 0.038884
F 2.592681 12.862918 21.864666
F 2.973652 36.016175 0.038884
F 2.592681 36.016175 21.864666
F 2.973652 59.169433 0.038884
F 2.592681 59.169433 21.864666
F 29.704683 12.862918 0.505475
F 29.323712 12.862918 22.331258
F 29.704683 36.016175 0.505475
F 29.323712 36.016175 22.331258
F 29.704683 59.169433 0.505475
F 29.323712 59.169433 22.331258
F 2.973652 20.580673 0.038884
F 2.592681 20.580673 21.864667
F 2.973652 43.733931 0.038884
F 2.592681 43.733931 21.864667
F 2.973652 66.887188 0.038884
F 2.592681 66.887188 21.864667
F 29.704683 20.580673 0.505475
F 29.323712 20.580673 22.331259
F 29.704683 43.733931 0.505475
F 29.323712 43.733931 22.331259
F 29.704683 66.887188 0.505475
F 29.323712 66.887188 22.331259
F 11.883992 5.145165 0.194414
F 11.503021 5.145165 22.020196
F 11.883992 28.298422 0.194414
F 11.503021 28.298422 22.020196
F 11.883992 51.451680 0.194414
F 11.503021 51.451680 22.020196
F 38.615023 5.145165 0.661006
F 38.234052 5.145165 22.486788
F 38.615023 28.298422 0.661006
F 38.234052 28.298422 22.486788
F 38.615023 51.451680 0.661006
F 38.234052 51.451680 22.486788
F 11.883992 12.862917 0.194413
F 11.503021 12.862917 22.020195
F 11.883992 36.016174 0.194413
F 11.503021 36.016174 22.020195
F 11.883992 59.169432 0.194413
F 11.503021 59.169432 22.020195
F 38.615023 12.862917 0.661005
F 38.234052 12.862917 22.486787
F 38.615023 36.016174 0.661005
F 38.234052 36.016174 22.486787
F 38.615023 59.169432 0.661005
F 38.234052 59.169432 22.486787
F 11.883992 20.580672 0.194414
F 11.503021 20.580672 22.020196
F 11.883992 43.733930 0.194414
F 11.503021 43.733930 22.020196
F 11.883992 66.887187 0.194414
F 11.503021 66.887187 22.020196
F 38.615023 20.580672 0.661006
F 38.234052 20.580672 22.486788
F 38.615023 43.733930 0.661006
F 38.234052 43.733930 22.486788
F 38.615023 66.887187 0.661006
F 38.234052 66.887187 22.486788
F 20.794341 5.145164 0.349944
F 20.413371 5.145164 22.175727
F 20.794341 28.298422 0.349944
F 20.413371 28.298422 22.175727
F 20.794341 51.451679 0.349944
F 20.413371 51.451679 22.175727
F 47.525372 5.145164 0.816536
F 47.144402 5.145164 22.642319
F 47.525372 28.298422 0.816536
F 47.144402 28.298422 22.642319
F 47.525372 51.451679 0.816536
F 47.144402 51.451679 22.642319
F 20.794341 12.862916 0.349944
F 20.413371 12.862916 22.175726
F 20.794341 36.016174 0.349944
F 20.413371 36.016174 22.175726
F 20.794341 59.169431 0.349944
F 20.413371 59.169431 22.175726
F 47.525372 12.862916 0.816536
F 47.144402 12.862916 22.642318
F 47.525372 36.016174 0.816536
F 47.144402 36.016174 22.642318
F 47.525372 59.169431 0.816536
F 47.144402 59.169431 22.642318
F 20.794341 20.580672 0.349944
F 20.413371 20.580672 22.175727
F 20.794341 43.733929 0.349944
F 20.413371 43.733929 22.175727
F 20.794341 66.887187 0.349944
F 20.413371 66.887187 22.175727
F 47.525372 20.580672 0.816536
F 47.144402 20.580672 22.642319
F 47.525372 43.733929 0.816536
F 47.144402 43.733929 22.642319
F 47.525372 66.887187 0.816536
F 47.144402 66.887187 22.642319
F 2.926043 5.145165 2.767105
F 2.545072 5.145165 24.592889
F 2.926043 28.298423 2.767105
F 2.545072 28.298423 24.592889
F 2.926043 51.451680 2.767105
F 2.545072 51.451680 24.592889
F 29.657074 5.145165 3.233697
F 29.276103 5.145165 25.059480
F 29.657074 28.298423 3.233697
F 29.276103 28.298423 25.059480
F 29.657074 51.451680 3.233697
F 29.276103 51.451680 25.059480
F 2.926043 12.862917 2.767106
F 2.545072 12.862917 24.592890
F 2.926043 36.016175 2.767106
F 2.545072 36.016175 24.592890
F 2.926043 59.169432 2.767106
F 2.545072 59.169432 24.592890
F 29.657074 12.862917 3.233698
F 29.276103 12.862917 25.059481
F 29.657074 36.016175 3.233698
F 29.276103 36.016175 25.059481
F 29.657074 59.169432 3.233698
F 29.276103 59.169432 25.059481
F 2.926043 20.580673 2.767106
F 2.545072 20.580673 24.592889
F 2.926043 43.733930 2.767106
F 2.545072 43.733930 24.592889
F 2.926043 66.887188 2.767106
F 2.545072 66.887188 24.592889
F 29.657074 20.580673 3.233698
F 29.276103 20.580673 25.059480
F 29.657074 43.733930 3.233698
F 29.276103 43.733930 25.059480
F 29.657074 66.887188 3.233698
F 29.276103 66.887188 25.059480
F 11.836383 5.145165 2.922637
F 11.455413 5.145165 24.748419
F 11.836383 28.298422 2.922637
F 11.455413 28.298422 24.748419
F 11.836383 51.451680 2.922637
F 11.455413 51.451680 24.748419
F 38.567414 5.145165 3.389229
F 38.186444 5.145165 25.215011
F 38.567414 28.298422 3.389229
F 38.186444 28.298422 25.215011
F 38.567414 51.451680 3.389229
F 38.186444 51.451680 25.215011
F 11.836383 12.862917 2.922638
F 11.455413 12.862917 24.748420
F 11.836383 36.016175 2.922638
F 11.455413 36.016175 24.748420
F 11.836383 59.169432 2.922638
F 11.455413 59.169432 24.748420
F 38.567414 12.862917 3.389230
F 38.186444 12.862917 25.215012
F 38.567414 36.016175 3.389230
F 38.186444 36.016175 25.215012
F 38.567414 59.169432 3.389230
F 38.186444 59.169432 25.215012
F 11.836383 20.580672 2.922637
F 11.455413 20.580672 24.748420
F 11.836383 43.733930 2.922637
F 11.455413 43.733930 24.748420
F 11.836383 66.887187 2.922637
F 11.455413 66.887187 24.748420
F 38.567414 20.580672 3.389229
F 38.186444 20.580672 25.215012
F 38.567414 43.733930 3.389229
F 38.186444 43.733930 25.215012
F 38.567414 66.887187 3.389229
F 38.186444 66.887187 25.215012
F 20.746731 5.145164 3.078167
F 20.365760 5.145164 24.903951
F 20.746731 28.298422 3.078167
F 20.365760 28.298422 24.903951
F 20.746731 51.451679 3.078167
F 20.365760 51.451679 24.903951
F 47.477763 5.145164 3.544759
F 47.096793 5.145164 25.370543
F 47.477763 28.298422 3.544759
F 47.096793 28.298422 25.370543
F 47.477763 51.451679 3.544759
F 47.096793 51.451679 25.370543
F 20.746731 12.862917 3.078168
F 20.365760 12.862917 24.903952
F 20.746731 36.016174 3.078168
F 20.365760 36.016174 24.903952
F 20.746731 59.169432 3.078168
F 20.365760 59.169432 24.903952
F 47.477763 12.862917 3.544760
F 47.096793 12.862917 25.370544
F 47.477763 36.016174 3.544760
F 47.096793 36.016174 25.370544
F 47.477763 59.169432 3.544760
F 47.096793 59.169432 25.370544
F 20.746731 20.580672 3.078168
F 20.365760 20.580672 24.903951
F 20.746731 43.733929 3.078168
F 20.365760 43.733929 24.903951
F 20.746731 66.887187 3.078168
F 20.365760 66.887187 24.903951
F 47.477763 20.580672 3.544760
F 47.096793 20.580672 25.370543
F 47.477763 43.733929 3.544760
F 47.096793 43.733929 25.370543
F 47.477763 66.887187 3.544760
F 47.096793 66.887187 25.370543
F 2.862537 7.717749 6.404736
F 2.481567 7.717749 28.230519
F 2.862537 30.871007 6.404736
F 2.481567 30.871007 28.230519
F 2.862537 54.024264 6.404736
F 2.481567 54.024264 28.230519
F 29.593569 7.717749 6.871328
F 29.212598 7.717749 28.697111
F 29.593569 30.871007 6.871328
F 29.212598 30.871007 28.697111
F 29.593569 54.024264 6.871328
F 29.212598 54.024264 28.697111
F 2.862537 15.435502 6.404737
F 2.481567 15.435502 28.230520
F 2.862537 38.588760 6.404737
F 2.481567 38.588760 28.230520
F 2.862537 61.742017 6.404737
F 2.481567 61.742017 28.230520
F 29.593569 15.435502 6.871329
F 29.212598 15.435502 28.697112
F 29.593569 38.588760 6.871329
F 29.212598 38.588760 28.697112
F 29.593569 61.742017 6.871329
F 29.212598 61.742017 28.697112
F 2.862537 0.000000 6.404736
F 2.481567 0.000000 28.230519
F 2.862537 23.153257 6.404736
F 2.481567 23.153257 28.230519
F 2.862537 46.306515 6.404736
F 2.481567 46.306515 28.230519
F 29.593569 0.000000 6.871328
F 29.212598 0.000000 28.697111
F 29.593569 23.153257 6.871328
F 29.212598 23.153257 28.697111
F 29.593569 46.306515 6.871328
F 29.212598 46.306515 28.697111
F 11.772877 7.717750 6.560267
F 11.391907 7.717750 28.386050
F 11.772877 30.871007 6.560267
F 11.391907 30.871007 28.386050
F 11.772877 54.024265 6.560267
F 11.391907 54.024265 28.386050
F 38.503908 7.717750 7.026859
F 38.122938 7.717750 28.852642
F 38.503908 30.871007 7.026859
F 38.122938 30.871007 28.852642
F 38.503908 54.024265 7.026859
F 38.122938 54.024265 28.852642
F 11.772877 15.435503 6.560268
F 11.391907 15.435503 28.386051
F 11.772877 38.588760 6.560268
F 11.391907 38.588760 28.386051
F 11.772877 61.742018 6.560268
F 11.391907 61.742018 28.386051
F 38.503908 15.435503 7.026860
F 38.122938 15.435503 28.852643
F 38.503908 38.588760 7.026860
F 38.122938 38.588760 28.852643
F 38.503908 61.742018 7.026860
F 38.122938 61.742018 28.852643
F 11.772877 0.000000 6.560267
F 11.391907 0.000000 28.386050
F 11.772877 23.153258 6.560267
F 11.391907 23.153258 28.386050
F 11.772877 46.306515 6.560267
F 11.391907 46.306515 28.386050
F 38.503908 0.000000 7.026859
F 38.122938 0.000000 28.852642
F 38.503908 23.153258 7.026859
F 38.122938 23.153258 28.852642
F 38.503908 46.306515 7.026859
F 38.122938 46.306515 28.852642
F 20.683226 7.717751 6.715798
F 20.302255 7.717751 28.541582
F 20.683226 30.871008 6.715798
F 20.302255 30.871008 28.541582
F 20.683226 54.024266 6.715798
F 20.302255 54.024266 28.541582
F 47.414257 7.717751 7.182390
F 47.033286 7.717751 29.008173
F 47.414257 30.871008 7.182390
F 47.033286 30.871008 29.008173
F 47.414257 54.024266 7.182390
F 47.033286 54.024266 29.008173
F 20.683226 15.435503 6.715799
F 20.302255 15.435503 28.541583
F 20.683226 38.588761 6.715799
F 20.302255 38.588761 28.541583
F 20.683226 61.742018 6.715799
F 20.302255 61.742018 28.541583
F 47.414257 15.435503 7.182391
F 47.033286 15.435503 29.008174
F 47.414257 38.588761 7.182391
F 47.033286 38.588761 29.008174
F 47.414257 61.742018 7.182391
F 47.033286 61.742018 29.008174
F 20.683226 0.000001 6.715798
F 20.302255 0.000001 28.541582
F 20.683226 23.153259 6.715798
F 20.302255 23.153259 28.541582
F 20.683226 46.306516 6.715798
F 20.302255 46.306516 28.541582
F 47.414257 0.000001 7.182390
F 47.033286 0.000001 29.008173
F 47.414257 23.153259 7.182390
F 47.033286 23.153259 29.008173
F 47.414257 46.306516 7.182390
F 47.033286 46.306516 29.008173
F 5.153629 1.286291 2.805989
F 4.772659 1.286291 24.631771
F 5.153629 24.439548 2.805989
F 4.772659 24.439548 24.631771
F 5.153629 47.592806 2.805989
F 4.772659 47.592806 24.631771
F 31.884661 1.286291 3.272581
F 31.503691 1.286291 25.098363
F 31.884661 24.439548 3.272581
F 31.503691 24.439548 25.098363
F 31.884661 47.592806 3.272581
F 31.503691 47.592806 25.098363
F 5.153629 9.004040 2.805989
F 4.772659 9.004040 24.631771
F 5.153629 32.157298 2.805989
F 4.772659 32.157298 24.631771
F 5.153629 55.310555 2.805989
F 4.772659 55.310555 24.631771
F 31.884661 9.004040 3.272581
F 31.503691 9.004040 25.098363
F 31.884661 32.157298 3.272581
F 31.503691 32.157298 25.098363
F 31.884661 55.310555 3.272581
F 31.503691 55.310555 25.098363
F 5.153629 16.721795 2.805990
F 4.772659 16.721795 24.631772
F 5.153629 39.875053 2.805990
F 4.772659 39.875053 24.631772
F 5.153629 63.028310 2.805990
F 4.772659 63.028310 24.631772
F 31.884661 16.721795 3.272582
F 31.503691 16.721795 25.098364
F 31.884661 39.875053 3.272582
F 31.503691 39.875053 25.098364
F 31.884661 63.028310 3.272582
F 31.503691 63.028310 25.098364
F 14.063972 1.286290 2.961520
F 13.683001 1.286290 24.787303
F 14.063972 24.439548 2.961520
F 13.683001 24.439548 24.787303
F 14.063972 47.592806 2.961520
F 13.683001 47.592806 24.787303
F 40.795003 1.286290 3.428111
F 40.414033 1.286290 25.253895
F 40.795003 24.439548 3.428111
F 40.414033 24.439548 25.253895
F 40.795003 47.592806 3.428111
F 40.414033 47.592806 25.253895
F 14.063972 9.004040 2.961520
F 13.683001 9.004040 24.787303
F 14.063972 32.157297 2.961520
F 13.683001 32.157297 24.787303
F 14.063972 55.310555 2.961520
F 13.683001 55.310555 24.787303
F 40.795003 9.004040 3.428111
F 40.414033 9.004040 25.253895
F 40.795003 32.157297 3.428111
F 40.414033 32.157297 25.253895
F 40.795003 55.310555 3.428111
F 40.414033 55.310555 25.253895
F 14.063972 16.721795 2.961521
F 13.683001 16.721795 24.787303
F 14.063972 39.875053 2.961521
F 13.683001 39.875053 24.787303
F 14.063972 63.028310 2.961521
F 13.683001 63.028310 24.787303
F 40.795003 16.721795 3.428112
F 40.414033 16.721795 25.253895
F 40.795003 39.875053 3.428112
F 40.414033 39.875053 25.253895
F 40.795003 63.028310 3.428112
F 40.414033 63.028310 25.253895
F 22.974320 1.286290 3.117050
F 22.593349 1.286290 24.942834
F 22.974320 24.439548 3.117050
F 22.593349 24.439548 24.942834
F 22.974320 47.592805 3.117050
F 22.593349 47.592805 24.942834
F 49.705351 1.286290 3.583642
F 49.324380 1.286290 25.409425
F 49.705351 24.439548 3.583642
F 49.324380 24.439548 25.409425
F 49.705351 47.592805 3.583642
F 49.324380 47.592805 25.409425
F 22.974320 9.004040 3.117050
F 22.593349 9.004040 24.942834
F 22.974320 32.157297 3.117050
F 22.593349 32.157297 24.942834
F 22.974320 55.310555 3.117050
F 22.593349 55.310555 24.942834
F 49.705351 9.004040 3.583642
F 49.324380 9.004040 25.409425
F 49.705351 32.157297 3.583642
F 49.324380 32.157297 25.409425
F 49.705351 55.310555 3.583642
F 49.324380 55.310555 25.409425
F 22.974320 16.721795 3.117051
F 22.593349 16.721795 24.942834
F 22.974320 39.875052 3.117051
F 22.593349 39.875052 24.942834
F 22.974320 63.028310 3.117051
F 22.593349 63.028310 24.942834
F 49.705351 16.721795 3.583643
F 49.324380 16.721795 25.409425
F 49.705351 39.875052 3.583643
F 49.324380 39.875052 25.409425
F 49.705351 63.028310 3.583643
F 49.324380 63.028310 25.409425
F 5.090119 3.858875 6.443619
F 4.709149 3.858875 28.269402
F 5.090119 27.012132 6.443619
F 4.709149 27.012132 28.269402
F 5.090119 50.165390 6.443619
F 4.709149 50.165390 28.269402
F 31.821151 3.858875 6.910210
F 31.440181 3.858875 28.735994
F 31.821151 27.012132 6.910210
F 31.440181 27.012132 28.735994
F 31.821151 50.165390 6.910210
F 31.440181 50.165390 28.735994
F 5.090119 11.576625 6.443619
F 4.709149 11.576625 28.269402
F 5.090119 34.729882 6.443619
F 4.709149 34.729882 28.269402
F 5.090119 57.883140 6.443619
F 4.709149 57.883140 28.269402
F 31.821151 11.576625 6.910210
F 31.440181 11.576625 28.735994
F 31.821151 34.729882 6.910210
F 31.440181 34.729882 28.735994
F 31.821151 57.883140 6.910210
F 31.440181 57.883140 28.735994
F 5.090119 19.294380 6.443620
F 4.709149 19.294380 28.269402
F 5.090119 42.447638 6.443620
F 4.709149 42.447638 28.269402
F 5.090119 65.600895 6.443620
F 4.709149 65.600895 28.269402
F 31.821151 19.294380 6.910211
F 31.440181 19.294380 28.735994
F 31.821151 42.447638 6.910211
F 31.440181 42.447638 28.735994
F 31.821151 65.600895 6.910211
F 31.440181 65.600895 28.735994
F 14.000462 3.858876 6.599150
F 13.619491 3.858876 28.424933
F 14.000462 27.012134 6.599150
F 13.619491 27.012134 28.424933
F 14.000462 50.165391 6.599150
F 13.619491 50.165391 28.424933
F 40.731493 3.858876 7.065742
F 40.350522 3.858876 28.891525
F 40.731493 27.012134 7.065742
F 40.350522 27.012134 28.891525
F 40.731493 50.165391 7.065742
F 40.350522 50.165391 28.891525
F 14.000462 11.576626 6.599150
F 13.619491 11.576626 28.424933
F 14.000462 34.729884 6.599150
F 13.619491 34.729884 28.424933
F 14.000462 57.883141 6.599150
F 13.619491 57.883141 28.424933
F 40.731493 11.576626 7.065742
F 40.350522 11.576626 28.891525
F 40.731493 34.729884 7.065742
F 40.350522 34.729884 28.891525
F 40.731493 57.883141 7.065742
F 40.350522 57.883141 28.891525
F 14.000462 19.294382 6.599151
F 13.619491 19.294382 28.424933
F 14.000462 42.447639 6.599151
F 13.619491 42.447639 28.424933
F 14.000462 65.600897 6.599151
F 13.619491 65.600897 28.424933
F 40.731493 19.294382 7.065743
F 40.350522 19.294382 28.891525
F 40.731493 42.447639 7.065743
F 40.350522 42.447639 28.891525
F 40.731493 65.600897 7.065743
F 40.350522 65.600897 28.891525
F 22.910812 3.858875 6.754681
F 22.529841 3.858875 28.580463
F 22.910812 27.012133 6.754681
F 22.529841 27.012133 28.580463
F 22.910812 50.165390 6.754681
F 22.529841 50.165390 28.580463
F 49.641843 3.858875 7.221273
F 49.260872 3.858875 29.047055
F 49.641843 27.012133 7.221273
F 49.260872 27.012133 29.047055
F 49.641843 50.165390 7.221273
F 49.260872 50.165390 29.047055
F 22.910812 11.576625 6.754681
F 22.529841 11.576625 28.580463
F 22.910812 34.729883 6.754681
F 22.529841 34.729883 28.580463
F 22.910812 57.883140 6.754681
F 22.529841 57.883140 28.580463
F 49.641843 11.576625 7.221273
F 49.260872 11.576625 29.047055
F 49.641843 34.729883 7.221273
F 49.260872 34.729883 29.047055
F 49.641843 57.883140 7.221273
F 49.260872 57.883140 29.047055
F 22.910812 19.294381 6.754681
F 22.529841 19.294381 28.580464
F 22.910812 42.447638 6.754681
F 22.529841 42.447638 28.580464
F 22.910812 65.600896 6.754681
F 22.529841 65.600896 28.580464
F 49.641843 19.294381 7.221273
F 49.260872 19.294381 29.047056
F 49.641843 42.447638 7.221273
F 49.260872 42.447638 29.047056
F 49.641843 65.600896 7.221273
F 49.260872 65.600896 29.047056
F 5.137753 3.858875 3.715397
F 4.756783 3.858875 25.541180
F 5.137753 27.012133 3.715397
F 4.756783 27.012133 25.541180
F 5.137753 50.165390 3.715397
F 4.756783 50.165390 25.541180
F 31.868785 3.858875 4.181989
F 31.487814 3.858875 26.007772
F 31.868785 27.012133 4.181989
F 31.487814 27.012133 26.007772
F 31.868785 50.165390 4.181989
F 31.487814 50.165390 26.007772
F 5.137753 11.576625 3.715397
F 4.756783 11.576625 25.541180
F 5.137753 34.729883 3.715397
F 4.756783 34.729883 25.541180
F 5.137753 57.883140 3.715397
F 4.756783 57.883140 25.541180
F 31.868785 11.576625 4.181989
F 31.487814 11.576625 26.007772
F 31.868785 34.729883 4.181989
F 31.487814 34.729883 26.007772
F 31.868785 57.883140 4.181989
F 31.487814 57.883140 26.007772
F 5.137753 19.294381 3.715396
F 4.756783 19.294381 25.541180
F 5.137753 42.447638 3.715396
F 4.756783 42.447638 25.541180
F 5.137753 65.600896 3.715396
F 4.756783 65.600896 25.541180
F 31.868785 19.294381 4.181988
F 31.487814 19.294381 26.007772
F 31.868785 42.447638 4.181988
F 31.487814 42.447638 26.007772
F 31.868785 65.600896 4.181988
F 31.487814 65.600896 26.007772
F 14.048096 3.858876 3.870927
F 13.667126 3.858876 25.696710
F 14.048096 27.012133 3.870927
F 13.667126 27.012133 25.696710
F 14.048096 50.165391 3.870927
F 13.667126 50.165391 25.696710
F 40.779127 3.858876 4.337519
F 40.398157 3.858876 26.163302
F 40.779127 27.012133 4.337519
F 40.398157 27.012133 26.163302
F 40.779127 50.165391 4.337519
F 40.398157 50.165391 26.163302
F 14.048096 11.576626 3.870927
F 13.667126 11.576626 25.696709
F 14.048096 34.729883 3.870927
F 13.667126 34.729883 25.696709
F 14.048096 57.883141 3.870927
F 13.667126 57.883141 25.696709
F 40.779127 11.576626 4.337519
F 40.398157 11.576626 26.163301
F 40.779127 34.729883 4.337519
F 40.398157 34.729883 26.163301
F 40.779127 57.883141 4.337519
F 40.398157 57.883141 26.163301
F 14.048096 19.294381 3.870927
F 13.667126 19.294381 25.696709
F 14.048096 42.447639 3.870927
F 13.667126 42.447639 25.696709
F 14.048096 65.600896 3.870927
F 13.667126 65.600896 25.696709
F 40.779127 19.294381 4.337519
F 40.398157 19.294381 26.163301
F 40.779127 42.447639 4.337519
F 40.398157 42.447639 26.163301
F 40.779127 65.600896 4.337519
F 40.398157 65.600896 26.163301
F 22.958444 3.858875 4.026459
F 22.577473 3.858875 25.852241
F 22.958444 27.012133 4.026459
F 22.577473 27.012133 25.852241
F 22.958444 50.165390 4.026459
F 22.577473 50.165390 25.852241
F 49.689475 3.858875 4.493051
F 49.308504 3.858875 26.318833
F 49.689475 27.012133 4.493051
F 49.308504 27.012133 26.318833
F 49.689475 50.165390 4.493051
F 49.308504 50.165390 26.318833
F 22.958444 11.576625 4.026458
F 22.577473 11.576625 25.852241
F 22.958444 34.729883 4.026458
F 22.577473 34.729883 25.852241
F 22.958444 57.883140 4.026458
F 22.577473 57.883140 25.852241
F 49.689475 11.576625 4.493050
F 49.308504 11.576625 26.318833
F 49.689475 34.729883 4.493050
F 49.308504 34.729883 26.318833
F 49.689475 57.883140 4.493050
F 49.308504 57.883140 26.318833
F 22.958444 19.294381 4.026458
F 22.577473 19.294381 25.852240
F 22.958444 42.447638 4.026458
F 22.577473 42.447638 25.852240
F 22.958444 65.600896 4.026458
F 22.577473 65.600896 25.852240
F 49.689475 19.294381 4.493050
F 49.308504 19.294381 26.318832
F 49.689475 42.447638 4.493050
F 49.308504 42.447638 26.318832
F 49.689475 65.600896 4.493050
F 49.308504 65.600896 26.318832
F 5.201237 1.286291 0.077766
F 4.820267 1.286291 21.903550
F 5.201237 24.439549 0.077766
F 4.820267 24.439549 21.903550
F 5.201237 47.592806 0.077766
F 4.820267 47.592806 21.903550
F 31.932270 1.286291 0.544358
F 31.551299 1.286291 22.370141
F 31.932270 24.439549 0.544358
F 31.551299 24.439549 22.370141
F 31.932270 47.592806 0.544358
F 31.551299 47.592806 22.370141
F 5.201237 9.004041 0.077766
F 4.820267 9.004041 21.903550
F 5.201237 32.157298 0.077766
F 4.820267 32.157298 21.903550
F 5.201237 55.310556 0.077766
F 4.820267 55.310556 21.903550
F 31.932270 9.004041 0.544358
F 31.551299 9.004041 22.370141
F 31.932270 32.157298 0.544358
F 31.551299 32.157298 22.370141
F 31.932270 55.310556 0.544358
F 31.551299 55.310556 22.370141
F 5.201237 16.721796 0.077765
F 4.820267 16.721796 21.903549
F 5.201237 39.875053 0.077765
F 4.820267 39.875053 21.903549
F 5.201237 63.028311 0.077765
F 4.820267 63.028311 21.903549
F 31.932270 16.721796 0.544357
F 31.551299 16.721796 22.370140
F 31.932270 39.875053 0.544357
F 31.551299 39.875053 22.370140
F 31.932270 63.028311 0.544357
F 31.551299 63.028311 22.370140
F 14.111580 1.286290 0.233297
F 13.730610 1.286290 22.059079
F 14.111580 24.439547 0.233297
F 13.730610 24.439547 22.059079
F 14.111580 47.592805 0.233297
F 13.730610 47.592805 22.059079
F 40.842611 1.286290 0.699889
F 40.461641 1.286290 22.525671
F 40.842611 24.439547 0.699889
F 40.461641 24.439547 22.525671
F 40.842611 47.592805 0.699889
F 40.461641 47.592805 22.525671
F 14.111580 9.004039 0.233297
F 13.730610 9.004039 22.059079
F 14.111580 32.157297 0.233297
F 13.730610 32.157297 22.059079
F 14.111580 55.310554 0.233297
F 13.730610 55.310554 22.059079
F 40.842611 9.004039 0.699889
F 40.461641 9.004039 22.525671
F 40.842611 32.157297 0.699889
F 40.461641 32.157297 22.525671
F 40.842611 55.310554 0.699889
F 40.461641 55.310554 22.525671
F 14.111580 16.721795 0.233296
F 13.730610 16.721795 22.059078
F 14.111580 39.875052 0.233296
F 13.730610 39.875052 22.059078
F 14.111580 63.028310 0.233296
F 13.730610 63.028310 22.059078
F 40.842611 16.721795 0.699888
F 40.461641 16.721795 22.525670
F 40.842611 39.875052 0.699888
F 40.461641 39.875052 22.525670
F 40.842611 63.028310 0.699888
F 40.461641 63.028310 22.525670
F 23.021929 1.286290 0.388828
F 22.640958 1.286290 22.214610
F 23.021929 24.439548 0.388828
F 22.640958 24.439548 22.214610
F 23.021929 47.592805 0.388828
F 22.640958 47.592805 22.214610
F 49.752961 1.286290 0.855419
F 49.371991 1.286290 22.681202
F 49.752961 24.439548 0.855419
F 49.371991 24.439548 22.681202
F 49.752961 47.592805 0.855419
F 49.371991 47.592805 22.681202
F 23.021929 9.004039 0.388828
F 22.640958 9.004039 22.214610
F 23.021929 32.157297 0.388828
F 22.640958 32.157297 22.214610
F 23.021929 55.310555 0.388828
F 22.640958 55.310555 22.214610
F 49.752961 9.004039 0.855419
F 49.371991 9.004039 22.681202
F 49.752961 32.157297 0.855419
F 49.371991 32.157297 22.681202
F 49.752961 55.310555 0.855419
F 49.371991 55.310555 22.681202
F 23.021929 16.721795 0.388827
F 22.640958 16.721795 22.214609
F 23.021929 39.875052 0.388827
F 22.640958 39.875052 22.214609
F 23.021929 63.028310 0.388827
F 22.640958 63.028310 22.214609
F 49.752961 16.721795 0.855418
F 49.371991 16.721795 22.681201
F 49.752961 39.875052 0.855418
F 49.371991 39.875052 22.681201
F 49.752961 63.028310 0.855418
F 49.371991 63.028310 22.681201
F 7.365340 7.717750 3.754280
F 6.984370 7.717750 25.580062
F 7.365340 30.871007 3.754280
F 6.984370 30.871007 25.580062
F 7.365340 54.024265 3.754280
F 6.984370 54.024265 25.580062
F 34.096372 7.717750 4.220872
F 33.715402 7.717750 26.046654
F 34.096372 30.871007 4.220872
F 33.715402 30.871007 26.046654
F 34.096372 54.024265 4.220872
F 33.715402 54.024265 26.046654
F 7.365340 15.435502 3.754279
F 6.984370 15.435502 25.580061
F 7.365340 38.588760 3.754279
F 6.984370 38.588760 25.580061
F 7.365340 61.742018 3.754279
F 6.984370 61.742018 25.580061
F 34.096372 15.435502 4.220871
F 33.715402 15.435502 26.046653
F 34.096372 38.588760 4.220871
F 33.715402 38.588760 26.046653
F 34.096372 61.742018 4.220871
F 33.715402 61.742018 26.046653
F 7.365340 0.000000 3.754280
F 6.984370 0.000000 25.580062
F 7.365340 23.153258 3.754280
F 6.984370 23.153258 25.580062
F 7.365340 46.306515 3.754280
F 6.984370 46.306515 25.580062
F 34.096372 0.000000 4.220872
F 33.715402 0.000000 26.046654
F 34.096372 23.153258 4.220872
F 33.715402 23.153258 26.046654
F 34.096372 46.306515 4.220872
F 33.715402 46.306515 26.046654
F 16.275685 7.717750 3.909810
F 15.894714 7.717750 25.735593
F 16.275685 30.871008 3.909810
F 15.894714 30.871008 25.735593
F 16.275685 54.024265 3.909810
F 15.894714 54.024265 25.735593
F 43.006716 7.717750 4.376402
F 42.625745 7.717750 26.202185
F 43.006716 30.871008 4.376402
F 42.625745 30.871008 26.202185
F 43.006716 54.024265 4.376402
F 42.625745 54.024265 26.202185
F 16.275685 15.435503 3.909809
F 15.894714 15.435503 25.735591
F 16.275685 38.588760 3.909809
F 15.894714 38.588760 25.735591
F 16.275685 61.742018 3.909809
F 15.894714 61.742018 25.735591
F 43.006716 15.435503 4.376401
F 42.625745 15.435503 26.202183
F 43.006716 38.588760 4.376401
F 42.625745 38.588760 26.202183
F 43.006716 61.742018 4.376401
F 42.625745 61.742018 26.202183
F 16.275685 0.000001 3.909810
F 15.894714 0.000001 25.735592
F 16.275685 23.153258 3.909810
F 15.894714 23.153258 25.735592
F 16.275685 46.306516 3.909810
F 15.894714 46.306516 25.735592
F 43.006716 0.000001 4.376402
F 42.625745 0.000001 26.202184
F 43.006716 23.153258 4.376402
F 42.625745 23.153258 26.202184
F 43.006716 46.306516 4.376402
F 42.625745 46.306516 26.202184
F 25.186031 7.717750 4.065341
F 24.805061 7.717750 25.891124
F 25.186031 30.871007 4.065341
F 24.805061 30.871007 25.891124
F 25.186031 54.024265 4.065341
F 24.805061 54.024265 25.891124
F 51.917064 7.717750 4.531933
F 51.536093 7.717750 26.357716
F 51.917064 30.871007 4.531933
F 51.536093 30.871007 26.357716
F 51.917064 54.024265 4.531933
F 51.536093 54.024265 26.357716
F 25.186031 15.435502 4.065340
F 24.805061 15.435502 25.891123
F 25.186031 38.588760 4.065340
F 24.805061 38.588760 25.891123
F 25.186031 61.742018 4.065340
F 24.805061 61.742018 25.891123
F 51.917064 15.435502 4.531932
F 51.536093 15.435502 26.357715
F 51.917064 38.588760 4.531932
F 51.536093 38.588760 26.357715
F 51.917064 61.742018 4.531932
F 51.536093 61.742018 26.357715
F 25.186031 0.000000 4.065341
F 24.805061 0.000000 25.891124
F 25.186031 23.153258 4.065341
F 24.805061 23.153258 25.891124
F 25.186031 46.306515 4.065341
F 24.805061 46.306515 25.891124
F 51.917064 0.000000 4.531933
F 51.536093 0.000000 26.357716
F 51.917064 23.153258 4.531933
F 51.536093 23.153258 26.357716
F 51.917064 46.306515 4.531933
F 51.536093 46.306515 26.357716
F 7.428820 5.145165 0.116650
F 7.047850 5.145165 21.942432
F 7.428820 28.298423 0.116650
F 7.047850 28.298423 21.942432
F 7.428820 51.451680 0.116650
F 7.047850 51.451680 21.942432
F 34.159851 5.145165 0.583242
F 33.778881 5.145165 22.409024
F 34.159851 28.298423 0.583242
F 33.778881 28.298423 22.409024
F 34.159851 51.451680 0.583242
F 33.778881 51.451680 22.409024
F 7.428820 12.862918 0.116649
F 7.047850 12.862918 21.942431
F 7.428820 36.016175 0.116649
F 7.047850 36.016175 21.942431
F 7.428820 59.169433 0.116649
F 7.047850 59.169433 21.942431
F 34.159851 12.862918 0.583241
F 33.778881 12.862918 22.409023
F 34.159851 36.016175 0.583241
F 33.778881 36.016175 22.409023
F 34.159851 59.169433 0.583241
F 33.778881 59.169433 22.409023
F 7.428820 20.580673 0.116649
F 7.047850 20.580673 21.942432
F 7.428820 43.733930 0.116649
F 7.047850 43.733930 21.942432
F 7.428820 66.887188 0.116649
F 7.047850 66.887188 21.942432
F 34.159851 20.580673 0.583241
F 33.778881 20.580673 22.409024
F 34.159851 43.733930 0.583241
F 33.778881 43.733930 22.409024
F 34.159851 66.887188 0.583241
F 33.778881 66.887188 22.409024
F 16.339166 5.145164 0.272179
F 15.958195 5.145164 22.097962
F 16.339166 28.298421 0.272179
F 15.958195 28.298421 22.097962
F 16.339166 51.451679 0.272179
F 15.958195 51.451679 22.097962
F 43.070197 5.145164 0.738770
F 42.689227 5.145164 22.564554
F 43.070197 28.298421 0.738770
F 42.689227 28.298421 22.564554
F 43.070197 51.451679 0.738770
F 42.689227 51.451679 22.564554
F 16.339166 12.862916 0.272178
F 15.958195 12.862916 22.097961
F 16.339166 36.016174 0.272178
F 15.958195 36.016174 22.097961
F 16.339166 59.169431 0.272178
F 15.958195 59.169431 22.097961
F 43.070197 12.862916 0.738769
F 42.689227 12.862916 22.564553
F 43.070197 36.016174 0.738769
F 42.689227 36.016174 22.564553
F 43.070197 59.169431 0.738769
F 42.689227 59.169431 22.564553
F 16.339166 20.580671 0.272179
F 15.958195 20.580671 22.097961
F 16.339166 43.733929 0.272179
F 15.958195 43.733929 22.097961
F 16.339166 66.887186 0.272179
F 15.958195 66.887186 22.097961
F 43.070197 20.580671 0.738770
F 42.689227 20.580671 22.564553
F 43.070197 43.733929 0.738770
F 42.689227 43.733929 22.564553
F 43.070197 66.887186 0.738770
F 42.689227 66.887186 22.564553
F 25.249514 5.145165 0.427710
F 24.868543 5.145165 22.253494
F 25.249514 28.298423 0.427710
F 24.868543 28.298423 22.253494
F 25.249514 51.451680 0.427710
F 24.868543 51.451680 22.253494
F 51.599574 5.145165 22.720085
F 51.599574 28.298423 22.720085
F 51.599574 51.451680 22.720085
F 25.249514 12.862917 0.427709
F 24.868543 12.862917 22.253493
F 25.249514 36.016175 0.427709
F 24.868543 36.016175 22.253493
F 25.249514 59.169432 0.427709
F 24.868543 59.169432 22.253493
F 51.599574 12.862917 22.720084
F 51.599574 36.016175 22.720084
F 51.599574 59.169432 22.720084
F 25.249514 20.580673 0.427710
F 24.868543 20.580673 22.253494
F 25.249514 43.733930 0.427710
F 24.868543 43.733930 22.253494
F 25.249514 66.887188 0.427710
F 24.868543 66.887188 22.253494
F 51.599574 20.580673 22.720085
F 51.599574 43.733930 22.720085
F 51.599574 66.887188 22.720085
F 7.381212 5.145165 2.844871
F 7.000241 5.145165 24.670654
F 7.381212 28.298423 2.844871
F 7.000241 28.298423 24.670654
F 7.381212 51.451680 2.844871
F 7.000241 51.451680 24.670654
F 34.112243 5.145165 3.311463
F 33.731273 5.145165 25.137246
F 34.112243 28.298423 3.311463
F 33.731273 28.298423 25.137246
F 34.112243 51.451680 3.311463
F 33.731273 51.451680 25.137246
F 7.381212 12.862917 2.844871
F 7.000241 12.862917 24.670655
F 7.381212 36.016175 2.844871
F 7.000241 36.016175 24.670655
F 7.381212 59.169432 2.844871
F 7.000241 59.169432 24.670655
F 34.112243 12.862917 3.311463
F 33.731273 12.862917 25.137247
F 34.112243 36.016175 3.311463
F 33.731273 36.016175 25.137247
F 34.112243 59.169432 3.311463
F 33.731273 59.169432 25.137247
F 7.381212 20.580673 2.844871
F 7.000241 20.580673 24.670654
F 7.381212 43.733930 2.844871
F 7.000241 43.733930 24.670654
F 7.381212 66.887188 2.844871
F 7.000241 66.887188 24.670654
F 34.112243 20.580673 3.311463
F 33.731273 20.580673 25.137246
F 34.112243 43.733930 3.311463
F 33.731273 43.733930 25.137246
F 34.112243 66.887188 3.311463
F 33.731273 66.887188 25.137246
F 16.291557 5.145164 3.000403
F 15.910586 5.145164 24.826185
F 16.291557 28.298422 3.000403
F 15.910586 28.298422 24.826185
F 16.291557 51.451679 3.000403
F 15.910586 51.451679 24.826185
F 43.022588 5.145164 3.466995
F 42.641617 5.145164 25.292777
F 43.022588 28.298422 3.466995
F 42.641617 28.298422 25.292777
F 43.022588 51.451679 3.466995
F 42.641617 51.451679 25.292777
F 16.291557 12.862917 3.000403
F 15.910586 12.862917 24.826186
F 16.291557 36.016174 3.000403
F 15.910586 36.016174 24.826186
F 16.291557 59.169432 3.000403
F 15.910586 59.169432 24.826186
F 43.022588 12.862917 3.466995
F 42.641617 12.862917 25.292778
F 43.022588 36.016174 3.466995
F 42.641617 36.016174 25.292778
F 43.022588 59.169432 3.466995
F 42.641617 59.169432 25.292778
F 16.291557 20.580672 3.000403
F 15.910586 20.580672 24.826185
F 16.291557 43.733929 3.000403
F 15.910586 43.733929 24.826185
F 16.291557 66.887187 3.000403
F 15.910586 66.887187 24.826185
F 43.022588 20.580672 3.466995
F 42.641617 20.580672 25.292777
F 43.022588 43.733929 3.466995
F 42.641617 43.733929 25.292777
F 43.022588 66.887187 3.466995
F 42.641617 66.887187 25.292777
F 25.201903 5.145165 3.155932
F 24.820933 5.145165 24.981715
F 25.201903 28.298423 3.155932
F 24.820933 28.298423 24.981715
F 25.201903 51.451680 3.155932
F 24.820933 51.451680 24.981715
F 51.932935 5.145165 3.622524
F 51.551965 5.145165 25.448307
F 51.932935 28.298423 3.622524
F 51.551965 28.298423 25.448307
F 51.932935 51.451680 3.622524
F 51.551965 51.451680 25.448307
F 25.201903 12.862917 3.155933
F 24.820933 12.862917 24.981716
F 25.201903 36.016175 3.155933
F 24.820933 36.016175 24.981716
F 25.201903 59.169432 3.155933
F 24.820933 59.169432 24.981716
F 51.932935 12.862917 3.622525
F 51.551965 12.862917 25.448308
F 51.932935 36.016175 3.622525
F 51.551965 36.016175 25.448308
F 51.932935 59.169432 3.622525
F 51.551965 59.169432 25.448308
F 25.201903 20.580672 3.155933
F 24.820933 20.580672 24.981715
F 25.201903 43.733930 3.155933
F 24.820933 43.733930 24.981715
F 25.201903 66.887188 3.155933
F 24.820933 66.887188 24.981715
F 51.932935 20.580672 3.622525
F 51.551965 20.580672 25.448307
F 51.932935 43.733930 3.622525
F 51.551965 43.733930 25.448307
F 51.932935 66.887188 3.622525
F 51.551965 66.887188 25.448307
F 7.317706 7.717749 6.482501
F 6.936735 7.717749 28.308285
F 7.317706 30.871007 6.482501
F 6.936735 30.871007 28.308285
F 7.317706 54.024264 6.482501
F 6.936735 54.024264 28.308285
F 34.048738 7.717749 6.949093
F 33.667767 7.717749 28.774876
F 34.048738 30.871007 6.949093
F 33.667767 30.871007 28.774876
F 34.048738 54.024264 6.949093
F 33.667767 54.024264 28.774876
F 7.317706 15.435502 6.482502
F 6.936735 15.435502 28.308286
F 7.317706 38.588760 6.482502
F 6.936735 38.588760 28.308286
F 7.317706 61.742017 6.482502
F 6.936735 61.742017 28.308286
F 34.048738 15.435502 6.949094
F 33.667767 15.435502 28.774877
F 34.048738 38.588760 6.949094
F 33.667767 38.588760 28.774877
F 34.048738 61.742017 6.949094
F 33.667767 61.742017 28.774877
F 7.317706 0.000000 6.482501
F 6.936735 0.000000 28.308285
F 7.317706 23.153257 6.482501
F 6.936735 23.153257 28.308285
F 7.317706 46.306515 6.482501
F 6.936735 46.306515 28.308285
F 34.048738 0.000000 6.949093
F 33.667767 0.000000 28.774876
F 34.048738 23.153257 6.949093
F 33.667767 23.153257 28.774876
F 34.048738 46.306515 6.949093
F 33.667767 46.306515 28.774876
F 16.228050 7.717751 6.638033
F 15.847080 7.717751 28.463816
F 16.228050 30.871008 6.638033
F 15.847080 30.871008 28.463816
F 16.228050 54.024266 6.638033
F 15.847080 54.024266 28.463816
F 42.959082 7.717751 7.104625
F 42.578111 7.717751 28.930408
F 42.959082 30.871008 7.104625
F 42.578111 30.871008 28.930408
F 42.959082 54.024266 7.104625
F 42.578111 54.024266 28.930408
F 16.228050 15.435503 6.638034
F 15.847080 15.435503 28.463817
F 16.228050 38.588761 6.638034
F 15.847080 38.588761 28.463817
F 16.228050 61.742018 6.638034
F 15.847080 61.742018 28.463817
F 42.959082 15.435503 7.104626
F 42.578111 15.435503 28.930409
F 42.959082 38.588761 7.104626
F 42.578111 38.588761 28.930409
F 42.959082 61.742018 7.104626
F 42.578111 61.742018 28.930409
F 16.228050 0.000001 6.638033
F 15.847080 0.000001 28.463816
F 16.228050 23.153259 6.638033
F 15.847080 23.153259 28.463816
F 16.228050 46.306516 6.638033
F 15.847080 46.306516 28.463816
F 42.959082 0.000001 7.104625
F 42.578111 0.000001 28.930408
F 42.959082 23.153259 7.104625
F 42.578111 23.153259 28.930408
F 42.959082 46.306516 7.104625
F 42.578111 46.306516 28.930408
F 25.138399 7.717750 6.793563
F 24.757429 7.717750 28.619346
F 25.138399 30.871007 6.793563
F 24.757429 30.871007 28.619346
F 25.138399 54.024265 6.793563
F 24.757429 54.024265 28.619346
F 51.869430 7.717750 7.260154
F 51.488460 7.717750 29.085938
F 51.869430 30.871007 7.260154
F 51.488460 30.871007 29.085938
F 51.869430 54.024265 7.260154
F 51.488460 54.024265 29.085938
F 25.138399 15.435502 6.793564
F 24.757429 15.435502 28.619347
F 25.138399 38.588760 6.793564
F 24.757429 38.588760 28.619347
F 25.138399 61.742017 6.793564
F 24.757429 61.742017 28.619347
F 51.869430 15.435502 7.260155
F 51.488460 15.435502 29.085939
F 51.869430 38.588760 7.260155
F 51.488460 38.588760 29.085939
F 51.869430 61.742017 7.260155
F 51.488460 61.742017 29.085939
F 25.138399 0.000000 6.793563
F 24.757429 0.000000 28.619346
F 25.138399 23.153258 6.793563
F 24.757429 23.153258 28.619346
F 25.138399 46.306515 6.793563
F 24.757429 46.306515 28.619346
F 51.869430 0.000000 7.260154
F 51.488460 0.000000 29.085938
F 51.869430 23.153258 7.260154
F 51.488460 23.153258 29.085938
F 51.869430 46.306515 7.260154
F 51.488460 46.306515 29.085938
F 0.571470 1.286291 10.003484
F 0.190499 1.286291 31.829267
F 0.571470 24.439548 10.003484
F 0.190499 24.439548 31.829267
F 0.571470 47.592806 10.003484
F 0.190499 47.592806 31.829267
F 27.302501 1.286291 10.470076
F 26.921530 1.286291 32.295859
F 27.302501 24.439548 10.470076
F 26.921530 24.439548 32.295859
F 27.302501 47.592806 10.470076
F 26.921530 47.592806 32.295859
F 0.571470 9.004040 10.003484
F 0.190499 9.004040 31.829267
F 0.571470 32.157298 10.003484
F 0.190499 32.157298 31.829267
F 0.571470 55.310555 10.003484
F 0.190499 55.310555 31.829267
F 27.302501 9.004040 10.470076
F 26.921530 9.004040 32.295859
F 27.302501 32.157298 10.470076
F 26.921530 32.157298 32.295859
F 27.302501 55.310555 10.470076
F 26.921530 55.310555 32.295859
F 0.571470 16.721795 10.003484
F 0.190499 16.721795 31.829268
F 0.571470 39.875053 10.003484
F 0.190499 39.875053 31.829268
F 0.571470 63.028310 10.003484
F 0.190499 63.028310 31.829268
F 27.302501 16.721795 10.470076
F 26.921530 16.721795 32.295860
F 27.302501 39.875053 10.470076
F 26.921530 39.875053 32.295860
F 27.302501 63.028310 10.470076
F 26.921530 63.028310 32.295860
F 9.481809 1.286291 10.159015
F 9.100839 1.286291 31.984797
F 9.481809 24.439548 10.159015
F 9.100839 24.439548 31.984797
F 9.481809 47.592806 10.159015
F 9.100839 47.592806 31.984797
F 36.212840 1.286291 10.625607
F 35.831870 1.286291 32.451389
F 36.212840 24.439548 10.625607
F 35.831870 24.439548 32.451389
F 36.212840 47.592806 10.625607
F 35.831870 47.592806 32.451389
F 9.481809 9.004040 10.159015
F 9.100839 9.004040 31.984797
F 9.481809 32.157298 10.159015
F 9.100839 32.157298 31.984797
F 9.481809 55.310555 10.159015
F 9.100839 55.310555 31.984797
F 36.212840 9.004040 10.625607
F 35.831870 9.004040 32.451389
F 36.212840 32.157298 10.625607
F 35.831870 32.157298 32.451389
F 36.212840 55.310555 10.625607
F 35.831870 55.310555 32.451389
F 9.481809 16.721795 10.159016
F 9.100839 16.721795 31.984798
F 9.481809 39.875053 10.159016
F 9.100839 39.875053 31.984798
F 9.481809 63.028310 10.159016
F 9.100839 63.028310 31.984798
F 36.212840 16.721795 10.625608
F 35.831870 16.721795 32.451390
F 36.212840 39.875053 10.625608
F 35.831870 39.875053 32.451390
F 36.212840 63.028310 10.625608
F 35.831870 63.028310 32.451390
F 18.392155 1.286290 10.314547
F 18.011185 1.286290 32.140329
F 18.392155 24.439547 10.314547
F 18.011185 24.439547 32.140329
F 18.392155 47.592805 10.314547
F 18.011185 47.592805 32.140329
F 45.123187 1.286290 10.781139
F 44.742217 1.286290 32.606921
F 45.123187 24.439547 10.781139
F 44.742217 24.439547 32.606921
F 45.123187 47.592805 10.781139
F 44.742217 47.592805 32.606921
F 18.392155 9.004039 10.314547
F 18.011185 9.004039 32.140329
F 18.392155 32.157297 10.314547
F 18.011185 32.157297 32.140329
F 18.392155 55.310554 10.314547
F 18.011185 55.310554 32.140329
F 45.123187 9.004039 10.781139
F 44.742217 9.004039 32.606921
F 45.123187 32.157297 10.781139
F 44.742217 32.157297 32.606921
F 45.123187 55.310554 10.781139
F 44.742217 55.310554 32.606921
F 18.392155 16.721795 10.314548
F 18.011185 16.721795 32.140330
F 18.392155 39.875052 10.314548
F 18.011185 39.875052 32.140330
F 18.392155 63.028310 10.314548
F 18.011185 63.028310 32.140330
F 45.123187 16.721795 10.781140
F 44.742217 16.721795 32.606922
F 45.123187 39.875052 10.781140
F 44.742217 39.875052 32.606922
F 45.123187 63.028310 10.781140
F 44.742217 63.028310 32.606922
F 0.507961 3.858875 13.641113
F 0.126990 3.858875 35.466896
F 0.507961 27.012132 13.641113
F 0.126990 27.012132 35.466896
F 0.507961 50.165390 13.641113
F 0.126990 50.165390 35.466896
F 27.238992 3.858875 14.107705
F 26.858021 3.858875 35.933488
F 27.238992 27.012132 14.107705
F 26.858021 27.012132 35.933488
F 27.238992 50.165390 14.107705
F 26.858021 50.165390 35.933488
F 0.507961 11.576625 13.641114
F 0.126990 11.576625 35.466896
F 0.507961 34.729882 13.641114
F 0.126990 34.729882 35.466896
F 0.507961 57.883140 13.641114
F 0.126990 57.883140 35.466896
F 27.238992 11.576625 14.107706
F 26.858021 11.576625 35.933488
F 27.238992 34.729882 14.107706
F 26.858021 34.729882 35.933488
F 27.238992 57.883140 14.107706
F 26.858021 57.883140 35.933488
F 0.507961 19.294380 13.641114
F 0.126990 19.294380 35.466897
F 0.507961 42.447638 13.641114
F 0.126990 42.447638 35.466897
F 0.507961 65.600895 13.641114
F 0.126990 65.600895 35.466897
F 27.238992 19.294380 14.107706
F 26.858021 19.294380 35.933489
F 27.238992 42.447638 14.107706
F 26.858021 42.447638 35.933489
F 27.238992 65.600895 14.107706
F 26.858021 65.600895 35.933489
F 9.418298 3.858875 13.796645
F 9.037328 3.858875 35.622427
F 9.418298 27.012133 13.796645
F 9.037328 27.012133 35.622427
F 9.418298 50.165390 13.796645
F 9.037328 50.165390 35.622427
F 36.149330 3.858875 14.263236
F 35.768360 3.858875 36.089019
F 36.149330 27.012133 14.263236
F 35.768360 27.012133 36.089019
F 36.149330 50.165390 14.263236
F 35.768360 50.165390 36.089019
F 9.418298 11.576625 13.796645
F 9.037328 11.576625 35.622427
F 9.418298 34.729883 13.796645
F 9.037328 34.729883 35.622427
F 9.418298 57.883140 13.796645
F 9.037328 57.883140 35.622427
F 36.149330 11.576625 14.263236
F 35.768360 11.576625 36.089019
F 36.149330 34.729883 14.263236
F 35.768360 34.729883 36.089019
F 36.149330 57.883140 14.263236
F 35.768360 57.883140 36.089019
F 9.418298 19.294380 13.796645
F 9.037328 19.294380 35.622428
F 9.418298 42.447638 13.796645
F 9.037328 42.447638 35.622428
F 9.418298 65.600896 13.796645
F 9.037328 65.600896 35.622428
F 36.149330 19.294380 14.263236
F 35.768360 19.294380 36.089020
F 36.149330 42.447638 14.263236
F 35.768360 42.447638 36.089020
F 36.149330 65.600896 14.263236
F 35.768360 65.600896 36.089020
F 18.328647 3.858876 13.952176
F 17.947677 3.858876 35.777959
F 18.328647 27.012134 13.952176
F 17.947677 27.012134 35.777959
F 18.328647 50.165391 13.952176
F 17.947677 50.165391 35.777959
F 45.059678 3.858876 14.418768
F 44.678708 3.858876 36.244550
F 45.059678 27.012134 14.418768
F 44.678708 27.012134 36.244550
F 45.059678 50.165391 14.418768
F 44.678708 50.165391 36.244550
F 18.328647 11.576626 13.952176
F 17.947677 11.576626 35.777960
F 18.328647 34.729884 13.952176
F 17.947677 34.729884 35.777960
F 18.328647 57.883141 13.952176
F 17.947677 57.883141 35.777960
F 45.059678 11.576626 14.418768
F 44.678708 11.576626 36.244551
F 45.059678 34.729884 14.418768
F 44.678708 34.729884 36.244551
F 45.059678 57.883141 14.418768
F 44.678708 57.883141 36.244551
F 18.328647 19.294382 13.952177
F 17.947677 19.294382 35.777960
F 18.328647 42.447639 13.952177
F 17.947677 42.447639 35.777960
F 18.328647 65.600897 13.952177
F 17.947677 65.600897 35.777960
F 45.059678 19.294382 14.418769
F 44.678708 19.294382 36.244551
F 45.059678 42.447639 14.418769
F 44.678708 42.447639 36.244551
F 45.059678 65.600897 14.418769
F 44.678708 65.600897 36.244551
F 0.555594 3.858875 10.912892
F 0.174623 3.858875 32.738675
F 0.555594 27.012133 10.912892
F 0.174623 27.012133 32.738675
F 0.555594 50.165390 10.912892
F 0.174623 50.165390 32.738675
F 27.286625 3.858875 11.379484
F 26.905655 3.858875 33.205267
F 27.286625 27.012133 11.379484
F 26.905655 27.012133 33.205267
F 27.286625 50.165390 11.379484
F 26.905655 50.165390 33.205267
F 0.555594 11.576625 10.912892
F 0.174623 11.576625 32.738674
F 0.555594 34.729883 10.912892
F 0.174623 34.729883 32.738674
F 0.555594 57.883140 10.912892
F 0.174623 57.883140 32.738674
F 27.286625 11.576625 11.379484
F 26.905655 11.576625 33.205266
F 27.286625 34.729883 11.379484
F 26.905655 34.729883 33.205266
F 27.286625 57.883140 11.379484
F 26.905655 57.883140 33.205266
F 0.555594 19.294381 10.912891
F 0.174623 19.294381 32.738674
F 0.555594 42.447638 10.912891
F 0.174623 42.447638 32.738674
F 0.555594 65.600896 10.912891
F 0.174623 65.600896 32.738674
F 27.286625 19.294381 11.379483
F 26.905655 19.294381 33.205266
F 27.286625 42.447638 11.379483
F 26.905655 42.447638 33.205266
F 27.286625 65.600896 11.379483
F 26.905655 65.600896 33.205266
F 9.465933 3.858875 11.068422
F 9.084962 3.858875 32.894205
F 9.465933 27.012133 11.068422
F 9.084962 27.012133 32.894205
F 9.465933 50.165390 11.068422
F 9.084962 50.165390 32.894205
F 36.196965 3.858875 11.535014
F 35.815994 3.858875 33.360797
F 36.196965 27.012133 11.535014
F 35.815994 27.012133 33.360797
F 36.196965 50.165390 11.535014
F 35.815994 50.165390 33.360797
F 9.465933 11.576625 11.068422
F 9.084962 11.576625 32.894205
F 9.465933 34.729883 11.068422
F 9.084962 34.729883 32.894205
F 9.465933 57.883140 11.068422
F 9.084962 57.883140 32.894205
F 36.196965 11.576625 11.535014
F 35.815994 11.576625 33.360797
F 36.196965 34.729883 11.535014
F 35.815994 34.729883 33.360797
F 36.196965 57.883140 11.535014
F 35.815994 57.883140 33.360797
F 9.465933 19.294381 11.068421
F 9.084962 19.294381 32.894205
F 9.465933 42.447638 11.068421
F 9.084962 42.447638 32.894205
F 9.465933 65.600896 11.068421
F 9.084962 65.600896 32.894205
F 36.196965 19.294381 11.535013
F 35.815994 19.294381 33.360797
F 36.196965 42.447638 11.535013
F 35.815994 42.447638 33.360797
F 36.196965 65.600896 11.535013
F 35.815994 65.600896 33.360797
F 18.376280 3.858876 11.223952
F 17.995310 3.858876 33.049734
F 18.376280 27.012133 11.223952
F 17.995310 27.012133 33.049734
F 18.376280 50.165391 11.223952
F 17.995310 50.165391 33.049734
F 45.107311 3.858876 11.690544
F 44.726341 3.858876 33.516326
F 45.107311 27.012133 11.690544
F 44.726341 27.012133 33.516326
F 45.107311 50.165391 11.690544
F 44.726341 50.165391 33.516326
F 18.376280 11.576626 11.223952
F 17.995310 11.576626 33.049734
F 18.376280 34.729883 11.223952
F 17.995310 34.729883 33.049734
F 18.376280 57.883141 11.223952
F 17.995310 57.883141 33.049734
F 45.107311 11.576626 11.690544
F 44.726341 11.576626 33.516326
F 45.107311 34.729883 11.690544
F 44.726341 34.729883 33.516326
F 45.107311 57.883141 11.690544
F 44.726341 57.883141 33.516326
F 18.376280 19.294381 11.223951
F 17.995310 19.294381 33.049734
F 18.376280 42.447639 11.223951
F 17.995310 42.447639 33.049734
F 18.376280 65.600896 11.223951
F 17.995310 65.600896 33.049734
F 45.107311 19.294381 11.690543
F 44.726341 19.294381 33.516326
F 45.107311 42.447639 11.690543
F 44.726341 42.447639 33.516326
F 45.107311 65.600896 11.690543
F 44.726341 65.600896 33.516326
F 0.619079 1.286291 7.275262
F 0.238109 1.286291 29.101044
F 0.619079 24.439549 7.275262
F 0.238109 24.439549 29.101044
F 0.619079 47.592806 7.275262
F 0.238109 47.592806 29.101044
F 27.350110 1.286291 7.741854
F 26.969140 1.286291 29.567636
F 27.350110 24.439549 7.741854
F 26.969140 24.439549 29.567636
F 27.350110 47.592806 7.741854
F 26.969140 47.592806 29.567636
F 0.619079 9.004040 7.275262
F 0.238109 9.004040 29.101045
F 0.619079 32.157298 7.275262
F 0.238109 32.157298 29.101045
F 0.619079 55.310555 7.275262
F 0.238109 55.310555 29.101045
F 27.350110 9.004040 7.741854
F 26.969140 9.004040 29.567637
F 27.350110 32.157298 7.741854
F 26.969140 32.157298 29.567637
F 27.350110 55.310555 7.741854
F 26.969140 55.310555 29.567637
F 0.619079 16.721796 7.275261
F 0.238109 16.721796 29.101044
F 0.619079 39.875053 7.275261
F 0.238109 39.875053 29.101044
F 0.619079 63.028311 7.275261
F 0.238109 63.028311 29.101044
F 27.350110 16.721796 7.741853
F 26.969140 16.721796 29.567636
F 27.350110 39.875053 7.741853
F 26.969140 39.875053 29.567636
F 27.350110 63.028311 7.741853
F 26.969140 63.028311 29.567636
F 9.529418 1.286291 7.430792
F 9.148447 1.286291 29.256575
F 9.529418 24.439548 7.430792
F 9.148447 24.439548 29.256575
F 9.529418 47.592806 7.430792
F 9.148447 47.592806 29.256575
F 36.260449 1.286291 7.897384
F 35.879478 1.286291 29.723167
F 36.260449 24.439548 7.897384
F 35.879478 24.439548 29.723167
F 36.260449 47.592806 7.897384
F 35.879478 47.592806 29.723167
F 9.529418 9.004040 7.430792
F 9.148447 9.004040 29.256575
F 9.529418 32.157298 7.430792
F 9.148447 32.157298 29.256575
F 9.529418 55.310555 7.430792
F 9.148447 55.310555 29.256575
F 36.260449 9.004040 7.897384
F 35.879478 9.004040 29.723167
F 36.260449 32.157298 7.897384
F 35.879478 32.157298 29.723167
F 36.260449 55.310555 7.897384
F 35.879478 55.310555 29.723167
F 9.529418 16.721795 7.430791
F 9.148447 16.721795 29.256575
F 9.529418 39.875053 7.430791
F 9.148447 39.875053 29.256575
F 9.529418 63.028310 7.430791
F 9.148447 63.028310 29.256575
F 36.260449 16.721795 7.897383
F 35.879478 16.721795 29.723167
F 36.260449 39.875053 7.897383
F 35.879478 39.875053 29.723167
F 36.260449 63.028310 7.897383
F 35.879478 63.028310 29.723167
F 18.439764 1.286290 7.586322
F 18.058794 1.286290 29.412104
F 18.439764 24.439547 7.586322
F 18.058794 24.439547 29.412104
F 18.439764 47.592805 7.586322
F 18.058794 47.592805 29.412104
F 45.170797 1.286290 8.052914
F 44.789826 1.286290 29.878696
F 45.170797 24.439547 8.052914
F 44.789826 24.439547 29.878696
F 45.170797 47.592805 8.052914
F 44.789826 47.592805 29.878696
F 18.439764 9.004039 7.586322
F 18.058794 9.004039 29.412104
F 18.439764 32.157296 7.586322
F 18.058794 32.157296 29.412104
F 18.439764 55.310554 7.586322
F 18.058794 55.310554 29.412104
F 45.170797 9.004039 8.052914
F 44.789826 9.004039 29.878696
F 45.170797 32.157296 8.052914
F 44.789826 32.157296 29.878696
F 45.170797 55.310554 8.052914
F 44.789826 55.310554 29.878696
F 18.439764 16.721794 7.586321
F 18.058794 16.721794 29.412103
F 18.439764 39.875052 7.586321
F 18.058794 39.875052 29.412103
F 18.439764 63.028309 7.586321
F 18.058794 63.028309 29.412103
F 45.170797 16.721794 8.052913
F 44.789826 16.721794 29.878695
F 45.170797 39.875052 8.052913
F 44.789826 39.875052 29.878695
F 45.170797 63.028309 8.052913
F 44.789826 63.028309 29.878695
F 2.783181 7.717750 10.951775
F 2.402210 7.717750 32.777558
F 2.783181 30.871007 10.951775
F 2.402210 30.871007 32.777558
F 2.783181 54.024265 10.951775
F 2.402210 54.024265 32.777558
F 29.514212 7.717750 11.418366
F 29.133241 7.717750 33.244150
F 29.514212 30.871007 11.418366
F 29.133241 30.871007 33.244150
F 29.514212 54.024265 11.418366
F 29.133241 54.024265 33.244150
F 2.783181 15.435503 10.951774
F 2.402210 15.435503 32.777557
F 2.783181 38.588760 10.951774
F 2.402210 38.588760 32.777557
F 2.783181 61.742018 10.951774
F 2.402210 61.742018 32.777557
F 29.514212 15.435503 11.418365
F 29.133241 15.435503 33.244149
F 29.514212 38.588760 11.418365
F 29.133241 38.588760 33.244149
F 29.514212 61.742018 11.418365
F 29.133241 61.742018 33.244149
F 2.783181 0.000000 10.951775
F 2.402210 0.000000 32.777557
F 2.783181 23.153258 10.951775
F 2.402210 23.153258 32.777557
F 2.783181 46.306515 10.951775
F 2.402210 46.306515 32.777557
F 29.514212 0.000000 11.418366
F 29.133241 0.000000 33.244149
F 29.514212 23.153258 11.418366
F 29.133241 23.153258 33.244149
F 29.514212 46.306515 11.418366
F 29.133241 46.306515 33.244149
F 11.693521 7.717750 11.107305
F 11.312551 7.717750 32.933087
F 11.693521 30.871007 11.107305
F 11.312551 30.871007 32.933087
F 11.693521 54.024265 11.107305
F 11.312551 54.024265 32.933087
F 38.424552 7.717750 11.573897
F 38.043582 7.717750 33.399679
F 38.424552 30.871007 11.573897
F 38.043582 30.871007 33.399679
F 38.424552 54.024265 11.573897
F 38.043582 54.024265 33.399679
F 11.693521 15.435502 11.107304
F 11.312551 15.435502 32.933086
F 11.693521 38.588760 11.107304
F 11.312551 38.588760 32.933086
F 11.693521 61.742017 11.107304
F 11.312551 61.742017 32.933086
F 38.424552 15.435502 11.573896
F 38.043582 15.435502 33.399678
F 38.424552 38.588760 11.573896
F 38.043582 38.588760 33.399678
F 38.424552 61.742017 11.573896
F 38.043582 61.742017 33.399678
F 11.693521 0.000000 11.107305
F 11.312551 0.000000 32.933087
F 11.693521 23.153258 11.107305
F 11.312551 23.153258 32.933087
F 11.693521 46.306515 11.107305
F 11.312551 46.306515 32.933087
F 38.424552 0.000000 11.573897
F 38.043582 0.000000 33.399679
F 38.424552 23.153258 11.573897
F 38.043582 23.153258 33.399679
F 38.424552 46.306515 11.573897
F 38.043582 46.306515 33.399679
F 20.603869 7.717750 11.262835
F 20.222899 7.717750 33.088618
F 20.603869 30.871008 11.262835
F 20.222899 30.871008 33.088618
F 20.603869 54.024265 11.262835
F 20.222899 54.024265 33.088618
F 47.334900 7.717750 11.729427
F 46.953930 7.717750 33.555210
F 47.334900 30.871008 11.729427
F 46.953930 30.871008 33.555210
F 47.334900 54.024265 11.729427
F 46.953930 54.024265 33.555210
F 20.603869 15.435503 11.262834
F 20.222899 15.435503 33.088617
F 20.603869 38.588760 11.262834
F 20.222899 38.588760 33.088617
F 20.603869 61.742018 11.262834
F 20.222899 61.742018 33.088617
F 47.334900 15.435503 11.729426
F 46.953930 15.435503 33.555209
F 47.334900 38.588760 11.729426
F 46.953930 38.588760 33.555209
F 47.334900 61.742018 11.729426
F 46.953930 61.742018 33.555209
F 20.603869 0.000001 11.262835
F 20.222899 0.000001 33.088618
F 20.603869 23.153258 11.262835
F 20.222899 23.153258 33.088618
F 20.603869 46.306516 11.262835
F 20.222899 46.306516 33.088618
F 47.334900 0.000001 11.729427
F 46.953930 0.000001 33.555210
F 47.334900 23.153258 11.729427
F 46.953930 23.153258 33.555210
F 47.334900 46.306516 11.729427
F 46.953930 46.306516 33.555210
F 2.846662 5.145166 7.314144
F 2.465691 5.145166 29.139928
F 2.846662 28.298423 7.314144
F 2.465691 28.298423 29.139928
F 2.846662 51.451681 7.314144
F 2.465691 51.451681 29.139928
F 29.577693 5.145166 7.780736
F 29.196722 5.145166 29.606520
F 29.577693 28.298423 7.780736
F 29.196722 28.298423 29.606520
F 29.577693 51.451681 7.780736
F 29.196722 51.451681 29.606520
F 2.846662 12.862918 7.314143
F 2.465691 12.862918 29.139927
F 2.846662 36.016175 7.314143
F 2.465691 36.016175 29.139927
F 2.846662 59.169433 7.314143
F 2.465691 59.169433 29.139927
F 29.577693 12.862918 7.780735
F 29.196722 12.862918 29.606519
F 29.577693 36.016175 7.780735
F 29.196722 36.016175 29.606519
F 29.577693 59.169433 7.780735
F 29.196722 59.169433 29.606519
F 2.846662 20.580673 7.314144
F 2.465691 20.580673 29.139927
F 2.846662 43.733931 7.314144
F 2.465691 43.733931 29.139927
F 2.846662 66.887188 7.314144
F 2.465691 66.887188 29.139927
F 29.577693 20.580673 7.780736
F 29.196722 20.580673 29.606519
F 29.577693 43.733931 7.780736
F 29.196722 43.733931 29.606519
F 29.577693 66.887188 7.780736
F 29.196722 66.887188 29.606519
F 11.757001 5.145165 7.469675
F 11.376031 5.145165 29.295457
F 11.757001 28.298422 7.469675
F 11.376031 28.298422 29.295457
F 11.757001 51.451680 7.469675
F 11.376031 51.451680 29.295457
F 38.488032 5.145165 7.936267
F 38.107062 5.145165 29.762049
F 38.488032 28.298422 7.936267
F 38.107062 28.298422 29.762049
F 38.488032 51.451680 7.936267
F 38.107062 51.451680 29.762049
F 11.757001 12.862917 7.469674
F 11.376031 12.862917 29.295456
F 11.757001 36.016174 7.469674
F 11.376031 36.016174 29.295456
F 11.757001 59.169432 7.469674
F 11.376031 59.169432 29.295456
F 38.488032 12.862917 7.936266
F 38.107062 12.862917 29.762048
F 38.488032 36.016174 7.936266
F 38.107062 36.016174 29.762048
F 38.488032 59.169432 7.936266
F 38.107062 59.169432 29.762048
F 11.757001 20.580672 7.469675
F 11.376031 20.580672 29.295457
F 11.757001 43.733930 7.469675
F 11.376031 43.733930 29.295457
F 11.757001 66.887187 7.469675
F 11.376031 66.887187 29.295457
F 38.488032 20.580672 7.936267
F 38.107062 20.580672 29.762049
F 38.488032 43.733930 7.936267
F 38.107062 43.733930 29.762049
F 38.488032 66.887187 7.936267
F 38.107062 66.887187 29.762049
F 20.667351 5.145164 7.625205
F 20.286381 5.145164 29.450988
F 20.667351 28.298422 7.625205
F 20.286381 28.298422 29.450988
F 20.667351 51.451679 7.625205
F 20.286381 51.451679 29.450988
F 47.398382 5.145164 8.091797
F 47.017412 5.145164 29.917580
F 47.398382 28.298422 8.091797
F 47.017412 28.298422 29.917580
F 47.398382 51.451679 8.091797
F 47.017412 51.451679 29.917580
F 20.667351 12.862916 7.625204
F 20.286381 12.862916 29.450987
F 20.667351 36.016174 7.625204
F 20.286381 36.016174 29.450987
F 20.667351 59.169431 7.625204
F 20.286381 59.169431 29.450987
F 47.398382 12.862916 8.091796
F 47.017412 12.862916 29.917579
F 47.398382 36.016174 8.091796
F 47.017412 36.016174 29.917579
F 47.398382 59.169431 8.091796
F 47.017412 59.169431 29.917579
F 20.667351 20.580672 7.625205
F 20.286381 20.580672 29.450987
F 20.667351 43.733929 7.625205
F 20.286381 43.733929 29.450987
F 20.667351 66.887187 7.625205
F 20.286381 66.887187 29.450987
F 47.398382 20.580672 8.091797
F 47.017412 20.580672 29.917579
F 47.398382 43.733929 8.091797
F 47.017412 43.733929 29.917579
F 47.398382 66.887187 8.091797
F 47.017412 66.887187 29.917579
F 2.799052 5.145165 10.042366
F 2.418082 5.145165 31.868149
F 2.799052 28.298423 10.042366
F 2.418082 28.298423 31.868149
F 2.799052 51.451680 10.042366
F 2.418082 51.451680 31.868149
F 29.530083 5.145165 10.508958
F 29.149113 5.145165 32.334741
F 29.530083 28.298423 10.508958
F 29.149113 28.298423 32.334741
F 29.530083 51.451680 10.508958
F 29.149113 51.451680 32.334741
F 2.799052 12.862917 10.042367
F 2.418082 12.862917 31.868150
F 2.799052 36.016175 10.042367
F 2.418082 36.016175 31.868150
F 2.799052 59.169432 10.042367
F 2.418082 59.169432 31.868150
F 29.530083 12.862917 10.508959
F 29.149113 12.862917 32.334742
F 29.530083 36.016175 10.508959
F 29.149113 36.016175 32.334742
F 29.530083 59.169432 10.508959
F 29.149113 59.169432 32.334742
F 2.799052 20.580673 10.042367
F 2.418082 20.580673 31.868149
F 2.799052 43.733930 10.042367
F 2.418082 43.733930 31.868149
F 2.799052 66.887188 10.042367
F 2.418082 66.887188 31.868149
F 29.530083 20.580673 10.508959
F 29.149113 20.580673 32.334741
F 29.530083 43.733930 10.508959
F 29.149113 43.733930 32.334741
F 29.530083 66.887188 10.508959
F 29.149113 66.887188 32.334741
F 11.709393 5.145165 10.197898
F 11.328423 5.145165 32.023680
F 11.709393 28.298422 10.197898
F 11.328423 28.298422 32.023680
F 11.709393 51.451680 10.197898
F 11.328423 51.451680 32.023680
F 38.440424 5.145165 10.664489
F 38.059454 5.145165 32.490272
F 38.440424 28.298422 10.664489
F 38.059454 28.298422 32.490272
F 38.440424 51.451680 10.664489
F 38.059454 51.451680 32.490272
F 11.709393 12.862917 10.197899
F 11.328423 12.862917 32.023681
F 11.709393 36.016175 10.197899
F 11.328423 36.016175 32.023681
F 11.709393 59.169432 10.197899
F 11.328423 59.169432 32.023681
F 38.440424 12.862917 10.664490
F 38.059454 12.862917 32.490273
F 38.440424 36.016175 10.664490
F 38.059454 36.016175 32.490273
F 38.440424 59.169432 10.664490
F 38.059454 59.169432 32.490273
F 11.709393 20.580672 10.197898
F 11.328423 20.580672 32.023681
F 11.709393 43.733930 10.197898
F 11.328423 43.733930 32.023681
F 11.709393 66.887187 10.197898
F 11.328423 66.887187 32.023681
F 38.440424 20.580672 10.664489
F 38.059454 20.580672 32.490273
F 38.440424 43.733930 10.664489
F 38.059454 43.733930 32.490273
F 38.440424 66.887187 10.664489
F 38.059454 66.887187 32.490273
F 20.619741 5.145164 10.353428
F 20.238770 5.145164 32.179212
F 20.619741 28.298422 10.353428
F 20.238770 28.298422 32.179212
F 20.619741 51.451679 10.353428
F 20.238770 51.451679 32.179212
F 47.350773 5.145164 10.820020
F 46.969802 5.145164 32.645803
F 47.350773 28.298422 10.820020
F 46.969802 28.298422 32.645803
F 47.350773 51.451679 10.820020
F 46.969802 51.451679 32.645803
F 20.619741 12.862917 10.353429
F 20.238770 12.862917 32.179213
F 20.619741 36.016174 10.353429
F 20.238770 36.016174 32.179213
F 20.619741 59.169432 10.353429
F 20.238770 59.169432 32.179213
F 47.350773 12.862917 10.820021
F 46.969802 12.862917 32.645804
F 47.350773 36.016174 10.820021
F 46.969802 36.016174 32.645804
F 47.350773 59.169432 10.820021
F 46.969802 59.169432 32.645804
F 20.619741 20.580672 10.353429
F 20.238770 20.580672 32.179212
F 20.619741 43.733929 10.353429
F 20.238770 43.733929 32.179212
F 20.619741 66.887187 10.353429
F 20.238770 66.887187 32.179212
F 47.350773 20.580672 10.820021
F 46.969802 20.580672 32.645803
F 47.350773 43.733929 10.820021
F 46.969802 43.733929 32.645803
F 47.350773 66.887187 10.820021
F 46.969802 66.887187 32.645803
F 2.735547 7.717749 13.679996
F 2.354577 7.717749 35.505779
F 2.735547 30.871007 13.679996
F 2.354577 30.871007 35.505779
F 2.735547 54.024264 13.679996
F 2.354577 54.024264 35.505779
F 29.466578 7.717749 14.146588
F 29.085608 7.717749 35.972371
F 29.466578 30.871007 14.146588
F 29.085608 30.871007 35.972371
F 29.466578 54.024264 14.146588
F 29.085608 54.024264 35.972371
F 2.735547 15.435502 13.679997
F 2.354577 15.435502 35.505780
F 2.735547 38.588760 13.679997
F 2.354577 38.588760 35.505780
F 2.735547 61.742017 13.679997
F 2.354577 61.742017 35.505780
F 29.466578 15.435502 14.146589
F 29.085608 15.435502 35.972372
F 29.466578 38.588760 14.146589
F 29.085608 38.588760 35.972372
F 29.466578 61.742017 14.146589
F 29.085608 61.742017 35.972372
F 2.735547 0.000000 13.679997
F 2.354577 0.000000 35.505779
F 2.735547 23.153257 13.679997
F 2.354577 23.153257 35.505779
F 2.735547 46.306515 13.679997
F 2.354577 46.306515 35.505779
F 29.466578 0.000000 14.146589
F 29.085608 0.000000 35.972371
F 29.466578 23.153257 14.146589
F 29.085608 23.153257 35.972371
F 29.466578 46.306515 14.146589
F 29.085608 46.306515 35.972371
F 11.645887 7.717750 13.835527
F 11.264917 7.717750 35.661310
F 11.645887 30.871007 13.835527
F 11.264917 30.871007 35.661310
F 11.645887 54.024265 13.835527
F 11.264917 54.024265 35.661310
F 38.376918 7.717750 14.302119
F 37.995948 7.717750 36.127901
F 38.376918 30.871007 14.302119
F 37.995948 30.871007 36.127901
F 38.376918 54.024265 14.302119
F 37.995948 54.024265 36.127901
F 11.645887 15.435503 13.835528
F 11.264917 15.435503 35.661311
F 11.645887 38.588760 13.835528
F 11.264917 38.588760 35.661311
F 11.645887 61.742018 13.835528
F 11.264917 61.742018 35.661311
F 38.376918 15.435503 14.302120
F 37.995948 15.435503 36.127902
F 38.376918 38.588760 14.302120
F 37.995948 38.588760 36.127902
F 38.376918 61.742018 14.302120
F 37.995948 61.742018 36.127902
F 11.645887 0.000000 13.835527
F 11.264917 0.000000 35.661310
F 11.645887 23.153258 13.835527
F 11.264917 23.153258 35.661310
F 11.645887 46.306515 13.835527
F 11.264917 46.306515 35.661310
F 38.376918 0.000000 14.302119
F 37.995948 0.000000 36.127901
F 38.376918 23.153258 14.302119
F 37.995948 23.153258 36.127901
F 38.376918 46.306515 14.302119
F 37.995948 46.306515 36.127901
F 20.556236 7.717751 13.991059
F 20.175265 7.717751 35.816841
F 20.556236 30.871008 13.991059
F 20.175265 30.871008 35.816841
F 20.556236 54.024266 13.991059
F 20.175265 54.024266 35.816841
F 47.287267 7.717751 14.457651
F 46.906296 7.717751 36.283433
F 47.287267 30.871008 14.457651
F 46.906296 30.871008 36.283433
F 47.287267 54.024266 14.457651
F 46.906296 54.024266 36.283433
F 20.556236 15.435503 13.991060
F 20.175265 15.435503 35.816842
F 20.556236 38.588761 13.991060
F 20.175265 38.588761 35.816842
F 20.556236 61.742018 13.991060
F 20.175265 61.742018 35.816842
F 47.287267 15.435503 14.457652
F 46.906296 15.435503 36.283434
F 47.287267 38.588761 14.457652
F 46.906296 38.588761 36.283434
F 47.287267 61.742018 14.457652
F 46.906296 61.742018 36.283434
F 20.556236 0.000001 13.991059
F 20.175265 0.000001 35.816841
F 20.556236 23.153259 13.991059
F 20.175265 23.153259 35.816841
F 20.556236 46.306516 13.991059
F 20.175265 46.306516 35.816841
F 47.287267 0.000001 14.457651
F 46.906296 0.000001 36.283433
F 47.287267 23.153259 14.457651
F 46.906296 23.153259 36.283433
F 47.287267 46.306516 14.457651
F 46.906296 46.306516 36.283433
F 5.026639 1.286291 10.081250
F 4.645669 1.286291 31.907032
F 5.026639 24.439548 10.081250
F 4.645669 24.439548 31.907032
F 5.026639 47.592806 10.081250
F 4.645669 47.592806 31.907032
F 31.757671 1.286291 10.547842
F 31.376701 1.286291 32.373624
F 31.757671 24.439548 10.547842
F 31.376701 24.439548 32.373624
F 31.757671 47.592806 10.547842
F 31.376701 47.592806 32.373624
F 5.026639 9.004040 10.081250
F 4.645669 9.004040 31.907032
F 5.026639 32.157298 10.081250
F 4.645669 32.157298 31.907032
F 5.026639 55.310555 10.081250
F 4.645669 55.310555 31.907032
F 31.757671 9.004040 10.547842
F 31.376701 9.004040 32.373624
F 31.757671 32.157298 10.547842
F 31.376701 32.157298 32.373624
F 31.757671 55.310555 10.547842
F 31.376701 55.310555 32.373624
F 5.026639 16.721795 10.081251
F 4.645669 16.721795 31.907033
F 5.026639 39.875053 10.081251
F 4.645669 39.875053 31.907033
F 5.026639 63.028310 10.081251
F 4.645669 63.028310 31.907033
F 31.757671 16.721795 10.547843
F 31.376701 16.721795 32.373625
F 31.757671 39.875053 10.547843
F 31.376701 39.875053 32.373625
F 31.757671 63.028310 10.547843
F 31.376701 63.028310 32.373625
F 13.936982 1.286290 10.236780
F 13.556011 1.286290 32.062564
F 13.936982 24.439548 10.236780
F 13.556011 24.439548 32.062564
F 13.936982 47.592806 10.236780
F 13.556011 47.592806 32.062564
F 40.668013 1.286290 10.703372
F 40.287042 1.286290 32.529155
F 40.668013 24.439548 10.703372
F 40.287042 24.439548 32.529155
F 40.668013 47.592806 10.703372
F 40.287042 47.592806 32.529155
F 13.936982 9.004040 10.236780
F 13.556011 9.004040 32.062564
F 13.936982 32.157297 10.236780
F 13.556011 32.157297 32.062564
F 13.936982 55.310555 10.236780
F 13.556011 55.310555 32.062564
F 40.668013 9.004040 10.703372
F 40.287042 9.004040 32.529155
F 40.668013 32.157297 10.703372
F 40.287042 32.157297 32.529155
F 40.668013 55.310555 10.703372
F 40.287042 55.310555 32.529155
F 13.936982 16.721795 10.236781
F 13.556011 16.721795 32.062564
F 13.936982 39.875053 10.236781
F 13.556011 39.875053 32.062564
F 13.936982 63.028310 10.236781
F 13.556011 63.028310 32.062564
F 40.668013 16.721795 10.703373
F 40.287042 16.721795 32.529155
F 40.668013 39.875053 10.703373
F 40.287042 39.875053 32.529155
F 40.668013 63.028310 10.703373
F 40.287042 63.028310 32.529155
F 22.847329 1.286290 10.392311
F 22.466359 1.286290 32.218094
F 22.847329 24.439548 10.392311
F 22.466359 24.439548 32.218094
F 22.847329 47.592805 10.392311
F 22.466359 47.592805 32.218094
F 49.578361 1.286290 10.858903
F 49.197390 1.286290 32.684686
F 49.578361 24.439548 10.858903
F 49.197390 24.439548 32.684686
F 49.578361 47.592805 10.858903
F 49.197390 47.592805 32.684686
F 22.847329 9.004040 10.392311
F 22.466359 9.004040 32.218094
F 22.847329 32.157297 10.392311
F 22.466359 32.157297 32.218094
F 22.847329 55.310555 10.392311
F 22.466359 55.310555 32.218094
F 49.578361 9.004040 10.858903
F 49.197390 9.004040 32.684686
F 49.578361 32.157297 10.858903
F 49.197390 32.157297 32.684686
F 49.578361 55.310555 10.858903
F 49.197390 55.310555 32.684686
F 22.847329 16.721795 10.392312
F 22.466359 16.721795 32.218094
F 22.847329 39.875052 10.392312
F 22.466359 39.875052 32.218094
F 22.847329 63.028310 10.392312
F 22.466359 63.028310 32.218094
F 49.578361 16.721795 10.858904
F 49.197390 16.721795 32.684686
F 49.578361 39.875052 10.858904
F 49.197390 39.875052 32.684686
F 49.578361 63.028310 10.858904
F 49.197390 63.028310 32.684686
F 4.963129 3.858875 13.718879
F 4.582159 3.858875 35.544662
F 4.963129 27.012132 13.718879
F 4.582159 27.012132 35.544662
F 4.963129 50.165390 13.718879
F 4.582159 50.165390 35.544662
F 31.694161 3.858875 14.185471
F 31.313191 3.858875 36.011254
F 31.694161 27.012132 14.185471
F 31.313191 27.012132 36.011254
F 31.694161 50.165390 14.185471
F 31.313191 50.165390 36.011254
F 4.963129 11.576625 13.718879
F 4.582159 11.576625 35.544662
F 4.963129 34.729882 13.718879
F 4.582159 34.729882 35.544662
F 4.963129 57.883140 13.718879
F 4.582159 57.883140 35.544662
F 31.694161 11.576625 14.185471
F 31.313191 11.576625 36.011254
F 31.694161 34.729882 14.185471
F 31.313191 34.729882 36.011254
F 31.694161 57.883140 14.185471
F 31.313191 57.883140 36.011254
F 4.963129 19.294380 13.718879
F 4.582159 19.294380 35.544663
F 4.963129 42.447638 13.718879
F 4.582159 42.447638 35.544663
F 4.963129 65.600895 13.718879
F 4.582159 65.600895 35.544663
F 31.694161 19.294380 14.185471
F 31.313191 19.294380 36.011255
F 31.694161 42.447638 14.185471
F 31.313191 42.447638 36.011255
F 31.694161 65.600895 14.185471
F 31.313191 65.600895 36.011255
F 13.873472 3.858876 13.874411
F 13.492501 3.858876 35.700193
F 13.873472 27.012134 13.874411
F 13.492501 27.012134 35.700193
F 13.873472 50.165391 13.874411
F 13.492501 50.165391 35.700193
F 40.604503 3.858876 14.341003
F 40.223532 3.858876 36.166785
F 40.604503 27.012134 14.341003
F 40.223532 27.012134 36.166785
F 40.604503 50.165391 14.341003
F 40.223532 50.165391 36.166785
F 13.873472 11.576626 13.874411
F 13.492501 11.576626 35.700193
F 13.873472 34.729884 13.874411
F 13.492501 34.729884 35.700193
F 13.873472 57.883141 13.874411
F 13.492501 57.883141 35.700193
F 40.604503 11.576626 14.341003
F 40.223532 11.576626 36.166785
F 40.604503 34.729884 14.341003
F 40.223532 34.729884 36.166785
F 40.604503 57.883141 14.341003
F 40.223532 57.883141 36.166785
F 13.873472 19.294382 13.874411
F 13.492501 19.294382 35.700194
F 13.873472 42.447639 13.874411
F 13.492501 42.447639 35.700194
F 13.873472 65.600897 13.874411
F 13.492501 65.600897 35.700194
F 40.604503 19.294382 14.341003
F 40.223532 19.294382 36.166786
F 40.604503 42.447639 14.341003
F 40.223532 42.447639 36.166786
F 40.604503 65.600897 14.341003
F 40.223532 65.600897 36.166786
F 22.783821 3.858875 14.029941
F 22.402851 3.858875 35.855723
F 22.783821 27.012133 14.029941
F 22.402851 27.012133 35.855723
F 22.783821 50.165390 14.029941
F 22.402851 50.165390 35.855723
F 49.514852 3.858875 14.496533
F 49.133882 3.858875 36.322315
F 49.514852 27.012133 14.496533
F 49.133882 27.012133 36.322315
F 49.514852 50.165390 14.496533
F 49.133882 50.165390 36.322315
F 22.783821 11.576625 14.029941
F 22.402851 11.576625 35.855724
F 22.783821 34.729883 14.029941
F 22.402851 34.729883 35.855724
F 22.783821 57.883140 14.029941
F 22.402851 57.883140 35.855724
F 49.514852 11.576625 14.496533
F 49.133882 11.576625 36.322316
F 49.514852 34.729883 14.496533
F 49.133882 34.729883 36.322316
F 49.514852 57.883140 14.496533
F 49.133882 57.883140 36.322316
F 22.783821 19.294381 14.029942
F 22.402851 19.294381 35.855724
F 22.783821 42.447638 14.029942
F 22.402851 42.447638 35.855724
F 22.783821 65.600896 14.029942
F 22.402851 65.600896 35.855724
F 49.514852 19.294381 14.496534
F 49.133882 19.294381 36.322316
F 49.514852 42.447638 14.496534
F 49.133882 42.447638 36.322316
F 49.514852 65.600896 14.496534
F 49.133882 65.600896 36.322316
F 5.010763 3.858875 10.990657
F 4.629793 3.858875 32.816439
F 5.010763 27.012133 10.990657
F 4.629793 27.012133 32.816439
F 5.010763 50.165390 10.990657
F 4.629793 50.165390 32.816439
F 31.741794 3.858875 11.457249
F 31.360824 3.858875 33.283031
F 31.741794 27.012133 11.457249
F 31.360824 27.012133 33.283031
F 31.741794 50.165390 11.457249
F 31.360824 50.165390 33.283031
F 5.010763 11.576625 10.990657
F 4.629793 11.576625 32.816439
F 5.010763 34.729883 10.990657
F 4.629793 34.729883 32.816439
F 5.010763 57.883140 10.990657
F 4.629793 57.883140 32.816439
F 31.741794 11.576625 11.457249
F 31.360824 11.576625 33.283031
F 31.741794 34.729883 11.457249
F 31.360824 34.729883 33.283031
F 31.741794 57.883140 11.457249
F 31.360824 57.883140 33.283031
F 5.010763 19.294381 10.990656
F 4.629793 19.294381 32.816439
F 5.010763 42.447638 10.990656
F 4.629793 42.447638 32.816439
F 5.010763 65.600896 10.990656
F 4.629793 65.600896 32.816439
F 31.741794 19.294381 11.457248
F 31.360824 19.294381 33.283031
F 31.741794 42.447638 11.457248
F 31.360824 42.447638 33.283031
F 31.741794 65.600896 11.457248
F 31.360824 65.600896 33.283031
F 13.921106 3.858876 11.146187
F 13.540136 3.858876 32.971970
F 13.921106 27.012133 11.146187
F 13.540136 27.012133 32.971970
F 13.921106 50.165391 11.146187
F 13.540136 50.165391 32.971970
F 40.652137 3.858876 11.612779
F 40.271167 3.858876 33.438562
F 40.652137 27.012133 11.612779
F 40.271167 27.012133 33.438562
F 40.652137 50.165391 11.612779
F 40.271167 50.165391 33.438562
F 13.921106 11.576626 11.146187
F 13.540136 11.576626 32.971970
F 13.921106 34.729883 11.146187
F 13.540136 34.729883 32.971970
F 13.921106 57.883141 11.146187
F 13.540136 57.883141 32.971970
F 40.652137 11.576626 11.612779
F 40.271167 11.576626 33.438562
F 40.652137 34.729883 11.612779
F 40.271167 34.729883 33.438562
F 40.652137 57.883141 11.612779
F 40.271167 57.883141 33.438562
F 13.921106 19.294381 11.146187
F 13.540136 19.294381 32.971969
F 13.921106 42.447639 11.146187
F 13.540136 42.447639 32.971969
F 13.921106 65.600896 11.146187
F 13.540136 65.600896 32.971969
F 40.652137 19.294381 11.612779
F 40.271167 19.294381 33.438561
F 40.652137 42.447639 11.612779
F 40.271167 42.447639 33.438561
F 40.652137 65.600896 11.612779
F 40.271167 65.600896 33.438561
F 22.831454 3.858875 11.301718
F 22.450483 3.858875 33.127501
F 22.831454 27.012133 11.301718
F 22.450483 27.012133 33.127501
F 22.831454 50.165390 11.301718
F 22.450483 50.165390 33.127501
F 49.562485 3.858875 11.768310
F 49.181514 3.858875 33.594093
F 49.562485 27.012133 11.768310
F 49.181514 27.012133 33.594093
F 49.562485 50.165390 11.768310
F 49.181514 50.165390 33.594093
F 22.831454 11.576625 11.301718
F 22.450483 11.576625 33.127501
F 22.831454 34.729883 11.301718
F 22.450483 34.729883 33.127501
F 22.831454 57.883140 11.301718
F 22.450483 57.883140 33.127501
F 49.562485 11.576625 11.768310
F 49.181514 11.576625 33.594093
F 49.562485 34.729883 11.768310
F 49.181514 34.729883 33.594093
F 49.562485 57.883140 11.768310
F 49.181514 57.883140 33.594093
F 22.831454 19.294381 11.301717
F 22.450483 19.294381 33.127501
F 22.831454 42.447638 11.301717
F 22.450483 42.447638 33.127501
F 22.831454 65.600896 11.301717
F 22.450483 65.600896 33.127501
F 49.562485 19.294381 11.768309
F 49.181514 19.294381 33.594093
F 49.562485 42.447638 11.768309
F 49.181514 42.447638 33.594093
F 49.562485 65.600896 11.768309
F 49.181514 65.600896 33.594093
F 5.074247 1.286291 7.353027
F 4.693277 1.286291 29.178809
F 5.074247 24.439549 7.353027
F 4.693277 24.439549 29.178809
F 5.074247 47.592806 7.353027
F 4.693277 47.592806 29.178809
F 31.805279 1.286291 7.819619
F 31.424309 1.286291 29.645401
F 31.805279 24.439549 7.819619
F 31.424309 24.439549 29.645401
F 31.805279 47.592806 7.819619
F 31.424309 47.592806 29.645401
F 5.074247 9.004041 7.353027
F 4.693277 9.004041 29.178809
F 5.074247 32.157298 7.353027
F 4.693277 32.157298 29.178809
F 5.074247 55.310556 7.353027
F 4.693277 55.310556 29.178809
F 31.805279 9.004041 7.819619
F 31.424309 9.004041 29.645401
F 31.805279 32.157298 7.819619
F 31.424309 32.157298 29.645401
F 31.805279 55.310556 7.819619
F 31.424309 55.310556 29.645401
F 5.074247 16.721796 7.353026
F 4.693277 16.721796 29.178809
F 5.074247 39.875053 7.353026
F 4.693277 39.875053 29.178809
F 5.074247 63.028311 7.353026
F 4.693277 63.028311 29.178809
F 31.805279 16.721796 7.819618
F 31.424309 16.721796 29.645401
F 31.805279 39.875053 7.819618
F 31.424309 39.875053 29.645401
F 31.805279 63.028311 7.819618
F 31.424309 63.028311 29.645401
F 13.984590 1.286290 7.508557
F 13.603620 1.286290 29.334340
F 13.984590 24.439547 7.508557
F 13.603620 24.439547 29.334340
F 13.984590 47.592805 7.508557
F 13.603620 47.592805 29.334340
F 40.715621 1.286290 7.975149
F 40.334651 1.286290 29.800932
F 40.715621 24.439547 7.975149
F 40.334651 24.439547 29.800932
F 40.715621 47.592805 7.975149
F 40.334651 47.592805 29.800932
F 13.984590 9.004039 7.508557
F 13.603620 9.004039 29.334340
F 13.984590 32.157297 7.508557
F 13.603620 32.157297 29.334340
F 13.984590 55.310554 7.508557
F 13.603620 55.310554 29.334340
F 40.715621 9.004039 7.975149
F 40.334651 9.004039 29.800932
F 40.715621 32.157297 7.975149
F 40.334651 32.157297 29.800932
F 40.715621 55.310554 7.975149
F 40.334651 55.310554 29.800932
F 13.984590 16.721795 7.508557
F 13.603620 16.721795 29.334339
F 13.984590 39.875052 7.508557
F 13.603620 39.875052 29.334339
F 13.984590 63.028310 7.508557
F 13.603620 63.028310 29.334339
F 40.715621 16.721795 7.975149
F 40.334651 16.721795 29.800931
F 40.715621 39.875052 7.975149
F 40.334651 39.875052 29.800931
F 40.715621 63.028310 7.975149
F 40.334651 63.028310 29.800931
F 22.894939 1.286290 7.664088
F 22.513968 1.286290 29.489871
F 22.894939 24.439548 7.664088
F 22.513968 24.439548 29.489871
F 22.894939 47.592805 7.664088
F 22.513968 47.592805 29.489871
F 49.625971 1.286290 8.130680
F 49.245000 1.286290 29.956463
F 49.625971 24.439548 8.130680
F 49.245000 24.439548 29.956463
F 49.625971 47.592805 8.130680
F 49.245000 47.592805 29.956463
F 22.894939 9.004039 7.664088
F 22.513968 9.004039 29.489871
F 22.894939 32.157297 7.664088
F 22.513968 32.157297 29.489871
F 22.894939 55.310555 7.664088
F 22.513968 55.310555 29.489871
F 49.625971 9.004039 8.130680
F 49.245000 9.004039 29.956463
F 49.625971 32.157297 8.130680
F 49.245000 32.157297 29.956463
F 49.625971 55.310555 8.130680
F 49.245000 55.310555 29.956463
F 22.894939 16.721795 7.664087
F 22.513968 16.721795 29.489870
F 22.894939 39.875052 7.664087
F 22.513968 39.875052 29.489870
F 22.894939 63.028310 7.664087
F 22.513968 63.028310 29.489870
F 49.625971 16.721795 8.130679
F 49.245000 16.721795 29.956462
F 49.625971 39.875052 8.130679
F 49.245000 39.875052 29.956462
F 49.625971 63.028310 8.130679
F 49.245000 63.028310 29.956462
F 7.238350 7.717750 11.029540
F 6.857379 7.717750 32.855323
F 7.238350 30.871007 11.029540
F 6.857379 30.871007 32.855323
F 7.238350 54.024265 11.029540
F 6.857379 54.024265 32.855323
F 33.969382 7.717750 11.496132
F 33.588412 7.717750 33.321915
F 33.969382 30.871007 11.496132
F 33.588412 30.871007 33.321915
F 33.969382 54.024265 11.496132
F 33.588412 54.024265 33.321915
F 7.238350 15.435502 11.029539
F 6.857379 15.435502 32.855322
F 7.238350 38.588760 11.029539
F 6.857379 38.588760 32.855322
F 7.238350 61.742018 11.029539
F 6.857379 61.742018 32.855322
F 33.969382 15.435502 11.496131
F 33.588412 15.435502 33.321914
F 33.969382 38.588760 11.496131
F 33.588412 38.588760 33.321914
F 33.969382 61.742018 11.496131
F 33.588412 61.742018 33.321914
F 7.238350 0.000000 11.029540
F 6.857379 0.000000 32.855322
F 7.238350 23.153258 11.029540
F 6.857379 23.153258 32.855322
F 7.238350 46.306515 11.029540
F 6.857379 46.306515 32.855322
F 33.969382 0.000000 11.496132
F 33.588412 0.000000 33.321914
F 33.969382 23.153258 11.496132
F 33.588412 23.153258 33.321914
F 33.969382 46.306515 11.496132
F 33.588412 46.306515 33.321914
F 16.148695 7.717750 11.185069
F 15.767724 7.717750 33.010853
F 16.148695 30.871008 11.185069
F 15.767724 30.871008 33.010853
F 16.148695 54.024265 11.185069
F 15.767724 54.024265 33.010853
F 42.879726 7.717750 11.651661
F 42.498755 7.717750 33.477445
F 42.879726 30.871008 11.651661
F 42.498755 30.871008 33.477445
F 42.879726 54.024265 11.651661
F 42.498755 54.024265 33.477445
F 16.148695 15.435503 11.185068
F 15.767724 15.435503 33.010852
F 16.148695 38.588760 11.185068
F 15.767724 38.588760 33.010852
F 16.148695 61.742018 11.185068
F 15.767724 61.742018 33.010852
F 42.879726 15.435503 11.651660
F 42.498755 15.435503 33.477444
F 42.879726 38.588760 11.651660
F 42.498755 38.588760 33.477444
F 42.879726 61.742018 11.651660
F 42.498755 61.742018 33.477444
F 16.148695 0.000001 11.185069
F 15.767724 0.000001 33.010853
F 16.148695 23.153258 11.185069
F 15.767724 23.153258 33.010853
F 16.148695 46.306516 11.185069
F 15.767724 46.306516 33.010853
F 42.879726 0.000001 11.651661
F 42.498755 0.000001 33.477445
F 42.879726 23.153258 11.651661
F 42.498755 23.153258 33.477445
F 42.879726 46.306516 11.651661
F 42.498755 46.306516 33.477445
F 25.059041 7.717750 11.340601
F 24.678071 7.717750 33.166384
F 25.059041 30.871007 11.340601
F 24.678071 30.871007 33.166384
F 25.059041 54.024265 11.340601
F 24.678071 54.024265 33.166384
F 51.790073 7.717750 11.807193
F 51.409103 7.717750 33.632976
F 51.790073 30.871007 11.807193
F 51.409103 30.871007 33.632976
F 51.790073 54.024265 11.807193
F 51.409103 54.024265 33.632976
F 25.059041 15.435502 11.340600
F 24.678071 15.435502 33.166382
F 25.059041 38.588760 11.340600
F 24.678071 38.588760 33.166382
F 25.059041 61.742018 11.340600
F 24.678071 61.742018 33.166382
F 51.790073 15.435502 11.807192
F 51.409103 15.435502 33.632974
F 51.790073 38.588760 11.807192
F 51.409103 38.588760 33.632974
F 51.790073 61.742018 11.807192
F 51.409103 61.742018 33.632974
F 25.059041 0.000000 11.340601
F 24.678071 0.000000 33.166383
F 25.059041 23.153258 11.340601
F 24.678071 23.153258 33.166383
F 25.059041 46.306515 11.340601
F 24.678071 46.306515 33.166383
F 51.790073 0.000000 11.807193
F 51.409103 0.000000 33.632975
F 51.790073 23.153258 11.807193
F 51.409103 23.153258 33.632975
F 51.790073 46.306515 11.807193
F 51.409103 46.306515 33.632975
F 7.301830 5.145165 7.391910
F 6.920860 5.145165 29.217693
F 7.301830 28.298423 7.391910
F 6.920860 28.298423 29.217693
F 7.301830 51.451680 7.391910
F 6.920860 51.451680 29.217693
F 34.032861 5.145165 7.858502
F 33.651891 5.145165 29.684285
F 34.032861 28.298423 7.858502
F 33.651891 28.298423 29.684285
F 34.032861 51.451680 7.858502
F 33.651891 51.451680 29.684285
F 7.301830 12.862918 7.391909
F 6.920860 12.862918 29.217692
F 7.301830 36.016175 7.391909
F 6.920860 36.016175 29.217692
F 7.301830 59.169433 7.391909
F 6.920860 59.169433 29.217692
F 34.032861 12.862918 7.858501
F 33.651891 12.862918 29.684284
F 34.032861 36.016175 7.858501
F 33.651891 36.016175 29.684284
F 34.032861 59.169433 7.858501
F 33.651891 59.169433 29.684284
F 7.301830 20.580673 7.391910
F 6.920860 20.580673 29.217692
F 7.301830 43.733930 7.391910
F 6.920860 43.733930 29.217692
F 7.301830 66.887188 7.391910
F 6.920860 66.887188 29.217692
F 34.032861 20.580673 7.858502
F 33.651891 20.580673 29.684284
F 34.032861 43.733930 7.858502
F 33.651891 43.733930 29.684284
F 34.032861 66.887188 7.858502
F 33.651891 66.887188 29.684284
F 16.212176 5.145164 7.547439
F 15.831205 5.145164 29.373222
F 16.212176 28.298421 7.547439
F 15.831205 28.298421 29.373222
F 16.212176 51.451679 7.547439
F 15.831205 51.451679 29.373222
F 42.943207 5.145164 8.014031
F 42.562236 5.145164 29.839813
F 42.943207 28.298421 8.014031
F 42.562236 28.298421 29.839813
F 42.943207 51.451679 8.014031
F 42.562236 51.451679 29.839813
F 16.212176 12.862916 7.547438
F 15.831205 12.862916 29.373221
F 16.212176 36.016174 7.547438
F 15.831205 36.016174 29.373221
F 16.212176 59.169431 7.547438
F 15.831205 59.169431 29.373221
F 42.943207 12.862916 8.014030
F 42.562236 12.862916 29.839812
F 42.943207 36.016174 8.014030
F 42.562236 36.016174 29.839812
F 42.943207 59.169431 8.014030
F 42.562236 59.169431 29.839812
F 16.212176 20.580671 7.547439
F 15.831205 20.580671 29.373222
F 16.212176 43.733929 7.547439
F 15.831205 43.733929 29.373222
F 16.212176 66.887186 7.547439
F 15.831205 66.887186 29.373222
F 42.943207 20.580671 8.014031
F 42.562236 20.580671 29.839813
F 42.943207 43.733929 8.014031
F 42.562236 43.733929 29.839813
F 42.943207 66.887186 8.014031
F 42.562236 66.887186 29.839813
F 25.122523 5.145165 7.702971
F 24.741553 5.145165 29.528754
F 25.122523 28.298423 7.702971
F 24.741553 28.298423 29.528754
F 25.122523 51.451680 7.702971
F 24.741553 51.451680 29.528754
F 51.853555 5.145165 8.169563
F 51.472584 5.145165 29.995346
F 51.853555 28.298423 8.169563
F 51.472584 28.298423 29.995346
F 51.853555 51.451680 8.169563
F 51.472584 51.451680 29.995346
F 25.122523 12.862917 7.702970
F 24.741553 12.862917 29.528753
F 25.122523 36.016175 7.702970
F 24.741553 36.016175 29.528753
F 25.122523 59.169432 7.702970
F 24.741553 59.169432 29.528753
F 51.853555 12.862917 8.169562
F 51.472584 12.862917 29.995345
F 51.853555 36.016175 8.169562
F 51.472584 36.016175 29.995345
F 51.853555 59.169432 8.169562
F 51.472584 59.169432 29.995345
F 25.122523 20.580673 7.702971
F 24.741553 20.580673 29.528753
F 25.122523 43.733930 7.702971
F 24.741553 43.733930 29.528753
F 25.122523 66.887188 7.702971
F 24.741553 66.887188 29.528753
F 51.853555 20.580673 8.169563
F 51.472584 20.580673 29.995345
F 51.853555 43.733930 8.169563
F 51.472584 43.733930 29.995345
F 51.853555 66.887188 8.169563
F 51.472584 66.887188 29.995345
F 7.254222 5.145165 10.120132
F 6.873251 5.145165 31.945915
F 7.254222 28.298423 10.120132
F 6.873251 28.298423 31.945915
F 7.254222 51.451680 10.120132
F 6.873251 51.451680 31.945915
F 33.985253 5.145165 10.586724
F 33.604282 5.145165 32.412506
F 33.985253 28.298423 10.586724
F 33.604282 28.298423 32.412506
F 33.985253 51.451680 10.586724
F 33.604282 51.451680 32.412506
F 7.254222 12.862917 10.120132
F 6.873251 12.862917 31.945916
F 7.254222 36.016175 10.120132
F 6.873251 36.016175 31.945916
F 7.254222 59.169432 10.120132
F 6.873251 59.169432 31.945916
F 33.985253 12.862917 10.586724
F 33.604282 12.862917 32.412507
F 33.985253 36.016175 10.586724
F 33.604282 36.016175 32.412507
F 33.985253 59.169432 10.586724
F 33.604282 59.169432 32.412507
F 7.254222 20.580673 10.120132
F 6.873251 20.580673 31.945915
F 7.254222 43.733930 10.120132
F 6.873251 43.733930 31.945915
F 7.254222 66.887188 10.120132
F 6.873251 66.887188 31.945915
F 33.985253 20.580673 10.586724
F 33.604282 20.580673 32.412506
F 33.985253 43.733930 10.586724
F 33.604282 43.733930 32.412506
F 33.985253 66.887188 10.586724
F 33.604282 66.887188 32.412506
F 16.164566 5.145164 10.275664
F 15.783596 5.145164 32.101446
F 16.164566 28.298422 10.275664
F 15.783596 28.298422 32.101446
F 16.164566 51.451679 10.275664
F 15.783596 51.451679 32.101446
F 42.895598 5.145164 10.742256
F 42.514627 5.145164 32.568038
F 42.895598 28.298422 10.742256
F 42.514627 28.298422 32.568038
F 42.895598 51.451679 10.742256
F 42.514627 51.451679 32.568038
F 16.164566 12.862917 10.275664
F 15.783596 12.862917 32.101447
F 16.164566 36.016174 10.275664
F 15.783596 36.016174 32.101447
F 16.164566 59.169432 10.275664
F 15.783596 59.169432 32.101447
F 42.895598 12.862917 10.742256
F 42.514627 12.862917 32.568039
F 42.895598 36.016174 10.742256
F 42.514627 36.016174 32.568039
F 42.895598 59.169432 10.742256
F 42.514627 59.169432 32.568039
F 16.164566 20.580672 10.275664
F 15.783596 20.580672 32.101446
F 16.164566 43.733929 10.275664
F 15.783596 43.733929 32.101446
F 16.164566 66.887187 10.275664
F 15.783596 66.887187 32.101446
F 42.895598 20.580672 10.742256
F 42.514627 20.580672 32.568038
F 42.895598 43.733929 10.742256
F 42.514627 43.733929 32.568038
F 42.895598 66.887187 10.742256
F 42.514627 66.887187 32.568038
F 25.074913 5.145165 10.431193
F 24.693943 5.145165 32.256976
F 25.074913 28.298423 10.431193
F 24.693943 28.298423 32.256976
F 25.074913 51.451680 10.431193
F 24.693943 51.451680 32.256976
F 51.805945 5.145165 10.897784
F 51.424975 5.145165 32.723568
F 51.805945 28.298423 10.897784
F 51.424975 28.298423 32.723568
F 51.805945 51.451680 10.897784
F 51.424975 51.451680 32.723568
F 25.074913 12.862917 10.431194
F 24.693943 12.862917 32.256977
F 25.074913 36.016175 10.431194
F 24.693943 36.016175 32.256977
F 25.074913 59.169432 10.431194
F 24.693943 59.169432 32.256977
F 51.805945 12.862917 10.897785
F 51.424975 12.862917 32.723569
F 51.805945 36.016175 10.897785
F 51.424975 36.016175 32.723569
F 51.805945 59.169432 10.897785
F 51.424975 59.169432 32.723569
F 25.074913 20.580672 10.431194
F 24.693943 20.580672 32.256976
F 25.074913 43.733930 10.431194
F 24.693943 43.733930 32.256976
F 25.074913 66.887188 10.431194
F 24.693943 66.887188 32.256976
F 51.805945 20.580672 10.897785
F 51.424975 20.580672 32.723568
F 51.805945 43.733930 10.897785
F 51.424975 43.733930 32.723568
F 51.805945 66.887188 10.897785
F 51.424975 66.887188 32.723568
F 7.190716 7.717749 13.757762
F 6.809745 7.717749 35.583544
F 7.190716 30.871007 13.757762
F 6.809745 30.871007 35.583544
F 7.190716 54.024264 13.757762
F 6.809745 54.024264 35.583544
F 33.921748 7.717749 14.224354
F 33.540777 7.717749 36.050136
F 33.921748 30.871007 14.224354
F 33.540777 30.871007 36.050136
F 33.921748 54.024264 14.224354
F 33.540777 54.024264 36.050136
F 7.190716 15.435502 13.757763
F 6.809745 15.435502 35.583545
F 7.190716 38.588760 13.757763
F 6.809745 38.588760 35.583545
F 7.190716 61.742017 13.757763
F 6.809745 61.742017 35.583545
F 33.921748 15.435502 14.224355
F 33.540777 15.435502 36.050137
F 33.921748 38.588760 14.224355
F 33.540777 38.588760 36.050137
F 33.921748 61.742017 14.224355
F 33.540777 61.742017 36.050137
F 7.190716 0.000000 13.757762
F 6.809745 0.000000 35.583544
F 7.190716 23.153257 13.757762
F 6.809745 23.153257 35.583544
F 7.190716 46.306515 13.757762
F 6.809745 46.306515 35.583544
F 33.921748 0.000000 14.224354
F 33.540777 0.000000 36.050136
F 33.921748 23.153257 14.224354
F 33.540777 23.153257 36.050136
F 33.921748 46.306515 14.224354
F 33.540777 46.306515 36.050136
F 16.101060 7.717751 13.913294
F 15.720090 7.717751 35.739076
F 16.101060 30.871008 13.913294
F 15.720090 30.871008 35.739076
F 16.101060 54.024266 13.913294
F 15.720090 54.024266 35.739076
F 42.832091 7.717751 14.379885
F 42.451121 7.717751 36.205668
F 42.832091 30.871008 14.379885
F 42.451121 30.871008 36.205668
F 42.832091 54.024266 14.379885
F 42.451121 54.024266 36.205668
F 16.101060 15.435503 13.913295
F 15.720090 15.435503 35.739077
F 16.101060 38.588761 13.913295
F 15.720090 38.588761 35.739077
F 16.101060 61.742018 13.913295
F 15.720090 61.742018 35.739077
F 42.832091 15.435503 14.379886
F 42.451121 15.435503 36.205669
F 42.832091 38.588761 14.379886
F 42.451121 38.588761 36.205669
F 42.832091 61.742018 14.379886
F 42.451121 61.742018 36.205669
F 16.101060 0.000001 13.913294
F 15.720090 0.000001 35.739076
F 16.101060 23.153259 13.913294
F 15.720090 23.153259 35.739076
F 16.101060 46.306516 13.913294
F 15.720090 46.306516 35.739076
F 42.832091 0.000001 14.379885
F 42.451121 0.000001 36.205668
F 42.832091 23.153259 14.379885
F 42.451121 23.153259 36.205668
F 42.832091 46.306516 14.379885
F 42.451121 46.306516 36.205668
F 25.011409 7.717750 14.068823
F 24.630439 7.717750 35.894606
F 25.011409 30.871007 14.068823
F 24.630439 30.871007 35.894606
F 25.011409 54.024265 14.068823
F 24.630439 54.024265 35.894606
F 51.742440 7.717750 14.535415
F 51.361470 7.717750 36.361198
F 51.742440 30.871007 14.535415
F 51.361470 30.871007 36.361198
F 51.742440 54.024265 14.535415
F 51.361470 54.024265 36.361198
F 25.011409 15.435502 14.068824
F 24.630439 15.435502 35.894607
F 25.011409 38.588760 14.068824
F 24.630439 38.588760 35.894607
F 25.011409 61.742017 14.068824
F 24.630439 61.742017 35.894607
F 51.742440 15.435502 14.535416
F 51.361470 15.435502 36.361199
F 51.742440 38.588760 14.535416
F 51.361470 38.588760 36.361199
F 51.742440 61.742017 14.535416
F 51.361470 61.742017 36.361199
F 25.011409 0.000000 14.068823
F 24.630439 0.000000 35.894606
F 25.011409 23.153258 14.068823
F 24.630439 23.153258 35.894606
F 25.011409 46.306515 14.068823
F 24.630439 46.306515 35.894606
F 51.742440 0.000000 14.535415
F 51.361470 0.000000 36.361198
F 51.742440 23.153258 14.535415
F 51.361470 23.153258 36.361198
F 51.742440 46.306515 14.535415
F 51.361470 46.306515 36.361198
F 0.444480 1.286291 17.278744
F 0.063509 1.286291 39.104527
F 0.444480 24.439548 17.278744
F 0.063509 24.439548 39.104527
F 0.444480 47.592806 17.278744
F 0.063509 47.592806 39.104527
F 27.175511 1.286291 17.745336
F 26.794540 1.286291 39.571119
F 27.175511 24.439548 17.745336
F 26.794540 24.439548 39.571119
F 27.175511 47.592806 17.745336
F 26.794540 47.592806 39.571119
F 0.444480 9.004040 17.278744
F 0.063509 9.004040 39.104526
F 0.444480 32.157298 17.278744
F 0.063509 32.157298 39.104526
F 0.444480 55.310555 17.278744
F 0.063509 55.310555 39.104526
F 27.175511 9.004040 17.745336
F 26.794540 9.004040 39.571118
F 27.175511 32.157298 17.745336
F 26.794540 32.157298 39.571118
F 27.175511 55.310555 17.745336
F 26.794540 55.310555 39.571118
F 0.444480 16.721795 17.278745
F 0.063509 16.721795 39.104527
F 0.444480 39.875053 17.278745
F 0.063509 39.875053 39.104527
F 0.444480 63.028310 17.278745
F 0.063509 63.028310 39.104527
F 27.175511 16.721795 17.745337
F 26.794540 16.721795 39.571119
F 27.175511 39.875053 17.745337
F 26.794540 39.875053 39.571119
F 27.175511 63.028310 17.745337
F 26.794540 63.028310 39.571119
F 9.354819 1.286291 17.434275
F 8.973849 1.286291 39.260058
F 9.354819 24.439548 17.434275
F 8.973849 24.439548 39.260058
F 9.354819 47.592806 17.434275
F 8.973849 47.592806 39.260058
F 36.085850 1.286291 17.900867
F 35.704880 1.286291 39.726650
F 36.085850 24.439548 17.900867
F 35.704880 24.439548 39.726650
F 36.085850 47.592806 17.900867
F 35.704880 47.592806 39.726650
F 9.354819 9.004040 17.434275
F 8.973849 9.004040 39.260058
F 9.354819 32.157298 17.434275
F 8.973849 32.157298 39.260058
F 9.354819 55.310555 17.434275
F 8.973849 55.310555 39.260058
F 36.085850 9.004040 17.900867
F 35.704880 9.004040 39.726650
F 36.085850 32.157298 17.900867
F 35.704880 32.157298 39.726650
F 36.085850 55.310555 17.900867
F 35.704880 55.310555 39.726650
F 9.354819 16.721795 17.434276
F 8.973849 16.721795 39.260058
F 9.354819 39.875053 17.434276
F 8.973849 39.875053 39.260058
F 9.354819 63.028310 17.434276
F 8.973849 63.028310 39.260058
F 36.085850 16.721795 17.900868
F 35.704880 16.721795 39.726650
F 36.085850 39.875053 17.900868
F 35.704880 39.875053 39.726650
F 36.085850 63.028310 17.900868
F 35.704880 63.028310 39.726650
F 18.265165 1.286290 17.589806
F 17.884194 1.286290 39.415590
F 18.265165 24.439547 17.589806
F 17.884194 24.439547 39.415590
F 18.265165 47.592805 17.589806
F 17.884194 47.592805 39.415590
F 44.996197 1.286290 18.056398
F 44.615227 1.286290 39.882182
F 44.996197 24.439547 18.056398
F 44.615227 24.439547 39.882182
F 44.996197 47.592805 18.056398
F 44.615227 47.592805 39.882182
F 18.265165 9.004039 17.589806
F 17.884194 9.004039 39.415590
F 18.265165 32.157297 17.589806
F 17.884194 32.157297 39.415590
F 18.265165 55.310554 17.589806
F 17.884194 55.310554 39.415590
F 44.996197 9.004039 18.056398
F 44.615227 9.004039 39.882182
F 44.996197 32.157297 18.056398
F 44.615227 32.157297 39.882182
F 44.996197 55.310554 18.056398
F 44.615227 55.310554 39.882182
F 18.265165 16.721795 17.589807
F 17.884194 16.721795 39.415590
F 18.265165 39.875052 17.589807
F 17.884194 39.875052 39.415590
F 18.265165 63.028310 17.589807
F 17.884194 63.028310 39.415590
F 44.996197 16.721795 18.056399
F 44.615227 16.721795 39.882182
F 44.996197 39.875052 18.056399
F 44.615227 39.875052 39.882182
F 44.996197 63.028310 18.056399
F 44.615227 63.028310 39.882182
F 0.380970 3.858875 20.916375
F 0.000000 3.858875 42.742157
F 0.380970 27.012132 20.916375
F 0.000000 27.012132 42.742157
F 0.380970 50.165390 20.916375
F 0.000000 50.165390 42.742157
F 27.112002 3.858875 21.382967
F 26.731031 3.858875 43.208749
F 27.112002 27.012132 21.382967
F 26.731031 27.012132 43.208749
F 27.112002 50.165390 21.382967
F 26.731031 50.165390 43.208749
F 0.380970 11.576625 20.916375
F 0.000000 11.576625 42.742157
F 0.380970 34.729882 20.916375
F 0.000000 34.729882 42.742157
F 0.380970 57.883140 20.916375
F 0.000000 57.883140 42.742157
F 27.112002 11.576625 21.382967
F 26.731031 11.576625 43.208749
F 27.112002 34.729882 21.382967
F 26.731031 34.729882 43.208749
F 27.112002 57.883140 21.382967
F 26.731031 57.883140 43.208749
F 0.380970 19.294380 20.916375
F 0.000000 19.294380 42.742158
F 0.380970 42.447638 20.916375
F 0.000000 42.447638 42.742158
F 0.380970 65.600895 20.916375
F 0.000000 65.600895 42.742158
F 27.112002 19.294380 21.382967
F 26.731031 19.294380 43.208750
F 27.112002 42.447638 21.382967
F 26.731031 42.447638 43.208750
F 27.112002 65.600895 21.382967
F 26.731031 65.600895 43.208750
F 9.291308 3.858875 21.071905
F 8.910338 3.858875 42.897689
F 9.291308 27.012133 21.071905
F 8.910338 27.012133 42.897689
F 9.291308 50.165390 21.071905
F 8.910338 50.165390 42.897689
F 36.022340 3.858875 21.538497
F 35.641370 3.858875 43.364281
F 36.022340 27.012133 21.538497
F 35.641370 27.012133 43.364281
F 36.022340 50.165390 21.538497
F 35.641370 50.165390 43.364281
F 9.291308 11.576625 21.071905
F 8.910338 11.576625 42.897689
F 9.291308 34.729883 21.071905
F 8.910338 34.729883 42.897689
F 9.291308 57.883140 21.071905
F 8.910338 57.883140 42.897689
F 36.022340 11.576625 21.538497
F 35.641370 11.576625 43.364281
F 36.022340 34.729883 21.538497
F 35.641370 34.729883 43.364281
F 36.022340 57.883140 21.538497
F 35.641370 57.883140 43.364281
F 9.291308 19.294380 21.071906
F 8.910338 19.294380 42.897689
F 9.291308 42.447638 21.071906
F 8.910338 42.447638 42.897689
F 9.291308 65.600896 21.071906
F 8.910338 65.600896 42.897689
F 36.022340 19.294380 21.538498
F 35.641370 19.294380 43.364281
F 36.022340 42.447638 21.538498
F 35.641370 42.447638 43.364281
F 36.022340 65.600896 21.538498
F 35.641370 65.600896 43.364281
F 18.201657 3.858876 21.227437
F 17.820686 3.858876 43.053220
F 18.201657 27.012134 21.227437
F 17.820686 27.012134 43.053220
F 18.201657 50.165391 21.227437
F 17.820686 50.165391 43.053220
F 44.932688 3.858876 21.694029
F 44.551718 3.858876 43.519812
F 44.932688 27.012134 21.694029
F 44.551718 27.012134 43.519812
F 44.932688 50.165391 21.694029
F 44.551718 50.165391 43.519812
F 18.201657 11.576626 21.227437
F 17.820686 11.576626 43.053220
F 18.201657 34.729884 21.227437
F 17.820686 34.729884 43.053220
F 18.201657 57.883141 21.227437
F 17.820686 57.883141 43.053220
F 44.932688 11.576626 21.694029
F 44.551718 11.576626 43.519812
F 44.932688 34.729884 21.694029
F 44.551718 34.729884 43.519812
F 44.932688 57.883141 21.694029
F 44.551718 57.883141 43.519812
F 18.201657 19.294382 21.227438
F 17.820686 19.294382 43.053220
F 18.201657 42.447639 21.227438
F 17.820686 42.447639 43.053220
F 18.201657 65.600897 21.227438
F 17.820686 65.600897 43.053220
F 44.932688 19.294382 21.694030
F 44.551718 19.294382 43.519812
F 44.932688 42.447639 21.694030
F 44.551718 42.447639 43.519812
F 44.932688 65.600897 21.694030
F 44.551718 65.600897 43.519812
F 0.428604 3.858875 18.188154
F 0.047633 3.858875 40.013936
F 0.428604 27.012133 18.188154
F 0.047633 27.012133 40.013936
F 0.428604 50.165390 18.188154
F 0.047633 50.165390 40.013936
F 27.159635 3.858875 18.654745
F 26.778664 3.858875 40.480528
F 27.159635 27.012133 18.654745
F 26.778664 27.012133 40.480528
F 27.159635 50.165390 18.654745
F 26.778664 50.165390 40.480528
F 0.428604 11.576625 18.188153
F 0.047633 11.576625 40.013936
F 0.428604 34.729883 18.188153
F 0.047633 34.729883 40.013936
F 0.428604 57.883140 18.188153
F 0.047633 57.883140 40.013936
F 27.159635 11.576625 18.654744
F 26.778664 11.576625 40.480528
F 27.159635 34.729883 18.654744
F 26.778664 34.729883 40.480528
F 27.159635 57.883140 18.654744
F 26.778664 57.883140 40.480528
F 0.428604 19.294381 18.188153
F 0.047633 19.294381 40.013935
F 0.428604 42.447638 18.188153
F 0.047633 42.447638 40.013935
F 0.428604 65.600896 18.188153
F 0.047633 65.600896 40.013935
F 27.159635 19.294381 18.654744
F 26.778664 19.294381 40.480527
F 27.159635 42.447638 18.654744
F 26.778664 42.447638 40.480527
F 27.159635 65.600896 18.654744
F 26.778664 65.600896 40.480527
F 9.338942 3.858875 18.343683
F 8.957972 3.858875 40.169466
F 9.338942 27.012133 18.343683
F 8.957972 27.012133 40.169466
F 9.338942 50.165390 18.343683
F 8.957972 50.165390 40.169466
F 36.069975 3.858875 18.810275
F 35.689004 3.858875 40.636058
F 36.069975 27.012133 18.810275
F 35.689004 27.012133 40.636058
F 36.069975 50.165390 18.810275
F 35.689004 50.165390 40.636058
F 9.338942 11.576625 18.343683
F 8.957972 11.576625 40.169466
F 9.338942 34.729883 18.343683
F 8.957972 34.729883 40.169466
F 9.338942 57.883140 18.343683
F 8.957972 57.883140 40.169466
F 36.069975 11.576625 18.810275
F 35.689004 11.576625 40.636058
F 36.069975 34.729883 18.810275
F 35.689004 34.729883 40.636058
F 36.069975 57.883140 18.810275
F 35.689004 57.883140 40.636058
F 9.338942 19.294381 18.343683
F 8.957972 19.294381 40.169465
F 9.338942 42.447638 18.343683
F 8.957972 42.447638 40.169465
F 9.338942 65.600896 18.343683
F 8.957972 65.600896 40.169465
F 36.069975 19.294381 18.810275
F 35.689004 19.294381 40.636057
F 36.069975 42.447638 18.810275
F 35.689004 42.447638 40.636057
F 36.069975 65.600896 18.810275
F 35.689004 65.600896 40.636057
F 18.249290 3.858876 18.499213
F 17.868320 3.858876 40.324996
F 18.249290 27.012133 18.499213
F 17.868320 27.012133 40.324996
F 18.249290 50.165391 18.499213
F 17.868320 50.165391 40.324996
F 44.980321 3.858876 18.965805
F 44.599351 3.858876 40.791588
F 44.980321 27.012133 18.965805
F 44.599351 27.012133 40.791588
F 44.980321 50.165391 18.965805
F 44.599351 50.165391 40.791588
F 18.249290 11.576626 18.499213
F 17.868320 11.576626 40.324996
F 18.249290 34.729883 18.499213
F 17.868320 34.729883 40.324996
F 18.249290 57.883141 18.499213
F 17.868320 57.883141 40.324996
F 44.980321 11.576626 18.965805
F 44.599351 11.576626 40.791588
F 44.980321 34.729883 18.965805
F 44.599351 34.729883 40.791588
F 44.980321 57.883141 18.965805
F 44.599351 57.883141 40.791588
F 18.249290 19.294381 18.499213
F 17.868320 19.294381 40.324995
F 18.249290 42.447639 18.499213
F 17.868320 42.447639 40.324995
F 18.249290 65.600896 18.499213
F 17.868320 65.600896 40.324995
F 44.980321 19.294381 18.965805
F 44.599351 19.294381 40.791587
F 44.980321 42.447639 18.965805
F 44.599351 42.447639 40.791587
F 44.980321 65.600896 18.965805
F 44.599351 65.600896 40.791587
F 0.492089 1.286291 14.550523
F 0.111118 1.286291 36.376305
F 0.492089 24.439549 14.550523
F 0.111118 24.439549 36.376305
F 0.492089 47.592806 14.550523
F 0.111118 47.592806 36.376305
F 27.223120 1.286291 15.017114
F 26.842149 1.286291 36.842897
F 27.223120 24.439549 15.017114
F 26.842149 24.439549 36.842897
F 27.223120 47.592806 15.017114
F 26.842149 47.592806 36.842897
F 0.492089 9.004040 14.550523
F 0.111118 9.004040 36.376305
F 0.492089 32.157298 14.550523
F 0.111118 32.157298 36.376305
F 0.492089 55.310555 14.550523
F 0.111118 55.310555 36.376305
F 27.223120 9.004040 15.017114
F 26.842149 9.004040 36.842897
F 27.223120 32.157298 15.017114
F 26.842149 32.157298 36.842897
F 27.223120 55.310555 15.017114
F 26.842149 55.310555 36.842897
F 0.492089 16.721796 14.550522
F 0.111118 16.721796 36.376304
F 0.492089 39.875053 14.550522
F 0.111118 39.875053 36.376304
F 0.492089 63.028311 14.550522
F 0.111118 63.028311 36.376304
F 27.223120 16.721796 15.017113
F 26.842150 16.721796 36.842896
F 27.223120 39.875053 15.017113
F 26.842150 39.875053 36.842896
F 27.223120 63.028311 15.017113
F 26.842150 63.028311 36.842896
F 9.402428 1.286291 14.706053
F 9.021457 1.286291 36.531835
F 9.402428 24.439548 14.706053
F 9.021457 24.439548 36.531835
F 9.402428 47.592806 14.706053
F 9.021457 47.592806 36.531835
F 36.133459 1.286291 15.172645
F 35.752488 1.286291 36.998427
F 36.133459 24.439548 15.172645
F 35.752488 24.439548 36.998427
F 36.133459 47.592806 15.172645
F 35.752488 47.592806 36.998427
F 9.402428 9.004040 14.706053
F 9.021457 9.004040 36.531835
F 9.402428 32.157298 14.706053
F 9.021457 32.157298 36.531835
F 9.402428 55.310555 14.706053
F 9.021457 55.310555 36.531835
F 36.133459 9.004040 15.172645
F 35.752488 9.004040 36.998427
F 36.133459 32.157298 15.172645
F 35.752488 32.157298 36.998427
F 36.133459 55.310555 15.172645
F 35.752488 55.310555 36.998427
F 9.402428 16.721795 14.706052
F 9.021457 16.721795 36.531834
F 9.402428 39.875053 14.706052
F 9.021457 39.875053 36.531834
F 9.402428 63.028310 14.706052
F 9.021457 63.028310 36.531834
F 36.133459 16.721795 15.172644
F 35.752488 16.721795 36.998426
F 36.133459 39.875053 15.172644
F 35.752488 39.875053 36.998426
F 36.133459 63.028310 15.172644
F 35.752488 63.028310 36.998426
F 18.312774 1.286290 14.861582
F 17.931804 1.286290 36.687365
F 18.312774 24.439547 14.861582
F 17.931804 24.439547 36.687365
F 18.312774 47.592805 14.861582
F 17.931804 47.592805 36.687365
F 45.043806 1.286290 15.328174
F 44.662836 1.286290 37.153957
F 45.043806 24.439547 15.328174
F 44.662836 24.439547 37.153957
F 45.043806 47.592805 15.328174
F 44.662836 47.592805 37.153957
F 18.312774 9.004039 14.861582
F 17.931804 9.004039 36.687365
F 18.312774 32.157296 14.861582
F 17.931804 32.157296 36.687365
F 18.312774 55.310554 14.861582
F 17.931804 55.310554 36.687365
F 45.043806 9.004039 15.328174
F 44.662836 9.004039 37.153957
F 45.043806 32.157296 15.328174
F 44.662836 32.157296 37.153957
F 45.043806 55.310554 15.328174
F 44.662836 55.310554 37.153957
F 18.312774 16.721794 14.861582
F 17.931804 16.721794 36.687364
F 18.312774 39.875052 14.861582
F 17.931804 39.875052 36.687364
F 18.312774 63.028309 14.861582
F 17.931804 63.028309 36.687364
F 45.043806 16.721794 15.328174
F 44.662836 16.721794 37.153956
F 45.043806 39.875052 15.328174
F 44.662836 39.875052 37.153956
F 45.043806 63.028309 15.328174
F 44.662836 63.028309 37.153956
F 2.656190 7.717750 18.227036
F 2.275220 7.717750 40.052819
F 2.656190 30.871007 18.227036
F 2.275220 30.871007 40.052819
F 2.656190 54.024265 18.227036
F 2.275220 54.024265 40.052819
F 29.387222 7.717750 18.693628
F 29.006251 7.717750 40.519410
F 29.387222 30.871007 18.693628
F 29.006251 30.871007 40.519410
F 29.387222 54.024265 18.693628
F 29.006251 54.024265 40.519410
F 2.656190 15.435503 18.227035
F 2.275220 15.435503 40.052818
F 2.656190 38.588760 18.227035
F 2.275220 38.588760 40.052818
F 2.656190 61.742018 18.227035
F 2.275220 61.742018 40.052818
F 29.387222 15.435503 18.693627
F 29.006251 15.435503 40.519409
F 29.387222 38.588760 18.693627
F 29.006251 38.588760 40.519409
F 29.387222 61.742018 18.693627
F 29.006251 61.742018 40.519409
F 2.656190 0.000000 18.227035
F 2.275220 0.000000 40.052819
F 2.656190 23.153258 18.227035
F 2.275220 23.153258 40.052819
F 2.656190 46.306515 18.227035
F 2.275220 46.306515 40.052819
F 29.387222 0.000000 18.693627
F 29.006251 0.000000 40.519410
F 29.387222 23.153258 18.693627
F 29.006251 23.153258 40.519410
F 29.387222 46.306515 18.693627
F 29.006251 46.306515 40.519410
F 11.566531 7.717750 18.382567
F 11.185561 7.717750 40.208349
F 11.566531 30.871007 18.382567
F 11.185561 30.871007 40.208349
F 11.566531 54.024265 18.382567
F 11.185561 54.024265 40.208349
F 38.297562 7.717750 18.849159
F 37.916592 7.717750 40.674941
F 38.297562 30.871007 18.849159
F 37.916592 30.871007 40.674941
F 38.297562 54.024265 18.849159
F 37.916592 54.024265 40.674941
F 11.566531 15.435502 18.382565
F 11.185561 15.435502 40.208348
F 11.566531 38.588760 18.382565
F 11.185561 38.588760 40.208348
F 11.566531 61.742017 18.382565
F 11.185561 61.742017 40.208348
F 38.297562 15.435502 18.849157
F 37.916592 15.435502 40.674940
F 38.297562 38.588760 18.849157
F 37.916592 38.588760 40.674940
F 38.297562 61.742017 18.849157
F 37.916592 61.742017 40.674940
F 11.566531 0.000000 18.382566
F 11.185561 0.000000 40.208349
F 11.566531 23.153258 18.382566
F 11.185561 23.153258 40.208349
F 11.566531 46.306515 18.382566
F 11.185561 46.306515 40.208349
F 38.297562 0.000000 18.849158
F 37.916592 0.000000 40.674941
F 38.297562 23.153258 18.849158
F 37.916592 23.153258 40.674941
F 38.297562 46.306515 18.849158
F 37.916592 46.306515 40.674941
F 20.476879 7.717750 18.538097
F 20.095908 7.717750 40.363879
F 20.476879 30.871008 18.538097
F 20.095908 30.871008 40.363879
F 20.476879 54.024265 18.538097
F 20.095908 54.024265 40.363879
F 47.207910 7.717750 19.004688
F 46.826940 7.717750 40.830471
F 47.207910 30.871008 19.004688
F 46.826940 30.871008 40.830471
F 47.207910 54.024265 19.004688
F 46.826940 54.024265 40.830471
F 20.476879 15.435503 18.538096
F 20.095908 15.435503 40.363878
F 20.476879 38.588760 18.538096
F 20.095908 38.588760 40.363878
F 20.476879 61.742018 18.538096
F 20.095908 61.742018 40.363878
F 47.207910 15.435503 19.004687
F 46.826940 15.435503 40.830470
F 47.207910 38.588760 19.004687
F 46.826940 38.588760 40.830470
F 47.207910 61.742018 19.004687
F 46.826940 61.742018 40.830470
F 20.476879 0.000001 18.538097
F 20.095908 0.000001 40.363879
F 20.476879 23.153258 18.538097
F 20.095908 23.153258 40.363879
F 20.476879 46.306516 18.538097
F 20.095908 46.306516 40.363879
F 47.207910 0.000001 19.004688
F 46.826940 0.000001 40.830471
F 47.207910 23.153258 19.004688
F 46.826940 23.153258 40.830471
F 47.207910 46.306516 19.004688
F 46.826940 46.306516 40.830471
F 2.719672 5.145166 14.589405
F 2.338701 5.145166 36.415187
F 2.719672 28.298423 14.589405
F 2.338701 28.298423 36.415187
F 2.719672 51.451681 14.589405
F 2.338701 51.451681 36.415187
F 29.450703 5.145166 15.055997
F 29.069732 5.145166 36.881779
F 29.450703 28.298423 15.055997
F 29.069732 28.298423 36.881779
F 29.450703 51.451681 15.055997
F 29.069732 51.451681 36.881779
F 2.719672 12.862918 14.589404
F 2.338701 12.862918 36.415186
F 2.719672 36.016175 14.589404
F 2.338701 36.016175 36.415186
F 2.719672 59.169433 14.589404
F 2.338701 59.169433 36.415186
F 29.450703 12.862918 15.055996
F 29.069732 12.862918 36.881778
F 29.450703 36.016175 15.055996
F 29.069732 36.016175 36.881778
F 29.450703 59.169433 15.055996
F 29.069732 59.169433 36.881778
F 2.719672 20.580673 14.589405
F 2.338701 20.580673 36.415187
F 2.719672 43.733931 14.589405
F 2.338701 43.733931 36.415187
F 2.719672 66.887188 14.589405
F 2.338701 66.887188 36.415187
F 29.450703 20.580673 15.055997
F 29.069732 20.580673 36.881779
F 29.450703 43.733931 15.055997
F 29.069732 43.733931 36.881779
F 29.450703 66.887188 15.055997
F 29.069732 66.887188 36.881779
F 11.630011 5.145165 14.744935
F 11.249041 5.145165 36.570718
F 11.630011 28.298422 14.744935
F 11.249041 28.298422 36.570718
F 11.630011 51.451680 14.744935
F 11.249041 51.451680 36.570718
F 38.361042 5.145165 15.211527
F 37.980072 5.145165 37.037310
F 38.361042 28.298422 15.211527
F 37.980072 28.298422 37.037310
F 38.361042 51.451680 15.211527
F 37.980072 51.451680 37.037310
F 11.630011 12.862917 14.744934
F 11.249041 12.862917 36.570717
F 11.630011 36.016174 14.744934
F 11.249041 36.016174 36.570717
F 11.630011 59.169432 14.744934
F 11.249041 59.169432 36.570717
F 38.361042 12.862917 15.211526
F 37.980072 12.862917 37.037309
F 38.361042 36.016174 15.211526
F 37.980072 36.016174 37.037309
F 38.361042 59.169432 15.211526
F 37.980072 59.169432 37.037309
F 11.630011 20.580672 14.744935
F 11.249041 20.580672 36.570718
F 11.630011 43.733930 14.744935
F 11.249041 43.733930 36.570718
F 11.630011 66.887187 14.744935
F 11.249041 66.887187 36.570718
F 38.361042 20.580672 15.211527
F 37.980072 20.580672 37.037310
F 38.361042 43.733930 15.211527
F 37.980072 43.733930 37.037310
F 38.361042 66.887187 15.211527
F 37.980072 66.887187 37.037310
F 20.540361 5.145164 14.900465
F 20.159390 5.145164 36.726248
F 20.540361 28.298422 14.900465
F 20.159390 28.298422 36.726248
F 20.540361 51.451679 14.900465
F 20.159390 51.451679 36.726248
F 47.271392 5.145164 15.367057
F 46.890422 5.145164 37.192840
F 47.271392 28.298422 15.367057
F 46.890422 28.298422 37.192840
F 47.271392 51.451679 15.367057
F 46.890422 51.451679 37.192840
F 20.540361 12.862916 14.900464
F 20.159391 12.862916 36.726247
F 20.540361 36.016174 14.900464
F 20.159391 36.016174 36.726247
F 20.540361 59.169431 14.900464
F 20.159391 59.169431 36.726247
F 47.271392 12.862916 15.367056
F 46.890422 12.862916 37.192839
F 47.271392 36.016174 15.367056
F 46.890422 36.016174 37.192839
F 47.271392 59.169431 15.367056
F 46.890422 59.169431 37.192839
F 20.540361 20.580672 14.900465
F 20.159390 20.580672 36.726248
F 20.540361 43.733929 14.900465
F 20.159390 43.733929 36.726248
F 20.540361 66.887187 14.900465
F 20.159390 66.887187 36.726248
F 47.271392 20.580672 15.367057
F 46.890422 20.580672 37.192840
F 47.271392 43.733929 15.367057
F 46.890422 43.733929 37.192840
F 47.271392 66.887187 15.367057
F 46.890422 66.887187 37.192840
F 2.672062 5.145165 17.317627
F 2.291092 5.145165 39.143409
F 2.672062 28.298423 17.317627
F 2.291092 28.298423 39.143409
F 2.672062 51.451680 17.317627
F 2.291092 51.451680 39.143409
F 29.403093 5.145165 17.784219
F 29.022123 5.145165 39.610001
F 29.403093 28.298423 17.784219
F 29.022123 28.298423 39.610001
F 29.403093 51.451680 17.784219
F 29.022123 51.451680 39.610001
F 2.672062 12.862917 17.317628
F 2.291092 12.862917 39.143410
F 2.672062 36.016175 17.317628
F 2.291092 36.016175 39.143410
F 2.672062 59.169432 17.317628
F 2.291092 59.169432 39.143410
F 29.403093 12.862917 17.784220
F 29.022123 12.862917 39.610002
F 29.403093 36.016175 17.784220
F 29.022123 36.016175 39.610002
F 29.403093 59.169432 17.784220
F 29.022123 59.169432 39.610002
F 2.672062 20.580673 17.317627
F 2.291092 20.580673 39.143410
F 2.672062 43.733930 17.317627
F 2.291092 43.733930 39.143410
F 2.672062 66.887188 17.317627
F 2.291092 66.887188 39.143410
F 29.403093 20.580673 17.784219
F 29.022123 20.580673 39.610002
F 29.403093 43.733930 17.784219
F 29.022123 43.733930 39.610002
F 29.403093 66.887188 17.784219
F 29.022123 66.887188 39.610002
F 11.582403 5.145165 17.473157
F 11.201432 5.145165 39.298941
F 11.582403 28.298422 17.473157
F 11.201432 28.298422 39.298941
F 11.582403 51.451680 17.473157
F 11.201432 51.451680 39.298941
F 38.313434 5.145165 17.939749
F 37.932464 5.145165 39.765533
F 38.313434 28.298422 17.939749
F 37.932464 28.298422 39.765533
F 38.313434 51.451680 17.939749
F 37.932464 51.451680 39.765533
F 11.582403 12.862917 17.473158
F 11.201432 12.862917 39.298942
F 11.582403 36.016175 17.473158
F 11.201432 36.016175 39.298942
F 11.582403 59.169432 17.473158
F 11.201432 59.169432 39.298942
F 38.313434 12.862917 17.939750
F 37.932464 12.862917 39.765534
F 38.313434 36.016175 17.939750
F 37.932464 36.016175 39.765534
F 38.313434 59.169432 17.939750
F 37.932464 59.169432 39.765534
F 11.582403 20.580672 17.473158
F 11.201432 20.580672 39.298941
F 11.582403 43.733930 17.473158
F 11.201432 43.733930 39.298941
F 11.582403 66.887187 17.473158
F 11.201432 66.887187 39.298941
F 38.313434 20.580672 17.939750
F 37.932464 20.580672 39.765533
F 38.313434 43.733930 17.939750
F 37.932464 43.733930 39.765533
F 38.313434 66.887187 17.939750
F 37.932464 66.887187 39.765533
F 20.492751 5.145164 17.628689
F 20.111780 5.145164 39.454471
F 20.492751 28.298422 17.628689
F 20.111780 28.298422 39.454471
F 20.492751 51.451679 17.628689
F 20.111780 51.451679 39.454471
F 47.223783 5.145164 18.095281
F 46.842812 5.145164 39.921063
F 47.223783 28.298422 18.095281
F 46.842812 28.298422 39.921063
F 47.223783 51.451679 18.095281
F 46.842812 51.451679 39.921063
F 20.492751 12.862917 17.628690
F 20.111780 12.862917 39.454472
F 20.492751 36.016174 17.628690
F 20.111780 36.016174 39.454472
F 20.492751 59.169432 17.628690
F 20.111780 59.169432 39.454472
F 47.223783 12.862917 18.095282
F 46.842812 12.862917 39.921064
F 47.223783 36.016174 18.095282
F 46.842812 36.016174 39.921064
F 47.223783 59.169432 18.095282
F 46.842812 59.169432 39.921064
F 20.492751 20.580672 17.628689
F 20.111780 20.580672 39.454471
F 20.492751 43.733929 17.628689
F 20.111780 43.733929 39.454471
F 20.492751 66.887187 17.628689
F 20.111780 66.887187 39.454471
F 47.223783 20.580672 18.095281
F 46.842812 20.580672 39.921063
F 47.223783 43.733929 18.095281
F 46.842812 43.733929 39.921063
F 47.223783 66.887187 18.095281
F 46.842812 66.887187 39.921063
F 2.608557 7.717749 20.955257
F 2.227587 7.717749 42.781040
F 2.608557 30.871007 20.955257
F 2.227587 30.871007 42.781040
F 2.608557 54.024264 20.955257
F 2.227587 54.024264 42.781040
F 29.339588 7.717749 21.421849
F 28.958618 7.717749 43.247632
F 29.339588 30.871007 21.421849
F 28.958618 30.871007 43.247632
F 29.339588 54.024264 21.421849
F 28.958618 54.024264 43.247632
F 2.608557 15.435502 20.955258
F 2.227587 15.435502 42.781041
F 2.608557 38.588760 20.955258
F 2.227587 38.588760 42.781041
F 2.608557 61.742017 20.955258
F 2.227587 61.742017 42.781041
F 29.339588 15.435502 21.421850
F 28.958618 15.435502 43.247633
F 29.339588 38.588760 21.421850
F 28.958618 38.588760 43.247633
F 29.339588 61.742017 21.421850
F 28.958618 61.742017 43.247633
F 2.608557 0.000000 20.955257
F 2.227587 0.000000 42.781040
F 2.608557 23.153257 20.955257
F 2.227587 23.153257 42.781040
F 2.608557 46.306515 20.955257
F 2.227587 46.306515 42.781040
F 29.339588 0.000000 21.421849
F 28.958618 0.000000 43.247632
F 29.339588 23.153257 21.421849
F 28.958618 23.153257 43.247632
F 29.339588 46.306515 21.421849
F 28.958618 46.306515 43.247632
F 11.518897 7.717750 21.110788
F 11.137926 7.717750 42.936571
F 11.518897 30.871007 21.110788
F 11.137926 30.871007 42.936571
F 11.518897 54.024265 21.110788
F 11.137926 54.024265 42.936571
F 38.249928 7.717750 21.577380
F 37.868957 7.717750 43.403163
F 38.249928 30.871007 21.577380
F 37.868957 30.871007 43.403163
F 38.249928 54.024265 21.577380
F 37.868957 54.024265 43.403163
F 11.518897 15.435503 21.110789
F 11.137926 15.435503 42.936572
F 11.518897 38.588760 21.110789
F 11.137926 38.588760 42.936572
F 11.518897 61.742018 21.110789
F 11.137926 61.742018 42.936572
F 38.249928 15.435503 21.577381
F 37.868957 15.435503 43.403164
F 38.249928 38.588760 21.577381
F 37.868957 38.588760 43.403164
F 38.249928 61.742018 21.577381
F 37.868957 61.742018 43.403164
F 11.518897 0.000000 21.110788
F 11.137926 0.000000 42.936571
F 11.518897 23.153258 21.110788
F 11.137926 23.153258 42.936571
F 11.518897 46.306515 21.110788
F 11.137926 46.306515 42.936571
F 38.249928 0.000000 21.577380
F 37.868957 0.000000 43.403163
F 38.249928 23.153258 21.577380
F 37.868957 23.153258 43.403163
F 38.249928 46.306515 21.577380
F 37.868957 46.306515 43.403163
F 20.429246 7.717751 21.266320
F 20.048275 7.717751 43.092102
F 20.429246 30.871008 21.266320
F 20.048275 30.871008 43.092102
F 20.429246 54.024266 21.266320
F 20.048275 54.024266 43.092102
F 47.160277 7.717751 21.732912
F 46.779306 7.717751 43.558694
F 47.160277 30.871008 21.732912
F 46.779306 30.871008 43.558694
F 47.160277 54.024266 21.732912
F 46.779306 54.024266 43.558694
F 20.429246 15.435503 21.266321
F 20.048275 15.435503 43.092103
F 20.429246 38.588761 21.266321
F 20.048275 38.588761 43.092103
F 20.429246 61.742018 21.266321
F 20.048275 61.742018 43.092103
F 47.160277 15.435503 21.732913
F 46.779306 15.435503 43.558695
F 47.160277 38.588761 21.732913
F 46.779306 38.588761 43.558695
F 47.160277 61.742018 21.732913
F 46.779306 61.742018 43.558695
F 20.429246 0.000001 21.266320
F 20.048275 0.000001 43.092102
F 20.429246 23.153259 21.266320
F 20.048275 23.153259 43.092102
F 20.429246 46.306516 21.266320
F 20.048275 46.306516 43.092102
F 47.160277 0.000001 21.732912
F 46.779306 0.000001 43.558694
F 47.160277 23.153259 21.732912
F 46.779306 23.153259 43.558694
F 47.160277 46.306516 21.732912
F 46.779306 46.306516 43.558694
F 4.899649 1.286291 17.356509
F 4.518678 1.286291 39.182293
F 4.899649 24.439548 17.356509
F 4.518678 24.439548 39.182293
F 4.899649 47.592806 17.356509
F 4.518678 47.592806 39.182293
F 31.630681 1.286291 17.823101
F 31.249711 1.286291 39.648885
F 31.630681 24.439548 17.823101
F 31.249711 24.439548 39.648885
F 31.630681 47.592806 17.823101
F 31.249711 47.592806 39.648885
F 4.899649 9.004040 17.356509
F 4.518678 9.004040 39.182293
F 4.899649 32.157298 17.356509
F 4.518678 32.157298 39.182293
F 4.899649 55.310555 17.356509
F 4.518678 55.310555 39.182293
F 31.630681 9.004040 17.823101
F 31.249711 9.004040 39.648885
F 31.630681 32.157298 17.823101
F 31.249711 32.157298 39.648885
F 31.630681 55.310555 17.823101
F 31.249711 55.310555 39.648885
F 4.899649 16.721795 17.356510
F 4.518678 16.721795 39.182293
F 4.899649 39.875053 17.356510
F 4.518678 39.875053 39.182293
F 4.899649 63.028310 17.356510
F 4.518678 63.028310 39.182293
F 31.630681 16.721795 17.823102
F 31.249711 16.721795 39.648885
F 31.630681 39.875053 17.823102
F 31.249711 39.875053 39.648885
F 31.630681 63.028310 17.823102
F 31.249711 63.028310 39.648885
F 13.809992 1.286290 17.512041
F 13.429021 1.286290 39.337823
F 13.809992 24.439548 17.512041
F 13.429021 24.439548 39.337823
F 13.809992 47.592806 17.512041
F 13.429021 47.592806 39.337823
F 40.541023 1.286290 17.978633
F 40.160052 1.286290 39.804415
F 40.541023 24.439548 17.978633
F 40.160052 24.439548 39.804415
F 40.541023 47.592806 17.978633
F 40.160052 47.592806 39.804415
F 13.809992 9.004040 17.512041
F 13.429021 9.004040 39.337823
F 13.809992 32.157297 17.512041
F 13.429021 32.157297 39.337823
F 13.809992 55.310555 17.512041
F 13.429021 55.310555 39.337823
F 40.541023 9.004040 17.978633
F 40.160052 9.004040 39.804415
F 40.541023 32.157297 17.978633
F 40.160052 32.157297 39.804415
F 40.541023 55.310555 17.978633
F 40.160052 55.310555 39.804415
F 13.809992 16.721795 17.512041
F 13.429021 16.721795 39.337824
F 13.809992 39.875053 17.512041
F 13.429021 39.875053 39.337824
F 13.809992 63.028310 17.512041
F 13.429021 63.028310 39.337824
F 40.541023 16.721795 17.978633
F 40.160052 16.721795 39.804416
F 40.541023 39.875053 17.978633
F 40.160052 39.875053 39.804416
F 40.541023 63.028310 17.978633
F 40.160052 63.028310 39.804416
F 22.720339 1.286290 17.667572
F 22.339369 1.286290 39.493354
F 22.720339 24.439548 17.667572
F 22.339369 24.439548 39.493354
F 22.720339 47.592805 17.667572
F 22.339369 47.592805 39.493354
F 49.451370 1.286290 18.134164
F 49.070400 1.286290 39.959946
F 49.451370 24.439548 18.134164
F 49.070400 24.439548 39.959946
F 49.451370 47.592805 18.134164
F 49.070400 47.592805 39.959946
F 22.720339 9.004040 17.667572
F 22.339369 9.004040 39.493354
F 22.720339 32.157297 17.667572
F 22.339369 32.157297 39.493354
F 22.720339 55.310555 17.667572
F 22.339369 55.310555 39.493354
F 49.451370 9.004040 18.134164
F 49.070400 9.004040 39.959946
F 49.451370 32.157297 18.134164
F 49.070400 32.157297 39.959946
F 49.451370 55.310555 18.134164
F 49.070400 55.310555 39.959946
F 22.720339 16.721795 17.667572
F 22.339369 16.721795 39.493355
F 22.720339 39.875052 17.667572
F 22.339369 39.875052 39.493355
F 22.720339 63.028310 17.667572
F 22.339369 63.028310 39.493355
F 49.451370 16.721795 18.134164
F 49.070400 16.721795 39.959947
F 49.451370 39.875052 18.134164
F 49.070400 39.875052 39.959947
F 49.451370 63.028310 18.134164
F 49.070400 63.028310 39.959947
F 4.836139 3.858875 20.994140
F 4.455168 3.858875 42.819922
F 4.836139 27.012132 20.994140
F 4.455168 27.012132 42.819922
F 4.836139 50.165390 20.994140
F 4.455168 50.165390 42.819922
F 31.567171 3.858875 21.460732
F 31.186200 3.858875 43.286514
F 31.567171 27.012132 21.460732
F 31.186200 27.012132 43.286514
F 31.567171 50.165390 21.460732
F 31.186200 50.165390 43.286514
F 4.836139 11.576625 20.994140
F 4.455168 11.576625 42.819922
F 4.836139 34.729882 20.994140
F 4.455168 34.729882 42.819922
F 4.836139 57.883140 20.994140
F 4.455168 57.883140 42.819922
F 31.567171 11.576625 21.460732
F 31.186200 11.576625 43.286514
F 31.567171 34.729882 21.460732
F 31.186200 34.729882 43.286514
F 31.567171 57.883140 21.460732
F 31.186200 57.883140 43.286514
F 4.836139 19.294380 20.994140
F 4.455168 19.294380 42.819923
F 4.836139 42.447638 20.994140
F 4.455168 42.447638 42.819923
F 4.836139 65.600895 20.994140
F 4.455168 65.600895 42.819923
F 31.567171 19.294380 21.460732
F 31.186200 19.294380 43.286515
F 31.567171 42.447638 21.460732
F 31.186200 42.447638 43.286515
F 31.567171 65.600895 21.460732
F 31.186200 65.600895 43.286515
F 13.746482 3.858876 21.149672
F 13.365511 3.858876 42.975454
F 13.746482 27.012134 21.149672
F 13.365511 27.012134 42.975454
F 13.746482 50.165391 21.149672
F 13.365511 50.165391 42.975454
F 40.477513 3.858876 21.616264
F 40.096542 3.858876 43.442046
F 40.477513 27.012134 21.616264
F 40.096542 27.012134 43.442046
F 40.477513 50.165391 21.616264
F 40.096542 50.165391 43.442046
F 13.746482 11.576626 21.149672
F 13.365511 11.576626 42.975454
F 13.746482 34.729884 21.149672
F 13.365511 34.729884 42.975454
F 13.746482 57.883141 21.149672
F 13.365511 57.883141 42.975454
F 40.477513 11.576626 21.616264
F 40.096542 11.576626 43.442046
F 40.477513 34.729884 21.616264
F 40.096542 34.729884 43.442046
F 40.477513 57.883141 21.616264
F 40.096542 57.883141 43.442046
F 13.746482 19.294382 21.149672
F 13.365511 19.294382 42.975455
F 13.746482 42.447639 21.149672
F 13.365511 42.447639 42.975455
F 13.746482 65.600897 21.149672
F 13.365511 65.600897 42.975455
F 40.477513 19.294382 21.616264
F 40.096542 19.294382 43.442047
F 40.477513 42.447639 21.616264
F 40.096542 42.447639 43.442047
F 40.477513 65.600897 21.616264
F 40.096542 65.600897 43.442047
F 22.656831 3.858875 21.305201
F 22.275861 3.858875 43.130985
F 22.656831 27.012133 21.305201
F 22.275861 27.012133 43.130985
F 22.656831 50.165390 21.305201
F 22.275861 50.165390 43.130985
F 49.387862 3.858875 21.771793
F 49.006892 3.858875 43.597577
F 49.387862 27.012133 21.771793
F 49.006892 27.012133 43.597577
F 49.387862 50.165390 21.771793
F 49.006892 50.165390 43.597577
F 22.656831 11.576625 21.305202
F 22.275861 11.576625 43.130985
F 22.656831 34.729883 21.305202
F 22.275861 34.729883 43.130985
F 22.656831 57.883140 21.305202
F 22.275861 57.883140 43.130985
F 49.387862 11.576625 21.771794
F 49.006892 11.576625 43.597577
F 49.387862 34.729883 21.771794
F 49.006892 34.729883 43.597577
F 49.387862 57.883140 21.771794
F 49.006892 57.883140 43.597577
F 22.656831 19.294381 21.305202
F 22.275861 19.294381 43.130985
F 22.656831 42.447638 21.305202
F 22.275861 42.447638 43.130985
F 22.656831 65.600896 21.305202
F 22.275861 65.600896 43.130985
F 49.387862 19.294381 21.771794
F 49.006892 19.294381 43.597577
F 49.387862 42.447638 21.771794
F 49.006892 42.447638 43.597577
F 49.387862 65.600896 21.771794
F 49.006892 65.600896 43.597577
F 4.883773 3.858875 18.265919
F 4.502803 3.858875 40.091701
F 4.883773 27.012133 18.265919
F 4.502803 27.012133 40.091701
F 4.883773 50.165390 18.265919
F 4.502803 50.165390 40.091701
F 31.614804 3.858875 18.732511
F 31.233834 3.858875 40.558293
F 31.614804 27.012133 18.732511
F 31.233834 27.012133 40.558293
F 31.614804 50.165390 18.732511
F 31.233834 50.165390 40.558293
F 4.883773 11.576625 18.265918
F 4.502803 11.576625 40.091701
F 4.883773 34.729883 18.265918
F 4.502803 34.729883 40.091701
F 4.883773 57.883140 18.265918
F 4.502803 57.883140 40.091701
F 31.614804 11.576625 18.732510
F 31.233834 11.576625 40.558293
F 31.614804 34.729883 18.732510
F 31.233834 34.729883 40.558293
F 31.614804 57.883140 18.732510
F 31.233834 57.883140 40.558293
F 4.883773 19.294381 18.265918
F 4.502803 19.294381 40.091700
F 4.883773 42.447638 18.265918
F 4.502803 42.447638 40.091700
F 4.883773 65.600896 18.265918
F 4.502803 65.600896 40.091700
F 31.614804 19.294381 18.732510
F 31.233834 19.294381 40.558292
F 31.614804 42.447638 18.732510
F 31.233834 42.447638 40.558292
F 31.614804 65.600896 18.732510
F 31.233834 65.600896 40.558292
F 13.794116 3.858876 18.421448
F 13.413145 3.858876 40.247231
F 13.794116 27.012133 18.421448
F 13.413145 27.012133 40.247231
F 13.794116 50.165391 18.421448
F 13.413145 50.165391 40.247231
F 40.525147 3.858876 18.888040
F 40.144176 3.858876 40.713823
F 40.525147 27.012133 18.888040
F 40.144176 27.012133 40.713823
F 40.525147 50.165391 18.888040
F 40.144176 50.165391 40.713823
F 13.794116 11.576626 18.421448
F 13.413145 11.576626 40.247231
F 13.794116 34.729883 18.421448
F 13.413145 34.729883 40.247231
F 13.794116 57.883141 18.421448
F 13.413145 57.883141 40.247231
F 40.525147 11.576626 18.888040
F 40.144176 11.576626 40.713823
F 40.525147 34.729883 18.888040
F 40.144176 34.729883 40.713823
F 40.525147 57.883141 18.888040
F 40.144176 57.883141 40.713823
F 13.794116 19.294381 18.421447
F 13.413145 19.294381 40.247231
F 13.794116 42.447639 18.421447
F 13.413145 42.447639 40.247231
F 13.794116 65.600896 18.421447
F 13.413145 65.600896 40.247231
F 40.525147 19.294381 18.888039
F 40.144176 19.294381 40.713823
F 40.525147 42.447639 18.888039
F 40.144176 42.447639 40.713823
F 40.525147 65.600896 18.888039
F 40.144176 65.600896 40.713823
F 22.704464 3.858875 18.576979
F 22.323493 3.858875 40.402763
F 22.704464 27.012133 18.576979
F 22.323493 27.012133 40.402763
F 22.704464 50.165390 18.576979
F 22.323493 50.165390 40.402763
F 49.435495 3.858875 19.043571
F 49.054524 3.858875 40.869354
F 49.435495 27.012133 19.043571
F 49.054524 27.012133 40.869354
F 49.435495 50.165390 19.043571
F 49.054524 50.165390 40.869354
F 22.704464 11.576625 18.576979
F 22.323493 11.576625 40.402762
F 22.704464 34.729883 18.576979
F 22.323493 34.729883 40.402762
F 22.704464 57.883140 18.576979
F 22.323493 57.883140 40.402762
F 49.435495 11.576625 19.043571
F 49.054524 11.576625 40.869353
F 49.435495 34.729883 19.043571
F 49.054524 34.729883 40.869353
F 49.435495 57.883140 19.043571
F 49.054524 57.883140 40.869353
F 22.704464 19.294381 18.576979
F 22.323493 19.294381 40.402762
F 22.704464 42.447638 18.576979
F 22.323493 42.447638 40.402762
F 22.704464 65.600896 18.576979
F 22.323493 65.600896 40.402762
F 49.435495 19.294381 19.043571
F 49.054524 19.294381 40.869353
F 49.435495 42.447638 19.043571
F 49.054524 42.447638 40.869353
F 49.435495 65.600896 19.043571
F 49.054524 65.600896 40.869353
F 4.947257 1.286291 14.628288
F 4.566287 1.286291 36.454070
F 4.947257 24.439549 14.628288
F 4.566287 24.439549 36.454070
F 4.947257 47.592806 14.628288
F 4.566287 47.592806 36.454070
F 31.678289 1.286291 15.094880
F 31.297319 1.286291 36.920662
F 31.678289 24.439549 15.094880
F 31.297319 24.439549 36.920662
F 31.678289 47.592806 15.094880
F 31.297319 47.592806 36.920662
F 4.947257 9.004041 14.628288
F 4.566287 9.004041 36.454070
F 4.947257 32.157298 14.628288
F 4.566287 32.157298 36.454070
F 4.947257 55.310556 14.628288
F 4.566287 55.310556 36.454070
F 31.678289 9.004041 15.094880
F 31.297319 9.004041 36.920662
F 31.678289 32.157298 15.094880
F 31.297319 32.157298 36.920662
F 31.678289 55.310556 15.094880
F 31.297319 55.310556 36.920662
F 4.947257 16.721796 14.628287
F 4.566287 16.721796 36.454069
F 4.947257 39.875053 14.628287
F 4.566287 39.875053 36.454069
F 4.947257 63.028311 14.628287
F 4.566287 63.028311 36.454069
F 31.678289 16.721796 15.094879
F 31.297319 16.721796 36.920661
F 31.678289 39.875053 15.094879
F 31.297319 39.875053 36.920661
F 31.678289 63.028311 15.094879
F 31.297319 63.028311 36.920661
F 13.857600 1.286290 14.783817
F 13.476629 1.286290 36.609600
F 13.857600 24.439547 14.783817
F 13.476629 24.439547 36.609600
F 13.857600 47.592805 14.783817
F 13.476629 47.592805 36.609600
F 40.588631 1.286290 15.250409
F 40.207661 1.286290 37.076192
F 40.588631 24.439547 15.250409
F 40.207661 24.439547 37.076192
F 40.588631 47.592805 15.250409
F 40.207661 47.592805 37.076192
F 13.857600 9.004039 14.783817
F 13.476629 9.004039 36.609600
F 13.857600 32.157297 14.783817
F 13.476629 32.157297 36.609600
F 13.857600 55.310554 14.783817
F 13.476629 55.310554 36.609600
F 40.588631 9.004039 15.250409
F 40.207661 9.004039 37.076192
F 40.588631 32.157297 15.250409
F 40.207661 32.157297 37.076192
F 40.588631 55.310554 15.250409
F 40.207661 55.310554 37.076192
F 13.857600 16.721795 14.783816
F 13.476629 16.721795 36.609600
F 13.857600 39.875052 14.783816
F 13.476629 39.875052 36.609600
F 13.857600 63.028310 14.783816
F 13.476629 63.028310 36.609600
F 40.588631 16.721795 15.250408
F 40.207661 16.721795 37.076192
F 40.588631 39.875052 15.250408
F 40.207661 39.875052 37.076192
F 40.588631 63.028310 15.250408
F 40.207661 63.028310 37.076192
F 22.767949 1.286290 14.939348
F 22.386978 1.286290 36.765130
F 22.767949 24.439548 14.939348
F 22.386978 24.439548 36.765130
F 22.767949 47.592805 14.939348
F 22.386978 47.592805 36.765130
F 49.498981 1.286290 15.405940
F 49.118010 1.286290 37.231722
F 49.498981 24.439548 15.405940
F 49.118010 24.439548 37.231722
F 49.498981 47.592805 15.405940
F 49.118010 47.592805 37.231722
F 22.767949 9.004039 14.939348
F 22.386978 9.004039 36.765131
F 22.767949 32.157297 14.939348
F 22.386978 32.157297 36.765131
F 22.767949 55.310555 14.939348
F 22.386978 55.310555 36.765131
F 49.498981 9.004039 15.405940
F 49.118010 9.004039 37.231723
F 49.498981 32.157297 15.405940
F 49.118010 32.157297 37.231723
F 49.498981 55.310555 15.405940
F 49.118010 55.310555 37.231723
F 22.767949 16.721795 14.939347
F 22.386978 16.721795 36.765130
F 22.767949 39.875052 14.939347
F 22.386978 39.875052 36.765130
F 22.767949 63.028310 14.939347
F 22.386978 63.028310 36.765130
F 49.498981 16.721795 15.405939
F 49.118010 16.721795 37.231722
F 49.498981 39.875052 15.405939
F 49.118010 39.875052 37.231722
F 49.498981 63.028310 15.405939
F 49.118010 63.028310 37.231722
F 7.111360 7.717750 18.304802
F 6.730389 7.717750 40.130584
F 7.111360 30.871007 18.304802
F 6.730389 30.871007 40.130584
F 7.111360 54.024265 18.304802
F 6.730389 54.024265 40.130584
F 33.842392 7.717750 18.771393
F 33.461421 7.717750 40.597176
F 33.842392 30.871007 18.771393
F 33.461421 30.871007 40.597176
F 33.842392 54.024265 18.771393
F 33.461421 54.024265 40.597176
F 7.111360 15.435502 18.304801
F 6.730389 15.435502 40.130583
F 7.111360 38.588760 18.304801
F 6.730389 38.588760 40.130583
F 7.111360 61.742018 18.304801
F 6.730389 61.742018 40.130583
F 33.842392 15.435502 18.771392
F 33.461421 15.435502 40.597175
F 33.842392 38.588760 18.771392
F 33.461421 38.588760 40.597175
F 33.842392 61.742018 18.771392
F 33.461421 61.742018 40.597175
F 7.111360 0.000000 18.304802
F 6.730389 0.000000 40.130584
F 7.111360 23.153258 18.304802
F 6.730389 23.153258 40.130584
F 7.111360 46.306515 18.304802
F 6.730389 46.306515 40.130584
F 33.842392 0.000000 18.771393
F 33.461421 0.000000 40.597176
F 33.842392 23.153258 18.771393
F 33.461421 23.153258 40.597176
F 33.842392 46.306515 18.771393
F 33.461421 46.306515 40.597176
F 16.021704 7.717750 18.460331
F 15.640734 7.717750 40.286114
F 16.021704 30.871008 18.460331
F 15.640734 30.871008 40.286114
F 16.021704 54.024265 18.460331
F 15.640734 54.024265 40.286114
F 42.752736 7.717750 18.926923
F 42.371765 7.717750 40.752705
F 42.752736 30.871008 18.926923
F 42.371765 30.871008 40.752705
F 42.752736 54.024265 18.926923
F 42.371765 54.024265 40.752705
F 16.021705 15.435503 18.460330
F 15.640734 15.435503 40.286113
F 16.021705 38.588760 18.460330
F 15.640734 38.588760 40.286113
F 16.021705 61.742018 18.460330
F 15.640734 61.742018 40.286113
F 42.752736 15.435503 18.926922
F 42.371765 15.435503 40.752704
F 42.752736 38.588760 18.926922
F 42.371765 38.588760 40.752704
F 42.752736 61.742018 18.926922
F 42.371765 61.742018 40.752704
F 16.021704 0.000001 18.460331
F 15.640734 0.000001 40.286114
F 16.021704 23.153258 18.460331
F 15.640734 23.153258 40.286114
F 16.021704 46.306516 18.460331
F 15.640734 46.306516 40.286114
F 42.752736 0.000001 18.926923
F 42.371765 0.000001 40.752705
F 42.752736 23.153258 18.926923
F 42.371765 23.153258 40.752705
F 42.752736 46.306516 18.926923
F 42.371765 46.306516 40.752705
F 24.932051 7.717750 18.615863
F 24.551081 7.717750 40.441645
F 24.932051 30.871007 18.615863
F 24.551081 30.871007 40.441645
F 24.932051 54.024265 18.615863
F 24.551081 54.024265 40.441645
F 51.663083 7.717750 19.082455
F 51.282113 7.717750 40.908237
F 51.663083 30.871007 19.082455
F 51.282113 30.871007 40.908237
F 51.663083 54.024265 19.082455
F 51.282113 54.024265 40.908237
F 24.932051 15.435502 18.615862
F 24.551081 15.435502 40.441644
F 24.932051 38.588760 18.615862
F 24.551081 38.588760 40.441644
F 24.932051 61.742018 18.615862
F 24.551081 61.742018 40.441644
F 51.663083 15.435502 19.082454
F 51.282113 15.435502 40.908236
F 51.663083 38.588760 19.082454
F 51.282113 38.588760 40.908236
F 51.663083 61.742018 19.082454
F 51.282113 61.742018 40.908236
F 24.932051 0.000000 18.615862
F 24.551081 0.000000 40.441645
F 24.932051 23.153258 18.615862
F 24.551081 23.153258 40.441645
F 24.932051 46.306515 18.615862
F 24.551081 46.306515 40.441645
F 51.663083 0.000000 19.082454
F 51.282113 0.000000 40.908237
F 51.663083 23.153258 19.082454
F 51.282113 23.153258 40.908237
F 51.663083 46.306515 19.082454
F 51.282113 46.306515 40.908237
F 7.174840 5.145165 14.667170
F 6.793869 5.145165 36.492953
F 7.174840 28.298423 14.667170
F 6.793869 28.298423 36.492953
F 7.174840 51.451680 14.667170
F 6.793869 51.451680 36.492953
F 33.905871 5.145165 15.133762
F 33.524901 5.145165 36.959545
F 33.905871 28.298423 15.133762
F 33.524901 28.298423 36.959545
F 33.905871 51.451680 15.133762
F 33.524901 51.451680 36.959545
F 7.174840 12.862918 14.667169
F 6.793869 12.862918 36.492952
F 7.174840 36.016175 14.667169
F 6.793869 36.016175 36.492952
F 7.174840 59.169433 14.667169
F 6.793869 59.169433 36.492952
F 33.905871 12.862918 15.133761
F 33.524901 12.862918 36.959544
F 33.905871 36.016175 15.133761
F 33.524901 36.016175 36.959544
F 33.905871 59.169433 15.133761
F 33.524901 59.169433 36.959544
F 7.174840 20.580673 14.667170
F 6.793869 20.580673 36.492953
F 7.174840 43.733930 14.667170
F 6.793869 43.733930 36.492953
F 7.174840 66.887188 14.667170
F 6.793869 66.887188 36.492953
F 33.905871 20.580673 15.133762
F 33.524901 20.580673 36.959545
F 33.905871 43.733930 15.133762
F 33.524901 43.733930 36.959545
F 33.905871 66.887188 15.133762
F 33.524901 66.887188 36.959545
F 16.085186 5.145164 14.822700
F 15.704215 5.145164 36.648482
F 16.085186 28.298421 14.822700
F 15.704215 28.298421 36.648482
F 16.085186 51.451679 14.822700
F 15.704215 51.451679 36.648482
F 42.816217 5.145164 15.289292
F 42.435246 5.145164 37.115074
F 42.816217 28.298421 15.289292
F 42.435246 28.298421 37.115074
F 42.816217 51.451679 15.289292
F 42.435246 51.451679 37.115074
F 16.085186 12.862916 14.822699
F 15.704215 12.862916 36.648481
F 16.085186 36.016174 14.822699
F 15.704215 36.016174 36.648481
F 16.085186 59.169431 14.822699
F 15.704215 59.169431 36.648481
F 42.816217 12.862916 15.289291
F 42.435246 12.862916 37.115073
F 42.816217 36.016174 15.289291
F 42.435246 36.016174 37.115073
F 42.816217 59.169431 15.289291
F 42.435246 59.169431 37.115073
F 16.085186 20.580671 14.822699
F 15.704215 20.580671 36.648482
F 16.085186 43.733929 14.822699
F 15.704215 43.733929 36.648482
F 16.085186 66.887186 14.822699
F 15.704215 66.887186 36.648482
F 42.816217 20.580671 15.289291
F 42.435246 20.580671 37.115074
F 42.816217 43.733929 15.289291
F 42.435246 43.733929 37.115074
F 42.816217 66.887186 15.289291
F 42.435246 66.887186 37.115074
F 24.995533 5.145165 14.978232
F 24.614563 5.145165 36.804014
F 24.995533 28.298423 14.978232
F 24.614563 28.298423 36.804014
F 24.995533 51.451680 14.978232
F 24.614563 51.451680 36.804014
F 51.726564 5.145165 15.444824
F 51.345594 5.145165 37.270606
F 51.726564 28.298423 15.444824
F 51.345594 28.298423 37.270606
F 51.726564 51.451680 15.444824
F 51.345594 51.451680 37.270606
F 24.995533 12.862917 14.978231
F 24.614563 12.862917 36.804013
F 24.995533 36.016175 14.978231
F 24.614563 36.016175 36.804013
F 24.995533 59.169432 14.978231
F 24.614563 59.169432 36.804013
F 51.726564 12.862917 15.444823
F 51.345594 12.862917 37.270605
F 51.726564 36.016175 15.444823
F 51.345594 36.016175 37.270605
F 51.726564 59.169432 15.444823
F 51.345594 59.169432 37.270605
F 24.995533 20.580673 14.978232
F 24.614563 20.580673 36.804014
F 24.995533 43.733930 14.978232
F 24.614563 43.733930 36.804014
F 24.995533 66.887188 14.978232
F 24.614563 66.887188 36.804014
F 51.726564 20.580673 15.444824
F 51.345594 20.580673 37.270606
F 51.726564 43.733930 15.444824
F 51.345594 43.733930 37.270606
F 51.726564 66.887188 15.444824
F 51.345594 66.887188 37.270606
F 7.127232 5.145165 17.395392
F 6.746261 5.145165 39.221174
F 7.127232 28.298423 17.395392
F 6.746261 28.298423 39.221174
F 7.127232 51.451680 17.395392
F 6.746261 51.451680 39.221174
F 33.858263 5.145165 17.861984
F 33.477292 5.145165 39.687766
F 33.858263 28.298423 17.861984
F 33.477292 28.298423 39.687766
F 33.858263 51.451680 17.861984
F 33.477292 51.451680 39.687766
F 7.127232 12.862917 17.395393
F 6.746261 12.862917 39.221175
F 7.127232 36.016175 17.395393
F 6.746261 36.016175 39.221175
F 7.127232 59.169432 17.395393
F 6.746261 59.169432 39.221175
F 33.858263 12.862917 17.861985
F 33.477292 12.862917 39.687767
F 33.858263 36.016175 17.861985
F 33.477292 36.016175 39.687767
F 33.858263 59.169432 17.861985
F 33.477292 59.169432 39.687767
F 7.127232 20.580673 17.395392
F 6.746261 20.580673 39.221175
F 7.127232 43.733930 17.395392
F 6.746261 43.733930 39.221175
F 7.127232 66.887188 17.395392
F 6.746261 66.887188 39.221175
F 33.858263 20.580673 17.861984
F 33.477292 20.580673 39.687767
F 33.858263 43.733930 17.861984
F 33.477292 43.733930 39.687767
F 33.858263 66.887188 17.861984
F 33.477292 66.887188 39.687767
F 16.037576 5.145164 17.550924
F 15.656606 5.145164 39.376706
F 16.037576 28.298422 17.550924
F 15.656606 28.298422 39.376706
F 16.037576 51.451679 17.550924
F 15.656606 51.451679 39.376706
F 42.768607 5.145164 18.017516
F 42.387637 5.145164 39.843298
F 42.768607 28.298422 18.017516
F 42.387637 28.298422 39.843298
F 42.768607 51.451679 18.017516
F 42.387637 51.451679 39.843298
F 16.037576 12.862917 17.550925
F 15.656606 12.862917 39.376707
F 16.037576 36.016174 17.550925
F 15.656606 36.016174 39.376707
F 16.037576 59.169432 17.550925
F 15.656606 59.169432 39.376707
F 42.768607 12.862917 18.017517
F 42.387637 12.862917 39.843299
F 42.768607 36.016174 18.017517
F 42.387637 36.016174 39.843299
F 42.768607 59.169432 18.017517
F 42.387637 59.169432 39.843299
F 16.037576 20.580672 17.550924
F 15.656606 20.580672 39.376707
F 16.037576 43.733929 17.550924
F 15.656606 43.733929 39.376707
F 16.037576 66.887187 17.550924
F 15.656606 66.887187 39.376707
F 42.768607 20.580672 18.017516
F 42.387637 20.580672 39.843299
F 42.768607 43.733929 18.017516
F 42.387637 43.733929 39.843299
F 42.768607 66.887187 18.017516
F 42.387637 66.887187 39.843299
F 24.947923 5.145165 17.706453
F 24.566953 5.145165 39.532236
F 24.947923 28.298423 17.706453
F 24.566953 28.298423 39.532236
F 24.947923 51.451680 17.706453
F 24.566953 51.451680 39.532236
F 51.678955 5.145165 18.173045
F 51.297985 5.145165 39.998828
F 51.678955 28.298423 18.173045
F 51.297985 28.298423 39.998828
F 51.678955 51.451680 18.173045
F 51.297985 51.451680 39.998828
F 24.947923 12.862917 17.706454
F 24.566953 12.862917 39.532237
F 24.947923 36.016175 17.706454
F 24.566953 36.016175 39.532237
F 24.947923 59.169432 17.706454
F 24.566953 59.169432 39.532237
F 51.678955 12.862917 18.173046
F 51.297985 12.862917 39.998829
F 51.678955 36.016175 18.173046
F 51.297985 36.016175 39.998829
F 51.678955 59.169432 18.173046
F 51.297985 59.169432 39.998829
F 24.947923 20.580672 17.706453
F 24.566953 20.580672 39.532237
F 24.947923 43.733930 17.706453
F 24.566953 43.733930 39.532237
F 24.947923 66.887188 17.706453
F 24.566953 66.887188 39.532237
F 51.678955 20.580672 18.173045
F 51.297985 20.580672 39.998829
F 51.678955 43.733930 18.173045
F 51.297985 43.733930 39.998829
F 51.678955 66.887188 18.173045
F 51.297985 66.887188 39.998829
F 7.063725 7.717749 21.033023
F 6.682755 7.717749 42.858805
F 7.063725 30.871007 21.033023
F 6.682755 30.871007 42.858805
F 7.063725 54.024264 21.033023
F 6.682755 54.024264 42.858805
F 33.794758 7.717749 21.499615
F 33.413787 7.717749 43.325397
F 33.794758 30.871007 21.499615
F 33.413787 30.871007 43.325397
F 33.794758 54.024264 21.499615
F 33.413787 54.024264 43.325397
F 7.063725 15.435502 21.033024
F 6.682755 15.435502 42.858806
F 7.063725 38.588760 21.033024
F 6.682755 38.588760 42.858806
F 7.063725 61.742017 21.033024
F 6.682755 61.742017 42.858806
F 33.794758 15.435502 21.499616
F 33.413787 15.435502 43.325398
F 33.794758 38.588760 21.499616
F 33.413787 38.588760 43.325398
F 33.794758 61.742017 21.499616
F 33.413787 61.742017 43.325398
F 7.063725 0.000000 21.033023
F 6.682755 0.000000 42.858805
F 7.063725 23.153257 21.033023
F 6.682755 23.153257 42.858805
F 7.063725 46.306515 21.033023
F 6.682755 46.306515 42.858805
F 33.794758 0.000000 21.499615
F 33.413787 0.000000 43.325397
F 33.794758 23.153257 21.499615
F 33.413787 23.153257 43.325397
F 33.794758 46.306515 21.499615
F 33.413787 46.306515 43.325397
F 15.974070 7.717751 21.188554
F 15.593100 7.717751 43.014337
F 15.974070 30.871008 21.188554
F 15.593100 30.871008 43.014337
F 15.974070 54.024266 21.188554
F 15.593100 54.024266 43.014337
F 42.705101 7.717751 21.655146
F 42.324131 7.717751 43.480929
F 42.705101 30.871008 21.655146
F 42.324131 30.871008 43.480929
F 42.705101 54.024266 21.655146
F 42.324131 54.024266 43.480929
F 15.974070 15.435503 21.188555
F 15.593100 15.435503 43.014338
F 15.974070 38.588761 21.188555
F 15.593100 38.588761 43.014338
F 15.974070 61.742018 21.188555
F 15.593100 61.742018 43.014338
F 42.705101 15.435503 21.655147
F 42.324131 15.435503 43.480930
F 42.705101 38.588761 21.655147
F 42.324131 38.588761 43.480930
F 42.705101 61.742018 21.655147
F 42.324131 61.742018 43.480930
F 15.974070 0.000001 21.188554
F 15.593100 0.000001 43.014337
F 15.974070 23.153259 21.188554
F 15.593100 23.153259 43.014337
F 15.974070 46.306516 21.188554
F 15.593100 46.306516 43.014337
F 42.705101 0.000001 21.655146
F 42.324131 0.000001 43.480929
F 42.705101 23.153259 21.655146
F 42.324131 23.153259 43.480929
F 42.705101 46.306516 21.655146
F 42.324131 46.306516 43.480929
F 24.884419 7.717750 21.344084
F 24.503448 7.717750 43.169866
F 24.884419 30.871007 21.344084
F 24.503448 30.871007 43.169866
F 24.884419 54.024265 21.344084
F 24.503448 54.024265 43.169866
F 51.615450 7.717750 21.810676
F 51.234480 7.717750 43.636458
F 51.615450 30.871007 21.810676
F 51.234480 30.871007 43.636458
F 51.615450 54.024265 21.810676
F 51.234480 54.024265 43.636458
F 24.884419 15.435502 21.344085
F 24.503448 15.435502 43.169867
F 24.884419 38.588760 21.344085
F 24.503448 38.588760 43.169867
F 24.884419 61.742017 21.344085
F 24.503448 61.742017 43.169867
F 51.615450 15.435502 21.810677
F 51.234480 15.435502 43.636459
F 51.615450 38.588760 21.810677
F 51.234480 38.588760 43.636459
F 51.615450 61.742017 21.810677
F 51.234480 61.742017 43.636459
F 24.884419 0.000000 21.344084
F 24.503448 0.000000 43.169866
F 24.884419 23.153258 21.344084
F 24.503448 23.153258 43.169866
F 24.884419 46.306515 21.344084
F 24.503448 46.306515 43.169866
F 51.615450 0.000000 21.810676
F 51.234480 0.000000 43.636458
F 51.615450 23.153258 21.810676
F 51.234480 23.153258 43.636458
F 51.615450 46.306515 21.810676
F 51.234480 46.306515 43.636458
F 53.462246 1.286291 3.635871
F 53.462246 1.286291 25.464978
F 53.462246 24.439548 3.635871
F 53.462246 24.439548 25.464978
F 53.462246 47.592806 3.635871
F 53.462246 47.592806 25.464978
F 80.197350 1.286291 3.635871
F 80.197350 1.286291 25.464978
F 80.197350 24.439548 3.635871
F 80.197350 24.439548 25.464978
F 80.197350 47.592806 3.635871
F 80.197350 47.592806 25.464978
F 53.462246 9.004040 3.635871
F 53.462246 9.004040 25.464978
F 53.462246 32.157298 3.635871
F 53.462246 32.157298 25.464978
F 53.462246 55.310555 3.635871
F 53.462246 55.310555 25.464978
F 80.197350 9.004040 3.635871
F 80.197350 9.004040 25.464978
F 80.197350 32.157298 3.635871
F 80.197350 32.157298 25.464978
F 80.197350 55.310555 3.635871
F 80.197350 55.310555 25.464978
F 53.462246 16.721795 3.635871
F 53.462246 16.721795 25.464979
F 53.462246 39.875053 3.635871
F 53.462246 39.875053 25.464979
F 53.462246 63.028310 3.635871
F 53.462246 63.028310 25.464979
F 80.197350 16.721795 3.635871
F 80.197350 16.721795 25.464979
F 80.197350 39.875053 3.635871
F 80.197350 39.875053 25.464979
F 80.197350 63.028310 3.635871
F 80.197350 63.028310 25.464979
F 62.373944 1.286291 3.635871
F 62.373944 1.286291 25.464978
F 62.373944 24.439548 3.635871
F 62.373944 24.439548 25.464978
F 62.373944 47.592806 3.635871
F 62.373944 47.592806 25.464978
F 89.109047 1.286291 3.635871
F 89.109047 1.286291 25.464978
F 89.109047 24.439548 3.635871
F 89.109047 24.439548 25.464978
F 89.109047 47.592806 3.635871
F 89.109047 47.592806 25.464978
F 62.373944 9.004040 3.635871
F 62.373944 9.004040 25.464978
F 62.373944 32.157298 3.635871
F 62.373944 32.157298 25.464978
F 62.373944 55.310555 3.635871
F 62.373944 55.310555 25.464978
F 89.109047 9.004040 3.635871
F 89.109047 9.004040 25.464978
F 89.109047 32.157298 3.635871
F 89.109047 32.157298 25.464978
F 89.109047 55.310555 3.635871
F 89.109047 55.310555 25.464978
F 62.373944 16.721795 3.635872
F 62.373944 16.721795 25.464979
F 62.373944 39.875053 3.635872
F 62.373944 39.875053 25.464979
F 62.373944 63.028310 3.635872
F 62.373944 63.028310 25.464979
F 89.109047 16.721795 3.635872
F 89.109047 16.721795 25.464979
F 89.109047 39.875053 3.635872
F 89.109047 39.875053 25.464979
F 89.109047 63.028310 3.635872
F 89.109047 63.028310 25.464979
F 71.285647 1.286290 3.635872
F 71.285647 1.286290 25.464979
F 71.285647 24.439547 3.635872
F 71.285647 24.439547 25.464979
F 71.285647 47.592805 3.635872
F 71.285647 47.592805 25.464979
F 98.020750 1.286290 3.635872
F 98.020750 1.286290 25.464979
F 98.020750 24.439547 3.635872
F 98.020750 24.439547 25.464979
F 98.020750 47.592805 3.635872
F 98.020750 47.592805 25.464979
F 71.285647 9.004039 3.635872
F 71.285647 9.004039 25.464979
F 71.285647 32.157297 3.635872
F 71.285647 32.157297 25.464979
F 71.285647 55.310554 3.635872
F 71.285647 55.310554 25.464979
F 98.020750 9.004039 3.635872
F 98.020750 9.004039 25.464979
F 98.020750 32.157297 3.635872
F 98.020750 32.157297 25.464979
F 98.020750 55.310554 3.635872
F 98.020750 55.310554 25.464979
F 71.285647 16.721795 3.635873
F 71.285647 16.721795 25.464980
F 71.285647 39.875052 3.635873
F 71.285647 39.875052 25.464980
F 71.285647 63.028310 3.635873
F 71.285647 63.028310 25.464980
F 98.020750 16.721795 3.635873
F 98.020750 16.721795 25.464980
F 98.020750 39.875052 3.635873
F 98.020750 39.875052 25.464980
F 98.020750 63.028310 3.635873
F 98.020750 63.028310 25.464980
F 53.462233 3.858875 7.274055
F 53.462233 3.858875 29.103163
F 53.462233 27.012132 7.274055
F 53.462233 27.012132 29.103163
F 53.462233 50.165390 7.274055
F 53.462233 50.165390 29.103163
F 80.197336 3.858875 7.274055
F 80.197336 3.858875 29.103163
F 80.197336 27.012132 7.274055
F 80.197336 27.012132 29.103163
F 80.197336 50.165390 7.274055
F 80.197336 50.165390 29.103163
F 53.462233 11.576625 7.274055
F 53.462233 11.576625 29.103163
F 53.462233 34.729882 7.274055
F 53.462233 34.729882 29.103163
F 53.462233 57.883140 7.274055
F 53.462233 57.883140 29.103163
F 80.197336 11.576625 7.274055
F 80.197336 11.576625 29.103163
F 80.197336 34.729882 7.274055
F 80.197336 34.729882 29.103163
F 80.197336 57.883140 7.274055
F 80.197336 57.883140 29.103163
F 53.462233 19.294380 7.274056
F 53.462233 19.294380 29.103163
F 53.462233 42.447638 7.274056
F 53.462233 42.447638 29.103163
F 53.462233 65.600895 7.274056
F 53.462233 65.600895 29.103163
F 80.197336 19.294380 7.274056
F 80.197336 19.294380 29.103163
F 80.197336 42.447638 7.274056
F 80.197336 42.447638 29.103163
F 80.197336 65.600895 7.274056
F 80.197336 65.600895 29.103163
F 62.373928 3.858875 7.274056
F 62.373928 3.858875 29.103163
F 62.373928 27.012133 7.274056
F 62.373928 27.012133 29.103163
F 62.373928 50.165390 7.274056
F 62.373928 50.165390 29.103163
F 89.109031 3.858875 7.274056
F 89.109031 3.858875 29.103163
F 89.109031 27.012133 7.274056
F 89.109031 27.012133 29.103163
F 89.109031 50.165390 7.274056
F 89.109031 50.165390 29.103163
F 62.373928 11.576625 7.274056
F 62.373928 11.576625 29.103163
F 62.373928 34.729883 7.274056
F 62.373928 34.729883 29.103163
F 62.373928 57.883140 7.274056
F 62.373928 57.883140 29.103163
F 89.109031 11.576625 7.274056
F 89.109031 11.576625 29.103163
F 89.109031 34.729883 7.274056
F 89.109031 34.729883 29.103163
F 89.109031 57.883140 7.274056
F 89.109031 57.883140 29.103163
F 62.373928 19.294380 7.274056
F 62.373928 19.294380 29.103164
F 62.373928 42.447638 7.274056
F 62.373928 42.447638 29.103164
F 62.373928 65.600896 7.274056
F 62.373928 65.600896 29.103164
F 89.109031 19.294380 7.274056
F 89.109031 19.294380 29.103164
F 89.109031 42.447638 7.274056
F 89.109031 42.447638 29.103164
F 89.109031 65.600896 7.274056
F 89.109031 65.600896 29.103164
F 71.285633 3.858876 7.274057
F 71.285633 3.858876 29.103164
F 71.285633 27.012134 7.274057
F 71.285633 27.012134 29.103164
F 71.285633 50.165391 7.274057
F 71.285633 50.165391 29.103164
F 98.020737 3.858876 7.274057
F 98.020737 3.858876 29.103164
F 98.020737 27.012134 7.274057
F 98.020737 27.012134 29.103164
F 98.020737 50.165391 7.274057
F 98.020737 50.165391 29.103164
F 71.285633 11.576626 7.274057
F 71.285633 11.576626 29.103164
F 71.285633 34.729884 7.274057
F 71.285633 34.729884 29.103164
F 71.285633 57.883141 7.274057
F 71.285633 57.883141 29.103164
F 98.020737 11.576626 7.274057
F 98.020737 11.576626 29.103164
F 98.020737 34.729884 7.274057
F 98.020737 34.729884 29.103164
F 98.020737 57.883141 7.274057
F 98.020737 57.883141 29.103164
F 71.285633 19.294382 7.274057
F 71.285633 19.294382 29.103165
F 71.285633 42.447639 7.274057
F 71.285633 42.447639 29.103165
F 71.285633 65.600897 7.274057
F 71.285633 65.600897 29.103165
F 98.020737 19.294382 7.274057
F 98.020737 19.294382 29.103165
F 98.020737 42.447639 7.274057
F 98.020737 42.447639 29.103165
F 98.020737 65.600897 7.274057
F 98.020737 65.600897 29.103165
F 53.462244 3.858875 4.545418
F 53.462244 3.858875 26.374525
F 53.462244 27.012133 4.545418
F 53.462244 27.012133 26.374525
F 53.462244 50.165390 4.545418
F 53.462244 50.165390 26.374525
F 80.197348 3.858875 4.545418
F 80.197348 3.858875 26.374525
F 80.197348 27.012133 4.545418
F 80.197348 27.012133 26.374525
F 80.197348 50.165390 4.545418
F 80.197348 50.165390 26.374525
F 53.462244 11.576625 4.545418
F 53.462244 11.576625 26.374525
F 53.462244 34.729883 4.545418
F 53.462244 34.729883 26.374525
F 53.462244 57.883140 4.545418
F 53.462244 57.883140 26.374525
F 80.197348 11.576625 4.545418
F 80.197348 11.576625 26.374525
F 80.197348 34.729883 4.545418
F 80.197348 34.729883 26.374525
F 80.197348 57.883140 4.545418
F 80.197348 57.883140 26.374525
F 53.462244 19.294381 4.545417
F 53.462244 19.294381 26.374525
F 53.462244 42.447638 4.545417
F 53.462244 42.447638 26.374525
F 53.462244 65.600896 4.545417
F 53.462244 65.600896 26.374525
F 80.197348 19.294381 4.545417
F 80.197348 19.294381 26.374525
F 80.197348 42.447638 4.545417
F 80.197348 42.447638 26.374525
F 80.197348 65.600896 4.545417
F 80.197348 65.600896 26.374525
F 62.373941 3.858875 4.545418
F 62.373941 3.858875 26.374525
F 62.373941 27.012133 4.545418
F 62.373941 27.012133 26.374525
F 62.373941 50.165390 4.545418
F 62.373941 50.165390 26.374525
F 89.109044 3.858875 4.545418
F 89.109044 3.858875 26.374525
F 89.109044 27.012133 4.545418
F 89.109044 27.012133 26.374525
F 89.109044 50.165390 4.545418
F 89.109044 50.165390 26.374525
F 62.373941 11.576625 4.545418
F 62.373941 11.576625 26.374525
F 62.373941 34.729883 4.545418
F 62.373941 34.729883 26.374525
F 62.373941 57.883140 4.545418
F 62.373941 57.883140 26.374525
F 89.109044 11.576625 4.545418
F 89.109044 11.576625 26.374525
F 89.109044 34.729883 4.545418
F 89.109044 34.729883 26.374525
F 89.109044 57.883140 4.545418
F 89.109044 57.883140 26.374525
F 62.373941 19.294381 4.545417
F 62.373941 19.294381 26.374525
F 62.373941 42.447638 4.545417
F 62.373941 42.447638 26.374525
F 62.373941 65.600896 4.545417
F 62.373941 65.600896 26.374525
F 89.109044 19.294381 4.545417
F 89.109044 19.294381 26.374525
F 89.109044 42.447638 4.545417
F 89.109044 42.447638 26.374525
F 89.109044 65.600896 4.545417
F 89.109044 65.600896 26.374525
F 71.285645 3.858876 4.545417
F 71.285645 3.858876 26.374524
F 71.285645 27.012133 4.545417
F 71.285645 27.012133 26.374524
F 71.285645 50.165391 4.545417
F 71.285645 50.165391 26.374524
F 98.020749 3.858876 4.545417
F 98.020749 3.858876 26.374524
F 98.020749 27.012133 4.545417
F 98.020749 27.012133 26.374524
F 98.020749 50.165391 4.545417
F 98.020749 50.165391 26.374524
F 71.285645 11.576626 4.545417
F 71.285645 11.576626 26.374524
F 71.285645 34.729883 4.545417
F 71.285645 34.729883 26.374524
F 71.285645 57.883141 4.545417
F 71.285645 57.883141 26.374524
F 98.020749 11.576626 4.545417
F 98.020749 11.576626 26.374524
F 98.020749 34.729883 4.545417
F 98.020749 34.729883 26.374524
F 98.020749 57.883141 4.545417
F 98.020749 57.883141 26.374524
F 71.285645 19.294381 4.545416
F 71.285645 19.294381 26.374524
F 71.285645 42.447639 4.545416
F 71.285645 42.447639 26.374524
F 71.285645 65.600896 4.545416
F 71.285645 65.600896 26.374524
F 98.020749 19.294381 4.545416
F 98.020749 19.294381 26.374524
F 98.020749 42.447639 4.545416
F 98.020749 42.447639 26.374524
F 98.020749 65.600896 4.545416
F 98.020749 65.600896 26.374524
F 53.462234 1.286291 0.907233
F 53.462234 1.286291 22.736341
F 53.462234 24.439549 0.907233
F 53.462234 24.439549 22.736341
F 53.462234 47.592806 0.907233
F 53.462234 47.592806 22.736341
F 80.197338 1.286291 0.907233
F 80.197338 1.286291 22.736341
F 80.197338 24.439549 0.907233
F 80.197338 24.439549 22.736341
F 80.197338 47.592806 0.907233
F 80.197338 47.592806 22.736341
F 53.462234 9.004040 0.907233
F 53.462234 9.004040 22.736341
F 53.462234 32.157298 0.907233
F 53.462234 32.157298 22.736341
F 53.462234 55.310555 0.907233
F 53.462234 55.310555 22.736341
F 80.197338 9.004040 0.907233
F 80.197338 9.004040 22.736341
F 80.197338 32.157298 0.907233
F 80.197338 32.157298 22.736341
F 80.197338 55.310555 0.907233
F 80.197338 55.310555 22.736341
F 53.462234 16.721796 0.907232
F 53.462234 16.721796 22.736340
F 53.462234 39.875053 0.907232
F 53.462234 39.875053 22.736340
F 53.462234 63.028311 0.907232
F 53.462234 63.028311 22.736340
F 80.197338 16.721796 0.907232
F 80.197338 16.721796 22.736340
F 80.197338 39.875053 0.907232
F 80.197338 39.875053 22.736340
F 80.197338 63.028311 0.907232
F 80.197338 63.028311 22.736340
F 62.373930 1.286291 0.907233
F 62.373930 1.286291 22.736341
F 62.373930 24.439548 0.907233
F 62.373930 24.439548 22.736341
F 62.373930 47.592806 0.907233
F 62.373930 47.592806 22.736341
F 89.109034 1.286291 0.907233
F 89.109034 1.286291 22.736341
F 89.109034 24.439548 0.907233
F 89.109034 24.439548 22.736341
F 89.109034 47.592806 0.907233
F 89.109034 47.592806 22.736341
F 62.373930 9.004040 0.907233
F 62.373930 9.004040 22.736341
F 62.373930 32.157298 0.907233
F 62.373930 32.157298 22.736341
F 62.373930 55.310555 0.907233
F 62.373930 55.310555 22.736341
F 89.109034 9.004040 0.907233
F 89.109034 9.004040 22.736341
F 89.109034 32.157298 0.907233
F 89.109034 32.157298 22.736341
F 89.109034 55.310555 0.907233
F 89.109034 55.310555 22.736341
F 62.373930 16.721795 0.907232
F 62.373930 16.721795 22.736340
F 62.373930 39.875053 0.907232
F 62.373930 39.875053 22.736340
F 62.373930 63.028310 0.907232
F 62.373930 63.028310 22.736340
F 89.109034 16.721795 0.907232
F 89.109034 16.721795 22.736340
F 89.109034 39.875053 0.907232
F 89.109034 39.875053 22.736340
F 89.109034 63.028310 0.907232
F 89.109034 63.028310 22.736340
F 71.285635 1.286290 0.907232
F 71.285635 1.286290 22.736339
F 71.285635 24.439547 0.907232
F 71.285635 24.439547 22.736339
F 71.285635 47.592805 0.907232
F 71.285635 47.592805 22.736339
F 98.020738 1.286290 0.907232
F 98.020738 1.286290 22.736339
F 98.020738 24.439547 0.907232
F 98.020738 24.439547 22.736339
F 98.020738 47.592805 0.907232
F 98.020738 47.592805 22.736339
F 71.285635 9.004039 0.907232
F 71.285635 9.004039 22.736339
F 71.285635 32.157296 0.907232
F 71.285635 32.157296 22.736339
F 71.285635 55.310554 0.907232
F 71.285635 55.310554 22.736339
F 98.020738 9.004039 0.907232
F 98.020738 9.004039 22.736339
F 98.020738 32.157296 0.907232
F 98.020738 32.157296 22.736339
F 98.020738 55.310554 0.907232
F 98.020738 55.310554 22.736339
F 71.285635 16.721794 0.907231
F 71.285635 16.721794 22.736339
F 71.285635 39.875052 0.907231
F 71.285635 39.875052 22.736339
F 71.285635 63.028309 0.907231
F 71.285635 63.028309 22.736339
F 98.020738 16.721794 0.907231
F 98.020738 16.721794 22.736339
F 98.020738 39.875052 0.907231
F 98.020738 39.875052 22.736339
F 98.020738 63.028309 0.907231
F 98.020738 63.028309 22.736339
F 55.690171 7.717750 4.545418
F 55.690171 7.717750 26.374525
F 55.690171 30.871007 4.545418
F 55.690171 30.871007 26.374525
F 55.690171 54.024265 4.545418
F 55.690171 54.024265 26.374525
F 82.425274 7.717750 4.545418
F 82.425274 7.717750 26.374525
F 82.425274 30.871007 4.545418
F 82.425274 30.871007 26.374525
F 82.425274 54.024265 4.545418
F 82.425274 54.024265 26.374525
F 55.690171 15.435503 4.545417
F 55.690171 15.435503 26.374524
F 55.690171 38.588760 4.545417
F 55.690171 38.588760 26.374524
F 55.690171 61.742018 4.545417
F 55.690171 61.742018 26.374524
F 82.425274 15.435503 4.545417
F 82.425274 15.435503 26.374524
F 82.425274 38.588760 4.545417
F 82.425274 38.588760 26.374524
F 82.425274 61.742018 4.545417
F 82.425274 61.742018 26.374524
F 55.690171 0.000000 4.545418
F 55.690171 0.000000 26.374525
F 55.690171 23.153258 4.545418
F 55.690171 23.153258 26.374525
F 55.690171 46.306515 4.545418
F 55.690171 46.306515 26.374525
F 82.425274 0.000000 4.545418
F 82.425274 0.000000 26.374525
F 82.425274 23.153258 4.545418
F 82.425274 23.153258 26.374525
F 82.425274 46.306515 4.545418
F 82.425274 46.306515 26.374525
F 64.601869 7.717750 4.545418
F 64.601869 7.717750 26.374525
F 64.601869 30.871007 4.545418
F 64.601869 30.871007 26.374525
F 64.601869 54.024265 4.545418
F 64.601869 54.024265 26.374525
F 91.336972 7.717750 4.545418
F 91.336972 7.717750 26.374525
F 91.336972 30.871007 4.545418
F 91.336972 30.871007 26.374525
F 91.336972 54.024265 4.545418
F 91.336972 54.024265 26.374525
F 64.601869 15.435502 4.545417
F 64.601869 15.435502 26.374524
F 64.601869 38.588760 4.545417
F 64.601869 38.588760 26.374524
F 64.601869 61.742017 4.545417
F 64.601869 61.742017 26.374524
F 91.336972 15.435502 4.545417
F 91.336972 15.435502 26.374524
F 91.336972 38.588760 4.545417
F 91.336972 38.588760 26.374524
F 91.336972 61.742017 4.545417
F 91.336972 61.742017 26.374524
F 64.601869 0.000000 4.545418
F 64.601869 0.000000 26.374525
F 64.601869 23.153258 4.545418
F 64.601869 23.153258 26.374525
F 64.601869 46.306515 4.545418
F 64.601869 46.306515 26.374525
F 91.336972 0.000000 4.545418
F 91.336972 0.000000 26.374525
F 91.336972 23.153258 4.545418
F 91.336972 23.153258 26.374525
F 91.336972 46.306515 4.545418
F 91.336972 46.306515 26.374525
F 73.513573 7.717750 4.545417
F 73.513573 7.717750 26.374524
F 73.513573 30.871008 4.545417
F 73.513573 30.871008 26.374524
F 73.513573 54.024265 4.545417
F 73.513573 54.024265 26.374524
F 100.248677 7.717750 4.545417
F 100.248677 7.717750 26.374524
F 100.248677 30.871008 4.545417
F 100.248677 30.871008 26.374524
F 100.248677 54.024265 4.545417
F 100.248677 54.024265 26.374524
F 73.513573 15.435503 4.545416
F 73.513573 15.435503 26.374523
F 73.513573 38.588760 4.545416
F 73.513573 38.588760 26.374523
F 73.513573 61.742018 4.545416
F 73.513573 61.742018 26.374523
F 100.248677 15.435503 4.545416
F 100.248677 15.435503 26.374523
F 100.248677 38.588760 4.545416
F 100.248677 38.588760 26.374523
F 100.248677 61.742018 4.545416
F 100.248677 61.742018 26.374523
F 73.513573 0.000001 4.545417
F 73.513573 0.000001 26.374524
F 73.513573 23.153258 4.545417
F 73.513573 23.153258 26.374524
F 73.513573 46.306516 4.545417
F 73.513573 46.306516 26.374524
F 100.248677 0.000001 4.545417
F 100.248677 0.000001 26.374524
F 100.248677 23.153258 4.545417
F 100.248677 23.153258 26.374524
F 100.248677 46.306516 4.545417
F 100.248677 46.306516 26.374524
F 55.690156 5.145166 0.907234
F 55.690156 5.145166 22.736341
F 55.690156 28.298423 0.907234
F 55.690156 28.298423 22.736341
F 55.690156 51.451681 0.907234
F 55.690156 51.451681 22.736341
F 82.425260 5.145166 0.907234
F 82.425260 5.145166 22.736341
F 82.425260 28.298423 0.907234
F 82.425260 28.298423 22.736341
F 82.425260 51.451681 0.907234
F 82.425260 51.451681 22.736341
F 55.690156 12.862918 0.907233
F 55.690156 12.862918 22.736340
F 55.690156 36.016175 0.907233
F 55.690156 36.016175 22.736340
F 55.690156 59.169433 0.907233
F 55.690156 59.169433 22.736340
F 82.425260 12.862918 0.907233
F 82.425260 12.862918 22.736340
F 82.425260 36.016175 0.907233
F 82.425260 36.016175 22.736340
F 82.425260 59.169433 0.907233
F 82.425260 59.169433 22.736340
F 55.690156 20.580673 0.907233
F 55.690156 20.580673 22.736341
F 55.690156 43.733931 0.907233
F 55.690156 43.733931 22.736341
F 55.690156 66.887188 0.907233
F 55.690156 66.887188 22.736341
F 82.425260 20.580673 0.907233
F 82.425260 20.580673 22.736341
F 82.425260 43.733931 0.907233
F 82.425260 43.733931 22.736341
F 82.425260 66.887188 0.907233
F 82.425260 66.887188 22.736341
F 64.601853 5.145165 0.907233
F 64.601853 5.145165 22.736340
F 64.601853 28.298422 0.907233
F 64.601853 28.298422 22.736340
F 64.601853 51.451680 0.907233
F 64.601853 51.451680 22.736340
F 91.336956 5.145165 0.907233
F 91.336956 5.145165 22.736340
F 91.336956 28.298422 0.907233
F 91.336956 28.298422 22.736340
F 91.336956 51.451680 0.907233
F 91.336956 51.451680 22.736340
F 64.601853 12.862917 0.907232
F 64.601853 12.862917 22.736339
F 64.601853 36.016174 0.907232
F 64.601853 36.016174 22.736339
F 64.601853 59.169432 0.907232
F 64.601853 59.169432 22.736339
F 91.336956 12.862917 0.907232
F 91.336956 12.862917 22.736339
F 91.336956 36.016174 0.907232
F 91.336956 36.016174 22.736339
F 91.336956 59.169432 0.907232
F 91.336956 59.169432 22.736339
F 64.601853 20.580672 0.907233
F 64.601853 20.580672 22.736340
F 64.601853 43.733930 0.907233
F 64.601853 43.733930 22.736340
F 64.601853 66.887187 0.907233
F 64.601853 66.887187 22.736340
F 91.336956 20.580672 0.907233
F 91.336956 20.580672 22.736340
F 91.336956 43.733930 0.907233
F 91.336956 43.733930 22.736340
F 91.336956 66.887187 0.907233
F 91.336956 66.887187 22.736340
F 73.513560 5.145164 0.907232
F 73.513560 5.145164 22.736340
F 73.513560 28.298422 0.907232
F 73.513560 28.298422 22.736340
F 73.513560 51.451679 0.907232
F 73.513560 51.451679 22.736340
F 100.248664 5.145164 0.907232
F 100.248664 5.145164 22.736340
F 100.248664 28.298422 0.907232
F 100.248664 28.298422 22.736340
F 100.248664 51.451679 0.907232
F 100.248664 51.451679 22.736340
F 73.513560 12.862916 0.907232
F 73.513560 12.862916 22.736339
F 73.513560 36.016174 0.907232
F 73.513560 36.016174 22.736339
F 73.513560 59.169431 0.907232
F 73.513560 59.169431 22.736339
F 100.248664 12.862916 0.907232
F 100.248664 12.862916 22.736339
F 100.248664 36.016174 0.907232
F 100.248664 36.016174 22.736339
F 100.248664 59.169431 0.907232
F 100.248664 59.169431 22.736339
F 73.513560 20.580672 0.907232
F 73.513560 20.580672 22.736340
F 73.513560 43.733929 0.907232
F 73.513560 43.733929 22.736340
F 73.513560 66.887187 0.907232
F 73.513560 66.887187 22.736340
F 100.248664 20.580672 0.907232
F 100.248664 20.580672 22.736340
F 100.248664 43.733929 0.907232
F 100.248664 43.733929 22.736340
F 100.248664 66.887187 0.907232
F 100.248664 66.887187 22.736340
F 55.690168 5.145165 3.635870
F 55.690168 5.145165 25.464978
F 55.690168 28.298423 3.635870
F 55.690168 28.298423 25.464978
F 55.690168 51.451680 3.635870
F 55.690168 51.451680 25.464978
F 82.425272 5.145165 3.635870
F 82.425272 5.145165 25.464978
F 82.425272 28.298423 3.635870
F 82.425272 28.298423 25.464978
F 82.425272 51.451680 3.635870
F 82.425272 51.451680 25.464978
F 55.690168 12.862917 3.635871
F 55.690168 12.862917 25.464979
F 55.690168 36.016175 3.635871
F 55.690168 36.016175 25.464979
F 55.690168 59.169432 3.635871
F 55.690168 59.169432 25.464979
F 82.425272 12.862917 3.635871
F 82.425272 12.862917 25.464979
F 82.425272 36.016175 3.635871
F 82.425272 36.016175 25.464979
F 82.425272 59.169432 3.635871
F 82.425272 59.169432 25.464979
F 55.690168 20.580673 3.635871
F 55.690168 20.580673 25.464978
F 55.690168 43.733930 3.635871
F 55.690168 43.733930 25.464978
F 55.690168 66.887188 3.635871
F 55.690168 66.887188 25.464978
F 82.425272 20.580673 3.635871
F 82.425272 20.580673 25.464978
F 82.425272 43.733930 3.635871
F 82.425272 43.733930 25.464978
F 82.425272 66.887188 3.635871
F 82.425272 66.887188 25.464978
F 64.601866 5.145165 3.635871
F 64.601866 5.145165 25.464978
F 64.601866 28.298422 3.635871
F 64.601866 28.298422 25.464978
F 64.601866 51.451680 3.635871
F 64.601866 51.451680 25.464978
F 91.336969 5.145165 3.635871
F 91.336969 5.145165 25.464978
F 91.336969 28.298422 3.635871
F 91.336969 28.298422 25.464978
F 91.336969 51.451680 3.635871
F 91.336969 51.451680 25.464978
F 64.601866 12.862917 3.635872
F 64.601866 12.862917 25.464979
F 64.601866 36.016175 3.635872
F 64.601866 36.016175 25.464979
F 64.601866 59.169432 3.635872
F 64.601866 59.169432 25.464979
F 91.336969 12.862917 3.635872
F 91.336969 12.862917 25.464979
F 91.336969 36.016175 3.635872
F 91.336969 36.016175 25.464979
F 91.336969 59.169432 3.635872
F 91.336969 59.169432 25.464979
F 64.601866 20.580672 3.635871
F 64.601866 20.580672 25.464979
F 64.601866 43.733930 3.635871
F 64.601866 43.733930 25.464979
F 64.601866 66.887187 3.635871
F 64.601866 66.887187 25.464979
F 91.336969 20.580672 3.635871
F 91.336969 20.580672 25.464979
F 91.336969 43.733930 3.635871
F 91.336969 43.733930 25.464979
F 91.336969 66.887187 3.635871
F 91.336969 66.887187 25.464979
F 73.513572 5.145164 3.635871
F 73.513572 5.145164 25.464979
F 73.513572 28.298422 3.635871
F 73.513572 28.298422 25.464979
F 73.513572 51.451679 3.635871
F 73.513572 51.451679 25.464979
F 100.248675 5.145164 3.635871
F 100.248675 5.145164 25.464979
F 100.248675 28.298422 3.635871
F 100.248675 28.298422 25.464979
F 100.248675 51.451679 3.635871
F 100.248675 51.451679 25.464979
F 73.513572 12.862917 3.635872
F 73.513572 12.862917 25.464980
F 73.513572 36.016174 3.635872
F 73.513572 36.016174 25.464980
F 73.513572 59.169432 3.635872
F 73.513572 59.169432 25.464980
F 100.248675 12.862917 3.635872
F 100.248675 12.862917 25.464980
F 100.248675 36.016174 3.635872
F 100.248675 36.016174 25.464980
F 100.248675 59.169432 3.635872
F 100.248675 59.169432 25.464980
F 73.513572 20.580672 3.635872
F 73.513572 20.580672 25.464979
F 73.513572 43.733929 3.635872
F 73.513572 43.733929 25.464979
F 73.513572 66.887187 3.635872
F 73.513572 66.887187 25.464979
F 100.248675 20.580672 3.635872
F 100.248675 20.580672 25.464979
F 100.248675 43.733929 3.635872
F 100.248675 43.733929 25.464979
F 100.248675 66.887187 3.635872
F 100.248675 66.887187 25.464979
F 55.690158 7.717749 7.274055
F 55.690158 7.717749 29.103163
F 55.690158 30.871007 7.274055
F 55.690158 30.871007 29.103163
F 55.690158 54.024264 7.274055
F 55.690158 54.024264 29.103163
F 82.425262 7.717749 7.274055
F 82.425262 7.717749 29.103163
F 82.425262 30.871007 7.274055
F 82.425262 30.871007 29.103163
F 82.425262 54.024264 7.274055
F 82.425262 54.024264 29.103163
F 55.690158 15.435502 7.274056
F 55.690158 15.435502 29.103164
F 55.690158 38.588760 7.274056
F 55.690158 38.588760 29.103164
F 55.690158 61.742017 7.274056
F 55.690158 61.742017 29.103164
F 82.425262 15.435502 7.274056
F 82.425262 15.435502 29.103164
F 82.425262 38.588760 7.274056
F 82.425262 38.588760 29.103164
F 82.425262 61.742017 7.274056
F 82.425262 61.742017 29.103164
F 55.690158 0.000000 7.274055
F 55.690158 0.000000 29.103163
F 55.690158 23.153257 7.274055
F 55.690158 23.153257 29.103163
F 55.690158 46.306515 7.274055
F 55.690158 46.306515 29.103163
F 82.425262 0.000000 7.274055
F 82.425262 0.000000 29.103163
F 82.425262 23.153257 7.274055
F 82.425262 23.153257 29.103163
F 82.425262 46.306515 7.274055
F 82.425262 46.306515 29.103163
F 64.601855 7.717750 7.274056
F 64.601855 7.717750 29.103163
F 64.601855 30.871007 7.274056
F 64.601855 30.871007 29.103163
F 64.601855 54.024265 7.274056
F 64.601855 54.024265 29.103163
F 91.336959 7.717750 7.274056
F 91.336959 7.717750 29.103163
F 91.336959 30.871007 7.274056
F 91.336959 30.871007 29.103163
F 91.336959 54.024265 7.274056
F 91.336959 54.024265 29.103163
F 64.601855 15.435503 7.274057
F 64.601855 15.435503 29.103164
F 64.601855 38.588760 7.274057
F 64.601855 38.588760 29.103164
F 64.601855 61.742018 7.274057
F 64.601855 61.742018 29.103164
F 91.336959 15.435503 7.274057
F 91.336959 15.435503 29.103164
F 91.336959 38.588760 7.274057
F 91.336959 38.588760 29.103164
F 91.336959 61.742018 7.274057
F 91.336959 61.742018 29.103164
F 64.601855 0.000000 7.274056
F 64.601855 0.000000 29.103163
F 64.601855 23.153258 7.274056
F 64.601855 23.153258 29.103163
F 64.601855 46.306515 7.274056
F 64.601855 46.306515 29.103163
F 91.336959 0.000000 7.274056
F 91.336959 0.000000 29.103163
F 91.336959 23.153258 7.274056
F 91.336959 23.153258 29.103163
F 91.336959 46.306515 7.274056
F 91.336959 46.306515 29.103163
F 73.513562 7.717751 7.274056
F 73.513562 7.717751 29.103164
F 73.513562 30.871008 7.274056
F 73.513562 30.871008 29.103164
F 73.513562 54.024266 7.274056
F 73.513562 54.024266 29.103164
F 100.248665 7.717751 7.274056
F 100.248665 7.717751 29.103164
F 100.248665 30.871008 7.274056
F 100.248665 30.871008 29.103164
F 100.248665 54.024266 7.274056
F 100.248665 54.024266 29.103164
F 73.513562 15.435503 7.274057
F 73.513562 15.435503 29.103165
F 73.513562 38.588761 7.274057
F 73.513562 38.588761 29.103165
F 73.513562 61.742018 7.274057
F 73.513562 61.742018 29.103165
F 100.248665 15.435503 7.274057
F 100.248665 15.435503 29.103165
F 100.248665 38.588761 7.274057
F 100.248665 38.588761 29.103165
F 100.248665 61.742018 7.274057
F 100.248665 61.742018 29.103165
F 73.513562 0.000001 7.274056
F 73.513562 0.000001 29.103164
F 73.513562 23.153259 7.274056
F 73.513562 23.153259 29.103164
F 73.513562 46.306516 7.274056
F 73.513562 46.306516 29.103164
F 100.248665 0.000001 7.274056
F 100.248665 0.000001 29.103164
F 100.248665 23.153259 7.274056
F 100.248665 23.153259 29.103164
F 100.248665 46.306516 7.274056
F 100.248665 46.306516 29.103164
F 57.918095 1.286291 3.635871
F 57.918095 1.286291 25.464978
F 57.918095 24.439548 3.635871
F 57.918095 24.439548 25.464978
F 57.918095 47.592806 3.635871
F 57.918095 47.592806 25.464978
F 84.653198 1.286291 3.635871
F 84.653198 1.286291 25.464978
F 84.653198 24.439548 3.635871
F 84.653198 24.439548 25.464978
F 84.653198 47.592806 3.635871
F 84.653198 47.592806 25.464978
F 57.918095 9.004040 3.635871
F 57.918095 9.004040 25.464978
F 57.918095 32.157298 3.635871
F 57.918095 32.157298 25.464978
F 57.918095 55.310555 3.635871
F 57.918095 55.310555 25.464978
F 84.653198 9.004040 3.635871
F 84.653198 9.004040 25.464978
F 84.653198 32.157298 3.635871
F 84.653198 32.157298 25.464978
F 84.653198 55.310555 3.635871
F 84.653198 55.310555 25.464978
F 57.918095 16.721795 3.635872
F 57.918095 16.721795 25.464979
F 57.918095 39.875053 3.635872
F 57.918095 39.875053 25.464979
F 57.918095 63.028310 3.635872
F 57.918095 63.028310 25.464979
F 84.653198 16.721795 3.635872
F 84.653198 16.721795 25.464979
F 84.653198 39.875053 3.635872
F 84.653198 39.875053 25.464979
F 84.653198 63.028310 3.635872
F 84.653198 63.028310 25.464979
F 66.829794 1.286290 3.635871
F 66.829794 1.286290 25.464979
F 66.829794 24.439548 3.635871
F 66.829794 24.439548 25.464979
F 66.829794 47.592806 3.635871
F 66.829794 47.592806 25.464979
F 93.564897 1.286290 3.635871
F 93.564897 1.286290 25.464979
F 93.564897 24.439548 3.635871
F 93.564897 24.439548 25.464979
F 93.564897 47.592806 3.635871
F 93.564897 47.592806 25.464979
F 66.829794 9.004040 3.635871
F 66.829794 9.004040 25.464979
F 66.829794 32.157297 3.635871
F 66.829794 32.157297 25.464979
F 66.829794 55.310555 3.635871
F 66.829794 55.310555 25.464979
F 93.564897 9.004040 3.635871
F 93.564897 9.004040 25.464979
F 93.564897 32.157297 3.635871
F 93.564897 32.157297 25.464979
F 93.564897 55.310555 3.635871
F 93.564897 55.310555 25.464979
F 66.829794 16.721795 3.635872
F 66.829794 16.721795 25.464979
F 66.829794 39.875053 3.635872
F 66.829794 39.875053 25.464979
F 66.829794 63.028310 3.635872
F 66.829794 63.028310 25.464979
F 93.564897 16.721795 3.635872
F 93.564897 16.721795 25.464979
F 93.564897 39.875053 3.635872
F 93.564897 39.875053 25.464979
F 93.564897 63.028310 3.635872
F 93.564897 63.028310 25.464979
F 75.741499 1.286290 3.635871
F 75.741499 1.286290 25.464979
F 75.741499 24.439548 3.635871
F 75.741499 24.439548 25.464979
F 75.741499 47.592805 3.635871
F 75.741499 47.592805 25.464979
F 102.476603 1.286290 3.635871
F 102.476603 1.286290 25.464979
F 102.476603 24.439548 3.635871
F 102.476603 24.439548 25.464979
F 102.476603 47.592805 3.635871
F 102.476603 47.592805 25.464979
F 75.741499 9.004040 3.635871
F 75.741499 9.004040 25.464979
F 75.741499 32.157297 3.635871
F 75.741499 32.157297 25.464979
F 75.741499 55.310555 3.635871
F 75.741499 55.310555 25.464979
F 102.476603 9.004040 3.635871
F 102.476603 9.004040 25.464979
F 102.476603 32.157297 3.635871
F 102.476603 32.157297 25.464979
F 102.476603 55.310555 3.635871
F 102.476603 55.310555 25.464979
F 75.741499 16.721795 3.635872
F 75.741499 16.721795 25.464979
F 75.741499 39.875052 3.635872
F 75.741499 39.875052 25.464979
F 75.741499 63.028310 3.635872
F 75.741499 63.028310 25.464979
F 102.476603 16.721795 3.635872
F 102.476603 16.721795 25.464979
F 102.476603 39.875052 3.635872
F 102.476603 39.875052 25.464979
F 102.476603 63.028310 3.635872
F 102.476603 63.028310 25.464979
F 57.918080 3.858875 7.274055
F 57.918080 3.858875 29.103163
F 57.918080 27.012132 7.274055
F 57.918080 27.012132 29.103163
F 57.918080 50.165390 7.274055
F 57.918080 50.165390 29.103163
F 84.653183 3.858875 7.274055
F 84.653183 3.858875 29.103163
F 84.653183 27.012132 7.274055
F 84.653183 27.012132 29.103163
F 84.653183 50.165390 7.274055
F 84.653183 50.165390 29.103163
F 57.918080 11.576625 7.274055
F 57.918080 11.576625 29.103163
F 57.918080 34.729882 7.274055
F 57.918080 34.729882 29.103163
F 57.918080 57.883140 7.274055
F 57.918080 57.883140 29.103163
F 84.653183 11.576625 7.274055
F 84.653183 11.576625 29.103163
F 84.653183 34.729882 7.274055
F 84.653183 34.729882 29.103163
F 84.653183 57.883140 7.274055
F 84.653183 57.883140 29.103163
F 57.918080 19.294380 7.274056
F 57.918080 19.294380 29.103163
F 57.918080 42.447638 7.274056
F 57.918080 42.447638 29.103163
F 57.918080 65.600895 7.274056
F 57.918080 65.600895 29.103163
F 84.653183 19.294380 7.274056
F 84.653183 19.294380 29.103163
F 84.653183 42.447638 7.274056
F 84.653183 42.447638 29.103163
F 84.653183 65.600895 7.274056
F 84.653183 65.600895 29.103163
F 66.829779 3.858876 7.274056
F 66.829779 3.858876 29.103164
F 66.829779 27.012134 7.274056
F 66.829779 27.012134 29.103164
F 66.829779 50.165391 7.274056
F 66.829779 50.165391 29.103164
F 93.564883 3.858876 7.274056
F 93.564883 3.858876 29.103164
F 93.564883 27.012134 7.274056
F 93.564883 27.012134 29.103164
F 93.564883 50.165391 7.274056
F 93.564883 50.165391 29.103164
F 66.829779 11.576626 7.274056
F 66.829779 11.576626 29.103164
F 66.829779 34.729884 7.274056
F 66.829779 34.729884 29.103164
F 66.829779 57.883141 7.274056
F 66.829779 57.883141 29.103164
F 93.564883 11.576626 7.274056
F 93.564883 11.576626 29.103164
F 93.564883 34.729884 7.274056
F 93.564883 34.729884 29.103164
F 93.564883 57.883141 7.274056
F 93.564883 57.883141 29.103164
F 66.829779 19.294382 7.274057
F 66.829779 19.294382 29.103164
F 66.829779 42.447639 7.274057
F 66.829779 42.447639 29.103164
F 66.829779 65.600897 7.274057
F 66.829779 65.600897 29.103164
F 93.564883 19.294382 7.274057
F 93.564883 19.294382 29.103164
F 93.564883 42.447639 7.274057
F 93.564883 42.447639 29.103164
F 93.564883 65.600897 7.274057
F 93.564883 65.600897 29.103164
F 75.741486 3.858875 7.274056
F 75.741486 3.858875 29.103163
F 75.741486 27.012133 7.274056
F 75.741486 27.012133 29.103163
F 75.741486 50.165390 7.274056
F 75.741486 50.165390 29.103163
F 102.476590 3.858875 7.274056
F 102.476590 3.858875 29.103163
F 102.476590 27.012133 7.274056
F 102.476590 27.012133 29.103163
F 102.476590 50.165390 7.274056
F 102.476590 50.165390 29.103163
F 75.741486 11.576625 7.274056
F 75.741486 11.576625 29.103163
F 75.741486 34.729883 7.274056
F 75.741486 34.729883 29.103163
F 75.741486 57.883140 7.274056
F 75.741486 57.883140 29.103163
F 102.476590 11.576625 7.274056
F 102.476590 11.576625 29.103163
F 102.476590 34.729883 7.274056
F 102.476590 34.729883 29.103163
F 102.476590 57.883140 7.274056
F 102.476590 57.883140 29.103163
F 75.741486 19.294381 7.274056
F 75.741486 19.294381 29.103164
F 75.741486 42.447638 7.274056
F 75.741486 42.447638 29.103164
F 75.741486 65.600896 7.274056
F 75.741486 65.600896 29.103164
F 102.476590 19.294381 7.274056
F 102.476590 19.294381 29.103164
F 102.476590 42.447638 7.274056
F 102.476590 42.447638 29.103164
F 102.476590 65.600896 7.274056
F 102.476590 65.600896 29.103164
F 57.918092 3.858875 4.545418
F 57.918092 3.858875 26.374525
F 57.918092 27.012133 4.545418
F 57.918092 27.012133 26.374525
F 57.918092 50.165390 4.545418
F 57.918092 50.165390 26.374525
F 84.653195 3.858875 4.545418
F 84.653195 3.858875 26.374525
F 84.653195 27.012133 4.545418
F 84.653195 27.012133 26.374525
F 84.653195 50.165390 4.545418
F 84.653195 50.165390 26.374525
F 57.918092 11.576625 4.545418
F 57.918092 11.576625 26.374525
F 57.918092 34.729883 4.545418
F 57.918092 34.729883 26.374525
F 57.918092 57.883140 4.545418
F 57.918092 57.883140 26.374525
F 84.653195 11.576625 4.545418
F 84.653195 11.576625 26.374525
F 84.653195 34.729883 4.545418
F 84.653195 34.729883 26.374525
F 84.653195 57.883140 4.545418
F 84.653195 57.883140 26.374525
F 57.918092 19.294381 4.545417
F 57.918092 19.294381 26.374525
F 57.918092 42.447638 4.545417
F 57.918092 42.447638 26.374525
F 57.918092 65.600896 4.545417
F 57.918092 65.600896 26.374525
F 84.653195 19.294381 4.545417
F 84.653195 19.294381 26.374525
F 84.653195 42.447638 4.545417
F 84.653195 42.447638 26.374525
F 84.653195 65.600896 4.545417
F 84.653195 65.600896 26.374525
F 66.829792 3.858876 4.545417
F 66.829792 3.858876 26.374525
F 66.829792 27.012133 4.545417
F 66.829792 27.012133 26.374525
F 66.829792 50.165391 4.545417
F 66.829792 50.165391 26.374525
F 93.564895 3.858876 4.545417
F 93.564895 3.858876 26.374525
F 93.564895 27.012133 4.545417
F 93.564895 27.012133 26.374525
F 93.564895 50.165391 4.545417
F 93.564895 50.165391 26.374525
F 66.829792 11.576626 4.545417
F 66.829792 11.576626 26.374524
F 66.829792 34.729883 4.545417
F 66.829792 34.729883 26.374524
F 66.829792 57.883141 4.545417
F 66.829792 57.883141 26.374524
F 93.564895 11.576626 4.545417
F 93.564895 11.576626 26.374524
F 93.564895 34.729883 4.545417
F 93.564895 34.729883 26.374524
F 93.564895 57.883141 4.545417
F 93.564895 57.883141 26.374524
F 66.829792 19.294381 4.545417
F 66.829792 19.294381 26.374524
F 66.829792 42.447639 4.545417
F 66.829792 42.447639 26.374524
F 66.829792 65.600896 4.545417
F 66.829792 65.600896 26.374524
F 93.564895 19.294381 4.545417
F 93.564895 19.294381 26.374524
F 93.564895 42.447639 4.545417
F 93.564895 42.447639 26.374524
F 93.564895 65.600896 4.545417
F 93.564895 65.600896 26.374524
F 75.741498 3.858875 4.545418
F 75.741498 3.858875 26.374525
F 75.741498 27.012133 4.545418
F 75.741498 27.012133 26.374525
F 75.741498 50.165390 4.545418
F 75.741498 50.165390 26.374525
F 102.476601 3.858875 4.545418
F 102.476601 3.858875 26.374525
F 102.476601 27.012133 4.545418
F 102.476601 27.012133 26.374525
F 102.476601 50.165390 4.545418
F 102.476601 50.165390 26.374525
F 75.741498 11.576625 4.545417
F 75.741498 11.576625 26.374525
F 75.741498 34.729883 4.545417
F 75.741498 34.729883 26.374525
F 75.741498 57.883140 4.545417
F 75.741498 57.883140 26.374525
F 102.476601 11.576625 4.545417
F 102.476601 11.576625 26.374525
F 102.476601 34.729883 4.545417
F 102.476601 34.729883 26.374525
F 102.476601 57.883140 4.545417
F 102.476601 57.883140 26.374525
F 75.741498 19.294381 4.545417
F 75.741498 19.294381 26.374524
F 75.741498 42.447638 4.545417
F 75.741498 42.447638 26.374524
F 75.741498 65.600896 4.545417
F 75.741498 65.600896 26.374524
F 102.476601 19.294381 4.545417
F 102.476601 19.294381 26.374524
F 102.476601 42.447638 4.545417
F 102.476601 42.447638 26.374524
F 102.476601 65.600896 4.545417
F 102.476601 65.600896 26.374524
F 57.918082 1.286291 0.907233
F 57.918082 1.286291 22.736341
F 57.918082 24.439549 0.907233
F 57.918082 24.439549 22.736341
F 57.918082 47.592806 0.907233
F 57.918082 47.592806 22.736341
F 84.653185 1.286291 0.907233
F 84.653185 1.286291 22.736341
F 84.653185 24.439549 0.907233
F 84.653185 24.439549 22.736341
F 84.653185 47.592806 0.907233
F 84.653185 47.592806 22.736341
F 57.918082 9.004041 0.907233
F 57.918082 9.004041 22.736341
F 57.918082 32.157298 0.907233
F 57.918082 32.157298 22.736341
F 57.918082 55.310556 0.907233
F 57.918082 55.310556 22.736341
F 84.653185 9.004041 0.907233
F 84.653185 9.004041 22.736341
F 84.653185 32.157298 0.907233
F 84.653185 32.157298 22.736341
F 84.653185 55.310556 0.907233
F 84.653185 55.310556 22.736341
F 57.918082 16.721796 0.907232
F 57.918082 16.721796 22.736340
F 57.918082 39.875053 0.907232
F 57.918082 39.875053 22.736340
F 57.918082 63.028311 0.907232
F 57.918082 63.028311 22.736340
F 84.653185 16.721796 0.907232
F 84.653185 16.721796 22.736340
F 84.653185 39.875053 0.907232
F 84.653185 39.875053 22.736340
F 84.653185 63.028311 0.907232
F 84.653185 63.028311 22.736340
F 66.829781 1.286290 0.907233
F 66.829781 1.286290 22.736340
F 66.829781 24.439547 0.907233
F 66.829781 24.439547 22.736340
F 66.829781 47.592805 0.907233
F 66.829781 47.592805 22.736340
F 93.564884 1.286290 0.907233
F 93.564884 1.286290 22.736340
F 93.564884 24.439547 0.907233
F 93.564884 24.439547 22.736340
F 93.564884 47.592805 0.907233
F 93.564884 47.592805 22.736340
F 66.829781 9.004039 0.907233
F 66.829781 9.004039 22.736340
F 66.829781 32.157297 0.907233
F 66.829781 32.157297 22.736340
F 66.829781 55.310554 0.907233
F 66.829781 55.310554 22.736340
F 93.564884 9.004039 0.907233
F 93.564884 9.004039 22.736340
F 93.564884 32.157297 0.907233
F 93.564884 32.157297 22.736340
F 93.564884 55.310554 0.907233
F 93.564884 55.310554 22.736340
F 66.829781 16.721795 0.907232
F 66.829781 16.721795 22.736339
F 66.829781 39.875052 0.907232
F 66.829781 39.875052 22.736339
F 66.829781 63.028310 0.907232
F 66.829781 63.028310 22.736339
F 93.564884 16.721795 0.907232
F 93.564884 16.721795 22.736339
F 93.564884 39.875052 0.907232
F 93.564884 39.875052 22.736339
F 93.564884 63.028310 0.907232
F 93.564884 63.028310 22.736339
F 75.741488 1.286290 0.907233
F 75.741488 1.286290 22.736340
F 75.741488 24.439548 0.907233
F 75.741488 24.439548 22.736340
F 75.741488 47.592805 0.907233
F 75.741488 47.592805 22.736340
F 102.476591 1.286290 0.907233
F 102.476591 1.286290 22.736340
F 102.476591 24.439548 0.907233
F 102.476591 24.439548 22.736340
F 102.476591 47.592805 0.907233
F 102.476591 47.592805 22.736340
F 75.741488 9.004039 0.907233
F 75.741488 9.004039 22.736340
F 75.741488 32.157297 0.907233
F 75.741488 32.157297 22.736340
F 75.741488 55.310555 0.907233
F 75.741488 55.310555 22.736340
F 102.476591 9.004039 0.907233
F 102.476591 9.004039 22.736340
F 102.476591 32.157297 0.907233
F 102.476591 32.157297 22.736340
F 102.476591 55.310555 0.907233
F 102.476591 55.310555 22.736340
F 75.741488 16.721795 0.907232
F 75.741488 16.721795 22.736339
F 75.741488 39.875052 0.907232
F 75.741488 39.875052 22.736339
F 75.741488 63.028310 0.907232
F 75.741488 63.028310 22.736339
F 102.476591 16.721795 0.907232
F 102.476591 16.721795 22.736339
F 102.476591 39.875052 0.907232
F 102.476591 39.875052 22.736339
F 102.476591 63.028310 0.907232
F 102.476591 63.028310 22.736339
F 60.146019 7.717750 4.545418
F 60.146019 7.717750 26.374525
F 60.146019 30.871007 4.545418
F 60.146019 30.871007 26.374525
F 60.146019 54.024265 4.545418
F 60.146019 54.024265 26.374525
F 86.881122 7.717750 4.545418
F 86.881122 7.717750 26.374525
F 86.881122 30.871007 4.545418
F 86.881122 30.871007 26.374525
F 86.881122 54.024265 4.545418
F 86.881122 54.024265 26.374525
F 60.146019 15.435502 4.545417
F 60.146019 15.435502 26.374524
F 60.146019 38.588760 4.545417
F 60.146019 38.588760 26.374524
F 60.146019 61.742018 4.545417
F 60.146019 61.742018 26.374524
F 86.881122 15.435502 4.545417
F 86.881122 15.435502 26.374524
F 86.881122 38.588760 4.545417
F 86.881122 38.588760 26.374524
F 86.881122 61.742018 4.545417
F 86.881122 61.742018 26.374524
F 60.146019 0.000000 4.545418
F 60.146019 0.000000 26.374525
F 60.146019 23.153258 4.545418
F 60.146019 23.153258 26.374525
F 60.146019 46.306515 4.545418
F 60.146019 46.306515 26.374525
F 86.881122 0.000000 4.545418
F 86.881122 0.000000 26.374525
F 86.881122 23.153258 4.545418
F 86.881122 23.153258 26.374525
F 86.881122 46.306515 4.545418
F 86.881122 46.306515 26.374525
F 69.057720 7.717750 4.545417
F 69.057720 7.717750 26.374525
F 69.057720 30.871008 4.545417
F 69.057720 30.871008 26.374525
F 69.057720 54.024265 4.545417
F 69.057720 54.024265 26.374525
F 95.792824 7.717750 4.545417
F 95.792824 7.717750 26.374525
F 95.792824 30.871008 4.545417
F 95.792824 30.871008 26.374525
F 95.792824 54.024265 4.545417
F 95.792824 54.024265 26.374525
F 69.057720 15.435503 4.545416
F 69.057720 15.435503 26.374523
F 69.057720 38.588760 4.545416
F 69.057720 38.588760 26.374523
F 69.057720 61.742018 4.545416
F 69.057720 61.742018 26.374523
F 95.792824 15.435503 4.545416
F 95.792824 15.435503 26.374523
F 95.792824 38.588760 4.545416
F 95.792824 38.588760 26.374523
F 95.792824 61.742018 4.545416
F 95.792824 61.742018 26.374523
F 69.057720 0.000001 4.545417
F 69.057720 0.000001 26.374524
F 69.057720 23.153258 4.545417
F 69.057720 23.153258 26.374524
F 69.057720 46.306516 4.545417
F 69.057720 46.306516 26.374524
F 95.792824 0.000001 4.545417
F 95.792824 0.000001 26.374524
F 95.792824 23.153258 4.545417
F 95.792824 23.153258 26.374524
F 95.792824 46.306516 4.545417
F 95.792824 46.306516 26.374524
F 77.969425 7.717750 4.545418
F 77.969425 7.717750 26.374525
F 77.969425 30.871007 4.545418
F 77.969425 30.871007 26.374525
F 77.969425 54.024265 4.545418
F 77.969425 54.024265 26.374525
F 104.704528 7.717750 4.545418
F 104.704528 7.717750 26.374525
F 104.704528 30.871007 4.545418
F 104.704528 30.871007 26.374525
F 104.704528 54.024265 4.545418
F 104.704528 54.024265 26.374525
F 77.969425 15.435502 4.545417
F 77.969425 15.435502 26.374524
F 77.969425 38.588760 4.545417
F 77.969425 38.588760 26.374524
F 77.969425 61.742018 4.545417
F 77.969425 61.742018 26.374524
F 104.704528 15.435502 4.545417
F 104.704528 15.435502 26.374524
F 104.704528 38.588760 4.545417
F 104.704528 38.588760 26.374524
F 104.704528 61.742018 4.545417
F 104.704528 61.742018 26.374524
F 77.969425 0.000000 4.545418
F 77.969425 0.000000 26.374525
F 77.969425 23.153258 4.545418
F 77.969425 23.153258 26.374525
F 77.969425 46.306515 4.545418
F 77.969425 46.306515 26.374525
F 104.704528 0.000000 4.545418
F 104.704528 0.000000 26.374525
F 104.704528 23.153258 4.545418
F 104.704528 23.153258 26.374525
F 104.704528 46.306515 4.545418
F 104.704528 46.306515 26.374525
F 60.146004 5.145165 0.907234
F 60.146004 5.145165 22.736341
F 60.146004 28.298423 0.907234
F 60.146004 28.298423 22.736341
F 60.146004 51.451680 0.907234
F 60.146004 51.451680 22.736341
F 86.881107 5.145165 0.907234
F 86.881107 5.145165 22.736341
F 86.881107 28.298423 0.907234
F 86.881107 28.298423 22.736341
F 86.881107 51.451680 0.907234
F 86.881107 51.451680 22.736341
F 60.146004 12.862918 0.907233
F 60.146004 12.862918 22.736340
F 60.146004 36.016175 0.907233
F 60.146004 36.016175 22.736340
F 60.146004 59.169433 0.907233
F 60.146004 59.169433 22.736340
F 86.881107 12.862918 0.907233
F 86.881107 12.862918 22.736340
F 86.881107 36.016175 0.907233
F 86.881107 36.016175 22.736340
F 86.881107 59.169433 0.907233
F 86.881107 59.169433 22.736340
F 60.146004 20.580673 0.907233
F 60.146004 20.580673 22.736341
F 60.146004 43.733930 0.907233
F 60.146004 43.733930 22.736341
F 60.146004 66.887188 0.907233
F 60.146004 66.887188 22.736341
F 86.881107 20.580673 0.907233
F 86.881107 20.580673 22.736341
F 86.881107 43.733930 0.907233
F 86.881107 43.733930 22.736341
F 86.881107 66.887188 0.907233
F 86.881107 66.887188 22.736341
F 69.057706 5.145164 0.907232
F 69.057706 5.145164 22.736340
F 69.057706 28.298421 0.907232
F 69.057706 28.298421 22.736340
F 69.057706 51.451679 0.907232
F 69.057706 51.451679 22.736340
F 95.792810 5.145164 0.907232
F 95.792810 5.145164 22.736340
F 95.792810 28.298421 0.907232
F 95.792810 28.298421 22.736340
F 95.792810 51.451679 0.907232
F 95.792810 51.451679 22.736340
F 69.057706 12.862916 0.907231
F 69.057706 12.862916 22.736339
F 69.057706 36.016174 0.907231
F 69.057706 36.016174 22.736339
F 69.057706 59.169431 0.907231
F 69.057706 59.169431 22.736339
F 95.792810 12.862916 0.907231
F 95.792810 12.862916 22.736339
F 95.792810 36.016174 0.907231
F 95.792810 36.016174 22.736339
F 95.792810 59.169431 0.907231
F 95.792810 59.169431 22.736339
F 69.057706 20.580671 0.907232
F 69.057706 20.580671 22.736339
F 69.057706 43.733929 0.907232
F 69.057706 43.733929 22.736339
F 69.057706 66.887186 0.907232
F 69.057706 66.887186 22.736339
F 95.792810 20.580671 0.907232
F 95.792810 20.580671 22.736339
F 95.792810 43.733929 0.907232
F 95.792810 43.733929 22.736339
F 95.792810 66.887186 0.907232
F 95.792810 66.887186 22.736339
F 77.969412 5.145165 0.907233
F 77.969412 5.145165 22.736341
F 77.969412 28.298423 0.907233
F 77.969412 28.298423 22.736341
F 77.969412 51.451680 0.907233
F 77.969412 51.451680 22.736341
F 104.704515 5.145165 0.907233
F 104.704515 5.145165 22.736341
F 104.704515 28.298423 0.907233
F 104.704515 28.298423 22.736341
F 104.704515 51.451680 0.907233
F 104.704515 51.451680 22.736341
F 77.969412 12.862917 0.907232
F 77.969412 12.862917 22.736340
F 77.969412 36.016175 0.907232
F 77.969412 36.016175 22.736340
F 77.969412 59.169432 0.907232
F 77.969412 59.169432 22.736340
F 104.704515 12.862917 0.907232
F 104.704515 12.862917 22.736340
F 104.704515 36.016175 0.907232
F 104.704515 36.016175 22.736340
F 104.704515 59.169432 0.907232
F 104.704515 59.169432 22.736340
F 77.969412 20.580673 0.907233
F 77.969412 20.580673 22.736341
F 77.969412 43.733930 0.907233
F 77.969412 43.733930 22.736341
F 77.969412 66.887188 0.907233
F 77.969412 66.887188 22.736341
F 104.704515 20.580673 0.907233
F 104.704515 20.580673 22.736341
F 104.704515 43.733930 0.907233
F 104.704515 43.733930 22.736341
F 104.704515 66.887188 0.907233
F 104.704515 66.887188 22.736341
F 60.146016 5.145165 3.635871
F 60.146016 5.145165 25.464978
F 60.146016 28.298423 3.635871
F 60.146016 28.298423 25.464978
F 60.146016 51.451680 3.635871
F 60.146016 51.451680 25.464978
F 86.881120 5.145165 3.635871
F 86.881120 5.145165 25.464978
F 86.881120 28.298423 3.635871
F 86.881120 28.298423 25.464978
F 86.881120 51.451680 3.635871
F 86.881120 51.451680 25.464978
F 60.146016 12.862917 3.635871
F 60.146016 12.862917 25.464979
F 60.146016 36.016175 3.635871
F 60.146016 36.016175 25.464979
F 60.146016 59.169432 3.635871
F 60.146016 59.169432 25.464979
F 86.881120 12.862917 3.635871
F 86.881120 12.862917 25.464979
F 86.881120 36.016175 3.635871
F 86.881120 36.016175 25.464979
F 86.881120 59.169432 3.635871
F 86.881120 59.169432 25.464979
F 60.146016 20.580673 3.635871
F 60.146016 20.580673 25.464978
F 60.146016 43.733930 3.635871
F 60.146016 43.733930 25.464978
F 60.146016 66.887188 3.635871
F 60.146016 66.887188 25.464978
F 86.881120 20.580673 3.635871
F 86.881120 20.580673 25.464978
F 86.881120 43.733930 3.635871
F 86.881120 43.733930 25.464978
F 86.881120 66.887188 3.635871
F 86.881120 66.887188 25.464978
F 69.057719 5.145164 3.635872
F 69.057719 5.145164 25.464979
F 69.057719 28.298422 3.635872
F 69.057719 28.298422 25.464979
F 69.057719 51.451679 3.635872
F 69.057719 51.451679 25.464979
F 95.792822 5.145164 3.635872
F 95.792822 5.145164 25.464979
F 95.792822 28.298422 3.635872
F 95.792822 28.298422 25.464979
F 95.792822 51.451679 3.635872
F 95.792822 51.451679 25.464979
F 69.057719 12.862917 3.635872
F 69.057719 12.862917 25.464980
F 69.057719 36.016174 3.635872
F 69.057719 36.016174 25.464980
F 69.057719 59.169432 3.635872
F 69.057719 59.169432 25.464980
F 95.792822 12.862917 3.635872
F 95.792822 12.862917 25.464980
F 95.792822 36.016174 3.635872
F 95.792822 36.016174 25.464980
F 95.792822 59.169432 3.635872
F 95.792822 59.169432 25.464980
F 69.057719 20.580672 3.635872
F 69.057719 20.580672 25.464979
F 69.057719 43.733929 3.635872
F 69.057719 43.733929 25.464979
F 69.057719 66.887187 3.635872
F 69.057719 66.887187 25.464979
F 95.792822 20.580672 3.635872
F 95.792822 20.580672 25.464979
F 95.792822 43.733929 3.635872
F 95.792822 43.733929 25.464979
F 95.792822 66.887187 3.635872
F 95.792822 66.887187 25.464979
F 77.969423 5.145165 3.635870
F 77.969423 5.145165 25.464978
F 77.969423 28.298423 3.635870
F 77.969423 28.298423 25.464978
F 77.969423 51.451680 3.635870
F 77.969423 51.451680 25.464978
F 104.704526 5.145165 3.635870
F 104.704526 5.145165 25.464978
F 104.704526 28.298423 3.635870
F 104.704526 28.298423 25.464978
F 104.704526 51.451680 3.635870
F 104.704526 51.451680 25.464978
F 77.969423 12.862917 3.635871
F 77.969423 12.862917 25.464979
F 77.969423 36.016175 3.635871
F 77.969423 36.016175 25.464979
F 77.969423 59.169432 3.635871
F 77.969423 59.169432 25.464979
F 104.704526 12.862917 3.635871
F 104.704526 12.862917 25.464979
F 104.704526 36.016175 3.635871
F 104.704526 36.016175 25.464979
F 104.704526 59.169432 3.635871
F 104.704526 59.169432 25.464979
F 77.969423 20.580672 3.635871
F 77.969423 20.580672 25.464978
F 77.969423 43.733930 3.635871
F 77.969423 43.733930 25.464978
F 77.969423 66.887188 3.635871
F 77.969423 66.887188 25.464978
F 104.704526 20.580672 3.635871
F 104.704526 20.580672 25.464978
F 104.704526 43.733930 3.635871
F 104.704526 43.733930 25.464978
F 104.704526 66.887188 3.635871
F 104.704526 66.887188 25.464978
F 60.146006 7.717749 7.274055
F 60.146006 7.717749 29.103163
F 60.146006 30.871007 7.274055
F 60.146006 30.871007 29.103163
F 60.146006 54.024264 7.274055
F 60.146006 54.024264 29.103163
F 86.881109 7.717749 7.274055
F 86.881109 7.717749 29.103163
F 86.881109 30.871007 7.274055
F 86.881109 30.871007 29.103163
F 86.881109 54.024264 7.274055
F 86.881109 54.024264 29.103163
F 60.146006 15.435502 7.274056
F 60.146006 15.435502 29.103164
F 60.146006 38.588760 7.274056
F 60.146006 38.588760 29.103164
F 60.146006 61.742017 7.274056
F 60.146006 61.742017 29.103164
F 86.881109 15.435502 7.274056
F 86.881109 15.435502 29.103164
F 86.881109 38.588760 7.274056
F 86.881109 38.588760 29.103164
F 86.881109 61.742017 7.274056
F 86.881109 61.742017 29.103164
F 60.146006 0.000000 7.274055
F 60.146006 0.000000 29.103163
F 60.146006 23.153257 7.274055
F 60.146006 23.153257 29.103163
F 60.146006 46.306515 7.274055
F 60.146006 46.306515 29.103163
F 86.881109 0.000000 7.274055
F 86.881109 0.000000 29.103163
F 86.881109 23.153257 7.274055
F 86.881109 23.153257 29.103163
F 86.881109 46.306515 7.274055
F 86.881109 46.306515 29.103163
F 69.057708 7.717751 7.274056
F 69.057708 7.717751 29.103164
F 69.057708 30.871008 7.274056
F 69.057708 30.871008 29.103164
F 69.057708 54.024266 7.274056
F 69.057708 54.024266 29.103164
F 95.792811 7.717751 7.274056
F 95.792811 7.717751 29.103164
F 95.792811 30.871008 7.274056
F 95.792811 30.871008 29.103164
F 95.792811 54.024266 7.274056
F 95.792811 54.024266 29.103164
F 69.057708 15.435503 7.274057
F 69.057708 15.435503 29.103165
F 69.057708 38.588761 7.274057
F 69.057708 38.588761 29.103165
F 69.057708 61.742018 7.274057
F 69.057708 61.742018 29.103165
F 95.792811 15.435503 7.274057
F 95.792811 15.435503 29.103165
F 95.792811 38.588761 7.274057
F 95.792811 38.588761 29.103165
F 95.792811 61.742018 7.274057
F 95.792811 61.742018 29.103165
F 69.057708 0.000001 7.274056
F 69.057708 0.000001 29.103164
F 69.057708 23.153259 7.274056
F 69.057708 23.153259 29.103164
F 69.057708 46.306516 7.274056
F 69.057708 46.306516 29.103164
F 95.792811 0.000001 7.274056
F 95.792811 0.000001 29.103164
F 95.792811 23.153259 7.274056
F 95.792811 23.153259 29.103164
F 95.792811 46.306516 7.274056
F 95.792811 46.306516 29.103164
F 77.969413 7.717750 7.274055
F 77.969413 7.717750 29.103163
F 77.969413 30.871007 7.274055
F 77.969413 30.871007 29.103163
F 77.969413 54.024265 7.274055
F 77.969413 54.024265 29.103163
F 104.704517 7.717750 7.274055
F 104.704517 7.717750 29.103163
F 104.704517 30.871007 7.274055
F 104.704517 30.871007 29.103163
F 104.704517 54.024265 7.274055
F 104.704517 54.024265 29.103163
F 77.969413 15.435502 7.274056
F 77.969413 15.435502 29.103164
F 77.969413 38.588760 7.274056
F 77.969413 38.588760 29.103164
F 77.969413 61.742017 7.274056
F 77.969413 61.742017 29.103164
F 104.704517 15.435502 7.274056
F 104.704517 15.435502 29.103164
F 104.704517 38.588760 7.274056
F 104.704517 38.588760 29.103164
F 104.704517 61.742017 7.274056
F 104.704517 61.742017 29.103164
F 77.969413 0.000000 7.274055
F 77.969413 0.000000 29.103163
F 77.969413 23.153258 7.274055
F 77.969413 23.153258 29.103163
F 77.969413 46.306515 7.274055
F 77.969413 46.306515 29.103163
F 104.704517 0.000000 7.274055
F 104.704517 0.000000 29.103163
F 104.704517 23.153258 7.274055
F 104.704517 23.153258 29.103163
F 104.704517 46.306515 7.274055
F 104.704517 46.306515 29.103163
F 53.462246 1.286291 10.912240
F 53.462246 1.286291 32.741347
F 53.462246 24.439548 10.912240
F 53.462246 24.439548 32.741347
F 53.462246 47.592806 10.912240
F 53.462246 47.592806 32.741347
F 80.197350 1.286291 10.912240
F 80.197350 1.286291 32.741347
F 80.197350 24.439548 10.912240
F 80.197350 24.439548 32.741347
F 80.197350 47.592806 10.912240
F 80.197350 47.592806 32.741347
F 53.462246 9.004040 10.912240
F 53.462246 9.004040 32.741347
F 53.462246 32.157298 10.912240
F 53.462246 32.157298 32.741347
F 53.462246 55.310555 10.912240
F 53.462246 55.310555 32.741347
F 80.197350 9.004040 10.912240
F 80.197350 9.004040 32.741347
F 80.197350 32.157298 10.912240
F 80.197350 32.157298 32.741347
F 80.197350 55.310555 10.912240
F 80.197350 55.310555 32.741347
F 53.462246 16.721795 10.912240
F 53.462246 16.721795 32.741348
F 53.462246 39.875053 10.912240
F 53.462246 39.875053 32.741348
F 53.462246 63.028310 10.912240
F 53.462246 63.028310 32.741348
F 80.197350 16.721795 10.912240
F 80.197350 16.721795 32.741348
F 80.197350 39.875053 10.912240
F 80.197350 39.875053 32.741348
F 80.197350 63.028310 10.912240
F 80.197350 63.028310 32.741348
F 62.373944 1.286291 10.912240
F 62.373944 1.286291 32.741347
F 62.373944 24.439548 10.912240
F 62.373944 24.439548 32.741347
F 62.373944 47.592806 10.912240
F 62.373944 47.592806 32.741347
F 89.109047 1.286291 10.912240
F 89.109047 1.286291 32.741347
F 89.109047 24.439548 10.912240
F 89.109047 24.439548 32.741347
F 89.109047 47.592806 10.912240
F 89.109047 47.592806 32.741347
F 62.373944 9.004040 10.912240
F 62.373944 9.004040 32.741347
F 62.373944 32.157298 10.912240
F 62.373944 32.157298 32.741347
F 62.373944 55.310555 10.912240
F 62.373944 55.310555 32.741347
F 89.109047 9.004040 10.912240
F 89.109047 9.004040 32.741347
F 89.109047 32.157298 10.912240
F 89.109047 32.157298 32.741347
F 89.109047 55.310555 10.912240
F 89.109047 55.310555 32.741347
F 62.373944 16.721795 10.912241
F 62.373944 16.721795 32.741348
F 62.373944 39.875053 10.912241
F 62.373944 39.875053 32.741348
F 62.373944 63.028310 10.912241
F 62.373944 63.028310 32.741348
F 89.109047 16.721795 10.912241
F 89.109047 16.721795 32.741348
F 89.109047 39.875053 10.912241
F 89.109047 39.875053 32.741348
F 89.109047 63.028310 10.912241
F 89.109047 63.028310 32.741348
F 71.285647 1.286290 10.912241
F 71.285647 1.286290 32.741348
F 71.285647 24.439547 10.912241
F 71.285647 24.439547 32.741348
F 71.285647 47.592805 10.912241
F 71.285647 47.592805 32.741348
F 98.020750 1.286290 10.912241
F 98.020750 1.286290 32.741348
F 98.020750 24.439547 10.912241
F 98.020750 24.439547 32.741348
F 98.020750 47.592805 10.912241
F 98.020750 47.592805 32.741348
F 71.285647 9.004039 10.912241
F 71.285647 9.004039 32.741348
F 71.285647 32.157297 10.912241
F 71.285647 32.157297 32.741348
F 71.285647 55.310554 10.912241
F 71.285647 55.310554 32.741348
F 98.020750 9.004039 10.912241
F 98.020750 9.004039 32.741348
F 98.020750 32.157297 10.912241
F 98.020750 32.157297 32.741348
F 98.020750 55.310554 10.912241
F 98.020750 55.310554 32.741348
F 71.285647 16.721795 10.912242
F 71.285647 16.721795 32.741349
F 71.285647 39.875052 10.912242
F 71.285647 39.875052 32.741349
F 71.285647 63.028310 10.912242
F 71.285647 63.028310 32.741349
F 98.020750 16.721795 10.912242
F 98.020750 16.721795 32.741349
F 98.020750 39.875052 10.912242
F 98.020750 39.875052 32.741349
F 98.020750 63.028310 10.912242
F 98.020750 63.028310 32.741349
F 53.462233 3.858875 14.550423
F 53.462233 3.858875 36.379531
F 53.462233 27.012132 14.550423
F 53.462233 27.012132 36.379531
F 53.462233 50.165390 14.550423
F 53.462233 50.165390 36.379531
F 80.197336 3.858875 14.550423
F 80.197336 3.858875 36.379531
F 80.197336 27.012132 14.550423
F 80.197336 27.012132 36.379531
F 80.197336 50.165390 14.550423
F 80.197336 50.165390 36.379531
F 53.462233 11.576625 14.550424
F 53.462233 11.576625 36.379531
F 53.462233 34.729882 14.550424
F 53.462233 34.729882 36.379531
F 53.462233 57.883140 14.550424
F 53.462233 57.883140 36.379531
F 80.197336 11.576625 14.550424
F 80.197336 11.576625 36.379531
F 80.197336 34.729882 14.550424
F 80.197336 34.729882 36.379531
F 80.197336 57.883140 14.550424
F 80.197336 57.883140 36.379531
F 53.462233 19.294380 14.550424
F 53.462233 19.294380 36.379532
F 53.462233 42.447638 14.550424
F 53.462233 42.447638 36.379532
F 53.462233 65.600895 14.550424
F 53.462233 65.600895 36.379532
F 80.197336 19.294380 14.550424
F 80.197336 19.294380 36.379532
F 80.197336 42.447638 14.550424
F 80.197336 42.447638 36.379532
F 80.197336 65.600895 14.550424
F 80.197336 65.600895 36.379532
F 62.373928 3.858875 14.550424
F 62.373928 3.858875 36.379531
F 62.373928 27.012133 14.550424
F 62.373928 27.012133 36.379531
F 62.373928 50.165390 14.550424
F 62.373928 50.165390 36.379531
F 89.109031 3.858875 14.550424
F 89.109031 3.858875 36.379531
F 89.109031 27.012133 14.550424
F 89.109031 27.012133 36.379531
F 89.109031 50.165390 14.550424
F 89.109031 50.165390 36.379531
F 62.373928 11.576625 14.550424
F 62.373928 11.576625 36.379531
F 62.373928 34.729883 14.550424
F 62.373928 34.729883 36.379531
F 62.373928 57.883140 14.550424
F 62.373928 57.883140 36.379531
F 89.109031 11.576625 14.550424
F 89.109031 11.576625 36.379531
F 89.109031 34.729883 14.550424
F 89.109031 34.729883 36.379531
F 89.109031 57.883140 14.550424
F 89.109031 57.883140 36.379531
F 62.373928 19.294380 14.550424
F 62.373928 19.294380 36.379532
F 62.373928 42.447638 14.550424
F 62.373928 42.447638 36.379532
F 62.373928 65.600896 14.550424
F 62.373928 65.600896 36.379532
F 89.109031 19.294380 14.550424
F 89.109031 19.294380 36.379532
F 89.109031 42.447638 14.550424
F 89.109031 42.447638 36.379532
F 89.109031 65.600896 14.550424
F 89.109031 65.600896 36.379532
F 71.285633 3.858876 14.550425
F 71.285633 3.858876 36.379532
F 71.285633 27.012134 14.550425
F 71.285633 27.012134 36.379532
F 71.285633 50.165391 14.550425
F 71.285633 50.165391 36.379532
F 98.020737 3.858876 14.550425
F 98.020737 3.858876 36.379532
F 98.020737 27.012134 14.550425
F 98.020737 27.012134 36.379532
F 98.020737 50.165391 14.550425
F 98.020737 50.165391 36.379532
F 71.285633 11.576626 14.550425
F 71.285633 11.576626 36.379533
F 71.285633 34.729884 14.550425
F 71.285633 34.729884 36.379533
F 71.285633 57.883141 14.550425
F 71.285633 57.883141 36.379533
F 98.020737 11.576626 14.550425
F 98.020737 11.576626 36.379533
F 98.020737 34.729884 14.550425
F 98.020737 34.729884 36.379533
F 98.020737 57.883141 14.550425
F 98.020737 57.883141 36.379533
F 71.285633 19.294382 14.550426
F 71.285633 19.294382 36.379533
F 71.285633 42.447639 14.550426
F 71.285633 42.447639 36.379533
F 71.285633 65.600897 14.550426
F 71.285633 65.600897 36.379533
F 98.020737 19.294382 14.550426
F 98.020737 19.294382 36.379533
F 98.020737 42.447639 14.550426
F 98.020737 42.447639 36.379533
F 98.020737 65.600897 14.550426
F 98.020737 65.600897 36.379533
F 53.462244 3.858875 11.821786
F 53.462244 3.858875 33.650894
F 53.462244 27.012133 11.821786
F 53.462244 27.012133 33.650894
F 53.462244 50.165390 11.821786
F 53.462244 50.165390 33.650894
F 80.197348 3.858875 11.821786
F 80.197348 3.858875 33.650894
F 80.197348 27.012133 11.821786
F 80.197348 27.012133 33.650894
F 80.197348 50.165390 11.821786
F 80.197348 50.165390 33.650894
F 53.462244 11.576625 11.821786
F 53.462244 11.576625 33.650893
F 53.462244 34.729883 11.821786
F 53.462244 34.729883 33.650893
F 53.462244 57.883140 11.821786
F 53.462244 57.883140 33.650893
F 80.197348 11.576625 11.821786
F 80.197348 11.576625 33.650893
F 80.197348 34.729883 11.821786
F 80.197348 34.729883 33.650893
F 80.197348 57.883140 11.821786
F 80.197348 57.883140 33.650893
F 53.462244 19.294381 11.821785
F 53.462244 19.294381 33.650893
F 53.462244 42.447638 11.821785
F 53.462244 42.447638 33.650893
F 53.462244 65.600896 11.821785
F 53.462244 65.600896 33.650893
F 80.197348 19.294381 11.821785
F 80.197348 19.294381 33.650893
F 80.197348 42.447638 11.821785
F 80.197348 42.447638 33.650893
F 80.197348 65.600896 11.821785
F 80.197348 65.600896 33.650893
F 62.373941 3.858875 11.821786
F 62.373941 3.858875 33.650893
F 62.373941 27.012133 11.821786
F 62.373941 27.012133 33.650893
F 62.373941 50.165390 11.821786
F 62.373941 50.165390 33.650893
F 89.109044 3.858875 11.821786
F 89.109044 3.858875 33.650893
F 89.109044 27.012133 11.821786
F 89.109044 27.012133 33.650893
F 89.109044 50.165390 11.821786
F 89.109044 50.165390 33.650893
F 62.373941 11.576625 11.821786
F 62.373941 11.576625 33.650893
F 62.373941 34.729883 11.821786
F 62.373941 34.729883 33.650893
F 62.373941 57.883140 11.821786
F 62.373941 57.883140 33.650893
F 89.109044 11.576625 11.821786
F 89.109044 11.576625 33.650893
F 89.109044 34.729883 11.821786
F 89.109044 34.729883 33.650893
F 89.109044 57.883140 11.821786
F 89.109044 57.883140 33.650893
F 62.373941 19.294381 11.821785
F 62.373941 19.294381 33.650893
F 62.373941 42.447638 11.821785
F 62.373941 42.447638 33.650893
F 62.373941 65.600896 11.821785
F 62.373941 65.600896 33.650893
F 89.109044 19.294381 11.821785
F 89.109044 19.294381 33.650893
F 89.109044 42.447638 11.821785
F 89.109044 42.447638 33.650893
F 89.109044 65.600896 11.821785
F 89.109044 65.600896 33.650893
F 71.285645 3.858876 11.821785
F 71.285645 3.858876 33.650892
F 71.285645 27.012133 11.821785
F 71.285645 27.012133 33.650892
F 71.285645 50.165391 11.821785
F 71.285645 50.165391 33.650892
F 98.020749 3.858876 11.821785
F 98.020749 3.858876 33.650892
F 98.020749 27.012133 11.821785
F 98.020749 27.012133 33.650892
F 98.020749 50.165391 11.821785
F 98.020749 50.165391 33.650892
F 71.285645 11.576626 11.821785
F 71.285645 11.576626 33.650892
F 71.285645 34.729883 11.821785
F 71.285645 34.729883 33.650892
F 71.285645 57.883141 11.821785
F 71.285645 57.883141 33.650892
F 98.020749 11.576626 11.821785
F 98.020749 11.576626 33.650892
F 98.020749 34.729883 11.821785
F 98.020749 34.729883 33.650892
F 98.020749 57.883141 11.821785
F 98.020749 57.883141 33.650892
F 71.285645 19.294381 11.821784
F 71.285645 19.294381 33.650892
F 71.285645 42.447639 11.821784
F 71.285645 42.447639 33.650892
F 71.285645 65.600896 11.821784
F 71.285645 65.600896 33.650892
F 98.020749 19.294381 11.821784
F 98.020749 19.294381 33.650892
F 98.020749 42.447639 11.821784
F 98.020749 42.447639 33.650892
F 98.020749 65.600896 11.821784
F 98.020749 65.600896 33.650892
F 53.462234 1.286291 8.183602
F 53.462234 1.286291 30.012709
F 53.462234 24.439549 8.183602
F 53.462234 24.439549 30.012709
F 53.462234 47.592806 8.183602
F 53.462234 47.592806 30.012709
F 80.197338 1.286291 8.183602
F 80.197338 1.286291 30.012709
F 80.197338 24.439549 8.183602
F 80.197338 24.439549 30.012709
F 80.197338 47.592806 8.183602
F 80.197338 47.592806 30.012709
F 53.462234 9.004040 8.183602
F 53.462234 9.004040 30.012710
F 53.462234 32.157298 8.183602
F 53.462234 32.157298 30.012710
F 53.462234 55.310555 8.183602
F 53.462234 55.310555 30.012710
F 80.197338 9.004040 8.183602
F 80.197338 9.004040 30.012710
F 80.197338 32.157298 8.183602
F 80.197338 32.157298 30.012710
F 80.197338 55.310555 8.183602
F 80.197338 55.310555 30.012710
F 53.462234 16.721796 8.183601
F 53.462234 16.721796 30.012709
F 53.462234 39.875053 8.183601
F 53.462234 39.875053 30.012709
F 53.462234 63.028311 8.183601
F 53.462234 63.028311 30.012709
F 80.197338 16.721796 8.183601
F 80.197338 16.721796 30.012709
F 80.197338 39.875053 8.183601
F 80.197338 39.875053 30.012709
F 80.197338 63.028311 8.183601
F 80.197338 63.028311 30.012709
F 62.373930 1.286291 8.183602
F 62.373930 1.286291 30.012709
F 62.373930 24.439548 8.183602
F 62.373930 24.439548 30.012709
F 62.373930 47.592806 8.183602
F 62.373930 47.592806 30.012709
F 89.109034 1.286291 8.183602
F 89.109034 1.286291 30.012709
F 89.109034 24.439548 8.183602
F 89.109034 24.439548 30.012709
F 89.109034 47.592806 8.183602
F 89.109034 47.592806 30.012709
F 62.373930 9.004040 8.183602
F 62.373930 9.004040 30.012709
F 62.373930 32.157298 8.183602
F 62.373930 32.157298 30.012709
F 62.373930 55.310555 8.183602
F 62.373930 55.310555 30.012709
F 89.109034 9.004040 8.183602
F 89.109034 9.004040 30.012709
F 89.109034 32.157298 8.183602
F 89.109034 32.157298 30.012709
F 89.109034 55.310555 8.183602
F 89.109034 55.310555 30.012709
F 62.373930 16.721795 8.183601
F 62.373930 16.721795 30.012709
F 62.373930 39.875053 8.183601
F 62.373930 39.875053 30.012709
F 62.373930 63.028310 8.183601
F 62.373930 63.028310 30.012709
F 89.109034 16.721795 8.183601
F 89.109034 16.721795 30.012709
F 89.109034 39.875053 8.183601
F 89.109034 39.875053 30.012709
F 89.109034 63.028310 8.183601
F 89.109034 63.028310 30.012709
F 71.285635 1.286290 8.183601
F 71.285635 1.286290 30.012708
F 71.285635 24.439547 8.183601
F 71.285635 24.439547 30.012708
F 71.285635 47.592805 8.183601
F 71.285635 47.592805 30.012708
F 98.020738 1.286290 8.183601
F 98.020738 1.286290 30.012708
F 98.020738 24.439547 8.183601
F 98.020738 24.439547 30.012708
F 98.020738 47.592805 8.183601
F 98.020738 47.592805 30.012708
F 71.285635 9.004039 8.183601
F 71.285635 9.004039 30.012708
F 71.285635 32.157296 8.183601
F 71.285635 32.157296 30.012708
F 71.285635 55.310554 8.183601
F 71.285635 55.310554 30.012708
F 98.020738 9.004039 8.183601
F 98.020738 9.004039 30.012708
F 98.020738 32.157296 8.183601
F 98.020738 32.157296 30.012708
F 98.020738 55.310554 8.183601
F 98.020738 55.310554 30.012708
F 71.285635 16.721794 8.183600
F 71.285635 16.721794 30.012707
F 71.285635 39.875052 8.183600
F 71.285635 39.875052 30.012707
F 71.285635 63.028309 8.183600
F 71.285635 63.028309 30.012707
F 98.020738 16.721794 8.183600
F 98.020738 16.721794 30.012707
F 98.020738 39.875052 8.183600
F 98.020738 39.875052 30.012707
F 98.020738 63.028309 8.183600
F 98.020738 63.028309 30.012707
F 55.690171 7.717750 11.821786
F 55.690171 7.717750 33.650894
F 55.690171 30.871007 11.821786
F 55.690171 30.871007 33.650894
F 55.690171 54.024265 11.821786
F 55.690171 54.024265 33.650894
F 82.425274 7.717750 11.821786
F 82.425274 7.717750 33.650894
F 82.425274 30.871007 11.821786
F 82.425274 30.871007 33.650894
F 82.425274 54.024265 11.821786
F 82.425274 54.024265 33.650894
F 55.690171 15.435503 11.821785
F 55.690171 15.435503 33.650893
F 55.690171 38.588760 11.821785
F 55.690171 38.588760 33.650893
F 55.690171 61.742018 11.821785
F 55.690171 61.742018 33.650893
F 82.425274 15.435503 11.821785
F 82.425274 15.435503 33.650893
F 82.425274 38.588760 11.821785
F 82.425274 38.588760 33.650893
F 82.425274 61.742018 11.821785
F 82.425274 61.742018 33.650893
F 55.690171 0.000000 11.821786
F 55.690171 0.000000 33.650893
F 55.690171 23.153258 11.821786
F 55.690171 23.153258 33.650893
F 55.690171 46.306515 11.821786
F 55.690171 46.306515 33.650893
F 82.425274 0.000000 11.821786
F 82.425274 0.000000 33.650893
F 82.425274 23.153258 11.821786
F 82.425274 23.153258 33.650893
F 82.425274 46.306515 11.821786
F 82.425274 46.306515 33.650893
F 64.601869 7.717750 11.821786
F 64.601869 7.717750 33.650893
F 64.601869 30.871007 11.821786
F 64.601869 30.871007 33.650893
F 64.601869 54.024265 11.821786
F 64.601869 54.024265 33.650893
F 91.336972 7.717750 11.821786
F 91.336972 7.717750 33.650893
F 91.336972 30.871007 11.821786
F 91.336972 30.871007 33.650893
F 91.336972 54.024265 11.821786
F 91.336972 54.024265 33.650893
F 64.601869 15.435502 11.821785
F 64.601869 15.435502 33.650892
F 64.601869 38.588760 11.821785
F 64.601869 38.588760 33.650892
F 64.601869 61.742017 11.821785
F 64.601869 61.742017 33.650892
F 91.336972 15.435502 11.821785
F 91.336972 15.435502 33.650892
F 91.336972 38.588760 11.821785
F 91.336972 38.588760 33.650892
F 91.336972 61.742017 11.821785
F 91.336972 61.742017 33.650892
F 64.601869 0.000000 11.821786
F 64.601869 0.000000 33.650893
F 64.601869 23.153258 11.821786
F 64.601869 23.153258 33.650893
F 64.601869 46.306515 11.821786
F 64.601869 46.306515 33.650893
F 91.336972 0.000000 11.821786
F 91.336972 0.000000 33.650893
F 91.336972 23.153258 11.821786
F 91.336972 23.153258 33.650893
F 91.336972 46.306515 11.821786
F 91.336972 46.306515 33.650893
F 73.513573 7.717750 11.821785
F 73.513573 7.717750 33.650893
F 73.513573 30.871008 11.821785
F 73.513573 30.871008 33.650893
F 73.513573 54.024265 11.821785
F 73.513573 54.024265 33.650893
F 100.248677 7.717750 11.821785
F 100.248677 7.717750 33.650893
F 100.248677 30.871008 11.821785
F 100.248677 30.871008 33.650893
F 100.248677 54.024265 11.821785
F 100.248677 54.024265 33.650893
F 73.513573 15.435503 11.821784
F 73.513573 15.435503 33.650892
F 73.513573 38.588760 11.821784
F 73.513573 38.588760 33.650892
F 73.513573 61.742018 11.821784
F 73.513573 61.742018 33.650892
F 100.248677 15.435503 11.821784
F 100.248677 15.435503 33.650892
F 100.248677 38.588760 11.821784
F 100.248677 38.588760 33.650892
F 100.248677 61.742018 11.821784
F 100.248677 61.742018 33.650892
F 73.513573 0.000001 11.821785
F 73.513573 0.000001 33.650893
F 73.513573 23.153258 11.821785
F 73.513573 23.153258 33.650893
F 73.513573 46.306516 11.821785
F 73.513573 46.306516 33.650893
F 100.248677 0.000001 11.821785
F 100.248677 0.000001 33.650893
F 100.248677 23.153258 11.821785
F 100.248677 23.153258 33.650893
F 100.248677 46.306516 11.821785
F 100.248677 46.306516 33.650893
F 55.690156 5.145166 8.183602
F 55.690156 5.145166 30.012710
F 55.690156 28.298423 8.183602
F 55.690156 28.298423 30.012710
F 55.690156 51.451681 8.183602
F 55.690156 51.451681 30.012710
F 82.425260 5.145166 8.183602
F 82.425260 5.145166 30.012710
F 82.425260 28.298423 8.183602
F 82.425260 28.298423 30.012710
F 82.425260 51.451681 8.183602
F 82.425260 51.451681 30.012710
F 55.690156 12.862918 8.183601
F 55.690156 12.862918 30.012709
F 55.690156 36.016175 8.183601
F 55.690156 36.016175 30.012709
F 55.690156 59.169433 8.183601
F 55.690156 59.169433 30.012709
F 82.425260 12.862918 8.183601
F 82.425260 12.862918 30.012709
F 82.425260 36.016175 8.183601
F 82.425260 36.016175 30.012709
F 82.425260 59.169433 8.183601
F 82.425260 59.169433 30.012709
F 55.690156 20.580673 8.183602
F 55.690156 20.580673 30.012709
F 55.690156 43.733931 8.183602
F 55.690156 43.733931 30.012709
F 55.690156 66.887188 8.183602
F 55.690156 66.887188 30.012709
F 82.425260 20.580673 8.183602
F 82.425260 20.580673 30.012709
F 82.425260 43.733931 8.183602
F 82.425260 43.733931 30.012709
F 82.425260 66.887188 8.183602
F 82.425260 66.887188 30.012709
F 64.601853 5.145165 8.183602
F 64.601853 5.145165 30.012709
F 64.601853 28.298422 8.183602
F 64.601853 28.298422 30.012709
F 64.601853 51.451680 8.183602
F 64.601853 51.451680 30.012709
F 91.336956 5.145165 8.183602
F 91.336956 5.145165 30.012709
F 91.336956 28.298422 8.183602
F 91.336956 28.298422 30.012709
F 91.336956 51.451680 8.183602
F 91.336956 51.451680 30.012709
F 64.601853 12.862917 8.183601
F 64.601853 12.862917 30.012708
F 64.601853 36.016174 8.183601
F 64.601853 36.016174 30.012708
F 64.601853 59.169432 8.183601
F 64.601853 59.169432 30.012708
F 91.336956 12.862917 8.183601
F 91.336956 12.862917 30.012708
F 91.336956 36.016174 8.183601
F 91.336956 36.016174 30.012708
F 91.336956 59.169432 8.183601
F 91.336956 59.169432 30.012708
F 64.601853 20.580672 8.183602
F 64.601853 20.580672 30.012709
F 64.601853 43.733930 8.183602
F 64.601853 43.733930 30.012709
F 64.601853 66.887187 8.183602
F 64.601853 66.887187 30.012709
F 91.336956 20.580672 8.183602
F 91.336956 20.580672 30.012709
F 91.336956 43.733930 8.183602
F 91.336956 43.733930 30.012709
F 91.336956 66.887187 8.183602
F 91.336956 66.887187 30.012709
F 73.513560 5.145164 8.183601
F 73.513560 5.145164 30.012709
F 73.513560 28.298422 8.183601
F 73.513560 28.298422 30.012709
F 73.513560 51.451679 8.183601
F 73.513560 51.451679 30.012709
F 100.248664 5.145164 8.183601
F 100.248664 5.145164 30.012709
F 100.248664 28.298422 8.183601
F 100.248664 28.298422 30.012709
F 100.248664 51.451679 8.183601
F 100.248664 51.451679 30.012709
F 73.513560 12.862916 8.183600
F 73.513560 12.862916 30.012708
F 73.513560 36.016174 8.183600
F 73.513560 36.016174 30.012708
F 73.513560 59.169431 8.183600
F 73.513560 59.169431 30.012708
F 100.248664 12.862916 8.183600
F 100.248664 12.862916 30.012708
F 100.248664 36.016174 8.183600
F 100.248664 36.016174 30.012708
F 100.248664 59.169431 8.183600
F 100.248664 59.169431 30.012708
F 73.513560 20.580672 8.183601
F 73.513560 20.580672 30.012708
F 73.513560 43.733929 8.183601
F 73.513560 43.733929 30.012708
F 73.513560 66.887187 8.183601
F 73.513560 66.887187 30.012708
F 100.248664 20.580672 8.183601
F 100.248664 20.580672 30.012708
F 100.248664 43.733929 8.183601
F 100.248664 43.733929 30.012708
F 100.248664 66.887187 8.183601
F 100.248664 66.887187 30.012708
F 55.690168 5.145165 10.912239
F 55.690168 5.145165 32.741347
F 55.690168 28.298423 10.912239
F 55.690168 28.298423 32.741347
F 55.690168 51.451680 10.912239
F 55.690168 51.451680 32.741347
F 82.425272 5.145165 10.912239
F 82.425272 5.145165 32.741347
F 82.425272 28.298423 10.912239
F 82.425272 28.298423 32.741347
F 82.425272 51.451680 10.912239
F 82.425272 51.451680 32.741347
F 55.690168 12.862917 10.912240
F 55.690168 12.862917 32.741348
F 55.690168 36.016175 10.912240
F 55.690168 36.016175 32.741348
F 55.690168 59.169432 10.912240
F 55.690168 59.169432 32.741348
F 82.425272 12.862917 10.912240
F 82.425272 12.862917 32.741348
F 82.425272 36.016175 10.912240
F 82.425272 36.016175 32.741348
F 82.425272 59.169432 10.912240
F 82.425272 59.169432 32.741348
F 55.690168 20.580673 10.912240
F 55.690168 20.580673 32.741347
F 55.690168 43.733930 10.912240
F 55.690168 43.733930 32.741347
F 55.690168 66.887188 10.912240
F 55.690168 66.887188 32.741347
F 82.425272 20.580673 10.912240
F 82.425272 20.580673 32.741347
F 82.425272 43.733930 10.912240
F 82.425272 43.733930 32.741347
F 82.425272 66.887188 10.912240
F 82.425272 66.887188 32.741347
F 64.601866 5.145165 10.912240
F 64.601866 5.145165 32.741347
F 64.601866 28.298422 10.912240
F 64.601866 28.298422 32.741347
F 64.601866 51.451680 10.912240
F 64.601866 51.451680 32.741347
F 91.336969 5.145165 10.912240
F 91.336969 5.145165 32.741347
F 91.336969 28.298422 10.912240
F 91.336969 28.298422 32.741347
F 91.336969 51.451680 10.912240
F 91.336969 51.451680 32.741347
F 64.601866 12.862917 10.912241
F 64.601866 12.862917 32.741348
F 64.601866 36.016175 10.912241
F 64.601866 36.016175 32.741348
F 64.601866 59.169432 10.912241
F 64.601866 59.169432 32.741348
F 91.336969 12.862917 10.912241
F 91.336969 12.862917 32.741348
F 91.336969 36.016175 10.912241
F 91.336969 36.016175 32.741348
F 91.336969 59.169432 10.912241
F 91.336969 59.169432 32.741348
F 64.601866 20.580672 10.912240
F 64.601866 20.580672 32.741348
F 64.601866 43.733930 10.912240
F 64.601866 43.733930 32.741348
F 64.601866 66.887187 10.912240
F 64.601866 66.887187 32.741348
F 91.336969 20.580672 10.912240
F 91.336969 20.580672 32.741348
F 91.336969 43.733930 10.912240
F 91.336969 43.733930 32.741348
F 91.336969 66.887187 10.912240
F 91.336969 66.887187 32.741348
F 73.513572 5.145164 10.912240
F 73.513572 5.145164 32.741348
F 73.513572 28.298422 10.912240
F 73.513572 28.298422 32.741348
F 73.513572 51.451679 10.912240
F 73.513572 51.451679 32.741348
F 100.248675 5.145164 10.912240
F 100.248675 5.145164 32.741348
F 100.248675 28.298422 10.912240
F 100.248675 28.298422 32.741348
F 100.248675 51.451679 10.912240
F 100.248675 51.451679 32.741348
F 73.513572 12.862917 10.912241
F 73.513572 12.862917 32.741349
F 73.513572 36.016174 10.912241
F 73.513572 36.016174 32.741349
F 73.513572 59.169432 10.912241
F 73.513572 59.169432 32.741349
F 100.248675 12.862917 10.912241
F 100.248675 12.862917 32.741349
F 100.248675 36.016174 10.912241
F 100.248675 36.016174 32.741349
F 100.248675 59.169432 10.912241
F 100.248675 59.169432 32.741349
F 73.513572 20.580672 10.912241
F 73.513572 20.580672 32.741348
F 73.513572 43.733929 10.912241
F 73.513572 43.733929 32.741348
F 73.513572 66.887187 10.912241
F 73.513572 66.887187 32.741348
F 100.248675 20.580672 10.912241
F 100.248675 20.580672 32.741348
F 100.248675 43.733929 10.912241
F 100.248675 43.733929 32.741348
F 100.248675 66.887187 10.912241
F 100.248675 66.887187 32.741348
F 55.690158 7.717749 14.550423
F 55.690158 7.717749 36.379531
F 55.690158 30.871007 14.550423
F 55.690158 30.871007 36.379531
F 55.690158 54.024264 14.550423
F 55.690158 54.024264 36.379531
F 82.425262 7.717749 14.550423
F 82.425262 7.717749 36.379531
F 82.425262 30.871007 14.550423
F 82.425262 30.871007 36.379531
F 82.425262 54.024264 14.550423
F 82.425262 54.024264 36.379531
F 55.690158 15.435502 14.550424
F 55.690158 15.435502 36.379532
F 55.690158 38.588760 14.550424
F 55.690158 38.588760 36.379532
F 55.690158 61.742017 14.550424
F 55.690158 61.742017 36.379532
F 82.425262 15.435502 14.550424
F 82.425262 15.435502 36.379532
F 82.425262 38.588760 14.550424
F 82.425262 38.588760 36.379532
F 82.425262 61.742017 14.550424
F 82.425262 61.742017 36.379532
F 55.690158 0.000000 14.550424
F 55.690158 0.000000 36.379531
F 55.690158 23.153257 14.550424
F 55.690158 23.153257 36.379531
F 55.690158 46.306515 14.550424
F 55.690158 46.306515 36.379531
F 82.425262 0.000000 14.550424
F 82.425262 0.000000 36.379531
F 82.425262 23.153257 14.550424
F 82.425262 23.153257 36.379531
F 82.425262 46.306515 14.550424
F 82.425262 46.306515 36.379531
F 64.601855 7.717750 14.550424
F 64.601855 7.717750 36.379531
F 64.601855 30.871007 14.550424
F 64.601855 30.871007 36.379531
F 64.601855 54.024265 14.550424
F 64.601855 54.024265 36.379531
F 91.336959 7.717750 14.550424
F 91.336959 7.717750 36.379531
F 91.336959 30.871007 14.550424
F 91.336959 30.871007 36.379531
F 91.336959 54.024265 14.550424
F 91.336959 54.024265 36.379531
F 64.601855 15.435503 14.550425
F 64.601855 15.435503 36.379532
F 64.601855 38.588760 14.550425
F 64.601855 38.588760 36.379532
F 64.601855 61.742018 14.550425
F 64.601855 61.742018 36.379532
F 91.336959 15.435503 14.550425
F 91.336959 15.435503 36.379532
F 91.336959 38.588760 14.550425
F 91.336959 38.588760 36.379532
F 91.336959 61.742018 14.550425
F 91.336959 61.742018 36.379532
F 64.601855 0.000000 14.550424
F 64.601855 0.000000 36.379531
F 64.601855 23.153258 14.550424
F 64.601855 23.153258 36.379531
F 64.601855 46.306515 14.550424
F 64.601855 46.306515 36.379531
F 91.336959 0.000000 14.550424
F 91.336959 0.000000 36.379531
F 91.336959 23.153258 14.550424
F 91.336959 23.153258 36.379531
F 91.336959 46.306515 14.550424
F 91.336959 46.306515 36.379531
F 73.513562 7.717751 14.550425
F 73.513562 7.717751 36.379532
F 73.513562 30.871008 14.550425
F 73.513562 30.871008 36.379532
F 73.513562 54.024266 14.550425
F 73.513562 54.024266 36.379532
F 100.248665 7.717751 14.550425
F 100.248665 7.717751 36.379532
F 100.248665 30.871008 14.550425
F 100.248665 30.871008 36.379532
F 100.248665 54.024266 14.550425
F 100.248665 54.024266 36.379532
F 73.513562 15.435503 14.550426
F 73.513562 15.435503 36.379533
F 73.513562 38.588761 14.550426
F 73.513562 38.588761 36.379533
F 73.513562 61.742018 14.550426
F 73.513562 61.742018 36.379533
F 100.248665 15.435503 14.550426
F 100.248665 15.435503 36.379533
F 100.248665 38.588761 14.550426
F 100.248665 38.588761 36.379533
F 100.248665 61.742018 14.550426
F 100.248665 61.742018 36.379533
F 73.513562 0.000001 14.550425
F 73.513562 0.000001 36.379532
F 73.513562 23.153259 14.550425
F 73.513562 23.153259 36.379532
F 73.513562 46.306516 14.550425
F 73.513562 46.306516 36.379532
F 100.248665 0.000001 14.550425
F 100.248665 0.000001 36.379532
F 100.248665 23.153259 14.550425
F 100.248665 23.153259 36.379532
F 100.248665 46.306516 14.550425
F 100.248665 46.306516 36.379532
F 57.918095 1.286291 10.912240
F 57.918095 1.286291 32.741347
F 57.918095 24.439548 10.912240
F 57.918095 24.439548 32.741347
F 57.918095 47.592806 10.912240
F 57.918095 47.592806 32.741347
F 84.653198 1.286291 10.912240
F 84.653198 1.286291 32.741347
F 84.653198 24.439548 10.912240
F 84.653198 24.439548 32.741347
F 84.653198 47.592806 10.912240
F 84.653198 47.592806 32.741347
F 57.918095 9.004040 10.912240
F 57.918095 9.004040 32.741347
F 57.918095 32.157298 10.912240
F 57.918095 32.157298 32.741347
F 57.918095 55.310555 10.912240
F 57.918095 55.310555 32.741347
F 84.653198 9.004040 10.912240
F 84.653198 9.004040 32.741347
F 84.653198 32.157298 10.912240
F 84.653198 32.157298 32.741347
F 84.653198 55.310555 10.912240
F 84.653198 55.310555 32.741347
F 57.918095 16.721795 10.912241
F 57.918095 16.721795 32.741348
F 57.918095 39.875053 10.912241
F 57.918095 39.875053 32.741348
F 57.918095 63.028310 10.912241
F 57.918095 63.028310 32.741348
F 84.653198 16.721795 10.912241
F 84.653198 16.721795 32.741348
F 84.653198 39.875053 10.912241
F 84.653198 39.875053 32.741348
F 84.653198 63.028310 10.912241
F 84.653198 63.028310 32.741348
F 66.829794 1.286290 10.912240
F 66.829794 1.286290 32.741348
F 66.829794 24.439548 10.912240
F 66.829794 24.439548 32.741348
F 66.829794 47.592806 10.912240
F 66.829794 47.592806 32.741348
F 93.564897 1.286290 10.912240
F 93.564897 1.286290 32.741348
F 93.564897 24.439548 10.912240
F 93.564897 24.439548 32.741348
F 93.564897 47.592806 10.912240
F 93.564897 47.592806 32.741348
F 66.829794 9.004040 10.912240
F 66.829794 9.004040 32.741348
F 66.829794 32.157297 10.912240
F 66.829794 32.157297 32.741348
F 66.829794 55.310555 10.912240
F 66.829794 55.310555 32.741348
F 93.564897 9.004040 10.912240
F 93.564897 9.004040 32.741348
F 93.564897 32.157297 10.912240
F 93.564897 32.157297 32.741348
F 93.564897 55.310555 10.912240
F 93.564897 55.310555 32.741348
F 66.829794 16.721795 10.912241
F 66.829794 16.721795 32.741348
F 66.829794 39.875053 10.912241
F 66.829794 39.875053 32.741348
F 66.829794 63.028310 10.912241
F 66.829794 63.028310 32.741348
F 93.564897 16.721795 10.912241
F 93.564897 16.721795 32.741348
F 93.564897 39.875053 10.912241
F 93.564897 39.875053 32.741348
F 93.564897 63.028310 10.912241
F 93.564897 63.028310 32.741348
F 75.741499 1.286290 10.912240
F 75.741499 1.286290 32.741348
F 75.741499 24.439548 10.912240
F 75.741499 24.439548 32.741348
F 75.741499 47.592805 10.912240
F 75.741499 47.592805 32.741348
F 102.476603 1.286290 10.912240
F 102.476603 1.286290 32.741348
F 102.476603 24.439548 10.912240
F 102.476603 24.439548 32.741348
F 102.476603 47.592805 10.912240
F 102.476603 47.592805 32.741348
F 75.741499 9.004040 10.912240
F 75.741499 9.004040 32.741348
F 75.741499 32.157297 10.912240
F 75.741499 32.157297 32.741348
F 75.741499 55.310555 10.912240
F 75.741499 55.310555 32.741348
F 102.476603 9.004040 10.912240
F 102.476603 9.004040 32.741348
F 102.476603 32.157297 10.912240
F 102.476603 32.157297 32.741348
F 102.476603 55.310555 10.912240
F 102.476603 55.310555 32.741348
F 75.741499 16.721795 10.912241
F 75.741499 16.721795 32.741348
F 75.741499 39.875052 10.912241
F 75.741499 39.875052 32.741348
F 75.741499 63.028310 10.912241
F 75.741499 63.028310 32.741348
F 102.476603 16.721795 10.912241
F 102.476603 16.721795 32.741348
F 102.476603 39.875052 10.912241
F 102.476603 39.875052 32.741348
F 102.476603 63.028310 10.912241
F 102.476603 63.028310 32.741348
F 57.918080 3.858875 14.550424
F 57.918080 3.858875 36.379531
F 57.918080 27.012132 14.550424
F 57.918080 27.012132 36.379531
F 57.918080 50.165390 14.550424
F 57.918080 50.165390 36.379531
F 84.653183 3.858875 14.550424
F 84.653183 3.858875 36.379531
F 84.653183 27.012132 14.550424
F 84.653183 27.012132 36.379531
F 84.653183 50.165390 14.550424
F 84.653183 50.165390 36.379531
F 57.918080 11.576625 14.550424
F 57.918080 11.576625 36.379531
F 57.918080 34.729882 14.550424
F 57.918080 34.729882 36.379531
F 57.918080 57.883140 14.550424
F 57.918080 57.883140 36.379531
F 84.653183 11.576625 14.550424
F 84.653183 11.576625 36.379531
F 84.653183 34.729882 14.550424
F 84.653183 34.729882 36.379531
F 84.653183 57.883140 14.550424
F 84.653183 57.883140 36.379531
F 57.918080 19.294380 14.550424
F 57.918080 19.294380 36.379532
F 57.918080 42.447638 14.550424
F 57.918080 42.447638 36.379532
F 57.918080 65.600895 14.550424
F 57.918080 65.600895 36.379532
F 84.653183 19.294380 14.550424
F 84.653183 19.294380 36.379532
F 84.653183 42.447638 14.550424
F 84.653183 42.447638 36.379532
F 84.653183 65.600895 14.550424
F 84.653183 65.600895 36.379532
F 66.829779 3.858876 14.550425
F 66.829779 3.858876 36.379532
F 66.829779 27.012134 14.550425
F 66.829779 27.012134 36.379532
F 66.829779 50.165391 14.550425
F 66.829779 50.165391 36.379532
F 93.564883 3.858876 14.550425
F 93.564883 3.858876 36.379532
F 93.564883 27.012134 14.550425
F 93.564883 27.012134 36.379532
F 93.564883 50.165391 14.550425
F 93.564883 50.165391 36.379532
F 66.829779 11.576626 14.550425
F 66.829779 11.576626 36.379532
F 66.829779 34.729884 14.550425
F 66.829779 34.729884 36.379532
F 66.829779 57.883141 14.550425
F 66.829779 57.883141 36.379532
F 93.564883 11.576626 14.550425
F 93.564883 11.576626 36.379532
F 93.564883 34.729884 14.550425
F 93.564883 34.729884 36.379532
F 93.564883 57.883141 14.550425
F 93.564883 57.883141 36.379532
F 66.829779 19.294382 14.550425
F 66.829779 19.294382 36.379533
F 66.829779 42.447639 14.550425
F 66.829779 42.447639 36.379533
F 66.829779 65.600897 14.550425
F 66.829779 65.600897 36.379533
F 93.564883 19.294382 14.550425
F 93.564883 19.294382 36.379533
F 93.564883 42.447639 14.550425
F 93.564883 42.447639 36.379533
F 93.564883 65.600897 14.550425
F 93.564883 65.600897 36.379533
F 75.741486 3.858875 14.550424
F 75.741486 3.858875 36.379531
F 75.741486 27.012133 14.550424
F 75.741486 27.012133 36.379531
F 75.741486 50.165390 14.550424
F 75.741486 50.165390 36.379531
F 102.476590 3.858875 14.550424
F 102.476590 3.858875 36.379531
F 102.476590 27.012133 14.550424
F 102.476590 27.012133 36.379531
F 102.476590 50.165390 14.550424
F 102.476590 50.165390 36.379531
F 75.741486 11.576625 14.550424
F 75.741486 11.576625 36.379532
F 75.741486 34.729883 14.550424
F 75.741486 34.729883 36.379532
F 75.741486 57.883140 14.550424
F 75.741486 57.883140 36.379532
F 102.476590 11.576625 14.550424
F 102.476590 11.576625 36.379532
F 102.476590 34.729883 14.550424
F 102.476590 34.729883 36.379532
F 102.476590 57.883140 14.550424
F 102.476590 57.883140 36.379532
F 75.741486 19.294381 14.550425
F 75.741486 19.294381 36.379532
F 75.741486 42.447638 14.550425
F 75.741486 42.447638 36.379532
F 75.741486 65.600896 14.550425
F 75.741486 65.600896 36.379532
F 102.476590 19.294381 14.550425
F 102.476590 19.294381 36.379532
F 102.476590 42.447638 14.550425
F 102.476590 42.447638 36.379532
F 102.476590 65.600896 14.550425
F 102.476590 65.600896 36.379532
F 57.918092 3.858875 11.821786
F 57.918092 3.858875 33.650893
F 57.918092 27.012133 11.821786
F 57.918092 27.012133 33.650893
F 57.918092 50.165390 11.821786
F 57.918092 50.165390 33.650893
F 84.653195 3.858875 11.821786
F 84.653195 3.858875 33.650893
F 84.653195 27.012133 11.821786
F 84.653195 27.012133 33.650893
F 84.653195 50.165390 11.821786
F 84.653195 50.165390 33.650893
F 57.918092 11.576625 11.821786
F 57.918092 11.576625 33.650893
F 57.918092 34.729883 11.821786
F 57.918092 34.729883 33.650893
F 57.918092 57.883140 11.821786
F 57.918092 57.883140 33.650893
F 84.653195 11.576625 11.821786
F 84.653195 11.576625 33.650893
F 84.653195 34.729883 11.821786
F 84.653195 34.729883 33.650893
F 84.653195 57.883140 11.821786
F 84.653195 57.883140 33.650893
F 57.918092 19.294381 11.821785
F 57.918092 19.294381 33.650893
F 57.918092 42.447638 11.821785
F 57.918092 42.447638 33.650893
F 57.918092 65.600896 11.821785
F 57.918092 65.600896 33.650893
F 84.653195 19.294381 11.821785
F 84.653195 19.294381 33.650893
F 84.653195 42.447638 11.821785
F 84.653195 42.447638 33.650893
F 84.653195 65.600896 11.821785
F 84.653195 65.600896 33.650893
F 66.829792 3.858876 11.821785
F 66.829792 3.858876 33.650893
F 66.829792 27.012133 11.821785
F 66.829792 27.012133 33.650893
F 66.829792 50.165391 11.821785
F 66.829792 50.165391 33.650893
F 93.564895 3.858876 11.821785
F 93.564895 3.858876 33.650893
F 93.564895 27.012133 11.821785
F 93.564895 27.012133 33.650893
F 93.564895 50.165391 11.821785
F 93.564895 50.165391 33.650893
F 66.829792 11.576626 11.821785
F 66.829792 11.576626 33.650893
F 66.829792 34.729883 11.821785
F 66.829792 34.729883 33.650893
F 66.829792 57.883141 11.821785
F 66.829792 57.883141 33.650893
F 93.564895 11.576626 11.821785
F 93.564895 11.576626 33.650893
F 93.564895 34.729883 11.821785
F 93.564895 34.729883 33.650893
F 93.564895 57.883141 11.821785
F 93.564895 57.883141 33.650893
F 66.829792 19.294381 11.821785
F 66.829792 19.294381 33.650892
F 66.829792 42.447639 11.821785
F 66.829792 42.447639 33.650892
F 66.829792 65.600896 11.821785
F 66.829792 65.600896 33.650892
F 93.564895 19.294381 11.821785
F 93.564895 19.294381 33.650892
F 93.564895 42.447639 11.821785
F 93.564895 42.447639 33.650892
F 93.564895 65.600896 11.821785
F 93.564895 65.600896 33.650892
F 75.741498 3.858875 11.821786
F 75.741498 3.858875 33.650893
F 75.741498 27.012133 11.821786
F 75.741498 27.012133 33.650893
F 75.741498 50.165390 11.821786
F 75.741498 50.165390 33.650893
F 102.476601 3.858875 11.821786
F 102.476601 3.858875 33.650893
F 102.476601 27.012133 11.821786
F 102.476601 27.012133 33.650893
F 102.476601 50.165390 11.821786
F 102.476601 50.165390 33.650893
F 75.741498 11.576625 11.821786
F 75.741498 11.576625 33.650893
F 75.741498 34.729883 11.821786
F 75.741498 34.729883 33.650893
F 75.741498 57.883140 11.821786
F 75.741498 57.883140 33.650893
F 102.476601 11.576625 11.821786
F 102.476601 11.576625 33.650893
F 102.476601 34.729883 11.821786
F 102.476601 34.729883 33.650893
F 102.476601 57.883140 11.821786
F 102.476601 57.883140 33.650893
F 75.741498 19.294381 11.821785
F 75.741498 19.294381 33.650893
F 75.741498 42.447638 11.821785
F 75.741498 42.447638 33.650893
F 75.741498 65.600896 11.821785
F 75.741498 65.600896 33.650893
F 102.476601 19.294381 11.821785
F 102.476601 19.294381 33.650893
F 102.476601 42.447638 11.821785
F 102.476601 42.447638 33.650893
F 102.476601 65.600896 11.821785
F 102.476601 65.600896 33.650893
F 57.918082 1.286291 8.183602
F 57.918082 1.286291 30.012709
F 57.918082 24.439549 8.183602
F 57.918082 24.439549 30.012709
F 57.918082 47.592806 8.183602
F 57.918082 47.592806 30.012709
F 84.653185 1.286291 8.183602
F 84.653185 1.286291 30.012709
F 84.653185 24.439549 8.183602
F 84.653185 24.439549 30.012709
F 84.653185 47.592806 8.183602
F 84.653185 47.592806 30.012709
F 57.918082 9.004041 8.183602
F 57.918082 9.004041 30.012709
F 57.918082 32.157298 8.183602
F 57.918082 32.157298 30.012709
F 57.918082 55.310556 8.183602
F 57.918082 55.310556 30.012709
F 84.653185 9.004041 8.183602
F 84.653185 9.004041 30.012709
F 84.653185 32.157298 8.183602
F 84.653185 32.157298 30.012709
F 84.653185 55.310556 8.183602
F 84.653185 55.310556 30.012709
F 57.918082 16.721796 8.183601
F 57.918082 16.721796 30.012709
F 57.918082 39.875053 8.183601
F 57.918082 39.875053 30.012709
F 57.918082 63.028311 8.183601
F 57.918082 63.028311 30.012709
F 84.653185 16.721796 8.183601
F 84.653185 16.721796 30.012709
F 84.653185 39.875053 8.183601
F 84.653185 39.875053 30.012709
F 84.653185 63.028311 8.183601
F 84.653185 63.028311 30.012709
F 66.829781 1.286290 8.183601
F 66.829781 1.286290 30.012709
F 66.829781 24.439547 8.183601
F 66.829781 24.439547 30.012709
F 66.829781 47.592805 8.183601
F 66.829781 47.592805 30.012709
F 93.564884 1.286290 8.183601
F 93.564884 1.286290 30.012709
F 93.564884 24.439547 8.183601
F 93.564884 24.439547 30.012709
F 93.564884 47.592805 8.183601
F 93.564884 47.592805 30.012709
F 66.829781 9.004039 8.183601
F 66.829781 9.004039 30.012709
F 66.829781 32.157297 8.183601
F 66.829781 32.157297 30.012709
F 66.829781 55.310554 8.183601
F 66.829781 55.310554 30.012709
F 93.564884 9.004039 8.183601
F 93.564884 9.004039 30.012709
F 93.564884 32.157297 8.183601
F 93.564884 32.157297 30.012709
F 93.564884 55.310554 8.183601
F 93.564884 55.310554 30.012709
F 66.829781 16.721795 8.183601
F 66.829781 16.721795 30.012708
F 66.829781 39.875052 8.183601
F 66.829781 39.875052 30.012708
F 66.829781 63.028310 8.183601
F 66.829781 63.028310 30.012708
F 93.564884 16.721795 8.183601
F 93.564884 16.721795 30.012708
F 93.564884 39.875052 8.183601
F 93.564884 39.875052 30.012708
F 93.564884 63.028310 8.183601
F 93.564884 63.028310 30.012708
F 75.741488 1.286290 8.183602
F 75.741488 1.286290 30.012709
F 75.741488 24.439548 8.183602
F 75.741488 24.439548 30.012709
F 75.741488 47.592805 8.183602
F 75.741488 47.592805 30.012709
F 102.476591 1.286290 8.183602
F 102.476591 1.286290 30.012709
F 102.476591 24.439548 8.183602
F 102.476591 24.439548 30.012709
F 102.476591 47.592805 8.183602
F 102.476591 47.592805 30.012709
F 75.741488 9.004039 8.183602
F 75.741488 9.004039 30.012709
F 75.741488 32.157297 8.183602
F 75.741488 32.157297 30.012709
F 75.741488 55.310555 8.183602
F 75.741488 55.310555 30.012709
F 102.476591 9.004039 8.183602
F 102.476591 9.004039 30.012709
F 102.476591 32.157297 8.183602
F 102.476591 32.157297 30.012709
F 102.476591 55.310555 8.183602
F 102.476591 55.310555 30.012709
F 75.741488 16.721795 8.183601
F 75.741488 16.721795 30.012708
F 75.741488 39.875052 8.183601
F 75.741488 39.875052 30.012708
F 75.741488 63.028310 8.183601
F 75.741488 63.028310 30.012708
F 102.476591 16.721795 8.183601
F 102.476591 16.721795 30.012708
F 102.476591 39.875052 8.183601
F 102.476591 39.875052 30.012708
F 102.476591 63.028310 8.183601
F 102.476591 63.028310 30.012708
F 60.146019 7.717750 11.821786
F 60.146019 7.717750 33.650894
F 60.146019 30.871007 11.821786
F 60.146019 30.871007 33.650894
F 60.146019 54.024265 11.821786
F 60.146019 54.024265 33.650894
F 86.881122 7.717750 11.821786
F 86.881122 7.717750 33.650894
F 86.881122 30.871007 11.821786
F 86.881122 30.871007 33.650894
F 86.881122 54.024265 11.821786
F 86.881122 54.024265 33.650894
F 60.146019 15.435502 11.821785
F 60.146019 15.435502 33.650893
F 60.146019 38.588760 11.821785
F 60.146019 38.588760 33.650893
F 60.146019 61.742018 11.821785
F 60.146019 61.742018 33.650893
F 86.881122 15.435502 11.821785
F 86.881122 15.435502 33.650893
F 86.881122 38.588760 11.821785
F 86.881122 38.588760 33.650893
F 86.881122 61.742018 11.821785
F 86.881122 61.742018 33.650893
F 60.146019 0.000000 11.821786
F 60.146019 0.000000 33.650893
F 60.146019 23.153258 11.821786
F 60.146019 23.153258 33.650893
F 60.146019 46.306515 11.821786
F 60.146019 46.306515 33.650893
F 86.881122 0.000000 11.821786
F 86.881122 0.000000 33.650893
F 86.881122 23.153258 11.821786
F 86.881122 23.153258 33.650893
F 86.881122 46.306515 11.821786
F 86.881122 46.306515 33.650893
F 69.057720 7.717750 11.821785
F 69.057720 7.717750 33.650893
F 69.057720 30.871008 11.821785
F 69.057720 30.871008 33.650893
F 69.057720 54.024265 11.821785
F 69.057720 54.024265 33.650893
F 95.792824 7.717750 11.821785
F 95.792824 7.717750 33.650893
F 95.792824 30.871008 11.821785
F 95.792824 30.871008 33.650893
F 95.792824 54.024265 11.821785
F 95.792824 54.024265 33.650893
F 69.057720 15.435503 11.821784
F 69.057720 15.435503 33.650892
F 69.057720 38.588760 11.821784
F 69.057720 38.588760 33.650892
F 69.057720 61.742018 11.821784
F 69.057720 61.742018 33.650892
F 95.792824 15.435503 11.821784
F 95.792824 15.435503 33.650892
F 95.792824 38.588760 11.821784
F 95.792824 38.588760 33.650892
F 95.792824 61.742018 11.821784
F 95.792824 61.742018 33.650892
F 69.057720 0.000001 11.821785
F 69.057720 0.000001 33.650893
F 69.057720 23.153258 11.821785
F 69.057720 23.153258 33.650893
F 69.057720 46.306516 11.821785
F 69.057720 46.306516 33.650893
F 95.792824 0.000001 11.821785
F 95.792824 0.000001 33.650893
F 95.792824 23.153258 11.821785
F 95.792824 23.153258 33.650893
F 95.792824 46.306516 11.821785
F 95.792824 46.306516 33.650893
F 77.969425 7.717750 11.821786
F 77.969425 7.717750 33.650894
F 77.969425 30.871007 11.821786
F 77.969425 30.871007 33.650894
F 77.969425 54.024265 11.821786
F 77.969425 54.024265 33.650894
F 104.704528 7.717750 11.821786
F 104.704528 7.717750 33.650894
F 104.704528 30.871007 11.821786
F 104.704528 30.871007 33.650894
F 104.704528 54.024265 11.821786
F 104.704528 54.024265 33.650894
F 77.969425 15.435502 11.821785
F 77.969425 15.435502 33.650892
F 77.969425 38.588760 11.821785
F 77.969425 38.588760 33.650892
F 77.969425 61.742018 11.821785
F 77.969425 61.742018 33.650892
F 104.704528 15.435502 11.821785
F 104.704528 15.435502 33.650892
F 104.704528 38.588760 11.821785
F 104.704528 38.588760 33.650892
F 104.704528 61.742018 11.821785
F 104.704528 61.742018 33.650892
F 77.969425 0.000000 11.821786
F 77.969425 0.000000 33.650893
F 77.969425 23.153258 11.821786
F 77.969425 23.153258 33.650893
F 77.969425 46.306515 11.821786
F 77.969425 46.306515 33.650893
F 104.704528 0.000000 11.821786
F 104.704528 0.000000 33.650893
F 104.704528 23.153258 11.821786
F 104.704528 23.153258 33.650893
F 104.704528 46.306515 11.821786
F 104.704528 46.306515 33.650893
F 60.146004 5.145165 8.183602
F 60.146004 5.145165 30.012710
F 60.146004 28.298423 8.183602
F 60.146004 28.298423 30.012710
F 60.146004 51.451680 8.183602
F 60.146004 51.451680 30.012710
F 86.881107 5.145165 8.183602
F 86.881107 5.145165 30.012710
F 86.881107 28.298423 8.183602
F 86.881107 28.298423 30.012710
F 86.881107 51.451680 8.183602
F 86.881107 51.451680 30.012710
F 60.146004 12.862918 8.183601
F 60.146004 12.862918 30.012709
F 60.146004 36.016175 8.183601
F 60.146004 36.016175 30.012709
F 60.146004 59.169433 8.183601
F 60.146004 59.169433 30.012709
F 86.881107 12.862918 8.183601
F 86.881107 12.862918 30.012709
F 86.881107 36.016175 8.183601
F 86.881107 36.016175 30.012709
F 86.881107 59.169433 8.183601
F 86.881107 59.169433 30.012709
F 60.146004 20.580673 8.183602
F 60.146004 20.580673 30.012709
F 60.146004 43.733930 8.183602
F 60.146004 43.733930 30.012709
F 60.146004 66.887188 8.183602
F 60.146004 66.887188 30.012709
F 86.881107 20.580673 8.183602
F 86.881107 20.580673 30.012709
F 86.881107 43.733930 8.183602
F 86.881107 43.733930 30.012709
F 86.881107 66.887188 8.183602
F 86.881107 66.887188 30.012709
F 69.057706 5.145164 8.183601
F 69.057706 5.145164 30.012708
F 69.057706 28.298421 8.183601
F 69.057706 28.298421 30.012708
F 69.057706 51.451679 8.183601
F 69.057706 51.451679 30.012708
F 95.792810 5.145164 8.183601
F 95.792810 5.145164 30.012708
F 95.792810 28.298421 8.183601
F 95.792810 28.298421 30.012708
F 95.792810 51.451679 8.183601
F 95.792810 51.451679 30.012708
F 69.057706 12.862916 8.183600
F 69.057706 12.862916 30.012707
F 69.057706 36.016174 8.183600
F 69.057706 36.016174 30.012707
F 69.057706 59.169431 8.183600
F 69.057706 59.169431 30.012707
F 95.792810 12.862916 8.183600
F 95.792810 12.862916 30.012707
F 95.792810 36.016174 8.183600
F 95.792810 36.016174 30.012707
F 95.792810 59.169431 8.183600
F 95.792810 59.169431 30.012707
F 69.057706 20.580671 8.183601
F 69.057706 20.580671 30.012708
F 69.057706 43.733929 8.183601
F 69.057706 43.733929 30.012708
F 69.057706 66.887186 8.183601
F 69.057706 66.887186 30.012708
F 95.792810 20.580671 8.183601
F 95.792810 20.580671 30.012708
F 95.792810 43.733929 8.183601
F 95.792810 43.733929 30.012708
F 95.792810 66.887186 8.183601
F 95.792810 66.887186 30.012708
F 77.969412 5.145165 8.183602
F 77.969412 5.145165 30.012710
F 77.969412 28.298423 8.183602
F 77.969412 28.298423 30.012710
F 77.969412 51.451680 8.183602
F 77.969412 51.451680 30.012710
F 104.704515 5.145165 8.183602
F 104.704515 5.145165 30.012710
F 104.704515 28.298423 8.183602
F 104.704515 28.298423 30.012710
F 104.704515 51.451680 8.183602
F 104.704515 51.451680 30.012710
F 77.969412 12.862917 8.183601
F 77.969412 12.862917 30.012709
F 77.969412 36.016175 8.183601
F 77.969412 36.016175 30.012709
F 77.969412 59.169432 8.183601
F 77.969412 59.169432 30.012709
F 104.704515 12.862917 8.183601
F 104.704515 12.862917 30.012709
F 104.704515 36.016175 8.183601
F 104.704515 36.016175 30.012709
F 104.704515 59.169432 8.183601
F 104.704515 59.169432 30.012709
F 77.969412 20.580673 8.183602
F 77.969412 20.580673 30.012709
F 77.969412 43.733930 8.183602
F 77.969412 43.733930 30.012709
F 77.969412 66.887188 8.183602
F 77.969412 66.887188 30.012709
F 104.704515 20.580673 8.183602
F 104.704515 20.580673 30.012709
F 104.704515 43.733930 8.183602
F 104.704515 43.733930 30.012709
F 104.704515 66.887188 8.183602
F 104.704515 66.887188 30.012709
F 60.146016 5.145165 10.912240
F 60.146016 5.145165 32.741347
F 60.146016 28.298423 10.912240
F 60.146016 28.298423 32.741347
F 60.146016 51.451680 10.912240
F 60.146016 51.451680 32.741347
F 86.881120 5.145165 10.912240
F 86.881120 5.145165 32.741347
F 86.881120 28.298423 10.912240
F 86.881120 28.298423 32.741347
F 86.881120 51.451680 10.912240
F 86.881120 51.451680 32.741347
F 60.146016 12.862917 10.912240
F 60.146016 12.862917 32.741348
F 60.146016 36.016175 10.912240
F 60.146016 36.016175 32.741348
F 60.146016 59.169432 10.912240
F 60.146016 59.169432 32.741348
F 86.881120 12.862917 10.912240
F 86.881120 12.862917 32.741348
F 86.881120 36.016175 10.912240
F 86.881120 36.016175 32.741348
F 86.881120 59.169432 10.912240
F 86.881120 59.169432 32.741348
F 60.146016 20.580673 10.912240
F 60.146016 20.580673 32.741347
F 60.146016 43.733930 10.912240
F 60.146016 43.733930 32.741347
F 60.146016 66.887188 10.912240
F 60.146016 66.887188 32.741347
F 86.881120 20.580673 10.912240
F 86.881120 20.580673 32.741347
F 86.881120 43.733930 10.912240
F 86.881120 43.733930 32.741347
F 86.881120 66.887188 10.912240
F 86.881120 66.887188 32.741347
F 69.057719 5.145164 10.912241
F 69.057719 5.145164 32.741348
F 69.057719 28.298422 10.912241
F 69.057719 28.298422 32.741348
F 69.057719 51.451679 10.912241
F 69.057719 51.451679 32.741348
F 95.792822 5.145164 10.912241
F 95.792822 5.145164 32.741348
F 95.792822 28.298422 10.912241
F 95.792822 28.298422 32.741348
F 95.792822 51.451679 10.912241
F 95.792822 51.451679 32.741348
F 69.057719 12.862917 10.912241
F 69.057719 12.862917 32.741349
F 69.057719 36.016174 10.912241
F 69.057719 36.016174 32.741349
F 69.057719 59.169432 10.912241
F 69.057719 59.169432 32.741349
F 95.792822 12.862917 10.912241
F 95.792822 12.862917 32.741349
F 95.792822 36.016174 10.912241
F 95.792822 36.016174 32.741349
F 95.792822 59.169432 10.912241
F 95.792822 59.169432 32.741349
F 69.057719 20.580672 10.912241
F 69.057719 20.580672 32.741348
F 69.057719 43.733929 10.912241
F 69.057719 43.733929 32.741348
F 69.057719 66.887187 10.912241
F 69.057719 66.887187 32.741348
F 95.792822 20.580672 10.912241
F 95.792822 20.580672 32.741348
F 95.792822 43.733929 10.912241
F 95.792822 43.733929 32.741348
F 95.792822 66.887187 10.912241
F 95.792822 66.887187 32.741348
F 77.969423 5.145165 10.912239
F 77.969423 5.145165 32.741347
F 77.969423 28.298423 10.912239
F 77.969423 28.298423 32.741347
F 77.969423 51.451680 10.912239
F 77.969423 51.451680 32.741347
F 104.704526 5.145165 10.912239
F 104.704526 5.145165 32.741347
F 104.704526 28.298423 10.912239
F 104.704526 28.298423 32.741347
F 104.704526 51.451680 10.912239
F 104.704526 51.451680 32.741347
F 77.969423 12.862917 10.912240
F 77.969423 12.862917 32.741348
F 77.969423 36.016175 10.912240
F 77.969423 36.016175 32.741348
F 77.969423 59.169432 10.912240
F 77.969423 59.169432 32.741348
F 104.704526 12.862917 10.912240
F 104.704526 12.862917 32.741348
F 104.704526 36.016175 10.912240
F 104.704526 36.016175 32.741348
F 104.704526 59.169432 10.912240
F 104.704526 59.169432 32.741348
F 77.969423 20.580672 10.912240
F 77.969423 20.580672 32.741347
F 77.969423 43.733930 10.912240
F 77.969423 43.733930 32.741347
F 77.969423 66.887188 10.912240
F 77.969423 66.887188 32.741347
F 104.704526 20.580672 10.912240
F 104.704526 20.580672 32.741347
F 104.704526 43.733930 10.912240
F 104.704526 43.733930 32.741347
F 104.704526 66.887188 10.912240
F 104.704526 66.887188 32.741347
F 60.146006 7.717749 14.550424
F 60.146006 7.717749 36.379531
F 60.146006 30.871007 14.550424
F 60.146006 30.871007 36.379531
F 60.146006 54.024264 14.550424
F 60.146006 54.024264 36.379531
F 86.881109 7.717749 14.550424
F 86.881109 7.717749 36.379531
F 86.881109 30.871007 14.550424
F 86.881109 30.871007 36.379531
F 86.881109 54.024264 14.550424
F 86.881109 54.024264 36.379531
F 60.146006 15.435502 14.550425
F 60.146006 15.435502 36.379532
F 60.146006 38.588760 14.550425
F 60.146006 38.588760 36.379532
F 60.146006 61.742017 14.550425
F 60.146006 61.742017 36.379532
F 86.881109 15.435502 14.550425
F 86.881109 15.435502 36.379532
F 86.881109 38.588760 14.550425
F 86.881109 38.588760 36.379532
F 86.881109 61.742017 14.550425
F 86.881109 61.742017 36.379532
F 60.146006 0.000000 14.550424
F 60.146006 0.000000 36.379531
F 60.146006 23.153257 14.550424
F 60.146006 23.153257 36.379531
F 60.146006 46.306515 14.550424
F 60.146006 46.306515 36.379531
F 86.881109 0.000000 14.550424
F 86.881109 0.000000 36.379531
F 86.881109 23.153257 14.550424
F 86.881109 23.153257 36.379531
F 86.881109 46.306515 14.550424
F 86.881109 46.306515 36.379531
F 69.057708 7.717751 14.550425
F 69.057708 7.717751 36.379532
F 69.057708 30.871008 14.550425
F 69.057708 30.871008 36.379532
F 69.057708 54.024266 14.550425
F 69.057708 54.024266 36.379532
F 95.792811 7.717751 14.550425
F 95.792811 7.717751 36.379532
F 95.792811 30.871008 14.550425
F 95.792811 30.871008 36.379532
F 95.792811 54.024266 14.550425
F 95.792811 54.024266 36.379532
F 69.057708 15.435503 14.550426
F 69.057708 15.435503 36.379533
F 69.057708 38.588761 14.550426
F 69.057708 38.588761 36.379533
F 69.057708 61.742018 14.550426
F 69.057708 61.742018 36.379533
F 95.792811 15.435503 14.550426
F 95.792811 15.435503 36.379533
F 95.792811 38.588761 14.550426
F 95.792811 38.588761 36.379533
F 95.792811 61.742018 14.550426
F 95.792811 61.742018 36.379533
F 69.057708 0.000001 14.550425
F 69.057708 0.000001 36.379532
F 69.057708 23.153259 14.550425
F 69.057708 23.153259 36.379532
F 69.057708 46.306516 14.550425
F 69.057708 46.306516 36.379532
F 95.792811 0.000001 14.550425
F 95.792811 0.000001 36.379532
F 95.792811 23.153259 14.550425
F 95.792811 23.153259 36.379532
F 95.792811 46.306516 14.550425
F 95.792811 46.306516 36.379532
F 77.969413 7.717750 14.550424
F 77.969413 7.717750 36.379531
F 77.969413 30.871007 14.550424
F 77.969413 30.871007 36.379531
F 77.969413 54.024265 14.550424
F 77.969413 54.024265 36.379531
F 104.704517 7.717750 14.550424
F 104.704517 7.717750 36.379531
F 104.704517 30.871007 14.550424
F 104.704517 30.871007 36.379531
F 104.704517 54.024265 14.550424
F 104.704517 54.024265 36.379531
F 77.969413 15.435502 14.550425
F 77.969413 15.435502 36.379532
F 77.969413 38.588760 14.550425
F 77.969413 38.588760 36.379532
F 77.969413 61.742017 14.550425
F 77.969413 61.742017 36.379532
F 104.704517 15.435502 14.550425
F 104.704517 15.435502 36.379532
F 104.704517 38.588760 14.550425
F 104.704517 38.588760 36.379532
F 104.704517 61.742017 14.550425
F 104.704517 61.742017 36.379532
F 77.969413 0.000000 14.550424
F 77.969413 0.000000 36.379531
F 77.969413 23.153258 14.550424
F 77.969413 23.153258 36.379531
F 77.969413 46.306515 14.550424
F 77.969413 46.306515 36.379531
F 104.704517 0.000000 14.550424
F 104.704517 0.000000 36.379531
F 104.704517 23.153258 14.550424
F 104.704517 23.153258 36.379531
F 104.704517 46.306515 14.550424
F 104.704517 46.306515 36.379531
F 53.462246 1.286291 18.188608
F 53.462246 1.286291 40.017716
F 53.462246 24.439548 18.188608
F 53.462246 24.439548 40.017716
F 53.462246 47.592806 18.188608
F 53.462246 47.592806 40.017716
F 80.197350 1.286291 18.188608
F 80.197350 1.286291 40.017716
F 80.197350 24.439548 18.188608
F 80.197350 24.439548 40.017716
F 80.197350 47.592806 18.188608
F 80.197350 47.592806 40.017716
F 53.462246 9.004040 18.188608
F 53.462246 9.004040 40.017715
F 53.462246 32.157298 18.188608
F 53.462246 32.157298 40.017715
F 53.462246 55.310555 18.188608
F 53.462246 55.310555 40.017715
F 80.197350 9.004040 18.188608
F 80.197350 9.004040 40.017715
F 80.197350 32.157298 18.188608
F 80.197350 32.157298 40.017715
F 80.197350 55.310555 18.188608
F 80.197350 55.310555 40.017715
F 53.462246 16.721795 18.188609
F 53.462246 16.721795 40.017716
F 53.462246 39.875053 18.188609
F 53.462246 39.875053 40.017716
F 53.462246 63.028310 18.188609
F 53.462246 63.028310 40.017716
F 80.197350 16.721795 18.188609
F 80.197350 16.721795 40.017716
F 80.197350 39.875053 18.188609
F 80.197350 39.875053 40.017716
F 80.197350 63.028310 18.188609
F 80.197350 63.028310 40.017716
F 62.373944 1.286291 18.188608
F 62.373944 1.286291 40.017716
F 62.373944 24.439548 18.188608
F 62.373944 24.439548 40.017716
F 62.373944 47.592806 18.188608
F 62.373944 47.592806 40.017716
F 89.109047 1.286291 18.188608
F 89.109047 1.286291 40.017716
F 89.109047 24.439548 18.188608
F 89.109047 24.439548 40.017716
F 89.109047 47.592806 18.188608
F 89.109047 47.592806 40.017716
F 62.373944 9.004040 18.188608
F 62.373944 9.004040 40.017716
F 62.373944 32.157298 18.188608
F 62.373944 32.157298 40.017716
F 62.373944 55.310555 18.188608
F 62.373944 55.310555 40.017716
F 89.109047 9.004040 18.188608
F 89.109047 9.004040 40.017716
F 89.109047 32.157298 18.188608
F 89.109047 32.157298 40.017716
F 89.109047 55.310555 18.188608
F 89.109047 55.310555 40.017716
F 62.373944 16.721795 18.188609
F 62.373944 16.721795 40.017716
F 62.373944 39.875053 18.188609
F 62.373944 39.875053 40.017716
F 62.373944 63.028310 18.188609
F 62.373944 63.028310 40.017716
F 89.109047 16.721795 18.188609
F 89.109047 16.721795 40.017716
F 89.109047 39.875053 18.188609
F 89.109047 39.875053 40.017716
F 89.109047 63.028310 18.188609
F 89.109047 63.028310 40.017716
F 71.285647 1.286290 18.188609
F 71.285647 1.286290 40.017717
F 71.285647 24.439547 18.188609
F 71.285647 24.439547 40.017717
F 71.285647 47.592805 18.188609
F 71.285647 47.592805 40.017717
F 98.020750 1.286290 18.188609
F 98.020750 1.286290 40.017717
F 98.020750 24.439547 18.188609
F 98.020750 24.439547 40.017717
F 98.020750 47.592805 18.188609
F 98.020750 47.592805 40.017717
F 71.285647 9.004039 18.188609
F 71.285647 9.004039 40.017717
F 71.285647 32.157297 18.188609
F 71.285647 32.157297 40.017717
F 71.285647 55.310554 18.188609
F 71.285647 55.310554 40.017717
F 98.020750 9.004039 18.188609
F 98.020750 9.004039 40.017717
F 98.020750 32.157297 18.188609
F 98.020750 32.157297 40.017717
F 98.020750 55.310554 18.188609
F 98.020750 55.310554 40.017717
F 71.285647 16.721795 18.188610
F 71.285647 16.721795 40.017717
F 71.285647 39.875052 18.188610
F 71.285647 39.875052 40.017717
F 71.285647 63.028310 18.188610
F 71.285647 63.028310 40.017717
F 98.020750 16.721795 18.188610
F 98.020750 16.721795 40.017717
F 98.020750 39.875052 18.188610
F 98.020750 39.875052 40.017717
F 98.020750 63.028310 18.188610
F 98.020750 63.028310 40.017717
F 53.462233 3.858875 21.826793
F 53.462233 3.858875 43.655900
F 53.462233 27.012132 21.826793
F 53.462233 27.012132 43.655900
F 53.462233 50.165390 21.826793
F 53.462233 50.165390 43.655900
F 80.197336 3.858875 21.826793
F 80.197336 3.858875 43.655900
F 80.197336 27.012132 21.826793
F 80.197336 27.012132 43.655900
F 80.197336 50.165390 21.826793
F 80.197336 50.165390 43.655900
F 53.462233 11.576625 21.826793
F 53.462233 11.576625 43.655900
F 53.462233 34.729882 21.826793
F 53.462233 34.729882 43.655900
F 53.462233 57.883140 21.826793
F 53.462233 57.883140 43.655900
F 80.197336 11.576625 21.826793
F 80.197336 11.576625 43.655900
F 80.197336 34.729882 21.826793
F 80.197336 34.729882 43.655900
F 80.197336 57.883140 21.826793
F 80.197336 57.883140 43.655900
F 53.462233 19.294380 21.826793
F 53.462233 19.294380 43.655901
F 53.462233 42.447638 21.826793
F 53.462233 42.447638 43.655901
F 53.462233 65.600895 21.826793
F 53.462233 65.600895 43.655901
F 80.197336 19.294380 21.826793
F 80.197336 19.294380 43.655901
F 80.197336 42.447638 21.826793
F 80.197336 42.447638 43.655901
F 80.197336 65.600895 21.826793
F 80.197336 65.600895 43.655901
F 62.373928 3.858875 21.826793
F 62.373928 3.858875 43.655901
F 62.373928 27.012133 21.826793
F 62.373928 27.012133 43.655901
F 62.373928 50.165390 21.826793
F 62.373928 50.165390 43.655901
F 89.109031 3.858875 21.826793
F 89.109031 3.858875 43.655901
F 89.109031 27.012133 21.826793
F 89.109031 27.012133 43.655901
F 89.109031 50.165390 21.826793
F 89.109031 50.165390 43.655901
F 62.373928 11.576625 21.826793
F 62.373928 11.576625 43.655901
F 62.373928 34.729883 21.826793
F 62.373928 34.729883 43.655901
F 62.373928 57.883140 21.826793
F 62.373928 57.883140 43.655901
F 89.109031 11.576625 21.826793
F 89.109031 11.576625 43.655901
F 89.109031 34.729883 21.826793
F 89.109031 34.729883 43.655901
F 89.109031 57.883140 21.826793
F 89.109031 57.883140 43.655901
F 62.373928 19.294380 21.826794
F 62.373928 19.294380 43.655901
F 62.373928 42.447638 21.826794
F 62.373928 42.447638 43.655901
F 62.373928 65.600896 21.826794
F 62.373928 65.600896 43.655901
F 89.109031 19.294380 21.826794
F 89.109031 19.294380 43.655901
F 89.109031 42.447638 21.826794
F 89.109031 42.447638 43.655901
F 89.109031 65.600896 21.826794
F 89.109031 65.600896 43.655901
F 71.285633 3.858876 21.826794
F 71.285633 3.858876 43.655902
F 71.285633 27.012134 21.826794
F 71.285633 27.012134 43.655902
F 71.285633 50.165391 21.826794
F 71.285633 50.165391 43.655902
F 98.020737 3.858876 21.826794
F 98.020737 3.858876 43.655902
F 98.020737 27.012134 21.826794
F 98.020737 27.012134 43.655902
F 98.020737 50.165391 21.826794
F 98.020737 50.165391 43.655902
F 71.285633 11.576626 21.826794
F 71.285633 11.576626 43.655902
F 71.285633 34.729884 21.826794
F 71.285633 34.729884 43.655902
F 71.285633 57.883141 21.826794
F 71.285633 57.883141 43.655902
F 98.020737 11.576626 21.826794
F 98.020737 11.576626 43.655902
F 98.020737 34.729884 21.826794
F 98.020737 34.729884 43.655902
F 98.020737 57.883141 21.826794
F 98.020737 57.883141 43.655902
F 71.285633 19.294382 21.826795
F 71.285633 19.294382 43.655902
F 71.285633 42.447639 21.826795
F 71.285633 42.447639 43.655902
F 71.285633 65.600897 21.826795
F 71.285633 65.600897 43.655902
F 98.020737 19.294382 21.826795
F 98.020737 19.294382 43.655902
F 98.020737 42.447639 21.826795
F 98.020737 42.447639 43.655902
F 98.020737 65.600897 21.826795
F 98.020737 65.600897 43.655902
F 53.462244 3.858875 19.098156
F 53.462244 3.858875 40.927263
F 53.462244 27.012133 19.098156
F 53.462244 27.012133 40.927263
F 53.462244 50.165390 19.098156
F 53.462244 50.165390 40.927263
F 80.197348 3.858875 19.098156
F 80.197348 3.858875 40.927263
F 80.197348 27.012133 19.098156
F 80.197348 27.012133 40.927263
F 80.197348 50.165390 19.098156
F 80.197348 50.165390 40.927263
F 53.462244 11.576625 19.098155
F 53.462244 11.576625 40.927263
F 53.462244 34.729883 19.098155
F 53.462244 34.729883 40.927263
F 53.462244 57.883140 19.098155
F 53.462244 57.883140 40.927263
F 80.197348 11.576625 19.098155
F 80.197348 11.576625 40.927263
F 80.197348 34.729883 19.098155
F 80.197348 34.729883 40.927263
F 80.197348 57.883140 19.098155
F 80.197348 57.883140 40.927263
F 53.462244 19.294381 19.098155
F 53.462244 19.294381 40.927262
F 53.462244 42.447638 19.098155
F 53.462244 42.447638 40.927262
F 53.462244 65.600896 19.098155
F 53.462244 65.600896 40.927262
F 80.197348 19.294381 19.098155
F 80.197348 19.294381 40.927262
F 80.197348 42.447638 19.098155
F 80.197348 42.447638 40.927262
F 80.197348 65.600896 19.098155
F 80.197348 65.600896 40.927262
F 62.373941 3.858875 19.098155
F 62.373941 3.858875 40.927263
F 62.373941 27.012133 19.098155
F 62.373941 27.012133 40.927263
F 62.373941 50.165390 19.098155
F 62.373941 50.165390 40.927263
F 89.109044 3.858875 19.098155
F 89.109044 3.858875 40.927263
F 89.109044 27.012133 19.098155
F 89.109044 27.012133 40.927263
F 89.109044 50.165390 19.098155
F 89.109044 50.165390 40.927263
F 62.373941 11.576625 19.098155
F 62.373941 11.576625 40.927263
F 62.373941 34.729883 19.098155
F 62.373941 34.729883 40.927263
F 62.373941 57.883140 19.098155
F 62.373941 57.883140 40.927263
F 89.109044 11.576625 19.098155
F 89.109044 11.576625 40.927263
F 89.109044 34.729883 19.098155
F 89.109044 34.729883 40.927263
F 89.109044 57.883140 19.098155
F 89.109044 57.883140 40.927263
F 62.373941 19.294381 19.098155
F 62.373941 19.294381 40.927262
F 62.373941 42.447638 19.098155
F 62.373941 42.447638 40.927262
F 62.373941 65.600896 19.098155
F 62.373941 65.600896 40.927262
F 89.109044 19.294381 19.098155
F 89.109044 19.294381 40.927262
F 89.109044 42.447638 19.098155
F 89.109044 42.447638 40.927262
F 89.109044 65.600896 19.098155
F 89.109044 65.600896 40.927262
F 71.285645 3.858876 19.098154
F 71.285645 3.858876 40.927262
F 71.285645 27.012133 19.098154
F 71.285645 27.012133 40.927262
F 71.285645 50.165391 19.098154
F 71.285645 50.165391 40.927262
F 98.020749 3.858876 19.098154
F 98.020749 3.858876 40.927262
F 98.020749 27.012133 19.098154
F 98.020749 27.012133 40.927262
F 98.020749 50.165391 19.098154
F 98.020749 50.165391 40.927262
F 71.285645 11.576626 19.098154
F 71.285645 11.576626 40.927262
F 71.285645 34.729883 19.098154
F 71.285645 34.729883 40.927262
F 71.285645 57.883141 19.098154
F 71.285645 57.883141 40.927262
F 98.020749 11.576626 19.098154
F 98.020749 11.576626 40.927262
F 98.020749 34.729883 19.098154
F 98.020749 34.729883 40.927262
F 98.020749 57.883141 19.098154
F 98.020749 57.883141 40.927262
F 71.285645 19.294381 19.098154
F 71.285645 19.294381 40.927261
F 71.285645 42.447639 19.098154
F 71.285645 42.447639 40.927261
F 71.285645 65.600896 19.098154
F 71.285645 65.600896 40.927261
F 98.020749 19.294381 19.098154
F 98.020749 19.294381 40.927261
F 98.020749 42.447639 19.098154
F 98.020749 42.447639 40.927261
F 98.020749 65.600896 19.098154
F 98.020749 65.600896 40.927261
F 53.462234 1.286291 15.459971
F 53.462234 1.286291 37.289078
F 53.462234 24.439549 15.459971
F 53.462234 24.439549 37.289078
F 53.462234 47.592806 15.459971
F 53.462234 47.592806 37.289078
F 80.197338 1.286291 15.459971
F 80.197338 1.286291 37.289078
F 80.197338 24.439549 15.459971
F 80.197338 24.439549 37.289078
F 80.197338 47.592806 15.459971
F 80.197338 47.592806 37.289078
F 53.462234 9.004040 15.459971
F 53.462234 9.004040 37.289078
F 53.462234 32.157298 15.459971
F 53.462234 32.157298 37.289078
F 53.462234 55.310555 15.459971
F 53.462234 55.310555 37.289078
F 80.197338 9.004040 15.459971
F 80.197338 9.004040 37.289078
F 80.197338 32.157298 15.459971
F 80.197338 32.157298 37.289078
F 80.197338 55.310555 15.459971
F 80.197338 55.310555 37.289078
F 53.462234 16.721796 15.459970
F 53.462234 16.721796 37.289077
F 53.462234 39.875053 15.459970
F 53.462234 39.875053 37.289077
F 53.462234 63.028311 15.459970
F 53.462234 63.028311 37.289077
F 80.197338 16.721796 15.459970
F 80.197338 16.721796 37.289077
F 80.197338 39.875053 15.459970
F 80.197338 39.875053 37.289077
F 80.197338 63.028311 15.459970
F 80.197338 63.028311 37.289077
F 62.373930 1.286291 15.459971
F 62.373930 1.286291 37.289078
F 62.373930 24.439548 15.459971
F 62.373930 24.439548 37.289078
F 62.373930 47.592806 15.459971
F 62.373930 47.592806 37.289078
F 89.109034 1.286291 15.459971
F 89.109034 1.286291 37.289078
F 89.109034 24.439548 15.459971
F 89.109034 24.439548 37.289078
F 89.109034 47.592806 15.459971
F 89.109034 47.592806 37.289078
F 62.373930 9.004040 15.459971
F 62.373930 9.004040 37.289078
F 62.373930 32.157298 15.459971
F 62.373930 32.157298 37.289078
F 62.373930 55.310555 15.459971
F 62.373930 55.310555 37.289078
F 89.109034 9.004040 15.459971
F 89.109034 9.004040 37.289078
F 89.109034 32.157298 15.459971
F 89.109034 32.157298 37.289078
F 89.109034 55.310555 15.459971
F 89.109034 55.310555 37.289078
F 62.373930 16.721795 15.459970
F 62.373930 16.721795 37.289077
F 62.373930 39.875053 15.459970
F 62.373930 39.875053 37.289077
F 62.373930 63.028310 15.459970
F 62.373930 63.028310 37.289077
F 89.109034 16.721795 15.459970
F 89.109034 16.721795 37.289077
F 89.109034 39.875053 15.459970
F 89.109034 39.875053 37.289077
F 89.109034 63.028310 15.459970
F 89.109034 63.028310 37.289077
F 71.285635 1.286290 15.459969
F 71.285635 1.286290 37.289077
F 71.285635 24.439547 15.459969
F 71.285635 24.439547 37.289077
F 71.285635 47.592805 15.459969
F 71.285635 47.592805 37.289077
F 98.020738 1.286290 15.459969
F 98.020738 1.286290 37.289077
F 98.020738 24.439547 15.459969
F 98.020738 24.439547 37.289077
F 98.020738 47.592805 15.459969
F 98.020738 47.592805 37.289077
F 71.285635 9.004039 15.459969
F 71.285635 9.004039 37.289077
F 71.285635 32.157296 15.459969
F 71.285635 32.157296 37.289077
F 71.285635 55.310554 15.459969
F 71.285635 55.310554 37.289077
F 98.020738 9.004039 15.459969
F 98.020738 9.004039 37.289077
F 98.020738 32.157296 15.459969
F 98.020738 32.157296 37.289077
F 98.020738 55.310554 15.459969
F 98.020738 55.310554 37.289077
F 71.285635 16.721794 15.459969
F 71.285635 16.721794 37.289076
F 71.285635 39.875052 15.459969
F 71.285635 39.875052 37.289076
F 71.285635 63.028309 15.459969
F 71.285635 63.028309 37.289076
F 98.020738 16.721794 15.459969
F 98.020738 16.721794 37.289076
F 98.020738 39.875052 15.459969
F 98.020738 39.875052 37.289076
F 98.020738 63.028309 15.459969
F 98.020738 63.028309 37.289076
F 55.690171 7.717750 19.098156
F 55.690171 7.717750 40.927263
F 55.690171 30.871007 19.098156
F 55.690171 30.871007 40.927263
F 55.690171 54.024265 19.098156
F 55.690171 54.024265 40.927263
F 82.425274 7.717750 19.098156
F 82.425274 7.717750 40.927263
F 82.425274 30.871007 19.098156
F 82.425274 30.871007 40.927263
F 82.425274 54.024265 19.098156
F 82.425274 54.024265 40.927263
F 55.690171 15.435503 19.098155
F 55.690171 15.435503 40.927262
F 55.690171 38.588760 19.098155
F 55.690171 38.588760 40.927262
F 55.690171 61.742018 19.098155
F 55.690171 61.742018 40.927262
F 82.425274 15.435503 19.098155
F 82.425274 15.435503 40.927262
F 82.425274 38.588760 19.098155
F 82.425274 38.588760 40.927262
F 82.425274 61.742018 19.098155
F 82.425274 61.742018 40.927262
F 55.690171 0.000000 19.098155
F 55.690171 0.000000 40.927263
F 55.690171 23.153258 19.098155
F 55.690171 23.153258 40.927263
F 55.690171 46.306515 19.098155
F 55.690171 46.306515 40.927263
F 82.425274 0.000000 19.098155
F 82.425274 0.000000 40.927263
F 82.425274 23.153258 19.098155
F 82.425274 23.153258 40.927263
F 82.425274 46.306515 19.098155
F 82.425274 46.306515 40.927263
F 64.601869 7.717750 19.098156
F 64.601869 7.717750 40.927263
F 64.601869 30.871007 19.098156
F 64.601869 30.871007 40.927263
F 64.601869 54.024265 19.098156
F 64.601869 54.024265 40.927263
F 91.336972 7.717750 19.098156
F 91.336972 7.717750 40.927263
F 91.336972 30.871007 19.098156
F 91.336972 30.871007 40.927263
F 91.336972 54.024265 19.098156
F 91.336972 54.024265 40.927263
F 64.601869 15.435502 19.098154
F 64.601869 15.435502 40.927262
F 64.601869 38.588760 19.098154
F 64.601869 38.588760 40.927262
F 64.601869 61.742017 19.098154
F 64.601869 61.742017 40.927262
F 91.336972 15.435502 19.098154
F 91.336972 15.435502 40.927262
F 91.336972 38.588760 19.098154
F 91.336972 38.588760 40.927262
F 91.336972 61.742017 19.098154
F 91.336972 61.742017 40.927262
F 64.601869 0.000000 19.098155
F 64.601869 0.000000 40.927263
F 64.601869 23.153258 19.098155
F 64.601869 23.153258 40.927263
F 64.601869 46.306515 19.098155
F 64.601869 46.306515 40.927263
F 91.336972 0.000000 19.098155
F 91.336972 0.000000 40.927263
F 91.336972 23.153258 19.098155
F 91.336972 23.153258 40.927263
F 91.336972 46.306515 19.098155
F 91.336972 46.306515 40.927263
F 73.513573 7.717750 19.098155
F 73.513573 7.717750 40.927262
F 73.513573 30.871008 19.098155
F 73.513573 30.871008 40.927262
F 73.513573 54.024265 19.098155
F 73.513573 54.024265 40.927262
F 100.248677 7.717750 19.098155
F 100.248677 7.717750 40.927262
F 100.248677 30.871008 19.098155
F 100.248677 30.871008 40.927262
F 100.248677 54.024265 19.098155
F 100.248677 54.024265 40.927262
F 73.513573 15.435503 19.098154
F 73.513573 15.435503 40.927261
F 73.513573 38.588760 19.098154
F 73.513573 38.588760 40.927261
F 73.513573 61.742018 19.098154
F 73.513573 61.742018 40.927261
F 100.248677 15.435503 19.098154
F 100.248677 15.435503 40.927261
F 100.248677 38.588760 19.098154
F 100.248677 38.588760 40.927261
F 100.248677 61.742018 19.098154
F 100.248677 61.742018 40.927261
F 73.513573 0.000001 19.098155
F 73.513573 0.000001 40.927262
F 73.513573 23.153258 19.098155
F 73.513573 23.153258 40.927262
F 73.513573 46.306516 19.098155
F 73.513573 46.306516 40.927262
F 100.248677 0.000001 19.098155
F 100.248677 0.000001 40.927262
F 100.248677 23.153258 19.098155
F 100.248677 23.153258 40.927262
F 100.248677 46.306516 19.098155
F 100.248677 46.306516 40.927262
F 55.690156 5.145166 15.459971
F 55.690156 5.145166 37.289078
F 55.690156 28.298423 15.459971
F 55.690156 28.298423 37.289078
F 55.690156 51.451681 15.459971
F 55.690156 51.451681 37.289078
F 82.425260 5.145166 15.459971
F 82.425260 5.145166 37.289078
F 82.425260 28.298423 15.459971
F 82.425260 28.298423 37.289078
F 82.425260 51.451681 15.459971
F 82.425260 51.451681 37.289078
F 55.690156 12.862918 15.459970
F 55.690156 12.862918 37.289077
F 55.690156 36.016175 15.459970
F 55.690156 36.016175 37.289077
F 55.690156 59.169433 15.459970
F 55.690156 59.169433 37.289077
F 82.425260 12.862918 15.459970
F 82.425260 12.862918 37.289077
F 82.425260 36.016175 15.459970
F 82.425260 36.016175 37.289077
F 82.425260 59.169433 15.459970
F 82.425260 59.169433 37.289077
F 55.690156 20.580673 15.459971
F 55.690156 20.580673 37.289078
F 55.690156 43.733931 15.459971
F 55.690156 43.733931 37.289078
F 55.690156 66.887188 15.459971
F 55.690156 66.887188 37.289078
F 82.425260 20.580673 15.459971
F 82.425260 20.580673 37.289078
F 82.425260 43.733931 15.459971
F 82.425260 43.733931 37.289078
F 82.425260 66.887188 15.459971
F 82.425260 66.887188 37.289078
F 64.601853 5.145165 15.459970
F 64.601853 5.145165 37.289078
F 64.601853 28.298422 15.459970
F 64.601853 28.298422 37.289078
F 64.601853 51.451680 15.459970
F 64.601853 51.451680 37.289078
F 91.336956 5.145165 15.459970
F 91.336956 5.145165 37.289078
F 91.336956 28.298422 15.459970
F 91.336956 28.298422 37.289078
F 91.336956 51.451680 15.459970
F 91.336956 51.451680 37.289078
F 64.601853 12.862917 15.459969
F 64.601853 12.862917 37.289077
F 64.601853 36.016174 15.459969
F 64.601853 36.016174 37.289077
F 64.601853 59.169432 15.459969
F 64.601853 59.169432 37.289077
F 91.336956 12.862917 15.459969
F 91.336956 12.862917 37.289077
F 91.336956 36.016174 15.459969
F 91.336956 36.016174 37.289077
F 91.336956 59.169432 15.459969
F 91.336956 59.169432 37.289077
F 64.601853 20.580672 15.459970
F 64.601853 20.580672 37.289078
F 64.601853 43.733930 15.459970
F 64.601853 43.733930 37.289078
F 64.601853 66.887187 15.459970
F 64.601853 66.887187 37.289078
F 91.336956 20.580672 15.459970
F 91.336956 20.580672 37.289078
F 91.336956 43.733930 15.459970
F 91.336956 43.733930 37.289078
F 91.336956 66.887187 15.459970
F 91.336956 66.887187 37.289078
F 73.513560 5.145164 15.459970
F 73.513560 5.145164 37.289077
F 73.513560 28.298422 15.459970
F 73.513560 28.298422 37.289077
F 73.513560 51.451679 15.459970
F 73.513560 51.451679 37.289077
F 100.248664 5.145164 15.459970
F 100.248664 5.145164 37.289077
F 100.248664 28.298422 15.459970
F 100.248664 28.298422 37.289077
F 100.248664 51.451679 15.459970
F 100.248664 51.451679 37.289077
F 73.513560 12.862916 15.459969
F 73.513560 12.862916 37.289076
F 73.513560 36.016174 15.459969
F 73.513560 36.016174 37.289076
F 73.513560 59.169431 15.459969
F 73.513560 59.169431 37.289076
F 100.248664 12.862916 15.459969
F 100.248664 12.862916 37.289076
F 100.248664 36.016174 15.459969
F 100.248664 36.016174 37.289076
F 100.248664 59.169431 15.459969
F 100.248664 59.169431 37.289076
F 73.513560 20.580672 15.459970
F 73.513560 20.580672 37.289077
F 73.513560 43.733929 15.459970
F 73.513560 43.733929 37.289077
F 73.513560 66.887187 15.459970
F 73.513560 66.887187 37.289077
F 100.248664 20.580672 15.459970
F 100.248664 20.580672 37.289077
F 100.248664 43.733929 15.459970
F 100.248664 43.733929 37.289077
F 100.248664 66.887187 15.459970
F 100.248664 66.887187 37.289077
F 55.690168 5.145165 18.188608
F 55.690168 5.145165 40.017715
F 55.690168 28.298423 18.188608
F 55.690168 28.298423 40.017715
F 55.690168 51.451680 18.188608
F 55.690168 51.451680 40.017715
F 82.425272 5.145165 18.188608
F 82.425272 5.145165 40.017715
F 82.425272 28.298423 18.188608
F 82.425272 28.298423 40.017715
F 82.425272 51.451680 18.188608
F 82.425272 51.451680 40.017715
F 55.690168 12.862917 18.188609
F 55.690168 12.862917 40.017716
F 55.690168 36.016175 18.188609
F 55.690168 36.016175 40.017716
F 55.690168 59.169432 18.188609
F 55.690168 59.169432 40.017716
F 82.425272 12.862917 18.188609
F 82.425272 12.862917 40.017716
F 82.425272 36.016175 18.188609
F 82.425272 36.016175 40.017716
F 82.425272 59.169432 18.188609
F 82.425272 59.169432 40.017716
F 55.690168 20.580673 18.188608
F 55.690168 20.580673 40.017716
F 55.690168 43.733930 18.188608
F 55.690168 43.733930 40.017716
F 55.690168 66.887188 18.188608
F 55.690168 66.887188 40.017716
F 82.425272 20.580673 18.188608
F 82.425272 20.580673 40.017716
F 82.425272 43.733930 18.188608
F 82.425272 43.733930 40.017716
F 82.425272 66.887188 18.188608
F 82.425272 66.887188 40.017716
F 64.601866 5.145165 18.188608
F 64.601866 5.145165 40.017716
F 64.601866 28.298422 18.188608
F 64.601866 28.298422 40.017716
F 64.601866 51.451680 18.188608
F 64.601866 51.451680 40.017716
F 91.336969 5.145165 18.188608
F 91.336969 5.145165 40.017716
F 91.336969 28.298422 18.188608
F 91.336969 28.298422 40.017716
F 91.336969 51.451680 18.188608
F 91.336969 51.451680 40.017716
F 64.601866 12.862917 18.188609
F 64.601866 12.862917 40.017717
F 64.601866 36.016175 18.188609
F 64.601866 36.016175 40.017717
F 64.601866 59.169432 18.188609
F 64.601866 59.169432 40.017717
F 91.336969 12.862917 18.188609
F 91.336969 12.862917 40.017717
F 91.336969 36.016175 18.188609
F 91.336969 36.016175 40.017717
F 91.336969 59.169432 18.188609
F 91.336969 59.169432 40.017717
F 64.601866 20.580672 18.188609
F 64.601866 20.580672 40.017716
F 64.601866 43.733930 18.188609
F 64.601866 43.733930 40.017716
F 64.601866 66.887187 18.188609
F 64.601866 66.887187 40.017716
F 91.336969 20.580672 18.188609
F 91.336969 20.580672 40.017716
F 91.336969 43.733930 18.188609
F 91.336969 43.733930 40.017716
F 91.336969 66.887187 18.188609
F 91.336969 66.887187 40.017716
F 73.513572 5.145164 18.188609
F 73.513572 5.145164 40.017716
F 73.513572 28.298422 18.188609
F 73.513572 28.298422 40.017716
F 73.513572 51.451679 18.188609
F 73.513572 51.451679 40.017716
F 100.248675 5.145164 18.188609
F 100.248675 5.145164 40.017716
F 100.248675 28.298422 18.188609
F 100.248675 28.298422 40.017716
F 100.248675 51.451679 18.188609
F 100.248675 51.451679 40.017716
F 73.513572 12.862917 18.188610
F 73.513572 12.862917 40.017717
F 73.513572 36.016174 18.188610
F 73.513572 36.016174 40.017717
F 73.513572 59.169432 18.188610
F 73.513572 59.169432 40.017717
F 100.248675 12.862917 18.188610
F 100.248675 12.862917 40.017717
F 100.248675 36.016174 18.188610
F 100.248675 36.016174 40.017717
F 100.248675 59.169432 18.188610
F 100.248675 59.169432 40.017717
F 73.513572 20.580672 18.188609
F 73.513572 20.580672 40.017716
F 73.513572 43.733929 18.188609
F 73.513572 43.733929 40.017716
F 73.513572 66.887187 18.188609
F 73.513572 66.887187 40.017716
F 100.248675 20.580672 18.188609
F 100.248675 20.580672 40.017716
F 100.248675 43.733929 18.188609
F 100.248675 43.733929 40.017716
F 100.248675 66.887187 18.188609
F 100.248675 66.887187 40.017716
F 55.690158 7.717749 21.826793
F 55.690158 7.717749 43.655900
F 55.690158 30.871007 21.826793
F 55.690158 30.871007 43.655900
F 55.690158 54.024264 21.826793
F 55.690158 54.024264 43.655900
F 82.425262 7.717749 21.826793
F 82.425262 7.717749 43.655900
F 82.425262 30.871007 21.826793
F 82.425262 30.871007 43.655900
F 82.425262 54.024264 21.826793
F 82.425262 54.024264 43.655900
F 55.690158 15.435502 21.826794
F 55.690158 15.435502 43.655901
F 55.690158 38.588760 21.826794
F 55.690158 38.588760 43.655901
F 55.690158 61.742017 21.826794
F 55.690158 61.742017 43.655901
F 82.425262 15.435502 21.826794
F 82.425262 15.435502 43.655901
F 82.425262 38.588760 21.826794
F 82.425262 38.588760 43.655901
F 82.425262 61.742017 21.826794
F 82.425262 61.742017 43.655901
F 55.690158 0.000000 21.826793
F 55.690158 0.000000 43.655900
F 55.690158 23.153257 21.826793
F 55.690158 23.153257 43.655900
F 55.690158 46.306515 21.826793
F 55.690158 46.306515 43.655900
F 82.425262 0.000000 21.826793
F 82.425262 0.000000 43.655900
F 82.425262 23.153257 21.826793
F 82.425262 23.153257 43.655900
F 82.425262 46.306515 21.826793
F 82.425262 46.306515 43.655900
F 64.601855 7.717750 21.826793
F 64.601855 7.717750 43.655901
F 64.601855 30.871007 21.826793
F 64.601855 30.871007 43.655901
F 64.601855 54.024265 21.826793
F 64.601855 54.024265 43.655901
F 91.336959 7.717750 21.826793
F 91.336959 7.717750 43.655901
F 91.336959 30.871007 21.826793
F 91.336959 30.871007 43.655901
F 91.336959 54.024265 21.826793
F 91.336959 54.024265 43.655901
F 64.601855 15.435503 21.826794
F 64.601855 15.435503 43.655902
F 64.601855 38.588760 21.826794
F 64.601855 38.588760 43.655902
F 64.601855 61.742018 21.826794
F 64.601855 61.742018 43.655902
F 91.336959 15.435503 21.826794
F 91.336959 15.435503 43.655902
F 91.336959 38.588760 21.826794
F 91.336959 38.588760 43.655902
F 91.336959 61.742018 21.826794
F 91.336959 61.742018 43.655902
F 64.601855 0.000000 21.826793
F 64.601855 0.000000 43.655901
F 64.601855 23.153258 21.826793
F 64.601855 23.153258 43.655901
F 64.601855 46.306515 21.826793
F 64.601855 46.306515 43.655901
F 91.336959 0.000000 21.826793
F 91.336959 0.000000 43.655901
F 91.336959 23.153258 21.826793
F 91.336959 23.153258 43.655901
F 91.336959 46.306515 21.826793
F 91.336959 46.306515 43.655901
F 73.513562 7.717751 21.826794
F 73.513562 7.717751 43.655901
F 73.513562 30.871008 21.826794
F 73.513562 30.871008 43.655901
F 73.513562 54.024266 21.826794
F 73.513562 54.024266 43.655901
F 100.248665 7.717751 21.826794
F 100.248665 7.717751 43.655901
F 100.248665 30.871008 21.826794
F 100.248665 30.871008 43.655901
F 100.248665 54.024266 21.826794
F 100.248665 54.024266 43.655901
F 73.513562 15.435503 21.826795
F 73.513562 15.435503 43.655902
F 73.513562 38.588761 21.826795
F 73.513562 38.588761 43.655902
F 73.513562 61.742018 21.826795
F 73.513562 61.742018 43.655902
F 100.248665 15.435503 21.826795
F 100.248665 15.435503 43.655902
F 100.248665 38.588761 21.826795
F 100.248665 38.588761 43.655902
F 100.248665 61.742018 21.826795
F 100.248665 61.742018 43.655902
F 73.513562 0.000001 21.826794
F 73.513562 0.000001 43.655901
F 73.513562 23.153259 21.826794
F 73.513562 23.153259 43.655901
F 73.513562 46.306516 21.826794
F 73.513562 46.306516 43.655901
F 100.248665 0.000001 21.826794
F 100.248665 0.000001 43.655901
F 100.248665 23.153259 21.826794
F 100.248665 23.153259 43.655901
F 100.248665 46.306516 21.826794
F 100.248665 46.306516 43.655901
F 57.918095 1.286291 18.188608
F 57.918095 1.286291 40.017716
F 57.918095 24.439548 18.188608
F 57.918095 24.439548 40.017716
F 57.918095 47.592806 18.188608
F 57.918095 47.592806 40.017716
F 84.653198 1.286291 18.188608
F 84.653198 1.286291 40.017716
F 84.653198 24.439548 18.188608
F 84.653198 24.439548 40.017716
F 84.653198 47.592806 18.188608
F 84.653198 47.592806 40.017716
F 57.918095 9.004040 18.188608
F 57.918095 9.004040 40.017716
F 57.918095 32.157298 18.188608
F 57.918095 32.157298 40.017716
F 57.918095 55.310555 18.188608
F 57.918095 55.310555 40.017716
F 84.653198 9.004040 18.188608
F 84.653198 9.004040 40.017716
F 84.653198 32.157298 18.188608
F 84.653198 32.157298 40.017716
F 84.653198 55.310555 18.188608
F 84.653198 55.310555 40.017716
F 57.918095 16.721795 18.188609
F 57.918095 16.721795 40.017716
F 57.918095 39.875053 18.188609
F 57.918095 39.875053 40.017716
F 57.918095 63.028310 18.188609
F 57.918095 63.028310 40.017716
F 84.653198 16.721795 18.188609
F 84.653198 16.721795 40.017716
F 84.653198 39.875053 18.188609
F 84.653198 39.875053 40.017716
F 84.653198 63.028310 18.188609
F 84.653198 63.028310 40.017716
F 66.829794 1.286290 18.188609
F 66.829794 1.286290 40.017716
F 66.829794 24.439548 18.188609
F 66.829794 24.439548 40.017716
F 66.829794 47.592806 18.188609
F 66.829794 47.592806 40.017716
F 93.564897 1.286290 18.188609
F 93.564897 1.286290 40.017716
F 93.564897 24.439548 18.188609
F 93.564897 24.439548 40.017716
F 93.564897 47.592806 18.188609
F 93.564897 47.592806 40.017716
F 66.829794 9.004040 18.188609
F 66.829794 9.004040 40.017716
F 66.829794 32.157297 18.188609
F 66.829794 32.157297 40.017716
F 66.829794 55.310555 18.188609
F 66.829794 55.310555 40.017716
F 93.564897 9.004040 18.188609
F 93.564897 9.004040 40.017716
F 93.564897 32.157297 18.188609
F 93.564897 32.157297 40.017716
F 93.564897 55.310555 18.188609
F 93.564897 55.310555 40.017716
F 66.829794 16.721795 18.188609
F 66.829794 16.721795 40.017717
F 66.829794 39.875053 18.188609
F 66.829794 39.875053 40.017717
F 66.829794 63.028310 18.188609
F 66.829794 63.028310 40.017717
F 93.564897 16.721795 18.188609
F 93.564897 16.721795 40.017717
F 93.564897 39.875053 18.188609
F 93.564897 39.875053 40.017717
F 93.564897 63.028310 18.188609
F 93.564897 63.028310 40.017717
F 75.741499 1.286290 18.188609
F 75.741499 1.286290 40.017716
F 75.741499 24.439548 18.188609
F 75.741499 24.439548 40.017716
F 75.741499 47.592805 18.188609
F 75.741499 47.592805 40.017716
F 102.476603 1.286290 18.188609
F 102.476603 1.286290 40.017716
F 102.476603 24.439548 18.188609
F 102.476603 24.439548 40.017716
F 102.476603 47.592805 18.188609
F 102.476603 47.592805 40.017716
F 75.741499 9.004040 18.188609
F 75.741499 9.004040 40.017716
F 75.741499 32.157297 18.188609
F 75.741499 32.157297 40.017716
F 75.741499 55.310555 18.188609
F 75.741499 55.310555 40.017716
F 102.476603 9.004040 18.188609
F 102.476603 9.004040 40.017716
F 102.476603 32.157297 18.188609
F 102.476603 32.157297 40.017716
F 102.476603 55.310555 18.188609
F 102.476603 55.310555 40.017716
F 75.741499 16.721795 18.188609
F 75.741499 16.721795 40.017717
F 75.741499 39.875052 18.188609
F 75.741499 39.875052 40.017717
F 75.741499 63.028310 18.188609
F 75.741499 63.028310 40.017717
F 102.476603 16.721795 18.188609
F 102.476603 16.721795 40.017717
F 102.476603 39.875052 18.188609
F 102.476603 39.875052 40.017717
F 102.476603 63.028310 18.188609
F 102.476603 63.028310 40.017717
F 57.918080 3.858875 21.826793
F 57.918080 3.858875 43.655900
F 57.918080 27.012132 21.826793
F 57.918080 27.012132 43.655900
F 57.918080 50.165390 21.826793
F 57.918080 50.165390 43.655900
F 84.653183 3.858875 21.826793
F 84.653183 3.858875 43.655900
F 84.653183 27.012132 21.826793
F 84.653183 27.012132 43.655900
F 84.653183 50.165390 21.826793
F 84.653183 50.165390 43.655900
F 57.918080 11.576625 21.826793
F 57.918080 11.576625 43.655900
F 57.918080 34.729882 21.826793
F 57.918080 34.729882 43.655900
F 57.918080 57.883140 21.826793
F 57.918080 57.883140 43.655900
F 84.653183 11.576625 21.826793
F 84.653183 11.576625 43.655900
F 84.653183 34.729882 21.826793
F 84.653183 34.729882 43.655900
F 84.653183 57.883140 21.826793
F 84.653183 57.883140 43.655900
F 57.918080 19.294380 21.826793
F 57.918080 19.294380 43.655901
F 57.918080 42.447638 21.826793
F 57.918080 42.447638 43.655901
F 57.918080 65.600895 21.826793
F 57.918080 65.600895 43.655901
F 84.653183 19.294380 21.826793
F 84.653183 19.294380 43.655901
F 84.653183 42.447638 21.826793
F 84.653183 42.447638 43.655901
F 84.653183 65.600895 21.826793
F 84.653183 65.600895 43.655901
F 66.829779 3.858876 21.826794
F 66.829779 3.858876 43.655901
F 66.829779 27.012134 21.826794
F 66.829779 27.012134 43.655901
F 66.829779 50.165391 21.826794
F 66.829779 50.165391 43.655901
F 93.564883 3.858876 21.826794
F 93.564883 3.858876 43.655901
F 93.564883 27.012134 21.826794
F 93.564883 27.012134 43.655901
F 93.564883 50.165391 21.826794
F 93.564883 50.165391 43.655901
F 66.829779 11.576626 21.826794
F 66.829779 11.576626 43.655901
F 66.829779 34.729884 21.826794
F 66.829779 34.729884 43.655901
F 66.829779 57.883141 21.826794
F 66.829779 57.883141 43.655901
F 93.564883 11.576626 21.826794
F 93.564883 11.576626 43.655901
F 93.564883 34.729884 21.826794
F 93.564883 34.729884 43.655901
F 93.564883 57.883141 21.826794
F 93.564883 57.883141 43.655901
F 66.829779 19.294382 21.826794
F 66.829779 19.294382 43.655902
F 66.829779 42.447639 21.826794
F 66.829779 42.447639 43.655902
F 66.829779 65.600897 21.826794
F 66.829779 65.600897 43.655902
F 93.564883 19.294382 21.826794
F 93.564883 19.294382 43.655902
F 93.564883 42.447639 21.826794
F 93.564883 42.447639 43.655902
F 93.564883 65.600897 21.826794
F 93.564883 65.600897 43.655902
F 75.741486 3.858875 21.826793
F 75.741486 3.858875 43.655901
F 75.741486 27.012133 21.826793
F 75.741486 27.012133 43.655901
F 75.741486 50.165390 21.826793
F 75.741486 50.165390 43.655901
F 102.476590 3.858875 21.826793
F 102.476590 3.858875 43.655901
F 102.476590 27.012133 21.826793
F 102.476590 27.012133 43.655901
F 102.476590 50.165390 21.826793
F 102.476590 50.165390 43.655901
F 75.741486 11.576625 21.826794
F 75.741486 11.576625 43.655901
F 75.741486 34.729883 21.826794
F 75.741486 34.729883 43.655901
F 75.741486 57.883140 21.826794
F 75.741486 57.883140 43.655901
F 102.476590 11.576625 21.826794
F 102.476590 11.576625 43.655901
F 102.476590 34.729883 21.826794
F 102.476590 34.729883 43.655901
F 102.476590 57.883140 21.826794
F 102.476590 57.883140 43.655901
F 75.741486 19.294381 21.826794
F 75.741486 19.294381 43.655901
F 75.741486 42.447638 21.826794
F 75.741486 42.447638 43.655901
F 75.741486 65.600896 21.826794
F 75.741486 65.600896 43.655901
F 102.476590 19.294381 21.826794
F 102.476590 19.294381 43.655901
F 102.476590 42.447638 21.826794
F 102.476590 42.447638 43.655901
F 102.476590 65.600896 21.826794
F 102.476590 65.600896 43.655901
F 57.918092 3.858875 19.098156
F 57.918092 3.858875 40.927263
F 57.918092 27.012133 19.098156
F 57.918092 27.012133 40.927263
F 57.918092 50.165390 19.098156
F 57.918092 50.165390 40.927263
F 84.653195 3.858875 19.098156
F 84.653195 3.858875 40.927263
F 84.653195 27.012133 19.098156
F 84.653195 27.012133 40.927263
F 84.653195 50.165390 19.098156
F 84.653195 50.165390 40.927263
F 57.918092 11.576625 19.098155
F 57.918092 11.576625 40.927263
F 57.918092 34.729883 19.098155
F 57.918092 34.729883 40.927263
F 57.918092 57.883140 19.098155
F 57.918092 57.883140 40.927263
F 84.653195 11.576625 19.098155
F 84.653195 11.576625 40.927263
F 84.653195 34.729883 19.098155
F 84.653195 34.729883 40.927263
F 84.653195 57.883140 19.098155
F 84.653195 57.883140 40.927263
F 57.918092 19.294381 19.098155
F 57.918092 19.294381 40.927262
F 57.918092 42.447638 19.098155
F 57.918092 42.447638 40.927262
F 57.918092 65.600896 19.098155
F 57.918092 65.600896 40.927262
F 84.653195 19.294381 19.098155
F 84.653195 19.294381 40.927262
F 84.653195 42.447638 19.098155
F 84.653195 42.447638 40.927262
F 84.653195 65.600896 19.098155
F 84.653195 65.600896 40.927262
F 66.829792 3.858876 19.098155
F 66.829792 3.858876 40.927262
F 66.829792 27.012133 19.098155
F 66.829792 27.012133 40.927262
F 66.829792 50.165391 19.098155
F 66.829792 50.165391 40.927262
F 93.564895 3.858876 19.098155
F 93.564895 3.858876 40.927262
F 93.564895 27.012133 19.098155
F 93.564895 27.012133 40.927262
F 93.564895 50.165391 19.098155
F 93.564895 50.165391 40.927262
F 66.829792 11.576626 19.098155
F 66.829792 11.576626 40.927262
F 66.829792 34.729883 19.098155
F 66.829792 34.729883 40.927262
F 66.829792 57.883141 19.098155
F 66.829792 57.883141 40.927262
F 93.564895 11.576626 19.098155
F 93.564895 11.576626 40.927262
F 93.564895 34.729883 19.098155
F 93.564895 34.729883 40.927262
F 93.564895 57.883141 19.098155
F 93.564895 57.883141 40.927262
F 66.829792 19.294381 19.098154
F 66.829792 19.294381 40.927262
F 66.829792 42.447639 19.098154
F 66.829792 42.447639 40.927262
F 66.829792 65.600896 19.098154
F 66.829792 65.600896 40.927262
F 93.564895 19.294381 19.098154
F 93.564895 19.294381 40.927262
F 93.564895 42.447639 19.098154
F 93.564895 42.447639 40.927262
F 93.564895 65.600896 19.098154
F 93.564895 65.600896 40.927262
F 75.741498 3.858875 19.098155
F 75.741498 3.858875 40.927263
F 75.741498 27.012133 19.098155
F 75.741498 27.012133 40.927263
F 75.741498 50.165390 19.098155
F 75.741498 50.165390 40.927263
F 102.476601 3.858875 19.098155
F 102.476601 3.858875 40.927263
F 102.476601 27.012133 19.098155
F 102.476601 27.012133 40.927263
F 102.476601 50.165390 19.098155
F 102.476601 50.165390 40.927263
F 75.741498 11.576625 19.098155
F 75.741498 11.576625 40.927262
F 75.741498 34.729883 19.098155
F 75.741498 34.729883 40.927262
F 75.741498 57.883140 19.098155
F 75.741498 57.883140 40.927262
F 102.476601 11.576625 19.098155
F 102.476601 11.576625 40.927262
F 102.476601 34.729883 19.098155
F 102.476601 34.729883 40.927262
F 102.476601 57.883140 19.098155
F 102.476601 57.883140 40.927262
F 75.741498 19.294381 19.098155
F 75.741498 19.294381 40.927262
F 75.741498 42.447638 19.098155
F 75.741498 42.447638 40.927262
F 75.741498 65.600896 19.098155
F 75.741498 65.600896 40.927262
F 102.476601 19.294381 19.098155
F 102.476601 19.294381 40.927262
F 102.476601 42.447638 19.098155
F 102.476601 42.447638 40.927262
F 102.476601 65.600896 19.098155
F 102.476601 65.600896 40.927262
F 57.918082 1.286291 15.459971
F 57.918082 1.286291 37.289078
F 57.918082 24.439549 15.459971
F 57.918082 24.439549 37.289078
F 57.918082 47.592806 15.459971
F 57.918082 47.592806 37.289078
F 84.653185 1.286291 15.459971
F 84.653185 1.286291 37.289078
F 84.653185 24.439549 15.459971
F 84.653185 24.439549 37.289078
F 84.653185 47.592806 15.459971
F 84.653185 47.592806 37.289078
F 57.918082 9.004041 15.459971
F 57.918082 9.004041 37.289078
F 57.918082 32.157298 15.459971
F 57.918082 32.157298 37.289078
F 57.918082 55.310556 15.459971
F 57.918082 55.310556 37.289078
F 84.653185 9.004041 15.459971
F 84.653185 9.004041 37.289078
F 84.653185 32.157298 15.459971
F 84.653185 32.157298 37.289078
F 84.653185 55.310556 15.459971
F 84.653185 55.310556 37.289078
F 57.918082 16.721796 15.459970
F 57.918082 16.721796 37.289077
F 57.918082 39.875053 15.459970
F 57.918082 39.875053 37.289077
F 57.918082 63.028311 15.459970
F 57.918082 63.028311 37.289077
F 84.653185 16.721796 15.459970
F 84.653185 16.721796 37.289077
F 84.653185 39.875053 15.459970
F 84.653185 39.875053 37.289077
F 84.653185 63.028311 15.459970
F 84.653185 63.028311 37.289077
F 66.829781 1.286290 15.459970
F 66.829781 1.286290 37.289077
F 66.829781 24.439547 15.459970
F 66.829781 24.439547 37.289077
F 66.829781 47.592805 15.459970
F 66.829781 47.592805 37.289077
F 93.564884 1.286290 15.459970
F 93.564884 1.286290 37.289077
F 93.564884 24.439547 15.459970
F 93.564884 24.439547 37.289077
F 93.564884 47.592805 15.459970
F 93.564884 47.592805 37.289077
F 66.829781 9.004039 15.459970
F 66.829781 9.004039 37.289077
F 66.829781 32.157297 15.459970
F 66.829781 32.157297 37.289077
F 66.829781 55.310554 15.459970
F 66.829781 55.310554 37.289077
F 93.564884 9.004039 15.459970
F 93.564884 9.004039 37.289077
F 93.564884 32.157297 15.459970
F 93.564884 32.157297 37.289077
F 93.564884 55.310554 15.459970
F 93.564884 55.310554 37.289077
F 66.829781 16.721795 15.459969
F 66.829781 16.721795 37.289077
F 66.829781 39.875052 15.459969
F 66.829781 39.875052 37.289077
F 66.829781 63.028310 15.459969
F 66.829781 63.028310 37.289077
F 93.564884 16.721795 15.459969
F 93.564884 16.721795 37.289077
F 93.564884 39.875052 15.459969
F 93.564884 39.875052 37.289077
F 93.564884 63.028310 15.459969
F 93.564884 63.028310 37.289077
F 75.741488 1.286290 15.459970
F 75.741488 1.286290 37.289077
F 75.741488 24.439548 15.459970
F 75.741488 24.439548 37.289077
F 75.741488 47.592805 15.459970
F 75.741488 47.592805 37.289077
F 102.476591 1.286290 15.459970
F 102.476591 1.286290 37.289077
F 102.476591 24.439548 15.459970
F 102.476591 24.439548 37.289077
F 102.476591 47.592805 15.459970
F 102.476591 47.592805 37.289077
F 75.741488 9.004039 15.459970
F 75.741488 9.004039 37.289078
F 75.741488 32.157297 15.459970
F 75.741488 32.157297 37.289078
F 75.741488 55.310555 15.459970
F 75.741488 55.310555 37.289078
F 102.476591 9.004039 15.459970
F 102.476591 9.004039 37.289078
F 102.476591 32.157297 15.459970
F 102.476591 32.157297 37.289078
F 102.476591 55.310555 15.459970
F 102.476591 55.310555 37.289078
F 75.741488 16.721795 15.459969
F 75.741488 16.721795 37.289077
F 75.741488 39.875052 15.459969
F 75.741488 39.875052 37.289077
F 75.741488 63.028310 15.459969
F 75.741488 63.028310 37.289077
F 102.476591 16.721795 15.459969
F 102.476591 16.721795 37.289077
F 102.476591 39.875052 15.459969
F 102.476591 39.875052 37.289077
F 102.476591 63.028310 15.459969
F 102.476591 63.028310 37.289077
F 60.146019 7.717750 19.098156
F 60.146019 7.717750 40.927263
F 60.146019 30.871007 19.098156
F 60.146019 30.871007 40.927263
F 60.146019 54.024265 19.098156
F 60.146019 54.024265 40.927263
F 86.881122 7.717750 19.098156
F 86.881122 7.717750 40.927263
F 86.881122 30.871007 19.098156
F 86.881122 30.871007 40.927263
F 86.881122 54.024265 19.098156
F 86.881122 54.024265 40.927263
F 60.146019 15.435502 19.098155
F 60.146019 15.435502 40.927262
F 60.146019 38.588760 19.098155
F 60.146019 38.588760 40.927262
F 60.146019 61.742018 19.098155
F 60.146019 61.742018 40.927262
F 86.881122 15.435502 19.098155
F 86.881122 15.435502 40.927262
F 86.881122 38.588760 19.098155
F 86.881122 38.588760 40.927262
F 86.881122 61.742018 19.098155
F 86.881122 61.742018 40.927262
F 60.146019 0.000000 19.098156
F 60.146019 0.000000 40.927263
F 60.146019 23.153258 19.098156
F 60.146019 23.153258 40.927263
F 60.146019 46.306515 19.098156
F 60.146019 46.306515 40.927263
F 86.881122 0.000000 19.098156
F 86.881122 0.000000 40.927263
F 86.881122 23.153258 19.098156
F 86.881122 23.153258 40.927263
F 86.881122 46.306515 19.098156
F 86.881122 46.306515 40.927263
F 69.057720 7.717750 19.098155
F 69.057720 7.717750 40.927262
F 69.057720 30.871008 19.098155
F 69.057720 30.871008 40.927262
F 69.057720 54.024265 19.098155
F 69.057720 54.024265 40.927262
F 95.792824 7.717750 19.098155
F 95.792824 7.717750 40.927262
F 95.792824 30.871008 19.098155
F 95.792824 30.871008 40.927262
F 95.792824 54.024265 19.098155
F 95.792824 54.024265 40.927262
F 69.057720 15.435503 19.098154
F 69.057720 15.435503 40.927261
F 69.057720 38.588760 19.098154
F 69.057720 38.588760 40.927261
F 69.057720 61.742018 19.098154
F 69.057720 61.742018 40.927261
F 95.792824 15.435503 19.098154
F 95.792824 15.435503 40.927261
F 95.792824 38.588760 19.098154
F 95.792824 38.588760 40.927261
F 95.792824 61.742018 19.098154
F 95.792824 61.742018 40.927261
F 69.057720 0.000001 19.098155
F 69.057720 0.000001 40.927262
F 69.057720 23.153258 19.098155
F 69.057720 23.153258 40.927262
F 69.057720 46.306516 19.098155
F 69.057720 46.306516 40.927262
F 95.792824 0.000001 19.098155
F 95.792824 0.000001 40.927262
F 95.792824 23.153258 19.098155
F 95.792824 23.153258 40.927262
F 95.792824 46.306516 19.098155
F 95.792824 46.306516 40.927262
F 77.969425 7.717750 19.098156
F 77.969425 7.717750 40.927263
F 77.969425 30.871007 19.098156
F 77.969425 30.871007 40.927263
F 77.969425 54.024265 19.098156
F 77.969425 54.024265 40.927263
F 104.704528 7.717750 19.098156
F 104.704528 7.717750 40.927263
F 104.704528 30.871007 19.098156
F 104.704528 30.871007 40.927263
F 104.704528 54.024265 19.098156
F 104.704528 54.024265 40.927263
F 77.969425 15.435502 19.098155
F 77.969425 15.435502 40.927262
F 77.969425 38.588760 19.098155
F 77.969425 38.588760 40.927262
F 77.969425 61.742018 19.098155
F 77.969425 61.742018 40.927262
F 104.704528 15.435502 19.098155
F 104.704528 15.435502 40.927262
F 104.704528 38.588760 19.098155
F 104.704528 38.588760 40.927262
F 104.704528 61.742018 19.098155
F 104.704528 61.742018 40.927262
F 77.969425 0.000000 19.098155
F 77.969425 0.000000 40.927263
F 77.969425 23.153258 19.098155
F 77.969425 23.153258 40.927263
F 77.969425 46.306515 19.098155
F 77.969425 46.306515 40.927263
F 104.704528 0.000000 19.098155
F 104.704528 0.000000 40.927263
F 104.704528 23.153258 19.098155
F 104.704528 23.153258 40.927263
F 104.704528 46.306515 19.098155
F 104.704528 46.306515 40.927263
F 60.146004 5.145165 15.459971
F 60.146004 5.145165 37.289078
F 60.146004 28.298423 15.459971
F 60.146004 28.298423 37.289078
F 60.146004 51.451680 15.459971
F 60.146004 51.451680 37.289078
F 86.881107 5.145165 15.459971
F 86.881107 5.145165 37.289078
F 86.881107 28.298423 15.459971
F 86.881107 28.298423 37.289078
F 86.881107 51.451680 15.459971
F 86.881107 51.451680 37.289078
F 60.146004 12.862918 15.459970
F 60.146004 12.862918 37.289077
F 60.146004 36.016175 15.459970
F 60.146004 36.016175 37.289077
F 60.146004 59.169433 15.459970
F 60.146004 59.169433 37.289077
F 86.881107 12.862918 15.459970
F 86.881107 12.862918 37.289077
F 86.881107 36.016175 15.459970
F 86.881107 36.016175 37.289077
F 86.881107 59.169433 15.459970
F 86.881107 59.169433 37.289077
F 60.146004 20.580673 15.459971
F 60.146004 20.580673 37.289078
F 60.146004 43.733930 15.459971
F 60.146004 43.733930 37.289078
F 60.146004 66.887188 15.459971
F 60.146004 66.887188 37.289078
F 86.881107 20.580673 15.459971
F 86.881107 20.580673 37.289078
F 86.881107 43.733930 15.459971
F 86.881107 43.733930 37.289078
F 86.881107 66.887188 15.459971
F 86.881107 66.887188 37.289078
F 69.057706 5.145164 15.459970
F 69.057706 5.145164 37.289077
F 69.057706 28.298421 15.459970
F 69.057706 28.298421 37.289077
F 69.057706 51.451679 15.459970
F 69.057706 51.451679 37.289077
F 95.792810 5.145164 15.459970
F 95.792810 5.145164 37.289077
F 95.792810 28.298421 15.459970
F 95.792810 28.298421 37.289077
F 95.792810 51.451679 15.459970
F 95.792810 51.451679 37.289077
F 69.057706 12.862916 15.459969
F 69.057706 12.862916 37.289076
F 69.057706 36.016174 15.459969
F 69.057706 36.016174 37.289076
F 69.057706 59.169431 15.459969
F 69.057706 59.169431 37.289076
F 95.792810 12.862916 15.459969
F 95.792810 12.862916 37.289076
F 95.792810 36.016174 15.459969
F 95.792810 36.016174 37.289076
F 95.792810 59.169431 15.459969
F 95.792810 59.169431 37.289076
F 69.057706 20.580671 15.459969
F 69.057706 20.580671 37.289077
F 69.057706 43.733929 15.459969
F 69.057706 43.733929 37.289077
F 69.057706 66.887186 15.459969
F 69.057706 66.887186 37.289077
F 95.792810 20.580671 15.459969
F 95.792810 20.580671 37.289077
F 95.792810 43.733929 15.459969
F 95.792810 43.733929 37.289077
F 95.792810 66.887186 15.459969
F 95.792810 66.887186 37.289077
F 77.969412 5.145165 15.459971
F 77.969412 5.145165 37.289078
F 77.969412 28.298423 15.459971
F 77.969412 28.298423 37.289078
F 77.969412 51.451680 15.459971
F 77.969412 51.451680 37.289078
F 104.704515 5.145165 15.459971
F 104.704515 5.145165 37.289078
F 104.704515 28.298423 15.459971
F 104.704515 28.298423 37.289078
F 104.704515 51.451680 15.459971
F 104.704515 51.451680 37.289078
F 77.969412 12.862917 15.459970
F 77.969412 12.862917 37.289077
F 77.969412 36.016175 15.459970
F 77.969412 36.016175 37.289077
F 77.969412 59.169432 15.459970
F 77.969412 59.169432 37.289077
F 104.704515 12.862917 15.459970
F 104.704515 12.862917 37.289077
F 104.704515 36.016175 15.459970
F 104.704515 36.016175 37.289077
F 104.704515 59.169432 15.459970
F 104.704515 59.169432 37.289077
F 77.969412 20.580673 15.459971
F 77.969412 20.580673 37.289078
F 77.969412 43.733930 15.459971
F 77.969412 43.733930 37.289078
F 77.969412 66.887188 15.459971
F 77.969412 66.887188 37.289078
F 104.704515 20.580673 15.459971
F 104.704515 20.580673 37.289078
F 104.704515 43.733930 15.459971
F 104.704515 43.733930 37.289078
F 104.704515 66.887188 15.459971
F 104.704515 66.887188 37.289078
F 60.146016 5.145165 18.188608
F 60.146016 5.145165 40.017715
F 60.146016 28.298423 18.188608
F 60.146016 28.298423 40.017715
F 60.146016 51.451680 18.188608
F 60.146016 51.451680 40.017715
F 86.881120 5.145165 18.188608
F 86.881120 5.145165 40.017715
F 86.881120 28.298423 18.188608
F 86.881120 28.298423 40.017715
F 86.881120 51.451680 18.188608
F 86.881120 51.451680 40.017715
F 60.146016 12.862917 18.188609
F 60.146016 12.862917 40.017716
F 60.146016 36.016175 18.188609
F 60.146016 36.016175 40.017716
F 60.146016 59.169432 18.188609
F 60.146016 59.169432 40.017716
F 86.881120 12.862917 18.188609
F 86.881120 12.862917 40.017716
F 86.881120 36.016175 18.188609
F 86.881120 36.016175 40.017716
F 86.881120 59.169432 18.188609
F 86.881120 59.169432 40.017716
F 60.146016 20.580673 18.188608
F 60.146016 20.580673 40.017716
F 60.146016 43.733930 18.188608
F 60.146016 43.733930 40.017716
F 60.146016 66.887188 18.188608
F 60.146016 66.887188 40.017716
F 86.881120 20.580673 18.188608
F 86.881120 20.580673 40.017716
F 86.881120 43.733930 18.188608
F 86.881120 43.733930 40.017716
F 86.881120 66.887188 18.188608
F 86.881120 66.887188 40.017716
F 69.057719 5.145164 18.188609
F 69.057719 5.145164 40.017716
F 69.057719 28.298422 18.188609
F 69.057719 28.298422 40.017716
F 69.057719 51.451679 18.188609
F 69.057719 51.451679 40.017716
F 95.792822 5.145164 18.188609
F 95.792822 5.145164 40.017716
F 95.792822 28.298422 18.188609
F 95.792822 28.298422 40.017716
F 95.792822 51.451679 18.188609
F 95.792822 51.451679 40.017716
F 69.057719 12.862917 18.188610
F 69.057719 12.862917 40.017717
F 69.057719 36.016174 18.188610
F 69.057719 36.016174 40.017717
F 69.057719 59.169432 18.188610
F 69.057719 59.169432 40.017717
F 95.792822 12.862917 18.188610
F 95.792822 12.862917 40.017717
F 95.792822 36.016174 18.188610
F 95.792822 36.016174 40.017717
F 95.792822 59.169432 18.188610
F 95.792822 59.169432 40.017717
F 69.057719 20.580672 18.188609
F 69.057719 20.580672 40.017717
F 69.057719 43.733929 18.188609
F 69.057719 43.733929 40.017717
F 69.057719 66.887187 18.188609
F 69.057719 66.887187 40.017717
F 95.792822 20.580672 18.188609
F 95.792822 20.580672 40.017717
F 95.792822 43.733929 18.188609
F 95.792822 43.733929 40.017717
F 95.792822 66.887187 18.188609
F 95.792822 66.887187 40.017717
F 77.969423 5.145165 18.188608
F 77.969423 5.145165 40.017715
F 77.969423 28.298423 18.188608
F 77.969423 28.298423 40.017715
F 77.969423 51.451680 18.188608
F 77.969423 51.451680 40.017715
F 104.704526 5.145165 18.188608
F 104.704526 5.145165 40.017715
F 104.704526 28.298423 18.188608
F 104.704526 28.298423 40.017715
F 104.704526 51.451680 18.188608
F 104.704526 51.451680 40.017715
F 77.969423 12.862917 18.188609
F 77.969423 12.862917 40.017716
F 77.969423 36.016175 18.188609
F 77.969423 36.016175 40.017716
F 77.969423 59.169432 18.188609
F 77.969423 59.169432 40.017716
F 104.704526 12.862917 18.188609
F 104.704526 12.862917 40.017716
F 104.704526 36.016175 18.188609
F 104.704526 36.016175 40.017716
F 104.704526 59.169432 18.188609
F 104.704526 59.169432 40.017716
F 77.969423 20.580672 18.188608
F 77.969423 20.580672 40.017716
F 77.969423 43.733930 18.188608
F 77.969423 43.733930 40.017716
F 77.969423 66.887188 18.188608
F 77.969423 66.887188 40.017716
F 104.704526 20.580672 18.188608
F 104.704526 20.580672 40.017716
F 104.704526 43.733930 18.188608
F 104.704526 43.733930 40.017716
F 104.704526 66.887188 18.188608
F 104.704526 66.887188 40.017716
F 60.146006 7.717749 21.826793
F 60.146006 7.717749 43.655900
F 60.146006 30.871007 21.826793
F 60.146006 30.871007 43.655900
F 60.146006 54.024264 21.826793
F 60.146006 54.024264 43.655900
F 86.881109 7.717749 21.826793
F 86.881109 7.717749 43.655900
F 86.881109 30.871007 21.826793
F 86.881109 30.871007 43.655900
F 86.881109 54.024264 21.826793
F 86.881109 54.024264 43.655900
F 60.146006 15.435502 21.826794
F 60.146006 15.435502 43.655901
F 60.146006 38.588760 21.826794
F 60.146006 38.588760 43.655901
F 60.146006 61.742017 21.826794
F 60.146006 61.742017 43.655901
F 86.881109 15.435502 21.826794
F 86.881109 15.435502 43.655901
F 86.881109 38.588760 21.826794
F 86.881109 38.588760 43.655901
F 86.881109 61.742017 21.826794
F 86.881109 61.742017 43.655901
F 60.146006 0.000000 21.826793
F 60.146006 0.000000 43.655900
F 60.146006 23.153257 21.826793
F 60.146006 23.153257 43.655900
F 60.146006 46.306515 21.826793
F 60.146006 46.306515 43.655900
F 86.881109 0.000000 21.826793
F 86.881109 0.000000 43.655900
F 86.881109 23.153257 21.826793
F 86.881109 23.153257 43.655900
F 86.881109 46.306515 21.826793
F 86.881109 46.306515 43.655900
F 69.057708 7.717751 21.826794
F 69.057708 7.717751 43.655901
F 69.057708 30.871008 21.826794
F 69.057708 30.871008 43.655901
F 69.057708 54.024266 21.826794
F 69.057708 54.024266 43.655901
F 95.792811 7.717751 21.826794
F 95.792811 7.717751 43.655901
F 95.792811 30.871008 21.826794
F 95.792811 30.871008 43.655901
F 95.792811 54.024266 21.826794
F 95.792811 54.024266 43.655901
F 69.057708 15.435503 21.826795
F 69.057708 15.435503 43.655902
F 69.057708 38.588761 21.826795
F 69.057708 38.588761 43.655902
F 69.057708 61.742018 21.826795
F 69.057708 61.742018 43.655902
F 95.792811 15.435503 21.826795
F 95.792811 15.435503 43.655902
F 95.792811 38.588761 21.826795
F 95.792811 38.588761 43.655902
F 95.792811 61.742018 21.826795
F 95.792811 61.742018 43.655902
F 69.057708 0.000001 21.826794
F 69.057708 0.000001 43.655901
F 69.057708 23.153259 21.826794
F 69.057708 23.153259 43.655901
F 69.057708 46.306516 21.826794
F 69.057708 46.306516 43.655901
F 95.792811 0.000001 21.826794
F 95.792811 0.000001 43.655901
F 95.792811 23.153259 21.826794
F 95.792811 23.153259 43.655901
F 95.792811 46.306516 21.826794
F 95.792811 46.306516 43.655901
F 77.969413 7.717750 21.826793
F 77.969413 7.717750 43.655900
F 77.969413 30.871007 21.826793
F 77.969413 30.871007 43.655900
F 77.969413 54.024265 21.826793
F 77.969413 54.024265 43.655900
F 104.704517 7.717750 21.826793
F 104.704517 7.717750 43.655900
F 104.704517 30.871007 21.826793
F 104.704517 30.871007 43.655900
F 104.704517 54.024265 21.826793
F 104.704517 54.024265 43.655900
F 77.969413 15.435502 21.826794
F 77.969413 15.435502 43.655901
F 77.969413 38.588760 21.826794
F 77.969413 38.588760 43.655901
F 77.969413 61.742017 21.826794
F 77.969413 61.742017 43.655901
F 104.704517 15.435502 21.826794
F 104.704517 15.435502 43.655901
F 104.704517 38.588760 21.826794
F 104.704517 38.588760 43.655901
F 104.704517 61.742017 21.826794
F 104.704517 61.742017 43.655901
F 77.969413 0.000000 21.826793
F 77.969413 0.000000 43.655900
F 77.969413 23.153258 21.826793
F 77.969413 23.153258 43.655900
F 77.969413 46.306515 21.826793
F 77.969413 46.306515 43.655900
F 104.704517 0.000000 21.826793
F 104.704517 0.000000 43.655900
F 104.704517 23.153258 21.826793
F 104.704517 23.153258 43.655900
F 104.704517 46.306515 21.826793
F 104.704517 46.306515 43.655900
