# Supplementary material for: Molecular-resolution imaging of ice crystallized from liquid water by cryogenic liquid-cell TEM
Source: Nat Commun. 2025 Sep 25;16:8342. doi: 10.1038/s41467-025-62451-0 (PMC12462463; doi:10.1038/s41467-025-62451-0)
Supplement: Supplementary file 9 — Supplementary Data 1 [file 41467_2025_62451_MOESM9_ESM.zip › supercell_4_3_2/1.0/minimized.xyz]

10359
F10359
F 0.683589 1.420842 2.854635
F 0.683589 9.142305 2.854635
F 0.683590 16.863771 2.854634
F 9.513354 1.289348 2.882551
F 9.513354 9.010812 2.882551
F 9.513354 16.732276 2.882551
F 18.435546 1.290732 3.037554
F 18.435546 9.012196 3.037554
F 18.435546 16.733661 3.037554
F 0.683637 3.751686 6.473398
F 0.683638 11.473149 6.473397
F 9.531191 3.862810 6.524830
F 9.531191 11.584274 6.524830
F 18.454213 3.861385 6.680550
F 18.454213 11.582849 6.680550
F 0.442276 3.952662 3.800594
F 0.442276 11.674125 3.800594
F 9.499417 3.866293 3.790218
F 9.499417 11.587757 3.790217
F 18.430179 3.863091 3.948988
F 18.430179 11.584554 3.948988
F 0.277572 1.296961 0.191472
F 13.862468 16.729411 14.791340
F 0.277572 9.018424 0.191472
F 13.862468 9.007947 14.791340
F 0.277572 16.739889 0.191472
F 13.862468 1.286483 14.791340
F 9.274970 1.285009 0.152067
F 9.274970 9.006473 0.152066
F 9.274970 16.727937 0.152066
F 18.203258 1.287880 0.309581
F 18.203258 9.009343 0.309581
F 18.203258 16.730808 0.309581
F 2.820033 7.731733 3.752292
F 2.820033 15.453197 3.752292
F 15.981247 0.000128 21.198841
F 11.741379 7.724330 3.831991
F 11.741379 15.445794 3.831991
F 15.981247 15.443056 21.198841
F 20.659014 7.723780 3.987928
F 20.659014 15.445245 3.987928
F 7.076169 15.452475 18.309083
F 2.526074 5.165638 0.121213
F 2.526074 12.887102 0.121213
F 11.509690 5.146905 0.192088
F 11.509690 12.868369 0.192088
F 20.431976 5.148625 0.348492
F 20.431976 12.870089 0.348492
F 2.723604 5.165089 2.844286
F 2.723604 12.886553 2.844286
F 11.742831 5.150048 2.921579
F 11.742831 12.871512 2.921579
F 20.664217 5.151470 3.076450
F 20.664218 12.872934 3.076450
F 2.744101 7.715203 6.477722
F 2.744101 15.436667 6.477722
F 15.981247 7.721592 21.198841
F 11.762256 7.723377 6.564748
F 11.762256 15.444842 6.564748
F 7.031482 15.447310 21.045987
F 20.682898 7.722110 6.719453
F 20.682898 15.443575 6.719453
F 20.682898 0.000647 6.719453
F 5.041404 1.290812 2.821379
F 5.041404 9.012275 2.821379
F 5.041404 16.733740 2.821379
F 13.977301 1.290535 2.959899
F 13.977301 9.011999 2.959899
F 13.977301 16.733464 2.959899
F 5.055041 3.863298 6.460596
F 5.055041 11.584761 6.460596
F 13.995830 3.861598 6.602778
F 13.995830 11.583062 6.602778
F 4.997893 3.875143 3.721753
F 4.997893 11.596607 3.721753
F 13.970653 3.863631 3.870708
F 13.970653 11.585095 3.870708
F 4.787282 1.288840 0.090772
F 4.787282 9.010304 0.090772
F 4.787282 16.731769 0.090772
F 13.744275 1.287517 0.231535
F 13.744275 9.008980 0.231535
F 13.744275 16.730445 0.231535
F 7.274120 7.724380 3.756721
F 7.274120 15.445844 3.756721
F 7.031482 7.725845 21.045986
F 16.201455 7.723831 3.910105
F 16.201455 15.445295 3.910105
F 7.076169 7.731010 18.309083
F 7.024923 5.143885 0.114881
F 7.024923 12.865349 0.114881
F 15.973881 5.148446 0.270602
F 15.973881 12.869910 0.270602
F 7.257037 5.145574 2.847746
F 7.257037 12.867038 2.847746
F 16.206213 5.151308 2.998747
F 16.206213 12.872772 2.998747
F 7.278352 7.727916 6.492750
F 7.278352 15.449381 6.492750
F 16.044756 12.868973 17.559754
F 16.224969 7.722258 6.641755
F 16.224969 15.443722 6.641755
F 16.224969 0.000795 6.641755
F 0.642791 1.395621 10.088017
F 0.642791 9.117084 10.088017
F 0.642792 16.838550 10.088016
F 9.477963 1.285712 10.167039
F 9.477963 9.007175 10.167039
F 9.477963 16.728640 10.167039
F 18.400367 1.286970 10.322261
F 18.400367 9.008433 10.322261
F 18.400367 16.729898 10.322261
F 0.593356 3.716606 13.772089
F 0.593357 11.438069 13.772088
F 9.415622 3.861773 13.805598
F 9.415622 11.583236 13.805598
F 18.337371 3.860746 13.960781
F 18.337371 11.582209 13.960781
F 0.405268 3.915112 11.075063
F 0.405268 11.636576 11.075063
F 9.456623 3.863347 11.073871
F 9.456623 11.584811 11.073870
F 18.384607 3.860822 11.231738
F 18.384607 11.582285 11.231738
F 0.438228 1.208520 7.401552
F 0.438228 8.929983 7.401552
F 0.438228 16.651448 7.401551
F 9.511614 1.284919 7.434115
F 9.511614 9.006383 7.434115
F 9.511614 16.727847 7.434115
F 18.440590 1.287480 7.592013
F 18.440590 9.008943 7.592013
F 18.440590 16.730408 7.592013
F 2.758647 7.724742 11.050658
F 2.758647 15.446206 11.050658
F 16.044756 5.147508 17.559754
F 11.695699 7.722170 11.114595
F 11.695699 15.443634 11.114595
F 7.093778 12.864817 17.411902
F 20.613407 7.721519 11.270667
F 20.613407 15.442984 11.270667
F 20.613407 0.000056 11.270667
F 2.821294 5.144111 7.390789
F 2.821294 12.865575 7.390789
F 11.751323 5.147497 7.474726
F 11.751323 12.868961 7.474726
F 20.669405 5.148249 7.630944
F 20.669405 12.869713 7.630943
F 2.691283 5.155315 10.121509
F 2.691283 12.876779 10.121509
F 11.708876 5.146533 10.206187
F 11.708876 12.867997 10.206187
F 20.629049 5.147707 10.361162
F 20.629049 12.869171 10.361162
F 2.608254 7.725169 13.793044
F 2.608254 15.446633 13.793044
F 7.093778 5.143353 17.411902
F 11.646215 7.722572 13.844880
F 11.646215 15.444036 13.844880
F 16.092671 12.869050 14.830515
F 20.566051 7.721472 13.999682
F 20.566051 15.442936 13.999682
F 20.566051 0.000008 13.999682
F 4.997004 1.282110 10.107641
F 4.997004 9.003573 10.107641
F 4.997004 16.725038 10.107641
F 13.942110 1.286785 10.244513
F 13.942111 9.008248 10.244513
F 13.942111 16.729713 10.244513
F 4.934012 3.868092 13.747235
F 4.934012 11.589556 13.747235
F 13.879210 3.860911 13.883027
F 13.879210 11.582375 13.883027
F 4.956845 3.870999 11.005922
F 4.956845 11.592462 11.005922
F 13.925488 3.861258 11.153559
F 13.925488 11.582722 11.153559
F 5.009681 1.277577 7.366674
F 5.009681 8.999041 7.366674
F 5.009681 16.720505 7.366674
F 13.981327 1.287019 7.513832
F 13.981327 9.008483 7.513832
F 13.981327 16.729947 7.513832
F 7.226948 7.722995 11.038742
F 7.226948 15.444460 11.038742
F 16.092671 5.147586 14.830515
F 16.155833 7.721579 11.192821
F 16.155834 15.443043 11.192821
F 16.155833 0.000115 11.192821
F 7.282410 5.146530 7.398476
F 7.282410 12.867994 7.398476
F 16.211794 5.148181 7.553088
F 16.211794 12.869645 7.553088
F 7.226667 5.142118 10.133094
F 7.226667 12.863582 10.133094
F 16.171175 5.147573 10.283440
F 16.171175 12.869037 10.283440
F 7.162125 7.727694 13.773351
F 7.162125 15.449158 13.773351
F 7.165099 12.867791 14.677090
F 16.108229 7.721595 13.921961
F 16.108229 15.443059 13.921961
F 16.108229 0.000131 13.921961
F 0.213113 1.268106 17.623876
F 0.213113 8.989569 17.623876
F 0.213114 16.711034 17.623875
F 9.342681 1.284251 17.445047
F 9.342681 9.005714 17.445047
F 9.342681 16.727179 17.445047
F 18.273854 1.286889 17.598572
F 18.273854 9.008352 17.598572
F 18.273854 16.729817 17.598572
F 0.173502 3.880515 21.259493
F 0.173502 11.601978 21.259493
F 9.279975 3.862892 21.083706
F 9.279975 11.584356 21.083706
F 18.210293 3.860759 21.237672
F 18.210293 11.582223 21.237672
F 0.289954 3.870013 18.499860
F 0.289954 11.591477 18.499859
F 9.328260 3.864267 18.350782
F 9.328260 11.585731 18.350782
F 18.257933 3.860761 18.508141
F 18.257933 11.582225 18.508141
F 0.342655 1.224110 14.856375
F 0.342655 8.945573 14.856375
F 0.342655 16.667038 14.856375
F 9.393677 1.284275 14.712416
F 9.393677 9.005738 14.712416
F 9.393677 16.727203 14.712415
F 18.321433 1.286877 14.869427
F 18.321433 9.008341 14.869427
F 18.321433 16.729806 14.869427
F 2.554516 7.724560 18.323277
F 2.554516 15.446024 18.323277
F 7.165099 5.146327 14.677090
F 11.566090 7.722904 18.390488
F 11.566090 15.444368 18.390488
F 16.028993 0.000091 18.469197
F 20.486704 7.721466 18.547061
F 20.486704 15.442930 18.547061
F 20.486704 0.000002 18.547061
F 2.697334 5.147076 14.698258
F 2.697334 12.868540 14.698257
F 11.632779 5.146993 14.752386
F 11.632779 12.868457 14.752386
F 20.550216 5.147639 14.908351
F 20.550216 12.869103 14.908351
F 2.528305 5.126601 17.437867
F 2.528305 12.848065 17.437867
F 11.582432 5.146483 17.482768
F 11.582432 12.867947 17.482768
F 20.502569 5.147634 17.637467
F 20.502569 12.869098 17.637467
F 2.476417 7.741978 21.070296
F 2.476417 15.463442 21.070296
F 16.028993 15.443019 18.469197
F 11.518776 7.722521 21.121685
F 11.518776 15.443986 21.121685
F 16.028993 7.721554 18.469197
F 20.439048 7.721468 21.276561
F 20.439048 15.442932 21.276561
F 20.439048 0.000004 21.276561
F 4.819954 1.276072 17.389931
F 4.819954 8.997535 17.389931
F 4.819954 16.719000 17.389931
F 13.814909 1.286524 17.520978
F 13.814909 9.007987 17.520978
F 13.814910 16.729452 17.520978
F 4.763777 3.871071 21.026500
F 4.763777 11.592534 21.026500
F 13.751060 3.861213 21.160151
F 13.751060 11.582676 21.160151
F 4.819316 3.868672 18.285697
F 4.819316 11.590136 18.285697
F 13.798945 3.861142 18.430123
F 13.798945 11.582606 18.430122
F 4.889927 1.278585 14.648965
F 4.889927 9.000048 14.648965
F 4.889927 16.721513 14.648965
F 16.201455 0.002367 3.910105
F 7.076169 0.009547 18.309083
F 11.518776 0.001058 21.121685
F 2.476417 0.020514 21.070296
F 11.566090 0.001440 18.390488
F 2.554516 0.003096 18.323277
F 7.162125 0.006230 13.773351
F 7.226948 0.001532 11.038742
F 11.646215 0.001108 13.844880
F 2.608254 0.003705 13.793044
F 11.695699 0.000706 11.114595
F 2.758647 0.003279 11.050658
F 7.278352 0.006453 6.492750
F 7.274120 0.002916 3.756721
F 7.031482 0.004382 21.045987
F 11.762256 0.001914 6.564748
F 20.659014 0.002317 3.987928
F 11.741379 0.002866 3.831991
F 2.820033 0.010269 3.752292
F 0.134871 1.267836 24.892548
F 0.134871 8.989299 24.892548
F 0.134871 16.710764 24.892548
F 9.218068 1.285169 24.721992
F 9.218068 9.006633 24.721992
F 9.218068 16.728097 24.721992
F 18.146756 1.286875 24.876993
F 18.146756 9.008339 24.876993
F 18.146756 16.729803 24.876993
F 0.097075 3.877829 28.527415
F 0.097075 11.599293 28.527416
F 9.156828 3.862057 28.359985
F 9.156828 11.583521 28.359985
F 18.083256 3.860759 28.515701
F 18.083256 11.582223 28.515701
F 0.207562 3.863590 25.774009
F 0.207563 11.585053 25.774009
F 9.202066 3.864441 25.627632
F 9.202066 11.585904 25.627632
F 18.130908 3.860756 25.786556
F 18.130908 11.582219 25.786556
F 9.264223 1.282989 21.988833
F 9.264223 9.004453 21.988833
F 9.264223 16.725918 21.988833
F 18.194414 1.286879 22.147461
F 18.194414 9.008343 22.147461
F 18.194415 16.729808 22.147461
F 2.457185 7.720689 25.599415
F 2.457184 15.442154 25.599415
F 15.972452 7.720577 43.036726
F 11.439147 7.722911 25.668637
F 11.439147 15.444375 25.668637
F 7.027860 15.446279 42.886851
F 20.359648 7.721468 25.825471
F 20.359648 15.442932 25.825471
F 20.359648 0.000004 25.825471
F 2.503971 5.146910 21.959911
F 2.503971 12.868374 21.959911
F 11.502251 5.146091 22.029623
F 11.502251 12.867555 22.029623
F 20.423170 5.147635 22.186378
F 20.423170 12.869099 22.186378
F 2.429467 5.128908 24.705607
F 2.429467 12.850372 24.705607
F 11.455658 5.146706 24.760706
F 11.455658 12.868170 24.760706
F 20.375529 5.147635 24.915878
F 20.375529 12.869099 24.915879
F 2.383410 7.738423 28.342479
F 2.383410 15.459887 28.342479
F 7.027860 7.724815 42.886851
F 11.393053 7.722197 28.399157
F 11.393053 15.443661 28.399157
F 15.745694 12.866717 39.397266
F 20.312021 7.721465 28.554588
F 20.312021 15.442929 28.554588
F 20.312021 0.000001 28.554588
F 4.709217 1.277270 24.661689
F 4.709217 8.998734 24.661689
F 4.709217 16.720199 24.661689
F 13.687599 1.286437 24.799449
F 13.687599 9.007901 24.799449
F 13.687599 16.729366 24.799449
F 4.656077 3.868836 28.298803
F 4.656077 11.590299 28.298803
F 13.624385 3.861127 28.438092
F 13.624385 11.582591 28.438092
F 4.708591 3.865743 25.560756
F 4.708591 11.587206 25.560756
F 13.671961 3.861109 25.708474
F 13.671961 11.582572 25.708474
F 4.762383 1.279442 21.921920
F 4.762383 9.000906 21.921920
F 4.762383 16.722371 21.921920
F 13.735387 1.286506 22.069414
F 13.735387 9.007970 22.069414
F 13.735387 16.729435 22.069414
F 6.956976 7.727758 25.586322
F 6.956976 15.449222 25.586322
F 15.745694 5.145253 39.397266
F 15.901786 7.721594 25.747567
F 15.901786 15.443059 25.747566
F 15.901786 0.000131 25.747567
F 7.016533 5.140382 21.947785
F 7.016533 12.861846 21.947785
F 15.965327 5.147514 22.108484
F 15.965327 12.868978 22.108484
F 6.972301 5.143964 24.683943
F 6.972301 12.865428 24.683943
F 15.917764 5.147521 24.838142
F 15.917764 12.868985 24.838142
F 6.914023 7.724201 28.321497
F 6.914023 15.445666 28.321497
F 6.812025 12.864489 39.245745
F 15.854323 7.721562 28.476833
F 15.854323 15.443026 28.476833
F 15.854323 0.000098 28.476833
F 0.059265 1.271991 32.164647
F 0.059265 8.993454 32.164647
F 0.059265 16.714919 32.164647
F 9.096029 1.285988 31.997314
F 9.096029 9.007451 31.997314
F 9.096029 16.728916 31.997314
F 18.020088 1.286827 32.153383
F 18.020088 9.008290 32.153383
F 18.020088 16.729755 32.153383
F 0.024291 3.872589 35.811168
F 0.024291 11.594053 35.811168
F 9.041412 3.860788 35.637446
F 9.041412 11.582252 35.637446
F 17.964098 3.860142 35.793105
F 17.964098 11.581606 35.793105
F 0.134289 3.859204 33.058286
F 0.134289 11.580668 33.058286
F 9.080326 3.863435 32.904684
F 9.080326 11.584899 32.904684
F 18.004460 3.860670 33.062867
F 18.004461 11.582134 33.062867
F 0.170880 1.285870 29.412892
F 0.170880 9.007333 29.412893
F 0.170880 16.728798 29.412892
F 9.140958 1.283676 29.265532
F 9.140958 9.005139 29.265532
F 9.140958 16.726604 29.265532
F 18.067437 1.286884 29.424343
F 18.067437 9.008348 29.424344
F 18.067437 16.729813 29.424343
F 2.365054 7.716682 32.883409
F 2.365053 15.438146 32.883409
F 6.812025 5.143025 39.245745
F 11.314454 7.722445 32.945164
F 11.314454 15.443909 32.945163
F 15.721672 12.868389 36.665632
F 20.233165 7.721392 33.101776
F 20.233165 15.442857 33.101776
F 0.170446 3.925508 43.109688
F 2.411578 5.150445 29.238574
F 2.411578 12.871909 29.238574
F 11.376507 5.146381 29.306489
F 11.376507 12.867845 29.306489
F 20.296159 5.147631 29.463256
F 20.296159 12.869095 29.463256
F 2.336640 5.132666 31.980216
F 2.336640 12.854130 31.980216
F 11.330804 5.147038 32.036719
F 11.330804 12.868502 32.036719
F 20.248839 5.147582 32.192271
F 20.248839 12.869046 32.192271
F 2.292293 7.734908 35.626994
F 2.292293 15.456373 35.626994
F 15.721672 5.146925 36.665632
F 11.275636 7.721200 35.676436
F 11.275636 15.442664 35.676436
F 6.790553 12.864305 36.509341
F 20.192841 7.720852 35.831993
F 20.192841 15.442316 35.831993
F 0.170446 11.646971 43.109687
F 4.602191 1.280023 31.936538
F 4.602191 9.001487 31.936538
F 4.602191 16.722951 31.936538
F 13.561535 1.286538 32.075713
F 13.561535 9.008002 32.075713
F 13.561535 16.729466 32.075713
F 4.552817 3.866917 35.578538
F 4.552817 11.588381 35.578538
F 13.505734 3.860389 35.715442
F 13.505734 11.581853 35.715442
F 4.601916 3.863053 32.841089
F 4.601916 11.584517 32.841089
F 13.546035 3.860913 32.984856
F 13.546035 11.582377 32.984856
F 4.655260 1.283371 29.199653
F 4.655260 9.004835 29.199653
F 4.655260 16.726300 29.199653
F 13.608730 1.286581 29.346274
F 13.608730 9.008044 29.346274
F 13.608730 16.729509 29.346274
F 6.840764 7.726147 32.864046
F 6.840764 15.447611 32.864046
F 6.790553 5.142841 36.509341
F 15.775467 7.721477 33.023896
F 15.775467 15.442941 33.023896
F 15.775467 0.000013 33.023896
F 6.898625 5.142066 29.224481
F 6.898626 12.863530 29.224481
F 15.838372 5.147524 29.385362
F 15.838372 12.868988 29.385362
F 6.855877 5.145565 31.958708
F 6.855877 12.867029 31.958708
F 15.791220 5.147503 32.114503
F 15.791220 12.868968 32.114503
F 6.803989 7.721994 35.598952
F 6.803988 15.443458 35.598952
F 13.492490 16.729007 36.626661
F 15.735310 7.720910 35.754214
F 15.735310 15.442374 35.754214
F 0.249406 16.725680 22.138633
F 0.033083 1.282225 39.476500
F 0.033083 9.003689 39.476500
F 0.033083 16.725153 39.476500
F 9.052342 1.284029 39.281481
F 9.052342 9.005492 39.281481
F 9.052342 16.726957 39.281481
F 17.974514 1.284571 39.436125
F 17.974514 9.006035 39.436125
F 17.974514 16.727500 39.436125
F 15.740420 15.439147 40.308664
F 15.972452 15.442041 43.036726
F 9.268657 3.862885 42.923652
F 9.268657 11.584349 42.923652
F 18.201369 3.859791 43.075590
F 18.201369 11.581254 43.075590
F 0.111896 3.872250 40.367907
F 0.111896 11.593713 40.367907
F 9.046333 3.859593 40.192262
F 9.046333 11.581057 40.192262
F 17.969315 3.856899 40.347596
F 17.969315 11.578363 40.347596
F 0.102635 1.291738 36.721798
F 0.102635 9.013201 36.721798
F 0.102635 16.734666 36.721798
F 9.028507 1.283845 36.547354
F 9.028507 9.005309 36.547354
F 9.028507 16.726773 36.547354
F 17.950628 1.286259 36.704584
F 17.950628 9.007723 36.704584
F 17.950628 16.729188 36.704584
F 2.345900 7.716428 40.165156
F 2.345900 15.437892 40.165156
F 15.740419 7.717683 40.308664
F 11.280276 7.718472 40.230609
F 11.280276 15.439936 40.230609
F 13.492490 9.007542 36.626661
F 20.197996 7.717627 40.386492
F 20.197996 15.439091 40.386492
F 13.492490 1.286079 36.626661
F 2.323973 5.152638 36.535229
F 2.323973 12.874102 36.535229
F 11.261211 5.146036 36.587289
F 11.261211 12.867500 36.587288
F 20.179309 5.146995 36.743488
F 20.179309 12.868459 36.743488
F 2.302305 5.131252 39.276850
F 2.302305 12.852716 39.276850
F 11.285559 5.144713 39.319984
F 11.285559 12.866177 39.319984
F 20.203241 5.145322 39.475011
F 20.203241 12.866787 39.475011
F 2.504055 7.745854 42.890188
F 2.504055 15.467319 42.890188
F 4.556750 16.728639 36.486405
F 11.510287 7.721293 42.959810
F 11.510287 15.442758 42.959810
F 6.810272 15.443032 40.154117
F 20.430225 7.720472 43.114444
F 20.430225 15.441936 43.114445
F 6.810272 7.721567 40.154117
F 4.568014 1.281693 39.223026
F 4.568014 9.003156 39.223026
F 4.568014 16.724621 39.223026
F 13.516288 1.284351 39.358533
F 13.516288 9.005815 39.358533
F 13.516288 16.727279 39.358533
F 4.757427 3.874604 42.872237
F 4.757427 11.596068 42.872237
F 13.741487 3.860406 42.998418
F 13.741487 11.581869 42.998418
F 4.572617 3.859496 40.138324
F 4.572617 11.580960 40.138324
F 13.511101 3.857120 40.269857
F 13.511101 11.578583 40.269857
F 4.556750 1.285710 36.486405
F 4.556750 9.007174 36.486405
F 0.249407 1.282752 22.138633
F 0.249407 9.004215 22.138633
F 11.439147 0.001447 25.668637
F 7.027860 0.003351 42.886851
F 2.383410 0.016959 28.342479
F 11.393053 0.000733 28.399157
F 6.956976 0.006294 25.586322
F 6.810272 0.000104 40.154117
F 6.914023 0.002738 28.321497
F 11.314454 0.000981 32.945164
F 2.292293 0.013445 35.626994
F 6.840764 0.004683 32.864046
F 6.803989 0.000530 35.598952
F 2.504055 0.024391 42.890188
F 0.683589 24.585235 2.854635
F 0.683589 32.306698 2.854635
F 9.513354 24.453741 2.882551
F 9.513354 32.175204 2.882551
F 18.435546 24.455125 3.037554
F 18.435546 32.176588 3.037554
F 0.683637 26.916078 6.473398
F 0.683638 34.637541 6.473397
F 0.683638 19.194614 6.473397
F 9.531191 27.027203 6.524830
F 7.165099 28.310720 14.677090
F 9.531191 19.305739 6.524830
F 18.454213 27.025778 6.680550
F 16.028993 23.164483 18.469197
F 18.454213 19.304314 6.680550
F 0.442276 27.117054 3.800594
F 15.981247 23.164520 21.198841
F 0.442276 19.395590 3.800594
F 9.499417 27.030686 3.790218
F 16.028993 30.885947 18.469197
F 9.499417 19.309222 3.790217
F 18.430179 27.027483 3.948988
F 7.076169 23.173939 18.309083
F 18.430179 19.306019 3.948988
F 0.277572 24.461353 0.191472
F 16.092671 28.311978 14.830515
F 0.277572 32.182816 0.191472
F 7.165099 20.589256 14.677090
F 9.274970 24.449402 0.152067
F 9.274970 32.170865 0.152066
F 18.203258 24.452272 0.309581
F 18.203258 32.173736 0.309581
F 2.820033 30.896125 3.752292
F 2.820033 23.174662 3.752292
F 11.741379 30.888723 3.831991
F 11.741379 23.167259 3.831991
F 20.659014 30.888173 3.987928
F 20.659014 23.166709 3.987928
F 2.526074 28.330031 0.121213
F 2.526075 20.608567 0.121213
F 11.509690 28.311298 0.192088
F 11.509690 20.589834 0.192088
F 20.431976 28.313018 0.348492
F 20.431976 20.591554 0.348492
F 2.723604 28.329482 2.844286
F 2.723605 20.608018 2.844286
F 11.742831 28.314441 2.921579
F 11.742831 20.592977 2.921579
F 20.664217 28.315862 3.076450
F 20.664218 20.594399 3.076450
F 2.744101 30.879595 6.477722
F 2.744101 23.158132 6.477722
F 11.762256 30.887770 6.564748
F 11.762256 23.166306 6.564748
F 20.682898 30.886503 6.719453
F 20.682898 23.165039 6.719453
F 5.041404 24.455204 2.821379
F 5.041404 32.176668 2.821379
F 13.977301 24.454928 2.959899
F 13.977301 32.176391 2.959899
F 5.055041 27.027690 6.460596
F 15.981247 30.885984 21.198841
F 5.055041 19.306226 6.460596
F 13.995830 27.025990 6.602778
F 7.076169 30.895403 18.309083
F 13.995830 19.304527 6.602779
F 4.997893 27.039536 3.721753
F 13.862468 32.172339 14.791340
F 4.997893 19.318072 3.721753
F 13.970653 27.028024 3.870708
F 13.862468 24.450875 14.791340
F 13.970653 19.306560 3.870708
F 4.787282 24.453233 0.090772
F 4.787282 32.174696 0.090772
F 13.744275 24.451909 0.231535
F 13.744275 32.173373 0.231535
F 7.274120 30.888772 3.756721
F 7.274120 23.167309 3.756721
F 16.201455 30.888223 3.910105
F 16.201455 23.166760 3.910105
F 7.024923 28.308278 0.114881
F 7.024923 20.586814 0.114881
F 15.973881 28.312839 0.270602
F 15.973881 20.591375 0.270602
F 7.257037 28.309966 2.847746
F 7.257037 20.588503 2.847746
F 16.206213 28.315700 2.998747
F 16.206213 20.594237 2.998747
F 7.278352 30.892309 6.492750
F 7.278352 23.170845 6.492750
F 16.224969 30.886651 6.641755
F 16.224969 23.165187 6.641755
F 0.642791 24.560014 10.088017
F 0.642791 32.281477 10.088017
F 9.477963 24.450104 10.167039
F 9.477963 32.171568 10.167039
F 18.400367 24.451362 10.322261
F 18.400367 32.172826 10.322261
F 0.593356 26.880998 13.772089
F 0.593357 34.602461 13.772088
F 0.593357 19.159534 13.772088
F 9.415622 27.026165 13.805598
F 4.889927 32.164441 14.648965
F 9.415622 19.304701 13.805598
F 18.337371 27.025138 13.960781
F 4.889927 24.442977 14.648965
F 18.337371 19.303674 13.960781
F 0.405268 27.079505 11.075063
F 7.031482 23.168774 21.045986
F 0.405268 19.358041 11.075063
F 9.456623 27.027739 11.073871
F 13.798945 19.304071 18.430122
F 9.456623 19.306275 11.073870
F 18.384607 27.025214 11.231738
F 13.798945 27.025535 18.430123
F 18.384607 19.303750 11.231738
F 0.438228 24.372912 7.401552
F 0.438228 32.094375 7.401552
F 9.511614 24.449312 7.434115
F 9.511614 32.170775 7.434115
F 18.440590 24.451872 7.592013
F 18.440590 32.173335 7.592013
F 2.758647 30.889134 11.050658
F 2.758647 23.167671 11.050658
F 11.695699 30.886562 11.114595
F 11.695699 23.165099 11.114595
F 20.613407 30.885912 11.270667
F 20.613407 23.164448 11.270667
F 2.821294 28.308504 7.390789
F 2.821294 20.587040 7.390789
F 11.751323 28.311889 7.474726
F 11.751323 20.590426 7.474726
F 20.669405 28.312642 7.630944
F 20.669405 20.591178 7.630943
F 2.691283 28.319707 10.121509
F 2.691283 20.598244 10.121509
F 11.708876 28.310925 10.206187
F 11.708876 20.589462 10.206187
F 20.629049 28.312100 10.361162
F 20.629049 20.590636 10.361162
F 2.608254 30.889561 13.793044
F 2.608254 23.168098 13.793044
F 11.646215 30.886964 13.844880
F 11.646215 23.165500 13.844880
F 20.566051 30.885864 13.999682
F 20.566051 23.164401 13.999682
F 4.997004 24.446502 10.107641
F 4.997004 32.167966 10.107641
F 13.942110 24.451177 10.244513
F 13.942110 32.172641 10.244513
F 4.934012 27.032485 13.747235
F 7.031482 30.890238 21.045987
F 4.934012 19.311021 13.747235
F 13.879210 27.025304 13.883027
F 4.819316 19.311601 18.285697
F 13.879210 19.303840 13.883027
F 4.956845 27.035391 11.005922
F 16.044756 20.590437 17.559754
F 4.956845 19.313927 11.005922
F 13.925488 27.025651 11.153559
F 16.092671 20.590514 14.830515
F 13.925488 19.304187 11.153559
F 5.009681 24.441969 7.366674
F 5.009681 32.163433 7.366674
F 13.981327 24.451412 7.513832
F 13.981327 32.172875 7.513832
F 7.226948 30.887388 11.038742
F 7.226948 23.165924 11.038742
F 16.155833 30.885971 11.192821
F 16.155833 23.164508 11.192821
F 7.282410 28.310923 7.398476
F 7.282410 20.589459 7.398476
F 16.211794 28.312574 7.553088
F 16.211794 20.591110 7.553088
F 7.226667 28.306510 10.133094
F 7.226667 20.585046 10.133094
F 16.171175 28.311965 10.283440
F 16.171175 20.590502 10.283440
F 7.162125 30.892086 13.773351
F 7.162125 23.170623 13.773351
F 16.108229 30.885987 13.921961
F 16.108229 23.164523 13.921961
F 0.213113 24.432498 17.623876
F 0.213114 32.153962 17.623876
F 9.342681 24.448643 17.445047
F 9.342681 32.170107 17.445047
F 18.273854 24.451281 17.598572
F 18.273854 32.172745 17.598572
F 0.173502 27.044907 21.259493
F 16.044756 28.311901 17.559754
F 0.173502 19.323443 21.259492
F 9.279975 27.027284 21.083706
F 4.819316 27.033065 18.285697
F 9.279975 19.305820 21.083706
F 18.210293 27.025151 21.237672
F 13.751060 19.304141 21.160151
F 18.210293 19.303687 21.237672
F 0.289954 27.034405 18.499860
F 7.093778 20.586282 17.411902
F 0.289954 19.312941 18.499859
F 9.328260 27.028659 18.350782
F 13.751060 27.025605 21.160151
F 9.328260 19.307195 18.350782
F 18.257933 27.025153 18.508141
F 4.763777 19.313999 21.026500
F 18.257933 19.303689 18.508141
F 0.342655 24.388502 14.856375
F 0.342655 32.109965 14.856375
F 9.393677 24.448667 14.712416
F 9.393677 32.170131 14.712416
F 18.321433 24.451270 14.869427
F 18.321433 32.172733 14.869427
F 2.554516 30.888952 18.323277
F 2.554516 23.167489 18.323277
F 11.566090 30.887296 18.390488
F 11.566090 23.165833 18.390488
F 20.486704 30.885858 18.547061
F 20.486704 23.164395 18.547061
F 2.697334 28.311469 14.698258
F 2.697334 20.590005 14.698257
F 11.632779 28.311385 14.752386
F 11.632779 20.589922 14.752386
F 20.550216 28.312032 14.908351
F 20.550216 20.590568 14.908351
F 2.528305 28.290993 17.437867
F 2.528305 20.569529 17.437867
F 11.582432 28.310875 17.482768
F 11.582432 20.589412 17.482768
F 20.502569 28.312026 17.637467
F 20.502569 20.590562 17.637467
F 2.476417 30.906370 21.070296
F 2.476417 23.184907 21.070296
F 11.518776 30.886914 21.121685
F 11.518776 23.165450 21.121685
F 20.439048 30.885860 21.276561
F 20.439048 23.164397 21.276561
F 4.819954 24.440464 17.389931
F 4.819954 32.161927 17.389931
F 13.814909 24.450916 17.520978
F 13.814909 32.172380 17.520978
F 4.763777 27.035463 21.026500
F 7.093778 28.307745 17.411902
F 0.134871 24.432228 24.892548
F 0.134871 32.153692 24.892548
F 9.218068 24.449562 24.721992
F 9.218068 32.171025 24.721992
F 18.146756 24.451268 24.876993
F 18.146756 32.172731 24.876993
F 0.097075 27.042222 28.527415
F 7.027860 30.889207 42.886851
F 0.097075 19.320758 28.527415
F 9.156828 27.026450 28.359985
F 0.170446 19.368437 43.109687
F 9.156828 19.304986 28.359985
F 18.083256 27.025152 28.515701
F 0.170446 27.089900 43.109687
F 18.083256 19.303688 28.515701
F 0.207563 27.027982 25.774009
F 15.745694 20.588181 39.397267
F 0.207562 19.306518 25.774009
F 9.202066 27.028833 25.627632
F 0.249406 32.168607 22.138633
F 9.202066 19.307369 25.627632
F 18.130908 27.025148 25.786556
F 0.249407 24.447144 22.138633
F 18.130908 19.303684 25.786556
F 9.264223 24.447382 21.988833
F 9.264223 32.168845 21.988833
F 18.194414 24.451272 22.147461
F 18.194414 32.172735 22.147461
F 2.457185 30.885082 25.599415
F 2.457184 23.163618 25.599415
F 11.439147 30.887303 25.668637
F 11.439147 23.165840 25.668637
F 20.359648 30.885860 25.825471
F 20.359648 23.164397 25.825471
F 2.503971 28.311302 21.959911
F 2.503971 20.589839 21.959911
F 11.502251 28.310484 22.029623
F 11.502251 20.589020 22.029623
F 20.423170 28.312027 22.186378
F 20.423170 20.590564 22.186378
F 2.429467 28.293301 24.705607
F 2.429467 20.571837 24.705607
F 11.455658 28.311098 24.760706
F 11.455657 20.589635 24.760706
F 20.375529 28.312027 24.915878
F 20.375529 20.590564 24.915878
F 2.383410 30.902815 28.342479
F 2.383410 23.181352 28.342479
F 11.393053 30.886589 28.399157
F 11.393053 23.165126 28.399157
F 20.312021 30.885857 28.554588
F 20.312021 23.164394 28.554588
F 4.709217 24.441663 24.661689
F 4.709217 32.163126 24.661689
F 13.687599 24.450830 24.799449
F 13.687599 32.172293 24.799449
F 4.656077 27.033228 28.298803
F 15.721672 20.589854 36.665632
F 4.656077 19.311764 28.298803
F 13.624385 27.025519 28.438092
F 15.721672 28.311318 36.665632
F 13.624385 19.304055 28.438092
F 4.708591 27.030135 25.560756
F 15.745694 28.309645 39.397266
F 4.708591 19.308671 25.560756
F 13.671961 27.025501 25.708474
F 6.790553 20.585770 36.509341
F 13.671961 19.304037 25.708474
F 4.762383 24.443835 21.921920
F 4.762383 32.165298 21.921920
F 13.735387 24.450899 22.069414
F 13.735387 32.172362 22.069414
F 6.956976 30.892150 25.586322
F 6.956976 23.170687 25.586322
F 15.901786 30.885987 25.747567
F 15.901786 23.164523 25.747567
F 7.016533 28.304775 21.947785
F 7.016533 20.583311 21.947785
F 15.965327 28.311906 22.108484
F 15.965327 20.590443 22.108484
F 6.972301 28.308357 24.683943
F 6.972301 20.586893 24.683943
F 15.917764 28.311913 24.838142
F 15.917764 20.590450 24.838142
F 6.914023 30.888594 28.321497
F 6.914023 23.167130 28.321497
F 15.854323 30.885955 28.476833
F 15.854323 23.164491 28.476833
F 0.059265 24.436384 32.164647
F 0.059265 32.157847 32.164647
F 9.096029 24.450380 31.997314
F 9.096029 32.171844 31.997314
F 18.020088 24.451219 32.153383
F 18.020088 32.172683 32.153383
F 0.024291 27.036981 35.811168
F 6.812025 20.585954 39.245745
F 0.024291 19.315517 35.811168
F 9.041412 27.025180 35.637446
F 6.790553 28.307233 36.509341
F 9.041412 19.303716 35.637446
F 17.964098 27.024534 35.793105
F 17.964098 34.745998 35.793105
F 17.964098 19.303070 35.793105
F 0.134289 27.023597 33.058286
F 0.134289 34.745060 33.058286
F 0.134289 19.302133 33.058286
F 9.080326 27.027827 32.904684
F 15.740420 23.160612 40.308664
F 9.080326 19.306363 32.904684
F 18.004461 27.025063 33.062867
F 18.004460 34.746526 33.062867
F 18.004461 19.303599 33.062867
F 0.170880 24.450262 29.412892
F 0.170880 32.171726 29.412893
F 9.140958 24.448068 29.265532
F 9.140958 32.169532 29.265532
F 18.067437 24.451277 29.424343
F 18.067437 32.172740 29.424344
F 2.365054 30.881074 32.883409
F 2.365053 23.159611 32.883409
F 11.314454 30.886837 32.945164
F 11.314454 23.165374 32.945164
F 20.233165 30.885785 33.101776
F 20.233165 23.164321 33.101776
F 2.411578 28.314838 29.238574
F 2.411578 20.593374 29.238574
F 11.376507 28.310774 29.306489
F 11.376507 20.589310 29.306489
F 20.296159 28.312023 29.463256
F 20.296159 20.590560 29.463256
F 2.336640 28.297058 31.980216
F 2.336640 20.575594 31.980216
F 11.330804 28.311431 32.036719
F 11.330804 20.589967 32.036719
F 20.248839 28.311975 32.192271
F 20.248839 20.590511 32.192271
F 2.292293 30.899301 35.626994
F 2.292293 23.177837 35.626994
F 11.275636 30.885592 35.676436
F 11.275636 23.164129 35.676436
F 20.192841 30.885244 35.831993
F 20.192841 23.163781 35.831993
F 4.602191 24.444416 31.936538
F 4.602191 32.165879 31.936538
F 13.561535 24.450930 32.075713
F 13.561535 32.172394 32.075713
F 4.552817 27.031310 35.578538
F 15.740419 30.882075 40.308664
F 4.552817 19.309846 35.578538
F 13.505734 27.024782 35.715442
F 13.505734 34.746245 35.715442
F 13.505734 19.303318 35.715442
F 4.601916 27.027445 32.841089
F 6.812025 28.307418 39.245745
F 4.601916 19.305981 32.841089
F 13.546035 27.025305 32.984856
F 6.810272 23.164496 40.154117
F 13.546035 19.303841 32.984856
F 4.655260 24.447764 29.199653
F 4.655260 32.169227 29.199653
F 13.608730 24.450973 29.346274
F 13.608730 32.172437 29.346274
F 6.840764 30.890539 32.864046
F 6.840764 23.169076 32.864046
F 15.775467 30.885869 33.023896
F 15.775467 23.164406 33.023896
F 6.898625 28.306458 29.224481
F 6.898625 20.584995 29.224481
F 15.838372 28.311916 29.385362
F 15.838372 20.590453 29.385362
F 6.855877 28.309957 31.958708
F 6.855877 20.588494 31.958708
F 15.791220 28.311896 32.114503
F 15.791220 20.590432 32.114503
F 6.803989 30.886386 35.598952
F 6.803988 23.164923 35.598952
F 15.735310 30.885302 35.754214
F 15.735310 23.163838 35.754214
F 0.033083 24.446618 39.476500
F 0.033084 32.168081 39.476500
F 9.052342 24.448421 39.281481
F 9.052342 32.169885 39.281481
F 17.974514 24.448964 39.436125
F 17.974514 32.170427 39.436125
F 15.972452 23.163506 43.036726
F 15.972452 30.884969 43.036726
F 7.027860 23.167744 42.886851
F 9.268657 27.027278 42.923652
F 6.810272 30.885960 40.154117
F 9.268657 19.305813 42.923652
F 18.201369 27.024183 43.075590
F 18.201369 34.745647 43.075590
F 18.201369 19.302719 43.075590
F 0.111896 27.036642 40.367907
F 13.492490 32.171935 36.626661
F 0.111896 19.315178 40.367907
F 9.046333 27.023985 40.192262
F 9.046333 34.745449 40.192262
F 9.046333 19.302521 40.192262
F 17.969315 27.021291 40.347596
F 17.969315 34.742755 40.347596
F 17.969315 19.299827 40.347596
F 0.102635 24.456130 36.721798
F 0.102635 32.177593 36.721798
F 9.028507 24.448237 36.547354
F 9.028507 32.169701 36.547354
F 17.950628 24.450652 36.704584
F 17.950628 32.172115 36.704584
F 2.345900 30.880820 40.165156
F 2.345900 23.159357 40.165156
F 11.280276 30.882864 40.230609
F 11.280276 23.161401 40.230609
F 20.197996 30.882019 40.386492
F 20.197996 23.160556 40.386492
F 2.323973 28.317030 36.535229
F 2.323973 20.595567 36.535229
F 11.261211 28.310429 36.587289
F 11.261211 20.588965 36.587289
F 20.179309 28.311388 36.743488
F 20.179309 20.589924 36.743488
F 2.302305 28.295645 39.276850
F 2.302305 20.574181 39.276850
F 11.285559 28.309105 39.319984
F 11.285559 20.587641 39.319984
F 20.203241 28.309715 39.475011
F 20.203241 20.588251 39.475011
F 2.504055 30.910247 42.890188
F 2.504055 23.188783 42.890188
F 11.510287 30.885686 42.959810
F 11.510287 23.164222 42.959810
F 20.430225 30.884864 43.114444
F 20.430225 23.163401 43.114444
F 4.568014 24.446085 39.223026
F 4.568014 32.167549 39.223026
F 13.516288 24.448744 39.358533
F 13.516288 32.170207 39.358533
F 4.757427 27.038997 42.872237
F 13.492490 24.450471 36.626661
F 4.757427 19.317533 42.872237
F 13.741487 27.024798 42.998418
F 13.741487 34.746262 42.998418
F 13.741487 19.303334 42.998418
F 4.572617 27.023889 40.138324
F 4.572617 34.745352 40.138324
F 4.572617 19.302425 40.138324
F 13.511101 27.021512 40.269857
F 13.511101 34.742976 40.269857
F 13.511101 19.300048 40.269857
F 4.556750 24.450103 36.486405
F 4.556750 32.171566 36.486405
F 0.683589 47.749627 2.854635
F 0.683590 40.028163 2.854634
F 9.513354 47.618133 2.882551
F 9.513354 39.896669 2.882551
F 18.435546 47.619517 3.037554
F 18.435546 39.898053 3.037554
F 0.683637 50.080471 6.473398
F 0.683638 42.359006 6.473397
F 9.531191 50.191595 6.524830
F 9.531191 42.470131 6.524830
F 18.454213 50.190170 6.680550
F 18.454213 42.468706 6.680550
F 0.442276 50.281446 3.800594
F 0.442276 42.559983 3.800594
F 9.499417 50.195078 3.790218
F 9.499417 42.473614 3.790217
F 18.430179 50.191875 3.948988
F 18.430179 42.470411 3.948988
F 0.277572 47.625745 0.191472
F 4.819316 34.754528 18.285697
F 0.277572 39.904281 0.191472
F 4.763777 34.756927 21.026500
F 9.274970 47.613794 0.152067
F 9.274970 39.892330 0.152066
F 18.203258 47.616665 0.309581
F 18.203258 39.895201 0.309581
F 2.820033 38.617589 3.752292
F 2.820033 46.339054 3.752292
F 11.741379 38.610187 3.831991
F 11.741379 46.331651 3.831991
F 20.659014 38.609637 3.987928
F 20.659014 46.331102 3.987928
F 2.526074 51.494423 0.121213
F 2.526074 36.051494 0.121213
F 2.526075 43.772959 0.121213
F 11.509690 51.475690 0.192088
F 11.509690 36.032762 0.192088
F 11.509690 43.754226 0.192088
F 20.431976 51.477410 0.348492
F 20.431976 36.034481 0.348492
F 20.431976 43.755946 0.348492
F 2.723604 51.493874 2.844286
F 2.723604 36.050946 2.844286
F 2.723605 43.772411 2.844286
F 11.742831 51.478833 2.921579
F 11.742831 36.035905 2.921579
F 11.742831 43.757369 2.921579
F 20.664218 51.480255 3.076450
F 20.664217 36.037326 3.076450
F 20.664218 43.758791 3.076450
F 2.744101 38.601060 6.477722
F 2.744101 46.322524 6.477722
F 11.762256 38.609234 6.564748
F 11.762256 46.330699 6.564748
F 20.682898 38.607967 6.719453
F 20.682898 46.329432 6.719453
F 5.041404 47.619597 2.821379
F 5.041404 39.898132 2.821379
F 13.977301 47.619320 2.959899
F 13.977301 39.897856 2.959899
F 5.055041 50.192082 6.460596
F 5.055041 42.470619 6.460596
F 13.995830 50.190383 6.602778
F 13.995830 42.468919 6.602779
F 4.997893 50.203928 3.721753
F 4.997893 42.482464 3.721753
F 13.970653 50.192416 3.870708
F 13.970653 42.470952 3.870708
F 4.787282 47.617625 0.090772
F 4.787282 39.896161 0.090772
F 13.744275 47.616302 0.231535
F 13.744275 39.894837 0.231535
F 7.274120 38.610237 3.756721
F 7.274120 46.331701 3.756721
F 16.201455 38.609687 3.910105
F 16.201455 46.331152 3.910105
F 7.024923 51.472670 0.114881
F 7.024923 36.029742 0.114881
F 7.024923 43.751206 0.114881
F 15.973881 51.477231 0.270602
F 15.973881 36.034303 0.270602
F 15.973881 43.755767 0.270602
F 7.257037 51.474358 2.847746
F 7.257037 36.031430 2.847746
F 7.257037 43.752895 2.847746
F 16.206213 51.480093 2.998747
F 16.206213 36.037164 2.998747
F 16.206213 43.758629 2.998747
F 7.278352 38.613773 6.492750
F 7.278352 46.335238 6.492750
F 16.224969 38.608115 6.641755
F 16.224969 46.329579 6.641755
F 0.642791 47.724406 10.088017
F 0.642792 40.002942 10.088016
F 9.477963 47.614496 10.167039
F 9.477963 39.893032 10.167039
F 18.400367 47.615755 10.322261
F 18.400367 39.894290 10.322261
F 0.593356 50.045391 13.772089
F 0.593357 42.323926 13.772088
F 9.415622 50.190558 13.805598
F 9.415622 42.469094 13.805598
F 18.337371 50.189531 13.960781
F 18.337371 42.468067 13.960781
F 0.405268 50.243897 11.075063
F 0.405268 42.522433 11.075063
F 9.456623 50.192132 11.073871
F 9.456623 42.470668 11.073870
F 18.384607 50.189606 11.231738
F 18.384607 42.468142 11.231738
F 0.438228 47.537305 7.401552
F 0.438228 39.815840 7.401551
F 9.511614 47.613704 7.434115
F 9.511614 39.892240 7.434115
F 18.440590 47.616264 7.592013
F 18.440590 39.894800 7.592013
F 2.758647 38.610599 11.050658
F 2.758647 46.332064 11.050658
F 11.695699 38.608027 11.114595
F 11.695699 46.329491 11.114595
F 20.613407 38.607376 11.270667
F 20.613407 46.328840 11.270667
F 2.821294 51.472896 7.390789
F 2.821294 36.029968 7.390789
F 2.821294 43.751433 7.390789
F 11.751323 51.476282 7.474726
F 11.751323 36.033353 7.474726
F 11.751323 43.754818 7.474726
F 20.669405 51.477034 7.630944
F 20.669405 36.034105 7.630943
F 20.669405 43.755570 7.630944
F 2.691283 51.484100 10.121509
F 2.691283 36.041171 10.121509
F 2.691283 43.762636 10.121509
F 11.708876 51.475318 10.206187
F 11.708876 36.032389 10.206187
F 11.708876 43.753854 10.206187
F 20.629049 51.476492 10.361162
F 20.629049 36.033564 10.361162
F 20.629049 43.755029 10.361162
F 2.608254 38.611026 13.793044
F 2.608254 46.332490 13.793044
F 11.646215 38.608428 13.844880
F 11.646215 46.329893 13.844880
F 20.566051 38.607328 13.999682
F 20.566051 46.328793 13.999682
F 4.997004 47.610894 10.107641
F 4.997004 39.889430 10.107641
F 13.942110 47.615570 10.244513
F 13.942111 39.894105 10.244513
F 4.934012 50.196877 13.747235
F 4.934012 42.475413 13.747235
F 13.879210 50.189696 13.883027
F 13.879210 42.468232 13.883027
F 4.956845 50.199783 11.005922
F 4.956845 42.478320 11.005922
F 13.925488 50.190043 11.153559
F 13.925488 42.468579 11.153559
F 5.009681 47.606362 7.366674
F 5.009681 39.884898 7.366674
F 13.981327 47.615804 7.513832
F 13.981327 39.894340 7.513832
F 7.226948 38.608852 11.038742
F 7.226948 46.330317 11.038742
F 16.155833 38.607435 11.192821
F 16.155833 46.328900 11.192821
F 7.282410 51.475315 7.398476
F 7.282410 36.032387 7.398476
F 7.282410 43.753851 7.398476
F 16.211794 51.476966 7.553088
F 16.211794 36.034038 7.553088
F 16.211794 43.755502 7.553088
F 7.226667 51.470902 10.133094
F 7.226667 36.027974 10.133094
F 7.226667 43.749439 10.133094
F 16.171175 51.476358 10.283440
F 16.171175 36.033429 10.283440
F 16.171175 43.754894 10.283440
F 7.162125 38.613551 13.773351
F 7.162125 46.335015 13.773351
F 16.108229 38.607451 13.921961
F 16.108229 46.328916 13.921961
F 0.213113 47.596890 17.623876
F 0.213114 39.875426 17.623875
F 9.342681 47.613036 17.445047
F 9.342681 39.891571 17.445047
F 18.273854 47.615674 17.598572
F 18.273854 39.894209 17.598572
F 0.173502 50.209300 21.259493
F 0.173502 42.487835 21.259492
F 9.279975 50.191677 21.083706
F 9.279975 42.470213 21.083706
F 18.210293 50.189544 21.237672
F 18.210293 42.468080 21.237672
F 0.289954 50.198797 18.499860
F 0.289954 42.477334 18.499859
F 9.328260 50.193052 18.350782
F 9.328260 42.471588 18.350782
F 18.257933 50.189546 18.508141
F 18.257933 42.468082 18.508141
F 0.342655 47.552895 14.856375
F 0.342655 39.831430 14.856375
F 9.393677 47.613059 14.712416
F 9.393677 39.891595 14.712416
F 18.321433 47.615662 14.869427
F 18.321433 39.894198 14.869427
F 2.554516 38.610417 18.323277
F 2.554516 46.331881 18.323277
F 11.566090 38.608761 18.390488
F 11.566090 46.330225 18.390488
F 20.486704 38.607322 18.547061
F 20.486704 46.328787 18.547061
F 2.697334 51.475861 14.698258
F 2.697334 36.032933 14.698257
F 2.697334 43.754398 14.698257
F 11.632779 51.475778 14.752386
F 11.632779 36.032849 14.752386
F 11.632779 43.754314 14.752386
F 20.550216 51.476424 14.908351
F 20.550216 36.033495 14.908351
F 20.550216 43.754960 14.908351
F 2.528305 51.455385 17.437867
F 2.528305 36.012457 17.437867
F 2.528305 43.733922 17.437867
F 11.582432 51.475268 17.482768
F 11.582432 36.032339 17.482768
F 11.582432 43.753804 17.482768
F 20.502569 51.476418 17.637467
F 20.502569 36.033490 17.637467
F 20.502569 43.754955 17.637467
F 2.476417 38.627835 21.070296
F 2.476417 46.349299 21.070296
F 11.518776 38.608378 21.121685
F 11.518776 46.329843 21.121685
F 20.439048 38.607325 21.276561
F 20.439048 46.328789 21.276561
F 4.819954 47.604857 17.389931
F 4.819954 39.883392 17.389931
F 13.814909 47.615308 17.520978
F 13.814910 39.893844 17.520978
F 4.763777 50.199855 21.026500
F 4.763777 42.478391 21.026500
F 13.751060 50.189997 21.160151
F 13.751060 42.468533 21.160151
F 4.819316 50.197457 18.285697
F 4.819316 42.475993 18.285697
F 13.798945 50.189927 18.430123
F 13.798945 42.468463 18.430122
F 4.889927 47.607370 14.648965
F 4.889927 39.885905 14.648965
F 13.862468 47.615268 14.791340
F 13.862468 39.893804 14.791340
F 7.076169 38.616867 18.309083
F 7.076169 46.338332 18.309083
F 16.028993 38.607411 18.469197
F 16.028993 46.328876 18.469197
F 7.165099 51.475112 14.677090
F 7.165099 36.032184 14.677090
F 7.165099 43.753648 14.677090
F 16.092671 51.476370 14.830515
F 16.092671 36.033442 14.830515
F 16.092671 43.754907 14.830515
F 7.093778 51.472137 17.411902
F 7.093779 36.029209 17.411902
F 7.093779 43.750674 17.411902
F 16.044756 51.476293 17.559754
F 16.044756 36.033365 17.559754
F 16.044756 43.754830 17.559754
F 7.031482 38.611702 21.045987
F 7.031482 46.333167 21.045986
F 15.981247 38.607448 21.198841
F 15.981247 46.328913 21.198841
F 0.442276 34.838517 3.800594
F 5.055041 34.749154 6.460596
F 0.405268 34.800968 11.075063
F 4.934012 34.753948 13.747235
F 4.956845 34.756855 11.005922
F 0.173502 34.766371 21.259492
F 0.289954 34.755869 18.499859
F 9.531191 34.748666 6.524830
F 18.454213 34.747241 6.680550
F 9.499417 34.752149 3.790217
F 18.430179 34.748947 3.948988
F 13.995830 34.747454 6.602778
F 4.997893 34.760999 3.721753
F 13.970653 34.749487 3.870708
F 9.415622 34.747629 13.805598
F 18.337371 34.746602 13.960781
F 9.456623 34.749203 11.073870
F 18.384607 34.746678 11.231738
F 13.798945 34.746998 18.430122
F 13.879210 34.746768 13.883027
F 13.925488 34.747114 11.153559
F 9.279975 34.748748 21.083706
F 18.210293 34.746615 21.237672
F 9.328260 34.750123 18.350782
F 13.751060 34.747069 21.160151
F 18.257933 34.746617 18.508141
F 0.134871 47.596621 24.892548
F 0.134871 39.875156 24.892548
F 9.218068 47.613954 24.721992
F 9.218068 39.892490 24.721992
F 18.146756 47.615660 24.876993
F 18.146756 39.894196 24.876993
F 0.097075 50.206614 28.527415
F 0.097075 42.485150 28.527416
F 9.156828 50.190842 28.359985
F 9.156828 42.469378 28.359985
F 18.083256 50.189544 28.515701
F 18.083256 42.468080 28.515701
F 0.207562 50.192375 25.774009
F 0.207562 42.470911 25.774009
F 9.202066 50.193225 25.627632
F 9.202066 42.471762 25.627632
F 18.130908 50.189541 25.786556
F 18.130908 42.468077 25.786556
F 9.264223 47.611774 21.988833
F 9.264223 39.890310 21.988833
F 18.194414 47.615664 22.147461
F 18.194414 39.894200 22.147461
F 2.457185 38.606546 25.599415
F 2.457184 46.328011 25.599415
F 11.439147 38.608767 25.668637
F 11.439147 46.330232 25.668637
F 20.359648 38.607325 25.825471
F 20.359648 46.328789 25.825471
F 2.503971 51.475695 21.959911
F 2.503971 36.032766 21.959911
F 2.503971 43.754231 21.959911
F 11.502251 51.474876 22.029623
F 11.502251 36.031948 22.029623
F 11.502251 43.753412 22.029623
F 20.423170 51.476419 22.186378
F 20.423170 36.033491 22.186378
F 20.423170 43.754956 22.186378
F 2.429467 51.457693 24.705607
F 2.429467 36.014765 24.705607
F 2.429467 43.736230 24.705607
F 11.455657 51.475491 24.760706
F 11.455658 36.032562 24.760706
F 11.455658 43.754027 24.760706
F 20.375529 51.476419 24.915878
F 20.375529 36.033491 24.915879
F 20.375529 43.754956 24.915878
F 2.383410 38.624280 28.342479
F 2.383410 46.345744 28.342479
F 11.393053 38.608054 28.399157
F 11.393053 46.329518 28.399157
F 20.312021 38.607321 28.554588
F 20.312021 46.328786 28.554588
F 4.709217 47.606055 24.661689
F 4.709217 39.884591 24.661689
F 13.687599 47.615222 24.799449
F 13.687599 39.893758 24.799449
F 4.656077 50.197620 28.298803
F 4.656077 42.476157 28.298803
F 13.624385 50.189912 28.438092
F 13.624385 42.468448 28.438092
F 4.708591 50.194527 25.560756
F 4.708591 42.473063 25.560756
F 13.671961 50.189894 25.708474
F 13.671961 42.468430 25.708474
F 4.762383 47.608227 21.921920
F 4.762383 39.886763 21.921920
F 13.735387 47.615291 22.069414
F 13.735387 39.893827 22.069414
F 6.956976 38.613615 25.586322
F 6.956976 46.335079 25.586322
F 15.901786 38.607451 25.747566
F 15.901786 46.328916 25.747567
F 7.016533 51.469167 21.947785
F 7.016533 36.026239 21.947785
F 7.016533 43.747704 21.947785
F 15.965327 51.476299 22.108484
F 15.965327 36.033370 22.108484
F 15.965327 43.754835 22.108484
F 6.972301 51.472749 24.683943
F 6.972301 36.029821 24.683943
F 6.972302 43.751285 24.683944
F 15.917764 51.476306 24.838142
F 15.917764 36.033377 24.838142
F 15.917764 43.754842 24.838142
F 6.914023 38.610058 28.321497
F 6.914023 46.331523 28.321497
F 15.854323 38.607419 28.476833
F 15.854323 46.328883 28.476833
F 0.059265 47.600776 32.164647
F 0.059265 39.879312 32.164647
F 9.096029 47.614773 31.997314
F 9.096029 39.893308 31.997314
F 18.020088 47.615611 32.153383
F 18.020088 39.894147 32.153383
F 0.024291 50.201374 35.811168
F 0.024291 42.479910 35.811168
F 9.041412 50.189573 35.637446
F 9.041412 42.468109 35.637446
F 17.964098 50.188927 35.793105
F 17.964098 42.467463 35.793105
F 0.134289 50.187989 33.058286
F 0.134289 42.466525 33.058286
F 9.080326 50.192220 32.904684
F 9.080326 42.470756 32.904684
F 18.004461 50.189455 33.062867
F 18.004460 42.467991 33.062867
F 0.170880 47.614655 29.412892
F 0.170880 39.893190 29.412892
F 9.140958 47.612461 29.265532
F 9.140958 39.890996 29.265532
F 18.067437 47.615669 29.424343
F 18.067437 39.894205 29.424343
F 2.365053 38.602538 32.883409
F 2.365053 46.324003 32.883409
F 11.314454 38.608301 32.945164
F 11.314454 46.329766 32.945164
F 20.233165 38.607249 33.101776
F 20.233165 46.328713 33.101776
F 2.411578 51.479230 29.238574
F 2.411578 36.036301 29.238574
F 2.411578 43.757766 29.238574
F 11.376507 51.475166 29.306489
F 11.376507 36.032238 29.306489
F 11.376507 43.753702 29.306489
F 20.296159 51.476416 29.463256
F 20.296159 36.033487 29.463256
F 20.296159 43.754952 29.463256
F 2.336640 51.461450 31.980216
F 2.336640 36.018522 31.980216
F 2.336640 43.739987 31.980216
F 11.330804 51.475823 32.036719
F 11.330804 36.032895 32.036719
F 11.330804 43.754359 32.036719
F 20.248839 51.476367 32.192271
F 20.248839 36.033439 32.192271
F 20.248839 43.754903 32.192271
F 2.292293 38.620765 35.626994
F 2.292293 46.342230 35.626994
F 11.275636 38.607057 35.676436
F 11.275636 46.328521 35.676436
F 20.192841 38.606708 35.831993
F 20.192841 46.328173 35.831993
F 4.602191 47.608808 31.936538
F 4.602191 39.887344 31.936538
F 13.561535 47.615323 32.075713
F 13.561535 39.893859 32.075713
F 4.552817 50.195702 35.578538
F 4.552817 42.474238 35.578538
F 13.505734 50.189174 35.715442
F 13.505734 42.467710 35.715442
F 4.601916 50.191838 32.841089
F 4.601916 42.470374 32.841089
F 13.546035 50.189698 32.984856
F 13.546035 42.468234 32.984856
F 4.655260 47.612156 29.199653
F 4.655261 39.890692 29.199653
F 13.608730 47.615366 29.346274
F 13.608730 39.893901 29.346274
F 6.840764 38.612004 32.864046
F 6.840764 46.333468 32.864046
F 15.775467 38.607333 33.023896
F 15.775467 46.328798 33.023896
F 6.898625 51.470851 29.224481
F 6.898626 36.027922 29.224481
F 6.898626 43.749387 29.224481
F 15.838372 51.476309 29.385362
F 15.838372 36.033380 29.385362
F 15.838372 43.754845 29.385362
F 6.855877 51.474349 31.958708
F 6.855877 36.031421 31.958708
F 6.855877 43.752886 31.958708
F 15.791220 51.476288 32.114503
F 15.791220 36.033360 32.114503
F 15.791220 43.754825 32.114503
F 6.803989 38.607851 35.598952
F 6.803989 46.329315 35.598952
F 15.735310 38.606766 35.754214
F 15.735310 46.328231 35.754214
F 0.033083 47.611010 39.476500
F 0.033083 39.889546 39.476500
F 9.052342 47.612814 39.281481
F 9.052342 39.891349 39.281481
F 17.974514 47.613356 39.436125
F 17.974514 39.891892 39.436125
F 15.972452 46.327898 43.036726
F 15.972452 38.606434 43.036726
F 9.268657 50.191670 42.923652
F 9.268657 42.470206 42.923652
F 18.201369 50.188575 43.075590
F 18.201369 42.467111 43.075590
F 0.111896 50.201034 40.367907
F 0.111896 42.479570 40.367907
F 9.046333 50.188378 40.192262
F 9.046333 42.466914 40.192262
F 17.969315 50.185684 40.347596
F 17.969315 42.464220 40.347596
F 0.102635 47.620522 36.721798
F 0.102635 39.899058 36.721798
F 9.028507 47.612630 36.547354
F 9.028507 39.891166 36.547354
F 17.950628 47.615044 36.704584
F 17.950628 39.893580 36.704584
F 2.345900 38.602284 40.165156
F 2.345900 46.323749 40.165156
F 11.280276 38.604329 40.230609
F 11.280276 46.325793 40.230609
F 20.197996 38.603483 40.386492
F 20.197996 46.324948 40.386492
F 2.323973 51.481423 36.535229
F 2.323973 36.038494 36.535229
F 2.323973 43.759959 36.535229
F 11.261211 51.474821 36.587289
F 11.261211 36.031893 36.587288
F 11.261211 43.753357 36.587289
F 20.179309 51.475780 36.743488
F 20.179309 36.032852 36.743488
F 20.179309 43.754317 36.743488
F 2.302305 51.460037 39.276850
F 2.302305 36.017108 39.276850
F 2.302305 43.738573 39.276850
F 11.285559 51.473497 39.319984
F 11.285559 36.030569 39.319984
F 11.285559 43.752034 39.319984
F 20.203241 51.474107 39.475011
F 20.203241 36.031179 39.475011
F 20.203241 43.752644 39.475011
F 2.504055 38.631711 42.890187
F 2.504055 46.353176 42.890188
F 11.510287 38.607150 42.959810
F 11.510287 46.328615 42.959810
F 20.430225 38.606329 43.114445
F 20.430225 46.327793 43.114444
F 4.568014 47.610477 39.223026
F 4.568014 39.889013 39.223026
F 13.516288 47.613136 39.358533
F 13.516288 39.891672 39.358533
F 4.757427 50.203389 42.872237
F 4.757427 42.481925 42.872237
F 13.741487 50.189191 42.998418
F 13.741487 42.467727 42.998418
F 4.572617 50.188281 40.138324
F 4.572617 42.466817 40.138324
F 13.511101 50.185905 40.269857
F 13.511101 42.464441 40.269857
F 4.556750 47.614495 36.486405
F 4.556750 39.893031 36.486405
F 13.492490 47.614864 36.626661
F 13.492490 39.893399 36.626661
F 6.810272 38.607424 40.154117
F 6.810272 46.328889 40.154117
F 15.740419 38.603540 40.308664
F 15.740419 46.325004 40.308664
F 6.790553 51.471626 36.509341
F 6.790553 36.028697 36.509341
F 6.790553 43.750162 36.509341
F 15.721672 51.475710 36.665632
F 15.721672 36.032782 36.665632
F 15.721672 43.754246 36.665632
F 6.812025 51.471810 39.245745
F 6.812025 36.028882 39.245745
F 6.812025 43.750346 39.245745
F 15.745694 51.474037 39.397266
F 15.745694 36.031109 39.397266
F 15.745694 43.752574 39.397267
F 7.027860 38.610671 42.886851
F 7.027860 46.332136 42.886851
F 0.097075 34.763685 28.527416
F 0.207563 34.749446 25.774009
F 4.708591 34.751599 25.560756
F 0.024291 34.758445 35.811168
F 4.601916 34.748909 32.841089
F 0.249407 47.611536 22.138633
F 0.249406 39.890072 22.138633
F 0.170446 50.254293 43.109688
F 0.170446 34.811364 43.109687
F 0.170446 42.532829 43.109687
F 9.156828 34.747913 28.359985
F 18.083256 34.746616 28.515701
F 9.202066 34.750297 25.627632
F 18.130908 34.746612 25.786556
F 4.656077 34.754692 28.298803
F 13.624385 34.746983 28.438092
F 13.671961 34.746965 25.708474
F 9.041412 34.746644 35.637446
F 9.080326 34.749291 32.904684
F 4.552817 34.752773 35.578538
F 13.546035 34.746769 32.984856
F 9.268657 34.748741 42.923652
F 0.111896 34.758106 40.367907
F 4.757427 34.760460 42.872237
F 0.683589 55.471090 2.854635
F 0.683590 63.192556 2.854634
F 9.513354 55.339597 2.882551
F 9.513354 63.061061 2.882551
F 18.435546 55.340981 3.037554
F 18.435546 63.062446 3.037554
F 0.683638 57.801934 6.473397
F 0.683638 65.523399 6.473397
F 9.531191 57.913059 6.524830
F 9.531191 65.634524 6.524830
F 18.454213 57.911634 6.680550
F 18.454213 65.633099 6.680550
F 0.442276 58.002910 3.800594
F 0.442276 65.724375 3.800594
F 9.499417 57.916542 3.790217
F 9.499417 65.638006 3.790217
F 18.430179 57.913339 3.948988
F 18.430179 65.634804 3.948988
F 0.277572 55.347209 0.191472
F 2.744101 69.486917 6.477722
F 0.277572 63.068674 0.191472
F 15.981247 61.771841 21.198841
F 9.274970 55.335257 0.152067
F 9.274970 63.056722 0.152066
F 18.203258 55.338128 0.309581
F 18.203258 63.059593 0.309581
F 2.820033 54.060517 3.752292
F 2.820033 61.781982 3.752292
F 11.741379 54.053115 3.831991
F 11.741379 61.774579 3.831991
F 20.659014 54.052565 3.987928
F 20.659014 61.774029 3.987928
F 2.526074 59.215887 0.121213
F 2.526074 66.937352 0.121213
F 11.509690 59.197154 0.192088
F 11.509690 66.918619 0.192088
F 20.431976 59.198874 0.348492
F 20.431976 66.920339 0.348492
F 2.723604 59.215338 2.844286
F 2.723605 66.936803 2.844286
F 11.742831 59.200297 2.921579
F 11.742831 66.921762 2.921579
F 20.664218 59.201719 3.076450
F 20.664218 66.923184 3.076450
F 2.744101 54.043988 6.477722
F 2.744101 61.765452 6.477722
F 11.762256 54.052162 6.564748
F 11.762256 61.773626 6.564748
F 20.682898 54.050895 6.719453
F 20.682898 61.772359 6.719453
F 5.041404 55.341060 2.821379
F 5.041404 63.062525 2.821379
F 13.977301 55.340784 2.959899
F 13.977301 63.062248 2.959899
F 5.055041 57.913546 6.460596
F 5.055041 65.635011 6.460596
F 13.995830 57.911846 6.602778
F 13.995830 65.633311 6.602779
F 4.997893 57.925391 3.721753
F 4.997893 65.646856 3.721753
F 13.970653 57.913880 3.870708
F 13.970653 65.635345 3.870708
F 4.787282 55.339089 0.090772
F 4.787282 63.060553 0.090772
F 13.744275 55.337765 0.231535
F 13.744275 63.059230 0.231535
F 7.274120 54.053165 3.756721
F 7.274120 61.774629 3.756721
F 16.201455 54.052615 3.910105
F 16.201455 61.774080 3.910105
F 7.024923 59.194134 0.114881
F 7.024923 66.915599 0.114881
F 15.973881 59.198695 0.270602
F 15.973881 66.920160 0.270602
F 7.257037 59.195823 2.847746
F 7.257037 66.917288 2.847746
F 16.206213 59.201557 2.998747
F 16.206213 66.923022 2.998747
F 7.278352 54.056701 6.492750
F 7.278352 61.778165 6.492750
F 16.224969 54.051043 6.641755
F 16.224969 61.772507 6.641755
F 0.642791 55.445869 10.088017
F 0.642792 63.167335 10.088016
F 9.477963 55.335960 10.167039
F 9.477963 63.057425 10.167039
F 18.400367 55.337218 10.322261
F 18.400367 63.058683 10.322261
F 0.593357 57.766853 13.772088
F 0.593357 65.488318 13.772088
F 9.415622 57.912021 13.805598
F 9.415622 65.633486 13.805598
F 18.337371 57.910994 13.960781
F 18.337371 65.632459 13.960781
F 0.405268 57.965360 11.075063
F 0.405268 65.686826 11.075063
F 9.456623 57.913595 11.073870
F 9.456623 65.635060 11.073870
F 18.384607 57.911070 11.231738
F 18.384607 65.632535 11.231738
F 0.438228 55.258768 7.401552
F 0.438228 62.980232 7.401551
F 9.511614 55.335168 7.434115
F 9.511614 63.056632 7.434115
F 18.440590 55.337728 7.592013
F 18.440590 63.059193 7.592013
F 2.758647 54.053527 11.050658
F 2.758647 61.774991 11.050658
F 11.695699 54.050955 11.114595
F 11.695699 61.772419 11.114595
F 20.613407 54.050304 11.270667
F 20.613407 61.771768 11.270667
F 2.821294 59.194360 7.390789
F 2.821294 66.915825 7.390789
F 11.751323 59.197746 7.474726
F 11.751323 66.919210 7.474726
F 20.669405 59.198498 7.630943
F 20.669405 66.919963 7.630943
F 2.691283 59.205564 10.121509
F 2.691283 66.927029 10.121509
F 11.708876 59.196782 10.206187
F 11.708876 66.918246 10.206187
F 20.629049 59.197956 10.361162
F 20.629049 66.919421 10.361162
F 2.608254 54.053953 13.793044
F 2.608254 61.775418 13.793044
F 11.646215 54.051356 13.844880
F 11.646215 61.772821 13.844880
F 20.566051 54.050256 13.999682
F 20.566051 61.771721 13.999682
F 4.997004 55.332358 10.107641
F 4.997004 63.053823 10.107641
F 13.942111 55.337033 10.244513
F 13.942111 63.058498 10.244513
F 4.934012 57.918340 13.747235
F 4.934012 65.639805 13.747235
F 13.879210 57.911160 13.883027
F 13.879210 65.632625 13.883027
F 4.956845 57.921247 11.005922
F 4.956845 65.642712 11.005922
F 13.925488 57.911507 11.153559
F 13.925488 65.632971 11.153559
F 5.009681 55.327825 7.366674
F 5.009681 63.049290 7.366674
F 13.981327 55.337268 7.513832
F 13.981327 63.058732 7.513832
F 7.226948 54.051780 11.038742
F 7.226948 61.773244 11.038742
F 16.155833 54.050363 11.192821
F 16.155834 61.771828 11.192821
F 7.282410 59.196779 7.398476
F 7.282410 66.918244 7.398476
F 16.211794 59.198430 7.553088
F 16.211794 66.919895 7.553088
F 7.226667 59.192366 10.133094
F 7.226667 66.913831 10.133094
F 16.171175 59.197822 10.283440
F 16.171175 66.919287 10.283440
F 7.162125 54.056479 13.773351
F 7.162125 61.777943 13.773351
F 16.108229 54.050379 13.921961
F 16.108229 61.771844 13.921961
F 0.213114 55.318354 17.623876
F 0.213114 63.039819 17.623876
F 9.342681 55.334499 17.445047
F 9.342681 63.055964 17.445047
F 18.273854 55.337137 17.598572
F 18.273854 63.058602 17.598572
F 0.173502 57.930763 21.259493
F 0.173502 65.652228 21.259492
F 9.279975 57.913140 21.083706
F 9.279975 65.634605 21.083706
F 18.210293 57.911007 21.237672
F 18.210293 65.632472 21.237672
F 0.289954 57.920261 18.499859
F 0.289954 65.641726 18.499859
F 9.328260 57.914515 18.350782
F 9.328260 65.635980 18.350782
F 18.257933 57.911009 18.508141
F 18.257933 65.632474 18.508141
F 0.342655 55.274358 14.856375
F 0.342655 62.995823 14.856375
F 9.393677 55.334523 14.712416
F 9.393677 63.055988 14.712415
F 18.321433 55.337126 14.869427
F 18.321433 63.058590 14.869427
F 2.554516 54.053345 18.323277
F 2.554516 61.774809 18.323277
F 11.566090 54.051689 18.390488
F 11.566090 61.773153 18.390488
F 20.486704 54.050250 18.547061
F 20.486704 61.771715 18.547061
F 2.697334 59.197325 14.698257
F 2.697334 66.918790 14.698257
F 11.632779 59.197242 14.752386
F 11.632779 66.918707 14.752386
F 20.550216 59.197888 14.908351
F 20.550216 66.919353 14.908351
F 2.528305 59.176849 17.437867
F 2.528305 66.898314 17.437867
F 11.582432 59.196732 17.482768
F 11.582432 66.918197 17.482768
F 20.502569 59.197882 17.637467
F 20.502569 66.919347 17.637467
F 2.476417 54.070763 21.070296
F 2.476417 61.792227 21.070296
F 11.518776 54.051306 21.121685
F 11.518776 61.772770 21.121685
F 20.439048 54.050253 21.276561
F 20.439048 61.771717 21.276561
F 4.819954 55.326320 17.389931
F 4.819954 63.047785 17.389931
F 13.814909 55.336772 17.520978
F 13.814910 63.058237 17.520978
F 4.763777 57.921319 21.026500
F 4.763777 65.642784 21.026500
F 13.751060 57.911461 21.160151
F 13.751060 65.632926 21.160151
F 4.819316 57.918920 18.285697
F 4.819316 65.640385 18.285697
F 13.798945 57.911391 18.430122
F 13.798945 65.632856 18.430122
F 4.889927 55.328833 14.648965
F 4.889927 63.050298 14.648965
F 13.862468 55.336731 14.791340
F 13.862468 63.058196 14.791340
F 7.076169 54.059795 18.309083
F 7.076169 61.781260 18.309083
F 16.028993 54.050339 18.469197
F 16.028993 61.771803 18.469197
F 7.165099 59.196576 14.677090
F 7.165099 66.918041 14.677090
F 16.092671 59.197834 14.830515
F 16.092671 66.919299 14.830515
F 7.093778 59.193601 17.411902
F 7.093778 66.915067 17.411902
F 16.044756 59.197757 17.559754
F 16.044756 66.919222 17.559754
F 7.031482 54.054630 21.045986
F 7.031482 61.776094 21.045987
F 15.981247 54.050376 21.198841
F 0.134871 55.318084 24.892548
F 0.134871 63.039549 24.892548
F 9.218068 55.335418 24.721992
F 9.218068 63.056882 24.721992
F 18.146756 55.337123 24.876993
F 18.146756 63.058588 24.876993
F 0.097075 57.928078 28.527416
F 0.097075 65.649543 28.527416
F 9.156828 57.912306 28.359985
F 9.156828 65.633770 28.359985
F 18.083256 57.911008 28.515701
F 18.083256 65.632473 28.515701
F 0.207563 57.913838 25.774009
F 0.207562 65.635303 25.774009
F 9.202066 57.914689 25.627632
F 9.202066 65.636154 25.627632
F 18.130908 57.911004 25.786556
F 18.130908 65.632469 25.786556
F 9.264223 55.333238 21.988833
F 9.264223 63.054702 21.988833
F 18.194414 55.337128 22.147461
F 18.194415 63.058592 22.147461
F 2.457185 54.049474 25.599415
F 2.457184 61.770938 25.599415
F 11.439147 54.051695 25.668637
F 11.439147 61.773160 25.668637
F 20.359648 54.050253 25.825471
F 20.359648 61.771717 25.825471
F 2.503971 59.197159 21.959911
F 2.503971 66.918624 21.959911
F 11.502251 59.196340 22.029623
F 11.502251 66.917805 22.029623
F 20.423170 59.197884 22.186378
F 20.423170 66.919349 22.186378
F 2.429467 59.179157 24.705607
F 2.429467 66.900622 24.705607
F 11.455658 59.196955 24.760706
F 11.455657 66.918419 24.760706
F 20.375529 59.197883 24.915879
F 20.375529 66.919348 24.915879
F 2.383410 54.067208 28.342479
F 2.383410 61.788672 28.342479
F 11.393053 54.050982 28.399157
F 11.393053 61.772446 28.399157
F 20.312021 54.050249 28.554588
F 20.312021 61.771714 28.554588
F 4.709217 55.327519 24.661689
F 4.709217 63.048983 24.661689
F 13.687599 55.336686 24.799449
F 13.687599 63.058150 24.799449
F 4.656077 57.919084 28.298803
F 4.656077 65.640549 28.298803
F 13.624385 57.911375 28.438092
F 13.624385 65.632840 28.438092
F 4.708591 57.915991 25.560756
F 4.708591 65.637456 25.560756
F 13.671961 57.911357 25.708474
F 13.671961 65.632822 25.708474
F 4.762383 55.329691 21.921920
F 4.762383 63.051155 21.921920
F 13.735387 55.336755 22.069414
F 13.735387 63.058219 22.069414
F 6.956976 54.056543 25.586322
F 6.956976 61.778007 25.586322
F 15.901786 54.050379 25.747567
F 15.901786 61.771843 25.747566
F 7.016533 59.190631 21.947785
F 7.016533 66.912096 21.947785
F 15.965327 59.197763 22.108484
F 15.965327 66.919227 22.108484
F 6.972301 59.194213 24.683943
F 6.972302 66.915678 24.683943
F 15.917764 59.197770 24.838142
F 15.917764 66.919235 24.838142
F 6.914023 54.052986 28.321497
F 6.914023 61.774450 28.321497
F 15.854323 54.050347 28.476833
F 15.854323 61.771811 28.476833
F 0.059265 55.322239 32.164647
F 0.059265 63.043704 32.164647
F 9.096029 55.336236 31.997314
F 9.096029 63.057701 31.997314
F 18.020088 55.337075 32.153383
F 18.020088 63.058540 32.153383
F 0.024291 57.922837 35.811168
F 0.024291 65.644302 35.811168
F 9.041412 57.911036 35.637446
F 9.041412 65.632501 35.637446
F 17.964098 57.910390 35.793105
F 17.964098 65.631855 35.793105
F 0.134289 57.909453 33.058286
F 0.134289 65.630918 33.058286
F 9.080326 57.913683 32.904684
F 9.080326 65.635148 32.904684
F 18.004461 57.910919 33.062867
F 18.004461 65.632384 33.062867
F 0.170880 55.336118 29.412893
F 0.170880 63.057583 29.412892
F 9.140958 55.333924 29.265532
F 9.140958 63.055389 29.265532
F 18.067437 55.337133 29.424344
F 18.067437 63.058597 29.424343
F 2.365054 54.045466 32.883409
F 2.365053 61.766931 32.883409
F 11.314454 54.051230 32.945164
F 11.314454 61.772694 32.945163
F 20.233165 54.050177 33.101776
F 20.233165 61.771641 33.101776
F 2.411578 59.200694 29.238574
F 2.411578 66.922159 29.238574
F 11.376507 59.196630 29.306489
F 11.376507 66.918095 29.306489
F 20.296159 59.197880 29.463256
F 20.296159 66.919345 29.463256
F 2.336640 59.182914 31.980216
F 2.336640 66.904379 31.980216
F 11.330804 59.197287 32.036719
F 11.330804 66.918752 32.036719
F 20.248839 59.197831 32.192271
F 20.248839 66.919296 32.192271
F 2.292293 54.063693 35.626994
F 2.292293 61.785157 35.626994
F 11.275636 54.049985 35.676436
F 11.275636 61.771449 35.676436
F 20.192841 54.049636 35.831993
F 20.192841 61.771101 35.831993
F 4.602191 55.330271 31.936538
F 4.602191 63.051736 31.936538
F 13.561535 55.336786 32.075713
F 13.561535 63.058251 32.075713
F 4.552817 57.917166 35.578538
F 4.552817 65.638631 35.578538
F 13.505734 57.910638 35.715442
F 13.505734 65.632103 35.715442
F 4.601916 57.913301 32.841089
F 4.601916 65.634766 32.841089
F 13.546035 57.911161 32.984856
F 13.546035 65.632626 32.984856
F 4.655260 55.333620 29.199653
F 4.655260 63.055084 29.199653
F 13.608730 55.336829 29.346274
F 13.608730 63.058294 29.346274
F 6.840764 54.054932 32.864046
F 6.840764 61.776396 32.864046
F 15.775467 54.050262 33.023896
F 15.775467 61.771726 33.023896
F 6.898626 59.192315 29.224481
F 6.898626 66.913780 29.224481
F 15.838372 59.197773 29.385362
F 15.838372 66.919238 29.385362
F 6.855877 59.195813 31.958708
F 6.855877 66.917278 31.958708
F 15.791220 59.197752 32.114503
F 15.791220 66.919217 32.114504
F 6.803989 54.050779 35.598952
F 6.803988 61.772243 35.598952
F 15.735310 54.049694 35.754214
F 15.735310 61.771159 35.754214
F 0.033083 55.332473 39.476500
F 0.033083 63.053938 39.476500
F 9.052342 55.334277 39.281481
F 9.052342 63.055742 39.281481
F 17.974514 55.334820 39.436125
F 17.974514 63.056284 39.436125
F 15.972452 61.770826 43.036726
F 15.972452 54.049362 43.036726
F 9.268657 57.913133 42.923652
F 9.268657 65.634598 42.923652
F 18.201369 57.910039 43.075590
F 18.201369 65.631504 43.075591
F 0.111896 57.922498 40.367907
F 0.111896 65.643963 40.367907
F 9.046333 57.909841 40.192262
F 9.046333 65.631306 40.192262
F 17.969315 57.907147 40.347596
F 17.969315 65.628612 40.347596
F 0.102635 55.341986 36.721798
F 0.102635 63.063451 36.721798
F 9.028507 55.334093 36.547354
F 9.028507 63.055558 36.547354
F 17.950628 55.336508 36.704584
F 17.950628 63.057972 36.704584
F 2.345900 54.045212 40.165156
F 2.345900 61.766677 40.165156
F 11.280276 54.047257 40.230609
F 11.280276 61.768721 40.230609
F 20.197996 54.046411 40.386492
F 20.197996 61.767876 40.386492
F 2.323973 59.202887 36.535229
F 2.323973 66.924352 36.535229
F 11.261211 59.196285 36.587288
F 11.261211 66.917750 36.587289
F 20.179309 59.197244 36.743488
F 20.179309 66.918709 36.743488
F 2.302305 59.181501 39.276850
F 2.302305 66.902966 39.276850
F 11.285559 59.194961 39.319984
F 11.285559 66.916426 39.319984
F 20.203241 59.195571 39.475011
F 20.203241 66.917036 39.475011
F 2.504055 54.074639 42.890188
F 2.504055 61.796103 42.890188
F 11.510287 54.050078 42.959810
F 11.510287 61.771542 42.959810
F 20.430225 54.049257 43.114444
F 20.430225 61.770721 43.114445
F 4.568014 55.331941 39.223026
F 4.568014 63.053406 39.223026
F 13.516288 55.334599 39.358533
F 13.516288 63.056064 39.358533
F 4.757427 57.924853 42.872237
F 4.757427 65.646318 42.872237
F 13.741487 57.910654 42.998418
F 13.741487 65.632119 42.998418
F 4.572617 57.909744 40.138324
F 4.572617 65.631209 40.138324
F 13.511101 57.907368 40.269857
F 13.511101 65.628833 40.269857
F 4.556750 55.335959 36.486405
F 4.556750 63.057423 36.486405
F 13.492490 55.336327 36.626661
F 13.492490 63.057792 36.626661
F 6.810272 54.050352 40.154117
F 6.810272 61.771816 40.154117
F 15.740419 54.046468 40.308664
F 15.740420 61.767932 40.308664
F 6.790553 59.193090 36.509341
F 6.790553 66.914555 36.509341
F 15.721672 59.197174 36.665632
F 15.721672 66.918639 36.665632
F 6.812025 59.193274 39.245745
F 6.812025 66.914739 39.245745
F 15.745694 59.195501 39.397266
F 15.745694 66.916966 39.397267
F 7.027860 54.053599 42.886851
F 7.027860 61.775064 42.886851
F 2.457184 69.492403 25.599415
F 0.170446 65.697221 43.109687
F 0.170446 57.975756 43.109687
F 0.249406 63.054465 22.138633
F 0.249407 55.333000 22.138633
F 20.197996 69.489341 40.386492
F 11.280276 69.490186 40.230609
F 2.365053 69.488396 32.883409
F 15.740419 69.489397 40.308664
F 20.430225 69.492186 43.114445
F 11.275636 69.492914 35.676436
F 11.510287 69.493007 42.959810
F 2.345900 69.488142 40.165156
F 15.972452 69.492291 43.036726
F 20.233165 69.493106 33.101776
F 20.192841 69.492566 35.831993
F 15.735310 69.492623 35.754214
F 27.350228 1.290748 3.193148
F 27.350228 9.012212 3.193148
F 27.350228 16.733676 3.193148
F 36.263387 1.291080 3.348454
F 36.263387 9.012544 3.348454
F 36.263387 16.734009 3.348454
F 27.368905 3.861369 6.836151
F 27.368905 11.582833 6.836151
F 36.282041 3.861015 6.991510
F 36.282041 11.582479 6.991510
F 27.344992 3.863046 4.104633
F 27.344992 11.584509 4.104633
F 36.258164 3.862688 4.260439
F 36.258164 11.584151 4.260439
F 27.117991 1.287903 0.465201
F 27.117991 9.009367 0.465201
F 27.117991 16.730832 0.465201
F 36.031754 1.288075 0.620843
F 36.031754 9.009538 0.620843
F 36.031754 16.731003 0.620843
F 29.573636 7.723774 4.143536
F 29.573636 15.445239 4.143536
F 24.896387 15.442926 21.354360
F 38.483419 7.722637 4.299746
F 38.483419 15.444102 4.299746
F 24.896387 7.721462 21.354360
F 29.346636 5.148638 0.504104
F 29.346635 12.870102 0.504104
F 38.257995 5.149407 0.659898
F 38.257995 12.870871 0.659898
F 29.578872 5.151483 3.232047
F 29.578872 12.872947 3.232047
F 38.488874 5.152456 3.386809
F 38.488874 12.873920 3.386809
F 29.597550 7.722098 6.875050
F 29.597550 15.443563 6.875050
F 42.697863 12.876277 0.738040
F 38.507156 7.720970 7.029856
F 38.507156 15.442434 7.029856
F 42.705056 15.439116 21.664182
F 31.807460 1.290767 3.270935
F 31.807460 9.012231 3.270935
F 31.807460 16.733695 3.270935
F 40.708695 1.293426 3.424058
F 40.708695 9.014890 3.424058
F 40.708695 16.736355 3.424058
F 22.892914 1.290747 3.115346
F 22.892914 9.012210 3.115346
F 22.892914 16.733675 3.115346
F 31.826139 3.861351 6.913941
F 31.826139 11.582814 6.913941
F 40.727139 3.858578 7.067638
F 40.727139 11.580041 7.067638
F 22.911591 3.861370 6.758349
F 22.911591 11.582834 6.758349
F 31.802225 3.863025 4.182448
F 31.802225 11.584489 4.182448
F 40.703964 3.860224 4.339560
F 40.703964 11.581688 4.339560
F 22.887673 3.863048 4.026829
F 22.887673 11.584511 4.026828
F 31.575270 1.287911 0.543005
F 31.575270 9.009375 0.543005
F 31.575270 16.730839 0.543005
F 40.480923 1.290452 0.698886
F 40.480923 9.011916 0.698886
F 40.480923 16.733380 0.698886
F 22.660674 1.287902 0.387398
F 22.660674 9.009366 0.387398
F 22.660674 16.730831 0.387398
F 34.030577 7.723684 4.221390
F 34.030577 15.445148 4.221390
F 42.705056 7.717652 21.664182
F 25.116337 7.723778 4.065731
F 25.116337 15.445242 4.065731
F 33.810794 15.442873 21.509932
F 33.803685 5.148699 0.581936
F 33.803685 12.870163 0.581936
F 24.889333 5.148635 0.426300
F 24.889333 12.870099 0.426300
F 34.035829 5.151566 3.309789
F 34.035829 12.873030 3.309789
F 25.121572 5.151479 3.154247
F 25.121572 12.872943 3.154247
F 34.054490 7.722009 6.952790
F 34.054490 15.443474 6.952790
F 33.810794 7.721409 21.509932
F 25.140249 7.722102 6.797250
F 25.140249 15.443566 6.797250
F 24.959910 12.869104 17.715266
F 27.315052 1.286984 10.477861
F 27.315052 9.008448 10.477861
F 27.315052 16.729912 10.477861
F 36.228291 1.287314 10.633251
F 36.228291 9.008778 10.633251
F 36.228291 16.730242 10.633251
F 27.252050 3.860733 14.116381
F 27.252050 11.582197 14.116381
F 36.165458 3.860443 14.271804
F 36.165458 11.581907 14.271804
F 27.299387 3.860785 11.387373
F 27.299387 11.582248 11.387373
F 36.212618 3.860455 11.543202
F 36.212618 11.581919 11.543202
F 27.355386 1.287521 7.747650
F 27.355386 9.008984 7.747650
F 27.355386 16.730449 7.747650
F 36.268474 1.287886 7.903492
F 36.268474 9.009349 7.903492
F 36.268474 16.730814 7.903492
F 29.528033 7.721514 11.426276
F 29.528033 15.442978 11.426276
F 24.959910 5.147640 17.715266
F 38.437973 7.720461 11.582623
F 38.437973 15.441925 11.582623
F 42.764880 12.873601 18.024522
F 29.584030 5.148256 7.786553
F 29.584030 12.869720 7.786553
F 38.493695 5.149374 7.942894
F 38.493695 12.870838 7.942894
F 29.543698 5.147718 10.516761
F 29.543697 12.869182 10.516761
F 38.453724 5.148762 10.671705
F 38.453724 12.870226 10.671705
F 29.480697 7.721463 14.155281
F 29.480697 15.442927 14.155281
F 42.764880 5.152137 18.024522
F 38.391234 7.720530 14.310329
F 38.391234 15.441994 14.310329
F 33.874274 12.869167 17.870830
F 31.772294 1.287001 10.555652
F 31.772294 9.008465 10.555652
F 31.772294 16.729929 10.555652
F 40.673846 1.289733 10.709589
F 40.673846 9.011197 10.709589
F 40.673846 16.732662 10.709589
F 22.857738 1.286983 10.400059
F 22.857738 9.008446 10.400059
F 22.857738 16.729911 10.400059
F 31.709300 3.860718 14.194174
F 31.709300 11.582182 14.194174
F 40.612331 3.858277 14.348423
F 40.612331 11.579741 14.348423
F 22.794736 3.860734 14.038579
F 22.794736 11.582197 14.038579
F 31.756628 3.860767 11.465187
F 31.756628 11.582231 11.465187
F 40.658137 3.858040 11.622785
F 40.658137 11.579504 11.622785
F 22.842069 3.860786 11.309569
F 22.842069 11.582250 11.309569
F 31.812619 1.287540 7.825465
F 31.812619 9.009004 7.825465
F 31.812619 16.730468 7.825465
F 40.713124 1.290473 7.983018
F 40.713124 9.011936 7.983018
F 40.713124 16.733401 7.983018
F 22.898068 1.287519 7.669846
F 22.898068 9.008982 7.669846
F 22.898068 16.730447 7.669846
F 33.985007 7.721433 11.504133
F 33.985007 15.442897 11.504133
F 33.874274 5.147703 17.870830
F 25.070732 7.721517 11.348471
F 25.070732 15.442981 11.348471
F 25.007540 12.869106 14.986156
F 34.040974 5.148344 7.864412
F 34.040974 12.869808 7.864412
F 25.126731 5.148252 7.708748
F 25.126731 12.869716 7.708748
F 34.000675 5.147799 10.594509
F 34.000675 12.869263 10.594509
F 25.086396 5.147715 10.438960
F 25.086396 12.869179 10.438960
F 33.937715 7.721391 14.233037
F 33.937715 15.442856 14.233037
F 25.007540 5.147642 14.986156
F 25.023394 7.721465 14.077480
F 25.023394 15.442929 14.077480
F 33.921858 12.869179 15.141811
F 27.188566 1.286909 17.754167
F 27.188566 9.008372 17.754167
F 27.188566 16.729837 17.754167
F 36.102142 1.287159 17.909618
F 36.102142 9.008623 17.909618
F 36.102142 16.730087 17.909618
F 27.125043 3.860730 21.393261
F 27.125043 11.582194 21.393261
F 36.038785 3.860519 21.548740
F 36.038785 11.581983 21.548740
F 27.172689 3.860730 18.663768
F 27.172689 11.582194 18.663768
F 36.086253 3.860480 18.819551
F 36.086253 11.581943 18.819551
F 27.236196 1.286910 15.025057
F 27.236196 9.008374 15.025057
F 27.236196 16.729838 15.025057
F 36.149590 1.287201 15.180866
F 36.149590 9.008664 15.180866
F 36.149590 16.730129 15.180865
F 29.401338 7.721460 18.702670
F 29.401338 15.442924 18.702670
F 33.921858 5.147715 15.141811
F 38.312383 7.720655 18.858878
F 38.312383 15.442119 18.858878
F 24.944033 15.442926 18.624866
F 29.464843 5.147644 15.063960
F 29.464843 12.869108 15.063960
F 38.375334 5.148575 15.220242
F 38.375334 12.870039 15.220242
F 29.417215 5.147642 17.793067
F 29.417215 12.869106 17.793067
F 38.328308 5.148450 17.948207
F 38.328308 12.869914 17.948207
F 29.353693 7.721460 21.432161
F 29.353693 15.442925 21.432161
F 24.944033 7.721462 18.624866
F 38.265339 7.720778 21.587392
F 38.265339 15.442242 21.587392
F 42.697863 5.154813 0.738040
F 31.645826 1.286921 17.831961
F 31.645826 9.008385 17.831961
F 31.645826 16.729850 17.831961
F 40.550400 1.289037 17.986478
F 40.550400 9.010501 17.986478
F 40.550400 16.731965 17.986478
F 22.731251 1.286908 17.676365
F 22.731251 9.008371 17.676365
F 22.731251 16.729836 17.676365
F 31.582312 3.860719 21.471056
F 31.582312 11.582183 21.471056
F 40.488444 3.858931 21.625804
F 40.488444 11.580395 21.625804
F 22.667727 3.860731 21.315459
F 22.667727 11.582195 21.315459
F 31.629948 3.860717 18.741579
F 31.629948 11.582181 18.741579
F 40.534373 3.858611 18.898881
F 40.534373 11.580075 18.898881
F 22.715372 3.860731 18.585964
F 22.715372 11.582195 18.585964
F 31.693446 1.286925 15.102870
F 31.693446 9.008389 15.102870
F 31.693446 16.729854 15.102870
F 40.596286 1.289371 15.260386
F 40.596286 9.010835 15.260386
F 40.596286 16.732299 15.260385
F 22.778878 1.286909 14.947254
F 22.778878 9.008372 14.947254
F 22.778878 16.729837 14.947254
F 33.858395 7.721399 18.780515
F 33.858395 15.442863 18.780515
F 42.748501 15.438291 18.940196
F 42.748500 7.716826 18.940196
F 29.573636 0.002311 4.143536
F 38.483419 0.001174 4.299746
F 29.597550 0.000635 6.875050
F 34.030577 0.002220 4.221390
F 25.116337 0.002314 4.065731
F 34.054490 0.000546 6.952790
F 25.140249 0.000638 6.797250
F 29.528033 0.000050 11.426276
F 25.070732 0.000053 11.348471
F 25.023394 0.000002 14.077480
F 27.061522 1.286908 25.032579
F 27.061522 9.008372 25.032579
F 27.061522 16.729837 25.032579
F 35.975427 1.287081 25.188087
F 35.975427 9.008544 25.188087
F 35.975427 16.730009 25.188087
F 26.998010 3.860729 28.671289
F 26.998010 11.582192 28.671289
F 35.912073 3.860594 28.826823
F 35.912073 11.582058 28.826823
F 27.045644 3.860730 25.942180
F 27.045644 11.582194 25.942180
F 35.959540 3.860558 26.097915
F 35.959540 11.582022 26.097915
F 27.109162 1.286908 22.303086
F 27.109162 9.008372 22.303086
F 27.109162 16.729837 22.303086
F 36.022893 1.287120 22.458846
F 36.022893 9.008583 22.458846
F 36.022893 16.730048 22.458846
F 29.274296 7.721461 25.981082
F 29.274296 15.442925 25.981082
F 24.887559 15.441931 43.192245
F 38.186443 7.720904 26.137139
F 38.186443 15.442368 26.137139
F 24.887559 7.720467 43.192245
F 29.337812 5.147642 22.341988
F 29.337812 12.869106 22.341988
F 38.249412 5.148321 22.498121
F 38.249412 12.869786 22.498121
F 29.290173 5.147642 25.071480
F 29.290173 12.869106 25.071480
F 38.202362 5.148200 25.226799
F 38.202362 12.869664 25.226799
F 29.226663 7.721459 28.710190
F 29.226663 15.442924 28.710190
F 42.695806 15.440966 43.497882
F 38.139383 7.721022 28.865595
F 38.139383 15.442486 28.865595
F 42.695806 7.719502 43.497882
F 31.518799 1.286917 25.110376
F 31.518799 9.008381 25.110376
F 31.518799 16.729845 25.110376
F 40.426463 1.288386 25.265352
F 40.426463 9.009849 25.265352
F 40.426463 16.731314 25.265352
F 22.604204 1.286907 24.954777
F 22.604204 9.008371 24.954777
F 22.604204 16.729835 24.954777
F 31.455295 3.860722 28.749088
F 31.455295 11.582185 28.749088
F 40.364421 3.859547 28.904253
F 40.364421 11.581011 28.904253
F 22.540692 3.860730 28.593487
F 22.540692 11.582193 28.593487
F 31.502921 3.860721 26.019989
F 31.502921 11.582185 26.019989
F 40.410449 3.859253 26.176894
F 40.410449 11.580717 26.176894
F 22.588327 3.860731 25.864376
F 22.588327 11.582195 25.864376
F 31.566430 1.286919 22.380896
F 31.566430 9.008383 22.380896
F 31.566430 16.729848 22.380896
F 40.472416 1.288704 22.538008
F 40.472416 9.010168 22.538008
F 40.472416 16.731633 22.538008
F 22.651845 1.286907 22.225282
F 22.651845 9.008371 22.225282
F 22.651845 16.729835 22.225282
F 33.731434 7.721419 26.058915
F 33.731434 15.442883 26.058915
F 33.801989 15.441884 43.347802
F 42.628870 7.718207 26.217750
F 42.628870 15.439671 26.217750
F 42.476289 7.716302 40.773785
F 24.816988 7.721462 25.903278
F 24.816988 15.442926 25.903278
F 33.801989 7.720419 43.347802
F 33.794910 5.147693 22.419827
F 33.794910 12.869157 22.419827
F 42.688687 5.151584 22.579135
F 42.688687 12.873048 22.579135
F 24.880506 5.147640 22.264184
F 24.880506 12.869104 22.264184
F 33.747313 5.147683 25.149257
F 33.747313 12.869147 25.149257
F 42.645205 5.150761 25.304000
F 42.645205 12.872225 25.304000
F 24.832865 5.147640 24.993678
F 24.832865 12.869104 24.993678
F 33.683842 7.721427 28.787974
F 33.683842 15.442891 28.787974
F 24.660561 12.866788 39.552813
F 42.585156 7.718974 28.943015
F 42.585156 15.440439 28.943015
F 42.476289 15.437767 40.773785
F 24.769353 7.721460 28.632388
F 24.769353 15.442925 28.632388
F 24.660562 5.145324 39.552813
F 26.934824 1.286854 32.308974
F 26.934824 9.008317 32.308974
F 26.934824 16.729782 32.308974
F 35.849039 1.286952 32.464532
F 35.849039 9.008416 32.464532
F 35.849039 16.729881 32.464532
F 26.878819 3.860118 35.948697
F 26.878819 11.581582 35.948697
F 35.793135 3.860042 36.104261
F 35.793135 11.581506 36.104261
F 26.919158 3.860655 33.218485
F 26.919158 11.582119 33.218485
F 35.833360 3.860554 33.374172
F 35.833360 11.582018 33.374172
F 26.982156 1.286905 29.579965
F 26.982156 9.008369 29.579965
F 26.982156 16.729834 29.579965
F 35.896212 1.287040 29.735677
F 35.896212 9.008503 29.735677
F 35.896212 16.729968 29.735677
F 29.147813 7.721386 33.257387
F 29.147813 15.442850 33.257387
F 42.480521 12.868629 39.861937
F 38.060992 7.721059 33.413284
F 38.060992 15.442524 33.413284
F 42.480521 5.147165 39.861937
F 29.210808 5.147638 29.618867
F 29.210808 12.869102 29.618867
F 38.123486 5.148075 29.774846
F 38.123486 12.869539 29.774846
F 29.163477 5.147586 32.347875
F 29.163477 12.869050 32.347875
F 38.076670 5.147912 32.503346
F 38.076670 12.869376 32.503346
F 29.107474 7.720849 35.987598
F 29.107474 15.442314 35.987598
F 33.575124 12.866803 39.708396
F 38.021088 7.720628 36.143098
F 38.021088 15.442092 36.143098
F 33.575124 5.145339 39.708396
F 31.392117 1.286859 32.386774
F 31.392117 9.008322 32.386774
F 31.392117 16.729787 32.386774
F 40.302638 1.287726 32.542157
F 40.302638 9.009190 32.542157
F 40.302638 16.730655 32.542157
F 22.477506 1.286853 32.231172
F 22.477506 9.008316 32.231172
F 22.477506 16.729781 32.231172
F 31.336118 3.860115 36.026497
F 31.336118 11.581578 36.026497
F 40.247437 3.859439 36.181837
F 40.247437 11.580903 36.181837
F 22.421502 3.860119 35.870895
F 22.421502 11.581583 35.870895
F 31.376451 3.860650 33.296291
F 31.376451 11.582114 33.296291
F 40.286817 3.859767 33.452753
F 40.286818 11.581230 33.452753
F 22.461843 3.860656 33.140682
F 22.461843 11.582119 33.140682
F 31.439441 1.286912 29.657773
F 31.439441 9.008376 29.657773
F 31.439441 16.729840 29.657773
F 40.348474 1.288069 29.814496
F 40.348474 9.009533 29.814496
F 40.348474 16.730997 29.814496
F 22.524839 1.286904 29.502162
F 22.524839 9.008368 29.502162
F 22.524839 16.729833 29.502162
F 33.605027 7.721362 33.335209
F 33.605027 15.442826 33.335209
F 24.636643 12.868464 36.821294
F 42.509192 7.719354 33.492995
F 42.509192 15.440819 33.492994
F 33.569915 15.439077 40.619898
F 24.690502 7.721387 33.179584
F 24.690502 15.442851 33.179584
F 24.636643 5.147000 36.821294
F 33.667985 5.147671 29.696695
F 33.667985 12.869135 29.696695
F 42.568945 5.150261 29.854876
F 42.568945 12.871725 29.854876
F 24.753499 5.147637 29.541064
F 24.753499 12.869101 29.541064
F 33.620692 5.147610 32.425665
F 33.620692 12.869074 32.425665
F 42.524859 5.149709 32.580693
F 42.524859 12.871173 32.580693
F 24.706167 5.147585 32.270073
F 24.706167 12.869049 32.270073
F 33.564724 7.720834 36.065393
F 33.564724 15.442298 36.065393
F 42.457398 12.870088 37.133368
F 42.471298 7.719224 36.220536
F 42.471298 15.440688 36.220536
F 33.569915 7.717613 40.619898
F 24.650163 7.720850 35.909796
F 24.650163 15.442314 35.909796
F 42.457398 5.148624 37.133368
F 26.889219 1.284592 39.591714
F 26.889219 9.006056 39.591714
F 26.889219 16.727521 39.591714
F 35.803633 1.284638 39.747254
F 35.803633 9.006101 39.747254
F 35.803633 16.727566 39.747254
F 27.116214 3.859735 43.231146
F 27.116214 11.581198 43.231146
F 36.029811 3.859475 43.386501
F 36.029811 11.580939 43.386501
F 26.883983 3.856891 40.503199
F 26.883983 11.578355 40.503199
F 35.798320 3.856821 40.658757
F 35.798319 11.578285 40.658757
F 26.865301 1.286269 36.860196
F 26.865301 9.007732 36.860196
F 26.865301 16.729197 36.860196
F 35.779641 1.286338 37.015851
F 35.779641 9.007801 37.015851
F 35.779641 16.729266 37.015851
F 29.112639 7.717623 40.542100
F 29.112639 15.439087 40.542100
F 24.655326 15.439087 40.464297
F 38.026375 7.717397 40.697569
F 38.026375 15.438861 40.697569
F 24.655326 7.717623 40.464297
F 29.093955 5.147001 36.899097
F 29.093955 12.868465 36.899097
F 38.007448 5.147277 37.054845
F 38.007448 12.868741 37.054845
F 29.117874 5.145324 39.630615
F 29.117874 12.866788 39.630615
F 38.031387 5.145582 39.785901
F 38.031387 12.867046 39.785901
F 29.344868 7.720466 43.270046
F 29.344868 15.441930 43.270046
F 33.551196 12.868482 36.976910
F 38.256460 7.719869 43.424859
F 38.256460 15.441333 43.424859
F 33.551196 5.147018 36.976910
F 31.346526 1.284594 39.669515
F 31.346526 9.006058 39.669515
F 31.346526 16.727522 39.669515
F 40.257938 1.285262 39.824159
F 40.257938 9.006726 39.824159
F 40.257938 16.728190 39.824159
F 22.431902 1.284592 39.513912
F 22.431902 9.006055 39.513912
F 22.431902 16.727520 39.513912
F 31.573466 3.859721 43.308936
F 31.573466 11.581184 43.308936
F 40.479717 3.858915 43.462539
F 40.479717 11.580378 43.462539
F 22.658894 3.859737 43.153345
F 22.658894 11.581200 43.153345
F 31.341287 3.856889 40.581000
F 31.341287 11.578353 40.581000
F 40.252443 3.856059 40.736261
F 40.252443 11.577522 40.736261
F 22.426668 3.856891 40.425396
F 22.426668 11.578355 40.425396
F 31.322601 1.286272 36.938001
F 31.322601 9.007736 36.938001
F 31.322601 16.729200 36.938001
F 40.234068 1.286967 37.093995
F 40.234069 9.008430 37.093995
F 40.234069 16.729895 37.093995
F 22.407986 1.286268 36.782393
F 22.407986 9.007732 36.782393
F 22.407986 16.729196 36.782393
F 27.350228 24.455141 3.193148
F 27.350228 32.176604 3.193148
F 36.263387 24.455473 3.348454
F 36.263387 32.176936 3.348454
F 27.368905 27.025762 6.836151
F 42.697863 20.597742 0.738040
F 27.368905 19.304298 6.836151
F 36.282041 27.025408 6.991510
F 42.697863 28.319205 0.738040
F 36.282041 19.303944 6.991510
F 27.344992 27.027438 4.104633
F 24.896387 23.164391 21.354360
F 27.344992 19.305974 4.104633
F 36.258164 27.027080 4.260439
F 24.896387 30.885855 21.354360
F 36.258164 19.305616 4.260439
F 27.117991 24.452296 0.465201
F 27.117991 32.173759 0.465201
F 36.031754 24.452467 0.620843
F 36.031754 32.173931 0.620843
F 29.573636 30.888167 4.143536
F 29.573636 23.166703 4.143536
F 38.483419 30.887030 4.299746
F 38.483419 23.165566 4.299746
F 29.346636 28.313030 0.504104
F 29.346635 20.591567 0.504104
F 38.257995 28.313800 0.659898
F 38.257995 20.592336 0.659898
F 29.578872 28.315875 3.232047
F 29.578872 20.594412 3.232047
F 38.488874 28.316848 3.386809
F 38.488874 20.595384 3.386809
F 29.597550 30.886491 6.875050
F 29.597550 23.165027 6.875050
F 38.507156 30.885362 7.029856
F 38.507156 23.163899 7.029856
F 31.807460 24.455160 3.270935
F 31.807460 32.176623 3.270935
F 40.708695 24.457819 3.424058
F 40.708695 32.179282 3.424058
F 22.892914 24.455139 3.115346
F 22.892914 32.176603 3.115346
F 31.826139 27.025743 6.913941
F 42.705056 23.160581 21.664182
F 31.826139 19.304279 6.913941
F 40.727139 27.022970 7.067638
F 40.727139 34.744434 7.067638
F 40.727139 19.301506 7.067638
F 22.911591 27.025763 6.758349
F 42.705056 30.882044 21.664182
F 22.911591 19.304299 6.758349
F 31.802225 27.027418 4.182448
F 33.810794 23.164338 21.509932
F 31.802225 19.305954 4.182448
F 40.703964 27.024616 4.339560
F 40.703964 34.746080 4.339560
F 40.703964 19.303152 4.339560
F 22.887673 27.027440 4.026829
F 33.810794 30.885801 21.509932
F 22.887673 19.305976 4.026828
F 31.575270 24.452304 0.543005
F 31.575270 32.173767 0.543005
F 40.480923 24.454844 0.698886
F 40.480923 32.176308 0.698886
F 22.660674 24.452295 0.387398
F 22.660674 32.173758 0.387398
F 34.030577 30.888076 4.221390
F 34.030577 23.166613 4.221390
F 25.116337 30.888170 4.065731
F 25.116337 23.166707 4.065731
F 33.803685 28.313091 0.581936
F 33.803685 20.591628 0.581936
F 24.889333 28.313027 0.426300
F 24.889333 20.591564 0.426300
F 34.035829 28.315958 3.309789
F 34.035829 20.594495 3.309788
F 25.121572 28.315872 3.154247
F 25.121572 20.594408 3.154247
F 34.054490 30.886402 6.952790
F 34.054490 23.164938 6.952790
F 25.140249 30.886494 6.797250
F 25.140249 23.165031 6.797250
F 27.315052 24.451376 10.477861
F 27.315052 32.172840 10.477861
F 36.228291 24.451707 10.633251
F 36.228291 32.173170 10.633251
F 27.252050 27.025126 14.116381
F 24.959910 20.590569 17.715266
F 27.252050 19.303662 14.116381
F 36.165458 27.024835 14.271804
F 36.165458 34.746299 14.271804
F 36.165458 19.303371 14.271804
F 27.299387 27.025177 11.387373
F 24.959910 28.312032 17.715266
F 27.299387 19.303713 11.387373
F 36.212618 27.024847 11.543202
F 36.212618 34.746311 11.543202
F 36.212618 19.303383 11.543202
F 27.355386 24.451913 7.747650
F 27.355386 32.173377 7.747650
F 36.268474 24.452278 7.903492
F 36.268474 32.173742 7.903492
F 29.528033 30.885906 11.426276
F 29.528033 23.164443 11.426276
F 38.437973 30.884853 11.582623
F 38.437973 23.163390 11.582623
F 29.584030 28.312648 7.786553
F 29.584030 20.591184 7.786553
F 38.493695 28.313767 7.942894
F 38.493695 20.592303 7.942894
F 29.543698 28.312111 10.516761
F 29.543698 20.590647 10.516761
F 38.453724 28.313155 10.671705
F 38.453724 20.591691 10.671705
F 29.480697 30.885855 14.155281
F 29.480697 23.164391 14.155281
F 38.391234 30.884922 14.310329
F 38.391234 23.163459 14.310329
F 31.772294 24.451394 10.555652
F 31.772294 32.172857 10.555652
F 40.673846 24.454126 10.709589
F 40.673846 32.175589 10.709589
F 22.857738 24.451376 10.400059
F 22.857738 32.172839 10.400059
F 31.709300 27.025111 14.194174
F 31.709300 34.746574 14.194174
F 31.709300 19.303647 14.194174
F 40.612331 27.022670 14.348423
F 40.612331 34.744133 14.348423
F 40.612331 19.301206 14.348423
F 22.794736 27.025126 14.038579
F 42.764880 20.595065 18.024522
F 22.794736 19.303662 14.038579
F 31.756628 27.025160 11.465187
F 42.764880 28.316529 18.024522
F 31.756628 19.303696 11.465187
F 40.658137 27.022433 11.622785
F 40.658137 34.743896 11.622785
F 40.658137 19.300969 11.622785
F 22.842069 27.025179 11.309569
F 33.874274 20.590632 17.870830
F 22.842069 19.303715 11.309569
F 31.812619 24.451933 7.825465
F 31.812619 32.173396 7.825465
F 40.713124 24.454865 7.983018
F 40.713124 32.176329 7.983018
F 22.898068 24.451911 7.669846
F 22.898068 32.173375 7.669846
F 33.985007 30.885825 11.504133
F 33.985007 23.164362 11.504133
F 25.070732 30.885909 11.348471
F 25.070732 23.164446 11.348471
F 34.040974 28.312737 7.864412
F 34.040974 20.591273 7.864412
F 25.126731 28.312645 7.708748
F 25.126731 20.591181 7.708748
F 34.000675 28.312192 10.594509
F 34.000675 20.590728 10.594509
F 25.086396 28.312108 10.438960
F 25.086396 20.590644 10.438960
F 33.937715 30.885784 14.233037
F 33.937715 23.164320 14.233037
F 25.023394 30.885858 14.077480
F 25.023394 23.164394 14.077480
F 27.188566 24.451301 17.754167
F 27.188566 32.172765 17.754167
F 36.102142 24.451551 17.909618
F 36.102142 32.173015 17.909618
F 27.125043 27.025123 21.393261
F 27.125043 34.746586 21.393261
F 27.125043 19.303659 21.393261
F 36.038785 27.024912 21.548740
F 36.038785 34.746375 21.548740
F 36.038785 19.303448 21.548740
F 27.172689 27.025123 18.663768
F 27.172689 34.746586 18.663768
F 27.172689 19.303659 18.663768
F 36.086253 27.024872 18.819551
F 36.086253 34.746336 18.819551
F 36.086253 19.303408 18.819551
F 27.236196 24.451303 15.025057
F 27.236196 32.172766 15.025057
F 36.149590 24.451593 15.180866
F 36.149590 32.173057 15.180866
F 29.401338 30.885852 18.702670
F 29.401338 23.164389 18.702670
F 38.312383 30.885048 18.858878
F 38.312383 23.163584 18.858878
F 29.464843 28.312037 15.063960
F 29.464843 20.590573 15.063960
F 38.375334 28.312967 15.220242
F 38.375334 20.591503 15.220242
F 29.417215 28.312035 17.793067
F 29.417215 20.590571 17.793067
F 38.328308 28.312842 17.948207
F 38.328308 20.591378 17.948207
F 29.353693 30.885853 21.432161
F 29.353693 23.164389 21.432161
F 38.265339 30.885170 21.587392
F 38.265339 23.163707 21.587392
F 31.645826 24.451314 17.831961
F 31.645826 32.172777 17.831961
F 40.550400 24.453429 17.986478
F 40.550400 32.174893 17.986478
F 22.731251 24.451300 17.676365
F 22.731251 32.172764 17.676365
F 31.582312 27.025112 21.471056
F 31.582312 34.746575 21.471056
F 31.582312 19.303648 21.471056
F 40.488444 27.023324 21.625804
F 40.488444 34.744788 21.625804
F 40.488444 19.301860 21.625803
F 22.667727 27.025124 21.315459
F 22.667727 34.746587 21.315459
F 22.667727 19.303660 21.315459
F 31.629948 27.025110 18.741579
F 31.629948 34.746573 18.741579
F 31.629948 19.303646 18.741579
F 40.534373 27.023004 18.898881
F 40.534373 34.744467 18.898881
F 40.534373 19.301540 18.898881
F 22.715372 27.025124 18.585964
F 22.715372 34.746587 18.585964
F 22.715372 19.303660 18.585964
F 31.693446 24.451318 15.102870
F 31.693446 32.172781 15.102870
F 40.596286 24.453763 15.260386
F 40.596286 32.175227 15.260386
F 22.778878 24.451301 14.947254
F 22.778878 32.172765 14.947254
F 33.858395 30.885791 18.780515
F 33.858395 23.164328 18.780515
F 42.748500 30.881219 18.940196
F 42.748500 23.159755 18.940196
F 24.944033 30.885855 18.624866
F 24.944033 23.164391 18.624866
F 33.921858 28.312108 15.141811
F 33.921858 20.590644 15.141811
F 25.007540 28.312034 14.986156
F 25.007540 20.590570 14.986156
F 33.874274 28.312096 17.870830
F 27.061522 24.451301 25.032579
F 27.061522 32.172764 25.032579
F 35.975427 24.451473 25.188087
F 35.975427 32.172937 25.188087
F 26.998010 27.025121 28.671289
F 26.998010 34.746585 28.671289
F 26.998010 19.303657 28.671289
F 35.912073 27.024986 28.826823
F 35.912073 34.746450 28.826823
F 35.912073 19.303522 28.826823
F 27.045644 27.025123 25.942180
F 27.045644 34.746586 25.942180
F 27.045644 19.303659 25.942180
F 35.959540 27.024950 26.097915
F 35.959540 34.746414 26.097915
F 35.959540 19.303486 26.097915
F 27.109162 24.451301 22.303086
F 27.109162 32.172764 22.303086
F 36.022893 24.451512 22.458846
F 36.022893 32.172976 22.458846
F 29.274296 30.885853 25.981082
F 29.274296 23.164389 25.981082
F 38.186443 30.885296 26.137139
F 38.186443 23.163833 26.137139
F 29.337812 28.312034 22.341988
F 29.337812 20.590571 22.341988
F 38.249412 28.312714 22.498121
F 38.249412 20.591250 22.498121
F 29.290173 28.312034 25.071480
F 29.290173 20.590570 25.071480
F 38.202362 28.312593 25.226799
F 38.202362 20.591129 25.226799
F 29.226663 30.885852 28.710190
F 29.226663 23.164388 28.710190
F 38.139383 30.885414 28.865595
F 38.139383 23.163951 28.865595
F 31.518799 24.451310 25.110376
F 31.518799 32.172773 25.110376
F 40.426463 24.452778 25.265352
F 40.426463 32.174242 25.265352
F 22.604204 24.451300 24.954777
F 22.604204 32.172763 24.954777
F 31.455295 27.025114 28.749088
F 31.455295 34.746578 28.749088
F 31.455295 19.303650 28.749088
F 40.364421 27.023939 28.904253
F 40.364421 34.745403 28.904253
F 40.364421 19.302475 28.904253
F 22.540692 27.025122 28.593487
F 22.540692 34.746586 28.593487
F 22.540692 19.303658 28.593487
F 31.502921 27.025114 26.019989
F 31.502921 34.746578 26.019989
F 31.502921 19.303650 26.019989
F 40.410449 27.023646 26.176894
F 40.410449 34.745109 26.176894
F 40.410449 19.302182 26.176894
F 22.588327 27.025124 25.864376
F 22.588327 34.746587 25.864376
F 22.588327 19.303660 25.864376
F 31.566430 24.451312 22.380896
F 31.566430 32.172775 22.380896
F 40.472416 24.453097 22.538008
F 40.472416 32.174560 22.538008
F 22.651845 24.451300 22.225282
F 22.651845 32.172763 22.225282
F 33.731434 30.885811 26.058915
F 33.731434 23.164348 26.058915
F 42.628870 30.882599 26.217750
F 42.628870 23.161136 26.217750
F 24.816988 30.885855 25.903278
F 24.816988 23.164391 25.903278
F 33.794910 28.312086 22.419827
F 33.794910 20.590622 22.419827
F 42.688687 28.315976 22.579135
F 42.688687 20.594513 22.579135
F 24.880506 28.312032 22.264184
F 24.880506 20.590569 22.264184
F 33.747313 28.312076 25.149257
F 33.747313 20.590612 25.149257
F 42.645205 28.315154 25.304000
F 42.645205 20.593690 25.304000
F 24.832865 28.312032 24.993678
F 24.832865 20.590569 24.993678
F 33.683842 30.885819 28.787974
F 33.683842 23.164356 28.787974
F 42.585156 30.883367 28.943015
F 42.585156 23.161903 28.943015
F 24.769353 30.885853 28.632388
F 24.769353 23.164389 28.632388
F 26.934824 24.451246 32.308974
F 26.934824 32.172710 32.308974
F 35.849039 24.451345 32.464532
F 35.849039 32.172809 32.464532
F 26.878819 27.024511 35.948697
F 26.878819 34.745974 35.948697
F 26.878819 19.303047 35.948697
F 35.793135 27.024435 36.104261
F 35.793135 34.745898 36.104261
F 35.793135 19.302971 36.104261
F 26.919158 27.025047 33.218485
F 26.919158 34.746511 33.218485
F 26.919158 19.303583 33.218485
F 35.833360 27.024947 33.374172
F 35.833360 34.746410 33.374172
F 35.833360 19.303483 33.374172
F 26.982156 24.451298 29.579965
F 26.982156 32.172761 29.579965
F 35.896212 24.451432 29.735677
F 35.896212 32.172896 29.735677
F 29.147813 30.885778 33.257387
F 29.147813 23.164315 33.257387
F 38.060992 30.885452 33.413284
F 38.060992 23.163988 33.413284
F 29.210808 28.312031 29.618867
F 29.210808 20.590567 29.618867
F 38.123486 28.312467 29.774846
F 38.123486 20.591004 29.774846
F 29.163477 28.311979 32.347875
F 29.163477 20.590515 32.347875
F 38.076670 28.312305 32.503346
F 38.076670 20.590841 32.503346
F 29.107474 30.885242 35.987598
F 29.107474 23.163778 35.987598
F 38.021088 30.885020 36.143098
F 38.021088 23.163557 36.143098
F 31.392117 24.451251 32.386774
F 31.392117 32.172715 32.386774
F 40.302638 24.452119 32.542157
F 40.302638 32.173582 32.542157
F 22.477506 24.451245 32.231172
F 22.477506 32.172709 32.231172
F 31.336118 27.024507 36.026497
F 31.336118 34.745971 36.026497
F 31.336118 19.303043 36.026497
F 40.247437 27.023832 36.181837
F 40.247437 34.745295 36.181837
F 40.247437 19.302368 36.181837
F 22.421502 27.024512 35.870895
F 22.421502 34.745975 35.870895
F 22.421502 19.303047 35.870895
F 31.376451 27.025043 33.296291
F 31.376451 34.746506 33.296291
F 31.376451 19.303579 33.296291
F 40.286817 27.024159 33.452753
F 40.286817 34.745623 33.452753
F 40.286817 19.302695 33.452753
F 22.461843 27.025048 33.140682
F 22.461843 34.746512 33.140682
F 22.461843 19.303584 33.140682
F 31.439441 24.451305 29.657773
F 31.439441 32.172768 29.657773
F 40.348474 24.452462 29.814496
F 40.348474 32.173925 29.814496
F 22.524839 24.451297 29.502162
F 22.524839 32.172760 29.502162
F 33.605027 30.885755 33.335209
F 33.605027 23.164291 33.335209
F 42.509192 30.883747 33.492995
F 42.509192 23.162283 33.492995
F 24.690502 30.885779 33.179584
F 24.690502 23.164316 33.179584
F 33.667985 28.312063 29.696695
F 33.667985 20.590600 29.696695
F 42.568945 28.314654 29.854876
F 42.568945 20.593190 29.854876
F 24.753499 28.312029 29.541064
F 24.753499 20.590566 29.541064
F 33.620692 28.312002 32.425665
F 33.620692 20.590539 32.425665
F 42.524859 28.314101 32.580693
F 42.524859 20.592638 32.580693
F 24.706167 28.311978 32.270073
F 24.706167 20.590514 32.270073
F 33.564724 30.885227 36.065393
F 33.564724 23.163763 36.065393
F 42.471298 30.883616 36.220536
F 42.471298 23.162153 36.220536
F 24.650163 30.885242 35.909796
F 24.650163 23.163779 35.909795
F 26.889219 24.448985 39.591714
F 26.889219 32.170448 39.591714
F 35.803633 24.449030 39.747254
F 35.803633 32.170494 39.747254
F 27.116214 27.024127 43.231146
F 27.116214 34.745591 43.231146
F 27.116214 19.302663 43.231146
F 36.029811 27.023868 43.386501
F 36.029811 34.745331 43.386501
F 36.029811 19.302404 43.386501
F 26.883983 27.021284 40.503199
F 26.883983 34.742747 40.503199
F 26.883983 19.299820 40.503199
F 35.798319 27.021214 40.658757
F 35.798320 34.742677 40.658757
F 35.798319 19.299750 40.658757
F 26.865301 24.450661 36.860196
F 26.865301 32.172125 36.860196
F 35.779641 24.450730 37.015851
F 35.779641 32.172194 37.015851
F 29.112639 30.882015 40.542100
F 29.112639 23.160552 40.542100
F 38.026375 30.881789 40.697569
F 38.026375 23.160326 40.697569
F 29.093955 28.311393 36.899097
F 29.093955 20.589930 36.899097
F 38.007448 28.311669 37.054845
F 38.007448 20.590206 37.054845
F 29.117874 28.309717 39.630615
F 29.117874 20.588253 39.630615
F 38.031387 28.309975 39.785901
F 38.031387 20.588511 39.785901
F 29.344868 30.884858 43.270046
F 29.344868 23.163395 43.270046
F 38.256460 30.884261 43.424859
F 38.256460 23.162798 43.424859
F 31.346526 24.448987 39.669515
F 31.346526 32.170450 39.669515
F 40.257938 24.449654 39.824159
F 40.257938 32.171118 39.824159
F 22.431902 24.448984 39.513912
F 22.431902 32.170448 39.513912
F 31.573466 27.024113 43.308936
F 31.573466 34.745577 43.308936
F 31.573466 19.302649 43.308936
F 40.479717 27.023307 43.462539
F 40.479717 34.744771 43.462539
F 40.479717 19.301843 43.462539
F 22.658894 27.024129 43.153345
F 22.658894 34.745593 43.153345
F 22.658894 19.302665 43.153345
F 31.341287 27.021282 40.581000
F 31.341287 34.742745 40.581000
F 31.341287 19.299818 40.581000
F 40.252443 27.020451 40.736261
F 40.252443 34.741915 40.736261
F 40.252443 19.298987 40.736261
F 22.426668 27.021284 40.425396
F 22.426668 34.742747 40.425396
F 22.426668 19.299820 40.425396
F 31.322601 24.450664 36.938001
F 31.322601 32.172128 36.938001
F 40.234069 24.451359 37.093995
F 40.234068 32.172822 37.093995
F 22.407986 24.450661 36.782393
F 22.407986 32.172124 36.782393
F 33.569915 30.882006 40.619898
F 33.569915 23.160542 40.619898
F 42.476289 30.880695 40.773785
F 42.476289 23.159231 40.773785
F 24.655326 30.882015 40.464297
F 24.655326 23.160552 40.464297
F 33.551196 28.311411 36.976910
F 33.551196 20.589947 36.976910
F 42.457398 28.313017 37.133368
F 42.457398 20.591553 37.133368
F 24.636643 28.311393 36.821294
F 24.636643 20.589929 36.821294
F 33.575124 28.309732 39.708396
F 33.575124 20.588268 39.708396
F 42.480521 28.311557 39.861937
F 42.480521 20.590094 39.861937
F 24.660562 28.309717 39.552813
F 24.660561 20.588253 39.552813
F 33.801989 30.884812 43.347802
F 33.801989 23.163348 43.347802
F 42.695806 30.883894 43.497882
F 42.695806 23.162431 43.497882
F 24.887559 30.884859 43.192245
F 24.887559 23.163396 43.192245
F 27.350228 47.619533 3.193148
F 27.350228 39.898069 3.193148
F 36.263387 47.619865 3.348454
F 36.263387 39.898401 3.348454
F 27.368905 50.190154 6.836151
F 27.368905 42.468690 6.836151
F 36.282041 50.189800 6.991510
F 36.282041 42.468336 6.991510
F 27.344992 50.191830 4.104633
F 27.344992 42.470367 4.104633
F 36.258164 50.191472 4.260439
F 36.258164 42.470008 4.260439
F 27.117991 47.616688 0.465201
F 27.117991 39.895224 0.465201
F 36.031754 47.616860 0.620843
F 36.031754 39.895395 0.620843
F 29.573636 38.609631 4.143536
F 29.573636 46.331096 4.143536
F 38.483419 38.608494 4.299746
F 38.483419 46.329959 4.299746
F 29.346636 51.477423 0.504104
F 29.346635 36.034494 0.504104
F 29.346636 43.755959 0.504104
F 38.257995 51.478192 0.659898
F 38.257995 36.035264 0.659898
F 38.257995 43.756729 0.659898
F 29.578872 51.480267 3.232047
F 29.578872 36.037339 3.232047
F 29.578872 43.758804 3.232047
F 38.488874 51.481240 3.386809
F 38.488874 36.038312 3.386809
F 38.488874 43.759777 3.386809
F 29.597550 38.607955 6.875050
F 29.597550 46.329420 6.875050
F 38.507156 38.606827 7.029856
F 38.507156 46.328291 7.029856
F 31.807460 47.619552 3.270935
F 31.807460 39.898088 3.270935
F 40.708695 47.622211 3.424058
F 40.708695 39.900747 3.424058
F 22.892914 47.619532 3.115346
F 22.892914 39.898067 3.115346
F 31.826139 50.190135 6.913941
F 31.826139 42.468671 6.913941
F 40.727139 50.187362 7.067638
F 40.727139 42.465898 7.067638
F 22.911591 50.190155 6.758349
F 22.911591 42.468691 6.758349
F 31.802225 50.191810 4.182448
F 31.802225 42.470346 4.182448
F 40.703964 50.189009 4.339560
F 40.703964 42.467545 4.339560
F 22.887673 50.191832 4.026829
F 22.887673 42.470368 4.026828
F 31.575270 47.616696 0.543005
F 31.575270 39.895232 0.543005
F 40.480923 47.619237 0.698886
F 40.480923 39.897773 0.698886
F 22.660674 47.616687 0.387398
F 22.660674 39.895223 0.387398
F 34.030577 38.609541 4.221390
F 34.030577 46.331005 4.221390
F 25.116337 38.609635 4.065731
F 25.116337 46.331099 4.065731
F 33.803685 51.477484 0.581936
F 33.803685 36.034555 0.581936
F 33.803685 43.756020 0.581936
F 24.889333 51.477420 0.426300
F 24.889333 36.034491 0.426300
F 24.889333 43.755956 0.426300
F 34.035829 51.480350 3.309789
F 34.035829 36.037422 3.309789
F 34.035829 43.758887 3.309788
F 25.121572 51.480264 3.154247
F 25.121572 36.037335 3.154247
F 25.121572 43.758800 3.154247
F 34.054490 38.607866 6.952790
F 34.054490 46.329331 6.952790
F 25.140249 38.607958 6.797250
F 25.140249 46.329423 6.797250
F 27.315052 47.615769 10.477861
F 27.315052 39.894305 10.477861
F 36.228291 47.616099 10.633251
F 36.228291 39.894635 10.633251
F 27.252050 50.189518 14.116381
F 27.252050 42.468054 14.116381
F 36.165458 50.189228 14.271804
F 36.165458 42.467764 14.271804
F 27.299387 50.189569 11.387373
F 27.299387 42.468105 11.387373
F 36.212618 50.189240 11.543202
F 36.212618 42.467776 11.543202
F 27.355386 47.616306 7.747650
F 27.355386 39.894841 7.747650
F 36.268474 47.616671 7.903492
F 36.268474 39.895206 7.903492
F 29.528033 38.607370 11.426276
F 29.528033 46.328835 11.426276
F 38.437973 38.606317 11.582623
F 38.437973 46.327782 11.582623
F 29.584030 51.477040 7.786553
F 29.584030 36.034112 7.786553
F 29.584030 43.755577 7.786553
F 38.493695 51.478159 7.942894
F 38.493695 36.035231 7.942894
F 38.493695 43.756695 7.942894
F 29.543698 51.476503 10.516761
F 29.543698 36.033575 10.516761
F 29.543698 43.755039 10.516761
F 38.453724 51.477547 10.671705
F 38.453724 36.034619 10.671705
F 38.453724 43.756084 10.671705
F 29.480697 38.607319 14.155281
F 29.480697 46.328784 14.155281
F 38.391234 38.606386 14.310329
F 38.391234 46.327851 14.310329
F 31.772294 47.615786 10.555652
F 31.772294 39.894322 10.555652
F 40.673846 47.618518 10.709589
F 40.673846 39.897054 10.709589
F 22.857738 47.615768 10.400059
F 22.857738 39.894303 10.400059
F 31.709300 50.189503 14.194174
F 31.709300 42.468039 14.194174
F 40.612331 50.187062 14.348423
F 40.612331 42.465598 14.348423
F 22.794736 50.189519 14.038579
F 22.794736 42.468055 14.038579
F 31.756628 50.189552 11.465187
F 31.756628 42.468088 11.465187
F 40.658137 50.186825 11.622785
F 40.658137 42.465361 11.622785
F 22.842069 50.189571 11.309569
F 22.842069 42.468107 11.309569
F 31.812619 47.616325 7.825465
F 31.812619 39.894861 7.825465
F 40.713124 47.619258 7.983018
F 40.713124 39.897793 7.983018
F 22.898068 47.616304 7.669846
F 22.898068 39.894839 7.669846
F 33.985007 38.607289 11.504133
F 33.985007 46.328754 11.504133
F 25.070732 38.607373 11.348471
F 25.070732 46.328838 11.348471
F 34.040974 51.477129 7.864412
F 34.040974 36.034201 7.864412
F 34.040974 43.755665 7.864412
F 25.126731 51.477037 7.708748
F 25.126731 36.034108 7.708748
F 25.126731 43.755573 7.708748
F 34.000675 51.476584 10.594509
F 34.000675 36.033656 10.594509
F 34.000675 43.755120 10.594509
F 25.086396 51.476500 10.438960
F 25.086396 36.033572 10.438960
F 25.086396 43.755036 10.438960
F 33.937715 38.607248 14.233037
F 33.937715 46.328713 14.233037
F 25.023394 38.607322 14.077480
F 25.023394 46.328786 14.077480
F 27.188566 47.615693 17.754167
F 27.188566 39.894229 17.754167
F 36.102142 47.615944 17.909618
F 36.102142 39.894480 17.909618
F 27.125043 50.189515 21.393261
F 27.125043 42.468051 21.393261
F 36.038785 50.189304 21.548740
F 36.038785 42.467840 21.548740
F 27.172689 50.189515 18.663768
F 27.172689 42.468051 18.663768
F 36.086253 50.189264 18.819551
F 36.086253 42.467800 18.819551
F 27.236196 47.615695 15.025057
F 27.236196 39.894231 15.025057
F 36.149590 47.615986 15.180866
F 36.149590 39.894521 15.180865
F 29.401338 38.607317 18.702670
F 29.401338 46.328781 18.702670
F 38.312383 38.606512 18.858878
F 38.312383 46.327976 18.858878
F 29.464843 51.476429 15.063960
F 29.464843 36.033501 15.063960
F 29.464843 43.754965 15.063960
F 38.375334 51.477359 15.220242
F 38.375334 36.034431 15.220242
F 38.375334 43.755896 15.220242
F 29.417215 51.476427 17.793067
F 29.417215 36.033499 17.793067
F 29.417215 43.754963 17.793067
F 38.328308 51.477234 17.948207
F 38.328308 36.034306 17.948207
F 38.328308 43.755771 17.948207
F 29.353694 38.607317 21.432161
F 29.353693 46.328782 21.432161
F 38.265339 38.606635 21.587392
F 38.265339 46.328099 21.587392
F 31.645826 47.615706 17.831961
F 31.645826 39.894242 17.831961
F 40.550400 47.617822 17.986478
F 40.550400 39.896358 17.986478
F 22.731251 47.615692 17.676365
F 22.731251 39.894228 17.676365
F 31.582312 50.189504 21.471056
F 31.582312 42.468040 21.471056
F 40.488444 50.187716 21.625803
F 40.488444 42.466252 21.625803
F 22.667727 50.189516 21.315459
F 22.667727 42.468052 21.315459
F 31.629948 50.189502 18.741579
F 31.629948 42.468038 18.741579
F 40.534373 50.187396 18.898881
F 40.534373 42.465932 18.898881
F 22.715372 50.189516 18.585964
F 22.715372 42.468052 18.585964
F 31.693446 47.615710 15.102870
F 31.693446 39.894246 15.102870
F 40.596286 47.618156 15.260386
F 40.596286 39.896692 15.260386
F 22.778878 47.615693 14.947254
F 22.778878 39.894229 14.947254
F 33.858395 38.607255 18.780515
F 33.858395 46.328720 18.780515
F 42.748500 38.602683 18.940196
F 42.748500 46.324148 18.940196
F 24.944033 38.607319 18.624866
F 24.944033 46.328783 18.624866
F 33.921858 51.476500 15.141811
F 33.921858 36.033572 15.141811
F 33.921858 43.755036 15.141811
F 25.007540 51.476426 14.986156
F 25.007540 36.033498 14.986156
F 25.007540 43.754963 14.986156
F 33.874274 51.476488 17.870830
F 33.874274 36.033560 17.870830
F 33.874274 43.755025 17.870830
F 42.764880 51.480921 18.024522
F 42.764880 36.037993 18.024522
F 42.764880 43.759458 18.024522
F 24.959910 51.476425 17.715266
F 24.959910 36.033496 17.715266
F 24.959910 43.754961 17.715266
F 33.810794 38.607266 21.509932
F 33.810794 46.328730 21.509932
F 42.705056 38.603509 21.664182
F 42.705056 46.324973 21.664182
F 24.896387 38.607319 21.354360
F 24.896387 46.328783 21.354360
F 42.697863 51.483598 0.738040
F 42.697863 36.040669 0.738040
F 42.697863 43.762134 0.738040
F 27.368905 34.747226 6.836151
F 36.282041 34.746871 6.991510
F 27.344992 34.748902 4.104633
F 36.258164 34.748544 4.260439
F 31.826139 34.747207 6.913941
F 22.911591 34.747227 6.758349
F 31.802225 34.748882 4.182448
F 22.887673 34.748904 4.026828
F 27.252050 34.746589 14.116381
F 27.299387 34.746641 11.387373
F 22.794736 34.746590 14.038579
F 31.756628 34.746623 11.465187
F 22.842069 34.746642 11.309569
F 27.061522 47.615693 25.032579
F 27.061522 39.894229 25.032579
F 35.975427 47.615865 25.188087
F 35.975427 39.894401 25.188087
F 26.998010 50.189513 28.671289
F 26.998010 42.468049 28.671289
F 35.912073 50.189379 28.826823
F 35.912073 42.467915 28.826823
F 27.045644 50.189515 25.942180
F 27.045644 42.468051 25.942180
F 35.959540 50.189343 26.097915
F 35.959540 42.467879 26.097915
F 27.109162 47.615693 22.303086
F 27.109162 39.894229 22.303086
F 36.022893 47.615904 22.458846
F 36.022893 39.894440 22.458846
F 29.274296 38.607317 25.981082
F 29.274296 46.328782 25.981082
F 38.186443 38.606761 26.137139
F 38.186443 46.328225 26.137139
F 29.337812 51.476427 22.341988
F 29.337812 36.033498 22.341988
F 29.337812 43.754963 22.341988
F 38.249412 51.477106 22.498121
F 38.249412 36.034178 22.498121
F 38.249412 43.755643 22.498121
F 29.290173 51.476426 25.071480
F 29.290173 36.033498 25.071480
F 29.290173 43.754963 25.071480
F 38.202362 51.476985 25.226799
F 38.202362 36.034057 25.226799
F 38.202362 43.755522 25.226799
F 29.226663 38.607316 28.710190
F 29.226663 46.328781 28.710190
F 38.139383 38.606879 28.865595
F 38.139383 46.328343 28.865595
F 31.518799 47.615702 25.110376
F 31.518799 39.894238 25.110376
F 40.426463 47.617170 25.265352
F 40.426463 39.895706 25.265352
F 22.604204 47.615692 24.954777
F 22.604204 39.894228 24.954777
F 31.455295 50.189507 28.749088
F 31.455295 42.468043 28.749088
F 40.364421 50.188332 28.904253
F 40.364421 42.466868 28.904254
F 22.540692 50.189514 28.593487
F 22.540692 42.468050 28.593487
F 31.502921 50.189506 26.019989
F 31.502921 42.468042 26.019989
F 40.410449 50.188038 26.176894
F 40.410449 42.466574 26.176894
F 22.588327 50.189516 25.864376
F 22.588327 42.468052 25.864376
F 31.566430 47.615704 22.380896
F 31.566430 39.894240 22.380896
F 40.472416 47.617489 22.538008
F 40.472416 39.896025 22.538008
F 22.651845 47.615692 22.225282
F 22.651845 39.894228 22.225282
F 33.731434 38.607275 26.058915
F 33.731434 46.328740 26.058915
F 42.628870 38.604064 26.217750
F 42.628870 46.325528 26.217750
F 24.816988 38.607319 25.903278
F 24.816988 46.328783 25.903278
F 33.794910 51.476478 22.419827
F 33.794910 36.033550 22.419827
F 33.794910 43.755014 22.419827
F 42.688687 51.480369 22.579135
F 42.688687 36.037440 22.579135
F 42.688687 43.758905 22.579135
F 24.880506 51.476425 22.264184
F 24.880506 36.033496 22.264184
F 24.880506 43.754961 22.264184
F 33.747313 51.476468 25.149257
F 33.747313 36.033540 25.149257
F 33.747313 43.755004 25.149257
F 42.645205 51.479546 25.304000
F 42.645205 36.036618 25.304000
F 42.645205 43.758082 25.304000
F 24.832865 51.476425 24.993678
F 24.832865 36.033496 24.993678
F 24.832865 43.754961 24.993678
F 33.683842 38.607284 28.787974
F 33.683842 46.328748 28.787974
F 42.585156 38.604831 28.943015
F 42.585156 46.326296 28.943015
F 24.769353 38.607317 28.632388
F 24.769353 46.328782 28.632388
F 26.934824 47.615639 32.308974
F 26.934824 39.894174 32.308974
F 35.849039 47.615737 32.464532
F 35.849039 39.894273 32.464532
F 26.878819 50.188903 35.948697
F 26.878819 42.467439 35.948697
F 35.793135 50.188827 36.104261
F 35.793135 42.467363 36.104261
F 26.919158 50.189440 33.218485
F 26.919158 42.467976 33.218485
F 35.833360 50.189339 33.374172
F 35.833360 42.467875 33.374172
F 26.982156 47.615690 29.579965
F 26.982156 39.894226 29.579965
F 35.896212 47.615825 29.735677
F 35.896212 39.894360 29.735677
F 29.147813 38.607243 33.257387
F 29.147813 46.328707 33.257387
F 38.060992 38.606916 33.413284
F 38.060992 46.328381 33.413284
F 29.210808 51.476423 29.618867
F 29.210808 36.033495 29.618867
F 29.210808 43.754959 29.618867
F 38.123486 51.476860 29.774846
F 38.123486 36.033931 29.774846
F 38.123486 43.755396 29.774846
F 29.163477 51.476371 32.347875
F 29.163477 36.033443 32.347875
F 29.163477 43.754907 32.347875
F 38.076670 51.476697 32.503346
F 38.076670 36.033769 32.503346
F 38.076670 43.755234 32.503346
F 29.107475 38.606706 35.987598
F 29.107474 46.328171 35.987598
F 38.021088 38.606484 36.143098
F 38.021088 46.327949 36.143098
F 31.392117 47.615643 32.386774
F 31.392117 39.894179 32.386774
F 40.302638 47.616511 32.542157
F 40.302638 39.895047 32.542157
F 22.477506 47.615637 32.231172
F 22.477506 39.894173 32.231172
F 31.336118 50.188899 36.026497
F 31.336118 42.467436 36.026497
F 40.247437 50.188224 36.181837
F 40.247437 42.466760 36.181837
F 22.421502 50.188904 35.870895
F 22.421502 42.467440 35.870895
F 31.376451 50.189435 33.296291
F 31.376451 42.467971 33.296291
F 40.286817 50.188551 33.452753
F 40.286818 42.467087 33.452753
F 22.461843 50.189440 33.140682
F 22.461843 42.467976 33.140682
F 31.439441 47.615697 29.657773
F 31.439441 39.894233 29.657773
F 40.348474 47.616854 29.814496
F 40.348474 39.895390 29.814496
F 22.524839 47.615689 29.502162
F 22.524839 39.894225 29.502162
F 33.605027 38.607219 33.335209
F 33.605027 46.328683 33.335209
F 42.509192 38.605211 33.492994
F 42.509192 46.326676 33.492995
F 24.690502 38.607244 33.179584
F 24.690502 46.328708 33.179584
F 33.667985 51.476455 29.696695
F 33.667985 36.033527 29.696695
F 33.667985 43.754992 29.696695
F 42.568945 51.479046 29.854876
F 42.568945 36.036118 29.854876
F 42.568945 43.757583 29.854876
F 24.753499 51.476421 29.541064
F 24.753499 36.033493 29.541064
F 24.753499 43.754958 29.541064
F 33.620692 51.476395 32.425665
F 33.620692 36.033466 32.425665
F 33.620692 43.754931 32.425665
F 42.524859 51.478494 32.580693
F 42.524859 36.035565 32.580693
F 42.524859 43.757030 32.580693
F 24.706167 51.476370 32.270073
F 24.706167 36.033442 32.270073
F 24.706167 43.754906 32.270073
F 33.564724 38.606691 36.065393
F 33.564724 46.328155 36.065393
F 42.471298 38.605080 36.220536
F 42.471298 46.326545 36.220536
F 24.650163 38.606707 35.909796
F 24.650163 46.328171 35.909795
F 26.889219 47.613377 39.591714
F 26.889219 39.891913 39.591714
F 35.803633 47.613423 39.747254
F 35.803633 39.891959 39.747254
F 27.116214 50.188520 43.231146
F 27.116214 42.467056 43.231146
F 36.029811 50.188260 43.386501
F 36.029811 42.466796 43.386501
F 26.883983 50.185676 40.503199
F 26.883983 42.464212 40.503199
F 35.798320 50.185606 40.658757
F 35.798320 42.464142 40.658757
F 26.865301 47.615054 36.860196
F 26.865301 39.893589 36.860196
F 35.779641 47.615123 37.015851
F 35.779641 39.893658 37.015851
F 29.112639 38.603479 40.542100
F 29.112639 46.324944 40.542100
F 38.026375 38.603254 40.697569
F 38.026375 46.324718 40.697569
F 29.093955 51.475786 36.899097
F 29.093955 36.032857 36.899097
F 29.093955 43.754322 36.899097
F 38.007448 51.476062 37.054845
F 38.007448 36.033133 37.054845
F 38.007448 43.754598 37.054845
F 29.117874 51.474109 39.630615
F 29.117874 36.031181 39.630615
F 29.117874 43.752646 39.630615
F 38.031387 51.474367 39.785901
F 38.031387 36.031439 39.785901
F 38.031387 43.752904 39.785901
F 29.344868 38.606323 43.270046
F 29.344868 46.327787 43.270046
F 38.256460 38.605725 43.424859
F 38.256460 46.327190 43.424859
F 31.346526 47.613379 39.669515
F 31.346526 39.891915 39.669515
F 40.257938 47.614047 39.824159
F 40.257938 39.892583 39.824159
F 22.431902 47.613376 39.513912
F 22.431902 39.891912 39.513912
F 31.573466 50.188505 43.308936
F 31.573466 42.467042 43.308936
F 40.479717 50.187700 43.462539
F 40.479717 42.466236 43.462539
F 22.658894 50.188522 43.153345
F 22.658894 42.467058 43.153345
F 31.341287 50.185674 40.581000
F 31.341287 42.464210 40.581000
F 40.252443 50.184844 40.736261
F 40.252443 42.463380 40.736261
F 22.426668 50.185676 40.425396
F 22.426668 42.464212 40.425396
F 31.322601 47.615057 36.938001
F 31.322601 39.893593 36.938001
F 40.234069 47.615751 37.093995
F 40.234069 39.894287 37.093995
F 22.407986 47.615053 36.782393
F 22.407986 39.893589 36.782393
F 33.569915 38.603470 40.619898
F 33.569915 46.324934 40.619898
F 42.476289 38.602159 40.773785
F 42.476289 46.323624 40.773785
F 24.655326 38.603480 40.464297
F 24.655326 46.324944 40.464297
F 33.551196 51.475803 36.976910
F 33.551196 36.032875 36.976910
F 33.551196 43.754339 36.976910
F 42.457398 51.477409 37.133368
F 42.457398 36.034481 37.133368
F 42.457398 43.755945 37.133368
F 24.636643 51.475785 36.821294
F 24.636643 36.032857 36.821294
F 24.636643 43.754321 36.821294
F 33.575124 51.474124 39.708396
F 33.575124 36.031196 39.708396
F 33.575124 43.752661 39.708396
F 42.480521 51.475950 39.861937
F 42.480521 36.033021 39.861937
F 42.480521 43.754486 39.861937
F 24.660561 51.474109 39.552813
F 24.660562 36.031180 39.552813
F 24.660561 43.752645 39.552813
F 33.801989 38.606276 43.347802
F 33.801989 46.327741 43.347802
F 42.695806 38.605359 43.497882
F 42.695806 46.326823 43.497882
F 24.887559 38.606324 43.192245
F 24.887559 46.327788 43.192245
F 27.350228 55.340996 3.193148
F 27.350228 63.062461 3.193148
F 36.263387 55.341329 3.348454
F 36.263387 63.062793 3.348454
F 27.368905 57.911618 6.836151
F 27.368905 65.633083 6.836151
F 36.282041 57.911264 6.991510
F 36.282041 65.632729 6.991510
F 27.344992 57.913294 4.104633
F 27.344992 65.634759 4.104633
F 36.258164 57.912936 4.260439
F 36.258164 65.634401 4.260439
F 27.117991 55.338152 0.465201
F 27.117991 63.059616 0.465201
F 36.031754 55.338323 0.620843
F 36.031754 63.059788 0.620842
F 29.573636 54.052559 4.143536
F 29.573636 61.774023 4.143536
F 38.483419 54.051422 4.299746
F 38.483419 61.772886 4.299746
F 29.346635 59.198887 0.504104
F 29.346635 66.920352 0.504104
F 38.257995 59.199656 0.659898
F 38.257995 66.921121 0.659898
F 29.578872 59.201731 3.232047
F 29.578872 66.923196 3.232047
F 38.488874 59.202704 3.386809
F 38.488874 66.924169 3.386809
F 29.597550 54.050883 6.875050
F 29.597550 61.772347 6.875050
F 38.507156 54.049755 7.029856
F 38.507156 61.771219 7.029856
F 31.807460 55.341015 3.270935
F 31.807460 63.062480 3.270935
F 40.708695 55.343675 3.424058
F 40.708695 63.065139 3.424058
F 22.892914 55.340995 3.115346
F 22.892914 63.062460 3.115346
F 31.826139 57.911599 6.913941
F 31.826139 65.633064 6.913941
F 40.727139 57.908826 7.067638
F 40.727139 65.630291 7.067638
F 22.911591 57.911619 6.758349
F 22.911591 65.633084 6.758349
F 31.802225 57.913274 4.182448
F 31.802225 65.634739 4.182448
F 40.703964 57.910472 4.339560
F 40.703964 65.631937 4.339560
F 22.887673 57.913296 4.026828
F 22.887673 65.634761 4.026828
F 31.575270 55.338159 0.543005
F 31.575270 63.059624 0.543005
F 40.480923 55.340700 0.698886
F 40.480923 63.062165 0.698886
F 22.660674 55.338151 0.387398
F 22.660674 63.059615 0.387398
F 34.030577 54.052469 4.221390
F 34.030577 61.773933 4.221390
F 25.116337 54.052563 4.065731
F 25.116337 61.774027 4.065731
F 33.803685 59.198948 0.581936
F 33.803685 66.920413 0.581936
F 24.889333 59.198884 0.426300
F 24.889333 66.920349 0.426300
F 34.035829 59.201815 3.309789
F 34.035829 66.923280 3.309788
F 25.121572 59.201728 3.154247
F 25.121572 66.923193 3.154247
F 34.054490 54.050794 6.952790
F 34.054490 61.772258 6.952790
F 25.140249 54.050886 6.797250
F 25.140249 61.772351 6.797250
F 27.315052 55.337232 10.477861
F 27.315052 63.058697 10.477861
F 36.228291 55.337563 10.633251
F 36.228291 63.059027 10.633251
F 27.252050 57.910981 14.116381
F 27.252050 65.632446 14.116381
F 36.165458 57.910691 14.271804
F 36.165458 65.632156 14.271804
F 27.299387 57.911033 11.387373
F 27.299387 65.632498 11.387373
F 36.212618 57.910703 11.543202
F 36.212618 65.632168 11.543202
F 27.355386 55.337769 7.747650
F 27.355386 63.059234 7.747650
F 36.268474 55.338134 7.903492
F 36.268474 63.059599 7.903492
F 29.528033 54.050298 11.426276
F 29.528033 61.771763 11.426276
F 38.437973 54.049246 11.582623
F 38.437973 61.770710 11.582623
F 29.584030 59.198504 7.786553
F 29.584030 66.919969 7.786553
F 38.493695 59.199623 7.942894
F 38.493695 66.921088 7.942894
F 29.543697 59.197967 10.516761
F 29.543698 66.919432 10.516761
F 38.453724 59.199011 10.671705
F 38.453724 66.920476 10.671705
F 29.480697 54.050247 14.155281
F 29.480697 61.771712 14.155281
F 38.391234 54.049315 14.310329
F 38.391234 61.770779 14.310329
F 31.772294 55.337249 10.555652
F 31.772294 63.058714 10.555652
F 40.673846 55.339982 10.709589
F 40.673846 63.061446 10.709589
F 22.857738 55.337231 10.400059
F 22.857738 63.058696 10.400059
F 31.709300 57.910967 14.194174
F 31.709300 65.632431 14.194174
F 40.612331 57.908526 14.348423
F 40.612331 65.629990 14.348423
F 22.794736 57.910982 14.038579
F 22.794736 65.632447 14.038579
F 31.756628 57.911016 11.465187
F 31.756628 65.632481 11.465187
F 40.658137 57.908289 11.622785
F 40.658137 65.629754 11.622785
F 22.842069 57.911035 11.309569
F 22.842069 65.632499 11.309569
F 31.812619 55.337789 7.825465
F 31.812619 63.059253 7.825465
F 40.713124 55.340721 7.983018
F 40.713124 63.062186 7.983018
F 22.898068 55.337767 7.669846
F 22.898068 63.059232 7.669846
F 33.985007 54.050217 11.504133
F 33.985007 61.771682 11.504133
F 25.070732 54.050301 11.348471
F 25.070732 61.771766 11.348471
F 34.040974 59.198593 7.864412
F 34.040974 66.920058 7.864412
F 25.126731 59.198501 7.708748
F 25.126731 66.919966 7.708748
F 34.000675 59.198048 10.594509
F 34.000675 66.919513 10.594509
F 25.086396 59.197964 10.438960
F 25.086396 66.919429 10.438960
F 33.937715 54.050176 14.233037
F 33.937715 61.771641 14.233037
F 25.023394 54.050250 14.077480
F 25.023394 61.771714 14.077480
F 27.188566 55.337157 17.754167
F 27.188566 63.058622 17.754167
F 36.102142 55.337407 17.909618
F 36.102142 63.058872 17.909618
F 27.125043 57.910978 21.393261
F 27.125043 65.632443 21.393261
F 36.038785 57.910768 21.548740
F 36.038785 65.632232 21.548740
F 27.172689 57.910978 18.663768
F 27.172689 65.632443 18.663768
F 36.086253 57.910728 18.819551
F 36.086253 65.632193 18.819551
F 27.236196 55.337159 15.025057
F 27.236196 63.058623 15.025057
F 36.149590 55.337449 15.180866
F 36.149590 63.058914 15.180865
F 29.401338 54.050245 18.702670
F 29.401338 61.771709 18.702670
F 38.312383 54.049440 18.858878
F 38.312383 61.770904 18.858878
F 29.464843 59.197893 15.063960
F 29.464843 66.919358 15.063960
F 38.375334 59.198823 15.220242
F 38.375334 66.920288 15.220242
F 29.417215 59.197891 17.793067
F 29.417215 66.919356 17.793067
F 38.328308 59.198698 17.948207
F 38.328308 66.920163 17.948207
F 29.353693 54.050245 21.432161
F 29.353693 61.771709 21.432161
F 38.265339 54.049563 21.587392
F 38.265339 61.771027 21.587392
F 31.645826 55.337170 17.831961
F 31.645826 63.058634 17.831961
F 40.550400 55.339285 17.986478
F 40.550400 63.060750 17.986478
F 22.731251 55.337156 17.676365
F 22.731251 63.058621 17.676365
F 31.582312 57.910968 21.471056
F 31.582312 65.632433 21.471056
F 40.488444 57.909180 21.625804
F 40.488444 65.630645 21.625803
F 22.667727 57.910979 21.315459
F 22.667727 65.632444 21.315459
F 31.629948 57.910966 18.741579
F 31.629948 65.632430 18.741579
F 40.534373 57.908860 18.898881
F 40.534373 65.630324 18.898881
F 22.715372 57.910980 18.585964
F 22.715372 65.632445 18.585964
F 31.693446 55.337174 15.102870
F 31.693446 63.058638 15.102870
F 40.596286 55.339619 15.260386
F 40.596286 63.061084 15.260385
F 22.778878 55.337157 14.947254
F 22.778878 63.058622 14.947254
F 33.858395 54.050183 18.780515
F 33.858395 61.771648 18.780515
F 42.748500 54.045611 18.940196
F 42.748501 61.767075 18.940196
F 24.944033 54.050247 18.624866
F 24.944033 61.771711 18.624866
F 33.921858 59.197964 15.141811
F 33.921858 66.919429 15.141811
F 25.007540 59.197890 14.986156
F 25.007540 66.919355 14.986156
F 33.874274 59.197952 17.870830
F 33.874274 66.919417 17.870830
F 42.764880 59.202385 18.024522
F 42.764880 66.923850 18.024522
F 24.959910 59.197889 17.715266
F 24.959910 66.919354 17.715266
F 33.810794 54.050194 21.509932
F 33.810794 61.771658 21.509932
F 42.705056 54.046437 21.664182
F 42.705056 61.767901 21.664182
F 24.896387 54.050247 21.354360
F 24.896387 61.771711 21.354360
F 42.697863 66.926527 0.738040
F 24.896387 69.493176 21.354360
F 42.697863 59.205062 0.738040
F 33.858395 69.493113 18.780515
F 38.507156 69.492684 7.029856
F 38.265339 69.492492 21.587392
F 29.353693 69.493174 21.432161
F 33.810794 69.493123 21.509932
F 24.944033 69.493176 18.624866
F 38.312383 69.492369 18.858878
F 29.401338 69.493174 18.702670
F 38.437973 69.492175 11.582623
F 29.480697 69.493176 14.155281
F 38.391234 69.492244 14.310329
F 33.985007 69.493147 11.504133
F 33.937715 69.493105 14.233037
F 42.705056 69.489366 21.664182
F 42.748500 69.488540 18.940196
F 27.061522 55.337157 25.032579
F 27.061522 63.058621 25.032579
F 35.975427 55.337329 25.188087
F 35.975427 63.058794 25.188087
F 26.998010 57.910977 28.671290
F 26.998010 65.632442 28.671289
F 35.912073 57.910842 28.826823
F 35.912073 65.632307 28.826823
F 27.045644 57.910978 25.942180
F 27.045644 65.632443 25.942180
F 35.959540 57.910806 26.097915
F 35.959540 65.632271 26.097915
F 27.109162 55.337157 22.303086
F 27.109162 63.058622 22.303086
F 36.022893 55.337368 22.458846
F 36.022893 63.058833 22.458846
F 29.274296 54.050245 25.981082
F 29.274296 61.771710 25.981082
F 38.186443 54.049689 26.137139
F 38.186443 61.771153 26.137139
F 29.337812 59.197891 22.341988
F 29.337812 66.919356 22.341988
F 38.249412 59.198570 22.498121
F 38.249412 66.920035 22.498121
F 29.290173 59.197890 25.071480
F 29.290173 66.919355 25.071480
F 38.202362 59.198449 25.226799
F 38.202362 66.919914 25.226799
F 29.226663 54.050244 28.710190
F 29.226663 61.771708 28.710190
F 38.139383 54.049807 28.865595
F 38.139383 61.771271 28.865595
F 31.518799 55.337165 25.110376
F 31.518799 63.058630 25.110376
F 40.426463 55.338634 25.265352
F 40.426463 63.060099 25.265352
F 22.604204 55.337156 24.954777
F 22.604204 63.058620 24.954777
F 31.455295 57.910970 28.749088
F 31.455295 65.632435 28.749088
F 40.364421 57.909795 28.904253
F 40.364421 65.631260 28.904254
F 22.540692 57.910978 28.593487
F 22.540692 65.632443 28.593487
F 31.502921 57.910970 26.019989
F 31.502921 65.632435 26.019989
F 40.410449 57.909502 26.176894
F 40.410449 65.630966 26.176894
F 22.588327 57.910980 25.864376
F 22.588327 65.632445 25.864376
F 31.566430 55.337168 22.380896
F 31.566430 63.058632 22.380896
F 40.472416 55.338953 22.538008
F 40.472416 63.060417 22.538008
F 22.651845 55.337155 22.225282
F 22.651845 63.058620 22.225282
F 33.731434 54.050203 26.058915
F 33.731434 61.771668 26.058915
F 42.628870 54.046992 26.217750
F 42.628870 61.768456 26.217750
F 24.816988 54.050247 25.903278
F 24.816988 61.771711 25.903278
F 33.794910 59.197942 22.419827
F 33.794910 66.919407 22.419827
F 42.688687 59.201833 22.579135
F 42.688687 66.923298 22.579135
F 24.880506 59.197889 22.264184
F 24.880506 66.919354 22.264184
F 33.747313 59.197932 25.149257
F 33.747313 66.919397 25.149257
F 42.645205 59.201010 25.304000
F 42.645205 66.922475 25.304000
F 24.832865 59.197889 24.993678
F 24.832865 66.919354 24.993678
F 33.683842 54.050212 28.787974
F 33.683842 61.771676 28.787974
F 42.585156 54.047759 28.943015
F 42.585156 61.769223 28.943015
F 24.769353 54.050245 28.632388
F 24.769353 61.771710 28.632388
F 26.934824 55.337102 32.308974
F 26.934824 63.058567 32.308974
F 35.849039 55.337201 32.464532
F 35.849039 63.058666 32.464532
F 26.878819 57.910367 35.948697
F 26.878819 65.631831 35.948697
F 35.793135 57.910291 36.104261
F 35.793135 65.631756 36.104261
F 26.919158 57.910903 33.218485
F 26.919158 65.632368 33.218485
F 35.833360 57.910803 33.374172
F 35.833360 65.632267 33.374172
F 26.982156 55.337154 29.579965
F 26.982156 63.058618 29.579965
F 35.896212 55.337288 29.735677
F 35.896212 63.058753 29.735677
F 29.147813 54.050171 33.257387
F 29.147813 61.771635 33.257387
F 38.060992 54.049844 33.413284
F 38.060992 61.771308 33.413284
F 29.210808 59.197887 29.618867
F 29.210808 66.919352 29.618867
F 38.123486 59.198324 29.774846
F 38.123486 66.919788 29.774846
F 29.163477 59.197835 32.347875
F 29.163477 66.919300 32.347875
F 38.076670 59.198161 32.503346
F 38.076670 66.919626 32.503346
F 29.107474 54.049634 35.987598
F 29.107474 61.771098 35.987598
F 38.021088 54.049412 36.143098
F 38.021088 61.770877 36.143098
F 31.392117 55.337107 32.386774
F 31.392117 63.058572 32.386774
F 40.302638 55.337975 32.542157
F 40.302638 63.059439 32.542157
F 22.477506 55.337101 32.231172
F 22.477506 63.058566 32.231172
F 31.336118 57.910363 36.026497
F 31.336118 65.631828 36.026497
F 40.247437 57.909688 36.181837
F 40.247437 65.631152 36.181837
F 22.421502 57.910367 35.870895
F 22.421502 65.631832 35.870895
F 31.376451 57.910898 33.296291
F 31.376451 65.632363 33.296291
F 40.286818 57.910015 33.452753
F 40.286818 65.631480 33.452753
F 22.461843 57.910904 33.140682
F 22.461843 65.632369 33.140682
F 31.439441 55.337160 29.657773
F 31.439441 63.058625 29.657773
F 40.348474 55.338317 29.814496
F 40.348474 63.059782 29.814496
F 22.524839 55.337153 29.502162
F 22.524839 63.058617 29.502162
F 33.605027 54.050147 33.335209
F 33.605027 61.771611 33.335209
F 42.509192 54.048139 33.492995
F 42.509192 61.769603 33.492994
F 24.690502 54.050172 33.179584
F 24.690502 61.771636 33.179584
F 33.667985 59.197920 29.696695
F 33.667985 66.919384 29.696695
F 42.568945 59.200510 29.854876
F 42.568945 66.921975 29.854876
F 24.753499 59.197886 29.541064
F 24.753499 66.919350 29.541064
F 33.620692 59.197859 32.425665
F 33.620692 66.919324 32.425665
F 42.524859 59.199958 32.580693
F 42.524859 66.921423 32.580693
F 24.706167 59.197834 32.270073
F 24.706167 66.919299 32.270073
F 33.564724 54.049619 36.065393
F 33.564724 61.771083 36.065393
F 42.471298 54.048008 36.220536
F 42.471298 61.769473 36.220536
F 24.650163 54.049635 35.909796
F 24.650163 61.771099 35.909796
F 26.889219 55.334841 39.591714
F 26.889219 63.056305 39.591714
F 35.803633 55.334886 39.747254
F 35.803633 63.056351 39.747254
F 27.116214 57.909983 43.231146
F 27.116214 65.631448 43.231146
F 36.029811 57.909724 43.386501
F 36.029811 65.631189 43.386501
F 26.883983 57.907139 40.503199
F 26.883983 65.628604 40.503199
F 35.798319 57.907070 40.658757
F 35.798319 65.628535 40.658757
F 26.865301 55.336517 36.860196
F 26.865301 63.057982 36.860195
F 35.779641 55.336586 37.015851
F 35.779641 63.058051 37.015851
F 29.112639 54.046407 40.542100
F 29.112639 61.767872 40.542100
F 38.026375 54.046182 40.697569
F 38.026375 61.767646 40.697569
F 29.093955 59.197250 36.899097
F 29.093955 66.918715 36.899097
F 38.007448 59.197526 37.054845
F 38.007448 66.918990 37.054845
F 29.117874 59.195573 39.630615
F 29.117874 66.917038 39.630615
F 38.031387 59.195831 39.785901
F 38.031387 66.917296 39.785901
F 29.344868 54.049251 43.270046
F 29.344868 61.770715 43.270046
F 38.256460 54.048653 43.424859
F 38.256460 61.770118 43.424859
F 31.346526 55.334842 39.669515
F 31.346526 63.056307 39.669515
F 40.257938 55.335510 39.824159
F 40.257938 63.056975 39.824159
F 22.431902 55.334840 39.513912
F 22.431902 63.056305 39.513912
F 31.573466 57.909969 43.308936
F 31.573466 65.631434 43.308936
F 40.479717 57.909163 43.462539
F 40.479717 65.630628 43.462539
F 22.658894 57.909985 43.153345
F 22.658894 65.631450 43.153345
F 31.341287 57.907138 40.581000
F 31.341287 65.628603 40.581000
F 40.252443 57.906307 40.736261
F 40.252443 65.627772 40.736261
F 22.426668 57.907140 40.425396
F 22.426668 65.628605 40.425396
F 31.322601 55.336520 36.938001
F 31.322601 63.057985 36.938001
F 40.234069 55.337215 37.093995
F 40.234069 63.058680 37.093995
F 22.407986 55.336516 36.782393
F 22.407986 63.057981 36.782392
F 33.569915 54.046398 40.619898
F 33.569915 61.767862 40.619898
F 42.476289 54.045087 40.773785
F 42.476289 61.766551 40.773785
F 24.655326 54.046408 40.464297
F 24.655326 61.767872 40.464297
F 33.551196 59.197267 36.976910
F 33.551196 66.918732 36.976910
F 42.457398 59.198873 37.133368
F 42.457398 66.920338 37.133368
F 24.636643 59.197249 36.821294
F 24.636643 66.918714 36.821294
F 33.575124 59.195588 39.708396
F 33.575124 66.917053 39.708396
F 42.480521 59.197414 39.861937
F 42.480521 66.918879 39.861937
F 24.660561 59.195573 39.552813
F 24.660561 66.917038 39.552813
F 33.801989 54.049204 43.347802
F 33.801989 61.770669 43.347802
F 42.695806 54.048287 43.497882
F 42.695806 61.769751 43.497882
F 24.887559 54.049252 43.192245
F 24.887559 61.770716 43.192245
F 29.274296 69.493174 25.981082
F 24.887559 69.492181 43.192245
F 38.186443 69.492618 26.137139
F 29.226663 69.493173 28.710190
F 42.695806 69.491216 43.497882
F 38.139383 69.492736 28.865595
F 33.731434 69.493133 26.058915
F 33.801989 69.492133 43.347802
F 24.816988 69.493176 25.903278
F 33.683842 69.493141 28.787974
F 24.769353 69.493174 28.632388
F 29.147813 69.493100 33.257387
F 38.060992 69.492773 33.413284
F 29.107474 69.492563 35.987598
F 38.021088 69.492342 36.143098
F 33.605027 69.493076 33.335209
F 24.690502 69.493101 33.179584
F 33.564724 69.492548 36.065393
F 24.650163 69.492564 35.909795
F 29.344868 69.492180 43.270046
F 38.256460 69.491583 43.424859
F 29.112639 69.489336 40.542100
F 24.655326 69.489337 40.464297
F 38.026375 69.489111 40.697569
F 33.569915 69.489327 40.619898
F 42.476289 69.488016 40.773785
F 42.628870 69.489921 26.217750
F 42.585156 69.490688 28.943015
F 42.509192 69.491068 33.492995
F 42.471298 69.490937 36.220536
F 45.115285 1.301675 3.491949
F 45.115285 9.023139 3.491949
F 45.115285 16.744603 3.491949
F 45.133532 3.851995 7.138858
F 45.133532 11.573459 7.138858
F 45.114790 3.855295 4.417977
F 45.114791 11.576759 4.417977
F 44.906684 1.296540 0.771990
F 44.906684 9.018004 0.771990
F 44.906684 16.739468 0.771990
F 47.288583 7.710241 4.457187
F 47.288583 15.431705 4.457187
F 58.034730 11.571242 19.124397
F 47.117831 5.153199 0.803887
F 47.117831 12.874663 0.803887
F 47.298709 5.168550 3.517008
F 47.298709 12.890014 3.517008
F 47.310976 7.708137 7.172371
F 47.310976 15.429602 7.172371
F 58.034730 3.849778 19.124397
F 49.459019 1.303988 3.534408
F 49.459019 9.025451 3.534408
F 49.459019 16.746916 3.534408
F 49.478948 3.845109 7.170561
F 49.478948 11.566573 7.170561
F 49.471516 3.848072 4.446087
F 49.471516 11.569535 4.446088
F 49.291030 1.256596 0.824341
F 49.291030 8.978059 0.824341
F 49.291030 16.699525 0.824341
F 42.914255 7.718268 4.379598
F 42.914255 15.439732 4.379598
F 58.047362 1.299621 15.484958
F 51.605638 7.703573 4.492026
F 51.605638 15.425037 4.492026
F 60.217075 15.436661 21.837387
F 62.432297 16.735137 15.472350
F 62.432297 9.013673 15.472350
F 42.920326 5.157142 3.460600
F 42.920326 12.878606 3.460600
F 51.641822 5.162866 3.547675
F 51.641822 12.884330 3.547676
F 42.936525 7.716176 7.104000
F 42.936525 15.437640 7.104000
F 58.033457 16.740275 18.200138
F 51.618230 7.699880 7.212936
F 51.618230 15.421343 7.212937
F 60.217075 7.715196 21.837387
F 45.081576 1.296104 10.784461
F 45.081576 9.017568 10.784461
F 45.081577 16.739033 10.784461
F 45.024711 3.852493 14.424014
F 45.024711 11.573957 14.424014
F 45.066242 3.851978 11.705815
F 45.066242 11.573442 11.705815
F 45.118096 1.297368 8.065764
F 45.118096 9.018832 8.065763
F 45.118096 16.740297 8.065763
F 47.248031 7.707207 11.748229
F 47.248032 15.428671 11.748229
F 58.033457 9.018810 18.200138
F 47.303565 5.160248 8.099644
F 47.303565 12.881713 8.099644
F 47.264218 5.160352 10.815479
F 47.264218 12.881816 10.815480
F 47.210197 7.709353 14.462780
F 47.210197 15.430817 14.462781
F 58.033457 1.297346 18.200138
F 49.433050 1.304155 10.851899
F 49.433050 9.025619 10.851899
F 49.433050 16.747083 10.851899
F 49.384979 3.846425 14.507713
F 49.384979 11.567889 14.507713
F 49.416642 3.844274 11.793033
F 49.416642 11.565737 11.793033
F 49.466057 1.309641 8.134225
F 49.466057 9.031105 8.134225
F 49.466057 16.752570 8.134225
F 42.868302 7.715633 11.664415
F 42.868302 15.437097 11.664415
F 62.432297 1.292209 15.472350
F 51.572879 7.705185 11.823775
F 51.572879 15.426649 11.823774
F 60.224528 12.876457 18.196578
F 42.923687 5.154236 8.023852
F 42.923688 12.875700 8.023852
F 51.607228 5.165130 8.167334
F 51.607228 12.886594 8.167333
F 42.884689 5.153455 10.746708
F 42.884689 12.874919 10.746708
F 51.584359 5.166099 10.892207
F 51.584359 12.887563 10.892207
F 42.824707 7.716276 14.386288
F 42.824707 15.437740 14.386288
F 53.702675 16.743791 15.487316
F 51.547717 7.705673 14.547320
F 51.547717 15.427137 14.547321
F 60.224529 5.154993 18.196578
F 44.968297 1.294255 18.063606
F 44.968297 9.015719 18.063606
F 44.968297 16.737183 18.063606
F 44.912169 3.854464 21.703829
F 44.912169 11.575928 21.703830
F 44.951211 3.852827 18.983500
F 44.951211 11.574291 18.983500
F 45.007909 1.295745 15.344682
F 45.007909 9.017209 15.344682
F 45.007909 16.738673 15.344682
F 47.141550 7.710519 19.029367
F 47.141550 15.431984 19.029367
F 55.851813 12.881616 18.206628
F 47.192556 5.160489 15.390722
F 47.192556 12.881953 15.390722
F 47.158941 5.158100 18.105455
F 47.158941 12.879565 18.105455
F 47.108499 7.712690 21.746050
F 47.108499 15.434155 21.746050
F 55.851813 5.160151 18.206628
F 49.340164 1.299385 18.149929
F 49.340164 9.020848 18.149929
F 49.340165 16.742313 18.149929
F 49.296088 3.849872 21.789771
F 49.296088 11.571336 21.789771
F 49.324541 3.848686 19.074181
F 49.324541 11.570150 19.074181
F 49.369093 1.300517 15.435527
F 49.369093 9.021981 15.435527
F 49.369093 16.743445 15.435527
F 51.500730 7.709086 19.108405
F 51.500730 15.430550 19.108405
F 60.232646 12.877989 15.477148
F 42.808431 5.152872 15.301775
F 42.808431 12.874336 15.301775
F 51.536687 5.161747 15.468547
F 51.536687 12.883212 15.468547
F 51.511750 5.161727 18.188604
F 51.511750 12.883191 18.188604
F 51.475874 7.709183 21.826945
F 51.475874 15.430647 21.826945
F 60.232646 5.156525 15.477149
F 53.745914 1.290322 3.563223
F 53.745914 9.011785 3.563223
F 53.745914 16.733250 3.563223
F 62.435291 1.292713 3.629495
F 62.435291 9.014176 3.629495
F 62.435291 16.735641 3.629495
F 53.755792 3.838815 7.236322
F 53.755792 11.560278 7.236322
F 62.436881 3.854752 7.271981
F 62.436881 11.576216 7.271981
F 53.759085 3.835908 4.519601
F 53.759085 11.557372 4.519601
F 62.434407 3.855336 4.548307
F 62.434407 11.576800 4.548306
F 53.611848 1.278803 0.859110
F 53.611848 9.000266 0.859110
F 53.611848 16.721731 0.859110
F 62.416734 1.289966 0.904766
F 62.416734 9.011430 0.904766
F 62.416734 16.732894 0.904766
F 55.892630 7.703339 4.534133
F 55.892630 15.424804 4.534133
F 55.870486 12.882896 15.491948
F 55.773229 5.163665 0.877242
F 55.773229 12.885129 0.877242
F 55.894288 5.165573 3.588613
F 55.894288 12.887037 3.588613
F 55.898586 7.703955 7.249844
F 55.898586 15.425419 7.249844
F 55.870486 5.161432 15.491948
F 58.058700 1.301939 3.605886
F 58.058700 9.023403 3.605886
F 58.058700 16.744868 3.605886
F 58.063561 3.846093 7.258909
F 58.063561 11.567557 7.258909
F 58.059786 3.845766 4.543268
F 58.059786 11.567230 4.543268
F 57.997194 1.298264 0.888449
F 57.997194 9.019728 0.888449
F 57.997194 16.741193 0.888449
F 60.236879 7.712423 4.546869
F 60.236879 15.433887 4.546869
F 60.225531 15.435030 19.116763
F 60.195799 5.152738 0.898196
F 60.195799 12.874202 0.898196
F 60.238430 5.157624 3.619578
F 60.238430 12.879088 3.619578
F 60.241524 7.711659 7.267061
F 60.241524 15.433123 7.267061
F 60.225531 7.713566 19.116763
F 53.733828 1.305467 10.911907
F 53.733828 9.026931 10.911907
F 53.733828 16.748395 10.911907
F 62.435114 1.292678 10.914268
F 62.435114 9.014142 10.914268
F 62.435114 16.735607 10.914268
F 53.707545 3.844867 14.566324
F 53.707545 11.566331 14.566324
F 62.431900 3.855544 14.555312
F 62.431900 11.577007 14.555312
F 53.729629 3.844298 11.842844
F 53.729629 11.565762 11.842844
F 62.435343 3.854893 11.832461
F 62.435343 11.576357 11.832461
F 53.750366 1.303994 8.187660
F 53.750366 9.025458 8.187660
F 53.750366 16.746923 8.187660
F 62.436705 1.292995 8.191492
F 62.436705 9.014459 8.191492
F 62.436705 16.735924 8.191492
F 55.886906 7.705317 11.848089
F 55.886905 15.426782 11.848089
F 55.851296 15.430888 19.131138
F 55.896970 5.164773 8.195127
F 55.896970 12.886237 8.195127
F 55.886991 5.163531 10.910808
F 55.886991 12.884995 10.910808
F 55.870661 7.707234 14.563158
F 55.870661 15.428698 14.563158
F 55.851296 7.709424 19.131138
F 58.056825 1.300356 10.910468
F 58.056825 9.021820 10.910468
F 58.056825 16.743284 10.910468
F 58.046111 3.848661 14.556951
F 58.046110 11.570124 14.556951
F 58.057118 3.846672 11.842540
F 58.057118 11.568136 11.842540
F 58.062920 1.302070 8.196087
F 58.062920 9.023534 8.196087
F 58.062920 16.744999 8.196087
F 60.238450 7.711898 11.836530
F 60.238450 15.433363 11.836530
F 58.047362 16.742549 15.484957
F 60.241131 5.157513 8.193849
F 60.241131 12.878977 8.193849
F 60.237974 5.156860 10.912649
F 60.237974 12.878324 10.912649
F 60.231783 7.713093 14.555258
F 60.231782 15.434558 14.555258
F 58.047362 9.021085 15.484957
F 53.679888 1.300966 18.207483
F 53.679888 9.022429 18.207483
F 53.679888 16.743894 18.207483
F 62.428263 1.291414 18.195843
F 62.428263 9.012878 18.195843
F 62.428263 16.734342 18.195843
F 53.702676 9.022326 15.487316
F 53.702676 1.300863 15.487316
F 62.424543 3.856919 21.836265
F 62.424543 11.578383 21.836265
F 53.674839 3.848350 19.127358
F 53.674839 11.569813 19.127358
F 62.428666 3.856090 19.111909
F 62.428666 11.577554 19.111909
F 44.856065 1.292064 25.343916
F 44.856065 9.013528 25.343916
F 44.856065 16.734992 25.343916
F 44.799687 3.856700 28.983080
F 44.799687 11.578163 28.983080
F 44.839193 3.855095 26.260461
F 44.839193 11.576559 26.260461
F 44.895218 1.293674 22.622185
F 44.895218 9.015138 22.622186
F 44.895218 16.736602 22.622185
F 47.040921 7.713785 26.305377
F 47.040921 15.435250 26.305377
F 57.964838 3.859239 40.939132
F 47.091300 5.156914 22.667542
F 47.091300 12.878378 22.667542
F 47.058012 5.154820 25.386306
F 47.058012 12.876284 25.386307
F 47.007268 7.715857 29.025632
F 47.007268 15.437322 29.025632
F 57.981551 11.584220 43.659769
F 49.252178 1.296034 25.429469
F 49.252178 9.017498 25.429469
F 49.252178 16.738962 25.429469
F 49.208384 3.853477 29.068523
F 49.208384 11.574940 29.068524
F 49.236796 3.852028 26.349694
F 49.236796 11.573492 26.349694
F 49.280606 1.297341 22.712166
F 49.280605 9.018805 22.712166
F 49.280606 16.740270 22.712166
F 51.429046 7.712576 26.384815
F 51.429046 15.434041 26.384815
F 60.203696 15.439590 43.665197
F 51.464932 5.158296 22.746982
F 51.464932 12.879760 22.746982
F 51.439928 5.158083 25.465535
F 51.439928 12.879547 25.465535
F 51.404137 7.712899 29.103937
F 51.404137 15.434363 29.103937
F 60.203696 7.718126 43.665197
F 44.742055 1.290038 32.619644
F 44.742055 9.011502 32.619644
F 44.742055 16.732966 32.619644
F 44.688294 3.856325 36.256149
F 44.688294 11.577788 36.256149
F 44.726095 3.856838 33.531928
F 44.726095 11.578302 33.531928
F 44.782889 1.291457 29.896524
F 44.782889 9.012921 29.896524
F 44.782889 16.734386 29.896524
F 46.938495 7.716819 33.570967
F 46.938495 15.438283 33.570967
F 57.981551 3.862757 43.659769
F 46.990190 5.153711 29.940608
F 46.990190 12.875175 29.940608
F 46.954884 5.151449 32.661458
F 46.954884 12.872913 32.661458
F 46.903568 7.717788 36.291620
F 46.903568 15.439252 36.291620
F 57.973359 16.734993 40.029348
F 49.164074 1.291849 32.703817
F 49.164073 9.013312 32.703817
F 49.164074 16.734777 32.703817
F 49.119115 3.856188 36.329938
F 49.119115 11.577652 36.329938
F 49.148629 3.855861 33.611578
F 49.148629 11.577325 33.611578
F 49.193003 1.293748 29.984443
F 49.193002 9.015211 29.984443
F 49.193003 16.736676 29.984443
F 51.358823 7.717219 33.646290
F 51.358823 15.438683 33.646290
F 60.186061 12.870836 40.035203
F 51.393271 5.154607 30.020145
F 51.393271 12.876071 30.020145
F 51.369288 5.153746 32.739483
F 51.369288 12.875210 32.739483
F 51.339294 7.718994 36.363697
F 51.339294 15.440459 36.363697
F 60.186061 5.149372 40.035203
F 44.698974 1.288888 39.897121
F 44.698973 9.010351 39.897121
F 44.698974 16.731816 39.897121
F 44.905415 3.859733 43.533898
F 44.905415 11.581197 43.533898
F 44.693725 3.854496 40.811600
F 44.693725 11.575960 40.811600
F 44.677102 1.289391 37.171478
F 44.677102 9.010855 37.171478
F 44.677102 16.732320 37.171478
F 46.907270 7.709137 40.834149
F 46.907270 15.430602 40.834149
F 57.964838 11.580702 40.939132
F 46.891195 5.150899 37.196807
F 46.891195 12.872363 37.196807
F 46.903993 5.149230 39.916081
F 46.903993 12.870694 39.916081
F 47.090359 7.702512 43.551782
F 47.090359 15.423976 43.551782
F 60.190267 12.871802 37.310124
F 49.122090 1.272244 39.939323
F 49.122090 8.993708 39.939323
F 49.122090 16.715173 39.939323
F 49.221748 3.780934 43.517611
F 49.221748 11.502397 43.517610
F 49.114849 3.840375 40.814127
F 49.114848 11.561839 40.814127
F 49.109045 1.286284 37.224131
F 49.109045 9.007747 37.224131
F 49.109045 16.729212 37.224131
F 51.329445 7.695521 40.858778
F 51.329445 15.416986 40.858778
F 60.190267 5.150338 37.310124
F 51.327682 5.148465 37.249153
F 51.327682 12.869929 37.249153
F 51.327119 5.141339 39.961265
F 51.327119 12.862803 39.961266
F 51.449369 7.690369 43.568426
F 51.449369 15.411835 43.568426
F 60.188629 15.440684 40.942526
F 53.624691 1.297357 25.484612
F 53.624691 9.018820 25.484612
F 53.624691 16.740285 25.484612
F 62.420859 1.290031 25.476640
F 62.420859 9.011494 25.476640
F 62.420859 16.732959 25.476641
F 53.597538 3.852239 29.123230
F 53.597538 11.573703 29.123230
F 62.417238 3.858283 29.116978
F 62.417238 11.579746 29.116978
F 53.619546 3.851861 26.403995
F 53.619546 11.573324 26.403995
F 62.421235 3.857480 26.390830
F 62.421235 11.578943 26.390830
F 53.647107 1.297565 22.766028
F 53.647107 9.019029 22.766028
F 53.647107 16.740493 22.766028
F 62.424941 1.290852 22.751384
F 62.424940 9.012316 22.751384
F 62.424940 16.733781 22.751384
F 55.812097 7.712759 26.407166
F 55.812097 15.434223 26.407166
F 57.973359 9.013529 40.029348
F 55.831708 5.158072 22.769339
F 55.831708 12.879536 22.769339
F 55.812740 5.156759 25.486739
F 55.812740 12.878223 25.486739
F 55.793574 7.714160 29.126266
F 55.793574 15.435624 29.126266
F 57.973359 1.292065 40.029348
F 58.007329 1.294093 25.481880
F 58.007329 9.015556 25.481880
F 58.007329 16.737021 25.481880
F 57.994739 3.854994 29.122187
F 57.994739 11.576458 29.122187
F 58.008376 3.853037 26.401338
F 58.008376 11.574500 26.401337
F 58.021460 1.296182 22.762932
F 58.021460 9.017646 22.762932
F 58.021460 16.739110 22.762932
F 60.210509 7.715819 26.394977
F 60.210509 15.437283 26.394977
F 60.188629 7.719220 40.942526
F 60.217997 5.154407 22.755915
F 60.217997 12.875871 22.755915
F 60.209656 5.152804 25.477951
F 60.209656 12.874268 25.477951
F 60.202367 7.717380 29.118442
F 60.202367 15.438844 29.118442
F 57.974343 16.733876 37.307969
F 53.572784 1.293014 32.758821
F 53.572784 9.014478 32.758821
F 53.572784 16.735942 32.758821
F 62.413849 1.288769 32.757205
F 62.413849 9.010233 32.757205
F 62.413849 16.731697 32.757205
F 53.553003 3.854852 36.385832
F 53.553003 11.576316 36.385832
F 62.410771 3.859514 36.397274
F 62.410771 11.580978 36.397274
F 53.567343 3.855378 33.668052
F 53.567343 11.576841 33.668052
F 62.414106 3.858798 33.669673
F 62.414106 11.580261 33.669673
F 53.592487 1.293846 30.039446
F 53.592487 9.015310 30.039446
F 53.592487 16.736775 30.039446
F 62.417600 1.289489 30.030243
F 62.417600 9.010953 30.030243
F 62.417600 16.732417 30.030243
F 55.774587 7.716068 33.678731
F 55.774586 15.437532 33.678731
F 55.806937 15.434187 43.632760
F 55.792815 5.154644 30.043734
F 55.792815 12.876108 30.043734
F 55.776364 5.153668 32.764032
F 55.776364 12.875132 32.764032
F 55.761364 7.716757 36.399550
F 55.761364 15.438222 36.399550
F 55.806937 7.712723 43.632760
F 57.982960 1.291297 32.762010
F 57.982960 9.012761 32.762010
F 57.982959 16.734225 32.762010
F 57.973765 3.858052 36.399303
F 57.973765 11.579516 36.399303
F 57.983720 3.856013 33.676370
F 57.983720 11.577476 33.676370
F 57.995580 1.293094 30.039553
F 57.995580 9.014558 30.039553
F 57.995580 16.736022 30.039553
F 60.196297 7.717889 33.672242
F 60.196297 15.439353 33.672242
F 57.974343 9.012411 37.307969
F 60.203173 5.152173 30.033926
F 60.203173 12.873637 30.033926
F 60.195622 5.150689 32.758586
F 60.195622 12.872153 32.758586
F 60.190677 7.718775 36.397544
F 60.190677 15.440240 36.397544
F 57.974343 1.290947 37.307969
F 53.541612 1.293139 40.007777
F 53.541612 9.014602 40.007777
F 53.541612 16.736067 40.007777
F 62.410478 1.288316 40.035527
F 62.410478 9.009779 40.035527
F 62.410478 16.731244 40.035528
F 53.602511 3.826613 43.623604
F 53.602512 11.548076 43.623604
F 62.413369 3.859151 43.672271
F 62.413369 11.580614 43.672271
F 53.520476 3.860348 40.911474
F 53.520476 11.581812 40.911474
F 62.408623 3.859690 40.945845
F 62.408623 11.581154 40.945845
F 53.544069 1.290619 37.290982
F 53.544069 9.012082 37.290982
F 53.544069 16.733547 37.290982
F 62.411329 1.288394 37.308199
F 62.411329 9.009858 37.308199
F 62.411329 16.731322 37.308199
F 55.754568 7.718983 40.917592
F 55.754568 15.440447 40.917592
F 55.746659 12.869127 40.026899
F 55.758260 5.150644 37.307208
F 55.758260 12.872108 37.307208
F 55.746659 5.147663 40.026899
F 58.020344 11.573421 21.841271
F 58.020344 3.851958 21.841271
F 55.832327 15.432069 21.846813
F 55.832327 7.710605 21.846813
F 53.652224 3.848451 21.845929
F 53.652224 11.569915 21.845929
F 45.115285 24.466068 3.491949
F 45.115284 32.187531 3.491949
F 45.133532 27.016387 7.138858
F 45.133532 34.737851 7.138858
F 45.133532 19.294923 7.138858
F 45.114791 27.019687 4.417977
F 45.114790 34.741151 4.417977
F 45.114791 19.298223 4.417977
F 44.906684 24.460933 0.771990
F 44.906684 32.182396 0.771990
F 47.288583 30.874633 4.457187
F 47.288583 23.153170 4.457187
F 47.117831 28.317592 0.803887
F 47.117831 20.596128 0.803887
F 47.298709 28.332942 3.517008
F 47.298709 20.611479 3.517008
F 47.310976 30.872530 7.172371
F 47.310976 23.151066 7.172371
F 49.459019 24.468380 3.534408
F 49.459019 32.189844 3.534408
F 49.478948 27.009502 7.170561
F 60.217075 23.158125 21.837387
F 49.478948 19.288037 7.170561
F 49.471516 27.012464 4.446087
F 60.217075 30.879589 21.837387
F 49.471516 19.291000 4.446088
F 49.291030 24.420989 0.824341
F 49.291030 32.142452 0.824341
F 42.914255 30.882660 4.379598
F 42.914255 23.161196 4.379598
F 51.605638 30.867965 4.492026
F 51.605638 23.146502 4.492026
F 58.034730 27.014171 19.124397
F 58.057118 34.732528 11.842540
F 42.920326 28.321534 3.460600
F 42.920326 20.600071 3.460600
F 51.641822 28.327259 3.547674
F 51.641822 20.605795 3.547675
F 42.936525 30.880568 7.104000
F 42.936525 23.159105 7.104000
F 51.618230 30.864272 7.212936
F 51.618230 23.142808 7.212936
F 45.081576 24.460497 10.784461
F 45.081576 32.181960 10.784461
F 45.024711 27.016886 14.424014
F 45.024711 34.738349 14.424014
F 45.024711 19.295422 14.424014
F 45.066242 27.016371 11.705815
F 45.066242 34.737834 11.705815
F 45.066243 19.294907 11.705815
F 45.118096 24.461761 8.065764
F 45.118096 32.183224 8.065763
F 47.248032 30.871599 11.748229
F 47.248032 23.150136 11.748229
F 47.303565 28.324641 8.099644
F 47.303565 20.603177 8.099644
F 47.264218 28.324744 10.815479
F 47.264218 20.603281 10.815480
F 47.210197 30.873745 14.462780
F 47.210197 23.152282 14.462781
F 49.433050 24.468548 10.851899
F 49.433050 32.190011 10.851899
F 49.384979 27.010818 14.507713
F 60.224528 20.597922 18.196578
F 49.384979 19.289354 14.507713
F 49.416642 27.008666 11.793033
F 60.224529 28.319385 18.196578
F 49.416642 19.287202 11.793033
F 49.466057 24.474034 8.134225
F 49.466057 32.195497 8.134225
F 42.868302 30.880025 11.664415
F 42.868302 23.158562 11.664415
F 51.572879 30.869578 11.823775
F 51.572879 23.148114 11.823775
F 42.923687 28.318628 8.023852
F 42.923688 20.597165 8.023852
F 51.607228 28.329522 8.167334
F 51.607228 20.608059 8.167334
F 42.884689 28.317848 10.746708
F 42.884689 20.596384 10.746708
F 51.584359 28.330491 10.892207
F 51.584359 20.609028 10.892207
F 42.824707 30.880668 14.386288
F 42.824707 23.159205 14.386288
F 51.547717 30.870066 14.547320
F 51.547717 23.148602 14.547320
F 44.968297 24.458647 18.063606
F 44.968297 32.180111 18.063606
F 44.912169 27.018857 21.703829
F 44.912169 34.740320 21.703830
F 44.912169 19.297393 21.703830
F 44.951211 27.017220 18.983500
F 44.951211 34.738683 18.983500
F 44.951211 19.295756 18.983500
F 45.007909 24.460138 15.344682
F 45.007909 32.181601 15.344682
F 47.141550 30.874912 19.029367
F 47.141550 23.153448 19.029367
F 47.192556 28.324881 15.390722
F 47.192556 20.603418 15.390722
F 47.158941 28.322493 18.105455
F 47.158941 20.601029 18.105455
F 47.108499 30.877083 21.746050
F 47.108499 23.155619 21.746050
F 49.340164 24.463777 18.149929
F 49.340164 32.185241 18.149929
F 49.296088 27.014265 21.789771
F 60.232646 20.599453 15.477148
F 49.296088 19.292801 21.789771
F 49.324541 27.013078 19.074181
F 60.232646 28.320917 15.477149
F 49.324541 19.291614 19.074181
F 49.369093 24.464910 15.435527
F 49.369093 32.186373 15.435527
F 51.500730 30.873479 19.108405
F 51.500730 23.152015 19.108405
F 42.808431 28.317264 15.301775
F 42.808431 20.595800 15.301775
F 51.536687 28.326140 15.468547
F 51.536687 20.604676 15.468547
F 51.511750 28.326120 18.188604
F 51.511750 20.604656 18.188604
F 51.475874 30.873576 21.826945
F 51.475874 23.152112 21.826945
F 53.745914 24.454714 3.563223
F 53.745914 32.176177 3.563223
F 62.435291 24.457105 3.629495
F 62.435291 32.178569 3.629495
F 53.755792 27.003207 7.236322
F 53.755792 34.724670 7.236322
F 53.755792 19.281743 7.236322
F 62.436881 27.019144 7.271981
F 62.436881 34.740608 7.271981
F 62.436881 19.297680 7.271981
F 53.759085 27.000301 4.519601
F 53.759085 34.721764 4.519601
F 53.759085 19.278837 4.519600
F 62.434407 27.019728 4.548307
F 62.434407 34.741192 4.548306
F 62.434407 19.298264 4.548306
F 53.611848 24.443195 0.859110
F 53.611848 32.164658 0.859110
F 62.416734 24.454359 0.904766
F 62.416734 32.175822 0.904766
F 55.892630 30.867732 4.534133
F 55.892630 23.146268 4.534133
F 55.773229 28.328057 0.877242
F 55.773229 20.606594 0.877242
F 55.894288 28.329965 3.588613
F 55.894288 20.608501 3.588613
F 55.898586 30.868347 7.249844
F 55.898586 23.146884 7.249844
F 58.058700 24.466332 3.605886
F 58.058700 32.187796 3.605886
F 58.063561 27.010486 7.258909
F 60.225531 23.156495 19.116763
F 58.063561 19.289022 7.258909
F 58.059786 27.010158 4.543268
F 60.225531 30.877959 19.116763
F 58.059786 19.288694 4.543268
F 57.997194 24.462657 0.888449
F 57.997194 32.184120 0.888449
F 60.236879 30.876816 4.546869
F 60.236879 23.155352 4.546869
F 60.195799 28.317131 0.898196
F 60.195799 20.595667 0.898196
F 60.238430 28.322017 3.619578
F 60.238430 20.600553 3.619578
F 60.241524 30.876051 7.267061
F 60.241524 23.154588 7.267061
F 53.733828 24.469859 10.911907
F 53.733828 32.191323 10.911907
F 62.435114 24.457071 10.914268
F 62.435114 32.178534 10.914268
F 53.707545 27.009260 14.566324
F 53.707545 34.730723 14.566324
F 53.707545 19.287795 14.566324
F 62.431900 27.019936 14.555312
F 62.431900 34.741400 14.555312
F 62.431900 19.298472 14.555312
F 53.729629 27.008691 11.842844
F 53.729629 34.730154 11.842844
F 53.729629 19.287227 11.842844
F 62.435343 27.019286 11.832461
F 62.435343 34.740749 11.832461
F 62.435343 19.297821 11.832461
F 53.750366 24.468387 8.187660
F 53.750366 32.189850 8.187660
F 62.436705 24.457388 8.191492
F 62.436705 32.178852 8.191492
F 55.886906 30.869710 11.848089
F 55.886906 23.148246 11.848089
F 55.896970 28.329165 8.195127
F 55.896970 20.607701 8.195127
F 55.886991 28.327924 10.910807
F 55.886991 20.606460 10.910808
F 55.870661 30.871626 14.563158
F 55.870661 23.150163 14.563158
F 58.056825 24.464748 10.910468
F 58.056825 32.186212 10.910468
F 58.046111 27.013053 14.556951
F 58.047362 32.185477 15.484957
F 58.046110 19.291589 14.556951
F 58.057118 27.011064 11.842540
F 58.047362 24.464013 15.484958
F 58.057118 19.289600 11.842540
F 58.062920 24.466463 8.196087
F 58.062920 32.187927 8.196087
F 60.238450 30.876291 11.836530
F 60.238450 23.154827 11.836530
F 60.241131 28.321906 8.193849
F 60.241131 20.600442 8.193849
F 60.237974 28.321252 10.912649
F 60.237974 20.599789 10.912649
F 60.231783 30.877486 14.555258
F 60.231783 23.156022 14.555258
F 53.679888 24.465358 18.207483
F 53.679888 32.186822 18.207483
F 62.428263 24.455807 18.195843
F 62.428263 32.177270 18.195843
F 49.478948 34.730965 7.170561
F 49.471516 34.733928 4.446088
F 49.384979 34.732282 14.507713
F 62.424543 27.021312 21.836265
F 62.424543 34.742776 21.836265
F 62.424543 19.299848 21.836266
F 53.674839 27.012742 19.127358
F 53.674839 34.734206 19.127358
F 53.674839 19.291278 19.127358
F 62.428666 27.020482 19.111909
F 62.428666 34.741946 19.111909
F 62.428666 19.299018 19.111909
F 53.702676 24.465255 15.487316
F 53.702676 32.186719 15.487316
F 62.432297 24.456602 15.472350
F 62.432297 32.178065 15.472350
F 55.851296 30.873816 19.131138
F 55.851296 23.152353 19.131138
F 55.870486 28.325824 15.491948
F 55.870486 20.604360 15.491948
F 55.851813 28.324544 18.206628
F 55.851813 20.603080 18.206628
F 49.416642 34.730130 11.793033
F 49.296088 34.735728 21.789771
F 58.033457 24.461739 18.200138
F 58.033457 32.183202 18.200138
F 49.324541 34.734542 19.074181
F 58.034730 19.292706 19.124397
F 58.034730 34.735634 19.124397
F 58.046110 34.734517 14.556951
F 58.059786 34.731622 4.543268
F 58.063561 34.731949 7.258909
F 44.856065 24.456457 25.343916
F 44.856065 32.177920 25.343916
F 44.799687 27.021092 28.983080
F 44.799687 34.742556 28.983080
F 44.799687 19.299628 28.983080
F 44.839193 27.019488 26.260461
F 44.839193 34.740951 26.260461
F 44.839193 19.298024 26.260461
F 44.895218 24.458067 22.622185
F 44.895218 32.179530 22.622186
F 47.040921 30.878178 26.305377
F 47.040921 23.156714 26.305377
F 47.091300 28.321306 22.667542
F 47.091300 20.599842 22.667542
F 47.058012 28.319212 25.386306
F 47.058012 20.597749 25.386307
F 47.007268 30.880250 29.025632
F 47.007268 23.158786 29.025632
F 49.252178 24.460427 25.429469
F 49.252178 32.181890 25.429469
F 49.208384 27.017869 29.068523
F 60.203696 23.161055 43.665197
F 49.208384 19.296405 29.068523
F 49.236796 27.016421 26.349694
F 60.203696 30.882518 43.665197
F 49.236796 19.294957 26.349694
F 49.280606 24.461734 22.712166
F 49.280605 32.183197 22.712166
F 51.429046 30.876969 26.384815
F 51.429046 23.155505 26.384815
F 51.464932 28.322688 22.746982
F 51.464932 20.601225 22.746982
F 51.439928 28.322475 25.465535
F 51.439928 20.601012 25.465535
F 51.404137 30.877292 29.103937
F 51.404137 23.155828 29.103937
F 44.742055 24.454431 32.619644
F 44.742055 32.175894 32.619644
F 44.688294 27.020717 36.256149
F 44.688294 34.742181 36.256149
F 44.688294 19.299253 36.256149
F 44.726095 27.021230 33.531928
F 44.726095 34.742694 33.531928
F 44.726095 19.299766 33.531927
F 44.782889 24.455850 29.896524
F 44.782889 32.177313 29.896524
F 46.938495 30.881211 33.570967
F 46.938495 23.159748 33.570967
F 46.990190 28.318103 29.940608
F 46.990190 20.596639 29.940608
F 46.954884 28.315841 32.661458
F 46.954884 20.594377 32.661458
F 46.903568 30.882181 36.291620
F 46.903568 23.160717 36.291620
F 49.164074 24.456241 32.703817
F 49.164073 32.177705 32.703817
F 49.119115 27.020581 36.329938
F 60.186061 20.592301 40.035203
F 49.119115 19.299117 36.329938
F 49.148629 27.020254 33.611578
F 60.186061 28.313765 40.035203
F 49.148629 19.298790 33.611578
F 49.193003 24.458140 29.984443
F 49.193003 32.179604 29.984443
F 51.358823 30.881611 33.646290
F 51.358823 23.160148 33.646290
F 51.393271 28.318999 30.020145
F 51.393271 20.597536 30.020145
F 51.369288 28.318138 32.739483
F 51.369288 20.596675 32.739483
F 51.339294 30.883387 36.363697
F 51.339294 23.161923 36.363697
F 44.698974 24.453280 39.897121
F 44.698973 32.174743 39.897121
F 44.905415 27.024126 43.533898
F 44.905415 34.745589 43.533898
F 44.905415 19.302662 43.533898
F 44.693725 27.018889 40.811600
F 44.693725 34.740352 40.811600
F 44.693725 19.297425 40.811600
F 44.677102 24.453784 37.171478
F 44.677102 32.175247 37.171478
F 46.907270 30.873530 40.834149
F 46.907270 23.152066 40.834149
F 46.891194 28.315291 37.196807
F 46.891195 20.593828 37.196807
F 46.903993 28.313623 39.916081
F 46.903993 20.592159 39.916081
F 47.090359 30.866905 43.551782
F 47.090359 23.145441 43.551782
F 49.122090 24.436637 39.939323
F 49.122090 32.158100 39.939323
F 49.221748 26.945327 43.517611
F 49.221748 34.666790 43.517610
F 49.221748 19.223862 43.517610
F 49.114849 27.004768 40.814127
F 60.190267 20.593266 37.310124
F 49.114848 19.283304 40.814127
F 49.109045 24.450676 37.224131
F 49.109045 32.172140 37.224131
F 51.329445 30.859914 40.858778
F 51.329445 23.138450 40.858778
F 51.327682 28.312857 37.249153
F 51.327682 20.591394 37.249153
F 51.327119 28.305731 39.961265
F 51.327119 20.584267 39.961266
F 51.449369 30.854761 43.568426
F 51.449369 23.133299 43.568426
F 53.624691 24.461749 25.484612
F 53.624691 32.183213 25.484612
F 62.420859 24.454423 25.476640
F 62.420859 32.175887 25.476640
F 53.597538 27.016632 29.123230
F 53.597538 34.738095 29.123230
F 53.597538 19.295168 29.123230
F 62.417238 27.022675 29.116978
F 62.417238 34.744139 29.116978
F 62.417238 19.301211 29.116978
F 53.619546 27.016253 26.403995
F 53.619546 34.737717 26.403995
F 53.619546 19.294789 26.403995
F 62.421235 27.021872 26.390830
F 62.421235 34.743336 26.390830
F 62.421235 19.300408 26.390830
F 53.647107 24.461958 22.766028
F 53.647107 32.183421 22.766028
F 62.424940 24.455245 22.751384
F 62.424941 32.176709 22.751384
F 55.812097 30.877151 26.407166
F 55.812097 23.155688 26.407166
F 55.831708 28.322465 22.769339
F 55.831708 20.601001 22.769339
F 55.812740 28.321152 25.486739
F 55.812740 20.599688 25.486739
F 55.793574 30.878552 29.126266
F 55.793574 23.157089 29.126266
F 58.007329 24.458485 25.481880
F 58.007329 32.179949 25.481880
F 57.994739 27.019386 29.122187
F 57.994739 34.740850 29.122187
F 57.994739 19.297922 29.122187
F 58.008376 27.017429 26.401338
F 58.008376 34.738893 26.401337
F 58.008376 19.295965 26.401337
F 58.021460 24.460575 22.762932
F 58.021460 32.182038 22.762932
F 60.210509 30.880211 26.394977
F 60.210509 23.158748 26.394977
F 60.217997 28.318799 22.755915
F 60.217997 20.597336 22.755915
F 60.209656 28.317196 25.477951
F 60.209656 20.595732 25.477951
F 60.202367 30.881773 29.118442
F 60.202367 23.160309 29.118442
F 53.572784 24.457407 32.758821
F 53.572784 32.178870 32.758821
F 62.413849 24.453161 32.757205
F 62.413849 32.174625 32.757205
F 53.553003 27.019245 36.385832
F 53.553003 34.740708 36.385832
F 53.553003 19.297781 36.385832
F 62.410771 27.023907 36.397274
F 62.410771 34.745370 36.397274
F 62.410771 19.302443 36.397275
F 53.567343 27.019770 33.668052
F 53.567343 34.741234 33.668052
F 53.567343 19.298306 33.668052
F 62.414105 27.023190 33.669673
F 62.414106 34.744654 33.669673
F 62.414105 19.301726 33.669673
F 53.592487 24.458239 30.039446
F 53.592487 32.179703 30.039446
F 62.417600 24.453882 30.030243
F 62.417600 32.175345 30.030243
F 55.774587 30.880460 33.678731
F 55.774586 23.158997 33.678731
F 55.792815 28.319037 30.043734
F 55.792815 20.597573 30.043734
F 55.776364 28.318060 32.764032
F 55.776364 20.596596 32.764032
F 55.761364 30.881150 36.399550
F 55.761364 23.159686 36.399550
F 57.982960 24.455690 32.762010
F 57.982960 32.177153 32.762010
F 57.973765 27.022445 36.399303
F 57.973765 34.743908 36.399303
F 57.973765 19.300981 36.399303
F 57.983720 27.020405 33.676370
F 57.983720 34.741869 33.676370
F 57.983720 19.298941 33.676370
F 57.995580 24.457487 30.039553
F 57.995580 32.178950 30.039553
F 60.196297 30.882281 33.672242
F 60.196297 23.160817 33.672242
F 60.203173 28.316565 30.033926
F 60.203173 20.595101 30.033926
F 60.195622 28.315081 32.758586
F 60.195622 20.593618 32.758586
F 60.190677 30.883168 36.397544
F 60.190677 23.161704 36.397544
F 53.541612 24.457531 40.007777
F 53.541612 32.178995 40.007777
F 62.410478 24.452708 40.035527
F 62.410478 32.174172 40.035527
F 53.602511 26.991006 43.623604
F 53.602512 34.712468 43.623604
F 53.602512 19.269541 43.623604
F 62.413369 27.023543 43.672271
F 62.413369 34.745007 43.672271
F 62.413369 19.302079 43.672271
F 53.520476 27.024741 40.911474
F 53.520476 34.746204 40.911474
F 53.520476 19.303277 40.911474
F 62.408623 27.024083 40.945845
F 62.408623 34.745546 40.945845
F 62.408623 19.302619 40.945845
F 53.544069 24.455011 37.290982
F 53.544069 32.176475 37.290982
F 62.411329 24.452787 37.308199
F 62.411329 32.174250 37.308199
F 55.754568 30.883375 40.917592
F 55.754568 23.161912 40.917592
F 55.758260 28.315037 37.307208
F 55.758260 20.593573 37.307208
F 55.746659 28.312056 40.026899
F 55.746659 20.590592 40.026899
F 55.806937 30.877115 43.632760
F 55.806937 23.155652 43.632760
F 57.973359 24.456458 40.029348
F 57.973359 32.177921 40.029348
F 57.981551 27.027149 43.659769
F 60.190267 28.314730 37.310124
F 57.981551 19.305685 43.659769
F 57.964838 27.023631 40.939132
F 57.964838 34.745095 40.939132
F 57.964838 19.302167 40.939132
F 57.974343 24.455340 37.307969
F 57.974343 32.176803 37.307969
F 60.188629 30.883612 40.942526
F 60.188629 23.162149 40.942526
F 49.208384 34.739333 29.068524
F 49.236796 34.737884 26.349694
F 49.114848 34.726231 40.814127
F 49.148629 34.741717 33.611578
F 49.119115 34.742044 36.329938
F 58.020344 19.294886 21.841271
F 53.652224 27.012844 21.845929
F 58.020344 34.737814 21.841271
F 53.652224 34.734307 21.845929
F 53.652224 19.291379 21.845929
F 55.832327 30.874997 21.846813
F 55.832327 23.153533 21.846813
F 58.020344 27.016350 21.841271
F 45.115285 47.630460 3.491949
F 45.115285 39.908996 3.491949
F 45.133532 50.180780 7.138858
F 45.133532 42.459316 7.138858
F 45.114791 50.184080 4.417977
F 45.114791 42.462616 4.417977
F 44.906684 47.625325 0.771990
F 44.906684 39.903861 0.771990
F 47.288583 38.596097 4.457187
F 47.288583 46.317562 4.457187
F 47.117831 51.481984 0.803887
F 47.117831 36.039056 0.803887
F 47.117831 43.760520 0.803887
F 47.298709 51.497334 3.517008
F 47.298709 36.054406 3.517008
F 47.298709 43.775871 3.517008
F 47.310976 38.593994 7.172371
F 47.310976 46.315459 7.172371
F 49.459019 47.632772 3.534408
F 49.459019 39.911308 3.534408
F 49.478948 50.173894 7.170561
F 49.478948 42.452430 7.170561
F 49.471516 50.176856 4.446087
F 49.471516 42.455392 4.446088
F 49.291030 47.585381 0.824341
F 49.291030 39.863917 0.824341
F 42.914255 38.604124 4.379598
F 42.914255 46.325589 4.379598
F 51.605638 38.589430 4.492026
F 51.605638 46.310894 4.492026
F 60.217075 46.322518 21.837387
F 60.217075 38.601053 21.837387
F 60.224529 43.762314 18.196578
F 42.920326 51.485927 3.460600
F 42.920326 36.042998 3.460600
F 42.920326 43.764463 3.460600
F 51.641822 51.491651 3.547674
F 51.641822 36.048723 3.547676
F 51.641822 43.770187 3.547675
F 42.936525 38.602033 7.104000
F 42.936525 46.323497 7.104000
F 51.618230 38.585736 7.212937
F 51.618230 46.307201 7.212936
F 45.081577 47.624889 10.784461
F 45.081577 39.903425 10.784461
F 45.024711 50.181278 14.424014
F 45.024711 42.459814 14.424014
F 45.066242 50.180763 11.705815
F 45.066242 42.459299 11.705815
F 45.118096 47.626153 8.065764
F 45.118096 39.904689 8.065763
F 47.248032 38.593063 11.748229
F 47.248031 46.314528 11.748229
F 47.303565 51.489033 8.099644
F 47.303565 36.046105 8.099644
F 47.303565 43.767570 8.099644
F 47.264218 51.489136 10.815479
F 47.264218 36.046208 10.815480
F 47.264218 43.767673 10.815480
F 47.210197 38.595209 14.462781
F 47.210197 46.316674 14.462781
F 49.433050 47.632940 10.851899
F 49.433050 39.911476 10.851899
F 49.384979 50.175210 14.507713
F 49.384979 42.453746 14.507714
F 49.416642 50.173058 11.793033
F 49.416642 42.451594 11.793033
F 49.466057 47.638426 8.134225
F 49.466057 39.916962 8.134225
F 42.868302 38.601489 11.664415
F 42.868302 46.322954 11.664415
F 51.572879 38.591042 11.823774
F 51.572879 46.312507 11.823775
F 42.923687 51.483021 8.023852
F 42.923688 36.040092 8.023852
F 42.923688 43.761557 8.023852
F 51.607228 51.493915 8.167334
F 51.607228 36.050987 8.167333
F 51.607228 43.772451 8.167334
F 42.884689 51.482240 10.746708
F 42.884689 36.039312 10.746708
F 42.884689 43.760776 10.746708
F 51.584359 51.494884 10.892207
F 51.584359 36.051956 10.892207
F 51.584359 43.773420 10.892207
F 42.824707 38.602133 14.386288
F 42.824707 46.323597 14.386288
F 51.547717 38.591530 14.547321
F 51.547717 46.312994 14.547321
F 44.968297 47.623040 18.063606
F 44.968297 39.901576 18.063606
F 44.912169 50.183249 21.703829
F 44.912169 42.461785 21.703830
F 44.951211 50.181612 18.983500
F 44.951211 42.460148 18.983500
F 45.007909 47.624530 15.344682
F 45.007909 39.903066 15.344682
F 47.141550 38.596376 19.029367
F 47.141550 46.317841 19.029367
F 47.192556 51.489274 15.390722
F 47.192556 36.046345 15.390722
F 47.192556 43.767810 15.390722
F 47.158941 51.486885 18.105455
F 47.158941 36.043957 18.105455
F 47.158941 43.765422 18.105455
F 47.108499 38.598547 21.746050
F 47.108499 46.320012 21.746050
F 49.340164 47.628169 18.149929
F 49.340164 39.906705 18.149929
F 49.296088 50.178657 21.789771
F 49.296088 42.457193 21.789771
F 49.324541 50.177471 19.074181
F 49.324541 42.456007 19.074181
F 49.369093 47.629302 15.435527
F 49.369093 39.907838 15.435527
F 51.500730 38.594943 19.108405
F 51.500730 46.316407 19.108405
F 42.808431 51.481656 15.301775
F 42.808431 36.038728 15.301775
F 42.808431 43.760193 15.301775
F 51.536687 51.490532 15.468547
F 51.536687 36.047604 15.468547
F 51.536687 43.769069 15.468547
F 51.511750 51.490512 18.188604
F 51.511750 36.047584 18.188604
F 51.511750 43.769048 18.188604
F 51.475874 38.595040 21.826945
F 51.475874 46.316504 21.826945
F 53.745914 47.619106 3.563223
F 53.745914 39.897642 3.563223
F 62.435291 47.621498 3.629495
F 62.435291 39.900033 3.629495
F 53.755792 50.167599 7.236322
F 53.755792 42.446135 7.236322
F 62.436881 50.183537 7.271981
F 62.436881 42.462073 7.271981
F 53.759085 50.164693 4.519601
F 53.759085 42.443229 4.519600
F 62.434407 50.184121 4.548307
F 62.434407 42.462657 4.548306
F 53.611848 47.607588 0.859110
F 53.611848 39.886123 0.859110
F 62.416734 47.618751 0.904766
F 62.416734 39.897287 0.904766
F 55.892630 38.589196 4.534133
F 55.892630 46.310661 4.534133
F 55.773229 51.492449 0.877242
F 55.773229 36.049521 0.877242
F 55.773229 43.770986 0.877242
F 55.894288 51.494357 3.588613
F 55.894288 36.051429 3.588613
F 55.894288 43.772894 3.588613
F 55.898586 38.589811 7.249844
F 55.898586 46.311276 7.249844
F 58.058700 47.630724 3.605886
F 58.058700 39.909260 3.605886
F 58.063561 50.174878 7.258909
F 58.063561 42.453414 7.258909
F 58.059786 50.174551 4.543268
F 58.059786 42.453087 4.543268
F 57.997194 47.627049 0.888449
F 57.997194 39.905585 0.888449
F 60.236879 38.598280 4.546869
F 60.236879 46.319744 4.546869
F 60.195799 51.481523 0.898196
F 60.195799 36.038595 0.898196
F 60.195799 43.760059 0.898196
F 60.238430 51.486409 3.619578
F 60.238430 36.043481 3.619578
F 60.238430 43.764945 3.619578
F 60.241524 38.597516 7.267061
F 60.241524 46.318980 7.267061
F 53.733828 47.634252 10.911907
F 53.733828 39.912788 10.911907
F 62.435114 47.621463 10.914268
F 62.435114 39.899999 10.914268
F 53.707545 50.173652 14.566324
F 53.707545 42.452188 14.566324
F 62.431900 50.184329 14.555312
F 62.431900 42.462865 14.555312
F 53.729629 50.173083 11.842844
F 53.729629 42.451619 11.842843
F 62.435343 50.183678 11.832461
F 62.435343 42.462214 11.832461
F 53.750366 47.632779 8.187660
F 53.750366 39.911315 8.187660
F 62.436705 47.621780 8.191492
F 62.436705 39.900316 8.191492
F 55.886905 38.591174 11.848089
F 55.886906 46.312638 11.848089
F 55.896970 51.493557 8.195127
F 55.896970 36.050629 8.195127
F 55.896970 43.772094 8.195127
F 55.886991 51.492316 10.910808
F 55.886991 36.049388 10.910808
F 55.886991 43.770853 10.910808
F 55.870661 38.593090 14.563158
F 55.870661 46.314555 14.563158
F 58.056825 47.629141 10.910468
F 58.056825 39.907677 10.910468
F 58.046111 50.177445 14.556951
F 58.046110 42.455981 14.556951
F 58.057118 50.175457 11.842540
F 58.057118 42.453993 11.842540
F 58.062920 47.630855 8.196087
F 58.062920 39.909391 8.196087
F 60.238450 38.597755 11.836530
F 60.238450 46.319220 11.836530
F 60.241131 51.486298 8.193849
F 60.241131 36.043370 8.193849
F 60.241131 43.764834 8.193849
F 60.237974 51.485644 10.912649
F 60.237974 36.042716 10.912649
F 60.237974 43.764181 10.912649
F 60.231782 38.598950 14.555258
F 60.231783 46.320415 14.555258
F 53.679888 47.629750 18.207483
F 53.679888 39.908286 18.207483
F 62.428263 47.620199 18.195843
F 62.428263 39.898735 18.195843
F 60.224529 36.040849 18.196578
F 60.224529 51.483778 18.196578
F 62.424543 50.185704 21.836265
F 62.424543 42.464240 21.836266
F 53.674839 50.177134 19.127358
F 53.674839 42.455670 19.127358
F 62.428666 50.184875 19.111909
F 62.428666 42.463411 19.111909
F 53.702676 47.629648 15.487316
F 53.702676 39.908183 15.487316
F 62.432297 47.620994 15.472350
F 62.432297 39.899530 15.472350
F 55.851296 38.595280 19.131138
F 55.851296 46.316745 19.131138
F 55.870486 51.490216 15.491948
F 55.870486 36.047288 15.491948
F 55.870486 43.768753 15.491948
F 55.851813 51.488936 18.206628
F 55.851813 36.046008 18.206628
F 55.851813 43.767473 18.206628
F 60.232646 43.763846 15.477148
F 60.232646 36.042381 15.477148
F 58.033457 47.626131 18.200138
F 58.033457 39.904667 18.200138
F 60.232646 51.485309 15.477149
F 60.225531 46.320887 19.116763
F 58.034730 50.178563 19.124397
F 58.034730 42.457099 19.124397
F 58.047362 47.628406 15.484958
F 58.047362 39.906942 15.484957
F 60.225531 38.599423 19.116763
F 44.856065 47.620849 25.343916
F 44.856065 39.899385 25.343916
F 44.799687 50.185484 28.983080
F 44.799687 42.464020 28.983080
F 44.839193 50.183880 26.260461
F 44.839193 42.462416 26.260461
F 44.895218 47.622459 22.622185
F 44.895218 39.900995 22.622185
F 47.040921 38.599642 26.305377
F 47.040921 46.321106 26.305377
F 47.091300 51.485698 22.667542
F 47.091300 36.042770 22.667542
F 47.091300 43.764235 22.667542
F 47.058012 51.483605 25.386306
F 47.058012 36.040676 25.386307
F 47.058012 43.762141 25.386307
F 47.007268 38.601714 29.025632
F 47.007268 46.323179 29.025632
F 49.252178 47.624819 25.429469
F 49.252178 39.903354 25.429469
F 49.208384 50.182261 29.068523
F 49.208384 42.460797 29.068523
F 49.236796 50.180813 26.349694
F 49.236796 42.459349 26.349694
F 49.280605 47.626126 22.712166
F 49.280606 39.904662 22.712166
F 51.429046 38.598433 26.384815
F 51.429046 46.319898 26.384815
F 51.464932 51.487080 22.746982
F 51.464932 36.044152 22.746982
F 51.464932 43.765617 22.746982
F 51.439928 51.486867 25.465535
F 51.439928 36.043939 25.465535
F 51.439928 43.765404 25.465535
F 51.404137 38.598756 29.103937
F 51.404137 46.320220 29.103937
F 44.742055 47.618823 32.619644
F 44.742055 39.897359 32.619644
F 44.688294 50.185109 36.256149
F 44.688294 42.463645 36.256149
F 44.726095 50.185623 33.531928
F 44.726095 42.464159 33.531927
F 44.782889 47.620242 29.896524
F 44.782889 39.898778 29.896524
F 46.938495 38.602675 33.570967
F 46.938495 46.324140 33.570967
F 46.990190 51.482495 29.940608
F 46.990190 36.039567 29.940608
F 46.990190 43.761032 29.940608
F 46.954884 51.480233 32.661458
F 46.954884 36.037305 32.661458
F 46.954884 43.758770 32.661458
F 46.903568 38.603645 36.291620
F 46.903568 46.325109 36.291620
F 49.164074 47.620633 32.703817
F 49.164073 39.899169 32.703817
F 49.119115 50.184973 36.329938
F 49.119115 42.463509 36.329938
F 49.148629 50.184646 33.611578
F 49.148629 42.463182 33.611578
F 49.193003 47.622532 29.984443
F 49.193003 39.901068 29.984443
F 51.358823 38.603076 33.646290
F 51.358823 46.324540 33.646290
F 51.393271 51.483391 30.020145
F 51.393271 36.040463 30.020145
F 51.393271 43.761928 30.020145
F 51.369288 51.482531 32.739483
F 51.369288 36.039602 32.739483
F 51.369288 43.761067 32.739483
F 51.339294 38.604851 36.363697
F 51.339294 46.326316 36.363697
F 44.698974 47.617672 39.897121
F 44.698973 39.896208 39.897121
F 44.905415 50.188518 43.533898
F 44.905415 42.467054 43.533898
F 44.693725 50.183281 40.811600
F 44.693725 42.461817 40.811600
F 44.677102 47.618176 37.171478
F 44.677102 39.896712 37.171478
F 46.907270 38.594994 40.834149
F 46.907270 46.316459 40.834149
F 46.891195 51.479684 37.196807
F 46.891194 36.036755 37.196807
F 46.891195 43.758220 37.196807
F 46.903993 51.478015 39.916081
F 46.903993 36.035087 39.916081
F 46.903993 43.756551 39.916081
F 47.090359 38.588369 43.551782
F 47.090359 46.309833 43.551782
F 49.122090 47.601029 39.939323
F 49.122090 39.879565 39.939323
F 49.221748 50.109719 43.517611
F 49.221748 42.388255 43.517610
F 49.114849 50.169160 40.814127
F 49.114848 42.447696 40.814127
F 49.109045 47.615068 37.224131
F 49.109045 39.893604 37.224131
F 51.329445 38.581378 40.858778
F 51.329445 46.302843 40.858778
F 51.327682 51.477250 37.249153
F 51.327682 36.034321 37.249153
F 51.327682 43.755786 37.249153
F 51.327119 51.470123 39.961265
F 51.327119 36.027195 39.961266
F 51.327119 43.748660 39.961266
F 51.449369 38.576227 43.568426
F 51.449369 46.297691 43.568426
F 53.624691 47.626141 25.484612
F 53.624691 39.904677 25.484612
F 62.420859 47.618815 25.476640
F 62.420859 39.897351 25.476641
F 53.597538 50.181024 29.123230
F 53.597538 42.459560 29.123230
F 62.417238 50.187068 29.116978
F 62.417238 42.465604 29.116978
F 53.619546 50.180645 26.403995
F 53.619546 42.459181 26.403995
F 62.421235 50.186265 26.390830
F 62.421235 42.464801 26.390830
F 53.647107 47.626350 22.766028
F 53.647107 39.904886 22.766028
F 62.424940 47.619637 22.751384
F 62.424940 39.898173 22.751384
F 55.812097 38.598615 26.407166
F 55.812097 46.320080 26.407166
F 55.831708 51.486857 22.769339
F 55.831708 36.043929 22.769339
F 55.831708 43.765393 22.769339
F 55.812740 51.485544 25.486739
F 55.812740 36.042616 25.486739
F 55.812740 43.764080 25.486739
F 55.793574 38.600016 29.126266
F 55.793574 46.321481 29.126266
F 58.007329 47.622877 25.481880
F 58.007329 39.901413 25.481880
F 57.994739 50.183779 29.122187
F 57.994739 42.462315 29.122187
F 58.008376 50.181821 26.401338
F 58.008376 42.460357 26.401337
F 58.021460 47.624967 22.762932
F 58.021460 39.903503 22.762932
F 60.210509 38.601676 26.394977
F 60.210509 46.323140 26.394977
F 60.217997 51.483192 22.755915
F 60.217997 36.040263 22.755915
F 60.217997 43.761728 22.755915
F 60.209656 51.481588 25.477951
F 60.209656 36.038660 25.477951
F 60.209656 43.760125 25.477951
F 60.202367 38.603237 29.118442
F 60.202367 46.324701 29.118442
F 53.572784 47.621799 32.758821
F 53.572784 39.900335 32.758821
F 62.413849 47.617554 32.757205
F 62.413849 39.896090 32.757205
F 53.553003 50.183637 36.385832
F 53.553003 42.462173 36.385832
F 62.410771 50.188299 36.397274
F 62.410771 42.466835 36.397275
F 53.567343 50.184162 33.668052
F 53.567343 42.462698 33.668052
F 62.414106 50.187583 33.669673
F 62.414106 42.466119 33.669673
F 53.592487 47.622631 30.039446
F 53.592487 39.901167 30.039446
F 62.417600 47.618274 30.030243
F 62.417600 39.896810 30.030243
F 55.774586 38.601924 33.678731
F 55.774586 46.323389 33.678731
F 55.792815 51.483429 30.043734
F 55.792815 36.040501 30.043734
F 55.792815 43.761965 30.043734
F 55.776364 51.482452 32.764032
F 55.776364 36.039524 32.764032
F 55.776364 43.760989 32.764032
F 55.761364 38.602614 36.399550
F 55.761364 46.324079 36.399550
F 57.982960 47.620082 32.762010
F 57.982960 39.898618 32.762010
F 57.973765 50.186837 36.399303
F 57.973765 42.465373 36.399303
F 57.983720 50.184797 33.676370
F 57.983720 42.463333 33.676370
F 57.995580 47.621879 30.039553
F 57.995580 39.900415 30.039553
F 60.196297 38.603745 33.672242
F 60.196297 46.325210 33.672242
F 60.203173 51.480957 30.033926
F 60.203173 36.038029 30.033926
F 60.203173 43.759494 30.033926
F 60.195622 51.479474 32.758586
F 60.195622 36.036545 32.758586
F 60.195622 43.758010 32.758586
F 60.190677 38.604632 36.397544
F 60.190677 46.326097 36.397544
F 53.541612 47.621924 40.007777
F 53.541612 39.900459 40.007777
F 62.410478 47.617101 40.035527
F 62.410478 39.895637 40.035528
F 53.602511 50.155398 43.623604
F 53.602512 42.433933 43.623604
F 62.413369 50.187935 43.672271
F 62.413369 42.466472 43.672271
F 53.520476 50.189133 40.911474
F 53.520476 42.467669 40.911474
F 62.408623 50.188475 40.945845
F 62.408623 42.467011 40.945845
F 53.544069 47.619403 37.290982
F 53.544069 39.897939 37.290982
F 62.411329 47.617179 37.308199
F 62.411329 39.895715 37.308199
F 55.754568 38.604839 40.917592
F 55.754568 46.326304 40.917592
F 55.758260 51.479429 37.307208
F 55.758260 36.036501 37.307208
F 55.758260 43.757965 37.307208
F 55.746659 51.476448 40.026899
F 55.746659 36.033520 40.026899
F 55.746659 43.754984 40.026899
F 55.806937 38.598579 43.632760
F 55.806937 46.320044 43.632760
F 57.973359 47.620850 40.029348
F 57.973359 39.899386 40.029348
F 57.981551 50.191541 43.659769
F 57.981551 42.470077 43.659769
F 57.964838 50.188023 40.939132
F 57.964838 42.466559 40.939132
F 57.974343 47.619732 37.307969
F 57.974343 39.898268 37.307969
F 60.188629 38.605077 40.942526
F 60.188629 46.326541 40.942526
F 60.190267 51.479122 37.310124
F 60.190267 36.036194 37.310124
F 60.190267 43.757659 37.310124
F 60.186061 51.478157 40.035203
F 60.186061 36.035229 40.035203
F 60.186061 43.756694 40.035203
F 60.203696 38.603983 43.665197
F 60.203696 46.325447 43.665197
F 57.981551 34.748613 43.659769
F 53.652224 50.177236 21.845929
F 53.652224 42.455772 21.845929
F 55.832327 38.596461 21.846813
F 55.832327 46.317926 21.846813
F 58.020344 50.180742 21.841271
F 58.020344 42.459278 21.841271
F 45.115285 55.351923 3.491949
F 45.115285 63.073388 3.491949
F 45.133532 57.902243 7.138858
F 45.133532 65.623708 7.138858
F 45.114791 57.905543 4.417977
F 45.114791 65.627008 4.417977
F 44.906684 55.346788 0.771990
F 44.906684 63.068253 0.771990
F 47.288583 54.039026 4.457187
F 47.288583 61.760490 4.457187
F 47.117831 59.203448 0.803887
F 47.117831 66.924913 0.803887
F 47.298709 59.218799 3.517008
F 47.298709 66.940264 3.517008
F 47.310976 54.036922 7.172371
F 47.310976 61.758386 7.172371
F 49.459019 55.354236 3.534408
F 49.459019 63.075701 3.534408
F 49.478948 57.895357 7.170561
F 49.478948 65.616822 7.170561
F 49.471516 57.898320 4.446088
F 49.471516 65.619785 4.446088
F 49.291030 55.306844 0.824341
F 49.291030 63.028309 0.824341
F 42.914255 54.047052 4.379598
F 42.914255 61.768517 4.379598
F 51.605638 54.032358 4.492026
F 51.605638 61.753822 4.492026
F 42.914255 69.489981 4.379598
F 51.500730 69.480800 19.108405
F 42.920326 59.207391 3.460600
F 42.920326 66.928855 3.460600
F 51.641822 59.213115 3.547676
F 51.641822 66.934580 3.547676
F 42.936525 54.044961 7.104000
F 42.936525 61.766425 7.104000
F 51.618230 54.028664 7.212936
F 51.618230 61.750128 7.212937
F 45.081577 55.346353 10.784461
F 45.081577 63.067817 10.784461
F 45.024711 57.902742 14.424014
F 45.024711 65.624206 14.424014
F 45.066243 57.902227 11.705815
F 45.066242 65.623692 11.705815
F 45.118096 55.347617 8.065763
F 45.118096 63.069081 8.065763
F 47.248032 54.035991 11.748229
F 47.248032 61.757456 11.748229
F 47.303565 59.210497 8.099644
F 47.303565 66.931962 8.099644
F 47.264218 59.210601 10.815480
F 47.264218 66.932065 10.815480
F 47.210197 54.038137 14.462780
F 47.210197 61.759602 14.462781
F 49.433050 55.354403 10.851899
F 49.433050 63.075868 10.851899
F 49.384979 57.896674 14.507713
F 49.384979 65.618139 14.507714
F 49.416642 57.894522 11.793033
F 49.416642 65.615987 11.793033
F 49.466057 55.359890 8.134225
F 49.466057 63.081354 8.134225
F 42.868302 54.044418 11.664415
F 42.868302 61.765882 11.664415
F 51.572879 54.033970 11.823775
F 51.572879 61.755434 11.823774
F 42.923688 59.204485 8.023852
F 42.923688 66.925950 8.023852
F 51.607228 59.215379 8.167334
F 51.607228 66.936844 8.167334
F 42.884689 59.203704 10.746708
F 42.884689 66.925169 10.746708
F 51.584359 59.216348 10.892207
F 51.584359 66.937813 10.892207
F 42.824707 54.045061 14.386288
F 42.824707 61.766525 14.386288
F 51.547717 54.034458 14.547320
F 51.547717 61.755922 14.547321
F 44.968297 55.344503 18.063606
F 44.968297 63.065968 18.063606
F 44.912169 57.904712 21.703830
F 44.912169 65.626177 21.703830
F 44.951211 57.903076 18.983500
F 44.951211 65.624540 18.983500
F 45.007909 55.345993 15.344682
F 45.007909 63.067458 15.344682
F 47.141550 54.039304 19.029367
F 47.141550 61.760768 19.029367
F 47.192556 59.210738 15.390722
F 47.192556 66.932203 15.390722
F 47.158941 59.208349 18.105455
F 47.158941 66.929814 18.105455
F 47.108499 54.041475 21.746050
F 47.108499 61.762939 21.746050
F 49.340164 55.349633 18.149929
F 49.340165 63.071098 18.149929
F 49.296088 57.900121 21.789771
F 49.296088 65.621585 21.789771
F 49.324541 57.898934 19.074181
F 49.324541 65.620399 19.074181
F 49.369093 55.350766 15.435527
F 49.369093 63.072230 15.435527
F 51.500730 54.037871 19.108405
F 51.500730 61.759335 19.108405
F 42.808431 59.203120 15.301775
F 42.808431 66.924585 15.301775
F 51.536687 59.211996 15.468547
F 51.536687 66.933461 15.468547
F 51.511750 59.211976 18.188604
F 51.511750 66.933441 18.188604
F 51.475874 54.037968 21.826945
F 51.475874 61.759432 21.826945
F 53.745914 55.340570 3.563223
F 53.745914 63.062035 3.563223
F 62.435291 55.342961 3.629495
F 62.435291 63.064426 3.629495
F 53.755792 57.889063 7.236322
F 53.755792 65.610527 7.236322
F 62.436881 57.905000 7.271981
F 62.436881 65.626465 7.271981
F 53.759085 57.886157 4.519601
F 53.759085 65.607621 4.519600
F 62.434407 57.905584 4.548306
F 62.434407 65.627049 4.548306
F 53.611848 55.329050 0.859110
F 53.611848 63.050515 0.859110
F 62.416734 55.340215 0.904766
F 62.416734 63.061679 0.904766
F 55.892630 54.032124 4.534133
F 55.892630 61.753588 4.534133
F 55.773229 59.213913 0.877242
F 55.773229 66.935379 0.877242
F 55.894288 59.215821 3.588613
F 55.894288 66.937286 3.588613
F 55.898586 54.032739 7.249844
F 55.898586 61.754204 7.249844
F 58.058700 55.352188 3.605886
F 58.058700 63.073653 3.605886
F 58.063561 57.896342 7.258909
F 58.063561 65.617806 7.258909
F 58.059786 57.896014 4.543268
F 58.059786 65.617479 4.543268
F 57.997194 55.348513 0.888449
F 57.997194 63.069977 0.888449
F 60.236879 54.041208 4.546869
F 60.236879 61.762672 4.546869
F 60.195799 59.202987 0.898196
F 60.195799 66.924452 0.898196
F 60.238430 59.207873 3.619578
F 60.238430 66.929338 3.619578
F 60.241524 54.040444 7.267061
F 60.241524 61.761908 7.267061
F 53.733828 55.355715 10.911907
F 53.733828 63.077180 10.911907
F 62.435114 55.342927 10.914268
F 62.435114 63.064391 10.914268
F 53.707545 57.895116 14.566323
F 53.707545 65.616580 14.566324
F 62.431900 57.905792 14.555312
F 62.431900 65.627257 14.555312
F 53.729629 57.894547 11.842844
F 53.729629 65.616011 11.842843
F 62.435343 57.905141 11.832461
F 62.435343 65.626606 11.832461
F 53.750366 55.354242 8.187660
F 53.750366 63.075708 8.187660
F 62.436705 55.343244 8.191492
F 62.436705 63.064709 8.191492
F 55.886906 54.034102 11.848089
F 55.886905 61.755566 11.848089
F 55.896970 59.215021 8.195127
F 55.896970 66.936486 8.195127
F 55.886991 59.213780 10.910808
F 55.886991 66.935245 10.910808
F 55.870661 54.036018 14.563158
F 55.870661 61.757483 14.563158
F 58.056825 55.350604 10.910468
F 58.056825 63.072069 10.910468
F 58.046110 57.898909 14.556951
F 58.046110 65.620374 14.556951
F 58.057118 57.896920 11.842540
F 58.057118 65.618385 11.842540
F 58.062920 55.352319 8.196087
F 58.062920 63.073784 8.196087
F 60.238450 54.040683 11.836530
F 60.238450 61.762147 11.836530
F 60.241131 59.207762 8.193849
F 60.241131 66.929227 8.193849
F 60.237974 59.207109 10.912649
F 60.237974 66.928573 10.912649
F 60.231783 54.041878 14.555258
F 60.231782 61.763342 14.555258
F 53.679888 55.351214 18.207483
F 53.679888 63.072679 18.207483
F 62.428263 55.341662 18.195843
F 62.428263 63.063127 18.195843
F 55.870661 69.478948 14.563158
F 55.851296 69.481137 19.131138
F 62.424543 57.907168 21.836265
F 62.424543 65.628633 21.836266
F 53.674839 57.898598 19.127358
F 53.674839 65.620063 19.127358
F 62.428666 57.906338 19.111909
F 62.428666 65.627803 19.111909
F 53.702676 55.351111 15.487316
F 53.702676 63.072576 15.487316
F 62.432297 55.342458 15.472350
F 62.432297 63.063922 15.472350
F 55.851296 54.038208 19.131138
F 55.851296 61.759673 19.131138
F 55.870486 59.211680 15.491948
F 55.870486 66.933145 15.491948
F 55.851813 59.210400 18.206628
F 55.851813 66.931865 18.206628
F 55.886906 69.477031 11.848089
F 55.898586 69.475669 7.249844
F 58.033457 55.347595 18.200138
F 58.033457 63.069059 18.200138
F 55.892630 69.475053 4.534133
F 47.108499 69.484404 21.746050
F 58.034730 57.900026 19.124397
F 58.034730 65.621491 19.124397
F 58.047362 55.349869 15.484957
F 58.047362 63.071334 15.484957
F 60.225531 54.042351 19.116763
F 60.225531 61.763815 19.116763
F 60.232646 59.206773 15.477148
F 60.232646 66.928238 15.477148
F 60.224528 59.205242 18.196578
F 60.224528 66.926706 18.196578
F 60.217075 54.043981 21.837387
F 60.217075 61.765446 21.837387
F 51.605638 69.475287 4.492026
F 51.475874 69.480897 21.826945
F 51.618230 69.471593 7.212936
F 51.572879 69.476899 11.823775
F 51.547717 69.477387 14.547321
F 47.288583 69.481955 4.457187
F 60.241524 69.483373 7.267061
F 60.238450 69.483612 11.836530
F 60.231783 69.484807 14.555258
F 60.217075 69.486910 21.837387
F 47.310976 69.479851 7.172371
F 60.236879 69.484137 4.546869
F 60.225531 69.485280 19.116763
F 42.936525 69.487890 7.104000
F 47.248031 69.478920 11.748229
F 47.210197 69.481067 14.462781
F 42.868302 69.487347 11.664415
F 47.141550 69.482233 19.029367
F 42.824707 69.487990 14.386288
F 44.856065 55.342312 25.343916
F 44.856065 63.063777 25.343916
F 44.799687 57.906948 28.983080
F 44.799687 65.628413 28.983080
F 44.839193 57.905344 26.260461
F 44.839193 65.626809 26.260461
F 44.895218 55.343922 22.622186
F 44.895218 63.065387 22.622185
F 47.040921 54.042570 26.305377
F 47.040921 61.764034 26.305377
F 47.091300 59.207162 22.667542
F 47.091300 66.928627 22.667542
F 47.058012 59.205069 25.386307
F 47.058012 66.926534 25.386307
F 47.007268 54.044642 29.025632
F 47.007268 61.766107 29.025632
F 49.252178 55.346282 25.429469
F 49.252178 63.067747 25.429469
F 49.208384 57.903725 29.068524
F 49.208384 65.625190 29.068523
F 49.236796 57.902277 26.349694
F 49.236796 65.623742 26.349694
F 49.280605 55.347590 22.712166
F 49.280606 63.069054 22.712166
F 51.429046 54.041361 26.384815
F 51.429046 61.762826 26.384815
F 51.464932 59.208544 22.746982
F 51.464932 66.930009 22.746982
F 51.439928 59.208331 25.465535
F 51.439928 66.929796 25.465535
F 51.404137 54.041684 29.103937
F 51.404137 61.763148 29.103937
F 44.742055 55.340286 32.619644
F 44.742055 63.061751 32.619644
F 44.688294 57.906573 36.256149
F 44.688294 65.628038 36.256149
F 44.726095 57.907086 33.531928
F 44.726095 65.628551 33.531927
F 44.782889 55.341706 29.896524
F 44.782889 63.063170 29.896524
F 46.938495 54.045603 33.570967
F 46.938495 61.767068 33.570967
F 46.990190 59.203959 29.940608
F 46.990190 66.925424 29.940608
F 46.954884 59.201697 32.661458
F 46.954884 66.923162 32.661458
F 46.903568 54.046573 36.291620
F 46.903568 61.768037 36.291620
F 49.164073 55.342097 32.703817
F 49.164074 63.063562 32.703817
F 49.119115 57.906437 36.329938
F 49.119115 65.627902 36.329938
F 49.148629 57.906110 33.611578
F 49.148629 65.627575 33.611578
F 49.193002 55.343996 29.984443
F 49.193003 63.065461 29.984443
F 51.358823 54.046004 33.646290
F 51.358823 61.767468 33.646290
F 51.393271 59.204855 30.020145
F 51.393271 66.926320 30.020145
F 51.369288 59.203995 32.739483
F 51.369288 66.925460 32.739483
F 51.339294 54.047779 36.363697
F 51.339294 61.769243 36.363697
F 44.698974 55.339136 39.897121
F 44.698974 63.060601 39.897121
F 44.905415 57.909982 43.533898
F 44.905415 65.631447 43.533898
F 44.693725 57.904744 40.811600
F 44.693725 65.626209 40.811600
F 44.677102 55.339640 37.171478
F 44.677102 63.061104 37.171478
F 46.907270 54.037922 40.834149
F 46.907270 61.759386 40.834149
F 46.891195 59.201148 37.196807
F 46.891195 66.922613 37.196807
F 46.903993 59.199479 39.916081
F 46.903993 66.920944 39.916081
F 47.090359 54.031297 43.551782
F 47.090359 61.752761 43.551782
F 49.122090 55.322493 39.939323
F 49.122090 63.043957 39.939323
F 49.221748 57.831182 43.517610
F 49.221748 65.552647 43.517610
F 49.114848 57.890623 40.814127
F 49.114848 65.612088 40.814127
F 49.109045 55.336532 37.224131
F 49.109045 63.057997 37.224131
F 51.329445 54.024306 40.858778
F 51.329445 61.745771 40.858778
F 51.327682 59.198714 37.249153
F 51.327682 66.920179 37.249153
F 51.327119 59.191587 39.961266
F 51.327119 66.913052 39.961266
F 51.449369 54.019153 43.568426
F 51.449369 61.740619 43.568426
F 53.624691 55.347605 25.484612
F 53.624691 63.069070 25.484612
F 62.420859 55.340279 25.476640
F 62.420859 63.061744 25.476641
F 53.597538 57.902488 29.123230
F 53.597538 65.623952 29.123230
F 62.417238 57.908531 29.116978
F 62.417238 65.629996 29.116978
F 53.619546 57.902109 26.403995
F 53.619546 65.623574 26.403995
F 62.421235 57.907728 26.390830
F 62.421235 65.629193 26.390830
F 53.647107 55.347814 22.766028
F 53.647107 63.069278 22.766028
F 62.424940 55.341101 22.751384
F 62.424940 63.062565 22.751384
F 55.812097 54.041544 26.407166
F 55.812097 61.763008 26.407166
F 55.831708 59.208321 22.769339
F 55.831708 66.929786 22.769339
F 55.812740 59.207008 25.486739
F 55.812740 66.928473 25.486739
F 55.793574 54.042944 29.126266
F 55.793574 61.764409 29.126266
F 58.007329 55.344341 25.481880
F 58.007329 63.065806 25.481880
F 57.994739 57.905242 29.122187
F 57.994739 65.626707 29.122187
F 58.008376 57.903285 26.401337
F 58.008376 65.624750 26.401337
F 58.021460 55.346431 22.762932
F 58.021460 63.067895 22.762932
F 60.210509 54.044604 26.394977
F 60.210509 61.766068 26.394977
F 60.217997 59.204656 22.755915
F 60.217997 66.926121 22.755915
F 60.209656 59.203053 25.477951
F 60.209656 66.924517 25.477951
F 60.202367 54.046165 29.118442
F 60.202367 61.767629 29.118442
F 53.572784 55.343262 32.758821
F 53.572784 63.064727 32.758821
F 62.413849 55.339017 32.757205
F 62.413849 63.060482 32.757205
F 53.553003 57.905100 36.385832
F 53.553003 65.626565 36.385832
F 62.410771 57.909763 36.397274
F 62.410771 65.631227 36.397275
F 53.567343 57.905626 33.668052
F 53.567343 65.627091 33.668052
F 62.414106 57.909046 33.669673
F 62.414105 65.630511 33.669673
F 53.592487 55.344095 30.039446
F 53.592487 63.065560 30.039446
F 62.417600 55.339737 30.030243
F 62.417600 63.061202 30.030243
F 55.774587 54.044852 33.678731
F 55.774586 61.766317 33.678731
F 55.792815 59.204893 30.043734
F 55.792815 66.926358 30.043734
F 55.776364 59.203916 32.764032
F 55.776364 66.925381 32.764032
F 55.761364 54.045542 36.399550
F 55.761364 61.767006 36.399550
F 57.982960 55.341546 32.762010
F 57.982959 63.063010 32.762010
F 57.973765 57.908301 36.399303
F 57.973765 65.629766 36.399303
F 57.983720 57.906261 33.676370
F 57.983720 65.627726 33.676370
F 57.995580 55.343342 30.039553
F 57.995580 63.064807 30.039553
F 60.196297 54.046673 33.672242
F 60.196297 61.768138 33.672242
F 60.203173 59.202421 30.033926
F 60.203173 66.923886 30.033926
F 60.195622 59.200938 32.758586
F 60.195622 66.922403 32.758586
F 60.190677 54.047560 36.397544
F 60.190677 61.769024 36.397544
F 53.541612 55.343387 40.007777
F 53.541612 63.064852 40.007777
F 62.410478 55.338564 40.035527
F 62.410478 63.060029 40.035528
F 53.602512 57.876861 43.623604
F 53.602512 65.598326 43.623604
F 62.413369 57.909399 43.672271
F 62.413369 65.630864 43.672271
F 53.520476 57.910597 40.911474
F 53.520476 65.632062 40.911474
F 62.408623 57.909939 40.945845
F 62.408623 65.631404 40.945845
F 53.544069 55.340867 37.290982
F 53.544069 63.062332 37.290982
F 62.411329 55.338643 37.308199
F 62.411329 63.060107 37.308199
F 55.754568 54.047767 40.917592
F 55.754568 61.769232 40.917592
F 55.758260 59.200893 37.307208
F 55.758260 66.922358 37.307208
F 55.746659 59.197912 40.026899
F 55.746659 66.919377 40.026899
F 55.806937 54.041507 43.632760
F 55.806937 61.762972 43.632760
F 57.973359 55.342313 40.029348
F 57.973359 63.063778 40.029348
F 57.981551 57.913005 43.659769
F 57.981551 65.634470 43.659769
F 57.964838 57.909487 40.939132
F 57.964838 65.630952 40.939132
F 57.974343 55.341196 37.307969
F 57.974343 63.062660 37.307969
F 60.188629 54.048005 40.942526
F 60.188629 61.769469 40.942526
F 60.190267 59.200586 37.310124
F 60.190267 66.922051 37.310124
F 60.186061 59.199621 40.035203
F 60.186061 66.921086 40.035203
F 60.203696 54.046911 43.665197
F 60.203696 61.768375 43.665197
F 51.429046 69.484290 26.384815
F 60.203696 69.489840 43.665197
F 51.404137 69.484613 29.103937
F 51.358823 69.488933 33.646290
F 51.339294 69.490708 36.363697
F 47.090359 69.474226 43.551782
F 51.329445 69.467235 40.858778
F 51.449369 69.462084 43.568426
F 60.188629 69.490934 40.942526
F 60.190677 69.490489 36.397544
F 60.196297 69.489602 33.672242
F 46.907270 69.480851 40.834149
F 47.040921 69.485499 26.305377
F 60.202367 69.489094 29.118442
F 60.210509 69.487533 26.394977
F 47.007268 69.487571 29.025632
F 46.938495 69.488533 33.570967
F 46.903568 69.489502 36.291620
F 55.812097 69.484473 26.407166
F 55.793574 69.485873 29.126266
F 55.774586 69.487782 33.678731
F 55.806937 69.484437 43.632760
F 55.761364 69.488471 36.399550
F 55.754568 69.490697 40.917592
F 53.652224 57.898699 21.845929
F 53.652224 65.620164 21.845929
F 55.832327 54.039389 21.846813
F 55.832327 61.760854 21.846813
F 58.020344 57.902206 21.841271
F 58.020344 65.623671 21.841271
F 55.832327 69.482318 21.846813
F 80.235912 1.286908 3.637619
F 80.235912 9.008372 3.637619
F 80.235912 16.729836 3.637619
F 71.320305 1.286998 3.637539
F 71.320305 9.008461 3.637539
F 71.320305 16.729926 3.637539
F 80.235909 3.860730 7.277554
F 80.235909 11.582194 7.277554
F 71.320304 3.860639 7.277491
F 71.320304 11.582103 7.277491
F 80.235912 3.860730 4.547603
F 80.235912 11.582194 4.547603
F 71.320307 3.860639 4.547646
F 71.320307 11.582103 4.547646
F 80.235910 1.286908 0.907668
F 80.235910 9.008372 0.907668
F 80.235910 16.729836 0.907668
F 71.320013 1.286931 0.907661
F 71.320013 9.008394 0.907661
F 71.320013 16.729859 0.907661
F 82.464909 7.721463 4.547603
F 82.464909 15.442927 4.547602
F 78.006913 15.442926 21.837291
F 64.645973 7.718752 4.548454
F 64.645973 15.440216 4.548454
F 78.006913 7.721462 21.837291
F 73.549003 7.721443 4.547613
F 73.549003 15.442907 4.547613
F 69.091988 15.442676 19.107536
F 82.464908 5.147639 0.907668
F 82.464908 12.869103 0.907668
F 64.636113 5.148351 0.906341
F 64.636113 12.869815 0.906341
F 73.548919 5.147640 0.907665
F 73.548919 12.869104 0.907665
F 82.464914 5.147639 3.637620
F 82.464914 12.869103 3.637620
F 64.646196 5.150335 3.634015
F 64.646196 12.871799 3.634015
F 73.549006 5.147660 3.637602
F 73.549006 12.869124 3.637602
F 82.464911 7.721463 7.277554
F 82.464911 15.442928 7.277554
F 69.091988 7.721211 19.107536
F 64.646890 7.718581 7.275260
F 64.646890 15.440045 7.275260
F 69.091813 15.442715 21.837180
F 73.548999 7.721443 7.277541
F 73.548999 15.442907 7.277541
F 75.777927 16.729839 15.467407
F 84.693916 1.286905 3.637621
F 84.693916 9.008369 3.637621
F 84.693916 16.729834 3.637621
F 66.866724 1.287960 3.636463
F 66.866724 9.009423 3.636463
F 66.866724 16.730888 3.636463
F 75.777933 1.286911 3.637617
F 75.777933 9.008375 3.637617
F 75.777933 16.729840 3.637617
F 84.693912 3.860733 7.277555
F 84.693912 11.582197 7.277555
F 66.866898 3.859617 7.276706
F 66.866898 11.581081 7.276706
F 75.777930 3.860727 7.277552
F 75.777930 11.582191 7.277552
F 84.693944 3.860740 4.547596
F 84.693944 11.582203 4.547596
F 66.866612 3.859697 4.547977
F 66.866612 11.581161 4.547977
F 75.777933 3.860727 4.547605
F 75.777933 11.582191 4.547604
F 84.693938 1.286900 0.907663
F 84.693938 9.008363 0.907663
F 84.693938 16.729828 0.907663
F 66.863463 1.287277 0.907428
F 66.863464 9.008741 0.907428
F 66.863464 16.730205 0.907428
F 75.777918 1.286909 0.907668
F 75.777918 9.008372 0.907668
F 75.777918 16.729837 0.907668
F 69.092380 7.721121 4.547762
F 69.092380 15.442586 4.547762
F 75.777927 9.008374 15.467407
F 78.006917 7.721462 4.547603
F 78.006917 15.442926 4.547603
F 69.091813 7.721251 21.837180
F 69.091107 5.147683 0.907569
F 69.091107 12.869147 0.907569
F 78.006912 5.147640 0.907668
F 78.006912 12.869104 0.907668
F 69.092407 5.147987 3.637261
F 69.092407 12.869451 3.637261
F 78.006917 5.147640 3.637619
F 78.006917 12.869104 3.637619
F 69.092420 7.721110 7.277304
F 69.092420 15.442574 7.277304
F 75.777927 1.286911 15.467407
F 78.006914 7.721462 7.277553
F 78.006914 15.442926 7.277553
F 78.006916 12.869104 18.197356
F 80.235912 1.286908 10.917488
F 80.235912 9.008372 10.917488
F 80.235912 16.729836 10.917488
F 71.320271 1.286991 10.917437
F 71.320271 9.008455 10.917437
F 71.320271 16.729919 10.917437
F 80.235909 3.860730 14.557422
F 80.235909 11.582194 14.557422
F 71.320228 3.860657 14.557379
F 71.320228 11.582121 14.557379
F 80.235912 3.860730 11.827471
F 80.235912 11.582194 11.827471
F 71.320272 3.860647 11.827532
F 71.320272 11.582111 11.827532
F 80.235910 1.286908 8.187537
F 80.235910 9.008372 8.187537
F 80.235910 16.729836 8.187537
F 71.320301 1.286999 8.187599
F 71.320301 9.008462 8.187599
F 71.320301 16.729927 8.187599
F 82.464909 7.721462 11.827471
F 82.464909 15.442927 11.827471
F 78.006916 5.147640 18.197356
F 64.646098 7.718726 11.829662
F 64.646098 15.440190 11.829662
F 69.091982 12.869354 18.197220
F 73.548995 7.721445 11.827484
F 73.548995 15.442909 11.827484
F 66.866057 16.730767 15.468150
F 82.464906 5.147640 8.187537
F 82.464906 12.869104 8.187537
F 64.646808 5.150509 8.189465
F 64.646808 12.871973 8.189465
F 73.549000 5.147659 8.187550
F 73.549000 12.869123 8.187550
F 82.464913 5.147639 10.917489
F 82.464913 12.869103 10.917489
F 64.646023 5.150376 10.915919
F 64.646023 12.871840 10.915919
F 73.548994 5.147657 10.917477
F 73.548994 12.869121 10.917477
F 82.464910 7.721463 14.557423
F 82.464910 15.442927 14.557423
F 69.091982 5.147890 18.197220
F 64.644613 7.719009 14.556230
F 64.644612 15.440473 14.556230
F 78.006913 12.869104 15.467406
F 73.548983 7.721447 14.557413
F 73.548983 15.442911 14.557413
F 66.866057 9.009303 15.468150
F 84.693914 1.286906 10.917489
F 84.693914 9.008369 10.917489
F 84.693914 16.729834 10.917489
F 66.866547 1.287954 10.916875
F 66.866547 9.009418 10.916875
F 66.866547 16.730882 10.916875
F 75.777931 1.286911 10.917486
F 75.777931 9.008375 10.917486
F 75.777931 16.729839 10.917486
F 84.693910 3.860733 14.557423
F 84.693910 11.582196 14.557423
F 66.866031 3.859797 14.556926
F 66.866031 11.581260 14.556926
F 75.777926 3.860728 14.557421
F 75.777926 11.582191 14.557421
F 84.693936 3.860738 11.827466
F 84.693936 11.582202 11.827466
F 66.866570 3.859684 11.828274
F 66.866570 11.581148 11.828273
F 75.777931 3.860727 11.827473
F 75.777931 11.582191 11.827473
F 84.693938 1.286900 8.187531
F 84.693938 9.008363 8.187531
F 84.693938 16.729828 8.187531
F 66.866877 1.288022 8.188300
F 66.866877 9.009486 8.188300
F 66.866877 16.730950 8.188300
F 75.777930 1.286911 8.187539
F 75.777930 9.008375 8.187539
F 75.777930 16.729840 8.187539
F 69.092312 7.721135 11.827715
F 69.092312 15.442599 11.827715
F 66.866057 1.287839 15.468150
F 78.006917 7.721462 11.827472
F 78.006917 15.442926 11.827471
F 78.006913 5.147640 15.467406
F 69.092426 5.147995 8.187782
F 69.092426 12.869460 8.187782
F 78.006914 5.147640 8.187537
F 78.006914 12.869104 8.187537
F 69.092308 5.147967 10.917293
F 69.092308 12.869431 10.917293
F 78.006916 5.147640 10.917488
F 78.006916 12.869104 10.917488
F 69.092146 7.721172 14.557258
F 69.092146 15.442637 14.557258
F 84.693930 16.729830 15.467401
F 78.006914 7.721462 14.557422
F 78.006914 15.442926 14.557422
F 69.092152 12.869394 15.467628
F 80.235912 1.286908 18.197356
F 80.235912 9.008372 18.197356
F 80.235912 16.729836 18.197356
F 71.320188 1.286971 18.197320
F 71.320188 9.008435 18.197320
F 71.320188 16.729900 18.197320
F 80.235909 3.860730 21.837291
F 80.235909 11.582194 21.837291
F 71.320143 3.860677 21.837261
F 71.320143 11.582141 21.837261
F 80.235912 3.860730 19.107340
F 80.235912 11.582194 19.107340
F 71.320189 3.860667 19.107388
F 71.320189 11.582131 19.107388
F 80.235910 1.286908 15.467405
F 80.235910 9.008372 15.467405
F 80.235909 16.729836 15.467405
F 71.320229 1.286981 15.467460
F 71.320229 9.008445 15.467460
F 71.320229 16.729910 15.467460
F 82.464910 7.721463 19.107340
F 82.464910 15.442927 19.107339
F 69.092152 5.147930 15.467628
F 64.643163 7.719340 19.109226
F 64.643163 15.440805 19.109226
F 78.006916 15.442926 19.107340
F 73.548977 7.721449 19.107349
F 73.548977 15.442913 19.107349
F 84.693930 9.008365 15.467401
F 82.464906 5.147640 15.467405
F 82.464906 12.869104 15.467405
F 64.644716 5.150090 15.469497
F 64.644716 12.871554 15.469497
F 73.548983 5.147655 15.467417
F 73.548983 12.869119 15.467417
F 82.464912 5.147639 18.197357
F 82.464912 12.869103 18.197357
F 64.643057 5.149768 18.196422
F 64.643057 12.871232 18.196422
F 73.548976 5.147653 18.197349
F 73.548976 12.869117 18.197349
F 82.464909 7.721463 21.837291
F 82.464909 15.442927 21.837291
F 78.006916 7.721462 19.107340
F 64.641486 7.719663 21.836575
F 64.641486 15.441127 21.836575
F 84.693930 1.286902 15.467401
F 73.548965 7.721451 21.837284
F 73.548965 15.442915 21.837284
F 75.777927 11.582192 19.107341
F 84.693919 1.286905 18.197358
F 84.693919 9.008369 18.197358
F 84.693919 16.729833 18.197358
F 66.865480 1.287717 18.196949
F 66.865481 9.009181 18.196949
F 66.865481 16.730646 18.196949
F 75.777928 1.286910 18.197355
F 75.777928 9.008374 18.197355
F 75.777928 16.729838 18.197355
F 84.693923 3.860735 21.837294
F 84.693923 11.582199 21.837294
F 66.864923 3.860046 21.836967
F 66.864923 11.581510 21.836967
F 75.777923 3.860729 21.837290
F 75.777923 11.582192 21.837290
F 84.693930 3.860736 19.107336
F 84.693930 11.582200 19.107336
F 66.865509 3.859924 19.108005
F 66.865509 11.581388 19.108005
F 75.777927 3.860728 19.107341
F 80.235912 1.286908 25.477225
F 80.235912 9.008372 25.477225
F 80.235912 16.729836 25.477225
F 71.320104 1.286951 25.477202
F 71.320104 9.008415 25.477202
F 71.320104 16.729879 25.477202
F 80.235909 3.860730 29.117159
F 80.235909 11.582194 29.117159
F 71.320060 3.860697 29.117142
F 71.320060 11.582161 29.117142
F 80.235911 3.860730 26.387208
F 80.235911 11.582194 26.387208
F 71.320105 3.860687 26.387243
F 71.320105 11.582151 26.387243
F 80.235909 1.286908 22.747274
F 80.235909 9.008372 22.747274
F 80.235909 16.729836 22.747274
F 71.320144 1.286961 22.747315
F 71.320144 9.008425 22.747315
F 71.320144 16.729890 22.747315
F 82.464912 7.721463 26.387208
F 82.464912 15.442927 26.387208
F 78.006913 15.442926 43.676896
F 64.640042 7.719987 26.388652
F 64.640042 15.441452 26.388652
F 78.006913 7.721462 43.676896
F 73.548959 7.721453 26.387215
F 73.548959 15.442918 26.387215
F 69.091113 15.442882 40.946939
F 82.464908 5.147639 22.747274
F 82.464908 12.869103 22.747274
F 64.641591 5.149436 22.748941
F 64.641591 12.870900 22.748941
F 73.548965 5.147651 22.747282
F 73.548965 12.869115 22.747282
F 82.464911 5.147639 25.477225
F 82.464911 12.869103 25.477225
F 64.639939 5.149116 25.476718
F 64.639939 12.870580 25.476718
F 73.548958 5.147649 25.477220
F 73.548958 12.869113 25.477220
F 82.464908 7.721463 29.117160
F 82.464908 15.442927 29.117160
F 69.091112 7.721418 40.946939
F 64.638422 7.720301 29.116848
F 64.638422 15.441765 29.116849
F 69.091360 15.442814 43.676739
F 73.548947 7.721455 29.117156
F 73.548947 15.442920 29.117156
F 75.777918 16.729837 37.307011
F 84.693930 1.286902 25.477229
F 84.693930 9.008366 25.477229
F 84.693930 16.729831 25.477229
F 66.864378 1.287468 25.476981
F 66.864378 9.008932 25.476981
F 66.864378 16.730396 25.476981
F 75.777924 1.286909 25.477224
F 75.777924 9.008373 25.477224
F 75.777924 16.729838 25.477224
F 84.693926 3.860736 29.117163
F 84.693926 11.582200 29.117163
F 66.863837 3.860292 29.116993
F 66.863837 11.581756 29.116993
F 75.777920 3.860729 29.117159
F 75.777920 11.582193 29.117159
F 84.693925 3.860735 26.387205
F 84.693925 11.582199 26.387205
F 66.864407 3.860173 26.387705
F 66.864407 11.581636 26.387705
F 75.777924 3.860729 26.387209
F 75.777924 11.582193 26.387209
F 84.693925 1.286903 22.747271
F 84.693925 9.008366 22.747271
F 84.693925 16.729831 22.747271
F 66.864953 1.287590 22.747855
F 66.864953 9.009053 22.747855
F 66.864953 16.730518 22.747855
F 75.777924 1.286910 22.747275
F 75.777923 9.008373 22.747275
F 75.777924 16.729838 22.747275
F 69.091656 7.721290 26.387352
F 69.091656 15.442754 26.387351
F 75.777918 9.008372 37.307011
F 78.006916 7.721462 26.387209
F 78.006916 15.442926 26.387208
F 69.091360 7.721350 43.676738
F 69.091818 5.147851 22.747444
F 69.091818 12.869315 22.747444
F 78.006913 5.147640 22.747274
F 78.006913 12.869104 22.747274
F 69.091650 5.147812 25.477140
F 69.091650 12.869276 25.477140
F 78.006915 5.147640 25.477225
F 78.006915 12.869104 25.477225
F 69.091487 7.721328 29.117098
F 69.091487 15.442792 29.117098
F 75.777918 1.286909 37.307011
F 78.006913 7.721462 29.117159
F 78.006913 15.442926 29.117159
F 78.006914 12.869104 40.036962
F 80.235912 1.286908 32.757093
F 80.235912 9.008372 32.757093
F 80.235912 16.729836 32.757093
F 71.320024 1.286932 32.757082
F 71.320024 9.008396 32.757082
F 71.320024 16.729860 32.757082
F 80.235909 3.860730 36.397027
F 80.235909 11.582194 36.397027
F 71.319984 3.860715 36.397022
F 71.319984 11.582179 36.397023
F 80.235911 3.860730 33.667077
F 80.235911 11.582194 33.667077
F 71.320025 3.860706 33.667098
F 71.320025 11.582170 33.667098
F 80.235909 1.286908 30.027142
F 80.235909 9.008372 30.027143
F 80.235909 16.729836 30.027142
F 71.320062 1.286942 30.027170
F 71.320062 9.008405 30.027170
F 71.320062 16.729870 30.027170
F 82.464912 7.721463 33.667076
F 82.464911 15.442927 33.667076
F 78.006914 5.147640 40.036962
F 64.637071 7.720598 33.668028
F 64.637071 15.442062 33.668028
F 69.091046 12.869132 40.036949
F 73.548942 7.721457 33.667081
F 73.548942 15.442922 33.667081
F 66.862905 16.730060 37.307204
F 82.464909 5.147639 30.027142
F 82.464909 12.869103 30.027142
F 64.638514 5.148799 30.028367
F 64.638514 12.870263 30.028367
F 73.548947 5.147647 30.027148
F 73.548947 12.869111 30.027148
F 82.464909 5.147640 32.757094
F 82.464909 12.869104 32.757094
F 64.636947 5.148485 32.756971
F 64.636947 12.869949 32.756971
F 73.548941 5.147645 32.757091
F 73.548941 12.869109 32.757091
F 82.464906 7.721462 36.397028
F 82.464906 15.442927 36.397028
F 69.091046 5.147668 40.036949
F 64.635800 7.720832 36.396924
F 64.635800 15.442296 36.396925
F 78.006912 12.869104 37.307011
F 73.548932 7.721459 36.397026
F 73.548932 15.442923 36.397026
F 66.862905 9.008595 37.307204
F 84.693927 1.286903 32.757097
F 84.693927 9.008366 32.757097
F 84.693927 16.729831 32.757097
F 66.863328 1.287231 32.756995
F 66.863328 9.008695 32.756995
F 66.863328 16.730159 32.756995
F 75.777921 1.286909 32.757093
F 75.777921 9.008372 32.757093
F 75.777921 16.729837 32.757093
F 84.693920 3.860735 36.397030
F 84.693920 11.582199 36.397030
F 66.862831 3.860523 36.396991
F 66.862831 11.581986 36.396991
F 75.777917 3.860730 36.397027
F 75.777917 11.582194 36.397027
F 84.693916 3.860733 33.667075
F 84.693916 11.582197 33.667075
F 66.863347 3.860412 33.667404
F 66.863347 11.581875 33.667404
F 75.777921 3.860730 33.667077
F 75.777921 11.582193 33.667077
F 84.693919 1.286904 30.027140
F 84.693919 9.008368 30.027140
F 84.693919 16.729833 30.027140
F 66.863868 1.287345 30.027553
F 66.863868 9.008809 30.027553
F 66.863868 16.730273 30.027553
F 75.777920 1.286909 30.027143
F 75.777920 9.008373 30.027143
F 75.777920 16.729837 30.027143
F 69.091341 7.721365 33.667166
F 69.091341 15.442829 33.667166
F 66.862905 1.287132 37.307204
F 78.006915 7.721462 33.667077
F 78.006915 15.442926 33.667077
F 78.006912 5.147640 37.307011
F 69.091492 5.147774 30.027259
F 69.091492 12.869238 30.027259
F 78.006912 5.147640 30.027143
F 78.006912 12.869104 30.027143
F 69.091333 5.147737 32.757056
F 69.091334 12.869201 32.757056
F 78.006915 5.147640 32.757093
F 78.006915 12.869104 32.757093
F 69.091198 7.721396 36.397005
F 69.091198 15.442860 36.397005
F 84.693909 16.729835 37.307010
F 78.006912 7.721462 36.397027
F 78.006912 15.442926 36.397028
F 69.091188 12.869166 37.307074
F 80.235912 1.286908 40.036962
F 80.235912 9.008372 40.036962
F 80.235912 16.729836 40.036962
F 71.319965 1.286918 40.036954
F 71.319965 9.008381 40.036954
F 71.319965 16.729846 40.036954
F 80.235909 3.860730 43.676896
F 80.235909 11.582194 43.676896
F 71.319952 3.860723 43.676874
F 71.319952 11.582187 43.676874
F 80.235911 3.860730 40.946945
F 80.235911 11.582194 40.946945
F 71.319949 3.860724 40.946947
F 71.319949 11.582187 40.946947
F 80.235909 1.286908 37.307011
F 80.235909 9.008372 37.307011
F 80.235909 16.729836 37.307011
F 71.319988 1.286924 37.307024
F 71.319988 9.008387 37.307024
F 71.319988 16.729852 37.307024
F 82.464911 7.721463 40.946945
F 82.464911 15.442927 40.946945
F 69.091188 5.147702 37.307074
F 64.635236 7.720903 40.946618
F 64.635236 15.442368 40.946618
F 78.006915 15.442926 40.946945
F 73.548928 7.721460 40.946946
F 73.548928 15.442925 40.946946
F 84.693909 9.008370 37.307010
F 82.464908 5.147639 37.307010
F 82.464908 12.869103 37.307010
F 64.635702 5.148230 37.307650
F 64.635702 12.869694 37.307650
F 73.548931 5.147643 37.307014
F 73.548931 12.869107 37.307014
F 82.464907 5.147640 40.036962
F 82.464907 12.869104 40.036962
F 64.634656 5.147985 40.036673
F 64.634656 12.869449 40.036673
F 73.548925 5.147641 40.036962
F 73.548925 12.869105 40.036962
F 82.464911 7.721463 43.676897
F 82.464911 15.442928 43.676897
F 78.006915 7.721462 40.946945
F 64.638010 7.720297 43.674981
F 64.638010 15.441761 43.674981
F 84.693909 1.286907 37.307010
F 73.548936 7.721458 43.676890
F 73.548936 15.442923 43.676890
F 75.777918 11.582194 40.946945
F 84.693922 1.286904 40.036966
F 84.693922 9.008368 40.036966
F 84.693922 16.729832 40.036966
F 66.862674 1.287095 40.036808
F 66.862674 9.008558 40.036808
F 66.862674 16.730023 40.036808
F 75.777919 1.286908 40.036962
F 75.777919 9.008372 40.036962
F 75.777919 16.729837 40.036962
F 84.693923 3.860736 43.676901
F 84.693923 11.582199 43.676901
F 66.862915 3.860475 43.676398
F 66.862915 11.581939 43.676398
F 75.777915 3.860730 43.676896
F 75.777915 11.582194 43.676896
F 84.693905 3.860731 40.946946
F 84.693905 11.582194 40.946945
F 66.862411 3.860608 40.946906
F 66.862411 11.582071 40.946906
F 75.777918 3.860730 40.946945
F 80.235912 24.451301 3.637619
F 80.235912 32.172764 3.637619
F 71.320305 24.451390 3.637539
F 71.320305 32.172854 3.637539
F 80.235909 27.025123 7.277554
F 80.235909 34.746586 7.277554
F 80.235909 19.303659 7.277554
F 71.320304 27.025032 7.277491
F 71.320304 34.746495 7.277491
F 71.320304 19.303568 7.277491
F 80.235912 27.025123 4.547603
F 80.235912 34.746587 4.547603
F 80.235912 19.303659 4.547603
F 71.320307 27.025032 4.547646
F 71.320307 34.746495 4.547646
F 71.320307 19.303568 4.547646
F 80.235910 24.451301 0.907668
F 80.235910 32.172764 0.907668
F 71.320013 24.451323 0.907661
F 71.320013 32.172787 0.907661
F 82.464909 30.885855 4.547603
F 82.464909 23.164391 4.547603
F 64.645973 30.883144 4.548454
F 64.645973 23.161680 4.548454
F 73.549003 30.885835 4.547613
F 73.549003 23.164372 4.547613
F 82.464908 28.312032 0.907668
F 82.464908 20.590568 0.907668
F 64.636113 28.312743 0.906341
F 64.636113 20.591280 0.906341
F 73.548919 28.312033 0.907665
F 73.548919 20.590569 0.907665
F 82.464914 28.312031 3.637620
F 82.464914 20.590567 3.637620
F 64.646196 28.314728 3.634015
F 64.646196 20.593264 3.634015
F 73.549006 28.312052 3.637602
F 73.549006 20.590589 3.637602
F 82.464911 30.885856 7.277554
F 82.464911 23.164392 7.277555
F 64.646890 30.882973 7.275260
F 64.646890 23.161509 7.275260
F 73.548999 30.885836 7.277541
F 73.548999 23.164372 7.277541
F 84.693916 24.451298 3.637621
F 84.693916 32.172761 3.637621
F 66.866724 24.452352 3.636463
F 66.866724 32.173816 3.636463
F 75.777933 24.451304 3.637617
F 75.777933 32.172767 3.637617
F 84.693912 27.025126 7.277555
F 78.006913 23.164391 21.837290
F 84.693912 19.303662 7.277555
F 66.866898 27.024010 7.276706
F 66.866898 34.745473 7.276706
F 66.866898 19.302546 7.276706
F 75.777930 27.025120 7.277551
F 75.777930 34.746583 7.277552
F 75.777930 19.303656 7.277552
F 84.693944 27.025132 4.547596
F 78.006913 30.885854 21.837291
F 84.693944 19.303668 4.547596
F 66.866612 27.024089 4.547977
F 66.866612 34.745553 4.547977
F 66.866612 19.302625 4.547977
F 75.777933 27.025119 4.547605
F 75.777933 34.746583 4.547604
F 75.777933 19.303655 4.547605
F 84.693938 24.451292 0.907663
F 84.693938 32.172756 0.907663
F 66.863463 24.451670 0.907428
F 66.863463 32.173133 0.907428
F 75.777918 24.451301 0.907668
F 75.777918 32.172765 0.907668
F 69.092380 30.885514 4.547762
F 69.092380 23.164050 4.547762
F 78.006917 30.885854 4.547603
F 78.006917 23.164391 4.547603
F 69.091107 28.312075 0.907569
F 69.091107 20.590611 0.907569
F 78.006912 28.312032 0.907668
F 78.006912 20.590569 0.907668
F 69.092407 28.312379 3.637261
F 69.092407 20.590915 3.637261
F 78.006917 28.312033 3.637619
F 78.006917 20.590569 3.637619
F 69.092420 30.885502 7.277304
F 69.092420 23.164039 7.277304
F 78.006914 30.885854 7.277553
F 78.006914 23.164391 7.277553
F 80.235912 24.451301 10.917488
F 80.235912 32.172764 10.917488
F 71.320271 24.451384 10.917437
F 71.320271 32.172847 10.917437
F 80.235909 27.025123 14.557422
F 80.235909 34.746586 14.557422
F 80.235909 19.303659 14.557422
F 71.320228 27.025050 14.557379
F 71.320228 34.746513 14.557379
F 71.320228 19.303586 14.557379
F 80.235912 27.025123 11.827471
F 80.235912 34.746587 11.827471
F 80.235912 19.303659 11.827471
F 71.320272 27.025040 11.827532
F 71.320272 34.746503 11.827532
F 71.320272 19.303576 11.827532
F 80.235910 24.451301 8.187537
F 80.235910 32.172764 8.187537
F 71.320301 24.451391 8.187599
F 71.320301 32.172855 8.187599
F 82.464909 30.885855 11.827471
F 82.464909 23.164391 11.827471
F 64.646098 30.883118 11.829662
F 64.646098 23.161655 11.829662
F 73.548995 30.885837 11.827484
F 73.548995 23.164374 11.827484
F 82.464906 28.312032 8.187537
F 82.464906 20.590568 8.187537
F 64.646808 28.314901 8.189465
F 64.646808 20.593437 8.189465
F 73.549000 28.312052 8.187550
F 73.549000 20.590588 8.187550
F 82.464913 28.312031 10.917489
F 82.464913 20.590568 10.917489
F 64.646023 28.314768 10.915919
F 64.646023 20.593305 10.915919
F 73.548994 28.312049 10.917477
F 73.548994 20.590586 10.917477
F 82.464910 30.885855 14.557423
F 82.464910 23.164392 14.557423
F 64.644613 30.883401 14.556230
F 64.644612 23.161938 14.556230
F 73.548983 30.885839 14.557413
F 73.548983 23.164376 14.557413
F 84.693914 24.451298 10.917489
F 84.693914 32.172762 10.917489
F 66.866547 24.452347 10.916875
F 66.866547 32.173810 10.916875
F 75.777931 24.451304 10.917486
F 75.777931 32.172767 10.917486
F 84.693910 27.025125 14.557423
F 84.693910 34.746589 14.557423
F 84.693910 19.303661 14.557423
F 66.866031 27.024189 14.556926
F 66.866031 34.745653 14.556926
F 66.866031 19.302725 14.556926
F 75.777926 27.025120 14.557421
F 75.777926 34.746584 14.557421
F 75.777926 19.303656 14.557421
F 84.693936 27.025130 11.827466
F 69.091813 23.164180 21.837180
F 84.693936 19.303666 11.827466
F 66.866570 27.024077 11.828274
F 66.866570 34.745540 11.828273
F 66.866570 19.302613 11.828273
F 75.777931 27.025120 11.827473
F 75.777931 34.746584 11.827473
F 75.777931 19.303656 11.827473
F 84.693938 24.451292 8.187531
F 84.693938 32.172756 8.187531
F 66.866877 24.452415 8.188300
F 66.866877 32.173878 8.188300
F 75.777930 24.451304 8.187539
F 75.777930 32.172767 8.187539
F 69.092312 30.885527 11.827715
F 69.092312 23.164064 11.827715
F 78.006917 30.885854 11.827472
F 78.006917 23.164391 11.827472
F 69.092426 28.312388 8.187782
F 69.092426 20.590924 8.187782
F 78.006914 28.312033 8.187537
F 78.006914 20.590569 8.187537
F 69.092308 28.312359 10.917293
F 69.092308 20.590896 10.917293
F 78.006916 28.312033 10.917488
F 78.006916 20.590569 10.917488
F 69.092146 30.885565 14.557258
F 69.092146 23.164101 14.557258
F 78.006914 30.885854 14.557422
F 78.006914 23.164391 14.557422
F 80.235912 24.451301 18.197356
F 80.235912 32.172764 18.197356
F 71.320188 24.451364 18.197320
F 71.320188 32.172827 18.197320
F 80.235909 27.025123 21.837291
F 80.235909 34.746586 21.837291
F 80.235909 19.303659 21.837291
F 71.320143 27.025070 21.837261
F 71.320143 34.746533 21.837261
F 71.320143 19.303606 21.837261
F 80.235912 27.025123 19.107340
F 80.235912 34.746587 19.107340
F 80.235912 19.303659 19.107340
F 71.320189 27.025060 19.107388
F 71.320189 34.746523 19.107388
F 71.320189 19.303596 19.107388
F 80.235910 24.451301 15.467405
F 80.235910 32.172764 15.467405
F 71.320229 24.451374 15.467460
F 71.320229 32.172837 15.467460
F 82.464910 30.885855 19.107340
F 82.464910 23.164392 19.107339
F 64.643163 30.883733 19.109226
F 64.643163 23.162269 19.109226
F 73.548977 30.885841 19.107349
F 73.548977 23.164378 19.107349
F 82.464906 28.312032 15.467405
F 82.464906 20.590568 15.467405
F 64.644716 28.314482 15.469497
F 64.644716 20.593018 15.469497
F 73.548983 28.312048 15.467417
F 73.548983 20.590584 15.467417
F 82.464912 28.312032 18.197357
F 82.464912 20.590568 18.197357
F 64.643057 28.314160 18.196422
F 64.643057 20.592696 18.196422
F 73.548976 28.312045 18.197349
F 73.548976 20.590582 18.197349
F 82.464909 30.885855 21.837291
F 82.464909 23.164392 21.837291
F 64.641486 30.884055 21.836575
F 64.641486 23.162592 21.836575
F 73.548965 30.885844 21.837284
F 73.548965 23.164380 21.837284
F 84.693919 24.451297 18.197358
F 84.693919 32.172761 18.197358
F 66.865480 24.452110 18.196949
F 66.865480 32.173573 18.196949
F 75.777928 24.451303 18.197355
F 75.777928 32.172766 18.197355
F 84.693923 27.025128 21.837294
F 69.091813 30.885643 21.837180
F 84.693923 19.303664 21.837294
F 66.864923 27.024439 21.836967
F 66.864923 34.745902 21.836967
F 66.864923 19.302975 21.836967
F 75.777923 27.025121 21.837290
F 75.777923 34.746585 21.837290
F 75.777923 19.303657 21.837290
F 84.693930 27.025129 19.107336
F 78.006916 20.590569 18.197356
F 84.693930 19.303665 19.107336
F 66.865509 27.024316 19.108005
F 66.865509 34.745780 19.108005
F 66.865509 19.302852 19.108005
F 75.777927 27.025121 19.107341
F 75.777927 34.746584 19.107341
F 75.777927 19.303657 19.107341
F 84.693930 24.451294 15.467401
F 84.693930 32.172758 15.467401
F 66.866057 24.452231 15.468150
F 66.866057 32.173695 15.468150
F 75.777927 24.451303 15.467407
F 75.777927 32.172767 15.467407
F 69.091988 30.885604 19.107536
F 69.091988 23.164140 19.107536
F 78.006916 30.885854 19.107340
F 78.006916 23.164391 19.107340
F 69.092152 28.312322 15.467628
F 69.092152 20.590859 15.467628
F 78.006913 28.312033 15.467406
F 78.006913 20.590569 15.467406
F 69.091982 28.312283 18.197220
F 69.091982 20.590819 18.197220
F 78.006916 28.312033 18.197356
F 80.235912 24.451301 25.477225
F 80.235912 32.172764 25.477225
F 71.320104 24.451344 25.477202
F 71.320104 32.172807 25.477202
F 80.235909 27.025123 29.117159
F 80.235909 34.746586 29.117159
F 80.235909 19.303659 29.117159
F 71.320060 27.025089 29.117142
F 71.320060 34.746553 29.117142
F 71.320060 19.303625 29.117142
F 80.235911 27.025123 26.387208
F 80.235911 34.746587 26.387208
F 80.235911 19.303659 26.387208
F 71.320105 27.025080 26.387243
F 71.320105 34.746543 26.387243
F 71.320105 19.303616 26.387243
F 80.235909 24.451301 22.747274
F 80.235909 32.172764 22.747274
F 71.320144 24.451354 22.747315
F 71.320144 32.172817 22.747315
F 82.464912 30.885855 26.387208
F 82.464912 23.164392 26.387208
F 64.640042 30.884380 26.388652
F 64.640042 23.162916 26.388652
F 73.548959 30.885846 26.387215
F 73.548959 23.164382 26.387215
F 82.464908 28.312032 22.747274
F 82.464908 20.590568 22.747274
F 64.641591 28.313828 22.748941
F 64.641591 20.592365 22.748941
F 73.548965 28.312043 22.747282
F 73.548965 20.590580 22.747282
F 82.464911 28.312032 25.477225
F 82.464911 20.590568 25.477225
F 64.639939 28.313508 25.476718
F 64.639939 20.592045 25.476718
F 73.548958 28.312041 25.477220
F 73.548958 20.590577 25.477220
F 82.464908 30.885855 29.117160
F 82.464908 23.164392 29.117159
F 64.638422 30.884693 29.116848
F 64.638422 23.163230 29.116849
F 73.548947 30.885848 29.117156
F 73.548947 23.164384 29.117156
F 84.693930 24.451295 25.477229
F 84.693930 32.172758 25.477229
F 66.864378 24.451861 25.476981
F 66.864378 32.173324 25.476981
F 75.777924 24.451302 25.477224
F 75.777924 32.172765 25.477224
F 84.693926 27.025129 29.117163
F 78.006913 23.164391 43.676896
F 84.693926 19.303665 29.117163
F 66.863837 27.024685 29.116993
F 66.863837 34.746148 29.116993
F 66.863837 19.303221 29.116993
F 75.777920 27.025122 29.117159
F 75.777920 34.746585 29.117159
F 75.777920 19.303658 29.117159
F 84.693925 27.025128 26.387205
F 78.006913 30.885855 43.676896
F 84.693925 19.303664 26.387205
F 66.864407 27.024565 26.387705
F 66.864407 34.746029 26.387705
F 66.864407 19.303101 26.387705
F 75.777924 27.025121 26.387209
F 75.777924 34.746585 26.387209
F 75.777924 19.303657 26.387209
F 84.693925 24.451295 22.747271
F 84.693925 32.172759 22.747271
F 66.864953 24.451982 22.747855
F 66.864953 32.173446 22.747855
F 75.777924 24.451302 22.747275
F 75.777923 32.172766 22.747275
F 69.091656 30.885682 26.387352
F 69.091656 23.164219 26.387352
F 78.006916 30.885854 26.387209
F 78.006916 23.164391 26.387208
F 69.091818 28.312243 22.747444
F 69.091818 20.590780 22.747444
F 78.006913 28.312033 22.747274
F 78.006913 20.590569 22.747274
F 69.091650 28.312204 25.477140
F 69.091650 20.590741 25.477140
F 78.006915 28.312033 25.477225
F 78.006915 20.590569 25.477225
F 69.091487 30.885720 29.117098
F 69.091487 23.164257 29.117098
F 78.006913 30.885854 29.117159
F 78.006913 23.164391 29.117159
F 80.235912 24.451301 32.757093
F 80.235912 32.172764 32.757093
F 71.320024 24.451325 32.757082
F 71.320024 32.172788 32.757082
F 80.235909 27.025123 36.397027
F 80.235909 34.746586 36.397027
F 80.235909 19.303659 36.397028
F 71.319984 27.025108 36.397022
F 71.319984 34.746571 36.397023
F 71.319984 19.303644 36.397023
F 80.235911 27.025123 33.667077
F 80.235911 34.746586 33.667077
F 80.235911 19.303659 33.667077
F 71.320025 27.025099 33.667098
F 71.320025 34.746562 33.667098
F 71.320025 19.303635 33.667098
F 80.235909 24.451301 30.027142
F 80.235909 32.172764 30.027143
F 71.320062 24.451334 30.027170
F 71.320062 32.172798 30.027170
F 82.464912 30.885855 33.667076
F 82.464912 23.164392 33.667076
F 64.637071 30.884990 33.668028
F 64.637071 23.163527 33.668028
F 73.548942 30.885850 33.667081
F 73.548942 23.164386 33.667081
F 82.464909 28.312032 30.027142
F 82.464909 20.590568 30.027142
F 64.638514 28.313191 30.028367
F 64.638514 20.591727 30.028367
F 73.548947 28.312039 30.027148
F 73.548947 20.590575 30.027148
F 82.464909 28.312032 32.757094
F 82.464909 20.590568 32.757094
F 64.636947 28.312878 32.756971
F 64.636947 20.591414 32.756971
F 73.548941 28.312037 32.757091
F 73.548941 20.590573 32.757091
F 82.464906 30.885855 36.397028
F 82.464906 23.164391 36.397028
F 64.635800 30.885225 36.396924
F 64.635800 23.163761 36.396924
F 73.548932 30.885851 36.397026
F 73.548932 23.164388 36.397026
F 84.693927 24.451295 32.757097
F 84.693927 32.172759 32.757097
F 66.863328 24.451623 32.756995
F 66.863328 32.173087 32.756995
F 75.777921 24.451301 32.757093
F 75.777921 32.172765 32.757093
F 84.693920 27.025128 36.397030
F 69.091360 23.164279 43.676739
F 84.693920 19.303664 36.397030
F 66.862831 27.024915 36.396991
F 66.862831 34.746379 36.396991
F 66.862831 19.303451 36.396991
F 75.777917 27.025122 36.397027
F 75.777917 34.746586 36.397027
F 75.777917 19.303658 36.397027
F 84.693916 27.025126 33.667075
F 69.091360 30.885742 43.676738
F 84.693916 19.303662 33.667075
F 66.863347 27.024804 33.667404
F 66.863347 34.746268 33.667404
F 66.863347 19.303340 33.667404
F 75.777921 27.025122 33.667077
F 75.777921 34.746586 33.667077
F 75.777921 19.303658 33.667077
F 84.693919 24.451297 30.027140
F 84.693919 32.172760 30.027140
F 66.863868 24.451737 30.027553
F 66.863868 32.173201 30.027553
F 75.777920 24.451302 30.027143
F 75.777920 32.172765 30.027143
F 69.091341 30.885757 33.667166
F 69.091341 23.164293 33.667166
F 78.006915 30.885854 33.667077
F 78.006915 23.164391 33.667077
F 69.091492 28.312166 30.027259
F 69.091492 20.590703 30.027259
F 78.006913 28.312033 30.027143
F 78.006912 20.590569 30.027143
F 69.091333 28.312130 32.757056
F 69.091334 20.590666 32.757056
F 78.006915 28.312032 32.757093
F 78.006915 20.590569 32.757093
F 69.091198 30.885789 36.397005
F 69.091198 23.164325 36.397005
F 78.006912 30.885854 36.397027
F 78.006912 23.164391 36.397027
F 80.235912 24.451301 40.036962
F 80.235912 32.172764 40.036962
F 71.319965 24.451310 40.036954
F 71.319965 32.172774 40.036954
F 80.235909 27.025123 43.676896
F 80.235909 34.746586 43.676896
F 80.235909 19.303659 43.676896
F 71.319952 27.025115 43.676874
F 71.319952 34.746579 43.676874
F 71.319952 19.303651 43.676874
F 80.235911 27.025123 40.946945
F 80.235911 34.746586 40.946945
F 80.235911 19.303659 40.946945
F 71.319949 27.025116 40.946947
F 71.319949 34.746580 40.946947
F 71.319949 19.303652 40.946947
F 80.235909 24.451301 37.307011
F 80.235909 32.172764 37.307011
F 71.319988 24.451316 37.307024
F 71.319988 32.172780 37.307024
F 82.464911 30.885855 40.946945
F 82.464911 23.164392 40.946945
F 64.635236 30.885296 40.946618
F 64.635236 23.163832 40.946618
F 73.548928 30.885853 40.946946
F 73.548928 23.164390 40.946946
F 82.464908 28.312032 37.307010
F 82.464908 20.590568 37.307010
F 64.635702 28.312622 37.307650
F 64.635702 20.591159 37.307650
F 73.548931 28.312035 37.307014
F 73.548931 20.590572 37.307014
F 82.464907 28.312032 40.036962
F 82.464907 20.590569 40.036962
F 64.634656 28.312377 40.036673
F 64.634656 20.590913 40.036673
F 73.548925 28.312033 40.036962
F 73.548925 20.590570 40.036962
F 82.464911 30.885856 43.676897
F 82.464911 23.164392 43.676897
F 64.638010 30.884690 43.674981
F 64.638010 23.163226 43.674981
F 73.548936 30.885851 43.676890
F 73.548936 23.164387 43.676890
F 84.693922 24.451296 40.036966
F 84.693922 32.172760 40.036966
F 66.862674 24.451487 40.036808
F 66.862674 32.172951 40.036808
F 75.777919 24.451301 40.036962
F 75.777919 32.172764 40.036962
F 84.693923 27.025128 43.676901
F 78.006914 20.590569 40.036962
F 84.693923 19.303664 43.676901
F 66.862915 27.024868 43.676398
F 66.862915 34.746331 43.676398
F 66.862915 19.303404 43.676398
F 75.777915 27.025123 43.676896
F 75.777915 34.746587 43.676896
F 75.777915 19.303659 43.676896
F 84.693905 27.025123 40.946946
F 84.693905 34.746587 40.946945
F 84.693905 19.303659 40.946945
F 66.862411 27.025000 40.946906
F 66.862411 34.746464 40.946906
F 66.862411 19.303536 40.946906
F 75.777918 27.025123 40.946945
F 75.777918 34.746586 40.946945
F 75.777918 19.303659 40.946945
F 84.693909 24.451299 37.307010
F 84.693909 32.172763 37.307010
F 66.862905 24.451524 37.307204
F 66.862905 32.172988 37.307204
F 75.777918 24.451301 37.307011
F 75.777918 32.172765 37.307011
F 69.091112 30.885810 40.946939
F 69.091113 23.164347 40.946939
F 78.006915 30.885855 40.946945
F 78.006915 23.164391 40.946945
F 69.091188 28.312094 37.307074
F 69.091188 20.590631 37.307074
F 78.006912 28.312032 37.307011
F 78.006912 20.590569 37.307011
F 69.091046 28.312060 40.036949
F 69.091046 20.590596 40.036949
F 78.006914 28.312032 40.036962
F 80.235912 47.615693 3.637619
F 80.235912 39.894229 3.637619
F 71.320305 47.615783 3.637539
F 71.320305 39.894318 3.637539
F 80.235909 50.189515 7.277554
F 80.235909 42.468051 7.277554
F 71.320304 50.189424 7.277491
F 71.320304 42.467960 7.277491
F 80.235912 50.189515 4.547603
F 80.235912 42.468051 4.547603
F 71.320307 50.189424 4.547646
F 71.320307 42.467960 4.547646
F 80.235910 47.615693 0.907668
F 80.235910 39.894229 0.907668
F 71.320013 47.615716 0.907661
F 71.320013 39.894251 0.907661
F 82.464909 38.607319 4.547602
F 82.464909 46.328784 4.547603
F 64.645973 38.604608 4.548454
F 64.645973 46.326073 4.548454
F 73.549003 38.607299 4.547613
F 73.549003 46.328764 4.547613
F 82.464908 51.476424 0.907668
F 82.464908 36.033496 0.907668
F 82.464908 43.754961 0.907668
F 64.636113 51.477136 0.906341
F 64.636113 36.034207 0.906341
F 64.636113 43.755672 0.906341
F 73.548919 51.476425 0.907665
F 73.548919 36.033497 0.907665
F 73.548919 43.754961 0.907665
F 82.464914 51.476423 3.637620
F 82.464914 36.033495 3.637620
F 82.464914 43.754960 3.637620
F 64.646196 51.479120 3.634015
F 64.646196 36.036192 3.634015
F 64.646196 43.757656 3.634015
F 73.549006 51.476445 3.637602
F 73.549006 36.033516 3.637602
F 73.549006 43.754981 3.637602
F 82.464911 38.607320 7.277554
F 82.464911 46.328785 7.277555
F 64.646890 38.604437 7.275260
F 64.646890 46.325902 7.275260
F 73.548999 38.607300 7.277541
F 73.548999 46.328764 7.277541
F 84.693916 47.615690 3.637621
F 84.693916 39.894226 3.637621
F 66.866724 47.616745 3.636463
F 66.866724 39.895280 3.636463
F 75.777933 47.615696 3.637617
F 75.777933 39.894232 3.637617
F 84.693912 50.189518 7.277555
F 84.693912 42.468054 7.277555
F 66.866898 50.188402 7.276706
F 66.866898 42.466938 7.276706
F 75.777930 50.189512 7.277551
F 75.777930 42.468048 7.277552
F 84.693944 50.189525 4.547596
F 84.693944 42.468061 4.547596
F 66.866612 50.188482 4.547977
F 66.866612 42.467018 4.547977
F 75.777933 50.189512 4.547605
F 75.777933 42.468048 4.547605
F 84.693938 47.615685 0.907663
F 84.693938 39.894220 0.907663
F 66.863464 47.616062 0.907428
F 66.863464 39.894598 0.907428
F 75.777918 47.615693 0.907668
F 75.777918 39.894229 0.907668
F 69.092380 38.606978 4.547762
F 69.092380 46.328443 4.547762
F 78.006917 38.607318 4.547603
F 78.006917 46.328783 4.547603
F 69.091107 51.476467 0.907569
F 69.091107 36.033539 0.907569
F 69.091107 43.755004 0.907569
F 78.006912 51.476425 0.907668
F 78.006912 36.033496 0.907668
F 78.006912 43.754961 0.907668
F 69.092407 51.476771 3.637261
F 69.092407 36.033843 3.637261
F 69.092407 43.755308 3.637261
F 78.006917 51.476425 3.637619
F 78.006917 36.033497 3.637619
F 78.006917 43.754961 3.637619
F 69.092420 38.606966 7.277304
F 69.092420 46.328431 7.277304
F 78.006914 38.607318 7.277553
F 78.006914 46.328783 7.277553
F 80.235912 47.615693 10.917488
F 80.235912 39.894229 10.917488
F 71.320271 47.615776 10.917437
F 71.320271 39.894312 10.917437
F 80.235909 50.189515 14.557422
F 80.235909 42.468051 14.557422
F 71.320228 50.189442 14.557379
F 71.320228 42.467978 14.557379
F 80.235912 50.189515 11.827471
F 80.235912 42.468051 11.827471
F 71.320272 50.189432 11.827532
F 71.320272 42.467968 11.827532
F 80.235910 47.615693 8.187537
F 80.235910 39.894229 8.187537
F 71.320301 47.615784 8.187599
F 71.320301 39.894319 8.187599
F 82.464909 38.607319 11.827471
F 82.464909 46.328784 11.827471
F 64.646098 38.604582 11.829662
F 64.646098 46.326047 11.829662
F 73.548995 38.607301 11.827484
F 73.548995 46.328766 11.827484
F 82.464906 51.476424 8.187537
F 82.464906 36.033496 8.187537
F 82.464906 43.754961 8.187537
F 64.646808 51.479293 8.189465
F 64.646808 36.036365 8.189465
F 64.646808 43.757830 8.189465
F 73.549000 51.476444 8.187550
F 73.549000 36.033515 8.187550
F 73.549000 43.754980 8.187550
F 82.464913 51.476424 10.917489
F 82.464913 36.033495 10.917489
F 82.464913 43.754960 10.917489
F 64.646023 51.479161 10.915919
F 64.646023 36.036232 10.915919
F 64.646023 43.757697 10.915919
F 73.548994 51.476442 10.917477
F 73.548994 36.033513 10.917477
F 73.548994 43.754978 10.917477
F 82.464910 38.607320 14.557423
F 82.464910 46.328784 14.557423
F 64.644612 38.604865 14.556230
F 64.644613 46.326330 14.556230
F 73.548983 38.607304 14.557413
F 73.548983 46.328768 14.557413
F 84.693914 47.615691 10.917489
F 84.693914 39.894226 10.917489
F 66.866547 47.616739 10.916875
F 66.866547 39.895275 10.916875
F 75.777931 47.615696 10.917486
F 75.777931 39.894231 10.917486
F 84.693910 50.189517 14.557423
F 84.693910 42.468053 14.557423
F 66.866031 50.188581 14.556926
F 66.866031 42.467117 14.556926
F 75.777926 50.189513 14.557421
F 75.777926 42.468049 14.557421
F 84.693936 50.189523 11.827466
F 84.693936 42.468059 11.827466
F 66.866570 50.188469 11.828274
F 66.866570 42.467005 11.828273
F 75.777931 50.189512 11.827473
F 75.777931 42.468048 11.827473
F 84.693938 47.615685 8.187531
F 84.693938 39.894220 8.187531
F 66.866877 47.616807 8.188300
F 66.866877 39.895343 8.188300
F 75.777930 47.615696 8.187539
F 75.777930 39.894232 8.187539
F 69.092312 38.606991 11.827715
F 69.092312 46.328456 11.827715
F 78.006917 38.607318 11.827471
F 78.006917 46.328783 11.827472
F 69.092426 51.476780 8.187782
F 69.092426 36.033852 8.187782
F 69.092426 43.755317 8.187782
F 78.006914 51.476425 8.187537
F 78.006914 36.033497 8.187537
F 78.006914 43.754961 8.187537
F 69.092308 51.476752 10.917293
F 69.092308 36.033823 10.917293
F 69.092308 43.755288 10.917293
F 78.006916 51.476425 10.917488
F 78.006916 36.033497 10.917488
F 78.006916 43.754961 10.917488
F 69.092146 38.607029 14.557258
F 69.092146 46.328494 14.557258
F 78.006914 38.607318 14.557422
F 78.006914 46.328783 14.557422
F 80.235912 47.615693 18.197356
F 80.235912 39.894229 18.197356
F 71.320188 47.615756 18.197320
F 71.320188 39.894292 18.197320
F 80.235909 50.189515 21.837291
F 80.235909 42.468051 21.837291
F 71.320143 50.189462 21.837261
F 71.320143 42.467998 21.837261
F 80.235912 50.189515 19.107340
F 80.235912 42.468051 19.107340
F 71.320189 50.189452 19.107388
F 71.320189 42.467988 19.107388
F 80.235909 47.615693 15.467405
F 80.235910 39.894229 15.467405
F 71.320229 47.615766 15.467460
F 71.320229 39.894302 15.467460
F 82.464910 38.607319 19.107339
F 82.464910 46.328784 19.107339
F 64.643163 38.605197 19.109226
F 64.643163 46.326662 19.109226
F 73.548977 38.607306 19.107349
F 73.548977 46.328770 19.107349
F 82.464906 51.476424 15.467405
F 82.464906 36.033496 15.467405
F 82.464906 43.754961 15.467405
F 64.644716 51.478874 15.469497
F 64.644716 36.035946 15.469497
F 64.644716 43.757411 15.469497
F 73.548983 51.476440 15.467417
F 73.548983 36.033511 15.467417
F 73.548983 43.754976 15.467417
F 82.464912 51.476424 18.197357
F 82.464912 36.033496 18.197357
F 82.464912 43.754960 18.197357
F 64.643057 51.478552 18.196422
F 64.643057 36.035624 18.196422
F 64.643057 43.757089 18.196422
F 73.548976 51.476438 18.197349
F 73.548976 36.033509 18.197349
F 73.548976 43.754974 18.197349
F 82.464909 38.607320 21.837291
F 82.464909 46.328784 21.837291
F 64.641486 38.605520 21.836575
F 64.641486 46.326984 21.836575
F 73.548965 38.607308 21.837284
F 73.548965 46.328772 21.837284
F 84.693919 47.615690 18.197358
F 84.693919 39.894226 18.197358
F 66.865480 47.616502 18.196949
F 66.865481 39.895038 18.196949
F 75.777928 47.615695 18.197355
F 75.777928 39.894231 18.197355
F 84.693923 50.189520 21.837294
F 84.693923 42.468056 21.837294
F 66.864923 50.188831 21.836967
F 66.864923 42.467367 21.836967
F 75.777923 50.189513 21.837290
F 75.777923 42.468049 21.837290
F 84.693930 50.189521 19.107336
F 84.693930 42.468057 19.107336
F 66.865509 50.188709 19.108005
F 66.865509 42.467245 19.108005
F 75.777927 50.189513 19.107341
F 75.777927 42.468049 19.107341
F 84.693930 47.615687 15.467401
F 84.693930 39.894222 15.467401
F 66.866057 47.616624 15.468150
F 66.866057 39.895160 15.468150
F 75.777927 47.615695 15.467407
F 75.777927 39.894231 15.467407
F 69.091988 38.607068 19.107536
F 69.091988 46.328533 19.107536
F 78.006916 38.607318 19.107340
F 78.006916 46.328783 19.107340
F 69.092152 51.476715 15.467628
F 69.092152 36.033786 15.467628
F 69.092152 43.755251 15.467628
F 78.006913 51.476425 15.467406
F 78.006913 36.033497 15.467406
F 78.006913 43.754961 15.467406
F 69.091982 51.476675 18.197220
F 69.091982 36.033747 18.197220
F 69.091982 43.755212 18.197220
F 78.006916 51.476425 18.197356
F 78.006916 36.033497 18.197356
F 78.006916 43.754961 18.197356
F 69.091813 38.607108 21.837180
F 69.091813 46.328572 21.837180
F 78.006913 38.607318 21.837291
F 78.006913 46.328783 21.837290
F 84.693912 34.746589 7.277555
F 84.693944 34.746596 4.547596
F 84.693936 34.746594 11.827466
F 84.693923 34.746591 21.837294
F 84.693930 34.746593 19.107336
F 80.235912 47.615693 25.477225
F 80.235912 39.894229 25.477225
F 71.320104 47.615736 25.477202
F 71.320104 39.894272 25.477202
F 80.235909 50.189515 29.117159
F 80.235909 42.468051 29.117159
F 71.320060 50.189482 29.117142
F 71.320060 42.468018 29.117142
F 80.235911 50.189515 26.387208
F 80.235911 42.468051 26.387208
F 71.320105 50.189472 26.387243
F 71.320105 42.468008 26.387243
F 80.235909 47.615693 22.747274
F 80.235909 39.894229 22.747274
F 71.320144 47.615746 22.747315
F 71.320144 39.894282 22.747315
F 82.464912 38.607320 26.387208
F 82.464912 46.328784 26.387208
F 64.640042 38.605844 26.388652
F 64.640042 46.327309 26.388652
F 73.548959 38.607310 26.387215
F 73.548959 46.328774 26.387215
F 82.464908 51.476424 22.747274
F 82.464908 36.033496 22.747274
F 82.464908 43.754961 22.747274
F 64.641591 51.478221 22.748941
F 64.641591 36.035292 22.748941
F 64.641591 43.756757 22.748941
F 73.548965 51.476435 22.747282
F 73.548965 36.033507 22.747282
F 73.548965 43.754972 22.747282
F 82.464911 51.476424 25.477225
F 82.464911 36.033496 25.477225
F 82.464911 43.754960 25.477225
F 64.639939 51.477901 25.476718
F 64.639939 36.034972 25.476718
F 64.639939 43.756437 25.476718
F 73.548958 51.476433 25.477220
F 73.548958 36.033505 25.477220
F 73.548958 43.754970 25.477220
F 82.464908 38.607319 29.117160
F 82.464908 46.328784 29.117159
F 64.638422 38.606158 29.116849
F 64.638422 46.327622 29.116849
F 73.548947 38.607312 29.117156
F 73.548947 46.328777 29.117155
F 84.693930 47.615687 25.477229
F 84.693930 39.894223 25.477229
F 66.864378 47.616253 25.476981
F 66.864378 39.894789 25.476981
F 75.777924 47.615694 25.477224
F 75.777924 39.894230 25.477224
F 84.693926 50.189521 29.117163
F 84.693926 42.468057 29.117163
F 66.863837 50.189077 29.116993
F 66.863837 42.467613 29.116993
F 75.777920 50.189514 29.117159
F 75.777920 42.468050 29.117159
F 84.693925 50.189520 26.387205
F 84.693925 42.468056 26.387205
F 66.864407 50.188957 26.387705
F 66.864407 42.467493 26.387705
F 75.777924 50.189514 26.387209
F 75.777924 42.468050 26.387209
F 84.693925 47.615687 22.747271
F 84.693925 39.894223 22.747271
F 66.864953 47.616374 22.747855
F 66.864953 39.894910 22.747855
F 75.777923 47.615695 22.747275
F 75.777923 39.894230 22.747275
F 69.091656 38.607147 26.387352
F 69.091656 46.328611 26.387352
F 78.006916 38.607319 26.387208
F 78.006916 46.328783 26.387208
F 69.091818 51.476636 22.747444
F 69.091818 36.033707 22.747444
F 69.091818 43.755172 22.747444
F 78.006913 51.476425 22.747274
F 78.006913 36.033497 22.747274
F 78.006913 43.754961 22.747274
F 69.091650 51.476597 25.477140
F 69.091650 36.033668 25.477140
F 69.091650 43.755133 25.477140
F 78.006915 51.476425 25.477225
F 78.006915 36.033496 25.477225
F 78.006915 43.754961 25.477225
F 69.091487 38.607185 29.117098
F 69.091487 46.328649 29.117098
F 78.006913 38.607319 29.117159
F 78.006913 46.328783 29.117159
F 80.235912 47.615693 32.757093
F 80.235912 39.894229 32.757093
F 71.320024 47.615717 32.757082
F 71.320024 39.894253 32.757082
F 80.235909 50.189515 36.397027
F 80.235909 42.468051 36.397028
F 71.319984 50.189500 36.397022
F 71.319984 42.468036 36.397023
F 80.235911 50.189515 33.667077
F 80.235911 42.468051 33.667077
F 71.320025 50.189491 33.667098
F 71.320025 42.468027 33.667098
F 80.235909 47.615693 30.027142
F 80.235909 39.894229 30.027142
F 71.320062 47.615726 30.027170
F 71.320062 39.894262 30.027170
F 82.464912 38.607320 33.667076
F 82.464912 46.328784 33.667076
F 64.637071 38.606455 33.668028
F 64.637071 46.327919 33.668028
F 73.548942 38.607314 33.667081
F 73.548942 46.328778 33.667081
F 82.464909 51.476424 30.027142
F 82.464909 36.033496 30.027142
F 82.464909 43.754960 30.027142
F 64.638514 51.477583 30.028367
F 64.638514 36.034655 30.028367
F 64.638514 43.756120 30.028367
F 73.548947 51.476431 30.027148
F 73.548947 36.033503 30.027148
F 73.548947 43.754968 30.027148
F 82.464909 51.476424 32.757094
F 82.464909 36.033496 32.757094
F 82.464909 43.754961 32.757094
F 64.636947 51.477270 32.756971
F 64.636947 36.034342 32.756971
F 64.636947 43.755806 32.756971
F 73.548941 51.476429 32.757091
F 73.548941 36.033501 32.757091
F 73.548941 43.754966 32.757091
F 82.464906 38.607319 36.397028
F 82.464906 46.328784 36.397028
F 64.635800 38.606689 36.396925
F 64.635800 46.328153 36.396924
F 73.548932 38.607316 36.397026
F 73.548932 46.328780 36.397026
F 84.693927 47.615688 32.757097
F 84.693927 39.894223 32.757097
F 66.863328 47.616016 32.756995
F 66.863328 39.894552 32.756995
F 75.777921 47.615694 32.757093
F 75.777921 39.894229 32.757093
F 84.693920 50.189520 36.397030
F 84.693920 42.468056 36.397030
F 66.862831 50.189308 36.396991
F 66.862831 42.467844 36.396991
F 75.777917 50.189515 36.397027
F 75.777917 42.468051 36.397027
F 84.693916 50.189518 33.667075
F 84.693916 42.468054 33.667075
F 66.863347 50.189196 33.667404
F 66.863347 42.467732 33.667404
F 75.777921 50.189514 33.667077
F 75.777921 42.468050 33.667077
F 84.693919 47.615689 30.027140
F 84.693919 39.894225 30.027140
F 66.863868 47.616130 30.027553
F 66.863868 39.894666 30.027553
F 75.777920 47.615694 30.027143
F 75.777920 39.894230 30.027143
F 69.091341 38.607221 33.667166
F 69.091341 46.328686 33.667166
F 78.006915 38.607319 33.667077
F 78.006915 46.328783 33.667077
F 69.091492 51.476559 30.027259
F 69.091492 36.033630 30.027259
F 69.091492 43.755095 30.027259
F 78.006912 51.476425 30.027143
F 78.006912 36.033496 30.027143
F 78.006912 43.754961 30.027143
F 69.091334 51.476522 32.757056
F 69.091333 36.033594 32.757056
F 69.091334 43.755058 32.757056
F 78.006915 51.476425 32.757093
F 78.006915 36.033496 32.757093
F 78.006915 43.754961 32.757093
F 69.091198 38.607253 36.397005
F 69.091198 46.328717 36.397005
F 78.006912 38.607319 36.397027
F 78.006912 46.328783 36.397027
F 80.235912 47.615693 40.036962
F 80.235912 39.894229 40.036962
F 71.319965 47.615703 40.036954
F 71.319965 39.894238 40.036954
F 80.235909 50.189515 43.676896
F 80.235909 42.468051 43.676896
F 71.319952 50.189508 43.676874
F 71.319952 42.468044 43.676874
F 80.235911 50.189515 40.946945
F 80.235911 42.468051 40.946945
F 71.319949 50.189508 40.946947
F 71.319949 42.468044 40.946947
F 80.235909 47.615693 37.307011
F 80.235909 39.894229 37.307011
F 71.319988 47.615709 37.307024
F 71.319988 39.894244 37.307024
F 82.464911 38.607319 40.946945
F 82.464911 46.328784 40.946945
F 64.635236 38.606760 40.946618
F 64.635236 46.328225 40.946618
F 73.548928 38.607317 40.946946
F 73.548928 46.328782 40.946946
F 82.464908 51.476424 37.307010
F 82.464908 36.033496 37.307010
F 82.464908 43.754961 37.307010
F 64.635702 51.477014 37.307650
F 64.635702 36.034086 37.307650
F 64.635702 43.755551 37.307650
F 73.548931 51.476427 37.307014
F 73.548931 36.033499 37.307014
F 73.548931 43.754964 37.307014
F 82.464907 51.476425 40.036962
F 82.464907 36.033496 40.036962
F 82.464907 43.754961 40.036962
F 64.634656 51.476769 40.036673
F 64.634656 36.033841 40.036673
F 64.634656 43.755306 40.036673
F 73.548925 51.476426 40.036962
F 73.548925 36.033497 40.036962
F 73.548925 43.754962 40.036962
F 82.464911 38.607320 43.676897
F 82.464911 46.328785 43.676897
F 64.638010 38.606154 43.674981
F 64.638010 46.327618 43.674981
F 73.548936 38.607315 43.676890
F 73.548936 46.328780 43.676890
F 84.693922 47.615689 40.036966
F 84.693922 39.894225 40.036966
F 66.862674 47.615880 40.036808
F 66.862674 39.894415 40.036808
F 75.777919 47.615693 40.036962
F 75.777919 39.894229 40.036962
F 84.693923 50.189520 43.676901
F 84.693923 42.468057 43.676901
F 66.862915 50.189260 43.676398
F 66.862915 42.467796 43.676398
F 75.777915 50.189515 43.676896
F 75.777915 42.468051 43.676896
F 84.693905 50.189515 40.946946
F 84.693905 42.468051 40.946945
F 66.862411 50.189392 40.946906
F 66.862411 42.467928 40.946906
F 75.777918 50.189515 40.946945
F 75.777918 42.468051 40.946945
F 84.693909 47.615691 37.307010
F 84.693909 39.894227 37.307010
F 66.862905 47.615917 37.307204
F 66.862905 39.894453 37.307204
F 75.777918 47.615693 37.307011
F 75.777918 39.894229 37.307011
F 69.091112 38.607274 40.946939
F 69.091112 46.328739 40.946939
F 78.006915 38.607319 40.946945
F 78.006915 46.328783 40.946945
F 69.091188 51.476487 37.307074
F 69.091188 36.033559 37.307074
F 69.091188 43.755023 37.307074
F 78.006912 51.476425 37.307011
F 78.006912 36.033496 37.307011
F 78.006912 43.754961 37.307011
F 69.091046 51.476452 40.036949
F 69.091046 36.033524 40.036949
F 69.091046 43.754989 40.036949
F 78.006914 51.476425 40.036962
F 78.006914 36.033496 40.036962
F 78.006914 43.754961 40.036962
F 69.091360 38.607207 43.676739
F 69.091360 46.328671 43.676739
F 78.006913 38.607319 43.676896
F 78.006913 46.328783 43.676896
F 84.693926 34.746592 29.117163
F 84.693925 34.746591 26.387205
F 84.693920 34.746591 36.397030
F 84.693916 34.746589 33.667075
F 84.693923 34.746592 43.676901
F 80.235912 55.337157 3.637619
F 80.235912 63.058621 3.637619
F 71.320305 55.337246 3.637539
F 71.320305 63.058711 3.637539
F 80.235909 57.910979 7.277554
F 80.235909 65.632444 7.277554
F 71.320304 57.910888 7.277491
F 71.320304 65.632353 7.277491
F 80.235912 57.910979 4.547603
F 80.235912 65.632444 4.547603
F 71.320307 57.910888 4.547646
F 71.320307 65.632352 4.547646
F 80.235910 55.337156 0.907668
F 80.235910 63.058621 0.907668
F 71.320013 55.337179 0.907661
F 71.320013 63.058644 0.907661
F 82.464909 54.050247 4.547603
F 82.464909 61.771712 4.547602
F 64.645973 54.047536 4.548454
F 64.645973 61.769001 4.548454
F 73.549003 54.050227 4.547613
F 73.549003 61.771692 4.547613
F 82.464908 59.197888 0.907668
F 82.464908 66.919353 0.907668
F 64.636113 59.198600 0.906341
F 64.636113 66.920065 0.906341
F 73.548919 59.197889 0.907665
F 73.548919 66.919354 0.907665
F 82.464914 59.197887 3.637620
F 82.464914 66.919352 3.637620
F 64.646196 59.200584 3.634015
F 64.646196 66.922049 3.634015
F 73.549006 59.197909 3.637602
F 73.549006 66.919374 3.637602
F 82.464911 54.050248 7.277554
F 82.464911 61.771712 7.277554
F 64.646890 54.047365 7.275260
F 64.646890 61.768830 7.275260
F 73.548999 54.050228 7.277541
F 73.548999 61.771692 7.277541
F 84.693916 55.337154 3.637621
F 84.693916 63.058618 3.637621
F 66.866724 55.338208 3.636463
F 66.866724 63.059673 3.636463
F 75.777933 55.337160 3.637617
F 75.777933 63.058625 3.637617
F 84.693912 57.910981 7.277555
F 84.693912 65.632446 7.277555
F 66.866898 57.909866 7.276706
F 66.866898 65.631331 7.276706
F 75.777930 57.910976 7.277552
F 75.777930 65.632440 7.277552
F 84.693944 57.910988 4.547596
F 84.693944 65.632453 4.547596
F 66.866612 57.909945 4.547977
F 66.866612 65.631410 4.547977
F 75.777933 57.910975 4.547604
F 75.777933 65.632440 4.547605
F 84.693938 55.337148 0.907663
F 84.693938 63.058613 0.907662
F 66.863464 55.337526 0.907428
F 66.863464 63.058990 0.907428
F 75.777918 55.337157 0.907668
F 75.777918 63.058622 0.907668
F 69.092380 54.049906 4.547762
F 69.092380 61.771370 4.547762
F 78.006917 54.050246 4.547603
F 78.006917 61.771711 4.547603
F 69.091107 59.197931 0.907569
F 69.091107 66.919396 0.907569
F 78.006912 59.197889 0.907668
F 78.006912 66.919354 0.907668
F 69.092407 59.198235 3.637261
F 69.092407 66.919700 3.637261
F 78.006917 59.197889 3.637619
F 78.006917 66.919354 3.637619
F 69.092420 54.049894 7.277304
F 69.092420 61.771359 7.277304
F 78.006914 54.050246 7.277553
F 78.006914 61.771711 7.277553
F 80.235912 55.337157 10.917488
F 80.235912 63.058621 10.917488
F 71.320271 55.337239 10.917437
F 71.320271 63.058704 10.917437
F 80.235909 57.910979 14.557422
F 80.235909 65.632444 14.557422
F 71.320228 57.910905 14.557379
F 71.320228 65.632370 14.557379
F 80.235912 57.910979 11.827471
F 80.235912 65.632444 11.827471
F 71.320272 57.910896 11.827532
F 71.320272 65.632361 11.827532
F 80.235910 55.337156 8.187537
F 80.235910 63.058621 8.187537
F 71.320301 55.337247 8.187599
F 71.320301 63.058712 8.187599
F 82.464909 54.050247 11.827471
F 82.464909 61.771712 11.827471
F 64.646098 54.047510 11.829662
F 64.646098 61.768975 11.829662
F 73.548995 54.050229 11.827484
F 73.548995 61.771694 11.827484
F 82.464906 59.197888 8.187537
F 82.464906 66.919353 8.187537
F 64.646808 59.200757 8.189465
F 64.646808 66.922222 8.189465
F 73.549000 59.197908 8.187550
F 73.549000 66.919373 8.187550
F 82.464913 59.197888 10.917489
F 82.464913 66.919353 10.917489
F 64.646023 59.200625 10.915919
F 64.646023 66.922089 10.915919
F 73.548994 59.197906 10.917477
F 73.548994 66.919371 10.917477
F 82.464910 54.050248 14.557423
F 82.464910 61.771712 14.557423
F 64.644613 54.047793 14.556230
F 64.644612 61.769258 14.556230
F 73.548983 54.050232 14.557413
F 73.548983 61.771696 14.557413
F 84.693914 55.337154 10.917489
F 84.693914 63.058619 10.917489
F 66.866547 55.338203 10.916875
F 66.866547 63.059667 10.916875
F 75.777931 55.337159 10.917486
F 75.777931 63.058624 10.917486
F 84.693910 57.910981 14.557423
F 84.693910 65.632446 14.557423
F 66.866031 57.910045 14.556926
F 66.866031 65.631510 14.556926
F 75.777926 57.910976 14.557421
F 75.777926 65.632441 14.557421
F 84.693936 57.910986 11.827466
F 84.693936 65.632451 11.827466
F 66.866570 57.909933 11.828273
F 66.866570 65.631397 11.828273
F 75.777931 57.910976 11.827473
F 75.777931 65.632441 11.827473
F 84.693938 55.337148 8.187531
F 84.693938 63.058613 8.187531
F 66.866877 55.338271 8.188300
F 66.866877 63.059735 8.188300
F 75.777930 55.337160 8.187539
F 75.777930 63.058624 8.187539
F 69.092312 54.049919 11.827715
F 69.092312 61.771384 11.827715
F 78.006917 54.050246 11.827472
F 78.006917 61.771711 11.827471
F 69.092426 59.198244 8.187782
F 69.092426 66.919709 8.187782
F 78.006914 59.197889 8.187537
F 78.006914 66.919354 8.187537
F 69.092308 59.198216 10.917293
F 69.092308 66.919681 10.917293
F 78.006916 59.197889 10.917488
F 78.006916 66.919354 10.917488
F 69.092146 54.049957 14.557258
F 69.092146 61.771421 14.557258
F 78.006914 54.050246 14.557422
F 78.006914 61.771711 14.557422
F 80.235912 55.337156 18.197356
F 80.235912 63.058621 18.197356
F 71.320188 55.337220 18.197320
F 71.320188 63.058684 18.197320
F 80.235909 57.910979 21.837291
F 80.235909 65.632444 21.837291
F 71.320143 57.910926 21.837261
F 71.320143 65.632391 21.837261
F 80.235912 57.910979 19.107340
F 80.235912 65.632444 19.107340
F 71.320189 57.910915 19.107388
F 71.320189 65.632380 19.107388
F 80.235910 55.337156 15.467405
F 80.235910 63.058621 15.467405
F 71.320229 55.337230 15.467460
F 71.320229 63.058694 15.467460
F 82.464910 54.050247 19.107340
F 82.464910 61.771712 19.107339
F 64.643163 54.048125 19.109226
F 64.643163 61.769589 19.109226
F 73.548977 54.050234 19.107349
F 73.548977 61.771698 19.107349
F 82.464906 59.197888 15.467405
F 82.464906 66.919353 15.467405
F 64.644716 59.200338 15.469497
F 64.644716 66.921803 15.469497
F 73.548983 59.197904 15.467417
F 73.548983 66.919369 15.467417
F 82.464912 59.197888 18.197357
F 82.464912 66.919353 18.197357
F 64.643057 59.200016 18.196422
F 64.643057 66.921481 18.196422
F 73.548976 59.197902 18.197349
F 73.548976 66.919367 18.197349
F 82.464909 54.050248 21.837291
F 82.464909 61.771712 21.837291
F 64.641486 54.048448 21.836575
F 64.641486 61.769912 21.836575
F 73.548965 54.050236 21.837284
F 73.548965 61.771700 21.837284
F 84.693919 55.337153 18.197358
F 84.693919 63.058618 18.197358
F 66.865481 55.337966 18.196949
F 66.865481 63.059430 18.196949
F 75.777928 55.337159 18.197355
F 75.777928 63.058623 18.197355
F 84.693923 57.910984 21.837294
F 84.693923 65.632449 21.837294
F 66.864923 57.910295 21.836967
F 66.864923 65.631760 21.836967
F 75.777923 57.910977 21.837290
F 75.777923 65.632442 21.837290
F 84.693930 57.910985 19.107336
F 84.693930 65.632450 19.107336
F 66.865509 57.910172 19.108005
F 66.865509 65.631637 19.108005
F 75.777927 57.910977 19.107341
F 75.777927 65.632442 19.107341
F 84.693930 55.337150 15.467401
F 84.693930 63.058615 15.467401
F 66.866057 55.338087 15.468150
F 66.866057 63.059552 15.468150
F 75.777927 55.337159 15.467407
F 75.777927 63.058624 15.467407
F 69.091988 54.049996 19.107536
F 69.091988 61.771460 19.107536
F 78.006916 54.050247 19.107340
F 78.006916 61.771711 19.107340
F 69.092152 59.198179 15.467628
F 69.092152 66.919644 15.467628
F 78.006913 59.197889 15.467406
F 78.006913 66.919354 15.467406
F 69.091982 59.198139 18.197220
F 69.091982 66.919604 18.197220
F 78.006916 59.197889 18.197356
F 78.006916 66.919354 18.197356
F 69.091813 54.050036 21.837180
F 69.091813 61.771500 21.837180
F 78.006913 54.050247 21.837291
F 78.006913 61.771711 21.837291
F 82.464909 69.493176 4.547603
F 78.006913 69.493176 21.837290
F 64.645973 69.490465 4.548454
F 82.464911 69.493177 7.277555
F 64.646890 69.490294 7.275260
F 78.006917 69.493175 4.547603
F 78.006914 69.493176 7.277553
F 82.464909 69.493176 11.827471
F 64.646098 69.490439 11.829662
F 82.464910 69.493177 14.557423
F 64.644613 69.490722 14.556230
F 78.006917 69.493176 11.827472
F 78.006914 69.493176 14.557422
F 82.464910 69.493176 19.107339
F 64.643163 69.491054 19.109226
F 78.006916 69.493176 19.107340
F 82.464909 69.493177 21.837291
F 64.641486 69.491377 21.836575
F 73.549003 69.493157 4.547613
F 69.091813 69.492965 21.837180
F 73.548999 69.493157 7.277541
F 69.092380 69.492835 4.547762
F 69.092420 69.492824 7.277304
F 73.548995 69.493159 11.827484
F 73.548983 69.493161 14.557413
F 69.092312 69.492849 11.827715
F 69.092146 69.492886 14.557258
F 73.548977 69.493163 19.107349
F 69.091988 69.492925 19.107536
F 73.548965 69.493165 21.837284
F 80.235912 55.337156 25.477225
F 80.235912 63.058621 25.477225
F 71.320104 55.337199 25.477202
F 71.320104 63.058664 25.477202
F 80.235909 57.910979 29.117159
F 80.235909 65.632444 29.117159
F 71.320060 57.910945 29.117142
F 71.320060 65.632410 29.117142
F 80.235911 57.910979 26.387208
F 80.235911 65.632444 26.387208
F 71.320105 57.910935 26.387243
F 71.320105 65.632400 26.387243
F 80.235909 55.337156 22.747274
F 80.235909 63.058621 22.747274
F 71.320144 55.337210 22.747315
F 71.320144 63.058674 22.747315
F 82.464912 54.050248 26.387208
F 82.464912 61.771712 26.387208
F 64.640042 54.048772 26.388652
F 64.640042 61.770236 26.388652
F 73.548959 54.050238 26.387215
F 73.548959 61.771702 26.387215
F 82.464908 59.197888 22.747274
F 82.464908 66.919353 22.747274
F 64.641591 59.199685 22.748941
F 64.641591 66.921150 22.748941
F 73.548965 59.197899 22.747282
F 73.548965 66.919364 22.747282
F 82.464911 59.197888 25.477225
F 82.464911 66.919353 25.477225
F 64.639939 59.199365 25.476718
F 64.639939 66.920830 25.476718
F 73.548958 59.197897 25.477220
F 73.548958 66.919362 25.477220
F 82.464908 54.050247 29.117160
F 82.464908 61.771712 29.117160
F 64.638422 54.049086 29.116848
F 64.638422 61.770550 29.116849
F 73.548947 54.050240 29.117156
F 73.548947 61.771704 29.117156
F 84.693930 55.337151 25.477229
F 84.693930 63.058615 25.477229
F 66.864378 55.337716 25.476981
F 66.864378 63.059181 25.476981
F 75.777924 55.337158 25.477224
F 75.777924 63.058623 25.477224
F 84.693926 57.910985 29.117163
F 84.693926 65.632450 29.117163
F 66.863837 57.910541 29.116993
F 66.863837 65.632006 29.116993
F 75.777920 57.910978 29.117159
F 75.777920 65.632443 29.117159
F 84.693925 57.910984 26.387205
F 84.693925 65.632449 26.387205
F 66.864407 57.910421 26.387705
F 66.864407 65.631886 26.387705
F 75.777924 57.910977 26.387209
F 75.777924 65.632442 26.387209
F 84.693925 55.337151 22.747271
F 84.693925 63.058616 22.747271
F 66.864953 55.337838 22.747855
F 66.864953 63.059303 22.747855
F 75.777923 55.337158 22.747275
F 75.777923 63.058623 22.747275
F 69.091656 54.050075 26.387352
F 69.091656 61.771539 26.387351
F 78.006916 54.050247 26.387209
F 78.006916 61.771711 26.387208
F 69.091818 59.198100 22.747444
F 69.091818 66.919565 22.747444
F 78.006913 59.197889 22.747274
F 78.006913 66.919354 22.747274
F 69.091650 59.198061 25.477140
F 69.091650 66.919526 25.477140
F 78.006915 59.197889 25.477225
F 78.006915 66.919354 25.477225
F 69.091487 54.050113 29.117098
F 69.091487 61.771577 29.117098
F 78.006913 54.050247 29.117159
F 78.006913 61.771711 29.117159
F 80.235912 55.337156 32.757093
F 80.235912 63.058621 32.757093
F 71.320024 55.337180 32.757082
F 71.320024 63.058645 32.757082
F 80.235909 57.910979 36.397028
F 80.235909 65.632444 36.397028
F 71.319984 57.910964 36.397023
F 71.319984 65.632429 36.397023
F 80.235911 57.910979 33.667077
F 80.235911 65.632444 33.667077
F 71.320025 57.910955 33.667098
F 71.320025 65.632419 33.667098
F 80.235909 55.337156 30.027143
F 80.235909 63.058621 30.027142
F 71.320062 55.337190 30.027170
F 71.320062 63.058655 30.027170
F 82.464912 54.050248 33.667076
F 82.464912 61.771712 33.667076
F 64.637071 54.049383 33.668028
F 64.637071 61.770847 33.668028
F 73.548942 54.050242 33.667081
F 73.548942 61.771706 33.667081
F 82.464909 59.197888 30.027142
F 82.464909 66.919353 30.027142
F 64.638514 59.199047 30.028367
F 64.638514 66.920512 30.028367
F 73.548947 59.197895 30.027148
F 73.548947 66.919360 30.027148
F 82.464909 59.197888 32.757094
F 82.464909 66.919353 32.757094
F 64.636947 59.198734 32.756971
F 64.636947 66.920199 32.756971
F 73.548941 59.197893 32.757091
F 73.548941 66.919358 32.757091
F 82.464906 54.050247 36.397028
F 82.464906 61.771711 36.397028
F 64.635800 54.049617 36.396924
F 64.635800 61.771081 36.396925
F 73.548932 54.050244 36.397026
F 73.548932 61.771708 36.397026
F 84.693927 55.337151 32.757097
F 84.693927 63.058616 32.757097
F 66.863328 55.337479 32.756995
F 66.863328 63.058944 32.756995
F 75.777921 55.337157 32.757093
F 75.777921 63.058622 32.757093
F 84.693920 57.910983 36.397030
F 84.693920 65.632448 36.397030
F 66.862831 57.910771 36.396991
F 66.862831 65.632236 36.396991
F 75.777917 57.910978 36.397027
F 75.777917 65.632443 36.397027
F 84.693916 57.910982 33.667075
F 84.693916 65.632447 33.667075
F 66.863347 57.910660 33.667404
F 66.863347 65.632125 33.667404
F 75.777921 57.910978 33.667077
F 75.777921 65.632443 33.667077
F 84.693919 55.337153 30.027140
F 84.693919 63.058617 30.027140
F 66.863868 55.337593 30.027553
F 66.863868 63.059058 30.027553
F 75.777920 55.337157 30.027143
F 75.777920 63.058622 30.027143
F 69.091341 54.050149 33.667166
F 69.091341 61.771614 33.667166
F 78.006915 54.050247 33.667077
F 78.006915 61.771711 33.667077
F 69.091492 59.198023 30.027259
F 69.091492 66.919488 30.027259
F 78.006912 59.197889 30.027143
F 78.006912 66.919354 30.027143
F 69.091334 59.197986 32.757056
F 69.091333 66.919451 32.757056
F 78.006915 59.197889 32.757093
F 78.006915 66.919354 32.757093
F 69.091198 54.050181 36.397005
F 69.091198 61.771645 36.397005
F 78.006912 54.050247 36.397027
F 78.006912 61.771711 36.397028
F 80.235912 55.337156 40.036962
F 80.235912 63.058621 40.036962
F 71.319965 55.337166 40.036954
F 71.319965 63.058631 40.036954
F 80.235909 57.910979 43.676896
F 80.235909 65.632444 43.676896
F 71.319952 57.910971 43.676874
F 71.319952 65.632436 43.676874
F 80.235911 57.910979 40.946945
F 80.235911 65.632444 40.946945
F 71.319949 57.910972 40.946947
F 71.319949 65.632437 40.946947
F 80.235909 55.337156 37.307011
F 80.235909 63.058621 37.307011
F 71.319988 55.337172 37.307024
F 71.319988 63.058637 37.307024
F 82.464911 54.050247 40.946945
F 82.464911 61.771712 40.946945
F 64.635236 54.049688 40.946618
F 64.635236 61.771152 40.946618
F 73.548928 54.050245 40.946946
F 73.548928 61.771710 40.946946
F 82.464908 59.197888 37.307010
F 82.464908 66.919353 37.307010
F 64.635702 59.198478 37.307650
F 64.635702 66.919943 37.307650
F 73.548931 59.197892 37.307014
F 73.548931 66.919357 37.307014
F 82.464907 59.197889 40.036962
F 82.464907 66.919354 40.036962
F 64.634656 59.198233 40.036673
F 64.634656 66.919698 40.036673
F 73.548925 59.197890 40.036962
F 73.548925 66.919355 40.036962
F 82.464911 54.050248 43.676897
F 82.464911 61.771712 43.676897
F 64.638010 54.049082 43.674981
F 64.638010 61.770546 43.674981
F 73.548936 54.050243 43.676890
F 73.548936 61.771707 43.676890
F 84.693922 55.337152 40.036966
F 84.693922 63.058617 40.036966
F 66.862674 55.337343 40.036808
F 66.862674 63.058808 40.036808
F 75.777919 55.337157 40.036962
F 75.777919 63.058621 40.036962
F 84.693923 57.910984 43.676901
F 84.693923 65.632449 43.676901
F 66.862915 57.910724 43.676398
F 66.862915 65.632189 43.676398
F 75.777915 57.910979 43.676896
F 75.777915 65.632444 43.676896
F 84.693905 57.910979 40.946945
F 84.693905 65.632444 40.946945
F 66.862411 57.910856 40.946906
F 66.862411 65.632321 40.946906
F 75.777918 57.910979 40.946945
F 75.777918 65.632444 40.946945
F 84.693909 55.337155 37.307010
F 84.693909 63.058620 37.307010
F 66.862905 55.337380 37.307204
F 66.862905 63.058845 37.307204
F 75.777918 55.337157 37.307011
F 75.777918 63.058622 37.307011
F 69.091112 54.050202 40.946939
F 69.091113 61.771667 40.946939
F 78.006915 54.050247 40.946945
F 78.006915 61.771711 40.946945
F 69.091188 59.197951 37.307074
F 69.091188 66.919416 37.307074
F 78.006912 59.197889 37.307011
F 78.006912 66.919354 37.307011
F 69.091046 59.197916 40.036949
F 69.091046 66.919381 40.036949
F 78.006914 59.197889 40.036962
F 78.006914 66.919354 40.036962
F 69.091360 54.050135 43.676738
F 69.091360 61.771599 43.676739
F 78.006913 54.050247 43.676896
F 78.006913 61.771711 43.676896
F 82.464912 69.493177 26.387208
F 78.006913 69.493176 43.676896
F 64.640042 69.491701 26.388652
F 82.464908 69.493177 29.117159
F 64.638422 69.492015 29.116849
F 78.006916 69.493176 26.387208
F 78.006913 69.493176 29.117159
F 82.464912 69.493177 33.667076
F 64.637071 69.492312 33.668028
F 82.464906 69.493176 36.397028
F 64.635800 69.492546 36.396925
F 78.006915 69.493176 33.667077
F 78.006913 69.493176 36.397027
F 82.464911 69.493177 40.946945
F 64.635236 69.492617 40.946618
F 78.006915 69.493176 40.946945
F 82.464911 69.493177 43.676897
F 64.638010 69.492011 43.674981
F 73.548959 69.493167 26.387215
F 69.091360 69.493064 43.676739
F 73.548947 69.493169 29.117156
F 69.091656 69.493004 26.387352
F 69.091487 69.493042 29.117098
F 73.548942 69.493171 33.667081
F 73.548932 69.493173 36.397026
F 69.091341 69.493078 33.667166
F 69.091198 69.493110 36.397005
F 73.548928 69.493174 40.946946
F 69.091112 69.493131 40.946939
F 73.548936 69.493172 43.676890
F 89.152222 1.286832 3.637658
F 89.152222 9.008296 3.637658
F 89.152222 16.729761 3.637658
F 98.085650 1.285366 3.637180
F 98.085650 9.006829 3.637180
F 98.085650 16.728294 3.637180
F 89.152202 3.860801 7.277579
F 89.152202 11.582264 7.277579
F 98.084892 3.862471 7.274548
F 98.084892 11.583935 7.274548
F 89.152634 3.860908 4.547463
F 89.152634 11.582372 4.547463
F 98.107767 3.868245 4.539075
F 98.107767 11.589709 4.539075
F 89.152566 1.286737 0.907552
F 89.152566 9.008201 0.907552
F 89.152566 16.729665 0.907552
F 98.102573 1.283327 0.902662
F 98.102573 9.004790 0.902662
F 98.102573 16.726255 0.902662
F 91.382109 7.721707 4.547464
F 91.382109 15.443171 4.547464
F 104.876526 0.014794 21.576065
F 100.333306 7.728645 4.528850
F 100.333306 15.450109 4.528850
F 100.333307 0.007181 4.528850
F 91.382796 5.147222 0.907516
F 91.382796 12.868686 0.907516
F 100.368676 5.141230 0.891598
F 100.368676 12.862694 0.891598
F 91.383344 5.147063 3.638023
F 91.383344 12.868527 3.638023
F 100.370729 5.137745 3.631486
F 100.370729 12.859209 3.631486
F 91.383054 7.721984 7.277915
F 91.383054 15.443448 7.277915
F 104.876526 15.457722 21.576065
F 100.360170 7.733000 7.269145
F 100.360170 15.454465 7.269145
F 100.360170 0.011537 7.269145
F 93.613650 1.286088 3.638103
F 93.613650 9.007551 3.638103
F 93.613650 16.729016 3.638103
F 102.557350 1.282071 3.548662
F 102.557350 9.003534 3.548662
F 102.557349 16.724999 3.548662
F 93.613465 3.861487 7.277787
F 93.613465 11.582951 7.277787
F 102.556001 3.865157 7.183158
F 102.556000 11.586621 7.183158
F 93.616927 3.862212 4.546372
F 93.616927 11.583676 4.546372
F 102.676344 3.865149 4.440369
F 102.676344 11.586613 4.440369
F 93.616138 1.285657 0.906855
F 93.616138 9.007120 0.906855
F 93.616138 16.728585 0.906855
F 102.655082 1.277356 0.810367
F 102.655082 8.998819 0.810367
F 102.655082 16.720284 0.810366
F 86.922969 7.721478 4.547594
F 86.922969 15.442943 4.547594
F 104.876526 7.736258 21.576065
F 95.848347 7.722980 4.546677
F 95.848347 15.444445 4.546677
F 95.848347 0.001517 4.546677
F 104.680469 7.571853 4.436203
F 104.680469 15.293316 4.436203
F 86.922969 0.000015 4.547594
F 86.923015 5.147613 0.907659
F 86.923015 12.869077 0.907659
F 95.853944 5.145692 0.907174
F 95.853944 12.867156 0.907174
F 104.956094 5.142275 0.615440
F 104.956094 12.863739 0.615440
F 86.923090 5.147595 3.637652
F 86.923090 12.869059 3.637652
F 95.856417 5.144304 3.640205
F 95.856417 12.865768 3.640205
F 104.951276 5.072931 3.368721
F 104.951276 12.794395 3.368721
F 86.923068 7.721503 7.277582
F 86.923068 15.442968 7.277582
F 86.923068 0.000040 7.277582
F 95.853955 7.724294 7.279396
F 95.853955 15.445758 7.279396
F 95.853955 0.002830 7.279396
F 104.926658 7.784556 7.125992
F 104.926657 15.506021 7.125992
F 104.926657 0.063093 7.125992
F 89.152160 1.286848 10.917511
F 89.152160 9.008312 10.917511
F 89.152160 16.729776 10.917511
F 98.081489 1.285595 10.914630
F 98.081489 9.007058 10.914629
F 98.081489 16.728523 10.914630
F 89.152125 3.860783 14.557444
F 89.152125 11.582246 14.557444
F 98.078972 3.860918 14.555062
F 98.078972 11.582382 14.555062
F 89.152484 3.860871 11.827364
F 89.152484 11.582334 11.827364
F 98.098320 3.866373 11.819946
F 98.098320 11.587837 11.819946
F 89.152548 1.286753 8.187419
F 89.152548 9.008216 8.187419
F 89.152548 16.729681 8.187419
F 98.101910 1.280752 8.179681
F 98.101910 9.002216 8.179681
F 98.101910 16.723681 8.179681
F 91.381884 7.721663 11.827341
F 91.381884 15.443127 11.827341
F 91.381884 0.000199 11.827341
F 100.322378 7.723888 11.812566
F 100.322378 15.445352 11.812566
F 100.322378 0.002424 11.812566
F 91.382061 5.147398 8.187365
F 91.382061 12.868862 8.187365
F 100.332273 5.142204 8.164774
F 100.332273 12.863668 8.164774
F 91.382843 5.147166 10.917798
F 91.382843 12.868630 10.917798
F 100.352672 5.137712 10.906483
F 100.352672 12.859176 10.906483
F 91.382655 7.721892 14.557750
F 91.382655 15.443356 14.557750
F 86.923015 15.442955 21.837312
F 100.346854 7.730549 14.552925
F 100.346854 15.452014 14.552925
F 100.346854 0.009086 14.552925
F 93.612918 1.286271 10.917709
F 93.612918 9.007734 10.917709
F 93.612918 16.729199 10.917709
F 102.543433 1.284881 10.845709
F 102.543433 9.006344 10.845709
F 102.543433 16.727809 10.845709
F 93.612553 3.861307 14.557673
F 93.612553 11.582771 14.557673
F 102.537759 3.859123 14.498601
F 102.537759 11.580586 14.498601
F 93.615470 3.861909 11.826504
F 93.615470 11.583373 11.826504
F 102.626027 3.852603 11.768809
F 102.626027 11.574066 11.768809
F 93.616077 1.285616 8.186470
F 93.616077 9.007080 8.186470
F 93.616077 16.728544 8.186470
F 102.644910 1.295224 8.111721
F 102.644910 9.016687 8.111721
F 102.644910 16.738152 8.111721
F 86.922957 7.721476 11.827462
F 86.922957 15.442940 11.827462
F 86.923015 7.721491 21.837312
F 95.846519 7.722798 11.826725
F 95.846519 15.444262 11.826725
F 95.846519 0.001334 11.826725
F 104.681389 7.610828 11.758173
F 104.681389 15.332292 11.758174
F 104.880333 12.863223 18.089231
F 86.922963 5.147624 8.187526
F 86.922963 12.869088 8.187526
F 95.848082 5.146034 8.186142
F 95.848082 12.867498 8.186142
F 104.682022 5.264310 8.114633
F 104.682021 12.985775 8.114633
F 86.923052 5.147603 10.917513
F 86.923051 12.869067 10.917513
F 95.852356 5.145136 10.918872
F 95.852356 12.866600 10.918872
F 104.907611 5.077210 10.798998
F 104.907611 12.798674 10.798999
F 86.923032 7.721494 14.557446
F 86.923032 15.442959 14.557446
F 104.880334 5.141759 18.089231
F 95.851482 7.723950 14.559718
F 95.851482 15.445414 14.559718
F 95.851482 0.002486 14.559718
F 104.878426 7.782276 14.440535
F 104.878426 15.503740 14.440535
F 104.878425 0.060812 14.440535
F 89.152304 1.286820 18.197410
F 89.152303 9.008283 18.197410
F 89.152303 16.729748 18.197410
F 98.104149 1.278613 18.202239
F 98.104149 9.000077 18.202239
F 98.104149 16.721541 18.202239
F 89.152443 3.860854 21.837373
F 89.152443 11.582317 21.837373
F 91.382655 0.000429 14.557750
F 86.923015 0.000027 21.837312
F 89.152398 3.860854 19.107269
F 89.152398 11.582317 19.107269
F 98.099803 3.863950 19.104939
F 98.099803 11.585413 19.104939
F 89.152420 1.286783 15.467318
F 89.152420 9.008246 15.467318
F 89.152420 16.729711 15.467318
F 98.095837 1.281716 15.465639
F 98.095837 9.003180 15.465639
F 98.095837 16.724644 15.465639
F 91.382584 7.721854 19.107093
F 91.382584 15.443318 19.107092
F 95.852897 12.865834 18.200263
F 100.368331 7.729336 19.089454
F 100.368331 15.450800 19.089454
F 100.368331 0.007872 19.089454
F 91.381757 5.147463 15.467311
F 91.381757 12.868927 15.467311
F 100.318053 5.144601 15.455726
F 100.318053 12.866065 15.455726
F 91.382634 5.147226 18.197701
F 91.382634 12.868690 18.197701
F 100.352601 5.140266 18.194485
F 100.352600 12.861730 18.194485
F 91.382656 7.721861 21.837592
F 91.382656 15.443325 21.837592
F 95.852897 5.144370 18.200263
F 100.352934 7.727304 21.826819
F 100.352934 15.448769 21.826820
F 100.352934 0.005841 21.826819
F 93.615795 1.285552 18.198303
F 93.615795 9.007016 18.198303
F 93.615795 16.728480 18.198303
F 102.616061 1.291628 18.150076
F 102.616061 9.013091 18.150076
F 102.616061 16.734556 18.150076
F 93.616086 3.862202 21.838365
F 93.616086 11.583666 21.838365
F 102.606522 3.859190 21.781191
F 102.606522 11.580654 21.781191
F 93.615005 3.861762 19.106953
F 93.615005 11.583226 19.106953
F 102.631037 3.875697 19.052518
F 102.631037 11.597160 19.052518
F 93.614915 1.285866 15.466798
F 93.614915 9.007330 15.466798
F 93.614915 16.728795 15.466798
F 102.616226 1.293683 15.417277
F 102.616226 9.015146 15.417277
F 102.616226 16.736611 15.417277
F 86.922984 7.721481 19.107328
F 86.922984 15.442946 19.107327
F 86.923026 12.869073 18.197380
F 95.854945 7.724415 19.105712
F 95.854945 15.445880 19.105711
F 95.854945 0.002952 19.105711
F 104.978794 7.778271 18.825731
F 104.978793 15.499735 18.825732
F 86.923026 5.147609 18.197380
F 86.922947 5.147628 15.467398
F 86.922947 12.869092 15.467398
F 95.845527 5.146382 15.467171
F 95.845527 12.867846 15.467171
F 104.677070 5.252832 15.402829
F 104.677069 12.974296 15.402829
F 91.382109 0.000244 4.547464
F 104.978794 0.056808 18.825731
F 86.922984 0.000018 19.107327
F 91.382656 0.000397 21.837592
F 91.382584 0.000390 19.107093
F 86.923032 0.000031 14.557446
F 91.383054 0.000520 7.277915
F 86.922957 0.000012 11.827462
F 95.854886 0.003544 0.000919
F 95.854886 15.446472 0.000918
F 95.854886 7.725008 0.000918
F 98.102601 3.869292 0.005462
F 98.102601 11.590756 0.005462
F 89.152472 1.286776 25.477311
F 89.152472 9.008240 25.477311
F 89.152472 16.729705 25.477311
F 98.097396 1.281074 25.479352
F 98.097396 9.002537 25.479352
F 98.097396 16.724002 25.479352
F 89.152395 3.860844 29.117228
F 89.152395 11.582308 29.117228
F 98.092945 3.865908 29.118054
F 98.092945 11.587371 29.118054
F 89.152356 3.860844 26.387131
F 89.152356 11.582308 26.387131
F 98.098142 3.864256 26.382750
F 98.098142 11.585719 26.382750
F 89.152381 1.286788 22.747203
F 89.152381 9.008251 22.747203
F 89.152381 16.729716 22.747203
F 98.101602 1.282880 22.742732
F 98.101602 9.004343 22.742732
F 98.101602 16.725808 22.742732
F 91.382870 7.721938 26.386846
F 91.382870 15.443402 26.386846
F 86.922918 5.147637 40.036963
F 100.359787 7.731093 26.362403
F 100.359787 15.452557 26.362403
F 100.359787 0.009629 26.362403
F 91.382914 5.147149 22.746933
F 91.382914 12.868613 22.746933
F 100.362246 5.139781 22.728022
F 100.362246 12.861245 22.728022
F 91.382602 5.147264 25.477450
F 91.382602 12.868728 25.477450
F 100.344456 5.143639 25.465341
F 100.344456 12.865103 25.465341
F 91.382372 7.721788 29.117307
F 91.382372 15.443252 29.117307
F 104.854347 12.859463 37.003352
F 100.335875 7.724497 29.100678
F 100.335875 15.445961 29.100679
F 100.335875 0.003033 29.100678
F 93.615708 1.285497 25.478138
F 93.615708 9.006961 25.478138
F 93.615708 16.728425 25.478138
F 102.596545 1.286502 25.388388
F 102.596545 9.007965 25.388388
F 102.596545 16.729430 25.388388
F 93.614897 3.861972 29.117823
F 93.614897 11.583436 29.117823
F 102.580156 3.858856 29.020338
F 102.580156 11.580320 29.020339
F 93.615104 3.861669 26.386454
F 93.615104 11.583133 26.386454
F 102.637703 3.879490 26.275465
F 102.637703 11.600954 26.275465
F 93.615265 1.285918 22.746664
F 93.615265 9.007382 22.746664
F 93.615265 16.728846 22.746664
F 102.648450 1.262746 22.647349
F 102.648450 8.984209 22.647349
F 102.648450 16.705674 22.647349
F 86.923038 7.721496 26.387184
F 86.923038 15.442960 26.387184
F 104.881686 0.021803 43.421438
F 95.852796 7.723161 26.385574
F 95.852796 15.444626 26.385574
F 95.852796 0.001698 26.385574
F 104.928635 7.739097 26.060446
F 104.928635 15.460561 26.060446
F 104.928635 0.017633 26.060446
F 86.923020 5.147611 22.747254
F 86.923020 12.869075 22.747254
F 95.853954 5.145447 22.745773
F 95.853954 12.866911 22.745773
F 104.954391 5.126743 22.424879
F 104.954391 12.848207 22.424878
F 86.923005 5.147615 25.477242
F 86.923005 12.869079 25.477242
F 95.852831 5.144100 25.479166
F 95.852831 12.865564 25.479166
F 104.850589 5.142280 25.180581
F 104.850589 12.863744 25.180582
F 86.922987 7.721483 29.117171
F 86.922987 15.442947 29.117171
F 104.881686 15.464730 43.421438
F 95.850698 7.724605 29.118619
F 95.850698 15.446069 29.118619
F 95.850698 0.003141 29.118619
F 104.823030 7.724364 28.814570
F 104.823030 15.445829 28.814570
F 104.881686 7.743266 43.421438
F 89.152308 1.286817 32.757143
F 89.152308 9.008280 32.757143
F 89.152308 16.729745 32.757144
F 98.088013 1.282387 32.757508
F 98.088013 9.003851 32.757508
F 98.088013 16.725315 32.757508
F 89.152219 3.860801 36.397064
F 89.152219 11.582264 36.397064
F 98.083558 3.864358 36.397964
F 98.083558 11.585822 36.397964
F 89.152213 3.860810 33.667012
F 89.152213 11.582274 33.667012
F 98.088716 3.862769 33.663405
F 98.088716 11.584233 33.663405
F 89.152295 1.286808 30.027067
F 89.152295 9.008272 30.027067
F 89.152295 16.729736 30.027067
F 98.093746 1.284112 30.022685
F 98.093746 9.005576 30.022685
F 98.093746 16.727040 30.022685
F 91.382269 7.721786 33.666789
F 91.382269 15.443250 33.666789
F 91.382870 0.000474 26.386846
F 100.341775 7.728522 33.643979
F 100.341775 15.449987 33.643979
F 95.845838 5.145278 40.039142
F 91.382584 5.147238 30.026805
F 91.382584 12.868702 30.026805
F 100.351122 5.139371 30.001829
F 100.351122 12.860835 30.001829
F 91.382055 5.147385 32.757183
F 91.382055 12.868849 32.757183
F 100.326509 5.145887 32.739295
F 100.326509 12.867351 32.739295
F 91.381782 7.721662 36.397103
F 91.381782 15.443126 36.397103
F 91.382372 0.000324 29.117307
F 100.319261 7.722506 36.381475
F 100.319261 15.443971 36.381475
F 100.319261 0.001043 36.381475
F 93.613994 1.285855 32.757583
F 93.613994 9.007319 32.757583
F 93.613994 16.728784 32.757583
F 102.563236 1.291267 32.657897
F 102.563236 9.012730 32.657897
F 102.563236 16.734195 32.657897
F 93.613120 3.861579 36.397458
F 93.613120 11.583042 36.397458
F 102.550117 3.854380 36.302744
F 102.550116 11.575844 36.302744
F 93.613329 3.861281 33.666507
F 93.613329 11.582745 33.666507
F 102.604930 3.875147 33.559573
F 102.604930 11.596611 33.559573
F 93.614338 1.286131 30.026418
F 93.614338 9.007595 30.026418
F 93.614338 16.729059 30.026418
F 102.621725 1.270487 29.914608
F 102.621725 8.991950 29.914608
F 102.621725 16.713415 29.914608
F 86.923009 7.721490 33.667055
F 86.923009 15.442954 33.667055
F 86.923038 0.000032 26.387184
F 95.848602 7.722422 33.665930
F 95.848602 15.443887 33.665930
F 95.848602 0.000959 33.665930
F 104.876450 7.734091 33.346792
F 104.876450 15.455555 33.346792
F 104.876450 0.012627 33.346792
F 86.923024 5.147609 30.027119
F 86.923024 12.869073 30.027119
F 95.850896 5.146300 30.025528
F 95.850896 12.867764 30.025528
F 104.902495 5.132912 29.700457
F 104.902495 12.854376 29.700457
F 86.922968 5.147625 32.757101
F 86.922968 12.869089 32.757101
F 95.848212 5.144991 32.758190
F 95.848212 12.866455 32.758190
F 104.795554 5.147216 32.453064
F 104.795553 12.868680 32.453064
F 86.922943 7.721471 36.397032
F 86.922943 15.442936 36.397032
F 86.923068 15.442966 43.676924
F 95.846357 7.723839 36.398296
F 95.846357 15.445303 36.398296
F 95.846357 0.002375 36.398296
F 104.774213 7.720385 36.100000
F 104.774213 15.441849 36.100000
F 86.923068 7.721502 43.676924
F 89.152223 1.286833 40.037037
F 89.152223 9.008297 40.037037
F 89.152223 16.729761 40.037037
F 98.084965 1.282790 40.041274
F 98.084965 9.004253 40.041274
F 98.084965 16.725718 40.041274
F 89.152423 3.860850 43.677017
F 89.152423 11.582314 43.677017
F 86.922987 0.000019 29.117171
F 104.823030 0.002901 28.814570
F 89.152033 3.860772 40.946940
F 89.152033 11.582236 40.946940
F 98.083997 3.862387 40.949120
F 98.083997 11.583851 40.949120
F 89.152125 1.286847 37.306976
F 89.152125 9.008311 37.306976
F 89.152125 16.729776 37.306976
F 98.084433 1.285394 37.306273
F 98.084433 9.006857 37.306273
F 98.084433 16.728322 37.306273
F 91.381958 7.721719 40.946897
F 91.381958 15.443183 40.946897
F 104.775966 12.879568 39.756824
F 100.336540 7.728661 40.934983
F 100.336540 15.450126 40.934983
F 86.922918 12.869101 40.036963
F 91.381962 5.147385 37.306785
F 91.381962 12.868849 37.306785
F 100.333238 5.141518 37.289227
F 100.333238 12.862982 37.289227
F 91.381547 5.147508 40.037073
F 91.381547 12.868972 40.037073
F 100.319765 5.146761 40.027455
F 100.319765 12.868226 40.027455
F 91.383116 7.721948 43.677284
F 91.383116 15.443413 43.677284
F 104.775966 5.158104 39.756824
F 100.358551 7.731516 43.672949
F 100.358551 15.452980 43.672949
F 100.358551 0.010052 43.672949
F 93.613235 1.285967 40.037826
F 93.613235 9.007431 40.037826
F 93.613235 16.728896 40.037826
F 102.556252 1.295052 39.956910
F 102.556252 9.016516 39.956910
F 102.556252 16.737981 39.956910
F 93.615964 3.862141 43.678403
F 93.615964 11.583605 43.678403
F 102.617524 3.875181 43.606055
F 102.617524 11.596645 43.606055
F 93.611995 3.861021 40.947195
F 93.611995 11.582484 40.947195
F 102.595510 3.879080 40.862792
F 102.595509 11.600544 40.862792
F 93.612493 1.286525 37.306836
F 93.612493 9.007988 37.306836
F 93.612493 16.729453 37.306836
F 102.591541 1.273687 37.212392
F 102.591541 8.995150 37.212392
F 102.591541 16.716615 37.212392
F 86.922985 7.721483 40.946937
F 86.922985 15.442948 40.946937
F 95.845838 12.866742 40.039143
F 95.846580 7.721995 40.947670
F 95.846580 15.443459 40.947670
F 95.846580 0.000531 40.947670
F 104.864694 7.740023 40.666413
F 104.864694 15.461488 40.666413
F 104.864694 0.018560 40.666413
F 86.922987 5.147617 37.306992
F 86.922987 12.869081 37.306992
F 95.846343 5.147091 37.306698
F 95.846343 12.868555 37.306698
F 104.854347 5.137999 37.003352
F 100.336540 0.007198 40.934983
F 86.922985 0.000020 40.946937
F 91.383116 0.000485 43.677284
F 91.381958 0.000255 40.946897
F 100.341775 0.007059 33.643979
F 86.923068 0.000039 43.676924
F 86.922943 0.000008 36.397032
F 86.923009 0.000026 33.667055
F 91.381782 0.000199 36.397103
F 91.382269 0.000322 33.666789
F 95.853764 0.003642 21.839673
F 95.853764 15.446569 21.839673
F 95.853764 7.725105 21.839673
F 98.100130 3.867395 21.841327
F 98.100130 11.588858 21.841327
F 89.152222 24.451225 3.637658
F 89.152222 32.172688 3.637658
F 98.085650 24.449758 3.637180
F 98.085650 32.171222 3.637180
F 89.152202 27.025193 7.277579
F 104.876526 23.179187 21.576064
F 89.152202 19.303729 7.277579
F 98.084892 27.026864 7.274548
F 104.876526 30.900650 21.576065
F 98.084892 19.305400 7.274548
F 89.152634 27.025301 4.547463
F 95.854945 30.888808 19.105712
F 89.152634 19.303837 4.547463
F 98.107767 27.032638 4.539075
F 86.922984 23.164410 19.107327
F 98.107767 19.311174 4.539075
F 89.152566 24.451130 0.907552
F 89.152566 32.172593 0.907552
F 98.102573 24.447719 0.902662
F 98.102573 32.169183 0.902662
F 91.382109 30.886100 4.547464
F 91.382109 23.164636 4.547464
F 100.333306 30.893037 4.528850
F 100.333307 23.171574 4.528850
F 91.382796 28.311614 0.907516
F 91.382796 20.590150 0.907516
F 100.368676 28.305623 0.891598
F 100.368676 20.584159 0.891598
F 91.383344 28.311455 3.638023
F 91.383344 20.589992 3.638023
F 100.370729 28.302138 3.631486
F 100.370729 20.580674 3.631486
F 91.383054 30.886376 7.277915
F 91.383054 23.164913 7.277915
F 100.360170 30.897393 7.269145
F 100.360170 23.175930 7.269145
F 93.613650 24.450480 3.638103
F 93.613650 32.171944 3.638103
F 102.557350 24.446463 3.548662
F 102.557350 32.167927 3.548662
F 93.613465 27.025880 7.277787
F 86.923015 23.164420 21.837312
F 93.613465 19.304416 7.277787
F 102.556001 27.029550 7.183158
F 86.923015 30.885883 21.837312
F 102.556001 19.308086 7.183158
F 93.616927 27.026604 4.546372
F 104.880334 20.584688 18.089231
F 93.616927 19.305140 4.546372
F 102.676344 27.029542 4.440369
F 104.880333 28.306152 18.089231
F 102.676344 19.308078 4.440369
F 93.616138 24.450049 0.906855
F 93.616138 32.171513 0.906855
F 102.655082 24.441748 0.810367
F 102.655082 32.163212 0.810367
F 86.922969 30.885871 4.547594
F 86.922969 23.164407 4.547594
F 95.848347 30.887373 4.546677
F 95.848347 23.165909 4.546677
F 104.680469 30.736245 4.436203
F 104.680469 23.014782 4.436203
F 86.923015 28.312005 0.907659
F 86.923015 20.590541 0.907659
F 95.853944 28.310085 0.907174
F 95.853944 20.588621 0.907174
F 104.956094 28.306667 0.615440
F 104.956094 20.585204 0.615440
F 86.923090 28.311987 3.637652
F 86.923090 20.590523 3.637652
F 95.856417 28.308696 3.640205
F 95.856417 20.587233 3.640205
F 104.951276 28.237323 3.368721
F 104.951276 20.515860 3.368721
F 86.923068 30.885896 7.277582
F 86.923068 23.164432 7.277582
F 95.853955 30.888686 7.279396
F 95.853955 23.167223 7.279396
F 104.926658 30.948949 7.125992
F 104.926657 23.227486 7.125992
F 89.152160 24.451241 10.917511
F 89.152160 32.172704 10.917511
F 98.081489 24.449987 10.914630
F 98.081489 32.171451 10.914629
F 89.152125 27.025175 14.557444
F 95.852897 20.587299 18.200263
F 89.152125 19.303711 14.557444
F 98.078972 27.025311 14.555062
F 95.852897 28.308762 18.200263
F 98.078972 19.303847 14.555062
F 89.152484 27.025263 11.827364
F 86.923026 20.590538 18.197380
F 89.152484 19.303799 11.827364
F 98.098320 27.030766 11.819946
F 86.923026 28.312002 18.197380
F 98.098320 19.309302 11.819946
F 89.152548 24.451145 8.187419
F 89.152548 32.172609 8.187419
F 98.101910 24.445145 8.179681
F 98.101910 32.166608 8.179681
F 91.381884 30.886055 11.827341
F 91.381884 23.164592 11.827341
F 100.322378 30.888280 11.812566
F 100.322378 23.166817 11.812566
F 91.382061 28.311790 8.187365
F 91.382061 20.590326 8.187365
F 100.332273 28.306597 8.164774
F 100.332273 20.585133 8.164774
F 91.382843 28.311558 10.917798
F 91.382843 20.590095 10.917798
F 100.352672 28.302104 10.906483
F 100.352672 20.580641 10.906483
F 91.382655 30.886285 14.557750
F 91.382655 23.164821 14.557750
F 100.346854 30.894942 14.552925
F 100.346854 23.173478 14.552925
F 93.612918 24.450663 10.917709
F 93.612918 32.172127 10.917709
F 102.543433 24.449274 10.845709
F 102.543433 32.170737 10.845709
F 93.612553 27.025700 14.557673
F 104.677069 20.695761 15.402829
F 93.612553 19.304236 14.557673
F 102.537759 27.023516 14.498601
F 102.537759 34.744979 14.498601
F 102.537759 19.302051 14.498601
F 93.615470 27.026301 11.826504
F 104.677070 28.417224 15.402829
F 93.615470 19.304838 11.826504
F 102.626027 27.016995 11.768809
F 102.626027 34.738459 11.768809
F 102.626027 19.295531 11.768809
F 93.616077 24.450009 8.186470
F 93.616077 32.171472 8.186470
F 102.644910 24.459617 8.111721
F 102.644910 32.181080 8.111721
F 86.922957 30.885868 11.827462
F 86.922957 23.164405 11.827462
F 95.846519 30.887190 11.826725
F 95.846519 23.165727 11.826725
F 104.681389 30.775221 11.758173
F 104.681389 23.053758 11.758173
F 86.922963 28.312017 8.187526
F 86.922963 20.590553 8.187526
F 95.848082 28.310426 8.186142
F 95.848082 20.588962 8.186142
F 104.682022 28.428703 8.114633
F 104.682021 20.707240 8.114633
F 86.923052 28.311996 10.917513
F 86.923052 20.590532 10.917513
F 95.852356 28.309528 10.918872
F 95.852356 20.588065 10.918872
F 104.907611 28.241603 10.798998
F 104.907611 20.520139 10.798999
F 86.923032 30.885887 14.557446
F 86.923032 23.164423 14.557446
F 95.851482 30.888342 14.559718
F 95.851482 23.166879 14.559718
F 104.878426 30.946668 14.440535
F 104.878425 23.225205 14.440535
F 89.152303 24.451212 18.197410
F 89.152304 32.172676 18.197410
F 98.104149 24.443006 18.202239
F 98.104149 32.164469 18.202239
F 89.152443 27.025246 21.837373
F 95.845527 20.589311 15.467171
F 89.152443 19.303782 21.837373
F 86.922984 30.885874 19.107328
F 95.845527 28.310774 15.467171
F 102.616226 32.179539 15.417277
F 89.152398 27.025246 19.107269
F 86.922947 20.590556 15.467398
F 89.152398 19.303782 19.107269
F 98.099803 27.028342 19.104939
F 86.922947 28.312020 15.467398
F 98.099803 19.306878 19.104939
F 89.152420 24.451175 15.467318
F 89.152420 32.172639 15.467318
F 98.095837 24.446109 15.465639
F 98.095837 32.167572 15.465639
F 91.382584 30.886246 19.107093
F 91.382584 23.164782 19.107093
F 100.368331 30.893728 19.089454
F 100.368331 23.172265 19.089454
F 91.381757 28.311855 15.467311
F 91.381757 20.590391 15.467311
F 100.318053 28.308994 15.455726
F 100.318053 20.587530 15.455726
F 91.382634 28.311618 18.197701
F 91.382634 20.590155 18.197701
F 100.352600 28.304658 18.194485
F 100.352601 20.583195 18.194485
F 91.382656 30.886253 21.837592
F 91.382656 23.164789 21.837592
F 100.352934 30.891697 21.826819
F 100.352934 23.170233 21.826819
F 93.615795 24.449945 18.198303
F 93.615795 32.171408 18.198303
F 102.616061 24.456021 18.150076
F 102.616061 32.177484 18.150076
F 93.616086 27.026594 21.838365
F 104.978794 23.221201 18.825731
F 93.616086 19.305130 21.838365
F 102.606522 27.023583 21.781191
F 102.606522 34.745046 21.781191
F 102.606522 19.302119 21.781191
F 93.615005 27.026154 19.106953
F 104.978793 30.942664 18.825732
F 93.615005 19.304690 19.106952
F 102.631037 27.040090 19.052518
F 95.854945 23.167344 19.105711
F 102.631037 19.318625 19.052518
F 93.614915 24.450259 15.466798
F 93.614915 32.171722 15.466798
F 102.616226 24.458076 15.417276
F 95.854886 23.167937 0.000918
F 95.854886 30.889400 0.000918
F 98.102601 27.033684 0.005462
F 98.102601 19.312220 0.005462
F 89.152472 24.451169 25.477311
F 89.152472 32.172632 25.477311
F 98.097396 24.445466 25.479352
F 98.097396 32.166930 25.479352
F 89.152395 27.025236 29.117228
F 104.881686 23.186195 43.421438
F 89.152395 19.303772 29.117228
F 98.092945 27.030300 29.118054
F 104.881686 30.907659 43.421438
F 98.092945 19.308836 29.118054
F 89.152356 27.025237 26.387131
F 86.922985 23.164412 40.946937
F 89.152356 19.303773 26.387131
F 98.098142 27.028648 26.382750
F 86.922985 30.885876 40.946937
F 98.098142 19.307184 26.382750
F 89.152381 24.451180 22.747203
F 89.152381 32.172644 22.747203
F 98.101602 24.447272 22.742732
F 98.101602 32.168735 22.742732
F 91.382870 30.886330 26.386846
F 91.382870 23.164867 26.386846
F 100.359787 30.895485 26.362403
F 100.359787 23.174022 26.362403
F 91.382914 28.311541 22.746933
F 91.382914 20.590078 22.746933
F 100.362246 28.304173 22.728022
F 100.362246 20.582710 22.728022
F 91.382602 28.311656 25.477450
F 91.382602 20.590193 25.477450
F 100.344456 28.308032 25.465341
F 100.344456 20.586568 25.465341
F 91.382372 30.886180 29.117307
F 91.382372 23.164717 29.117307
F 100.335875 30.888889 29.100678
F 100.335875 23.167426 29.100678
F 93.615708 24.449889 25.478138
F 93.615708 32.171353 25.478138
F 102.596545 24.450894 25.388388
F 102.596545 32.172357 25.388388
F 93.614897 27.026365 29.117823
F 86.923068 23.164431 43.676924
F 93.614897 19.304901 29.117823
F 102.580156 27.023249 29.020338
F 102.580156 34.744712 29.020339
F 102.580156 19.301785 29.020339
F 93.615104 27.026062 26.386454
F 86.923068 30.885895 43.676924
F 93.615104 19.304598 26.386454
F 102.637703 27.043883 26.275465
F 104.775966 20.601033 39.756824
F 102.637703 19.322419 26.275465
F 93.615265 24.450310 22.746664
F 93.615265 32.171774 22.746664
F 102.648450 24.427138 22.647349
F 102.648450 32.148602 22.647349
F 86.923038 30.885888 26.387184
F 86.923038 23.164425 26.387184
F 95.852796 30.887554 26.385575
F 95.852796 23.166090 26.385574
F 104.928635 30.903489 26.060446
F 104.928635 23.182026 26.060446
F 86.923020 28.312004 22.747254
F 86.923020 20.590540 22.747254
F 95.853954 28.309840 22.745773
F 95.853954 20.588376 22.745773
F 104.954391 28.291135 22.424879
F 104.954391 20.569672 22.424878
F 86.923005 28.312007 25.477242
F 86.923005 20.590544 25.477242
F 95.852831 28.308492 25.479166
F 95.852831 20.587029 25.479166
F 104.850589 28.306672 25.180581
F 104.850589 20.585209 25.180581
F 86.922987 30.885875 29.117171
F 86.922987 23.164412 29.117171
F 95.850698 30.888997 29.118619
F 95.850698 23.167534 29.118619
F 104.823030 30.888757 28.814570
F 104.823030 23.167294 28.814570
F 89.152308 24.451209 32.757143
F 89.152308 32.172673 32.757143
F 98.088013 24.446780 32.757508
F 98.088013 32.168243 32.757508
F 89.152219 27.025193 36.397064
F 104.775966 28.322497 39.756824
F 89.152219 19.303729 36.397064
F 98.083558 27.028751 36.397964
F 95.845838 20.588206 40.039143
F 98.083558 19.307287 36.397964
F 89.152213 27.025203 33.667012
F 95.845838 28.309670 40.039142
F 89.152213 19.303739 33.667012
F 98.088716 27.027162 33.663405
F 86.922918 20.590566 40.036963
F 98.088716 19.305698 33.663405
F 89.152295 24.451201 30.027067
F 89.152295 32.172664 30.027067
F 98.093746 24.448505 30.022685
F 98.093746 32.169968 30.022685
F 91.382269 30.886178 33.666789
F 91.382269 23.164715 33.666789
F 100.341775 30.892915 33.643979
F 100.341775 23.171451 33.643979
F 91.382584 28.311631 30.026805
F 91.382584 20.590167 30.026805
F 100.351122 28.303764 30.001829
F 100.351122 20.582300 30.001829
F 91.382055 28.311777 32.757183
F 91.382055 20.590313 32.757184
F 100.326509 28.310280 32.739295
F 100.326509 20.588816 32.739295
F 91.381782 30.886055 36.397103
F 91.381782 23.164591 36.397103
F 100.319261 30.886899 36.381475
F 100.319261 23.165435 36.381475
F 93.613994 24.450248 32.757583
F 93.613994 32.171711 32.757583
F 102.563236 24.455659 32.657897
F 102.563236 32.177123 32.657897
F 93.613120 27.025971 36.397458
F 86.922918 28.312030 40.036963
F 93.613120 19.304507 36.397458
F 102.550117 27.018773 36.302744
F 102.550116 34.740236 36.302744
F 102.550117 19.297309 36.302744
F 93.613329 27.025674 33.666507
F 104.854347 20.580928 37.003352
F 93.613329 19.304210 33.666507
F 102.604930 27.039540 33.559573
F 104.854347 28.302391 37.003352
F 102.604930 19.318075 33.559573
F 93.614338 24.450523 30.026418
F 93.614338 32.171987 30.026418
F 102.621725 24.434880 29.914608
F 102.621725 32.156343 29.914608
F 86.923009 30.885882 33.667055
F 86.923009 23.164419 33.667055
F 95.848602 30.886815 33.665930
F 95.848602 23.165351 33.665930
F 104.876450 30.898483 33.346792
F 104.876450 23.177020 33.346792
F 86.923024 28.312001 30.027119
F 86.923024 20.590537 30.027119
F 95.850896 28.310693 30.025528
F 95.850896 20.589229 30.025528
F 104.902495 28.297304 29.700457
F 104.902495 20.575841 29.700457
F 86.922968 28.312017 32.757101
F 86.922968 20.590554 32.757101
F 95.848212 28.309383 32.758190
F 95.848212 20.587920 32.758190
F 104.795554 28.311609 32.453064
F 104.795554 20.590145 32.453064
F 86.922943 30.885864 36.397032
F 86.922943 23.164400 36.397032
F 95.846357 30.888231 36.398296
F 95.846357 23.166768 36.398296
F 104.774213 30.884777 36.100000
F 104.774213 23.163314 36.100000
F 89.152223 24.451226 40.037037
F 89.152223 32.172689 40.037037
F 98.084965 24.447182 40.041274
F 98.084965 32.168646 40.041274
F 89.152423 27.025243 43.677017
F 95.846343 20.590019 37.306698
F 89.152423 19.303779 43.677017
F 102.591541 32.159543 37.212392
F 95.846343 28.311483 37.306698
F 102.591541 24.438079 37.212392
F 89.152033 27.025165 40.946940
F 86.922987 20.590546 37.306992
F 89.152033 19.303700 40.946940
F 98.083997 27.026779 40.949120
F 86.922987 28.312009 37.306992
F 98.083997 19.305315 40.949120
F 89.152125 24.451240 37.306976
F 89.152125 32.172703 37.306976
F 98.084433 24.449786 37.306273
F 98.084433 32.171250 37.306273
F 91.381958 30.886111 40.946897
F 91.381958 23.164648 40.946897
F 100.336540 30.893054 40.934983
F 100.336540 23.171590 40.934983
F 91.381962 28.311777 37.306785
F 91.381962 20.590314 37.306785
F 100.333238 28.305911 37.289227
F 100.333238 20.584447 37.289227
F 91.381547 28.311900 40.037073
F 91.381547 20.590436 40.037073
F 100.319765 28.311154 40.027455
F 100.319765 20.589690 40.027455
F 91.383116 30.886341 43.677284
F 91.383116 23.164877 43.677284
F 100.358551 30.895908 43.672949
F 100.358551 23.174445 43.672949
F 93.613235 24.450360 40.037826
F 93.613235 32.171823 40.037826
F 102.556252 24.459445 39.956910
F 102.556252 32.180908 39.956910
F 93.615964 27.026533 43.678403
F 104.864694 23.182952 40.666413
F 93.615964 19.305070 43.678403
F 102.617524 27.039574 43.606055
F 104.864694 30.904416 40.666413
F 102.617524 19.318110 43.606055
F 93.611995 27.025413 40.947195
F 95.846580 23.164923 40.947670
F 93.611995 19.303949 40.947195
F 102.595510 27.043473 40.862792
F 95.846580 30.886387 40.947670
F 102.595510 19.322009 40.862792
F 93.612493 24.450917 37.306836
F 93.612493 32.172381 37.306836
F 95.853765 23.168034 21.839673
F 95.853764 30.889497 21.839673
F 98.100130 27.031787 21.841327
F 98.100130 19.310323 21.841327
F 89.152222 47.615617 3.637658
F 89.152223 39.894153 3.637658
F 98.085650 47.614151 3.637180
F 98.085650 39.892686 3.637180
F 89.152202 50.189585 7.277579
F 89.152202 42.468121 7.277579
F 98.084892 50.191256 7.274548
F 98.084892 42.469792 7.274548
F 89.152634 50.189693 4.547463
F 89.152634 42.468229 4.547463
F 98.107767 50.197030 4.539075
F 98.107767 42.475566 4.539075
F 89.152566 47.615522 0.907552
F 89.152566 39.894058 0.907552
F 98.102573 47.612112 0.902662
F 98.102573 39.890647 0.902662
F 91.382109 38.607564 4.547464
F 91.382109 46.329028 4.547464
F 100.333306 38.614502 4.528850
F 100.333307 46.335966 4.528850
F 91.382796 51.476006 0.907516
F 91.382796 36.033078 0.907516
F 91.382796 43.754543 0.907516
F 100.368676 51.470015 0.891598
F 100.368676 36.027086 0.891598
F 100.368676 43.748551 0.891598
F 91.383344 51.475848 3.638023
F 91.383344 36.032919 3.638023
F 91.383344 43.754384 3.638023
F 100.370729 51.466530 3.631486
F 100.370729 36.023602 3.631486
F 100.370729 43.745066 3.631486
F 91.383054 38.607841 7.277915
F 91.383054 46.329305 7.277915
F 100.360170 38.618857 7.269145
F 100.360170 46.340322 7.269145
F 93.613650 47.614872 3.638103
F 93.613650 39.893408 3.638103
F 102.557350 47.610855 3.548662
F 102.557349 39.889391 3.548662
F 93.613465 50.190272 7.277787
F 93.613465 42.468808 7.277787
F 102.556001 50.193942 7.183158
F 102.556000 42.472478 7.183158
F 93.616927 50.190997 4.546372
F 93.616927 42.469533 4.546372
F 102.676344 50.193934 4.440369
F 102.676344 42.472470 4.440369
F 93.616138 47.614441 0.906855
F 93.616138 39.892977 0.906855
F 102.655082 47.606141 0.810367
F 102.655082 39.884676 0.810366
F 86.922969 38.607335 4.547594
F 86.922969 46.328800 4.547594
F 95.848347 38.608837 4.546677
F 95.848347 46.330302 4.546677
F 104.680469 38.457709 4.436203
F 104.680469 46.179174 4.436203
F 86.923015 51.476397 0.907659
F 86.923015 36.033469 0.907659
F 86.923015 43.754934 0.907659
F 95.853944 51.474477 0.907174
F 95.853944 36.031549 0.907174
F 95.853944 43.753014 0.907174
F 104.956094 51.471059 0.615440
F 104.956094 36.028131 0.615440
F 104.956094 43.749596 0.615440
F 86.923090 51.476379 3.637652
F 86.923090 36.033451 3.637652
F 86.923090 43.754916 3.637652
F 95.856417 51.473089 3.640205
F 95.856417 36.030160 3.640205
F 95.856417 43.751625 3.640205
F 104.951276 51.401716 3.368721
F 104.951276 35.958787 3.368721
F 104.951276 43.680252 3.368721
F 86.923068 38.607360 7.277582
F 86.923068 46.328824 7.277582
F 95.853955 38.610151 7.279396
F 95.853955 46.331615 7.279396
F 104.926658 38.670413 7.125992
F 104.926658 46.391878 7.125992
F 89.152160 47.615633 10.917511
F 89.152160 39.894169 10.917511
F 98.081489 47.614380 10.914629
F 98.081489 39.892915 10.914630
F 89.152125 50.189567 14.557444
F 89.152125 42.468103 14.557444
F 98.078972 50.189703 14.555062
F 98.078972 42.468239 14.555062
F 89.152484 50.189655 11.827364
F 89.152484 42.468191 11.827364
F 98.098320 50.195158 11.819946
F 98.098320 42.473694 11.819946
F 89.152548 47.615537 8.187419
F 89.152548 39.894073 8.187419
F 98.101910 47.609537 8.179681
F 98.101910 39.888073 8.179681
F 91.381884 38.607520 11.827341
F 91.381884 46.328984 11.827341
F 100.322378 38.609745 11.812566
F 100.322378 46.331209 11.812566
F 91.382061 51.476182 8.187365
F 91.382061 36.033254 8.187365
F 91.382061 43.754719 8.187365
F 100.332273 51.470989 8.164774
F 100.332273 36.028061 8.164774
F 100.332273 43.749525 8.164774
F 91.382843 51.475951 10.917798
F 91.382843 36.033022 10.917798
F 91.382843 43.754487 10.917798
F 100.352672 51.466497 10.906483
F 100.352672 36.023568 10.906483
F 100.352672 43.745033 10.906483
F 91.382655 38.607749 14.557750
F 91.382655 46.329213 14.557750
F 100.346854 38.616406 14.552925
F 100.346854 46.337871 14.552925
F 93.612918 47.615056 10.917709
F 93.612918 39.893591 10.917709
F 102.543433 47.613666 10.845709
F 102.543433 39.892201 10.845709
F 93.612553 50.190092 14.557673
F 93.612553 42.468628 14.557673
F 102.537759 50.187908 14.498601
F 102.537759 42.466444 14.498601
F 93.615470 50.190694 11.826504
F 93.615470 42.469230 11.826504
F 102.626027 50.181387 11.768809
F 102.626027 42.459923 11.768809
F 93.616077 47.614401 8.186470
F 93.616077 39.892937 8.186470
F 102.644910 47.624009 8.111721
F 102.644910 39.902544 8.111721
F 86.922957 38.607332 11.827462
F 86.922957 46.328797 11.827462
F 95.846519 38.608655 11.826725
F 95.846519 46.330119 11.826725
F 104.681389 38.496685 11.758174
F 104.681389 46.218150 11.758173
F 86.922963 51.476409 8.187526
F 86.922963 36.033481 8.187526
F 86.922963 43.754946 8.187526
F 95.848082 51.474818 8.186142
F 95.848082 36.031890 8.186142
F 95.848082 43.753355 8.186142
F 104.682022 51.593095 8.114633
F 104.682021 36.150167 8.114633
F 104.682021 43.871632 8.114633
F 86.923051 51.476388 10.917513
F 86.923052 36.033460 10.917513
F 86.923052 43.754925 10.917513
F 95.852356 51.473921 10.918872
F 95.852356 36.030993 10.918872
F 95.852356 43.752457 10.918872
F 104.907611 51.405995 10.798998
F 104.907611 35.963066 10.798999
F 104.907611 43.684531 10.798999
F 86.923032 38.607351 14.557446
F 86.923032 46.328816 14.557446
F 95.851482 38.609806 14.559718
F 95.851482 46.331271 14.559718
F 104.878426 38.668133 14.440535
F 104.878426 46.389597 14.440535
F 89.152303 47.615605 18.197410
F 89.152303 39.894141 18.197410
F 98.104149 47.607398 18.202239
F 98.104149 39.885934 18.202239
F 89.152443 50.189639 21.837373
F 89.152443 42.468175 21.837373
F 102.631037 34.761553 19.052518
F 93.615005 34.747618 19.106953
F 89.152398 50.189638 19.107269
F 89.152398 42.468174 19.107269
F 98.099803 50.192734 19.104939
F 98.099803 42.471271 19.104939
F 89.152420 47.615568 15.467318
F 89.152420 39.894103 15.467318
F 98.095837 47.610501 15.465639
F 98.095837 39.889037 15.465639
F 91.382584 38.607710 19.107092
F 91.382584 46.329175 19.107093
F 100.368331 38.615193 19.089454
F 100.368331 46.336657 19.089454
F 91.381757 51.476247 15.467311
F 91.381757 36.033319 15.467311
F 91.381757 43.754784 15.467311
F 100.318053 51.473386 15.455726
F 100.318053 36.030458 15.455726
F 100.318053 43.751923 15.455726
F 91.382634 51.476011 18.197701
F 91.382634 36.033082 18.197701
F 91.382634 43.754547 18.197701
F 100.352601 51.469050 18.194485
F 100.352600 36.026122 18.194485
F 100.352601 43.747587 18.194485
F 91.382656 38.607717 21.837592
F 91.382656 46.329182 21.837592
F 100.352933 38.613161 21.826820
F 100.352934 46.334626 21.826819
F 93.615795 47.614337 18.198303
F 93.615795 39.892873 18.198303
F 102.616061 47.620413 18.150076
F 102.616061 39.898948 18.150076
F 93.616086 50.190987 21.838365
F 93.616086 42.469523 21.838365
F 102.606522 50.187975 21.781191
F 102.606522 42.466511 21.781191
F 93.615005 50.190547 19.106953
F 93.615005 42.469083 19.106952
F 102.631037 50.204482 19.052518
F 102.631037 42.483017 19.052518
F 93.614915 47.614651 15.466798
F 93.614915 39.893187 15.466798
F 102.616226 47.622468 15.417277
F 102.616226 39.901003 15.417277
F 86.922984 38.607338 19.107327
F 86.922984 46.328803 19.107328
F 95.854945 38.610272 19.105711
F 95.854945 46.331737 19.105711
F 104.978793 38.664128 18.825732
F 104.978794 46.385593 18.825731
F 86.922947 51.476412 15.467398
F 86.922947 36.033484 15.467398
F 86.922947 43.754949 15.467398
F 95.845527 51.475166 15.467171
F 95.845527 36.032238 15.467171
F 95.845527 43.753703 15.467171
F 104.677070 51.581616 15.402829
F 104.677069 36.138689 15.402829
F 104.677069 43.860154 15.402829
F 86.923026 51.476394 18.197380
F 86.923026 36.033466 18.197380
F 86.923026 43.754931 18.197380
F 95.852897 51.473155 18.200263
F 95.852897 36.030226 18.200263
F 95.852897 43.751691 18.200263
F 104.880334 51.470544 18.089231
F 104.880334 36.027615 18.089231
F 104.880334 43.749080 18.089231
F 86.923015 38.607347 21.837312
F 86.923015 46.328812 21.837312
F 93.616086 34.748058 21.838365
F 98.099803 34.749806 19.104939
F 104.876526 38.622115 21.576065
F 104.876526 46.343579 21.576065
F 89.152202 34.746657 7.277579
F 98.084892 34.748327 7.274548
F 89.152634 34.746764 4.547463
F 98.107767 34.754101 4.539075
F 93.613465 34.747343 7.277787
F 102.556001 34.751013 7.183158
F 93.616927 34.748068 4.546372
F 102.676344 34.751005 4.440369
F 89.152125 34.746639 14.557444
F 98.078972 34.746774 14.555062
F 89.152484 34.746727 11.827364
F 98.098320 34.752229 11.819946
F 93.612553 34.747163 14.557673
F 93.615470 34.747765 11.826504
F 89.152443 34.746710 21.837373
F 89.152398 34.746710 19.107269
F 98.102601 50.198077 0.005462
F 98.102601 42.476613 0.005462
F 95.854886 38.610865 0.000919
F 95.854886 46.332329 0.000918
F 98.102601 34.755148 0.005462
F 89.152472 47.615561 25.477311
F 89.152472 39.894097 25.477311
F 98.097396 47.609859 25.479352
F 98.097396 39.888394 25.479352
F 89.152395 50.189629 29.117228
F 89.152395 42.468165 29.117228
F 98.092945 50.194692 29.118054
F 98.092945 42.473228 29.118054
F 89.152356 50.189629 26.387131
F 89.152356 42.468165 26.387131
F 98.098142 50.193040 26.382750
F 98.098142 42.471576 26.382750
F 89.152381 47.615572 22.747203
F 89.152381 39.894108 22.747203
F 98.101602 47.611664 22.742732
F 98.101602 39.890200 22.742732
F 91.382870 38.607795 26.386846
F 91.382870 46.329259 26.386846
F 100.359787 38.616949 26.362403
F 100.359787 46.338414 26.362403
F 91.382914 51.475934 22.746933
F 91.382914 36.033005 22.746933
F 91.382914 43.754470 22.746933
F 100.362246 51.468566 22.728022
F 100.362246 36.025637 22.728022
F 100.362246 43.747102 22.728022
F 91.382602 51.476049 25.477450
F 91.382602 36.033121 25.477450
F 91.382602 43.754585 25.477450
F 100.344456 51.472424 25.465341
F 100.344456 36.029496 25.465341
F 100.344456 43.750960 25.465341
F 91.382372 38.607645 29.117307
F 91.382372 46.329109 29.117307
F 100.335875 38.610354 29.100679
F 100.335875 46.331818 29.100678
F 93.615708 47.614282 25.478138
F 93.615708 39.892818 25.478138
F 102.596545 47.615286 25.388388
F 102.596545 39.893822 25.388388
F 93.614897 50.190757 29.117823
F 93.614897 42.469293 29.117823
F 102.580156 50.187641 29.020338
F 102.580156 42.466177 29.020339
F 93.615104 50.190454 26.386454
F 93.615104 42.468990 26.386454
F 102.637703 50.208275 26.275465
F 102.637703 42.486811 26.275465
F 93.615265 47.614703 22.746664
F 93.615265 39.893239 22.746664
F 102.648450 47.591531 22.647349
F 102.648450 39.870066 22.647349
F 86.923038 38.607352 26.387184
F 86.923038 46.328817 26.387184
F 95.852796 38.609018 26.385574
F 95.852796 46.330483 26.385574
F 104.928635 38.624954 26.060446
F 104.928635 46.346418 26.060446
F 86.923020 51.476396 22.747254
F 86.923020 36.033468 22.747254
F 86.923020 43.754932 22.747254
F 95.853954 51.474232 22.745773
F 95.853954 36.031304 22.745773
F 95.853954 43.752769 22.745773
F 104.954391 51.455528 22.424879
F 104.954391 36.012599 22.424878
F 104.954391 43.734064 22.424878
F 86.923005 51.476399 25.477242
F 86.923005 36.033471 25.477242
F 86.923005 43.754936 25.477242
F 95.852831 51.472884 25.479166
F 95.852831 36.029956 25.479166
F 95.852831 43.751421 25.479166
F 104.850589 51.471065 25.180581
F 104.850589 36.028136 25.180581
F 104.850589 43.749601 25.180581
F 86.922987 38.607339 29.117171
F 86.922987 46.328804 29.117171
F 95.850698 38.610462 29.118619
F 95.850698 46.331926 29.118619
F 104.823030 38.610221 28.814570
F 104.823030 46.331686 28.814570
F 89.152308 47.615601 32.757143
F 89.152308 39.894137 32.757144
F 98.088013 47.611172 32.757508
F 98.088013 39.889708 32.757508
F 89.152219 50.189585 36.397064
F 89.152219 42.468121 36.397064
F 98.083558 50.193143 36.397964
F 98.083558 42.471679 36.397964
F 89.152213 50.189595 33.667012
F 89.152213 42.468131 33.667012
F 98.088716 50.191554 33.663405
F 98.088716 42.470090 33.663405
F 89.152295 47.615593 30.027067
F 89.152295 39.894129 30.027067
F 98.093746 47.612897 30.022685
F 98.093746 39.891433 30.022685
F 91.382269 38.607643 33.666789
F 91.382269 46.329107 33.666789
F 100.341775 38.614379 33.643979
F 100.341775 46.335843 33.643979
F 91.382584 51.476023 30.026805
F 91.382584 36.033095 30.026805
F 91.382584 43.754560 30.026805
F 100.351122 51.468156 30.001829
F 100.351122 36.025228 30.001829
F 100.351122 43.746692 30.001829
F 91.382055 51.476169 32.757183
F 91.382055 36.033241 32.757183
F 91.382055 43.754706 32.757184
F 100.326509 51.474672 32.739295
F 100.326508 36.031744 32.739295
F 100.326509 43.753209 32.739295
F 91.381782 38.607519 36.397103
F 91.381782 46.328983 36.397103
F 100.319261 38.608363 36.381475
F 100.319261 46.329828 36.381475
F 93.613994 47.614640 32.757583
F 93.613994 39.893176 32.757583
F 102.563236 47.620051 32.657897
F 102.563236 39.898587 32.657897
F 93.613120 50.190363 36.397458
F 93.613120 42.468899 36.397458
F 102.550117 50.183165 36.302744
F 102.550117 42.461701 36.302744
F 93.613329 50.190066 33.666507
F 93.613329 42.468602 33.666507
F 102.604930 50.203932 33.559573
F 102.604930 42.482468 33.559573
F 93.614338 47.614916 30.026418
F 93.614338 39.893452 30.026418
F 102.621725 47.599272 29.914608
F 102.621725 39.877807 29.914608
F 86.923009 38.607346 33.667055
F 86.923009 46.328811 33.667055
F 95.848602 38.608279 33.665930
F 95.848602 46.329744 33.665930
F 104.876450 38.619947 33.346792
F 104.876450 46.341412 33.346792
F 86.923024 51.476393 30.027119
F 86.923024 36.033465 30.027119
F 86.923024 43.754930 30.027119
F 95.850896 51.475085 30.025528
F 95.850896 36.032157 30.025528
F 95.850896 43.753622 30.025528
F 104.902495 51.461697 29.700457
F 104.902495 36.018768 29.700457
F 104.902495 43.740233 29.700457
F 86.922968 51.476410 32.757101
F 86.922968 36.033481 32.757101
F 86.922968 43.754946 32.757101
F 95.848212 51.473776 32.758190
F 95.848212 36.030847 32.758190
F 95.848212 43.752312 32.758190
F 104.795554 51.476001 32.453064
F 104.795554 36.033073 32.453064
F 104.795554 43.754537 32.453064
F 86.922943 38.607328 36.397032
F 86.922943 46.328793 36.397032
F 95.846357 38.609695 36.398296
F 95.846357 46.331160 36.398296
F 104.774213 38.606242 36.100000
F 104.774213 46.327706 36.100000
F 89.152223 47.615618 40.037037
F 89.152223 39.894154 40.037037
F 98.084965 47.611575 40.041274
F 98.084965 39.890110 40.041274
F 89.152423 50.189635 43.677017
F 89.152423 42.468171 43.677017
F 102.595510 34.764936 40.862792
F 93.611995 34.746877 40.947195
F 89.152033 50.189557 40.946940
F 89.152033 42.468093 40.946940
F 98.083997 50.191172 40.949120
F 98.083997 42.469708 40.949120
F 89.152125 47.615632 37.306976
F 89.152125 39.894168 37.306976
F 98.084433 47.614179 37.306273
F 98.084433 39.892714 37.306273
F 91.381958 38.607575 40.946897
F 91.381958 46.329040 40.946897
F 100.336540 38.614518 40.934983
F 100.336540 46.335982 40.934983
F 91.381962 51.476170 37.306785
F 91.381962 36.033241 37.306785
F 91.381962 43.754706 37.306785
F 100.333238 51.470303 37.289227
F 100.333238 36.027374 37.289227
F 100.333238 43.748839 37.289227
F 91.381547 51.476292 40.037073
F 91.381547 36.033364 40.037073
F 91.381547 43.754829 40.037073
F 100.319765 51.475546 40.027455
F 100.319765 36.032618 40.027455
F 100.319765 43.754083 40.027455
F 91.383116 38.607805 43.677284
F 91.383116 46.329270 43.677284
F 100.358551 38.617372 43.672949
F 100.358551 46.338837 43.672949
F 93.613235 47.614752 40.037826
F 93.613235 39.893288 40.037826
F 102.556252 47.623837 39.956910
F 102.556252 39.902373 39.956910
F 93.615964 50.190926 43.678403
F 93.615964 42.469462 43.678403
F 102.617524 50.203966 43.606055
F 102.617524 42.482502 43.606055
F 93.611995 50.189806 40.947195
F 93.611995 42.468342 40.947195
F 102.595510 50.207865 40.862792
F 102.595509 42.486401 40.862792
F 93.612493 47.615310 37.306836
F 93.612493 39.893845 37.306836
F 102.591541 47.602472 37.212392
F 102.591541 39.881007 37.212392
F 86.922985 38.607340 40.946937
F 86.922985 46.328805 40.946937
F 95.846580 38.607851 40.947670
F 95.846580 46.329316 40.947670
F 104.864694 38.625880 40.666413
F 104.864694 46.347345 40.666413
F 86.922987 51.476401 37.306992
F 86.922987 36.033473 37.306992
F 86.922987 43.754938 37.306992
F 95.846343 51.475875 37.306698
F 95.846343 36.032947 37.306698
F 95.846343 43.754412 37.306698
F 104.854347 51.466783 37.003352
F 104.854347 36.023855 37.003352
F 104.854347 43.745320 37.003352
F 86.922918 51.476422 40.036963
F 86.922918 36.033494 40.036963
F 86.922918 43.754959 40.036963
F 95.845838 51.474062 40.039142
F 95.845838 36.031134 40.039143
F 95.845838 43.752599 40.039143
F 104.775966 51.486889 39.756824
F 104.775966 36.043961 39.756824
F 104.775966 43.765425 39.756824
F 86.923068 38.607359 43.676924
F 86.923068 46.328823 43.676924
F 102.617524 34.761037 43.606055
F 93.615964 34.747997 43.678403
F 104.881686 38.629123 43.421438
F 104.881686 46.350587 43.421438
F 89.152395 34.746700 29.117228
F 98.092945 34.751764 29.118054
F 89.152356 34.746700 26.387131
F 98.098142 34.750112 26.382750
F 93.614897 34.747828 29.117823
F 93.615104 34.747525 26.386454
F 102.637703 34.765346 26.275465
F 89.152219 34.746657 36.397064
F 98.083558 34.750214 36.397964
F 89.152213 34.746666 33.667012
F 98.088716 34.748625 33.663405
F 93.613120 34.747435 36.397458
F 93.613329 34.747137 33.666507
F 102.604930 34.761003 33.559573
F 89.152423 34.746707 43.677017
F 98.083997 34.748243 40.949120
F 89.152033 34.746628 40.946940
F 98.100130 50.196180 21.841327
F 98.100130 42.474716 21.841327
F 95.853764 38.610962 21.839673
F 95.853764 46.332426 21.839673
F 98.100130 34.753251 21.841327
F 89.152222 55.337081 3.637658
F 89.152222 63.058545 3.637658
F 98.085650 55.335614 3.637180
F 98.085650 63.057079 3.637180
F 89.152202 57.911049 7.277579
F 89.152202 65.632514 7.277579
F 98.084892 57.912720 7.274548
F 98.084892 65.634185 7.274548
F 89.152634 57.911157 4.547463
F 89.152634 65.632621 4.547463
F 98.107767 57.918494 4.539075
F 98.107767 65.639959 4.539075
F 89.152566 55.336985 0.907552
F 89.152566 63.058450 0.907552
F 98.102573 55.333575 0.902662
F 98.102573 63.055040 0.902662
F 91.382109 54.050492 4.547464
F 91.382109 61.771956 4.547464
F 100.333307 54.057430 4.528850
F 100.333306 61.778894 4.528850
F 91.382796 59.197470 0.907516
F 91.382796 66.918935 0.907516
F 100.368676 59.191479 0.891598
F 100.368676 66.912944 0.891598
F 91.383344 59.197312 3.638023
F 91.383344 66.918776 3.638023
F 100.370729 59.187994 3.631486
F 100.370729 66.909459 3.631486
F 91.383054 54.050769 7.277915
F 91.383054 61.772233 7.277915
F 100.360170 54.061785 7.269145
F 100.360170 61.783250 7.269145
F 93.613650 55.336336 3.638103
F 93.613650 63.057801 3.638103
F 102.557350 55.332319 3.548662
F 102.557349 63.053784 3.548662
F 93.613465 57.911736 7.277787
F 93.613465 65.633201 7.277787
F 102.556001 57.915406 7.183158
F 102.556001 65.636871 7.183158
F 93.616927 57.912460 4.546372
F 93.616927 65.633925 4.546372
F 102.676344 57.915397 4.440369
F 102.676344 65.636863 4.440369
F 93.616138 55.335905 0.906855
F 93.616138 63.057370 0.906855
F 102.655082 55.327604 0.810367
F 102.655082 63.049069 0.810366
F 86.922969 54.050263 4.547594
F 86.922969 61.771728 4.547594
F 95.848347 54.051765 4.546677
F 95.848347 61.773229 4.546677
F 104.680469 53.900637 4.436203
F 104.680469 61.622101 4.436203
F 86.923015 59.197861 0.907659
F 86.923015 66.919326 0.907659
F 95.853944 59.195941 0.907174
F 95.853944 66.917406 0.907174
F 104.956094 59.192523 0.615440
F 104.956094 66.913988 0.615440
F 86.923090 59.197843 3.637652
F 86.923090 66.919308 3.637652
F 95.856417 59.194553 3.640205
F 95.856417 66.916018 3.640205
F 104.951276 59.123179 3.368721
F 104.951276 66.844645 3.368721
F 86.923068 54.050288 7.277582
F 86.923068 61.771752 7.277582
F 95.853955 54.053079 7.279396
F 95.853955 61.774543 7.279396
F 104.926658 54.113341 7.125992
F 104.926657 61.834805 7.125992
F 89.152160 55.337096 10.917511
F 89.152160 63.058561 10.917511
F 98.081489 55.335843 10.914629
F 98.081489 63.057308 10.914630
F 89.152125 57.911031 14.557444
F 89.152125 65.632496 14.557444
F 98.078972 57.911167 14.555062
F 98.078972 65.632632 14.555062
F 89.152484 57.911119 11.827364
F 89.152484 65.632584 11.827364
F 98.098320 57.916621 11.819946
F 98.098320 65.638086 11.819946
F 89.152548 55.337001 8.187419
F 89.152548 63.058466 8.187419
F 98.101910 55.331001 8.179681
F 98.101910 63.052465 8.179681
F 91.381884 54.050448 11.827341
F 91.381884 61.771912 11.827341
F 100.322378 54.052673 11.812566
F 100.322378 61.774137 11.812566
F 91.382061 59.197646 8.187365
F 91.382061 66.919111 8.187365
F 100.332273 59.192453 8.164774
F 100.332273 66.913918 8.164774
F 91.382843 59.197415 10.917798
F 91.382843 66.918880 10.917798
F 100.352672 59.187961 10.906483
F 100.352672 66.909426 10.906483
F 91.382655 54.050677 14.557750
F 91.382655 61.772141 14.557750
F 100.346854 54.059334 14.552925
F 100.346854 61.780799 14.552925
F 93.612918 55.336519 10.917709
F 93.612918 63.057984 10.917709
F 102.543433 55.335129 10.845709
F 102.543433 63.056594 10.845709
F 93.612553 57.911556 14.557673
F 93.612553 65.633021 14.557673
F 102.537759 57.909371 14.498601
F 102.537759 65.630836 14.498601
F 93.615470 57.912157 11.826504
F 93.615470 65.633622 11.826504
F 102.626027 57.902851 11.768809
F 102.626027 65.624316 11.768809
F 93.616077 55.335864 8.186470
F 93.616077 63.057329 8.186470
F 102.644910 55.345472 8.111721
F 102.644910 63.066937 8.111721
F 86.922957 54.050260 11.827462
F 86.922957 61.771725 11.827462
F 95.846519 54.051583 11.826725
F 95.846519 61.773047 11.826725
F 104.681389 53.939613 11.758173
F 104.681389 61.661077 11.758174
F 86.922963 59.197873 8.187526
F 86.922963 66.919338 8.187526
F 95.848082 59.196282 8.186142
F 95.848082 66.917747 8.186142
F 104.682021 59.314559 8.114633
F 104.682021 67.036025 8.114633
F 86.923051 59.197852 10.917513
F 86.923052 66.919317 10.917513
F 95.852356 59.195385 10.918872
F 95.852356 66.916850 10.918872
F 104.907611 59.127459 10.798999
F 104.907611 66.848924 10.798999
F 86.923032 54.050279 14.557446
F 86.923032 61.771743 14.557446
F 95.851482 54.052735 14.559718
F 95.851482 61.774199 14.559718
F 104.878426 54.111060 14.440535
F 104.878426 61.832525 14.440535
F 89.152303 55.337068 18.197410
F 89.152303 63.058533 18.197410
F 98.104149 55.328861 18.202239
F 98.104149 63.050326 18.202239
F 89.152443 57.911102 21.837373
F 89.152443 65.632567 21.837373
F 104.680469 69.343567 4.436203
F 104.681389 69.382542 11.758173
F 89.152398 57.911102 19.107269
F 89.152398 65.632567 19.107269
F 98.099803 57.914198 19.104939
F 98.099803 65.635663 19.104939
F 89.152420 55.337031 15.467318
F 89.152420 63.058496 15.467318
F 98.095837 55.331964 15.465639
F 98.095837 63.053429 15.465639
F 91.382584 54.050638 19.107093
F 91.382584 61.772103 19.107092
F 100.368331 54.058120 19.089454
F 100.368331 61.779585 19.089454
F 91.381757 59.197711 15.467311
F 91.381757 66.919176 15.467311
F 100.318053 59.194850 15.455726
F 100.318053 66.916315 15.455726
F 91.382634 59.197475 18.197701
F 91.382634 66.918939 18.197701
F 100.352601 59.190514 18.194485
F 100.352601 66.911979 18.194485
F 91.382656 54.050645 21.837592
F 91.382656 61.772110 21.837592
F 100.352934 54.056089 21.826819
F 100.352934 61.777553 21.826820
F 93.615795 55.335800 18.198303
F 93.615795 63.057265 18.198303
F 102.616061 55.341876 18.150076
F 102.616061 63.063341 18.150076
F 93.616086 57.912450 21.838365
F 93.616086 65.633915 21.838365
F 102.606522 57.909439 21.781191
F 102.606522 65.630904 21.781191
F 93.615005 57.912010 19.106953
F 93.615005 65.633475 19.106952
F 102.631037 57.925945 19.052518
F 102.631037 65.647410 19.052518
F 93.614915 55.336115 15.466798
F 93.614915 63.057579 15.466798
F 102.616226 55.343931 15.417277
F 102.616226 63.065396 15.417277
F 86.922984 54.050266 19.107328
F 86.922984 61.771730 19.107327
F 95.854945 54.053200 19.105712
F 95.854945 61.774664 19.105711
F 104.978794 54.107056 18.825731
F 104.978793 61.828520 18.825731
F 86.922947 59.197876 15.467398
F 86.922947 66.919341 15.467398
F 95.845527 59.196630 15.467171
F 95.845527 66.918095 15.467171
F 104.677069 59.303081 15.402829
F 104.677069 67.024546 15.402829
F 86.923026 59.197858 18.197380
F 86.923026 66.919323 18.197380
F 95.852897 59.194619 18.200263
F 95.852897 66.916084 18.200263
F 104.880334 59.192008 18.089231
F 104.880334 66.913473 18.089231
F 86.923015 54.050275 21.837312
F 86.923015 61.771740 21.837312
F 104.876526 61.786507 21.576065
F 104.876526 54.065043 21.576065
F 98.102601 57.919540 0.005462
F 98.102601 65.641005 0.005462
F 95.854886 54.053793 0.000918
F 95.854886 61.775257 0.000918
F 89.152472 55.337025 25.477311
F 89.152472 63.058489 25.477311
F 98.097396 55.331322 25.479352
F 98.097396 63.052787 25.479352
F 89.152395 57.911092 29.117228
F 89.152395 65.632557 29.117228
F 98.092945 57.916156 29.118054
F 98.092945 65.637621 29.118054
F 89.152356 57.911093 26.387131
F 89.152356 65.632557 26.387131
F 98.098142 57.914504 26.382750
F 98.098142 65.635969 26.382750
F 89.152381 55.337036 22.747203
F 89.152381 63.058501 22.747203
F 98.101602 55.333128 22.742732
F 98.101602 63.054593 22.742732
F 91.382870 54.050723 26.386846
F 91.382870 61.772187 26.386846
F 100.359787 54.059877 26.362403
F 100.359787 61.781342 26.362403
F 91.382914 59.197398 22.746933
F 91.382914 66.918863 22.746933
F 100.362246 59.190030 22.728022
F 100.362246 66.911495 22.728022
F 91.382602 59.197513 25.477450
F 91.382602 66.918978 25.477450
F 100.344456 59.193888 25.465341
F 100.344456 66.915353 25.465341
F 91.382372 54.050573 29.117307
F 91.382372 61.772037 29.117307
F 100.335875 54.053282 29.100678
F 100.335875 61.774746 29.100678
F 93.615708 55.335745 25.478138
F 93.615708 63.057210 25.478138
F 102.596545 55.336750 25.388388
F 102.596545 63.058215 25.388388
F 93.614897 57.912221 29.117823
F 93.614897 65.633685 29.117823
F 102.580156 57.909105 29.020339
F 102.580156 65.630570 29.020339
F 93.615104 57.911918 26.386454
F 93.615104 65.633383 26.386454
F 102.637703 57.929738 26.275465
F 102.637703 65.651204 26.275465
F 93.615265 55.336166 22.746664
F 93.615265 63.057631 22.746663
F 102.648450 55.312994 22.647349
F 102.648450 63.034459 22.647349
F 86.923038 54.050280 26.387184
F 86.923038 61.771745 26.387184
F 95.852796 54.051946 26.385575
F 95.852796 61.773410 26.385574
F 104.928635 54.067882 26.060446
F 104.928635 61.789346 26.060446
F 86.923020 59.197860 22.747254
F 86.923020 66.919325 22.747254
F 95.853954 59.195696 22.745773
F 95.853954 66.917161 22.745773
F 104.954391 59.176992 22.424878
F 104.954391 66.898457 22.424878
F 86.923005 59.197864 25.477242
F 86.923005 66.919328 25.477242
F 95.852831 59.194348 25.479166
F 95.852831 66.915813 25.479166
F 104.850589 59.192529 25.180582
F 104.850589 66.913994 25.180581
F 86.922987 54.050267 29.117171
F 86.922987 61.771732 29.117171
F 95.850698 54.053390 29.118619
F 95.850698 61.774854 29.118619
F 104.823030 54.053149 28.814570
F 104.823030 61.774614 28.814570
F 89.152308 55.337065 32.757143
F 89.152308 63.058530 32.757144
F 98.088013 55.332635 32.757508
F 98.088013 63.054100 32.757508
F 89.152219 57.911049 36.397064
F 89.152219 65.632514 36.397064
F 98.083558 57.914606 36.397964
F 98.083558 65.636071 36.397964
F 89.152213 57.911059 33.667012
F 89.152213 65.632524 33.667012
F 98.088716 57.913018 33.663405
F 98.088716 65.634483 33.663405
F 89.152295 55.337057 30.027067
F 89.152295 63.058521 30.027067
F 98.093746 55.334360 30.022685
F 98.093746 63.055825 30.022685
F 91.382269 54.050571 33.666789
F 91.382269 61.772035 33.666789
F 100.341775 54.057307 33.643979
F 100.341775 61.778771 33.643979
F 91.382584 59.197487 30.026805
F 91.382584 66.918952 30.026805
F 100.351122 59.189620 30.001829
F 100.351122 66.911085 30.001829
F 91.382055 59.197633 32.757183
F 91.382055 66.919098 32.757184
F 100.326509 59.196136 32.739295
F 100.326509 66.917601 32.739295
F 91.381782 54.050447 36.397103
F 91.381782 61.771911 36.397103
F 100.319261 54.051291 36.381475
F 100.319261 61.772756 36.381475
F 93.613994 55.336104 32.757583
F 93.613994 63.057568 32.757583
F 102.563236 55.341515 32.657897
F 102.563236 63.062980 32.657897
F 93.613120 57.911827 36.397458
F 93.613120 65.633292 36.397458
F 102.550116 57.904629 36.302744
F 102.550117 65.626094 36.302744
F 93.613329 57.911530 33.666507
F 93.613329 65.632995 33.666507
F 102.604930 57.925395 33.559573
F 102.604930 65.646860 33.559573
F 93.614338 55.336379 30.026418
F 93.614338 63.057844 30.026418
F 102.621725 55.320735 29.914608
F 102.621725 63.042200 29.914608
F 86.923009 54.050274 33.667055
F 86.923009 61.771739 33.667055
F 95.848602 54.051207 33.665930
F 95.848602 61.772671 33.665930
F 104.876450 54.062875 33.346792
F 104.876450 61.784340 33.346792
F 86.923024 59.197857 30.027119
F 86.923024 66.919322 30.027119
F 95.850896 59.196549 30.025528
F 95.850896 66.918014 30.025528
F 104.902495 59.183161 29.700457
F 104.902495 66.904626 29.700457
F 86.922968 59.197874 32.757101
F 86.922968 66.919339 32.757101
F 95.848212 59.195240 32.758190
F 95.848212 66.916705 32.758190
F 104.795554 59.197465 32.453064
F 104.795554 66.918930 32.453064
F 86.922943 54.050256 36.397032
F 86.922943 61.771721 36.397032
F 95.846357 54.052623 36.398296
F 95.846357 61.774088 36.398296
F 104.774213 54.049170 36.100000
F 104.774213 61.770634 36.100000
F 89.152223 55.337081 40.037037
F 89.152223 63.058546 40.037037
F 98.084965 55.333038 40.041274
F 98.084965 63.054503 40.041274
F 89.152423 57.911099 43.677017
F 89.152423 65.632564 43.677017
F 104.774213 69.492099 36.100000
F 104.881686 61.793515 43.421438
F 89.152033 57.911020 40.946940
F 89.152033 65.632485 40.946940
F 98.083997 57.912635 40.949120
F 98.083997 65.634100 40.949120
F 89.152125 55.337096 37.306976
F 89.152125 63.058560 37.306976
F 98.084433 55.335642 37.306273
F 98.084433 63.057107 37.306273
F 91.381958 54.050503 40.946897
F 91.381958 61.771968 40.946897
F 100.336540 54.057446 40.934983
F 100.336540 61.778910 40.934983
F 91.381962 59.197634 37.306785
F 91.381962 66.919099 37.306785
F 100.333238 59.191767 37.289227
F 100.333238 66.913232 37.289227
F 91.381547 59.197756 40.037073
F 91.381547 66.919221 40.037073
F 100.319765 59.197010 40.027455
F 100.319765 66.918475 40.027455
F 91.383116 54.050733 43.677284
F 91.383116 61.772197 43.677284
F 100.358551 54.060300 43.672949
F 100.358551 61.781765 43.672949
F 93.613235 55.336216 40.037826
F 93.613235 63.057680 40.037826
F 102.556252 55.345301 39.956910
F 102.556252 63.066765 39.956910
F 93.615964 57.912389 43.678403
F 93.615964 65.633854 43.678403
F 102.617524 57.925429 43.606055
F 102.617524 65.646894 43.606055
F 93.611995 57.911269 40.947195
F 93.611995 65.632734 40.947195
F 102.595509 57.929329 40.862792
F 102.595510 65.650794 40.862792
F 93.612493 55.336773 37.306836
F 93.612493 63.058238 37.306836
F 102.591541 55.323935 37.212392
F 102.591541 63.045400 37.212392
F 86.922985 54.050268 40.946937
F 86.922985 61.771732 40.946937
F 95.846580 54.050779 40.947670
F 95.846580 61.772244 40.947670
F 104.864694 54.068808 40.666413
F 104.864694 61.790272 40.666413
F 86.922987 59.197865 37.306992
F 86.922987 66.919330 37.306992
F 95.846343 59.197339 37.306698
F 95.846343 66.918804 37.306698
F 104.854347 59.188248 37.003352
F 104.854347 66.909713 37.003352
F 86.922918 59.197886 40.036963
F 86.922918 66.919351 40.036963
F 95.845838 59.195526 40.039143
F 95.845838 66.916991 40.039143
F 104.775966 59.208353 39.756824
F 104.775966 66.929818 39.756824
F 86.923068 54.050287 43.676924
F 86.923068 61.771751 43.676924
F 104.881686 54.072051 43.421438
F 98.100130 57.917643 21.841327
F 98.100130 65.639108 21.841327
F 95.853764 54.053890 21.839673
F 95.853764 61.775354 21.839673
