# Supplementary material for: Molecular-resolution imaging of ice crystallized from liquid water by cryogenic liquid-cell TEM
Source: Nat Commun. 2025 Sep 25;16:8342. doi: 10.1038/s41467-025-62451-0 (PMC12462463; doi:10.1038/s41467-025-62451-0)
Supplement: Supplementary file 9 — Supplementary Data 1 [file 41467_2025_62451_MOESM9_ESM.zip › supercell_4_3_2/1.2/93K_relaxed.xyz]

10323
F10323
F 0.847338 1.419521 2.838441
F 0.847338 9.140981 2.838441
F 0.847339 16.862491 2.838441
F 9.699658 1.297751 2.927861
F 9.699658 9.019211 2.927861
F 9.699658 16.740691 2.927861
F 18.486718 1.344381 2.925811
F 18.295118 9.059121 2.871101
F 7.289148 0.003369 13.789691
F 0.812517 3.757571 6.438541
F 0.812517 11.478991 6.438541
F 9.678978 3.862191 6.575721
F 9.678978 11.583691 6.575721
F 18.522418 3.889211 6.633641
F 18.506318 11.624791 6.494771
F 0.569379 3.964161 3.763051
F 0.569379 11.685591 3.763051
F 9.691918 3.869231 3.843571
F 9.691918 11.590691 3.843571
F 18.406718 3.896201 3.957341
F 18.330118 11.690491 3.838071
F 0.368122 1.328881 0.177601
F 7.464028 0.007430 3.798671
F 0.368122 9.050341 0.177601
F 11.926018 0.007070 3.891451
F 0.368122 16.771791 0.177601
F 7.204768 15.443391 18.335591
F 9.372448 1.282561 0.192520
F 9.372448 9.004021 0.192520
F 9.372448 16.725491 0.192520
F 20.624118 15.434191 3.805001
F 7.355548 0.000661 11.059191
F 2.760548 0.002419 13.725391
F 2.992678 7.729891 3.742761
F 2.992678 15.451391 3.742761
F 7.204768 0.000420 18.335591
F 11.926018 7.728531 3.891451
F 11.926018 15.449991 3.891451
F 20.681918 5.181881 7.618201
F 20.824818 4.985651 17.619091
F 20.371918 12.861591 17.881691
F 2.886838 0.005889 6.476441
F 2.600798 5.163201 0.101402
F 2.600798 12.884691 0.101402
F 11.604218 5.144301 0.239865
F 11.604218 12.865791 0.239865
F 20.620718 12.772591 14.995491
F 16.048618 7.722691 21.377791
F 2.901968 5.156901 2.843251
F 2.901968 12.878391 2.843251
F 11.928418 5.158501 2.974651
F 11.928418 12.879991 2.974651
F 20.703718 15.477891 6.523191
F 16.150618 15.415891 21.300891
F 2.886838 7.727351 6.476441
F 2.886838 15.448791 6.476441
F 20.614318 15.382991 13.840391
F 11.907818 7.722911 6.622581
F 11.907818 15.444391 6.622581
F 7.140358 15.445391 21.066791
F 18.509018 16.808191 3.141101
F 18.580018 16.757591 10.285191
F 11.907818 0.001454 6.622581
F 5.231348 1.294561 2.842071
F 5.231348 9.016021 2.842071
F 5.231348 16.737491 2.842071
F 14.158518 1.298141 3.021021
F 14.158518 9.019601 3.021021
F 14.158518 16.741091 3.021021
F 5.207438 3.865801 6.488931
F 5.207438 11.587291 6.488931
F 14.137818 3.861821 6.669011
F 14.137818 11.583291 6.669011
F 5.190688 3.879221 3.747431
F 5.190688 11.600691 3.747431
F 14.154518 3.867791 3.938091
F 14.154518 11.589291 3.938091
F 4.887278 1.285941 0.101555
F 4.887278 9.007401 0.101555
F 4.887278 16.728891 0.101555
F 13.833318 1.283721 0.286593
F 13.833318 9.005181 0.286593
F 13.833318 16.726691 0.286592
F 7.464028 7.728891 3.798671
F 7.464028 15.450391 3.798671
F 7.140358 7.723931 21.066791
F 16.213418 7.823361 4.092041
F 16.308118 15.549791 3.920511
F 7.140358 0.002471 21.066791
F 7.128718 5.139591 0.144362
F 7.128718 12.861091 0.144361
F 20.687018 15.440791 21.232691
F 20.844918 7.788661 6.467601
F 7.454688 5.154491 2.884471
F 7.454688 12.875991 2.884471
F 16.207018 5.270011 3.064911
F 16.273918 13.092291 2.865951
F 7.434348 7.726911 6.532391
F 7.434348 15.448391 6.532391
F 16.081018 12.756191 17.421691
F 16.303718 7.761371 6.678171
F 16.307218 15.473991 6.709101
F 18.151118 11.557991 21.336091
F 0.749624 1.388261 10.051791
F 0.749624 9.109721 10.051791
F 0.749625 16.831191 10.051791
F 9.605978 1.286631 10.201691
F 9.605978 9.008091 10.201691
F 9.605978 16.729591 10.201691
F 18.356918 1.192831 10.203391
F 18.568718 8.911551 10.204091
F 20.842318 7.557041 11.052991
F 0.679194 3.765151 13.690491
F 0.679194 11.486591 13.690491
F 9.530188 3.860981 13.833991
F 9.530188 11.582391 13.833991
F 18.480618 3.975121 13.968491
F 18.410318 11.586091 13.901191
F 0.496833 3.930711 10.996991
F 0.496833 11.652191 10.996991
F 9.583798 3.861891 11.105091
F 9.583798 11.583391 11.105091
F 18.409118 3.653661 11.234691
F 18.395018 11.668391 11.138791
F 0.539944 1.206091 7.362491
F 0.539944 8.927551 7.362491
F 0.539944 16.648991 7.362491
F 9.657548 1.286321 7.475441
F 9.657548 9.007781 7.475441
F 9.657548 16.729291 7.475441
F 18.455018 1.326251 7.531111
F 18.570418 9.098391 7.405611
F 18.416318 4.043531 21.199891
F 2.884738 7.722111 10.995291
F 2.884738 15.443591 10.995291
F 16.195418 5.104791 17.713391
F 11.816818 7.721591 11.152691
F 11.816818 15.443091 11.152691
F 7.214848 12.866191 17.427891
F 20.544118 7.683341 13.859991
F 20.740618 12.849691 10.362591
F 11.816818 0.000130 11.152691
F 2.953548 5.144941 7.366751
F 2.953548 12.866391 7.366751
F 11.891318 5.148271 7.523161
F 11.891318 12.869691 7.523161
F 18.463518 16.619191 14.843291
F 16.314018 -0.087484 3.802331
F 2.825108 5.143591 10.094391
F 2.825108 12.865091 10.094391
F 11.834718 5.147351 10.248591
F 11.834718 12.868791 10.248591
F 18.376418 16.687591 0.246842
F 20.592418 7.485351 18.580791
F 2.760548 7.723881 13.725391
F 2.760548 15.445391 13.725391
F 7.214848 5.144731 17.427891
F 11.758818 7.721751 13.880891
F 11.758818 15.443191 13.880891
F 16.202218 12.880891 14.781891
F 20.677318 4.996771 10.302791
F 20.777718 15.360191 11.119491
F 7.204768 7.721881 18.335591
F 5.136668 1.283051 10.112591
F 5.136668 9.004511 10.112591
F 5.136668 16.725991 10.112591
F 14.064518 1.286931 10.295091
F 14.064518 9.008391 10.295091
F 14.064518 16.729891 10.295091
F 5.062848 3.864091 13.744691
F 5.062848 11.585591 13.744691
F 13.988518 3.860751 13.927391
F 13.988518 11.582191 13.927391
F 5.090498 3.869781 11.008091
F 5.090498 11.591291 11.008091
F 14.045418 3.860821 11.199391
F 14.045418 11.582291 11.199391
F 5.159628 1.277421 7.378791
F 5.159628 8.998881 7.378791
F 5.159628 16.720391 7.378791
F 14.119918 1.287581 7.569861
F 14.119918 9.009041 7.569861
F 14.119918 16.730491 7.569861
F 7.355548 7.722121 11.059191
F 7.355548 15.443591 11.059191
F 16.123418 5.168341 14.919191
F 16.280718 7.592651 11.212191
F 16.256618 15.476691 11.103391
F 11.606718 0.000214 21.158591
F 7.429298 5.147751 7.429851
F 7.429298 12.869191 7.429851
F 16.289918 5.125761 7.643451
F 16.333118 12.866191 7.418711
F 7.363528 5.143901 10.157691
F 7.363528 12.865391 10.157691
F 16.321118 4.997841 10.426291
F 16.204818 12.952491 10.094091
F 7.289148 7.724831 13.789691
F 7.289148 15.446291 13.789691
F 7.280218 12.868591 14.696491
F 16.272318 7.636381 13.901591
F 16.227418 15.511691 13.821091
F 7.434348 0.005454 6.532391
F 0.607248 1.375551 17.333291
F 0.607248 9.097011 17.333291
F 0.607248 16.818491 17.333291
F 9.454238 1.286731 17.472591
F 9.454238 9.008191 17.472591
F 9.454238 16.729691 17.472591
F 18.434218 1.339041 17.580591
F 18.373418 9.039811 17.752391
F 2.992678 0.008429 3.742761
F 0.534595 3.779141 20.975991
F 0.534595 11.500591 20.975991
F 9.378188 3.860851 21.111691
F 9.378188 11.582291 21.111691
F 13.969218 1.286841 14.836591
F 11.664518 0.000085 18.428991
F 0.401420 3.913251 18.280991
F 0.401420 11.634691 18.280991
F 9.432508 3.861631 18.381591
F 9.432508 11.583091 18.381591
F 18.587018 3.787821 18.475591
F 18.113318 11.606391 18.653291
F 0.449291 1.225561 14.638591
F 0.449291 8.947021 14.638591
F 0.449291 16.668491 14.638591
F 9.508128 1.285881 14.742391
F 9.508128 9.007341 14.742391
F 9.508128 16.728791 14.742391
F 18.480218 1.423301 14.921391
F 18.342518 8.933311 14.818491
F 20.816918 5.154151 14.932391
F 2.743818 7.718111 18.272791
F 2.743818 15.439591 18.272791
F 7.280218 5.147131 14.696491
F 11.664518 7.721541 18.428991
F 11.664518 15.442991 18.428991
F 2.884738 0.000655 10.995291
F 20.786718 12.899691 7.589101
F 20.437218 15.462091 18.490791
F 13.969218 16.729791 14.836591
F 2.814408 5.148871 14.633191
F 2.814408 12.870291 14.633191
F 11.740718 5.147541 14.789891
F 11.740718 12.868991 14.789891
F 20.827318 12.900891 3.096521
F 20.536018 7.697351 21.297391
F 2.696208 5.146591 17.362191
F 2.696208 12.868091 17.362191
F 11.682818 5.147391 17.519491
F 11.682818 12.868891 17.519491
F 20.618418 5.158331 2.966541
F 18.275918 16.769391 17.631691
F 2.630808 7.720741 21.000591
F 2.630808 15.442191 21.000591
F 16.107218 15.357291 18.440191
F 11.606718 7.721671 21.158591
F 11.606718 15.443091 21.158591
F 16.221418 7.747761 18.617491
F 11.758818 0.000290 13.880891
F 18.493618 16.831891 7.425621
F 13.969218 9.008301 14.836591
F 4.988798 1.283981 17.382991
F 4.988798 9.005441 17.382991
F 4.988798 16.726891 17.382991
F 13.912318 1.286891 17.565991
F 13.912318 9.008351 17.565991
F 13.912318 16.729791 17.565991
F 4.913748 3.863561 21.022591
F 4.913748 11.584991 21.022591
F 13.836118 3.860741 21.205091
F 13.836118 11.582191 21.205091
F 4.947908 3.867881 18.286091
F 4.947908 11.589391 18.286091
F 13.893118 3.860781 18.475691
F 13.893118 11.582291 18.475691
F 5.019148 1.278771 14.646091
F 5.019148 9.000231 14.646091
F 5.019148 16.721691 14.646091
F 20.642418 7.764231 3.670021
F 15.934218 5.053951 0.173037
F 18.216118 8.870801 0.200206
F 20.627318 5.087431 0.294037
F 20.493118 12.831691 0.350361
F 15.988518 12.910891 0.250851
F 18.266718 1.427541 0.140323
F 20.662418 0.079645 3.834901
F 16.186718 0.004946 14.020891
F 20.544718 -0.002986 6.558041
F 16.196418 0.097546 11.230791
F 16.239518 0.102821 6.505061
F 0.462133 1.378301 24.636891
F 0.462133 9.099761 24.636891
F 0.462133 16.821191 24.636891
F 9.302128 1.286841 24.750791
F 9.302128 9.008301 24.750791
F 9.302128 16.729791 24.750791
F 18.202918 1.497491 24.818291
F 18.342818 9.020241 24.993091
F 18.234318 16.736091 29.612791
F 0.119648 3.910191 28.486991
F 0.119653 11.631691 28.486991
F 9.225068 3.860931 28.389991
F 9.225068 11.582391 28.389991
F 18.323218 3.916191 28.646991
F 18.214918 11.459591 28.693791
F 0.300258 3.891151 25.703791
F 0.300258 11.612591 25.703791
F 9.281018 3.861411 25.660091
F 9.281018 11.582891 25.660091
F 18.292718 4.008701 25.856491
F 18.108318 11.674491 25.925991
F 9.356788 1.286131 22.020891
F 9.356788 9.007591 22.020891
F 9.356788 16.729091 22.020891
F 7.053438 0.000305 25.613891
F 16.059818 4.972401 22.071591
F 2.335798 0.013131 35.569591
F 2.597468 7.716061 25.564391
F 2.597468 15.437491 25.564391
F 18.240218 8.992951 22.245191
F 11.512118 7.721531 25.707291
F 11.512118 15.442991 25.707291
F 7.121678 15.449091 42.894591
F 18.429818 16.621391 22.214791
F 20.531818 15.560891 25.889491
F 0.185798 3.979871 43.107091
F 2.670488 5.152001 21.918691
F 2.670488 12.873491 21.918691
F 11.588318 5.147561 22.068191
F 11.588318 12.868991 22.068191
F 20.685918 5.156821 22.216891
F 20.548918 15.478591 42.983591
F 2.552528 5.143331 24.655491
F 2.552528 12.864791 24.655491
F 11.530618 5.147451 24.797691
F 11.530618 12.868891 24.797691
F 20.480318 5.193921 25.037691
F 20.365318 12.889391 25.075891
F 2.470828 7.736051 28.300891
F 2.470828 15.457491 28.300891
F 7.121678 7.727621 42.894591
F 11.454518 7.721621 28.436691
F 11.454518 15.443091 28.436691
F 15.855318 12.834391 39.524391
F 20.596818 7.700121 28.587691
F 20.510218 15.518491 28.609491
F 0.185798 11.701291 43.107091
F 4.838158 1.283591 24.662191
F 4.838158 9.005051 24.662191
F 4.838158 16.726491 24.662191
F 13.759918 1.286891 24.844291
F 13.759918 9.008351 24.844291
F 13.759918 16.729791 24.844291
F 4.744768 3.862841 28.300391
F 4.744768 11.584291 28.300391
F 13.683618 3.860751 28.483291
F 13.683618 11.582191 28.483291
F 4.804518 3.865861 25.565291
F 4.804518 11.587291 25.565291
F 13.740718 3.860771 25.753991
F 13.740718 11.582191 25.753991
F 4.876368 1.280581 21.926091
F 4.876368 9.002041 21.926091
F 4.876368 16.723491 21.926091
F 13.816918 1.286861 22.114891
F 13.816918 9.008321 22.114891
F 13.816918 16.729791 22.114891
F 7.053438 7.721761 25.613891
F 7.053438 15.443191 25.613891
F 15.783218 5.115141 39.311291
F 16.000718 7.932291 26.002691
F 15.961218 15.491591 25.954491
F 6.893078 0.003872 32.881891
F 7.129138 5.147291 21.974791
F 7.129138 12.868791 21.974791
F 18.148418 11.497391 43.171791
F 18.058518 16.728591 39.338791
F 7.065668 5.145701 24.705691
F 7.065668 12.867191 24.705691
F 15.998818 5.135591 24.863591
F 15.905218 13.020891 24.986291
F 6.990418 7.722481 28.344491
F 6.990418 15.443991 28.344491
F 6.807548 12.862391 39.241891
F 15.915018 7.865851 28.700891
F 16.056118 15.409491 28.707991
F 2.586108 0.039131 42.850891
F 0.064978 1.238031 32.131291
F 0.064978 8.959491 32.131291
F 0.064978 16.680991 32.131291
F 9.147778 1.286491 32.027391
F 9.147778 9.007951 32.027391
F 9.147778 16.729391 32.027391
F 18.073418 1.332931 32.215291
F 18.251718 8.932671 32.277491
F 18.268818 3.920211 43.044291
F 0.010699 3.904461 35.766291
F 0.010700 11.625891 35.766291
F 9.073408 3.860251 35.656891
F 9.073408 11.581691 35.656891
F 18.000818 3.839831 35.758091
F 18.137918 11.552191 35.870291
F 0.191769 3.840011 32.992191
F 0.191769 11.561491 32.992191
F 9.129458 3.861401 32.931091
F 9.129458 11.582891 32.931091
F 18.086018 3.956691 33.063891
F 18.186018 11.488491 33.019491
F 0.236932 1.308401 29.347091
F 0.236932 9.029861 29.347091
F 0.236932 16.751291 29.347091
F 9.205138 1.286221 29.298791
F 9.205138 9.007681 29.298791
F 9.205138 16.729191 29.298791
F 18.017218 1.272521 29.516991
F 18.213418 8.840231 29.552191
F 18.025418 16.747291 36.519891
F 2.405288 7.720671 32.829391
F 2.405288 15.442091 32.829391
F 6.807548 5.140901 39.241891
F 11.359418 7.721571 32.978091
F 11.359418 15.442991 32.978091
F 15.794918 12.712791 36.825291
F 20.526518 7.613591 33.100591
F 20.474618 15.438891 33.271491
F 4.588488 9.002871 36.465291
F 2.467048 5.139061 29.190591
F 2.467038 12.860491 29.190591
F 11.435718 5.147541 29.345791
F 11.435718 12.868991 29.345791
F 20.555618 5.167731 29.516691
F 20.575618 12.907991 29.402591
F 2.403148 5.132451 31.935391
F 2.403148 12.853891 31.935391
F 11.378518 5.147491 32.073991
F 11.378518 12.868991 32.073991
F 20.376118 5.142521 32.220491
F 20.671618 12.874391 32.171891
F 2.335798 7.734591 35.569591
F 2.335798 15.456091 35.569591
F 15.840218 5.215631 36.479691
F 11.304118 7.720781 35.703491
F 11.304118 15.442291 35.703491
F 6.820928 12.864391 36.508091
F 20.313818 7.741791 35.758591
F 20.381918 15.346491 36.055991
F 4.588488 1.281411 36.465291
F 4.665108 1.283901 31.938791
F 4.665108 9.005361 31.938791
F 4.665108 16.726791 31.938791
F 13.607418 1.286851 32.120591
F 13.607418 9.008311 32.120591
F 13.607418 16.729791 32.120591
F 4.592218 3.863371 35.570091
F 4.592218 11.584791 35.570091
F 13.532718 3.860011 35.750091
F 13.532718 11.581491 35.750091
F 4.656948 3.865771 32.838391
F 4.656948 11.587191 32.838391
F 13.588518 3.860711 33.024891
F 13.588518 11.582191 33.024891
F 4.730148 1.280841 29.205691
F 4.730148 9.002301 29.205691
F 4.730148 16.723791 29.205691
F 13.664518 1.286871 29.392591
F 13.664518 9.008331 29.392591
F 13.664518 16.729791 29.392591
F 6.893078 7.725331 32.881891
F 6.893078 15.446791 32.881891
F 6.820928 5.142941 36.508091
F 15.854718 7.772371 33.035891
F 15.800118 15.339291 33.262091
F 13.494618 11.570891 40.298991
F 6.971988 5.145151 29.250691
F 6.971988 12.866591 29.250691
F 15.878318 5.238941 29.171791
F 15.919118 12.770791 29.471191
F 6.915348 5.147491 31.980991
F 6.915348 12.868991 31.980991
F 15.782118 5.123591 31.982391
F 15.936318 12.850091 32.147291
F 6.842118 7.720471 35.609491
F 6.842118 15.441891 35.609491
F 6.800158 7.714011 40.157591
F 15.693418 7.652341 35.804491
F 15.634018 15.269191 35.984291
F 13.494618 3.849471 40.298991
F 0.353601 16.689791 21.931491
F 0.353601 8.968301 21.931491
F 0.353601 1.246841 21.931491
F 9.038728 1.279541 39.288891
F 9.038728 9.001001 39.288891
F 9.038728 16.722491 39.288891
F 18.004718 1.126791 39.533091
F 18.019118 8.840131 39.437691
F 6.990418 0.001021 28.344491
F 15.748618 15.536591 40.231191
F 11.590118 0.003348 42.986891
F 9.357798 3.864731 42.940891
F 9.357798 11.586191 42.940891
F 16.064518 15.461491 42.978991
F 11.359418 0.000110 32.978091
F 0.121357 3.845661 40.328491
F 0.121357 11.567091 40.328491
F 9.036098 3.850241 40.205091
F 9.036098 11.571691 40.205091
F 17.997818 3.712181 40.278091
F 18.175918 11.454291 40.396491
F 0.142905 1.311181 36.644791
F 0.142905 9.032641 36.644791
F 0.142904 16.754091 36.644791
F 9.056588 1.285161 36.557291
F 9.056588 9.006621 36.557291
F 9.056588 16.728091 36.557291
F 18.239418 1.285681 36.784491
F 18.121118 8.913421 36.663591
F 20.646118 7.868921 25.900191
F 2.325728 7.709231 40.117191
F 2.325728 15.430691 40.117191
F 13.515218 16.728791 36.650991
F 11.265418 7.710401 40.252191
F 11.265418 15.431891 40.252191
F 13.515218 9.007291 36.650991
F 20.277518 7.470971 40.255691
F 20.246818 15.401391 40.255091
F 13.515218 1.285831 36.650991
F 2.341888 5.149821 36.467591
F 2.341888 12.871291 36.467591
F 11.286018 5.146381 36.604191
F 11.286018 12.867891 36.604191
F 20.207218 5.114891 36.671291
F 20.467518 12.797691 36.665091
F 2.298648 5.124911 39.215091
F 2.298648 12.846391 39.215091
F 11.269618 5.140631 39.335191
F 11.269618 12.862091 39.335191
F 20.240718 4.980711 39.371891
F 20.456018 12.770291 39.370591
F 2.586108 7.760591 42.850891
F 2.586108 15.482091 42.850891
F 15.812018 7.602321 40.310291
F 11.590118 7.724811 42.986891
F 11.590118 15.446291 42.986891
F 4.588488 16.724291 36.465291
F 18.218618 16.562691 24.880991
F 18.109918 16.566391 32.408691
F 6.800158 15.435491 40.157591
F 4.560078 1.277011 39.201591
F 4.560078 8.998471 39.201591
F 4.560078 16.719891 39.201591
F 13.498218 1.279891 39.381891
F 13.498218 9.001351 39.381891
F 13.498218 16.722791 39.381891
F 4.850528 3.879971 42.862891
F 4.850528 11.601391 42.862891
F 13.819518 3.863881 43.033391
F 13.819518 11.585391 43.033391
F 4.567138 3.854761 40.120691
F 4.567138 11.576191 40.120691
F 11.512118 0.000069 25.707291
F 7.121678 0.006166 42.894591
F 2.470828 0.014588 28.300891
F 11.454518 0.000159 28.436691
F 20.602518 7.780681 43.203591
F 15.979418 7.682351 43.078291
F 15.915218 12.880691 22.325191
F 18.208918 1.421711 22.130491
F 20.452118 12.693391 22.369791
F 20.204118 -0.159203 32.994391
F 20.283218 -0.162504 35.745291
F 15.843118 0.232721 35.819291
F 15.624718 -0.064583 40.466091
F 16.064918 -0.008077 43.094091
F 15.968018 0.091519 33.015191
F 20.030418 -0.234291 28.393191
F 0.847338 24.583891 2.838441
F 0.847338 32.305391 2.838441
F 9.699658 24.462091 2.927861
F 9.699658 32.183591 2.927861
F 18.541318 24.352991 3.036561
F 18.597018 32.469791 2.810741
F 0.812517 26.921991 6.438541
F 0.812517 34.643391 6.438541
F 0.812517 19.200491 6.438541
F 9.678978 27.026591 6.575721
F 7.204768 23.164791 18.335591
F 9.678978 19.305091 6.575721
F 18.594918 26.958791 6.568211
F 7.204768 30.886291 18.335591
F 18.643918 19.526091 6.769871
F 0.569379 27.128591 3.763051
F 16.012318 30.812491 21.270191
F 0.569379 19.407091 3.763051
F 9.691918 27.033591 3.843571
F 13.912318 24.451291 17.565991
F 9.691918 19.312191 3.843571
F 18.389018 27.023991 3.734491
F 7.140358 23.166891 21.066791
F 18.605118 19.335591 4.143891
F 0.368122 24.493291 0.177601
F 16.285518 23.075491 18.391391
F 0.368122 32.214691 0.177601
F 16.031518 30.774191 18.445991
F 9.372448 24.446991 0.192520
F 9.372448 32.168391 0.192520
F 18.065918 19.181191 21.248491
F 7.280218 20.590091 14.696491
F 2.992678 30.894291 3.742761
F 2.992678 23.172791 3.742761
F 11.926018 30.892891 3.891451
F 11.926018 23.171491 3.891451
F 20.529518 28.354791 10.260991
F 18.299018 24.360191 0.283514
F 2.600798 28.327591 0.101402
F 2.600798 20.606091 0.101402
F 11.604218 28.308691 0.239865
F 11.604218 20.587191 0.239865
F 4.913748 19.306491 21.022591
F 4.913748 27.027991 21.022591
F 2.901968 28.321291 2.843251
F 2.901968 20.599791 2.843251
F 11.928418 28.322891 2.974651
F 11.928418 20.601391 2.974651
F 20.485518 28.358391 17.627891
F 20.771318 20.862291 7.719271
F 2.886838 30.891691 6.476441
F 2.886838 23.170291 6.476441
F 11.907818 30.887291 6.622581
F 11.907818 23.165791 6.622581
F 20.647718 20.711491 2.890791
F 20.634918 30.941691 18.583591
F 5.231348 24.458991 2.842071
F 5.231348 32.180391 2.842071
F 14.158518 24.462491 3.021021
F 14.158518 32.183991 3.021021
F 5.207438 27.030191 6.488931
F 7.140358 30.888291 21.066791
F 5.207438 19.308691 6.488931
F 14.137818 27.026191 6.669011
F 13.969218 32.172691 14.836591
F 14.137818 19.304791 6.669011
F 5.190688 27.043591 3.747431
F 16.220318 20.569891 17.609591
F 5.190688 19.322191 3.747431
F 14.154518 27.032191 3.938091
F 16.072818 28.240991 17.602791
F 14.154518 19.310691 3.938091
F 4.887278 24.450291 0.101555
F 4.887278 32.171791 0.101555
F 13.833318 24.448091 0.286592
F 13.833318 32.169591 0.286592
F 7.464028 30.893291 3.798671
F 7.464028 23.171791 3.798671
F 16.481718 31.119891 3.981561
F 16.448318 23.048191 3.849631
F 7.128718 28.303991 0.144362
F 7.128718 20.582491 0.144361
F 20.685818 23.249891 14.077591
F 20.604818 30.848091 13.914591
F 7.454688 28.318891 2.884471
F 7.454688 20.597391 2.884471
F 16.366518 28.472991 2.979211
F 16.479718 20.500391 3.054341
F 7.434348 30.891291 6.532391
F 7.434348 23.169791 6.532391
F 16.331318 30.778991 6.705441
F 16.414018 23.127191 6.724901
F 0.749624 24.552691 10.051791
F 0.749624 32.274091 10.051791
F 9.605978 24.450991 10.201691
F 9.605978 32.172491 10.201691
F 18.588918 24.488491 10.188591
F 18.313018 32.284591 10.355191
F 0.679194 26.929491 13.690491
F 0.679194 34.650991 13.690491
F 0.679194 19.208091 13.690491
F 9.530188 27.025391 13.833991
F 13.969218 24.451191 14.836591
F 9.530188 19.303891 13.833991
F 18.453318 26.979091 14.009691
F 13.836118 19.303691 21.205091
F 18.356618 19.383891 13.919591
F 0.496833 27.095091 10.996991
F 7.214848 20.587691 17.427891
F 0.496833 19.373591 10.996991
F 9.583798 27.026291 11.105091
F 5.019148 32.164591 14.646091
F 9.583798 19.304791 11.105091
F 18.401018 26.847691 11.336591
F 5.019148 24.443191 14.646091
F 18.500918 19.251891 11.253891
F 0.539944 24.370491 7.362491
F 0.539944 32.091891 7.362491
F 9.657548 24.450691 7.475441
F 9.657548 32.172191 7.475441
F 18.400718 24.559691 7.586601
F 18.418418 32.270891 7.522091
F 2.884738 30.886491 10.995291
F 2.884738 23.164991 10.995291
F 11.816818 30.885991 11.152691
F 11.816818 23.164491 11.152691
F 20.454018 23.129991 18.629291
F 20.893118 23.210991 11.359391
F 2.953548 28.309291 7.366751
F 2.953548 20.587891 7.366751
F 11.891318 28.312691 7.523161
F 11.891318 20.591191 7.523161
F 20.689318 23.406791 6.650281
F 18.409218 27.016991 21.462391
F 2.825108 28.307991 10.094391
F 2.825108 20.586491 10.094391
F 11.834718 28.311691 10.248591
F 11.834718 20.590291 10.248591
F 20.662918 20.652391 14.886791
F 4.988798 32.169791 17.382991
F 2.760548 30.888291 13.725391
F 2.760548 23.166791 13.725391
F 11.758818 30.886091 13.880891
F 11.758818 23.164691 13.880891
F 20.614418 30.892091 6.485031
F 15.992018 23.020591 21.260491
F 5.136668 24.447391 10.112591
F 5.136668 32.168891 10.112591
F 14.064518 24.451291 10.295091
F 14.064518 32.172791 10.295091
F 5.062848 27.028491 13.744691
F 7.214848 28.309091 17.427891
F 5.062848 19.306991 13.744691
F 13.988518 27.025091 13.927391
F 13.893118 19.303691 18.475691
F 13.988518 19.303691 13.927391
F 5.090498 27.034191 11.008091
F 16.229718 20.666991 14.824691
F 5.090498 19.312691 11.008091
F 14.045418 27.025191 11.199391
F 13.893118 27.025191 18.475691
F 14.045418 19.303791 11.199391
F 5.159628 24.441791 7.378791
F 5.159628 32.163291 7.378791
F 14.119918 24.451991 7.569861
F 14.119918 32.173391 7.569861
F 7.355548 30.886491 11.059191
F 7.355548 23.165091 11.059191
F 16.261418 30.876891 11.226791
F 16.402118 23.128291 11.179091
F 7.429298 28.312091 7.429851
F 7.429298 20.590691 7.429851
F 16.391318 28.206291 7.692491
F 16.330618 20.575591 7.560351
F 7.363528 28.308291 10.157691
F 7.363528 20.586791 10.157691
F 16.353018 28.270891 10.440291
F 16.328718 20.485791 10.194291
F 7.289158 30.889191 13.789691
F 7.289148 23.167791 13.789691
F 16.196318 30.930591 13.983191
F 16.235718 23.210791 13.962691
F 0.607248 24.539891 17.333291
F 0.607248 32.261391 17.333291
F 9.454238 24.451091 17.472591
F 9.454238 32.172591 17.472591
F 18.493818 24.491691 17.656091
F 18.419918 32.202391 17.860291
F 0.534595 26.943491 20.975991
F 0.534595 34.664991 20.975991
F 0.534595 19.222091 20.975991
F 9.378188 27.025191 21.111691
F 4.947908 19.310791 18.286091
F 9.378188 19.303791 21.111691
F 20.735118 28.379391 7.579751
F 13.836118 27.025091 21.205091
F 20.712318 23.185591 3.898291
F 0.401420 27.077591 18.280991
F 16.215118 28.268591 14.791791
F 0.401421 19.356191 18.280991
F 9.432508 27.025991 18.381591
F 7.280218 28.311491 14.696491
F 9.432508 19.304591 18.381591
F 18.369318 27.094691 18.713291
F 4.947908 27.032291 18.286091
F 18.344818 19.239991 18.503591
F 0.449291 24.389991 14.638591
F 0.449291 32.111391 14.638591
F 9.508128 24.450291 14.742391
F 9.508128 32.171691 14.742391
F 18.503918 24.490791 14.899491
F 18.513018 32.011091 15.182191
F 2.743818 30.882491 18.272791
F 2.743818 23.160991 18.272791
F 11.664518 30.885891 18.428991
F 11.664518 23.164491 18.428991
F 20.645618 28.375291 14.932091
F 20.634418 20.548291 10.503491
F 2.814408 28.313291 14.633191
F 2.814408 20.591791 14.633191
F 11.740718 28.311891 14.789891
F 11.740718 20.590491 14.789891
F 20.643118 31.126091 3.609851
F 20.459818 28.414891 3.017631
F 2.696208 28.310991 17.362191
F 2.696208 20.589491 17.362191
F 11.682818 28.311791 17.519491
F 11.682818 20.590291 17.519491
F 20.502518 20.479191 17.636491
F 20.454518 28.437491 0.269242
F 2.630808 30.885091 21.000591
F 2.630808 23.163691 21.000591
F 11.606718 30.886091 21.158591
F 11.606718 23.164591 21.158591
F 20.531918 30.915991 11.254791
F 13.912318 32.172691 17.565991
F 4.988798 24.448391 17.382991
F 20.625518 22.987591 21.343191
F 20.399918 30.972791 21.344591
F 16.210318 20.553991 0.340398
F 16.118518 28.155391 0.329677
F 20.385218 20.382491 0.181593
F 18.209018 32.059491 0.127567
F 18.322918 34.698991 21.254291
F 18.449418 34.627791 14.286091
F 0.462133 24.542691 24.636891
F 0.462133 32.264191 24.636891
F 9.302128 24.451191 24.750791
F 9.302128 32.172691 24.750791
F 18.268618 24.421191 24.836791
F 15.997218 23.022991 42.865191
F 0.119651 27.074591 28.486991
F 0.185798 19.422791 43.107091
F 0.119655 19.353091 28.486991
F 9.225068 27.025291 28.389991
F 0.185798 27.144291 43.107091
F 9.225068 19.303891 28.389991
F 18.307418 27.038991 28.653191
F 13.494618 19.292391 40.298991
F 18.243318 19.365491 28.703791
F 0.300258 27.055491 25.703791
F 7.121678 30.891991 42.894591
F 0.300258 19.334091 25.703791
F 9.281018 27.025791 25.660091
F 15.778718 28.199691 36.677991
F 9.281018 19.304291 25.660091
F 18.344218 27.077091 25.871791
F 13.515218 24.450191 36.650991
F 18.107918 19.211991 25.994991
F 9.356788 24.450491 22.020891
F 9.356788 32.171991 22.020891
F 20.700318 30.991691 25.925891
F 13.494618 27.013891 40.298991
F 2.597468 30.880491 25.564391
F 2.597468 23.158991 25.564391
F 11.512118 30.885891 25.707291
F 11.512118 23.164491 25.707291
F 18.233618 32.347991 24.991191
F 20.498218 23.052891 25.613691
F 2.670488 28.316391 21.918691
F 2.670488 20.594891 21.918691
F 11.588318 28.311991 22.068191
F 11.588318 20.590491 22.068191
F 4.567138 34.740591 40.120691
F 20.377218 30.894291 32.927791
F 2.552528 28.307691 24.655491
F 2.552528 20.586291 24.655491
F 11.530618 28.311791 24.797691
F 11.530618 20.590391 24.797691
F 20.541318 28.350291 25.049891
F 20.352718 20.460991 24.952691
F 2.470828 30.900391 28.300891
F 2.470828 23.178991 28.300891
F 11.454518 30.885991 28.436691
F 11.454518 23.164591 28.436691
F 20.548818 23.012091 42.948591
F 20.438818 23.219491 28.570391
F 4.838158 24.447991 24.662191
F 4.838158 32.169391 24.662191
F 13.759918 24.451291 24.844291
F 13.759918 32.172691 24.844291
F 4.744768 27.027191 28.300391
F 15.736718 20.481091 39.340391
F 4.744768 19.305791 28.300391
F 13.683618 27.025091 28.483291
F 6.820928 20.585891 36.508091
F 13.683618 19.303691 28.483291
F 4.804518 27.030291 25.565291
F 15.818418 28.314391 39.302991
F 4.804518 19.308791 25.565291
F 13.740718 27.025191 25.753991
F 6.820928 28.307291 36.508091
F 13.740718 19.303691 25.753991
F 4.876368 24.444991 21.926091
F 4.876368 32.166391 21.926091
F 13.816918 24.451291 22.114891
F 13.816918 32.172691 22.114891
F 7.053438 30.886191 25.613891
F 7.053438 23.164691 25.613891
F 15.966218 30.934591 25.891991
F 16.130418 23.165591 25.773591
F 7.129138 28.311691 21.974791
F 7.129138 20.590191 21.974791
F 4.567138 19.297691 40.120691
F 20.412918 20.757291 29.465891
F 7.065668 28.310091 24.705691
F 7.065668 20.588591 24.705691
F 16.107218 28.156891 25.057491
F 16.061218 20.676291 24.932591
F 6.990418 30.886891 28.344491
F 6.990418 23.165391 28.344491
F 15.972118 30.799591 28.586891
F 16.109118 23.271291 28.389891
F 0.064978 24.402391 32.131291
F 0.064978 32.123891 32.131291
F 9.147778 24.450891 32.027391
F 9.147778 32.172291 32.027391
F 18.304118 24.409891 32.099291
F 17.994618 32.036991 32.335491
F 0.010699 27.068891 35.766291
F 6.807548 20.583791 39.241891
F 0.010700 19.347391 35.766291
F 9.073408 27.024591 35.656891
F 9.073408 34.746091 35.656891
F 9.073408 19.303191 35.656891
F 18.078618 27.047991 35.850391
F 4.588488 32.167291 36.465291
F 18.100218 19.240691 35.707091
F 0.191769 27.004391 32.992191
F 0.191770 34.725891 32.992191
F 0.191770 19.282891 32.992191
F 9.129448 27.025791 32.931091
F 15.663118 22.909791 40.164891
F 9.129448 19.304291 32.931091
F 18.118018 26.864691 32.980491
F 13.494618 34.735291 40.298991
F 18.075218 19.305491 33.072091
F 0.236932 24.472791 29.347091
F 0.236932 32.194291 29.347091
F 9.205138 24.450591 29.298791
F 9.205138 32.172091 29.298791
F 18.342018 24.565991 29.388091
F 18.128018 32.297691 29.543191
F 2.405288 30.885091 32.829391
F 2.405288 23.163591 32.829391
F 11.359418 30.885991 32.978091
F 11.359418 23.164491 32.978091
F 20.563718 28.497491 29.428091
F 20.465818 23.293691 33.226691
F 2.467048 28.303491 29.190591
F 2.467038 20.581991 29.190591
F 11.435718 28.311891 29.345791
F 11.435718 20.590491 29.345791
F 20.339318 31.162791 28.559791
F 4.567138 27.019191 40.120691
F 2.403148 28.296791 31.935391
F 2.403148 20.575391 31.935391
F 11.378518 28.311891 32.073991
F 11.378518 20.590391 32.073991
F 20.253118 28.237191 32.088691
F 20.442118 20.629691 32.155391
F 2.335798 30.898991 35.569591
F 2.335798 23.177491 35.569591
F 11.304118 30.885191 35.703491
F 11.304118 23.163691 35.703491
F 20.397918 30.959491 35.632091
F 20.223318 23.206991 35.920091
F 4.665108 24.448291 31.938791
F 4.665108 32.169791 31.938791
F 13.607418 24.451191 32.120591
F 13.607418 32.172691 32.120591
F 4.592218 27.027791 35.570091
F 6.807548 28.305291 39.241891
F 4.592218 19.306291 35.570091
F 13.532718 27.024391 35.750091
F 13.532718 34.745891 35.750091
F 13.532718 19.302891 35.750091
F 4.656948 27.030191 32.838391
F 15.961818 20.496791 36.638091
F 4.656948 19.308691 32.838391
F 13.588518 27.025091 33.024891
F 13.588518 34.746591 33.024891
F 13.588518 19.303591 33.024891
F 4.730148 24.445191 29.205691
F 4.730148 32.166691 29.205691
F 13.664518 24.451291 29.392591
F 13.664518 32.172691 29.392591
F 6.893078 30.889691 32.881891
F 6.893078 23.168291 32.881891
F 15.816318 30.698291 33.212391
F 15.786418 23.203191 32.844691
F 6.971988 28.309491 29.250691
F 6.971988 20.588091 29.250691
F 15.927218 28.312491 29.390391
F 15.956618 20.661191 29.597391
F 6.915348 28.311891 31.980991
F 6.915348 20.590391 31.980991
F 15.793118 28.248891 32.181391
F 15.736818 20.555891 32.334391
F 6.842118 30.884891 35.609491
F 6.842118 23.163391 35.609491
F 15.870718 30.766491 36.048091
F 15.713718 23.166491 35.639491
F 0.353601 32.132691 21.931491
F 0.353601 24.411191 21.931491
F 9.038728 24.443891 39.288891
F 9.038728 32.165391 39.288891
F 18.011918 24.234491 39.306091
F 18.189218 32.070191 39.315491
F 15.977518 20.496591 22.208291
F 18.231318 32.244891 22.227191
F 7.121678 23.170591 42.894591
F 9.357798 27.029091 42.940891
F 15.903718 30.906291 40.176191
F 9.357798 19.307691 42.940891
F 18.186418 19.259291 42.793091
F 6.800158 23.156891 40.157591
F 13.819518 19.306791 43.033391
F 0.121357 27.010091 40.328491
F 0.121357 34.731491 40.328491
F 0.121357 19.288591 40.328491
F 9.036098 27.014591 40.205091
F 9.036098 34.736091 40.205091
F 9.036098 19.293191 40.205091
F 17.894918 26.712391 40.195791
F 4.588488 24.445791 36.465291
F 18.114318 19.320991 40.095691
F 0.142905 24.475591 36.644791
F 0.142905 32.196991 36.644791
F 9.056588 24.449591 36.557291
F 9.056588 32.170991 36.557291
F 17.986818 24.407391 36.718391
F 18.144118 32.113091 36.557991
F 2.325728 30.873591 40.117191
F 2.325728 23.152191 40.117191
F 11.265418 30.874791 40.252191
F 11.265418 23.153291 40.252191
F 20.290818 30.901991 40.308091
F 20.326718 23.138191 40.256891
F 2.341888 28.314191 36.467591
F 2.341888 20.592791 36.467591
F 11.286018 28.310791 36.604191
F 11.286018 20.589291 36.604191
F 20.513318 28.379591 36.743091
F 20.241718 20.504091 36.649291
F 2.298648 28.289291 39.215091
F 2.298648 20.567791 39.215091
F 11.269618 28.304991 39.335191
F 11.269618 20.583591 39.335191
F 20.295618 28.382091 39.337991
F 20.400718 20.492991 39.382191
F 2.586108 30.924991 42.850891
F 2.586108 23.203491 42.850891
F 11.590118 30.889191 42.986891
F 11.590118 23.167691 42.986891
F 20.405418 20.367691 22.127591
F 18.399418 26.885691 43.006791
F 4.560078 24.441391 39.201591
F 4.560078 32.162891 39.201591
F 13.498218 24.444291 39.381891
F 13.498218 32.165691 39.381891
F 4.850528 27.044391 42.862891
F 6.800158 30.878391 40.157591
F 4.850528 19.322891 42.862891
F 13.819518 27.028291 43.033391
F 13.515218 32.171691 36.650991
F 16.027218 30.656391 42.994491
F 18.319518 24.282991 22.076791
F 20.516218 30.929991 42.984891
F 16.227118 28.317791 22.198591
F 20.617418 28.393691 22.292591
F 0.847338 47.748291 2.838441
F 0.847339 40.026791 2.838441
F 9.699658 47.626491 2.927861
F 9.699658 39.905091 2.927861
F 18.469418 47.751091 3.046791
F 18.362718 39.878391 2.968961
F 0.812517 50.086291 6.438541
F 0.812517 42.364891 6.438541
F 9.678978 50.190991 6.575721
F 9.678978 42.469491 6.575721
F 18.572218 50.324191 6.610281
F 18.443818 42.297291 6.461671
F 0.569379 50.292891 3.763051
F 0.569379 42.571491 3.763051
F 9.691918 50.197991 3.843571
F 9.691918 42.476491 3.843571
F 18.662518 50.341691 3.881681
F 18.445218 42.362591 3.744471
F 0.368122 47.657691 0.177601
F 4.947908 34.753691 18.286091
F 0.368122 39.936191 0.177601
F 4.913748 34.749391 21.022591
F 9.372448 47.611291 0.192520
F 9.372448 39.889891 0.192520
F 20.554518 38.626891 11.183491
F 13.893118 34.746591 18.475691
F 2.992678 38.615691 3.742761
F 2.992678 46.337191 3.742761
F 11.926018 38.614391 3.891451
F 11.926018 46.335791 3.891451
F 15.858018 38.443691 21.296791
F 20.720518 35.975291 14.923891
F 2.600798 51.491991 0.101402
F 2.600798 36.049091 0.101401
F 2.600798 43.770491 0.101402
F 11.604218 51.473091 0.239866
F 11.604218 36.030191 0.239865
F 11.604218 43.751591 0.239865
F 13.988518 34.746591 13.927391
F 18.358218 47.646791 0.352244
F 16.452818 51.319091 2.889421
F 2.901968 51.485691 2.843251
F 2.901968 36.042791 2.843251
F 2.901968 43.764191 2.843251
F 11.928418 51.487291 2.974651
F 11.928418 36.044391 2.974651
F 11.928418 43.765791 2.974651
F 18.240918 42.469491 21.359391
F 18.059418 50.175191 21.427491
F 20.659318 46.446191 3.977091
F 2.886838 38.613191 6.476441
F 2.886838 46.334691 6.476441
F 11.907818 38.608791 6.622581
F 11.907818 46.330191 6.622581
F 20.433518 43.566791 17.532591
F 20.652818 36.243991 2.797851
F 5.231348 47.623291 2.842071
F 5.231348 39.901891 2.842071
F 14.158518 47.626891 3.021021
F 14.158518 39.905491 3.021021
F 5.207438 50.194591 6.488931
F 5.207438 42.473091 6.488931
F 14.137818 50.190591 6.669011
F 14.137818 42.469091 6.669011
F 5.190688 50.207991 3.747431
F 5.190688 42.486491 3.747431
F 14.154518 50.196591 3.938091
F 14.154518 42.475091 3.938091
F 4.887278 47.614691 0.101555
F 4.887278 39.893291 0.101555
F 13.833318 47.612491 0.286593
F 13.833318 39.890991 0.286592
F 7.464028 38.614691 3.798671
F 7.464028 46.336191 3.798671
F 16.302118 38.542191 3.979581
F 16.367418 46.726991 4.036991
F 7.128718 51.468391 0.144362
F 7.128718 36.025491 0.144361
F 7.128718 43.746891 0.144361
F 14.045418 34.746691 11.199391
F 9.378188 34.746691 21.111691
F 15.971518 51.407391 17.592791
F 7.454688 51.483291 2.884471
F 7.454688 36.040291 2.884471
F 7.454688 43.761791 2.884471
F 20.518518 43.923091 2.969981
F 16.144418 36.098791 2.775471
F 16.307718 44.024391 2.913811
F 7.434348 38.612791 6.532391
F 7.434348 46.334191 6.532391
F 16.103518 38.444391 6.755961
F 16.367018 46.312291 6.708311
F 0.749624 47.716991 10.051791
F 0.749625 39.995591 10.051791
F 9.605978 47.615391 10.201691
F 9.605978 39.893891 10.201691
F 18.434918 47.743991 10.314191
F 18.285118 39.751491 10.177891
F 0.679194 50.093891 13.690491
F 0.679194 42.372491 13.690491
F 9.530188 50.189791 13.833991
F 9.530188 42.468291 13.833991
F 18.233718 50.096091 13.930391
F 18.502718 42.445491 13.926791
F 0.496833 50.259491 10.996991
F 0.496833 42.537991 10.996991
F 9.583798 50.190691 11.105091
F 9.583798 42.469191 11.105091
F 18.405518 50.247591 11.263191
F 18.576618 42.206691 11.100691
F 0.539944 47.534891 7.362491
F 0.539944 39.813391 7.362491
F 9.657548 47.615091 7.475441
F 9.657548 39.893591 7.475441
F 18.460218 47.808391 7.600981
F 18.420218 39.793091 7.548191
F 2.884738 38.607991 10.995291
F 2.884738 46.329391 10.995291
F 11.816818 38.607391 11.152691
F 11.816818 46.328891 11.152691
F 20.538818 46.433191 21.464991
F 20.372318 51.425691 14.949991
F 2.953548 51.473691 7.366751
F 2.953548 36.030791 7.366751
F 2.953548 43.752291 7.366751
F 11.891318 51.477091 7.523161
F 11.891318 36.034091 7.523161
F 11.891318 43.755591 7.523161
F 20.387918 51.416991 17.654691
F 20.700218 43.666091 10.276191
F 16.106618 43.731591 0.174514
F 2.825108 51.472391 10.094391
F 2.825108 36.029391 10.094391
F 2.825108 43.750891 10.094391
F 11.834718 51.476091 10.248591
F 11.834718 36.033191 10.248591
F 11.834718 43.754691 10.248591
F 20.781118 38.680091 6.574551
F 20.438218 46.214391 18.594191
F 20.422618 38.390791 21.337491
F 2.760548 38.609691 13.725391
F 2.760548 46.331191 13.725391
F 11.758818 38.607591 13.880891
F 11.758818 46.329091 13.880891
F 20.715818 36.051891 10.362291
F 20.749518 38.645091 13.880991
F 5.136668 47.611791 10.112591
F 5.136668 39.890391 10.112591
F 14.064518 47.615691 10.295091
F 14.064518 39.894191 10.295091
F 5.062848 50.192891 13.744691
F 5.062848 42.471391 13.744691
F 13.988518 50.189491 13.927391
F 13.988518 42.468091 13.927391
F 5.090498 50.198591 11.008091
F 5.090498 42.477091 11.008091
F 14.045418 50.189591 11.199391
F 14.045418 42.468091 11.199391
F 5.159628 47.606191 7.378791
F 5.159628 39.884691 7.378791
F 14.119918 47.616391 7.569861
F 14.119918 39.894891 7.569861
F 7.355548 38.607991 11.059191
F 7.355548 46.329391 11.059191
F 16.180418 38.553391 11.216591
F 16.371218 46.196391 11.072091
F 7.429298 51.476491 7.429851
F 7.429298 36.033591 7.429851
F 7.429298 43.755091 7.429851
F 16.201418 51.547891 10.217891
F 16.387718 35.776391 7.746281
F 16.409118 43.749691 7.469761
F 7.363528 51.472691 10.157691
F 7.363528 36.029791 10.157691
F 7.363528 43.751191 10.157691
F 16.180218 51.477891 14.878691
F 16.268118 35.986291 10.382991
F 16.402218 43.587991 10.273691
F 7.289148 38.610691 13.789691
F 7.289148 46.332091 13.789691
F 16.235218 38.642591 13.966491
F 16.117818 46.335491 13.929991
F 0.607248 47.704291 17.333291
F 0.607248 39.982891 17.333291
F 9.454238 47.615491 17.472591
F 9.454238 39.893991 17.472591
F 18.392918 47.597991 17.688391
F 18.242518 39.769591 17.598091
F 0.534595 50.107891 20.975991
F 0.534595 42.386491 20.975991
F 9.378188 50.189591 21.111691
F 9.378188 42.468191 21.111691
F 20.592918 46.243591 11.216591
F 20.680018 43.873091 14.725991
F 0.401420 50.241991 18.280991
F 0.401421 42.520591 18.280991
F 9.432508 50.190391 18.381591
F 9.432508 42.468891 18.381591
F 18.124818 50.283891 18.696791
F 18.302718 42.443691 18.630391
F 0.449291 47.554291 14.638591
F 0.449291 39.832891 14.638591
F 9.508128 47.614691 14.742391
F 9.508128 39.893191 14.742391
F 18.471918 47.619091 14.901991
F 18.488018 39.844791 14.742291
F 2.743818 38.603991 18.272791
F 2.743818 46.325391 18.272791
F 11.664518 38.607391 18.428991
F 11.664518 46.328891 18.428991
F 20.824818 46.404591 13.952191
F 20.530718 51.535591 10.231191
F 2.814408 51.477691 14.633191
F 2.814408 36.034691 14.633191
F 2.814408 43.756191 14.633191
F 11.740718 51.476291 14.789891
F 11.740718 36.033391 14.789891
F 11.740718 43.754891 14.789891
F 20.864418 36.104691 7.627071
F 20.642818 46.303191 6.772391
F 14.137818 34.747691 6.669011
F 2.696208 51.475391 17.362191
F 2.696208 36.032491 17.362191
F 2.696208 43.753891 17.362191
F 11.682818 51.476191 17.519491
F 11.682818 36.033191 17.519491
F 11.682818 43.754691 17.519491
F 9.432508 34.747491 18.381591
F 20.478318 35.886591 17.698291
F 20.530418 51.706891 7.574151
F 2.630808 38.606591 21.000591
F 2.630808 46.328091 21.000591
F 11.606718 38.607491 21.158591
F 11.606718 46.328991 21.158591
F 16.071718 46.271091 21.179291
F 20.501318 43.642891 7.547671
F 4.988798 47.612791 17.382991
F 4.988798 39.891291 17.382991
F 13.912318 47.615691 17.565991
F 13.912318 39.894191 17.565991
F 4.913748 50.192291 21.022591
F 4.913748 42.470891 21.022591
F 13.836118 50.189491 21.205091
F 13.836118 42.468091 21.205091
F 4.947908 50.196691 18.286091
F 4.947908 42.475191 18.286091
F 13.893118 50.189591 18.475691
F 13.893118 42.468091 18.475691
F 5.019148 47.607591 14.646091
F 5.019148 39.886091 14.646091
F 13.969218 47.615591 14.836591
F 13.969218 39.894191 14.836591
F 7.204768 38.607691 18.335591
F 7.204768 46.329191 18.335591
F 16.089518 38.640591 18.538791
F 16.094018 46.385691 18.382191
F 7.280218 51.475891 14.696491
F 7.280218 36.032991 14.696491
F 7.280218 43.754491 14.696491
F 20.456418 38.435791 18.599591
F 16.287318 35.972991 14.934291
F 16.120418 43.799591 14.905591
F 7.214848 51.473491 17.427891
F 7.214848 36.030591 17.427891
F 7.214848 43.751991 17.427891
F 20.796618 38.682591 3.888981
F 16.196418 36.040091 17.654191
F 16.161118 43.756491 17.626491
F 7.140358 38.609791 21.066791
F 7.140358 46.331191 21.066791
F 9.583798 34.747691 11.105091
F 9.530188 34.746791 13.833991
F 0.569379 34.849991 3.763051
F 9.691918 34.755091 3.843571
F 13.836118 34.746591 21.205091
F 5.207438 34.751691 6.488931
F 5.190688 34.765091 3.747431
F 14.154518 34.753591 3.938091
F 0.496833 34.816591 10.996991
F 5.062848 34.749891 13.744691
F 5.090498 34.755591 11.008091
F 0.401420 34.799091 18.280991
F 9.678978 34.747991 6.575721
F 16.311418 51.491391 7.516131
F 20.863018 51.743491 2.972781
F 20.582118 36.212591 0.138735
F 20.540918 51.508191 0.162837
F 18.222218 39.735291 0.210184
F 16.108218 51.470491 0.135057
F 16.149518 35.892191 0.008607
F 20.438818 43.822091 0.260309
F 18.395718 34.756691 11.554091
F 18.455518 34.957991 3.762041
F 18.222518 34.781091 18.650391
F 18.598418 34.875391 6.556391
F 0.462133 47.707091 24.636891
F 0.462133 39.985591 24.636891
F 9.302128 47.615591 24.750791
F 9.302128 39.894191 24.750791
F 18.374818 47.538091 24.960891
F 18.160418 39.961491 24.862191
F 0.119648 50.238991 28.486991
F 0.119652 42.517491 28.486991
F 9.225068 50.189691 28.389991
F 9.225068 42.468191 28.389991
F 18.217818 50.192191 28.726191
F 18.271618 42.542991 28.483991
F 0.300258 50.219891 25.703791
F 0.300258 42.498491 25.703791
F 9.281018 50.190191 25.660091
F 9.281018 42.468691 25.660091
F 18.159018 50.235691 26.030591
F 18.198318 42.425791 25.779791
F 9.356788 47.614891 22.020891
F 9.356788 39.893391 22.020891
F 4.850528 34.765791 42.862891
F 18.327018 50.113291 42.928491
F 2.597468 38.601891 25.564391
F 2.597468 46.323391 25.564391
F 11.512118 38.607391 25.707291
F 11.512118 46.328791 25.707291
F 20.214018 46.429291 40.183691
F 20.456818 46.278891 25.838091
F 2.670488 51.480791 21.918691
F 2.670488 36.037891 21.918691
F 2.670488 43.759291 21.918691
F 11.588318 51.476291 22.068191
F 11.588318 36.033391 22.068191
F 11.588318 43.754891 22.068191
F 20.130318 36.202791 29.207291
F 16.104418 38.552191 42.814391
F 13.819518 34.749691 43.033391
F 2.552528 51.472091 24.655491
F 2.552528 36.029191 24.655491
F 2.552528 43.750591 24.655491
F 11.530618 51.476191 24.797691
F 11.530618 36.033291 24.797691
F 11.530618 43.754791 24.797691
F 20.530418 51.608991 32.063891
F 20.506318 36.231191 24.890591
F 20.452018 43.650691 24.995891
F 2.470828 38.621891 28.300891
F 2.470828 46.343391 28.300891
F 11.454518 38.607491 28.436691
F 11.454518 46.328891 28.436691
F 20.495118 38.740191 25.614191
F 20.433918 46.328791 28.585091
F 4.838158 47.612391 24.662191
F 4.838158 39.890891 24.662191
F 13.759918 47.615691 24.844291
F 13.759918 39.894191 24.844291
F 4.744768 50.191591 28.300391
F 4.744768 42.470191 28.300391
F 13.683618 50.189491 28.483291
F 13.683618 42.468091 28.483291
F 4.804518 50.194591 25.565291
F 4.804518 42.473191 25.565291
F 13.740718 50.189591 25.753991
F 13.740718 42.468091 25.753991
F 4.876368 47.609391 21.926091
F 4.876368 39.887891 21.926091
F 13.816918 47.615591 22.114891
F 13.816918 39.894191 22.114891
F 7.053438 38.607591 25.613891
F 7.053438 46.329091 25.613891
F 15.996718 38.674391 25.669791
F 16.109518 46.340191 25.857191
F 7.129138 51.476091 21.974791
F 7.129138 36.033091 21.974791
F 7.129138 43.754591 21.974791
F 20.212718 35.885491 36.561591
F 15.840718 51.424091 39.508391
F 13.740718 34.746591 25.753991
F 7.065668 51.474491 24.705691
F 7.065668 36.031591 24.705691
F 7.065668 43.752991 24.705691
F 20.307418 38.703791 33.212491
F 15.964018 36.171091 24.881591
F 15.910518 43.805491 25.049291
F 6.990418 38.608291 28.344491
F 6.990418 46.329791 28.344491
F 15.984018 38.774891 28.363491
F 15.971918 46.308291 28.593191
F 0.064978 47.566791 32.131291
F 0.064978 39.845291 32.131291
F 9.147778 47.615291 32.027391
F 9.147778 39.893791 32.027391
F 18.176218 47.677591 32.260791
F 20.531218 38.661091 42.829391
F 0.010699 50.233191 35.766291
F 0.010700 42.511791 35.766291
F 9.073408 50.188991 35.656891
F 9.073408 42.467591 35.656891
F 18.059318 50.338291 35.729291
F 18.002018 42.430491 35.861491
F 0.191769 50.168791 32.992191
F 0.191769 42.447291 32.992191
F 9.129458 50.190191 32.931091
F 9.129448 42.468691 32.931091
F 18.220918 50.200391 33.103791
F 18.114718 39.931991 32.128791
F 0.236932 47.637191 29.347091
F 0.236932 39.915691 29.347091
F 9.205138 47.614991 29.298791
F 9.205138 39.893491 29.298791
F 18.112618 47.535691 29.579391
F 18.315418 40.108591 29.498891
F 2.405288 38.606491 32.829391
F 2.405288 46.327991 32.829391
F 11.359418 38.607391 32.978091
F 11.359418 46.328891 32.978091
F 15.920018 51.476091 32.233591
F 20.447718 46.273591 33.006691
F 2.467048 51.467791 29.190591
F 2.467038 36.024891 29.190591
F 2.467038 43.746391 29.190591
F 11.435718 51.476291 29.345791
F 11.435718 36.033391 29.345791
F 11.435718 43.754891 29.345791
F 20.586018 43.696191 22.051291
F 16.042418 43.653891 22.261591
F 20.483718 43.666591 29.526391
F 2.403148 51.461191 31.935391
F 2.403148 36.018291 31.935391
F 2.403148 43.739791 31.935391
F 11.378518 51.476291 32.073991
F 11.378518 36.033291 32.073991
F 11.378518 43.754791 32.073991
F 9.129458 34.747291 32.931091
F 20.203518 36.238591 31.981991
F 18.171818 47.639591 22.320991
F 2.335798 38.620391 35.569591
F 2.335798 46.341891 35.569591
F 11.304118 38.606591 35.703491
F 11.304118 46.328091 35.703491
F 20.375818 38.594791 35.913991
F 20.312518 46.337291 35.686591
F 4.665108 47.612691 31.938791
F 4.665108 39.891191 31.938791
F 13.607418 47.615591 32.120591
F 13.607418 39.894191 32.120591
F 4.592218 50.192191 35.570091
F 4.592218 42.470691 35.570091
F 13.532718 50.188791 35.750091
F 13.532718 42.467291 35.750091
F 4.656948 50.194591 32.838391
F 4.656948 42.473091 32.838391
F 13.588518 50.189491 33.024891
F 13.588518 42.467991 33.024891
F 4.730148 47.609591 29.205691
F 4.730148 39.888191 29.205691
F 13.664518 47.615691 29.392591
F 13.664518 39.894191 29.392591
F 6.893078 38.611191 32.881891
F 6.893078 46.332691 32.881891
F 15.836818 38.676591 32.976891
F 15.809418 46.510191 33.140991
F 6.971988 51.473891 29.250691
F 6.971988 36.030991 29.250691
F 6.971988 43.752491 29.250691
F 18.303318 42.478891 42.991891
F 15.848818 36.184091 29.342991
F 15.842918 43.700691 29.355191
F 6.915348 51.476291 31.980991
F 6.915348 36.033291 31.980991
F 6.915348 43.754791 31.980991
F 15.728518 51.440491 36.797091
F 15.702818 36.141791 31.993091
F 15.919218 43.951791 32.085391
F 6.842118 38.606291 35.609491
F 6.842118 46.327791 35.609491
F 15.843618 38.525191 35.896691
F 15.922518 46.353891 35.808691
F 0.353601 39.854191 21.931491
F 0.353601 47.575591 21.931491
F 9.038728 47.608291 39.288891
F 9.038728 39.886891 39.288891
F 18.008718 47.754591 39.214391
F 18.058018 40.135091 39.504491
F 20.305618 51.604491 36.732391
F 20.426218 51.419891 25.046591
F 9.357798 50.193491 42.940891
F 9.357798 42.471991 42.940891
F 9.357798 34.750591 42.940891
F 20.556318 51.642291 29.422091
F 0.121357 50.174391 40.328491
F 0.121357 42.452991 40.328491
F 9.036098 50.178991 40.205091
F 9.036098 42.457591 40.205091
F 18.246818 50.276791 40.183991
F 18.110318 42.783891 40.310191
F 0.142905 47.639991 36.644791
F 0.142905 39.918491 36.644791
F 9.056588 47.613891 36.557291
F 9.056588 39.892491 36.557291
F 18.053218 47.730391 36.457091
F 18.088718 39.880891 36.642391
F 2.325728 38.595091 40.117191
F 2.325728 46.316591 40.117191
F 11.265418 38.596291 40.252191
F 11.265418 46.317691 40.252191
F 20.307018 38.719691 40.041691
F 20.190618 43.680991 32.121591
F 2.341888 51.478591 36.467591
F 2.341888 36.035691 36.467591
F 2.341888 43.757091 36.467591
F 11.286018 51.475191 36.604191
F 11.286018 36.032191 36.604191
F 11.286018 43.753691 36.604191
F 20.468218 46.292591 42.847191
F 16.120318 46.300091 42.959091
F 20.453918 43.673791 36.677091
F 2.298648 51.453691 39.215091
F 2.298648 36.010791 39.215091
F 2.298648 43.732191 39.215091
F 11.269618 51.469391 39.335191
F 11.269618 36.026491 39.335191
F 11.269618 43.747891 39.335191
F 16.042418 51.433291 24.829291
F 20.171818 36.216991 39.136991
F 20.299418 43.967491 39.294591
F 2.586108 38.646391 42.850891
F 2.586108 46.367891 42.850891
F 11.590118 38.610691 42.986891
F 11.590118 46.332091 42.986891
F 20.477218 51.525091 39.527191
F 15.844918 51.440591 29.497591
F 4.560078 47.605791 39.201591
F 4.560078 39.884291 39.201591
F 13.498218 47.608691 39.381891
F 13.498218 39.887191 39.381891
F 4.850528 50.208691 42.862891
F 4.850528 42.487291 42.862891
F 13.819518 50.192691 43.033391
F 13.819518 42.471191 43.033391
F 4.567138 50.183491 40.120691
F 4.567138 42.462091 40.120691
F 13.494618 50.178291 40.298991
F 13.494618 42.456791 40.298991
F 4.588488 47.610191 36.465291
F 4.588488 39.888691 36.465291
F 13.515218 47.614591 36.650991
F 13.515218 39.893091 36.650991
F 6.800158 38.599891 40.157591
F 6.800158 46.321291 40.157591
F 15.833418 38.631091 40.214991
F 15.849018 46.426091 40.196191
F 6.820928 51.471691 36.508091
F 6.820928 36.028791 36.508091
F 6.820928 43.750291 36.508091
F 17.905218 42.520691 33.012391
F 15.925118 35.828691 36.691991
F 15.708618 43.604691 36.702091
F 6.807548 51.469691 39.241891
F 6.807548 36.026791 39.241891
F 6.807548 43.748191 39.241891
F 20.550918 38.816991 28.510591
F 15.869518 35.872491 39.397791
F 15.602718 43.731591 39.310091
F 7.121678 38.613491 42.894591
F 7.121678 46.334891 42.894591
F 0.300257 34.776991 25.703791
F 4.744768 34.748691 28.300391
F 4.804518 34.751691 25.565291
F 0.010700 34.790291 35.766291
F 4.592218 34.749191 35.570091
F 4.656948 34.751591 32.838391
F 0.185798 50.308591 43.107091
F 0.185798 34.865691 43.107091
F 0.185798 42.587191 43.107091
F 0.119656 34.795991 28.486991
F 9.225068 34.746791 28.389991
F 9.281018 34.747291 25.660091
F 13.683618 34.746591 28.483291
F 20.667818 35.759491 22.238891
F 20.390418 51.394691 22.277891
F 16.073018 35.916091 22.287791
F 15.910218 51.483891 22.169291
F 18.210618 39.765091 22.202791
F 18.147218 34.644491 40.017291
F 18.317318 34.968391 25.780591
F 18.092618 34.582291 35.600391
F 17.980918 34.864891 28.482991
F 18.423518 34.751091 42.832091
F 17.992218 34.691291 32.759891
F 0.847338 55.469791 2.838441
F 0.847339 63.191191 2.838441
F 9.699658 55.347991 2.927861
F 9.699658 63.069491 2.927861
F 18.330718 55.346291 2.794381
F 18.469018 63.068191 2.984831
F 0.812517 57.807791 6.438541
F 0.812517 65.529291 6.438541
F 9.678978 57.912391 6.575721
F 9.678978 65.633891 6.575721
F 18.403818 57.933191 6.848481
F 18.461818 65.639391 6.535721
F 0.569379 58.014391 3.763051
F 0.569379 65.735891 3.763051
F 9.691918 57.919491 3.843571
F 9.691918 65.640891 3.843571
F 18.538518 57.977291 3.947791
F 18.607418 65.731291 3.676211
F 0.368122 55.379091 0.177601
F 2.630808 69.492391 21.000591
F 0.368122 63.100591 0.177601
F 2.743818 69.489791 18.272791
F 9.372448 55.332791 0.192520
F 9.372448 63.054291 0.192519
F 20.684518 67.021391 17.638391
F 20.779918 59.149191 7.552771
F 2.992678 54.058691 3.742761
F 2.992678 61.780091 3.742761
F 11.926018 54.057291 3.891451
F 11.926018 61.778791 3.891451
F 18.320618 57.867791 21.360091
F 18.323818 65.707391 21.078991
F 2.600798 59.213391 0.101402
F 2.600798 66.934891 0.101402
F 11.604218 59.194491 0.239865
F 11.604218 66.915991 0.239865
F 18.425418 55.635391 0.093186
F 20.816418 66.972391 2.825901
F 2.901968 59.207091 2.843251
F 2.901968 66.928591 2.843251
F 11.928418 59.208691 2.974651
F 11.928418 66.930191 2.974651
F 20.481418 54.036391 18.552291
F 16.113118 66.946791 17.595291
F 2.886838 54.056091 6.476441
F 2.886838 61.777591 6.476441
F 11.907818 54.051691 6.622581
F 11.907818 61.773191 6.622581
F 16.116218 53.783091 21.006791
F 7.140358 54.052691 21.066791
F 5.231348 55.344791 2.842071
F 5.231348 63.066291 2.842071
F 14.158518 55.348391 3.021021
F 14.158518 63.069791 3.021021
F 5.207438 57.915991 6.488931
F 5.207438 65.637491 6.488931
F 14.137818 57.912091 6.669011
F 14.137818 65.633491 6.669011
F 5.190688 57.929491 3.747431
F 5.190688 65.650891 3.747431
F 14.154518 57.917991 3.938091
F 14.154518 65.639491 3.938091
F 4.887278 55.336191 0.101555
F 4.887278 63.057591 0.101555
F 13.833318 55.333991 0.286593
F 13.833318 63.055391 0.286592
F 7.464028 54.057691 3.798671
F 7.464028 61.779091 3.798671
F 16.314518 53.838591 3.833991
F 16.286118 61.808791 4.056681
F 7.128718 59.189791 0.144361
F 7.128718 66.911291 0.144361
F 20.646918 53.968591 11.292691
F 20.540118 53.929891 21.242291
F 7.454688 59.204691 2.884471
F 7.454688 66.926191 2.884471
F 16.309818 59.311091 3.014591
F 16.375818 66.962691 2.953081
F 7.434348 54.055691 6.532391
F 7.434348 61.777191 6.532391
F 16.371818 54.184691 6.454541
F 16.167918 61.691091 6.778111
F 0.749624 55.438491 10.051791
F 0.749625 63.159991 10.051791
F 9.605978 55.336891 10.201691
F 9.605978 63.058291 10.201691
F 18.549318 55.400991 10.339091
F 18.579318 63.156091 10.264391
F 0.679194 57.815391 13.690491
F 0.679194 65.536891 13.690491
F 9.530188 57.911191 13.833991
F 9.530188 65.632691 13.833991
F 18.408918 57.963591 13.878091
F 18.375018 65.854791 13.860291
F 0.496833 57.980891 10.996991
F 0.496833 65.702391 10.996991
F 9.583798 57.912091 11.105091
F 9.583798 65.633591 11.105091
F 18.534418 58.078291 11.191091
F 18.424218 65.715391 11.148291
F 0.539944 55.256291 7.362491
F 0.539944 62.977791 7.362491
F 9.657548 55.336591 7.475441
F 9.657548 63.057991 7.475441
F 18.478718 55.348391 7.676391
F 18.348418 63.099791 7.642241
F 2.884738 54.050891 10.995291
F 2.884738 61.772391 10.995291
F 11.816818 54.050391 11.152691
F 11.816818 61.771791 11.152691
F 20.514618 61.689891 4.004601
F 15.879118 59.428191 0.242080
F 2.953548 59.195191 7.366751
F 2.953548 66.916591 7.366751
F 11.891318 59.198491 7.523161
F 11.891318 66.919991 7.523161
F 20.471618 53.932291 13.861291
F 20.676318 67.113491 14.879991
F 2.825108 59.193791 10.094391
F 2.825108 66.915291 10.094391
F 11.834718 59.197591 10.248591
F 11.834718 66.919091 10.248591
F 20.667218 61.524091 6.750671
F 20.595418 59.452491 14.890091
F 2.760548 54.052691 13.725391
F 2.760548 61.774091 13.725391
F 11.758818 54.050491 13.880891
F 11.758818 61.771991 13.880891
F 20.770818 59.186291 3.119691
F 20.568018 54.192691 3.884271
F 5.136668 55.333291 10.112591
F 5.136668 63.054791 10.112591
F 14.064518 55.337191 10.295091
F 14.064518 63.058591 10.295091
F 5.062848 57.914291 13.744691
F 5.062848 65.635791 13.744691
F 13.988518 57.910991 13.927391
F 13.988518 65.632391 13.927391
F 5.090498 57.919991 11.008091
F 5.090498 65.641491 11.008091
F 14.045418 57.911091 11.199391
F 14.045418 65.632491 11.199391
F 5.159628 55.327691 7.378791
F 5.159628 63.049091 7.378791
F 14.119918 55.337791 7.569861
F 14.119918 63.059291 7.569861
F 7.355548 54.050891 11.059191
F 7.355548 61.772391 11.059191
F 16.355218 54.290891 11.234991
F 16.312818 61.890791 11.276591
F 7.429298 59.197991 7.429851
F 7.429298 66.919491 7.429851
F 16.264918 59.100091 7.743881
F 16.332018 67.034091 7.553571
F 7.363528 59.194091 10.157691
F 7.363528 66.915591 10.157691
F 16.332518 59.109791 10.393591
F 16.176918 67.044191 10.404791
F 7.289148 54.053591 13.789691
F 7.289148 61.775091 13.789691
F 16.107918 54.068991 13.925791
F 16.252818 61.960391 14.020191
F 0.607248 55.425791 17.333291
F 0.607248 63.147291 17.333291
F 9.454238 55.336991 17.472591
F 9.454238 63.058391 17.472591
F 18.322818 55.382991 17.486291
F 18.358118 63.046191 17.640191
F 0.534595 57.829391 20.975991
F 0.534595 65.550791 20.975991
F 9.378188 57.911091 21.111691
F 9.378188 65.632591 21.111691
F 20.535118 59.264091 17.672491
F 7.140358 61.774191 21.066791
F 0.401420 57.963491 18.280991
F 0.401421 65.684991 18.280991
F 9.432508 57.911891 18.381591
F 9.432508 65.633291 18.381591
F 18.218518 57.954091 18.602191
F 18.314418 65.657091 18.376091
F 0.449291 55.275791 14.638591
F 0.449291 62.997291 14.638591
F 9.508128 55.336091 14.742391
F 9.508128 63.057591 14.742391
F 18.317118 55.417191 14.732091
F 18.535118 63.201691 14.906291
F 2.743818 54.046891 18.272791
F 2.743818 61.768391 18.272791
F 11.664518 54.050291 18.428991
F 11.664518 61.771791 18.428991
F 20.586318 61.820391 18.532791
F 20.673418 61.940291 14.050791
F 2.814408 59.199091 14.633191
F 2.814408 66.920591 14.633191
F 11.740718 59.197791 14.789891
F 11.740718 66.919191 14.789891
F 15.908118 61.688191 20.998191
F 20.684218 67.011591 10.359191
F 2.696208 59.196791 17.362191
F 2.696208 66.918291 17.362191
F 11.682818 59.197591 17.519491
F 11.682818 66.919091 17.519491
F 20.557818 54.225691 6.709831
F 20.514718 61.743991 11.337991
F 2.630808 54.049491 21.000591
F 2.630808 61.770991 21.000591
F 11.606718 54.050491 21.158591
F 11.606718 61.771891 21.158591
F 20.620518 67.016491 7.515361
F 20.811318 59.206591 10.297391
F 4.988798 55.334191 17.382991
F 4.988798 63.055691 17.382991
F 13.912318 55.337091 17.565991
F 13.912318 63.058591 17.565991
F 4.913748 57.913791 21.022591
F 4.913748 65.635291 21.022591
F 13.836118 57.910991 21.205091
F 13.836118 65.632391 21.205091
F 4.947908 57.918091 18.286091
F 4.947908 65.639591 18.286091
F 13.893118 57.910991 18.475691
F 13.893118 65.632491 18.475691
F 5.019148 55.328991 14.646091
F 5.019148 63.050491 14.646091
F 13.969218 55.337091 14.836591
F 13.969218 63.058491 14.836591
F 7.204768 54.050691 18.335591
F 7.204768 61.772091 18.335591
F 16.196118 54.104191 18.420291
F 16.151018 61.693191 18.329891
F 7.280218 59.197391 14.696491
F 7.280218 66.918791 14.696491
F 16.144618 59.356891 14.731791
F 16.117818 66.938191 14.999591
F 7.214848 59.194991 17.427891
F 7.214848 66.916391 17.427891
F 16.019318 59.085091 17.477091
F 16.059618 66.931291 0.259080
F 20.278518 61.813991 21.400491
F 18.245818 63.126991 0.276377
F 20.470818 66.937291 0.171936
F 20.452918 59.399091 0.391865
F 16.093918 69.470091 18.505591
F 20.511918 69.570791 21.383991
F 16.062418 69.641591 21.191691
F 20.647318 69.592991 18.680791
F 20.730818 69.677691 13.926491
F 20.749418 69.510291 11.218091
F 0.462133 55.428491 24.636891
F 0.462133 63.149991 24.636891
F 9.302128 55.337091 24.750791
F 9.302128 63.058491 24.750791
F 18.375118 55.056491 24.892691
F 18.133818 63.131791 25.006691
F 0.119653 57.960391 28.486991
F 0.119655 65.681891 28.486991
F 9.225068 57.911191 28.389991
F 9.225068 65.632591 28.389991
F 18.112318 57.835491 28.267091
F 18.078018 65.743591 28.517391
F 0.300258 57.941391 25.703791
F 0.300258 65.662791 25.703791
F 9.281018 57.911591 25.660091
F 9.281018 65.633091 25.660091
F 18.047718 57.651891 25.462391
F 18.143618 65.820391 25.808391
F 9.356788 55.336391 22.020891
F 9.356788 63.057791 22.020891
F 11.304118 69.492491 35.703491
F 20.389118 67.002291 22.205591
F 2.597468 54.044791 25.564391
F 2.597468 61.766291 25.564391
F 11.512118 54.050291 25.707291
F 11.512118 61.771791 25.707291
F 20.600018 53.904891 25.864391
F 20.355518 61.846891 25.699391
F 2.670488 59.202191 21.918691
F 2.670488 66.923691 21.918691
F 11.588318 59.197791 22.068191
F 11.588318 66.919291 22.068191
F 16.213918 54.183991 43.004991
F 18.259218 55.195191 22.143191
F 2.552528 59.193591 24.655491
F 2.552528 66.914991 24.655491
F 11.530618 59.197691 24.797691
F 11.530618 66.919191 24.797691
F 20.526318 61.792791 43.094391
F 20.399818 66.988091 24.891791
F 2.470828 54.064791 28.300891
F 2.470828 61.786291 28.300891
F 11.454518 54.050391 28.436691
F 11.454518 61.771891 28.436691
F 20.366918 54.194591 28.603791
F 20.363918 61.911691 28.325191
F 4.838158 55.333791 24.662191
F 4.838158 63.055291 24.662191
F 13.759918 55.337091 24.844291
F 13.759918 63.058591 24.844291
F 4.744768 57.913091 28.300391
F 4.744768 65.634491 28.300391
F 13.683618 57.910991 28.483291
F 13.683618 65.632491 28.483291
F 4.804518 57.916091 25.565291
F 4.804518 65.637591 25.565291
F 13.740718 57.910991 25.753991
F 13.740718 65.632491 25.753991
F 4.876368 55.330791 21.926091
F 4.876368 63.052291 21.926091
F 13.816918 55.337091 22.114891
F 13.816918 63.058591 22.114891
F 7.053438 54.050491 25.613891
F 7.053438 61.771991 25.613891
F 15.916518 54.009391 25.857691
F 15.897218 61.794291 25.758891
F 7.129138 59.197491 21.974791
F 7.129138 66.918991 21.974791
F 18.033318 63.151191 22.256191
F 2.405288 69.492391 32.829391
F 7.065668 59.195891 24.705691
F 7.065668 66.917391 24.705691
F 15.958518 59.177991 24.699491
F 15.984618 67.046491 24.723791
F 6.990418 54.051291 28.344491
F 6.990418 61.772691 28.344491
F 15.802518 53.981791 28.474691
F 15.854318 61.760091 28.601691
F 0.064978 55.288291 32.131291
F 0.064978 63.009691 32.131291
F 9.147778 55.336691 32.027391
F 9.147778 63.058191 32.027391
F 17.880218 55.376991 32.153691
F 17.975518 63.053491 32.189691
F 0.010700 57.954691 35.766291
F 0.010700 65.676191 35.766291
F 9.073408 57.910491 35.656891
F 9.073408 65.631891 35.656891
F 18.086018 57.919991 35.657391
F 18.087218 65.475391 36.031391
F 0.191769 57.890291 32.992191
F 0.191770 65.611691 32.992191
F 9.129458 57.911591 32.931091
F 9.129448 65.633091 32.931091
F 18.069118 57.881891 33.055091
F 18.173518 65.617191 33.213891
F 0.236932 55.358591 29.347091
F 0.236932 63.080091 29.347091
F 9.205138 55.336491 29.298791
F 9.205138 63.057891 29.298791
F 18.169018 55.330991 29.440991
F 18.133818 63.021091 29.429391
F 2.405288 54.049391 32.829391
F 2.405288 61.770891 32.829391
F 11.359418 54.050291 32.978091
F 11.359418 61.771791 32.978091
F 20.195718 54.172691 32.902391
F 20.297318 61.856891 32.925991
F 2.467038 59.189291 29.190591
F 2.467038 66.910791 29.190591
F 11.435718 59.197791 29.345791
F 11.435718 66.919191 29.345791
F 20.217718 59.423491 29.348891
F 20.400218 66.809091 29.405791
F 2.403148 59.182691 31.935391
F 2.403148 66.904191 31.935391
F 11.378518 59.197691 32.073991
F 11.378518 66.919191 32.073991
F 20.232718 59.285591 32.194491
F 20.257118 66.818991 32.159991
F 2.335798 54.063391 35.569591
F 2.335798 61.784791 35.569591
F 11.304118 54.049591 35.703491
F 11.304118 61.770991 35.703491
F 20.309018 54.210491 35.728391
F 20.329118 61.969291 35.822091
F 4.665108 55.334091 31.938791
F 4.665108 63.055591 31.938791
F 13.607418 55.337091 32.120591
F 13.607418 63.058591 32.120591
F 4.592218 57.913591 35.570091
F 4.592218 65.635091 35.570091
F 13.532718 57.910291 35.750091
F 13.532718 65.631691 35.750091
F 4.656948 57.915991 32.838391
F 4.656948 65.637491 32.838391
F 13.588518 57.910991 33.024891
F 13.588518 65.632391 33.024891
F 4.730148 55.331091 29.205691
F 4.730148 63.052491 29.205691
F 13.664518 55.337091 29.392591
F 13.664518 63.058591 29.392591
F 6.893078 54.054091 32.881891
F 6.893078 61.775591 32.881891
F 15.769218 53.913391 33.142891
F 15.760518 61.889491 33.031691
F 6.971988 59.195391 29.250691
F 6.971988 66.916791 29.250691
F 15.773918 59.213991 29.562091
F 15.755118 66.939391 29.453091
F 6.915348 59.197691 31.980991
F 6.915348 66.919191 31.980991
F 15.872318 59.205691 32.249991
F 16.048318 67.112591 32.202191
F 6.842118 54.049291 35.609491
F 6.842118 61.770691 35.609491
F 15.800418 54.071691 35.835391
F 15.713618 62.074391 35.715191
F 0.353601 63.018491 21.931491
F 0.353601 55.297091 21.931491
F 9.038728 55.329791 39.288891
F 9.038728 63.051191 39.288891
F 18.213618 55.413791 39.362491
F 18.097818 63.143891 39.482391
F 20.419318 59.304391 25.035291
F 18.173018 58.176991 43.159591
F 9.357798 57.914991 42.940891
F 9.357798 65.636391 42.940891
F 11.265418 69.482091 40.252191
F 18.299818 65.677391 43.125091
F 0.121357 57.895891 40.328491
F 0.121357 65.617391 40.328491
F 9.036098 57.900491 40.205091
F 9.036098 65.621891 40.205091
F 18.031218 58.026991 40.258491
F 18.093918 65.627791 40.404491
F 0.142905 55.361391 36.644791
F 0.142904 63.082891 36.644791
F 9.056588 55.335391 36.557291
F 9.056588 63.056891 36.557291
F 17.983718 55.473891 36.655891
F 18.029818 62.945591 36.749491
F 2.325728 54.037991 40.117191
F 2.325728 61.759491 40.117191
F 11.265418 54.039191 40.252191
F 11.265418 61.760591 40.252191
F 20.549618 54.032791 40.138591
F 20.531718 61.941691 40.319491
F 2.341888 59.200091 36.467591
F 2.341888 66.921491 36.467591
F 11.286018 59.196591 36.604191
F 11.286018 66.918091 36.604191
F 20.384818 59.223191 36.400091
F 20.431018 66.625391 36.698491
F 2.298648 59.175191 39.215091
F 2.298648 66.896591 39.215091
F 11.269618 59.190891 39.335191
F 11.269618 66.912291 39.335191
F 20.249118 59.319591 39.324291
F 20.476418 67.011691 39.639991
F 2.586108 54.089391 42.850891
F 2.586108 61.810791 42.850891
F 11.590118 54.053591 42.986891
F 11.590118 61.774991 42.986891
F 2.325728 69.480891 40.117191
F 16.071818 61.916191 42.928391
F 4.560078 55.327191 39.201591
F 4.560078 63.048691 39.201591
F 13.498218 55.330091 39.381891
F 13.498218 63.051591 39.381891
F 4.850528 57.930191 42.862891
F 4.850528 65.651691 42.862891
F 13.819518 57.914091 43.033391
F 13.819518 65.635591 43.033391
F 4.567138 57.904991 40.120691
F 4.567138 65.626491 40.120691
F 13.494618 57.899691 40.298991
F 13.494618 65.621191 40.298991
F 4.588488 55.331591 36.465291
F 4.588488 63.053091 36.465291
F 13.515218 55.336091 36.650991
F 13.515218 63.057491 36.650991
F 6.800158 54.042791 40.157591
F 6.800158 61.764191 40.157591
F 15.900818 54.176091 40.044191
F 15.844818 61.811691 40.297291
F 6.820928 59.193191 36.508091
F 6.820928 66.914591 36.508091
F 15.675818 59.408191 36.573191
F 15.734718 66.956591 36.679391
F 6.807548 59.191091 39.241891
F 6.807548 66.912591 39.241891
F 15.778818 59.321991 39.246191
F 15.760218 67.025791 39.475891
F 7.121678 54.056391 42.894591
F 7.121678 61.777891 42.894591
F 2.597468 69.487791 25.564391
F 0.185798 65.751591 43.107091
F 0.185798 58.030091 43.107091
F 6.800158 69.485691 40.157591
F 6.842118 69.492191 35.609491
F 20.522918 54.151991 43.022791
F 16.011818 67.027491 22.080791
F 15.981518 59.134791 21.998891
F 20.468518 59.282891 22.351791
F 20.473318 69.588491 40.506891
F 15.961518 69.607391 25.871891
F 20.459018 69.551491 25.732791
F 20.478018 69.557691 43.135891
F 15.866818 69.487891 28.602091
F 27.466218 1.254521 3.110361
F 27.495718 9.261811 3.196331
F 40.789418 11.758291 3.841791
F 41.001118 1.400811 7.741111
F 36.309718 8.915501 3.093431
F 29.735018 12.874891 0.200430
F 27.263918 3.824831 3.808631
F 27.495218 11.438491 6.700511
F 36.625618 1.161411 7.658511
F 36.347518 11.463991 6.830661
F 29.550718 5.169911 3.260121
F 27.507218 11.800191 3.977501
F 36.324518 3.886181 4.072881
F 36.378218 11.653791 4.154341
F 33.938218 12.877091 0.144933
F 36.353518 16.711191 14.854191
F 40.596218 1.467011 0.401400
F 43.030718 7.778361 13.913691
F 40.671018 1.167041 17.677591
F 40.814618 3.880581 11.264991
F 29.780318 7.712681 3.945961
F 29.534318 15.568391 3.981631
F 38.406818 7.741811 21.183491
F 38.693818 7.922041 3.892141
F 38.467618 15.417691 3.848751
F 29.536918 7.858361 21.253091
F 43.004318 5.246041 17.503691
F 25.067918 7.716881 21.239391
F 31.596218 16.814891 0.104388
F 40.688518 3.839321 21.368591
F 31.751318 3.570921 4.026101
F 29.732018 13.031491 3.081741
F 38.457818 5.351991 3.158291
F 38.513518 12.852491 2.877631
F 29.554918 7.580431 6.574021
F 29.613518 15.614291 6.695131
F 40.425318 16.889991 0.326031
F 38.500018 7.979431 6.527501
F 38.674818 15.552591 6.646191
F 36.232818 1.347051 17.462491
F 36.152218 3.851251 21.233191
F 31.929218 8.956771 2.906141
F 40.959318 16.806791 7.492401
F 40.684718 1.498611 3.076171
F 40.879618 9.074811 2.924801
F 40.791818 16.802391 14.772991
F 22.899618 1.325891 3.023251
F 22.978318 9.019171 3.004451
F 27.400518 1.027031 0.335227
F 31.721918 3.802431 6.821741
F 31.960518 11.611791 6.507551
F 29.526718 15.465591 21.137191
F 41.013818 11.672791 6.558871
F 22.939018 3.733741 6.603161
F 23.035818 11.719691 6.643361
F 22.755818 16.885591 3.048571
F 31.831018 11.575591 3.846291
F 40.664918 4.064681 4.000021
F 41.208118 1.198881 10.365691
F 23.009318 3.865091 3.861231
F 22.973718 11.649191 3.994481
F 34.123418 7.816221 21.131391
F 27.396218 3.989491 21.304991
F 40.670718 11.568191 21.202991
F 27.435718 8.958891 0.541841
F 25.025918 5.104901 0.143044
F 36.470018 11.706491 21.215091
F 36.298318 16.807191 10.260991
F 38.523218 15.611491 21.345291
F 27.244418 11.855091 21.176091
F 33.983618 7.509631 3.871061
F 34.165818 15.428091 3.883901
F 24.907718 13.024691 17.678791
F 25.320118 7.972831 3.927241
F 27.064318 16.870691 0.328121
F 25.243418 4.996431 17.604991
F 31.973718 1.281811 2.943871
F 40.969118 16.939491 10.163591
F 40.732218 3.704561 18.596991
F 22.652218 11.332891 21.051091
F 33.986318 4.848571 2.961471
F 34.224218 12.888591 2.820921
F 25.094618 5.321611 2.945201
F 25.178118 13.027191 3.242751
F 33.865918 7.522881 6.586171
F 33.958818 15.382391 6.724901
F 34.087318 12.943091 17.615891
F 25.216018 7.605431 6.704111
F 25.225318 15.406391 6.690601
F 33.765818 5.302981 17.627991
F 27.410218 1.180601 10.216591
F 27.336818 8.801301 10.333791
F 22.929718 9.212091 0.231488
F 36.432218 1.012006 10.544091
F 36.191318 9.043931 10.311191
F 29.730518 5.174661 0.483942
F 27.382518 3.991391 13.730891
F 27.203318 11.591891 13.776191
F 36.243018 3.827841 13.809991
F 36.094318 11.372291 13.809491
F 27.310018 3.762131 11.017291
F 27.329718 11.424691 10.893391
F 36.261218 3.730971 10.972791
F 36.468618 11.760891 11.111791
F 27.379818 3.680741 6.552081
F 27.343218 8.870081 7.634281
F 31.845018 1.270981 14.690891
F 43.046218 7.724941 6.929331
F 36.094218 8.810461 7.598761
F 31.770018 16.746191 17.552991
F 29.486118 7.618221 11.210291
F 29.554918 15.313191 11.273391
F 25.039118 13.072091 14.934291
F 38.486418 7.733831 11.222491
F 38.804718 15.740091 11.061491
F 25.382818 5.092381 14.922291
F 29.489218 5.026531 7.474931
F 29.633518 12.938791 7.333831
F 36.404218 3.713601 6.826411
F 38.627618 12.880491 7.420641
F 29.350718 5.145451 10.234491
F 29.602218 12.912991 10.075491
F 38.482718 5.249151 7.496951
F 38.625418 12.908591 10.166591
F 29.407518 7.861751 13.992091
F 29.540818 15.278391 14.110291
F 33.918118 12.849891 14.867391
F 38.466218 7.685291 13.951791
F 38.557118 15.331491 13.856691
F 33.929818 4.935491 14.901391
F 32.018218 1.178811 10.418591
F 31.799618 9.053181 10.266791
F 31.882218 11.667691 21.096691
F 25.007918 15.363991 21.157891
F 40.772018 9.085101 7.638281
F 40.658418 9.354071 0.263045
F 22.906518 1.291981 10.061491
F 23.007918 9.046251 10.180391
F 36.073018 1.197281 0.464453
F 31.662518 3.791331 13.982791
F 31.773418 11.414091 13.911691
F 40.544718 16.822091 3.135801
F 40.518418 11.637691 13.811091
F 23.090018 3.982311 14.063591
F 22.804818 11.501391 14.140091
F 31.499018 3.736981 11.278791
F 31.859018 11.676691 11.170791
F 38.679918 5.132181 10.321891
F 40.844918 11.695391 11.108391
F 22.897818 3.848381 11.304991
F 22.988118 11.499091 11.272991
F 31.865918 1.150551 7.513941
F 31.679918 8.990741 7.581581
F 40.911118 1.402731 14.904391
F 42.726518 5.375181 3.212191
F 31.686918 4.066761 21.156191
F 27.375118 1.105901 7.563641
F 22.790918 1.216821 7.319691
F 23.048418 9.206841 7.441991
F 40.669618 8.817581 14.682891
F 34.030618 7.611651 11.248291
F 34.029718 15.577491 11.214691
F 24.848918 15.575491 18.526891
F 25.076318 7.768191 11.175691
F 25.295518 15.486291 11.354091
F 25.073718 7.556951 18.519291
F 34.158418 4.942021 7.745961
F 34.150618 12.889191 7.545691
F 25.203018 5.019381 7.395691
F 25.173618 12.961691 7.560341
F 33.819318 5.160171 10.486091
F 34.096618 13.015991 10.260591
F 25.001218 5.153841 10.229191
F 25.235118 12.907091 10.398091
F 33.890418 7.471161 14.000291
F 34.063818 15.411591 14.037691
F 33.950418 15.449591 18.541491
F 24.987618 7.711041 13.989691
F 25.120518 15.631091 14.026291
F 33.973818 7.900571 18.289691
F 27.501518 1.337121 17.339291
F 27.301218 9.006091 17.535691
F 31.828318 16.747891 7.633281
F 36.218018 3.941371 18.449991
F 36.315618 8.903031 17.480191
F 40.667718 4.050121 14.049891
F 27.500318 16.746191 14.864491
F 22.753218 16.643791 14.772991
F 22.965318 16.716691 10.339791
F 36.248318 16.789191 7.429141
F 27.277218 3.797301 18.688591
F 27.131718 11.568191 18.419691
F 38.594618 5.029541 17.745991
F 36.247018 11.561991 18.364091
F 27.445518 1.424181 14.696491
F 27.079618 9.050141 14.805791
F 24.918218 15.513091 3.989111
F 36.274318 1.270331 14.685491
F 36.209118 8.841071 14.812891
F 42.894818 15.484991 13.806591
F 29.523118 7.703951 18.473291
F 29.479618 15.449791 18.399291
F 27.225718 16.957391 3.000371
F 38.564418 7.647501 18.358791
F 38.522818 15.545191 18.482591
F 22.781518 8.924621 14.925891
F 29.539718 5.126661 14.782591
F 29.577518 12.690191 14.881791
F 31.955818 16.646791 2.715471
F 38.285218 12.768491 14.706091
F 29.340018 5.120481 17.485891
F 29.377418 12.830691 17.690591
F 38.388618 5.178331 14.908291
F 38.514418 12.918191 17.390291
F 40.863118 4.001321 6.734901
F 36.071018 1.257381 3.239381
F 23.025518 1.432481 14.992591
F 22.668218 16.806691 17.517591
F 22.942618 16.665591 7.599021
F 31.917418 16.753591 14.887791
F 31.952118 1.376311 17.436791
F 31.696718 9.152841 17.584191
F 27.434818 16.736791 10.350591
F 40.635418 16.790491 17.542891
F 40.718618 9.111211 17.286991
F 27.153518 16.826291 17.566791
F 22.961018 1.212951 17.818091
F 22.817518 8.760791 17.695991
F 25.122618 13.081291 0.490751
F 38.495218 12.910791 0.193150
F 34.221118 5.137661 0.269910
F 27.413018 16.854591 7.510951
F 31.726318 8.895331 14.846091
F 31.675518 16.659291 10.317991
F 40.871318 9.053261 10.368091
F 31.586218 4.037941 18.391791
F 31.857218 11.740691 18.402391
F 22.970218 3.775941 21.365291
F 40.549818 11.577791 18.354091
F 23.005518 3.820191 18.684891
F 22.673318 11.567591 18.398491
F 36.287418 16.722791 3.055041
F 36.238518 16.744791 17.533191
F 33.920218 15.756891 21.251691
F 36.056518 16.748791 0.230050
F 31.956018 9.021811 0.126765
F 36.278118 9.010771 0.276894
F 22.767218 16.910991 0.331144
F 31.768718 1.057211 0.212695
F 42.762518 12.975891 14.762091
F 43.039618 7.913031 4.146791
F 42.834318 13.081791 17.502791
F 42.872518 7.807021 21.120991
F 38.298118 5.177601 0.304012
F 42.884018 7.815631 18.390991
F 42.779318 15.665291 21.336491
F 42.796818 13.043291 0.312783
F 42.733618 15.565591 18.560691
F 42.758018 15.525591 4.012561
F 42.892918 5.342101 0.413717
F 42.949618 5.268831 14.834291
F 34.100618 -0.098195 21.137891
F 34.091418 -0.061344 18.242491
F 25.125418 0.021433 3.800671
F 38.875518 -0.156705 6.664011
F 33.966118 0.100796 4.235691
F 29.540318 0.021713 21.059391
F 34.275918 -0.205856 11.317391
F 29.743518 -0.068770 3.858741
F 38.930418 -0.082729 11.450191
F 36.350118 16.837791 22.254891
F 22.854218 1.291101 0.236292
F 27.227918 16.656691 22.091891
F 27.040118 9.059131 24.874491
F 29.443118 15.489291 43.099291
F 36.078118 1.284161 24.776591
F 36.067118 8.838561 24.954591
F 22.565118 1.143081 36.708091
F 27.077618 3.839401 28.633191
F 27.189118 11.752491 28.439291
F 36.061618 3.887581 28.351691
F 36.078818 11.454391 28.462491
F 27.416018 3.675931 25.908591
F 27.144118 11.559591 25.730491
F 36.021218 4.049311 25.555491
F 36.140418 11.456391 25.758691
F 38.573418 7.825321 43.004291
F 25.212218 7.813661 43.148891
F 22.732918 8.775151 32.128191
F 34.142518 7.597651 42.955891
F 22.840418 11.524291 40.394291
F 42.621918 13.111791 24.964591
F 29.334918 7.856821 25.804791
F 29.190118 15.467391 25.538891
F 42.929518 15.399091 40.364491
F 38.371718 7.747051 25.826091
F 38.372318 15.427691 26.016791
F 22.947118 11.748291 43.188591
F 42.717218 7.633711 28.340391
F 42.793918 5.241511 29.487191
F 29.706718 12.842591 21.946091
F 27.241418 1.254261 24.706091
F 29.363418 5.246581 25.016191
F 29.319618 12.903691 24.635591
F 38.472418 5.211241 24.909391
F 38.308218 12.796391 25.160591
F 29.317518 7.788381 28.536791
F 29.519918 15.329891 28.203391
F 31.922218 1.272651 21.935491
F 38.398818 7.725371 28.454091
F 38.483218 15.335891 28.729691
F 36.254918 3.694271 43.132491
F 31.615618 1.313091 24.665391
F 31.455018 9.127491 24.834491
F 42.635218 7.837481 35.802591
F 40.717718 1.209771 25.187491
F 40.597318 8.851691 24.963691
F 40.545418 4.009771 40.303691
F 22.639818 1.358191 24.945191
F 22.972418 9.004831 24.966891
F 42.858518 5.192321 39.570891
F 31.473918 4.074301 28.507191
F 31.556518 11.443991 28.297791
F 40.670818 3.875091 28.557191
F 40.797218 11.689891 28.422391
F 22.768618 3.816911 28.873591
F 22.836518 11.702591 28.342391
F 31.587718 3.912091 25.811691
F 31.564518 11.675091 25.712491
F 40.722618 3.954061 25.658591
F 40.500618 11.456391 25.750491
F 22.756618 3.820471 26.074191
F 22.641618 11.515391 25.660191
F 27.525318 16.730191 29.453391
F 42.752318 15.648791 43.140591
F 36.090218 16.796691 39.261791
F 24.859618 12.797891 21.976691
F 24.926718 15.447991 42.986291
F 34.027818 5.272701 22.093591
F 42.830218 -0.007140 43.303191
F 42.876918 8.048511 43.124191
F 33.871818 15.332891 42.990891
F 33.663518 7.830161 25.751791
F 33.802218 15.323191 25.770491
F 22.740218 16.668391 24.952891
F 31.694418 16.931891 36.776491
F 40.613818 16.992491 22.373991
F 40.728018 16.852491 32.101391
F 25.009318 7.491381 25.736091
F 24.820318 15.305791 25.633391
F 22.714018 16.614491 36.904291
F 36.170918 16.803291 25.023691
F 36.217018 11.517491 43.078591
F 42.949618 7.919561 33.073091
F 29.667218 7.751851 43.283991
F 29.507618 -0.077862 42.812191
F 31.511018 16.664691 24.902291
F 33.664518 5.342201 24.796391
F 33.947018 12.754291 24.952291
F 31.710318 16.764091 29.298191
F 38.373318 5.191171 22.181791
F 25.090918 4.833881 24.938591
F 24.941918 12.785391 24.670891
F 33.711318 7.830711 28.458991
F 33.960318 15.343391 28.354091
F 25.063718 12.668191 39.457891
F 31.683218 1.425831 36.837291
F 43.011118 7.764961 25.660591
F 22.773118 16.892391 29.587491
F 25.033418 7.760261 28.584291
F 25.125018 15.666891 28.364791
F 25.041218 5.306551 39.306391
F 27.162818 1.097381 32.199891
F 27.252918 9.260421 32.088791
F 36.251118 1.184911 21.967791
F 36.229718 1.365231 32.244691
F 36.263618 9.117231 32.093491
F 40.734118 16.853491 36.635091
F 27.182318 3.950091 35.842791
F 27.337618 11.659791 35.953491
F 35.910918 3.715301 35.597991
F 36.239918 11.634591 35.640091
F 27.096318 3.818341 33.138791
F 27.288418 11.887491 33.184491
F 36.192218 4.023471 32.800991
F 36.008418 11.753191 32.967391
F 27.089118 1.238161 29.504291
F 27.080618 9.304381 29.376191
F 40.707118 11.855791 42.955091
F 36.253418 1.361831 29.490791
F 36.059418 8.863501 29.286091
F 40.496718 1.270371 32.323491
F 29.293018 7.753041 33.150491
F 29.490118 15.618491 33.107091
F 40.610018 16.487891 39.399091
F 38.475918 7.796441 33.078691
F 38.402418 15.584791 32.842291
F 40.571918 11.629191 40.251691
F 29.283618 5.243961 29.548791
F 29.442518 12.909091 29.472691
F 38.397018 5.116621 29.410891
F 38.348118 12.639691 29.489791
F 29.247218 5.257971 32.188791
F 29.445018 13.201491 32.257691
F 38.453318 5.196281 32.023591
F 38.371518 12.901891 32.161591
F 29.387318 7.753081 36.032191
F 29.479118 15.684491 35.815791
F 34.113518 12.949791 39.355191
F 38.278518 7.626061 35.736991
F 38.479118 15.556491 35.629891
F 33.909118 5.093751 39.245591
F 31.659918 1.507711 32.145891
F 31.586518 8.753821 32.182391
F 25.184518 5.163971 22.238591
F 42.722618 5.253691 36.662391
F 40.732318 8.941191 32.027791
F 31.862518 11.585091 42.863891
F 31.859818 16.773991 32.107891
F 22.771818 1.166101 22.178191
F 22.679318 3.755551 42.715191
F 31.583618 3.927771 35.787791
F 31.499218 11.454191 35.932291
F 40.656418 3.708731 35.957291
F 40.698918 11.729991 35.784191
F 22.537118 3.849381 35.744291
F 22.723918 11.501891 35.712591
F 31.566118 3.842731 32.995791
F 31.568318 11.474391 33.126691
F 40.616618 3.824981 33.205291
F 40.534318 11.461691 33.000191
F 22.651318 3.781151 33.075791
F 22.768018 11.388091 32.991491
F 31.441518 1.389521 29.257191
F 31.480118 8.974331 29.494691
F 31.909218 9.123181 22.116591
F 40.791018 1.312221 29.661391
F 40.676818 9.064601 29.225291
F 27.090418 16.896891 36.638491
F 22.465618 1.034961 29.464291
F 22.821318 9.212651 29.513291
F 36.267218 9.192081 22.222991
F 33.987518 7.811511 32.989091
F 33.784818 15.346591 33.058491
F 25.080418 12.784291 36.691891
F 40.548818 16.837091 25.083091
F 40.549718 1.185721 36.902691
F 33.952418 15.501291 40.409391
F 25.041518 7.812191 33.065191
F 24.941018 15.325791 33.067291
F 24.919818 5.225571 36.642191
F 33.851418 5.161191 29.317091
F 33.736418 12.658991 29.276391
F 27.222018 1.335941 22.074491
F 27.351418 16.782791 32.156491
F 24.895318 5.207711 29.631891
F 24.999018 13.044891 29.123791
F 33.744918 5.199561 32.114091
F 33.693918 12.943991 31.981691
F 31.794818 3.849491 40.379491
F 22.719518 8.923591 36.617491
F 24.877918 5.112861 32.372091
F 24.865518 12.834291 31.939391
F 33.816118 7.786171 35.717291
F 33.947118 15.441491 35.861891
F 36.177518 16.768491 36.493591
F 22.623218 16.598791 39.513991
F 31.595618 9.135261 36.794191
F 34.011518 7.604771 40.241591
F 25.166318 7.815421 35.906491
F 25.001318 15.343491 35.847791
F 27.369718 11.732191 43.310191
F 27.146718 1.282511 39.333391
F 27.128118 8.926251 39.772991
F 22.450318 1.173941 32.286991
F 36.174018 1.467751 39.418091
F 36.009818 9.026181 39.337591
F 40.645918 8.928281 22.185791
F 42.803718 5.168611 32.215791
F 31.847218 11.589891 40.055791
F 40.609318 4.191111 43.138991
F 40.641818 1.273961 22.303091
F 27.132318 3.937141 40.419091
F 27.248718 11.580191 40.499491
F 36.155918 3.918641 40.407891
F 36.285218 11.516091 40.348891
F 27.279418 1.399291 36.531791
F 27.339918 9.081101 36.828291
F 38.344818 15.295891 42.772991
F 36.025218 1.275251 36.725191
F 36.116818 9.015021 36.664591
F 29.687418 5.267571 22.361091
F 29.428518 7.642171 40.648891
F 29.358018 15.482191 40.235591
F 24.899318 15.517091 40.326591
F 38.175518 7.706461 40.309591
F 38.309518 15.512391 40.039491
F 24.807018 7.786791 40.420691
F 29.403818 5.078141 36.993991
F 29.527018 13.021691 36.667391
F 38.108818 5.029351 36.569491
F 38.401718 12.995791 36.476691
F 29.550918 5.200171 39.709191
F 29.342018 12.916691 39.479991
F 38.184018 5.236521 39.284091
F 38.381918 12.919191 39.275591
F 26.896618 16.724091 24.803791
F 36.021618 16.856891 32.100391
F 33.970718 12.915091 36.713991
F 27.139818 16.820991 39.363891
F 31.593418 16.662291 39.580791
F 33.866818 5.183271 36.586591
F 31.661318 1.241831 39.660491
F 31.730118 8.917751 39.630791
F 40.443618 9.059451 36.767391
F 40.455718 1.314321 39.698191
F 40.735018 9.011051 39.476591
F 36.181718 16.675891 29.096691
F 22.831618 1.252271 39.510491
F 22.592818 8.989151 39.417091
F 22.740818 4.006111 40.039191
F 42.733818 12.908791 32.294391
F 22.513518 16.823191 32.309491
F 31.856818 3.740501 43.158991
F 27.457618 3.820151 43.099991
F 40.642318 16.934791 29.286791
F 22.772318 8.941951 22.181691
F 38.531018 12.873991 22.425191
F 42.981618 13.023591 29.608991
F 42.894018 5.205661 24.726691
F 42.878118 15.452891 33.050291
F 42.742218 13.016191 22.102591
F 31.605618 16.983991 22.320791
F 22.886118 16.676491 22.198491
F 42.903118 15.602391 25.850591
F 27.265118 9.296901 22.087391
F 34.166418 13.088591 22.186091
F 24.994518 0.054480 28.509991
F 42.736818 7.738621 40.419791
F 43.006018 15.650791 28.574591
F 42.882018 13.051091 36.726891
F 42.860818 12.856191 39.426291
F 42.930718 15.609591 35.693191
F 42.931618 5.131761 22.013891
F 38.348718 0.018880 40.651391
F 38.241818 -0.031528 35.777391
F 33.763018 0.137713 35.796791
F 29.531518 0.005227 33.202891
F 33.922518 0.207187 33.046891
F 29.530218 0.060938 25.718491
F 29.504518 -0.081871 35.892791
F 25.099818 0.090540 43.043091
F 24.758118 -0.145305 33.093991
F 38.373018 0.022346 43.342991
F 29.298118 0.000720 28.483191
F 42.823518 0.049311 33.258891
F 33.944618 0.242600 40.513191
F 27.192118 24.431991 3.079781
F 27.198918 32.365391 3.129601
F 36.275518 24.673691 2.992581
F 36.214418 32.264091 3.081211
F 27.349518 26.846991 6.655741
F 24.988918 28.303891 14.906391
F 27.298718 19.425691 6.787141
F 36.193918 27.066791 6.672441
F 34.164018 20.525391 14.882091
F 36.172418 19.417291 6.605061
F 27.290018 26.984091 3.984471
F 31.526118 32.308491 0.478107
F 27.211818 19.442791 4.165681
F 36.105018 27.148191 3.960071
F 36.025518 27.143991 21.166091
F 36.186418 19.254991 3.895111
F 25.015718 23.209591 21.271191
F 36.091318 19.457091 21.142991
F 40.669618 24.593291 0.327015
F 36.056718 32.145991 0.351613
F 29.552218 30.965991 3.899841
F 29.438718 23.139691 3.881011
F 38.320218 30.778691 4.078901
F 38.341418 23.254991 3.895371
F 29.364618 20.531691 0.330034
F 38.247818 28.479891 0.293640
F 22.752518 26.966791 21.467391
F 27.257918 32.366791 0.328533
F 29.366918 28.453391 2.983171
F 29.733518 20.590391 3.067081
F 38.337418 28.353991 2.931171
F 38.384318 20.568891 2.878711
F 29.637318 30.939291 6.642971
F 29.517618 23.267391 6.625601
F 38.353918 30.952991 6.843001
F 38.638918 23.333891 6.555961
F 31.860018 24.326791 3.039821
F 31.737918 32.263291 3.171801
F 40.715718 24.599091 3.035531
F 40.597918 32.192491 3.142031
F 22.722918 24.555091 2.789161
F 22.925918 32.398891 2.979411
F 31.732718 27.224291 6.537211
F 34.218118 28.277591 14.781891
F 31.813218 19.328991 6.761051
F 40.623718 27.238891 6.929011
F 25.082018 23.207591 18.606691
F 40.922418 19.332391 6.642831
F 22.952518 27.129691 6.380551
F 24.846018 28.106091 17.807391
F 22.733118 19.338991 6.827501
F 31.589618 27.041891 3.983041
F 42.811318 20.799791 0.307278
F 31.827518 19.174691 4.061221
F 40.560018 27.054691 4.190271
F 27.211418 27.173591 21.280091
F 40.691618 19.500491 3.786671
F 22.736518 27.111391 3.638351
F 25.001718 20.577591 17.709091
F 22.749418 19.393791 4.007331
F 29.496418 28.451591 0.150568
F 33.969018 23.349991 21.351891
F 22.798318 19.154491 21.176591
F 31.962418 34.759391 11.280191
F 22.689718 24.380691 0.161312
F 31.644218 27.210791 21.315491
F 33.986118 31.011791 3.874351
F 34.008418 23.265391 4.003221
F 24.995118 30.959391 3.907691
F 24.945318 23.308591 4.043431
F 38.500018 20.754891 0.157914
F 31.640518 32.240991 14.783891
F 27.296718 32.001891 17.686491
F 24.906118 20.643191 0.287144
F 33.790418 28.348391 3.000401
F 33.938018 20.558491 3.226031
F 25.100818 28.344891 3.068741
F 25.044018 20.599491 3.093211
F 33.965018 30.762291 6.511001
F 34.095518 23.211791 6.626321
F 25.216818 30.921891 6.530511
F 25.006418 23.180191 6.691151
F 27.471718 24.518591 10.375091
F 27.322618 32.019191 10.451091
F 36.203418 24.492491 10.211891
F 41.065118 34.824791 11.190591
F 27.318518 27.107191 14.087191
F 40.313218 32.397691 0.430784
F 27.249718 19.366091 13.835791
F 36.368418 26.959991 13.966491
F 38.632118 30.783791 21.315291
F 36.351918 19.237691 13.829991
F 27.321718 27.151591 11.381991
F 34.066518 20.776691 17.569891
F 27.233118 19.478191 11.095391
F 36.262118 26.996391 11.214891
F 25.059818 30.983991 21.416291
F 36.245918 19.350391 11.070391
F 27.265518 24.408891 7.689101
F 27.278218 32.233291 7.700231
F 36.367218 24.503191 7.547941
F 36.369718 32.371591 10.544491
F 29.618018 30.884691 11.382491
F 29.715618 23.375391 11.239891
F 38.493718 30.858091 11.142091
F 38.502618 23.294691 10.997891
F 29.611318 28.306391 7.648351
F 29.597818 20.754591 7.648891
F 38.260518 28.401491 7.803791
F 38.507518 20.669091 7.359611
F 29.549718 28.352991 10.389391
F 29.581118 20.807891 10.338491
F 38.520818 28.129391 10.603491
F 38.534518 20.693791 10.182191
F 29.502018 31.130891 14.050691
F 29.510218 23.212191 13.981891
F 38.311618 30.898291 13.827691
F 38.690318 23.365791 13.818491
F 31.801218 24.719991 10.189491
F 31.988318 32.137491 10.429391
F 40.912118 24.550391 10.474391
F 40.720218 32.334091 10.369791
F 22.929118 24.659991 10.363491
F 22.918818 32.109891 10.200991
F 32.017518 26.998191 13.961291
F 27.038318 19.252591 21.212291
F 31.941318 19.257591 13.975291
F 40.921418 27.094291 14.052491
F 22.770318 19.308791 18.318291
F 40.861518 19.472891 13.814891
F 22.803218 27.106091 13.952291
F 33.972618 23.397391 18.533491
F 22.941518 19.224391 13.895591
F 31.881318 27.217991 11.273291
F 34.126518 28.378591 17.517691
F 31.728918 19.439791 11.307191
F 40.944418 27.101691 11.357691
F 40.319718 19.462891 21.216791
F 40.895818 19.560991 11.107991
F 22.862418 27.112191 11.340691
F 25.058218 20.481991 14.847591
F 23.024518 19.268591 11.259491
F 31.787918 24.630391 7.490881
F 31.788418 31.898291 7.712411
F 40.753018 24.674591 7.646431
F 40.847918 32.184191 7.689801
F 22.987418 24.739591 7.646741
F 22.959818 31.936291 7.509121
F 34.185218 30.944891 11.351791
F 33.958518 23.284991 11.209191
F 25.080718 31.019691 11.431491
F 25.044018 23.347391 11.303791
F 33.887618 28.356391 7.591801
F 34.053318 20.672491 7.543401
F 25.040418 28.312491 7.656191
F 25.000218 20.693491 7.540281
F 34.170318 28.362091 10.316991
F 33.966918 20.668191 10.360091
F 25.001318 28.433391 10.321091
F 25.014818 20.789591 10.165391
F 36.236118 32.272591 15.015691
F 34.081818 23.082891 13.881491
F 24.930018 30.934191 14.151591
F 25.103218 23.056391 14.038291
F 27.306118 24.419291 17.757391
F 29.831418 30.984091 18.417891
F 36.243618 24.492491 17.567391
F 33.802318 31.007491 21.223391
F 29.231918 23.244491 21.390691
F 40.455318 19.308991 18.649491
F 31.611918 19.454191 21.166691
F 40.942018 24.518191 14.866791
F 36.035118 32.094691 7.821721
F 22.788518 32.380291 0.114519
F 33.836818 20.703491 0.423050
F 31.901618 24.280191 14.802491
F 27.319018 19.396791 18.498391
F 36.245518 27.110791 18.486191
F 31.807118 27.090491 18.391491
F 36.313118 19.428291 18.510891
F 27.269018 24.570191 14.964491
F 27.173618 32.206991 14.897591
F 36.381918 24.425391 14.879391
F 36.113018 32.128891 17.737491
F 29.500518 28.331991 17.656291
F 29.518818 23.151491 18.573991
F 38.421518 30.773291 18.605291
F 38.539518 23.453491 18.641191
F 29.663618 28.409791 14.855991
F 29.652318 20.639891 14.655991
F 38.641718 28.331091 14.924091
F 38.717118 20.694791 14.832991
F 27.215218 26.982591 18.512991
F 29.545518 20.673891 17.513191
F 38.528218 28.339191 17.691091
F 38.427218 20.810691 17.730291
F 22.945518 24.491791 15.066291
F 25.089618 30.726491 18.831491
F 25.060018 28.227691 0.343780
F 40.822018 27.202091 18.469491
F 31.754318 24.438091 17.503891
F 31.751318 32.354391 17.411591
F 40.732218 24.649591 17.582091
F 40.599118 32.260891 17.643791
F 22.801918 24.421291 17.845791
F 22.964618 32.152891 17.661491
F 33.762418 30.926691 18.493491
F 22.717018 32.352091 14.924091
F 34.028118 30.975191 13.974891
F 22.682318 26.900591 18.734391
F 31.821118 19.499991 18.399391
F 40.719718 32.050391 14.933391
F 33.831318 28.311191 0.287903
F 38.330318 23.279091 21.383791
F 40.579618 27.116191 21.204391
F 31.752118 24.501691 0.257708
F 42.729818 28.390691 0.511341
F 29.605718 31.072591 21.040691
F 42.803218 20.925891 15.063191
F 42.730618 30.799791 4.038911
F 27.226418 24.440091 0.292481
F 42.813718 20.537991 17.730991
F 40.706618 34.814791 3.960961
F 36.147618 34.674891 4.191171
F 31.742918 34.657891 4.178631
F 42.685518 23.099291 21.271691
F 36.276518 34.896891 11.438691
F 31.802118 34.656591 6.974001
F 42.921318 23.242391 18.577791
F 27.291618 34.627591 11.299291
F 40.858618 34.630191 6.616501
F 42.846118 23.189891 3.914071
F 42.796418 28.236191 3.303061
F 40.644118 34.841691 18.674091
F 40.804918 34.701091 13.897191
F 36.001618 24.691591 0.349649
F 43.037618 31.075091 13.900291
F 42.886018 20.769891 2.952431
F 27.390918 34.840891 14.137691
F 22.997818 34.822691 14.036591
F 40.540718 34.834491 21.386391
F 36.481418 34.599891 6.832551
F 27.356818 34.791791 6.951571
F 36.183518 34.610691 21.456691
F 27.412018 34.998391 4.131401
F 27.137918 24.413591 25.128591
F 27.301418 32.313491 24.850491
F 35.913418 24.562591 25.027891
F 38.219518 30.834491 26.031791
F 24.930918 28.403791 29.453991
F 42.651518 23.356391 25.871691
F 27.129318 19.308991 28.601491
F 36.170718 27.016091 28.655291
F 40.623118 24.566691 22.265691
F 36.019018 19.457791 28.577591
F 27.162618 27.034691 28.447991
F 24.789918 28.314891 39.500891
F 27.146518 19.322291 25.849991
F 36.017418 27.052291 25.947291
F 24.982818 30.977491 43.290291
F 35.946718 19.286091 25.983191
F 27.272718 27.111791 43.132691
F 40.411018 27.158091 42.921291
F 31.657818 32.253791 22.276191
F 36.133218 24.571391 22.277791
F 29.435318 30.907591 25.823291
F 29.399318 23.166491 25.822691
F 38.200018 31.157291 28.716591
F 38.221018 23.083591 25.711291
F 27.009818 34.720791 35.899191
F 38.313218 23.371391 43.132791
F 22.604318 32.385691 29.481791
F 38.142018 20.607891 22.267891
F 27.162218 27.100391 25.764191
F 29.187418 20.633391 24.885791
F 38.301918 28.207191 24.858991
F 38.193518 20.645891 24.908391
F 31.598318 32.275291 29.363091
F 29.322218 23.375691 28.495191
F 40.470818 32.482991 29.502991
F 38.182618 23.309491 28.583091
F 31.730818 27.041091 25.698791
F 31.588618 32.293791 24.906791
F 40.362618 24.583991 25.064991
F 40.600318 31.887091 24.939591
F 22.763018 24.382591 24.923291
F 29.411518 30.944991 43.005291
F 31.516518 26.926691 28.389591
F 36.043418 27.137691 42.915091
F 31.598818 19.545491 28.483191
F 40.294918 27.324191 28.625591
F 40.657718 19.529191 43.042891
F 40.677718 19.501091 28.441891
F 29.434218 23.226691 43.132391
F 33.795918 20.684491 22.105091
F 22.549818 19.414491 28.497491
F 33.884318 28.366491 25.011991
F 27.171818 19.290991 43.079791
F 31.530618 19.280091 25.701091
F 40.541518 27.194791 25.863591
F 22.859418 26.960591 43.021991
F 40.510218 19.557591 25.750891
F 22.721918 26.856191 25.915591
F 40.548918 27.007391 40.313791
F 22.736418 19.279191 25.792591
F 31.587818 19.369791 43.077991
F 42.858718 23.419091 43.142691
F 42.826018 23.242991 33.405091
F 22.773218 32.278391 24.866391
F 24.793218 28.319791 36.759091
F 25.020318 28.272791 22.334691
F 33.648418 30.884591 25.825291
F 33.823618 23.200591 25.780791
F 29.340718 28.453491 22.014991
F 22.810918 24.422891 22.323191
F 25.015318 31.024191 25.806691
F 24.915918 23.073491 25.876091
F 42.769918 20.801491 24.915591
F 38.302918 30.929191 42.953891
F 22.586618 32.202891 32.143791
F 34.146818 23.236591 42.955091
F 22.524818 31.986091 39.508091
F 35.909818 34.868091 40.587291
F 29.393818 28.341591 24.801791
F 33.765718 20.590891 24.851991
F 24.920118 20.671591 21.980491
F 31.425618 34.862291 40.496591
F 24.837518 28.342091 25.116691
F 24.899818 20.660991 24.852991
F 33.741118 30.861891 28.551391
F 33.645618 23.329191 28.439991
F 22.620818 19.053891 40.442891
F 24.626718 20.744891 39.416691
F 24.791118 31.101491 28.489991
F 24.908518 23.272691 28.550791
F 26.956418 24.385391 32.165991
F 27.253818 32.221991 32.203591
F 36.114218 24.670991 32.218591
F 35.765418 32.320091 32.344891
F 27.148418 27.129291 35.764091
F 33.747718 28.313491 36.463491
F 27.076318 19.567191 35.767691
F 36.105018 27.354091 35.766091
F 40.617218 32.746291 36.598891
F 36.119218 19.427691 35.894091
F 27.050518 27.005791 33.086891
F 22.586318 27.082591 40.303691
F 27.248218 19.450391 33.147891
F 35.948918 27.219991 33.006791
F 40.636518 19.031391 40.179991
F 36.144418 19.385091 33.118791
F 27.166818 24.572691 29.369491
F 29.343818 30.937391 28.532191
F 35.987318 24.475591 29.516391
F 35.951018 32.105191 29.665091
F 29.381918 30.716491 32.917291
F 29.197518 23.124391 33.079691
F 38.141118 31.284991 33.124291
F 38.342218 23.393891 33.140091
F 29.426418 28.280591 29.290291
F 29.344618 20.760691 29.346191
F 38.333618 28.561091 29.648191
F 38.469318 20.693191 29.451091
F 29.193418 28.204391 32.009091
F 29.261918 20.688791 32.019691
F 38.236218 28.675291 32.334091
F 38.429118 20.812291 32.296991
F 29.390918 30.984391 35.627091
F 29.205318 23.335391 35.932091
F 38.418918 31.244791 35.908291
F 38.137418 23.220191 35.882491
F 31.419518 24.461491 32.222491
F 31.598518 32.135591 32.036591
F 40.599918 24.701091 32.248891
F 40.397918 32.598791 32.195891
F 22.618618 24.596091 32.184391
F 42.928018 28.590091 32.098091
F 31.495718 27.108991 35.621991
F 33.729518 23.180191 40.201991
F 31.358618 19.392691 35.419291
F 40.544218 27.188091 35.625191
F 40.437418 24.622791 36.475791
F 40.719418 19.531691 35.925291
F 22.595618 26.956691 35.868291
F 33.745518 20.495791 39.438991
F 22.500818 19.203691 35.877491
F 31.473418 26.968891 32.881391
F 33.923618 28.296291 39.271591
F 31.778218 19.360491 32.688791
F 40.734718 27.297191 32.938091
F 24.664218 23.256991 40.562291
F 40.687518 19.483191 33.096991
F 22.525518 27.187191 33.188891
F 24.768418 30.801891 40.571691
F 22.625318 19.450691 33.315991
F 31.472018 24.587791 29.505691
F 22.850018 19.321191 43.070391
F 40.433818 24.730091 29.492791
F 36.172018 19.390591 42.981091
F 22.603418 24.438591 29.493991
F 33.936718 28.343191 22.144091
F 33.650418 30.956891 33.066691
F 33.842318 23.536991 33.093091
F 33.602918 30.865491 40.544091
F 29.291618 20.637991 22.207491
F 24.843318 30.944291 32.919791
F 24.842718 23.125391 33.118691
F 33.691618 28.316491 29.351391
F 33.943018 20.867591 29.504591
F 27.158318 24.552491 22.321991
F 42.950418 20.635191 36.924791
F 22.704818 27.026491 28.548091
F 24.864018 20.621491 29.388091
F 33.747518 28.371191 32.182091
F 33.909818 20.919991 32.215891
F 33.614718 20.422891 36.639691
F 31.656918 27.122591 40.100691
F 24.674918 28.371291 32.194391
F 24.805118 20.625491 32.226691
F 33.797118 30.922691 35.837891
F 33.656118 23.232791 35.854891
F 36.125218 32.071991 24.899091
F 42.681218 28.396091 39.383791
F 24.908818 30.814491 35.790191
F 24.670618 23.209491 35.961691
F 26.969018 24.580691 39.631291
F 26.942518 32.041091 39.434491
F 36.209718 24.275391 39.417991
F 35.873318 32.196091 39.532191
F 42.769218 28.581591 36.604391
F 38.279618 28.270191 22.130891
F 42.805118 28.448291 24.988691
F 31.694318 32.225491 36.817191
F 22.455918 24.437991 36.820991
F 31.399118 19.384091 40.381391
F 27.152618 27.230491 40.336891
F 24.768918 20.572191 36.731891
F 26.909618 19.378391 40.238691
F 36.178518 26.842491 40.188091
F 22.697518 32.150891 36.715591
F 35.996618 19.329191 40.313591
F 27.029718 24.604891 36.871791
F 27.075718 32.071191 36.666691
F 35.984618 24.729791 36.644791
F 36.040018 32.130291 36.846691
F 29.151618 30.929391 40.341191
F 29.202418 23.225391 40.413891
F 38.252318 31.036891 40.196991
F 38.449718 22.962091 40.488991
F 29.279618 28.409791 36.622091
F 29.320618 20.736391 36.680991
F 38.318118 28.480991 36.725791
F 38.374918 20.682291 36.737991
F 29.479318 28.372091 39.377091
F 29.196218 20.655391 39.340391
F 38.314718 28.406491 39.444491
F 38.399918 20.370291 39.407691
F 31.663718 24.322991 24.798391
F 27.115318 32.309791 29.394391
F 24.963518 23.222591 43.215391
F 31.470818 24.590491 36.767891
F 31.406318 24.557391 39.500891
F 31.469418 32.232191 39.575891
F 40.392218 24.382291 39.332991
F 40.318718 32.421391 39.236891
F 22.389018 24.532991 39.591891
F 42.748918 20.638991 39.601391
F 42.429718 30.978491 40.375291
F 42.690318 30.899291 28.674091
F 31.624018 24.484991 21.984491
F 33.771918 30.996291 43.220791
F 31.718618 27.061791 42.879191
F 42.588918 31.107491 33.069491
F 36.197118 31.944591 22.186891
F 42.809518 23.128591 36.087391
F 43.032818 20.724091 32.241291
F 42.709118 23.168991 40.380891
F 42.651618 28.388991 29.418091
F 27.420318 32.187791 22.101091
F 22.754618 32.122591 22.146691
F 40.641218 32.325491 22.212391
F 42.637618 31.200591 35.806291
F 42.893418 20.769591 29.450991
F 42.547918 23.322791 28.576891
F 22.425818 34.960291 28.476391
F 31.535918 34.761591 35.930991
F 22.400518 34.705791 32.934491
F 42.456618 30.958091 43.229591
F 27.047918 34.834491 28.785991
F 26.900818 34.722691 33.254391
F 40.460118 34.941791 43.055091
F 40.661318 34.619691 25.853891
F 36.259918 34.639691 25.837791
F 38.424318 51.403391 0.272454
F 27.182318 39.983091 3.263241
F 36.306018 47.880691 2.825161
F 36.344518 40.061191 3.063051
F 27.501318 50.398791 6.686511
F 27.334118 42.600291 6.865981
F 36.241118 50.261491 6.652271
F 36.146918 42.585091 6.578501
F 27.481118 50.186891 3.993441
F 27.407418 42.519191 4.185151
F 36.153818 50.243891 3.816281
F 36.241418 42.559191 3.814171
F 29.375718 38.660391 21.515591
F 42.862418 36.111291 14.843591
F 31.731518 42.552891 21.337991
F 27.087618 40.226491 0.458140
F 31.853718 40.021391 3.158721
F 27.265118 47.671391 3.041891
F 38.418618 38.591491 4.133321
F 38.303518 46.515391 3.993221
F 42.806918 43.557891 0.316837
F 27.327518 47.570091 0.251965
F 42.653618 43.682991 7.555251
F 42.852418 36.104091 0.332374
F 42.894418 38.596491 11.146791
F 38.326618 38.665391 21.238091
F 31.794818 42.312091 18.534591
F 29.682118 36.115491 3.139391
F 29.481018 46.387191 3.899821
F 29.616818 36.092391 7.659471
F 38.306518 36.057891 3.185681
F 38.440218 44.010491 3.052141
F 29.472518 38.777191 3.842401
F 29.509618 46.585991 6.738491
F 38.271618 38.557791 6.797561
F 38.261618 46.415991 6.682491
F 31.630418 47.647291 2.850661
F 31.882718 42.733291 4.043351
F 40.511818 47.647291 3.065881
F 40.549118 39.935591 3.156721
F 22.939518 47.699891 3.049061
F 23.014018 39.850891 2.938261
F 43.025918 43.671691 2.919991
F 31.771518 42.575191 6.777651
F 27.120818 50.350391 21.274791
F 40.379918 42.442791 6.618011
F 29.420618 51.365491 17.597191
F 22.897518 42.522691 6.603751
F 31.572418 50.158591 3.900251
F 29.602018 43.813991 3.123431
F 40.509018 50.146991 4.052261
F 40.507518 42.503491 3.943681
F 22.878218 50.351591 4.161851
F 22.832118 42.499191 3.841781
F 27.239718 50.178591 18.543391
F 42.816218 51.314791 15.007691
F 22.715018 39.927091 0.210404
F 40.405818 47.511291 0.368855
F 27.277818 34.683291 21.075691
F 24.964918 38.656791 18.458991
F 33.972218 38.547291 4.254601
F 34.079018 46.692291 3.813481
F 24.979518 38.505291 3.893931
F 25.184918 46.392491 4.140841
F 33.858018 51.368791 10.274491
F 38.230518 43.838391 0.373093
F 22.892718 42.479891 21.159391
F 29.425818 43.848491 0.462145
F 40.584718 50.264791 6.766951
F 42.825518 51.401791 10.282091
F 27.201318 50.251191 14.034491
F 33.770318 36.021891 3.223631
F 33.964818 44.056191 3.032021
F 33.747618 35.869991 0.447805
F 25.119018 35.989391 3.014121
F 25.146718 43.795391 3.053511
F 34.157718 35.783891 7.580881
F 34.014518 46.350391 6.603991
F 24.977018 38.486991 6.568241
F 24.981118 46.677291 6.749001
F 27.251918 47.846691 10.340591
F 29.619818 38.723891 11.186191
F 36.152918 47.864891 10.303191
F 36.245318 40.064291 10.330191
F 24.836318 51.514591 14.875491
F 27.293218 40.055291 14.743891
F 36.194018 47.742891 14.913691
F 38.443118 43.706591 14.935691
F 27.241418 50.201591 11.363691
F 27.289418 42.595491 13.933491
F 36.236018 50.365891 11.181291
F 36.298118 42.399091 13.996191
F 27.338418 47.778191 7.679571
F 27.208718 39.917091 7.569191
F 36.074318 47.755791 7.657651
F 36.116918 39.948391 7.553491
F 31.783918 40.001491 10.247991
F 29.521218 43.910391 10.391291
F 38.460918 38.578091 11.019291
F 40.570918 47.843891 10.181491
F 33.880018 38.566191 21.356091
F 29.619718 38.670091 6.518211
F 29.586918 43.944191 7.714891
F 33.807818 51.684091 3.127111
F 38.666718 35.903091 7.678461
F 38.314618 43.921591 7.542131
F 22.688618 50.212591 13.887291
F 29.640518 35.952991 10.596091
F 27.309518 42.565891 11.272791
F 34.139118 51.571391 7.506861
F 38.751818 35.884491 10.325891
F 38.431218 44.021091 10.297891
F 29.686518 36.127591 14.846891
F 29.479618 46.231391 14.126291
F 38.823918 38.727791 13.731691
F 38.265818 46.375491 11.280591
F 29.537118 46.424591 11.331391
F 31.709918 40.026791 7.579241
F 40.484718 47.620091 7.448191
F 40.731018 39.997191 10.341491
F 38.467318 46.431091 21.108891
F 25.140918 38.441491 11.111291
F 31.612918 50.121291 14.158691
F 31.784218 42.502391 11.298791
F 40.499018 50.102391 13.816591
F 40.748718 42.723691 13.935591
F 22.746518 50.242791 11.200191
F 22.808718 42.254991 11.110091
F 33.890618 46.525891 21.261491
F 34.124918 43.907891 10.439091
F 40.579518 50.337691 11.167091
F 40.533118 42.604491 11.216491
F 22.911518 50.424991 6.905501
F 22.940918 39.716891 10.393991
F 31.799218 47.784591 7.551951
F 33.900218 38.451091 6.879561
F 31.674818 50.123891 11.361291
F 40.458818 40.052691 7.511221
F 22.605018 47.758491 7.674591
F 23.013718 39.985191 7.621111
F 33.967318 38.653791 11.075991
F 31.698318 47.585891 10.306391
F 27.359218 39.983691 10.267991
F 25.127918 46.662091 11.325291
F 36.180418 50.448091 21.311191
F 24.941318 36.164291 0.357510
F 33.970318 43.730591 7.746101
F 29.559218 51.597391 0.174171
F 25.121018 35.958391 7.767191
F 24.963218 44.017291 7.804721
F 36.048618 42.438491 21.425691
F 29.539218 51.733791 2.871801
F 36.384718 42.523391 11.258691
F 33.702618 43.905191 0.266650
F 25.139518 35.892591 10.370491
F 25.002518 43.794191 10.496791
F 34.059818 38.637091 14.123791
F 34.025418 46.512891 11.273691
F 25.141918 38.783791 13.759091
F 25.265218 46.441191 13.956991
F 27.324118 47.643491 17.594091
F 27.183018 39.804691 17.644991
F 36.056518 47.690491 17.684391
F 36.081218 39.894591 17.539891
F 36.165618 50.298691 13.906791
F 38.413218 51.600591 10.300391
F 36.102018 39.998291 0.323611
F 42.859918 51.340991 7.587341
F 40.642818 42.290791 21.105491
F 27.314518 42.350491 18.538091
F 36.158918 50.201691 18.591391
F 36.271018 42.288591 18.707891
F 27.420218 47.732891 14.924391
F 29.545118 38.719691 13.835691
F 33.969518 46.287091 14.017991
F 36.512418 39.781491 14.868891
F 29.465318 38.615791 18.747891
F 29.447618 46.216191 18.587991
F 38.486818 38.775591 18.483091
F 38.457318 46.441391 18.374591
F 22.751218 34.620991 21.173591
F 27.204218 42.261891 21.118191
F 31.741118 42.507491 14.098291
F 31.709518 50.363591 21.325591
F 38.732218 36.142891 14.775791
F 38.263618 46.353491 13.955291
F 38.461218 51.451891 17.609891
F 42.809518 36.214191 3.090881
F 29.486018 43.700291 15.148491
F 29.415918 51.507391 14.908491
F 38.606318 36.145591 17.564191
F 38.315918 43.855891 17.629291
F 29.643418 51.573591 7.650271
F 24.955918 43.910691 0.212980
F 22.765318 47.646891 10.376291
F 42.879018 51.538291 0.248475
F 31.508718 47.561091 17.579791
F 31.658818 39.647991 17.561991
F 40.804618 47.566691 17.507591
F 40.825618 39.940891 17.612391
F 22.624218 47.521291 17.799591
F 22.798818 39.785591 17.519391
F 22.679718 50.212491 21.458291
F 38.386118 51.604791 7.676141
F 24.849318 38.396791 21.176691
F 25.243018 43.647791 17.499291
F 38.357618 36.343891 0.434922
F 25.194018 51.487791 3.178961
F 31.763018 50.082991 18.509891
F 29.623618 43.707091 17.865191
F 40.591218 50.139291 18.410191
F 40.661318 42.531291 18.342691
F 22.546418 50.202191 18.706991
F 23.023718 42.416091 18.315591
F 31.697318 47.613891 14.990491
F 31.774118 39.920091 14.898391
F 40.564618 47.572591 14.869891
F 40.951718 39.962291 14.845791
F 22.979418 47.640891 15.035591
F 22.981018 42.573991 13.891591
F 33.914818 38.529591 18.588191
F 33.812118 46.176491 18.528191
F 25.161718 36.204491 17.494891
F 25.006318 46.472891 18.501291
F 29.436418 36.086891 17.729891
F 34.021618 36.043191 15.024291
F 34.018618 43.617991 14.947291
F 38.445518 51.400991 14.909591
F 40.721318 50.158891 21.133291
F 25.200918 43.921891 14.811191
F 24.947518 51.452191 17.601191
F 22.947218 39.970791 14.840291
F 34.053918 43.563491 17.666491
F 24.787418 51.525791 0.425951
F 25.203318 36.222091 14.865191
F 34.131718 36.121391 10.291691
F 25.050318 46.152391 21.206691
F 33.992318 51.373591 17.692791
F 31.992718 50.245991 6.546471
F 22.634018 47.746191 0.292840
F 29.546418 51.468091 10.357391
F 34.099218 35.970191 17.758291
F 25.015318 51.650491 10.474391
F 25.219518 51.728691 7.754071
F 29.485818 46.239791 21.258991
F 33.996218 51.553891 14.991191
F 38.455118 51.517091 2.967141
F 42.648418 46.312791 11.351691
F 31.701018 47.824691 0.095654
F 40.508518 39.942691 0.387799
F 42.919218 43.705391 10.246291
F 29.327318 36.172091 0.297519
F 42.738818 51.672591 17.671791
F 42.720618 46.531091 21.081191
F 36.019218 47.794491 0.059317
F 33.979118 51.624991 0.400357
F 31.600318 40.095991 0.417137
F 42.901718 38.467791 13.804391
F 43.033318 46.277491 18.396691
F 42.665018 46.330491 13.946691
F 42.805118 38.779791 3.888181
F 42.741418 46.297291 4.074321
F 42.602618 38.812891 6.585971
F 31.827018 34.703491 21.254491
F 22.979818 34.600591 6.703391
F 42.964418 36.135891 7.558431
F 22.865318 34.766891 18.430991
F 27.225018 34.626391 18.378491
F 22.896318 34.586491 11.333491
F 42.964418 38.607991 21.116091
F 43.229318 43.704391 14.903091
F 36.480618 34.730991 18.671691
F 36.371318 34.708991 13.998691
F 22.802818 34.957791 3.889661
F 31.841218 34.760191 14.005191
F 31.815818 34.872091 18.613891
F 27.083018 47.587491 24.785691
F 24.942418 51.653291 22.156391
F 36.023018 47.664791 24.821091
F 36.265818 39.771291 24.874991
F 27.118418 50.346791 28.444991
F 27.344118 42.388091 28.534491
F 36.012518 50.160491 28.491091
F 36.095718 42.499991 28.565791
F 27.028818 50.145391 25.708791
F 27.236718 42.498491 25.847191
F 36.163918 50.214191 25.731091
F 36.307818 42.441991 25.785091
F 29.181818 36.122391 32.357891
F 40.430818 42.432991 43.075191
F 42.827218 51.684991 29.513891
F 36.110118 47.752391 22.082591
F 27.243818 39.990191 25.058291
F 29.380318 46.310591 25.710191
F 38.415118 38.418791 25.663891
F 38.375118 46.539991 25.630691
F 42.664118 51.634691 32.257491
F 29.349318 38.744591 43.328091
F 38.487818 43.780091 22.243291
F 42.819918 36.034391 21.986891
F 24.979418 46.547491 43.044691
F 29.473218 35.916991 21.983191
F 42.614918 36.273891 32.192891
F 29.530018 38.703391 25.662991
F 29.484618 43.676291 25.058991
F 29.194118 36.068391 24.783291
F 33.798418 46.356391 42.935291
F 38.521618 43.871291 24.922791
F 29.227318 36.172991 29.598091
F 29.222518 46.405591 28.411291
F 38.274318 38.600991 28.506091
F 38.354018 46.384691 28.391091
F 31.453718 47.701491 24.710491
F 31.756418 39.991591 24.995191
F 40.648718 47.767091 24.882391
F 40.561518 39.820891 24.829191
F 22.683118 47.621791 24.965291
F 24.897418 38.813391 25.708991
F 31.469218 50.416191 28.434091
F 31.530918 39.647391 29.473791
F 40.614918 50.400291 28.509391
F 40.316518 42.508991 28.556591
F 22.670318 50.085391 28.466591
F 22.774018 42.480991 28.478791
F 31.563218 50.400091 25.711291
F 31.680918 42.544591 25.916891
F 40.821918 50.233491 25.832991
F 40.622918 42.297591 25.866991
F 22.712618 50.165991 25.778691
F 22.853118 42.429591 25.651691
F 24.948018 38.527891 28.559091
F 33.831518 38.641191 43.278791
F 31.845318 50.453491 42.997991
F 42.659518 43.936391 29.272591
F 42.638518 43.712791 24.699591
F 27.174618 42.665791 43.081191
F 33.871018 38.574391 25.724291
F 33.720118 46.339691 25.696591
F 38.528518 35.859991 25.016891
F 36.230218 42.613091 35.749191
F 22.832518 39.945891 29.435091
F 24.948618 46.303791 25.865791
F 38.374318 38.774791 43.148191
F 25.194618 43.634691 22.169091
F 42.722918 36.082591 29.513791
F 40.510618 34.971691 28.472191
F 38.635818 51.498091 24.961791
F 22.487518 42.482191 33.029091
F 24.965118 35.824391 22.102991
F 42.863518 46.423991 40.494991
F 31.602518 39.919391 22.205691
F 27.203818 47.670091 22.091091
F 33.858518 35.945091 25.133891
F 34.083018 43.714391 25.032091
F 36.107718 50.415491 42.846091
F 31.552018 42.577691 43.009091
F 40.499318 47.741091 22.196891
F 24.905718 51.422691 39.183991
F 25.019718 36.251891 24.874891
F 25.114318 43.812791 24.912791
F 33.837818 38.659191 28.486591
F 33.700218 46.293791 28.352491
F 40.649218 50.071291 43.143291
F 38.370018 36.116691 22.288491
F 27.075518 39.754891 29.420591
F 24.978718 46.315591 28.577391
F 27.213318 47.722791 32.114991
F 29.421218 38.648891 33.159891
F 35.791718 47.634491 32.079391
F 36.033018 39.837791 31.974791
F 27.264718 50.344091 35.733391
F 26.989918 42.696891 35.930991
F 36.145818 50.472091 35.757791
F 38.426118 43.853491 36.660891
F 27.159818 50.213091 33.024791
F 27.053518 42.287191 33.119191
F 35.866818 50.298091 33.037791
F 36.010618 42.460791 32.880491
F 27.184318 47.811191 29.390491
F 27.196118 39.745291 32.215391
F 35.994918 47.485191 29.354191
F 35.979018 39.850691 29.332691
F 31.541818 47.834391 22.108191
F 29.251918 46.327791 32.985391
F 38.318218 38.734991 33.009791
F 38.143218 46.540291 33.146891
F 42.836118 51.592391 36.863591
F 33.843318 51.596791 29.365291
F 29.469818 43.828491 29.440491
F 33.930518 51.550691 22.372391
F 38.014018 36.056691 29.430091
F 38.170918 43.997791 29.582991
F 42.822118 36.345691 36.469091
F 33.958218 51.585391 25.107291
F 29.230418 43.729191 32.106291
F 22.663918 50.225691 42.952491
F 38.152518 36.158891 32.432491
F 38.321718 43.951991 32.361291
F 29.349318 38.372891 35.806991
F 29.344718 46.159991 35.819491
F 38.259418 38.733891 35.788291
F 36.052918 47.917991 36.478391
F 31.434518 47.666891 32.093591
F 31.459618 40.056891 32.121791
F 40.346618 47.897191 32.204891
F 40.508618 40.073791 32.102791
F 22.645818 47.784491 32.244891
F 22.665018 39.821891 32.193591
F 31.693318 50.127391 35.741891
F 31.570218 42.523891 35.694891
F 40.645318 50.305691 35.936591
F 40.791018 42.644291 35.891791
F 22.512018 50.390391 35.951191
F 22.533718 42.388491 35.738391
F 31.542918 50.217691 32.991591
F 31.522718 42.532591 33.054291
F 40.558818 50.438891 33.238391
F 40.631818 42.531591 33.024691
F 22.702318 50.365491 32.988991
F 24.977718 51.515091 32.185891
F 31.493418 47.764091 29.380891
F 29.329818 38.606491 28.305691
F 40.383918 47.766891 29.497191
F 40.484718 39.883691 29.383991
F 22.709118 47.769091 29.493091
F 29.561318 51.568591 36.646291
F 33.811518 38.699591 33.122091
F 33.799818 43.942391 31.996791
F 27.121618 50.127791 43.107091
F 35.933418 42.629191 42.986591
F 24.913818 38.656991 33.022591
F 24.951518 46.526291 32.925091
F 24.803518 36.103691 32.269391
F 42.658918 38.357291 25.809991
F 31.605018 42.381691 28.705891
F 24.926918 51.568491 29.367291
F 24.981518 38.852291 43.138291
F 42.765718 46.221691 25.455691
F 24.737318 35.900591 29.525491
F 29.364918 51.693691 39.614291
F 25.149018 43.853791 29.570891
F 42.795318 38.660091 40.306891
F 33.471918 36.120791 32.239791
F 33.722718 43.803991 29.281591
F 22.661918 50.156291 40.202591
F 29.318818 51.766391 29.356591
F 29.297318 51.468291 32.146891
F 42.757618 38.877691 32.894791
F 24.958718 51.469791 36.496391
F 24.908918 43.783191 32.306391
F 33.747218 38.698391 35.850791
F 33.666518 46.364791 33.015791
F 42.620018 44.051391 31.902691
F 38.198018 46.182591 42.885991
F 25.028518 38.625391 35.747691
F 24.831318 46.374891 35.728491
F 27.268718 47.629891 39.262691
F 27.227518 39.990391 39.408191
F 36.119418 47.816391 39.186691
F 36.158318 39.880791 39.499091
F 38.336118 51.587791 36.793691
F 29.507518 46.470691 40.293991
F 33.674818 36.106791 29.479591
F 22.671218 42.522491 43.079491
F 27.082518 50.358091 40.439391
F 27.246218 42.490891 40.385991
F 36.039118 50.296691 40.134991
F 36.126318 42.516391 40.367391
F 27.084618 47.642091 36.538391
F 27.164218 39.969791 36.726491
F 33.796718 43.768191 36.907291
F 36.024318 39.980591 36.696491
F 29.338618 38.673591 40.392791
F 31.638418 47.699591 39.229391
F 38.361918 38.795291 40.456891
F 38.220618 46.395891 40.115391
F 38.532418 51.297391 22.308191
F 29.314218 35.804091 36.849791
F 29.297518 43.685791 36.789291
F 42.703318 38.618091 28.559491
F 38.158918 36.092591 36.733791
F 38.308718 46.543091 35.796891
F 33.803318 51.501691 36.575991
F 29.330818 36.079591 39.440991
F 29.359518 43.959991 39.418891
F 33.997118 44.041891 39.546391
F 38.266618 36.270291 39.506991
F 38.370118 43.770291 39.382291
F 33.771118 51.523091 39.167891
F 24.876218 36.093991 36.607591
F 35.880918 34.716291 28.712491
F 29.561518 46.441391 43.056391
F 31.604018 47.572491 36.591291
F 31.525618 40.087791 39.452791
F 40.627618 47.693191 39.443991
F 40.604618 40.010191 39.394991
F 22.590418 47.633491 39.315891
F 22.690918 39.943291 39.453591
F 33.557518 36.248791 39.586991
F 33.968018 35.923491 22.362191
F 25.023818 43.859591 39.495091
F 24.686518 36.175091 39.497791
F 24.706918 43.863691 36.719991
F 38.175418 51.602291 29.275791
F 31.691418 50.325791 40.289291
F 31.662018 42.635191 40.358591
F 40.576118 50.184291 40.404691
F 40.582718 42.526591 40.296891
F 29.435918 51.557991 22.136791
F 22.775718 42.451291 40.314591
F 33.854118 46.352391 35.723291
F 31.446418 39.817591 36.657691
F 40.697018 47.765691 36.717191
F 40.597718 39.950591 36.611891
F 22.583418 47.722391 36.679991
F 22.712618 39.878391 36.748291
F 33.733518 38.922891 40.540491
F 33.941018 46.575091 40.178391
F 22.716418 39.950591 24.655591
F 33.659018 36.226091 36.835591
F 24.874918 38.612391 40.419791
F 24.962218 46.399291 40.338791
F 24.904618 51.747691 25.011191
F 29.371818 51.568391 24.897591
F 22.658518 39.898891 21.943691
F 22.850118 47.595991 22.238591
F 33.660818 51.481291 32.070991
F 42.767218 51.516691 39.494991
F 43.096518 46.515291 35.899991
F 42.795418 35.814691 24.710491
F 38.163918 51.571291 32.083591
F 38.385618 51.521591 39.561391
F 40.717218 39.807391 21.845591
F 42.652518 38.664291 43.017691
F 22.401118 34.705091 40.181291
F 34.008618 43.904691 22.360091
F 26.937418 39.786791 22.277191
F 42.647818 46.584191 28.394691
F 42.784518 38.864491 35.517391
F 36.022118 39.839191 22.200491
F 29.313818 43.588291 22.214991
F 40.490818 35.173991 35.780691
F 42.626618 46.513891 33.133691
F 40.509718 35.025391 33.182191
F 42.747118 43.969591 21.988691
F 42.747318 46.255291 43.262491
F 42.641018 36.089391 39.217991
F 43.024818 43.897291 36.762891
F 40.446618 34.905591 40.312191
F 42.779418 43.995191 39.611091
F 27.234118 34.768291 43.056991
F 27.182818 34.960791 26.090691
F 22.788518 34.848191 25.701691
F 31.303018 34.717891 33.272191
F 35.818018 34.835391 35.900191
F 35.802818 34.804591 33.163191
F 36.178118 34.922591 43.344291
F 22.593218 34.851591 35.699891
F 31.424618 34.877591 28.478891
F 31.545218 34.815691 43.267391
F 27.030618 34.864891 40.322191
F 22.811718 34.935691 42.915391
F 31.357818 34.868491 25.807291
F 27.186318 55.496791 2.991231
F 27.190318 63.065291 3.110321
F 36.193018 55.628491 3.048791
F 36.378518 63.092891 3.022921
F 27.353018 58.012891 6.725261
F 25.063518 66.972091 7.614751
F 36.272118 57.860791 6.780871
F 36.525818 65.549391 6.659791
F 27.429018 57.965991 4.045831
F 27.420318 65.547391 6.764531
F 36.308718 58.025891 4.153981
F 36.508918 65.657291 3.776351
F 27.099418 55.476191 0.160373
F 40.704718 62.896891 10.630891
F 31.763518 57.736891 21.503491
F 40.742118 62.975491 14.984691
F 29.387218 54.186991 3.892621
F 29.516018 61.877691 3.981891
F 38.355118 54.180891 4.074971
F 38.573118 61.783291 4.075201
F 29.232018 54.067191 21.085591
F 29.706718 69.357891 11.159391
F 27.339918 65.746691 21.304891
F 38.554818 61.875791 18.721591
F 29.531018 59.301991 3.101911
F 27.382618 65.658191 3.925451
F 38.630318 59.246391 3.232671
F 38.568418 59.296191 17.834191
F 29.523218 54.137991 6.614901
F 29.593318 61.735691 6.814651
F 38.370118 54.213591 6.746661
F 22.784318 55.272291 0.360808
F 31.680018 55.380391 3.058271
F 31.769818 63.040091 2.932061
F 40.537018 55.427791 3.194811
F 40.836418 63.009391 3.072501
F 22.842918 55.309191 2.948671
F 22.625518 63.047391 3.070241
F 31.718918 57.885391 6.776501
F 31.826118 65.651591 6.648341
F 40.679418 55.549691 7.492171
F 40.710318 65.531891 6.849801
F 27.299218 58.076791 21.079991
F 22.859618 65.663891 6.727361
F 31.763818 58.007491 4.001261
F 31.748918 65.657391 3.881851
F 40.649318 57.993091 4.057601
F 40.728818 65.368291 4.163611
F 22.923318 57.889791 3.992481
F 22.829718 65.671291 4.120421
F 42.836218 54.073391 6.647771
F 38.409918 59.174791 0.417302
F 24.811018 61.851691 21.227391
F 36.252018 62.913191 0.401914
F 24.939618 54.190391 6.655611
F 29.463218 59.292991 0.454287
F 33.909118 54.189891 4.112861
F 33.865218 61.932891 4.108101
F 24.969818 53.981191 3.923821
F 24.959318 61.725191 4.200251
F 22.834818 62.978791 10.416691
F 40.664918 58.118991 6.948251
F 42.736218 66.826591 7.920681
F 31.723518 55.347191 0.413293
F 34.030718 59.324691 3.168341
F 34.110518 67.098891 3.118331
F 25.198418 59.179791 3.080111
F 25.011718 66.822791 3.086461
F 33.988518 54.100091 6.681571
F 33.985618 61.822891 6.920841
F 22.705218 55.395291 7.647861
F 25.071218 61.740791 6.853451
F 27.245318 55.391391 10.130891
F 29.572118 61.604291 11.358491
F 36.224818 55.339991 10.587191
F 36.280718 62.979091 7.647631
F 31.824318 57.923991 14.074091
F 27.214918 65.506391 13.886791
F 34.119118 59.178391 14.872691
F 33.872618 66.952691 14.697291
F 27.262318 58.011191 11.233091
F 27.221918 65.587191 11.093791
F 36.132218 58.050391 11.411391
F 36.129018 65.643891 11.327691
F 27.104818 55.404191 7.405361
F 27.373118 62.960291 7.732291
F 36.243818 55.417691 7.673901
F 38.532318 61.760991 6.784711
F 29.430918 54.008091 11.260691
F 29.546818 61.816091 14.098491
F 38.237518 53.866991 14.008691
F 38.452418 61.620691 11.336491
F 29.536618 59.164991 7.527211
F 29.595418 66.897591 7.539431
F 38.399818 59.257491 7.635241
F 38.597318 66.808091 7.775041
F 29.653218 59.159091 10.293091
F 29.497818 66.899091 10.212691
F 38.378518 59.123991 10.316591
F 38.408618 66.944991 10.468091
F 27.276018 55.287391 14.927291
F 31.869818 62.934191 14.975491
F 36.238718 55.367691 15.156691
F 36.067718 65.586491 13.986191
F 31.791818 55.134691 10.417591
F 31.680718 63.083491 10.408691
F 38.405818 54.088891 11.219291
F 40.673218 65.627791 11.408091
F 22.877618 55.409191 10.444691
F 25.201518 61.834191 11.316291
F 34.031318 58.948291 17.623591
F 31.592418 65.559991 14.046491
F 38.535218 59.179191 15.049991
F 40.655518 63.203991 0.394109
F 22.757218 58.020591 13.904491
F 22.671718 65.647991 13.914691
F 31.655718 57.699091 11.268891
F 31.666318 65.643091 11.275991
F 40.568218 57.640891 11.377691
F 24.740518 54.057291 21.158291
F 22.920418 58.016391 11.087791
F 22.888318 65.656791 11.171391
F 31.802918 55.211891 7.772831
F 31.738318 63.152591 7.694961
F 40.583818 55.152291 10.259191
F 40.562518 65.445991 14.164991
F 23.076918 57.963391 6.626161
F 22.887118 62.869291 7.669911
F 33.978318 53.954091 11.412191
F 36.258818 63.104891 10.336791
F 25.008218 54.177991 11.334891
F 27.377918 63.043391 10.377091
F 33.991018 59.140691 7.499411
F 34.182018 66.682891 7.460351
F 25.163318 59.275091 7.653421
F 29.631818 66.856791 2.928091
F 33.887718 59.234891 10.354791
F 33.947518 66.841491 10.214891
F 25.097118 59.411091 10.342791
F 25.030818 66.870091 10.305291
F 31.575518 55.462391 14.996291
F 33.864918 61.772391 11.225591
F 24.886118 54.105091 14.141691
F 25.252618 61.646891 14.029191
F 27.323118 55.339291 17.561191
F 27.167718 63.120691 17.637691
F 33.943618 53.933591 18.670791
F 36.342118 63.064091 17.667091
F 40.648418 65.525991 21.424191
F 40.679218 57.883391 14.038791
F 22.696618 62.915091 0.379173
F 40.858618 57.849091 21.257591
F 27.171618 57.796391 18.369991
F 27.437618 65.731091 18.518391
F 42.936118 61.559991 4.236951
F 40.841218 63.000991 17.697891
F 27.314218 57.875391 13.935591
F 27.182218 63.169691 14.893891
F 33.921618 54.168691 14.113091
F 38.248618 67.006891 14.925391
F 29.506718 53.966491 18.454191
F 29.485618 61.809191 18.584691
F 38.400918 53.917991 18.727591
F 36.244118 55.199791 17.942791
F 29.609518 59.166991 15.060091
F 29.350418 66.790291 14.770891
F 38.387318 61.733191 14.173791
F 38.498218 53.823291 21.409891
F 29.362418 59.287491 17.735591
F 29.664418 66.880991 17.551291
F 36.268918 57.869591 14.140791
F 36.405418 65.561191 18.648491
F 42.911218 59.124991 17.594191
F 36.201118 65.607891 21.267391
F 36.111818 55.374591 0.270573
F 36.243318 57.744091 21.441491
F 31.712018 55.353091 17.803791
F 31.774818 62.978591 17.630691
F 40.488018 55.478591 17.618891
F 40.663318 57.970991 18.619391
F 22.680918 55.345691 17.652091
F 23.007018 63.077391 17.848891
F 38.710418 66.919591 3.127001
F 40.780818 63.028591 7.836181
F 38.579218 66.764691 17.661591
F 33.979518 61.743591 21.350091
F 40.871518 65.584591 18.645491
F 24.993618 66.897791 0.343046
F 31.731318 57.967691 18.683491
F 31.892318 65.779191 18.503891
F 34.030518 66.600391 0.538700
F 43.022118 61.538891 7.050561
F 22.668618 57.848091 18.628591
F 22.961018 65.713291 18.497291
F 29.415318 54.023791 13.923191
F 36.159718 63.015491 14.943391
F 40.402018 55.311291 14.886991
F 33.717818 54.095091 21.427191
F 22.629318 55.315491 14.938791
F 23.032118 63.128991 15.026191
F 29.397018 61.810391 21.258891
F 33.874018 61.639491 18.473791
F 24.885618 54.126291 18.463491
F 25.157218 61.679791 18.562791
F 34.026918 61.753191 14.054291
F 34.310418 66.789391 17.488391
F 25.036718 59.053491 14.744691
F 25.168818 66.911691 14.779991
F 36.284718 57.825491 18.631891
F 31.634018 65.698491 21.330791
F 24.926318 59.192991 17.483491
F 25.221818 66.906691 17.544191
F 22.735418 65.803791 21.305291
F 34.256718 69.435791 6.895861
F 42.648618 53.943091 11.304191
F 22.863818 58.123991 21.446291
F 38.480018 69.471991 21.251891
F 38.468618 61.754891 21.530991
F 40.519218 55.311291 0.557632
F 42.863718 59.326691 0.574296
F 43.178618 61.705391 13.850591
F 42.550518 53.780991 13.999391
F 27.230018 62.893591 0.384836
F 38.346918 69.454891 18.380591
F 38.608718 66.987391 0.480063
F 33.990318 59.125691 0.391346
F 25.083318 69.674791 13.723191
F 42.749918 54.083191 3.905381
F 29.429218 66.931591 0.194118
F 43.010718 58.997191 14.720391
F 29.678218 69.435391 13.868591
F 31.797718 62.868591 0.173662
F 24.956618 59.187191 0.396221
F 42.973818 59.112191 3.277461
F 25.094318 69.515891 21.118191
F 25.387118 69.386091 18.471491
F 42.718118 69.405591 4.004121
F 25.105818 69.511391 6.757951
F 38.620818 69.618391 3.902891
F 38.598918 69.583991 14.255391
F 34.147718 69.511991 14.022791
F 25.131218 69.552991 10.917891
F 29.641318 69.605691 18.245791
F 29.617818 69.419591 6.485201
F 27.208118 55.381791 24.531291
F 27.343718 62.944091 24.918991
F 33.747818 54.202991 25.939591
F 36.034018 62.925991 24.924191
F 27.129118 57.907491 28.402291
F 27.230318 65.770691 28.549491
F 36.137418 58.001191 28.427491
F 36.088218 65.524891 28.439991
F 27.218018 57.998691 25.543491
F 27.218518 65.724591 25.784591
F 36.179218 55.401991 25.027591
F 36.060118 65.564991 25.682391
F 27.240418 65.482491 43.097391
F 29.412318 61.693891 43.019591
F 42.686918 59.266191 32.180391
F 22.694218 55.437591 36.570291
F 29.382718 54.139891 25.802591
F 29.545418 61.724991 25.981291
F 38.464418 54.091491 25.701691
F 38.571918 59.161391 24.955291
F 38.595718 61.672491 43.183691
F 29.578118 59.112891 22.086691
F 42.819418 54.090691 35.865091
F 42.731718 54.241991 40.482291
F 29.416818 59.162391 24.780991
F 29.476318 66.868991 24.837091
F 40.659718 58.016391 28.420991
F 38.396418 67.117691 24.876991
F 29.275018 54.345091 28.361591
F 29.443618 61.843591 28.716091
F 38.122218 54.148191 28.335791
F 38.253618 61.633891 28.615291
F 42.743118 61.806291 28.624091
F 31.611418 63.038791 24.894591
F 40.821518 55.108191 24.950491
F 38.458418 61.661291 25.822391
F 22.576018 55.591391 24.954991
F 22.696018 63.152691 24.888791
F 31.456918 58.026091 28.622791
F 31.727218 65.697091 28.536791
F 36.176218 55.159291 22.223391
F 40.611518 65.624991 28.449591
F 22.683218 58.154191 28.656191
F 22.620918 65.577291 28.501691
F 31.627218 57.979791 25.810691
F 31.667018 65.575791 25.813291
F 42.831518 67.034391 39.696491
F 40.622318 65.659991 25.656091
F 22.723018 58.201291 25.854091
F 22.709118 65.865391 25.821691
F 29.536018 67.022091 22.189491
F 33.896818 54.121491 43.138991
F 31.747318 57.906491 43.090291
F 36.325218 65.577791 43.264191
F 27.108818 63.148191 22.176991
F 33.958918 59.107891 24.880991
F 31.599418 55.435891 24.771291
F 33.765018 61.654491 25.727291
F 40.516818 58.107891 40.465391
F 42.791418 59.269291 36.729091
F 24.932318 54.224091 25.751091
F 25.001218 61.976891 25.754691
F 42.857918 59.388191 39.560091
F 40.763418 65.718591 43.228591
F 38.390118 54.093791 43.209891
F 25.036318 66.962291 39.320391
F 22.621118 65.524891 43.128191
F 31.422518 55.186191 22.123791
F 36.287718 57.997491 25.769391
F 33.802618 67.003191 24.920991
F 34.098318 59.167291 22.087991
F 22.574418 55.332091 22.276191
F 24.990418 59.350191 24.968391
F 24.995818 67.012591 24.927791
F 33.549418 54.125291 28.576891
F 33.689518 61.713691 28.551991
F 22.626618 63.069891 22.165791
F 33.712218 67.002691 36.815291
F 24.698918 54.237691 28.525691
F 24.994718 62.073191 28.517691
F 27.103918 55.732191 32.318191
F 27.080818 63.088091 32.291891
F 35.997418 55.274291 32.083291
F 36.048618 63.224391 32.238091
F 26.973318 57.989591 35.866191
F 27.246018 65.596791 35.682291
F 36.220418 58.045691 35.876191
F 35.825218 65.547191 36.030291
F 26.986918 58.253791 33.190091
F 27.118618 65.656391 32.896391
F 36.171818 57.799991 33.037291
F 36.188018 65.689591 33.191891
F 27.077118 55.499491 29.568891
F 27.199918 63.253391 29.553391
F 35.914118 55.437791 29.313591
F 35.983318 62.913491 29.464891
F 29.118618 54.131791 33.122491
F 29.331218 61.812891 33.178091
F 38.277218 54.101891 33.138491
F 38.309618 62.052191 32.986291
F 29.223918 59.369191 29.466791
F 29.483718 66.938191 29.573491
F 38.418718 59.137891 29.510891
F 38.296818 66.968291 29.261291
F 29.318518 59.234491 32.163091
F 29.440918 66.903691 32.187691
F 38.309818 59.322891 32.333991
F 38.291318 67.078791 31.979791
F 29.381618 54.251291 35.864891
F 29.583118 61.618291 35.836191
F 38.511818 54.184291 35.931891
F 38.429318 61.906191 35.723791
F 31.362618 55.460291 32.263391
F 31.602618 63.131291 32.439791
F 40.456118 55.438991 32.108791
F 40.494118 63.376291 32.139191
F 22.344718 55.533091 32.111391
F 22.547518 63.023791 32.117491
F 31.633018 58.063491 35.888891
F 31.624118 65.564291 35.855391
F 40.733118 57.961991 35.817191
F 40.635818 65.940291 35.916191
F 22.593318 57.972591 35.779491
F 22.688918 65.519391 35.676491
F 31.656118 58.114191 33.098791
F 31.761918 65.795691 33.162191
F 40.476318 58.001091 33.144691
F 40.409518 65.817191 33.129791
F 22.450418 58.100191 33.047391
F 22.545318 65.563591 32.965991
F 31.482718 55.382791 29.545391
F 31.674818 63.136591 29.783291
F 40.388618 55.312191 29.255291
F 40.402718 62.990991 29.408391
F 22.440718 55.455091 29.364791
F 22.689518 63.078691 29.382991
F 33.706518 54.197291 32.971391
F 33.918418 61.811691 32.965891
F 40.897218 55.172291 22.138191
F 27.292318 58.104191 43.011091
F 24.804718 54.225791 33.007991
F 24.812918 61.850291 33.123391
F 33.741618 59.049391 29.379491
F 33.938318 67.064791 29.601791
F 24.962818 61.801591 43.017991
F 24.841318 53.990891 40.165991
F 25.068218 59.464091 29.257591
F 24.724418 66.931391 29.366291
F 33.858318 59.206091 32.185391
F 34.050618 66.997291 32.259991
F 24.808118 59.306791 36.797391
F 42.811218 61.827191 35.748891
F 24.702418 59.389791 32.155791
F 24.808418 66.713091 32.028091
F 33.823718 54.277691 35.801991
F 33.837118 61.792491 35.615191
F 40.635618 63.002391 24.887491
F 22.689118 57.930591 43.039591
F 25.056818 54.124291 35.597891
F 25.072118 61.807291 35.868891
F 27.263818 55.297791 39.376991
F 27.167718 62.980691 39.518991
F 36.187018 55.266591 39.448791
F 36.120818 63.094591 39.434991
F 25.092918 59.423591 22.227291
F 40.701218 57.896291 43.104191
F 33.900718 67.141691 39.440891
F 34.045418 59.274091 39.553491
F 27.096718 57.869891 40.343591
F 27.313518 65.559591 40.408591
F 36.335418 57.976591 40.295791
F 36.030918 65.668891 40.445591
F 27.158818 55.425091 36.707291
F 27.372118 62.952591 36.793191
F 36.212118 55.451791 36.710291
F 36.097518 62.954491 36.582891
F 29.455118 54.208291 40.404991
F 29.386718 61.640491 40.436691
F 38.452318 54.124191 40.314591
F 38.423018 61.959191 40.358891
F 29.227918 59.074091 36.830591
F 29.415018 66.753791 36.746991
F 38.480018 59.419791 36.646391
F 38.298318 67.007191 36.866891
F 29.409918 58.837591 39.629291
F 29.589918 66.936791 39.432391
F 38.462418 59.434491 39.304791
F 38.453518 66.930391 39.725991
F 24.791818 61.851191 40.356791
F 42.687018 61.850991 43.113191
F 42.723318 61.886691 32.934091
F 38.463518 66.891291 22.097691
F 31.622818 55.563691 39.498891
F 31.655918 63.045691 39.411291
F 40.627518 55.540791 39.537791
F 40.696918 63.188591 39.425391
F 22.661218 55.344491 39.232491
F 22.665318 63.219991 39.300191
F 24.949318 66.806391 36.578591
F 24.897618 59.222891 39.412691
F 40.859918 57.724091 25.636591
F 33.932818 59.186691 36.772591
F 36.323818 57.924991 43.071191
F 42.809018 66.956691 29.539091
F 31.878618 58.076591 40.388091
F 31.838318 65.592391 40.258691
F 26.927418 55.346191 21.903891
F 40.653718 65.753791 40.549591
F 22.611618 57.916891 40.262191
F 22.689018 65.714291 40.442091
F 31.595018 55.567691 36.797991
F 31.608618 62.952891 36.652691
F 40.783718 55.403191 36.893991
F 40.645418 63.297091 36.632491
F 29.439218 54.275991 43.139891
F 22.779618 63.068491 36.577591
F 33.895118 54.041591 40.378891
F 33.959318 61.800691 40.367191
F 42.829718 66.944991 32.239691
F 42.887818 67.031491 36.802791
F 38.275818 69.419091 33.110191
F 24.994018 54.058791 42.980391
F 31.782818 65.407191 42.931091
F 34.161918 61.581191 42.990191
F 42.842518 54.113791 43.239491
F 42.931718 69.439291 28.670291
F 33.796918 66.857891 22.269691
F 25.103218 66.996291 22.093691
F 42.640318 54.087491 33.138991
F 36.178718 63.108591 22.258091
F 31.665518 63.155291 22.055291
F 42.684518 54.258891 28.465791
F 40.725818 62.904791 22.227991
F 42.865018 61.909791 40.466691
F 42.876618 69.628391 35.934991
F 42.801518 59.284991 29.500891
F 25.037218 69.599591 25.783091
F 33.919418 69.672591 28.494891
F 24.915018 69.475691 35.859191
F 33.781518 69.631691 25.709791
F 25.103618 69.481191 40.339291
F 29.388818 69.447291 40.151491
F 34.003818 69.193791 43.110091
F 42.711718 69.778091 40.511591
F 38.443618 69.622291 28.564491
F 38.291118 69.584491 25.908891
F 38.532818 59.023391 22.303891
F 56.174618 15.549091 21.278091
F 58.233818 1.323781 10.283591
F 62.588118 11.670291 21.529391
F 44.857918 1.202721 3.122451
F 49.318318 16.900591 0.667135
F 45.616118 0.957665 6.722011
F 62.355518 1.487671 10.344991
F 53.675318 9.257631 0.337591
F 47.678218 7.703011 7.048171
F 45.246518 11.786491 11.067691
F 56.052718 13.113991 0.326741
F 45.094818 1.385281 0.455779
F 58.401718 11.699391 18.577191
F 43.113118 4.930511 10.328591
F 45.391618 3.732241 6.565031
F 45.146518 1.185421 17.734991
F 49.331318 9.216131 0.606987
F 53.323118 4.065601 11.159691
F 45.113518 3.788041 21.250191
F 58.522618 3.900071 18.647091
F 55.982318 5.407941 7.824681
F 51.567218 5.623961 3.369701
F 49.449218 3.964001 21.011291
F 44.997918 16.667291 14.866391
F 53.925118 3.875271 21.094091
F 49.519018 11.734691 21.257991
F 43.078918 5.182281 7.576771
F 62.886718 4.044791 21.354191
F 45.134518 1.438671 14.980991
F 45.076118 3.897881 18.560491
F 49.726318 1.412931 16.978991
F 60.479818 5.427341 0.430654
F 62.958718 1.541931 17.519991
F 45.324118 8.872241 7.825211
F 49.792818 12.028291 4.274511
F 60.394418 15.652191 21.331291
F 49.333018 4.218761 13.503391
F 62.902418 9.202131 17.510091
F 60.695118 5.375371 17.540391
F 45.132318 11.716391 21.168491
F 62.983518 4.004521 18.573591
F 51.476318 13.335991 15.090891
F 60.783118 0.061783 21.125491
F 45.235318 9.043801 10.520691
F 53.831618 17.069391 17.475891
F 49.522318 3.921691 18.312791
F 51.666918 15.822791 4.348121
F 58.208318 1.666731 7.492671
F 45.258918 11.930891 4.242191
F 62.834318 16.933991 17.534991
F 45.410418 3.712601 11.262391
F 50.861118 12.698191 6.984191
F 47.290918 7.664841 21.097691
F 58.364218 3.839171 21.384091
F 53.490418 16.641491 10.465891
F 43.247918 13.033991 7.461941
F 56.013918 15.323691 4.182881
F 44.795218 11.508291 13.758891
F 53.879018 11.532991 21.269091
F 56.028018 13.018891 17.822991
F 51.771718 7.843311 13.698691
F 56.087918 7.785241 21.140391
F 58.235218 16.767691 3.140501
F 44.904618 3.745361 3.930041
F 46.033818 0.795431 11.209191
F 45.081818 16.785091 17.617091
F 47.369818 8.006401 4.254971
F 45.216218 3.962391 13.895091
F 51.784618 8.107991 4.348841
F 46.006518 16.432991 6.588351
F 53.934718 4.244841 13.948091
F 51.525718 13.075591 17.811591
F 58.461118 1.474101 17.709691
F 47.235718 5.338241 17.579291
F 49.831418 16.401291 9.092651
F 51.758818 15.459691 21.227891
F 49.447118 16.991291 3.315901
F 56.280118 5.024911 17.663591
F 56.158618 5.296691 0.594628
F 49.616818 9.435651 3.363781
F 53.694518 4.134571 4.235821
F 43.045018 12.963991 3.004161
F 60.579618 7.771841 21.142291
F 54.158118 9.137991 17.621991
F 51.702018 7.650931 21.224791
F 47.943318 4.855651 11.148491
F 53.776018 4.115401 7.059691
F 49.740718 9.296721 14.730691
F 51.269518 15.324891 11.150091
F 45.230418 9.045331 17.426991
F 44.943718 16.899691 0.207861
F 62.717918 9.049001 14.940191
F 47.160518 5.244801 0.490411
F 49.610918 1.583901 14.135991
F 44.995018 11.679691 18.354891
F 49.561618 1.180781 8.783371
F 47.024118 12.910391 14.538491
F 49.121618 1.513361 3.479121
F 47.394118 7.928531 18.461291
F 58.165418 16.875791 0.389013
F 62.748718 1.653071 14.806991
F 51.731918 15.630291 18.518891
F 47.192918 15.676891 13.622591
F 51.824718 13.044591 0.421666
F 47.296518 12.879591 17.399091
F 62.667418 1.469051 7.521891
F 56.140018 7.687401 18.568391
F 60.495118 13.154991 17.697991
F 56.080018 15.748491 14.085791
F 51.761718 7.911941 18.502291
F 49.365118 4.190431 4.563601
F 58.365418 1.318951 15.083491
F 58.154718 9.278141 0.355184
F 62.749518 9.248891 0.364506
F 49.504918 9.284221 17.379691
F 53.428018 1.568231 3.437311
F 50.788118 12.475991 11.362391
F 47.124418 13.128991 0.644696
F 60.555118 7.789711 13.891791
F 51.477018 15.814191 13.908891
F 47.482818 7.952111 13.816391
F 47.241118 5.269141 14.933191
F 55.836418 15.426391 11.458691
F 60.569418 7.716151 18.544091
F 60.598418 13.104291 0.600554
F 60.305918 12.910291 10.332391
F 47.461818 7.571871 11.008191
F 58.013518 11.681191 11.288791
F 51.827918 5.312581 0.421679
F 58.200118 1.638291 0.589248
F 49.184518 8.847431 9.212761
F 49.328318 11.705091 18.491891
F 53.738218 11.694091 18.609291
F 53.935118 3.961761 18.412991
F 47.247418 15.485091 9.038791
F 60.645518 15.735691 13.850291
F 53.860118 1.600421 0.667187
F 60.563818 13.126791 14.750291
F 58.502518 16.894791 17.716791
F 55.980518 15.592491 6.794781
F 54.138318 1.337811 17.566991
F 62.601118 1.486691 3.264001
F 62.624918 8.877971 3.058931
F 45.131918 9.075971 14.826791
F 52.719718 8.897301 6.786281
F 49.464618 11.833891 13.819491
F 62.659018 4.107931 6.899031
F 62.660518 11.767091 6.711131
F 55.977218 5.224411 3.257301
F 53.517518 11.553491 6.582051
F 62.614018 4.021861 4.160531
F 62.925618 11.563391 4.079091
F 62.941318 16.876991 3.152291
F 51.414718 5.441221 14.826391
F 45.456018 11.564891 7.037531
F 51.703818 7.815941 9.128481
F 56.005918 12.865491 2.990331
F 55.689318 12.831591 10.379191
F 53.801718 11.688991 3.940131
F 49.578418 11.523791 9.163421
F 60.662318 5.161331 14.791191
F 45.053718 16.747491 3.023051
F 62.669418 16.758991 7.803151
F 53.869018 9.190361 3.065351
F 58.039818 11.634591 7.003651
F 53.388518 11.400791 11.410091
F 62.855018 16.912091 14.835891
F 60.673118 15.642591 18.652191
F 46.927118 12.836291 8.907371
F 58.010418 9.085251 3.159211
F 47.164918 5.270011 3.375821
F 58.208618 4.233691 6.920781
F 55.694918 12.969391 7.640301
F 58.374218 4.126881 4.275941
F 58.150218 11.678691 4.254211
F 51.834818 13.244691 3.070601
F 47.174418 15.701191 4.250021
F 51.849218 5.161641 9.018161
F 60.313318 7.866481 3.891111
F 60.611918 15.476391 3.974041
F 58.369918 9.082361 17.645091
F 53.904518 16.956291 3.322851
F 49.280618 17.054991 14.642891
F 60.460218 5.265741 3.044651
F 60.524318 12.557291 3.321601
F 60.151218 8.000661 6.616191
F 60.348818 15.643691 6.564051
F 58.120018 1.455331 3.334851
F 53.726718 16.674391 7.672011
F 53.649618 1.331161 8.052141
F 47.418418 13.207091 3.302751
F 51.309818 15.423991 7.025411
F 62.653518 9.040271 10.282791
F 51.833618 5.360001 17.489791
F 47.850318 4.962281 6.820151
F 55.703918 5.099291 10.511091
F 63.122618 4.110701 13.870591
F 62.752818 11.699091 13.973791
F 53.880518 12.122591 14.300791
F 55.863118 7.742171 11.294791
F 62.691918 4.019481 11.156791
F 62.605818 11.609891 11.131291
F 58.112118 16.676591 10.534091
F 49.302618 3.943181 8.888901
F 47.195718 15.409291 18.245291
F 49.275418 1.555321 0.564659
F 62.544818 9.046181 7.536531
F 45.857918 16.340791 11.218891
F 56.005318 7.927711 14.066791
F 45.061918 9.150121 0.589141
F 45.241418 9.317311 3.265961
F 55.424118 7.952681 6.754851
F 53.123318 8.635221 11.368591
F 56.285418 5.278531 14.767891
F 58.354818 11.567891 21.481991
F 53.773118 9.415331 15.059291
F 56.260718 13.095991 15.137191
F 62.769418 11.647891 18.781791
F 43.007318 12.907791 10.102891
F 57.834318 9.042371 7.758361
F 53.747518 1.341891 10.745391
F 58.425418 3.880651 13.914891
F 58.401518 11.703091 13.864691
F 58.036318 3.840221 11.125791
F 58.043618 8.987251 10.434191
F 62.773318 16.681291 10.430591
F 55.875618 7.858881 4.206801
F 53.748118 1.585421 14.714691
F 60.422118 7.770631 11.179791
F 60.386418 15.375091 11.227991
F 58.270118 9.164481 14.948191
F 60.531918 5.517891 7.643921
F 60.188718 13.092391 7.421021
F 60.296218 5.194591 10.295691
F 56.091618 15.740291 18.494491
F 58.199118 16.724891 7.773561
F 58.213518 17.071191 15.013991
F 47.368218 15.495091 21.151791
F 43.362518 15.531191 6.644731
F 62.655218 1.447671 0.498194
F 60.378118 0.196856 4.118921
F 62.695618 16.968691 0.429699
F 53.705118 17.088691 14.794291
F 56.185218 0.057145 21.368791
F 53.656318 16.843891 0.663015
F 49.339018 16.827591 17.519491
F 43.073718 15.494491 11.112891
F 43.101818 7.515951 11.241591
F 51.904818 0.291062 13.017291
F 47.207418 0.223918 13.675991
F 56.247818 0.155133 18.615191
F 60.795918 0.153526 18.412691
F 55.994718 0.320707 6.829051
F 51.668718 -0.097475 20.839391
F 47.683018 0.086017 18.258391
F 56.063318 0.079626 11.336491
F 55.971018 0.101691 13.987491
F 51.144718 0.103822 4.473621
F 45.219218 1.212071 24.859491
F 45.051518 9.343311 24.818191
F 45.179518 11.733191 43.199091
F 45.056418 3.969831 28.485691
F 45.104318 11.749391 28.515791
F 45.018518 3.867071 25.729591
F 44.951918 11.956691 25.749991
F 62.820718 16.925291 32.516291
F 58.518018 1.559831 24.968591
F 58.307318 17.049091 32.301291
F 47.194018 7.708571 25.627591
F 47.329418 15.618291 25.829391
F 58.409418 11.865891 43.192291
F 58.408118 1.513971 32.464591
F 58.500018 1.163751 22.286891
F 47.245918 5.039691 24.921591
F 47.257618 13.093191 24.872891
F 47.260018 7.794761 28.492491
F 47.260818 15.523791 28.657191
F 62.862218 1.245391 39.621491
F 55.834918 15.702891 43.183591
F 49.434518 9.087301 24.783591
F 51.641718 12.838991 22.157391
F 49.439018 3.964361 28.460691
F 49.533418 11.627991 28.440691
F 49.622018 3.804391 25.737391
F 49.464518 11.577291 25.743491
F 62.844018 11.863791 43.249691
F 62.777018 9.132431 22.381391
F 54.000618 16.934991 24.917891
F 51.761918 7.771791 25.516391
F 51.798518 15.498491 25.951791
F 51.506418 7.906941 43.127991
F 45.113418 16.757491 32.288991
F 56.098918 12.920891 22.249091
F 51.729418 5.170861 24.724991
F 51.671818 12.991091 24.933191
F 51.563818 7.907921 28.388391
F 51.757118 15.533391 28.764391
F 54.040818 11.641591 40.380391
F 45.003418 1.438071 32.280491
F 45.122018 9.114621 32.105091
F 53.972118 9.097871 36.802491
F 45.038918 3.911541 35.779391
F 45.139418 11.775991 35.907591
F 45.069518 3.973321 33.103991
F 45.056818 11.619391 33.085991
F 45.157518 1.387661 29.607591
F 44.881518 8.901091 29.289491
F 53.901118 3.943201 40.427091
F 47.322818 7.771771 32.753891
F 47.276118 15.324691 32.988191
F 58.434318 1.287901 36.922291
F 47.245018 5.197071 29.294891
F 47.350618 12.963791 29.263191
F 47.241418 5.154051 32.122291
F 47.263518 12.736491 31.996191
F 47.344818 7.973831 35.487391
F 47.264318 15.528491 35.687291
F 58.332618 9.212411 39.693891
F 49.489918 1.397731 32.185191
F 49.420418 9.073711 32.112791
F 62.541618 3.989451 43.263691
F 49.084018 3.803381 35.952291
F 49.511218 11.627791 35.715191
F 49.372618 3.977961 33.152591
F 49.438918 11.668691 32.933091
F 49.427618 1.443241 29.431691
F 49.284218 9.146421 29.385891
F 49.426818 1.132841 24.719391
F 51.726118 8.104171 33.010091
F 51.525118 15.515391 33.249391
F 60.791718 12.939591 39.745591
F 51.542618 5.324501 29.616691
F 51.795318 12.900991 29.369391
F 51.605518 5.461891 32.340291
F 51.766118 13.051391 32.040391
F 51.683918 7.677901 35.714991
F 51.859918 15.403891 35.977991
F 60.541518 5.139401 39.618391
F 55.963818 0.046748 40.563591
F 47.137618 7.835621 40.607291
F 56.122018 -0.009906 36.050091
F 49.381218 16.595691 39.441691
F 53.779418 1.396321 22.017091
F 45.167818 3.815291 40.246491
F 45.031518 11.415991 40.599791
F 45.120318 1.380131 36.760091
F 45.037318 9.130501 36.687591
F 62.771518 16.912091 22.247091
F 49.423818 8.950141 39.565991
F 47.099918 15.554591 40.303291
F 58.373718 11.924991 40.198991
F 47.145918 5.418571 36.637891
F 47.349118 12.946091 36.774891
F 47.458918 5.371021 39.470091
F 47.131418 12.834591 39.538391
F 45.056718 17.050991 29.515591
F 60.406518 7.940541 43.066491
F 58.298018 1.441631 39.633891
F 53.773118 16.898291 39.691691
F 51.713618 7.855201 40.463091
F 56.011818 15.753591 40.421291
F 58.091118 16.993791 29.649791
F 53.925018 1.258771 36.783991
F 49.481518 1.266101 39.732191
F 58.329418 17.079291 22.204291
F 49.160818 1.353701 36.973491
F 49.523518 9.131061 36.748591
F 45.031018 16.930291 36.641491
F 51.733918 5.295251 39.528291
F 49.396718 11.502491 40.742391
F 60.679218 13.067991 36.804091
F 51.529718 5.098541 36.671391
F 51.710918 12.825491 37.019591
F 49.520918 4.033851 40.368791
F 53.928718 1.366911 32.215391
F 56.034718 13.167691 39.465691
F 51.575218 12.775091 39.672191
F 60.573218 5.187441 36.924691
F 53.981018 1.528861 24.820891
F 54.054318 9.125591 24.923391
F 53.796518 16.952591 29.722091
F 62.878418 1.511361 22.148891
F 62.811818 9.270221 24.999291
F 58.309218 8.893281 22.159991
F 53.845718 3.893621 28.537391
F 54.028318 11.656891 28.537691
F 62.555818 4.049031 28.460491
F 62.745818 11.784991 28.725691
F 53.896018 4.113101 25.878791
F 53.942318 11.652391 25.790491
F 62.807518 3.953111 25.793391
F 62.824718 11.882791 26.031091
F 53.841918 16.959591 32.479591
F 49.743518 16.785391 24.983191
F 55.854718 7.911231 43.303991
F 45.072018 16.958591 24.855191
F 60.493018 12.974591 22.345691
F 51.594318 15.488591 40.563491
F 56.303318 7.875791 25.762191
F 56.132318 15.503191 25.938291
F 49.411818 16.718591 29.541091
F 60.479918 15.762891 43.304591
F 51.633918 0.333860 43.395191
F 56.213418 5.346601 24.895891
F 56.053818 13.026591 25.016091
F 56.119318 7.825101 28.444191
F 55.971318 15.719091 28.687791
F 56.116018 5.217361 39.508891
F 62.878018 3.770711 40.442491
F 58.449218 9.255291 24.844891
F 45.092118 9.167731 22.007191
F 58.140118 3.884251 28.665691
F 58.277518 11.780391 28.629991
F 58.308918 3.996011 25.975291
F 58.367418 11.723291 25.892791
F 58.224118 4.061021 43.083991
F 62.946218 11.485091 40.589991
F 49.390218 16.839791 32.293491
F 60.545418 8.023801 25.841391
F 60.506418 15.818691 25.923391
F 60.566418 15.614191 40.642991
F 45.010818 1.171891 39.505091
F 44.984518 8.992231 39.378091
F 60.551118 5.395701 25.075091
F 60.619418 13.185391 25.200591
F 60.370118 7.978271 28.650191
F 60.375918 15.654391 28.819891
F 60.543318 7.745201 40.455091
F 62.632818 17.006791 29.727291
F 53.815218 9.277741 32.040891
F 53.961918 4.117321 43.231091
F 62.802418 1.413551 32.261091
F 62.668318 9.146291 32.131091
F 62.933318 1.451751 36.971591
F 53.894618 3.798961 35.848891
F 53.908418 11.738591 35.870791
F 62.777318 4.050511 36.042691
F 62.906918 11.792091 35.803691
F 53.901918 3.907871 32.961691
F 53.847218 11.695991 33.134791
F 62.716518 3.960921 33.254891
F 62.785218 11.785991 33.044691
F 53.867618 1.306631 29.513191
F 53.837918 9.084511 29.391891
F 49.584518 16.813091 36.765191
F 62.649318 1.540351 29.611691
F 62.713518 9.186691 29.410691
F 44.989418 16.911391 39.424691
F 56.153618 7.813271 33.250091
F 56.183618 15.628391 33.364091
F 58.249218 3.966521 40.489891
F 56.098818 5.184001 29.503491
F 56.051318 13.196291 29.596091
F 56.093918 5.245121 32.251891
F 56.090418 13.117891 32.410191
F 56.183118 7.787001 36.007391
F 56.079518 15.603091 36.106791
F 53.871818 16.937091 36.987691
F 53.930918 1.310101 39.584791
F 58.332318 9.171691 32.340091
F 51.525218 15.647191 43.265491
F 58.494918 3.856981 36.020391
F 58.265718 11.671391 36.098491
F 58.388618 4.144691 33.364191
F 58.193018 11.765391 33.467491
F 58.220918 1.416281 29.691991
F 58.242418 9.338661 29.482691
F 58.298918 16.888491 39.608091
F 60.495218 7.968621 33.266691
F 60.537018 15.638491 33.335591
F 62.991918 1.462391 24.921491
F 60.349118 5.375421 29.389991
F 60.421718 13.001691 29.738891
F 60.639718 5.392931 32.174991
F 60.330718 13.025091 32.508091
F 60.709618 7.746141 36.004391
F 60.381518 15.643291 36.111391
F 58.420418 9.095831 36.943791
F 58.261518 16.863291 25.018391
F 53.926618 8.992351 39.534291
F 56.157918 7.881531 40.450091
F 58.263318 17.141791 36.919691
F 62.750218 9.023781 39.370291
F 60.629918 5.317111 22.215791
F 56.149318 13.094291 36.917791
F 62.867718 9.149121 36.719391
F 62.787618 16.974091 36.842391
F 56.104718 5.223021 36.911091
F 45.079618 3.901571 43.062591
F 62.802018 16.955391 25.041791
F 53.984318 11.734991 43.052491
F 45.115818 1.223911 22.098091
F 49.521418 11.770291 43.435791
F 56.126618 5.200901 22.084791
F 47.211918 15.560491 42.992191
F 49.475818 4.071381 43.138891
F 47.218118 7.766351 43.221891
F 53.877718 8.984941 22.101491
F 62.959918 17.012291 39.615191
F 56.170518 0.104545 28.459191
F 49.490718 8.981881 22.036591
F 45.125518 16.817391 22.110191
F 60.761918 0.151458 35.922591
F 49.472618 1.190761 21.952591
F 56.151518 0.247964 25.816491
F 53.906218 16.758291 22.133591
F 51.681518 5.041821 21.972191
F 47.310218 5.142011 22.129291
F 55.988918 0.427916 43.233891
F 60.421118 0.116835 28.749591
F 51.871618 -0.026686 40.670991
F 60.408818 0.249970 43.427791
F 47.325618 12.845091 22.200091
F 49.569318 16.733291 22.246791
F 51.808118 0.200464 33.121391
F 47.420918 -0.028063 25.799591
F 45.031718 24.683091 3.013811
F 47.169318 28.448391 3.287591
F 47.672018 28.232391 7.687391
F 47.300318 31.140791 21.300391
F 49.516318 19.520191 21.191091
F 45.131318 27.109491 4.220381
F 62.787218 32.440091 3.137941
F 49.504618 27.349991 4.441391
F 58.223918 19.615191 21.154691
F 43.132018 23.082891 11.181391
F 53.975018 27.363691 21.339591
F 53.676918 19.472991 11.121091
F 47.103918 23.355291 21.418691
F 60.436518 28.330791 3.157751
F 47.075018 31.158791 3.985991
F 47.173018 20.931391 2.829401
F 47.294318 23.493991 3.882571
F 56.104618 28.331491 0.399433
F 62.474918 32.283791 7.333211
F 55.525318 27.956191 11.123091
F 45.378818 26.871991 6.932641
F 48.263718 20.109291 6.596961
F 53.548318 19.750591 13.910691
F 44.739918 32.277991 2.939711
F 55.962118 20.926791 14.705391
F 42.929218 30.658891 6.723061
F 62.681118 32.324991 0.445549
F 55.889018 23.357791 21.066791
F 49.500418 27.032991 21.351991
F 51.598118 23.474991 21.300291
F 52.043418 20.523091 9.048521
F 45.027018 19.396891 21.369291
F 60.409118 21.090291 0.595927
F 58.347118 26.840291 6.728681
F 62.355418 32.452591 10.182391
F 62.377118 32.299091 17.696791
F 45.469318 24.231891 7.588901
F 45.354518 32.141391 10.371691
F 45.593718 27.153391 14.077991
F 62.996118 24.809791 17.793091
F 45.415318 19.100891 11.544091
F 45.451718 24.367791 10.391391
F 55.592018 27.476491 6.707831
F 42.971118 23.313591 6.594861
F 49.875718 27.262291 11.531891
F 47.551518 30.840191 6.642301
F 47.498018 28.370391 10.378591
F 54.099918 24.338391 9.121871
F 60.396718 28.519691 0.315439
F 47.650218 22.889291 6.470881
F 45.272018 26.945391 11.276491
F 57.771318 32.293191 14.661291
F 47.598318 30.897591 13.938091
F 47.970118 20.092191 11.191091
F 50.186118 24.013391 6.942161
F 60.249018 31.030291 21.233591
F 45.001718 32.145591 0.220658
F 60.617218 20.812691 17.607491
F 58.176618 19.266391 7.121461
F 53.572618 19.389991 6.978161
F 45.133918 34.953291 18.524291
F 55.879118 20.617491 7.724511
F 54.038518 19.451791 21.206791
F 53.657118 19.592291 18.410791
F 53.948418 32.409091 3.929791
F 60.350918 30.842691 6.611911
F 49.864118 32.315791 10.081591
F 51.413618 21.105791 14.583691
F 60.510718 23.327391 11.354691
F 51.192918 29.873791 18.966891
F 55.935918 23.231091 18.453991
F 45.209718 34.530791 6.777451
F 55.081318 27.497291 13.831591
F 53.750718 19.417291 4.147111
F 62.371118 32.359391 15.040891
F 62.594518 24.650791 15.167791
F 58.255018 32.280391 0.385229
F 49.941118 27.485991 18.659891
F 47.334218 23.428191 18.664591
F 45.067418 32.322191 17.490591
F 58.313318 19.547591 18.428091
F 58.222618 24.536591 14.871391
F 57.706618 27.160691 18.539691
F 45.355518 27.360091 18.782491
F 51.588318 20.861491 0.709566
F 44.919818 19.438291 18.621191
F 45.036618 19.465891 14.283991
F 45.203618 32.275591 14.829891
F 47.266318 30.977591 18.572791
F 45.190118 24.781591 17.799291
F 47.571418 28.494291 15.030191
F 45.631418 19.149491 6.392501
F 47.551918 28.395591 17.790191
F 45.275718 24.624891 15.015991
F 51.611218 23.378591 4.717341
F 43.396218 20.484891 7.262031
F 47.565518 23.524991 14.272791
F 49.839918 31.979491 17.673191
F 57.998918 24.650391 3.163551
F 57.910618 32.410491 17.459591
F 58.098218 24.656691 17.649491
F 49.372718 24.843091 17.700391
F 60.085218 28.419291 17.546891
F 45.200818 27.242791 21.517191
F 47.957018 23.097091 11.534391
F 49.655718 32.299391 14.797991
F 51.775718 28.459291 0.838923
F 51.576118 23.765591 13.838991
F 52.706418 28.778791 14.949891
F 56.174018 31.288691 20.928891
F 62.757018 19.491191 18.603691
F 51.568418 23.368591 18.476591
F 50.241518 27.690791 14.157091
F 56.019218 23.353991 10.977591
F 62.462218 27.454091 18.553191
F 53.896318 24.427091 0.608729
F 53.777018 24.903591 17.737991
F 49.551018 19.295691 18.523491
F 55.958818 20.752491 17.425491
F 54.706618 27.526891 18.516691
F 45.050318 19.331491 3.557641
F 60.448118 23.434191 14.053091
F 53.715218 24.697591 3.380811
F 51.716118 28.621591 3.671851
F 62.541318 24.576891 3.270501
F 45.038118 34.721791 21.132691
F 55.920918 23.139091 4.388561
F 53.503118 29.779391 17.500391
F 56.456618 31.374791 4.579661
F 62.697518 27.250391 4.144351
F 50.054218 31.941191 7.306991
F 62.566818 19.342991 6.978491
F 60.499518 23.425591 21.103891
F 55.321118 31.890591 18.399091
F 55.937818 20.758091 0.471163
F 51.507118 20.909991 17.387391
F 49.530918 25.133891 15.149791
F 62.697218 19.345291 4.215681
F 50.390218 24.508091 11.479691
F 60.190718 31.047091 11.246191
F 49.530318 19.272691 9.103811
F 51.462318 20.847091 3.420021
F 58.032118 19.320291 11.487791
F 58.387518 32.241991 2.982601
F 57.876418 27.182791 14.184891
F 51.576418 23.395991 9.310681
F 49.663318 24.731991 3.232611
F 51.650418 31.070391 4.774621
F 51.458018 27.775191 9.310451
F 56.056418 20.694291 3.224321
F 55.930918 20.630391 10.386091
F 49.559318 32.202891 3.373381
F 58.433818 24.637391 0.317002
F 60.621418 20.811991 14.757091
F 47.260518 20.949191 14.983891
F 57.989218 32.360291 10.022291
F 60.331118 28.501991 14.899191
F 58.087818 19.277091 4.274421
F 45.284218 32.028991 7.614531
F 60.369618 20.711191 10.657391
F 47.657118 31.006591 11.158791
F 60.264518 23.289391 3.949761
F 58.192918 27.128391 4.049091
F 60.251118 28.401791 10.444091
F 53.944318 32.100491 1.016851
F 60.365918 20.606891 3.289481
F 62.788118 27.228891 6.896831
F 60.413718 23.095291 6.782481
F 55.840418 23.445391 13.770691
F 49.515418 24.714491 0.575458
F 62.607118 24.585191 10.346891
F 43.150118 28.097691 7.635991
F 54.098518 27.086491 9.073971
F 60.372618 20.628091 7.958481
F 47.323618 21.039491 0.143674
F 62.497618 27.187191 14.062391
F 60.433418 28.361591 7.817891
F 62.884618 19.622491 14.088791
F 47.253918 20.722991 17.701491
F 60.160118 30.972891 14.033491
F 62.698218 27.156491 21.237491
F 62.550818 27.141791 11.335591
F 44.959518 24.678791 0.318402
F 62.650218 19.405591 11.410391
F 49.881018 26.734591 6.993441
F 60.746318 31.002991 3.878171
F 62.764318 24.617091 7.532061
F 58.148418 27.201091 21.286491
F 49.292418 19.621891 13.664891
F 54.001918 27.262891 4.539971
F 49.096818 19.522891 4.015081
F 47.171718 28.272291 0.575691
F 55.739518 23.210191 7.141791
F 57.767618 32.031291 7.179361
F 51.545718 30.699791 21.466691
F 53.882618 25.044891 14.756891
F 58.363218 24.687491 10.358391
F 56.112118 28.792391 3.354001
F 58.122918 27.108991 11.350391
F 60.625118 23.518991 18.446591
F 58.279118 19.621891 14.210691
F 58.210418 24.396191 7.596011
F 60.157818 30.998891 18.562691
F 62.667818 19.390591 21.322091
F 54.088018 34.294391 18.750291
F 49.497418 32.290691 0.519375
F 43.465518 20.499791 10.225591
F 45.290118 34.848991 13.851091
F 43.086218 28.230591 10.426891
F 62.837318 24.837691 0.398541
F 42.849518 30.887291 11.147991
F 45.480018 34.808391 11.112291
F 42.991418 28.559191 17.635791
F 43.360318 28.452291 14.860391
F 49.605718 34.760191 21.236091
F 42.921118 31.125491 18.505791
F 43.129618 23.365891 13.930991
F 42.864518 31.023791 21.408291
F 53.864518 34.771591 21.592291
F 49.699018 34.782491 18.460991
F 50.229118 34.870491 11.065091
F 57.981118 34.905691 18.574191
F 62.555018 34.953091 11.094391
F 60.429518 20.795691 22.126591
F 44.815318 24.613591 25.010491
F 45.252418 32.012391 25.039891
F 44.952118 27.074591 28.658891
F 45.065118 32.208591 22.196291
F 45.152518 19.643591 28.503291
F 44.943518 27.137091 25.924191
F 49.527018 19.441891 43.289991
F 44.965318 19.596591 25.804591
F 58.248818 27.115891 43.105991
F 45.049918 27.203291 43.121891
F 47.385718 30.735591 25.827391
F 47.013018 23.121491 25.913491
F 51.913018 30.847091 43.359891
F 62.714718 19.695591 43.255591
F 47.268018 28.244991 24.928091
F 47.457118 20.586591 24.893391
F 47.380418 30.654691 28.581691
F 47.037918 23.381191 28.694791
F 49.165218 24.474991 24.914391
F 49.615018 32.216291 25.048391
F 49.450518 27.085191 28.784791
F 47.440518 28.566791 22.239891
F 49.454818 19.264291 28.637091
F 49.388918 27.018791 25.920491
F 54.005918 24.798191 36.744991
F 49.604118 19.307791 25.869991
F 53.944018 26.952491 43.391691
F 53.809518 24.733291 22.134591
F 51.901018 31.045791 25.942991
F 51.545118 23.251591 25.834691
F 58.181618 24.586491 22.112991
F 45.128118 19.536891 43.169891
F 51.672518 28.529391 25.024791
F 51.718218 20.768091 24.892991
F 51.768718 31.080291 28.682991
F 51.611218 23.236891 28.561791
F 44.898118 24.609391 32.350291
F 44.837718 32.397291 32.147891
F 45.023818 27.218391 35.731091
F 44.910318 24.694891 22.414791
F 45.121318 19.472091 36.053291
F 44.985418 27.238691 33.046291
F 58.211918 19.544991 43.326591
F 45.309018 19.333591 33.233191
F 44.812018 24.483591 29.603591
F 45.042918 31.973591 29.402391
F 47.111918 31.282991 32.972391
F 47.266918 23.296091 33.281691
F 47.140418 28.243091 29.680291
F 47.283518 20.725891 29.559291
F 47.164518 28.506891 32.330991
F 47.363218 20.803291 32.309091
F 47.284418 31.065791 35.822191
F 47.292818 23.313591 35.985591
F 49.498818 24.504291 32.459591
F 49.286918 32.431691 32.015891
F 49.261018 27.144191 35.766491
F 60.574218 20.783691 39.607191
F 49.267518 19.303191 35.988791
F 49.558518 27.200391 33.163491
F 60.685018 28.505691 39.568891
F 49.522418 19.386691 33.170491
F 49.297518 24.394791 29.603391
F 49.401018 32.257591 29.370091
F 51.568518 31.121791 33.202691
F 51.812418 23.288191 33.189591
F 51.696818 28.419391 29.418691
F 51.639018 20.683091 29.541691
F 51.755318 28.500491 32.256191
F 51.801118 20.724491 32.214891
F 51.560218 30.767391 35.915691
F 51.740518 23.505691 35.987691
F 47.192118 23.493191 40.402391
F 44.860218 32.320091 39.582091
F 53.796318 19.416491 43.521991
F 53.827818 19.505091 40.745691
F 44.915618 27.210591 40.443791
F 44.921718 24.639991 39.391191
F 62.659118 24.571791 22.168791
F 44.962818 19.401391 40.528791
F 45.023018 24.582491 36.631491
F 44.833318 32.363391 36.813591
F 47.196018 30.875691 40.324291
F 49.454718 24.575791 39.531191
F 47.246918 28.510391 36.848191
F 47.241918 20.703991 37.080391
F 47.201818 28.313091 39.456891
F 47.281518 20.684991 39.748191
F 62.952518 27.225891 40.458891
F 62.734418 27.436791 43.073291
F 49.476718 27.108591 40.486691
F 60.776418 31.029891 40.506391
F 62.765618 19.534091 40.634491
F 60.588418 20.821391 36.720691
F 58.450418 32.171691 39.546291
F 60.694818 23.559891 43.012091
F 62.855218 27.312191 33.186891
F 49.479918 19.212291 40.584091
F 49.461418 24.550091 36.776891
F 49.461718 32.430491 36.906591
F 51.757418 30.790591 40.650591
F 51.619518 23.235691 40.489791
F 51.496818 28.310691 36.877191
F 51.624218 20.761691 36.870491
F 51.600818 28.259191 39.554091
F 51.622918 20.628991 39.743491
F 58.385118 27.131691 40.426591
F 56.004118 20.839891 39.687791
F 53.801918 24.421291 24.885691
F 54.082618 32.208191 24.920291
F 62.745818 24.570291 24.847591
F 62.719618 32.268391 24.943691
F 53.952718 27.137791 28.512791
F 49.630618 32.171191 39.805391
F 53.994118 19.525991 28.758591
F 62.921618 27.294891 28.691491
F 58.315018 19.539691 40.630291
F 62.978818 19.462191 28.714291
F 53.807918 27.018391 25.885091
F 56.287118 23.391791 40.648791
F 53.905418 19.500191 25.988191
F 62.789518 27.114791 25.950691
F 58.381318 24.683691 39.470991
F 62.895118 19.463991 26.020791
F 62.934718 32.129291 39.505891
F 53.919718 32.203291 39.499991
F 56.111918 31.006391 40.505891
F 47.217718 30.891191 43.284091
F 56.270518 30.887291 25.879491
F 56.165218 23.307591 25.922091
F 62.966518 32.371791 36.768591
F 56.135218 28.760191 22.162191
F 56.024018 28.381091 24.960891
F 55.892118 20.855091 24.918791
F 56.017818 31.091691 28.780991
F 56.176418 23.417091 28.645691
F 58.209418 24.659491 24.910591
F 58.354818 32.194491 24.937991
F 58.373818 27.318691 28.556791
F 60.682918 28.375491 36.817091
F 58.468318 19.566591 28.677091
F 58.296818 27.154191 25.779191
F 53.961518 32.190591 36.838891
F 58.343418 19.571691 25.873291
F 62.885118 24.831691 39.571891
F 53.944818 27.177091 40.595091
F 60.544918 30.930391 25.685491
F 60.410518 23.422391 25.922191
F 60.464918 31.068891 43.081091
F 60.616618 23.525591 40.356091
F 60.591318 28.289091 25.114191
F 60.660118 20.863691 25.010791
F 60.438818 31.035891 28.416491
F 60.508618 23.494791 28.661691
F 53.971318 24.588191 32.303691
F 53.882718 32.411291 32.482791
F 62.728918 24.690591 32.284191
F 62.708818 32.214991 32.178991
F 53.904818 27.356891 35.962191
F 58.378018 32.318791 36.852791
F 53.837018 19.421191 36.162891
F 62.987218 27.188691 35.951291
F 62.826818 24.685591 36.819191
F 62.889918 19.510491 36.064191
F 53.836318 27.109891 33.322491
F 58.434418 24.817791 36.836691
F 53.955918 19.604791 33.473991
F 60.543318 28.527891 32.219091
F 47.294418 23.642491 43.184391
F 62.921018 19.757591 33.260391
F 53.890118 24.500991 29.562191
F 54.015518 32.515491 29.757891
F 62.904818 24.723891 29.557291
F 62.800518 32.237891 29.452591
F 56.130618 30.933391 33.298491
F 56.300118 23.420791 33.145591
F 56.128118 28.457591 29.640691
F 56.107918 20.837291 29.689491
F 56.037618 28.458891 32.249191
F 55.959018 20.827291 32.396191
F 56.206018 30.952991 36.002891
F 56.136718 23.470791 35.915891
F 58.425318 24.784491 32.130191
F 58.118518 32.348591 32.085391
F 56.093318 28.451391 36.802391
F 56.005018 20.896891 36.912791
F 58.275818 19.661591 35.847191
F 58.427118 27.155691 35.814791
F 56.267918 28.435491 39.541091
F 58.375018 19.532191 33.037491
F 58.307818 24.764191 29.435791
F 58.287118 32.329091 29.448591
F 60.462618 31.069791 33.083691
F 60.499418 23.430891 33.152391
F 60.644118 28.511891 29.500091
F 60.634818 21.009291 29.524091
F 58.195518 27.185791 33.140491
F 60.585218 20.867691 32.227891
F 60.690618 31.011391 35.904891
F 60.584318 23.462191 35.882591
F 53.906418 24.599691 39.529191
F 49.448818 27.226691 43.395591
F 49.254618 34.863091 33.189991
F 51.746218 20.803691 21.995291
F 49.335018 24.548491 22.208291
F 53.900618 32.128691 22.111491
F 51.588718 23.333791 43.260191
F 49.518218 32.248991 22.361891
F 56.090118 20.813491 22.224991
F 56.089818 23.303191 43.342691
F 55.967018 30.888291 43.360691
F 47.366318 20.613491 22.104591
F 58.195018 32.567691 22.224291
F 62.576418 32.354791 22.211091
F 60.549618 28.529891 22.369791
F 51.600618 28.219991 22.353691
F 42.938818 30.904291 25.942891
F 42.907318 28.531291 22.292791
F 42.608318 20.498191 22.238891
F 45.083518 34.840791 25.682791
F 44.987718 34.616791 28.525491
F 49.363118 34.754591 25.529291
F 49.266818 34.858791 28.315191
F 45.003918 47.605291 3.104111
F 45.064018 39.986291 2.984661
F 45.291618 50.063191 6.687911
F 45.202418 42.480191 3.808651
F 44.870018 50.101391 3.919841
F 47.436918 43.831891 2.899291
F 49.531918 40.042791 0.408234
F 60.138218 36.072491 10.450491
F 47.292018 38.377191 6.874101
F 51.882518 46.539191 3.882191
F 47.483018 35.671791 7.707391
F 47.218618 38.714791 4.001611
F 58.474218 42.539891 21.297491
F 52.508618 35.892091 9.783371
F 58.262918 42.605991 3.978531
F 49.647218 42.343891 6.634251
F 49.644418 39.807391 7.449601
F 47.161218 46.361891 6.546531
F 60.459118 38.702891 11.225091
F 51.802018 43.999391 7.365951
F 52.521318 35.949291 14.727491
F 62.786618 50.525991 21.548791
F 47.298118 46.383291 3.971371
F 56.045418 38.845291 6.630751
F 55.416418 36.235991 9.860011
F 60.627318 51.724891 0.403331
F 53.878318 40.080091 7.366941
F 51.719418 38.859891 3.884941
F 60.661018 38.776091 21.145291
F 60.624218 43.941391 17.632091
F 58.203318 50.122391 18.481391
F 51.629818 43.954591 0.373087
F 56.169318 43.896091 0.382898
F 53.894518 50.350391 11.296191
F 56.088818 46.432791 21.428891
F 55.465418 36.114391 14.790291
F 44.936918 47.469191 10.362291
F 45.201618 39.805491 10.353591
F 49.507318 34.883191 3.840371
F 45.289218 42.462491 13.807391
F 45.203818 50.142891 14.081691
F 45.071618 42.344091 11.109791
F 44.989118 47.580691 7.582131
F 45.063618 39.828091 7.692861
F 47.531918 38.560891 11.149891
F 47.288718 46.226291 11.197191
F 49.465418 47.925391 0.447362
F 60.140518 35.991691 14.832491
F 47.368018 43.766991 7.330641
F 51.686418 38.308091 10.921591
F 47.249418 36.206291 3.112621
F 47.211518 43.810291 10.183091
F 47.553018 38.558491 13.956291
F 47.298818 43.940491 14.971991
F 49.438618 47.657691 10.180391
F 49.469818 39.965891 10.212091
F 49.566018 50.417191 14.268691
F 49.792218 39.865391 14.704791
F 49.597718 50.123891 11.472291
F 49.526018 42.547891 11.128591
F 49.573018 47.743991 3.152881
F 53.786818 42.727591 21.580691
F 49.630418 42.585291 3.931131
F 47.215118 43.994191 0.111111
F 56.154618 51.563691 7.680941
F 51.677318 46.627591 11.197891
F 43.309618 51.031891 21.203691
F 47.592318 35.941791 14.656391
F 56.257018 38.632091 18.671291
F 63.010918 40.043991 0.260187
F 62.712318 40.098791 2.856861
F 58.537518 39.901891 0.327701
F 60.723418 43.800691 0.246091
F 51.735818 38.389791 6.544711
F 51.656518 44.009391 10.196791
F 60.583218 51.344691 10.441791
F 62.630518 34.897391 18.614391
F 53.808218 50.316591 21.315291
F 51.544318 46.659091 13.897091
F 45.142918 47.591891 15.020391
F 45.352418 39.923391 17.526191
F 60.363218 36.158991 17.622491
F 51.845018 51.431491 3.091281
F 49.268918 50.268991 18.714591
F 45.296418 42.448691 18.578191
F 47.208418 46.351091 14.025191
F 45.185718 39.948791 14.804691
F 47.484318 38.616691 18.510491
F 44.774918 50.218591 18.819191
F 56.111918 44.001391 3.083881
F 53.996818 40.080791 2.923751
F 49.449418 42.575691 14.008391
F 51.755318 35.989491 0.711974
F 47.469418 35.981191 17.514191
F 47.375218 46.275491 18.698591
F 45.012518 42.499291 6.526361
F 60.395218 46.562991 13.915591
F 49.407218 47.752491 17.647591
F 49.528318 42.549391 18.725691
F 60.325718 51.441091 17.620591
F 60.582018 36.341991 3.031391
F 49.113218 50.358491 21.636991
F 47.451518 43.808891 17.643891
F 49.494418 47.880991 14.921091
F 52.074618 38.368291 13.805091
F 60.534318 46.474891 18.528391
F 56.074618 43.970291 14.944191
F 49.541918 39.899491 17.520591
F 51.687918 46.543191 18.732691
F 60.372718 38.738891 18.443091
F 56.294518 51.792891 3.149311
F 52.184518 35.872491 7.134681
F 47.373218 51.493791 10.639191
F 62.825918 42.739791 21.490591
F 51.716418 43.850491 14.840891
F 58.199218 40.177491 17.498791
F 51.813518 51.679891 15.107091
F 58.487518 42.647091 18.597991
F 46.939118 51.614091 17.978791
F 51.551818 38.505591 18.658491
F 51.694018 44.106591 17.604991
F 58.197218 47.675591 17.635191
F 55.912618 38.634991 13.953291
F 56.123618 46.495791 18.729691
F 56.134118 43.964591 17.771491
F 56.120018 36.072791 0.564408
F 58.495618 50.625591 21.145991
F 54.023318 47.963091 0.243986
F 60.554618 43.819291 2.901211
F 47.263418 38.527291 21.301791
F 53.958518 47.784891 10.329691
F 62.875118 50.418191 6.815401
F 56.333118 43.673891 7.464781
F 51.553618 51.700391 0.275352
F 49.373318 39.985191 3.074111
F 63.047318 50.318991 3.972131
F 58.127318 40.165791 10.548691
F 45.049918 42.557091 21.238391
F 62.786618 47.903791 3.000381
F 55.841318 36.116791 7.104871
F 56.122018 51.619191 14.796391
F 49.755718 34.694491 6.532801
F 58.687918 42.538991 6.646021
F 54.068218 47.972091 2.979661
F 49.469518 47.623491 7.454551
F 60.284618 36.188691 7.784201
F 56.346718 38.762391 3.940091
F 47.385118 51.524491 7.682171
F 47.911218 35.998791 10.474391
F 51.798818 38.729891 21.252991
F 56.104418 46.356791 6.763591
F 56.149418 46.590591 4.025541
F 54.061318 42.590891 6.519471
F 58.286918 50.470791 6.553081
F 51.927418 35.881591 17.562791
F 58.516318 50.507391 3.749641
F 53.981918 42.547591 3.754131
F 47.241618 51.314491 3.258291
F 54.081518 40.021791 0.191895
F 62.889718 42.485091 3.857231
F 47.201618 51.629991 15.330291
F 49.489418 50.237791 4.068721
F 52.020018 36.005991 3.378531
F 62.836718 42.588791 14.098591
F 47.045018 36.033091 0.498490
F 45.169418 47.727291 17.860991
F 60.601218 46.442691 3.875261
F 60.751918 44.060591 7.555071
F 60.696718 46.462691 6.546891
F 55.964218 46.285791 10.983791
F 53.810118 40.020591 10.183991
F 62.768518 47.690291 10.333191
F 60.504018 51.526491 7.628071
F 53.827618 50.384091 13.939091
F 53.897918 42.681091 13.933991
F 62.920718 50.282091 14.007691
F 60.436318 43.941191 14.944791
F 49.220218 42.511691 21.505591
F 53.724718 42.589691 11.270991
F 62.908918 50.102891 11.388891
F 51.565418 51.860091 10.494391
F 53.916518 47.798491 7.590651
F 47.263618 46.428991 21.301091
F 62.930618 47.829591 7.609331
F 60.424718 38.670691 14.028191
F 49.564918 50.334791 6.710101
F 56.010818 43.703091 10.309391
F 51.742018 46.316891 21.463091
F 60.652718 38.740591 4.067131
F 51.720918 46.577491 6.605581
F 58.371018 40.166391 7.810681
F 56.141918 51.639891 0.374898
F 60.591418 43.878491 10.339491
F 55.852418 38.673891 11.152191
F 58.104218 47.728891 14.697391
F 56.095718 46.441091 13.653191
F 58.485418 40.044091 3.067681
F 58.156518 50.094291 11.187691
F 58.274218 42.622491 14.106091
F 58.226418 47.514091 10.119991
F 62.656418 42.634991 11.427091
F 58.216418 47.753991 7.436321
F 53.945518 50.338391 6.839881
F 62.850718 39.960991 7.517251
F 60.501918 46.350891 11.141391
F 60.498918 46.643291 21.233591
F 62.960818 42.618791 6.551361
F 58.306818 42.752091 11.410391
F 56.131618 38.829591 21.334891
F 51.631318 51.485591 17.790791
F 62.568818 40.187691 10.225891
F 58.095218 39.908391 14.775291
F 58.144418 50.276491 13.852291
F 53.868418 47.648491 17.646091
F 53.811718 40.008891 17.891491
F 62.601218 47.802091 17.792191
F 62.714618 40.185591 17.612991
F 55.804918 36.209091 17.670991
F 62.668518 39.977691 14.956191
F 62.597618 47.808291 15.098291
F 53.815018 40.164191 15.057891
F 53.837918 50.260691 18.666791
F 54.031618 42.628091 18.762591
F 62.746418 50.472591 18.732491
F 62.820918 42.734691 18.752691
F 53.869718 47.833791 14.770591
F 45.036418 50.021991 11.417091
F 58.512618 47.885191 2.927241
F 54.066718 50.451191 4.012551
F 60.924518 51.701591 3.066451
F 51.751518 43.923091 3.077241
F 60.491618 38.607491 6.727431
F 56.116318 36.154491 3.428721
F 51.656018 51.644891 7.849891
F 54.204218 35.092391 5.107971
F 45.013318 47.631991 0.325471
F 50.114818 34.838591 13.883291
F 58.298818 47.705691 0.194686
F 60.524118 51.481791 14.820091
F 62.563418 34.819291 13.879191
F 55.978518 51.419291 17.546691
F 56.043418 51.630291 10.350491
F 45.131118 39.901391 0.212499
F 47.158818 51.536191 0.252963
F 60.664418 36.261291 0.372126
F 62.494518 34.896991 6.626161
F 58.535218 34.888291 3.865471
F 62.891918 47.689191 0.232389
F 62.867618 35.012191 3.934621
F 44.943318 34.734591 4.012841
F 58.339018 35.000191 21.366591
F 42.738918 46.358591 6.770791
F 62.827918 34.911391 21.236991
F 43.004518 36.010091 17.453791
F 57.582318 34.979291 11.231291
F 42.741018 51.492891 3.078471
F 43.051318 43.772991 17.646591
F 57.819418 34.833391 14.012591
F 43.272018 36.128691 10.224891
F 43.134418 38.619191 18.404391
F 58.169718 34.692191 6.559791
F 62.877318 50.483191 43.159691
F 44.738518 39.907291 24.859491
F 44.849618 50.442891 28.077791
F 45.063718 42.627591 28.503191
F 45.033718 47.563891 24.780491
F 44.756518 42.422591 25.800191
F 45.102218 39.988191 22.200191
F 58.299218 50.285091 43.085391
F 47.006518 38.819691 25.640891
F 44.992518 50.152391 43.048191
F 47.188018 51.480491 32.159791
F 53.915718 42.716791 42.962091
F 60.696018 36.239591 22.246191
F 51.686518 36.117491 39.584691
F 47.245218 36.314191 24.705891
F 47.119818 43.697791 24.955291
F 47.154318 38.607891 28.406091
F 47.178218 46.609091 28.362391
F 49.316718 50.275991 25.556791
F 49.258018 39.993091 24.853891
F 49.506218 50.488391 28.308091
F 49.309218 42.610091 28.428891
F 56.115718 51.691291 36.977491
F 49.350218 42.469391 25.634291
F 44.840118 34.788691 35.688891
F 60.839418 38.764791 43.099091
F 51.571118 38.669291 25.794091
F 51.614818 46.629491 26.083891
F 51.751118 38.856391 40.334191
F 60.833618 46.341591 43.095591
F 56.099318 46.452291 42.999291
F 53.820618 35.030591 33.109791
F 51.834118 36.128391 25.018991
F 51.629118 43.946491 25.024991
F 51.610918 38.661791 28.652491
F 51.628218 46.458591 28.732491
F 44.970518 47.576491 32.065491
F 45.026418 40.004491 32.046491
F 44.927418 50.424191 35.757291
F 45.086118 42.513691 35.781691
F 44.851518 50.278291 32.953991
F 44.848418 42.582591 33.016291
F 44.860418 47.893291 29.199991
F 44.898918 39.962191 29.296491
F 47.089318 38.779591 33.081391
F 47.198218 46.467091 33.047491
F 56.373218 46.473891 40.322091
F 47.010818 36.073991 29.286891
F 47.147018 44.088991 29.277991
F 51.546918 51.910991 29.280991
F 47.047818 36.306391 32.177091
F 47.096018 43.854491 31.959591
F 44.819018 40.076791 36.912091
F 47.318718 46.541491 35.752291
F 49.461218 47.914091 32.145291
F 49.457718 40.090191 32.222791
F 49.469818 50.319591 35.693491
F 49.455318 42.719591 35.983791
F 49.525318 50.394691 33.104391
F 49.307718 42.684691 33.188491
F 49.386418 47.964491 29.234491
F 49.350218 40.078091 29.403691
F 51.598118 38.737391 33.016391
F 51.729118 46.438591 33.099191
F 47.248018 35.883491 22.015491
F 51.305818 36.220491 29.560191
F 51.394618 43.970791 29.661991
F 62.910918 40.031691 22.201591
F 51.543318 36.184291 32.327391
F 51.569718 43.932391 32.368191
F 49.333218 40.108491 36.542391
F 51.901818 46.458791 35.944291
F 45.171918 47.624491 39.545791
F 47.489418 38.658291 40.274191
F 45.138518 42.574791 42.939791
F 58.458718 50.404091 40.297291
F 45.070118 50.279891 40.317391
F 45.003918 42.539291 40.273091
F 45.182818 47.818391 36.872291
F 45.190318 39.898991 39.434891
F 47.225218 36.190391 39.477891
F 47.380318 46.313491 40.448691
F 62.910818 42.737691 43.013391
F 47.126918 35.894791 36.705491
F 47.156918 43.919791 36.707291
F 49.555918 42.548291 43.110791
F 60.717018 51.739191 39.627991
F 47.209918 43.804691 39.435691
F 58.276318 48.004991 22.130591
F 60.596218 51.839291 22.325591
F 49.401118 50.252391 40.148091
F 49.587018 40.006091 39.328191
F 58.420318 39.918691 39.435191
F 58.183218 50.487091 25.801291
F 60.507018 36.023991 39.467891
F 56.163718 51.661891 39.653291
F 49.688118 47.715391 36.569491
F 47.083518 38.672891 35.848091
F 51.564418 43.918591 39.495191
F 49.371718 47.690291 39.285391
F 58.415618 42.519491 43.101591
F 51.630818 36.095391 36.724091
F 51.777918 43.885591 36.818991
F 58.503918 47.757591 39.543291
F 51.519918 51.616491 31.961591
F 56.245318 44.029491 39.388291
F 60.610018 43.781791 39.309191
F 47.345418 46.468491 43.129391
F 53.827618 47.640991 24.946791
F 53.986818 40.030891 24.957791
F 62.759318 47.885091 24.747991
F 62.945618 39.972391 24.799191
F 53.697018 50.581991 28.460991
F 53.753818 42.755491 28.584891
F 62.762018 50.387091 25.889991
F 62.875418 42.467091 28.380891
F 53.656418 50.276391 25.713491
F 53.903018 42.666791 25.862291
F 47.265718 46.263591 25.733591
F 62.968618 42.595991 25.708991
F 58.560318 39.929191 22.343291
F 53.656418 34.925691 28.778591
F 56.177218 43.904991 22.203091
F 60.565418 43.841291 36.653091
F 56.110718 38.692291 26.008191
F 56.215418 46.553291 25.751991
F 51.538718 51.748391 36.693691
F 49.389518 50.487691 42.924691
F 49.395718 42.383791 40.480991
F 56.242418 38.623791 43.138391
F 56.227818 36.208191 25.134191
F 56.330118 43.976191 24.940991
F 56.055818 38.674591 28.741391
F 56.042318 46.561591 28.552791
F 58.356418 47.845391 24.805291
F 58.360518 39.927591 25.017391
F 58.208818 50.196191 28.565291
F 58.499918 42.495291 28.744791
F 58.400318 42.502291 40.308891
F 58.458618 42.516991 25.990391
F 53.900318 42.748791 40.169391
F 47.537618 51.413091 23.709591
F 60.721218 38.691391 25.822991
F 60.659018 46.374191 25.773791
F 51.703918 46.709091 43.054891
F 47.495418 38.604891 43.063191
F 51.764818 38.601391 43.099191
F 62.954318 50.455791 40.445891
F 60.723518 36.165091 24.989191
F 60.596018 43.817191 24.966391
F 60.394418 38.646991 28.624491
F 60.639718 46.329991 28.550491
F 53.961218 47.874091 32.317891
F 53.859918 40.155991 32.169891
F 62.523818 47.908391 32.197991
F 62.845318 39.903191 32.192991
F 53.958518 50.391791 36.104691
F 54.061718 42.529991 35.841991
F 62.666818 50.263391 35.678691
F 62.903118 42.541691 35.871191
F 53.818618 50.333291 33.311291
F 53.975118 42.762791 33.124191
F 62.518718 50.526291 33.034191
F 62.905518 42.592691 33.162891
F 53.853218 47.876791 29.552091
F 53.664618 40.181491 29.403791
F 62.847718 47.700891 29.478391
F 62.806718 39.982391 29.466991
F 56.103418 38.748991 33.155591
F 56.070318 46.477991 33.282291
F 60.470318 51.671991 29.174091
F 55.937918 36.128691 29.530091
F 56.128918 43.919391 29.551991
F 53.830818 50.596391 43.034091
F 56.109318 36.264591 32.170991
F 56.188418 43.939791 32.303391
F 56.171618 38.725591 35.894691
F 56.571918 46.473191 35.931591
F 58.251818 47.786691 32.184491
F 58.404618 39.894791 32.439191
F 58.328818 50.383691 36.127791
F 58.441518 42.614791 35.726891
F 58.295718 50.295491 33.234591
F 58.482518 42.539891 32.974391
F 58.157618 47.661691 29.344791
F 58.385218 39.937291 29.502191
F 60.734818 38.709891 33.087891
F 60.370018 46.431991 33.139491
F 62.844418 39.936091 39.471091
F 60.616318 36.070891 29.594191
F 60.749318 43.769891 29.354091
F 49.401318 47.649491 24.835091
F 60.492218 36.190491 32.294791
F 60.633418 43.869291 32.303591
F 58.535818 40.096191 36.652091
F 58.534318 47.907091 36.954591
F 51.748418 46.539091 40.406391
F 53.857318 39.958291 36.725791
F 62.768218 47.752291 36.593691
F 62.938118 39.954591 36.710291
F 62.685618 50.225391 28.618291
F 55.998318 51.649491 29.377891
F 45.006418 50.123291 23.217991
F 62.995918 42.612391 40.139691
F 54.009518 50.366391 40.454591
F 54.046618 39.967891 39.386991
F 63.058718 47.824591 39.361891
F 53.854518 34.706591 43.343591
F 54.220618 47.709891 36.800791
F 51.589218 38.735291 35.806891
F 60.589618 46.415491 35.816791
F 60.646218 38.760991 35.750491
F 56.012918 36.059591 39.424991
F 54.050518 47.798391 39.660991
F 51.568918 51.697491 22.077291
F 56.144318 36.244491 36.716891
F 56.265218 43.865591 36.652291
F 51.464818 43.786791 22.283091
F 60.662118 51.586491 36.846291
F 51.743818 36.134691 22.179891
F 60.658718 38.554691 40.454091
F 60.569818 51.807991 25.079791
F 60.731518 46.430491 40.258791
F 60.605318 36.135291 36.692291
F 47.192718 51.479591 36.603891
F 56.259218 38.535791 40.437091
F 62.777018 34.920591 42.887591
F 55.919918 51.633591 24.777791
F 62.696618 47.800891 22.063691
F 51.658018 51.703791 39.436591
F 46.937618 51.666191 29.235191
F 44.964218 34.868891 40.222691
F 47.188518 51.573191 39.328791
F 56.161518 51.646391 32.117191
F 60.419218 44.079691 22.320491
F 60.265218 51.638491 31.969591
F 51.577318 51.718591 24.764891
F 43.511218 51.088491 25.601891
F 53.838618 47.946891 22.283691
F 49.430218 39.913691 22.193891
F 49.446318 34.963091 43.240091
F 58.325918 34.767691 33.159991
F 56.124018 51.573091 22.112691
F 49.380818 47.713591 22.198091
F 44.955218 34.788491 42.988991
F 56.030618 36.291791 22.345491
F 46.978818 43.927491 22.214591
F 62.786618 34.878591 33.017691
F 53.987118 40.146991 22.245691
F 58.287018 34.827591 40.496991
F 53.890818 34.876991 35.929891
F 54.038218 34.742891 25.988391
F 58.327818 34.797791 35.949791
F 58.305418 34.629991 25.924391
F 62.853118 34.853491 40.283991
F 58.286118 34.896991 28.715191
F 58.435818 34.854991 43.250791
F 49.502318 34.876791 40.573391
F 53.769418 34.729091 40.675491
F 62.894518 34.748991 26.027491
F 44.842918 35.050291 32.945191
F 49.349218 34.788491 35.782491
F 62.901618 35.102991 35.633491
F 62.926118 34.895591 28.650591
F 44.969518 47.686591 22.034091
F 44.957618 55.402791 3.339671
F 49.430918 55.474591 0.310487
F 45.152918 55.133991 8.092211
F 45.529518 62.930591 14.443291
F 45.149618 57.871091 7.179671
F 51.709218 54.096191 6.680411
F 58.346118 57.832591 21.296291
F 47.801618 66.869091 17.358491
F 51.570318 59.429591 3.067581
F 49.368018 65.689191 7.457511
F 43.058618 53.650991 21.076491
F 51.419218 54.355191 21.515191
F 47.614118 58.972591 8.110901
F 62.888018 65.796191 21.324191
F 47.284918 54.082991 4.183131
F 48.652318 58.293591 10.534391
F 49.552418 55.302991 3.134481
F 49.531718 57.955691 4.109541
F 56.041518 61.979791 18.547091
F 45.071218 63.033391 3.398351
F 53.814618 58.118391 4.141481
F 51.651518 61.886091 3.948521
F 51.940518 61.607991 21.707991
F 51.669318 58.956491 18.031591
F 49.684618 63.010191 8.049891
F 55.721018 62.055691 14.230491
F 44.881318 63.048391 0.610365
F 49.080218 55.489091 10.364591
F 58.221118 55.391991 14.679191
F 58.453518 65.558391 18.741191
F 54.051018 55.551191 3.126701
F 44.974218 65.603891 4.293331
F 44.793818 55.619691 10.864191
F 56.134318 61.855991 6.711881
F 53.882518 65.684991 21.414691
F 45.322318 65.565391 13.621191
F 49.708718 57.835291 6.767901
F 54.025318 63.254791 7.572571
F 45.629818 65.596791 18.155291
F 53.871518 63.372391 0.376309
F 52.102518 66.971091 17.253391
F 49.535318 63.531291 3.211331
F 56.120218 67.216891 7.735911
F 47.427418 61.668791 18.119991
F 60.752018 59.178191 0.394740
F 51.539818 67.156491 3.341261
F 44.644118 55.475291 14.717891
F 47.451718 59.154591 12.696791
F 47.058318 54.026591 11.462891
F 45.631418 54.778391 21.502591
F 53.537818 58.338191 14.190291
F 51.668918 66.929691 8.204861
F 58.303118 63.111691 7.746551
F 56.216218 61.864491 21.277591
F 53.787418 55.476091 7.746641
F 43.348518 69.386591 11.156491
F 49.697818 65.573991 21.009091
F 60.787318 61.751791 21.320291
F 48.044018 58.923991 21.369491
F 47.314018 54.062691 6.927361
F 60.494618 54.022291 18.554291
F 53.955818 65.760491 18.766291
F 55.980318 67.172691 0.220171
F 53.673518 63.000791 17.823991
F 45.185218 57.997091 4.379691
F 62.651918 58.111591 21.277891
F 51.117418 62.366391 10.497791
F 49.137518 57.898691 18.926491
F 53.636418 55.757991 15.008291
F 53.718818 63.385991 10.281691
F 44.957318 55.399791 17.473291
F 51.778018 67.121391 12.702291
F 51.403418 59.519391 15.207891
F 55.731318 66.966291 10.538291
F 55.695118 67.150691 15.119791
F 42.986718 61.724891 21.291691
F 47.073318 61.880491 12.283791
F 56.249618 59.443491 0.232978
F 49.551518 63.382091 0.600305
F 45.396118 65.632391 10.868091
F 49.973018 65.438391 18.291091
F 47.260018 66.900191 3.477291
F 47.177218 66.747191 8.688751
F 62.665318 63.171191 0.476017
F 58.206418 55.314791 17.647491
F 60.504918 67.027791 17.771691
F 48.944618 58.376191 14.859891
F 44.887118 55.479591 0.551089
F 60.227718 59.362391 14.956291
F 45.259318 63.043191 7.869661
F 56.112018 59.317291 17.706191
F 45.320718 63.097091 17.268691
F 51.307218 54.266091 14.188591
F 49.462418 65.934191 12.976591
F 60.225818 66.806891 14.988991
F 58.352118 63.103491 17.723791
F 49.138918 55.710591 15.215091
F 47.416618 67.207991 14.660191
F 56.326918 66.953191 17.860691
F 58.053918 58.058191 14.062491
F 45.285018 62.979491 10.509791
F 50.941218 62.323791 14.984691
F 60.409018 61.654291 18.731891
F 62.667018 55.409591 17.473091
F 51.764418 62.078591 6.681271
F 47.449818 61.714291 21.002491
F 58.267118 57.881091 18.459291
F 44.888218 57.754991 12.833391
F 47.332518 59.254891 3.205591
F 47.534118 61.853091 4.276991
F 55.840418 54.281391 18.674491
F 49.591618 65.905291 4.562761
F 63.018118 55.557391 3.233951
F 62.721718 63.196991 3.252151
F 56.123218 61.905191 3.992261
F 55.768418 61.996991 11.521891
F 62.657118 57.961891 6.801011
F 62.571918 65.873191 6.674111
F 51.925618 54.131291 4.045841
F 47.111218 54.297391 14.310191
F 62.735418 58.175791 4.144471
F 62.532418 65.964791 4.041101
F 47.411018 61.812291 7.015101
F 47.416118 59.027291 17.110991
F 49.577218 63.156991 12.688691
F 45.448718 57.754691 21.210991
F 56.267618 54.350191 4.180081
F 49.251718 55.329691 17.905291
F 51.671318 61.510491 18.980291
F 58.531418 65.716491 21.502491
F 51.560418 54.225991 18.735591
F 60.519518 54.362691 21.386291
F 56.071018 54.164391 6.911681
F 55.675718 59.357491 10.434691
F 58.515218 55.441691 3.195061
F 58.336718 63.339991 3.199591
F 58.262418 57.974691 6.904131
F 58.126618 65.536991 6.683791
F 58.148118 57.906191 4.056981
F 57.999218 65.854991 4.157481
F 53.813918 65.975291 6.825951
F 51.617718 67.232891 0.532219
F 60.703118 54.207991 4.061261
F 60.535218 62.077991 4.088271
F 45.139618 58.003891 18.392191
F 55.896718 67.298891 3.049961
F 60.441818 59.298191 3.296171
F 60.326818 67.110591 3.142741
F 60.366718 54.091091 6.736971
F 60.354018 61.774191 6.720091
F 51.256018 54.355591 11.472091
F 53.369518 58.373891 11.371191
F 62.711718 55.254791 10.259291
F 62.552018 63.136591 10.316991
F 55.855318 59.492091 14.884391
F 51.433918 69.496091 7.191711
F 53.516918 63.397691 15.202991
F 62.445818 65.546491 14.214891
F 49.508518 55.168691 7.784211
F 55.875818 54.372291 21.413691
F 62.434818 57.856291 11.321991
F 62.282618 65.569291 11.351291
F 53.826018 58.010891 6.753451
F 55.836318 54.306991 14.032391
F 62.688918 55.247091 7.623891
F 62.468518 63.203391 7.561441
F 62.529518 62.928791 15.025391
F 55.955218 59.491791 7.751171
F 56.062518 59.236591 2.940371
F 45.148118 65.574591 20.983291
F 51.170318 59.548591 10.378191
F 51.738618 59.495191 7.749471
F 55.720318 54.193691 11.314391
F 49.891718 62.805091 17.520791
F 58.190718 55.323991 10.495791
F 57.922018 65.539591 11.347591
F 60.513718 53.963791 13.683791
F 57.924718 65.642491 14.189991
F 57.881518 57.900691 11.360791
F 53.068418 66.075391 10.488891
F 58.225618 55.320591 7.961781
F 58.130318 62.980291 10.494191
F 60.553318 53.973991 10.951391
F 60.499618 61.737591 11.192791
F 60.571518 59.352691 7.623881
F 60.375718 67.044891 7.737411
F 60.377918 59.137791 10.424891
F 60.159418 66.879991 10.396291
F 62.553318 55.566391 14.811691
F 60.320318 61.910791 13.885791
F 53.687318 55.550191 17.796391
F 53.234018 66.108591 14.855591
F 62.827618 58.018691 18.592791
F 62.507718 63.015191 17.699891
F 53.926318 63.228691 3.195021
F 45.197218 65.679991 7.064531
F 57.931218 63.074891 14.970691
F 53.894018 65.870491 4.030761
F 46.925718 54.243091 18.867291
F 47.152618 59.374091 0.533537
F 60.570618 59.256591 17.612791
F 62.632218 65.669891 18.664691
F 53.980418 58.140491 19.037691
F 53.557518 55.563391 10.529391
F 62.512118 58.128291 14.018291
F 58.220418 63.192391 0.402723
F 43.175718 66.550891 17.400091
F 47.302718 67.013691 0.594587
F 60.561618 67.172791 0.544338
F 51.687818 59.359891 0.315882
F 54.058318 55.547791 0.422864
F 62.809218 55.635491 0.424688
F 58.357118 55.509591 0.519832
F 53.629418 58.360191 21.836591
F 42.703318 54.265091 18.450691
F 43.171118 61.796191 18.331691
F 55.877318 69.835491 4.224931
F 42.814618 69.547391 21.241191
F 42.840818 69.244791 18.458391
F 42.978218 69.338791 13.935191
F 60.475218 69.359791 14.169391
F 42.980218 66.719791 14.783391
F 42.936018 59.025691 10.983891
F 42.929318 59.026291 8.219981
F 42.914118 61.681891 11.199791
F 51.767318 69.520891 18.163591
F 42.940718 66.846991 10.431991
F 42.765918 66.769391 3.221471
F 43.072118 69.257991 6.775001
F 42.874518 66.889791 0.620888
F 47.136018 69.420591 8.734021
F 60.382318 69.736591 6.834091
F 46.990618 69.573891 4.320741
F 60.336318 69.521791 11.415291
F 47.334318 69.528491 20.973691
F 45.338518 63.022591 21.986791
F 43.046818 58.931291 21.981991
F 45.640818 55.135491 25.733491
F 51.222318 54.337691 25.572991
F 45.009918 57.867991 28.496791
F 44.974618 65.477491 28.300991
F 60.686818 67.076491 22.350991
F 45.134918 65.563791 25.606591
F 58.230218 55.307691 22.348891
F 62.830218 63.260291 22.218891
F 47.211218 54.212091 23.801691
F 44.943118 63.011091 24.772991
F 47.315818 59.393391 39.551691
F 58.510518 62.994791 22.199991
F 45.267818 57.938891 25.784691
F 47.301518 66.973491 24.578291
F 46.876218 54.242191 28.448091
F 47.211418 61.790091 28.237591
F 49.479318 58.246391 23.579091
F 49.373818 65.853891 43.229891
F 49.176218 58.139091 28.274291
F 49.413618 65.668591 28.348591
F 47.888218 58.694891 25.647691
F 49.442218 65.683291 25.562591
F 58.461318 58.005991 43.219691
F 58.364118 65.856391 43.349091
F 49.674818 55.485391 23.426991
F 53.938618 58.135691 43.365491
F 51.832418 54.319691 43.070291
F 55.981118 59.330191 24.873091
F 51.604318 61.807291 25.609491
F 51.714818 66.902591 24.797291
F 51.561418 54.491691 28.209491
F 51.738918 61.894491 28.242991
F 44.728918 55.536191 32.323491
F 45.022418 63.242991 32.143591
F 43.031318 69.471691 25.911791
F 45.130118 65.578991 36.046191
F 44.948318 58.158191 33.273391
F 44.967018 65.817091 33.260691
F 44.720618 55.494991 29.654891
F 45.000318 63.120391 29.365991
F 46.993618 54.098191 32.985291
F 47.329218 61.947391 32.995591
F 47.043918 59.358291 29.392991
F 47.128518 66.955091 29.282091
F 47.109118 59.395791 32.105491
F 46.985018 67.021291 32.091291
F 47.132018 54.120191 35.824491
F 47.214818 61.966591 35.775291
F 49.157018 55.600991 31.916591
F 49.474318 63.216791 31.778291
F 49.502518 58.206891 35.607891
F 49.424618 65.729991 35.583491
F 49.341018 58.258991 32.988491
F 49.248818 65.695491 32.735091
F 49.138518 55.616491 29.203691
F 49.507318 62.958591 29.036291
F 51.450318 54.201191 32.825091
F 51.763018 62.034891 33.124991
F 51.454618 59.346691 29.267091
F 51.609118 67.169091 29.451591
F 51.685018 59.582191 32.008091
F 51.753518 67.119391 32.127991
F 51.345518 54.230291 35.664491
F 51.865718 61.945491 35.811791
F 44.966818 55.573791 39.421591
F 45.163118 63.071091 39.554891
F 45.035218 58.162891 40.496891
F 47.103818 61.573991 25.637191
F 49.451518 57.985791 40.404091
F 45.026318 65.598791 40.527691
F 44.958518 55.559191 36.693791
F 44.921618 63.021791 36.874291
F 47.147318 54.214191 40.274191
F 53.923818 63.186191 39.572591
F 45.187718 58.144991 36.036391
F 47.346518 66.930591 36.736191
F 47.336818 59.411591 36.869391
F 49.461018 63.335991 39.395691
F 53.815218 65.861991 43.256991
F 60.415118 61.862291 43.217291
F 53.807118 55.438791 39.409591
F 62.408218 65.813991 28.803891
F 56.277418 54.287491 43.192191
F 58.362518 63.196091 37.032691
F 49.302018 55.500591 39.385191
F 62.865818 55.605391 24.796491
F 49.236918 55.570891 36.624791
F 49.585718 63.156191 36.677691
F 53.874218 55.505391 36.680091
F 47.124018 54.323791 43.091891
F 51.643318 59.337591 39.359091
F 51.740418 67.055791 39.527191
F 51.713818 61.937491 40.460291
F 49.502118 65.955291 40.424091
F 51.672918 62.071991 43.272291
F 45.135218 65.528791 43.275791
F 53.707018 55.596291 24.948091
F 54.015318 63.081591 24.981091
F 60.669518 54.431591 25.703491
F 62.762018 63.224591 24.988191
F 53.741418 58.155391 28.332591
F 53.881318 65.818391 28.490791
F 62.785918 58.001591 28.274291
F 51.527318 54.317991 40.228991
F 53.757318 55.669691 22.246491
F 53.915018 65.675091 25.710491
F 62.826718 58.110591 25.564591
F 62.716018 65.756691 26.131891
F 62.796518 63.189891 36.827691
F 47.342318 61.974991 43.299891
F 60.526518 67.264491 39.675291
F 60.557618 59.380891 39.516891
F 55.941918 54.238991 25.635691
F 56.229518 61.885491 25.890891
F 58.399118 57.827391 40.382591
F 60.551918 54.277591 43.325791
F 53.522218 58.270291 25.612191
F 56.149118 67.215091 24.942091
F 55.892418 54.201791 28.342791
F 56.218618 61.945191 28.495491
F 58.231318 55.520591 25.129291
F 58.382118 63.303191 24.957191
F 58.296418 57.903391 28.513791
F 58.173318 65.770591 28.510991
F 58.142918 58.107091 25.894891
F 58.272118 65.913291 25.882291
F 58.349518 55.310791 36.738491
F 47.363118 61.964291 40.622591
F 60.484418 54.195491 28.497891
F 60.503718 61.805091 25.885691
F 51.794118 66.960491 36.683491
F 49.291418 63.011891 24.769191
F 60.296918 59.371191 24.833791
F 60.692718 67.217191 25.185791
F 62.560818 63.125691 29.551991
F 60.526218 61.707791 28.613391
F 53.581918 55.628691 31.914591
F 53.999118 63.365391 31.981291
F 62.661818 55.241591 32.037191
F 62.745718 55.334191 39.359691
F 51.613618 59.465591 36.615591
F 53.952818 65.690391 35.851491
F 62.679818 58.059991 35.756691
F 62.829218 65.895091 33.189391
F 53.825118 58.181491 32.918791
F 53.881018 65.830091 33.132191
F 62.617718 57.907791 33.069391
F 60.414118 59.272591 22.234391
F 53.680918 55.707491 29.157891
F 53.934318 63.225191 29.157791
F 62.613218 55.484591 29.327191
F 56.237118 59.332291 22.133491
F 55.907518 54.315991 32.883591
F 58.408718 63.144191 32.362791
F 56.109218 59.356891 29.365691
F 55.935118 67.015891 29.557291
F 56.080418 59.312791 32.112791
F 56.080618 67.027491 32.232391
F 55.973818 54.141791 35.745491
F 56.052018 61.794291 33.129291
F 58.164518 55.466891 32.040891
F 60.762218 61.937191 33.119991
F 58.321118 57.919391 35.902791
F 58.492518 65.775791 36.037091
F 58.294918 58.035491 33.126191
F 58.350018 65.681291 33.265991
F 58.123218 55.280291 29.451791
F 58.493718 63.288891 29.493791
F 60.321418 54.242091 33.017691
F 62.878818 63.194391 32.293591
F 60.581218 59.106691 29.408191
F 60.195118 67.183291 29.746491
F 60.554118 59.319791 32.252891
F 60.506618 67.134591 32.359291
F 60.577418 54.045291 35.765791
F 60.475618 61.795291 35.809791
F 56.061918 54.269491 40.481191
F 54.113518 63.153391 36.753691
F 51.823118 59.559691 23.832791
F 62.933918 63.210591 39.665991
F 60.751718 66.989391 37.005591
F 62.943218 58.039591 43.084091
F 60.557018 59.273991 36.802391
F 49.422218 58.101391 43.124991
F 53.892918 58.051291 40.404191
F 53.910718 65.746691 40.419791
F 62.931418 58.072591 40.289291
F 62.841818 65.857591 40.415691
F 53.843418 57.991691 35.624991
F 56.193218 61.772391 35.978991
F 62.849818 55.457291 36.687591
F 62.925018 65.879391 35.899991
F 58.235718 55.320591 39.371791
F 56.116818 62.034791 40.449591
F 56.101318 59.263191 36.857891
F 56.152918 66.852791 36.775391
F 56.202018 59.323091 39.590791
F 56.149418 67.051391 39.556291
F 47.045518 67.006891 39.513091
F 58.401418 65.866291 40.561191
F 60.514818 54.288791 40.502491
F 58.357518 63.291791 39.682491
F 60.702818 61.991691 40.437391
F 44.989718 58.092691 43.137091
F 56.071018 62.005091 43.139391
F 56.170418 69.577591 33.285191
F 62.843718 55.551491 22.172591
F 43.118718 53.734491 25.728091
F 51.738518 69.714291 28.500791
F 62.772718 65.794691 43.209591
F 47.314618 69.599191 28.470291
F 54.055718 63.191491 22.340991
F 56.194518 66.962391 22.267691
F 51.752018 66.963991 22.215791
F 60.667418 69.619991 33.226191
F 42.971918 66.964491 24.815291
F 43.093318 59.078191 24.783891
F 42.811818 61.634691 25.806891
F 42.926518 66.802891 22.151091
F 47.145918 69.698391 33.123791
F 51.581018 69.669891 35.899191
F 47.202218 69.438591 40.491991
F 47.204618 69.467291 43.250691
F 47.102818 69.427491 35.846191
F 60.483018 69.761091 40.649291
F 60.766818 69.789591 25.977191
F 51.829418 69.605491 25.715591
F 49.626318 63.092191 22.078091
F 47.361718 66.912491 21.723391
F 80.680118 1.207061 2.853331
F 80.702318 9.124971 2.869711
F 64.936018 7.743671 11.407291
F 71.633218 1.366311 2.951831
F 71.849818 9.051601 3.151701
F 80.579418 1.406631 10.527391
F 80.533018 3.883921 6.613031
F 80.455718 11.800091 6.596331
F 71.609318 3.962391 6.633391
F 71.704318 11.783191 6.747201
F 80.554418 3.753251 3.747511
F 80.491018 11.534691 3.818781
F 71.474818 3.971831 3.901271
F 71.651318 11.737291 3.994571
F 65.009718 7.951101 3.838201
F 69.266118 5.107111 0.102973
F 71.820018 4.079531 18.367091
F 80.633118 11.843091 21.396091
F 78.384118 5.118501 0.085952
F 78.427318 7.959541 21.200291
F 82.872118 7.826951 3.834781
F 82.829518 15.587691 3.963621
F 85.347118 9.248871 17.689891
F 65.011018 12.886991 7.761261
F 73.959818 7.911681 21.198891
F 69.566318 7.716121 21.388691
F 73.994618 7.669781 4.115451
F 73.833018 15.594391 4.059621
F 69.519618 15.553191 18.680091
F 85.290418 1.601111 2.871091
F 73.919818 15.540891 21.325691
F 78.261918 15.646291 21.482391
F 64.926818 7.923361 6.606441
F 85.234318 11.723491 13.969491
F 82.866718 7.926941 21.335691
F 82.655618 5.228791 3.026241
F 82.939018 13.033791 3.087241
F 65.225518 5.122381 17.823791
F 67.182518 1.221811 7.446601
F 73.805918 5.188401 3.128451
F 73.980718 13.103491 3.246761
F 82.681018 8.107261 6.562811
F 82.777918 15.626891 6.745871
F 67.439218 9.149461 17.598391
F 67.218018 11.678691 21.404191
F 84.918518 9.082591 7.821691
F 80.504018 8.920801 0.139898
F 73.980418 8.056561 6.788741
F 73.840718 15.760591 6.986111
F 85.237818 9.168011 14.939991
F 71.673318 3.903951 21.095991
F 80.568418 17.000291 14.879191
F 84.999318 1.410471 14.780991
F 66.992518 1.248161 3.208861
F 67.166618 9.286001 3.012161
F 85.050418 9.147841 3.049871
F 76.202218 1.385081 3.017601
F 76.143718 8.987651 2.984221
F 64.880318 15.400191 21.160491
F 65.224218 15.526391 11.244991
F 85.075618 11.789591 6.738041
F 67.189818 3.988441 6.898141
F 67.287418 11.693891 6.716631
F 76.344118 4.147451 6.474921
F 76.130618 11.894191 6.718601
F 80.632318 16.889291 7.589211
F 80.811818 1.543591 14.862691
F 67.090118 4.156641 4.020751
F 67.276618 11.859591 4.106451
F 76.180218 4.168001 3.791411
F 76.062518 11.754091 4.012001
F 85.159818 9.357801 10.531191
F 85.255018 1.653521 17.612691
F 85.111418 9.170061 0.309066
F 84.923018 1.537441 10.310191
F 64.985718 12.885991 17.687391
F 64.791318 15.418391 6.777721
F 64.816618 5.251701 3.060721
F 80.664018 4.153961 21.401491
F 85.017618 3.962261 6.789861
F 69.382318 7.890811 3.964881
F 69.292518 15.713191 3.909531
F 85.226018 3.968551 3.915281
F 78.484418 7.845351 3.825631
F 78.209918 15.641891 3.851441
F 69.459118 15.562791 21.469191
F 85.006518 4.015801 13.941191
F 80.672918 16.927691 10.248291
F 76.300018 1.346491 17.632091
F 69.584818 0.284962 14.011491
F 69.322218 5.248851 2.893401
F 69.563018 13.053091 3.065981
F 78.555618 5.418831 2.779821
F 78.340518 12.906691 2.974001
F 69.404418 7.899681 6.663261
F 69.128818 15.613691 6.623881
F 71.559518 16.790191 3.098971
F 78.274518 7.831941 6.490601
F 78.342218 15.886391 6.657701
F 78.369818 13.080691 17.715391
F 64.957618 15.651491 14.044091
F 80.580018 9.224451 10.369391
F 78.227518 12.867091 0.255271
F 71.594118 1.380431 10.226491
F 71.660818 9.166501 10.315091
F 65.005618 13.008891 3.080111
F 80.680718 4.126661 14.093191
F 80.678318 12.099491 13.910891
F 71.821318 3.928041 13.869691
F 71.698118 11.884691 13.841191
F 80.822818 4.116921 11.391291
F 80.497718 11.840191 11.255491
F 71.789118 3.962591 11.047991
F 71.586618 11.754191 11.133591
F 80.636918 1.364661 7.725051
F 80.369118 9.227841 7.487431
F 67.637218 3.888871 18.382191
F 71.633218 1.409321 7.451881
F 71.421118 9.288571 7.613731
F 76.035718 17.021591 7.705881
F 82.817118 8.117951 11.304091
F 82.738118 15.655891 11.343391
F 78.467818 5.324371 17.630991
F 85.011618 16.713591 0.220953
F 71.482018 17.051291 14.978391
F 69.470518 13.041791 17.738191
F 74.022418 7.786251 11.298491
F 73.997418 15.538891 11.318191
F 76.097218 9.211811 14.831291
F 82.837918 5.362011 7.500381
F 82.788718 13.035291 7.638891
F 64.983118 5.435281 7.560391
F 82.767418 15.709091 21.248991
F 73.839618 5.284461 7.302861
F 73.841318 13.114991 7.576571
F 82.937218 5.514221 10.314491
F 82.774018 13.141291 10.340691
F 85.051818 4.026601 21.273491
F 67.375118 3.961751 21.094991
F 73.965218 5.338661 10.195391
F 73.801318 13.022491 10.294191
F 82.992018 7.840251 14.087891
F 82.944018 15.750791 14.064191
F 69.716618 5.285751 17.389291
F 85.050418 11.821791 21.256491
F 65.200518 5.196741 15.003791
F 78.429118 13.135091 14.901191
F 71.779718 9.386161 15.061191
F 73.638018 15.709991 14.004891
F 76.253218 3.877601 13.861591
F 64.953018 15.507491 4.092151
F 85.060218 12.019091 11.204591
F 67.253218 1.308311 14.925991
F 67.287018 16.829191 17.733291
F 67.013418 9.066551 10.482091
F 64.966918 5.221731 10.384191
F 76.056318 1.277661 10.297891
F 76.180918 9.228181 10.429291
F 66.896018 16.899791 7.502651
F 64.905618 15.490991 18.483191
F 80.611318 16.857891 2.998611
F 67.404118 3.927481 13.874191
F 67.194718 11.705091 13.951691
F 73.959818 5.106161 14.688291
F 76.192518 11.999091 13.928991
F 69.503018 12.977391 0.317673
F 85.367718 1.414021 0.046356
F 67.238718 3.691321 11.036391
F 67.292518 11.544691 11.288991
F 76.213418 3.888341 11.215691
F 76.186018 11.788291 11.174791
F 84.889718 1.306231 7.569831
F 64.995018 13.019991 0.372100
F 76.043318 16.969891 10.467891
F 66.982618 1.149721 10.220191
F 67.057818 9.125591 7.688421
F 76.247518 3.992821 21.216691
F 76.177418 1.632181 7.484351
F 76.211018 9.295501 7.687041
F 85.236118 16.816191 14.987191
F 69.402618 8.016151 11.376391
F 69.487518 15.543091 11.308491
F 76.442718 1.349701 0.239379
F 78.394318 7.901931 11.298191
F 78.302318 15.703791 11.215391
F 78.345518 5.288421 14.926491
F 69.470518 5.347281 7.765181
F 69.378518 13.151691 7.671241
F 78.527218 5.440321 7.715311
F 78.392518 13.195491 7.547401
F 69.419218 5.343501 10.471891
F 69.287418 13.003991 10.420991
F 78.464218 5.257741 10.367391
F 78.283818 13.128291 10.251691
F 69.583818 8.081261 14.045091
F 69.520518 15.523591 14.008591
F 67.294418 9.226881 14.865391
F 78.636218 7.880411 14.148691
F 78.221918 15.821291 13.931191
F 69.410918 12.943791 14.947191
F 80.855018 1.495171 17.658091
F 80.757118 9.340231 17.581391
F 76.270518 1.376621 14.899591
F 82.822918 5.454831 0.267757
F 69.542118 7.707391 18.595591
F 85.179218 11.960391 18.492491
F 85.005118 11.696091 3.933451
F 84.885218 16.959691 10.393191
F 67.282118 11.777691 18.709991
F 85.163618 4.236901 18.443691
F 80.703618 4.118121 18.762391
F 80.584618 11.850891 18.535791
F 71.845518 1.295251 17.633791
F 71.554818 11.728091 18.696491
F 76.017618 9.030771 0.310770
F 80.726718 9.440831 14.755291
F 80.930518 1.378741 0.117919
F 71.803118 1.391541 14.890191
F 71.755218 9.127711 17.752291
F 76.000418 16.943491 15.089991
F 82.832318 7.930771 18.652091
F 83.001118 15.686391 18.465091
F 69.538918 5.371971 14.719791
F 71.560618 11.768291 21.489291
F 76.346118 3.946851 18.376891
F 78.371418 15.512891 18.726391
F 73.984618 7.785641 18.454291
F 73.797818 15.359091 18.632591
F 67.287718 1.347891 17.560791
F 82.944418 5.343241 15.007391
F 83.101218 13.068691 14.695991
F 65.057218 7.867571 18.588391
F 64.966018 13.038391 14.944391
F 73.902918 7.977411 14.047691
F 73.729818 13.225391 14.910691
F 82.945818 5.435791 17.680191
F 82.804518 13.104191 17.433091
F 71.758418 16.958191 10.423391
F 76.102018 11.631191 21.283391
F 74.105418 5.159021 17.416391
F 73.875818 12.611391 17.586391
F 67.372118 16.945191 10.227991
F 85.105318 16.723391 7.731871
F 78.425018 7.888941 18.475491
F 71.703618 16.797891 17.727191
F 76.113418 11.660991 18.547191
F 67.078918 16.799591 3.034591
F 85.092718 4.050911 11.353491
F 76.240318 9.157381 17.540891
F 65.130218 7.882881 21.525991
F 84.886618 16.986791 3.053801
F 80.750318 16.777291 17.684491
F 67.274618 16.952291 15.077991
F 65.100118 12.863591 10.451591
F 73.792218 5.320601 0.425343
F 76.061618 17.009491 3.330531
F 65.082818 7.838451 14.082591
F 76.064418 16.668391 17.870691
F 67.163218 16.774191 0.430338
F 71.408618 16.900091 7.795541
F 85.315318 16.893591 17.737191
F 82.896018 13.044791 0.257674
F 71.648118 16.839791 0.380757
F 80.635318 17.010991 0.377968
F 64.884718 5.229961 0.261329
F 71.668518 1.298971 0.327569
F 67.079218 9.125101 0.361300
F 73.998318 12.981391 0.534403
F 71.735218 9.077881 0.393839
F 76.057618 16.911791 0.572057
F 65.177118 0.173811 21.282191
F 69.382418 0.068145 6.536291
F 78.590518 0.111165 21.354091
F 67.181118 1.541351 0.491350
F 78.391618 0.173974 6.621261
F 69.385418 0.126323 11.312491
F 74.078818 0.113446 21.251891
F 64.826318 0.032497 14.072391
F 83.235518 0.232439 18.419091
F 73.987018 0.035100 18.646591
F 78.428018 0.391737 13.891691
F 74.017418 0.222020 6.581231
F 65.152718 0.160670 18.576491
F 69.353118 0.079260 3.773141
F 69.536418 0.052622 18.456091
F 73.802118 0.067716 11.122691
F 64.791218 -0.007325 4.044831
F 78.413918 0.146272 3.868951
F 82.800118 0.097281 13.959191
F 82.814818 0.196444 11.315091
F 82.792418 0.034978 6.593081
F 78.539118 0.218588 18.668791
F 73.862318 0.074493 3.848591
F 64.848318 0.142148 6.791001
F 64.504018 0.059076 11.308091
F 83.074918 -0.124724 21.054791
F 78.347218 15.589691 43.257891
F 80.672418 9.059531 24.811891
F 65.018518 5.282421 22.232391
F 67.254318 1.388551 32.097091
F 71.646418 9.252181 24.983791
F 64.964418 0.192576 26.121091
F 80.537518 4.123631 28.499891
F 80.384018 11.662491 28.489391
F 71.614718 4.221821 25.832891
F 71.494818 11.740191 28.617791
F 80.565718 3.804251 25.750391
F 80.706318 11.686591 25.634691
F 71.728218 11.586991 43.282291
F 71.505218 11.790491 25.744391
F 80.602218 1.505541 29.299691
F 85.120818 8.995971 29.253391
F 73.942418 15.637791 43.145591
F 64.990418 13.326891 25.096891
F 80.515418 9.318261 22.038191
F 85.072618 16.683991 32.360591
F 82.844718 7.860011 25.863491
F 82.716118 15.671991 25.974091
F 64.904618 7.777341 32.992591
F 85.085818 1.447081 24.959991
F 65.045818 15.662391 35.927291
F 82.801318 15.589091 43.098191
F 73.810618 7.952501 25.914091
F 73.782318 15.570291 25.984991
F 69.666618 15.703291 40.418491
F 64.922818 5.288191 24.904291
F 67.281118 9.025911 39.597391
F 65.085918 12.977291 39.618791
F 71.639518 1.478831 29.277191
F 85.077718 9.007771 24.821791
F 85.088418 9.232671 22.205691
F 82.678418 5.456461 24.964291
F 82.821518 13.128991 24.853191
F 80.818918 4.161801 42.861991
F 84.935118 9.181241 32.040491
F 73.847518 5.457301 24.864791
F 73.979718 12.978891 25.150091
F 82.811518 7.998861 28.487791
F 82.850718 15.546191 28.716291
F 69.420618 7.767451 40.542691
F 65.034118 15.848591 25.982191
F 80.566518 1.274781 24.693491
F 85.153518 4.164641 32.837191
F 73.943818 7.747501 28.659891
F 73.793518 15.461291 28.617291
F 85.231718 1.536751 31.967191
F 67.297318 1.467331 39.422791
F 82.854418 7.901821 43.115791
F 67.077718 3.886871 43.018091
F 64.932818 5.101091 32.200391
F 67.224718 9.304381 25.161591
F 64.952418 7.934991 40.594591
F 76.260418 1.486771 24.851591
F 76.119118 9.100011 24.864291
F 85.300618 1.457271 39.348291
F 65.061818 13.113091 36.832091
F 73.746318 7.813261 43.092891
F 67.083218 4.139921 28.705491
F 67.116418 11.769491 28.821491
F 76.081718 4.018771 28.522291
F 76.159018 11.677891 28.528991
F 76.312318 16.824191 36.814491
F 85.077318 4.061341 40.222391
F 67.118018 4.013331 25.861491
F 67.092418 11.828691 26.047891
F 76.193718 4.113171 25.824491
F 76.145218 11.626791 25.855891
F 84.836318 11.571291 40.039191
F 69.286818 7.830471 43.229391
F 67.282518 1.467111 29.426591
F 65.026918 5.386461 39.536191
F 65.116018 15.557691 40.504591
F 65.048518 13.142691 32.238891
F 85.119918 9.046061 39.417691
F 76.004018 8.976161 39.260491
F 84.981118 4.087601 25.834291
F 69.405718 7.971111 25.799991
F 69.499418 15.713891 25.751491
F 75.937118 9.087111 36.649191
F 78.474818 7.801291 25.803391
F 78.330418 15.505491 25.766191
F 76.042718 11.623491 43.080891
F 85.100618 11.665291 25.572691
F 65.050018 15.637391 33.256591
F 67.229218 17.060591 36.873691
F 76.333918 1.346681 22.154091
F 69.366318 5.333741 24.985391
F 69.351518 13.169691 25.084491
F 78.399018 5.300451 24.959791
F 78.374218 12.906591 24.787491
F 69.532218 7.935701 28.459991
F 69.277318 15.633891 28.576391
F 80.507918 16.921191 32.101791
F 78.310018 7.839781 28.508391
F 78.312518 15.705591 28.485491
F 78.261418 12.966691 39.600491
F 80.618818 1.292191 32.061991
F 80.620818 9.108071 32.066991
F 76.107518 1.370401 36.609491
F 71.748618 1.298881 32.015991
F 71.922218 9.031581 32.187491
F 82.899918 5.473551 22.363991
F 80.582818 3.979771 35.709191
F 80.865218 11.504491 35.842691
F 71.598318 3.910761 35.688691
F 71.738518 11.490791 36.007491
F 80.566918 3.864911 32.918391
F 80.730118 11.609291 33.080191
F 71.751618 3.855331 33.026191
F 71.751218 11.675691 33.257691
F 78.436818 5.379791 22.036691
F 80.576218 9.128401 29.377091
F 76.253218 16.808391 32.150391
F 71.664518 4.087371 28.592491
F 71.663318 9.137291 29.466091
F 65.013518 7.836661 25.891091
F 82.921318 7.727771 33.016791
F 82.788318 15.535291 33.071191
F 78.340618 5.087261 39.465591
F 73.846918 5.297831 22.071391
F 80.688518 16.678391 36.731491
F 69.624618 13.161291 39.714891
F 74.057018 7.817721 33.115291
F 73.946118 15.486191 33.030291
F 78.694918 0.026922 42.937191
F 82.744818 5.457611 29.414791
F 82.704718 12.936491 29.462791
F 78.358718 0.019324 25.888091
F 85.000418 1.457731 29.357991
F 73.891718 5.163791 29.561291
F 73.807918 12.911791 29.467291
F 82.855418 5.256971 32.123591
F 82.892318 13.075291 32.047191
F 85.027418 11.715791 33.169591
F 71.824318 16.751491 36.694991
F 74.025418 5.215901 32.246391
F 73.917918 12.901691 32.206691
F 82.922318 7.777441 35.811591
F 83.031818 15.470991 35.679691
F 69.449618 5.175931 39.479191
F 65.024618 15.605491 43.229291
F 85.024518 11.645291 35.873891
F 78.461118 12.696191 36.799291
F 73.833318 7.709981 35.813691
F 73.970918 15.618091 35.684491
F 67.165918 9.097011 36.805891
F 69.396018 15.682091 43.109991
F 71.595318 3.920581 43.069691
F 78.213418 7.785871 42.964691
F 80.796718 1.481281 22.093691
F 67.159618 9.134521 32.476191
F 76.150218 1.337611 39.559291
F 76.131818 1.274241 32.179091
F 76.403318 8.997191 32.354091
F 64.933318 7.837151 43.335891
F 85.227518 4.031841 35.696691
F 85.172518 16.723391 29.632391
F 67.032018 3.891691 35.768091
F 67.258218 11.874291 35.842091
F 76.066118 3.943851 35.773091
F 76.244318 11.512491 35.793291
F 67.242818 17.083491 39.555291
F 64.953118 13.310091 29.575791
F 67.379918 4.146391 33.040591
F 67.186118 11.709491 33.088691
F 76.196818 4.002261 32.990891
F 76.100218 11.574091 33.056791
F 84.873118 4.063491 28.703291
F 85.122818 11.678391 42.940091
F 71.920118 1.442941 22.235391
F 80.488318 16.916291 29.439391
F 67.346018 9.134711 29.600291
F 67.230718 9.118241 22.376291
F 76.055018 1.339631 29.453491
F 76.140918 9.112131 29.530591
F 85.227718 1.385811 36.600391
F 69.746118 7.979971 33.246591
F 69.346718 15.660391 33.305591
F 67.172618 1.295101 36.785591
F 78.630618 7.675571 33.195591
F 78.478918 15.542891 33.159391
F 78.350518 5.261941 36.788291
F 69.490918 5.238681 29.559991
F 69.379418 13.114591 29.455991
F 78.327218 5.342621 29.395491
F 78.266418 13.040791 29.551591
F 69.593918 5.404201 32.303791
F 69.407018 12.952791 32.292591
F 78.337318 5.365421 32.072991
F 78.386918 13.090991 32.334591
F 69.411918 7.886311 35.971291
F 69.430718 15.600491 36.054891
F 80.553318 16.602791 39.358591
F 78.426918 7.940541 36.062491
F 78.340018 15.288991 35.941291
F 69.546018 12.881391 36.971691
F 80.849018 1.486651 39.389791
F 80.432218 9.129491 39.495591
F 67.183818 11.627291 43.146291
F 71.779418 1.174261 39.190591
F 71.730318 9.002031 39.655591
F 67.179918 3.999031 40.311591
F 80.523418 16.891991 24.872391
F 84.967718 11.749091 28.281191
F 85.175918 4.158351 42.979791
F 65.076018 7.708341 35.723091
F 80.626218 4.009781 40.203591
F 80.416418 11.637291 40.458291
F 71.620118 3.719631 40.180791
F 71.731518 11.601591 40.618391
F 80.518418 1.505991 36.749191
F 80.754318 8.993391 36.815991
F 84.975318 16.933791 22.296391
F 71.586718 1.367481 36.589291
F 71.731418 8.965391 36.896691
F 64.866218 5.205691 29.660291
F 82.840918 7.965591 40.420191
F 82.896218 15.546791 40.422991
F 69.480618 5.120701 36.704291
F 73.852518 12.989691 22.329091
F 71.669218 16.852591 32.317591
F 78.401418 15.471291 40.463491
F 73.897018 7.604571 40.372191
F 73.893018 15.533291 40.295491
F 64.977018 7.835791 28.699191
F 82.977218 5.184111 36.623291
F 82.862418 13.024491 36.800691
F 76.064318 16.949891 39.483891
F 71.824318 16.855591 39.500991
F 73.818118 5.132621 36.592991
F 74.074018 13.007491 36.625591
F 82.878618 5.284101 39.385091
F 82.661618 12.945491 39.588891
F 67.005618 1.570601 24.958891
F 85.207718 16.845191 39.309791
F 73.850518 5.003151 39.276791
F 73.857418 12.909691 39.380491
F 84.997318 9.220081 36.713191
F 67.215118 16.993991 29.611391
F 78.274718 7.717801 40.248291
F 71.833818 1.631211 25.034591
F 67.355418 11.592191 40.397191
F 64.913018 15.915791 28.672691
F 80.588518 11.621091 43.145091
F 76.076818 3.896901 40.386991
F 76.009618 11.532191 40.350291
F 85.081718 16.774791 24.898591
F 67.356118 16.913091 24.806391
F 64.957218 5.189141 36.875791
F 75.944918 16.815791 29.526391
F 73.836718 0.121848 32.823891
F 69.349118 12.999691 22.358791
F 75.986818 3.898421 43.126291
F 82.805218 0.244382 35.807491
F 85.168618 1.441081 22.028091
F 67.249018 16.942191 32.264991
F 75.937218 16.815391 24.938991
F 76.178118 9.163061 22.122091
F 71.644218 16.957191 24.936791
F 71.616718 16.851091 29.472191
F 85.117218 16.876691 36.379691
F 71.817818 9.235201 22.170191
F 71.686118 16.878591 22.307291
F 78.384718 12.984591 22.207191
F 69.412518 0.015925 28.372691
F 67.181018 16.689291 22.094391
F 82.943918 0.307742 32.989491
F 64.917818 0.276069 28.737691
F 69.518818 5.173351 22.359891
F 78.396918 0.206450 33.121691
F 67.179118 1.553281 22.221291
F 69.504018 0.181097 42.956591
F 78.304218 0.065029 28.558991
F 74.018318 0.039717 25.650691
F 64.903118 0.389987 43.331391
F 64.927018 12.920191 22.290991
F 73.901218 0.135646 35.712291
F 65.117718 0.350429 40.577691
F 69.378018 0.119027 35.642591
F 69.564518 0.020544 40.265391
F 64.988918 0.081615 35.788691
F 78.485318 0.058906 40.207791
F 74.003618 0.066645 40.459191
F 69.549218 0.139925 32.937891
F 82.921918 13.225591 22.113691
F 76.033318 16.952191 22.057891
F 83.071718 0.182500 40.296491
F 78.484418 0.098594 35.787491
F 65.040918 0.281720 33.191491
F 80.508818 17.009691 22.259491
F 82.731418 0.149203 28.341691
F 82.835018 0.147228 25.715791
F 73.902218 -0.045207 28.489891
F 69.475218 0.318582 25.589991
F 80.583318 24.587691 3.038891
F 80.626118 32.325491 3.001631
F 71.709218 24.518891 3.062251
F 71.718718 32.646591 3.100941
F 80.854218 27.159791 6.672841
F 84.925718 24.431691 17.745591
F 80.743418 19.499791 6.865301
F 71.922018 27.254691 6.769341
F 67.328018 32.295491 0.333925
F 71.717118 19.396391 6.884091
F 80.667118 27.222491 3.901191
F 64.821418 31.092891 21.330791
F 80.487018 19.362391 4.081971
F 71.713218 27.174691 3.926111
F 78.342418 31.206291 18.388191
F 71.491418 19.361191 4.100981
F 85.280218 32.250191 3.107751
F 85.267818 27.030591 6.803841
F 71.754218 27.188191 21.354891
F 78.652518 31.053491 21.044691
F 82.899718 30.972291 3.893641
F 82.692818 23.186691 4.173371
F 85.124818 24.504291 7.722471
F 85.015718 24.510691 10.420891
F 73.806418 31.076691 3.932071
F 73.963118 23.203691 4.065041
F 78.531618 23.340291 21.176691
F 64.911418 20.893591 15.155991
F 84.973418 32.383491 7.477181
F 64.957618 20.783891 17.822891
F 85.097718 19.461091 21.456391
F 82.950518 31.059291 21.184491
F 82.914318 28.435191 2.956121
F 82.550318 20.767591 3.052211
F 75.948318 19.531291 21.223391
F 69.409718 28.378891 0.364760
F 74.033718 28.462691 3.010951
F 73.914518 20.480891 3.195471
F 82.861618 30.946391 6.662851
F 82.900118 23.356391 6.892501
F 65.065918 30.962191 4.030051
F 64.668118 31.131991 18.607791
F 74.004118 30.886891 6.831141
F 73.855318 23.207291 6.752831
F 69.354818 30.942191 21.273691
F 85.112718 19.207191 6.599911
F 67.233218 24.339991 3.093031
F 67.402018 32.226491 3.089301
F 76.215518 24.470391 3.058811
F 76.206018 32.182791 3.085541
F 65.038018 23.304991 18.846091
F 69.402718 23.406991 18.631791
F 84.983118 32.346691 17.472391
F 67.252718 27.084191 6.736381
F 64.817118 20.801391 3.267841
F 67.133918 19.447591 6.801981
F 76.318318 27.291291 6.482681
F 69.217618 31.093691 18.602291
F 76.138618 19.587491 6.790771
F 73.849318 20.684091 0.427462
F 76.232918 32.138991 14.889391
F 80.415918 19.406191 21.109491
F 67.280918 26.983391 3.805651
F 85.423918 32.231591 0.450670
F 67.039518 19.372691 4.065671
F 76.232618 27.126791 3.770661
F 78.500418 20.637991 0.433770
F 76.282318 19.491091 4.211781
F 64.951518 23.367291 3.957861
F 64.762518 28.599691 17.623191
F 74.029318 31.183191 21.220891
F 85.052918 26.968891 21.255591
F 73.820518 23.507691 21.419991
F 85.104618 19.523391 18.688591
F 69.555518 31.042091 3.985781
F 69.554718 23.272491 3.975411
F 78.495718 30.987691 3.790151
F 78.447218 23.367991 4.056941
F 85.218118 19.503591 14.123191
F 84.955118 19.559391 11.499991
F 64.947818 23.278691 21.549691
F 67.025818 32.403191 17.711091
F 69.366218 28.434691 3.044161
F 69.153318 20.775891 3.296761
F 78.485718 28.395691 2.934891
F 78.429818 20.879091 3.089641
F 69.549918 31.043691 6.625131
F 69.473218 23.289491 6.748831
F 78.587818 31.005191 6.516331
F 78.508518 23.378691 6.774311
F 80.648618 24.513491 10.360791
F 80.734818 32.220891 10.105691
F 71.783118 24.695191 10.325391
F 71.393318 32.656091 10.473691
F 80.682318 27.101791 14.066391
F 64.740218 23.316991 14.178491
F 80.468518 19.569991 14.121491
F 71.499718 27.116191 14.216491
F 76.121818 24.704791 15.016491
F 71.524918 19.731791 14.204491
F 80.645918 27.034591 11.243891
F 78.358018 20.826691 17.548991
F 80.486618 19.422491 11.381591
F 71.606218 27.196691 11.516191
F 66.890918 32.213191 14.978991
F 71.565518 19.492691 11.483891
F 80.674818 24.579291 7.713581
F 80.692018 32.407291 7.426631
F 71.663218 24.574191 7.606941
F 71.699518 32.353091 7.712241
F 82.870818 31.093091 10.914991
F 82.727018 23.346391 11.395891
F 67.142618 19.336191 21.261091
F 64.780218 31.148091 11.237291
F 73.701818 31.328391 11.272291
F 73.890218 23.535791 11.370891
F 82.981818 28.374491 7.658371
F 82.929418 20.692291 7.658221
F 64.812018 28.510291 10.613491
F 85.192118 24.392691 0.238834
F 74.096618 28.318291 7.565201
F 73.835218 20.620091 7.756771
F 82.970718 28.382691 10.551791
F 82.793318 20.721091 10.438591
F 85.188918 27.121391 11.287591
F 64.615318 30.910791 14.002891
F 73.821318 28.680391 10.299691
F 73.838018 20.841791 10.439991
F 82.710318 30.767091 13.659491
F 82.779918 23.243991 14.152591
F 76.175918 24.511391 17.663291
F 69.101118 28.408791 17.650591
F 73.856918 31.012191 13.967591
F 73.981318 23.466891 14.120591
F 85.273718 27.018691 18.637291
F 64.710618 23.279491 11.404791
F 67.134118 24.650591 10.439391
F 67.045618 32.341591 10.377791
F 76.022518 24.731291 10.244791
F 76.149018 32.428591 10.304291
F 85.054218 24.285891 3.043801
F 67.119218 24.618191 14.855491
F 64.970518 20.788191 7.594031
F 67.038518 27.343891 14.131391
F 84.956018 19.642991 3.887721
F 66.946818 19.564291 14.043391
F 76.056218 27.235791 13.791791
F 85.041118 24.509491 15.026391
F 76.051418 19.594791 14.032491
F 85.108818 27.031891 13.881191
F 78.538018 28.348391 17.612091
F 80.644718 27.081891 21.333091
F 67.146618 27.311591 11.360591
F 76.162318 19.399091 18.592891
F 67.117418 19.604991 11.217191
F 76.168218 27.334991 11.199891
F 66.995618 27.078791 21.445191
F 76.047318 19.594991 11.307591
F 84.968118 32.122891 14.711291
F 82.817918 20.626391 0.253795
F 67.273418 24.565391 7.763421
F 67.274018 32.127891 7.613851
F 76.239318 24.682491 7.559541
F 76.288518 32.325991 7.468111
F 69.330518 31.085291 11.300091
F 69.530118 23.444891 11.219091
F 78.406518 30.945591 11.119891
F 78.367818 23.410891 11.197891
F 69.416818 28.520691 7.560411
F 69.422718 20.705291 7.786621
F 78.633518 28.549891 7.505611
F 78.436018 20.831191 7.708641
F 69.397418 28.546491 10.355391
F 69.357318 20.870391 10.597191
F 78.481018 28.403691 10.189391
F 78.303618 20.744291 10.473091
F 69.112218 30.921191 13.997791
F 69.562918 23.506191 14.141191
F 78.498618 30.939291 13.877691
F 78.242618 23.441091 14.023891
F 80.660718 24.648491 17.681291
F 80.680918 32.429591 17.408691
F 71.754418 24.745291 17.869691
F 71.565918 32.223191 17.510091
F 71.700718 19.300991 21.232691
F 78.460818 23.371591 18.586791
F 65.045118 23.253391 6.621911
F 82.719618 23.238391 21.333691
F 78.409018 28.190591 14.848891
F 69.496418 20.570791 0.560124
F 80.773418 27.156591 18.675091
F 76.122418 27.145291 18.379591
F 80.536718 19.389091 18.394391
F 71.560918 27.335291 18.638791
F 69.510818 20.724791 17.748291
F 71.763818 19.460291 18.518791
F 80.500518 24.528691 15.008691
F 80.593218 32.353991 14.701091
F 71.748018 24.597291 15.188491
F 71.554118 32.409791 14.737391
F 82.861518 30.971991 18.485191
F 82.649518 23.152291 18.630191
F 67.040818 24.704991 17.647691
F 71.570218 24.563091 0.354596
F 73.897718 31.024191 18.588891
F 73.769818 23.412291 18.774791
F 82.912918 28.322391 14.962491
F 82.963718 20.535491 15.018691
F 69.230218 28.559091 14.993491
F 85.097418 27.084091 4.043931
F 73.863518 28.453191 14.707791
F 74.021018 20.907091 14.993991
F 83.111618 28.453291 17.690991
F 82.837218 20.695391 17.759191
F 76.311518 27.065391 21.144791
F 67.076318 19.354691 18.527391
F 73.843318 28.521891 17.505591
F 74.008018 20.869991 17.768391
F 76.125918 32.327691 17.592591
F 84.995818 32.563091 10.183791
F 69.067918 20.975191 15.016791
F 66.885318 27.153491 18.586691
F 78.204918 20.876591 14.949591
F 76.087518 24.517291 0.419343
F 64.744718 20.696391 10.390891
F 80.613918 24.571391 0.287188
F 64.959718 30.892391 6.660641
F 65.088518 28.477191 7.692601
F 65.065418 28.426991 0.508488
F 69.464218 23.303191 21.310291
F 65.015818 20.808891 0.550906
F 65.006718 28.417691 3.275901
F 82.926918 28.415191 0.238351
F 76.322818 32.296791 0.319922
F 64.804418 28.391791 15.028291
F 67.204718 24.605291 0.366028
F 71.857118 32.267391 0.289530
F 80.811318 32.270691 0.252401
F 74.079818 28.520191 0.307603
F 78.339418 28.591191 0.209195
F 84.961918 34.946891 11.195191
F 80.620118 34.822991 13.759091
F 80.665118 35.144091 21.169691
F 84.994418 34.831891 3.936041
F 67.234918 34.742791 13.744491
F 80.605018 34.910791 10.961591
F 85.117918 35.022391 6.711121
F 76.117618 35.010691 11.313591
F 76.239418 34.744691 14.045591
F 71.463918 35.163291 11.415191
F 80.641118 24.468491 24.991891
F 80.730418 32.213591 24.652891
F 71.761018 24.699491 25.184891
F 71.766618 32.233191 24.928291
F 80.714818 27.256291 28.513491
F 84.934318 32.319491 31.950591
F 80.538118 19.463591 28.589191
F 71.799818 27.202291 28.386691
F 85.256618 26.743691 35.688891
F 71.670118 19.476091 28.566491
F 80.576818 27.177791 25.634591
F 69.649718 23.252691 40.501891
F 80.624618 19.398591 25.762891
F 71.757718 27.299691 25.767991
F 65.056118 30.972091 33.074691
F 71.853418 19.595691 25.823691
F 65.136818 28.371491 39.445491
F 67.419218 32.231291 39.327691
F 67.083718 32.215191 22.217891
F 85.180318 19.312991 25.818091
F 82.955518 31.089991 25.557191
F 82.891818 23.355791 25.804591
F 65.093418 20.815491 36.890191
F 64.824518 28.386191 22.336291
F 73.751518 30.875591 26.037291
F 74.085618 23.364491 25.941991
F 69.447218 23.146691 43.253791
F 85.206118 27.266891 32.815891
F 65.198518 28.307891 32.141591
F 85.223818 19.317191 32.934391
F 82.976618 23.244791 42.891091
F 64.920918 23.311991 35.885491
F 82.939418 28.385091 24.786291
F 82.834518 20.750991 25.001391
F 76.051718 19.447691 43.086691
F 76.328618 32.549991 21.961091
F 74.172418 28.542791 24.809391
F 74.007518 20.817891 25.023091
F 82.760518 30.849591 28.312091
F 82.869718 23.260391 28.496491
F 85.286018 24.248291 36.802391
F 67.235218 19.411291 43.246791
F 74.195418 31.151091 28.664691
F 74.097618 23.301691 28.611591
F 65.076918 31.122991 25.909091
F 65.073818 23.455391 28.493891
F 67.222318 24.473291 24.837391
F 67.198818 32.484091 24.995091
F 76.336018 24.708691 24.891891
F 76.091118 32.221391 24.880591
F 64.951418 23.627391 33.179191
F 71.694418 27.292091 43.262991
F 65.298218 20.951591 32.363791
F 67.515618 27.345291 28.459291
F 78.464818 20.621491 39.464391
F 67.514718 19.504591 28.609891
F 76.373418 27.217791 28.361691
F 78.364918 28.274191 39.429291
F 76.080518 19.407291 28.697691
F 80.621318 27.155791 43.125391
F 64.941018 23.429291 43.228591
F 65.229818 28.411891 29.475191
F 67.278518 27.045691 25.815391
F 82.641818 20.610691 22.058291
F 67.608518 19.463291 25.833791
F 76.435118 27.305891 25.625491
F 69.616218 20.627291 39.585291
F 76.122318 19.403691 25.934091
F 85.002118 24.637691 24.738291
F 85.115118 24.497091 29.474191
F 85.281718 26.954991 28.401491
F 76.304818 24.647491 22.198891
F 85.217018 19.296991 40.312991
F 65.100918 31.082691 28.729691
F 69.487918 30.850791 25.633691
F 69.586818 23.285991 25.963791
F 78.328218 31.077391 25.784991
F 78.495518 23.227091 25.895791
F 64.900618 23.278191 25.794191
F 73.909018 23.181591 43.148991
F 65.278418 28.509291 36.822791
F 85.007218 24.584591 32.129791
F 69.363318 28.354591 24.879691
F 69.666318 20.752291 24.770391
F 78.549018 28.684891 24.803191
F 78.353318 20.653291 24.971191
F 69.584918 31.047191 28.459091
F 69.510618 23.232091 28.649291
F 78.345718 31.114891 28.576991
F 78.430418 23.354391 28.788791
F 80.756518 24.537491 32.055191
F 80.691418 32.217991 32.162291
F 71.671218 24.621791 31.965891
F 71.696318 32.171091 32.080491
F 80.787918 27.177991 35.657791
F 76.139118 27.179791 43.023091
F 80.647318 19.225891 35.809391
F 71.730518 27.324091 35.891091
F 69.677318 28.452091 39.752191
F 71.651918 19.303591 35.877891
F 80.662518 27.177891 32.913291
F 85.091818 32.076991 39.477591
F 80.639918 19.570491 33.195291
F 71.850618 27.055791 33.178191
F 78.494518 20.455991 36.643191
F 71.819218 19.578791 33.202691
F 80.721218 24.676391 29.252291
F 80.540718 32.400291 29.302991
F 71.806818 24.608891 29.277891
F 71.804518 32.272591 29.370191
F 82.798718 31.052991 33.152691
F 82.812118 23.135391 33.141191
F 85.059818 32.241691 29.150191
F 65.088918 30.807891 40.569291
F 73.920318 30.785891 32.913491
F 73.900718 23.349291 32.965191
F 83.066218 28.423791 29.426391
F 82.847918 20.654591 29.500591
F 64.934018 20.830191 39.646291
F 83.144318 31.029491 42.898891
F 74.026518 28.412591 29.523191
F 73.920218 20.744891 29.437291
F 82.864418 28.559991 32.142791
F 82.939718 20.653991 32.260491
F 65.103018 30.963991 35.619691
F 74.091918 28.514791 21.922991
F 74.051318 28.202791 32.170091
F 74.133818 20.832391 32.204391
F 82.932018 30.863491 35.925591
F 82.831418 23.305191 35.872291
F 65.146618 31.062791 43.298591
F 80.571418 19.438291 43.029491
F 73.974818 30.844791 35.681591
F 73.836418 23.221791 35.852691
F 85.147718 26.820991 40.410991
F 78.461718 31.058191 43.160391
F 67.258318 24.686491 32.157591
F 85.148918 27.129291 25.575391
F 76.187418 24.570791 32.361791
F 76.094118 32.410691 32.201291
F 65.196218 20.564591 25.059191
F 67.352618 32.211191 36.679691
F 64.956718 28.565491 25.005491
F 67.490218 27.174591 35.829591
F 85.165718 19.337191 28.570491
F 67.349618 19.751691 36.039491
F 76.334618 27.182991 35.836591
F 78.587918 28.457791 36.711691
F 76.269218 19.389991 35.885491
F 85.292118 19.377291 35.650391
F 85.024618 19.282591 42.935591
F 71.720218 19.370691 43.325491
F 67.552818 27.150191 33.052591
F 69.601818 20.826191 36.922391
F 67.471618 19.457991 33.350691
F 76.324118 27.122591 33.145491
F 78.416118 30.885291 40.424791
F 76.130818 19.416191 33.174891
F 78.339018 23.165091 42.998791
F 67.372318 32.381291 29.502991
F 67.319618 24.643891 29.468891
F 67.312818 32.395791 32.197091
F 76.227518 24.582391 29.561491
F 76.247518 32.477191 29.611391
F 69.476418 31.053891 33.172591
F 69.495718 23.407291 33.244291
F 78.270118 30.932491 33.071291
F 78.452818 23.453391 33.195591
F 69.671018 28.504191 29.406591
F 69.457518 20.796391 29.638591
F 78.483018 28.512091 29.355391
F 78.342518 20.722491 29.521291
F 69.699918 28.464691 32.129591
F 69.646618 20.834291 32.428691
F 78.317418 28.467391 31.957791
F 78.334218 20.724391 32.295791
F 69.535918 31.015591 35.883791
F 69.484018 23.499691 35.937691
F 78.521718 30.951191 35.712391
F 78.585018 23.078691 36.043391
F 80.608418 24.430691 39.556091
F 80.745118 32.202791 39.602891
F 71.854118 24.462391 39.574991
F 71.832618 32.284691 39.291091
F 65.022718 23.405691 40.539991
F 69.564618 28.543191 37.011891
F 67.191518 24.456391 39.507291
F 69.615618 30.973391 43.074391
F 69.727118 31.156091 40.324991
F 85.254018 32.451491 24.899791
F 80.702318 27.032891 40.438991
F 76.213818 32.083491 36.601091
F 80.690618 19.224291 40.383791
F 71.849918 26.989891 40.473991
F 76.238118 24.491691 36.604991
F 72.062418 19.365391 40.570191
F 80.551718 24.783691 36.951191
F 80.778418 32.307691 36.798791
F 71.722818 24.629391 36.700791
F 71.865218 32.178391 36.577891
F 82.951918 30.774491 40.182491
F 82.883318 23.115291 40.241091
F 67.130018 24.602891 36.867391
F 76.168718 19.514991 40.375991
F 73.936418 30.978891 40.365191
F 74.081218 23.327691 40.406691
F 83.193218 28.260791 36.655391
F 82.985218 20.604391 36.557491
F 76.112418 32.086091 39.502291
F 67.283018 19.742991 40.520991
F 74.090418 28.406791 36.683691
F 73.933318 20.613491 36.652191
F 82.949618 28.188991 39.351691
F 82.943718 20.598091 39.359691
F 85.165318 32.167491 36.716191
F 65.138018 20.883591 29.569591
F 73.911418 28.500191 39.457691
F 73.994918 20.813691 39.396691
F 78.406918 28.546691 22.091191
F 67.336518 27.114791 40.281891
F 85.179218 24.342391 39.538291
F 78.372818 23.188291 40.165591
F 76.320718 24.514591 39.355391
F 76.146218 27.087091 40.230791
F 74.070518 31.135691 43.026391
F 85.157218 26.949091 43.154491
F 85.008618 34.857291 35.839991
F 67.186318 27.183791 43.004991
F 69.332718 28.371491 22.139091
F 85.172818 32.311291 22.098191
F 84.988318 24.361091 22.023191
F 80.832618 32.467391 21.900491
F 67.220718 24.351291 22.201591
F 64.911918 20.616491 22.320791
F 71.656518 32.150591 22.243491
F 82.873818 28.447991 22.158791
F 71.642918 24.652891 22.314291
F 78.188118 20.752791 21.973491
F 69.469418 20.601891 21.952891
F 80.657918 24.552691 22.320191
F 85.041718 34.845591 33.064791
F 71.733718 34.924091 40.149391
F 85.278518 34.862091 28.469891
F 73.719618 20.803691 22.298691
F 80.613118 47.658691 3.075351
F 80.591018 40.111491 3.114821
F 71.781218 47.931691 2.902041
F 71.830118 40.183091 3.194021
F 80.626618 50.329591 6.618501
F 80.747718 42.529291 6.699371
F 71.767918 50.183091 6.493261
F 71.868318 40.145291 7.615281
F 80.682218 50.463691 3.883071
F 80.646318 42.744491 4.002561
F 71.830918 50.479391 3.804781
F 71.766818 42.641391 6.778531
F 65.157718 51.702991 0.250367
F 76.453618 39.973991 0.515789
F 85.025418 50.380191 3.810751
F 67.166418 42.657891 6.542091
F 82.905218 38.741291 3.817471
F 82.999518 46.394091 3.826211
F 65.070518 38.551791 21.225691
F 78.235218 36.079691 10.209291
F 76.103218 39.946691 3.209961
F 74.167418 46.654091 3.911451
F 64.813718 35.966991 14.587591
F 66.922818 40.067291 10.207291
F 85.247318 47.928691 10.351691
F 64.798218 36.235091 10.068591
F 84.840218 42.687391 18.599491
F 78.608618 43.916991 0.544457
F 65.067018 36.327291 3.053381
F 78.185218 51.713691 14.807291
F 80.678118 50.201391 21.069291
F 85.060818 40.090691 3.246781
F 82.944118 36.109091 2.973731
F 82.934118 43.804091 3.072931
F 80.638218 47.708491 0.371061
F 76.025518 42.683291 21.202991
F 84.996118 42.553991 6.660301
F 85.170818 39.877991 0.424963
F 73.749818 36.120191 3.120861
F 74.113318 44.093691 3.063471
F 82.860218 38.575191 6.608931
F 82.820118 46.283791 6.676171
F 69.565718 43.970291 3.004021
F 85.120718 50.221591 14.073191
F 73.854318 38.661191 4.009291
F 73.984218 46.555091 6.672621
F 65.127118 46.705791 3.769891
F 67.395618 42.631391 21.154891
F 67.651218 47.643891 2.957781
F 85.205018 50.245291 21.356891
F 76.175418 47.907591 2.923921
F 76.196518 42.540991 3.952341
F 73.789418 46.382991 21.175291
F 64.975918 38.651691 6.481301
F 67.173318 50.515991 6.617581
F 84.945118 42.693091 21.255991
F 76.186718 50.351491 6.780421
F 74.014918 44.048191 7.736701
F 82.750818 36.120791 14.715691
F 85.167618 42.630791 4.064391
F 67.188918 50.386991 3.847771
F 67.233518 42.625991 3.885651
F 76.152218 50.507091 3.904331
F 76.204918 42.607291 6.580631
F 69.538418 51.768191 7.335341
F 82.795618 38.830091 21.232591
F 85.154918 50.353191 11.331891
F 84.996418 40.269291 17.619591
F 64.957918 51.540891 10.244291
F 82.849118 51.556291 7.501191
F 69.603618 38.749491 3.917191
F 69.730718 46.405591 3.815611
F 78.397818 38.674491 4.027961
F 78.230418 46.630391 4.031401
F 64.860218 46.474191 18.552391
F 65.064318 43.926991 7.754901
F 69.432218 51.641491 17.703391
F 65.141818 46.438591 6.645711
F 85.056018 42.690791 11.243391
F 85.153018 47.771191 17.741491
F 69.553618 51.615991 0.314748
F 65.017118 51.761691 7.672581
F 71.802618 42.805491 4.106971
F 73.759418 51.666891 14.888791
F 78.308618 36.075491 3.029381
F 78.400918 44.007291 3.262291
F 69.526918 38.844091 6.693101
F 69.455318 46.528491 6.697191
F 78.452518 38.746591 6.767291
F 78.449818 46.508291 6.723661
F 80.793418 47.610291 10.346491
F 80.700318 40.031991 10.314291
F 69.327618 46.671791 11.266691
F 71.633518 40.179491 10.425791
F 80.597318 50.440291 13.955191
F 80.463918 42.647191 13.976491
F 71.519718 50.262791 14.039391
F 71.724018 42.720291 14.040591
F 80.649018 50.196291 11.259391
F 80.658218 42.498891 11.302591
F 71.701918 50.443791 11.229591
F 71.496418 42.709691 11.210691
F 80.765318 47.667291 7.581381
F 80.764018 40.007391 7.644931
F 71.684618 47.616691 7.648371
F 74.108518 38.703591 6.589301
F 82.868618 38.785891 11.234891
F 83.159818 46.570891 11.302391
F 82.868118 43.978191 0.430048
F 76.142818 50.274291 21.053391
F 73.831418 38.924691 11.427891
F 71.611318 47.759991 10.539091
F 73.757118 38.679591 21.372191
F 82.883418 36.133791 7.543611
F 82.901418 43.731791 7.684191
F 69.602918 44.022091 0.160951
F 65.008018 51.837691 14.843191
F 85.157418 47.722591 0.327242
F 85.082818 50.334091 6.599771
F 73.939818 36.327191 7.757431
F 73.813618 43.938791 10.515891
F 78.278618 38.842091 21.202691
F 82.831118 36.251991 10.401091
F 82.624718 44.029291 10.377491
F 85.033218 47.737791 15.074991
F 64.956818 38.951791 3.781681
F 78.559618 36.291291 17.507491
F 84.809718 39.870191 14.927891
F 73.828418 36.498991 10.465691
F 73.920918 46.538891 11.372191
F 82.565418 38.616791 13.963691
F 82.876818 46.578291 14.010991
F 71.682418 42.594391 21.315191
F 78.471418 36.169091 14.799391
F 73.849318 38.618491 14.221491
F 73.795818 46.685491 14.032291
F 71.894418 50.375391 21.274891
F 82.858118 46.422291 21.175691
F 67.244518 47.874091 10.202091
F 67.111918 42.657191 14.010491
F 76.096518 47.860391 10.552691
F 76.168018 40.122891 10.305891
F 83.060318 51.478191 10.278591
F 85.023118 47.794391 7.724851
F 67.257718 50.418191 13.901291
F 64.698318 38.715391 11.221291
F 75.996918 50.294191 13.990891
F 75.994718 42.778091 14.061491
F 78.275818 46.490491 21.150991
F 69.473118 51.592191 2.984871
F 67.260418 50.365591 11.129591
F 78.365418 51.692291 7.576701
F 76.153918 50.518191 11.244891
F 76.193118 42.796491 11.352991
F 84.996918 42.445091 14.061891
F 64.896918 46.547691 14.029791
F 67.317718 47.899091 7.544111
F 67.066718 40.091591 7.301271
F 76.231118 47.781091 7.764941
F 76.147018 40.091691 7.578491
F 69.163118 39.003091 11.401191
F 69.439718 44.074391 10.330291
F 78.416218 38.835091 11.192191
F 78.435218 46.618391 11.454091
F 69.405618 38.765591 21.343691
F 69.516418 36.114691 3.002161
F 69.445918 43.914891 7.524411
F 65.099818 43.913291 17.789791
F 78.505218 36.214791 7.471021
F 78.576218 43.908991 7.608441
F 69.423718 51.675991 14.996891
F 69.243518 36.451691 10.350091
F 67.207718 42.583191 11.227191
F 69.375618 36.366391 7.604081
F 73.741818 51.651491 17.501091
F 78.387018 44.235791 10.411391
F 69.328518 38.878691 14.101991
F 69.328718 46.540091 13.955491
F 78.417118 38.821791 13.901891
F 78.351218 46.551291 14.169891
F 80.592418 47.898391 17.456391
F 80.629518 40.134691 17.658391
F 71.392818 47.695791 17.749191
F 71.647518 40.084991 17.689791
F 69.281418 36.234391 17.616291
F 78.340518 44.033491 14.951791
F 65.320418 43.956091 0.196761
F 78.521118 51.751391 3.096591
F 80.696218 50.403591 18.445791
F 80.620918 42.753791 18.442691
F 71.626518 50.257591 18.589091
F 71.655218 42.687691 18.485391
F 80.622118 47.718391 14.871691
F 80.523718 40.068591 14.975491
F 71.619118 47.673991 15.053891
F 71.678318 40.072291 14.809491
F 82.854518 38.818891 18.519891
F 82.788718 46.583191 18.574291
F 73.918018 36.109091 0.337200
F 67.391118 50.400491 21.419991
F 73.936218 38.911091 18.615991
F 73.712918 46.461291 18.428691
F 73.955418 51.705391 10.352291
F 65.035218 43.996891 15.049391
F 82.572318 43.849391 14.957991
F 85.226118 47.860691 3.056561
F 85.091318 50.335691 18.664291
F 69.420618 51.751691 10.090391
F 85.192618 39.871991 10.218291
F 73.891418 36.084991 14.944291
F 73.944918 44.118091 14.912991
F 78.441018 51.538391 10.273291
F 69.471518 46.544491 21.524291
F 82.804718 44.044691 17.584691
F 85.154718 39.880591 7.555211
F 69.267518 43.977691 15.031091
F 73.988918 51.764691 7.513461
F 65.113918 51.806191 3.024521
F 73.832718 36.248291 17.614991
F 73.820618 43.922491 17.593491
F 64.936818 43.890691 10.412291
F 74.094718 51.840191 2.854911
F 69.257318 46.502591 18.818791
F 78.426718 43.992591 17.555691
F 65.001618 46.517191 21.199991
F 80.636918 42.624591 21.233691
F 65.076118 44.138891 2.933821
F 82.723218 36.389191 17.376491
F 66.976018 47.816791 17.583991
F 67.263518 39.990291 17.611791
F 76.113518 47.734891 17.597291
F 76.212318 40.008191 17.497691
F 69.459818 43.995091 17.681091
F 67.464418 47.760191 0.251351
F 78.376218 38.771691 18.473891
F 82.910318 51.714291 2.954781
F 78.340118 46.510191 18.365391
F 69.442718 36.188691 14.891691
F 78.339318 51.606991 17.373191
F 74.137118 43.893091 0.394226
F 67.299418 50.301091 18.573391
F 67.236518 42.666391 18.477891
F 76.088318 50.333991 18.334691
F 76.090618 42.660891 18.459991
F 67.475918 40.096091 2.881291
F 64.825718 38.722191 13.992991
F 67.069918 47.845491 14.808091
F 67.177818 40.091191 14.936991
F 76.087918 47.773791 14.962591
F 76.138118 40.185891 14.771691
F 69.508818 38.712791 18.561491
F 82.811418 51.661391 17.493191
F 73.991518 51.675691 0.190062
F 64.610718 36.195491 17.493791
F 65.146018 51.598791 17.524291
F 82.886218 36.234891 0.319439
F 65.060618 46.502791 11.273491
F 76.124718 34.986091 6.880851
F 72.023218 39.940191 0.375434
F 78.584418 36.337191 0.498136
F 80.716618 40.076691 0.397986
F 64.832718 36.155391 7.390661
F 82.892718 51.650891 14.749091
F 67.544218 40.083591 0.128185
F 64.896818 38.653991 18.381891
F 72.037018 47.788991 0.283662
F 71.550618 35.009791 14.053291
F 82.813518 51.732391 0.220304
F 76.318718 47.807391 0.286014
F 65.132918 36.150591 0.268873
F 78.314618 51.511391 0.460593
F 67.283718 34.860991 21.300091
F 85.027218 34.882491 21.046391
F 67.088418 34.665491 6.810821
F 71.615018 35.007491 6.939891
F 71.626218 34.921991 4.318061
F 69.510418 36.137891 0.253253
F 76.179418 35.059891 18.414691
F 76.091318 34.750391 3.899461
F 71.636818 34.860591 18.375891
F 66.953818 35.091791 18.572291
F 71.616118 34.627991 21.195491
F 76.034218 35.068291 21.222091
F 67.091418 35.081891 11.044791
F 80.652918 34.929891 18.463491
F 84.900118 34.853791 13.768991
F 67.185118 34.752891 4.004031
F 84.928418 35.021391 18.268691
F 80.571218 34.871891 3.802061
F 80.721418 34.874291 6.474881
F 80.650618 47.704091 24.799291
F 80.570118 39.893791 25.050891
F 71.778118 47.576691 25.018391
F 71.799018 40.086091 25.123791
F 80.558518 50.265191 28.532691
F 80.637218 42.609391 28.451191
F 71.686718 50.536891 28.587391
F 71.624418 42.501791 28.792991
F 80.627618 50.235691 25.750591
F 80.629518 42.445891 25.709891
F 71.593618 50.320991 25.861391
F 71.871518 42.773791 26.064991
F 64.923718 46.462991 35.784991
F 76.189718 50.311491 43.000591
F 65.283218 43.693991 29.406491
F 85.110918 39.884691 39.425591
F 82.907618 38.823991 25.992791
F 82.802418 46.388091 25.755391
F 65.261918 38.524091 35.836491
F 78.320518 43.904991 22.139891
F 74.076018 38.696291 25.995491
F 74.110218 46.294091 25.935191
F 85.003718 47.701291 36.515091
F 65.232018 43.944191 39.683791
F 85.106418 47.801991 31.887191
F 85.091518 47.664991 24.710091
F 69.697018 36.091591 24.981691
F 85.023318 40.110791 24.933691
F 85.293118 42.566391 33.131391
F 65.059918 36.065591 24.910391
F 82.936718 46.482391 43.245491
F 85.132018 42.419291 28.662591
F 82.944018 36.214591 24.901491
F 82.913918 43.740091 24.890491
F 73.836418 43.854591 22.196791
F 67.150118 40.189691 22.087691
F 74.053518 51.566691 22.091991
F 78.527218 38.705891 43.091391
F 85.322418 39.941291 29.611591
F 74.099518 43.924291 24.836891
F 83.054818 38.723391 28.726491
F 83.016518 46.311591 28.450991
F 64.716218 46.442891 33.063791
F 74.000418 36.123191 24.876591
F 73.872718 38.701791 28.708691
F 73.853318 46.526291 28.443791
F 69.501418 51.733891 36.706391
F 82.656618 36.083591 39.603691
F 67.177218 47.721291 24.941691
F 67.369418 39.949691 24.810091
F 76.249518 47.679491 24.700391
F 76.212618 39.857191 24.927391
F 65.066218 38.751791 33.201591
F 69.898118 46.564791 43.075291
F 67.313418 50.449491 28.682891
F 67.374218 42.356891 28.460791
F 76.213318 50.334091 28.486891
F 76.226818 42.685691 28.250291
F 65.157918 38.772591 40.334891
F 82.781018 51.457891 36.582591
F 67.326518 50.314391 25.991591
F 67.443118 42.432491 25.822191
F 76.174018 50.266791 25.656891
F 76.247418 42.627991 25.638491
F 65.060018 43.990391 32.098391
F 69.326218 36.184791 29.536391
F 67.458918 34.699391 35.952991
F 65.159418 35.966091 36.699491
F 65.170918 46.577291 43.020691
F 85.184118 47.651691 39.178991
F 69.625818 38.648891 25.852291
F 69.427518 46.557791 25.854391
F 78.379818 38.600591 25.861391
F 78.426618 46.355191 25.763191
F 85.148418 42.616491 35.857391
F 65.237118 43.866091 22.016191
F 74.136118 51.612091 36.783991
F 78.433818 36.042291 39.450491
F 74.033018 36.262091 39.202291
F 82.740418 38.700391 43.007291
F 82.826518 36.165991 32.288291
F 71.550618 40.045391 22.369291
F 69.485918 43.887691 24.980991
F 78.449418 51.690191 29.097091
F 78.470318 36.072191 25.082891
F 78.567318 43.909491 24.899191
F 69.511318 38.707491 28.560791
F 69.509018 46.375691 28.439591
F 78.416018 38.769091 28.567091
F 78.517118 46.575591 28.360091
F 80.604118 47.802291 32.089991
F 80.601418 39.976291 32.122391
F 71.761918 47.667791 32.200791
F 71.846618 40.004291 32.252691
F 80.500318 50.236991 35.693891
F 80.783318 42.489591 35.792091
F 71.765418 50.545791 35.764991
F 71.864718 42.637191 35.929791
F 80.434518 50.410991 32.889691
F 80.769618 42.502391 33.244091
F 71.785918 50.306291 33.083191
F 71.914218 42.633991 33.017491
F 80.713818 47.729491 29.478191
F 80.744518 40.079591 29.396091
F 71.637618 47.873391 29.471691
F 71.695118 40.034791 29.602291
F 82.975718 38.816291 33.147891
F 82.804418 46.417691 33.039491
F 65.219118 51.742491 22.267891
F 74.025618 51.675491 29.357591
F 74.207418 38.745891 32.962491
F 74.044518 46.527091 33.096491
F 69.491418 51.694991 29.725091
F 84.977418 42.570091 43.202591
F 82.940418 43.734991 29.603491
F 74.048418 51.774691 39.559991
F 67.367318 50.349691 43.009791
F 80.667118 34.712291 33.016791
F 78.509418 43.890391 36.549591
F 73.957918 36.054091 29.330491
F 73.913018 43.907391 29.377991
F 78.394918 51.586691 36.614791
F 65.076118 36.316891 32.194491
F 83.040918 43.786591 32.423591
F 84.996018 50.214591 33.093591
F 69.483918 36.262491 22.161591
F 65.127318 51.645791 39.391291
F 69.748018 38.678291 43.081391
F 73.834218 36.055891 31.990891
F 74.150818 43.872291 32.188291
F 82.966418 38.688191 35.794691
F 82.630918 46.512591 35.820791
F 65.022318 38.652591 25.699591
F 82.723218 51.603591 24.829791
F 73.984918 38.811591 35.681391
F 73.880518 46.505291 35.760791
F 65.272218 43.938891 24.750191
F 80.623918 50.392191 43.140491
F 67.031018 47.577291 32.272791
F 67.334418 40.205791 32.440791
F 76.224018 47.746391 32.014291
F 76.399918 40.026391 32.057191
F 85.141318 40.010791 36.682891
F 74.063718 46.379091 42.970991
F 64.989518 51.643491 36.550791
F 67.197918 42.624491 35.897991
F 76.261818 50.199491 35.675391
F 76.335018 42.435291 35.813691
F 65.394518 38.849591 43.025891
F 85.056218 50.227191 40.462691
F 67.139018 50.275191 32.995291
F 67.289318 42.852891 33.193491
F 76.049018 50.335691 32.937291
F 76.350818 42.547691 33.044491
F 82.921718 51.433091 39.379191
F 69.507618 36.128891 39.433491
F 67.206518 47.717491 29.435791
F 67.184618 39.876291 29.704691
F 76.122118 47.729491 29.281491
F 76.161518 40.207091 29.307091
F 69.636518 38.854991 33.296891
F 69.348018 46.433191 33.130691
F 78.508118 38.697991 33.195291
F 78.396418 46.375091 32.986391
F 64.836618 46.500791 25.797191
F 69.530718 51.526591 32.414091
F 69.465218 43.854391 29.525791
F 71.905318 42.540791 43.220591
F 78.412318 35.970791 29.443591
F 78.388118 43.961291 29.373091
F 85.276118 47.802891 29.157391
F 69.513618 36.326991 32.217191
F 69.555218 43.930891 32.325491
F 85.227418 42.564591 25.868291
F 78.515118 36.161291 32.121191
F 78.558218 43.847591 32.205491
F 69.795518 38.661291 36.072991
F 69.313318 46.505191 35.882491
F 78.620818 38.649691 36.177391
F 78.274018 46.508791 35.696991
F 80.740418 47.766491 39.438991
F 80.859218 39.998191 39.516891
F 71.789318 47.870591 39.315691
F 71.892218 40.050791 39.541191
F 65.167418 36.334991 29.468591
F 85.047818 50.403091 43.181191
F 82.878518 51.501991 22.205891
F 85.291718 39.891391 32.185991
F 80.750618 50.323791 40.450291
F 80.633018 42.508691 40.440791
F 71.832418 50.419491 40.255191
F 71.826618 42.620891 40.387291
F 80.468918 47.758891 36.707991
F 80.841918 40.045191 36.749091
F 71.630018 47.850891 36.625991
F 71.895918 40.087891 36.913691
F 83.014118 38.589791 40.379691
F 82.960018 46.374491 40.486791
F 76.062118 47.752591 22.019791
F 73.872518 51.624891 32.112891
F 74.120618 38.637191 40.294791
F 73.853918 46.389791 40.267391
F 80.759118 42.621291 43.067691
F 82.817218 35.999391 36.908491
F 82.830218 43.841291 36.698791
F 78.529418 51.467591 39.367591
F 83.159918 36.143591 29.492591
F 71.831718 50.305391 43.026191
F 65.101318 38.826591 28.395691
F 78.345818 46.436891 43.094891
F 74.096718 43.886691 36.616691
F 69.508118 43.996691 36.746391
F 74.014718 36.224191 36.483391
F 82.844418 43.815391 39.479591
F 69.708218 35.961491 36.647191
F 64.908718 51.639691 32.191891
F 65.077418 36.145691 22.196191
F 65.177718 46.593891 40.257391
F 85.160818 50.307091 25.637891
F 74.037418 43.842491 39.428191
F 64.982218 36.188491 39.344291
F 78.420818 46.431491 40.228391
F 69.683018 43.914291 39.393291
F 78.587018 38.566891 40.379891
F 64.996418 51.645391 29.369791
F 78.313618 36.060091 36.657391
F 85.061918 42.456691 40.431791
F 69.516118 38.748491 40.359891
F 67.426318 47.807491 39.357891
F 67.441318 42.652891 40.405091
F 76.068118 47.748591 39.451391
F 76.384118 39.908291 39.363191
F 78.537918 43.776291 39.381591
F 69.680018 46.556391 40.371091
F 78.240018 51.683291 31.861891
F 64.988918 43.943991 36.940191
F 67.333918 50.279791 35.690291
F 84.997918 50.257191 35.791891
F 82.839418 51.634791 29.467991
F 67.396718 42.527891 43.125091
F 67.327718 50.377791 40.368291
F 78.471418 51.512991 24.780991
F 76.253718 50.326691 40.303591
F 76.249618 42.442991 40.353591
F 85.175418 50.503291 28.465491
F 64.997218 46.299991 28.520791
F 67.087218 47.724591 36.625091
F 67.438318 39.941191 36.718791
F 76.032018 47.640791 36.761391
F 76.226418 39.851791 36.585091
F 67.354018 40.174291 39.436991
F 82.799318 51.522791 32.309191
F 69.494818 51.585891 39.404691
F 74.221418 38.698191 43.057591
F 69.492618 51.598591 25.014191
F 73.997218 51.472391 24.679191
F 76.410518 42.511591 43.169791
F 65.200518 51.766191 24.876991
F 83.013118 36.245891 22.044491
F 82.680518 43.930791 22.212791
F 84.946018 40.109491 22.160091
F 80.647018 47.652891 22.033691
F 71.713818 47.818591 22.307691
F 80.481618 39.933791 22.152091
F 76.097418 34.843991 25.738791
F 78.306618 36.180091 22.301491
F 78.428418 51.567991 21.983191
F 85.157118 47.557491 21.963191
F 67.134718 34.874491 40.299391
F 69.543918 51.629291 22.309291
F 75.972318 40.184991 22.181991
F 71.654918 34.798091 32.990191
F 76.232118 34.878791 28.535991
F 67.236718 47.795291 22.314591
F 71.853418 34.775391 25.796791
F 76.140718 35.131891 33.027591
F 67.369318 34.967291 25.814691
F 71.701118 34.749491 42.952491
F 69.478418 43.789991 22.265291
F 85.146618 34.877791 25.849491
F 71.898518 34.684991 35.530391
F 67.302618 34.833691 33.304591
F 80.659518 34.717591 40.467591
F 85.157218 34.730191 40.409791
F 67.211418 34.884891 28.466891
F 80.625018 34.820891 35.729991
F 71.657118 34.928991 28.650491
F 67.317618 34.917691 42.962491
F 76.318918 34.744291 40.492991
F 76.498218 34.969491 43.228691
F 80.762318 34.749091 25.752991
F 76.141718 34.728491 35.759091
F 85.172918 34.814691 43.133791
F 80.753218 35.022591 28.558391
F 80.798918 34.850991 43.216191
F 73.789018 36.154691 22.148791
F 80.662318 55.652791 2.767991
F 80.763018 63.322891 3.068221
F 71.646418 55.458291 3.019911
F 71.765618 63.280091 2.957901
F 80.503018 57.931191 6.611171
F 78.384218 66.966791 7.407631
F 71.650418 55.703891 7.696601
F 69.536018 66.959091 7.587171
F 80.617418 58.110391 3.880711
F 80.829418 66.033991 3.899721
F 71.661418 57.988291 4.023351
F 71.728818 65.722991 3.959351
F 64.994318 61.932391 21.250091
F 85.044318 57.982391 11.261091
F 65.040018 61.975991 18.550291
F 84.839818 58.135591 13.946091
F 82.756418 54.362791 3.869751
F 82.843518 62.021891 3.948821
F 85.037918 55.423391 10.486191
F 71.567218 55.662491 0.338640
F 74.006318 54.312691 3.877781
F 74.068318 62.138891 3.826611
F 85.204518 63.014391 7.758191
F 64.753818 59.242791 10.373191
F 76.184718 57.922191 21.255291
F 67.099518 63.259691 10.320691
F 69.435918 59.748691 0.266818
F 65.063718 54.218191 18.400291
F 82.959618 59.279391 3.111151
F 82.926318 67.448691 2.958601
F 85.097118 65.955991 3.970301
F 85.117018 65.596691 14.100891
F 73.748318 59.424691 3.051611
F 73.887618 67.072391 2.965661
F 82.897818 54.355591 6.649821
F 82.826418 61.829391 6.734511
F 85.039818 63.044691 10.518491
F 64.697518 66.933591 14.983591
F 73.832618 54.457191 6.605981
F 73.969318 61.861791 6.717501
F 85.173118 65.622991 18.467891
F 64.894018 61.978191 13.991991
F 82.898618 59.529291 0.288685
F 67.134418 63.187791 3.274361
F 76.163618 55.805591 3.107851
F 76.336718 63.329291 2.891651
F 80.889918 58.179891 20.999891
F 64.842318 61.920791 6.767931
F 67.169518 58.156891 6.737171
F 67.072818 65.811991 6.811691
F 76.054618 58.319091 6.621211
F 73.915618 67.120791 7.562211
F 85.131018 65.710091 6.713051
F 64.812318 59.377491 14.871791
F 67.393218 58.318291 3.897821
F 67.195118 65.769091 4.122591
F 76.132018 58.327991 4.002901
F 76.073218 65.849691 3.876551
F 71.583118 65.789491 21.155391
F 64.525018 66.953891 10.364291
F 64.912218 61.867491 11.112191
F 67.312418 58.132491 21.308191
F 73.788318 61.757291 21.349491
F 80.562318 65.672591 21.151391
F 67.279618 55.789891 2.969731
F 69.417518 62.192891 3.942631
F 78.352618 54.361791 3.874981
F 78.499418 62.174891 3.908611
F 64.777718 67.041691 17.614291
F 69.347318 61.811391 21.243791
F 64.912618 59.236591 7.633341
F 67.186818 65.659891 21.350791
F 69.626618 59.568091 3.009711
F 69.436918 66.948491 3.094681
F 78.444418 59.494791 3.040311
F 78.347318 67.069591 2.994371
F 69.470518 54.165991 3.856051
F 69.325018 62.159091 6.730441
F 78.530418 54.187391 6.609471
F 78.430618 62.060791 6.781051
F 80.562318 55.499891 10.260291
F 80.513418 65.650691 11.345891
F 73.799018 54.232491 11.326491
F 71.637018 63.220291 10.377091
F 80.505918 58.078091 13.986291
F 80.537718 65.964091 14.089691
F 71.593518 55.614791 10.375491
F 71.818218 65.875991 14.040691
F 80.554418 58.096391 11.211991
F 82.853218 66.950891 10.560691
F 73.822218 59.346391 10.430491
F 71.488418 65.905691 11.242191
F 80.575918 55.545791 7.483941
F 80.727018 63.219791 7.517611
F 69.508118 54.402091 6.552491
F 71.712718 63.129391 7.646221
F 82.810218 54.069491 11.131991
F 82.629018 61.993491 11.209291
F 64.970818 59.338591 3.163461
F 85.324318 62.977691 14.801391
F 76.022418 55.608591 10.325291
F 73.801918 61.993591 11.348391
F 82.829818 59.199791 7.533581
F 80.755818 65.859091 6.631991
F 76.301318 65.874591 21.267791
F 65.006818 59.365391 17.627091
F 71.685118 58.347291 6.742841
F 71.840718 65.637591 6.741891
F 82.794618 59.386891 10.265691
F 82.983318 66.951791 7.800031
F 64.899818 54.223291 11.371091
F 64.910418 54.273391 20.987091
F 73.932618 59.496291 7.736681
F 73.736618 67.103691 10.312291
F 82.848718 54.248291 13.882491
F 82.844618 62.122491 14.062491
F 85.117718 63.264191 3.112651
F 69.360518 66.923291 17.670891
F 73.703618 54.281591 13.993991
F 73.868418 62.034491 13.989091
F 85.147618 58.132891 18.518691
F 85.252018 57.816591 21.125591
F 67.045118 55.691791 10.419491
F 69.370518 62.064091 11.246091
F 75.990918 58.035891 11.114091
F 76.027418 63.187691 10.256791
F 64.964018 61.926291 4.064021
F 65.100918 54.315191 6.645471
F 67.019218 58.156791 13.905091
F 67.112818 65.856591 14.158491
F 76.134218 58.024391 13.869391
F 76.196818 65.853491 13.939791
F 67.294318 63.432291 0.404957
F 82.929018 61.923591 21.244891
F 67.057318 58.226791 11.198091
F 66.794618 65.868491 11.456091
F 78.307618 59.283791 10.265291
F 76.093518 65.838891 11.152291
F 69.350818 54.101891 18.662991
F 78.290118 61.866191 21.150991
F 67.266218 55.505491 7.667451
F 66.955718 63.232091 7.707991
F 76.215618 55.557591 7.598381
F 76.132818 63.319991 7.526331
F 69.261518 54.233591 11.205891
F 69.392318 59.523791 10.520291
F 78.297218 54.356391 11.259191
F 80.359518 63.149391 10.141491
F 69.348618 59.662191 7.738291
F 85.258418 63.043691 17.690891
F 78.359518 59.449291 7.566401
F 76.147018 65.820291 6.484781
F 71.596118 58.144991 11.293091
F 69.071518 66.928591 10.408391
F 78.177018 61.899991 11.096791
F 78.379718 67.085291 10.156491
F 69.372918 54.210491 13.943291
F 69.521718 62.092991 13.930791
F 78.325618 54.216291 13.926991
F 78.136818 62.145191 13.780991
F 80.614318 55.276291 17.496591
F 80.679718 63.126291 17.626891
F 71.494418 55.454691 17.613091
F 71.789618 63.068491 17.651491
F 78.454118 67.225791 17.575991
F 64.745018 67.237191 0.447846
F 69.303518 67.165391 0.385081
F 65.218018 54.354391 4.009771
F 80.640618 57.969091 18.341491
F 80.643518 65.899091 18.518491
F 71.688418 57.928491 18.596791
F 71.859518 65.676691 18.570691
F 80.589418 55.442791 14.781291
F 80.541018 63.316791 14.784891
F 71.532418 55.587791 14.925091
F 71.742418 63.314291 14.971391
F 82.825918 54.203191 18.542991
F 82.963918 61.843391 18.501491
F 78.389218 61.843291 18.387191
F 84.977818 55.701991 14.892891
F 73.752218 54.097091 18.558391
F 73.927518 61.662991 18.616391
F 82.644018 59.519991 14.924891
F 82.903418 67.059791 15.002791
F 64.927718 67.093591 7.748751
F 78.354318 59.361391 14.693691
F 71.486818 58.223691 14.097991
F 74.009118 67.199291 14.881491
F 82.916818 59.448291 17.660291
F 82.968618 67.158191 17.671791
F 71.755818 58.142491 21.306691
F 78.310218 59.237691 17.534891
F 73.991618 59.243491 17.495191
F 74.045618 66.880991 17.655291
F 73.857618 54.182091 21.213791
F 78.298418 54.050491 18.503491
F 73.897618 59.397591 14.813791
F 85.204318 57.994391 6.857551
F 69.490418 59.483491 17.704991
F 69.441218 67.121791 14.915491
F 85.211018 55.455491 7.705611
F 69.369218 54.179291 21.329191
F 67.173718 55.526391 17.479991
F 67.101018 63.235991 17.529991
F 75.907718 55.322091 17.721191
F 76.125118 63.322991 17.681591
F 78.313418 67.250191 14.857491
F 64.729418 67.088791 3.153561
F 78.343618 54.115191 21.305191
F 85.085118 65.682891 11.431991
F 69.417018 62.032891 18.403891
F 85.228118 55.505391 3.004641
F 85.175518 57.958891 4.110931
F 69.238118 59.525591 14.880191
F 67.258618 58.247291 18.623491
F 67.126318 65.705391 18.612591
F 76.103218 57.903391 18.482491
F 76.328918 65.860691 18.654491
F 85.210318 55.591991 17.718591
F 85.182518 65.766591 21.277291
F 67.154518 55.658091 14.672491
F 67.156418 63.138391 14.856591
F 76.151318 55.365391 15.029191
F 76.062918 63.447891 14.945191
F 80.647618 63.177191 0.401433
F 74.088118 59.379591 0.348682
F 75.995118 55.648691 0.452607
F 64.795418 54.507191 14.027591
F 82.896518 66.943191 0.150228
F 76.235018 63.315491 0.230074
F 82.657418 54.106791 21.317991
F 71.808318 63.180691 0.237350
F 83.056718 69.907391 3.979621
F 65.138418 59.450391 0.393744
F 85.069418 55.386891 0.171691
F 78.367518 59.268391 0.139648
F 67.310118 55.572591 0.212664
F 80.515518 55.682291 0.067252
F 73.878518 66.888291 0.216535
F 73.952618 69.694391 13.925991
F 69.510518 69.961991 21.357691
F 78.267518 69.696591 11.184291
F 78.348518 66.943691 0.283879
F 80.506918 55.343991 25.033391
F 80.449418 62.985091 24.835291
F 71.824018 55.257791 24.777891
F 85.160718 55.288491 29.320291
F 80.418618 58.137391 28.467491
F 80.435718 65.798091 28.364591
F 71.755818 57.821191 28.479891
F 71.393018 65.829791 28.278491
F 80.427718 58.287991 25.805991
F 80.536118 65.549691 25.767991
F 71.649118 57.901791 25.772391
F 71.522018 65.567191 25.669191
F 80.647118 65.701891 42.956891
F 85.049718 63.025291 29.599291
F 85.147118 58.169291 43.139091
F 69.258018 67.088091 24.859591
F 82.996618 54.102991 25.700791
F 82.711418 61.850691 25.690391
F 64.980918 67.117791 36.953491
F 85.091718 65.705291 35.780991
F 73.799318 53.933091 25.790891
F 73.817018 61.806691 25.807091
F 65.081518 67.182791 22.274891
F 67.108218 65.862391 33.119991
F 64.742118 67.184691 29.448891
F 69.402318 62.191291 42.919891
F 84.979518 55.436391 39.278191
F 65.160618 61.859291 40.537191
F 82.765618 59.111491 24.770791
F 82.809518 66.852491 24.932891
F 65.101118 59.410491 39.315291
F 65.131318 54.220091 25.740391
F 73.811218 59.153491 24.922791
F 73.896018 66.969391 24.824991
F 82.867618 54.157991 28.457891
F 82.779118 61.852691 28.422191
F 85.209318 55.495391 32.057791
F 75.999518 55.446291 22.159391
F 73.858818 54.296291 28.514591
F 73.868618 61.930391 28.528191
F 78.305918 61.974191 43.066291
F 65.077618 61.779791 33.047991
F 67.466518 55.553991 24.814491
F 69.355118 61.734491 25.781691
F 75.925218 55.377291 24.964391
F 76.046418 63.257891 24.790991
F 64.933018 59.383791 22.072891
F 67.207018 63.141891 22.199291
F 67.134718 58.031591 28.667591
F 78.314618 54.255891 43.245791
F 76.036118 57.920691 28.369091
F 75.999818 65.679591 28.383691
F 84.945918 65.363291 25.726591
F 82.767118 54.237191 42.837791
F 67.166118 57.944991 25.757391
F 67.171318 63.160191 24.969391
F 76.217618 57.946591 25.721691
F 76.107818 65.720091 25.759091
F 69.582218 59.387091 22.224591
F 64.964718 54.193491 40.418691
F 73.995618 61.932991 42.982291
F 65.020018 61.941791 35.865191
F 69.793618 54.106191 40.410991
F 78.458218 67.124591 22.302191
F 69.630718 54.169291 25.834891
F 71.515318 62.988591 24.845291
F 78.305318 54.053491 25.593391
F 78.268718 62.026091 25.779091
F 65.046418 59.288191 24.764491
F 64.828018 59.339191 36.699191
F 85.171418 63.275991 32.312191
F 65.014918 54.369491 43.048791
F 69.399918 59.145691 24.842591
F 82.876718 62.053591 43.164591
F 78.285718 59.422391 24.776691
F 78.424618 66.904891 24.952991
F 69.456918 54.157191 28.618391
F 67.090518 63.252691 29.335391
F 78.569018 54.241291 28.352691
F 78.409518 61.915291 28.542291
F 80.732818 55.656091 32.114891
F 80.771918 63.259691 32.180891
F 71.803418 55.452991 32.265791
F 71.523218 63.285991 29.123791
F 80.422318 57.929091 35.658591
F 80.538318 65.735691 35.549191
F 71.441318 58.230191 35.728291
F 71.691218 65.929591 35.929791
F 80.719018 58.142591 33.006391
F 80.570118 65.884091 32.860191
F 71.657818 58.138391 33.054991
F 71.494518 65.758091 33.198591
F 80.748318 55.541391 29.325191
F 80.735418 63.210291 29.379291
F 71.628418 55.295391 29.607891
F 69.268718 61.918291 28.502091
F 82.983818 54.256691 32.898791
F 82.922518 61.883791 33.130891
F 64.849618 59.255991 29.403491
F 85.028418 65.667491 40.391591
F 74.105018 54.116291 33.175591
F 73.475118 61.911591 32.783691
F 82.768918 59.327591 29.428391
F 82.700518 66.956891 29.407591
F 85.239818 58.059091 33.040691
F 64.903018 67.233591 32.202091
F 73.881418 59.209791 29.263791
F 73.772018 66.865691 29.196891
F 83.023318 59.341691 32.088591
F 82.796418 67.347291 32.202991
F 84.840618 55.459491 36.593491
F 80.700318 58.176591 43.066691
F 73.896718 59.400691 32.076291
F 73.762718 67.070791 32.196791
F 82.768018 54.118891 35.646991
F 82.838918 61.849791 35.739891
F 85.196818 55.306291 24.814191
F 85.228918 65.986091 42.981491
F 73.940218 54.105591 35.883091
F 73.933718 61.855691 35.524891
F 85.004818 57.939591 25.708691
F 71.576218 58.309791 43.058191
F 67.281918 55.530091 32.074191
F 71.472618 63.327691 31.900491
F 76.447118 55.438891 32.152891
F 76.024518 63.305591 32.207591
F 85.092518 58.107691 35.776791
F 84.918318 65.654391 28.467391
F 66.960718 58.262391 35.821791
F 67.296318 65.913491 35.853791
F 76.001818 57.963891 35.758891
F 76.167118 65.636291 35.827791
F 69.236918 59.468491 36.583291
F 67.055218 65.817791 28.677891
F 64.930618 61.852191 25.767891
F 69.383018 67.090791 32.213991
F 76.116218 58.055891 32.950191
F 75.996818 65.708891 33.118691
F 67.424018 58.198691 43.004591
F 65.105118 54.216291 35.851991
F 67.207418 55.520091 29.348691
F 64.967418 67.258091 39.704391
F 76.405018 55.497691 29.393291
F 76.186118 63.035091 29.388291
F 69.527518 54.145091 33.117091
F 69.451118 59.354991 31.924791
F 78.677918 54.121591 32.960691
F 78.485118 62.001291 32.997491
F 69.504718 59.204291 29.275091
F 67.113618 65.755191 25.726191
F 78.143918 59.129191 29.503991
F 78.171018 66.912691 29.472391
F 67.181818 58.054391 33.007791
F 69.294818 67.039391 29.473991
F 78.443218 59.440691 32.270091
F 78.205518 67.097791 32.199491
F 69.629318 54.412191 35.993691
F 69.320018 62.026191 32.922191
F 78.330718 54.084391 35.633991
F 78.421718 61.920191 35.720491
F 80.547718 55.509691 39.305191
F 80.644318 63.030991 39.221491
F 71.750818 55.453991 39.524591
F 71.660118 63.163391 39.313091
F 85.007018 65.920491 33.060891
F 67.000318 65.958891 43.403791
F 85.091118 58.008891 40.185491
F 76.146618 58.098891 42.909491
F 80.556518 58.032291 40.374891
F 80.532318 65.647091 40.152691
F 71.806518 58.058291 40.294891
F 71.568818 65.740891 40.218191
F 80.527818 55.304391 36.547491
F 80.663318 63.160791 36.480391
F 71.897518 55.809091 36.714891
F 71.688418 63.198691 36.448791
F 82.789818 54.098091 40.089291
F 82.824318 61.871991 40.403391
F 78.324018 54.121791 40.346491
F 65.056018 54.328791 33.073691
F 73.943318 54.484791 40.256891
F 73.689618 61.846291 40.181391
F 82.729318 59.246991 36.609591
F 82.912618 67.105291 36.729491
F 65.016118 62.103591 43.406091
F 78.364418 67.021591 36.579291
F 73.721618 59.369391 36.556291
F 74.049018 67.196691 36.705391
F 82.782118 59.235991 39.544791
F 82.998818 67.042591 39.403991
F 78.233918 62.007291 40.282991
F 84.993918 63.226991 36.755791
F 73.917218 59.296591 39.244191
F 73.926518 67.056891 39.401791
F 85.107718 62.841191 24.762791
F 78.289918 59.168691 36.480591
F 69.311618 66.993491 39.470191
F 85.041418 63.221991 39.462091
F 69.431818 62.083591 35.718891
F 69.395818 61.856391 40.254391
F 64.820718 61.876391 28.714291
F 73.848618 54.345191 43.128891
F 67.288218 55.272791 39.673491
F 67.158618 63.314291 39.474691
F 76.311718 55.610591 39.389891
F 75.967918 63.195391 39.471191
F 85.125718 57.979491 28.488491
F 64.855918 67.210191 24.975291
F 67.296718 57.945091 40.301691
F 69.524218 67.093891 36.722091
F 66.998718 63.378891 32.033191
F 78.431218 66.981891 39.185991
F 64.929118 54.218091 28.533291
F 78.405918 59.354291 39.145291
F 69.445218 59.244591 39.340691
F 67.157118 65.793191 40.571091
F 76.225218 58.129491 40.053091
F 76.254418 65.705091 40.261591
F 71.670018 65.764491 42.992891
F 64.914618 59.206091 32.069491
F 67.294518 55.601591 36.763491
F 67.144318 63.373291 36.588691
F 76.145518 55.350991 36.724191
F 76.092118 63.091391 36.682091
F 69.539818 54.275291 43.119591
F 78.544318 59.169891 21.946591
F 80.630818 62.960791 22.143391
F 76.210018 65.748491 42.965891
F 85.210818 63.227191 22.053291
F 83.040318 59.384691 22.031791
F 82.772618 66.829891 22.132991
F 80.507118 55.563891 22.223691
F 73.863118 66.875891 22.105091
F 71.660318 55.618991 22.095391
F 74.066218 59.110191 22.348491
F 69.346318 67.266791 22.047091
F 85.117118 55.254991 21.938991
F 75.995318 63.247191 21.989991
F 67.206418 55.633991 22.107691
F 71.519618 63.193991 22.171091
F 83.068418 69.497191 42.970891
F 74.069618 69.605991 43.341191
F 85.277318 63.326991 44.040091
F 89.456018 1.496061 3.127581
F 89.537118 9.096481 2.980511
F 91.818618 15.383591 21.519691
F 98.525918 1.366131 3.115761
F 98.525718 9.087601 3.116651
F 89.828218 1.458041 0.429898
F 89.359618 4.226991 6.776591
F 89.416618 11.663791 6.793841
F 98.525518 3.940951 6.755571
F 98.525318 11.662391 6.756451
F 89.442218 4.041671 4.009401
F 89.540518 11.715491 4.053731
F 98.539218 3.945091 4.022281
F 98.539018 11.666591 4.023161
F 105.297418 7.845221 21.223691
F 89.567718 17.033891 10.267991
F 91.805118 7.816101 21.222891
F 94.061818 16.808791 7.667201
F 103.090418 1.351401 0.331302
F 98.521318 11.660291 21.315891
F 91.731118 7.733581 4.022481
F 91.867718 15.611191 4.093001
F 105.139418 13.044991 14.897991
F 100.767418 7.807891 4.019601
F 100.767418 15.529391 4.020481
F 103.061418 9.085701 14.907691
F 94.065618 1.367381 0.386095
F 89.621118 16.831491 17.829691
F 94.062918 16.808991 17.676891
F 102.977418 3.933361 21.277391
F 91.838118 5.081301 2.994461
F 91.847518 13.065391 3.158211
F 100.800418 5.217561 3.122201
F 100.800418 12.938991 3.123081
F 91.727718 7.711061 6.762021
F 91.751818 15.609491 6.793871
F 105.139418 5.323551 14.897091
F 100.795418 7.811481 6.759201
F 100.795418 15.532991 6.760091
F 94.062118 9.085321 14.945191
F 94.059118 1.365121 3.117221
F 94.059818 9.086621 3.117191
F 94.061418 1.363881 14.943791
F 103.007418 1.362511 3.074081
F 103.007418 9.083971 3.074971
F 96.293518 7.800061 21.316491
F 94.059818 3.941281 6.756131
F 94.063518 11.660291 6.755261
F 103.004418 3.944751 6.706081
F 103.004418 11.666191 6.706961
F 94.064218 3.940081 4.025301
F 94.062118 11.663391 4.025721
F 103.112418 3.955961 3.958451
F 103.112418 11.677391 3.959331
F 94.061918 16.807291 14.946991
F 103.050418 11.660691 18.550091
F 87.192318 15.717591 21.377391
F 89.525818 3.707131 21.113191
F 105.297418 15.566691 21.224591
F 103.050418 3.939251 18.549191
F 87.243918 8.007281 3.928231
F 87.189218 15.606091 3.632781
F 96.291918 12.947291 14.946491
F 96.292718 7.801581 4.026221
F 96.292618 15.523091 4.027081
F 96.291918 5.225921 14.945591
F 105.150418 7.666871 3.963651
F 105.150418 15.388291 3.964531
F 102.977418 11.654791 21.278191
F 94.061118 3.938541 21.315391
F 91.881818 5.362181 0.214080
F 94.063818 11.659891 18.587391
F 94.062118 16.809291 0.386371
F 96.293218 15.521491 21.317391
F 89.418818 1.375901 7.571371
F 87.362918 5.435681 3.085401
F 87.323318 12.989591 3.168541
F 96.297018 5.226111 3.117111
F 96.296818 12.947591 3.118011
F 105.431418 5.150371 2.900951
F 105.431418 12.871791 2.901841
F 87.073818 7.977881 6.757541
F 87.328418 15.565091 6.575281
F 100.774418 7.805501 21.316091
F 96.296418 7.802241 6.757231
F 96.296018 15.523691 6.758091
F 87.494718 7.884391 18.512991
F 105.407418 7.873651 6.658691
F 105.407418 15.595091 6.659571
F 89.615218 9.116921 0.157627
F 89.470818 1.458331 10.370991
F 89.452118 9.135701 10.339191
F 100.786418 5.224631 0.383255
F 98.524318 1.365521 10.394891
F 98.524118 9.086991 10.395791
F 94.064118 16.810891 3.116681
F 89.607018 3.957221 13.996091
F 89.645418 11.698291 14.037991
F 98.523318 3.939861 14.035091
F 98.523118 11.661291 14.035991
F 89.429618 3.988651 11.234791
F 89.724918 11.839091 11.394591
F 98.535518 3.943621 11.302391
F 98.535318 11.665091 11.303191
F 89.638718 16.665591 15.074691
F 89.388418 9.028221 7.621281
F 98.537118 1.364241 0.382847
F 98.537818 1.362001 7.661951
F 98.537518 9.083451 7.662841
F 103.087418 16.805991 7.620851
F 91.800118 7.850651 11.170991
F 91.789418 15.600691 11.395091
F 89.508918 16.822191 3.135711
F 100.762418 7.804661 11.298791
F 100.762418 15.526091 11.299691
F 87.415318 13.122591 14.889591
F 91.754418 5.268901 7.649221
F 91.763718 12.821591 7.475281
F 100.767418 5.221691 7.656751
F 100.767418 12.943191 7.657641
F 91.707318 5.167821 10.335491
F 91.960318 13.018591 10.329891
F 100.790418 5.217731 10.396791
F 100.789418 12.939191 10.397691
F 91.870418 7.652411 13.966791
F 91.833218 15.391891 14.169591
F 96.291518 7.799801 18.585891
F 100.785418 7.808351 14.037091
F 100.784418 15.529791 14.037991
F 87.283418 5.488811 17.409291
F 94.059918 1.364711 10.396391
F 94.063418 9.088251 10.395291
F 89.484818 11.692991 21.121091
F 102.994418 1.365921 10.355591
F 102.994418 9.087391 10.356491
F 94.062118 3.938741 18.585291
F 94.062918 3.938361 14.035391
F 94.063018 11.659991 14.036491
F 102.988418 3.938081 13.997291
F 102.988418 11.659491 13.998191
F 94.060818 3.940751 11.304491
F 94.063618 11.661491 11.306291
F 103.073418 3.942771 11.264891
F 103.073418 11.664191 11.265791
F 94.061818 1.364701 7.665071
F 94.060918 9.085951 7.665111
F 98.521518 3.938861 21.314991
F 103.088418 1.363101 7.619081
F 103.088418 9.084561 7.619971
F 94.059618 11.660691 21.317291
F 87.254118 7.839531 11.219791
F 87.260718 15.752891 11.273291
F 87.456118 15.528091 18.712391
F 96.292218 7.800711 11.305991
F 96.292018 15.522191 11.306891
F 103.062418 1.364241 14.906791
F 105.144418 7.697451 11.261391
F 105.144418 15.418891 11.262291
F 105.325418 12.893291 17.587391
F 87.158018 5.454191 7.754471
F 87.420918 13.110591 7.570601
F 96.292718 5.226661 7.665751
F 96.292318 12.948191 7.666691
F 105.149418 5.336811 7.624541
F 105.149418 13.058291 7.625431
F 87.168018 5.355321 10.306591
F 87.404118 13.177091 10.390391
F 96.295618 5.225581 10.396691
F 96.295618 12.946891 10.397691
F 105.381418 5.156191 10.312491
F 105.380418 12.877691 10.313391
F 87.452918 7.969851 13.902991
F 87.372018 15.671891 14.043891
F 105.325418 5.171861 17.586491
F 96.295118 7.801201 14.036891
F 96.294718 15.522591 14.037691
F 105.135418 15.431191 18.534391
F 105.353418 7.863421 13.949991
F 105.353418 15.584891 13.950891
F 98.522018 16.807791 17.676491
F 89.561518 1.430081 17.585191
F 89.706318 8.994761 17.729691
F 102.982418 16.811891 17.638691
F 98.522518 1.364881 17.674691
F 98.522218 9.086351 17.675591
F 87.388418 7.776701 21.352691
F 87.429818 13.173591 17.597291
F 105.135418 7.709701 18.533491
F 98.537218 16.804891 7.663721
F 98.536818 9.085691 0.383734
F 89.443618 4.060971 18.486891
F 89.669818 11.619391 18.363491
F 98.531618 3.941891 18.582991
F 98.531418 11.663391 18.583891
F 89.623018 1.356801 14.923591
F 89.829518 9.191411 14.992691
F 103.061418 16.807191 14.908491
F 98.533818 1.362091 14.942291
F 98.533518 9.083551 14.943191
F 98.523818 16.808491 10.396691
F 91.904218 7.795861 18.553691
F 91.840318 15.641291 18.689191
F 96.294118 12.946391 17.677291
F 100.757418 7.802881 18.579691
F 100.757418 15.524391 18.580591
F 96.291218 15.521191 18.586791
F 91.835018 5.091171 15.000391
F 91.901218 12.954591 15.078491
F 100.760418 5.222801 14.939091
F 100.760418 12.944291 14.939991
F 91.786718 5.174911 17.620191
F 91.896118 13.007291 17.794991
F 100.779418 5.218941 17.676391
F 100.779418 12.940391 17.677191
F 103.006418 16.805391 3.075861
F 98.525418 16.809091 3.117541
F 96.294218 5.224961 17.676391
F 98.533318 16.804991 14.944091
F 100.774418 15.526991 21.316991
F 87.216418 5.295421 14.742691
F 94.065118 1.366811 17.673191
F 94.062618 9.086931 17.675691
F 102.994418 16.808891 10.357391
F 102.982418 1.368981 17.636891
F 102.982418 9.090451 17.637791
F 94.061218 16.808791 10.397791
F 96.294718 5.227041 0.385988
F 89.434618 16.896391 7.579871
F 94.065318 9.089441 0.386447
F 96.294318 12.948491 0.386891
F 103.090418 9.072851 0.332189
F 100.785418 12.946091 0.384141
F 98.536518 16.807191 0.384619
F 103.090418 16.794291 0.333075
F 87.335318 5.259841 0.331461
F 87.341518 12.831491 0.497706
F 91.772018 13.096191 0.374731
F 89.507118 16.811991 0.381396
F 91.853618 0.131998 18.379591
F 105.353418 0.141881 13.949191
F 105.297418 0.123684 21.222891
F 105.136418 -0.011683 18.532691
F 105.408418 0.152117 6.657851
F 100.758418 0.081484 18.578891
F 87.239018 0.088161 6.822891
F 96.292418 0.079304 11.305191
F 100.763418 0.083255 11.297991
F 87.236318 0.065253 14.137891
F 96.296718 0.080718 6.756401
F 100.767418 0.086492 4.018761
F 91.756018 -0.070403 6.958901
F 100.796418 0.089966 6.758371
F 96.295218 0.079633 14.035991
F 87.376918 0.169747 11.297291
F 100.775418 0.083985 21.315291
F 100.785418 0.086833 14.036291
F 96.291618 0.078318 18.585091
F 96.292918 0.080110 4.025441
F 96.293818 0.078550 21.315691
F 87.290918 0.170431 18.538791
F 91.906018 0.266347 21.021991
F 87.231718 0.052182 21.161891
F 87.279518 0.294840 4.150591
F 91.690018 0.036079 11.329691
F 91.778418 0.050971 13.995291
F 89.570918 1.345301 24.800591
F 89.790518 9.164591 24.907091
F 87.377418 15.530991 43.070091
F 98.520818 1.364261 24.954691
F 98.520518 9.085731 24.955591
F 87.274118 13.088791 22.175691
F 89.494818 3.680981 28.438991
F 89.511918 11.638291 28.677691
F 98.526118 3.939991 28.596591
F 98.525818 11.661491 28.597491
F 89.527318 3.783641 25.703391
F 89.599318 11.550991 26.041891
F 98.527718 3.940151 25.864091
F 98.527518 11.661591 25.864991
F 98.531618 3.940561 43.159491
F 89.545418 11.726091 43.069291
F 98.528318 16.802791 32.239091
F 87.325618 7.969111 43.066991
F 96.294518 15.519891 43.157391
F 98.522818 16.806391 36.787591
F 91.963018 7.826141 25.881391
F 91.890818 15.470991 25.839991
F 87.288218 12.794991 39.349791
F 100.753418 7.801251 25.860891
F 100.753418 15.522691 25.861691
F 107.424418 16.773891 38.729591
F 98.527218 16.801891 39.520091
F 94.058518 11.658291 40.425491
F 94.061518 3.936011 40.424391
F 91.738618 15.675391 43.033391
F 91.793018 5.201641 24.997091
F 91.981318 12.879491 24.926091
F 100.769418 5.220181 24.955891
F 100.768418 12.941691 24.956791
F 91.857018 7.790991 28.588291
F 91.752818 15.508891 28.618991
F 87.613618 5.159971 39.463591
F 100.764418 7.804251 28.595691
F 100.764418 15.525691 28.596591
F 94.061518 3.936831 43.154691
F 94.060218 1.363651 24.955591
F 94.065618 9.087731 24.954491
F 98.529818 1.362181 22.222991
F 102.972418 1.371871 24.918791
F 102.972418 9.093341 24.919691
F 94.059618 16.803591 39.517491
F 94.065318 3.935361 28.593291
F 94.060318 11.659191 28.596191
F 103.027418 3.942831 28.573991
F 103.027418 11.664291 28.574891
F 94.062618 3.937621 25.865291
F 94.067318 11.656591 25.867991
F 103.024418 3.935431 25.839391
F 103.024418 11.656891 25.840291
F 94.059218 11.659591 43.156891
F 98.529518 9.083641 22.223891
F 98.525518 16.805691 29.506691
F 94.062018 1.363421 36.785591
F 96.294918 7.798491 43.156591
F 100.790418 15.529491 43.162191
F 87.603918 7.943061 25.801991
F 87.225618 15.377791 26.052891
F 87.317218 7.756161 40.358991
F 96.290918 7.798871 25.865891
F 96.290518 15.520291 25.866791
F 103.011418 16.810791 32.212991
F 105.131418 7.726281 25.813891
F 105.131418 15.447691 25.814791
F 96.291818 15.518891 40.426491
F 91.949518 7.889731 42.998591
F 96.291918 7.797401 40.425691
F 98.529218 16.805091 22.224791
F 89.747318 16.760091 36.757191
F 89.574618 9.205801 22.134991
F 96.290918 5.225321 22.225691
F 87.334218 5.220061 24.975291
F 87.442718 12.864791 24.931591
F 96.292918 5.224351 24.956191
F 96.292818 12.945791 24.957091
F 105.266418 5.190991 24.861291
F 105.266418 12.912491 24.862191
F 87.430718 7.664421 28.471991
F 87.375618 15.348791 28.723491
F 102.971418 16.814791 24.920591
F 96.292318 7.799131 28.596491
F 96.291918 15.520491 28.597291
F 96.291818 5.223391 36.785191
F 105.254418 7.776921 28.512891
F 105.254418 15.498391 28.513791
F 94.062718 16.806891 36.787491
F 89.614518 1.396701 32.244091
F 89.496218 9.024301 32.238291
F 100.791418 7.808071 43.161291
F 98.528918 1.359901 32.237291
F 98.528618 9.081361 32.238191
F 98.531418 11.661991 43.160391
F 89.482918 3.777611 35.785491
F 89.588818 11.553491 35.922291
F 98.526718 3.940171 35.877391
F 98.526518 11.661591 35.878291
F 89.565318 3.956641 33.031391
F 89.541318 11.598791 33.090491
F 98.524518 3.937231 33.145391
F 98.524318 11.658691 33.146291
F 89.472318 1.162681 29.474591
F 89.571718 9.000961 29.418091
F 96.290118 12.944391 39.516591
F 98.526018 1.362741 29.504991
F 98.525818 9.084191 29.505791
F 89.512218 16.684591 22.262091
F 91.800518 7.729371 32.937591
F 91.868418 15.573691 33.146191
F 105.361418 7.838161 42.959991
F 100.773418 7.800301 33.141391
F 100.773418 15.521791 33.142291
F 87.197718 12.869291 36.639691
F 91.872818 5.181431 29.394291
F 91.769718 12.875891 29.481791
F 100.771418 5.223291 29.500691
F 100.771418 12.944791 29.501591
F 91.888018 5.110311 31.924691
F 91.932718 12.989791 32.190691
F 100.762418 5.220241 32.235691
F 100.762418 12.941691 32.236591
F 91.878318 7.869641 35.877791
F 91.899018 15.507491 35.858891
F 103.018418 11.674791 40.389791
F 100.758418 7.801581 35.875391
F 100.758418 15.523091 35.876191
F 87.408718 5.128051 36.740591
F 94.062618 1.363541 32.235191
F 94.061418 9.084561 32.235291
F 103.038418 1.366091 22.191491
F 103.011418 1.367851 32.211191
F 103.011418 9.089321 32.212091
F 103.018418 3.953341 40.388891
F 94.061718 3.936411 35.874191
F 94.063018 11.657691 35.875491
F 103.001418 3.930961 35.844791
F 103.001418 11.652391 35.845691
F 94.062418 3.936461 33.144391
F 94.062818 11.657591 33.146491
F 103.027418 3.951241 33.105591
F 103.027418 11.672691 33.106491
F 94.059918 1.362121 29.504591
F 94.062018 9.085201 29.505991
F 94.062118 16.806791 22.227491
F 103.022418 1.358111 29.481191
F 103.021418 9.079561 29.482091
F 89.867618 16.764491 39.450191
F 87.162018 7.795741 33.043691
F 87.416518 15.390291 33.106291
F 89.680518 16.637591 29.515291
F 96.292418 7.798391 33.145391
F 96.292218 15.519891 33.146291
F 107.424418 9.052461 38.728691
F 105.365418 7.852071 32.869591
F 105.365418 15.573491 32.870491
F 105.360418 15.559591 42.960891
F 87.361818 5.228521 29.122091
F 87.216418 12.814891 29.584891
F 96.291618 5.224231 29.505391
F 96.291218 12.945691 29.506291
F 105.389418 5.152411 29.254191
F 105.389418 12.873891 29.255091
F 87.373918 5.360861 31.922891
F 87.279818 12.860591 32.234591
F 96.291918 5.223501 32.235991
F 96.291618 12.944891 32.236891
F 105.230418 5.241341 32.017091
F 105.230418 12.962791 32.017991
F 87.160818 7.789361 35.666891
F 87.379418 15.439791 35.871191
F 107.424418 1.331001 38.727791
F 96.291118 7.798221 35.876091
F 96.291018 15.519691 35.877091
F 105.340418 12.903791 36.514391
F 105.202418 7.776931 35.641291
F 105.202418 15.498391 35.642191
F 105.340418 5.182361 36.513491
F 89.675118 1.220951 39.337591
F 89.666118 8.966571 39.507191
F 103.048418 3.952781 43.134191
F 98.527718 1.358911 39.518391
F 98.527418 9.080371 39.519291
F 94.062718 16.807391 32.236091
F 96.291818 12.944791 36.785991
F 94.059518 16.805791 29.506291
F 103.003418 16.811291 39.489491
F 103.022418 9.069561 36.746491
F 89.791118 3.819951 40.405091
F 89.580818 11.660391 40.443391
F 98.521618 3.935591 40.426691
F 98.521318 11.657091 40.427591
F 89.604418 1.240001 36.683991
F 89.422718 8.845861 36.751091
F 94.063418 9.086211 36.786991
F 98.523318 1.363451 36.785891
F 98.523118 9.084911 36.786791
F 94.060618 16.806991 24.957091
F 91.838718 7.820731 40.286691
F 91.833318 15.370991 40.450191
F 105.189418 12.977991 39.287391
F 100.771418 7.800031 40.424591
F 100.771418 15.521491 40.425491
F 96.290618 5.222831 39.515791
F 91.755918 5.149401 36.603891
F 91.895018 12.974191 36.701291
F 100.769418 5.221801 36.781891
F 100.768418 12.943291 36.782791
F 91.898818 5.141881 39.285291
F 91.755318 12.922491 39.553091
F 100.754418 5.220851 39.516391
F 100.754418 12.942291 39.517291
F 87.435318 15.525091 40.265691
F 105.343418 7.848221 40.180191
F 105.190418 5.256541 39.286491
F 103.048418 11.674191 43.135091
F 103.021418 16.800991 29.482991
F 105.343418 15.569691 40.181091
F 94.064318 1.363841 39.514091
F 94.062418 9.084761 39.514891
F 87.390718 5.041181 22.210591
F 103.004418 1.368391 39.487791
F 103.004418 9.089861 39.488591
F 103.023418 1.348101 36.745591
F 103.022418 16.790991 36.747391
F 98.520318 16.807191 24.956391
F 103.038418 16.808991 22.193291
F 89.658218 3.964241 43.174091
F 89.366618 16.764391 24.879191
F 100.755418 5.222771 22.219991
F 94.061318 9.085221 22.225491
F 105.132418 13.030091 22.172091
F 87.363918 0.056376 32.873891
F 105.133418 5.308621 22.171291
F 100.755418 12.944191 22.220891
F 94.063718 1.365201 22.224491
F 96.290818 12.946691 22.226491
F 89.523518 16.758791 32.183791
F 103.038418 9.087541 22.192391
F 105.421418 12.931891 43.799191
F 89.680218 1.309761 22.211391
F 105.343418 0.126812 40.179391
F 105.365418 0.130663 32.868791
F 91.784618 0.154792 25.912891
F 91.846318 0.146900 33.206791
F 105.421418 5.210421 43.798291
F 100.773418 0.078898 33.140591
F 87.298018 -0.059646 25.701591
F 105.361418 0.116654 42.959191
F 100.753418 0.079851 25.859991
F 87.392218 0.107495 35.583291
F 96.292318 0.076062 40.424791
F 96.291418 0.076694 35.875291
F 105.131418 0.004895 25.813091
F 91.714018 5.064101 22.138991
F 96.295218 0.076964 43.155791
F 100.764418 0.082736 28.594891
F 100.772418 0.078634 40.423691
F 100.791418 0.086550 43.160491
F 96.292818 0.077028 33.144591
F 100.759418 0.080059 35.874491
F 96.290918 0.077415 25.865091
F 96.292518 0.077595 28.595591
F 105.255418 0.055405 28.512091
F 105.202418 0.055415 35.640391
F 87.091718 0.136429 28.389891
F 91.868818 0.038782 35.931691
F 91.919618 0.080548 40.403391
F 91.911018 0.060848 43.117191
F 91.727718 12.900391 22.347891
F 89.652918 24.302491 2.970231
F 89.638918 32.349791 3.157991
F 98.525118 24.530491 3.118421
F 98.524918 32.251991 3.119301
F 89.513618 27.067991 6.852781
F 87.279518 30.876891 18.386791
F 89.431218 19.647591 6.655301
F 98.524718 27.105291 6.758221
F 103.061418 32.250091 14.910291
F 98.525018 19.383891 6.757341
F 89.573818 26.934691 4.119351
F 94.060318 32.249891 14.947491
F 89.672118 19.579591 3.941351
F 98.538418 27.109491 4.024931
F 87.307518 28.276091 0.370968
F 98.538718 19.387991 4.024051
F 87.362618 23.251491 18.643791
F 100.774418 23.248391 21.317891
F 96.294018 20.670091 0.387833
F 102.976418 27.097791 21.279991
F 91.777218 30.968191 4.117061
F 91.877918 23.078991 3.969301
F 100.766418 30.972291 4.022251
F 100.766418 23.250791 4.021371
F 89.770918 32.351891 0.392458
F 94.064218 19.378991 21.315791
F 89.751618 27.122291 21.114091
F 87.384718 23.213791 21.356391
F 91.783418 28.472891 3.198191
F 91.839918 20.674391 2.976651
F 100.799418 28.381991 3.124861
F 100.800418 20.660491 3.123971
F 91.891518 31.069491 6.874061
F 91.806218 23.290191 6.602371
F 100.794418 30.975891 6.761861
F 100.795418 23.254391 6.760971
F 94.061518 24.530291 3.118041
F 94.060518 32.251991 3.119631
F 103.006418 24.526891 3.076741
F 103.006418 32.248391 3.077631
F 94.061118 27.104891 6.758951
F 105.297418 23.288191 21.225491
F 94.063418 19.382891 6.756561
F 103.003418 27.109091 6.708731
F 94.062718 27.101591 21.317491
F 103.004418 19.387691 6.707851
F 94.061718 27.105791 4.028101
F 105.324418 20.614791 17.588291
F 94.062718 19.383991 4.026201
F 103.111418 27.120391 3.961111
F 105.324418 28.336291 17.589191
F 103.112418 19.398891 3.960221
F 96.292718 30.964491 21.319191
F 103.049418 27.103591 18.551791
F 105.296418 31.009591 21.226391
F 91.774918 23.109291 21.451791
F 87.521718 30.835691 3.991451
F 87.387018 23.163191 4.009341
F 96.292018 30.965991 4.028861
F 96.292418 23.244591 4.027961
F 105.149418 30.831291 3.966311
F 105.149418 23.109791 3.965421
F 96.291218 23.242791 18.587591
F 105.134418 30.874091 18.536091
F 94.064518 19.380391 18.587391
F 96.290518 30.964091 18.588591
F 100.773418 30.969891 21.318791
F 91.769218 30.867391 21.294491
F 87.369418 28.186391 3.042971
F 87.376318 20.675291 2.811911
F 96.296218 28.390491 3.119771
F 96.296618 20.668991 3.118911
F 105.430418 28.314791 2.903611
F 105.431418 20.593291 2.902721
F 87.403018 31.121191 6.708871
F 87.297518 23.202491 6.726221
F 96.295718 30.966691 6.759901
F 96.295918 23.245191 6.759021
F 105.407418 31.037991 6.661341
F 105.407418 23.316591 6.660461
F 89.419718 24.639991 10.390391
F 89.511518 32.412091 10.555891
F 98.523518 24.529891 10.397591
F 98.523318 32.251391 10.398491
F 89.561618 26.826391 14.150191
F 96.293918 20.667791 17.678191
F 89.508418 19.186891 14.087491
F 98.522518 27.104291 14.037791
F 96.293518 28.389291 17.679091
F 98.522818 19.382791 14.036891
F 89.563918 27.115691 11.432891
F 87.337218 20.821891 17.786491
F 89.578818 19.535191 11.427091
F 98.534718 27.107991 11.304991
F 87.445718 28.348291 17.561591
F 98.535018 19.386491 11.304091
F 89.590418 24.467391 7.626451
F 89.477618 32.438691 7.809751
F 98.537018 24.526391 7.664611
F 98.536718 32.247791 7.665491
F 91.837818 31.022991 11.218791
F 91.686218 23.364291 11.217891
F 100.761418 30.968991 11.301491
F 100.762418 23.247591 11.300591
F 91.832518 28.351991 7.747041
F 91.962918 20.828791 7.576711
F 100.766418 28.386091 7.659411
F 100.766418 20.664591 7.658531
F 91.831518 28.324091 10.494791
F 91.735418 20.746991 10.244691
F 100.789418 28.382091 10.399491
F 100.789418 20.660691 10.398591
F 91.821318 30.919691 13.911291
F 91.952418 23.008591 13.839791
F 100.784418 30.972691 14.039791
F 100.784418 23.251291 14.038891
F 94.059418 24.529691 10.398191
F 94.063018 32.252691 10.398091
F 102.993418 24.530291 10.358191
F 102.993418 32.251791 10.359091
F 94.062218 27.103091 14.037791
F 105.139418 20.766491 14.898891
F 94.059618 19.382391 14.037591
F 102.987418 27.102491 13.999991
F 103.061418 24.528591 14.909391
F 102.987418 19.380991 13.999091
F 94.063718 27.103491 11.308791
F 105.139418 28.487891 14.899691
F 94.059918 19.384591 11.305791
F 103.072418 27.107191 11.267591
F 96.291318 20.668891 14.947491
F 103.073418 19.385691 11.266691
F 94.061018 24.529491 7.666441
F 94.066818 32.254491 7.670571
F 103.087418 24.527491 7.621741
F 103.087418 32.248991 7.622631
F 87.194018 31.153791 11.344891
F 87.160918 23.231991 11.361691
F 96.291418 30.965091 11.308691
F 96.291518 23.243591 11.307791
F 105.143418 30.861791 11.264091
F 105.143418 23.140391 11.263191
F 87.488218 28.553891 7.813431
F 87.200818 20.700191 7.781201
F 96.292018 28.390991 7.668391
F 96.292418 20.669491 7.667481
F 105.148418 28.501191 7.627201
F 105.148418 20.779691 7.626321
F 87.375018 28.389091 10.526291
F 87.160718 20.677691 10.452791
F 96.294918 28.389891 10.399391
F 96.295218 20.668491 10.398491
F 105.380418 28.320591 10.315091
F 105.380418 20.599091 10.314291
F 87.364018 31.023091 14.006391
F 87.318018 23.197491 14.026391
F 96.294218 30.965591 14.039491
F 96.294718 23.244191 14.038691
F 105.352418 31.027791 13.952691
F 105.352418 23.306391 13.951791
F 89.749118 24.210291 17.671291
F 89.407018 32.230591 17.550891
F 98.521718 24.529291 17.677391
F 98.521418 32.250691 17.678291
F 102.976418 19.376291 21.279091
F 96.291218 28.390291 14.948291
F 89.566118 19.209591 21.380491
F 94.059518 27.104791 18.586991
F 87.485718 20.767591 15.046191
F 94.061418 24.528191 14.946891
F 89.678818 26.959791 18.355691
F 87.343318 28.227991 14.742891
F 89.539718 19.482391 18.586691
F 98.530818 27.106291 18.585591
F 105.135418 23.152591 18.535291
F 98.531118 19.384791 18.584691
F 89.575818 24.183591 14.991691
F 89.583018 32.282191 14.920691
F 98.533018 24.526491 14.944991
F 98.532718 32.247891 14.945891
F 91.671318 31.056091 18.598891
F 91.950718 23.037091 18.647091
F 100.757418 30.967291 18.582391
F 100.757418 23.245791 18.581491
F 91.857818 28.392991 14.850891
F 91.695718 20.622291 14.931891
F 100.759418 28.387191 14.941691
F 100.759418 20.665691 14.940891
F 91.792718 28.460591 17.609891
F 91.927018 20.575491 17.537591
F 100.779418 28.383291 17.678991
F 100.779418 20.661891 17.678091
F 96.292918 23.242991 21.318291
F 98.521018 19.381791 21.316791
F 87.367418 30.993791 21.176791
F 98.520718 27.103291 21.317591
F 94.061018 24.528691 17.678191
F 94.058518 32.250491 17.679191
F 102.981418 24.533391 17.639591
F 102.981418 32.254791 17.640491
F 103.049418 19.382191 18.550891
F 91.807518 20.535991 0.191742
F 96.293818 28.391391 0.388643
F 94.063118 24.530691 0.387790
F 91.834418 28.456391 0.509862
F 100.785418 20.667591 0.385026
F 100.785418 28.388991 0.385912
F 98.536318 24.528591 0.385507
F 98.536018 32.250091 0.386391
F 94.061618 32.251491 0.388479
F 103.090418 24.515791 0.333961
F 103.089418 32.237191 0.334846
F 87.258718 20.588991 0.170231
F 89.635618 24.495391 0.358754
F 89.314118 34.831091 14.151191
F 91.886818 28.277091 22.329591
F 89.596518 24.614791 24.879091
F 89.629918 32.179991 24.945291
F 98.520018 24.528691 24.957291
F 98.519718 32.250091 24.958191
F 89.665118 27.115091 28.435591
F 107.423418 32.216891 38.731291
F 89.523218 19.207691 28.578591
F 98.525318 27.104391 28.599191
F 107.423418 24.495391 38.730391
F 98.525618 19.382891 28.598391
F 89.536418 27.232791 25.799691
F 105.132418 20.751591 22.172991
F 89.489918 19.356791 25.979591
F 98.526918 27.104491 25.866791
F 103.022418 24.512491 36.748291
F 98.527218 19.383091 25.865891
F 94.064618 19.376791 43.155091
F 89.573218 19.451291 43.146091
F 89.583818 32.186991 22.154991
F 105.132418 28.472991 22.173891
F 91.847618 30.875791 25.776391
F 91.859718 23.207391 25.834491
F 100.752418 30.965591 25.863491
F 100.753418 23.244191 25.862591
F 91.779318 30.951191 43.167391
F 89.657618 24.611191 22.250291
F 87.443518 23.206591 42.914391
F 87.384118 28.242291 21.907591
F 91.862818 28.325791 24.944691
F 91.765818 20.723591 25.084391
F 100.768418 28.384591 24.958591
F 100.768418 20.663091 24.957691
F 91.824018 30.923191 28.503691
F 91.788518 23.327991 28.471391
F 100.763418 30.968591 28.598391
F 100.764418 23.247191 28.597491
F 94.060718 24.528291 24.957891
F 94.060918 32.249991 24.958191
F 102.971418 24.536291 24.921491
F 102.971418 32.257691 24.922391
F 94.059918 27.102591 28.598391
F 105.360418 23.281091 42.961791
F 94.062818 19.379691 28.595991
F 103.027418 27.107191 28.576591
F 98.531118 19.383491 43.161291
F 103.027418 19.385791 28.575791
F 94.062818 27.101191 25.868891
F 103.022418 32.233991 36.749191
F 94.060718 19.381391 25.866991
F 103.023418 27.099791 25.842091
F 96.294418 23.241391 43.158391
F 103.024418 19.378391 25.841191
F 96.294018 30.962791 43.159191
F 103.017418 27.117691 40.391491
F 94.062118 19.378391 40.427191
F 105.339418 28.346791 36.516091
F 87.529418 30.879791 25.839791
F 87.343918 23.507691 25.629291
F 96.290018 30.963191 25.868591
F 96.290218 23.241791 25.867691
F 105.130418 30.890691 25.816591
F 105.131418 23.169191 25.815691
F 96.291418 20.666291 36.786891
F 98.530818 27.104991 43.162091
F 94.061518 24.527591 36.787191
F 103.017418 19.396291 40.390591
F 94.057218 27.101691 40.427191
F 105.342418 31.012591 40.182891
F 87.395818 28.418391 24.601891
F 87.334118 20.861591 24.967791
F 96.292218 28.388691 24.958791
F 96.292418 20.667291 24.957891
F 105.265418 28.355391 24.863991
F 105.265418 20.633891 24.863091
F 87.335818 30.916691 28.466591
F 87.385418 23.334691 28.348391
F 96.291518 30.963491 28.599091
F 96.291718 23.241991 28.598191
F 105.254418 30.941291 28.515591
F 105.254418 23.219891 28.514691
F 89.574618 24.532791 31.960091
F 89.610018 32.335591 32.303791
F 98.528118 24.524291 32.239991
F 98.527818 32.245791 32.240891
F 89.740318 27.017391 35.869591
F 96.291118 30.961791 40.428291
F 89.529918 19.389491 35.746791
F 98.526018 27.104591 35.880091
F 105.189418 20.699491 39.288191
F 98.526218 19.383091 35.879191
F 89.869418 27.061991 33.056291
F 105.189418 28.420891 39.289091
F 89.522618 19.311291 33.008391
F 98.523718 27.101591 33.148091
F 100.790418 30.972491 43.163991
F 98.524018 19.380191 33.147191
F 89.496818 24.477491 29.359791
F 89.476418 32.229291 29.558591
F 98.525218 24.527091 29.507591
F 98.525018 32.248591 29.508491
F 91.751718 30.987391 33.197791
F 91.643918 23.352491 33.059891
F 100.772418 30.964691 33.144091
F 100.772418 23.243191 33.143191
F 91.792418 28.390091 29.489791
F 91.838118 20.707091 29.271191
F 100.770418 28.387691 29.503391
F 100.770418 20.666191 29.502491
F 91.949818 28.441491 32.245791
F 91.791218 20.676691 32.172491
F 100.761418 28.384591 32.238391
F 100.761418 20.663191 32.237491
F 91.774118 31.045991 35.959491
F 91.989318 23.213891 35.746691
F 100.758418 30.965991 35.877991
F 100.758418 23.244491 35.877091
F 94.058818 24.527191 32.237791
F 94.059518 32.248891 32.239091
F 103.011418 24.532291 32.213891
F 103.010418 32.253691 32.214691
F 94.059718 27.102391 35.878791
F 96.290218 20.665691 39.517591
F 94.061418 19.379591 35.876491
F 103.001418 27.095391 35.847491
F 96.291218 28.387691 36.787691
F 103.001418 19.373891 35.846591
F 94.063318 27.100791 33.148791
F 96.289518 28.387291 39.518391
F 94.060118 19.380791 33.146291
F 103.026418 27.115591 33.108291
F 87.397318 20.549691 39.403691
F 103.027418 19.394191 33.107391
F 94.059718 24.527591 29.506691
F 94.060218 32.249091 29.507991
F 103.021418 24.522491 29.483891
F 103.021418 32.243991 29.484791
F 87.165018 31.142591 33.060591
F 87.399818 23.255891 33.181191
F 96.291618 30.962791 33.148091
F 96.291718 23.241191 33.147291
F 105.364418 31.016491 32.872291
F 105.364418 23.294991 32.871391
F 87.494818 28.301591 29.494091
F 87.365418 20.720491 29.235891
F 96.290718 28.388591 29.508091
F 96.291018 20.667191 29.507191
F 105.388418 28.316791 29.256791
F 105.388418 20.595291 29.255991
F 87.547218 28.521191 32.222491
F 87.299018 20.707091 31.988791
F 96.291118 28.387791 32.238691
F 96.291318 20.666391 32.237791
F 105.229418 28.405691 32.019791
F 105.230418 20.684291 32.018891
F 87.519518 30.917491 35.821591
F 87.547218 23.200991 35.892891
F 96.290218 30.962591 35.878791
F 96.290718 23.241191 35.877991
F 105.201418 30.941291 35.643891
F 105.201418 23.219891 35.642991
F 89.651618 24.541191 39.726091
F 89.551118 32.087691 39.424591
F 98.526918 24.523291 39.520991
F 98.526618 32.244791 39.521891
F 103.047418 19.395691 43.135991
F 87.449418 20.673091 36.628091
F 103.047418 27.117191 43.136891
F 87.499918 30.886191 43.109891
F 87.200118 28.288091 39.262991
F 91.916818 23.183191 43.065391
F 89.431918 27.150791 40.473791
F 87.343218 28.264791 36.640891
F 89.723618 19.336191 40.302991
F 98.520818 27.099991 40.429291
F 105.342418 23.291191 40.181991
F 98.521118 19.378491 40.428391
F 89.845118 24.457591 37.089191
F 89.733018 32.286591 36.751991
F 98.522518 24.527791 36.788491
F 98.522318 32.249291 36.789391
F 91.869318 31.085291 40.490491
F 91.812518 23.300091 40.299891
F 100.770418 30.964391 40.427191
F 100.771418 23.242991 40.426291
F 91.870118 28.452691 36.875191
F 91.809518 20.714591 36.678491
F 100.768418 28.386191 36.784591
F 100.768418 20.664691 36.783691
F 91.689718 28.377191 39.525191
F 91.949118 20.724291 39.458191
F 100.754418 28.385191 39.519091
F 100.754418 20.663791 39.518191
F 96.291418 23.240291 40.427391
F 89.517418 26.997691 43.211191
F 94.059818 32.248991 36.788791
F 105.360418 31.002591 42.962691
F 94.062318 24.528191 39.516591
F 94.061318 32.249091 39.518391
F 103.003418 24.532791 39.490391
F 103.003418 32.254291 39.491291
F 87.505618 23.128091 40.303591
F 105.340418 20.625291 36.515191
F 87.368918 30.804291 40.346091
F 100.790418 23.250991 43.163091
F 94.058518 27.102091 43.159091
F 87.381818 20.685191 22.312991
F 98.529018 24.526591 22.225691
F 98.528718 32.247991 22.226491
F 96.290518 20.668191 22.227391
F 100.755418 28.387191 22.222591
F 96.290418 28.389591 22.228291
F 103.037418 24.530491 22.194191
F 100.755418 20.665691 22.221791
F 94.059318 32.248891 22.227591
F 94.060718 24.527591 22.227591
F 103.037418 32.251891 22.195091
F 91.811818 20.460391 22.197891
F 89.459218 34.903691 43.074591
F 89.617418 34.960291 35.987391
F 105.421418 20.653391 43.800091
F 105.421418 28.374791 43.800991
F 89.733318 34.750791 40.286291
F 89.519918 47.591591 3.040771
F 89.521118 39.905291 3.481561
F 98.524318 47.694891 3.121081
F 98.524618 39.973491 3.120191
F 89.618518 50.168691 6.925101
F 89.577218 42.389291 6.733431
F 98.524018 50.269691 6.760881
F 98.524218 42.548291 6.760001
F 89.718618 50.231691 4.129351
F 89.589718 42.612791 3.970101
F 98.537718 50.273891 4.027591
F 98.537918 42.552391 4.026711
F 100.778418 51.547691 17.681691
F 100.784418 43.831891 0.387683
F 94.063118 42.544291 21.318491
F 105.379418 51.484991 10.317791
F 91.790918 38.748691 4.063731
F 91.853818 46.494791 4.050771
F 100.766418 38.693691 4.023141
F 100.766418 46.415191 4.024021
F 96.293718 36.112891 0.389514
F 105.323418 51.500591 17.591791
F 91.744618 51.518491 15.039091
F 100.773418 46.412791 21.320491
F 105.138418 51.652291 14.902391
F 105.430418 51.479091 2.906271
F 91.720118 46.360491 21.434091
F 91.892318 36.239291 3.292781
F 91.891118 43.835491 3.089321
F 91.861518 51.526591 17.783491
F 100.799418 36.103391 3.125741
F 100.799418 43.824891 3.126631
F 91.779218 38.830391 6.810351
F 91.930318 46.491491 6.760121
F 100.794418 38.697291 6.762751
F 100.794418 46.418791 6.763631
F 94.061818 47.696091 3.120341
F 94.060518 39.973891 3.120531
F 103.005418 47.691291 3.079401
F 103.006418 39.969791 3.078511
F 94.062618 50.267891 6.759991
F 94.062718 42.546891 6.759551
F 103.003418 50.273491 6.711391
F 103.003418 42.552091 6.710501
F 94.062018 50.269891 4.029991
F 94.064318 42.546991 4.030431
F 103.111418 50.284691 3.963761
F 103.111418 42.563291 3.962881
F 89.627418 42.551291 21.163491
F 103.089418 39.958691 0.335732
F 100.773418 38.691391 21.319591
F 87.326118 44.042591 0.404862
F 87.262418 38.705691 4.164781
F 87.350918 46.485291 4.131751
F 96.291718 38.687391 4.029751
F 96.291418 46.408891 4.030641
F 105.149418 38.552691 3.967191
F 105.149418 46.274191 3.968081
F 98.535518 47.692991 0.388164
F 87.252518 38.813291 21.202691
F 87.500518 46.235391 21.272291
F 87.274818 36.281691 0.391248
F 89.648918 34.889991 18.475991
F 100.788418 51.546491 10.402091
F 102.975418 50.262091 21.282691
F 100.799418 51.546291 3.127511
F 105.324418 43.779191 17.590891
F 105.138418 36.209391 14.900591
F 87.325618 36.175991 3.169741
F 87.315318 43.908091 3.040111
F 100.758418 51.551591 14.944391
F 96.296118 36.111891 3.120681
F 96.295818 43.833391 3.121571
F 91.814018 51.492391 7.613301
F 105.430418 36.036191 2.904491
F 105.430418 43.757691 2.905381
F 87.250818 38.450791 6.853071
F 87.225218 46.273491 6.859821
F 96.295318 38.687991 6.760741
F 96.295318 46.409591 6.761711
F 105.406418 38.759491 6.662231
F 105.406418 46.480991 6.663111
F 89.609118 47.752991 10.620191
F 89.548618 39.878491 10.426091
F 98.522718 47.694291 10.400191
F 98.523018 39.972791 10.399291
F 89.541918 50.323791 14.110591
F 89.466718 42.271991 14.103091
F 98.521718 50.268591 14.040391
F 98.522018 42.547191 14.039491
F 89.676718 50.469791 11.502191
F 89.717518 42.580591 11.351691
F 98.534018 50.272391 11.307691
F 98.534218 42.550891 11.306791
F 89.603318 47.563491 7.872801
F 89.393318 39.925191 7.741331
F 98.536218 47.690791 7.667261
F 98.536518 39.969291 7.666381
F 91.828318 38.676091 11.350291
F 91.947018 46.451391 11.558391
F 100.761418 38.690491 11.302291
F 100.761418 46.411991 11.303191
F 105.324418 36.057691 17.589991
F 91.828918 36.307391 7.677701
F 91.875218 43.855691 7.587881
F 98.519918 50.267591 21.320291
F 100.766418 36.107491 7.660301
F 100.765418 43.828991 7.661181
F 89.677618 50.121591 21.244491
F 91.839218 36.047191 10.260991
F 91.865918 44.001591 10.441191
F 91.755518 38.786191 21.366691
F 100.789418 36.103591 10.400391
F 100.788418 43.824991 10.401191
F 91.702418 38.706991 14.081791
F 91.881018 46.370391 14.200491
F 100.783418 38.694191 14.040691
F 100.783418 46.415691 14.041591
F 94.060918 47.694891 10.401591
F 94.060418 39.972991 10.400391
F 102.993418 47.694691 10.360891
F 102.993418 39.973191 10.359991
F 94.058618 50.268691 14.041691
F 94.060818 42.546291 14.039991
F 102.986418 50.266891 14.002591
F 102.986418 42.545391 14.001691
F 94.060518 50.269691 11.309891
F 94.060918 42.548291 11.309491
F 103.071418 50.271491 11.270291
F 103.072418 42.550091 11.269391
F 94.066018 47.696891 7.672171
F 94.063518 39.974691 7.670611
F 103.086418 47.691891 7.624401
F 103.086418 39.970391 7.623511
F 87.347618 38.592191 11.322191
F 87.280418 46.319491 11.271291
F 96.291318 38.686591 11.309491
F 96.291118 46.408091 11.310391
F 105.143418 38.583291 11.264891
F 105.142418 46.304791 11.265791
F 87.358218 51.425691 7.745981
F 87.360618 36.000091 7.890631
F 87.217218 43.709991 7.539331
F 96.293018 43.832291 17.680791
F 96.291818 36.112491 7.669281
F 96.291518 43.833991 7.670171
F 98.520218 42.546191 21.319391
F 105.148418 36.222691 7.628091
F 105.148418 43.944091 7.628971
F 105.138418 43.930891 14.901491
F 87.361018 36.025391 10.535491
F 87.410618 43.704491 10.279491
F 96.293318 36.110791 17.679891
F 96.294718 36.111391 10.400291
F 96.294518 43.832791 10.401191
F 105.147418 51.665591 7.629861
F 105.380418 36.041991 10.315991
F 105.379418 43.763491 10.316891
F 87.074618 38.703591 14.069791
F 87.080718 46.379291 13.916491
F 96.293818 38.686991 14.040391
F 96.293718 46.408491 14.041291
F 105.352418 38.749291 13.953591
F 105.352418 46.470691 13.954491
F 89.573318 47.729091 17.547791
F 89.553818 39.924891 17.772991
F 98.520918 47.693691 17.679991
F 98.521218 39.972191 17.679091
F 87.253518 51.539291 14.932291
F 87.356918 36.261491 17.573191
F 96.292718 51.553691 17.681691
F 96.295518 51.554891 3.122441
F 89.519118 50.286391 18.400191
F 89.642818 42.579491 18.432391
F 98.530018 50.270691 18.588291
F 98.530318 42.549191 18.587391
F 89.589518 47.611691 14.825791
F 89.317318 39.842191 15.082891
F 98.532218 47.690891 14.947691
F 98.532518 39.969391 14.946791
F 91.820718 38.837591 18.557791
F 91.778118 46.532891 18.615491
F 100.756418 38.688691 18.583291
F 100.756418 46.410191 18.584191
F 91.847918 51.668391 10.332091
F 91.756918 36.047791 14.972191
F 91.803818 43.750791 14.975591
F 96.290318 51.554691 14.950991
F 100.759418 36.108691 14.942591
F 100.759418 43.830091 14.943491
F 87.290118 51.567691 17.626091
F 91.829518 36.266191 17.685091
F 91.832118 43.858591 17.768691
F 96.291218 51.555491 7.671081
F 100.778418 36.104791 17.679891
F 100.778418 43.826291 17.680791
F 105.296418 46.452491 21.228091
F 102.975418 42.540691 21.281791
F 87.358518 51.594391 2.974621
F 96.292118 46.407291 21.320891
F 94.061618 47.694791 17.680491
F 94.063218 39.974491 17.678391
F 102.981418 47.697791 17.642291
F 102.981418 39.976291 17.641391
F 105.296418 38.731091 21.227291
F 94.060318 50.267091 21.320591
F 96.294218 51.554291 10.402091
F 100.765418 51.550491 7.662071
F 94.062318 50.266891 18.591391
F 94.061518 42.546491 18.589891
F 103.048418 50.267991 18.554491
F 103.048418 42.546591 18.553591
F 94.064518 47.695491 14.952291
F 94.059518 39.971491 14.948991
F 103.060418 47.692991 14.912091
F 103.060418 39.971591 14.911191
F 87.163818 38.903991 18.562391
F 87.411418 46.528191 18.568791
F 96.290318 38.685591 18.589491
F 96.290118 46.406991 18.590391
F 105.134418 38.595591 18.536991
F 105.134418 46.316991 18.537891
F 98.535718 39.971491 0.387275
F 87.050118 36.102291 14.999091
F 87.333218 43.764991 14.875291
F 87.277018 43.819391 17.804591
F 96.290818 36.111791 14.949191
F 96.290618 43.833291 14.950091
F 96.292318 38.685891 21.319991
F 87.422118 51.612691 10.394991
F 100.784418 51.553391 0.388569
F 94.061818 47.695091 0.390171
F 91.863218 51.536491 3.009091
F 100.784418 36.110491 0.386798
F 94.066018 39.975691 0.391364
F 96.292918 51.555891 0.391343
F 96.293318 43.834391 0.390428
F 89.613718 34.940491 6.709221
F 91.732218 51.624291 0.251517
F 103.089418 47.680191 0.336618
F 89.723418 34.837091 11.531391
F 89.711118 47.703491 0.129997
F 98.530618 34.827691 18.586491
F 94.064618 34.826091 4.030291
F 91.854018 36.107391 0.454087
F 89.721718 40.136691 0.675702
F 98.522318 34.825691 14.038591
F 103.111418 34.841791 3.961991
F 87.417118 51.730791 0.254708
F 103.003418 34.830591 6.709621
F 89.589418 34.735891 21.168991
F 103.049418 34.825091 18.552691
F 94.059718 34.824991 21.318991
F 102.976418 34.819191 21.280891
F 94.059818 34.826491 18.588191
F 94.059318 34.825591 14.039691
F 94.059418 34.828091 6.760141
F 102.987418 34.823891 14.000791
F 103.072418 34.828591 11.268491
F 98.538218 34.830891 4.025821
F 98.524518 34.826791 6.759111
F 94.061918 34.825891 11.308291
F 98.534518 34.829491 11.305891
F 98.520518 34.824691 21.318491
F 89.562118 35.001391 4.050961
F 87.452818 43.723891 22.110391
F 89.608318 47.825191 24.954091
F 89.609718 39.837391 24.888591
F 98.519218 47.692991 24.959991
F 98.519518 39.971591 24.959091
F 89.457218 50.194091 28.592991
F 89.467218 42.536891 28.404991
F 98.524518 50.268791 28.601891
F 98.524818 42.547291 28.600991
F 89.604118 50.259291 25.877191
F 89.553318 42.444091 25.751391
F 98.526118 50.268891 25.869391
F 98.526418 42.547491 25.868591
F 91.827718 51.431991 24.890191
F 91.732818 51.505491 36.828891
F 91.820418 51.640891 32.309091
F 96.291318 51.553091 24.961491
F 91.837318 38.612991 25.910691
F 91.767918 46.554691 25.814291
F 100.752418 38.687091 25.864391
F 100.752418 46.408591 25.865291
F 87.092618 51.555691 32.160291
F 96.289818 43.832591 22.230091
F 87.471218 51.595291 29.521591
F 87.276618 51.553491 39.566991
F 98.530018 50.269291 43.164791
F 91.920318 51.488491 29.366191
F 103.037418 39.973391 22.195991
F 91.822618 36.107591 24.843391
F 91.822518 43.736691 24.907391
F 98.530318 42.547891 43.163891
F 100.768418 36.105991 24.959491
F 100.767418 43.827491 24.960391
F 91.704918 38.674691 28.681991
F 91.825918 46.388291 28.487691
F 100.763418 38.690091 28.599291
F 100.763418 46.411591 28.600091
F 94.060518 47.693391 24.960191
F 94.059718 39.970891 24.960091
F 102.970418 47.700691 24.924091
F 102.971418 39.979191 24.923291
F 94.063918 50.263691 28.598791
F 94.060118 42.544491 28.599491
F 103.026418 50.271591 28.579291
F 103.026418 42.550191 28.578391
F 94.061218 50.266091 25.870391
F 94.062218 42.544291 25.870191
F 103.023418 50.264191 25.844791
F 103.023418 42.542691 25.843891
F 87.415418 38.848091 43.279891
F 87.419318 46.504791 43.042091
F 105.188418 43.863891 39.290891
F 98.528218 47.690991 22.228291
F 87.417818 38.741691 25.820491
F 87.391618 46.559091 25.769491
F 96.289718 38.684691 25.869391
F 96.289318 46.406091 25.870391
F 105.130418 38.612091 25.817491
F 105.130418 46.333591 25.818391
F 105.264418 51.519791 24.866591
F 96.289618 36.108691 39.519291
F 96.289118 43.830191 39.520091
F 103.037418 47.694891 22.196791
F 89.527018 50.317291 43.010191
F 100.767418 51.548991 24.961291
F 96.293618 46.405791 43.161091
F 100.760418 51.548991 32.241091
F 87.460118 51.675491 24.863691
F 103.046418 50.281591 43.139491
F 87.373618 36.188391 24.824591
F 87.366818 43.971391 24.958191
F 103.047418 42.560091 43.138691
F 96.291918 36.110191 24.959691
F 96.291618 43.831691 24.960591
F 100.754418 36.108591 22.223491
F 105.265418 36.076891 24.864791
F 105.264418 43.798291 24.865691
F 87.454318 38.798491 28.488391
F 87.418418 46.339191 28.437191
F 96.291018 38.684891 28.599991
F 96.291018 46.406391 28.600891
F 105.253418 38.662791 28.516491
F 105.253418 46.384191 28.517291
F 89.381218 47.756191 32.113891
F 89.798918 40.014591 32.217691
F 98.527318 47.688691 32.242691
F 98.527518 39.967191 32.241791
F 89.565218 50.243191 35.797991
F 89.616418 42.640491 35.727391
F 98.525218 50.268891 35.882691
F 98.525418 42.547491 35.881891
F 89.437518 50.407091 32.991191
F 89.648118 42.635791 33.107491
F 98.522918 50.265991 33.150691
F 98.523218 42.544491 33.149891
F 89.564418 47.654891 29.404791
F 89.518618 40.085691 29.483791
F 98.524418 47.691491 29.510291
F 98.524718 39.969991 29.509391
F 91.909618 38.664491 33.184891
F 91.811018 46.451391 33.093991
F 100.772418 38.686191 33.144991
F 100.772418 46.407591 33.145791
F 96.290018 51.552991 29.510691
F 91.840718 36.131391 29.601191
F 91.769818 43.783591 29.465591
F 91.802918 36.119691 22.136691
F 100.770418 36.109091 29.504291
F 100.770418 43.830591 29.505191
F 94.059118 42.544291 43.159591
F 91.718418 36.096691 32.336291
F 91.809518 43.880891 32.177291
F 87.297418 36.082291 39.574191
F 100.761418 36.106091 32.239291
F 100.761418 43.827591 32.240191
F 91.767718 38.861191 35.846991
F 91.824818 46.354991 35.804791
F 100.757418 38.687391 35.878891
F 100.757418 46.408891 35.879791
F 94.060218 47.692491 32.239991
F 94.062118 39.970991 32.239091
F 103.010418 47.696591 32.216491
F 103.010418 39.975191 32.215591
F 94.058918 50.265991 35.881191
F 94.058018 42.545791 35.880291
F 103.000418 50.259691 35.850091
F 103.000418 42.538291 35.849191
F 94.058618 50.266791 33.150491
F 94.058618 42.545391 33.148791
F 103.026418 50.279991 33.110891
F 103.026418 42.558591 33.109991
F 94.059118 47.691491 29.509591
F 94.058118 39.969691 29.508891
F 103.020418 47.686891 29.486591
F 103.020418 39.965391 29.485691
F 87.503418 38.768891 33.172691
F 87.204218 46.610991 33.010891
F 96.291618 38.684291 33.148891
F 96.291118 46.405691 33.149791
F 105.364418 38.737891 32.873191
F 105.364418 46.459391 32.874091
F 105.338418 51.511091 36.518791
F 87.404118 36.203291 29.506791
F 87.307518 43.768591 29.474691
F 94.058418 50.265891 43.160591
F 96.290618 36.110091 29.508891
F 96.290218 43.831591 29.509791
F 100.767418 51.550591 36.787191
F 105.388418 36.038291 29.257691
F 105.388418 43.759691 29.258591
F 107.422418 47.659791 38.733091
F 87.187018 36.252891 32.227091
F 87.339118 44.012191 32.114291
F 96.290318 51.552091 36.790391
F 96.290618 36.109391 32.239491
F 96.290518 43.830791 32.240391
F 107.423418 39.938291 38.732191
F 105.229418 36.127191 32.020691
F 105.229418 43.848691 32.021591
F 87.502318 38.774591 35.824891
F 87.315518 46.476291 35.720091
F 96.289918 38.683991 35.879591
F 96.289718 46.405491 35.880591
F 105.201418 38.662791 35.644791
F 105.201418 46.384291 35.645691
F 89.750818 47.725991 39.407891
F 89.382218 39.965891 39.627591
F 98.526118 47.687691 39.523691
F 98.526418 39.966191 39.522791
F 105.359418 46.445491 42.964391
F 100.789418 46.415391 43.165791
F 105.189418 36.142391 39.289991
F 105.339418 43.789691 36.517891
F 89.637418 50.248691 40.266891
F 89.458518 42.557191 40.445091
F 98.520018 50.264391 40.431991
F 98.520218 42.542891 40.431091
F 89.449918 47.766991 36.689191
F 89.493518 40.130891 36.842891
F 98.521718 47.692191 36.791191
F 98.522018 39.970791 36.790291
F 91.745718 38.750591 40.516591
F 91.899218 46.284091 40.316791
F 100.770418 38.685891 40.428091
F 100.770418 46.407391 40.428991
F 100.769418 51.552091 29.506091
F 91.877218 36.266291 36.733591
F 91.762318 43.901691 36.755791
F 87.159018 51.712691 36.770391
F 100.768418 36.107691 36.785491
F 100.767418 43.829091 36.786391
F 105.229418 51.570091 32.022491
F 91.906518 36.176591 39.507591
F 91.752418 43.698291 39.342491
F 105.387418 51.481191 29.259491
F 100.753418 36.106691 39.519991
F 100.753418 43.828191 39.520891
F 87.231318 43.698791 39.556091
F 89.565918 42.607391 43.168991
F 96.293818 38.684291 43.160091
F 91.804618 51.697491 39.519291
F 94.061618 47.691591 39.519291
F 94.058918 39.969391 39.520091
F 103.002418 47.697191 39.493091
F 103.002418 39.975691 39.492191
F 96.288918 51.551591 39.521091
F 91.879318 38.702991 43.306791
F 91.882218 46.403191 43.060891
F 105.360418 38.723991 42.963491
F 94.057618 50.266491 40.429991
F 94.057618 42.543991 40.428191
F 103.016418 50.282091 40.394191
F 103.016418 42.560691 40.393291
F 94.057618 47.690491 36.789191
F 94.059818 39.971091 36.789591
F 103.021418 47.676891 36.750891
F 103.021418 39.955391 36.749991
F 87.247318 38.606791 40.540091
F 87.483318 46.357191 40.282691
F 96.290918 38.683291 40.429191
F 96.290818 46.404791 40.429991
F 105.342418 38.734091 40.183691
F 105.341418 46.455491 40.184591
F 100.790418 38.693891 43.164891
F 87.263718 36.194891 36.810891
F 87.218518 44.007891 36.759091
F 96.290218 51.552291 32.241291
F 96.291018 36.109091 36.788591
F 96.290618 43.830591 36.789491
F 100.753418 51.549591 39.521691
F 105.339418 36.068191 36.516991
F 105.188418 51.585291 39.291791
F 91.830518 51.524691 22.186491
F 98.528418 39.969491 22.227391
F 91.828418 43.738291 22.124991
F 89.675818 47.689191 22.240391
F 96.289518 51.553991 22.230891
F 87.468218 51.500691 22.104991
F 89.591718 39.939991 22.189091
F 94.058918 47.691991 22.229891
F 96.290018 36.111091 22.229191
F 100.754418 51.551591 22.225291
F 100.754418 43.830091 22.224391
F 94.059818 39.971491 22.229191
F 89.470418 34.851591 25.784491
F 105.131418 51.637391 22.176591
F 105.131418 36.194491 22.174791
F 105.131418 43.915891 22.175691
F 87.260918 36.180791 21.993291
F 103.047418 34.838591 43.137791
F 89.551918 34.737191 28.615391
F 103.017418 34.839191 40.392391
F 98.526718 34.825991 25.867691
F 89.489718 34.888391 33.223891
F 105.420418 36.096291 43.801791
F 103.000418 34.816791 35.848391
F 94.060018 34.824191 25.868191
F 98.520518 34.821391 40.430191
F 98.525018 34.825791 28.600091
F 94.060218 34.823691 35.878691
F 103.026418 34.837091 33.109091
F 98.523518 34.823091 33.148991
F 94.060518 34.822291 40.428791
F 98.525718 34.825991 35.880991
F 94.060318 34.823791 28.599191
F 103.023418 34.821291 25.842991
F 94.059018 34.823291 33.148691
F 98.530618 34.826391 43.162991
F 103.026418 34.828691 28.577491
F 94.061318 34.821691 43.158591
F 105.420418 51.539191 43.803591
F 105.420418 43.817691 43.802691
F 91.771318 43.936691 44.001691
F 89.535718 55.338791 3.103561
F 89.599818 63.317891 2.955081
F 98.524118 55.416391 3.121961
F 98.523818 63.137791 3.122851
F 89.482818 57.710991 6.764381
F 89.611718 65.849791 6.700131
F 98.523718 57.991191 6.761771
F 98.523418 65.712591 6.762651
F 89.616018 57.995891 4.064901
F 89.678918 65.829791 4.043521
F 98.537418 57.995291 4.028481
F 98.537118 65.716791 4.029371
F 91.805218 66.987691 0.392873
F 105.323418 66.943491 17.593491
F 100.784418 59.274891 0.389455
F 98.534918 63.135891 0.389936
F 91.724218 54.189291 3.954911
F 91.765918 61.898291 3.825501
F 100.765418 54.136691 4.024911
F 100.765418 61.858091 4.025801
F 87.433018 59.405391 7.577501
F 98.535218 55.414491 0.389049
F 96.292418 59.275191 17.682591
F 96.291718 61.850291 21.322691
F 91.844318 59.386191 3.157521
F 91.875418 67.161491 3.050551
F 100.798418 59.267791 3.128401
F 100.798418 66.989191 3.129231
F 91.774618 54.060091 6.838021
F 91.904918 61.773991 6.701621
F 100.794418 54.140291 6.764521
F 100.793418 61.861691 6.765401
F 94.059118 55.416491 3.121921
F 94.061818 63.139391 3.121591
F 103.005418 55.412791 3.080281
F 103.005418 63.134191 3.081171
F 94.059518 57.990091 6.761701
F 94.058618 65.712291 6.763601
F 103.002418 57.994991 6.712281
F 103.002418 65.716391 6.713161
F 94.061318 57.991991 4.031681
F 94.060518 65.713991 4.032171
F 103.110418 58.006191 3.964651
F 103.110418 65.727691 3.965531
F 94.062618 55.416891 0.390887
F 105.295418 61.895491 21.229891
F 96.292218 66.996591 17.683391
F 87.417118 53.993991 21.283691
F 87.237218 54.027491 4.078951
F 87.368918 62.014691 3.924961
F 96.291118 54.130291 4.031551
F 96.290818 61.851791 4.032461
F 105.148418 53.995591 3.968961
F 105.148418 61.717091 3.969851
F 89.604418 65.675191 21.134091
F 105.296418 54.173991 21.228991
F 87.585918 59.197791 17.654491
F 87.378718 67.062091 17.486191
F 105.138418 59.373791 14.903291
F 89.631018 57.850891 21.335191
F 87.538418 59.389491 3.093301
F 87.274618 67.058191 3.056461
F 96.295218 59.276291 3.123331
F 96.295118 66.997691 3.124181
F 105.429418 59.200591 2.907151
F 105.429418 66.921991 2.907981
F 87.238218 53.808591 6.727971
F 87.414418 61.917691 6.692261
F 96.294918 54.130991 6.762551
F 96.294818 61.852591 6.763481
F 105.406418 54.202391 6.664001
F 105.405418 61.923891 6.664891
F 89.576118 55.314991 10.528191
F 89.659218 63.281191 10.362191
F 98.522518 55.415791 10.401091
F 98.522218 63.137191 10.401991
F 89.370318 57.813491 14.001591
F 89.556518 65.662791 13.937191
F 98.521518 57.990091 14.041291
F 98.521218 65.711591 14.042191
F 89.513118 57.827991 11.339591
F 89.669218 65.786491 11.200491
F 98.533718 57.993891 11.308591
F 98.533418 65.715291 11.309391
F 89.545418 55.261591 7.841851
F 89.658718 63.149591 7.666451
F 98.535918 55.412191 7.668151
F 98.535718 63.133691 7.669041
F 91.951518 54.140891 11.397791
F 91.796418 61.840591 11.381591
F 100.761418 54.133391 11.304091
F 100.760418 61.854891 11.304991
F 91.686618 59.143591 7.517901
F 91.714518 66.890691 7.730261
F 100.765418 59.271891 7.662951
F 100.765418 66.993391 7.663791
F 91.757218 59.205391 10.240491
F 91.840318 67.077891 10.470491
F 100.788418 59.267991 10.402991
F 100.788418 66.989391 10.403791
F 91.917918 54.039791 14.180591
F 91.825118 61.837991 13.965691
F 100.783418 54.137091 14.042391
F 100.783418 61.858591 14.043291
F 94.061818 55.416691 10.401591
F 94.058918 63.136591 10.402991
F 102.992418 55.416191 10.361791
F 102.992418 63.137591 10.362691
F 94.057918 57.990291 14.041991
F 94.062418 65.709591 14.041491
F 102.986418 57.988291 14.003491
F 102.986418 65.709791 14.004391
F 94.059218 57.990991 11.310091
F 94.060618 65.712091 11.312491
F 103.071418 57.992991 11.271091
F 103.071418 65.714491 11.271991
F 94.060418 55.415091 7.671281
F 94.062218 63.137191 7.672241
F 103.086418 55.413291 7.625281
F 103.086418 63.134791 7.626171
F 87.249718 54.185991 11.270791
F 87.425218 61.944791 11.244591
F 96.290818 54.129591 11.311191
F 96.290418 61.850991 11.312191
F 105.142418 54.026191 11.266691
F 105.142418 61.747691 11.267591
F 105.137418 67.095291 14.904091
F 87.259318 67.028391 7.620551
F 96.290718 59.276991 7.672021
F 96.290618 66.998391 7.672811
F 105.147418 59.387091 7.630741
F 105.147418 67.108591 7.631571
F 87.195318 59.227191 10.407891
F 87.270618 67.024391 10.417291
F 96.293818 59.275791 10.402891
F 96.293618 66.997191 10.403791
F 105.379418 59.206391 10.318691
F 105.379418 66.927791 10.319491
F 87.213018 54.165391 13.895091
F 87.490318 61.712891 13.935691
F 96.293518 54.129991 14.042191
F 96.293218 61.851391 14.043091
F 105.351418 54.192191 13.955391
F 105.351418 61.913691 13.956191
F 89.615518 55.390291 17.695691
F 89.513918 63.056191 17.633691
F 98.520618 55.415091 17.680891
F 98.520418 63.136591 17.681791
F 91.791318 54.088591 21.237291
F 105.323418 59.222091 17.592691
F 98.519718 57.989091 21.321191
F 87.428318 61.737691 21.154391
F 89.676018 57.866991 18.543491
F 89.552218 65.668291 18.438491
F 98.529818 57.992091 18.589191
F 98.529518 65.713591 18.590091
F 89.644718 55.355391 14.949891
F 89.703818 63.050691 14.939791
F 98.532018 55.412291 14.948491
F 98.531718 63.133791 14.949391
F 91.854218 54.137991 18.651691
F 91.795418 61.776391 18.328491
F 100.756418 54.131691 18.585091
F 100.756418 61.853091 18.585891
F 91.709518 59.258591 14.862291
F 91.850118 66.940591 14.898591
F 100.758418 59.272991 14.945291
F 100.758418 66.994591 14.946091
F 91.805718 59.191591 17.584391
F 91.926718 66.863491 17.646891
F 100.778418 59.269191 17.682591
F 100.777418 66.990591 17.683391
F 102.975418 65.705091 21.284391
F 96.291918 54.128891 21.321891
F 94.059618 57.989191 21.321391
F 100.773418 54.134291 21.321391
F 94.060418 55.415291 17.681791
F 94.059718 63.136391 17.681591
F 102.980418 55.419191 17.643091
F 102.980418 63.140691 17.643991
F 102.975418 57.983591 21.283591
F 98.519418 65.710591 21.322091
F 100.772418 61.855691 21.322291
F 94.059118 65.710591 21.322391
F 94.060218 57.989491 18.590891
F 94.063518 65.708591 18.593691
F 103.048418 57.989491 18.555391
F 103.048418 65.710991 18.556291
F 94.064018 55.416491 14.952891
F 94.061418 63.136691 14.951791
F 103.060418 55.414491 14.912991
F 103.060418 63.135891 14.913891
F 87.385718 54.179991 18.492191
F 87.333118 61.665891 18.582291
F 96.289918 54.128591 18.591191
F 96.289518 61.849991 18.592091
F 105.134418 54.038491 18.538791
F 105.133418 61.759891 18.539691
F 87.233918 59.130691 14.994991
F 87.341118 66.997091 14.647891
F 96.289918 59.276191 14.951891
F 96.289918 66.997691 14.952691
F 91.789318 61.847491 21.096291
F 100.783418 66.996391 0.390290
F 94.061018 63.136691 0.391912
F 89.639918 55.445891 0.285531
F 91.835218 59.079791 0.439080
F 103.089418 55.401591 0.337504
F 96.292718 59.277291 0.392225
F 96.292518 66.998791 0.393035
F 91.555318 69.639891 4.117171
F 87.576018 67.096291 0.323153
F 103.088418 63.123091 0.338389
F 105.150418 69.438591 3.962831
F 105.144418 69.469191 11.260591
F 89.872418 63.220591 0.337042
F 89.853418 55.424491 24.929391
F 89.427518 63.078591 24.930091
F 98.518918 55.414491 24.960891
F 98.518718 63.135991 24.961791
F 89.558418 58.010391 28.486991
F 89.396918 65.794291 28.381591
F 98.524218 57.990191 28.602791
F 98.524018 65.711691 28.603691
F 89.600318 57.904891 25.755491
F 89.389118 65.697391 25.618791
F 98.525918 57.990391 25.870291
F 98.525618 65.711891 25.871191
F 105.130418 67.080391 22.178291
F 105.419418 59.260691 43.804491
F 91.840218 54.233691 43.014191
F 107.422418 55.381191 38.733991
F 91.852518 54.015991 25.777291
F 91.750118 61.959091 25.793191
F 100.751418 54.129991 25.866191
F 100.751418 61.851491 25.867091
F 96.293318 54.127191 43.161891
F 98.529818 57.990791 43.165691
F 96.289018 66.996991 22.232691
F 96.288618 59.273091 39.521891
F 91.932818 59.329591 24.821091
F 91.632018 67.078591 24.942191
F 100.767418 59.270391 24.962091
F 100.767418 66.991791 24.962991
F 91.985118 54.066991 28.535191
F 91.721518 61.920991 28.562491
F 100.763418 54.132991 28.600991
F 100.762418 61.854491 28.601891
F 94.059618 55.413691 24.960991
F 94.059518 63.136691 24.961591
F 102.970418 55.422091 24.924991
F 102.970418 63.143591 24.925891
F 94.059118 57.987991 28.600891
F 94.059918 65.708391 28.601791
F 103.026418 57.993091 28.580191
F 103.025418 65.714491 28.581091
F 94.059818 57.988691 25.870791
F 94.056618 65.711591 25.870991
F 103.022418 57.985691 25.845591
F 103.022418 65.707091 25.846491
F 89.444918 58.032391 43.137991
F 100.789418 54.136791 43.166591
F 87.340518 67.079291 39.461191
F 96.288518 66.994391 39.522791
F 87.560918 54.256091 25.746491
F 87.260818 61.859891 25.902991
F 96.289218 54.127591 25.871191
F 96.288818 61.848991 25.872091
F 105.129418 54.055091 25.819191
F 105.129418 61.776491 25.820091
F 105.188418 67.028191 39.293491
F 98.527618 63.133891 22.230091
F 107.422418 63.102691 38.734891
F 94.058218 65.708391 43.162691
F 103.046418 58.002991 43.140391
F 105.188418 59.306791 39.292691
F 87.235218 59.196491 24.962091
F 87.118618 66.918891 24.951891
F 96.291218 59.274491 24.962391
F 96.290718 66.995991 24.963191
F 105.264418 59.241191 24.867491
F 105.264418 66.962591 24.868291
F 87.511018 54.179591 28.607691
F 87.176318 61.687391 28.587591
F 96.290918 54.127991 28.601791
F 96.290318 61.849291 28.602591
F 105.253418 54.105691 28.518191
F 105.253418 61.827191 28.519091
F 89.551318 55.449991 32.362791
F 89.644418 63.188291 31.995991
F 98.527018 55.410091 32.243491
F 98.526718 63.131591 32.244391
F 89.539418 58.107891 35.608391
F 89.477418 65.941091 35.780291
F 98.524918 57.990391 35.883591
F 98.524618 65.711891 35.884491
F 89.463218 58.088591 32.913991
F 89.549418 65.780891 33.133591
F 98.522718 57.987491 33.151591
F 98.522418 65.708891 33.152491
F 89.835618 55.412091 29.430991
F 89.490218 63.205191 29.302091
F 98.524218 55.412991 29.511191
F 98.523918 63.134391 29.511991
F 91.825718 54.153191 33.126491
F 91.712418 61.794791 33.176091
F 100.771418 54.129091 33.146691
F 100.771418 61.850491 33.147591
F 91.767918 59.246491 29.338391
F 91.742018 66.858091 29.403291
F 100.769418 59.273491 29.506891
F 100.769418 66.995091 29.507791
F 91.899218 59.322391 32.198991
F 91.745618 67.122091 32.146791
F 100.760418 59.270491 32.241891
F 100.760418 66.991891 32.242791
F 91.843518 54.152491 35.920591
F 91.835318 61.807691 35.904991
F 100.757418 54.130391 35.880691
F 100.757418 61.851791 35.881591
F 94.059718 55.413591 32.241191
F 94.057518 63.133991 32.242991
F 103.010418 55.418091 32.217391
F 103.009418 63.139591 32.218291
F 94.059618 57.986791 35.881391
F 94.060218 65.707891 35.881391
F 103.000418 57.981191 35.850991
F 102.999418 65.702691 35.851891
F 94.060318 57.986891 33.151491
F 94.056518 65.710591 33.150891
F 103.025418 58.001491 33.111791
F 103.025418 65.722891 33.112691
F 94.063318 55.415291 29.512091
F 94.058618 63.134891 29.511791
F 103.020418 55.408291 29.487391
F 103.020418 63.129791 29.488291
F 87.376918 54.183891 32.919891
F 87.389818 62.020791 33.036891
F 96.290918 54.127191 33.150691
F 96.290618 61.848591 33.151591
F 105.363418 54.180891 32.874991
F 105.363418 61.902291 32.875791
F 87.329518 59.231491 29.387391
F 87.094118 67.074391 29.283791
F 96.289618 59.274491 29.511591
F 96.289318 66.996091 29.512491
F 105.387418 59.202691 29.260391
F 105.387418 66.924191 29.261191
F 87.395418 59.436491 32.140591
F 87.295318 66.920591 32.077991
F 96.290018 59.273691 32.242191
F 96.289618 66.995191 32.242991
F 105.228418 59.291591 32.023291
F 105.228418 67.012991 32.024191
F 87.283018 54.318791 35.694491
F 87.209418 62.117791 35.728391
F 96.289518 54.126991 35.881491
F 96.289318 61.848491 35.882391
F 105.200418 54.105691 35.646591
F 105.200418 61.827191 35.647491
F 89.439118 55.573191 39.227591
F 89.560318 63.021391 39.303391
F 98.525818 55.409091 39.524591
F 98.525618 63.130591 39.525491
F 98.529518 65.712291 43.166591
F 89.753918 65.768491 42.975191
F 96.293118 61.848691 43.162791
F 103.046418 65.724491 43.141291
F 89.474418 58.060091 40.260491
F 89.597218 65.717991 40.297691
F 98.519718 57.985791 40.432891
F 98.519518 65.707291 40.433791
F 89.543518 55.570191 36.484691
F 89.548218 63.333491 36.603491
F 98.521518 55.413691 36.792091
F 98.521218 63.135191 36.792991
F 91.644518 54.320291 40.308091
F 91.764818 61.992391 40.416291
F 100.770418 54.128791 40.429891
F 100.769418 61.850291 40.430791
F 91.804818 59.220291 36.748391
F 91.874218 67.017291 36.710691
F 100.767418 59.271991 36.788091
F 100.767418 66.993591 36.788991
F 91.761718 59.360591 39.550991
F 91.902518 67.035191 39.370391
F 100.753418 59.271091 39.522591
F 100.752418 66.992491 39.523491
F 94.061118 57.985191 43.161191
F 105.359418 61.888391 42.966191
F 87.398118 59.417691 39.225791
F 96.289318 59.275391 22.231791
F 94.058918 55.413291 39.520691
F 94.059218 63.134591 39.522091
F 103.002418 55.418591 39.493991
F 103.002418 63.140091 39.494791
F 100.789418 61.858291 43.167491
F 105.359418 54.166891 42.965291
F 87.530718 61.949291 43.134991
F 91.906518 61.626791 43.188991
F 94.056918 57.987791 40.430891
F 94.058418 65.708291 40.431591
F 103.016418 58.003591 40.395091
F 103.016418 65.724991 40.395991
F 94.059318 55.413091 36.791191
F 94.058618 63.134091 36.791891
F 103.021418 55.398291 36.751791
F 103.021418 63.119791 36.752691
F 87.299918 54.126691 40.289791
F 87.323618 61.908391 40.463991
F 96.290118 54.126091 40.430991
F 96.290018 61.847591 40.431891
F 105.341418 54.176991 40.185491
F 105.341418 61.898491 40.186391
F 87.377518 59.507891 36.541191
F 87.172618 67.079891 36.768991
F 96.290118 59.273591 36.791291
F 96.289818 66.995091 36.792091
F 105.338418 59.232591 36.519691
F 105.338418 66.954091 36.520491
F 87.448118 54.229891 43.104691
F 100.753418 66.994491 22.226991
F 87.203618 59.263291 22.291391
F 91.839118 59.410491 22.127591
F 91.755218 67.056091 22.043591
F 94.058818 55.413591 22.230391
F 89.661018 55.298691 22.237691
F 100.753418 59.272991 22.226191
F 94.057918 63.134991 22.230191
F 103.036418 63.137791 22.198591
F 98.527918 55.412391 22.229191
F 89.646618 63.098691 22.182791
F 103.036418 55.416291 22.197691
F 105.131418 59.358891 22.177491
F 105.419418 66.982191 43.805291
F 91.797418 69.454591 28.603291
F 87.509318 69.686491 40.329691
F 87.807918 69.649591 43.120191
F 87.350218 59.337391 44.092791
F 87.436218 66.980691 22.190691
