# Supplementary material for: Molecular-resolution imaging of ice crystallized from liquid water by cryogenic liquid-cell TEM
Source: Nat Commun. 2025 Sep 25;16:8342. doi: 10.1038/s41467-025-62451-0 (PMC12462463; doi:10.1038/s41467-025-62451-0)
Supplement: Supplementary file 9 — Supplementary Data 1 [file 41467_2025_62451_MOESM9_ESM.zip › supercell_4_3_2/1.2/input.xyz]

10323
F10323
F 0.838130 1.286291 2.728041
F 0.380976 1.286291 24.552360
F 0.838130 24.439548 2.728041
F 0.380976 24.439548 24.552360
F 0.838130 47.592806 2.728041
F 0.380976 47.592806 24.552360
F 27.567370 1.286291 3.287939
F 27.110215 1.286291 25.112258
F 27.567370 24.439548 3.287939
F 27.110215 24.439548 25.112258
F 27.567370 47.592806 3.287939
F 27.110215 47.592806 25.112258
F 0.838130 9.004040 2.728041
F 0.380976 9.004040 24.552360
F 0.838130 32.157298 2.728041
F 0.380976 32.157298 24.552360
F 0.838130 55.310555 2.728041
F 0.380976 55.310555 24.552360
F 27.567370 9.004040 3.287939
F 27.110215 9.004040 25.112258
F 27.567370 32.157298 3.287939
F 27.110215 32.157298 25.112258
F 27.567370 55.310555 3.287939
F 27.110215 55.310555 25.112258
F 0.838130 16.721795 2.728041
F 0.380976 16.721795 24.552361
F 0.838130 39.875053 2.728041
F 0.380976 39.875053 24.552361
F 0.838130 63.028310 2.728041
F 0.380976 63.028310 24.552361
F 27.567370 16.721795 3.287939
F 27.110215 16.721795 25.112259
F 27.567370 39.875053 3.287939
F 27.110215 39.875053 25.112259
F 27.567370 63.028310 3.287939
F 27.110215 63.028310 25.112259
F 9.747873 1.286291 2.914673
F 9.290718 1.286291 24.738993
F 9.747873 24.439548 2.914673
F 9.290718 24.439548 24.738993
F 9.747873 47.592806 2.914673
F 9.290718 47.592806 24.738993
F 36.477112 1.286291 3.474571
F 36.019958 1.286291 25.298891
F 36.477112 24.439548 3.474571
F 36.019958 24.439548 25.298891
F 36.477112 47.592806 3.474571
F 36.019958 47.592806 25.298891
F 9.747873 9.004040 2.914673
F 9.290718 9.004040 24.738993
F 9.747873 32.157298 2.914673
F 9.290718 32.157298 24.738993
F 9.747873 55.310555 2.914673
F 9.290718 55.310555 24.738993
F 36.477112 9.004040 3.474571
F 36.019958 9.004040 25.298891
F 36.477112 32.157298 3.474571
F 36.019958 32.157298 25.298891
F 36.477112 55.310555 3.474571
F 36.019958 55.310555 25.298891
F 9.747873 16.721795 2.914674
F 9.290718 16.721795 24.738994
F 9.747873 39.875053 2.914674
F 9.290718 39.875053 24.738994
F 9.747873 63.028310 2.914674
F 9.290718 63.028310 24.738994
F 36.477112 16.721795 3.474572
F 36.019958 16.721795 25.298892
F 36.477112 39.875053 3.474572
F 36.019958 39.875053 25.298892
F 36.477112 63.028310 3.474572
F 36.019958 63.028310 25.298892
F 18.657621 1.286290 3.101307
F 18.200467 1.286290 24.925626
F 18.657621 24.439547 3.101307
F 18.200467 24.439547 24.925626
F 18.657621 47.592805 3.101307
F 18.200467 47.592805 24.925626
F 45.386862 1.286290 3.661205
F 44.929708 1.286290 25.485524
F 45.386862 24.439547 3.661205
F 44.929708 24.439547 25.485524
F 45.386862 47.592805 3.661205
F 44.929708 47.592805 25.485524
F 18.657621 9.004039 3.101307
F 18.200467 9.004039 24.925626
F 18.657621 32.157297 3.101307
F 18.200467 32.157297 24.925626
F 18.657621 55.310554 3.101307
F 18.200467 55.310554 24.925626
F 45.386862 9.004039 3.661205
F 44.929708 9.004039 25.485524
F 45.386862 32.157297 3.661205
F 44.929708 32.157297 25.485524
F 45.386862 55.310554 3.661205
F 44.929708 55.310554 25.485524
F 18.657621 16.721795 3.101308
F 18.200467 16.721795 24.925627
F 18.657621 39.875052 3.101308
F 18.200467 39.875052 24.925627
F 18.657621 63.028310 3.101308
F 18.200467 63.028310 24.925627
F 45.386862 16.721795 3.661206
F 44.929707 16.721795 25.485525
F 45.386862 39.875052 3.661206
F 44.929707 39.875052 25.485525
F 45.386862 63.028310 3.661206
F 44.929707 63.028310 25.485525
F 0.761924 3.858875 6.365427
F 0.304770 3.858875 28.189747
F 0.761924 27.012132 6.365427
F 0.304770 27.012132 28.189747
F 0.761924 50.165390 6.365427
F 0.304770 50.165390 28.189747
F 27.491163 3.858875 6.925324
F 27.034009 3.858875 28.749645
F 27.491163 27.012132 6.925324
F 27.034009 27.012132 28.749645
F 27.491163 50.165390 6.925324
F 27.034009 50.165390 28.749645
F 0.761924 11.576625 6.365427
F 0.304770 11.576625 28.189747
F 0.761924 34.729882 6.365427
F 0.304770 34.729882 28.189747
F 0.761924 57.883140 6.365427
F 0.304770 57.883140 28.189747
F 27.491163 11.576625 6.925324
F 27.034009 11.576625 28.749645
F 27.491163 34.729882 6.925324
F 27.034009 34.729882 28.749645
F 27.491163 57.883140 6.925324
F 27.034009 57.883140 28.749645
F 0.761924 19.294380 6.365428
F 0.304770 19.294380 28.189747
F 0.761924 42.447638 6.365428
F 0.304770 42.447638 28.189747
F 0.761924 65.600895 6.365428
F 0.304770 65.600895 28.189747
F 27.491163 19.294380 6.925325
F 27.034009 19.294380 28.749645
F 27.491163 42.447638 6.925325
F 27.034009 42.447638 28.749645
F 27.491163 65.600895 6.925325
F 27.034009 65.600895 28.749645
F 9.671664 3.858875 6.552060
F 9.214510 3.858875 28.376380
F 9.671664 27.012133 6.552060
F 9.214510 27.012133 28.376380
F 9.671664 50.165390 6.552060
F 9.214510 50.165390 28.376380
F 36.400905 3.858875 7.111958
F 35.943751 3.858875 28.936277
F 36.400905 27.012133 7.111958
F 35.943751 27.012133 28.936277
F 36.400905 50.165390 7.111958
F 35.943751 50.165390 28.936277
F 9.671664 11.576625 6.552060
F 9.214510 11.576625 28.376380
F 9.671664 34.729883 6.552060
F 9.214510 34.729883 28.376380
F 9.671664 57.883140 6.552060
F 9.214510 57.883140 28.376380
F 36.400905 11.576625 7.111958
F 35.943751 11.576625 28.936277
F 36.400905 34.729883 7.111958
F 35.943751 34.729883 28.936277
F 36.400905 57.883140 7.111958
F 35.943751 57.883140 28.936277
F 9.671664 19.294380 6.552060
F 9.214510 19.294380 28.376381
F 9.671664 42.447638 6.552060
F 9.214510 42.447638 28.376381
F 9.671664 65.600896 6.552060
F 9.214510 65.600896 28.376381
F 36.400905 19.294380 7.111958
F 35.943751 19.294380 28.936278
F 36.400905 42.447638 7.111958
F 35.943751 42.447638 28.936278
F 36.400905 65.600896 7.111958
F 35.943751 65.600896 28.936278
F 18.581416 3.858876 6.738694
F 18.124262 3.858876 28.563013
F 18.581416 27.012134 6.738694
F 18.124262 27.012134 28.563013
F 18.581416 50.165391 6.738694
F 18.124262 50.165391 28.563013
F 45.310655 3.858876 7.298592
F 44.853501 3.858876 29.122911
F 45.310655 27.012134 7.298592
F 44.853501 27.012134 29.122911
F 45.310655 50.165391 7.298592
F 44.853501 50.165391 29.122911
F 18.581416 11.576626 6.738694
F 18.124262 11.576626 28.563013
F 18.581416 34.729884 6.738694
F 18.124262 34.729884 28.563013
F 18.581416 57.883141 6.738694
F 18.124262 57.883141 28.563013
F 45.310655 11.576626 7.298592
F 44.853501 11.576626 29.122911
F 45.310655 34.729884 7.298592
F 44.853501 34.729884 29.122911
F 45.310655 57.883141 7.298592
F 44.853501 57.883141 29.122911
F 18.581416 19.294382 6.738694
F 18.124262 19.294382 28.563014
F 18.581416 42.447639 6.738694
F 18.124262 42.447639 28.563014
F 18.581416 65.600897 6.738694
F 18.124262 65.600897 28.563014
F 45.310655 19.294382 7.298592
F 44.853501 19.294382 29.122912
F 45.310655 42.447639 7.298592
F 44.853501 42.447639 29.122912
F 45.310655 65.600897 7.298592
F 44.853501 65.600897 29.122912
F 0.819080 3.858875 3.637388
F 0.361926 3.858875 25.461708
F 0.819080 27.012133 3.637388
F 0.361926 27.012133 25.461708
F 0.819080 50.165390 3.637388
F 0.361926 50.165390 25.461708
F 27.548320 3.858875 4.197286
F 27.091165 3.858875 26.021606
F 27.548320 27.012133 4.197286
F 27.091165 27.012133 26.021606
F 27.548320 50.165390 4.197286
F 27.091165 50.165390 26.021606
F 0.819080 11.576625 3.637388
F 0.361926 11.576625 25.461708
F 0.819080 34.729883 3.637388
F 0.361926 34.729883 25.461708
F 0.819080 57.883140 3.637388
F 0.361926 57.883140 25.461708
F 27.548320 11.576625 4.197286
F 27.091165 11.576625 26.021606
F 27.548320 34.729883 4.197286
F 27.091165 34.729883 26.021606
F 27.548320 57.883140 4.197286
F 27.091165 57.883140 26.021606
F 0.819080 19.294381 3.637387
F 0.361926 19.294381 25.461708
F 0.819080 42.447638 3.637387
F 0.361926 42.447638 25.461708
F 0.819080 65.600896 3.637387
F 0.361926 65.600896 25.461708
F 27.548320 19.294381 4.197285
F 27.091165 19.294381 26.021606
F 27.548320 42.447638 4.197285
F 27.091165 42.447638 26.021606
F 27.548320 65.600896 4.197285
F 27.091165 65.600896 26.021606
F 9.728822 3.858875 3.824021
F 9.271667 3.858875 25.648340
F 9.728822 27.012133 3.824021
F 9.271667 27.012133 25.648340
F 9.728822 50.165390 3.824021
F 9.271667 50.165390 25.648340
F 36.458062 3.858875 4.383919
F 36.000908 3.858875 26.208238
F 36.458062 27.012133 4.383919
F 36.000908 27.012133 26.208238
F 36.458062 50.165390 4.383919
F 36.000908 50.165390 26.208238
F 9.728822 11.576625 3.824021
F 9.271667 11.576625 25.648340
F 9.728822 34.729883 3.824021
F 9.271667 34.729883 25.648340
F 9.728822 57.883140 3.824021
F 9.271667 57.883140 25.648340
F 36.458062 11.576625 4.383919
F 36.000908 11.576625 26.208238
F 36.458062 34.729883 4.383919
F 36.000908 34.729883 26.208238
F 36.458062 57.883140 4.383919
F 36.000908 57.883140 26.208238
F 9.728822 19.294381 3.824020
F 9.271667 19.294381 25.648340
F 9.728822 42.447638 3.824020
F 9.271667 42.447638 25.648340
F 9.728822 65.600896 3.824020
F 9.271667 65.600896 25.648340
F 36.458062 19.294381 4.383918
F 36.000908 19.294381 26.208238
F 36.458062 42.447638 4.383918
F 36.000908 42.447638 26.208238
F 36.458062 65.600896 4.383918
F 36.000908 65.600896 26.208238
F 18.638572 3.858876 4.010652
F 18.181418 3.858876 25.834972
F 18.638572 27.012133 4.010652
F 18.181418 27.012133 25.834972
F 18.638572 50.165391 4.010652
F 18.181418 50.165391 25.834972
F 45.367812 3.858876 4.570550
F 44.910657 3.858876 26.394870
F 45.367812 27.012133 4.570550
F 44.910657 27.012133 26.394870
F 45.367812 50.165391 4.570550
F 44.910657 50.165391 26.394870
F 18.638572 11.576626 4.010652
F 18.181418 11.576626 25.834972
F 18.638572 34.729883 4.010652
F 18.181418 34.729883 25.834972
F 18.638572 57.883141 4.010652
F 18.181418 57.883141 25.834972
F 45.367812 11.576626 4.570550
F 44.910657 11.576626 26.394870
F 45.367812 34.729883 4.570550
F 44.910657 34.729883 26.394870
F 45.367812 57.883141 4.570550
F 44.910657 57.883141 26.394870
F 18.638572 19.294381 4.010651
F 18.181418 19.294381 25.834972
F 18.638572 42.447639 4.010651
F 18.181418 42.447639 25.834972
F 18.638572 65.600896 4.010651
F 18.181418 65.600896 25.834972
F 45.367812 19.294381 4.570549
F 44.910657 19.294381 26.394870
F 45.367812 42.447639 4.570549
F 44.910657 42.447639 26.394870
F 45.367812 65.600896 4.570549
F 44.910657 65.600896 26.394870
F 0.895263 1.286291 0.000001
F 0.438108 1.286291 21.824322
F 0.895263 24.439549 0.000001
F 0.438108 24.439549 21.824322
F 0.895263 47.592806 0.000001
F 0.438108 47.592806 21.824322
F 27.624502 1.286291 0.559899
F 27.167348 1.286291 22.384219
F 27.624502 24.439549 0.559899
F 27.167348 24.439549 22.384219
F 27.624502 47.592806 0.559899
F 27.167348 47.592806 22.384219
F 0.895263 9.004040 0.000001
F 0.438108 9.004040 21.824322
F 0.895263 32.157298 0.000001
F 0.438108 32.157298 21.824322
F 0.895263 55.310555 0.000001
F 0.438108 55.310555 21.824322
F 27.624502 9.004040 0.559899
F 27.167348 9.004040 22.384219
F 27.624502 32.157298 0.559899
F 27.167348 32.157298 22.384219
F 27.624502 55.310555 0.559899
F 27.167348 55.310555 22.384219
F 0.895263 16.721796 0.000000
F 0.438108 16.721796 21.824321
F 0.895263 39.875053 0.000000
F 0.438108 39.875053 21.824321
F 0.895263 63.028311 0.000000
F 0.438108 63.028311 21.824321
F 27.624502 16.721796 0.559898
F 27.167348 16.721796 22.384218
F 27.624502 39.875053 0.559898
F 27.167348 39.875053 22.384218
F 27.624502 63.028311 0.559898
F 27.167348 63.028311 22.384218
F 9.805004 1.286291 0.186633
F 9.347850 1.286291 22.010954
F 9.805004 24.439548 0.186633
F 9.347850 24.439548 22.010954
F 9.805004 47.592806 0.186633
F 9.347850 47.592806 22.010954
F 36.534244 1.286291 0.746531
F 36.077089 1.286291 22.570852
F 36.534244 24.439548 0.746531
F 36.077089 24.439548 22.570852
F 36.534244 47.592806 0.746531
F 36.077089 47.592806 22.570852
F 9.805004 9.004040 0.186633
F 9.347850 9.004040 22.010954
F 9.805004 32.157298 0.186633
F 9.347850 32.157298 22.010954
F 9.805004 55.310555 0.186633
F 9.347850 55.310555 22.010954
F 36.534244 9.004040 0.746531
F 36.077089 9.004040 22.570852
F 36.534244 32.157298 0.746531
F 36.077089 32.157298 22.570852
F 36.534244 55.310555 0.746531
F 36.077089 55.310555 22.570852
F 9.805004 16.721795 0.186632
F 9.347850 16.721795 22.010953
F 9.805004 39.875053 0.186632
F 9.347850 39.875053 22.010953
F 9.805004 63.028310 0.186632
F 9.347850 63.028310 22.010953
F 36.534244 16.721795 0.746530
F 36.077089 16.721795 22.570851
F 36.534244 39.875053 0.746530
F 36.077089 39.875053 22.570851
F 36.534244 63.028310 0.746530
F 36.077089 63.028310 22.570851
F 18.714754 1.286290 0.373265
F 18.257599 1.286290 22.197585
F 18.714754 24.439547 0.373265
F 18.257599 24.439547 22.197585
F 18.714754 47.592805 0.373265
F 18.257599 47.592805 22.197585
F 45.443994 1.286290 0.933163
F 44.986840 1.286290 22.757482
F 45.443994 24.439547 0.933163
F 44.986840 24.439547 22.757482
F 45.443994 47.592805 0.933163
F 44.986840 47.592805 22.757482
F 18.714754 9.004039 0.373265
F 18.257599 9.004039 22.197585
F 18.714754 32.157296 0.373265
F 18.257599 32.157296 22.197585
F 18.714754 55.310554 0.373265
F 18.257599 55.310554 22.197585
F 45.443994 9.004039 0.933163
F 44.986840 9.004039 22.757482
F 45.443994 32.157296 0.933163
F 44.986840 32.157296 22.757482
F 45.443994 55.310554 0.933163
F 44.986840 55.310554 22.757482
F 18.714754 16.721794 0.373264
F 18.257599 16.721794 22.197585
F 18.714754 39.875052 0.373264
F 18.257599 39.875052 22.197585
F 18.714754 63.028309 0.373264
F 18.257599 63.028309 22.197585
F 45.443994 16.721794 0.933162
F 44.986840 16.721794 22.757482
F 45.443994 39.875052 0.933162
F 44.986840 39.875052 22.757482
F 45.443994 63.028309 0.933162
F 44.986840 63.028309 22.757482
F 3.046518 7.717750 3.684046
F 2.589363 7.717750 25.508366
F 3.046518 30.871007 3.684046
F 2.589363 30.871007 25.508366
F 3.046518 54.024265 3.684046
F 2.589363 54.024265 25.508366
F 29.775757 7.717750 4.243944
F 29.318603 7.717750 26.068264
F 29.775757 30.871007 4.243944
F 29.318603 30.871007 26.068264
F 29.775757 54.024265 4.243944
F 29.318603 54.024265 26.068264
F 3.046518 15.435503 3.684045
F 2.589363 15.435503 25.508365
F 3.046518 38.588760 3.684045
F 2.589363 38.588760 25.508365
F 3.046518 61.742018 3.684045
F 2.589363 61.742018 25.508365
F 29.775757 15.435503 4.243943
F 29.318603 15.435503 26.068263
F 29.775757 38.588760 4.243943
F 29.318603 38.588760 26.068263
F 29.775757 61.742018 4.243943
F 29.318603 61.742018 26.068263
F 3.046518 0.000000 3.684046
F 2.589363 0.000000 25.508366
F 3.046518 23.153258 3.684046
F 2.589363 23.153258 25.508366
F 3.046518 46.306515 3.684046
F 2.589363 46.306515 25.508366
F 29.775757 0.000000 4.243944
F 29.318603 0.000000 26.068264
F 29.775757 23.153258 4.243944
F 29.318603 23.153258 26.068264
F 29.775757 46.306515 4.243944
F 29.318603 46.306515 26.068264
F 11.956261 7.717750 3.870679
F 11.499107 7.717750 25.694998
F 11.956261 30.871007 3.870679
F 11.499107 30.871007 25.694998
F 11.956261 54.024265 3.870679
F 11.499107 54.024265 25.694998
F 38.685501 7.717750 4.430577
F 38.228346 7.717750 26.254896
F 38.685501 30.871007 4.430577
F 38.228346 30.871007 26.254896
F 38.685501 54.024265 4.430577
F 38.228346 54.024265 26.254896
F 11.956261 15.435502 3.870678
F 11.499107 15.435502 25.694997
F 11.956261 38.588760 3.870678
F 11.499107 38.588760 25.694997
F 11.956261 61.742017 3.870678
F 11.499107 61.742017 25.694997
F 38.685501 15.435502 4.430576
F 38.228346 15.435502 26.254895
F 38.685501 38.588760 4.430576
F 38.228346 38.588760 26.254895
F 38.685501 61.742017 4.430576
F 38.228346 61.742017 26.254895
F 11.956261 0.000000 3.870679
F 11.499107 0.000000 25.694998
F 11.956261 23.153258 3.870679
F 11.499107 23.153258 25.694998
F 11.956261 46.306515 3.870679
F 11.499107 46.306515 25.694998
F 38.685501 0.000000 4.430577
F 38.228346 0.000000 26.254896
F 38.685501 23.153258 4.430577
F 38.228346 23.153258 26.254896
F 38.685501 46.306515 4.430577
F 38.228346 46.306515 26.254896
F 20.866012 7.717750 4.057311
F 20.408857 7.717750 25.881630
F 20.866012 30.871008 4.057311
F 20.408857 30.871008 25.881630
F 20.866012 54.024265 4.057311
F 20.408857 54.024265 25.881630
F 47.595251 7.717750 4.617208
F 47.138097 7.717750 26.441528
F 47.595251 30.871008 4.617208
F 47.138097 30.871008 26.441528
F 47.595251 54.024265 4.617208
F 47.138097 54.024265 26.441528
F 20.866012 15.435503 4.057310
F 20.408857 15.435503 25.881629
F 20.866012 38.588760 4.057310
F 20.408857 38.588760 25.881629
F 20.866012 61.742018 4.057310
F 20.408857 61.742018 25.881629
F 47.595251 15.435503 4.617207
F 47.138097 15.435503 26.441527
F 47.595251 38.588760 4.617207
F 47.138097 38.588760 26.441527
F 47.595251 61.742018 4.617207
F 47.138097 61.742018 26.441527
F 20.866012 0.000001 4.057311
F 20.408857 0.000001 25.881630
F 20.866012 23.153258 4.057311
F 20.408857 23.153258 25.881630
F 20.866012 46.306516 4.057311
F 20.408857 46.306516 25.881630
F 47.595251 0.000001 4.617208
F 47.138097 0.000001 26.441528
F 47.595251 23.153258 4.617208
F 47.138097 23.153258 26.441528
F 47.595251 46.306516 4.617208
F 47.138097 46.306516 26.441528
F 3.122696 5.145166 0.046660
F 2.665542 5.145166 21.870980
F 3.122696 28.298423 0.046660
F 2.665542 28.298423 21.870980
F 3.122696 51.451681 0.046660
F 2.665542 51.451681 21.870980
F 29.851935 5.145166 0.606558
F 29.394781 5.145166 22.430877
F 29.851935 28.298423 0.606558
F 29.394781 28.298423 22.430877
F 29.851935 51.451681 0.606558
F 29.394781 51.451681 22.430877
F 3.122696 12.862918 0.046659
F 2.665542 12.862918 21.870979
F 3.122696 36.016175 0.046659
F 2.665542 36.016175 21.870979
F 3.122696 59.169433 0.046659
F 2.665542 59.169433 21.870979
F 29.851935 12.862918 0.606557
F 29.394781 12.862918 22.430876
F 29.851935 36.016175 0.606557
F 29.394781 36.016175 22.430876
F 29.851935 59.169433 0.606557
F 29.394781 59.169433 22.430876
F 3.122696 20.580673 0.046659
F 2.665542 20.580673 21.870980
F 3.122696 43.733931 0.046659
F 2.665542 43.733931 21.870980
F 3.122696 66.887188 0.046659
F 2.665542 66.887188 21.870980
F 29.851935 20.580673 0.606557
F 29.394781 20.580673 22.430877
F 29.851935 43.733931 0.606557
F 29.394781 43.733931 22.430877
F 29.851935 66.887188 0.606557
F 29.394781 66.887188 22.430877
F 12.032438 5.145165 0.233292
F 11.575284 5.145165 22.057611
F 12.032438 28.298422 0.233292
F 11.575284 28.298422 22.057611
F 12.032438 51.451680 0.233292
F 11.575284 51.451680 22.057611
F 38.761678 5.145165 0.793189
F 38.304524 5.145165 22.617509
F 38.761678 28.298422 0.793189
F 38.304524 28.298422 22.617509
F 38.761678 51.451680 0.793189
F 38.304524 51.451680 22.617509
F 12.032438 12.862917 0.233291
F 11.575284 12.862917 22.057610
F 12.032438 36.016174 0.233291
F 11.575284 36.016174 22.057610
F 12.032438 59.169432 0.233291
F 11.575284 59.169432 22.057610
F 38.761678 12.862917 0.793188
F 38.304524 12.862917 22.617508
F 38.761678 36.016174 0.793188
F 38.304524 36.016174 22.617508
F 38.761678 59.169432 0.793188
F 38.304524 59.169432 22.617508
F 12.032438 20.580672 0.233292
F 11.575284 20.580672 22.057611
F 12.032438 43.733930 0.233292
F 11.575284 43.733930 22.057611
F 12.032438 66.887187 0.233292
F 11.575284 66.887187 22.057611
F 38.761678 20.580672 0.793189
F 38.304524 20.580672 22.617509
F 38.761678 43.733930 0.793189
F 38.304524 43.733930 22.617509
F 38.761678 66.887187 0.793189
F 38.304524 66.887187 22.617509
F 20.942191 5.145164 0.419923
F 20.485037 5.145164 22.244244
F 20.942191 28.298422 0.419923
F 20.485037 28.298422 22.244244
F 20.942191 51.451679 0.419923
F 20.485037 51.451679 22.244244
F 47.671431 5.145164 0.979821
F 47.214276 5.145164 22.804142
F 47.671431 28.298422 0.979821
F 47.214276 28.298422 22.804142
F 47.671431 51.451679 0.979821
F 47.214276 51.451679 22.804142
F 20.942191 12.862916 0.419923
F 20.485037 12.862916 22.244243
F 20.942191 36.016174 0.419923
F 20.485037 36.016174 22.244243
F 20.942191 59.169431 0.419923
F 20.485037 59.169431 22.244243
F 47.671431 12.862916 0.979821
F 47.214276 12.862916 22.804141
F 47.671431 36.016174 0.979821
F 47.214276 36.016174 22.804141
F 47.671431 59.169431 0.979821
F 47.214276 59.169431 22.804141
F 20.942191 20.580672 0.419923
F 20.485037 20.580672 22.244244
F 20.942191 43.733929 0.419923
F 20.485037 43.733929 22.244244
F 20.942191 66.887187 0.419923
F 20.485037 66.887187 22.244244
F 47.671431 20.580672 0.979821
F 47.214276 20.580672 22.804142
F 47.671431 43.733929 0.979821
F 47.214276 43.733929 22.804142
F 47.671431 66.887187 0.979821
F 47.214276 66.887187 22.804142
F 3.065564 5.145165 2.774698
F 2.608409 5.145165 24.599018
F 3.065564 28.298423 2.774698
F 2.608409 28.298423 24.599018
F 3.065564 51.451680 2.774698
F 2.608409 51.451680 24.599018
F 29.794803 5.145165 3.334596
F 29.337649 5.145165 25.158916
F 29.794803 28.298423 3.334596
F 29.337649 28.298423 25.158916
F 29.794803 51.451680 3.334596
F 29.337649 51.451680 25.158916
F 3.065564 12.862917 2.774699
F 2.608409 12.862917 24.599019
F 3.065564 36.016175 2.774699
F 2.608409 36.016175 24.599019
F 3.065564 59.169432 2.774699
F 2.608409 59.169432 24.599019
F 29.794803 12.862917 3.334597
F 29.337649 12.862917 25.158917
F 29.794803 36.016175 3.334597
F 29.337649 36.016175 25.158917
F 29.794803 59.169432 3.334597
F 29.337649 59.169432 25.158917
F 3.065564 20.580673 2.774699
F 2.608409 20.580673 24.599018
F 3.065564 43.733930 2.774699
F 2.608409 43.733930 24.599018
F 3.065564 66.887188 2.774699
F 2.608409 66.887188 24.599018
F 29.794803 20.580673 3.334597
F 29.337649 20.580673 25.158916
F 29.794803 43.733930 3.334597
F 29.337649 43.733930 25.158916
F 29.794803 66.887188 3.334597
F 29.337649 66.887188 25.158916
F 11.975307 5.145165 2.961331
F 11.518153 5.145165 24.785651
F 11.975307 28.298422 2.961331
F 11.518153 28.298422 24.785651
F 11.975307 51.451680 2.961331
F 11.518153 51.451680 24.785651
F 38.704547 5.145165 3.521229
F 38.247392 5.145165 25.345549
F 38.704547 28.298422 3.521229
F 38.247392 28.298422 25.345549
F 38.704547 51.451680 3.521229
F 38.247392 51.451680 25.345549
F 11.975307 12.862917 2.961332
F 11.518153 12.862917 24.785652
F 11.975307 36.016175 2.961332
F 11.518153 36.016175 24.785652
F 11.975307 59.169432 2.961332
F 11.518153 59.169432 24.785652
F 38.704547 12.862917 3.521230
F 38.247392 12.862917 25.345550
F 38.704547 36.016175 3.521230
F 38.247392 36.016175 25.345550
F 38.704547 59.169432 3.521230
F 38.247392 59.169432 25.345550
F 11.975307 20.580672 2.961331
F 11.518153 20.580672 24.785652
F 11.975307 43.733930 2.961331
F 11.518153 43.733930 24.785652
F 11.975307 66.887187 2.961331
F 11.518153 66.887187 24.785652
F 38.704547 20.580672 3.521229
F 38.247392 20.580672 25.345550
F 38.704547 43.733930 3.521229
F 38.247392 43.733930 25.345550
F 38.704547 66.887187 3.521229
F 38.247392 66.887187 25.345550
F 20.885058 5.145164 3.147964
F 20.427903 5.145164 24.972285
F 20.885058 28.298422 3.147964
F 20.427903 28.298422 24.972285
F 20.885058 51.451679 3.147964
F 20.427903 51.451679 24.972285
F 47.614298 5.145164 3.707862
F 47.157144 5.145164 25.532182
F 47.614298 28.298422 3.707862
F 47.157144 28.298422 25.532182
F 47.614298 51.451679 3.707862
F 47.157144 51.451679 25.532182
F 20.885058 12.862917 3.147965
F 20.427903 12.862917 24.972286
F 20.885058 36.016174 3.147965
F 20.427903 36.016174 24.972286
F 20.885058 59.169432 3.147965
F 20.427903 59.169432 24.972286
F 47.614298 12.862917 3.707863
F 47.157144 12.862917 25.532183
F 47.614298 36.016174 3.707863
F 47.157144 36.016174 25.532183
F 47.614298 59.169432 3.707863
F 47.157144 59.169432 25.532183
F 20.885058 20.580672 3.147965
F 20.427903 20.580672 24.972285
F 20.885058 43.733929 3.147965
F 20.427903 43.733929 24.972285
F 20.885058 66.887187 3.147965
F 20.427903 66.887187 24.972285
F 47.614298 20.580672 3.707863
F 47.157144 20.580672 25.532182
F 47.614298 43.733929 3.707863
F 47.157144 43.733929 25.532182
F 47.614298 66.887187 3.707863
F 47.157144 66.887187 25.532182
F 2.989361 7.717749 6.412085
F 2.532207 7.717749 28.236405
F 2.989361 30.871007 6.412085
F 2.532207 30.871007 28.236405
F 2.989361 54.024264 6.412085
F 2.532207 54.024264 28.236405
F 29.718601 7.717749 6.971983
F 29.261446 7.717749 28.796303
F 29.718601 30.871007 6.971983
F 29.261446 30.871007 28.796303
F 29.718601 54.024264 6.971983
F 29.261446 54.024264 28.796303
F 2.989361 15.435502 6.412086
F 2.532207 15.435502 28.236406
F 2.989361 38.588760 6.412086
F 2.532207 38.588760 28.236406
F 2.989361 61.742017 6.412086
F 2.532207 61.742017 28.236406
F 29.718601 15.435502 6.971984
F 29.261446 15.435502 28.796304
F 29.718601 38.588760 6.971984
F 29.261446 38.588760 28.796304
F 29.718601 61.742017 6.971984
F 29.261446 61.742017 28.796304
F 2.989361 0.000000 6.412085
F 2.532207 0.000000 28.236405
F 2.989361 23.153257 6.412085
F 2.532207 23.153257 28.236405
F 2.989361 46.306515 6.412085
F 2.532207 46.306515 28.236405
F 29.718601 0.000000 6.971983
F 29.261446 0.000000 28.796303
F 29.718601 23.153257 6.971983
F 29.261446 23.153257 28.796303
F 29.718601 46.306515 6.971983
F 29.261446 46.306515 28.796303
F 11.899104 7.717750 6.598718
F 11.441949 7.717750 28.423038
F 11.899104 30.871007 6.598718
F 11.441949 30.871007 28.423038
F 11.899104 54.024265 6.598718
F 11.441949 54.024265 28.423038
F 38.628343 7.717750 7.158616
F 38.171189 7.717750 28.982936
F 38.628343 30.871007 7.158616
F 38.171189 30.871007 28.982936
F 38.628343 54.024265 7.158616
F 38.171189 54.024265 28.982936
F 11.899104 15.435503 6.598719
F 11.441949 15.435503 28.423039
F 11.899104 38.588760 6.598719
F 11.441949 38.588760 28.423039
F 11.899104 61.742018 6.598719
F 11.441949 61.742018 28.423039
F 38.628343 15.435503 7.158617
F 38.171189 15.435503 28.982937
F 38.628343 38.588760 7.158617
F 38.171189 38.588760 28.982937
F 38.628343 61.742018 7.158617
F 38.171189 61.742018 28.982937
F 11.899104 0.000000 6.598718
F 11.441949 0.000000 28.423038
F 11.899104 23.153258 6.598718
F 11.441949 23.153258 28.423038
F 11.899104 46.306515 6.598718
F 11.441949 46.306515 28.423038
F 38.628343 0.000000 7.158616
F 38.171189 0.000000 28.982936
F 38.628343 23.153258 7.158616
F 38.171189 23.153258 28.982936
F 38.628343 46.306515 7.158616
F 38.171189 46.306515 28.982936
F 20.808855 7.717751 6.785351
F 20.351701 7.717751 28.609671
F 20.808855 30.871008 6.785351
F 20.351701 30.871008 28.609671
F 20.808855 54.024266 6.785351
F 20.351701 54.024266 28.609671
F 47.538095 7.717751 7.345249
F 47.080940 7.717751 29.169569
F 47.538095 30.871008 7.345249
F 47.080940 30.871008 29.169569
F 47.538095 54.024266 7.345249
F 47.080940 54.024266 29.169569
F 20.808855 15.435503 6.785352
F 20.351701 15.435503 28.609672
F 20.808855 38.588761 6.785352
F 20.351701 38.588761 28.609672
F 20.808855 61.742018 6.785352
F 20.351701 61.742018 28.609672
F 47.538095 15.435503 7.345250
F 47.080940 15.435503 29.169570
F 47.538095 38.588761 7.345250
F 47.080940 38.588761 29.169570
F 47.538095 61.742018 7.345250
F 47.080940 61.742018 29.169570
F 20.808855 0.000001 6.785351
F 20.351701 0.000001 28.609671
F 20.808855 23.153259 6.785351
F 20.351701 23.153259 28.609671
F 20.808855 46.306516 6.785351
F 20.351701 46.306516 28.609671
F 47.538095 0.000001 7.345249
F 47.080940 0.000001 29.169569
F 47.538095 23.153259 7.345249
F 47.080940 23.153259 29.169569
F 47.538095 46.306516 7.345249
F 47.080940 46.306516 29.169569
F 5.293001 1.286291 2.821357
F 4.835847 1.286291 24.645677
F 5.293001 24.439548 2.821357
F 4.835847 24.439548 24.645677
F 5.293001 47.592806 2.821357
F 4.835847 47.592806 24.645677
F 32.022242 1.286291 3.381255
F 31.565087 1.286291 25.205574
F 32.022242 24.439548 3.381255
F 31.565087 24.439548 25.205574
F 32.022242 47.592806 3.381255
F 31.565087 47.592806 25.205574
F 5.293001 9.004040 2.821357
F 4.835847 9.004040 24.645677
F 5.293001 32.157298 2.821357
F 4.835847 32.157298 24.645677
F 5.293001 55.310555 2.821357
F 4.835847 55.310555 24.645677
F 32.022242 9.004040 3.381255
F 31.565087 9.004040 25.205574
F 32.022242 32.157298 3.381255
F 31.565087 32.157298 25.205574
F 32.022242 55.310555 3.381255
F 31.565087 55.310555 25.205574
F 5.293001 16.721795 2.821358
F 4.835847 16.721795 24.645678
F 5.293001 39.875053 2.821358
F 4.835847 39.875053 24.645678
F 5.293001 63.028310 2.821358
F 4.835847 63.028310 24.645678
F 32.022242 16.721795 3.381256
F 31.565087 16.721795 25.205575
F 32.022242 39.875053 3.381256
F 31.565087 39.875053 25.205575
F 32.022242 63.028310 3.381256
F 31.565087 63.028310 25.205575
F 14.202747 1.286290 3.007990
F 13.745592 1.286290 24.832310
F 14.202747 24.439548 3.007990
F 13.745592 24.439548 24.832310
F 14.202747 47.592806 3.007990
F 13.745592 47.592806 24.832310
F 40.931986 1.286290 3.567887
F 40.474832 1.286290 25.392208
F 40.931986 24.439548 3.567887
F 40.474832 24.439548 25.392208
F 40.931986 47.592806 3.567887
F 40.474832 47.592806 25.392208
F 14.202747 9.004040 3.007990
F 13.745592 9.004040 24.832310
F 14.202747 32.157297 3.007990
F 13.745592 32.157297 24.832310
F 14.202747 55.310555 3.007990
F 13.745592 55.310555 24.832310
F 40.931986 9.004040 3.567887
F 40.474832 9.004040 25.392208
F 40.931986 32.157297 3.567887
F 40.474832 32.157297 25.392208
F 40.931986 55.310555 3.567887
F 40.474832 55.310555 25.392208
F 14.202747 16.721795 3.007991
F 13.745592 16.721795 24.832310
F 14.202747 39.875053 3.007991
F 13.745592 39.875053 24.832310
F 14.202747 63.028310 3.007991
F 13.745592 63.028310 24.832310
F 40.931986 16.721795 3.567888
F 40.474832 16.721795 25.392208
F 40.931986 39.875053 3.567888
F 40.474832 39.875053 25.392208
F 40.931986 63.028310 3.567888
F 40.474832 63.028310 25.392208
F 23.112497 1.286290 3.194622
F 22.655343 1.286290 25.018943
F 23.112497 24.439548 3.194622
F 22.655343 24.439548 25.018943
F 23.112497 47.592805 3.194622
F 22.655343 47.592805 25.018943
F 49.841737 1.286290 3.754520
F 49.384582 1.286290 25.578841
F 49.841737 24.439548 3.754520
F 49.384582 24.439548 25.578841
F 49.841737 47.592805 3.754520
F 49.384582 47.592805 25.578841
F 23.112497 9.004040 3.194622
F 22.655343 9.004040 25.018943
F 23.112497 32.157297 3.194622
F 22.655343 32.157297 25.018943
F 23.112497 55.310555 3.194622
F 22.655343 55.310555 25.018943
F 49.841737 9.004040 3.754520
F 49.384582 9.004040 25.578841
F 49.841737 32.157297 3.754520
F 49.384582 32.157297 25.578841
F 49.841737 55.310555 3.754520
F 49.384582 55.310555 25.578841
F 23.112497 16.721795 3.194623
F 22.655343 16.721795 25.018943
F 23.112497 39.875052 3.194623
F 22.655343 39.875052 25.018943
F 23.112497 63.028310 3.194623
F 22.655343 63.028310 25.018943
F 49.841737 16.721795 3.754521
F 49.384582 16.721795 25.578841
F 49.841737 39.875052 3.754521
F 49.384582 39.875052 25.578841
F 49.841737 63.028310 3.754521
F 49.384582 63.028310 25.578841
F 5.216794 3.858875 6.458743
F 4.759639 3.858875 28.283063
F 5.216794 27.012132 6.458743
F 4.759639 27.012132 28.283063
F 5.216794 50.165390 6.458743
F 4.759639 50.165390 28.283063
F 31.946034 3.858875 7.018641
F 31.488880 3.858875 28.842961
F 31.946034 27.012132 7.018641
F 31.488880 27.012132 28.842961
F 31.946034 50.165390 7.018641
F 31.488880 50.165390 28.842961
F 5.216794 11.576625 6.458743
F 4.759639 11.576625 28.283063
F 5.216794 34.729882 6.458743
F 4.759639 34.729882 28.283063
F 5.216794 57.883140 6.458743
F 4.759639 57.883140 28.283063
F 31.946034 11.576625 7.018641
F 31.488880 11.576625 28.842961
F 31.946034 34.729882 7.018641
F 31.488880 34.729882 28.842961
F 31.946034 57.883140 7.018641
F 31.488880 57.883140 28.842961
F 5.216794 19.294380 6.458744
F 4.759639 19.294380 28.283063
F 5.216794 42.447638 6.458744
F 4.759639 42.447638 28.283063
F 5.216794 65.600895 6.458744
F 4.759639 65.600895 28.283063
F 31.946034 19.294380 7.018642
F 31.488880 19.294380 28.842961
F 31.946034 42.447638 7.018642
F 31.488880 42.447638 28.842961
F 31.946034 65.600895 7.018642
F 31.488880 65.600895 28.842961
F 14.126539 3.858876 6.645376
F 13.669385 3.858876 28.469697
F 14.126539 27.012134 6.645376
F 13.669385 27.012134 28.469697
F 14.126539 50.165391 6.645376
F 13.669385 50.165391 28.469697
F 40.855779 3.858876 7.205274
F 40.398624 3.858876 29.029595
F 40.855779 27.012134 7.205274
F 40.398624 27.012134 29.029595
F 40.855779 50.165391 7.205274
F 40.398624 50.165391 29.029595
F 14.126539 11.576626 6.645376
F 13.669385 11.576626 28.469697
F 14.126539 34.729884 6.645376
F 13.669385 34.729884 28.469697
F 14.126539 57.883141 6.645376
F 13.669385 57.883141 28.469697
F 40.855779 11.576626 7.205274
F 40.398624 11.576626 29.029595
F 40.855779 34.729884 7.205274
F 40.398624 34.729884 29.029595
F 40.855779 57.883141 7.205274
F 40.398624 57.883141 29.029595
F 14.126539 19.294382 6.645377
F 13.669385 19.294382 28.469697
F 14.126539 42.447639 6.645377
F 13.669385 42.447639 28.469697
F 14.126539 65.600897 6.645377
F 13.669385 65.600897 28.469697
F 40.855779 19.294382 7.205275
F 40.398624 19.294382 29.029595
F 40.855779 42.447639 7.205275
F 40.398624 42.447639 29.029595
F 40.855779 65.600897 7.205275
F 40.398624 65.600897 29.029595
F 23.036292 3.858875 6.832009
F 22.579137 3.858875 28.656329
F 23.036292 27.012133 6.832009
F 22.579137 27.012133 28.656329
F 23.036292 50.165390 6.832009
F 22.579137 50.165390 28.656329
F 49.765531 3.858875 7.391907
F 49.308377 3.858875 29.216226
F 49.765531 27.012133 7.391907
F 49.308377 27.012133 29.216226
F 49.765531 50.165390 7.391907
F 49.308377 50.165390 29.216226
F 23.036292 11.576625 6.832009
F 22.579137 11.576625 28.656329
F 23.036292 34.729883 6.832009
F 22.579137 34.729883 28.656329
F 23.036292 57.883140 6.832009
F 22.579137 57.883140 28.656329
F 49.765531 11.576625 7.391907
F 49.308377 11.576625 29.216226
F 49.765531 34.729883 7.391907
F 49.308377 34.729883 29.216226
F 49.765531 57.883140 7.391907
F 49.308377 57.883140 29.216226
F 23.036292 19.294381 6.832009
F 22.579137 19.294381 28.656330
F 23.036292 42.447638 6.832009
F 22.579137 42.447638 28.656330
F 23.036292 65.600896 6.832009
F 22.579137 65.600896 28.656330
F 49.765531 19.294381 7.391907
F 49.308377 19.294381 29.216227
F 49.765531 42.447638 7.391907
F 49.308377 42.447638 29.216227
F 49.765531 65.600896 7.391907
F 49.308377 65.600896 29.216227
F 5.273951 3.858875 3.730705
F 4.816797 3.858875 25.555024
F 5.273951 27.012133 3.730705
F 4.816797 27.012133 25.555024
F 5.273951 50.165390 3.730705
F 4.816797 50.165390 25.555024
F 32.003190 3.858875 4.290602
F 31.546036 3.858875 26.114922
F 32.003190 27.012133 4.290602
F 31.546036 27.012133 26.114922
F 32.003190 50.165390 4.290602
F 31.546036 50.165390 26.114922
F 5.273951 11.576625 3.730705
F 4.816797 11.576625 25.555024
F 5.273951 34.729883 3.730705
F 4.816797 34.729883 25.555024
F 5.273951 57.883140 3.730705
F 4.816797 57.883140 25.555024
F 32.003190 11.576625 4.290602
F 31.546036 11.576625 26.114922
F 32.003190 34.729883 4.290602
F 31.546036 34.729883 26.114922
F 32.003190 57.883140 4.290602
F 31.546036 57.883140 26.114922
F 5.273951 19.294381 3.730704
F 4.816797 19.294381 25.555024
F 5.273951 42.447638 3.730704
F 4.816797 42.447638 25.555024
F 5.273951 65.600896 3.730704
F 4.816797 65.600896 25.555024
F 32.003190 19.294381 4.290601
F 31.546036 19.294381 26.114922
F 32.003190 42.447638 4.290601
F 31.546036 42.447638 26.114922
F 32.003190 65.600896 4.290601
F 31.546036 65.600896 26.114922
F 14.183696 3.858876 3.917336
F 13.726542 3.858876 25.741657
F 14.183696 27.012133 3.917336
F 13.726542 27.012133 25.741657
F 14.183696 50.165391 3.917336
F 13.726542 50.165391 25.741657
F 40.912936 3.858876 4.477234
F 40.455782 3.858876 26.301554
F 40.912936 27.012133 4.477234
F 40.455782 27.012133 26.301554
F 40.912936 50.165391 4.477234
F 40.455782 50.165391 26.301554
F 14.183696 11.576626 3.917336
F 13.726542 11.576626 25.741656
F 14.183696 34.729883 3.917336
F 13.726542 34.729883 25.741656
F 14.183696 57.883141 3.917336
F 13.726542 57.883141 25.741656
F 40.912936 11.576626 4.477234
F 40.455782 11.576626 26.301553
F 40.912936 34.729883 4.477234
F 40.455782 34.729883 26.301553
F 40.912936 57.883141 4.477234
F 40.455782 57.883141 26.301553
F 14.183696 19.294381 3.917336
F 13.726542 19.294381 25.741656
F 14.183696 42.447639 3.917336
F 13.726542 42.447639 25.741656
F 14.183696 65.600896 3.917336
F 13.726542 65.600896 25.741656
F 40.912936 19.294381 4.477234
F 40.455782 19.294381 26.301553
F 40.912936 42.447639 4.477234
F 40.455782 42.447639 26.301553
F 40.912936 65.600896 4.477234
F 40.455782 65.600896 26.301553
F 23.093447 3.858875 4.103970
F 22.636293 3.858875 25.928289
F 23.093447 27.012133 4.103970
F 22.636293 27.012133 25.928289
F 23.093447 50.165390 4.103970
F 22.636293 50.165390 25.928289
F 49.822686 3.858875 4.663868
F 49.365532 3.858875 26.488187
F 49.822686 27.012133 4.663868
F 49.365532 27.012133 26.488187
F 49.822686 50.165390 4.663868
F 49.365532 50.165390 26.488187
F 23.093447 11.576625 4.103969
F 22.636293 11.576625 25.928289
F 23.093447 34.729883 4.103969
F 22.636293 34.729883 25.928289
F 23.093447 57.883140 4.103969
F 22.636293 57.883140 25.928289
F 49.822687 11.576625 4.663867
F 49.365532 11.576625 26.488187
F 49.822687 34.729883 4.663867
F 49.365532 34.729883 26.488187
F 49.822687 57.883140 4.663867
F 49.365532 57.883140 26.488187
F 23.093447 19.294381 4.103969
F 22.636293 19.294381 25.928288
F 23.093447 42.447638 4.103969
F 22.636293 42.447638 25.928288
F 23.093447 65.600896 4.103969
F 22.636293 65.600896 25.928288
F 49.822687 19.294381 4.663867
F 49.365532 19.294381 26.488186
F 49.822687 42.447638 4.663867
F 49.365532 42.447638 26.488186
F 49.822687 65.600896 4.663867
F 49.365532 65.600896 26.488186
F 5.350132 1.286291 0.093317
F 4.892978 1.286291 21.917638
F 5.350132 24.439549 0.093317
F 4.892978 24.439549 21.917638
F 5.350132 47.592806 0.093317
F 4.892978 47.592806 21.917638
F 32.079373 1.286291 0.653215
F 31.622219 1.286291 22.477536
F 32.079373 24.439549 0.653215
F 31.622219 24.439549 22.477536
F 32.079373 47.592806 0.653215
F 31.622219 47.592806 22.477536
F 5.350132 9.004041 0.093317
F 4.892978 9.004041 21.917638
F 5.350132 32.157298 0.093317
F 4.892978 32.157298 21.917638
F 5.350132 55.310556 0.093317
F 4.892978 55.310556 21.917638
F 32.079373 9.004041 0.653215
F 31.622219 9.004041 22.477536
F 32.079373 32.157298 0.653215
F 31.622219 32.157298 22.477536
F 32.079373 55.310556 0.653215
F 31.622219 55.310556 22.477536
F 5.350132 16.721796 0.093316
F 4.892978 16.721796 21.917637
F 5.350132 39.875053 0.093316
F 4.892978 39.875053 21.917637
F 5.350132 63.028311 0.093316
F 4.892978 63.028311 21.917637
F 32.079373 16.721796 0.653214
F 31.622219 16.721796 22.477535
F 32.079373 39.875053 0.653214
F 31.622219 39.875053 22.477535
F 32.079373 63.028311 0.653214
F 31.622219 63.028311 22.477535
F 14.259878 1.286290 0.279950
F 13.802724 1.286290 22.104269
F 14.259878 24.439547 0.279950
F 13.802724 24.439547 22.104269
F 14.259878 47.592805 0.279950
F 13.802724 47.592805 22.104269
F 40.989117 1.286290 0.839848
F 40.531963 1.286290 22.664167
F 40.989117 24.439547 0.839848
F 40.531963 24.439547 22.664167
F 40.989117 47.592805 0.839848
F 40.531963 47.592805 22.664167
F 14.259878 9.004039 0.279950
F 13.802724 9.004039 22.104269
F 14.259878 32.157297 0.279950
F 13.802724 32.157297 22.104269
F 14.259878 55.310554 0.279950
F 13.802724 55.310554 22.104269
F 40.989117 9.004039 0.839848
F 40.531963 9.004039 22.664167
F 40.989117 32.157297 0.839848
F 40.531963 32.157297 22.664167
F 40.989117 55.310554 0.839848
F 40.531963 55.310554 22.664167
F 14.259878 16.721795 0.279949
F 13.802724 16.721795 22.104268
F 14.259878 39.875052 0.279949
F 13.802724 39.875052 22.104268
F 14.259878 63.028310 0.279949
F 13.802724 63.028310 22.104268
F 40.989117 16.721795 0.839847
F 40.531963 16.721795 22.664166
F 40.989117 39.875052 0.839847
F 40.531963 39.875052 22.664166
F 40.989117 63.028310 0.839847
F 40.531963 63.028310 22.664166
F 23.169629 1.286290 0.466582
F 22.712475 1.286290 22.290902
F 23.169629 24.439548 0.466582
F 22.712475 24.439548 22.290902
F 23.169629 47.592805 0.466582
F 22.712475 47.592805 22.290902
F 49.898870 1.286290 1.026480
F 49.441716 1.286290 22.850800
F 49.898870 24.439548 1.026480
F 49.441716 24.439548 22.850800
F 49.898870 47.592805 1.026480
F 49.441716 47.592805 22.850800
F 23.169629 9.004039 0.466582
F 22.712475 9.004039 22.290902
F 23.169629 32.157297 0.466582
F 22.712475 32.157297 22.290902
F 23.169629 55.310555 0.466582
F 22.712475 55.310555 22.290902
F 49.898870 9.004039 1.026480
F 49.441716 9.004039 22.850800
F 49.898870 32.157297 1.026480
F 49.441716 32.157297 22.850800
F 49.898870 55.310555 1.026480
F 49.441716 55.310555 22.850800
F 23.169629 16.721795 0.466581
F 22.712475 16.721795 22.290901
F 23.169629 39.875052 0.466581
F 22.712475 39.875052 22.290901
F 23.169629 63.028310 0.466581
F 22.712475 63.028310 22.290901
F 49.898870 16.721795 1.026479
F 49.441716 16.721795 22.850799
F 49.898870 39.875052 1.026479
F 49.441716 39.875052 22.850799
F 49.898870 63.028310 1.026479
F 49.441716 63.028310 22.850799
F 7.501388 7.717750 3.777363
F 7.044234 7.717750 25.601682
F 7.501388 30.871007 3.777363
F 7.044234 30.871007 25.601682
F 7.501388 54.024265 3.777363
F 7.044234 54.024265 25.601682
F 34.230629 7.717750 4.337260
F 33.773475 7.717750 26.161580
F 34.230629 30.871007 4.337260
F 33.773475 30.871007 26.161580
F 34.230629 54.024265 4.337260
F 33.773475 54.024265 26.161580
F 7.501388 15.435502 3.777362
F 7.044234 15.435502 25.601681
F 7.501388 38.588760 3.777362
F 7.044234 38.588760 25.601681
F 7.501388 61.742018 3.777362
F 7.044234 61.742018 25.601681
F 34.230629 15.435502 4.337259
F 33.773475 15.435502 26.161579
F 34.230629 38.588760 4.337259
F 33.773475 38.588760 26.161579
F 34.230629 61.742018 4.337259
F 33.773475 61.742018 26.161579
F 7.501388 0.000000 3.777363
F 7.044234 0.000000 25.601682
F 7.501388 23.153258 3.777363
F 7.044234 23.153258 25.601682
F 7.501388 46.306515 3.777363
F 7.044234 46.306515 25.601682
F 34.230629 0.000000 4.337260
F 33.773475 0.000000 26.161580
F 34.230629 23.153258 4.337260
F 33.773475 23.153258 26.161580
F 34.230629 46.306515 4.337260
F 33.773475 46.306515 26.161580
F 16.411136 7.717750 3.963994
F 15.953981 7.717750 25.788315
F 16.411136 30.871008 3.963994
F 15.953981 30.871008 25.788315
F 16.411136 54.024265 3.963994
F 15.953981 54.024265 25.788315
F 43.140375 7.717750 4.523892
F 42.683221 7.717750 26.348213
F 43.140375 30.871008 4.523892
F 42.683221 30.871008 26.348213
F 43.140375 54.024265 4.523892
F 42.683221 54.024265 26.348213
F 16.411136 15.435503 3.963993
F 15.953982 15.435503 25.788313
F 16.411136 38.588760 3.963993
F 15.953982 38.588760 25.788313
F 16.411136 61.742018 3.963993
F 15.953982 61.742018 25.788313
F 43.140375 15.435503 4.523891
F 42.683221 15.435503 26.348211
F 43.140375 38.588760 4.523891
F 42.683221 38.588760 26.348211
F 43.140375 61.742018 4.523891
F 42.683221 61.742018 26.348211
F 16.411136 0.000001 3.963994
F 15.953982 0.000001 25.788314
F 16.411136 23.153258 3.963994
F 15.953982 23.153258 25.788314
F 16.411136 46.306516 3.963994
F 15.953982 46.306516 25.788314
F 43.140375 0.000001 4.523892
F 42.683221 0.000001 26.348212
F 43.140375 23.153258 4.523892
F 42.683221 23.153258 26.348212
F 43.140375 46.306516 4.523892
F 42.683221 46.306516 26.348212
F 25.320885 7.717750 4.150628
F 24.863731 7.717750 25.974947
F 25.320885 30.871007 4.150628
F 24.863731 30.871007 25.974947
F 25.320885 54.024265 4.150628
F 24.863731 54.024265 25.974947
F 51.592972 7.717750 26.534845
F 51.592972 30.871007 26.534845
F 51.592972 54.024265 26.534845
F 25.320885 15.435502 4.150627
F 24.863731 15.435502 25.974946
F 25.320885 38.588760 4.150627
F 24.863731 38.588760 25.974946
F 25.320885 61.742018 4.150627
F 24.863731 61.742018 25.974946
F 51.592972 15.435502 26.534844
F 51.592972 38.588760 26.534844
F 51.592972 61.742018 26.534844
F 25.320885 0.000000 4.150628
F 24.863731 0.000000 25.974947
F 25.320885 23.153258 4.150628
F 24.863731 23.153258 25.974947
F 25.320885 46.306515 4.150628
F 24.863731 46.306515 25.974947
F 51.592972 0.000000 26.534845
F 51.592972 23.153258 26.534845
F 51.592972 46.306515 26.534845
F 7.577566 5.145165 0.139976
F 7.120411 5.145165 21.964296
F 7.577566 28.298423 0.139976
F 7.120411 28.298423 21.964296
F 7.577566 51.451680 0.139976
F 7.120411 51.451680 21.964296
F 34.306805 5.145165 0.699874
F 33.849651 5.145165 22.524194
F 34.306805 28.298423 0.699874
F 33.849651 28.298423 22.524194
F 34.306805 51.451680 0.699874
F 33.849651 51.451680 22.524194
F 7.577566 12.862918 0.139975
F 7.120411 12.862918 21.964295
F 7.577566 36.016175 0.139975
F 7.120411 36.016175 21.964295
F 7.577566 59.169433 0.139975
F 7.120411 59.169433 21.964295
F 34.306805 12.862918 0.699873
F 33.849651 12.862918 22.524193
F 34.306805 36.016175 0.699873
F 33.849651 36.016175 22.524193
F 34.306805 59.169433 0.699873
F 33.849651 59.169433 22.524193
F 7.577566 20.580673 0.139975
F 7.120411 20.580673 21.964296
F 7.577566 43.733930 0.139975
F 7.120411 43.733930 21.964296
F 7.577566 66.887188 0.139975
F 7.120411 66.887188 21.964296
F 34.306805 20.580673 0.699873
F 33.849651 20.580673 22.524194
F 34.306805 43.733930 0.699873
F 33.849651 43.733930 22.524194
F 34.306805 66.887188 0.699873
F 33.849651 66.887188 22.524194
F 16.487314 5.145164 0.326607
F 16.030160 5.145164 22.150927
F 16.487314 28.298421 0.326607
F 16.030160 28.298421 22.150927
F 16.487314 51.451679 0.326607
F 16.030160 51.451679 22.150927
F 43.216554 5.145164 0.886505
F 42.759399 5.145164 22.710825
F 43.216554 28.298421 0.886505
F 42.759399 28.298421 22.710825
F 43.216554 51.451679 0.886505
F 42.759399 51.451679 22.710825
F 16.487314 12.862916 0.326606
F 16.030160 12.862916 22.150926
F 16.487314 36.016174 0.326606
F 16.030160 36.016174 22.150926
F 16.487314 59.169431 0.326606
F 16.030160 59.169431 22.150926
F 43.216554 12.862916 0.886504
F 42.759399 12.862916 22.710824
F 43.216554 36.016174 0.886504
F 42.759399 36.016174 22.710824
F 43.216554 59.169431 0.886504
F 42.759399 59.169431 22.710824
F 16.487314 20.580671 0.326607
F 16.030160 20.580671 22.150926
F 16.487314 43.733929 0.326607
F 16.030160 43.733929 22.150926
F 16.487314 66.887186 0.326607
F 16.030160 66.887186 22.150926
F 43.216554 20.580671 0.886505
F 42.759399 20.580671 22.710824
F 43.216554 43.733929 0.886505
F 42.759399 43.733929 22.710824
F 43.216554 66.887186 0.886505
F 42.759399 66.887186 22.710824
F 25.397065 5.145165 0.513241
F 24.939910 5.145165 22.337561
F 25.397065 28.298423 0.513241
F 24.939910 28.298423 22.337561
F 25.397065 51.451680 0.513241
F 24.939910 51.451680 22.337561
F 51.669150 5.145165 22.897459
F 51.669150 28.298423 22.897459
F 51.669150 51.451680 22.897459
F 25.397065 12.862917 0.513240
F 24.939910 12.862917 22.337560
F 25.397065 36.016175 0.513240
F 24.939910 36.016175 22.337560
F 25.397065 59.169432 0.513240
F 24.939910 59.169432 22.337560
F 51.669150 12.862917 22.897458
F 51.669150 36.016175 22.897458
F 51.669150 59.169432 22.897458
F 25.397065 20.580673 0.513241
F 24.939910 20.580673 22.337561
F 25.397065 43.733930 0.513241
F 24.939910 43.733930 22.337561
F 25.397065 66.887188 0.513241
F 24.939910 66.887188 22.337561
F 51.669150 20.580673 22.897459
F 51.669150 43.733930 22.897459
F 51.669150 66.887188 22.897459
F 7.520434 5.145165 2.868015
F 7.063280 5.145165 24.692335
F 7.520434 28.298423 2.868015
F 7.063280 28.298423 24.692335
F 7.520434 51.451680 2.868015
F 7.063280 51.451680 24.692335
F 34.249674 5.145165 3.427913
F 33.792520 5.145165 25.252232
F 34.249674 28.298423 3.427913
F 33.792520 28.298423 25.252232
F 34.249674 51.451680 3.427913
F 33.792520 51.451680 25.252232
F 7.520434 12.862917 2.868015
F 7.063280 12.862917 24.692336
F 7.520434 36.016175 2.868015
F 7.063280 36.016175 24.692336
F 7.520434 59.169432 2.868015
F 7.063280 59.169432 24.692336
F 34.249674 12.862917 3.427913
F 33.792520 12.862917 25.252233
F 34.249674 36.016175 3.427913
F 33.792520 36.016175 25.252233
F 34.249674 59.169432 3.427913
F 33.792520 59.169432 25.252233
F 7.520434 20.580673 2.868015
F 7.063280 20.580673 24.692335
F 7.520434 43.733930 2.868015
F 7.063280 43.733930 24.692335
F 7.520434 66.887188 2.868015
F 7.063280 66.887188 24.692335
F 34.249674 20.580673 3.427913
F 33.792520 20.580673 25.252232
F 34.249674 43.733930 3.427913
F 33.792520 43.733930 25.252232
F 34.249674 66.887188 3.427913
F 33.792520 66.887188 25.252232
F 16.430182 5.145164 3.054649
F 15.973028 5.145164 24.878968
F 16.430182 28.298422 3.054649
F 15.973028 28.298422 24.878968
F 16.430182 51.451679 3.054649
F 15.973028 51.451679 24.878968
F 43.159421 5.145164 3.614546
F 42.702267 5.145164 25.438866
F 43.159421 28.298422 3.614546
F 42.702267 28.298422 25.438866
F 43.159421 51.451679 3.614546
F 42.702267 51.451679 25.438866
F 16.430182 12.862917 3.054649
F 15.973028 12.862917 24.878969
F 16.430182 36.016174 3.054649
F 15.973028 36.016174 24.878969
F 16.430182 59.169432 3.054649
F 15.973028 59.169432 24.878969
F 43.159421 12.862917 3.614546
F 42.702267 12.862917 25.438867
F 43.159421 36.016174 3.614546
F 42.702267 36.016174 25.438867
F 43.159421 59.169432 3.614546
F 42.702267 59.169432 25.438867
F 16.430182 20.580672 3.054649
F 15.973028 20.580672 24.878968
F 16.430182 43.733929 3.054649
F 15.973028 43.733929 24.878968
F 16.430182 66.887187 3.054649
F 15.973028 66.887187 24.878968
F 43.159421 20.580672 3.614546
F 42.702267 20.580672 25.438866
F 43.159421 43.733929 3.614546
F 42.702267 43.733929 25.438866
F 43.159421 66.887187 3.614546
F 42.702267 66.887187 25.438866
F 25.339931 5.145165 3.241279
F 24.882777 5.145165 25.065600
F 25.339931 28.298423 3.241279
F 24.882777 28.298423 25.065600
F 25.339931 51.451680 3.241279
F 24.882777 51.451680 25.065600
F 51.612018 5.145165 25.625498
F 51.612018 28.298423 25.625498
F 51.612018 51.451680 25.625498
F 25.339931 12.862917 3.241280
F 24.882777 12.862917 25.065601
F 25.339931 36.016175 3.241280
F 24.882777 36.016175 25.065601
F 25.339931 59.169432 3.241280
F 24.882777 59.169432 25.065601
F 51.612018 12.862917 25.625499
F 51.612018 36.016175 25.625499
F 51.612018 59.169432 25.625499
F 25.339931 20.580672 3.241280
F 24.882777 20.580672 25.065600
F 25.339931 43.733930 3.241280
F 24.882777 43.733930 25.065600
F 25.339931 66.887188 3.241280
F 24.882777 66.887188 25.065600
F 51.612018 20.580672 25.625498
F 51.612018 43.733930 25.625498
F 51.612018 66.887188 25.625498
F 7.444231 7.717749 6.505401
F 6.987077 7.717749 28.329722
F 7.444231 30.871007 6.505401
F 6.987077 30.871007 28.329722
F 7.444231 54.024264 6.505401
F 6.987077 54.024264 28.329722
F 34.173472 7.717749 7.065299
F 33.716317 7.717749 28.889619
F 34.173472 30.871007 7.065299
F 33.716317 30.871007 28.889619
F 34.173472 54.024264 7.065299
F 33.716317 54.024264 28.889619
F 7.444231 15.435502 6.505402
F 6.987077 15.435502 28.329723
F 7.444231 38.588760 6.505402
F 6.987077 38.588760 28.329723
F 7.444231 61.742017 6.505402
F 6.987077 61.742017 28.329723
F 34.173472 15.435502 7.065300
F 33.716317 15.435502 28.889620
F 34.173472 38.588760 7.065300
F 33.716317 38.588760 28.889620
F 34.173472 61.742017 7.065300
F 33.716317 61.742017 28.889620
F 7.444231 0.000000 6.505401
F 6.987077 0.000000 28.329722
F 7.444231 23.153257 6.505401
F 6.987077 23.153257 28.329722
F 7.444231 46.306515 6.505401
F 6.987077 46.306515 28.329722
F 34.173472 0.000000 7.065299
F 33.716317 0.000000 28.889619
F 34.173472 23.153257 7.065299
F 33.716317 23.153257 28.889619
F 34.173472 46.306515 7.065299
F 33.716317 46.306515 28.889619
F 16.353979 7.717751 6.692035
F 15.896824 7.717751 28.516355
F 16.353979 30.871008 6.692035
F 15.896824 30.871008 28.516355
F 16.353979 54.024266 6.692035
F 15.896824 54.024266 28.516355
F 43.083218 7.717751 7.251932
F 42.626064 7.717751 29.076253
F 43.083218 30.871008 7.251932
F 42.626064 30.871008 29.076253
F 43.083218 54.024266 7.251932
F 42.626064 54.024266 29.076253
F 16.353979 15.435503 6.692036
F 15.896824 15.435503 28.516356
F 16.353979 38.588761 6.692036
F 15.896824 38.588761 28.516356
F 16.353979 61.742018 6.692036
F 15.896824 61.742018 28.516356
F 43.083218 15.435503 7.251933
F 42.626064 15.435503 29.076254
F 43.083218 38.588761 7.251933
F 42.626064 38.588761 29.076254
F 43.083218 61.742018 7.251933
F 42.626064 61.742018 29.076254
F 16.353979 0.000001 6.692035
F 15.896824 0.000001 28.516355
F 16.353979 23.153259 6.692035
F 15.896824 23.153259 28.516355
F 16.353979 46.306516 6.692035
F 15.896824 46.306516 28.516355
F 43.083218 0.000001 7.251932
F 42.626064 0.000001 29.076253
F 43.083218 23.153259 7.251932
F 42.626064 23.153259 29.076253
F 43.083218 46.306516 7.251932
F 42.626064 46.306516 29.076253
F 25.263730 7.717750 6.878666
F 24.806576 7.717750 28.702987
F 25.263730 30.871007 6.878666
F 24.806576 30.871007 28.702987
F 25.263730 54.024265 6.878666
F 24.806576 54.024265 28.702987
F 51.535815 7.717750 29.262885
F 51.535815 30.871007 29.262885
F 51.535815 54.024265 29.262885
F 25.263730 15.435502 6.878667
F 24.806576 15.435502 28.702988
F 25.263730 38.588760 6.878667
F 24.806576 38.588760 28.702988
F 25.263730 61.742017 6.878667
F 24.806576 61.742017 28.702988
F 51.535815 15.435502 29.262886
F 51.535815 38.588760 29.262886
F 51.535815 61.742017 29.262886
F 25.263730 0.000000 6.878666
F 24.806576 0.000000 28.702987
F 25.263730 23.153258 6.878666
F 24.806576 23.153258 28.702987
F 25.263730 46.306515 6.878666
F 24.806576 46.306515 28.702987
F 51.535815 0.000000 29.262885
F 51.535815 23.153258 29.262885
F 51.535815 46.306515 29.262885
F 0.685745 1.286291 10.002814
F 0.228591 1.286291 31.827134
F 0.685745 24.439548 10.002814
F 0.228591 24.439548 31.827134
F 0.685745 47.592806 10.002814
F 0.228591 47.592806 31.827134
F 27.414985 1.286291 10.562712
F 26.957831 1.286291 32.387031
F 27.414985 24.439548 10.562712
F 26.957831 24.439548 32.387031
F 27.414985 47.592806 10.562712
F 26.957831 47.592806 32.387031
F 0.685745 9.004040 10.002814
F 0.228591 9.004040 31.827134
F 0.685745 32.157298 10.002814
F 0.228591 32.157298 31.827134
F 0.685745 55.310555 10.002814
F 0.228591 55.310555 31.827134
F 27.414985 9.004040 10.562712
F 26.957831 9.004040 32.387031
F 27.414985 32.157298 10.562712
F 26.957831 32.157298 32.387031
F 27.414985 55.310555 10.562712
F 26.957831 55.310555 32.387031
F 0.685745 16.721795 10.002814
F 0.228591 16.721795 31.827135
F 0.685745 39.875053 10.002814
F 0.228591 39.875053 31.827135
F 0.685745 63.028310 10.002814
F 0.228591 63.028310 31.827135
F 27.414985 16.721795 10.562712
F 26.957831 16.721795 32.387032
F 27.414985 39.875053 10.562712
F 26.957831 39.875053 32.387032
F 27.414985 63.028310 10.562712
F 26.957831 63.028310 32.387032
F 9.595488 1.286291 10.189446
F 9.138334 1.286291 32.013766
F 9.595488 24.439548 10.189446
F 9.138334 24.439548 32.013766
F 9.595488 47.592806 10.189446
F 9.138334 47.592806 32.013766
F 36.324728 1.286291 10.749344
F 35.867573 1.286291 32.573664
F 36.324728 24.439548 10.749344
F 35.867573 24.439548 32.573664
F 36.324728 47.592806 10.749344
F 35.867573 47.592806 32.573664
F 9.595488 9.004040 10.189446
F 9.138334 9.004040 32.013766
F 9.595488 32.157298 10.189446
F 9.138334 32.157298 32.013766
F 9.595488 55.310555 10.189446
F 9.138334 55.310555 32.013766
F 36.324728 9.004040 10.749344
F 35.867573 9.004040 32.573664
F 36.324728 32.157298 10.749344
F 35.867573 32.157298 32.573664
F 36.324728 55.310555 10.749344
F 35.867573 55.310555 32.573664
F 9.595488 16.721795 10.189447
F 9.138334 16.721795 32.013767
F 9.595488 39.875053 10.189447
F 9.138334 39.875053 32.013767
F 9.595488 63.028310 10.189447
F 9.138334 63.028310 32.013767
F 36.324728 16.721795 10.749345
F 35.867573 16.721795 32.573665
F 36.324728 39.875053 10.749345
F 35.867573 39.875053 32.573665
F 36.324728 63.028310 10.749345
F 35.867573 63.028310 32.573665
F 18.505237 1.286290 10.376080
F 18.048082 1.286290 32.200400
F 18.505237 24.439547 10.376080
F 18.048082 24.439547 32.200400
F 18.505237 47.592805 10.376080
F 18.048082 47.592805 32.200400
F 45.234477 1.286290 10.935978
F 44.777323 1.286290 32.760297
F 45.234477 24.439547 10.935978
F 44.777323 24.439547 32.760297
F 45.234477 47.592805 10.935978
F 44.777323 47.592805 32.760297
F 18.505237 9.004039 10.376080
F 18.048082 9.004039 32.200400
F 18.505237 32.157297 10.376080
F 18.048082 32.157297 32.200400
F 18.505237 55.310554 10.376080
F 18.048082 55.310554 32.200400
F 45.234477 9.004039 10.935978
F 44.777323 9.004039 32.760297
F 45.234477 32.157297 10.935978
F 44.777323 32.157297 32.760297
F 45.234477 55.310554 10.935978
F 44.777323 55.310554 32.760297
F 18.505236 16.721795 10.376081
F 18.048082 16.721795 32.200401
F 18.505236 39.875052 10.376081
F 18.048082 39.875052 32.200401
F 18.505236 63.028310 10.376081
F 18.048082 63.028310 32.200401
F 45.234477 16.721795 10.935979
F 44.777323 16.721795 32.760298
F 45.234477 39.875052 10.935979
F 44.777323 39.875052 32.760298
F 45.234477 63.028310 10.935979
F 44.777323 63.028310 32.760298
F 0.609539 3.858875 13.640199
F 0.152385 3.858875 35.464519
F 0.609539 27.012132 13.640199
F 0.152385 27.012132 35.464519
F 0.609539 50.165390 13.640199
F 0.152385 50.165390 35.464519
F 27.338779 3.858875 14.200097
F 26.881624 3.858875 36.024417
F 27.338779 27.012132 14.200097
F 26.881624 27.012132 36.024417
F 27.338779 50.165390 14.200097
F 26.881624 50.165390 36.024417
F 0.609539 11.576625 13.640200
F 0.152385 11.576625 35.464519
F 0.609539 34.729882 13.640200
F 0.152385 34.729882 35.464519
F 0.609539 57.883140 13.640200
F 0.152385 57.883140 35.464519
F 27.338779 11.576625 14.200098
F 26.881624 11.576625 36.024417
F 27.338779 34.729882 14.200098
F 26.881624 34.729882 36.024417
F 27.338779 57.883140 14.200098
F 26.881624 57.883140 36.024417
F 0.609539 19.294380 13.640200
F 0.152385 19.294380 35.464520
F 0.609539 42.447638 13.640200
F 0.152385 42.447638 35.464520
F 0.609539 65.600895 13.640200
F 0.152385 65.600895 35.464520
F 27.338779 19.294380 14.200098
F 26.881624 19.294380 36.024418
F 27.338779 42.447638 14.200098
F 26.881624 42.447638 36.024418
F 27.338779 65.600895 14.200098
F 26.881624 65.600895 36.024418
F 9.519280 3.858875 13.826832
F 9.062125 3.858875 35.651152
F 9.519280 27.012133 13.826832
F 9.062125 27.012133 35.651152
F 9.519280 50.165390 13.826832
F 9.062125 50.165390 35.651152
F 36.248520 3.858875 14.386730
F 35.791366 3.858875 36.211050
F 36.248520 27.012133 14.386730
F 35.791366 27.012133 36.211050
F 36.248520 50.165390 14.386730
F 35.791366 50.165390 36.211050
F 9.519280 11.576625 13.826832
F 9.062125 11.576625 35.651152
F 9.519280 34.729883 13.826832
F 9.062125 34.729883 35.651152
F 9.519280 57.883140 13.826832
F 9.062125 57.883140 35.651152
F 36.248520 11.576625 14.386730
F 35.791366 11.576625 36.211050
F 36.248520 34.729883 14.386730
F 35.791366 34.729883 36.211050
F 36.248520 57.883140 14.386730
F 35.791366 57.883140 36.211050
F 9.519280 19.294380 13.826832
F 9.062125 19.294380 35.651153
F 9.519280 42.447638 13.826832
F 9.062125 42.447638 35.651153
F 9.519280 65.600896 13.826832
F 9.062125 65.600896 35.651153
F 36.248520 19.294380 14.386730
F 35.791366 19.294380 36.211051
F 36.248520 42.447638 14.386730
F 35.791366 42.447638 36.211051
F 36.248520 65.600896 14.386730
F 35.791366 65.600896 36.211051
F 18.429031 3.858876 14.013466
F 17.971877 3.858876 35.837785
F 18.429031 27.012134 14.013466
F 17.971877 27.012134 35.837785
F 18.429031 50.165391 14.013466
F 17.971877 50.165391 35.837785
F 45.158271 3.858876 14.573364
F 44.701116 3.858876 36.397683
F 45.158271 27.012134 14.573364
F 44.701116 27.012134 36.397683
F 45.158271 50.165391 14.573364
F 44.701116 50.165391 36.397683
F 18.429031 11.576626 14.013466
F 17.971877 11.576626 35.837786
F 18.429031 34.729884 14.013466
F 17.971877 34.729884 35.837786
F 18.429031 57.883141 14.013466
F 17.971877 57.883141 35.837786
F 45.158271 11.576626 14.573364
F 44.701116 11.576626 36.397684
F 45.158271 34.729884 14.573364
F 44.701116 34.729884 36.397684
F 45.158271 57.883141 14.573364
F 44.701116 57.883141 36.397684
F 18.429031 19.294382 14.013467
F 17.971877 19.294382 35.837786
F 18.429031 42.447639 14.013467
F 17.971877 42.447639 35.837786
F 18.429031 65.600897 14.013467
F 17.971877 65.600897 35.837786
F 45.158271 19.294382 14.573365
F 44.701116 19.294382 36.397684
F 45.158271 42.447639 14.573365
F 44.701116 42.447639 36.397684
F 45.158271 65.600897 14.573365
F 44.701116 65.600897 36.397684
F 0.666695 3.858875 10.912160
F 0.209541 3.858875 32.736481
F 0.666695 27.012133 10.912160
F 0.209541 27.012133 32.736481
F 0.666695 50.165390 10.912160
F 0.209541 50.165390 32.736481
F 27.395935 3.858875 11.472058
F 26.938781 3.858875 33.296379
F 27.395935 27.012133 11.472058
F 26.938781 27.012133 33.296379
F 27.395935 50.165390 11.472058
F 26.938781 50.165390 33.296379
F 0.666695 11.576625 10.912160
F 0.209541 11.576625 32.736480
F 0.666695 34.729883 10.912160
F 0.209541 34.729883 32.736480
F 0.666695 57.883140 10.912160
F 0.209541 57.883140 32.736480
F 27.395935 11.576625 11.472058
F 26.938781 11.576625 33.296378
F 27.395935 34.729883 11.472058
F 26.938781 34.729883 33.296378
F 27.395935 57.883140 11.472058
F 26.938781 57.883140 33.296378
F 0.666695 19.294381 10.912159
F 0.209541 19.294381 32.736480
F 0.666695 42.447638 10.912159
F 0.209541 42.447638 32.736480
F 0.666695 65.600896 10.912159
F 0.209541 65.600896 32.736480
F 27.395935 19.294381 11.472057
F 26.938781 19.294381 33.296378
F 27.395935 42.447638 11.472057
F 26.938781 42.447638 33.296378
F 27.395935 65.600896 11.472057
F 26.938781 65.600896 33.296378
F 9.576437 3.858875 11.098793
F 9.119283 3.858875 32.923112
F 9.576437 27.012133 11.098793
F 9.119283 27.012133 32.923112
F 9.576437 50.165390 11.098793
F 9.119283 50.165390 32.923112
F 36.305677 3.858875 11.658691
F 35.848523 3.858875 33.483010
F 36.305677 27.012133 11.658691
F 35.848523 27.012133 33.483010
F 36.305677 50.165390 11.658691
F 35.848523 50.165390 33.483010
F 9.576437 11.576625 11.098793
F 9.119283 11.576625 32.923112
F 9.576437 34.729883 11.098793
F 9.119283 34.729883 32.923112
F 9.576437 57.883140 11.098793
F 9.119283 57.883140 32.923112
F 36.305677 11.576625 11.658691
F 35.848523 11.576625 33.483010
F 36.305677 34.729883 11.658691
F 35.848523 34.729883 33.483010
F 36.305677 57.883140 11.658691
F 35.848523 57.883140 33.483010
F 9.576437 19.294381 11.098792
F 9.119283 19.294381 32.923112
F 9.576437 42.447638 11.098792
F 9.119283 42.447638 32.923112
F 9.576437 65.600896 11.098792
F 9.119283 65.600896 32.923112
F 36.305677 19.294381 11.658690
F 35.848523 19.294381 33.483010
F 36.305677 42.447638 11.658690
F 35.848523 42.447638 33.483010
F 36.305677 65.600896 11.658690
F 35.848523 65.600896 33.483010
F 18.486187 3.858876 11.285425
F 18.029033 3.858876 33.109744
F 18.486187 27.012133 11.285425
F 18.029033 27.012133 33.109744
F 18.486187 50.165391 11.285425
F 18.029033 50.165391 33.109744
F 45.215427 3.858876 11.845322
F 44.758273 3.858876 33.669642
F 45.215427 27.012133 11.845322
F 44.758273 27.012133 33.669642
F 45.215427 50.165391 11.845322
F 44.758273 50.165391 33.669642
F 18.486187 11.576626 11.285425
F 18.029033 11.576626 33.109744
F 18.486187 34.729883 11.285425
F 18.029033 34.729883 33.109744
F 18.486187 57.883141 11.285425
F 18.029033 57.883141 33.109744
F 45.215427 11.576626 11.845322
F 44.758273 11.576626 33.669642
F 45.215427 34.729883 11.845322
F 44.758273 34.729883 33.669642
F 45.215427 57.883141 11.845322
F 44.758273 57.883141 33.669642
F 18.486187 19.294381 11.285424
F 18.029033 19.294381 33.109744
F 18.486187 42.447639 11.285424
F 18.029033 42.447639 33.109744
F 18.486187 65.600896 11.285424
F 18.029033 65.600896 33.109744
F 45.215427 19.294381 11.845321
F 44.758273 19.294381 33.669642
F 45.215427 42.447639 11.845321
F 44.758273 42.447639 33.669642
F 45.215427 65.600896 11.845321
F 44.758273 65.600896 33.669642
F 0.742878 1.286291 7.274774
F 0.285723 1.286291 29.099094
F 0.742878 24.439549 7.274774
F 0.285723 24.439549 29.099094
F 0.742878 47.592806 7.274774
F 0.285723 47.592806 29.099094
F 27.472117 1.286291 7.834672
F 27.014963 1.286291 29.658991
F 27.472117 24.439549 7.834672
F 27.014963 24.439549 29.658991
F 27.472117 47.592806 7.834672
F 27.014963 47.592806 29.658991
F 0.742878 9.004040 7.274774
F 0.285723 9.004040 29.099095
F 0.742878 32.157298 7.274774
F 0.285723 32.157298 29.099095
F 0.742878 55.310555 7.274774
F 0.285723 55.310555 29.099095
F 27.472117 9.004040 7.834672
F 27.014963 9.004040 29.658992
F 27.472117 32.157298 7.834672
F 27.014963 32.157298 29.658992
F 27.472117 55.310555 7.834672
F 27.014963 55.310555 29.658992
F 0.742878 16.721796 7.274773
F 0.285723 16.721796 29.099094
F 0.742878 39.875053 7.274773
F 0.285723 39.875053 29.099094
F 0.742878 63.028311 7.274773
F 0.285723 63.028311 29.099094
F 27.472117 16.721796 7.834671
F 27.014963 16.721796 29.658991
F 27.472117 39.875053 7.834671
F 27.014963 39.875053 29.658991
F 27.472117 63.028311 7.834671
F 27.014963 63.028311 29.658991
F 9.652619 1.286291 7.461407
F 9.195465 1.286291 29.285726
F 9.652619 24.439548 7.461407
F 9.195465 24.439548 29.285726
F 9.652619 47.592806 7.461407
F 9.195465 47.592806 29.285726
F 36.381859 1.286291 8.021304
F 35.924705 1.286291 29.845624
F 36.381859 24.439548 8.021304
F 35.924705 24.439548 29.845624
F 36.381859 47.592806 8.021304
F 35.924705 47.592806 29.845624
F 9.652619 9.004040 7.461407
F 9.195465 9.004040 29.285726
F 9.652619 32.157298 7.461407
F 9.195465 32.157298 29.285726
F 9.652619 55.310555 7.461407
F 9.195465 55.310555 29.285726
F 36.381859 9.004040 8.021304
F 35.924705 9.004040 29.845624
F 36.381859 32.157298 8.021304
F 35.924705 32.157298 29.845624
F 36.381859 55.310555 8.021304
F 35.924705 55.310555 29.845624
F 9.652619 16.721795 7.461406
F 9.195465 16.721795 29.285726
F 9.652619 39.875053 7.461406
F 9.195465 39.875053 29.285726
F 9.652619 63.028310 7.461406
F 9.195465 63.028310 29.285726
F 36.381859 16.721795 8.021303
F 35.924705 16.721795 29.845624
F 36.381859 39.875053 8.021303
F 35.924705 39.875053 29.845624
F 36.381859 63.028310 8.021303
F 35.924705 63.028310 29.845624
F 18.562369 1.286290 7.648038
F 18.105215 1.286290 29.472358
F 18.562369 24.439547 7.648038
F 18.105215 24.439547 29.472358
F 18.562369 47.592805 7.648038
F 18.105215 47.592805 29.472358
F 45.291609 1.286290 8.207936
F 44.834455 1.286290 30.032256
F 45.291609 24.439547 8.207936
F 44.834455 24.439547 30.032256
F 45.291609 47.592805 8.207936
F 44.834455 47.592805 30.032256
F 18.562369 9.004039 7.648038
F 18.105215 9.004039 29.472358
F 18.562369 32.157296 7.648038
F 18.105215 32.157296 29.472358
F 18.562369 55.310554 7.648038
F 18.105215 55.310554 29.472358
F 45.291609 9.004039 8.207936
F 44.834455 9.004039 30.032256
F 45.291609 32.157296 8.207936
F 44.834455 32.157296 30.032256
F 45.291609 55.310554 8.207936
F 44.834455 55.310554 30.032256
F 18.562369 16.721794 7.648037
F 18.105215 16.721794 29.472357
F 18.562369 39.875052 7.648037
F 18.105215 39.875052 29.472357
F 18.562369 63.028309 7.648037
F 18.105215 63.028309 29.472357
F 45.291609 16.721794 8.207935
F 44.834455 16.721794 30.032255
F 45.291609 39.875052 8.207935
F 44.834455 39.875052 30.032255
F 45.291609 63.028309 8.207935
F 44.834455 63.028309 30.032255
F 2.894133 7.717750 10.958819
F 2.436978 7.717750 32.783139
F 2.894133 30.871007 10.958819
F 2.436978 30.871007 32.783139
F 2.894133 54.024265 10.958819
F 2.436978 54.024265 32.783139
F 29.623372 7.717750 11.518716
F 29.166218 7.717750 33.343037
F 29.623372 30.871007 11.518716
F 29.166218 30.871007 33.343037
F 29.623372 54.024265 11.518716
F 29.166218 54.024265 33.343037
F 2.894133 15.435503 10.958818
F 2.436978 15.435503 32.783138
F 2.894133 38.588760 10.958818
F 2.436978 38.588760 32.783138
F 2.894133 61.742018 10.958818
F 2.436978 61.742018 32.783138
F 29.623372 15.435503 11.518715
F 29.166218 15.435503 33.343036
F 29.623372 38.588760 11.518715
F 29.166218 38.588760 33.343036
F 29.623372 61.742018 11.518715
F 29.166218 61.742018 33.343036
F 2.894133 0.000000 10.958819
F 2.436978 0.000000 32.783138
F 2.894133 23.153258 10.958819
F 2.436978 23.153258 32.783138
F 2.894133 46.306515 10.958819
F 2.436978 46.306515 32.783138
F 29.623372 0.000000 11.518716
F 29.166218 0.000000 33.343036
F 29.623372 23.153258 11.518716
F 29.166218 23.153258 33.343036
F 29.623372 46.306515 11.518716
F 29.166218 46.306515 33.343036
F 11.803876 7.717750 11.145451
F 11.346722 7.717750 32.969771
F 11.803876 30.871007 11.145451
F 11.346722 30.871007 32.969771
F 11.803876 54.024265 11.145451
F 11.346722 54.024265 32.969771
F 38.533116 7.717750 11.705349
F 38.075962 7.717750 33.529668
F 38.533116 30.871007 11.705349
F 38.075962 30.871007 33.529668
F 38.533116 54.024265 11.705349
F 38.075962 54.024265 33.529668
F 11.803876 15.435502 11.145450
F 11.346722 15.435502 32.969770
F 11.803876 38.588760 11.145450
F 11.346722 38.588760 32.969770
F 11.803876 61.742017 11.145450
F 11.346722 61.742017 32.969770
F 38.533116 15.435502 11.705348
F 38.075962 15.435502 33.529667
F 38.533116 38.588760 11.705348
F 38.075962 38.588760 33.529667
F 38.533116 61.742017 11.705348
F 38.075962 61.742017 33.529667
F 11.803876 0.000000 11.145451
F 11.346722 0.000000 32.969771
F 11.803876 23.153258 11.145451
F 11.346722 23.153258 32.969771
F 11.803876 46.306515 11.145451
F 11.346722 46.306515 32.969771
F 38.533116 0.000000 11.705349
F 38.075962 0.000000 33.529668
F 38.533116 23.153258 11.705349
F 38.075962 23.153258 33.529668
F 38.533116 46.306515 11.705349
F 38.075962 46.306515 33.529668
F 20.713627 7.717750 11.332083
F 20.256472 7.717750 33.156403
F 20.713627 30.871008 11.332083
F 20.256472 30.871008 33.156403
F 20.713627 54.024265 11.332083
F 20.256472 54.024265 33.156403
F 47.442866 7.717750 11.891981
F 46.985712 7.717750 33.716301
F 47.442866 30.871008 11.891981
F 46.985712 30.871008 33.716301
F 47.442866 54.024265 11.891981
F 46.985712 54.024265 33.716301
F 20.713627 15.435503 11.332082
F 20.256473 15.435503 33.156402
F 20.713627 38.588760 11.332082
F 20.256473 38.588760 33.156402
F 20.713627 61.742018 11.332082
F 20.256473 61.742018 33.156402
F 47.442866 15.435503 11.891980
F 46.985712 15.435503 33.716300
F 47.442866 38.588760 11.891980
F 46.985712 38.588760 33.716300
F 47.442866 61.742018 11.891980
F 46.985712 61.742018 33.716300
F 20.713627 0.000001 11.332083
F 20.256472 0.000001 33.156403
F 20.713627 23.153258 11.332083
F 20.256472 23.153258 33.156403
F 20.713627 46.306516 11.332083
F 20.256472 46.306516 33.156403
F 47.442866 0.000001 11.891981
F 46.985712 0.000001 33.716301
F 47.442866 23.153258 11.891981
F 46.985712 23.153258 33.716301
F 47.442866 46.306516 11.891981
F 46.985712 46.306516 33.716301
F 2.970311 5.145166 7.321432
F 2.513157 5.145166 29.145753
F 2.970311 28.298423 7.321432
F 2.513157 28.298423 29.145753
F 2.970311 51.451681 7.321432
F 2.513157 51.451681 29.145753
F 29.699551 5.145166 7.881330
F 29.242396 5.145166 29.705651
F 29.699551 28.298423 7.881330
F 29.242396 28.298423 29.705651
F 29.699551 51.451681 7.881330
F 29.242396 51.451681 29.705651
F 2.970311 12.862918 7.321431
F 2.513157 12.862918 29.145752
F 2.970311 36.016175 7.321431
F 2.513157 36.016175 29.145752
F 2.970311 59.169433 7.321431
F 2.513157 59.169433 29.145752
F 29.699551 12.862918 7.881329
F 29.242396 12.862918 29.705650
F 29.699551 36.016175 7.881329
F 29.242396 36.016175 29.705650
F 29.699551 59.169433 7.881329
F 29.242396 59.169433 29.705650
F 2.970311 20.580673 7.321432
F 2.513157 20.580673 29.145752
F 2.970311 43.733931 7.321432
F 2.513157 43.733931 29.145752
F 2.970311 66.887188 7.321432
F 2.513157 66.887188 29.145752
F 29.699551 20.580673 7.881330
F 29.242396 20.580673 29.705650
F 29.699551 43.733931 7.881330
F 29.242396 43.733931 29.705650
F 29.699551 66.887188 7.881330
F 29.242396 66.887188 29.705650
F 11.880054 5.145165 7.508065
F 11.422899 5.145165 29.332384
F 11.880054 28.298422 7.508065
F 11.422899 28.298422 29.332384
F 11.880054 51.451680 7.508065
F 11.422899 51.451680 29.332384
F 38.609293 5.145165 8.067963
F 38.152139 5.145165 29.892282
F 38.609293 28.298422 8.067963
F 38.152139 28.298422 29.892282
F 38.609293 51.451680 8.067963
F 38.152139 51.451680 29.892282
F 11.880054 12.862917 7.508064
F 11.422899 12.862917 29.332383
F 11.880054 36.016174 7.508064
F 11.422899 36.016174 29.332383
F 11.880054 59.169432 7.508064
F 11.422899 59.169432 29.332383
F 38.609293 12.862917 8.067962
F 38.152139 12.862917 29.892281
F 38.609293 36.016174 8.067962
F 38.152139 36.016174 29.892281
F 38.609293 59.169432 8.067962
F 38.152139 59.169432 29.892281
F 11.880054 20.580672 7.508065
F 11.422899 20.580672 29.332384
F 11.880054 43.733930 7.508065
F 11.422899 43.733930 29.332384
F 11.880054 66.887187 7.508065
F 11.422899 66.887187 29.332384
F 38.609293 20.580672 8.067963
F 38.152139 20.580672 29.892282
F 38.609293 43.733930 8.067963
F 38.152139 43.733930 29.892282
F 38.609293 66.887187 8.067963
F 38.152139 66.887187 29.892282
F 20.789806 5.145164 7.694696
F 20.332652 5.145164 29.519017
F 20.789806 28.298422 7.694696
F 20.332652 28.298422 29.519017
F 20.789806 51.451679 7.694696
F 20.332652 51.451679 29.519017
F 47.519046 5.145164 8.254594
F 47.061891 5.145164 30.078915
F 47.519046 28.298422 8.254594
F 47.061891 28.298422 30.078915
F 47.519046 51.451679 8.254594
F 47.061891 51.451679 30.078915
F 20.789806 12.862916 7.694695
F 20.332652 12.862916 29.519016
F 20.789806 36.016174 7.694695
F 20.332652 36.016174 29.519016
F 20.789806 59.169431 7.694695
F 20.332652 59.169431 29.519016
F 47.519046 12.862916 8.254593
F 47.061891 12.862916 30.078914
F 47.519046 36.016174 8.254593
F 47.061891 36.016174 30.078914
F 47.519046 59.169431 8.254593
F 47.061891 59.169431 30.078914
F 20.789806 20.580672 7.694696
F 20.332652 20.580672 29.519016
F 20.789806 43.733929 7.694696
F 20.332652 43.733929 29.519016
F 20.789806 66.887187 7.694696
F 20.332652 66.887187 29.519016
F 47.519046 20.580672 8.254594
F 47.061891 20.580672 30.078914
F 47.519046 43.733929 8.254594
F 47.061891 43.733929 30.078914
F 47.519046 66.887187 8.254594
F 47.061891 66.887187 30.078914
F 2.913179 5.145165 10.049471
F 2.456025 5.145165 31.873792
F 2.913179 28.298423 10.049471
F 2.456025 28.298423 31.873792
F 2.913179 51.451680 10.049471
F 2.456025 51.451680 31.873792
F 29.642418 5.145165 10.609369
F 29.185264 5.145165 32.433689
F 29.642418 28.298423 10.609369
F 29.185264 28.298423 32.433689
F 29.642418 51.451680 10.609369
F 29.185264 51.451680 32.433689
F 2.913179 12.862917 10.049472
F 2.456025 12.862917 31.873793
F 2.913179 36.016175 10.049472
F 2.456025 36.016175 31.873793
F 2.913179 59.169432 10.049472
F 2.456025 59.169432 31.873793
F 29.642418 12.862917 10.609370
F 29.185264 12.862917 32.433690
F 29.642418 36.016175 10.609370
F 29.185264 36.016175 32.433690
F 29.642418 59.169432 10.609370
F 29.185264 59.169432 32.433690
F 2.913179 20.580673 10.049472
F 2.456025 20.580673 31.873792
F 2.913179 43.733930 10.049472
F 2.456025 43.733930 31.873792
F 2.913179 66.887188 10.049472
F 2.456025 66.887188 31.873792
F 29.642418 20.580673 10.609370
F 29.185264 20.580673 32.433689
F 29.642418 43.733930 10.609370
F 29.185264 43.733930 32.433689
F 29.642418 66.887188 10.609370
F 29.185264 66.887188 32.433689
F 11.822922 5.145165 10.236105
F 11.365768 5.145165 32.060424
F 11.822922 28.298422 10.236105
F 11.365768 28.298422 32.060424
F 11.822922 51.451680 10.236105
F 11.365768 51.451680 32.060424
F 38.552162 5.145165 10.796002
F 38.095008 5.145165 32.620322
F 38.552162 28.298422 10.796002
F 38.095008 28.298422 32.620322
F 38.552162 51.451680 10.796002
F 38.095008 51.451680 32.620322
F 11.822922 12.862917 10.236106
F 11.365768 12.862917 32.060425
F 11.822922 36.016175 10.236106
F 11.365768 36.016175 32.060425
F 11.822922 59.169432 10.236106
F 11.365768 59.169432 32.060425
F 38.552162 12.862917 10.796003
F 38.095008 12.862917 32.620323
F 38.552162 36.016175 10.796003
F 38.095008 36.016175 32.620323
F 38.552162 59.169432 10.796003
F 38.095008 59.169432 32.620323
F 11.822922 20.580672 10.236105
F 11.365768 20.580672 32.060425
F 11.822922 43.733930 10.236105
F 11.365768 43.733930 32.060425
F 11.822922 66.887187 10.236105
F 11.365768 66.887187 32.060425
F 38.552162 20.580672 10.796002
F 38.095008 20.580672 32.620323
F 38.552162 43.733930 10.796002
F 38.095008 43.733930 32.620323
F 38.552162 66.887187 10.796002
F 38.095008 66.887187 32.620323
F 20.732673 5.145164 10.422737
F 20.275519 5.145164 32.247058
F 20.732673 28.298422 10.422737
F 20.275519 28.298422 32.247058
F 20.732673 51.451679 10.422737
F 20.275519 51.451679 32.247058
F 47.461913 5.145164 10.982635
F 47.004759 5.145164 32.806956
F 47.461913 28.298422 10.982635
F 47.004759 28.298422 32.806956
F 47.461913 51.451679 10.982635
F 47.004759 51.451679 32.806956
F 20.732673 12.862917 10.422738
F 20.275519 12.862917 32.247059
F 20.732673 36.016174 10.422738
F 20.275519 36.016174 32.247059
F 20.732673 59.169432 10.422738
F 20.275519 59.169432 32.247059
F 47.461913 12.862917 10.982636
F 47.004759 12.862917 32.806957
F 47.461913 36.016174 10.982636
F 47.004759 36.016174 32.806957
F 47.461913 59.169432 10.982636
F 47.004759 59.169432 32.806957
F 20.732673 20.580672 10.422738
F 20.275519 20.580672 32.247058
F 20.732673 43.733929 10.422738
F 20.275519 43.733929 32.247058
F 20.732673 66.887187 10.422738
F 20.275519 66.887187 32.247058
F 47.461913 20.580672 10.982636
F 47.004759 20.580672 32.806956
F 47.461913 43.733929 10.982636
F 47.004759 43.733929 32.806956
F 47.461913 66.887187 10.982636
F 47.004759 66.887187 32.806956
F 2.836977 7.717749 13.686857
F 2.379822 7.717749 35.511177
F 2.836977 30.871007 13.686857
F 2.379822 30.871007 35.511177
F 2.836977 54.024264 13.686857
F 2.379822 54.024264 35.511177
F 29.566216 7.717749 14.246755
F 29.109062 7.717749 36.071075
F 29.566216 30.871007 14.246755
F 29.109062 30.871007 36.071075
F 29.566216 54.024264 14.246755
F 29.109062 54.024264 36.071075
F 2.836976 15.435502 13.686858
F 2.379822 15.435502 35.511178
F 2.836976 38.588760 13.686858
F 2.379822 38.588760 35.511178
F 2.836976 61.742017 13.686858
F 2.379822 61.742017 35.511178
F 29.566216 15.435502 14.246756
F 29.109062 15.435502 36.071076
F 29.566216 38.588760 14.246756
F 29.109062 38.588760 36.071076
F 29.566216 61.742017 14.246756
F 29.109062 61.742017 36.071076
F 2.836976 0.000000 13.686858
F 2.379822 0.000000 35.511177
F 2.836976 23.153257 13.686858
F 2.379822 23.153257 35.511177
F 2.836976 46.306515 13.686858
F 2.379822 46.306515 35.511177
F 29.566216 0.000000 14.246756
F 29.109062 0.000000 36.071075
F 29.566216 23.153257 14.246756
F 29.109062 23.153257 36.071075
F 29.566216 46.306515 14.246756
F 29.109062 46.306515 36.071075
F 11.746719 7.717750 13.873490
F 11.289565 7.717750 35.697810
F 11.746719 30.871007 13.873490
F 11.289565 30.871007 35.697810
F 11.746719 54.024265 13.873490
F 11.289565 54.024265 35.697810
F 38.475959 7.717750 14.433388
F 38.018804 7.717750 36.257708
F 38.475959 30.871007 14.433388
F 38.018804 30.871007 36.257708
F 38.475959 54.024265 14.433388
F 38.018804 54.024265 36.257708
F 11.746719 15.435503 13.873491
F 11.289565 15.435503 35.697811
F 11.746719 38.588760 13.873491
F 11.289565 38.588760 35.697811
F 11.746719 61.742018 13.873491
F 11.289565 61.742018 35.697811
F 38.475959 15.435503 14.433389
F 38.018804 15.435503 36.257709
F 38.475959 38.588760 14.433389
F 38.018804 38.588760 36.257709
F 38.475959 61.742018 14.433389
F 38.018804 61.742018 36.257709
F 11.746719 0.000000 13.873490
F 11.289565 0.000000 35.697810
F 11.746719 23.153258 13.873490
F 11.289565 23.153258 35.697810
F 11.746719 46.306515 13.873490
F 11.289565 46.306515 35.697810
F 38.475959 0.000000 14.433388
F 38.018804 0.000000 36.257708
F 38.475959 23.153258 14.433388
F 38.018804 23.153258 36.257708
F 38.475959 46.306515 14.433388
F 38.018804 46.306515 36.257708
F 20.656471 7.717751 14.060124
F 20.199316 7.717751 35.884444
F 20.656471 30.871008 14.060124
F 20.199316 30.871008 35.884444
F 20.656471 54.024266 14.060124
F 20.199316 54.024266 35.884444
F 47.385710 7.717751 14.620022
F 46.928556 7.717751 36.444341
F 47.385710 30.871008 14.620022
F 46.928556 30.871008 36.444341
F 47.385710 54.024266 14.620022
F 46.928556 54.024266 36.444341
F 20.656470 15.435503 14.060125
F 20.199316 15.435503 35.884445
F 20.656470 38.588761 14.060125
F 20.199316 38.588761 35.884445
F 20.656470 61.742018 14.060125
F 20.199316 61.742018 35.884445
F 47.385710 15.435503 14.620023
F 46.928556 15.435503 36.444342
F 47.385710 38.588761 14.620023
F 46.928556 38.588761 36.444342
F 47.385710 61.742018 14.620023
F 46.928556 61.742018 36.444342
F 20.656471 0.000001 14.060124
F 20.199316 0.000001 35.884444
F 20.656471 23.153259 14.060124
F 20.199316 23.153259 35.884444
F 20.656471 46.306516 14.060124
F 20.199316 46.306516 35.884444
F 47.385710 0.000001 14.620022
F 46.928556 0.000001 36.444341
F 47.385710 23.153259 14.620022
F 46.928556 23.153259 36.444341
F 47.385710 46.306516 14.620022
F 46.928556 46.306516 36.444341
F 5.140616 1.286291 10.096130
F 4.683462 1.286291 31.920450
F 5.140616 24.439548 10.096130
F 4.683462 24.439548 31.920450
F 5.140616 47.592806 10.096130
F 4.683462 47.592806 31.920450
F 31.869857 1.286291 10.656028
F 31.412702 1.286291 32.480348
F 31.869857 24.439548 10.656028
F 31.412702 24.439548 32.480348
F 31.869857 47.592806 10.656028
F 31.412702 47.592806 32.480348
F 5.140616 9.004040 10.096130
F 4.683462 9.004040 31.920450
F 5.140616 32.157298 10.096130
F 4.683462 32.157298 31.920450
F 5.140616 55.310555 10.096130
F 4.683462 55.310555 31.920450
F 31.869857 9.004040 10.656028
F 31.412702 9.004040 32.480348
F 31.869857 32.157298 10.656028
F 31.412702 32.157298 32.480348
F 31.869857 55.310555 10.656028
F 31.412702 55.310555 32.480348
F 5.140616 16.721795 10.096131
F 4.683462 16.721795 31.920451
F 5.140616 39.875053 10.096131
F 4.683462 39.875053 31.920451
F 5.140616 63.028310 10.096131
F 4.683462 63.028310 31.920451
F 31.869857 16.721795 10.656029
F 31.412702 16.721795 32.480349
F 31.869857 39.875053 10.656029
F 31.412702 39.875053 32.480349
F 31.869857 63.028310 10.656029
F 31.412702 63.028310 32.480349
F 14.050362 1.286290 10.282763
F 13.593207 1.286290 32.107083
F 14.050362 24.439548 10.282763
F 13.593207 24.439548 32.107083
F 14.050362 47.592806 10.282763
F 13.593207 47.592806 32.107083
F 40.779601 1.286290 10.842661
F 40.322447 1.286290 32.666981
F 40.779601 24.439548 10.842661
F 40.322447 24.439548 32.666981
F 40.779601 47.592806 10.842661
F 40.322447 47.592806 32.666981
F 14.050362 9.004040 10.282763
F 13.593207 9.004040 32.107083
F 14.050362 32.157297 10.282763
F 13.593207 32.157297 32.107083
F 14.050362 55.310555 10.282763
F 13.593207 55.310555 32.107083
F 40.779601 9.004040 10.842661
F 40.322447 9.004040 32.666981
F 40.779601 32.157297 10.842661
F 40.322447 32.157297 32.666981
F 40.779601 55.310555 10.842661
F 40.322447 55.310555 32.666981
F 14.050362 16.721795 10.282764
F 13.593207 16.721795 32.107083
F 14.050362 39.875053 10.282764
F 13.593207 39.875053 32.107083
F 14.050362 63.028310 10.282764
F 13.593207 63.028310 32.107083
F 40.779601 16.721795 10.842662
F 40.322447 16.721795 32.666981
F 40.779601 39.875053 10.842662
F 40.322447 39.875053 32.666981
F 40.779601 63.028310 10.842662
F 40.322447 63.028310 32.666981
F 22.960112 1.286290 10.469395
F 22.502958 1.286290 32.293716
F 22.960112 24.439548 10.469395
F 22.502958 24.439548 32.293716
F 22.960112 47.592805 10.469395
F 22.502958 47.592805 32.293716
F 49.689352 1.286290 11.029293
F 49.232197 1.286290 32.853614
F 49.689352 24.439548 11.029293
F 49.232197 24.439548 32.853614
F 49.689352 47.592805 11.029293
F 49.232197 47.592805 32.853614
F 22.960112 9.004040 10.469395
F 22.502958 9.004040 32.293716
F 22.960112 32.157297 10.469395
F 22.502958 32.157297 32.293716
F 22.960112 55.310555 10.469395
F 22.502958 55.310555 32.293716
F 49.689352 9.004040 11.029293
F 49.232197 9.004040 32.853614
F 49.689352 32.157297 11.029293
F 49.232197 32.157297 32.853614
F 49.689352 55.310555 11.029293
F 49.232197 55.310555 32.853614
F 22.960112 16.721795 10.469396
F 22.502958 16.721795 32.293716
F 22.960112 39.875052 10.469396
F 22.502958 39.875052 32.293716
F 22.960112 63.028310 10.469396
F 22.502958 63.028310 32.293716
F 49.689352 16.721795 11.029294
F 49.232197 16.721795 32.853614
F 49.689352 39.875052 11.029294
F 49.232197 39.875052 32.853614
F 49.689352 63.028310 11.029294
F 49.232197 63.028310 32.853614
F 5.064409 3.858875 13.733516
F 4.607255 3.858875 35.557836
F 5.064409 27.012132 13.733516
F 4.607255 27.012132 35.557836
F 5.064409 50.165390 13.733516
F 4.607255 50.165390 35.557836
F 31.793649 3.858875 14.293414
F 31.336495 3.858875 36.117733
F 31.793649 27.012132 14.293414
F 31.336495 27.012132 36.117733
F 31.793649 50.165390 14.293414
F 31.336495 50.165390 36.117733
F 5.064409 11.576625 13.733516
F 4.607255 11.576625 35.557836
F 5.064409 34.729882 13.733516
F 4.607255 34.729882 35.557836
F 5.064409 57.883140 13.733516
F 4.607255 57.883140 35.557836
F 31.793649 11.576625 14.293414
F 31.336495 11.576625 36.117733
F 31.793649 34.729882 14.293414
F 31.336495 34.729882 36.117733
F 31.793649 57.883140 14.293414
F 31.336495 57.883140 36.117733
F 5.064409 19.294380 13.733516
F 4.607255 19.294380 35.557837
F 5.064409 42.447638 13.733516
F 4.607255 42.447638 35.557837
F 5.064409 65.600895 13.733516
F 4.607255 65.600895 35.557837
F 31.793649 19.294380 14.293414
F 31.336495 19.294380 36.117734
F 31.793649 42.447638 14.293414
F 31.336495 42.447638 36.117734
F 31.793649 65.600895 14.293414
F 31.336495 65.600895 36.117734
F 13.974154 3.858876 13.920150
F 13.517000 3.858876 35.744469
F 13.974154 27.012134 13.920150
F 13.517000 27.012134 35.744469
F 13.974154 50.165391 13.920150
F 13.517000 50.165391 35.744469
F 40.703394 3.858876 14.480047
F 40.246240 3.858876 36.304367
F 40.703394 27.012134 14.480047
F 40.246240 27.012134 36.304367
F 40.703394 50.165391 14.480047
F 40.246240 50.165391 36.304367
F 13.974154 11.576626 13.920150
F 13.517000 11.576626 35.744469
F 13.974154 34.729884 13.920150
F 13.517000 34.729884 35.744469
F 13.974154 57.883141 13.920150
F 13.517000 57.883141 35.744469
F 40.703394 11.576626 14.480047
F 40.246240 11.576626 36.304367
F 40.703394 34.729884 14.480047
F 40.246240 34.729884 36.304367
F 40.703394 57.883141 14.480047
F 40.246240 57.883141 36.304367
F 13.974154 19.294382 13.920150
F 13.517000 19.294382 35.744470
F 13.974154 42.447639 13.920150
F 13.517000 42.447639 35.744470
F 13.974154 65.600897 13.920150
F 13.517000 65.600897 35.744470
F 40.703394 19.294382 14.480047
F 40.246240 19.294382 36.304368
F 40.703394 42.447639 14.480047
F 40.246240 42.447639 36.304368
F 40.703394 65.600897 14.480047
F 40.246240 65.600897 36.304368
F 22.883907 3.858875 14.106781
F 22.426753 3.858875 35.931101
F 22.883907 27.012133 14.106781
F 22.426753 27.012133 35.931101
F 22.883907 50.165390 14.106781
F 22.426753 50.165390 35.931101
F 49.613146 3.858875 14.666679
F 49.155992 3.858875 36.490999
F 49.613146 27.012133 14.666679
F 49.155992 27.012133 36.490999
F 49.613146 50.165390 14.666679
F 49.155992 50.165390 36.490999
F 22.883907 11.576625 14.106781
F 22.426753 11.576625 35.931102
F 22.883907 34.729883 14.106781
F 22.426753 34.729883 35.931102
F 22.883907 57.883140 14.106781
F 22.426753 57.883140 35.931102
F 49.613146 11.576625 14.666679
F 49.155992 11.576625 36.491000
F 49.613146 34.729883 14.666679
F 49.155992 34.729883 36.491000
F 49.613146 57.883140 14.666679
F 49.155992 57.883140 36.491000
F 22.883907 19.294381 14.106782
F 22.426753 19.294381 35.931102
F 22.883907 42.447638 14.106782
F 22.426753 42.447638 35.931102
F 22.883907 65.600896 14.106782
F 22.426753 65.600896 35.931102
F 49.613146 19.294381 14.666680
F 49.155992 19.294381 36.491000
F 49.613146 42.447638 14.666680
F 49.155992 42.447638 36.491000
F 49.613146 65.600896 14.666680
F 49.155992 65.600896 36.491000
F 5.121566 3.858875 11.005477
F 4.664412 3.858875 32.829796
F 5.121566 27.012133 11.005477
F 4.664412 27.012133 32.829796
F 5.121566 50.165390 11.005477
F 4.664412 50.165390 32.829796
F 31.850806 3.858875 11.565374
F 31.393651 3.858875 33.389694
F 31.850806 27.012133 11.565374
F 31.393651 27.012133 33.389694
F 31.850806 50.165390 11.565374
F 31.393651 50.165390 33.389694
F 5.121566 11.576625 11.005477
F 4.664412 11.576625 32.829796
F 5.121566 34.729883 11.005477
F 4.664412 34.729883 32.829796
F 5.121566 57.883140 11.005477
F 4.664412 57.883140 32.829796
F 31.850806 11.576625 11.565374
F 31.393651 11.576625 33.389694
F 31.850806 34.729883 11.565374
F 31.393651 34.729883 33.389694
F 31.850806 57.883140 11.565374
F 31.393651 57.883140 33.389694
F 5.121566 19.294381 11.005476
F 4.664412 19.294381 32.829796
F 5.121566 42.447638 11.005476
F 4.664412 42.447638 32.829796
F 5.121566 65.600896 11.005476
F 4.664412 65.600896 32.829796
F 31.850806 19.294381 11.565373
F 31.393651 19.294381 33.389694
F 31.850806 42.447638 11.565373
F 31.393651 42.447638 33.389694
F 31.850806 65.600896 11.565373
F 31.393651 65.600896 33.389694
F 14.031312 3.858876 11.192108
F 13.574157 3.858876 33.016429
F 14.031312 27.012133 11.192108
F 13.574157 27.012133 33.016429
F 14.031312 50.165391 11.192108
F 13.574157 50.165391 33.016429
F 40.760551 3.858876 11.752006
F 40.303397 3.858876 33.576327
F 40.760551 27.012133 11.752006
F 40.303397 27.012133 33.576327
F 40.760551 50.165391 11.752006
F 40.303397 50.165391 33.576327
F 14.031312 11.576626 11.192108
F 13.574157 11.576626 33.016429
F 14.031312 34.729883 11.192108
F 13.574157 34.729883 33.016429
F 14.031312 57.883141 11.192108
F 13.574157 57.883141 33.016429
F 40.760551 11.576626 11.752006
F 40.303397 11.576626 33.576327
F 40.760551 34.729883 11.752006
F 40.303397 34.729883 33.576327
F 40.760551 57.883141 11.752006
F 40.303397 57.883141 33.576327
F 14.031312 19.294381 11.192108
F 13.574157 19.294381 33.016428
F 14.031312 42.447639 11.192108
F 13.574157 42.447639 33.016428
F 14.031312 65.600896 11.192108
F 13.574157 65.600896 33.016428
F 40.760551 19.294381 11.752006
F 40.303397 19.294381 33.576326
F 40.760551 42.447639 11.752006
F 40.303397 42.447639 33.576326
F 40.760551 65.600896 11.752006
F 40.303397 65.600896 33.576326
F 22.941062 3.858875 11.378742
F 22.483908 3.858875 33.203061
F 22.941062 27.012133 11.378742
F 22.483908 27.012133 33.203061
F 22.941062 50.165390 11.378742
F 22.483908 50.165390 33.203061
F 49.670302 3.858875 11.938640
F 49.213147 3.858875 33.762959
F 49.670302 27.012133 11.938640
F 49.213147 27.012133 33.762959
F 49.670302 50.165390 11.938640
F 49.213147 50.165390 33.762959
F 22.941062 11.576625 11.378742
F 22.483908 11.576625 33.203061
F 22.941062 34.729883 11.378742
F 22.483908 34.729883 33.203061
F 22.941062 57.883140 11.378742
F 22.483908 57.883140 33.203061
F 49.670302 11.576625 11.938640
F 49.213147 11.576625 33.762959
F 49.670302 34.729883 11.938640
F 49.213147 34.729883 33.762959
F 49.670302 57.883140 11.938640
F 49.213147 57.883140 33.762959
F 22.941062 19.294381 11.378741
F 22.483908 19.294381 33.203061
F 22.941062 42.447638 11.378741
F 22.483908 42.447638 33.203061
F 22.941062 65.600896 11.378741
F 22.483908 65.600896 33.203061
F 49.670302 19.294381 11.938639
F 49.213147 19.294381 33.762959
F 49.670302 42.447638 11.938639
F 49.213147 42.447638 33.762959
F 49.670302 65.600896 11.938639
F 49.213147 65.600896 33.762959
F 5.197748 1.286291 7.368090
F 4.740593 1.286291 29.192410
F 5.197748 24.439549 7.368090
F 4.740593 24.439549 29.192410
F 5.197748 47.592806 7.368090
F 4.740593 47.592806 29.192410
F 31.926988 1.286291 7.927988
F 31.469834 1.286291 29.752308
F 31.926988 24.439549 7.927988
F 31.469834 24.439549 29.752308
F 31.926988 47.592806 7.927988
F 31.469834 47.592806 29.752308
F 5.197748 9.004041 7.368090
F 4.740593 9.004041 29.192410
F 5.197748 32.157298 7.368090
F 4.740593 32.157298 29.192410
F 5.197748 55.310556 7.368090
F 4.740593 55.310556 29.192410
F 31.926988 9.004041 7.927988
F 31.469834 9.004041 29.752308
F 31.926988 32.157298 7.927988
F 31.469834 32.157298 29.752308
F 31.926988 55.310556 7.927988
F 31.469834 55.310556 29.752308
F 5.197748 16.721796 7.368089
F 4.740593 16.721796 29.192410
F 5.197748 39.875053 7.368089
F 4.740593 39.875053 29.192410
F 5.197748 63.028311 7.368089
F 4.740593 63.028311 29.192410
F 31.926988 16.721796 7.927987
F 31.469834 16.721796 29.752308
F 31.926988 39.875053 7.927987
F 31.469834 39.875053 29.752308
F 31.926988 63.028311 7.927987
F 31.469834 63.028311 29.752308
F 14.107493 1.286290 7.554722
F 13.650339 1.286290 29.379042
F 14.107493 24.439547 7.554722
F 13.650339 24.439547 29.379042
F 14.107493 47.592805 7.554722
F 13.650339 47.592805 29.379042
F 40.836733 1.286290 8.114620
F 40.379578 1.286290 29.938940
F 40.836733 24.439547 8.114620
F 40.379578 24.439547 29.938940
F 40.836733 47.592805 8.114620
F 40.379578 47.592805 29.938940
F 14.107493 9.004039 7.554722
F 13.650339 9.004039 29.379042
F 14.107493 32.157297 7.554722
F 13.650339 32.157297 29.379042
F 14.107493 55.310554 7.554722
F 13.650339 55.310554 29.379042
F 40.836733 9.004039 8.114620
F 40.379578 9.004039 29.938940
F 40.836733 32.157297 8.114620
F 40.379578 32.157297 29.938940
F 40.836733 55.310554 8.114620
F 40.379578 55.310554 29.938940
F 14.107493 16.721795 7.554722
F 13.650339 16.721795 29.379041
F 14.107493 39.875052 7.554722
F 13.650339 39.875052 29.379041
F 14.107493 63.028310 7.554722
F 13.650339 63.028310 29.379041
F 40.836733 16.721795 8.114620
F 40.379578 16.721795 29.938939
F 40.836733 39.875052 8.114620
F 40.379578 39.875052 29.938939
F 40.836733 63.028310 8.114620
F 40.379578 63.028310 29.938939
F 23.017245 1.286290 7.741356
F 22.560090 1.286290 29.565675
F 23.017245 24.439548 7.741356
F 22.560090 24.439548 29.565675
F 23.017245 47.592805 7.741356
F 22.560090 47.592805 29.565675
F 49.746485 1.286290 8.301253
F 49.289331 1.286290 30.125573
F 49.746485 24.439548 8.301253
F 49.289331 24.439548 30.125573
F 49.746485 47.592805 8.301253
F 49.289331 47.592805 30.125573
F 23.017245 9.004039 7.741356
F 22.560090 9.004039 29.565675
F 23.017245 32.157297 7.741356
F 22.560090 32.157297 29.565675
F 23.017245 55.310555 7.741356
F 22.560090 55.310555 29.565675
F 49.746485 9.004039 8.301253
F 49.289331 9.004039 30.125573
F 49.746485 32.157297 8.301253
F 49.289331 32.157297 30.125573
F 49.746485 55.310555 8.301253
F 49.289331 55.310555 30.125573
F 23.017245 16.721795 7.741355
F 22.560090 16.721795 29.565674
F 23.017245 39.875052 7.741355
F 22.560090 39.875052 29.565674
F 23.017245 63.028310 7.741355
F 22.560090 63.028310 29.565674
F 49.746485 16.721795 8.301252
F 49.289331 16.721795 30.125572
F 49.746485 39.875052 8.301252
F 49.289331 39.875052 30.125572
F 49.746485 63.028310 8.301252
F 49.289331 63.028310 30.125572
F 7.349004 7.717750 11.052135
F 6.891849 7.717750 32.876455
F 7.349004 30.871007 11.052135
F 6.891849 30.871007 32.876455
F 7.349004 54.024265 11.052135
F 6.891849 54.024265 32.876455
F 34.078244 7.717750 11.612033
F 33.621090 7.717750 33.436353
F 34.078244 30.871007 11.612033
F 33.621090 30.871007 33.436353
F 34.078244 54.024265 11.612033
F 33.621090 54.024265 33.436353
F 7.349004 15.435502 11.052134
F 6.891849 15.435502 32.876454
F 7.349004 38.588760 11.052134
F 6.891849 38.588760 32.876454
F 7.349004 61.742018 11.052134
F 6.891849 61.742018 32.876454
F 34.078244 15.435502 11.612032
F 33.621090 15.435502 33.436352
F 34.078244 38.588760 11.612032
F 33.621090 38.588760 33.436352
F 34.078244 61.742018 11.612032
F 33.621090 61.742018 33.436352
F 7.349004 0.000000 11.052135
F 6.891849 0.000000 32.876454
F 7.349004 23.153258 11.052135
F 6.891849 23.153258 32.876454
F 7.349004 46.306515 11.052135
F 6.891849 46.306515 32.876454
F 34.078244 0.000000 11.612033
F 33.621090 0.000000 33.436352
F 34.078244 23.153258 11.612033
F 33.621090 23.153258 33.436352
F 34.078244 46.306515 11.612033
F 33.621090 46.306515 33.436352
F 16.258751 7.717750 11.238766
F 15.801597 7.717750 33.063087
F 16.258751 30.871008 11.238766
F 15.801597 30.871008 33.063087
F 16.258751 54.024265 11.238766
F 15.801597 54.024265 33.063087
F 42.987991 7.717750 11.798664
F 42.530836 7.717750 33.622985
F 42.987991 30.871008 11.798664
F 42.530836 30.871008 33.622985
F 42.987991 54.024265 11.798664
F 42.530836 54.024265 33.622985
F 16.258751 15.435503 11.238765
F 15.801597 15.435503 33.063086
F 16.258751 38.588760 11.238765
F 15.801597 38.588760 33.063086
F 16.258751 61.742018 11.238765
F 15.801597 61.742018 33.063086
F 42.987991 15.435503 11.798663
F 42.530836 15.435503 33.622984
F 42.987991 38.588760 11.798663
F 42.530836 38.588760 33.622984
F 42.987991 61.742018 11.798663
F 42.530836 61.742018 33.622984
F 16.258751 0.000001 11.238766
F 15.801597 0.000001 33.063087
F 16.258751 23.153258 11.238766
F 15.801597 23.153258 33.063087
F 16.258751 46.306516 11.238766
F 15.801597 46.306516 33.063087
F 42.987991 0.000001 11.798664
F 42.530836 0.000001 33.622985
F 42.987991 23.153258 11.798664
F 42.530836 23.153258 33.622985
F 42.987991 46.306516 11.798664
F 42.530836 46.306516 33.622985
F 25.168501 7.717750 11.425400
F 24.711346 7.717750 33.249721
F 25.168501 30.871007 11.425400
F 24.711346 30.871007 33.249721
F 25.168501 54.024265 11.425400
F 24.711346 54.024265 33.249721
F 51.897741 7.717750 11.985298
F 51.440587 7.717750 33.809618
F 51.897741 30.871007 11.985298
F 51.440587 30.871007 33.809618
F 51.897741 54.024265 11.985298
F 51.440587 54.024265 33.809618
F 25.168501 15.435502 11.425399
F 24.711346 15.435502 33.249719
F 25.168501 38.588760 11.425399
F 24.711346 38.588760 33.249719
F 25.168501 61.742018 11.425399
F 24.711346 61.742018 33.249719
F 51.897741 15.435502 11.985297
F 51.440587 15.435502 33.809616
F 51.897741 38.588760 11.985297
F 51.440587 38.588760 33.809616
F 51.897741 61.742018 11.985297
F 51.440587 61.742018 33.809616
F 25.168501 0.000000 11.425400
F 24.711346 0.000000 33.249720
F 25.168501 23.153258 11.425400
F 24.711346 23.153258 33.249720
F 25.168501 46.306515 11.425400
F 24.711346 46.306515 33.249720
F 51.897741 0.000000 11.985298
F 51.440587 0.000000 33.809617
F 51.897741 23.153258 11.985298
F 51.440587 23.153258 33.809617
F 51.897741 46.306515 11.985298
F 51.440587 46.306515 33.809617
F 7.425181 5.145165 7.414748
F 6.968027 5.145165 29.239069
F 7.425181 28.298423 7.414748
F 6.968027 28.298423 29.239069
F 7.425181 51.451680 7.414748
F 6.968027 51.451680 29.239069
F 34.154420 5.145165 7.974646
F 33.697266 5.145165 29.798967
F 34.154420 28.298423 7.974646
F 33.697266 28.298423 29.798967
F 34.154420 51.451680 7.974646
F 33.697266 51.451680 29.798967
F 7.425181 12.862918 7.414747
F 6.968027 12.862918 29.239068
F 7.425181 36.016175 7.414747
F 6.968027 36.016175 29.239068
F 7.425181 59.169433 7.414747
F 6.968027 59.169433 29.239068
F 34.154420 12.862918 7.974645
F 33.697266 12.862918 29.798966
F 34.154420 36.016175 7.974645
F 33.697266 36.016175 29.798966
F 34.154420 59.169433 7.974645
F 33.697266 59.169433 29.798966
F 7.425181 20.580673 7.414748
F 6.968027 20.580673 29.239068
F 7.425181 43.733930 7.414748
F 6.968027 43.733930 29.239068
F 7.425181 66.887188 7.414748
F 6.968027 66.887188 29.239068
F 34.154420 20.580673 7.974646
F 33.697266 20.580673 29.798966
F 34.154420 43.733930 7.974646
F 33.697266 43.733930 29.798966
F 34.154420 66.887188 7.974646
F 33.697266 66.887188 29.798966
F 16.334929 5.145164 7.601380
F 15.877775 5.145164 29.425700
F 16.334929 28.298421 7.601380
F 15.877775 28.298421 29.425700
F 16.334929 51.451679 7.601380
F 15.877775 51.451679 29.425700
F 43.064169 5.145164 8.161278
F 42.607015 5.145164 29.985597
F 43.064169 28.298421 8.161278
F 42.607015 28.298421 29.985597
F 43.064169 51.451679 8.161278
F 42.607015 51.451679 29.985597
F 16.334929 12.862916 7.601379
F 15.877775 12.862916 29.425699
F 16.334929 36.016174 7.601379
F 15.877775 36.016174 29.425699
F 16.334929 59.169431 7.601379
F 15.877775 59.169431 29.425699
F 43.064169 12.862916 8.161277
F 42.607015 12.862916 29.985596
F 43.064169 36.016174 8.161277
F 42.607015 36.016174 29.985596
F 43.064169 59.169431 8.161277
F 42.607015 59.169431 29.985596
F 16.334929 20.580671 7.601380
F 15.877775 20.580671 29.425700
F 16.334929 43.733929 7.601380
F 15.877775 43.733929 29.425700
F 16.334929 66.887186 7.601380
F 15.877775 66.887186 29.425700
F 43.064169 20.580671 8.161278
F 42.607015 20.580671 29.985597
F 43.064169 43.733929 8.161278
F 42.607015 43.733929 29.985597
F 43.064169 66.887186 8.161278
F 42.607015 66.887186 29.985597
F 25.244680 5.145165 7.788014
F 24.787526 5.145165 29.612334
F 25.244680 28.298423 7.788014
F 24.787526 28.298423 29.612334
F 25.244680 51.451680 7.788014
F 24.787526 51.451680 29.612334
F 51.516765 5.145165 30.172232
F 51.516765 28.298423 30.172232
F 51.516765 51.451680 30.172232
F 25.244680 12.862917 7.788013
F 24.787526 12.862917 29.612333
F 25.244680 36.016175 7.788013
F 24.787526 36.016175 29.612333
F 25.244680 59.169432 7.788013
F 24.787526 59.169432 29.612333
F 51.516765 12.862917 30.172231
F 51.516765 36.016175 30.172231
F 51.516765 59.169432 30.172231
F 25.244680 20.580673 7.788014
F 24.787526 20.580673 29.612333
F 25.244680 43.733930 7.788014
F 24.787526 43.733930 29.612333
F 25.244680 66.887188 7.788014
F 24.787526 66.887188 29.612333
F 51.516765 20.580673 30.172231
F 51.516765 43.733930 30.172231
F 51.516765 66.887188 30.172231
F 7.368050 5.145165 10.142788
F 6.910895 5.145165 31.967108
F 7.368050 28.298423 10.142788
F 6.910895 28.298423 31.967108
F 7.368050 51.451680 10.142788
F 6.910895 51.451680 31.967108
F 34.097289 5.145165 10.702686
F 33.640135 5.145165 32.527006
F 34.097289 28.298423 10.702686
F 33.640135 28.298423 32.527006
F 34.097289 51.451680 10.702686
F 33.640135 51.451680 32.527006
F 7.368050 12.862917 10.142788
F 6.910895 12.862917 31.967109
F 7.368050 36.016175 10.142788
F 6.910895 36.016175 31.967109
F 7.368050 59.169432 10.142788
F 6.910895 59.169432 31.967109
F 34.097289 12.862917 10.702686
F 33.640135 12.862917 32.527007
F 34.097289 36.016175 10.702686
F 33.640135 36.016175 32.527007
F 34.097289 59.169432 10.702686
F 33.640135 59.169432 32.527007
F 7.368050 20.580673 10.142788
F 6.910895 20.580673 31.967108
F 7.368050 43.733930 10.142788
F 6.910895 43.733930 31.967108
F 7.368050 66.887188 10.142788
F 6.910895 66.887188 31.967108
F 34.097289 20.580673 10.702686
F 33.640135 20.580673 32.527006
F 34.097289 43.733930 10.702686
F 33.640135 43.733930 32.527006
F 34.097289 66.887188 10.702686
F 33.640135 66.887188 32.527006
F 16.277797 5.145164 10.329422
F 15.820643 5.145164 32.153741
F 16.277797 28.298422 10.329422
F 15.820643 28.298422 32.153741
F 16.277797 51.451679 10.329422
F 15.820643 51.451679 32.153741
F 43.007037 5.145164 10.889320
F 42.549882 5.145164 32.713639
F 43.007037 28.298422 10.889320
F 42.549882 28.298422 32.713639
F 43.007037 51.451679 10.889320
F 42.549882 51.451679 32.713639
F 16.277797 12.862917 10.329422
F 15.820643 12.862917 32.153742
F 16.277797 36.016174 10.329422
F 15.820643 36.016174 32.153742
F 16.277797 59.169432 10.329422
F 15.820643 59.169432 32.153742
F 43.007037 12.862917 10.889320
F 42.549882 12.862917 32.713640
F 43.007037 36.016174 10.889320
F 42.549882 36.016174 32.713640
F 43.007037 59.169432 10.889320
F 42.549882 59.169432 32.713640
F 16.277797 20.580672 10.329422
F 15.820643 20.580672 32.153741
F 16.277797 43.733929 10.329422
F 15.820643 43.733929 32.153741
F 16.277797 66.887187 10.329422
F 15.820643 66.887187 32.153741
F 43.007037 20.580672 10.889320
F 42.549882 20.580672 32.713639
F 43.007037 43.733929 10.889320
F 42.549882 43.733929 32.713639
F 43.007037 66.887187 10.889320
F 42.549882 66.887187 32.713639
F 25.187547 5.145165 10.516053
F 24.730392 5.145165 32.340373
F 25.187547 28.298423 10.516053
F 24.730392 28.298423 32.340373
F 25.187547 51.451680 10.516053
F 24.730392 51.451680 32.340373
F 51.916787 5.145165 11.075950
F 51.459633 5.145165 32.900271
F 51.916787 28.298423 11.075950
F 51.459633 28.298423 32.900271
F 51.916787 51.451680 11.075950
F 51.459633 51.451680 32.900271
F 25.187547 12.862917 10.516054
F 24.730392 12.862917 32.340374
F 25.187547 36.016175 10.516054
F 24.730392 36.016175 32.340374
F 25.187547 59.169432 10.516054
F 24.730392 59.169432 32.340374
F 51.916787 12.862917 11.075951
F 51.459633 12.862917 32.900272
F 51.916787 36.016175 11.075951
F 51.459633 36.016175 32.900272
F 51.916787 59.169432 11.075951
F 51.459633 59.169432 32.900272
F 25.187547 20.580672 10.516054
F 24.730392 20.580672 32.340373
F 25.187547 43.733930 10.516054
F 24.730392 43.733930 32.340373
F 25.187547 66.887188 10.516054
F 24.730392 66.887188 32.340373
F 51.916787 20.580672 11.075951
F 51.459633 20.580672 32.900271
F 51.916787 43.733930 11.075951
F 51.459633 43.733930 32.900271
F 51.916787 66.887188 11.075951
F 51.459633 66.887188 32.900271
F 7.291846 7.717749 13.780174
F 6.834692 7.717749 35.604494
F 7.291846 30.871007 13.780174
F 6.834692 30.871007 35.604494
F 7.291846 54.024264 13.780174
F 6.834692 54.024264 35.604494
F 34.021087 7.717749 14.340072
F 33.563932 7.717749 36.164391
F 34.021087 30.871007 14.340072
F 33.563932 30.871007 36.164391
F 34.021087 54.024264 14.340072
F 33.563932 54.024264 36.164391
F 7.291846 15.435502 13.780175
F 6.834692 15.435502 35.604495
F 7.291846 38.588760 13.780175
F 6.834692 38.588760 35.604495
F 7.291846 61.742017 13.780175
F 6.834692 61.742017 35.604495
F 34.021087 15.435502 14.340073
F 33.563932 15.435502 36.164392
F 34.021087 38.588760 14.340073
F 33.563932 38.588760 36.164392
F 34.021087 61.742017 14.340073
F 33.563932 61.742017 36.164392
F 7.291846 0.000000 13.780174
F 6.834692 0.000000 35.604494
F 7.291846 23.153257 13.780174
F 6.834692 23.153257 35.604494
F 7.291846 46.306515 13.780174
F 6.834692 46.306515 35.604494
F 34.021087 0.000000 14.340072
F 33.563932 0.000000 36.164391
F 34.021087 23.153257 14.340072
F 33.563932 23.153257 36.164391
F 34.021087 46.306515 14.340072
F 33.563932 46.306515 36.164391
F 16.201594 7.717751 13.966808
F 15.744439 7.717751 35.791127
F 16.201594 30.871008 13.966808
F 15.744439 30.871008 35.791127
F 16.201594 54.024266 13.966808
F 15.744439 54.024266 35.791127
F 42.930833 7.717751 14.526706
F 42.473679 7.717751 36.351025
F 42.930833 30.871008 14.526706
F 42.473679 30.871008 36.351025
F 42.930833 54.024266 14.526706
F 42.473679 54.024266 36.351025
F 16.201594 15.435503 13.966809
F 15.744439 15.435503 35.791128
F 16.201594 38.588761 13.966809
F 15.744439 38.588761 35.791128
F 16.201594 61.742018 13.966809
F 15.744439 61.742018 35.791128
F 42.930833 15.435503 14.526707
F 42.473679 15.435503 36.351026
F 42.930833 38.588761 14.526707
F 42.473679 38.588761 36.351026
F 42.930833 61.742018 14.526707
F 42.473679 61.742018 36.351026
F 16.201594 0.000001 13.966808
F 15.744439 0.000001 35.791127
F 16.201594 23.153259 13.966808
F 15.744439 23.153259 35.791127
F 16.201594 46.306516 13.966808
F 15.744439 46.306516 35.791127
F 42.930833 0.000001 14.526706
F 42.473679 0.000001 36.351025
F 42.930833 23.153259 14.526706
F 42.473679 23.153259 36.351025
F 42.930833 46.306516 14.526706
F 42.473679 46.306516 36.351025
F 25.111345 7.717750 14.153439
F 24.654191 7.717750 35.977759
F 25.111345 30.871007 14.153439
F 24.654191 30.871007 35.977759
F 25.111345 54.024265 14.153439
F 24.654191 54.024265 35.977759
F 51.840585 7.717750 14.713337
F 51.383431 7.717750 36.537657
F 51.840585 30.871007 14.713337
F 51.383431 30.871007 36.537657
F 51.840585 54.024265 14.713337
F 51.383431 54.024265 36.537657
F 25.111345 15.435502 14.153440
F 24.654191 15.435502 35.977760
F 25.111345 38.588760 14.153440
F 24.654191 38.588760 35.977760
F 25.111345 61.742017 14.153440
F 24.654191 61.742017 35.977760
F 51.840585 15.435502 14.713338
F 51.383430 15.435502 36.537658
F 51.840585 38.588760 14.713338
F 51.383430 38.588760 36.537658
F 51.840585 61.742017 14.713338
F 51.383430 61.742017 36.537658
F 25.111345 0.000000 14.153439
F 24.654191 0.000000 35.977759
F 25.111345 23.153258 14.153439
F 24.654191 23.153258 35.977759
F 25.111345 46.306515 14.153439
F 24.654191 46.306515 35.977759
F 51.840585 0.000000 14.713337
F 51.383431 0.000000 36.537657
F 51.840585 23.153258 14.713337
F 51.383431 23.153258 36.537657
F 51.840585 46.306515 14.713337
F 51.383431 46.306515 36.537657
F 0.533361 1.286291 17.277586
F 0.076206 1.286291 39.101907
F 0.533361 24.439548 17.277586
F 0.076206 24.439548 39.101907
F 0.533361 47.592806 17.277586
F 0.076206 47.592806 39.101907
F 27.262600 1.286291 17.837484
F 26.805446 1.286291 39.661804
F 27.262600 24.439548 17.837484
F 26.805446 24.439548 39.661804
F 27.262600 47.592806 17.837484
F 26.805446 47.592806 39.661804
F 0.533361 9.004040 17.277586
F 0.076206 9.004040 39.101906
F 0.533361 32.157298 17.277586
F 0.076206 32.157298 39.101906
F 0.533361 55.310555 17.277586
F 0.076206 55.310555 39.101906
F 27.262600 9.004040 17.837484
F 26.805446 9.004040 39.661803
F 27.262600 32.157298 17.837484
F 26.805446 32.157298 39.661803
F 27.262600 55.310555 17.837484
F 26.805446 55.310555 39.661803
F 0.533361 16.721795 17.277587
F 0.076206 16.721795 39.101907
F 0.533361 39.875053 17.277587
F 0.076206 39.875053 39.101907
F 0.533361 63.028310 17.277587
F 0.076206 63.028310 39.101907
F 27.262600 16.721795 17.837485
F 26.805446 16.721795 39.661804
F 27.262600 39.875053 17.837485
F 26.805446 39.875053 39.661804
F 27.262600 63.028310 17.837485
F 26.805446 63.028310 39.661804
F 9.443103 1.286291 17.464219
F 8.985949 1.286291 39.288539
F 9.443103 24.439548 17.464219
F 8.985949 24.439548 39.288539
F 9.443103 47.592806 17.464219
F 8.985949 47.592806 39.288539
F 36.172343 1.286291 18.024116
F 35.715188 1.286291 39.848437
F 36.172343 24.439548 18.024116
F 35.715188 24.439548 39.848437
F 36.172343 47.592806 18.024116
F 35.715188 47.592806 39.848437
F 9.443103 9.004040 17.464219
F 8.985949 9.004040 39.288539
F 9.443103 32.157298 17.464219
F 8.985949 32.157298 39.288539
F 9.443103 55.310555 17.464219
F 8.985949 55.310555 39.288539
F 36.172343 9.004040 18.024116
F 35.715188 9.004040 39.848437
F 36.172343 32.157298 18.024116
F 35.715188 32.157298 39.848437
F 36.172343 55.310555 18.024116
F 35.715188 55.310555 39.848437
F 9.443103 16.721795 17.464220
F 8.985949 16.721795 39.288539
F 9.443103 39.875053 17.464220
F 8.985949 39.875053 39.288539
F 9.443103 63.028310 17.464220
F 8.985949 63.028310 39.288539
F 36.172343 16.721795 18.024117
F 35.715188 16.721795 39.848437
F 36.172343 39.875053 18.024117
F 35.715188 39.875053 39.848437
F 36.172343 63.028310 18.024117
F 35.715188 63.028310 39.848437
F 18.352852 1.286290 17.650852
F 17.895697 1.286290 39.475173
F 18.352852 24.439547 17.650852
F 17.895697 24.439547 39.475173
F 18.352852 47.592805 17.650852
F 17.895697 47.592805 39.475173
F 45.082092 1.286290 18.210750
F 44.624938 1.286290 40.035071
F 45.082092 24.439547 18.210750
F 44.624938 24.439547 40.035071
F 45.082092 47.592805 18.210750
F 44.624938 47.592805 40.035071
F 18.352852 9.004039 17.650852
F 17.895697 9.004039 39.475173
F 18.352852 32.157297 17.650852
F 17.895697 32.157297 39.475173
F 18.352852 55.310554 17.650852
F 17.895697 55.310554 39.475173
F 45.082092 9.004039 18.210750
F 44.624938 9.004039 40.035071
F 45.082092 32.157297 18.210750
F 44.624938 32.157297 40.035071
F 45.082092 55.310554 18.210750
F 44.624938 55.310554 40.035071
F 18.352852 16.721795 17.650853
F 17.895697 16.721795 39.475173
F 18.352852 39.875052 17.650853
F 17.895697 39.875052 39.475173
F 18.352852 63.028310 17.650853
F 17.895697 63.028310 39.475173
F 45.082092 16.721795 18.210751
F 44.624938 16.721795 40.035071
F 45.082092 39.875052 18.210751
F 44.624938 39.875052 40.035071
F 45.082092 63.028310 18.210751
F 44.624938 63.028310 40.035071
F 0.457154 3.858875 20.914973
F 0.000000 3.858875 42.739292
F 0.457154 27.012132 20.914973
F 0.000000 27.012132 42.739292
F 0.457154 50.165390 20.914973
F 0.000000 50.165390 42.739292
F 27.186394 3.858875 21.474871
F 26.729240 3.858875 43.299190
F 27.186394 27.012132 21.474871
F 26.729240 27.012132 43.299190
F 27.186394 50.165390 21.474871
F 26.729240 50.165390 43.299190
F 0.457154 11.576625 20.914973
F 0.000000 11.576625 42.739292
F 0.457154 34.729882 20.914973
F 0.000000 34.729882 42.739292
F 0.457154 57.883140 20.914973
F 0.000000 57.883140 42.739292
F 27.186394 11.576625 21.474871
F 26.729240 11.576625 43.299190
F 27.186394 34.729882 21.474871
F 26.729240 34.729882 43.299190
F 27.186394 57.883140 21.474871
F 26.729240 57.883140 43.299190
F 0.457154 19.294380 20.914973
F 0.000000 19.294380 42.739293
F 0.457154 42.447638 20.914973
F 0.000000 42.447638 42.739293
F 0.457154 65.600895 20.914973
F 0.000000 65.600895 42.739293
F 27.186394 19.294380 21.474871
F 26.729240 19.294380 43.299191
F 27.186394 42.447638 21.474871
F 26.729240 42.447638 43.299191
F 27.186394 65.600895 21.474871
F 26.729240 65.600895 43.299191
F 9.366895 3.858875 21.101605
F 8.909741 3.858875 42.925926
F 9.366895 27.012133 21.101605
F 8.909741 27.012133 42.925926
F 9.366895 50.165390 21.101605
F 8.909741 50.165390 42.925926
F 36.096135 3.858875 21.661503
F 35.638981 3.858875 43.485824
F 36.096135 27.012133 21.661503
F 35.638981 27.012133 43.485824
F 36.096135 50.165390 21.661503
F 35.638981 50.165390 43.485824
F 9.366895 11.576625 21.101605
F 8.909741 11.576625 42.925926
F 9.366895 34.729883 21.101605
F 8.909741 34.729883 42.925926
F 9.366895 57.883140 21.101605
F 8.909741 57.883140 42.925926
F 36.096135 11.576625 21.661503
F 35.638981 11.576625 43.485824
F 36.096135 34.729883 21.661503
F 35.638981 34.729883 43.485824
F 36.096135 57.883140 21.661503
F 35.638981 57.883140 43.485824
F 9.366895 19.294380 21.101606
F 8.909741 19.294380 42.925926
F 9.366895 42.447638 21.101606
F 8.909741 42.447638 42.925926
F 9.366895 65.600896 21.101606
F 8.909741 65.600896 42.925926
F 36.096135 19.294380 21.661504
F 35.638981 19.294380 43.485824
F 36.096135 42.447638 21.661504
F 35.638981 42.447638 43.485824
F 36.096135 65.600896 21.661504
F 35.638981 65.600896 43.485824
F 18.276646 3.858876 21.288239
F 17.819492 3.858876 43.112560
F 18.276646 27.012134 21.288239
F 17.819492 27.012134 43.112560
F 18.276646 50.165391 21.288239
F 17.819492 50.165391 43.112560
F 45.005886 3.858876 21.848137
F 44.548732 3.858876 43.672457
F 45.005886 27.012134 21.848137
F 44.548732 27.012134 43.672457
F 45.005886 50.165391 21.848137
F 44.548732 50.165391 43.672457
F 18.276646 11.576626 21.288239
F 17.819492 11.576626 43.112560
F 18.276646 34.729884 21.288239
F 17.819492 34.729884 43.112560
F 18.276646 57.883141 21.288239
F 17.819492 57.883141 43.112560
F 45.005886 11.576626 21.848137
F 44.548732 11.576626 43.672457
F 45.005886 34.729884 21.848137
F 44.548732 34.729884 43.672457
F 45.005886 57.883141 21.848137
F 44.548732 57.883141 43.672457
F 18.276646 19.294382 21.288240
F 17.819492 19.294382 43.112560
F 18.276646 42.447639 21.288240
F 17.819492 42.447639 43.112560
F 18.276646 65.600897 21.288240
F 17.819492 65.600897 43.112560
F 45.005886 19.294382 21.848138
F 44.548732 19.294382 43.672457
F 45.005886 42.447639 21.848138
F 44.548732 42.447639 43.672457
F 45.005886 65.600897 21.848138
F 44.548732 65.600897 43.672457
F 0.514311 3.858875 18.186935
F 0.057156 3.858875 40.011254
F 0.514311 27.012133 18.186935
F 0.057156 27.012133 40.011254
F 0.514311 50.165390 18.186935
F 0.057156 50.165390 40.011254
F 27.243550 3.858875 18.746832
F 26.786396 3.858875 40.571152
F 27.243550 27.012133 18.746832
F 26.786396 27.012133 40.571152
F 27.243550 50.165390 18.746832
F 26.786396 50.165390 40.571152
F 0.514311 11.576625 18.186934
F 0.057156 11.576625 40.011254
F 0.514311 34.729883 18.186934
F 0.057156 34.729883 40.011254
F 0.514311 57.883140 18.186934
F 0.057156 57.883140 40.011254
F 27.243550 11.576625 18.746831
F 26.786396 11.576625 40.571152
F 27.243550 34.729883 18.746831
F 26.786396 34.729883 40.571152
F 27.243550 57.883140 18.746831
F 26.786396 57.883140 40.571152
F 0.514311 19.294381 18.186934
F 0.057156 19.294381 40.011253
F 0.514311 42.447638 18.186934
F 0.057156 42.447638 40.011253
F 0.514311 65.600896 18.186934
F 0.057156 65.600896 40.011253
F 27.243550 19.294381 18.746831
F 26.786396 19.294381 40.571151
F 27.243550 42.447638 18.746831
F 26.786396 42.447638 40.571151
F 27.243550 65.600896 18.746831
F 26.786396 65.600896 40.571151
F 9.424052 3.858875 18.373566
F 8.966898 3.858875 40.197887
F 9.424052 27.012133 18.373566
F 8.966898 27.012133 40.197887
F 9.424052 50.165390 18.373566
F 8.966898 50.165390 40.197887
F 36.153293 3.858875 18.933464
F 35.696138 3.858875 40.757784
F 36.153293 27.012133 18.933464
F 35.696138 27.012133 40.757784
F 36.153293 50.165390 18.933464
F 35.696138 50.165390 40.757784
F 9.424052 11.576625 18.373566
F 8.966898 11.576625 40.197887
F 9.424052 34.729883 18.373566
F 8.966898 34.729883 40.197887
F 9.424052 57.883140 18.373566
F 8.966898 57.883140 40.197887
F 36.153293 11.576625 18.933464
F 35.696138 11.576625 40.757784
F 36.153293 34.729883 18.933464
F 35.696138 34.729883 40.757784
F 36.153293 57.883140 18.933464
F 35.696138 57.883140 40.757784
F 9.424052 19.294381 18.373566
F 8.966898 19.294381 40.197886
F 9.424052 42.447638 18.373566
F 8.966898 42.447638 40.197886
F 9.424052 65.600896 18.373566
F 8.966898 65.600896 40.197886
F 36.153293 19.294381 18.933464
F 35.696138 19.294381 40.757783
F 36.153293 42.447638 18.933464
F 35.696138 42.447638 40.757783
F 36.153293 65.600896 18.933464
F 35.696138 65.600896 40.757783
F 18.333803 3.858876 18.560198
F 17.876648 3.858876 40.384518
F 18.333803 27.012133 18.560198
F 17.876648 27.012133 40.384518
F 18.333803 50.165391 18.560198
F 17.876648 50.165391 40.384518
F 45.063042 3.858876 19.120096
F 44.605888 3.858876 40.944416
F 45.063042 27.012133 19.120096
F 44.605888 27.012133 40.944416
F 45.063042 50.165391 19.120096
F 44.605888 50.165391 40.944416
F 18.333803 11.576626 18.560198
F 17.876648 11.576626 40.384518
F 18.333803 34.729883 18.560198
F 17.876648 34.729883 40.384518
F 18.333803 57.883141 18.560198
F 17.876648 57.883141 40.384518
F 45.063042 11.576626 19.120096
F 44.605888 11.576626 40.944416
F 45.063042 34.729883 19.120096
F 44.605888 34.729883 40.944416
F 45.063042 57.883141 19.120096
F 44.605888 57.883141 40.944416
F 18.333803 19.294381 18.560198
F 17.876648 19.294381 40.384517
F 18.333803 42.447639 18.560198
F 17.876648 42.447639 40.384517
F 18.333803 65.600896 18.560198
F 17.876648 65.600896 40.384517
F 45.063042 19.294381 19.120096
F 44.605888 19.294381 40.944415
F 45.063042 42.447639 19.120096
F 44.605888 42.447639 40.944415
F 45.063042 65.600896 19.120096
F 44.605888 65.600896 40.944415
F 0.590493 1.286291 14.549547
F 0.133339 1.286291 36.373867
F 0.590493 24.439549 14.549547
F 0.133339 24.439549 36.373867
F 0.590493 47.592806 14.549547
F 0.133339 47.592806 36.373867
F 27.319733 1.286291 15.109445
F 26.862578 1.286291 36.933765
F 27.319733 24.439549 15.109445
F 26.862578 24.439549 36.933765
F 27.319733 47.592806 15.109445
F 26.862578 47.592806 36.933765
F 0.590493 9.004040 14.549547
F 0.133339 9.004040 36.373867
F 0.590493 32.157298 14.549547
F 0.133339 32.157298 36.373867
F 0.590493 55.310555 14.549547
F 0.133339 55.310555 36.373867
F 27.319733 9.004040 15.109445
F 26.862578 9.004040 36.933765
F 27.319733 32.157298 15.109445
F 26.862578 32.157298 36.933765
F 27.319733 55.310555 15.109445
F 26.862578 55.310555 36.933765
F 0.590493 16.721796 14.549546
F 0.133339 16.721796 36.373866
F 0.590493 39.875053 14.549546
F 0.133339 39.875053 36.373866
F 0.590493 63.028311 14.549546
F 0.133339 63.028311 36.373866
F 27.319733 16.721796 15.109444
F 26.862578 16.721796 36.933764
F 27.319733 39.875053 15.109444
F 26.862578 39.875053 36.933764
F 27.319733 63.028311 15.109444
F 26.862578 63.028311 36.933764
F 9.500235 1.286291 14.736180
F 9.043080 1.286291 36.560499
F 9.500235 24.439548 14.736180
F 9.043080 24.439548 36.560499
F 9.500235 47.592806 14.736180
F 9.043080 47.592806 36.560499
F 36.229474 1.286291 15.296078
F 35.772320 1.286291 37.120397
F 36.229474 24.439548 15.296078
F 35.772320 24.439548 37.120397
F 36.229474 47.592806 15.296078
F 35.772320 47.592806 37.120397
F 9.500235 9.004040 14.736180
F 9.043080 9.004040 36.560499
F 9.500235 32.157298 14.736180
F 9.043080 32.157298 36.560499
F 9.500235 55.310555 14.736180
F 9.043080 55.310555 36.560499
F 36.229474 9.004040 15.296078
F 35.772320 9.004040 37.120397
F 36.229474 32.157298 15.296078
F 35.772320 32.157298 37.120397
F 36.229474 55.310555 15.296078
F 35.772320 55.310555 37.120397
F 9.500235 16.721795 14.736179
F 9.043080 16.721795 36.560498
F 9.500235 39.875053 14.736179
F 9.043080 39.875053 36.560498
F 9.500235 63.028310 14.736179
F 9.043080 63.028310 36.560498
F 36.229474 16.721795 15.296077
F 35.772320 16.721795 37.120396
F 36.229474 39.875053 15.296077
F 35.772320 39.875053 37.120396
F 36.229474 63.028310 15.296077
F 35.772320 63.028310 37.120396
F 18.409984 1.286290 14.922810
F 17.952830 1.286290 36.747131
F 18.409984 24.439547 14.922810
F 17.952830 24.439547 36.747131
F 18.409984 47.592805 14.922810
F 17.952830 47.592805 36.747131
F 45.139225 1.286290 15.482708
F 44.682070 1.286290 37.307029
F 45.139225 24.439547 15.482708
F 44.682070 24.439547 37.307029
F 45.139225 47.592805 15.482708
F 44.682070 47.592805 37.307029
F 18.409984 9.004039 14.922810
F 17.952830 9.004039 36.747131
F 18.409984 32.157296 14.922810
F 17.952830 32.157296 36.747131
F 18.409984 55.310554 14.922810
F 17.952830 55.310554 36.747131
F 45.139225 9.004039 15.482708
F 44.682070 9.004039 37.307029
F 45.139225 32.157296 15.482708
F 44.682070 32.157296 37.307029
F 45.139225 55.310554 15.482708
F 44.682070 55.310554 37.307029
F 18.409984 16.721794 14.922810
F 17.952830 16.721794 36.747130
F 18.409984 39.875052 14.922810
F 17.952830 39.875052 36.747130
F 18.409984 63.028309 14.922810
F 17.952830 63.028309 36.747130
F 45.139225 16.721794 15.482708
F 44.682070 16.721794 37.307028
F 45.139225 39.875052 15.482708
F 44.682070 39.875052 37.307028
F 45.139225 63.028309 15.482708
F 44.682070 63.028309 37.307028
F 2.741748 7.717750 18.233593
F 2.284594 7.717750 40.057912
F 2.741748 30.871007 18.233593
F 2.284594 30.871007 40.057912
F 2.741748 54.024265 18.233593
F 2.284594 54.024265 40.057912
F 29.470988 7.717750 18.793491
F 29.013833 7.717750 40.617810
F 29.470988 30.871007 18.793491
F 29.013833 30.871007 40.617810
F 29.470988 54.024265 18.793491
F 29.013833 54.024265 40.617810
F 2.741748 15.435503 18.233592
F 2.284594 15.435503 40.057911
F 2.741748 38.588760 18.233592
F 2.284594 38.588760 40.057911
F 2.741748 61.742018 18.233592
F 2.284594 61.742018 40.057911
F 29.470988 15.435503 18.793490
F 29.013833 15.435503 40.617809
F 29.470988 38.588760 18.793490
F 29.013833 38.588760 40.617809
F 29.470988 61.742018 18.793490
F 29.013833 61.742018 40.617809
F 2.741748 0.000000 18.233592
F 2.284594 0.000000 40.057912
F 2.741748 23.153258 18.233592
F 2.284594 23.153258 40.057912
F 2.741748 46.306515 18.233592
F 2.284594 46.306515 40.057912
F 29.470988 0.000000 18.793490
F 29.013833 0.000000 40.617810
F 29.470988 23.153258 18.793490
F 29.013833 23.153258 40.617810
F 29.470988 46.306515 18.793490
F 29.013833 46.306515 40.617810
F 11.651492 7.717750 18.420225
F 11.194337 7.717750 40.244545
F 11.651492 30.871007 18.420225
F 11.194337 30.871007 40.244545
F 11.651492 54.024265 18.420225
F 11.194337 54.024265 40.244545
F 38.380731 7.717750 18.980123
F 37.923577 7.717750 40.804443
F 38.380731 30.871007 18.980123
F 37.923577 30.871007 40.804443
F 38.380731 54.024265 18.980123
F 37.923577 54.024265 40.804443
F 11.651492 15.435502 18.420223
F 11.194337 15.435502 40.244544
F 11.651492 38.588760 18.420223
F 11.194337 38.588760 40.244544
F 11.651492 61.742017 18.420223
F 11.194337 61.742017 40.244544
F 38.380731 15.435502 18.980121
F 37.923577 15.435502 40.804442
F 38.380731 38.588760 18.980121
F 37.923577 38.588760 40.804442
F 38.380731 61.742017 18.980121
F 37.923577 61.742017 40.804442
F 11.651492 0.000000 18.420224
F 11.194337 0.000000 40.244545
F 11.651492 23.153258 18.420224
F 11.194337 23.153258 40.244545
F 11.651492 46.306515 18.420224
F 11.194337 46.306515 40.244545
F 38.380731 0.000000 18.980122
F 37.923577 0.000000 40.804443
F 38.380731 23.153258 18.980122
F 37.923577 23.153258 40.804443
F 38.380731 46.306515 18.980122
F 37.923577 46.306515 40.804443
F 20.561242 7.717750 18.606857
F 20.104088 7.717750 40.431177
F 20.561242 30.871008 18.606857
F 20.104088 30.871008 40.431177
F 20.561242 54.024265 18.606857
F 20.104088 54.024265 40.431177
F 47.290482 7.717750 19.166755
F 46.833327 7.717750 40.991074
F 47.290482 30.871008 19.166755
F 46.833327 30.871008 40.991074
F 47.290482 54.024265 19.166755
F 46.833327 54.024265 40.991074
F 20.561242 15.435503 18.606856
F 20.104088 15.435503 40.431176
F 20.561242 38.588760 18.606856
F 20.104088 38.588760 40.431176
F 20.561242 61.742018 18.606856
F 20.104088 61.742018 40.431176
F 47.290482 15.435503 19.166754
F 46.833327 15.435503 40.991073
F 47.290482 38.588760 19.166754
F 46.833327 38.588760 40.991073
F 47.290482 61.742018 19.166754
F 46.833327 61.742018 40.991073
F 20.561242 0.000001 18.606857
F 20.104088 0.000001 40.431177
F 20.561242 23.153258 18.606857
F 20.104088 23.153258 40.431177
F 20.561242 46.306516 18.606857
F 20.104088 46.306516 40.431177
F 47.290482 0.000001 19.166755
F 46.833327 0.000001 40.991074
F 47.290482 23.153258 19.166755
F 46.833327 23.153258 40.991074
F 47.290482 46.306516 19.166755
F 46.833327 46.306516 40.991074
F 2.817926 5.145166 14.596205
F 2.360772 5.145166 36.420525
F 2.817926 28.298423 14.596205
F 2.360772 28.298423 36.420525
F 2.817926 51.451681 14.596205
F 2.360772 51.451681 36.420525
F 29.547166 5.145166 15.156103
F 29.090012 5.145166 36.980423
F 29.547166 28.298423 15.156103
F 29.090012 28.298423 36.980423
F 29.547166 51.451681 15.156103
F 29.090012 51.451681 36.980423
F 2.817926 12.862918 14.596204
F 2.360772 12.862918 36.420524
F 2.817926 36.016175 14.596204
F 2.360772 36.016175 36.420524
F 2.817926 59.169433 14.596204
F 2.360772 59.169433 36.420524
F 29.547166 12.862918 15.156102
F 29.090012 12.862918 36.980422
F 29.547166 36.016175 15.156102
F 29.090012 36.016175 36.980422
F 29.547166 59.169433 15.156102
F 29.090012 59.169433 36.980422
F 2.817926 20.580673 14.596205
F 2.360772 20.580673 36.420525
F 2.817926 43.733931 14.596205
F 2.360772 43.733931 36.420525
F 2.817926 66.887188 14.596205
F 2.360772 66.887188 36.420525
F 29.547166 20.580673 15.156103
F 29.090012 20.580673 36.980423
F 29.547166 43.733931 15.156103
F 29.090012 43.733931 36.980423
F 29.547166 66.887188 15.156103
F 29.090012 66.887188 36.980423
F 11.727669 5.145165 14.782837
F 11.270515 5.145165 36.607157
F 11.727669 28.298422 14.782837
F 11.270515 28.298422 36.607157
F 11.727669 51.451680 14.782837
F 11.270515 51.451680 36.607157
F 38.456908 5.145165 15.342735
F 37.999754 5.145165 37.167055
F 38.456908 28.298422 15.342735
F 37.999754 28.298422 37.167055
F 38.456908 51.451680 15.342735
F 37.999754 51.451680 37.167055
F 11.727669 12.862917 14.782836
F 11.270515 12.862917 36.607156
F 11.727669 36.016174 14.782836
F 11.270515 36.016174 36.607156
F 11.727669 59.169432 14.782836
F 11.270515 59.169432 36.607156
F 38.456908 12.862917 15.342734
F 37.999754 12.862917 37.167054
F 38.456908 36.016174 15.342734
F 37.999754 36.016174 37.167054
F 38.456908 59.169432 15.342734
F 37.999754 59.169432 37.167054
F 11.727669 20.580672 14.782837
F 11.270515 20.580672 36.607157
F 11.727669 43.733930 14.782837
F 11.270515 43.733930 36.607157
F 11.727669 66.887187 14.782837
F 11.270515 66.887187 36.607157
F 38.456908 20.580672 15.342735
F 37.999754 20.580672 37.167055
F 38.456908 43.733930 15.342735
F 37.999754 43.733930 37.167055
F 38.456908 66.887187 15.342735
F 37.999754 66.887187 37.167055
F 20.637421 5.145164 14.969470
F 20.180267 5.145164 36.793789
F 20.637421 28.298422 14.969470
F 20.180267 28.298422 36.793789
F 20.637421 51.451679 14.969470
F 20.180267 51.451679 36.793789
F 47.366661 5.145164 15.529367
F 46.909507 5.145164 37.353687
F 47.366661 28.298422 15.529367
F 46.909507 28.298422 37.353687
F 47.366661 51.451679 15.529367
F 46.909507 51.451679 37.353687
F 20.637421 12.862916 14.969469
F 20.180267 12.862916 36.793788
F 20.637421 36.016174 14.969469
F 20.180267 36.016174 36.793788
F 20.637421 59.169431 14.969469
F 20.180267 59.169431 36.793788
F 47.366661 12.862916 15.529366
F 46.909507 12.862916 37.353686
F 47.366661 36.016174 15.529366
F 46.909507 36.016174 37.353686
F 47.366661 59.169431 15.529366
F 46.909507 59.169431 37.353686
F 20.637421 20.580672 14.969470
F 20.180267 20.580672 36.793789
F 20.637421 43.733929 14.969470
F 20.180267 43.733929 36.793789
F 20.637421 66.887187 14.969470
F 20.180267 66.887187 36.793789
F 47.366661 20.580672 15.529367
F 46.909507 20.580672 37.353687
F 47.366661 43.733929 15.529367
F 46.909507 43.733929 37.353687
F 47.366661 66.887187 15.529367
F 46.909507 66.887187 37.353687
F 2.760794 5.145165 17.324244
F 2.303640 5.145165 39.148564
F 2.760794 28.298423 17.324244
F 2.303640 28.298423 39.148564
F 2.760794 51.451680 17.324244
F 2.303640 51.451680 39.148564
F 29.490034 5.145165 17.884142
F 29.032879 5.145165 39.708462
F 29.490034 28.298423 17.884142
F 29.032879 28.298423 39.708462
F 29.490034 51.451680 17.884142
F 29.032879 51.451680 39.708462
F 2.760794 12.862917 17.324245
F 2.303640 12.862917 39.148565
F 2.760794 36.016175 17.324245
F 2.303640 36.016175 39.148565
F 2.760794 59.169432 17.324245
F 2.303640 59.169432 39.148565
F 29.490034 12.862917 17.884143
F 29.032879 12.862917 39.708463
F 29.490034 36.016175 17.884143
F 29.032879 36.016175 39.708463
F 29.490034 59.169432 17.884143
F 29.032879 59.169432 39.708463
F 2.760794 20.580673 17.324244
F 2.303640 20.580673 39.148565
F 2.760794 43.733930 17.324244
F 2.303640 43.733930 39.148565
F 2.760794 66.887188 17.324244
F 2.303640 66.887188 39.148565
F 29.490034 20.580673 17.884142
F 29.032879 20.580673 39.708463
F 29.490034 43.733930 17.884142
F 29.032879 43.733930 39.708463
F 29.490034 66.887188 17.884142
F 29.032879 66.887188 39.708463
F 11.670538 5.145165 17.510877
F 11.213383 5.145165 39.335197
F 11.670538 28.298422 17.510877
F 11.213383 28.298422 39.335197
F 11.670538 51.451680 17.510877
F 11.213383 51.451680 39.335197
F 38.399777 5.145165 18.070775
F 37.942623 5.145165 39.895095
F 38.399777 28.298422 18.070775
F 37.942623 28.298422 39.895095
F 38.399777 51.451680 18.070775
F 37.942623 51.451680 39.895095
F 11.670538 12.862917 17.510878
F 11.213383 12.862917 39.335198
F 11.670538 36.016175 17.510878
F 11.213383 36.016175 39.335198
F 11.670538 59.169432 17.510878
F 11.213383 59.169432 39.335198
F 38.399777 12.862917 18.070776
F 37.942623 12.862917 39.895096
F 38.399777 36.016175 18.070776
F 37.942623 36.016175 39.895096
F 38.399777 59.169432 18.070776
F 37.942623 59.169432 39.895096
F 11.670538 20.580672 17.510878
F 11.213383 20.580672 39.335197
F 11.670538 43.733930 17.510878
F 11.213383 43.733930 39.335197
F 11.670538 66.887187 17.510878
F 11.213383 66.887187 39.335197
F 38.399777 20.580672 18.070776
F 37.942623 20.580672 39.895095
F 38.399777 43.733930 18.070776
F 37.942623 43.733930 39.895095
F 38.399777 66.887187 18.070776
F 37.942623 66.887187 39.895095
F 20.580288 5.145164 17.697510
F 20.123134 5.145164 39.521830
F 20.580288 28.298422 17.697510
F 20.123134 28.298422 39.521830
F 20.580288 51.451679 17.697510
F 20.123134 51.451679 39.521830
F 47.309529 5.145164 18.257408
F 46.852374 5.145164 40.081728
F 47.309529 28.298422 18.257408
F 46.852374 28.298422 40.081728
F 47.309529 51.451679 18.257408
F 46.852374 51.451679 40.081728
F 20.580288 12.862917 17.697511
F 20.123134 12.862917 39.521831
F 20.580288 36.016174 17.697511
F 20.123134 36.016174 39.521831
F 20.580288 59.169432 17.697511
F 20.123134 59.169432 39.521831
F 47.309529 12.862917 18.257409
F 46.852374 12.862917 40.081729
F 47.309529 36.016174 18.257409
F 46.852374 36.016174 40.081729
F 47.309529 59.169432 18.257409
F 46.852374 59.169432 40.081729
F 20.580288 20.580672 17.697510
F 20.123134 20.580672 39.521830
F 20.580288 43.733929 17.697510
F 20.123134 43.733929 39.521830
F 20.580288 66.887187 17.697510
F 20.123134 66.887187 39.521830
F 47.309529 20.580672 18.257408
F 46.852374 20.580672 40.081728
F 47.309529 43.733929 18.257408
F 46.852374 43.733929 40.081728
F 47.309529 66.887187 18.257408
F 46.852374 66.887187 40.081728
F 2.684592 7.717749 20.961631
F 2.227437 7.717749 42.785951
F 2.684592 30.871007 20.961631
F 2.227437 30.871007 42.785951
F 2.684592 54.024264 20.961631
F 2.227437 54.024264 42.785951
F 29.413831 7.717749 21.521529
F 28.956677 7.717749 43.345848
F 29.413831 30.871007 21.521529
F 28.956677 30.871007 43.345848
F 29.413831 54.024264 21.521529
F 28.956677 54.024264 43.345848
F 2.684592 15.435502 20.961632
F 2.227437 15.435502 42.785952
F 2.684592 38.588760 20.961632
F 2.227437 38.588760 42.785952
F 2.684592 61.742017 20.961632
F 2.227437 61.742017 42.785952
F 29.413831 15.435502 21.521530
F 28.956677 15.435502 43.345849
F 29.413831 38.588760 21.521530
F 28.956677 38.588760 43.345849
F 29.413831 61.742017 21.521530
F 28.956677 61.742017 43.345849
F 2.684592 0.000000 20.961631
F 2.227437 0.000000 42.785951
F 2.684592 23.153257 20.961631
F 2.227437 23.153257 42.785951
F 2.684592 46.306515 20.961631
F 2.227437 46.306515 42.785951
F 29.413831 0.000000 21.521529
F 28.956677 0.000000 43.345848
F 29.413831 23.153257 21.521529
F 28.956677 23.153257 43.345848
F 29.413831 46.306515 21.521529
F 28.956677 46.306515 43.345848
F 11.594334 7.717750 21.148264
F 11.137180 7.717750 42.972584
F 11.594334 30.871007 21.148264
F 11.137180 30.871007 42.972584
F 11.594334 54.024265 21.148264
F 11.137180 54.024265 42.972584
F 38.323574 7.717750 21.708161
F 37.866419 7.717750 43.532482
F 38.323574 30.871007 21.708161
F 37.866419 30.871007 43.532482
F 38.323574 54.024265 21.708161
F 37.866419 54.024265 43.532482
F 11.594334 15.435503 21.148265
F 11.137180 15.435503 42.972585
F 11.594334 38.588760 21.148265
F 11.137180 38.588760 42.972585
F 11.594334 61.742018 21.148265
F 11.137180 61.742018 42.972585
F 38.323574 15.435503 21.708162
F 37.866419 15.435503 43.532483
F 38.323574 38.588760 21.708162
F 37.866419 38.588760 43.532483
F 38.323574 61.742018 21.708162
F 37.866419 61.742018 43.532483
F 11.594334 0.000000 21.148264
F 11.137180 0.000000 42.972584
F 11.594334 23.153258 21.148264
F 11.137180 23.153258 42.972584
F 11.594334 46.306515 21.148264
F 11.137180 46.306515 42.972584
F 38.323574 0.000000 21.708161
F 37.866419 0.000000 43.532482
F 38.323574 23.153258 21.708161
F 37.866419 23.153258 43.532482
F 38.323574 46.306515 21.708161
F 37.866419 46.306515 43.532482
F 20.504086 7.717751 21.334897
F 20.046931 7.717751 43.159217
F 20.504086 30.871008 21.334897
F 20.046931 30.871008 43.159217
F 20.504086 54.024266 21.334897
F 20.046931 54.024266 43.159217
F 47.233325 7.717751 21.894795
F 46.776171 7.717751 43.719115
F 47.233325 30.871008 21.894795
F 46.776171 30.871008 43.719115
F 47.233325 54.024266 21.894795
F 46.776171 54.024266 43.719115
F 20.504086 15.435503 21.334898
F 20.046931 15.435503 43.159218
F 20.504086 38.588761 21.334898
F 20.046931 38.588761 43.159218
F 20.504086 61.742018 21.334898
F 20.046931 61.742018 43.159218
F 47.233325 15.435503 21.894796
F 46.776171 15.435503 43.719116
F 47.233325 38.588761 21.894796
F 46.776171 38.588761 43.719116
F 47.233325 61.742018 21.894796
F 46.776171 61.742018 43.719116
F 20.504086 0.000001 21.334897
F 20.046931 0.000001 43.159217
F 20.504086 23.153259 21.334897
F 20.046931 23.153259 43.159217
F 20.504086 46.306516 21.334897
F 20.046931 46.306516 43.159217
F 47.233325 0.000001 21.894795
F 46.776171 0.000001 43.719115
F 47.233325 23.153259 21.894795
F 46.776171 23.153259 43.719115
F 47.233325 46.306516 21.894795
F 46.776171 46.306516 43.719115
F 4.988231 1.286291 17.370902
F 4.531077 1.286291 39.195223
F 4.988231 24.439548 17.370902
F 4.531077 24.439548 39.195223
F 4.988231 47.592806 17.370902
F 4.531077 47.592806 39.195223
F 31.717472 1.286291 17.930800
F 31.260318 1.286291 39.755121
F 31.717472 24.439548 17.930800
F 31.260318 24.439548 39.755121
F 31.717472 47.592806 17.930800
F 31.260318 47.592806 39.755121
F 4.988231 9.004040 17.370902
F 4.531077 9.004040 39.195223
F 4.988231 32.157298 17.370902
F 4.531077 32.157298 39.195223
F 4.988231 55.310555 17.370902
F 4.531077 55.310555 39.195223
F 31.717472 9.004040 17.930800
F 31.260318 9.004040 39.755121
F 31.717472 32.157298 17.930800
F 31.260318 32.157298 39.755121
F 31.717472 55.310555 17.930800
F 31.260318 55.310555 39.755121
F 4.988231 16.721795 17.370903
F 4.531077 16.721795 39.195223
F 4.988231 39.875053 17.370903
F 4.531077 39.875053 39.195223
F 4.988231 63.028310 17.370903
F 4.531077 63.028310 39.195223
F 31.717472 16.721795 17.930801
F 31.260318 16.721795 39.755121
F 31.717472 39.875053 17.930801
F 31.260318 39.875053 39.755121
F 31.717472 63.028310 17.930801
F 31.260318 63.028310 39.755121
F 13.897977 1.286290 17.557536
F 13.440823 1.286290 39.381855
F 13.897977 24.439548 17.557536
F 13.440823 24.439548 39.381855
F 13.897977 47.592806 17.557536
F 13.440823 47.592806 39.381855
F 40.627217 1.286290 18.117434
F 40.170062 1.286290 39.941753
F 40.627217 24.439548 18.117434
F 40.170062 24.439548 39.941753
F 40.627217 47.592806 18.117434
F 40.170062 47.592806 39.941753
F 13.897977 9.004040 17.557536
F 13.440823 9.004040 39.381855
F 13.897977 32.157297 17.557536
F 13.440823 32.157297 39.381855
F 13.897977 55.310555 17.557536
F 13.440823 55.310555 39.381855
F 40.627217 9.004040 18.117434
F 40.170062 9.004040 39.941753
F 40.627217 32.157297 18.117434
F 40.170062 32.157297 39.941753
F 40.627217 55.310555 18.117434
F 40.170062 55.310555 39.941753
F 13.897977 16.721795 17.557536
F 13.440823 16.721795 39.381856
F 13.897977 39.875053 17.557536
F 13.440823 39.875053 39.381856
F 13.897977 63.028310 17.557536
F 13.440823 63.028310 39.381856
F 40.627217 16.721795 18.117434
F 40.170062 16.721795 39.941754
F 40.627217 39.875053 18.117434
F 40.170062 39.875053 39.941754
F 40.627217 63.028310 18.117434
F 40.170062 63.028310 39.941754
F 22.807728 1.286290 17.744169
F 22.350573 1.286290 39.568488
F 22.807728 24.439548 17.744169
F 22.350573 24.439548 39.568488
F 22.807728 47.592805 17.744169
F 22.350573 47.592805 39.568488
F 49.536967 1.286290 18.304066
F 49.079813 1.286290 40.128386
F 49.536967 24.439548 18.304066
F 49.079813 24.439548 40.128386
F 49.536967 47.592805 18.304066
F 49.079813 47.592805 40.128386
F 22.807728 9.004040 17.744169
F 22.350573 9.004040 39.568488
F 22.807728 32.157297 17.744169
F 22.350573 32.157297 39.568488
F 22.807728 55.310555 17.744169
F 22.350573 55.310555 39.568488
F 49.536967 9.004040 18.304066
F 49.079813 9.004040 40.128386
F 49.536967 32.157297 18.304066
F 49.079813 32.157297 40.128386
F 49.536967 55.310555 18.304066
F 49.079813 55.310555 40.128386
F 22.807728 16.721795 17.744169
F 22.350573 16.721795 39.568489
F 22.807728 39.875052 17.744169
F 22.350573 39.875052 39.568489
F 22.807728 63.028310 17.744169
F 22.350573 63.028310 39.568489
F 49.536967 16.721795 18.304066
F 49.079813 16.721795 40.128387
F 49.536967 39.875052 18.304066
F 49.079813 39.875052 40.128387
F 49.536967 63.028310 18.304066
F 49.079813 63.028310 40.128387
F 4.912024 3.858875 21.008289
F 4.454870 3.858875 42.832609
F 4.912024 27.012132 21.008289
F 4.454870 27.012132 42.832609
F 4.912024 50.165390 21.008289
F 4.454870 50.165390 42.832609
F 31.641265 3.858875 21.568187
F 31.184110 3.858875 43.392506
F 31.641265 27.012132 21.568187
F 31.184110 27.012132 43.392506
F 31.641265 50.165390 21.568187
F 31.184110 50.165390 43.392506
F 4.912024 11.576625 21.008289
F 4.454870 11.576625 42.832609
F 4.912024 34.729882 21.008289
F 4.454870 34.729882 42.832609
F 4.912024 57.883140 21.008289
F 4.454870 57.883140 42.832609
F 31.641265 11.576625 21.568187
F 31.184110 11.576625 43.392506
F 31.641265 34.729882 21.568187
F 31.184110 34.729882 43.392506
F 31.641265 57.883140 21.568187
F 31.184110 57.883140 43.392506
F 4.912024 19.294380 21.008289
F 4.454870 19.294380 42.832610
F 4.912024 42.447638 21.008289
F 4.454870 42.447638 42.832610
F 4.912024 65.600895 21.008289
F 4.454870 65.600895 42.832610
F 31.641265 19.294380 21.568187
F 31.184110 19.294380 43.392507
F 31.641265 42.447638 21.568187
F 31.184110 42.447638 43.392507
F 31.641265 65.600895 21.568187
F 31.184110 65.600895 43.392507
F 13.821770 3.858876 21.194923
F 13.364615 3.858876 43.019242
F 13.821770 27.012134 21.194923
F 13.364615 27.012134 43.019242
F 13.821770 50.165391 21.194923
F 13.364615 50.165391 43.019242
F 40.551009 3.858876 21.754820
F 40.093855 3.858876 43.579140
F 40.551009 27.012134 21.754820
F 40.093855 27.012134 43.579140
F 40.551009 50.165391 21.754820
F 40.093855 50.165391 43.579140
F 13.821770 11.576626 21.194923
F 13.364615 11.576626 43.019242
F 13.821770 34.729884 21.194923
F 13.364615 34.729884 43.019242
F 13.821770 57.883141 21.194923
F 13.364615 57.883141 43.019242
F 40.551009 11.576626 21.754820
F 40.093855 11.576626 43.579140
F 40.551009 34.729884 21.754820
F 40.093855 34.729884 43.579140
F 40.551009 57.883141 21.754820
F 40.093855 57.883141 43.579140
F 13.821770 19.294382 21.194923
F 13.364615 19.294382 43.019243
F 13.821770 42.447639 21.194923
F 13.364615 42.447639 43.019243
F 13.821770 65.600897 21.194923
F 13.364615 65.600897 43.019243
F 40.551009 19.294382 21.754820
F 40.093855 19.294382 43.579141
F 40.551009 42.447639 21.754820
F 40.093855 42.447639 43.579141
F 40.551009 65.600897 21.754820
F 40.093855 65.600897 43.579141
F 22.731522 3.858875 21.381554
F 22.274368 3.858875 43.205875
F 22.731522 27.012133 21.381554
F 22.274368 27.012133 43.205875
F 22.731522 50.165390 21.381554
F 22.274368 50.165390 43.205875
F 49.460762 3.858875 21.941452
F 49.003607 3.858875 43.765773
F 49.460762 27.012133 21.941452
F 49.003607 27.012133 43.765773
F 49.460762 50.165390 21.941452
F 49.003607 50.165390 43.765773
F 22.731522 11.576625 21.381555
F 22.274368 11.576625 43.205875
F 22.731522 34.729883 21.381555
F 22.274368 34.729883 43.205875
F 22.731522 57.883140 21.381555
F 22.274368 57.883140 43.205875
F 49.460762 11.576625 21.941453
F 49.003607 11.576625 43.765773
F 49.460762 34.729883 21.941453
F 49.003607 34.729883 43.765773
F 49.460762 57.883140 21.941453
F 49.003607 57.883140 43.765773
F 22.731522 19.294381 21.381555
F 22.274368 19.294381 43.205875
F 22.731522 42.447638 21.381555
F 22.274368 42.447638 43.205875
F 22.731522 65.600896 21.381555
F 22.274368 65.600896 43.205875
F 49.460762 19.294381 21.941453
F 49.003607 19.294381 43.765773
F 49.460762 42.447638 21.941453
F 49.003607 42.447638 43.765773
F 49.460762 65.600896 21.941453
F 49.003607 65.600896 43.765773
F 4.969181 3.858875 18.280251
F 4.512027 3.858875 40.104570
F 4.969181 27.012133 18.280251
F 4.512027 27.012133 40.104570
F 4.969181 50.165390 18.280251
F 4.512027 50.165390 40.104570
F 31.698421 3.858875 18.840149
F 31.241267 3.858875 40.664468
F 31.698421 27.012133 18.840149
F 31.241267 27.012133 40.664468
F 31.698421 50.165390 18.840149
F 31.241267 50.165390 40.664468
F 4.969181 11.576625 18.280250
F 4.512027 11.576625 40.104570
F 4.969181 34.729883 18.280250
F 4.512027 34.729883 40.104570
F 4.969181 57.883140 18.280250
F 4.512027 57.883140 40.104570
F 31.698421 11.576625 18.840148
F 31.241267 11.576625 40.664468
F 31.698421 34.729883 18.840148
F 31.241267 34.729883 40.664468
F 31.698421 57.883140 18.840148
F 31.241267 57.883140 40.664468
F 4.969181 19.294381 18.280250
F 4.512027 19.294381 40.104569
F 4.969181 42.447638 18.280250
F 4.512027 42.447638 40.104569
F 4.969181 65.600896 18.280250
F 4.512027 65.600896 40.104569
F 31.698421 19.294381 18.840148
F 31.241267 19.294381 40.664467
F 31.698421 42.447638 18.840148
F 31.241267 42.447638 40.664467
F 31.698421 65.600896 18.840148
F 31.241267 65.600896 40.664467
F 13.878927 3.858876 18.466882
F 13.421773 3.858876 40.291202
F 13.878927 27.012133 18.466882
F 13.421773 27.012133 40.291202
F 13.878927 50.165391 18.466882
F 13.421773 50.165391 40.291202
F 40.608166 3.858876 19.026780
F 40.151012 3.858876 40.851100
F 40.608166 27.012133 19.026780
F 40.151012 27.012133 40.851100
F 40.608166 50.165391 19.026780
F 40.151012 50.165391 40.851100
F 13.878927 11.576626 18.466882
F 13.421773 11.576626 40.291202
F 13.878927 34.729883 18.466882
F 13.421773 34.729883 40.291202
F 13.878927 57.883141 18.466882
F 13.421773 57.883141 40.291202
F 40.608166 11.576626 19.026780
F 40.151012 11.576626 40.851100
F 40.608166 34.729883 19.026780
F 40.151012 34.729883 40.851100
F 40.608166 57.883141 19.026780
F 40.151012 57.883141 40.851100
F 13.878927 19.294381 18.466881
F 13.421773 19.294381 40.291202
F 13.878927 42.447639 18.466881
F 13.421773 42.447639 40.291202
F 13.878927 65.600896 18.466881
F 13.421773 65.600896 40.291202
F 40.608166 19.294381 19.026779
F 40.151012 19.294381 40.851100
F 40.608166 42.447639 19.026779
F 40.151012 42.447639 40.851100
F 40.608166 65.600896 19.026779
F 40.151012 65.600896 40.851100
F 22.788677 3.858875 18.653515
F 22.331523 3.858875 40.477836
F 22.788677 27.012133 18.653515
F 22.331523 27.012133 40.477836
F 22.788677 50.165390 18.653515
F 22.331523 50.165390 40.477836
F 49.517917 3.858875 19.213413
F 49.060763 3.858875 41.037733
F 49.517917 27.012133 19.213413
F 49.060763 27.012133 41.037733
F 49.517917 50.165390 19.213413
F 49.060763 50.165390 41.037733
F 22.788677 11.576625 18.653515
F 22.331523 11.576625 40.477835
F 22.788677 34.729883 18.653515
F 22.331523 34.729883 40.477835
F 22.788677 57.883140 18.653515
F 22.331523 57.883140 40.477835
F 49.517917 11.576625 19.213413
F 49.060763 11.576625 41.037732
F 49.517917 34.729883 19.213413
F 49.060763 34.729883 41.037732
F 49.517917 57.883140 19.213413
F 49.060763 57.883140 41.037732
F 22.788677 19.294381 18.653515
F 22.331523 19.294381 40.477835
F 22.788677 42.447638 18.653515
F 22.331523 42.447638 40.477835
F 22.788677 65.600896 18.653515
F 22.331523 65.600896 40.477835
F 49.517917 19.294381 19.213413
F 49.060763 19.294381 41.037732
F 49.517917 42.447638 19.213413
F 49.060763 42.447638 41.037732
F 49.517917 65.600896 19.213413
F 49.060763 65.600896 41.037732
F 5.045363 1.286291 14.642864
F 4.588208 1.286291 36.467183
F 5.045363 24.439549 14.642864
F 4.588208 24.439549 36.467183
F 5.045363 47.592806 14.642864
F 4.588208 47.592806 36.467183
F 31.774603 1.286291 15.202761
F 31.317449 1.286291 37.027081
F 31.774603 24.439549 15.202761
F 31.317449 24.439549 37.027081
F 31.774603 47.592806 15.202761
F 31.317449 47.592806 37.027081
F 5.045363 9.004041 14.642864
F 4.588208 9.004041 36.467183
F 5.045363 32.157298 14.642864
F 4.588208 32.157298 36.467183
F 5.045363 55.310556 14.642864
F 4.588208 55.310556 36.467183
F 31.774603 9.004041 15.202761
F 31.317449 9.004041 37.027081
F 31.774603 32.157298 15.202761
F 31.317449 32.157298 37.027081
F 31.774603 55.310556 15.202761
F 31.317449 55.310556 37.027081
F 5.045363 16.721796 14.642863
F 4.588208 16.721796 36.467182
F 5.045363 39.875053 14.642863
F 4.588208 39.875053 36.467182
F 5.045363 63.028311 14.642863
F 4.588208 63.028311 36.467182
F 31.774603 16.721796 15.202760
F 31.317449 16.721796 37.027080
F 31.774603 39.875053 15.202760
F 31.317449 39.875053 37.027080
F 31.774603 63.028311 15.202760
F 31.317449 63.028311 37.027080
F 13.955108 1.286290 14.829495
F 13.497954 1.286290 36.653815
F 13.955108 24.439547 14.829495
F 13.497954 24.439547 36.653815
F 13.955108 47.592805 14.829495
F 13.497954 47.592805 36.653815
F 40.684348 1.286290 15.389393
F 40.227194 1.286290 37.213712
F 40.684348 24.439547 15.389393
F 40.227194 24.439547 37.213712
F 40.684348 47.592805 15.389393
F 40.227194 47.592805 37.213712
F 13.955108 9.004039 14.829495
F 13.497954 9.004039 36.653815
F 13.955108 32.157297 14.829495
F 13.497954 32.157297 36.653815
F 13.955108 55.310554 14.829495
F 13.497954 55.310554 36.653815
F 40.684348 9.004039 15.389393
F 40.227194 9.004039 37.213712
F 40.684348 32.157297 15.389393
F 40.227194 32.157297 37.213712
F 40.684348 55.310554 15.389393
F 40.227194 55.310554 37.213712
F 13.955108 16.721795 14.829494
F 13.497954 16.721795 36.653815
F 13.955108 39.875052 14.829494
F 13.497954 39.875052 36.653815
F 13.955108 63.028310 14.829494
F 13.497954 63.028310 36.653815
F 40.684348 16.721795 15.389392
F 40.227194 16.721795 37.213712
F 40.684348 39.875052 15.389392
F 40.227194 39.875052 37.213712
F 40.684348 63.028310 15.389392
F 40.227194 63.028310 37.213712
F 22.864860 1.286290 15.016128
F 22.407705 1.286290 36.840447
F 22.864860 24.439548 15.016128
F 22.407705 24.439548 36.840447
F 22.864860 47.592805 15.016128
F 22.407705 47.592805 36.840447
F 49.594100 1.286290 15.576026
F 49.136946 1.286290 37.400345
F 49.594100 24.439548 15.576026
F 49.136946 24.439548 37.400345
F 49.594100 47.592805 15.576026
F 49.136946 47.592805 37.400345
F 22.864860 9.004039 15.016128
F 22.407705 9.004039 36.840448
F 22.864860 32.157297 15.016128
F 22.407705 32.157297 36.840448
F 22.864860 55.310555 15.016128
F 22.407705 55.310555 36.840448
F 49.594100 9.004039 15.576026
F 49.136946 9.004039 37.400346
F 49.594100 32.157297 15.576026
F 49.136946 32.157297 37.400346
F 49.594100 55.310555 15.576026
F 49.136946 55.310555 37.400346
F 22.864860 16.721795 15.016127
F 22.407705 16.721795 36.840447
F 22.864860 39.875052 15.016127
F 22.407705 39.875052 36.840447
F 22.864860 63.028310 15.016127
F 22.407705 63.028310 36.840447
F 49.594100 16.721795 15.576025
F 49.136946 16.721795 37.400345
F 49.594100 39.875052 15.576025
F 49.136946 39.875052 37.400345
F 49.594100 63.028310 15.576025
F 49.136946 63.028310 37.400345
F 7.196619 7.717750 18.326909
F 6.739464 7.717750 40.151229
F 7.196619 30.871007 18.326909
F 6.739464 30.871007 40.151229
F 7.196619 54.024265 18.326909
F 6.739464 54.024265 40.151229
F 33.925859 7.717750 18.886807
F 33.468705 7.717750 40.711126
F 33.925859 30.871007 18.886807
F 33.468705 30.871007 40.711126
F 33.925859 54.024265 18.886807
F 33.468705 54.024265 40.711126
F 7.196619 15.435502 18.326908
F 6.739464 15.435502 40.151228
F 7.196619 38.588760 18.326908
F 6.739464 38.588760 40.151228
F 7.196619 61.742018 18.326908
F 6.739464 61.742018 40.151228
F 33.925859 15.435502 18.886806
F 33.468705 15.435502 40.711125
F 33.925859 38.588760 18.886806
F 33.468705 38.588760 40.711125
F 33.925859 61.742018 18.886806
F 33.468705 61.742018 40.711125
F 7.196619 0.000000 18.326909
F 6.739464 0.000000 40.151229
F 7.196619 23.153258 18.326909
F 6.739464 23.153258 40.151229
F 7.196619 46.306515 18.326909
F 6.739464 46.306515 40.151229
F 33.925859 0.000000 18.886807
F 33.468705 0.000000 40.711126
F 33.925859 23.153258 18.886807
F 33.468705 23.153258 40.711126
F 33.925859 46.306515 18.886807
F 33.468705 46.306515 40.711126
F 16.106366 7.717750 18.513541
F 15.649212 7.717750 40.337860
F 16.106366 30.871008 18.513541
F 15.649212 30.871008 40.337860
F 16.106366 54.024265 18.513541
F 15.649212 54.024265 40.337860
F 42.835606 7.717750 19.073438
F 42.378452 7.717750 40.897758
F 42.835606 30.871008 19.073438
F 42.378452 30.871008 40.897758
F 42.835606 54.024265 19.073438
F 42.378452 54.024265 40.897758
F 16.106366 15.435503 18.513540
F 15.649212 15.435503 40.337859
F 16.106366 38.588760 18.513540
F 15.649212 38.588760 40.337859
F 16.106366 61.742018 18.513540
F 15.649212 61.742018 40.337859
F 42.835606 15.435503 19.073437
F 42.378452 15.435503 40.897757
F 42.835606 38.588760 19.073437
F 42.378452 38.588760 40.897757
F 42.835606 61.742018 19.073437
F 42.378452 61.742018 40.897757
F 16.106366 0.000001 18.513541
F 15.649212 0.000001 40.337860
F 16.106366 23.153258 18.513541
F 15.649212 23.153258 40.337860
F 16.106366 46.306516 18.513541
F 15.649212 46.306516 40.337860
F 42.835606 0.000001 19.073438
F 42.378452 0.000001 40.897758
F 42.835606 23.153258 19.073438
F 42.378452 23.153258 40.897758
F 42.835606 46.306516 19.073438
F 42.378452 46.306516 40.897758
F 25.016116 7.717750 18.700174
F 24.558961 7.717750 40.524494
F 25.016116 30.871007 18.700174
F 24.558961 30.871007 40.524494
F 25.016116 54.024265 18.700174
F 24.558961 54.024265 40.524494
F 51.745356 7.717750 19.260072
F 51.288202 7.717750 41.084392
F 51.745356 30.871007 19.260072
F 51.288202 30.871007 41.084392
F 51.745356 54.024265 19.260072
F 51.288202 54.024265 41.084392
F 25.016116 15.435502 18.700173
F 24.558961 15.435502 40.524493
F 25.016116 38.588760 18.700173
F 24.558961 38.588760 40.524493
F 25.016116 61.742018 18.700173
F 24.558961 61.742018 40.524493
F 51.745356 15.435502 19.260071
F 51.288202 15.435502 41.084391
F 51.745356 38.588760 19.260071
F 51.288202 38.588760 41.084391
F 51.745356 61.742018 19.260071
F 51.288202 61.742018 41.084391
F 25.016116 0.000000 18.700173
F 24.558961 0.000000 40.524494
F 25.016116 23.153258 18.700173
F 24.558961 23.153258 40.524494
F 25.016116 46.306515 18.700173
F 24.558961 46.306515 40.524494
F 51.745356 0.000000 19.260071
F 51.288202 0.000000 41.084392
F 51.745356 23.153258 19.260071
F 51.288202 23.153258 41.084392
F 51.745356 46.306515 19.260071
F 51.288202 46.306515 41.084392
F 7.272796 5.145165 14.689522
F 6.815642 5.145165 36.513841
F 7.272796 28.298423 14.689522
F 6.815642 28.298423 36.513841
F 7.272796 51.451680 14.689522
F 6.815642 51.451680 36.513841
F 34.002036 5.145165 15.249419
F 33.544881 5.145165 37.073739
F 34.002036 28.298423 15.249419
F 33.544881 28.298423 37.073739
F 34.002036 51.451680 15.249419
F 33.544881 51.451680 37.073739
F 7.272796 12.862918 14.689521
F 6.815642 12.862918 36.513840
F 7.272796 36.016175 14.689521
F 6.815642 36.016175 36.513840
F 7.272796 59.169433 14.689521
F 6.815642 59.169433 36.513840
F 34.002036 12.862918 15.249418
F 33.544881 12.862918 37.073738
F 34.002036 36.016175 15.249418
F 33.544881 36.016175 37.073738
F 34.002036 59.169433 15.249418
F 33.544881 59.169433 37.073738
F 7.272796 20.580673 14.689522
F 6.815642 20.580673 36.513841
F 7.272796 43.733930 14.689522
F 6.815642 43.733930 36.513841
F 7.272796 66.887188 14.689522
F 6.815642 66.887188 36.513841
F 34.002036 20.580673 15.249419
F 33.544881 20.580673 37.073739
F 34.002036 43.733930 15.249419
F 33.544881 43.733930 37.073739
F 34.002036 66.887188 15.249419
F 33.544881 66.887188 37.073739
F 16.182545 5.145164 14.876153
F 15.725390 5.145164 36.700473
F 16.182545 28.298421 14.876153
F 15.725390 28.298421 36.700473
F 16.182545 51.451679 14.876153
F 15.725390 51.451679 36.700473
F 42.911784 5.145164 15.436051
F 42.454630 5.145164 37.260371
F 42.911784 28.298421 15.436051
F 42.454630 28.298421 37.260371
F 42.911784 51.451679 15.436051
F 42.454630 51.451679 37.260371
F 16.182545 12.862916 14.876152
F 15.725390 12.862916 36.700472
F 16.182545 36.016174 14.876152
F 15.725390 36.016174 36.700472
F 16.182545 59.169431 14.876152
F 15.725390 59.169431 36.700472
F 42.911784 12.862916 15.436050
F 42.454630 12.862916 37.260370
F 42.911784 36.016174 15.436050
F 42.454630 36.016174 37.260370
F 42.911784 59.169431 15.436050
F 42.454630 59.169431 37.260370
F 16.182545 20.580671 14.876152
F 15.725390 20.580671 36.700473
F 16.182545 43.733929 14.876152
F 15.725390 43.733929 36.700473
F 16.182545 66.887186 14.876152
F 15.725390 66.887186 36.700473
F 42.911784 20.580671 15.436050
F 42.454630 20.580671 37.260371
F 42.911784 43.733929 15.436050
F 42.454630 43.733929 37.260371
F 42.911784 66.887186 15.436050
F 42.454630 66.887186 37.260371
F 25.092295 5.145165 15.062787
F 24.635141 5.145165 36.887106
F 25.092295 28.298423 15.062787
F 24.635141 28.298423 36.887106
F 25.092295 51.451680 15.062787
F 24.635141 51.451680 36.887106
F 51.821535 5.145165 15.622685
F 51.364380 5.145165 37.447004
F 51.821535 28.298423 15.622685
F 51.364380 28.298423 37.447004
F 51.821535 51.451680 15.622685
F 51.364380 51.451680 37.447004
F 25.092295 12.862917 15.062786
F 24.635141 12.862917 36.887105
F 25.092295 36.016175 15.062786
F 24.635141 36.016175 36.887105
F 25.092295 59.169432 15.062786
F 24.635141 59.169432 36.887105
F 51.821535 12.862917 15.622684
F 51.364380 12.862917 37.447003
F 51.821535 36.016175 15.622684
F 51.364380 36.016175 37.447003
F 51.821535 59.169432 15.622684
F 51.364380 59.169432 37.447003
F 25.092295 20.580673 15.062787
F 24.635141 20.580673 36.887106
F 25.092295 43.733930 15.062787
F 24.635141 43.733930 36.887106
F 25.092295 66.887188 15.062787
F 24.635141 66.887188 36.887106
F 51.821535 20.580673 15.622685
F 51.364380 20.580673 37.447004
F 51.821535 43.733930 15.622685
F 51.364380 43.733930 37.447004
F 51.821535 66.887188 15.622685
F 51.364380 66.887188 37.447004
F 7.215665 5.145165 17.417560
F 6.758511 5.145165 39.241880
F 7.215665 28.298423 17.417560
F 6.758511 28.298423 39.241880
F 7.215665 51.451680 17.417560
F 6.758511 51.451680 39.241880
F 33.944904 5.145165 17.977458
F 33.487750 5.145165 39.801778
F 33.944904 28.298423 17.977458
F 33.487750 28.298423 39.801778
F 33.944904 51.451680 17.977458
F 33.487750 51.451680 39.801778
F 7.215665 12.862917 17.417561
F 6.758511 12.862917 39.241881
F 7.215665 36.016175 17.417561
F 6.758511 36.016175 39.241881
F 7.215665 59.169432 17.417561
F 6.758511 59.169432 39.241881
F 33.944904 12.862917 17.977459
F 33.487750 12.862917 39.801779
F 33.944904 36.016175 17.977459
F 33.487750 36.016175 39.801779
F 33.944904 59.169432 17.977459
F 33.487750 59.169432 39.801779
F 7.215665 20.580673 17.417560
F 6.758511 20.580673 39.241881
F 7.215665 43.733930 17.417560
F 6.758511 43.733930 39.241881
F 7.215665 66.887188 17.417560
F 6.758511 66.887188 39.241881
F 33.944904 20.580673 17.977458
F 33.487750 20.580673 39.801779
F 33.944904 43.733930 17.977458
F 33.487750 43.733930 39.801779
F 33.944904 66.887188 17.977458
F 33.487750 66.887188 39.801779
F 16.125412 5.145164 17.604194
F 15.668258 5.145164 39.428514
F 16.125412 28.298422 17.604194
F 15.668258 28.298422 39.428514
F 16.125412 51.451679 17.604194
F 15.668258 51.451679 39.428514
F 42.854652 5.145164 18.164092
F 42.397498 5.145164 39.988411
F 42.854652 28.298422 18.164092
F 42.397498 28.298422 39.988411
F 42.854652 51.451679 18.164092
F 42.397498 51.451679 39.988411
F 16.125412 12.862917 17.604195
F 15.668258 12.862917 39.428515
F 16.125412 36.016174 17.604195
F 15.668258 36.016174 39.428515
F 16.125412 59.169432 17.604195
F 15.668258 59.169432 39.428515
F 42.854652 12.862917 18.164093
F 42.397498 12.862917 39.988412
F 42.854652 36.016174 18.164093
F 42.397498 36.016174 39.988412
F 42.854652 59.169432 18.164093
F 42.397498 59.169432 39.988412
F 16.125412 20.580672 17.604194
F 15.668258 20.580672 39.428515
F 16.125412 43.733929 17.604194
F 15.668258 43.733929 39.428515
F 16.125412 66.887187 17.604194
F 15.668258 66.887187 39.428515
F 42.854652 20.580672 18.164092
F 42.397498 20.580672 39.988412
F 42.854652 43.733929 18.164092
F 42.397498 43.733929 39.988412
F 42.854652 66.887187 18.164092
F 42.397498 66.887187 39.988412
F 25.035162 5.145165 17.790826
F 24.578008 5.145165 39.615145
F 25.035162 28.298423 17.790826
F 24.578008 28.298423 39.615145
F 25.035162 51.451680 17.790826
F 24.578008 51.451680 39.615145
F 51.764402 5.145165 18.350724
F 51.307248 5.145165 40.175043
F 51.764402 28.298423 18.350724
F 51.307248 28.298423 40.175043
F 51.764402 51.451680 18.350724
F 51.307248 51.451680 40.175043
F 25.035162 12.862917 17.790827
F 24.578008 12.862917 39.615146
F 25.035162 36.016175 17.790827
F 24.578008 36.016175 39.615146
F 25.035162 59.169432 17.790827
F 24.578008 59.169432 39.615146
F 51.764402 12.862917 18.350725
F 51.307248 12.862917 40.175044
F 51.764402 36.016175 18.350725
F 51.307248 36.016175 40.175044
F 51.764402 59.169432 18.350725
F 51.307248 59.169432 40.175044
F 25.035162 20.580672 17.790826
F 24.578008 20.580672 39.615146
F 25.035162 43.733930 17.790826
F 24.578008 43.733930 39.615146
F 25.035162 66.887188 17.790826
F 24.578008 66.887188 39.615146
F 51.764402 20.580672 18.350724
F 51.307248 20.580672 40.175044
F 51.764402 43.733930 18.350724
F 51.307248 43.733930 40.175044
F 51.764402 66.887188 18.350724
F 51.307248 66.887188 40.175044
F 7.139461 7.717749 21.054947
F 6.682307 7.717749 42.879267
F 7.139461 30.871007 21.054947
F 6.682307 30.871007 42.879267
F 7.139461 54.024264 21.054947
F 6.682307 54.024264 42.879267
F 33.868702 7.717749 21.614845
F 33.411548 7.717749 43.439165
F 33.868702 30.871007 21.614845
F 33.411548 30.871007 43.439165
F 33.868702 54.024264 21.614845
F 33.411548 54.024264 43.439165
F 7.139461 15.435502 21.054948
F 6.682307 15.435502 42.879268
F 7.139461 38.588760 21.054948
F 6.682307 38.588760 42.879268
F 7.139461 61.742017 21.054948
F 6.682307 61.742017 42.879268
F 33.868702 15.435502 21.614846
F 33.411548 15.435502 43.439166
F 33.868702 38.588760 21.614846
F 33.411548 38.588760 43.439166
F 33.868702 61.742017 21.614846
F 33.411548 61.742017 43.439166
F 7.139461 0.000000 21.054947
F 6.682307 0.000000 42.879267
F 7.139461 23.153257 21.054947
F 6.682307 23.153257 42.879267
F 7.139461 46.306515 21.054947
F 6.682307 46.306515 42.879267
F 33.868702 0.000000 21.614845
F 33.411548 0.000000 43.439165
F 33.868702 23.153257 21.614845
F 33.411548 23.153257 43.439165
F 33.868702 46.306515 21.614845
F 33.411548 46.306515 43.439165
F 16.049209 7.717751 21.241581
F 15.592055 7.717751 43.065900
F 16.049209 30.871008 21.241581
F 15.592055 30.871008 43.065900
F 16.049209 54.024266 21.241581
F 15.592055 54.024266 43.065900
F 42.778449 7.717751 21.801479
F 42.321294 7.717751 43.625798
F 42.778449 30.871008 21.801479
F 42.321294 30.871008 43.625798
F 42.778449 54.024266 21.801479
F 42.321294 54.024266 43.625798
F 16.049209 15.435503 21.241582
F 15.592055 15.435503 43.065901
F 16.049209 38.588761 21.241582
F 15.592055 38.588761 43.065901
F 16.049209 61.742018 21.241582
F 15.592055 61.742018 43.065901
F 42.778449 15.435503 21.801480
F 42.321294 15.435503 43.625799
F 42.778449 38.588761 21.801480
F 42.321294 38.588761 43.625799
F 42.778449 61.742018 21.801480
F 42.321294 61.742018 43.625799
F 16.049209 0.000001 21.241581
F 15.592055 0.000001 43.065900
F 16.049209 23.153259 21.241581
F 15.592055 23.153259 43.065900
F 16.049209 46.306516 21.241581
F 15.592055 46.306516 43.065900
F 42.778449 0.000001 21.801479
F 42.321294 0.000001 43.625798
F 42.778449 23.153259 21.801479
F 42.321294 23.153259 43.625798
F 42.778449 46.306516 21.801479
F 42.321294 46.306516 43.625798
F 24.958961 7.717750 21.428213
F 24.501806 7.717750 43.252532
F 24.958961 30.871007 21.428213
F 24.501806 30.871007 43.252532
F 24.958961 54.024265 21.428213
F 24.501806 54.024265 43.252532
F 51.688200 7.717750 21.988110
F 51.231046 7.717750 43.812430
F 51.688200 30.871007 21.988110
F 51.231046 30.871007 43.812430
F 51.688200 54.024265 21.988110
F 51.231046 54.024265 43.812430
F 24.958960 15.435502 21.428214
F 24.501806 15.435502 43.252533
F 24.958960 38.588760 21.428214
F 24.501806 38.588760 43.252533
F 24.958960 61.742017 21.428214
F 24.501806 61.742017 43.252533
F 51.688200 15.435502 21.988111
F 51.231046 15.435502 43.812431
F 51.688200 38.588760 21.988111
F 51.231046 38.588760 43.812431
F 51.688200 61.742017 21.988111
F 51.231046 61.742017 43.812431
F 24.958961 0.000000 21.428213
F 24.501806 0.000000 43.252532
F 24.958961 23.153258 21.428213
F 24.501806 23.153258 43.252532
F 24.958961 46.306515 21.428213
F 24.501806 46.306515 43.252532
F 51.688200 0.000000 21.988110
F 51.231046 0.000000 43.812430
F 51.688200 23.153258 21.988110
F 51.231046 23.153258 43.812430
F 51.688200 46.306515 21.988110
F 51.231046 46.306515 43.812430
F 53.458737 1.286291 3.815730
F 53.458737 1.286291 25.644837
F 53.458737 24.439548 3.815730
F 53.458737 24.439548 25.644837
F 53.458737 47.592806 3.815730
F 53.458737 47.592806 25.644837
F 80.193841 1.286291 3.815730
F 80.193841 1.286291 25.644837
F 80.193841 24.439548 3.815730
F 80.193841 24.439548 25.644837
F 80.193841 47.592806 3.815730
F 80.193841 47.592806 25.644837
F 53.458737 9.004040 3.815730
F 53.458737 9.004040 25.644837
F 53.458737 32.157298 3.815730
F 53.458737 32.157298 25.644837
F 53.458737 55.310555 3.815730
F 53.458737 55.310555 25.644837
F 80.193841 9.004040 3.815730
F 80.193841 9.004040 25.644837
F 80.193841 32.157298 3.815730
F 80.193841 32.157298 25.644837
F 80.193841 55.310555 3.815730
F 80.193841 55.310555 25.644837
F 53.458737 16.721795 3.815730
F 53.458737 16.721795 25.644838
F 53.458737 39.875053 3.815730
F 53.458737 39.875053 25.644838
F 53.458737 63.028310 3.815730
F 53.458737 63.028310 25.644838
F 80.193841 16.721795 3.815730
F 80.193841 16.721795 25.644838
F 80.193841 39.875053 3.815730
F 80.193841 39.875053 25.644838
F 80.193841 63.028310 3.815730
F 80.193841 63.028310 25.644838
F 62.370435 1.286291 3.815730
F 62.370435 1.286291 25.644837
F 62.370435 24.439548 3.815730
F 62.370435 24.439548 25.644837
F 62.370435 47.592806 3.815730
F 62.370435 47.592806 25.644837
F 89.105538 1.286291 3.815730
F 89.105538 1.286291 25.644837
F 89.105538 24.439548 3.815730
F 89.105538 24.439548 25.644837
F 89.105538 47.592806 3.815730
F 89.105538 47.592806 25.644837
F 62.370435 9.004040 3.815730
F 62.370435 9.004040 25.644837
F 62.370435 32.157298 3.815730
F 62.370435 32.157298 25.644837
F 62.370435 55.310555 3.815730
F 62.370435 55.310555 25.644837
F 89.105538 9.004040 3.815730
F 89.105538 9.004040 25.644837
F 89.105538 32.157298 3.815730
F 89.105538 32.157298 25.644837
F 89.105538 55.310555 3.815730
F 89.105538 55.310555 25.644837
F 62.370435 16.721795 3.815731
F 62.370435 16.721795 25.644838
F 62.370435 39.875053 3.815731
F 62.370435 39.875053 25.644838
F 62.370435 63.028310 3.815731
F 62.370435 63.028310 25.644838
F 89.105538 16.721795 3.815731
F 89.105538 16.721795 25.644838
F 89.105538 39.875053 3.815731
F 89.105538 39.875053 25.644838
F 89.105538 63.028310 3.815731
F 89.105538 63.028310 25.644838
F 71.282138 1.286290 3.815731
F 71.282138 1.286290 25.644838
F 71.282138 24.439547 3.815731
F 71.282138 24.439547 25.644838
F 71.282138 47.592805 3.815731
F 71.282138 47.592805 25.644838
F 98.017241 1.286290 3.815731
F 98.017241 1.286290 25.644838
F 98.017241 24.439547 3.815731
F 98.017241 24.439547 25.644838
F 98.017241 47.592805 3.815731
F 98.017241 47.592805 25.644838
F 71.282138 9.004039 3.815731
F 71.282138 9.004039 25.644838
F 71.282138 32.157297 3.815731
F 71.282138 32.157297 25.644838
F 71.282138 55.310554 3.815731
F 71.282138 55.310554 25.644838
F 98.017241 9.004039 3.815731
F 98.017241 9.004039 25.644838
F 98.017241 32.157297 3.815731
F 98.017241 32.157297 25.644838
F 98.017241 55.310554 3.815731
F 98.017241 55.310554 25.644838
F 71.282138 16.721795 3.815732
F 71.282138 16.721795 25.644839
F 71.282138 39.875052 3.815732
F 71.282138 39.875052 25.644839
F 71.282138 63.028310 3.815732
F 71.282138 63.028310 25.644839
F 98.017241 16.721795 3.815732
F 98.017241 16.721795 25.644839
F 98.017241 39.875052 3.815732
F 98.017241 39.875052 25.644839
F 98.017241 63.028310 3.815732
F 98.017241 63.028310 25.644839
F 53.458724 3.858875 7.453914
F 53.458724 3.858875 29.283022
F 53.458724 27.012132 7.453914
F 53.458724 27.012132 29.283022
F 53.458724 50.165390 7.453914
F 53.458724 50.165390 29.283022
F 80.193827 3.858875 7.453914
F 80.193827 3.858875 29.283022
F 80.193827 27.012132 7.453914
F 80.193827 27.012132 29.283022
F 80.193827 50.165390 7.453914
F 80.193827 50.165390 29.283022
F 53.458724 11.576625 7.453914
F 53.458724 11.576625 29.283022
F 53.458724 34.729882 7.453914
F 53.458724 34.729882 29.283022
F 53.458724 57.883140 7.453914
F 53.458724 57.883140 29.283022
F 80.193827 11.576625 7.453914
F 80.193827 11.576625 29.283022
F 80.193827 34.729882 7.453914
F 80.193827 34.729882 29.283022
F 80.193827 57.883140 7.453914
F 80.193827 57.883140 29.283022
F 53.458724 19.294380 7.453915
F 53.458724 19.294380 29.283022
F 53.458724 42.447638 7.453915
F 53.458724 42.447638 29.283022
F 53.458724 65.600895 7.453915
F 53.458724 65.600895 29.283022
F 80.193827 19.294380 7.453915
F 80.193827 19.294380 29.283022
F 80.193827 42.447638 7.453915
F 80.193827 42.447638 29.283022
F 80.193827 65.600895 7.453915
F 80.193827 65.600895 29.283022
F 62.370419 3.858875 7.453915
F 62.370419 3.858875 29.283022
F 62.370419 27.012133 7.453915
F 62.370419 27.012133 29.283022
F 62.370419 50.165390 7.453915
F 62.370419 50.165390 29.283022
F 89.105522 3.858875 7.453915
F 89.105522 3.858875 29.283022
F 89.105522 27.012133 7.453915
F 89.105522 27.012133 29.283022
F 89.105522 50.165390 7.453915
F 89.105522 50.165390 29.283022
F 62.370419 11.576625 7.453915
F 62.370419 11.576625 29.283022
F 62.370419 34.729883 7.453915
F 62.370419 34.729883 29.283022
F 62.370419 57.883140 7.453915
F 62.370419 57.883140 29.283022
F 89.105522 11.576625 7.453915
F 89.105522 11.576625 29.283022
F 89.105522 34.729883 7.453915
F 89.105522 34.729883 29.283022
F 89.105522 57.883140 7.453915
F 89.105522 57.883140 29.283022
F 62.370419 19.294380 7.453915
F 62.370419 19.294380 29.283023
F 62.370419 42.447638 7.453915
F 62.370419 42.447638 29.283023
F 62.370419 65.600896 7.453915
F 62.370419 65.600896 29.283023
F 89.105522 19.294380 7.453915
F 89.105522 19.294380 29.283023
F 89.105522 42.447638 7.453915
F 89.105522 42.447638 29.283023
F 89.105522 65.600896 7.453915
F 89.105522 65.600896 29.283023
F 71.282124 3.858876 7.453916
F 71.282124 3.858876 29.283023
F 71.282124 27.012134 7.453916
F 71.282124 27.012134 29.283023
F 71.282124 50.165391 7.453916
F 71.282124 50.165391 29.283023
F 98.017228 3.858876 7.453916
F 98.017228 3.858876 29.283023
F 98.017228 27.012134 7.453916
F 98.017228 27.012134 29.283023
F 98.017228 50.165391 7.453916
F 98.017228 50.165391 29.283023
F 71.282124 11.576626 7.453916
F 71.282124 11.576626 29.283023
F 71.282124 34.729884 7.453916
F 71.282124 34.729884 29.283023
F 71.282124 57.883141 7.453916
F 71.282124 57.883141 29.283023
F 98.017228 11.576626 7.453916
F 98.017228 11.576626 29.283023
F 98.017228 34.729884 7.453916
F 98.017228 34.729884 29.283023
F 98.017228 57.883141 7.453916
F 98.017228 57.883141 29.283023
F 71.282124 19.294382 7.453916
F 71.282124 19.294382 29.283024
F 71.282124 42.447639 7.453916
F 71.282124 42.447639 29.283024
F 71.282124 65.600897 7.453916
F 71.282124 65.600897 29.283024
F 98.017228 19.294382 7.453916
F 98.017228 19.294382 29.283024
F 98.017228 42.447639 7.453916
F 98.017228 42.447639 29.283024
F 98.017228 65.600897 7.453916
F 98.017228 65.600897 29.283024
F 53.458735 3.858875 4.725277
F 53.458735 3.858875 26.554384
F 53.458735 27.012133 4.725277
F 53.458735 27.012133 26.554384
F 53.458735 50.165390 4.725277
F 53.458735 50.165390 26.554384
F 80.193839 3.858875 4.725277
F 80.193839 3.858875 26.554384
F 80.193839 27.012133 4.725277
F 80.193839 27.012133 26.554384
F 80.193839 50.165390 4.725277
F 80.193839 50.165390 26.554384
F 53.458735 11.576625 4.725277
F 53.458735 11.576625 26.554384
F 53.458735 34.729883 4.725277
F 53.458735 34.729883 26.554384
F 53.458735 57.883140 4.725277
F 53.458735 57.883140 26.554384
F 80.193839 11.576625 4.725277
F 80.193839 11.576625 26.554384
F 80.193839 34.729883 4.725277
F 80.193839 34.729883 26.554384
F 80.193839 57.883140 4.725277
F 80.193839 57.883140 26.554384
F 53.458735 19.294381 4.725276
F 53.458735 19.294381 26.554384
F 53.458735 42.447638 4.725276
F 53.458735 42.447638 26.554384
F 53.458735 65.600896 4.725276
F 53.458735 65.600896 26.554384
F 80.193839 19.294381 4.725276
F 80.193839 19.294381 26.554384
F 80.193839 42.447638 4.725276
F 80.193839 42.447638 26.554384
F 80.193839 65.600896 4.725276
F 80.193839 65.600896 26.554384
F 62.370432 3.858875 4.725277
F 62.370432 3.858875 26.554384
F 62.370432 27.012133 4.725277
F 62.370432 27.012133 26.554384
F 62.370432 50.165390 4.725277
F 62.370432 50.165390 26.554384
F 89.105535 3.858875 4.725277
F 89.105535 3.858875 26.554384
F 89.105535 27.012133 4.725277
F 89.105535 27.012133 26.554384
F 89.105535 50.165390 4.725277
F 89.105535 50.165390 26.554384
F 62.370432 11.576625 4.725277
F 62.370432 11.576625 26.554384
F 62.370432 34.729883 4.725277
F 62.370432 34.729883 26.554384
F 62.370432 57.883140 4.725277
F 62.370432 57.883140 26.554384
F 89.105535 11.576625 4.725277
F 89.105535 11.576625 26.554384
F 89.105535 34.729883 4.725277
F 89.105535 34.729883 26.554384
F 89.105535 57.883140 4.725277
F 89.105535 57.883140 26.554384
F 62.370432 19.294381 4.725276
F 62.370432 19.294381 26.554384
F 62.370432 42.447638 4.725276
F 62.370432 42.447638 26.554384
F 62.370432 65.600896 4.725276
F 62.370432 65.600896 26.554384
F 89.105535 19.294381 4.725276
F 89.105535 19.294381 26.554384
F 89.105535 42.447638 4.725276
F 89.105535 42.447638 26.554384
F 89.105535 65.600896 4.725276
F 89.105535 65.600896 26.554384
F 71.282136 3.858876 4.725276
F 71.282136 3.858876 26.554383
F 71.282136 27.012133 4.725276
F 71.282136 27.012133 26.554383
F 71.282136 50.165391 4.725276
F 71.282136 50.165391 26.554383
F 98.017240 3.858876 4.725276
F 98.017240 3.858876 26.554383
F 98.017240 27.012133 4.725276
F 98.017240 27.012133 26.554383
F 98.017240 50.165391 4.725276
F 98.017240 50.165391 26.554383
F 71.282136 11.576626 4.725276
F 71.282136 11.576626 26.554383
F 71.282136 34.729883 4.725276
F 71.282136 34.729883 26.554383
F 71.282136 57.883141 4.725276
F 71.282136 57.883141 26.554383
F 98.017240 11.576626 4.725276
F 98.017240 11.576626 26.554383
F 98.017240 34.729883 4.725276
F 98.017240 34.729883 26.554383
F 98.017240 57.883141 4.725276
F 98.017240 57.883141 26.554383
F 71.282136 19.294381 4.725275
F 71.282136 19.294381 26.554383
F 71.282136 42.447639 4.725275
F 71.282136 42.447639 26.554383
F 71.282136 65.600896 4.725275
F 71.282136 65.600896 26.554383
F 98.017240 19.294381 4.725275
F 98.017240 19.294381 26.554383
F 98.017240 42.447639 4.725275
F 98.017240 42.447639 26.554383
F 98.017240 65.600896 4.725275
F 98.017240 65.600896 26.554383
F 53.458725 1.286291 1.087092
F 53.458725 1.286291 22.916200
F 53.458725 24.439549 1.087092
F 53.458725 24.439549 22.916200
F 53.458725 47.592806 1.087092
F 53.458725 47.592806 22.916200
F 80.193829 1.286291 1.087092
F 80.193829 1.286291 22.916200
F 80.193829 24.439549 1.087092
F 80.193829 24.439549 22.916200
F 80.193829 47.592806 1.087092
F 80.193829 47.592806 22.916200
F 53.458725 9.004040 1.087092
F 53.458725 9.004040 22.916200
F 53.458725 32.157298 1.087092
F 53.458725 32.157298 22.916200
F 53.458725 55.310555 1.087092
F 53.458725 55.310555 22.916200
F 80.193829 9.004040 1.087092
F 80.193829 9.004040 22.916200
F 80.193829 32.157298 1.087092
F 80.193829 32.157298 22.916200
F 80.193829 55.310555 1.087092
F 80.193829 55.310555 22.916200
F 53.458725 16.721796 1.087091
F 53.458725 16.721796 22.916199
F 53.458725 39.875053 1.087091
F 53.458725 39.875053 22.916199
F 53.458725 63.028311 1.087091
F 53.458725 63.028311 22.916199
F 80.193829 16.721796 1.087091
F 80.193829 16.721796 22.916199
F 80.193829 39.875053 1.087091
F 80.193829 39.875053 22.916199
F 80.193829 63.028311 1.087091
F 80.193829 63.028311 22.916199
F 62.370421 1.286291 1.087092
F 62.370421 1.286291 22.916200
F 62.370421 24.439548 1.087092
F 62.370421 24.439548 22.916200
F 62.370421 47.592806 1.087092
F 62.370421 47.592806 22.916200
F 89.105525 1.286291 1.087092
F 89.105525 1.286291 22.916200
F 89.105525 24.439548 1.087092
F 89.105525 24.439548 22.916200
F 89.105525 47.592806 1.087092
F 89.105525 47.592806 22.916200
F 62.370421 9.004040 1.087092
F 62.370421 9.004040 22.916200
F 62.370421 32.157298 1.087092
F 62.370421 32.157298 22.916200
F 62.370421 55.310555 1.087092
F 62.370421 55.310555 22.916200
F 89.105525 9.004040 1.087092
F 89.105525 9.004040 22.916200
F 89.105525 32.157298 1.087092
F 89.105525 32.157298 22.916200
F 89.105525 55.310555 1.087092
F 89.105525 55.310555 22.916200
F 62.370421 16.721795 1.087091
F 62.370421 16.721795 22.916199
F 62.370421 39.875053 1.087091
F 62.370421 39.875053 22.916199
F 62.370421 63.028310 1.087091
F 62.370421 63.028310 22.916199
F 89.105525 16.721795 1.087091
F 89.105525 16.721795 22.916199
F 89.105525 39.875053 1.087091
F 89.105525 39.875053 22.916199
F 89.105525 63.028310 1.087091
F 89.105525 63.028310 22.916199
F 71.282126 1.286290 1.087091
F 71.282126 1.286290 22.916198
F 71.282126 24.439547 1.087091
F 71.282126 24.439547 22.916198
F 71.282126 47.592805 1.087091
F 71.282126 47.592805 22.916198
F 98.017229 1.286290 1.087091
F 98.017229 1.286290 22.916198
F 98.017229 24.439547 1.087091
F 98.017229 24.439547 22.916198
F 98.017229 47.592805 1.087091
F 98.017229 47.592805 22.916198
F 71.282126 9.004039 1.087091
F 71.282126 9.004039 22.916198
F 71.282126 32.157296 1.087091
F 71.282126 32.157296 22.916198
F 71.282126 55.310554 1.087091
F 71.282126 55.310554 22.916198
F 98.017229 9.004039 1.087091
F 98.017229 9.004039 22.916198
F 98.017229 32.157296 1.087091
F 98.017229 32.157296 22.916198
F 98.017229 55.310554 1.087091
F 98.017229 55.310554 22.916198
F 71.282126 16.721794 1.087090
F 71.282126 16.721794 22.916198
F 71.282126 39.875052 1.087090
F 71.282126 39.875052 22.916198
F 71.282126 63.028309 1.087090
F 71.282126 63.028309 22.916198
F 98.017229 16.721794 1.087090
F 98.017229 16.721794 22.916198
F 98.017229 39.875052 1.087090
F 98.017229 39.875052 22.916198
F 98.017229 63.028309 1.087090
F 98.017229 63.028309 22.916198
F 55.686662 7.717750 4.725277
F 55.686662 7.717750 26.554384
F 55.686662 30.871007 4.725277
F 55.686662 30.871007 26.554384
F 55.686662 54.024265 4.725277
F 55.686662 54.024265 26.554384
F 82.421765 7.717750 4.725277
F 82.421765 7.717750 26.554384
F 82.421765 30.871007 4.725277
F 82.421765 30.871007 26.554384
F 82.421765 54.024265 4.725277
F 82.421765 54.024265 26.554384
F 55.686662 15.435503 4.725276
F 55.686662 15.435503 26.554383
F 55.686662 38.588760 4.725276
F 55.686662 38.588760 26.554383
F 55.686662 61.742018 4.725276
F 55.686662 61.742018 26.554383
F 82.421765 15.435503 4.725276
F 82.421765 15.435503 26.554383
F 82.421765 38.588760 4.725276
F 82.421765 38.588760 26.554383
F 82.421765 61.742018 4.725276
F 82.421765 61.742018 26.554383
F 55.686662 0.000000 4.725277
F 55.686662 0.000000 26.554384
F 55.686662 23.153258 4.725277
F 55.686662 23.153258 26.554384
F 55.686662 46.306515 4.725277
F 55.686662 46.306515 26.554384
F 82.421765 0.000000 4.725277
F 82.421765 0.000000 26.554384
F 82.421765 23.153258 4.725277
F 82.421765 23.153258 26.554384
F 82.421765 46.306515 4.725277
F 82.421765 46.306515 26.554384
F 64.598360 7.717750 4.725277
F 64.598360 7.717750 26.554384
F 64.598360 30.871007 4.725277
F 64.598360 30.871007 26.554384
F 64.598360 54.024265 4.725277
F 64.598360 54.024265 26.554384
F 91.333463 7.717750 4.725277
F 91.333463 7.717750 26.554384
F 91.333463 30.871007 4.725277
F 91.333463 30.871007 26.554384
F 91.333463 54.024265 4.725277
F 91.333463 54.024265 26.554384
F 64.598360 15.435502 4.725276
F 64.598360 15.435502 26.554383
F 64.598360 38.588760 4.725276
F 64.598360 38.588760 26.554383
F 64.598360 61.742017 4.725276
F 64.598360 61.742017 26.554383
F 91.333463 15.435502 4.725276
F 91.333463 15.435502 26.554383
F 91.333463 38.588760 4.725276
F 91.333463 38.588760 26.554383
F 91.333463 61.742017 4.725276
F 91.333463 61.742017 26.554383
F 64.598360 0.000000 4.725277
F 64.598360 0.000000 26.554384
F 64.598360 23.153258 4.725277
F 64.598360 23.153258 26.554384
F 64.598360 46.306515 4.725277
F 64.598360 46.306515 26.554384
F 91.333463 0.000000 4.725277
F 91.333463 0.000000 26.554384
F 91.333463 23.153258 4.725277
F 91.333463 23.153258 26.554384
F 91.333463 46.306515 4.725277
F 91.333463 46.306515 26.554384
F 73.510064 7.717750 4.725276
F 73.510064 7.717750 26.554383
F 73.510064 30.871008 4.725276
F 73.510064 30.871008 26.554383
F 73.510064 54.024265 4.725276
F 73.510064 54.024265 26.554383
F 100.245168 7.717750 4.725276
F 100.245168 7.717750 26.554383
F 100.245168 30.871008 4.725276
F 100.245168 30.871008 26.554383
F 100.245168 54.024265 4.725276
F 100.245168 54.024265 26.554383
F 73.510064 15.435503 4.725275
F 73.510064 15.435503 26.554382
F 73.510064 38.588760 4.725275
F 73.510064 38.588760 26.554382
F 73.510064 61.742018 4.725275
F 73.510064 61.742018 26.554382
F 100.245168 15.435503 4.725275
F 100.245168 15.435503 26.554382
F 100.245168 38.588760 4.725275
F 100.245168 38.588760 26.554382
F 100.245168 61.742018 4.725275
F 100.245168 61.742018 26.554382
F 73.510064 0.000001 4.725276
F 73.510064 0.000001 26.554383
F 73.510064 23.153258 4.725276
F 73.510064 23.153258 26.554383
F 73.510064 46.306516 4.725276
F 73.510064 46.306516 26.554383
F 100.245168 0.000001 4.725276
F 100.245168 0.000001 26.554383
F 100.245168 23.153258 4.725276
F 100.245168 23.153258 26.554383
F 100.245168 46.306516 4.725276
F 100.245168 46.306516 26.554383
F 55.686647 5.145166 1.087093
F 55.686647 5.145166 22.916200
F 55.686647 28.298423 1.087093
F 55.686647 28.298423 22.916200
F 55.686647 51.451681 1.087093
F 55.686647 51.451681 22.916200
F 82.421751 5.145166 1.087093
F 82.421751 5.145166 22.916200
F 82.421751 28.298423 1.087093
F 82.421751 28.298423 22.916200
F 82.421751 51.451681 1.087093
F 82.421751 51.451681 22.916200
F 55.686647 12.862918 1.087092
F 55.686647 12.862918 22.916199
F 55.686647 36.016175 1.087092
F 55.686647 36.016175 22.916199
F 55.686647 59.169433 1.087092
F 55.686647 59.169433 22.916199
F 82.421751 12.862918 1.087092
F 82.421751 12.862918 22.916199
F 82.421751 36.016175 1.087092
F 82.421751 36.016175 22.916199
F 82.421751 59.169433 1.087092
F 82.421751 59.169433 22.916199
F 55.686647 20.580673 1.087092
F 55.686647 20.580673 22.916200
F 55.686647 43.733931 1.087092
F 55.686647 43.733931 22.916200
F 55.686647 66.887188 1.087092
F 55.686647 66.887188 22.916200
F 82.421751 20.580673 1.087092
F 82.421751 20.580673 22.916200
F 82.421751 43.733931 1.087092
F 82.421751 43.733931 22.916200
F 82.421751 66.887188 1.087092
F 82.421751 66.887188 22.916200
F 64.598344 5.145165 1.087092
F 64.598344 5.145165 22.916199
F 64.598344 28.298422 1.087092
F 64.598344 28.298422 22.916199
F 64.598344 51.451680 1.087092
F 64.598344 51.451680 22.916199
F 91.333447 5.145165 1.087092
F 91.333447 5.145165 22.916199
F 91.333447 28.298422 1.087092
F 91.333447 28.298422 22.916199
F 91.333447 51.451680 1.087092
F 91.333447 51.451680 22.916199
F 64.598344 12.862917 1.087091
F 64.598344 12.862917 22.916198
F 64.598344 36.016174 1.087091
F 64.598344 36.016174 22.916198
F 64.598344 59.169432 1.087091
F 64.598344 59.169432 22.916198
F 91.333447 12.862917 1.087091
F 91.333447 12.862917 22.916198
F 91.333447 36.016174 1.087091
F 91.333447 36.016174 22.916198
F 91.333447 59.169432 1.087091
F 91.333447 59.169432 22.916198
F 64.598344 20.580672 1.087092
F 64.598344 20.580672 22.916199
F 64.598344 43.733930 1.087092
F 64.598344 43.733930 22.916199
F 64.598344 66.887187 1.087092
F 64.598344 66.887187 22.916199
F 91.333447 20.580672 1.087092
F 91.333447 20.580672 22.916199
F 91.333447 43.733930 1.087092
F 91.333447 43.733930 22.916199
F 91.333447 66.887187 1.087092
F 91.333447 66.887187 22.916199
F 73.510051 5.145164 1.087091
F 73.510051 5.145164 22.916199
F 73.510051 28.298422 1.087091
F 73.510051 28.298422 22.916199
F 73.510051 51.451679 1.087091
F 73.510051 51.451679 22.916199
F 100.245155 5.145164 1.087091
F 100.245155 5.145164 22.916199
F 100.245155 28.298422 1.087091
F 100.245155 28.298422 22.916199
F 100.245155 51.451679 1.087091
F 100.245155 51.451679 22.916199
F 73.510051 12.862916 1.087091
F 73.510051 12.862916 22.916198
F 73.510051 36.016174 1.087091
F 73.510051 36.016174 22.916198
F 73.510051 59.169431 1.087091
F 73.510051 59.169431 22.916198
F 100.245155 12.862916 1.087091
F 100.245155 12.862916 22.916198
F 100.245155 36.016174 1.087091
F 100.245155 36.016174 22.916198
F 100.245155 59.169431 1.087091
F 100.245155 59.169431 22.916198
F 73.510051 20.580672 1.087091
F 73.510051 20.580672 22.916199
F 73.510051 43.733929 1.087091
F 73.510051 43.733929 22.916199
F 73.510051 66.887187 1.087091
F 73.510051 66.887187 22.916199
F 100.245155 20.580672 1.087091
F 100.245155 20.580672 22.916199
F 100.245155 43.733929 1.087091
F 100.245155 43.733929 22.916199
F 100.245155 66.887187 1.087091
F 100.245155 66.887187 22.916199
F 55.686659 5.145165 3.815729
F 55.686659 5.145165 25.644837
F 55.686659 28.298423 3.815729
F 55.686659 28.298423 25.644837
F 55.686659 51.451680 3.815729
F 55.686659 51.451680 25.644837
F 82.421763 5.145165 3.815729
F 82.421763 5.145165 25.644837
F 82.421763 28.298423 3.815729
F 82.421763 28.298423 25.644837
F 82.421763 51.451680 3.815729
F 82.421763 51.451680 25.644837
F 55.686659 12.862917 3.815730
F 55.686659 12.862917 25.644838
F 55.686659 36.016175 3.815730
F 55.686659 36.016175 25.644838
F 55.686659 59.169432 3.815730
F 55.686659 59.169432 25.644838
F 82.421763 12.862917 3.815730
F 82.421763 12.862917 25.644838
F 82.421763 36.016175 3.815730
F 82.421763 36.016175 25.644838
F 82.421763 59.169432 3.815730
F 82.421763 59.169432 25.644838
F 55.686659 20.580673 3.815730
F 55.686659 20.580673 25.644837
F 55.686659 43.733930 3.815730
F 55.686659 43.733930 25.644837
F 55.686659 66.887188 3.815730
F 55.686659 66.887188 25.644837
F 82.421763 20.580673 3.815730
F 82.421763 20.580673 25.644837
F 82.421763 43.733930 3.815730
F 82.421763 43.733930 25.644837
F 82.421763 66.887188 3.815730
F 82.421763 66.887188 25.644837
F 64.598357 5.145165 3.815730
F 64.598357 5.145165 25.644837
F 64.598357 28.298422 3.815730
F 64.598357 28.298422 25.644837
F 64.598357 51.451680 3.815730
F 64.598357 51.451680 25.644837
F 91.333460 5.145165 3.815730
F 91.333460 5.145165 25.644837
F 91.333460 28.298422 3.815730
F 91.333460 28.298422 25.644837
F 91.333460 51.451680 3.815730
F 91.333460 51.451680 25.644837
F 64.598357 12.862917 3.815731
F 64.598357 12.862917 25.644838
F 64.598357 36.016175 3.815731
F 64.598357 36.016175 25.644838
F 64.598357 59.169432 3.815731
F 64.598357 59.169432 25.644838
F 91.333460 12.862917 3.815731
F 91.333460 12.862917 25.644838
F 91.333460 36.016175 3.815731
F 91.333460 36.016175 25.644838
F 91.333460 59.169432 3.815731
F 91.333460 59.169432 25.644838
F 64.598357 20.580672 3.815730
F 64.598357 20.580672 25.644838
F 64.598357 43.733930 3.815730
F 64.598357 43.733930 25.644838
F 64.598357 66.887187 3.815730
F 64.598357 66.887187 25.644838
F 91.333460 20.580672 3.815730
F 91.333460 20.580672 25.644838
F 91.333460 43.733930 3.815730
F 91.333460 43.733930 25.644838
F 91.333460 66.887187 3.815730
F 91.333460 66.887187 25.644838
F 73.510063 5.145164 3.815730
F 73.510063 5.145164 25.644838
F 73.510063 28.298422 3.815730
F 73.510063 28.298422 25.644838
F 73.510063 51.451679 3.815730
F 73.510063 51.451679 25.644838
F 100.245166 5.145164 3.815730
F 100.245166 5.145164 25.644838
F 100.245166 28.298422 3.815730
F 100.245166 28.298422 25.644838
F 100.245166 51.451679 3.815730
F 100.245166 51.451679 25.644838
F 73.510063 12.862917 3.815731
F 73.510063 12.862917 25.644839
F 73.510063 36.016174 3.815731
F 73.510063 36.016174 25.644839
F 73.510063 59.169432 3.815731
F 73.510063 59.169432 25.644839
F 100.245166 12.862917 3.815731
F 100.245166 12.862917 25.644839
F 100.245166 36.016174 3.815731
F 100.245166 36.016174 25.644839
F 100.245166 59.169432 3.815731
F 100.245166 59.169432 25.644839
F 73.510063 20.580672 3.815731
F 73.510063 20.580672 25.644838
F 73.510063 43.733929 3.815731
F 73.510063 43.733929 25.644838
F 73.510063 66.887187 3.815731
F 73.510063 66.887187 25.644838
F 100.245166 20.580672 3.815731
F 100.245166 20.580672 25.644838
F 100.245166 43.733929 3.815731
F 100.245166 43.733929 25.644838
F 100.245166 66.887187 3.815731
F 100.245166 66.887187 25.644838
F 55.686649 7.717749 7.453914
F 55.686649 7.717749 29.283022
F 55.686649 30.871007 7.453914
F 55.686649 30.871007 29.283022
F 55.686649 54.024264 7.453914
F 55.686649 54.024264 29.283022
F 82.421753 7.717749 7.453914
F 82.421753 7.717749 29.283022
F 82.421753 30.871007 7.453914
F 82.421753 30.871007 29.283022
F 82.421753 54.024264 7.453914
F 82.421753 54.024264 29.283022
F 55.686649 15.435502 7.453915
F 55.686649 15.435502 29.283023
F 55.686649 38.588760 7.453915
F 55.686649 38.588760 29.283023
F 55.686649 61.742017 7.453915
F 55.686649 61.742017 29.283023
F 82.421753 15.435502 7.453915
F 82.421753 15.435502 29.283023
F 82.421753 38.588760 7.453915
F 82.421753 38.588760 29.283023
F 82.421753 61.742017 7.453915
F 82.421753 61.742017 29.283023
F 55.686649 0.000000 7.453914
F 55.686649 0.000000 29.283022
F 55.686649 23.153257 7.453914
F 55.686649 23.153257 29.283022
F 55.686649 46.306515 7.453914
F 55.686649 46.306515 29.283022
F 82.421753 0.000000 7.453914
F 82.421753 0.000000 29.283022
F 82.421753 23.153257 7.453914
F 82.421753 23.153257 29.283022
F 82.421753 46.306515 7.453914
F 82.421753 46.306515 29.283022
F 64.598346 7.717750 7.453915
F 64.598346 7.717750 29.283022
F 64.598346 30.871007 7.453915
F 64.598346 30.871007 29.283022
F 64.598346 54.024265 7.453915
F 64.598346 54.024265 29.283022
F 91.333450 7.717750 7.453915
F 91.333450 7.717750 29.283022
F 91.333450 30.871007 7.453915
F 91.333450 30.871007 29.283022
F 91.333450 54.024265 7.453915
F 91.333450 54.024265 29.283022
F 64.598346 15.435503 7.453916
F 64.598346 15.435503 29.283023
F 64.598346 38.588760 7.453916
F 64.598346 38.588760 29.283023
F 64.598346 61.742018 7.453916
F 64.598346 61.742018 29.283023
F 91.333450 15.435503 7.453916
F 91.333450 15.435503 29.283023
F 91.333450 38.588760 7.453916
F 91.333450 38.588760 29.283023
F 91.333450 61.742018 7.453916
F 91.333450 61.742018 29.283023
F 64.598346 0.000000 7.453915
F 64.598346 0.000000 29.283022
F 64.598346 23.153258 7.453915
F 64.598346 23.153258 29.283022
F 64.598346 46.306515 7.453915
F 64.598346 46.306515 29.283022
F 91.333450 0.000000 7.453915
F 91.333450 0.000000 29.283022
F 91.333450 23.153258 7.453915
F 91.333450 23.153258 29.283022
F 91.333450 46.306515 7.453915
F 91.333450 46.306515 29.283022
F 73.510053 7.717751 7.453915
F 73.510053 7.717751 29.283023
F 73.510053 30.871008 7.453915
F 73.510053 30.871008 29.283023
F 73.510053 54.024266 7.453915
F 73.510053 54.024266 29.283023
F 100.245156 7.717751 7.453915
F 100.245156 7.717751 29.283023
F 100.245156 30.871008 7.453915
F 100.245156 30.871008 29.283023
F 100.245156 54.024266 7.453915
F 100.245156 54.024266 29.283023
F 73.510053 15.435503 7.453916
F 73.510053 15.435503 29.283024
F 73.510053 38.588761 7.453916
F 73.510053 38.588761 29.283024
F 73.510053 61.742018 7.453916
F 73.510053 61.742018 29.283024
F 100.245156 15.435503 7.453916
F 100.245156 15.435503 29.283024
F 100.245156 38.588761 7.453916
F 100.245156 38.588761 29.283024
F 100.245156 61.742018 7.453916
F 100.245156 61.742018 29.283024
F 73.510053 0.000001 7.453915
F 73.510053 0.000001 29.283023
F 73.510053 23.153259 7.453915
F 73.510053 23.153259 29.283023
F 73.510053 46.306516 7.453915
F 73.510053 46.306516 29.283023
F 100.245156 0.000001 7.453915
F 100.245156 0.000001 29.283023
F 100.245156 23.153259 7.453915
F 100.245156 23.153259 29.283023
F 100.245156 46.306516 7.453915
F 100.245156 46.306516 29.283023
F 57.914586 1.286291 3.815730
F 57.914586 1.286291 25.644837
F 57.914586 24.439548 3.815730
F 57.914586 24.439548 25.644837
F 57.914586 47.592806 3.815730
F 57.914586 47.592806 25.644837
F 84.649689 1.286291 3.815730
F 84.649689 1.286291 25.644837
F 84.649689 24.439548 3.815730
F 84.649689 24.439548 25.644837
F 84.649689 47.592806 3.815730
F 84.649689 47.592806 25.644837
F 57.914586 9.004040 3.815730
F 57.914586 9.004040 25.644837
F 57.914586 32.157298 3.815730
F 57.914586 32.157298 25.644837
F 57.914586 55.310555 3.815730
F 57.914586 55.310555 25.644837
F 84.649689 9.004040 3.815730
F 84.649689 9.004040 25.644837
F 84.649689 32.157298 3.815730
F 84.649689 32.157298 25.644837
F 84.649689 55.310555 3.815730
F 84.649689 55.310555 25.644837
F 57.914586 16.721795 3.815731
F 57.914586 16.721795 25.644838
F 57.914586 39.875053 3.815731
F 57.914586 39.875053 25.644838
F 57.914586 63.028310 3.815731
F 57.914586 63.028310 25.644838
F 84.649689 16.721795 3.815731
F 84.649689 16.721795 25.644838
F 84.649689 39.875053 3.815731
F 84.649689 39.875053 25.644838
F 84.649689 63.028310 3.815731
F 84.649689 63.028310 25.644838
F 66.826285 1.286290 3.815730
F 66.826285 1.286290 25.644838
F 66.826285 24.439548 3.815730
F 66.826285 24.439548 25.644838
F 66.826285 47.592806 3.815730
F 66.826285 47.592806 25.644838
F 93.561388 1.286290 3.815730
F 93.561388 1.286290 25.644838
F 93.561388 24.439548 3.815730
F 93.561388 24.439548 25.644838
F 93.561388 47.592806 3.815730
F 93.561388 47.592806 25.644838
F 66.826285 9.004040 3.815730
F 66.826285 9.004040 25.644838
F 66.826285 32.157297 3.815730
F 66.826285 32.157297 25.644838
F 66.826285 55.310555 3.815730
F 66.826285 55.310555 25.644838
F 93.561388 9.004040 3.815730
F 93.561388 9.004040 25.644838
F 93.561388 32.157297 3.815730
F 93.561388 32.157297 25.644838
F 93.561388 55.310555 3.815730
F 93.561388 55.310555 25.644838
F 66.826285 16.721795 3.815731
F 66.826285 16.721795 25.644838
F 66.826285 39.875053 3.815731
F 66.826285 39.875053 25.644838
F 66.826285 63.028310 3.815731
F 66.826285 63.028310 25.644838
F 93.561388 16.721795 3.815731
F 93.561388 16.721795 25.644838
F 93.561388 39.875053 3.815731
F 93.561388 39.875053 25.644838
F 93.561388 63.028310 3.815731
F 93.561388 63.028310 25.644838
F 75.737990 1.286290 3.815730
F 75.737990 1.286290 25.644838
F 75.737990 24.439548 3.815730
F 75.737990 24.439548 25.644838
F 75.737990 47.592805 3.815730
F 75.737990 47.592805 25.644838
F 102.473094 1.286290 3.815730
F 102.473094 1.286290 25.644838
F 102.473094 24.439548 3.815730
F 102.473094 24.439548 25.644838
F 102.473094 47.592805 3.815730
F 102.473094 47.592805 25.644838
F 75.737990 9.004040 3.815730
F 75.737990 9.004040 25.644838
F 75.737990 32.157297 3.815730
F 75.737990 32.157297 25.644838
F 75.737990 55.310555 3.815730
F 75.737990 55.310555 25.644838
F 102.473094 9.004040 3.815730
F 102.473094 9.004040 25.644838
F 102.473094 32.157297 3.815730
F 102.473094 32.157297 25.644838
F 102.473094 55.310555 3.815730
F 102.473094 55.310555 25.644838
F 75.737990 16.721795 3.815731
F 75.737990 16.721795 25.644838
F 75.737990 39.875052 3.815731
F 75.737990 39.875052 25.644838
F 75.737990 63.028310 3.815731
F 75.737990 63.028310 25.644838
F 102.473094 16.721795 3.815731
F 102.473094 16.721795 25.644838
F 102.473094 39.875052 3.815731
F 102.473094 39.875052 25.644838
F 102.473094 63.028310 3.815731
F 102.473094 63.028310 25.644838
F 57.914571 3.858875 7.453914
F 57.914571 3.858875 29.283022
F 57.914571 27.012132 7.453914
F 57.914571 27.012132 29.283022
F 57.914571 50.165390 7.453914
F 57.914571 50.165390 29.283022
F 84.649674 3.858875 7.453914
F 84.649674 3.858875 29.283022
F 84.649674 27.012132 7.453914
F 84.649674 27.012132 29.283022
F 84.649674 50.165390 7.453914
F 84.649674 50.165390 29.283022
F 57.914571 11.576625 7.453914
F 57.914571 11.576625 29.283022
F 57.914571 34.729882 7.453914
F 57.914571 34.729882 29.283022
F 57.914571 57.883140 7.453914
F 57.914571 57.883140 29.283022
F 84.649674 11.576625 7.453914
F 84.649674 11.576625 29.283022
F 84.649674 34.729882 7.453914
F 84.649674 34.729882 29.283022
F 84.649674 57.883140 7.453914
F 84.649674 57.883140 29.283022
F 57.914571 19.294380 7.453915
F 57.914571 19.294380 29.283022
F 57.914571 42.447638 7.453915
F 57.914571 42.447638 29.283022
F 57.914571 65.600895 7.453915
F 57.914571 65.600895 29.283022
F 84.649674 19.294380 7.453915
F 84.649674 19.294380 29.283022
F 84.649674 42.447638 7.453915
F 84.649674 42.447638 29.283022
F 84.649674 65.600895 7.453915
F 84.649674 65.600895 29.283022
F 66.826270 3.858876 7.453915
F 66.826270 3.858876 29.283023
F 66.826270 27.012134 7.453915
F 66.826270 27.012134 29.283023
F 66.826270 50.165391 7.453915
F 66.826270 50.165391 29.283023
F 93.561374 3.858876 7.453915
F 93.561374 3.858876 29.283023
F 93.561374 27.012134 7.453915
F 93.561374 27.012134 29.283023
F 93.561374 50.165391 7.453915
F 93.561374 50.165391 29.283023
F 66.826270 11.576626 7.453915
F 66.826270 11.576626 29.283023
F 66.826270 34.729884 7.453915
F 66.826270 34.729884 29.283023
F 66.826270 57.883141 7.453915
F 66.826270 57.883141 29.283023
F 93.561374 11.576626 7.453915
F 93.561374 11.576626 29.283023
F 93.561374 34.729884 7.453915
F 93.561374 34.729884 29.283023
F 93.561374 57.883141 7.453915
F 93.561374 57.883141 29.283023
F 66.826270 19.294382 7.453916
F 66.826270 19.294382 29.283023
F 66.826270 42.447639 7.453916
F 66.826270 42.447639 29.283023
F 66.826270 65.600897 7.453916
F 66.826270 65.600897 29.283023
F 93.561374 19.294382 7.453916
F 93.561374 19.294382 29.283023
F 93.561374 42.447639 7.453916
F 93.561374 42.447639 29.283023
F 93.561374 65.600897 7.453916
F 93.561374 65.600897 29.283023
F 75.737977 3.858875 7.453915
F 75.737977 3.858875 29.283022
F 75.737977 27.012133 7.453915
F 75.737977 27.012133 29.283022
F 75.737977 50.165390 7.453915
F 75.737977 50.165390 29.283022
F 102.473081 3.858875 7.453915
F 102.473081 3.858875 29.283022
F 102.473081 27.012133 7.453915
F 102.473081 27.012133 29.283022
F 102.473081 50.165390 7.453915
F 102.473081 50.165390 29.283022
F 75.737977 11.576625 7.453915
F 75.737977 11.576625 29.283022
F 75.737977 34.729883 7.453915
F 75.737977 34.729883 29.283022
F 75.737977 57.883140 7.453915
F 75.737977 57.883140 29.283022
F 102.473081 11.576625 7.453915
F 102.473081 11.576625 29.283022
F 102.473081 34.729883 7.453915
F 102.473081 34.729883 29.283022
F 102.473081 57.883140 7.453915
F 102.473081 57.883140 29.283022
F 75.737977 19.294381 7.453915
F 75.737977 19.294381 29.283023
F 75.737977 42.447638 7.453915
F 75.737977 42.447638 29.283023
F 75.737977 65.600896 7.453915
F 75.737977 65.600896 29.283023
F 102.473081 19.294381 7.453915
F 102.473081 19.294381 29.283023
F 102.473081 42.447638 7.453915
F 102.473081 42.447638 29.283023
F 102.473081 65.600896 7.453915
F 102.473081 65.600896 29.283023
F 57.914583 3.858875 4.725277
F 57.914583 3.858875 26.554384
F 57.914583 27.012133 4.725277
F 57.914583 27.012133 26.554384
F 57.914583 50.165390 4.725277
F 57.914583 50.165390 26.554384
F 84.649686 3.858875 4.725277
F 84.649686 3.858875 26.554384
F 84.649686 27.012133 4.725277
F 84.649686 27.012133 26.554384
F 84.649686 50.165390 4.725277
F 84.649686 50.165390 26.554384
F 57.914583 11.576625 4.725277
F 57.914583 11.576625 26.554384
F 57.914583 34.729883 4.725277
F 57.914583 34.729883 26.554384
F 57.914583 57.883140 4.725277
F 57.914583 57.883140 26.554384
F 84.649686 11.576625 4.725277
F 84.649686 11.576625 26.554384
F 84.649686 34.729883 4.725277
F 84.649686 34.729883 26.554384
F 84.649686 57.883140 4.725277
F 84.649686 57.883140 26.554384
F 57.914583 19.294381 4.725276
F 57.914583 19.294381 26.554384
F 57.914583 42.447638 4.725276
F 57.914583 42.447638 26.554384
F 57.914583 65.600896 4.725276
F 57.914583 65.600896 26.554384
F 84.649686 19.294381 4.725276
F 84.649686 19.294381 26.554384
F 84.649686 42.447638 4.725276
F 84.649686 42.447638 26.554384
F 84.649686 65.600896 4.725276
F 84.649686 65.600896 26.554384
F 66.826283 3.858876 4.725276
F 66.826283 3.858876 26.554384
F 66.826283 27.012133 4.725276
F 66.826283 27.012133 26.554384
F 66.826283 50.165391 4.725276
F 66.826283 50.165391 26.554384
F 93.561386 3.858876 4.725276
F 93.561386 3.858876 26.554384
F 93.561386 27.012133 4.725276
F 93.561386 27.012133 26.554384
F 93.561386 50.165391 4.725276
F 93.561386 50.165391 26.554384
F 66.826283 11.576626 4.725276
F 66.826283 11.576626 26.554383
F 66.826283 34.729883 4.725276
F 66.826283 34.729883 26.554383
F 66.826283 57.883141 4.725276
F 66.826283 57.883141 26.554383
F 93.561386 11.576626 4.725276
F 93.561386 11.576626 26.554383
F 93.561386 34.729883 4.725276
F 93.561386 34.729883 26.554383
F 93.561386 57.883141 4.725276
F 93.561386 57.883141 26.554383
F 66.826283 19.294381 4.725276
F 66.826283 19.294381 26.554383
F 66.826283 42.447639 4.725276
F 66.826283 42.447639 26.554383
F 66.826283 65.600896 4.725276
F 66.826283 65.600896 26.554383
F 93.561386 19.294381 4.725276
F 93.561386 19.294381 26.554383
F 93.561386 42.447639 4.725276
F 93.561386 42.447639 26.554383
F 93.561386 65.600896 4.725276
F 93.561386 65.600896 26.554383
F 75.737989 3.858875 4.725277
F 75.737989 3.858875 26.554384
F 75.737989 27.012133 4.725277
F 75.737989 27.012133 26.554384
F 75.737989 50.165390 4.725277
F 75.737989 50.165390 26.554384
F 102.473092 3.858875 4.725277
F 102.473092 3.858875 26.554384
F 102.473092 27.012133 4.725277
F 102.473092 27.012133 26.554384
F 102.473092 50.165390 4.725277
F 102.473092 50.165390 26.554384
F 75.737989 11.576625 4.725276
F 75.737989 11.576625 26.554384
F 75.737989 34.729883 4.725276
F 75.737989 34.729883 26.554384
F 75.737989 57.883140 4.725276
F 75.737989 57.883140 26.554384
F 102.473092 11.576625 4.725276
F 102.473092 11.576625 26.554384
F 102.473092 34.729883 4.725276
F 102.473092 34.729883 26.554384
F 102.473092 57.883140 4.725276
F 102.473092 57.883140 26.554384
F 75.737989 19.294381 4.725276
F 75.737989 19.294381 26.554383
F 75.737989 42.447638 4.725276
F 75.737989 42.447638 26.554383
F 75.737989 65.600896 4.725276
F 75.737989 65.600896 26.554383
F 102.473092 19.294381 4.725276
F 102.473092 19.294381 26.554383
F 102.473092 42.447638 4.725276
F 102.473092 42.447638 26.554383
F 102.473092 65.600896 4.725276
F 102.473092 65.600896 26.554383
F 57.914573 1.286291 1.087092
F 57.914573 1.286291 22.916200
F 57.914573 24.439549 1.087092
F 57.914573 24.439549 22.916200
F 57.914573 47.592806 1.087092
F 57.914573 47.592806 22.916200
F 84.649676 1.286291 1.087092
F 84.649676 1.286291 22.916200
F 84.649676 24.439549 1.087092
F 84.649676 24.439549 22.916200
F 84.649676 47.592806 1.087092
F 84.649676 47.592806 22.916200
F 57.914573 9.004041 1.087092
F 57.914573 9.004041 22.916200
F 57.914573 32.157298 1.087092
F 57.914573 32.157298 22.916200
F 57.914573 55.310556 1.087092
F 57.914573 55.310556 22.916200
F 84.649676 9.004041 1.087092
F 84.649676 9.004041 22.916200
F 84.649676 32.157298 1.087092
F 84.649676 32.157298 22.916200
F 84.649676 55.310556 1.087092
F 84.649676 55.310556 22.916200
F 57.914573 16.721796 1.087091
F 57.914573 16.721796 22.916199
F 57.914573 39.875053 1.087091
F 57.914573 39.875053 22.916199
F 57.914573 63.028311 1.087091
F 57.914573 63.028311 22.916199
F 84.649676 16.721796 1.087091
F 84.649676 16.721796 22.916199
F 84.649676 39.875053 1.087091
F 84.649676 39.875053 22.916199
F 84.649676 63.028311 1.087091
F 84.649676 63.028311 22.916199
F 66.826272 1.286290 1.087092
F 66.826272 1.286290 22.916199
F 66.826272 24.439547 1.087092
F 66.826272 24.439547 22.916199
F 66.826272 47.592805 1.087092
F 66.826272 47.592805 22.916199
F 93.561375 1.286290 1.087092
F 93.561375 1.286290 22.916199
F 93.561375 24.439547 1.087092
F 93.561375 24.439547 22.916199
F 93.561375 47.592805 1.087092
F 93.561375 47.592805 22.916199
F 66.826272 9.004039 1.087092
F 66.826272 9.004039 22.916199
F 66.826272 32.157297 1.087092
F 66.826272 32.157297 22.916199
F 66.826272 55.310554 1.087092
F 66.826272 55.310554 22.916199
F 93.561375 9.004039 1.087092
F 93.561375 9.004039 22.916199
F 93.561375 32.157297 1.087092
F 93.561375 32.157297 22.916199
F 93.561375 55.310554 1.087092
F 93.561375 55.310554 22.916199
F 66.826272 16.721795 1.087091
F 66.826272 16.721795 22.916198
F 66.826272 39.875052 1.087091
F 66.826272 39.875052 22.916198
F 66.826272 63.028310 1.087091
F 66.826272 63.028310 22.916198
F 93.561375 16.721795 1.087091
F 93.561375 16.721795 22.916198
F 93.561375 39.875052 1.087091
F 93.561375 39.875052 22.916198
F 93.561375 63.028310 1.087091
F 93.561375 63.028310 22.916198
F 75.737979 1.286290 1.087092
F 75.737979 1.286290 22.916199
F 75.737979 24.439548 1.087092
F 75.737979 24.439548 22.916199
F 75.737979 47.592805 1.087092
F 75.737979 47.592805 22.916199
F 102.473082 1.286290 1.087092
F 102.473082 1.286290 22.916199
F 102.473082 24.439548 1.087092
F 102.473082 24.439548 22.916199
F 102.473082 47.592805 1.087092
F 102.473082 47.592805 22.916199
F 75.737979 9.004039 1.087092
F 75.737979 9.004039 22.916199
F 75.737979 32.157297 1.087092
F 75.737979 32.157297 22.916199
F 75.737979 55.310555 1.087092
F 75.737979 55.310555 22.916199
F 102.473082 9.004039 1.087092
F 102.473082 9.004039 22.916199
F 102.473082 32.157297 1.087092
F 102.473082 32.157297 22.916199
F 102.473082 55.310555 1.087092
F 102.473082 55.310555 22.916199
F 75.737979 16.721795 1.087091
F 75.737979 16.721795 22.916198
F 75.737979 39.875052 1.087091
F 75.737979 39.875052 22.916198
F 75.737979 63.028310 1.087091
F 75.737979 63.028310 22.916198
F 102.473082 16.721795 1.087091
F 102.473082 16.721795 22.916198
F 102.473082 39.875052 1.087091
F 102.473082 39.875052 22.916198
F 102.473082 63.028310 1.087091
F 102.473082 63.028310 22.916198
F 60.142510 7.717750 4.725277
F 60.142510 7.717750 26.554384
F 60.142510 30.871007 4.725277
F 60.142510 30.871007 26.554384
F 60.142510 54.024265 4.725277
F 60.142510 54.024265 26.554384
F 86.877613 7.717750 4.725277
F 86.877613 7.717750 26.554384
F 86.877613 30.871007 4.725277
F 86.877613 30.871007 26.554384
F 86.877613 54.024265 4.725277
F 86.877613 54.024265 26.554384
F 60.142510 15.435502 4.725276
F 60.142510 15.435502 26.554383
F 60.142510 38.588760 4.725276
F 60.142510 38.588760 26.554383
F 60.142510 61.742018 4.725276
F 60.142510 61.742018 26.554383
F 86.877613 15.435502 4.725276
F 86.877613 15.435502 26.554383
F 86.877613 38.588760 4.725276
F 86.877613 38.588760 26.554383
F 86.877613 61.742018 4.725276
F 86.877613 61.742018 26.554383
F 60.142510 0.000000 4.725277
F 60.142510 0.000000 26.554384
F 60.142510 23.153258 4.725277
F 60.142510 23.153258 26.554384
F 60.142510 46.306515 4.725277
F 60.142510 46.306515 26.554384
F 86.877613 0.000000 4.725277
F 86.877613 0.000000 26.554384
F 86.877613 23.153258 4.725277
F 86.877613 23.153258 26.554384
F 86.877613 46.306515 4.725277
F 86.877613 46.306515 26.554384
F 69.054211 7.717750 4.725276
F 69.054211 7.717750 26.554384
F 69.054211 30.871008 4.725276
F 69.054211 30.871008 26.554384
F 69.054211 54.024265 4.725276
F 69.054211 54.024265 26.554384
F 95.789315 7.717750 4.725276
F 95.789315 7.717750 26.554384
F 95.789315 30.871008 4.725276
F 95.789315 30.871008 26.554384
F 95.789315 54.024265 4.725276
F 95.789315 54.024265 26.554384
F 69.054211 15.435503 4.725275
F 69.054211 15.435503 26.554382
F 69.054211 38.588760 4.725275
F 69.054211 38.588760 26.554382
F 69.054211 61.742018 4.725275
F 69.054211 61.742018 26.554382
F 95.789315 15.435503 4.725275
F 95.789315 15.435503 26.554382
F 95.789315 38.588760 4.725275
F 95.789315 38.588760 26.554382
F 95.789315 61.742018 4.725275
F 95.789315 61.742018 26.554382
F 69.054211 0.000001 4.725276
F 69.054211 0.000001 26.554383
F 69.054211 23.153258 4.725276
F 69.054211 23.153258 26.554383
F 69.054211 46.306516 4.725276
F 69.054211 46.306516 26.554383
F 95.789315 0.000001 4.725276
F 95.789315 0.000001 26.554383
F 95.789315 23.153258 4.725276
F 95.789315 23.153258 26.554383
F 95.789315 46.306516 4.725276
F 95.789315 46.306516 26.554383
F 77.965916 7.717750 4.725277
F 77.965916 7.717750 26.554384
F 77.965916 30.871007 4.725277
F 77.965916 30.871007 26.554384
F 77.965916 54.024265 4.725277
F 77.965916 54.024265 26.554384
F 104.701019 7.717750 4.725277
F 104.701019 7.717750 26.554384
F 104.701019 30.871007 4.725277
F 104.701019 30.871007 26.554384
F 104.701019 54.024265 4.725277
F 104.701019 54.024265 26.554384
F 77.965916 15.435502 4.725276
F 77.965916 15.435502 26.554383
F 77.965916 38.588760 4.725276
F 77.965916 38.588760 26.554383
F 77.965916 61.742018 4.725276
F 77.965916 61.742018 26.554383
F 104.701019 15.435502 4.725276
F 104.701019 15.435502 26.554383
F 104.701019 38.588760 4.725276
F 104.701019 38.588760 26.554383
F 104.701019 61.742018 4.725276
F 104.701019 61.742018 26.554383
F 77.965916 0.000000 4.725277
F 77.965916 0.000000 26.554384
F 77.965916 23.153258 4.725277
F 77.965916 23.153258 26.554384
F 77.965916 46.306515 4.725277
F 77.965916 46.306515 26.554384
F 104.701019 0.000000 4.725277
F 104.701019 0.000000 26.554384
F 104.701019 23.153258 4.725277
F 104.701019 23.153258 26.554384
F 104.701019 46.306515 4.725277
F 104.701019 46.306515 26.554384
F 60.142495 5.145165 1.087093
F 60.142495 5.145165 22.916200
F 60.142495 28.298423 1.087093
F 60.142495 28.298423 22.916200
F 60.142495 51.451680 1.087093
F 60.142495 51.451680 22.916200
F 86.877598 5.145165 1.087093
F 86.877598 5.145165 22.916200
F 86.877598 28.298423 1.087093
F 86.877598 28.298423 22.916200
F 86.877598 51.451680 1.087093
F 86.877598 51.451680 22.916200
F 60.142495 12.862918 1.087092
F 60.142495 12.862918 22.916199
F 60.142495 36.016175 1.087092
F 60.142495 36.016175 22.916199
F 60.142495 59.169433 1.087092
F 60.142495 59.169433 22.916199
F 86.877598 12.862918 1.087092
F 86.877598 12.862918 22.916199
F 86.877598 36.016175 1.087092
F 86.877598 36.016175 22.916199
F 86.877598 59.169433 1.087092
F 86.877598 59.169433 22.916199
F 60.142495 20.580673 1.087092
F 60.142495 20.580673 22.916200
F 60.142495 43.733930 1.087092
F 60.142495 43.733930 22.916200
F 60.142495 66.887188 1.087092
F 60.142495 66.887188 22.916200
F 86.877598 20.580673 1.087092
F 86.877598 20.580673 22.916200
F 86.877598 43.733930 1.087092
F 86.877598 43.733930 22.916200
F 86.877598 66.887188 1.087092
F 86.877598 66.887188 22.916200
F 69.054197 5.145164 1.087091
F 69.054197 5.145164 22.916199
F 69.054197 28.298421 1.087091
F 69.054197 28.298421 22.916199
F 69.054197 51.451679 1.087091
F 69.054197 51.451679 22.916199
F 95.789301 5.145164 1.087091
F 95.789301 5.145164 22.916199
F 95.789301 28.298421 1.087091
F 95.789301 28.298421 22.916199
F 95.789301 51.451679 1.087091
F 95.789301 51.451679 22.916199
F 69.054197 12.862916 1.087090
F 69.054197 12.862916 22.916198
F 69.054197 36.016174 1.087090
F 69.054197 36.016174 22.916198
F 69.054197 59.169431 1.087090
F 69.054197 59.169431 22.916198
F 95.789301 12.862916 1.087090
F 95.789301 12.862916 22.916198
F 95.789301 36.016174 1.087090
F 95.789301 36.016174 22.916198
F 95.789301 59.169431 1.087090
F 95.789301 59.169431 22.916198
F 69.054197 20.580671 1.087091
F 69.054197 20.580671 22.916198
F 69.054197 43.733929 1.087091
F 69.054197 43.733929 22.916198
F 69.054197 66.887186 1.087091
F 69.054197 66.887186 22.916198
F 95.789301 20.580671 1.087091
F 95.789301 20.580671 22.916198
F 95.789301 43.733929 1.087091
F 95.789301 43.733929 22.916198
F 95.789301 66.887186 1.087091
F 95.789301 66.887186 22.916198
F 77.965903 5.145165 1.087092
F 77.965903 5.145165 22.916200
F 77.965903 28.298423 1.087092
F 77.965903 28.298423 22.916200
F 77.965903 51.451680 1.087092
F 77.965903 51.451680 22.916200
F 104.701006 5.145165 1.087092
F 104.701006 5.145165 22.916200
F 104.701006 28.298423 1.087092
F 104.701006 28.298423 22.916200
F 104.701006 51.451680 1.087092
F 104.701006 51.451680 22.916200
F 77.965903 12.862917 1.087091
F 77.965903 12.862917 22.916199
F 77.965903 36.016175 1.087091
F 77.965903 36.016175 22.916199
F 77.965903 59.169432 1.087091
F 77.965903 59.169432 22.916199
F 104.701006 12.862917 1.087091
F 104.701006 12.862917 22.916199
F 104.701006 36.016175 1.087091
F 104.701006 36.016175 22.916199
F 104.701006 59.169432 1.087091
F 104.701006 59.169432 22.916199
F 77.965903 20.580673 1.087092
F 77.965903 20.580673 22.916200
F 77.965903 43.733930 1.087092
F 77.965903 43.733930 22.916200
F 77.965903 66.887188 1.087092
F 77.965903 66.887188 22.916200
F 104.701006 20.580673 1.087092
F 104.701006 20.580673 22.916200
F 104.701006 43.733930 1.087092
F 104.701006 43.733930 22.916200
F 104.701006 66.887188 1.087092
F 104.701006 66.887188 22.916200
F 60.142507 5.145165 3.815730
F 60.142507 5.145165 25.644837
F 60.142507 28.298423 3.815730
F 60.142507 28.298423 25.644837
F 60.142507 51.451680 3.815730
F 60.142507 51.451680 25.644837
F 86.877611 5.145165 3.815730
F 86.877611 5.145165 25.644837
F 86.877611 28.298423 3.815730
F 86.877611 28.298423 25.644837
F 86.877611 51.451680 3.815730
F 86.877611 51.451680 25.644837
F 60.142507 12.862917 3.815730
F 60.142507 12.862917 25.644838
F 60.142507 36.016175 3.815730
F 60.142507 36.016175 25.644838
F 60.142507 59.169432 3.815730
F 60.142507 59.169432 25.644838
F 86.877611 12.862917 3.815730
F 86.877611 12.862917 25.644838
F 86.877611 36.016175 3.815730
F 86.877611 36.016175 25.644838
F 86.877611 59.169432 3.815730
F 86.877611 59.169432 25.644838
F 60.142507 20.580673 3.815730
F 60.142507 20.580673 25.644837
F 60.142507 43.733930 3.815730
F 60.142507 43.733930 25.644837
F 60.142507 66.887188 3.815730
F 60.142507 66.887188 25.644837
F 86.877611 20.580673 3.815730
F 86.877611 20.580673 25.644837
F 86.877611 43.733930 3.815730
F 86.877611 43.733930 25.644837
F 86.877611 66.887188 3.815730
F 86.877611 66.887188 25.644837
F 69.054210 5.145164 3.815731
F 69.054210 5.145164 25.644838
F 69.054210 28.298422 3.815731
F 69.054210 28.298422 25.644838
F 69.054210 51.451679 3.815731
F 69.054210 51.451679 25.644838
F 95.789313 5.145164 3.815731
F 95.789313 5.145164 25.644838
F 95.789313 28.298422 3.815731
F 95.789313 28.298422 25.644838
F 95.789313 51.451679 3.815731
F 95.789313 51.451679 25.644838
F 69.054210 12.862917 3.815731
F 69.054210 12.862917 25.644839
F 69.054210 36.016174 3.815731
F 69.054210 36.016174 25.644839
F 69.054210 59.169432 3.815731
F 69.054210 59.169432 25.644839
F 95.789313 12.862917 3.815731
F 95.789313 12.862917 25.644839
F 95.789313 36.016174 3.815731
F 95.789313 36.016174 25.644839
F 95.789313 59.169432 3.815731
F 95.789313 59.169432 25.644839
F 69.054210 20.580672 3.815731
F 69.054210 20.580672 25.644838
F 69.054210 43.733929 3.815731
F 69.054210 43.733929 25.644838
F 69.054210 66.887187 3.815731
F 69.054210 66.887187 25.644838
F 95.789313 20.580672 3.815731
F 95.789313 20.580672 25.644838
F 95.789313 43.733929 3.815731
F 95.789313 43.733929 25.644838
F 95.789313 66.887187 3.815731
F 95.789313 66.887187 25.644838
F 77.965914 5.145165 3.815729
F 77.965914 5.145165 25.644837
F 77.965914 28.298423 3.815729
F 77.965914 28.298423 25.644837
F 77.965914 51.451680 3.815729
F 77.965914 51.451680 25.644837
F 104.701017 5.145165 3.815729
F 104.701017 5.145165 25.644837
F 104.701017 28.298423 3.815729
F 104.701017 28.298423 25.644837
F 104.701017 51.451680 3.815729
F 104.701017 51.451680 25.644837
F 77.965914 12.862917 3.815730
F 77.965914 12.862917 25.644838
F 77.965914 36.016175 3.815730
F 77.965914 36.016175 25.644838
F 77.965914 59.169432 3.815730
F 77.965914 59.169432 25.644838
F 104.701017 12.862917 3.815730
F 104.701017 12.862917 25.644838
F 104.701017 36.016175 3.815730
F 104.701017 36.016175 25.644838
F 104.701017 59.169432 3.815730
F 104.701017 59.169432 25.644838
F 77.965914 20.580672 3.815730
F 77.965914 20.580672 25.644837
F 77.965914 43.733930 3.815730
F 77.965914 43.733930 25.644837
F 77.965914 66.887188 3.815730
F 77.965914 66.887188 25.644837
F 104.701017 20.580672 3.815730
F 104.701017 20.580672 25.644837
F 104.701017 43.733930 3.815730
F 104.701017 43.733930 25.644837
F 104.701017 66.887188 3.815730
F 104.701017 66.887188 25.644837
F 60.142497 7.717749 7.453914
F 60.142497 7.717749 29.283022
F 60.142497 30.871007 7.453914
F 60.142497 30.871007 29.283022
F 60.142497 54.024264 7.453914
F 60.142497 54.024264 29.283022
F 86.877600 7.717749 7.453914
F 86.877600 7.717749 29.283022
F 86.877600 30.871007 7.453914
F 86.877600 30.871007 29.283022
F 86.877600 54.024264 7.453914
F 86.877600 54.024264 29.283022
F 60.142497 15.435502 7.453915
F 60.142497 15.435502 29.283023
F 60.142497 38.588760 7.453915
F 60.142497 38.588760 29.283023
F 60.142497 61.742017 7.453915
F 60.142497 61.742017 29.283023
F 86.877600 15.435502 7.453915
F 86.877600 15.435502 29.283023
F 86.877600 38.588760 7.453915
F 86.877600 38.588760 29.283023
F 86.877600 61.742017 7.453915
F 86.877600 61.742017 29.283023
F 60.142497 0.000000 7.453914
F 60.142497 0.000000 29.283022
F 60.142497 23.153257 7.453914
F 60.142497 23.153257 29.283022
F 60.142497 46.306515 7.453914
F 60.142497 46.306515 29.283022
F 86.877600 0.000000 7.453914
F 86.877600 0.000000 29.283022
F 86.877600 23.153257 7.453914
F 86.877600 23.153257 29.283022
F 86.877600 46.306515 7.453914
F 86.877600 46.306515 29.283022
F 69.054199 7.717751 7.453915
F 69.054199 7.717751 29.283023
F 69.054199 30.871008 7.453915
F 69.054199 30.871008 29.283023
F 69.054199 54.024266 7.453915
F 69.054199 54.024266 29.283023
F 95.789302 7.717751 7.453915
F 95.789302 7.717751 29.283023
F 95.789302 30.871008 7.453915
F 95.789302 30.871008 29.283023
F 95.789302 54.024266 7.453915
F 95.789302 54.024266 29.283023
F 69.054199 15.435503 7.453916
F 69.054199 15.435503 29.283024
F 69.054199 38.588761 7.453916
F 69.054199 38.588761 29.283024
F 69.054199 61.742018 7.453916
F 69.054199 61.742018 29.283024
F 95.789302 15.435503 7.453916
F 95.789302 15.435503 29.283024
F 95.789302 38.588761 7.453916
F 95.789302 38.588761 29.283024
F 95.789302 61.742018 7.453916
F 95.789302 61.742018 29.283024
F 69.054199 0.000001 7.453915
F 69.054199 0.000001 29.283023
F 69.054199 23.153259 7.453915
F 69.054199 23.153259 29.283023
F 69.054199 46.306516 7.453915
F 69.054199 46.306516 29.283023
F 95.789302 0.000001 7.453915
F 95.789302 0.000001 29.283023
F 95.789302 23.153259 7.453915
F 95.789302 23.153259 29.283023
F 95.789302 46.306516 7.453915
F 95.789302 46.306516 29.283023
F 77.965904 7.717750 7.453914
F 77.965904 7.717750 29.283022
F 77.965904 30.871007 7.453914
F 77.965904 30.871007 29.283022
F 77.965904 54.024265 7.453914
F 77.965904 54.024265 29.283022
F 104.701008 7.717750 7.453914
F 104.701008 7.717750 29.283022
F 104.701008 30.871007 7.453914
F 104.701008 30.871007 29.283022
F 104.701008 54.024265 7.453914
F 104.701008 54.024265 29.283022
F 77.965904 15.435502 7.453915
F 77.965904 15.435502 29.283023
F 77.965904 38.588760 7.453915
F 77.965904 38.588760 29.283023
F 77.965904 61.742017 7.453915
F 77.965904 61.742017 29.283023
F 104.701008 15.435502 7.453915
F 104.701008 15.435502 29.283023
F 104.701008 38.588760 7.453915
F 104.701008 38.588760 29.283023
F 104.701008 61.742017 7.453915
F 104.701008 61.742017 29.283023
F 77.965904 0.000000 7.453914
F 77.965904 0.000000 29.283022
F 77.965904 23.153258 7.453914
F 77.965904 23.153258 29.283022
F 77.965904 46.306515 7.453914
F 77.965904 46.306515 29.283022
F 104.701008 0.000000 7.453914
F 104.701008 0.000000 29.283022
F 104.701008 23.153258 7.453914
F 104.701008 23.153258 29.283022
F 104.701008 46.306515 7.453914
F 104.701008 46.306515 29.283022
F 53.458737 1.286291 11.092099
F 53.458737 1.286291 32.921206
F 53.458737 24.439548 11.092099
F 53.458737 24.439548 32.921206
F 53.458737 47.592806 11.092099
F 53.458737 47.592806 32.921206
F 80.193841 1.286291 11.092099
F 80.193841 1.286291 32.921206
F 80.193841 24.439548 11.092099
F 80.193841 24.439548 32.921206
F 80.193841 47.592806 11.092099
F 80.193841 47.592806 32.921206
F 53.458737 9.004040 11.092099
F 53.458737 9.004040 32.921206
F 53.458737 32.157298 11.092099
F 53.458737 32.157298 32.921206
F 53.458737 55.310555 11.092099
F 53.458737 55.310555 32.921206
F 80.193841 9.004040 11.092099
F 80.193841 9.004040 32.921206
F 80.193841 32.157298 11.092099
F 80.193841 32.157298 32.921206
F 80.193841 55.310555 11.092099
F 80.193841 55.310555 32.921206
F 53.458737 16.721795 11.092099
F 53.458737 16.721795 32.921207
F 53.458737 39.875053 11.092099
F 53.458737 39.875053 32.921207
F 53.458737 63.028310 11.092099
F 53.458737 63.028310 32.921207
F 80.193841 16.721795 11.092099
F 80.193841 16.721795 32.921207
F 80.193841 39.875053 11.092099
F 80.193841 39.875053 32.921207
F 80.193841 63.028310 11.092099
F 80.193841 63.028310 32.921207
F 62.370435 1.286291 11.092099
F 62.370435 1.286291 32.921206
F 62.370435 24.439548 11.092099
F 62.370435 24.439548 32.921206
F 62.370435 47.592806 11.092099
F 62.370435 47.592806 32.921206
F 89.105538 1.286291 11.092099
F 89.105538 1.286291 32.921206
F 89.105538 24.439548 11.092099
F 89.105538 24.439548 32.921206
F 89.105538 47.592806 11.092099
F 89.105538 47.592806 32.921206
F 62.370435 9.004040 11.092099
F 62.370435 9.004040 32.921206
F 62.370435 32.157298 11.092099
F 62.370435 32.157298 32.921206
F 62.370435 55.310555 11.092099
F 62.370435 55.310555 32.921206
F 89.105538 9.004040 11.092099
F 89.105538 9.004040 32.921206
F 89.105538 32.157298 11.092099
F 89.105538 32.157298 32.921206
F 89.105538 55.310555 11.092099
F 89.105538 55.310555 32.921206
F 62.370435 16.721795 11.092100
F 62.370435 16.721795 32.921207
F 62.370435 39.875053 11.092100
F 62.370435 39.875053 32.921207
F 62.370435 63.028310 11.092100
F 62.370435 63.028310 32.921207
F 89.105538 16.721795 11.092100
F 89.105538 16.721795 32.921207
F 89.105538 39.875053 11.092100
F 89.105538 39.875053 32.921207
F 89.105538 63.028310 11.092100
F 89.105538 63.028310 32.921207
F 71.282138 1.286290 11.092100
F 71.282138 1.286290 32.921207
F 71.282138 24.439547 11.092100
F 71.282138 24.439547 32.921207
F 71.282138 47.592805 11.092100
F 71.282138 47.592805 32.921207
F 98.017241 1.286290 11.092100
F 98.017241 1.286290 32.921207
F 98.017241 24.439547 11.092100
F 98.017241 24.439547 32.921207
F 98.017241 47.592805 11.092100
F 98.017241 47.592805 32.921207
F 71.282138 9.004039 11.092100
F 71.282138 9.004039 32.921207
F 71.282138 32.157297 11.092100
F 71.282138 32.157297 32.921207
F 71.282138 55.310554 11.092100
F 71.282138 55.310554 32.921207
F 98.017241 9.004039 11.092100
F 98.017241 9.004039 32.921207
F 98.017241 32.157297 11.092100
F 98.017241 32.157297 32.921207
F 98.017241 55.310554 11.092100
F 98.017241 55.310554 32.921207
F 71.282138 16.721795 11.092101
F 71.282138 16.721795 32.921208
F 71.282138 39.875052 11.092101
F 71.282138 39.875052 32.921208
F 71.282138 63.028310 11.092101
F 71.282138 63.028310 32.921208
F 98.017241 16.721795 11.092101
F 98.017241 16.721795 32.921208
F 98.017241 39.875052 11.092101
F 98.017241 39.875052 32.921208
F 98.017241 63.028310 11.092101
F 98.017241 63.028310 32.921208
F 53.458724 3.858875 14.730282
F 53.458724 3.858875 36.559390
F 53.458724 27.012132 14.730282
F 53.458724 27.012132 36.559390
F 53.458724 50.165390 14.730282
F 53.458724 50.165390 36.559390
F 80.193827 3.858875 14.730282
F 80.193827 3.858875 36.559390
F 80.193827 27.012132 14.730282
F 80.193827 27.012132 36.559390
F 80.193827 50.165390 14.730282
F 80.193827 50.165390 36.559390
F 53.458724 11.576625 14.730283
F 53.458724 11.576625 36.559390
F 53.458724 34.729882 14.730283
F 53.458724 34.729882 36.559390
F 53.458724 57.883140 14.730283
F 53.458724 57.883140 36.559390
F 80.193827 11.576625 14.730283
F 80.193827 11.576625 36.559390
F 80.193827 34.729882 14.730283
F 80.193827 34.729882 36.559390
F 80.193827 57.883140 14.730283
F 80.193827 57.883140 36.559390
F 53.458724 19.294380 14.730283
F 53.458724 19.294380 36.559391
F 53.458724 42.447638 14.730283
F 53.458724 42.447638 36.559391
F 53.458724 65.600895 14.730283
F 53.458724 65.600895 36.559391
F 80.193827 19.294380 14.730283
F 80.193827 19.294380 36.559391
F 80.193827 42.447638 14.730283
F 80.193827 42.447638 36.559391
F 80.193827 65.600895 14.730283
F 80.193827 65.600895 36.559391
F 62.370419 3.858875 14.730283
F 62.370419 3.858875 36.559390
F 62.370419 27.012133 14.730283
F 62.370419 27.012133 36.559390
F 62.370419 50.165390 14.730283
F 62.370419 50.165390 36.559390
F 89.105522 3.858875 14.730283
F 89.105522 3.858875 36.559390
F 89.105522 27.012133 14.730283
F 89.105522 27.012133 36.559390
F 89.105522 50.165390 14.730283
F 89.105522 50.165390 36.559390
F 62.370419 11.576625 14.730283
F 62.370419 11.576625 36.559390
F 62.370419 34.729883 14.730283
F 62.370419 34.729883 36.559390
F 62.370419 57.883140 14.730283
F 62.370419 57.883140 36.559390
F 89.105522 11.576625 14.730283
F 89.105522 11.576625 36.559390
F 89.105522 34.729883 14.730283
F 89.105522 34.729883 36.559390
F 89.105522 57.883140 14.730283
F 89.105522 57.883140 36.559390
F 62.370419 19.294380 14.730283
F 62.370419 19.294380 36.559391
F 62.370419 42.447638 14.730283
F 62.370419 42.447638 36.559391
F 62.370419 65.600896 14.730283
F 62.370419 65.600896 36.559391
F 89.105522 19.294380 14.730283
F 89.105522 19.294380 36.559391
F 89.105522 42.447638 14.730283
F 89.105522 42.447638 36.559391
F 89.105522 65.600896 14.730283
F 89.105522 65.600896 36.559391
F 71.282124 3.858876 14.730284
F 71.282124 3.858876 36.559391
F 71.282124 27.012134 14.730284
F 71.282124 27.012134 36.559391
F 71.282124 50.165391 14.730284
F 71.282124 50.165391 36.559391
F 98.017228 3.858876 14.730284
F 98.017228 3.858876 36.559391
F 98.017228 27.012134 14.730284
F 98.017228 27.012134 36.559391
F 98.017228 50.165391 14.730284
F 98.017228 50.165391 36.559391
F 71.282124 11.576626 14.730284
F 71.282124 11.576626 36.559392
F 71.282124 34.729884 14.730284
F 71.282124 34.729884 36.559392
F 71.282124 57.883141 14.730284
F 71.282124 57.883141 36.559392
F 98.017228 11.576626 14.730284
F 98.017228 11.576626 36.559392
F 98.017228 34.729884 14.730284
F 98.017228 34.729884 36.559392
F 98.017228 57.883141 14.730284
F 98.017228 57.883141 36.559392
F 71.282124 19.294382 14.730285
F 71.282124 19.294382 36.559392
F 71.282124 42.447639 14.730285
F 71.282124 42.447639 36.559392
F 71.282124 65.600897 14.730285
F 71.282124 65.600897 36.559392
F 98.017228 19.294382 14.730285
F 98.017228 19.294382 36.559392
F 98.017228 42.447639 14.730285
F 98.017228 42.447639 36.559392
F 98.017228 65.600897 14.730285
F 98.017228 65.600897 36.559392
F 53.458735 3.858875 12.001645
F 53.458735 3.858875 33.830753
F 53.458735 27.012133 12.001645
F 53.458735 27.012133 33.830753
F 53.458735 50.165390 12.001645
F 53.458735 50.165390 33.830753
F 80.193839 3.858875 12.001645
F 80.193839 3.858875 33.830753
F 80.193839 27.012133 12.001645
F 80.193839 27.012133 33.830753
F 80.193839 50.165390 12.001645
F 80.193839 50.165390 33.830753
F 53.458735 11.576625 12.001645
F 53.458735 11.576625 33.830752
F 53.458735 34.729883 12.001645
F 53.458735 34.729883 33.830752
F 53.458735 57.883140 12.001645
F 53.458735 57.883140 33.830752
F 80.193839 11.576625 12.001645
F 80.193839 11.576625 33.830752
F 80.193839 34.729883 12.001645
F 80.193839 34.729883 33.830752
F 80.193839 57.883140 12.001645
F 80.193839 57.883140 33.830752
F 53.458735 19.294381 12.001644
F 53.458735 19.294381 33.830752
F 53.458735 42.447638 12.001644
F 53.458735 42.447638 33.830752
F 53.458735 65.600896 12.001644
F 53.458735 65.600896 33.830752
F 80.193839 19.294381 12.001644
F 80.193839 19.294381 33.830752
F 80.193839 42.447638 12.001644
F 80.193839 42.447638 33.830752
F 80.193839 65.600896 12.001644
F 80.193839 65.600896 33.830752
F 62.370432 3.858875 12.001645
F 62.370432 3.858875 33.830752
F 62.370432 27.012133 12.001645
F 62.370432 27.012133 33.830752
F 62.370432 50.165390 12.001645
F 62.370432 50.165390 33.830752
F 89.105535 3.858875 12.001645
F 89.105535 3.858875 33.830752
F 89.105535 27.012133 12.001645
F 89.105535 27.012133 33.830752
F 89.105535 50.165390 12.001645
F 89.105535 50.165390 33.830752
F 62.370432 11.576625 12.001645
F 62.370432 11.576625 33.830752
F 62.370432 34.729883 12.001645
F 62.370432 34.729883 33.830752
F 62.370432 57.883140 12.001645
F 62.370432 57.883140 33.830752
F 89.105535 11.576625 12.001645
F 89.105535 11.576625 33.830752
F 89.105535 34.729883 12.001645
F 89.105535 34.729883 33.830752
F 89.105535 57.883140 12.001645
F 89.105535 57.883140 33.830752
F 62.370432 19.294381 12.001644
F 62.370432 19.294381 33.830752
F 62.370432 42.447638 12.001644
F 62.370432 42.447638 33.830752
F 62.370432 65.600896 12.001644
F 62.370432 65.600896 33.830752
F 89.105535 19.294381 12.001644
F 89.105535 19.294381 33.830752
F 89.105535 42.447638 12.001644
F 89.105535 42.447638 33.830752
F 89.105535 65.600896 12.001644
F 89.105535 65.600896 33.830752
F 71.282136 3.858876 12.001644
F 71.282136 3.858876 33.830751
F 71.282136 27.012133 12.001644
F 71.282136 27.012133 33.830751
F 71.282136 50.165391 12.001644
F 71.282136 50.165391 33.830751
F 98.017240 3.858876 12.001644
F 98.017240 3.858876 33.830751
F 98.017240 27.012133 12.001644
F 98.017240 27.012133 33.830751
F 98.017240 50.165391 12.001644
F 98.017240 50.165391 33.830751
F 71.282136 11.576626 12.001644
F 71.282136 11.576626 33.830751
F 71.282136 34.729883 12.001644
F 71.282136 34.729883 33.830751
F 71.282136 57.883141 12.001644
F 71.282136 57.883141 33.830751
F 98.017240 11.576626 12.001644
F 98.017240 11.576626 33.830751
F 98.017240 34.729883 12.001644
F 98.017240 34.729883 33.830751
F 98.017240 57.883141 12.001644
F 98.017240 57.883141 33.830751
F 71.282136 19.294381 12.001643
F 71.282136 19.294381 33.830751
F 71.282136 42.447639 12.001643
F 71.282136 42.447639 33.830751
F 71.282136 65.600896 12.001643
F 71.282136 65.600896 33.830751
F 98.017240 19.294381 12.001643
F 98.017240 19.294381 33.830751
F 98.017240 42.447639 12.001643
F 98.017240 42.447639 33.830751
F 98.017240 65.600896 12.001643
F 98.017240 65.600896 33.830751
F 53.458725 1.286291 8.363461
F 53.458725 1.286291 30.192568
F 53.458725 24.439549 8.363461
F 53.458725 24.439549 30.192568
F 53.458725 47.592806 8.363461
F 53.458725 47.592806 30.192568
F 80.193829 1.286291 8.363461
F 80.193829 1.286291 30.192568
F 80.193829 24.439549 8.363461
F 80.193829 24.439549 30.192568
F 80.193829 47.592806 8.363461
F 80.193829 47.592806 30.192568
F 53.458725 9.004040 8.363461
F 53.458725 9.004040 30.192569
F 53.458725 32.157298 8.363461
F 53.458725 32.157298 30.192569
F 53.458725 55.310555 8.363461
F 53.458725 55.310555 30.192569
F 80.193829 9.004040 8.363461
F 80.193829 9.004040 30.192569
F 80.193829 32.157298 8.363461
F 80.193829 32.157298 30.192569
F 80.193829 55.310555 8.363461
F 80.193829 55.310555 30.192569
F 53.458725 16.721796 8.363460
F 53.458725 16.721796 30.192568
F 53.458725 39.875053 8.363460
F 53.458725 39.875053 30.192568
F 53.458725 63.028311 8.363460
F 53.458725 63.028311 30.192568
F 80.193829 16.721796 8.363460
F 80.193829 16.721796 30.192568
F 80.193829 39.875053 8.363460
F 80.193829 39.875053 30.192568
F 80.193829 63.028311 8.363460
F 80.193829 63.028311 30.192568
F 62.370421 1.286291 8.363461
F 62.370421 1.286291 30.192568
F 62.370421 24.439548 8.363461
F 62.370421 24.439548 30.192568
F 62.370421 47.592806 8.363461
F 62.370421 47.592806 30.192568
F 89.105525 1.286291 8.363461
F 89.105525 1.286291 30.192568
F 89.105525 24.439548 8.363461
F 89.105525 24.439548 30.192568
F 89.105525 47.592806 8.363461
F 89.105525 47.592806 30.192568
F 62.370421 9.004040 8.363461
F 62.370421 9.004040 30.192568
F 62.370421 32.157298 8.363461
F 62.370421 32.157298 30.192568
F 62.370421 55.310555 8.363461
F 62.370421 55.310555 30.192568
F 89.105525 9.004040 8.363461
F 89.105525 9.004040 30.192568
F 89.105525 32.157298 8.363461
F 89.105525 32.157298 30.192568
F 89.105525 55.310555 8.363461
F 89.105525 55.310555 30.192568
F 62.370421 16.721795 8.363460
F 62.370421 16.721795 30.192568
F 62.370421 39.875053 8.363460
F 62.370421 39.875053 30.192568
F 62.370421 63.028310 8.363460
F 62.370421 63.028310 30.192568
F 89.105525 16.721795 8.363460
F 89.105525 16.721795 30.192568
F 89.105525 39.875053 8.363460
F 89.105525 39.875053 30.192568
F 89.105525 63.028310 8.363460
F 89.105525 63.028310 30.192568
F 71.282126 1.286290 8.363460
F 71.282126 1.286290 30.192567
F 71.282126 24.439547 8.363460
F 71.282126 24.439547 30.192567
F 71.282126 47.592805 8.363460
F 71.282126 47.592805 30.192567
F 98.017229 1.286290 8.363460
F 98.017229 1.286290 30.192567
F 98.017229 24.439547 8.363460
F 98.017229 24.439547 30.192567
F 98.017229 47.592805 8.363460
F 98.017229 47.592805 30.192567
F 71.282126 9.004039 8.363460
F 71.282126 9.004039 30.192567
F 71.282126 32.157296 8.363460
F 71.282126 32.157296 30.192567
F 71.282126 55.310554 8.363460
F 71.282126 55.310554 30.192567
F 98.017229 9.004039 8.363460
F 98.017229 9.004039 30.192567
F 98.017229 32.157296 8.363460
F 98.017229 32.157296 30.192567
F 98.017229 55.310554 8.363460
F 98.017229 55.310554 30.192567
F 71.282126 16.721794 8.363459
F 71.282126 16.721794 30.192566
F 71.282126 39.875052 8.363459
F 71.282126 39.875052 30.192566
F 71.282126 63.028309 8.363459
F 71.282126 63.028309 30.192566
F 98.017229 16.721794 8.363459
F 98.017229 16.721794 30.192566
F 98.017229 39.875052 8.363459
F 98.017229 39.875052 30.192566
F 98.017229 63.028309 8.363459
F 98.017229 63.028309 30.192566
F 55.686662 7.717750 12.001645
F 55.686662 7.717750 33.830753
F 55.686662 30.871007 12.001645
F 55.686662 30.871007 33.830753
F 55.686662 54.024265 12.001645
F 55.686662 54.024265 33.830753
F 82.421765 7.717750 12.001645
F 82.421765 7.717750 33.830753
F 82.421765 30.871007 12.001645
F 82.421765 30.871007 33.830753
F 82.421765 54.024265 12.001645
F 82.421765 54.024265 33.830753
F 55.686662 15.435503 12.001644
F 55.686662 15.435503 33.830752
F 55.686662 38.588760 12.001644
F 55.686662 38.588760 33.830752
F 55.686662 61.742018 12.001644
F 55.686662 61.742018 33.830752
F 82.421765 15.435503 12.001644
F 82.421765 15.435503 33.830752
F 82.421765 38.588760 12.001644
F 82.421765 38.588760 33.830752
F 82.421765 61.742018 12.001644
F 82.421765 61.742018 33.830752
F 55.686662 0.000000 12.001645
F 55.686662 0.000000 33.830752
F 55.686662 23.153258 12.001645
F 55.686662 23.153258 33.830752
F 55.686662 46.306515 12.001645
F 55.686662 46.306515 33.830752
F 82.421765 0.000000 12.001645
F 82.421765 0.000000 33.830752
F 82.421765 23.153258 12.001645
F 82.421765 23.153258 33.830752
F 82.421765 46.306515 12.001645
F 82.421765 46.306515 33.830752
F 64.598360 7.717750 12.001645
F 64.598360 7.717750 33.830752
F 64.598360 30.871007 12.001645
F 64.598360 30.871007 33.830752
F 64.598360 54.024265 12.001645
F 64.598360 54.024265 33.830752
F 91.333463 7.717750 12.001645
F 91.333463 7.717750 33.830752
F 91.333463 30.871007 12.001645
F 91.333463 30.871007 33.830752
F 91.333463 54.024265 12.001645
F 91.333463 54.024265 33.830752
F 64.598360 15.435502 12.001644
F 64.598360 15.435502 33.830751
F 64.598360 38.588760 12.001644
F 64.598360 38.588760 33.830751
F 64.598360 61.742017 12.001644
F 64.598360 61.742017 33.830751
F 91.333463 15.435502 12.001644
F 91.333463 15.435502 33.830751
F 91.333463 38.588760 12.001644
F 91.333463 38.588760 33.830751
F 91.333463 61.742017 12.001644
F 91.333463 61.742017 33.830751
F 64.598360 0.000000 12.001645
F 64.598360 0.000000 33.830752
F 64.598360 23.153258 12.001645
F 64.598360 23.153258 33.830752
F 64.598360 46.306515 12.001645
F 64.598360 46.306515 33.830752
F 91.333463 0.000000 12.001645
F 91.333463 0.000000 33.830752
F 91.333463 23.153258 12.001645
F 91.333463 23.153258 33.830752
F 91.333463 46.306515 12.001645
F 91.333463 46.306515 33.830752
F 73.510064 7.717750 12.001644
F 73.510064 7.717750 33.830752
F 73.510064 30.871008 12.001644
F 73.510064 30.871008 33.830752
F 73.510064 54.024265 12.001644
F 73.510064 54.024265 33.830752
F 100.245168 7.717750 12.001644
F 100.245168 7.717750 33.830752
F 100.245168 30.871008 12.001644
F 100.245168 30.871008 33.830752
F 100.245168 54.024265 12.001644
F 100.245168 54.024265 33.830752
F 73.510064 15.435503 12.001643
F 73.510064 15.435503 33.830751
F 73.510064 38.588760 12.001643
F 73.510064 38.588760 33.830751
F 73.510064 61.742018 12.001643
F 73.510064 61.742018 33.830751
F 100.245168 15.435503 12.001643
F 100.245168 15.435503 33.830751
F 100.245168 38.588760 12.001643
F 100.245168 38.588760 33.830751
F 100.245168 61.742018 12.001643
F 100.245168 61.742018 33.830751
F 73.510064 0.000001 12.001644
F 73.510064 0.000001 33.830752
F 73.510064 23.153258 12.001644
F 73.510064 23.153258 33.830752
F 73.510064 46.306516 12.001644
F 73.510064 46.306516 33.830752
F 100.245168 0.000001 12.001644
F 100.245168 0.000001 33.830752
F 100.245168 23.153258 12.001644
F 100.245168 23.153258 33.830752
F 100.245168 46.306516 12.001644
F 100.245168 46.306516 33.830752
F 55.686647 5.145166 8.363461
F 55.686647 5.145166 30.192569
F 55.686647 28.298423 8.363461
F 55.686647 28.298423 30.192569
F 55.686647 51.451681 8.363461
F 55.686647 51.451681 30.192569
F 82.421751 5.145166 8.363461
F 82.421751 5.145166 30.192569
F 82.421751 28.298423 8.363461
F 82.421751 28.298423 30.192569
F 82.421751 51.451681 8.363461
F 82.421751 51.451681 30.192569
F 55.686647 12.862918 8.363460
F 55.686647 12.862918 30.192568
F 55.686647 36.016175 8.363460
F 55.686647 36.016175 30.192568
F 55.686647 59.169433 8.363460
F 55.686647 59.169433 30.192568
F 82.421751 12.862918 8.363460
F 82.421751 12.862918 30.192568
F 82.421751 36.016175 8.363460
F 82.421751 36.016175 30.192568
F 82.421751 59.169433 8.363460
F 82.421751 59.169433 30.192568
F 55.686647 20.580673 8.363461
F 55.686647 20.580673 30.192568
F 55.686647 43.733931 8.363461
F 55.686647 43.733931 30.192568
F 55.686647 66.887188 8.363461
F 55.686647 66.887188 30.192568
F 82.421751 20.580673 8.363461
F 82.421751 20.580673 30.192568
F 82.421751 43.733931 8.363461
F 82.421751 43.733931 30.192568
F 82.421751 66.887188 8.363461
F 82.421751 66.887188 30.192568
F 64.598344 5.145165 8.363461
F 64.598344 5.145165 30.192568
F 64.598344 28.298422 8.363461
F 64.598344 28.298422 30.192568
F 64.598344 51.451680 8.363461
F 64.598344 51.451680 30.192568
F 91.333447 5.145165 8.363461
F 91.333447 5.145165 30.192568
F 91.333447 28.298422 8.363461
F 91.333447 28.298422 30.192568
F 91.333447 51.451680 8.363461
F 91.333447 51.451680 30.192568
F 64.598344 12.862917 8.363460
F 64.598344 12.862917 30.192567
F 64.598344 36.016174 8.363460
F 64.598344 36.016174 30.192567
F 64.598344 59.169432 8.363460
F 64.598344 59.169432 30.192567
F 91.333447 12.862917 8.363460
F 91.333447 12.862917 30.192567
F 91.333447 36.016174 8.363460
F 91.333447 36.016174 30.192567
F 91.333447 59.169432 8.363460
F 91.333447 59.169432 30.192567
F 64.598344 20.580672 8.363461
F 64.598344 20.580672 30.192568
F 64.598344 43.733930 8.363461
F 64.598344 43.733930 30.192568
F 64.598344 66.887187 8.363461
F 64.598344 66.887187 30.192568
F 91.333447 20.580672 8.363461
F 91.333447 20.580672 30.192568
F 91.333447 43.733930 8.363461
F 91.333447 43.733930 30.192568
F 91.333447 66.887187 8.363461
F 91.333447 66.887187 30.192568
F 73.510051 5.145164 8.363460
F 73.510051 5.145164 30.192568
F 73.510051 28.298422 8.363460
F 73.510051 28.298422 30.192568
F 73.510051 51.451679 8.363460
F 73.510051 51.451679 30.192568
F 100.245155 5.145164 8.363460
F 100.245155 5.145164 30.192568
F 100.245155 28.298422 8.363460
F 100.245155 28.298422 30.192568
F 100.245155 51.451679 8.363460
F 100.245155 51.451679 30.192568
F 73.510051 12.862916 8.363459
F 73.510051 12.862916 30.192567
F 73.510051 36.016174 8.363459
F 73.510051 36.016174 30.192567
F 73.510051 59.169431 8.363459
F 73.510051 59.169431 30.192567
F 100.245155 12.862916 8.363459
F 100.245155 12.862916 30.192567
F 100.245155 36.016174 8.363459
F 100.245155 36.016174 30.192567
F 100.245155 59.169431 8.363459
F 100.245155 59.169431 30.192567
F 73.510051 20.580672 8.363460
F 73.510051 20.580672 30.192567
F 73.510051 43.733929 8.363460
F 73.510051 43.733929 30.192567
F 73.510051 66.887187 8.363460
F 73.510051 66.887187 30.192567
F 100.245155 20.580672 8.363460
F 100.245155 20.580672 30.192567
F 100.245155 43.733929 8.363460
F 100.245155 43.733929 30.192567
F 100.245155 66.887187 8.363460
F 100.245155 66.887187 30.192567
F 55.686659 5.145165 11.092098
F 55.686659 5.145165 32.921206
F 55.686659 28.298423 11.092098
F 55.686659 28.298423 32.921206
F 55.686659 51.451680 11.092098
F 55.686659 51.451680 32.921206
F 82.421763 5.145165 11.092098
F 82.421763 5.145165 32.921206
F 82.421763 28.298423 11.092098
F 82.421763 28.298423 32.921206
F 82.421763 51.451680 11.092098
F 82.421763 51.451680 32.921206
F 55.686659 12.862917 11.092099
F 55.686659 12.862917 32.921207
F 55.686659 36.016175 11.092099
F 55.686659 36.016175 32.921207
F 55.686659 59.169432 11.092099
F 55.686659 59.169432 32.921207
F 82.421763 12.862917 11.092099
F 82.421763 12.862917 32.921207
F 82.421763 36.016175 11.092099
F 82.421763 36.016175 32.921207
F 82.421763 59.169432 11.092099
F 82.421763 59.169432 32.921207
F 55.686659 20.580673 11.092099
F 55.686659 20.580673 32.921206
F 55.686659 43.733930 11.092099
F 55.686659 43.733930 32.921206
F 55.686659 66.887188 11.092099
F 55.686659 66.887188 32.921206
F 82.421763 20.580673 11.092099
F 82.421763 20.580673 32.921206
F 82.421763 43.733930 11.092099
F 82.421763 43.733930 32.921206
F 82.421763 66.887188 11.092099
F 82.421763 66.887188 32.921206
F 64.598357 5.145165 11.092099
F 64.598357 5.145165 32.921206
F 64.598357 28.298422 11.092099
F 64.598357 28.298422 32.921206
F 64.598357 51.451680 11.092099
F 64.598357 51.451680 32.921206
F 91.333460 5.145165 11.092099
F 91.333460 5.145165 32.921206
F 91.333460 28.298422 11.092099
F 91.333460 28.298422 32.921206
F 91.333460 51.451680 11.092099
F 91.333460 51.451680 32.921206
F 64.598357 12.862917 11.092100
F 64.598357 12.862917 32.921207
F 64.598357 36.016175 11.092100
F 64.598357 36.016175 32.921207
F 64.598357 59.169432 11.092100
F 64.598357 59.169432 32.921207
F 91.333460 12.862917 11.092100
F 91.333460 12.862917 32.921207
F 91.333460 36.016175 11.092100
F 91.333460 36.016175 32.921207
F 91.333460 59.169432 11.092100
F 91.333460 59.169432 32.921207
F 64.598357 20.580672 11.092099
F 64.598357 20.580672 32.921207
F 64.598357 43.733930 11.092099
F 64.598357 43.733930 32.921207
F 64.598357 66.887187 11.092099
F 64.598357 66.887187 32.921207
F 91.333460 20.580672 11.092099
F 91.333460 20.580672 32.921207
F 91.333460 43.733930 11.092099
F 91.333460 43.733930 32.921207
F 91.333460 66.887187 11.092099
F 91.333460 66.887187 32.921207
F 73.510063 5.145164 11.092099
F 73.510063 5.145164 32.921207
F 73.510063 28.298422 11.092099
F 73.510063 28.298422 32.921207
F 73.510063 51.451679 11.092099
F 73.510063 51.451679 32.921207
F 100.245166 5.145164 11.092099
F 100.245166 5.145164 32.921207
F 100.245166 28.298422 11.092099
F 100.245166 28.298422 32.921207
F 100.245166 51.451679 11.092099
F 100.245166 51.451679 32.921207
F 73.510063 12.862917 11.092100
F 73.510063 12.862917 32.921208
F 73.510063 36.016174 11.092100
F 73.510063 36.016174 32.921208
F 73.510063 59.169432 11.092100
F 73.510063 59.169432 32.921208
F 100.245166 12.862917 11.092100
F 100.245166 12.862917 32.921208
F 100.245166 36.016174 11.092100
F 100.245166 36.016174 32.921208
F 100.245166 59.169432 11.092100
F 100.245166 59.169432 32.921208
F 73.510063 20.580672 11.092100
F 73.510063 20.580672 32.921207
F 73.510063 43.733929 11.092100
F 73.510063 43.733929 32.921207
F 73.510063 66.887187 11.092100
F 73.510063 66.887187 32.921207
F 100.245166 20.580672 11.092100
F 100.245166 20.580672 32.921207
F 100.245166 43.733929 11.092100
F 100.245166 43.733929 32.921207
F 100.245166 66.887187 11.092100
F 100.245166 66.887187 32.921207
F 55.686649 7.717749 14.730282
F 55.686649 7.717749 36.559390
F 55.686649 30.871007 14.730282
F 55.686649 30.871007 36.559390
F 55.686649 54.024264 14.730282
F 55.686649 54.024264 36.559390
F 82.421753 7.717749 14.730282
F 82.421753 7.717749 36.559390
F 82.421753 30.871007 14.730282
F 82.421753 30.871007 36.559390
F 82.421753 54.024264 14.730282
F 82.421753 54.024264 36.559390
F 55.686649 15.435502 14.730283
F 55.686649 15.435502 36.559391
F 55.686649 38.588760 14.730283
F 55.686649 38.588760 36.559391
F 55.686649 61.742017 14.730283
F 55.686649 61.742017 36.559391
F 82.421753 15.435502 14.730283
F 82.421753 15.435502 36.559391
F 82.421753 38.588760 14.730283
F 82.421753 38.588760 36.559391
F 82.421753 61.742017 14.730283
F 82.421753 61.742017 36.559391
F 55.686649 0.000000 14.730283
F 55.686649 0.000000 36.559390
F 55.686649 23.153257 14.730283
F 55.686649 23.153257 36.559390
F 55.686649 46.306515 14.730283
F 55.686649 46.306515 36.559390
F 82.421753 0.000000 14.730283
F 82.421753 0.000000 36.559390
F 82.421753 23.153257 14.730283
F 82.421753 23.153257 36.559390
F 82.421753 46.306515 14.730283
F 82.421753 46.306515 36.559390
F 64.598346 7.717750 14.730283
F 64.598346 7.717750 36.559390
F 64.598346 30.871007 14.730283
F 64.598346 30.871007 36.559390
F 64.598346 54.024265 14.730283
F 64.598346 54.024265 36.559390
F 91.333450 7.717750 14.730283
F 91.333450 7.717750 36.559390
F 91.333450 30.871007 14.730283
F 91.333450 30.871007 36.559390
F 91.333450 54.024265 14.730283
F 91.333450 54.024265 36.559390
F 64.598346 15.435503 14.730284
F 64.598346 15.435503 36.559391
F 64.598346 38.588760 14.730284
F 64.598346 38.588760 36.559391
F 64.598346 61.742018 14.730284
F 64.598346 61.742018 36.559391
F 91.333450 15.435503 14.730284
F 91.333450 15.435503 36.559391
F 91.333450 38.588760 14.730284
F 91.333450 38.588760 36.559391
F 91.333450 61.742018 14.730284
F 91.333450 61.742018 36.559391
F 64.598346 0.000000 14.730283
F 64.598346 0.000000 36.559390
F 64.598346 23.153258 14.730283
F 64.598346 23.153258 36.559390
F 64.598346 46.306515 14.730283
F 64.598346 46.306515 36.559390
F 91.333450 0.000000 14.730283
F 91.333450 0.000000 36.559390
F 91.333450 23.153258 14.730283
F 91.333450 23.153258 36.559390
F 91.333450 46.306515 14.730283
F 91.333450 46.306515 36.559390
F 73.510053 7.717751 14.730284
F 73.510053 7.717751 36.559391
F 73.510053 30.871008 14.730284
F 73.510053 30.871008 36.559391
F 73.510053 54.024266 14.730284
F 73.510053 54.024266 36.559391
F 100.245156 7.717751 14.730284
F 100.245156 7.717751 36.559391
F 100.245156 30.871008 14.730284
F 100.245156 30.871008 36.559391
F 100.245156 54.024266 14.730284
F 100.245156 54.024266 36.559391
F 73.510053 15.435503 14.730285
F 73.510053 15.435503 36.559392
F 73.510053 38.588761 14.730285
F 73.510053 38.588761 36.559392
F 73.510053 61.742018 14.730285
F 73.510053 61.742018 36.559392
F 100.245156 15.435503 14.730285
F 100.245156 15.435503 36.559392
F 100.245156 38.588761 14.730285
F 100.245156 38.588761 36.559392
F 100.245156 61.742018 14.730285
F 100.245156 61.742018 36.559392
F 73.510053 0.000001 14.730284
F 73.510053 0.000001 36.559391
F 73.510053 23.153259 14.730284
F 73.510053 23.153259 36.559391
F 73.510053 46.306516 14.730284
F 73.510053 46.306516 36.559391
F 100.245156 0.000001 14.730284
F 100.245156 0.000001 36.559391
F 100.245156 23.153259 14.730284
F 100.245156 23.153259 36.559391
F 100.245156 46.306516 14.730284
F 100.245156 46.306516 36.559391
F 57.914586 1.286291 11.092099
F 57.914586 1.286291 32.921206
F 57.914586 24.439548 11.092099
F 57.914586 24.439548 32.921206
F 57.914586 47.592806 11.092099
F 57.914586 47.592806 32.921206
F 84.649689 1.286291 11.092099
F 84.649689 1.286291 32.921206
F 84.649689 24.439548 11.092099
F 84.649689 24.439548 32.921206
F 84.649689 47.592806 11.092099
F 84.649689 47.592806 32.921206
F 57.914586 9.004040 11.092099
F 57.914586 9.004040 32.921206
F 57.914586 32.157298 11.092099
F 57.914586 32.157298 32.921206
F 57.914586 55.310555 11.092099
F 57.914586 55.310555 32.921206
F 84.649689 9.004040 11.092099
F 84.649689 9.004040 32.921206
F 84.649689 32.157298 11.092099
F 84.649689 32.157298 32.921206
F 84.649689 55.310555 11.092099
F 84.649689 55.310555 32.921206
F 57.914586 16.721795 11.092100
F 57.914586 16.721795 32.921207
F 57.914586 39.875053 11.092100
F 57.914586 39.875053 32.921207
F 57.914586 63.028310 11.092100
F 57.914586 63.028310 32.921207
F 84.649689 16.721795 11.092100
F 84.649689 16.721795 32.921207
F 84.649689 39.875053 11.092100
F 84.649689 39.875053 32.921207
F 84.649689 63.028310 11.092100
F 84.649689 63.028310 32.921207
F 66.826285 1.286290 11.092099
F 66.826285 1.286290 32.921207
F 66.826285 24.439548 11.092099
F 66.826285 24.439548 32.921207
F 66.826285 47.592806 11.092099
F 66.826285 47.592806 32.921207
F 93.561388 1.286290 11.092099
F 93.561388 1.286290 32.921207
F 93.561388 24.439548 11.092099
F 93.561388 24.439548 32.921207
F 93.561388 47.592806 11.092099
F 93.561388 47.592806 32.921207
F 66.826285 9.004040 11.092099
F 66.826285 9.004040 32.921207
F 66.826285 32.157297 11.092099
F 66.826285 32.157297 32.921207
F 66.826285 55.310555 11.092099
F 66.826285 55.310555 32.921207
F 93.561388 9.004040 11.092099
F 93.561388 9.004040 32.921207
F 93.561388 32.157297 11.092099
F 93.561388 32.157297 32.921207
F 93.561388 55.310555 11.092099
F 93.561388 55.310555 32.921207
F 66.826285 16.721795 11.092100
F 66.826285 16.721795 32.921207
F 66.826285 39.875053 11.092100
F 66.826285 39.875053 32.921207
F 66.826285 63.028310 11.092100
F 66.826285 63.028310 32.921207
F 93.561388 16.721795 11.092100
F 93.561388 16.721795 32.921207
F 93.561388 39.875053 11.092100
F 93.561388 39.875053 32.921207
F 93.561388 63.028310 11.092100
F 93.561388 63.028310 32.921207
F 75.737990 1.286290 11.092099
F 75.737990 1.286290 32.921207
F 75.737990 24.439548 11.092099
F 75.737990 24.439548 32.921207
F 75.737990 47.592805 11.092099
F 75.737990 47.592805 32.921207
F 102.473094 1.286290 11.092099
F 102.473094 1.286290 32.921207
F 102.473094 24.439548 11.092099
F 102.473094 24.439548 32.921207
F 102.473094 47.592805 11.092099
F 102.473094 47.592805 32.921207
F 75.737990 9.004040 11.092099
F 75.737990 9.004040 32.921207
F 75.737990 32.157297 11.092099
F 75.737990 32.157297 32.921207
F 75.737990 55.310555 11.092099
F 75.737990 55.310555 32.921207
F 102.473094 9.004040 11.092099
F 102.473094 9.004040 32.921207
F 102.473094 32.157297 11.092099
F 102.473094 32.157297 32.921207
F 102.473094 55.310555 11.092099
F 102.473094 55.310555 32.921207
F 75.737990 16.721795 11.092100
F 75.737990 16.721795 32.921207
F 75.737990 39.875052 11.092100
F 75.737990 39.875052 32.921207
F 75.737990 63.028310 11.092100
F 75.737990 63.028310 32.921207
F 102.473094 16.721795 11.092100
F 102.473094 16.721795 32.921207
F 102.473094 39.875052 11.092100
F 102.473094 39.875052 32.921207
F 102.473094 63.028310 11.092100
F 102.473094 63.028310 32.921207
F 57.914571 3.858875 14.730283
F 57.914571 3.858875 36.559390
F 57.914571 27.012132 14.730283
F 57.914571 27.012132 36.559390
F 57.914571 50.165390 14.730283
F 57.914571 50.165390 36.559390
F 84.649674 3.858875 14.730283
F 84.649674 3.858875 36.559390
F 84.649674 27.012132 14.730283
F 84.649674 27.012132 36.559390
F 84.649674 50.165390 14.730283
F 84.649674 50.165390 36.559390
F 57.914571 11.576625 14.730283
F 57.914571 11.576625 36.559390
F 57.914571 34.729882 14.730283
F 57.914571 34.729882 36.559390
F 57.914571 57.883140 14.730283
F 57.914571 57.883140 36.559390
F 84.649674 11.576625 14.730283
F 84.649674 11.576625 36.559390
F 84.649674 34.729882 14.730283
F 84.649674 34.729882 36.559390
F 84.649674 57.883140 14.730283
F 84.649674 57.883140 36.559390
F 57.914571 19.294380 14.730283
F 57.914571 19.294380 36.559391
F 57.914571 42.447638 14.730283
F 57.914571 42.447638 36.559391
F 57.914571 65.600895 14.730283
F 57.914571 65.600895 36.559391
F 84.649674 19.294380 14.730283
F 84.649674 19.294380 36.559391
F 84.649674 42.447638 14.730283
F 84.649674 42.447638 36.559391
F 84.649674 65.600895 14.730283
F 84.649674 65.600895 36.559391
F 66.826270 3.858876 14.730284
F 66.826270 3.858876 36.559391
F 66.826270 27.012134 14.730284
F 66.826270 27.012134 36.559391
F 66.826270 50.165391 14.730284
F 66.826270 50.165391 36.559391
F 93.561374 3.858876 14.730284
F 93.561374 3.858876 36.559391
F 93.561374 27.012134 14.730284
F 93.561374 27.012134 36.559391
F 93.561374 50.165391 14.730284
F 93.561374 50.165391 36.559391
F 66.826270 11.576626 14.730284
F 66.826270 11.576626 36.559391
F 66.826270 34.729884 14.730284
F 66.826270 34.729884 36.559391
F 66.826270 57.883141 14.730284
F 66.826270 57.883141 36.559391
F 93.561374 11.576626 14.730284
F 93.561374 11.576626 36.559391
F 93.561374 34.729884 14.730284
F 93.561374 34.729884 36.559391
F 93.561374 57.883141 14.730284
F 93.561374 57.883141 36.559391
F 66.826270 19.294382 14.730284
F 66.826270 19.294382 36.559392
F 66.826270 42.447639 14.730284
F 66.826270 42.447639 36.559392
F 66.826270 65.600897 14.730284
F 66.826270 65.600897 36.559392
F 93.561374 19.294382 14.730284
F 93.561374 19.294382 36.559392
F 93.561374 42.447639 14.730284
F 93.561374 42.447639 36.559392
F 93.561374 65.600897 14.730284
F 93.561374 65.600897 36.559392
F 75.737977 3.858875 14.730283
F 75.737977 3.858875 36.559390
F 75.737977 27.012133 14.730283
F 75.737977 27.012133 36.559390
F 75.737977 50.165390 14.730283
F 75.737977 50.165390 36.559390
F 102.473081 3.858875 14.730283
F 102.473081 3.858875 36.559390
F 102.473081 27.012133 14.730283
F 102.473081 27.012133 36.559390
F 102.473081 50.165390 14.730283
F 102.473081 50.165390 36.559390
F 75.737977 11.576625 14.730283
F 75.737977 11.576625 36.559391
F 75.737977 34.729883 14.730283
F 75.737977 34.729883 36.559391
F 75.737977 57.883140 14.730283
F 75.737977 57.883140 36.559391
F 102.473081 11.576625 14.730283
F 102.473081 11.576625 36.559391
F 102.473081 34.729883 14.730283
F 102.473081 34.729883 36.559391
F 102.473081 57.883140 14.730283
F 102.473081 57.883140 36.559391
F 75.737977 19.294381 14.730284
F 75.737977 19.294381 36.559391
F 75.737977 42.447638 14.730284
F 75.737977 42.447638 36.559391
F 75.737977 65.600896 14.730284
F 75.737977 65.600896 36.559391
F 102.473081 19.294381 14.730284
F 102.473081 19.294381 36.559391
F 102.473081 42.447638 14.730284
F 102.473081 42.447638 36.559391
F 102.473081 65.600896 14.730284
F 102.473081 65.600896 36.559391
F 57.914583 3.858875 12.001645
F 57.914583 3.858875 33.830752
F 57.914583 27.012133 12.001645
F 57.914583 27.012133 33.830752
F 57.914583 50.165390 12.001645
F 57.914583 50.165390 33.830752
F 84.649686 3.858875 12.001645
F 84.649686 3.858875 33.830752
F 84.649686 27.012133 12.001645
F 84.649686 27.012133 33.830752
F 84.649686 50.165390 12.001645
F 84.649686 50.165390 33.830752
F 57.914583 11.576625 12.001645
F 57.914583 11.576625 33.830752
F 57.914583 34.729883 12.001645
F 57.914583 34.729883 33.830752
F 57.914583 57.883140 12.001645
F 57.914583 57.883140 33.830752
F 84.649686 11.576625 12.001645
F 84.649686 11.576625 33.830752
F 84.649686 34.729883 12.001645
F 84.649686 34.729883 33.830752
F 84.649686 57.883140 12.001645
F 84.649686 57.883140 33.830752
F 57.914583 19.294381 12.001644
F 57.914583 19.294381 33.830752
F 57.914583 42.447638 12.001644
F 57.914583 42.447638 33.830752
F 57.914583 65.600896 12.001644
F 57.914583 65.600896 33.830752
F 84.649686 19.294381 12.001644
F 84.649686 19.294381 33.830752
F 84.649686 42.447638 12.001644
F 84.649686 42.447638 33.830752
F 84.649686 65.600896 12.001644
F 84.649686 65.600896 33.830752
F 66.826283 3.858876 12.001644
F 66.826283 3.858876 33.830752
F 66.826283 27.012133 12.001644
F 66.826283 27.012133 33.830752
F 66.826283 50.165391 12.001644
F 66.826283 50.165391 33.830752
F 93.561386 3.858876 12.001644
F 93.561386 3.858876 33.830752
F 93.561386 27.012133 12.001644
F 93.561386 27.012133 33.830752
F 93.561386 50.165391 12.001644
F 93.561386 50.165391 33.830752
F 66.826283 11.576626 12.001644
F 66.826283 11.576626 33.830752
F 66.826283 34.729883 12.001644
F 66.826283 34.729883 33.830752
F 66.826283 57.883141 12.001644
F 66.826283 57.883141 33.830752
F 93.561386 11.576626 12.001644
F 93.561386 11.576626 33.830752
F 93.561386 34.729883 12.001644
F 93.561386 34.729883 33.830752
F 93.561386 57.883141 12.001644
F 93.561386 57.883141 33.830752
F 66.826283 19.294381 12.001644
F 66.826283 19.294381 33.830751
F 66.826283 42.447639 12.001644
F 66.826283 42.447639 33.830751
F 66.826283 65.600896 12.001644
F 66.826283 65.600896 33.830751
F 93.561386 19.294381 12.001644
F 93.561386 19.294381 33.830751
F 93.561386 42.447639 12.001644
F 93.561386 42.447639 33.830751
F 93.561386 65.600896 12.001644
F 93.561386 65.600896 33.830751
F 75.737989 3.858875 12.001645
F 75.737989 3.858875 33.830752
F 75.737989 27.012133 12.001645
F 75.737989 27.012133 33.830752
F 75.737989 50.165390 12.001645
F 75.737989 50.165390 33.830752
F 102.473092 3.858875 12.001645
F 102.473092 3.858875 33.830752
F 102.473092 27.012133 12.001645
F 102.473092 27.012133 33.830752
F 102.473092 50.165390 12.001645
F 102.473092 50.165390 33.830752
F 75.737989 11.576625 12.001645
F 75.737989 11.576625 33.830752
F 75.737989 34.729883 12.001645
F 75.737989 34.729883 33.830752
F 75.737989 57.883140 12.001645
F 75.737989 57.883140 33.830752
F 102.473092 11.576625 12.001645
F 102.473092 11.576625 33.830752
F 102.473092 34.729883 12.001645
F 102.473092 34.729883 33.830752
F 102.473092 57.883140 12.001645
F 102.473092 57.883140 33.830752
F 75.737989 19.294381 12.001644
F 75.737989 19.294381 33.830752
F 75.737989 42.447638 12.001644
F 75.737989 42.447638 33.830752
F 75.737989 65.600896 12.001644
F 75.737989 65.600896 33.830752
F 102.473092 19.294381 12.001644
F 102.473092 19.294381 33.830752
F 102.473092 42.447638 12.001644
F 102.473092 42.447638 33.830752
F 102.473092 65.600896 12.001644
F 102.473092 65.600896 33.830752
F 57.914573 1.286291 8.363461
F 57.914573 1.286291 30.192568
F 57.914573 24.439549 8.363461
F 57.914573 24.439549 30.192568
F 57.914573 47.592806 8.363461
F 57.914573 47.592806 30.192568
F 84.649676 1.286291 8.363461
F 84.649676 1.286291 30.192568
F 84.649676 24.439549 8.363461
F 84.649676 24.439549 30.192568
F 84.649676 47.592806 8.363461
F 84.649676 47.592806 30.192568
F 57.914573 9.004041 8.363461
F 57.914573 9.004041 30.192568
F 57.914573 32.157298 8.363461
F 57.914573 32.157298 30.192568
F 57.914573 55.310556 8.363461
F 57.914573 55.310556 30.192568
F 84.649676 9.004041 8.363461
F 84.649676 9.004041 30.192568
F 84.649676 32.157298 8.363461
F 84.649676 32.157298 30.192568
F 84.649676 55.310556 8.363461
F 84.649676 55.310556 30.192568
F 57.914573 16.721796 8.363460
F 57.914573 16.721796 30.192568
F 57.914573 39.875053 8.363460
F 57.914573 39.875053 30.192568
F 57.914573 63.028311 8.363460
F 57.914573 63.028311 30.192568
F 84.649676 16.721796 8.363460
F 84.649676 16.721796 30.192568
F 84.649676 39.875053 8.363460
F 84.649676 39.875053 30.192568
F 84.649676 63.028311 8.363460
F 84.649676 63.028311 30.192568
F 66.826272 1.286290 8.363460
F 66.826272 1.286290 30.192568
F 66.826272 24.439547 8.363460
F 66.826272 24.439547 30.192568
F 66.826272 47.592805 8.363460
F 66.826272 47.592805 30.192568
F 93.561375 1.286290 8.363460
F 93.561375 1.286290 30.192568
F 93.561375 24.439547 8.363460
F 93.561375 24.439547 30.192568
F 93.561375 47.592805 8.363460
F 93.561375 47.592805 30.192568
F 66.826272 9.004039 8.363460
F 66.826272 9.004039 30.192568
F 66.826272 32.157297 8.363460
F 66.826272 32.157297 30.192568
F 66.826272 55.310554 8.363460
F 66.826272 55.310554 30.192568
F 93.561375 9.004039 8.363460
F 93.561375 9.004039 30.192568
F 93.561375 32.157297 8.363460
F 93.561375 32.157297 30.192568
F 93.561375 55.310554 8.363460
F 93.561375 55.310554 30.192568
F 66.826272 16.721795 8.363460
F 66.826272 16.721795 30.192567
F 66.826272 39.875052 8.363460
F 66.826272 39.875052 30.192567
F 66.826272 63.028310 8.363460
F 66.826272 63.028310 30.192567
F 93.561375 16.721795 8.363460
F 93.561375 16.721795 30.192567
F 93.561375 39.875052 8.363460
F 93.561375 39.875052 30.192567
F 93.561375 63.028310 8.363460
F 93.561375 63.028310 30.192567
F 75.737979 1.286290 8.363461
F 75.737979 1.286290 30.192568
F 75.737979 24.439548 8.363461
F 75.737979 24.439548 30.192568
F 75.737979 47.592805 8.363461
F 75.737979 47.592805 30.192568
F 102.473082 1.286290 8.363461
F 102.473082 1.286290 30.192568
F 102.473082 24.439548 8.363461
F 102.473082 24.439548 30.192568
F 102.473082 47.592805 8.363461
F 102.473082 47.592805 30.192568
F 75.737979 9.004039 8.363461
F 75.737979 9.004039 30.192568
F 75.737979 32.157297 8.363461
F 75.737979 32.157297 30.192568
F 75.737979 55.310555 8.363461
F 75.737979 55.310555 30.192568
F 102.473082 9.004039 8.363461
F 102.473082 9.004039 30.192568
F 102.473082 32.157297 8.363461
F 102.473082 32.157297 30.192568
F 102.473082 55.310555 8.363461
F 102.473082 55.310555 30.192568
F 75.737979 16.721795 8.363460
F 75.737979 16.721795 30.192567
F 75.737979 39.875052 8.363460
F 75.737979 39.875052 30.192567
F 75.737979 63.028310 8.363460
F 75.737979 63.028310 30.192567
F 102.473082 16.721795 8.363460
F 102.473082 16.721795 30.192567
F 102.473082 39.875052 8.363460
F 102.473082 39.875052 30.192567
F 102.473082 63.028310 8.363460
F 102.473082 63.028310 30.192567
F 60.142510 7.717750 12.001645
F 60.142510 7.717750 33.830753
F 60.142510 30.871007 12.001645
F 60.142510 30.871007 33.830753
F 60.142510 54.024265 12.001645
F 60.142510 54.024265 33.830753
F 86.877613 7.717750 12.001645
F 86.877613 7.717750 33.830753
F 86.877613 30.871007 12.001645
F 86.877613 30.871007 33.830753
F 86.877613 54.024265 12.001645
F 86.877613 54.024265 33.830753
F 60.142510 15.435502 12.001644
F 60.142510 15.435502 33.830752
F 60.142510 38.588760 12.001644
F 60.142510 38.588760 33.830752
F 60.142510 61.742018 12.001644
F 60.142510 61.742018 33.830752
F 86.877613 15.435502 12.001644
F 86.877613 15.435502 33.830752
F 86.877613 38.588760 12.001644
F 86.877613 38.588760 33.830752
F 86.877613 61.742018 12.001644
F 86.877613 61.742018 33.830752
F 60.142510 0.000000 12.001645
F 60.142510 0.000000 33.830752
F 60.142510 23.153258 12.001645
F 60.142510 23.153258 33.830752
F 60.142510 46.306515 12.001645
F 60.142510 46.306515 33.830752
F 86.877613 0.000000 12.001645
F 86.877613 0.000000 33.830752
F 86.877613 23.153258 12.001645
F 86.877613 23.153258 33.830752
F 86.877613 46.306515 12.001645
F 86.877613 46.306515 33.830752
F 69.054211 7.717750 12.001644
F 69.054211 7.717750 33.830752
F 69.054211 30.871008 12.001644
F 69.054211 30.871008 33.830752
F 69.054211 54.024265 12.001644
F 69.054211 54.024265 33.830752
F 95.789315 7.717750 12.001644
F 95.789315 7.717750 33.830752
F 95.789315 30.871008 12.001644
F 95.789315 30.871008 33.830752
F 95.789315 54.024265 12.001644
F 95.789315 54.024265 33.830752
F 69.054211 15.435503 12.001643
F 69.054211 15.435503 33.830751
F 69.054211 38.588760 12.001643
F 69.054211 38.588760 33.830751
F 69.054211 61.742018 12.001643
F 69.054211 61.742018 33.830751
F 95.789315 15.435503 12.001643
F 95.789315 15.435503 33.830751
F 95.789315 38.588760 12.001643
F 95.789315 38.588760 33.830751
F 95.789315 61.742018 12.001643
F 95.789315 61.742018 33.830751
F 69.054211 0.000001 12.001644
F 69.054211 0.000001 33.830752
F 69.054211 23.153258 12.001644
F 69.054211 23.153258 33.830752
F 69.054211 46.306516 12.001644
F 69.054211 46.306516 33.830752
F 95.789315 0.000001 12.001644
F 95.789315 0.000001 33.830752
F 95.789315 23.153258 12.001644
F 95.789315 23.153258 33.830752
F 95.789315 46.306516 12.001644
F 95.789315 46.306516 33.830752
F 77.965916 7.717750 12.001645
F 77.965916 7.717750 33.830753
F 77.965916 30.871007 12.001645
F 77.965916 30.871007 33.830753
F 77.965916 54.024265 12.001645
F 77.965916 54.024265 33.830753
F 104.701019 7.717750 12.001645
F 104.701019 7.717750 33.830753
F 104.701019 30.871007 12.001645
F 104.701019 30.871007 33.830753
F 104.701019 54.024265 12.001645
F 104.701019 54.024265 33.830753
F 77.965916 15.435502 12.001644
F 77.965916 15.435502 33.830751
F 77.965916 38.588760 12.001644
F 77.965916 38.588760 33.830751
F 77.965916 61.742018 12.001644
F 77.965916 61.742018 33.830751
F 104.701019 15.435502 12.001644
F 104.701019 15.435502 33.830751
F 104.701019 38.588760 12.001644
F 104.701019 38.588760 33.830751
F 104.701019 61.742018 12.001644
F 104.701019 61.742018 33.830751
F 77.965916 0.000000 12.001645
F 77.965916 0.000000 33.830752
F 77.965916 23.153258 12.001645
F 77.965916 23.153258 33.830752
F 77.965916 46.306515 12.001645
F 77.965916 46.306515 33.830752
F 104.701019 0.000000 12.001645
F 104.701019 0.000000 33.830752
F 104.701019 23.153258 12.001645
F 104.701019 23.153258 33.830752
F 104.701019 46.306515 12.001645
F 104.701019 46.306515 33.830752
F 60.142495 5.145165 8.363461
F 60.142495 5.145165 30.192569
F 60.142495 28.298423 8.363461
F 60.142495 28.298423 30.192569
F 60.142495 51.451680 8.363461
F 60.142495 51.451680 30.192569
F 86.877598 5.145165 8.363461
F 86.877598 5.145165 30.192569
F 86.877598 28.298423 8.363461
F 86.877598 28.298423 30.192569
F 86.877598 51.451680 8.363461
F 86.877598 51.451680 30.192569
F 60.142495 12.862918 8.363460
F 60.142495 12.862918 30.192568
F 60.142495 36.016175 8.363460
F 60.142495 36.016175 30.192568
F 60.142495 59.169433 8.363460
F 60.142495 59.169433 30.192568
F 86.877598 12.862918 8.363460
F 86.877598 12.862918 30.192568
F 86.877598 36.016175 8.363460
F 86.877598 36.016175 30.192568
F 86.877598 59.169433 8.363460
F 86.877598 59.169433 30.192568
F 60.142495 20.580673 8.363461
F 60.142495 20.580673 30.192568
F 60.142495 43.733930 8.363461
F 60.142495 43.733930 30.192568
F 60.142495 66.887188 8.363461
F 60.142495 66.887188 30.192568
F 86.877598 20.580673 8.363461
F 86.877598 20.580673 30.192568
F 86.877598 43.733930 8.363461
F 86.877598 43.733930 30.192568
F 86.877598 66.887188 8.363461
F 86.877598 66.887188 30.192568
F 69.054197 5.145164 8.363460
F 69.054197 5.145164 30.192567
F 69.054197 28.298421 8.363460
F 69.054197 28.298421 30.192567
F 69.054197 51.451679 8.363460
F 69.054197 51.451679 30.192567
F 95.789301 5.145164 8.363460
F 95.789301 5.145164 30.192567
F 95.789301 28.298421 8.363460
F 95.789301 28.298421 30.192567
F 95.789301 51.451679 8.363460
F 95.789301 51.451679 30.192567
F 69.054197 12.862916 8.363459
F 69.054197 12.862916 30.192566
F 69.054197 36.016174 8.363459
F 69.054197 36.016174 30.192566
F 69.054197 59.169431 8.363459
F 69.054197 59.169431 30.192566
F 95.789301 12.862916 8.363459
F 95.789301 12.862916 30.192566
F 95.789301 36.016174 8.363459
F 95.789301 36.016174 30.192566
F 95.789301 59.169431 8.363459
F 95.789301 59.169431 30.192566
F 69.054197 20.580671 8.363460
F 69.054197 20.580671 30.192567
F 69.054197 43.733929 8.363460
F 69.054197 43.733929 30.192567
F 69.054197 66.887186 8.363460
F 69.054197 66.887186 30.192567
F 95.789301 20.580671 8.363460
F 95.789301 20.580671 30.192567
F 95.789301 43.733929 8.363460
F 95.789301 43.733929 30.192567
F 95.789301 66.887186 8.363460
F 95.789301 66.887186 30.192567
F 77.965903 5.145165 8.363461
F 77.965903 5.145165 30.192569
F 77.965903 28.298423 8.363461
F 77.965903 28.298423 30.192569
F 77.965903 51.451680 8.363461
F 77.965903 51.451680 30.192569
F 104.701006 5.145165 8.363461
F 104.701006 5.145165 30.192569
F 104.701006 28.298423 8.363461
F 104.701006 28.298423 30.192569
F 104.701006 51.451680 8.363461
F 104.701006 51.451680 30.192569
F 77.965903 12.862917 8.363460
F 77.965903 12.862917 30.192568
F 77.965903 36.016175 8.363460
F 77.965903 36.016175 30.192568
F 77.965903 59.169432 8.363460
F 77.965903 59.169432 30.192568
F 104.701006 12.862917 8.363460
F 104.701006 12.862917 30.192568
F 104.701006 36.016175 8.363460
F 104.701006 36.016175 30.192568
F 104.701006 59.169432 8.363460
F 104.701006 59.169432 30.192568
F 77.965903 20.580673 8.363461
F 77.965903 20.580673 30.192568
F 77.965903 43.733930 8.363461
F 77.965903 43.733930 30.192568
F 77.965903 66.887188 8.363461
F 77.965903 66.887188 30.192568
F 104.701006 20.580673 8.363461
F 104.701006 20.580673 30.192568
F 104.701006 43.733930 8.363461
F 104.701006 43.733930 30.192568
F 104.701006 66.887188 8.363461
F 104.701006 66.887188 30.192568
F 60.142507 5.145165 11.092099
F 60.142507 5.145165 32.921206
F 60.142507 28.298423 11.092099
F 60.142507 28.298423 32.921206
F 60.142507 51.451680 11.092099
F 60.142507 51.451680 32.921206
F 86.877611 5.145165 11.092099
F 86.877611 5.145165 32.921206
F 86.877611 28.298423 11.092099
F 86.877611 28.298423 32.921206
F 86.877611 51.451680 11.092099
F 86.877611 51.451680 32.921206
F 60.142507 12.862917 11.092099
F 60.142507 12.862917 32.921207
F 60.142507 36.016175 11.092099
F 60.142507 36.016175 32.921207
F 60.142507 59.169432 11.092099
F 60.142507 59.169432 32.921207
F 86.877611 12.862917 11.092099
F 86.877611 12.862917 32.921207
F 86.877611 36.016175 11.092099
F 86.877611 36.016175 32.921207
F 86.877611 59.169432 11.092099
F 86.877611 59.169432 32.921207
F 60.142507 20.580673 11.092099
F 60.142507 20.580673 32.921206
F 60.142507 43.733930 11.092099
F 60.142507 43.733930 32.921206
F 60.142507 66.887188 11.092099
F 60.142507 66.887188 32.921206
F 86.877611 20.580673 11.092099
F 86.877611 20.580673 32.921206
F 86.877611 43.733930 11.092099
F 86.877611 43.733930 32.921206
F 86.877611 66.887188 11.092099
F 86.877611 66.887188 32.921206
F 69.054210 5.145164 11.092100
F 69.054210 5.145164 32.921207
F 69.054210 28.298422 11.092100
F 69.054210 28.298422 32.921207
F 69.054210 51.451679 11.092100
F 69.054210 51.451679 32.921207
F 95.789313 5.145164 11.092100
F 95.789313 5.145164 32.921207
F 95.789313 28.298422 11.092100
F 95.789313 28.298422 32.921207
F 95.789313 51.451679 11.092100
F 95.789313 51.451679 32.921207
F 69.054210 12.862917 11.092100
F 69.054210 12.862917 32.921208
F 69.054210 36.016174 11.092100
F 69.054210 36.016174 32.921208
F 69.054210 59.169432 11.092100
F 69.054210 59.169432 32.921208
F 95.789313 12.862917 11.092100
F 95.789313 12.862917 32.921208
F 95.789313 36.016174 11.092100
F 95.789313 36.016174 32.921208
F 95.789313 59.169432 11.092100
F 95.789313 59.169432 32.921208
F 69.054210 20.580672 11.092100
F 69.054210 20.580672 32.921207
F 69.054210 43.733929 11.092100
F 69.054210 43.733929 32.921207
F 69.054210 66.887187 11.092100
F 69.054210 66.887187 32.921207
F 95.789313 20.580672 11.092100
F 95.789313 20.580672 32.921207
F 95.789313 43.733929 11.092100
F 95.789313 43.733929 32.921207
F 95.789313 66.887187 11.092100
F 95.789313 66.887187 32.921207
F 77.965914 5.145165 11.092098
F 77.965914 5.145165 32.921206
F 77.965914 28.298423 11.092098
F 77.965914 28.298423 32.921206
F 77.965914 51.451680 11.092098
F 77.965914 51.451680 32.921206
F 104.701017 5.145165 11.092098
F 104.701017 5.145165 32.921206
F 104.701017 28.298423 11.092098
F 104.701017 28.298423 32.921206
F 104.701017 51.451680 11.092098
F 104.701017 51.451680 32.921206
F 77.965914 12.862917 11.092099
F 77.965914 12.862917 32.921207
F 77.965914 36.016175 11.092099
F 77.965914 36.016175 32.921207
F 77.965914 59.169432 11.092099
F 77.965914 59.169432 32.921207
F 104.701017 12.862917 11.092099
F 104.701017 12.862917 32.921207
F 104.701017 36.016175 11.092099
F 104.701017 36.016175 32.921207
F 104.701017 59.169432 11.092099
F 104.701017 59.169432 32.921207
F 77.965914 20.580672 11.092099
F 77.965914 20.580672 32.921206
F 77.965914 43.733930 11.092099
F 77.965914 43.733930 32.921206
F 77.965914 66.887188 11.092099
F 77.965914 66.887188 32.921206
F 104.701017 20.580672 11.092099
F 104.701017 20.580672 32.921206
F 104.701017 43.733930 11.092099
F 104.701017 43.733930 32.921206
F 104.701017 66.887188 11.092099
F 104.701017 66.887188 32.921206
F 60.142497 7.717749 14.730283
F 60.142497 7.717749 36.559390
F 60.142497 30.871007 14.730283
F 60.142497 30.871007 36.559390
F 60.142497 54.024264 14.730283
F 60.142497 54.024264 36.559390
F 86.877600 7.717749 14.730283
F 86.877600 7.717749 36.559390
F 86.877600 30.871007 14.730283
F 86.877600 30.871007 36.559390
F 86.877600 54.024264 14.730283
F 86.877600 54.024264 36.559390
F 60.142497 15.435502 14.730284
F 60.142497 15.435502 36.559391
F 60.142497 38.588760 14.730284
F 60.142497 38.588760 36.559391
F 60.142497 61.742017 14.730284
F 60.142497 61.742017 36.559391
F 86.877600 15.435502 14.730284
F 86.877600 15.435502 36.559391
F 86.877600 38.588760 14.730284
F 86.877600 38.588760 36.559391
F 86.877600 61.742017 14.730284
F 86.877600 61.742017 36.559391
F 60.142497 0.000000 14.730283
F 60.142497 0.000000 36.559390
F 60.142497 23.153257 14.730283
F 60.142497 23.153257 36.559390
F 60.142497 46.306515 14.730283
F 60.142497 46.306515 36.559390
F 86.877600 0.000000 14.730283
F 86.877600 0.000000 36.559390
F 86.877600 23.153257 14.730283
F 86.877600 23.153257 36.559390
F 86.877600 46.306515 14.730283
F 86.877600 46.306515 36.559390
F 69.054199 7.717751 14.730284
F 69.054199 7.717751 36.559391
F 69.054199 30.871008 14.730284
F 69.054199 30.871008 36.559391
F 69.054199 54.024266 14.730284
F 69.054199 54.024266 36.559391
F 95.789302 7.717751 14.730284
F 95.789302 7.717751 36.559391
F 95.789302 30.871008 14.730284
F 95.789302 30.871008 36.559391
F 95.789302 54.024266 14.730284
F 95.789302 54.024266 36.559391
F 69.054199 15.435503 14.730285
F 69.054199 15.435503 36.559392
F 69.054199 38.588761 14.730285
F 69.054199 38.588761 36.559392
F 69.054199 61.742018 14.730285
F 69.054199 61.742018 36.559392
F 95.789302 15.435503 14.730285
F 95.789302 15.435503 36.559392
F 95.789302 38.588761 14.730285
F 95.789302 38.588761 36.559392
F 95.789302 61.742018 14.730285
F 95.789302 61.742018 36.559392
F 69.054199 0.000001 14.730284
F 69.054199 0.000001 36.559391
F 69.054199 23.153259 14.730284
F 69.054199 23.153259 36.559391
F 69.054199 46.306516 14.730284
F 69.054199 46.306516 36.559391
F 95.789302 0.000001 14.730284
F 95.789302 0.000001 36.559391
F 95.789302 23.153259 14.730284
F 95.789302 23.153259 36.559391
F 95.789302 46.306516 14.730284
F 95.789302 46.306516 36.559391
F 77.965904 7.717750 14.730283
F 77.965904 7.717750 36.559390
F 77.965904 30.871007 14.730283
F 77.965904 30.871007 36.559390
F 77.965904 54.024265 14.730283
F 77.965904 54.024265 36.559390
F 104.701008 7.717750 14.730283
F 104.701008 7.717750 36.559390
F 104.701008 30.871007 14.730283
F 104.701008 30.871007 36.559390
F 104.701008 54.024265 14.730283
F 104.701008 54.024265 36.559390
F 77.965904 15.435502 14.730284
F 77.965904 15.435502 36.559391
F 77.965904 38.588760 14.730284
F 77.965904 38.588760 36.559391
F 77.965904 61.742017 14.730284
F 77.965904 61.742017 36.559391
F 104.701008 15.435502 14.730284
F 104.701008 15.435502 36.559391
F 104.701008 38.588760 14.730284
F 104.701008 38.588760 36.559391
F 104.701008 61.742017 14.730284
F 104.701008 61.742017 36.559391
F 77.965904 0.000000 14.730283
F 77.965904 0.000000 36.559390
F 77.965904 23.153258 14.730283
F 77.965904 23.153258 36.559390
F 77.965904 46.306515 14.730283
F 77.965904 46.306515 36.559390
F 104.701008 0.000000 14.730283
F 104.701008 0.000000 36.559390
F 104.701008 23.153258 14.730283
F 104.701008 23.153258 36.559390
F 104.701008 46.306515 14.730283
F 104.701008 46.306515 36.559390
F 53.458737 1.286291 18.368467
F 53.458737 1.286291 40.197575
F 53.458737 24.439548 18.368467
F 53.458737 24.439548 40.197575
F 53.458737 47.592806 18.368467
F 53.458737 47.592806 40.197575
F 80.193841 1.286291 18.368467
F 80.193841 1.286291 40.197575
F 80.193841 24.439548 18.368467
F 80.193841 24.439548 40.197575
F 80.193841 47.592806 18.368467
F 80.193841 47.592806 40.197575
F 53.458737 9.004040 18.368467
F 53.458737 9.004040 40.197574
F 53.458737 32.157298 18.368467
F 53.458737 32.157298 40.197574
F 53.458737 55.310555 18.368467
F 53.458737 55.310555 40.197574
F 80.193841 9.004040 18.368467
F 80.193841 9.004040 40.197574
F 80.193841 32.157298 18.368467
F 80.193841 32.157298 40.197574
F 80.193841 55.310555 18.368467
F 80.193841 55.310555 40.197574
F 53.458737 16.721795 18.368468
F 53.458737 16.721795 40.197575
F 53.458737 39.875053 18.368468
F 53.458737 39.875053 40.197575
F 53.458737 63.028310 18.368468
F 53.458737 63.028310 40.197575
F 80.193841 16.721795 18.368468
F 80.193841 16.721795 40.197575
F 80.193841 39.875053 18.368468
F 80.193841 39.875053 40.197575
F 80.193841 63.028310 18.368468
F 80.193841 63.028310 40.197575
F 62.370435 1.286291 18.368467
F 62.370435 1.286291 40.197575
F 62.370435 24.439548 18.368467
F 62.370435 24.439548 40.197575
F 62.370435 47.592806 18.368467
F 62.370435 47.592806 40.197575
F 89.105538 1.286291 18.368467
F 89.105538 1.286291 40.197575
F 89.105538 24.439548 18.368467
F 89.105538 24.439548 40.197575
F 89.105538 47.592806 18.368467
F 89.105538 47.592806 40.197575
F 62.370435 9.004040 18.368467
F 62.370435 9.004040 40.197575
F 62.370435 32.157298 18.368467
F 62.370435 32.157298 40.197575
F 62.370435 55.310555 18.368467
F 62.370435 55.310555 40.197575
F 89.105538 9.004040 18.368467
F 89.105538 9.004040 40.197575
F 89.105538 32.157298 18.368467
F 89.105538 32.157298 40.197575
F 89.105538 55.310555 18.368467
F 89.105538 55.310555 40.197575
F 62.370435 16.721795 18.368468
F 62.370435 16.721795 40.197575
F 62.370435 39.875053 18.368468
F 62.370435 39.875053 40.197575
F 62.370435 63.028310 18.368468
F 62.370435 63.028310 40.197575
F 89.105538 16.721795 18.368468
F 89.105538 16.721795 40.197575
F 89.105538 39.875053 18.368468
F 89.105538 39.875053 40.197575
F 89.105538 63.028310 18.368468
F 89.105538 63.028310 40.197575
F 71.282138 1.286290 18.368468
F 71.282138 1.286290 40.197576
F 71.282138 24.439547 18.368468
F 71.282138 24.439547 40.197576
F 71.282138 47.592805 18.368468
F 71.282138 47.592805 40.197576
F 98.017241 1.286290 18.368468
F 98.017241 1.286290 40.197576
F 98.017241 24.439547 18.368468
F 98.017241 24.439547 40.197576
F 98.017241 47.592805 18.368468
F 98.017241 47.592805 40.197576
F 71.282138 9.004039 18.368468
F 71.282138 9.004039 40.197576
F 71.282138 32.157297 18.368468
F 71.282138 32.157297 40.197576
F 71.282138 55.310554 18.368468
F 71.282138 55.310554 40.197576
F 98.017241 9.004039 18.368468
F 98.017241 9.004039 40.197576
F 98.017241 32.157297 18.368468
F 98.017241 32.157297 40.197576
F 98.017241 55.310554 18.368468
F 98.017241 55.310554 40.197576
F 71.282138 16.721795 18.368469
F 71.282138 16.721795 40.197576
F 71.282138 39.875052 18.368469
F 71.282138 39.875052 40.197576
F 71.282138 63.028310 18.368469
F 71.282138 63.028310 40.197576
F 98.017241 16.721795 18.368469
F 98.017241 16.721795 40.197576
F 98.017241 39.875052 18.368469
F 98.017241 39.875052 40.197576
F 98.017241 63.028310 18.368469
F 98.017241 63.028310 40.197576
F 53.458724 3.858875 22.006652
F 53.458724 3.858875 43.835759
F 53.458724 27.012132 22.006652
F 53.458724 27.012132 43.835759
F 53.458724 50.165390 22.006652
F 53.458724 50.165390 43.835759
F 80.193827 3.858875 22.006652
F 80.193827 3.858875 43.835759
F 80.193827 27.012132 22.006652
F 80.193827 27.012132 43.835759
F 80.193827 50.165390 22.006652
F 80.193827 50.165390 43.835759
F 53.458724 11.576625 22.006652
F 53.458724 11.576625 43.835759
F 53.458724 34.729882 22.006652
F 53.458724 34.729882 43.835759
F 53.458724 57.883140 22.006652
F 53.458724 57.883140 43.835759
F 80.193827 11.576625 22.006652
F 80.193827 11.576625 43.835759
F 80.193827 34.729882 22.006652
F 80.193827 34.729882 43.835759
F 80.193827 57.883140 22.006652
F 80.193827 57.883140 43.835759
F 53.458724 19.294380 22.006652
F 53.458724 19.294380 43.835760
F 53.458724 42.447638 22.006652
F 53.458724 42.447638 43.835760
F 53.458724 65.600895 22.006652
F 53.458724 65.600895 43.835760
F 80.193827 19.294380 22.006652
F 80.193827 19.294380 43.835760
F 80.193827 42.447638 22.006652
F 80.193827 42.447638 43.835760
F 80.193827 65.600895 22.006652
F 80.193827 65.600895 43.835760
F 62.370419 3.858875 22.006652
F 62.370419 3.858875 43.835760
F 62.370419 27.012133 22.006652
F 62.370419 27.012133 43.835760
F 62.370419 50.165390 22.006652
F 62.370419 50.165390 43.835760
F 89.105522 3.858875 22.006652
F 89.105522 3.858875 43.835760
F 89.105522 27.012133 22.006652
F 89.105522 27.012133 43.835760
F 89.105522 50.165390 22.006652
F 89.105522 50.165390 43.835760
F 62.370419 11.576625 22.006652
F 62.370419 11.576625 43.835760
F 62.370419 34.729883 22.006652
F 62.370419 34.729883 43.835760
F 62.370419 57.883140 22.006652
F 62.370419 57.883140 43.835760
F 89.105522 11.576625 22.006652
F 89.105522 11.576625 43.835760
F 89.105522 34.729883 22.006652
F 89.105522 34.729883 43.835760
F 89.105522 57.883140 22.006652
F 89.105522 57.883140 43.835760
F 62.370419 19.294380 22.006653
F 62.370419 19.294380 43.835760
F 62.370419 42.447638 22.006653
F 62.370419 42.447638 43.835760
F 62.370419 65.600896 22.006653
F 62.370419 65.600896 43.835760
F 89.105522 19.294380 22.006653
F 89.105522 19.294380 43.835760
F 89.105522 42.447638 22.006653
F 89.105522 42.447638 43.835760
F 89.105522 65.600896 22.006653
F 89.105522 65.600896 43.835760
F 71.282124 3.858876 22.006653
F 71.282124 3.858876 43.835761
F 71.282124 27.012134 22.006653
F 71.282124 27.012134 43.835761
F 71.282124 50.165391 22.006653
F 71.282124 50.165391 43.835761
F 98.017228 3.858876 22.006653
F 98.017228 3.858876 43.835761
F 98.017228 27.012134 22.006653
F 98.017228 27.012134 43.835761
F 98.017228 50.165391 22.006653
F 98.017228 50.165391 43.835761
F 71.282124 11.576626 22.006653
F 71.282124 11.576626 43.835761
F 71.282124 34.729884 22.006653
F 71.282124 34.729884 43.835761
F 71.282124 57.883141 22.006653
F 71.282124 57.883141 43.835761
F 98.017228 11.576626 22.006653
F 98.017228 11.576626 43.835761
F 98.017228 34.729884 22.006653
F 98.017228 34.729884 43.835761
F 98.017228 57.883141 22.006653
F 98.017228 57.883141 43.835761
F 71.282124 19.294382 22.006654
F 71.282124 19.294382 43.835761
F 71.282124 42.447639 22.006654
F 71.282124 42.447639 43.835761
F 71.282124 65.600897 22.006654
F 71.282124 65.600897 43.835761
F 98.017228 19.294382 22.006654
F 98.017228 19.294382 43.835761
F 98.017228 42.447639 22.006654
F 98.017228 42.447639 43.835761
F 98.017228 65.600897 22.006654
F 98.017228 65.600897 43.835761
F 53.458735 3.858875 19.278015
F 53.458735 3.858875 41.107122
F 53.458735 27.012133 19.278015
F 53.458735 27.012133 41.107122
F 53.458735 50.165390 19.278015
F 53.458735 50.165390 41.107122
F 80.193839 3.858875 19.278015
F 80.193839 3.858875 41.107122
F 80.193839 27.012133 19.278015
F 80.193839 27.012133 41.107122
F 80.193839 50.165390 19.278015
F 80.193839 50.165390 41.107122
F 53.458735 11.576625 19.278014
F 53.458735 11.576625 41.107122
F 53.458735 34.729883 19.278014
F 53.458735 34.729883 41.107122
F 53.458735 57.883140 19.278014
F 53.458735 57.883140 41.107122
F 80.193839 11.576625 19.278014
F 80.193839 11.576625 41.107122
F 80.193839 34.729883 19.278014
F 80.193839 34.729883 41.107122
F 80.193839 57.883140 19.278014
F 80.193839 57.883140 41.107122
F 53.458735 19.294381 19.278014
F 53.458735 19.294381 41.107121
F 53.458735 42.447638 19.278014
F 53.458735 42.447638 41.107121
F 53.458735 65.600896 19.278014
F 53.458735 65.600896 41.107121
F 80.193839 19.294381 19.278014
F 80.193839 19.294381 41.107121
F 80.193839 42.447638 19.278014
F 80.193839 42.447638 41.107121
F 80.193839 65.600896 19.278014
F 80.193839 65.600896 41.107121
F 62.370432 3.858875 19.278014
F 62.370432 3.858875 41.107122
F 62.370432 27.012133 19.278014
F 62.370432 27.012133 41.107122
F 62.370432 50.165390 19.278014
F 62.370432 50.165390 41.107122
F 89.105535 3.858875 19.278014
F 89.105535 3.858875 41.107122
F 89.105535 27.012133 19.278014
F 89.105535 27.012133 41.107122
F 89.105535 50.165390 19.278014
F 89.105535 50.165390 41.107122
F 62.370432 11.576625 19.278014
F 62.370432 11.576625 41.107122
F 62.370432 34.729883 19.278014
F 62.370432 34.729883 41.107122
F 62.370432 57.883140 19.278014
F 62.370432 57.883140 41.107122
F 89.105535 11.576625 19.278014
F 89.105535 11.576625 41.107122
F 89.105535 34.729883 19.278014
F 89.105535 34.729883 41.107122
F 89.105535 57.883140 19.278014
F 89.105535 57.883140 41.107122
F 62.370432 19.294381 19.278014
F 62.370432 19.294381 41.107121
F 62.370432 42.447638 19.278014
F 62.370432 42.447638 41.107121
F 62.370432 65.600896 19.278014
F 62.370432 65.600896 41.107121
F 89.105535 19.294381 19.278014
F 89.105535 19.294381 41.107121
F 89.105535 42.447638 19.278014
F 89.105535 42.447638 41.107121
F 89.105535 65.600896 19.278014
F 89.105535 65.600896 41.107121
F 71.282136 3.858876 19.278013
F 71.282136 3.858876 41.107121
F 71.282136 27.012133 19.278013
F 71.282136 27.012133 41.107121
F 71.282136 50.165391 19.278013
F 71.282136 50.165391 41.107121
F 98.017240 3.858876 19.278013
F 98.017240 3.858876 41.107121
F 98.017240 27.012133 19.278013
F 98.017240 27.012133 41.107121
F 98.017240 50.165391 19.278013
F 98.017240 50.165391 41.107121
F 71.282136 11.576626 19.278013
F 71.282136 11.576626 41.107121
F 71.282136 34.729883 19.278013
F 71.282136 34.729883 41.107121
F 71.282136 57.883141 19.278013
F 71.282136 57.883141 41.107121
F 98.017240 11.576626 19.278013
F 98.017240 11.576626 41.107121
F 98.017240 34.729883 19.278013
F 98.017240 34.729883 41.107121
F 98.017240 57.883141 19.278013
F 98.017240 57.883141 41.107121
F 71.282136 19.294381 19.278013
F 71.282136 19.294381 41.107120
F 71.282136 42.447639 19.278013
F 71.282136 42.447639 41.107120
F 71.282136 65.600896 19.278013
F 71.282136 65.600896 41.107120
F 98.017240 19.294381 19.278013
F 98.017240 19.294381 41.107120
F 98.017240 42.447639 19.278013
F 98.017240 42.447639 41.107120
F 98.017240 65.600896 19.278013
F 98.017240 65.600896 41.107120
F 53.458725 1.286291 15.639830
F 53.458725 1.286291 37.468937
F 53.458725 24.439549 15.639830
F 53.458725 24.439549 37.468937
F 53.458725 47.592806 15.639830
F 53.458725 47.592806 37.468937
F 80.193829 1.286291 15.639830
F 80.193829 1.286291 37.468937
F 80.193829 24.439549 15.639830
F 80.193829 24.439549 37.468937
F 80.193829 47.592806 15.639830
F 80.193829 47.592806 37.468937
F 53.458725 9.004040 15.639830
F 53.458725 9.004040 37.468937
F 53.458725 32.157298 15.639830
F 53.458725 32.157298 37.468937
F 53.458725 55.310555 15.639830
F 53.458725 55.310555 37.468937
F 80.193829 9.004040 15.639830
F 80.193829 9.004040 37.468937
F 80.193829 32.157298 15.639830
F 80.193829 32.157298 37.468937
F 80.193829 55.310555 15.639830
F 80.193829 55.310555 37.468937
F 53.458725 16.721796 15.639829
F 53.458725 16.721796 37.468936
F 53.458725 39.875053 15.639829
F 53.458725 39.875053 37.468936
F 53.458725 63.028311 15.639829
F 53.458725 63.028311 37.468936
F 80.193829 16.721796 15.639829
F 80.193829 16.721796 37.468936
F 80.193829 39.875053 15.639829
F 80.193829 39.875053 37.468936
F 80.193829 63.028311 15.639829
F 80.193829 63.028311 37.468936
F 62.370421 1.286291 15.639830
F 62.370421 1.286291 37.468937
F 62.370421 24.439548 15.639830
F 62.370421 24.439548 37.468937
F 62.370421 47.592806 15.639830
F 62.370421 47.592806 37.468937
F 89.105525 1.286291 15.639830
F 89.105525 1.286291 37.468937
F 89.105525 24.439548 15.639830
F 89.105525 24.439548 37.468937
F 89.105525 47.592806 15.639830
F 89.105525 47.592806 37.468937
F 62.370421 9.004040 15.639830
F 62.370421 9.004040 37.468937
F 62.370421 32.157298 15.639830
F 62.370421 32.157298 37.468937
F 62.370421 55.310555 15.639830
F 62.370421 55.310555 37.468937
F 89.105525 9.004040 15.639830
F 89.105525 9.004040 37.468937
F 89.105525 32.157298 15.639830
F 89.105525 32.157298 37.468937
F 89.105525 55.310555 15.639830
F 89.105525 55.310555 37.468937
F 62.370421 16.721795 15.639829
F 62.370421 16.721795 37.468936
F 62.370421 39.875053 15.639829
F 62.370421 39.875053 37.468936
F 62.370421 63.028310 15.639829
F 62.370421 63.028310 37.468936
F 89.105525 16.721795 15.639829
F 89.105525 16.721795 37.468936
F 89.105525 39.875053 15.639829
F 89.105525 39.875053 37.468936
F 89.105525 63.028310 15.639829
F 89.105525 63.028310 37.468936
F 71.282126 1.286290 15.639828
F 71.282126 1.286290 37.468936
F 71.282126 24.439547 15.639828
F 71.282126 24.439547 37.468936
F 71.282126 47.592805 15.639828
F 71.282126 47.592805 37.468936
F 98.017229 1.286290 15.639828
F 98.017229 1.286290 37.468936
F 98.017229 24.439547 15.639828
F 98.017229 24.439547 37.468936
F 98.017229 47.592805 15.639828
F 98.017229 47.592805 37.468936
F 71.282126 9.004039 15.639828
F 71.282126 9.004039 37.468936
F 71.282126 32.157296 15.639828
F 71.282126 32.157296 37.468936
F 71.282126 55.310554 15.639828
F 71.282126 55.310554 37.468936
F 98.017229 9.004039 15.639828
F 98.017229 9.004039 37.468936
F 98.017229 32.157296 15.639828
F 98.017229 32.157296 37.468936
F 98.017229 55.310554 15.639828
F 98.017229 55.310554 37.468936
F 71.282126 16.721794 15.639828
F 71.282126 16.721794 37.468935
F 71.282126 39.875052 15.639828
F 71.282126 39.875052 37.468935
F 71.282126 63.028309 15.639828
F 71.282126 63.028309 37.468935
F 98.017229 16.721794 15.639828
F 98.017229 16.721794 37.468935
F 98.017229 39.875052 15.639828
F 98.017229 39.875052 37.468935
F 98.017229 63.028309 15.639828
F 98.017229 63.028309 37.468935
F 55.686662 7.717750 19.278015
F 55.686662 7.717750 41.107122
F 55.686662 30.871007 19.278015
F 55.686662 30.871007 41.107122
F 55.686662 54.024265 19.278015
F 55.686662 54.024265 41.107122
F 82.421765 7.717750 19.278015
F 82.421765 7.717750 41.107122
F 82.421765 30.871007 19.278015
F 82.421765 30.871007 41.107122
F 82.421765 54.024265 19.278015
F 82.421765 54.024265 41.107122
F 55.686662 15.435503 19.278014
F 55.686662 15.435503 41.107121
F 55.686662 38.588760 19.278014
F 55.686662 38.588760 41.107121
F 55.686662 61.742018 19.278014
F 55.686662 61.742018 41.107121
F 82.421765 15.435503 19.278014
F 82.421765 15.435503 41.107121
F 82.421765 38.588760 19.278014
F 82.421765 38.588760 41.107121
F 82.421765 61.742018 19.278014
F 82.421765 61.742018 41.107121
F 55.686662 0.000000 19.278014
F 55.686662 0.000000 41.107122
F 55.686662 23.153258 19.278014
F 55.686662 23.153258 41.107122
F 55.686662 46.306515 19.278014
F 55.686662 46.306515 41.107122
F 82.421765 0.000000 19.278014
F 82.421765 0.000000 41.107122
F 82.421765 23.153258 19.278014
F 82.421765 23.153258 41.107122
F 82.421765 46.306515 19.278014
F 82.421765 46.306515 41.107122
F 64.598360 7.717750 19.278015
F 64.598360 7.717750 41.107122
F 64.598360 30.871007 19.278015
F 64.598360 30.871007 41.107122
F 64.598360 54.024265 19.278015
F 64.598360 54.024265 41.107122
F 91.333463 7.717750 19.278015
F 91.333463 7.717750 41.107122
F 91.333463 30.871007 19.278015
F 91.333463 30.871007 41.107122
F 91.333463 54.024265 19.278015
F 91.333463 54.024265 41.107122
F 64.598360 15.435502 19.278013
F 64.598360 15.435502 41.107121
F 64.598360 38.588760 19.278013
F 64.598360 38.588760 41.107121
F 64.598360 61.742017 19.278013
F 64.598360 61.742017 41.107121
F 91.333463 15.435502 19.278013
F 91.333463 15.435502 41.107121
F 91.333463 38.588760 19.278013
F 91.333463 38.588760 41.107121
F 91.333463 61.742017 19.278013
F 91.333463 61.742017 41.107121
F 64.598360 0.000000 19.278014
F 64.598360 0.000000 41.107122
F 64.598360 23.153258 19.278014
F 64.598360 23.153258 41.107122
F 64.598360 46.306515 19.278014
F 64.598360 46.306515 41.107122
F 91.333463 0.000000 19.278014
F 91.333463 0.000000 41.107122
F 91.333463 23.153258 19.278014
F 91.333463 23.153258 41.107122
F 91.333463 46.306515 19.278014
F 91.333463 46.306515 41.107122
F 73.510064 7.717750 19.278014
F 73.510064 7.717750 41.107121
F 73.510064 30.871008 19.278014
F 73.510064 30.871008 41.107121
F 73.510064 54.024265 19.278014
F 73.510064 54.024265 41.107121
F 100.245168 7.717750 19.278014
F 100.245168 7.717750 41.107121
F 100.245168 30.871008 19.278014
F 100.245168 30.871008 41.107121
F 100.245168 54.024265 19.278014
F 100.245168 54.024265 41.107121
F 73.510064 15.435503 19.278013
F 73.510064 15.435503 41.107120
F 73.510064 38.588760 19.278013
F 73.510064 38.588760 41.107120
F 73.510064 61.742018 19.278013
F 73.510064 61.742018 41.107120
F 100.245168 15.435503 19.278013
F 100.245168 15.435503 41.107120
F 100.245168 38.588760 19.278013
F 100.245168 38.588760 41.107120
F 100.245168 61.742018 19.278013
F 100.245168 61.742018 41.107120
F 73.510064 0.000001 19.278014
F 73.510064 0.000001 41.107121
F 73.510064 23.153258 19.278014
F 73.510064 23.153258 41.107121
F 73.510064 46.306516 19.278014
F 73.510064 46.306516 41.107121
F 100.245168 0.000001 19.278014
F 100.245168 0.000001 41.107121
F 100.245168 23.153258 19.278014
F 100.245168 23.153258 41.107121
F 100.245168 46.306516 19.278014
F 100.245168 46.306516 41.107121
F 55.686647 5.145166 15.639830
F 55.686647 5.145166 37.468937
F 55.686647 28.298423 15.639830
F 55.686647 28.298423 37.468937
F 55.686647 51.451681 15.639830
F 55.686647 51.451681 37.468937
F 82.421751 5.145166 15.639830
F 82.421751 5.145166 37.468937
F 82.421751 28.298423 15.639830
F 82.421751 28.298423 37.468937
F 82.421751 51.451681 15.639830
F 82.421751 51.451681 37.468937
F 55.686647 12.862918 15.639829
F 55.686647 12.862918 37.468936
F 55.686647 36.016175 15.639829
F 55.686647 36.016175 37.468936
F 55.686647 59.169433 15.639829
F 55.686647 59.169433 37.468936
F 82.421751 12.862918 15.639829
F 82.421751 12.862918 37.468936
F 82.421751 36.016175 15.639829
F 82.421751 36.016175 37.468936
F 82.421751 59.169433 15.639829
F 82.421751 59.169433 37.468936
F 55.686647 20.580673 15.639830
F 55.686647 20.580673 37.468937
F 55.686647 43.733931 15.639830
F 55.686647 43.733931 37.468937
F 55.686647 66.887188 15.639830
F 55.686647 66.887188 37.468937
F 82.421751 20.580673 15.639830
F 82.421751 20.580673 37.468937
F 82.421751 43.733931 15.639830
F 82.421751 43.733931 37.468937
F 82.421751 66.887188 15.639830
F 82.421751 66.887188 37.468937
F 64.598344 5.145165 15.639829
F 64.598344 5.145165 37.468937
F 64.598344 28.298422 15.639829
F 64.598344 28.298422 37.468937
F 64.598344 51.451680 15.639829
F 64.598344 51.451680 37.468937
F 91.333447 5.145165 15.639829
F 91.333447 5.145165 37.468937
F 91.333447 28.298422 15.639829
F 91.333447 28.298422 37.468937
F 91.333447 51.451680 15.639829
F 91.333447 51.451680 37.468937
F 64.598344 12.862917 15.639828
F 64.598344 12.862917 37.468936
F 64.598344 36.016174 15.639828
F 64.598344 36.016174 37.468936
F 64.598344 59.169432 15.639828
F 64.598344 59.169432 37.468936
F 91.333447 12.862917 15.639828
F 91.333447 12.862917 37.468936
F 91.333447 36.016174 15.639828
F 91.333447 36.016174 37.468936
F 91.333447 59.169432 15.639828
F 91.333447 59.169432 37.468936
F 64.598344 20.580672 15.639829
F 64.598344 20.580672 37.468937
F 64.598344 43.733930 15.639829
F 64.598344 43.733930 37.468937
F 64.598344 66.887187 15.639829
F 64.598344 66.887187 37.468937
F 91.333447 20.580672 15.639829
F 91.333447 20.580672 37.468937
F 91.333447 43.733930 15.639829
F 91.333447 43.733930 37.468937
F 91.333447 66.887187 15.639829
F 91.333447 66.887187 37.468937
F 73.510051 5.145164 15.639829
F 73.510051 5.145164 37.468936
F 73.510051 28.298422 15.639829
F 73.510051 28.298422 37.468936
F 73.510051 51.451679 15.639829
F 73.510051 51.451679 37.468936
F 100.245155 5.145164 15.639829
F 100.245155 5.145164 37.468936
F 100.245155 28.298422 15.639829
F 100.245155 28.298422 37.468936
F 100.245155 51.451679 15.639829
F 100.245155 51.451679 37.468936
F 73.510051 12.862916 15.639828
F 73.510051 12.862916 37.468935
F 73.510051 36.016174 15.639828
F 73.510051 36.016174 37.468935
F 73.510051 59.169431 15.639828
F 73.510051 59.169431 37.468935
F 100.245155 12.862916 15.639828
F 100.245155 12.862916 37.468935
F 100.245155 36.016174 15.639828
F 100.245155 36.016174 37.468935
F 100.245155 59.169431 15.639828
F 100.245155 59.169431 37.468935
F 73.510051 20.580672 15.639829
F 73.510051 20.580672 37.468936
F 73.510051 43.733929 15.639829
F 73.510051 43.733929 37.468936
F 73.510051 66.887187 15.639829
F 73.510051 66.887187 37.468936
F 100.245155 20.580672 15.639829
F 100.245155 20.580672 37.468936
F 100.245155 43.733929 15.639829
F 100.245155 43.733929 37.468936
F 100.245155 66.887187 15.639829
F 100.245155 66.887187 37.468936
F 55.686659 5.145165 18.368467
F 55.686659 5.145165 40.197574
F 55.686659 28.298423 18.368467
F 55.686659 28.298423 40.197574
F 55.686659 51.451680 18.368467
F 55.686659 51.451680 40.197574
F 82.421763 5.145165 18.368467
F 82.421763 5.145165 40.197574
F 82.421763 28.298423 18.368467
F 82.421763 28.298423 40.197574
F 82.421763 51.451680 18.368467
F 82.421763 51.451680 40.197574
F 55.686659 12.862917 18.368468
F 55.686659 12.862917 40.197575
F 55.686659 36.016175 18.368468
F 55.686659 36.016175 40.197575
F 55.686659 59.169432 18.368468
F 55.686659 59.169432 40.197575
F 82.421763 12.862917 18.368468
F 82.421763 12.862917 40.197575
F 82.421763 36.016175 18.368468
F 82.421763 36.016175 40.197575
F 82.421763 59.169432 18.368468
F 82.421763 59.169432 40.197575
F 55.686659 20.580673 18.368467
F 55.686659 20.580673 40.197575
F 55.686659 43.733930 18.368467
F 55.686659 43.733930 40.197575
F 55.686659 66.887188 18.368467
F 55.686659 66.887188 40.197575
F 82.421763 20.580673 18.368467
F 82.421763 20.580673 40.197575
F 82.421763 43.733930 18.368467
F 82.421763 43.733930 40.197575
F 82.421763 66.887188 18.368467
F 82.421763 66.887188 40.197575
F 64.598357 5.145165 18.368467
F 64.598357 5.145165 40.197575
F 64.598357 28.298422 18.368467
F 64.598357 28.298422 40.197575
F 64.598357 51.451680 18.368467
F 64.598357 51.451680 40.197575
F 91.333460 5.145165 18.368467
F 91.333460 5.145165 40.197575
F 91.333460 28.298422 18.368467
F 91.333460 28.298422 40.197575
F 91.333460 51.451680 18.368467
F 91.333460 51.451680 40.197575
F 64.598357 12.862917 18.368468
F 64.598357 12.862917 40.197576
F 64.598357 36.016175 18.368468
F 64.598357 36.016175 40.197576
F 64.598357 59.169432 18.368468
F 64.598357 59.169432 40.197576
F 91.333460 12.862917 18.368468
F 91.333460 12.862917 40.197576
F 91.333460 36.016175 18.368468
F 91.333460 36.016175 40.197576
F 91.333460 59.169432 18.368468
F 91.333460 59.169432 40.197576
F 64.598357 20.580672 18.368468
F 64.598357 20.580672 40.197575
F 64.598357 43.733930 18.368468
F 64.598357 43.733930 40.197575
F 64.598357 66.887187 18.368468
F 64.598357 66.887187 40.197575
F 91.333460 20.580672 18.368468
F 91.333460 20.580672 40.197575
F 91.333460 43.733930 18.368468
F 91.333460 43.733930 40.197575
F 91.333460 66.887187 18.368468
F 91.333460 66.887187 40.197575
F 73.510063 5.145164 18.368468
F 73.510063 5.145164 40.197575
F 73.510063 28.298422 18.368468
F 73.510063 28.298422 40.197575
F 73.510063 51.451679 18.368468
F 73.510063 51.451679 40.197575
F 100.245166 5.145164 18.368468
F 100.245166 5.145164 40.197575
F 100.245166 28.298422 18.368468
F 100.245166 28.298422 40.197575
F 100.245166 51.451679 18.368468
F 100.245166 51.451679 40.197575
F 73.510063 12.862917 18.368469
F 73.510063 12.862917 40.197576
F 73.510063 36.016174 18.368469
F 73.510063 36.016174 40.197576
F 73.510063 59.169432 18.368469
F 73.510063 59.169432 40.197576
F 100.245166 12.862917 18.368469
F 100.245166 12.862917 40.197576
F 100.245166 36.016174 18.368469
F 100.245166 36.016174 40.197576
F 100.245166 59.169432 18.368469
F 100.245166 59.169432 40.197576
F 73.510063 20.580672 18.368468
F 73.510063 20.580672 40.197575
F 73.510063 43.733929 18.368468
F 73.510063 43.733929 40.197575
F 73.510063 66.887187 18.368468
F 73.510063 66.887187 40.197575
F 100.245166 20.580672 18.368468
F 100.245166 20.580672 40.197575
F 100.245166 43.733929 18.368468
F 100.245166 43.733929 40.197575
F 100.245166 66.887187 18.368468
F 100.245166 66.887187 40.197575
F 55.686649 7.717749 22.006652
F 55.686649 7.717749 43.835759
F 55.686649 30.871007 22.006652
F 55.686649 30.871007 43.835759
F 55.686649 54.024264 22.006652
F 55.686649 54.024264 43.835759
F 82.421753 7.717749 22.006652
F 82.421753 7.717749 43.835759
F 82.421753 30.871007 22.006652
F 82.421753 30.871007 43.835759
F 82.421753 54.024264 22.006652
F 82.421753 54.024264 43.835759
F 55.686649 15.435502 22.006653
F 55.686649 15.435502 43.835760
F 55.686649 38.588760 22.006653
F 55.686649 38.588760 43.835760
F 55.686649 61.742017 22.006653
F 55.686649 61.742017 43.835760
F 82.421753 15.435502 22.006653
F 82.421753 15.435502 43.835760
F 82.421753 38.588760 22.006653
F 82.421753 38.588760 43.835760
F 82.421753 61.742017 22.006653
F 82.421753 61.742017 43.835760
F 55.686649 0.000000 22.006652
F 55.686649 0.000000 43.835759
F 55.686649 23.153257 22.006652
F 55.686649 23.153257 43.835759
F 55.686649 46.306515 22.006652
F 55.686649 46.306515 43.835759
F 82.421753 0.000000 22.006652
F 82.421753 0.000000 43.835759
F 82.421753 23.153257 22.006652
F 82.421753 23.153257 43.835759
F 82.421753 46.306515 22.006652
F 82.421753 46.306515 43.835759
F 64.598346 7.717750 22.006652
F 64.598346 7.717750 43.835760
F 64.598346 30.871007 22.006652
F 64.598346 30.871007 43.835760
F 64.598346 54.024265 22.006652
F 64.598346 54.024265 43.835760
F 91.333450 7.717750 22.006652
F 91.333450 7.717750 43.835760
F 91.333450 30.871007 22.006652
F 91.333450 30.871007 43.835760
F 91.333450 54.024265 22.006652
F 91.333450 54.024265 43.835760
F 64.598346 15.435503 22.006653
F 64.598346 15.435503 43.835761
F 64.598346 38.588760 22.006653
F 64.598346 38.588760 43.835761
F 64.598346 61.742018 22.006653
F 64.598346 61.742018 43.835761
F 91.333450 15.435503 22.006653
F 91.333450 15.435503 43.835761
F 91.333450 38.588760 22.006653
F 91.333450 38.588760 43.835761
F 91.333450 61.742018 22.006653
F 91.333450 61.742018 43.835761
F 64.598346 0.000000 22.006652
F 64.598346 0.000000 43.835760
F 64.598346 23.153258 22.006652
F 64.598346 23.153258 43.835760
F 64.598346 46.306515 22.006652
F 64.598346 46.306515 43.835760
F 91.333450 0.000000 22.006652
F 91.333450 0.000000 43.835760
F 91.333450 23.153258 22.006652
F 91.333450 23.153258 43.835760
F 91.333450 46.306515 22.006652
F 91.333450 46.306515 43.835760
F 73.510053 7.717751 22.006653
F 73.510053 7.717751 43.835760
F 73.510053 30.871008 22.006653
F 73.510053 30.871008 43.835760
F 73.510053 54.024266 22.006653
F 73.510053 54.024266 43.835760
F 100.245156 7.717751 22.006653
F 100.245156 7.717751 43.835760
F 100.245156 30.871008 22.006653
F 100.245156 30.871008 43.835760
F 100.245156 54.024266 22.006653
F 100.245156 54.024266 43.835760
F 73.510053 15.435503 22.006654
F 73.510053 15.435503 43.835761
F 73.510053 38.588761 22.006654
F 73.510053 38.588761 43.835761
F 73.510053 61.742018 22.006654
F 73.510053 61.742018 43.835761
F 100.245156 15.435503 22.006654
F 100.245156 15.435503 43.835761
F 100.245156 38.588761 22.006654
F 100.245156 38.588761 43.835761
F 100.245156 61.742018 22.006654
F 100.245156 61.742018 43.835761
F 73.510053 0.000001 22.006653
F 73.510053 0.000001 43.835760
F 73.510053 23.153259 22.006653
F 73.510053 23.153259 43.835760
F 73.510053 46.306516 22.006653
F 73.510053 46.306516 43.835760
F 100.245156 0.000001 22.006653
F 100.245156 0.000001 43.835760
F 100.245156 23.153259 22.006653
F 100.245156 23.153259 43.835760
F 100.245156 46.306516 22.006653
F 100.245156 46.306516 43.835760
F 57.914586 1.286291 18.368467
F 57.914586 1.286291 40.197575
F 57.914586 24.439548 18.368467
F 57.914586 24.439548 40.197575
F 57.914586 47.592806 18.368467
F 57.914586 47.592806 40.197575
F 84.649689 1.286291 18.368467
F 84.649689 1.286291 40.197575
F 84.649689 24.439548 18.368467
F 84.649689 24.439548 40.197575
F 84.649689 47.592806 18.368467
F 84.649689 47.592806 40.197575
F 57.914586 9.004040 18.368467
F 57.914586 9.004040 40.197575
F 57.914586 32.157298 18.368467
F 57.914586 32.157298 40.197575
F 57.914586 55.310555 18.368467
F 57.914586 55.310555 40.197575
F 84.649689 9.004040 18.368467
F 84.649689 9.004040 40.197575
F 84.649689 32.157298 18.368467
F 84.649689 32.157298 40.197575
F 84.649689 55.310555 18.368467
F 84.649689 55.310555 40.197575
F 57.914586 16.721795 18.368468
F 57.914586 16.721795 40.197575
F 57.914586 39.875053 18.368468
F 57.914586 39.875053 40.197575
F 57.914586 63.028310 18.368468
F 57.914586 63.028310 40.197575
F 84.649689 16.721795 18.368468
F 84.649689 16.721795 40.197575
F 84.649689 39.875053 18.368468
F 84.649689 39.875053 40.197575
F 84.649689 63.028310 18.368468
F 84.649689 63.028310 40.197575
F 66.826285 1.286290 18.368468
F 66.826285 1.286290 40.197575
F 66.826285 24.439548 18.368468
F 66.826285 24.439548 40.197575
F 66.826285 47.592806 18.368468
F 66.826285 47.592806 40.197575
F 93.561388 1.286290 18.368468
F 93.561388 1.286290 40.197575
F 93.561388 24.439548 18.368468
F 93.561388 24.439548 40.197575
F 93.561388 47.592806 18.368468
F 93.561388 47.592806 40.197575
F 66.826285 9.004040 18.368468
F 66.826285 9.004040 40.197575
F 66.826285 32.157297 18.368468
F 66.826285 32.157297 40.197575
F 66.826285 55.310555 18.368468
F 66.826285 55.310555 40.197575
F 93.561388 9.004040 18.368468
F 93.561388 9.004040 40.197575
F 93.561388 32.157297 18.368468
F 93.561388 32.157297 40.197575
F 93.561388 55.310555 18.368468
F 93.561388 55.310555 40.197575
F 66.826285 16.721795 18.368468
F 66.826285 16.721795 40.197576
F 66.826285 39.875053 18.368468
F 66.826285 39.875053 40.197576
F 66.826285 63.028310 18.368468
F 66.826285 63.028310 40.197576
F 93.561388 16.721795 18.368468
F 93.561388 16.721795 40.197576
F 93.561388 39.875053 18.368468
F 93.561388 39.875053 40.197576
F 93.561388 63.028310 18.368468
F 93.561388 63.028310 40.197576
F 75.737990 1.286290 18.368468
F 75.737990 1.286290 40.197575
F 75.737990 24.439548 18.368468
F 75.737990 24.439548 40.197575
F 75.737990 47.592805 18.368468
F 75.737990 47.592805 40.197575
F 102.473094 1.286290 18.368468
F 102.473094 1.286290 40.197575
F 102.473094 24.439548 18.368468
F 102.473094 24.439548 40.197575
F 102.473094 47.592805 18.368468
F 102.473094 47.592805 40.197575
F 75.737990 9.004040 18.368468
F 75.737990 9.004040 40.197575
F 75.737990 32.157297 18.368468
F 75.737990 32.157297 40.197575
F 75.737990 55.310555 18.368468
F 75.737990 55.310555 40.197575
F 102.473094 9.004040 18.368468
F 102.473094 9.004040 40.197575
F 102.473094 32.157297 18.368468
F 102.473094 32.157297 40.197575
F 102.473094 55.310555 18.368468
F 102.473094 55.310555 40.197575
F 75.737990 16.721795 18.368468
F 75.737990 16.721795 40.197576
F 75.737990 39.875052 18.368468
F 75.737990 39.875052 40.197576
F 75.737990 63.028310 18.368468
F 75.737990 63.028310 40.197576
F 102.473094 16.721795 18.368468
F 102.473094 16.721795 40.197576
F 102.473094 39.875052 18.368468
F 102.473094 39.875052 40.197576
F 102.473094 63.028310 18.368468
F 102.473094 63.028310 40.197576
F 57.914571 3.858875 22.006652
F 57.914571 3.858875 43.835759
F 57.914571 27.012132 22.006652
F 57.914571 27.012132 43.835759
F 57.914571 50.165390 22.006652
F 57.914571 50.165390 43.835759
F 84.649674 3.858875 22.006652
F 84.649674 3.858875 43.835759
F 84.649674 27.012132 22.006652
F 84.649674 27.012132 43.835759
F 84.649674 50.165390 22.006652
F 84.649674 50.165390 43.835759
F 57.914571 11.576625 22.006652
F 57.914571 11.576625 43.835759
F 57.914571 34.729882 22.006652
F 57.914571 34.729882 43.835759
F 57.914571 57.883140 22.006652
F 57.914571 57.883140 43.835759
F 84.649674 11.576625 22.006652
F 84.649674 11.576625 43.835759
F 84.649674 34.729882 22.006652
F 84.649674 34.729882 43.835759
F 84.649674 57.883140 22.006652
F 84.649674 57.883140 43.835759
F 57.914571 19.294380 22.006652
F 57.914571 19.294380 43.835760
F 57.914571 42.447638 22.006652
F 57.914571 42.447638 43.835760
F 57.914571 65.600895 22.006652
F 57.914571 65.600895 43.835760
F 84.649674 19.294380 22.006652
F 84.649674 19.294380 43.835760
F 84.649674 42.447638 22.006652
F 84.649674 42.447638 43.835760
F 84.649674 65.600895 22.006652
F 84.649674 65.600895 43.835760
F 66.826270 3.858876 22.006653
F 66.826270 3.858876 43.835760
F 66.826270 27.012134 22.006653
F 66.826270 27.012134 43.835760
F 66.826270 50.165391 22.006653
F 66.826270 50.165391 43.835760
F 93.561374 3.858876 22.006653
F 93.561374 3.858876 43.835760
F 93.561374 27.012134 22.006653
F 93.561374 27.012134 43.835760
F 93.561374 50.165391 22.006653
F 93.561374 50.165391 43.835760
F 66.826270 11.576626 22.006653
F 66.826270 11.576626 43.835760
F 66.826270 34.729884 22.006653
F 66.826270 34.729884 43.835760
F 66.826270 57.883141 22.006653
F 66.826270 57.883141 43.835760
F 93.561374 11.576626 22.006653
F 93.561374 11.576626 43.835760
F 93.561374 34.729884 22.006653
F 93.561374 34.729884 43.835760
F 93.561374 57.883141 22.006653
F 93.561374 57.883141 43.835760
F 66.826270 19.294382 22.006653
F 66.826270 19.294382 43.835761
F 66.826270 42.447639 22.006653
F 66.826270 42.447639 43.835761
F 66.826270 65.600897 22.006653
F 66.826270 65.600897 43.835761
F 93.561374 19.294382 22.006653
F 93.561374 19.294382 43.835761
F 93.561374 42.447639 22.006653
F 93.561374 42.447639 43.835761
F 93.561374 65.600897 22.006653
F 93.561374 65.600897 43.835761
F 75.737977 3.858875 22.006652
F 75.737977 3.858875 43.835760
F 75.737977 27.012133 22.006652
F 75.737977 27.012133 43.835760
F 75.737977 50.165390 22.006652
F 75.737977 50.165390 43.835760
F 102.473081 3.858875 22.006652
F 102.473081 3.858875 43.835760
F 102.473081 27.012133 22.006652
F 102.473081 27.012133 43.835760
F 102.473081 50.165390 22.006652
F 102.473081 50.165390 43.835760
F 75.737977 11.576625 22.006653
F 75.737977 11.576625 43.835760
F 75.737977 34.729883 22.006653
F 75.737977 34.729883 43.835760
F 75.737977 57.883140 22.006653
F 75.737977 57.883140 43.835760
F 102.473081 11.576625 22.006653
F 102.473081 11.576625 43.835760
F 102.473081 34.729883 22.006653
F 102.473081 34.729883 43.835760
F 102.473081 57.883140 22.006653
F 102.473081 57.883140 43.835760
F 75.737977 19.294381 22.006653
F 75.737977 19.294381 43.835760
F 75.737977 42.447638 22.006653
F 75.737977 42.447638 43.835760
F 75.737977 65.600896 22.006653
F 75.737977 65.600896 43.835760
F 102.473081 19.294381 22.006653
F 102.473081 19.294381 43.835760
F 102.473081 42.447638 22.006653
F 102.473081 42.447638 43.835760
F 102.473081 65.600896 22.006653
F 102.473081 65.600896 43.835760
F 57.914583 3.858875 19.278015
F 57.914583 3.858875 41.107122
F 57.914583 27.012133 19.278015
F 57.914583 27.012133 41.107122
F 57.914583 50.165390 19.278015
F 57.914583 50.165390 41.107122
F 84.649686 3.858875 19.278015
F 84.649686 3.858875 41.107122
F 84.649686 27.012133 19.278015
F 84.649686 27.012133 41.107122
F 84.649686 50.165390 19.278015
F 84.649686 50.165390 41.107122
F 57.914583 11.576625 19.278014
F 57.914583 11.576625 41.107122
F 57.914583 34.729883 19.278014
F 57.914583 34.729883 41.107122
F 57.914583 57.883140 19.278014
F 57.914583 57.883140 41.107122
F 84.649686 11.576625 19.278014
F 84.649686 11.576625 41.107122
F 84.649686 34.729883 19.278014
F 84.649686 34.729883 41.107122
F 84.649686 57.883140 19.278014
F 84.649686 57.883140 41.107122
F 57.914583 19.294381 19.278014
F 57.914583 19.294381 41.107121
F 57.914583 42.447638 19.278014
F 57.914583 42.447638 41.107121
F 57.914583 65.600896 19.278014
F 57.914583 65.600896 41.107121
F 84.649686 19.294381 19.278014
F 84.649686 19.294381 41.107121
F 84.649686 42.447638 19.278014
F 84.649686 42.447638 41.107121
F 84.649686 65.600896 19.278014
F 84.649686 65.600896 41.107121
F 66.826283 3.858876 19.278014
F 66.826283 3.858876 41.107121
F 66.826283 27.012133 19.278014
F 66.826283 27.012133 41.107121
F 66.826283 50.165391 19.278014
F 66.826283 50.165391 41.107121
F 93.561386 3.858876 19.278014
F 93.561386 3.858876 41.107121
F 93.561386 27.012133 19.278014
F 93.561386 27.012133 41.107121
F 93.561386 50.165391 19.278014
F 93.561386 50.165391 41.107121
F 66.826283 11.576626 19.278014
F 66.826283 11.576626 41.107121
F 66.826283 34.729883 19.278014
F 66.826283 34.729883 41.107121
F 66.826283 57.883141 19.278014
F 66.826283 57.883141 41.107121
F 93.561386 11.576626 19.278014
F 93.561386 11.576626 41.107121
F 93.561386 34.729883 19.278014
F 93.561386 34.729883 41.107121
F 93.561386 57.883141 19.278014
F 93.561386 57.883141 41.107121
F 66.826283 19.294381 19.278013
F 66.826283 19.294381 41.107121
F 66.826283 42.447639 19.278013
F 66.826283 42.447639 41.107121
F 66.826283 65.600896 19.278013
F 66.826283 65.600896 41.107121
F 93.561386 19.294381 19.278013
F 93.561386 19.294381 41.107121
F 93.561386 42.447639 19.278013
F 93.561386 42.447639 41.107121
F 93.561386 65.600896 19.278013
F 93.561386 65.600896 41.107121
F 75.737989 3.858875 19.278014
F 75.737989 3.858875 41.107122
F 75.737989 27.012133 19.278014
F 75.737989 27.012133 41.107122
F 75.737989 50.165390 19.278014
F 75.737989 50.165390 41.107122
F 102.473092 3.858875 19.278014
F 102.473092 3.858875 41.107122
F 102.473092 27.012133 19.278014
F 102.473092 27.012133 41.107122
F 102.473092 50.165390 19.278014
F 102.473092 50.165390 41.107122
F 75.737989 11.576625 19.278014
F 75.737989 11.576625 41.107121
F 75.737989 34.729883 19.278014
F 75.737989 34.729883 41.107121
F 75.737989 57.883140 19.278014
F 75.737989 57.883140 41.107121
F 102.473092 11.576625 19.278014
F 102.473092 11.576625 41.107121
F 102.473092 34.729883 19.278014
F 102.473092 34.729883 41.107121
F 102.473092 57.883140 19.278014
F 102.473092 57.883140 41.107121
F 75.737989 19.294381 19.278014
F 75.737989 19.294381 41.107121
F 75.737989 42.447638 19.278014
F 75.737989 42.447638 41.107121
F 75.737989 65.600896 19.278014
F 75.737989 65.600896 41.107121
F 102.473092 19.294381 19.278014
F 102.473092 19.294381 41.107121
F 102.473092 42.447638 19.278014
F 102.473092 42.447638 41.107121
F 102.473092 65.600896 19.278014
F 102.473092 65.600896 41.107121
F 57.914573 1.286291 15.639830
F 57.914573 1.286291 37.468937
F 57.914573 24.439549 15.639830
F 57.914573 24.439549 37.468937
F 57.914573 47.592806 15.639830
F 57.914573 47.592806 37.468937
F 84.649676 1.286291 15.639830
F 84.649676 1.286291 37.468937
F 84.649676 24.439549 15.639830
F 84.649676 24.439549 37.468937
F 84.649676 47.592806 15.639830
F 84.649676 47.592806 37.468937
F 57.914573 9.004041 15.639830
F 57.914573 9.004041 37.468937
F 57.914573 32.157298 15.639830
F 57.914573 32.157298 37.468937
F 57.914573 55.310556 15.639830
F 57.914573 55.310556 37.468937
F 84.649676 9.004041 15.639830
F 84.649676 9.004041 37.468937
F 84.649676 32.157298 15.639830
F 84.649676 32.157298 37.468937
F 84.649676 55.310556 15.639830
F 84.649676 55.310556 37.468937
F 57.914573 16.721796 15.639829
F 57.914573 16.721796 37.468936
F 57.914573 39.875053 15.639829
F 57.914573 39.875053 37.468936
F 57.914573 63.028311 15.639829
F 57.914573 63.028311 37.468936
F 84.649676 16.721796 15.639829
F 84.649676 16.721796 37.468936
F 84.649676 39.875053 15.639829
F 84.649676 39.875053 37.468936
F 84.649676 63.028311 15.639829
F 84.649676 63.028311 37.468936
F 66.826272 1.286290 15.639829
F 66.826272 1.286290 37.468936
F 66.826272 24.439547 15.639829
F 66.826272 24.439547 37.468936
F 66.826272 47.592805 15.639829
F 66.826272 47.592805 37.468936
F 93.561375 1.286290 15.639829
F 93.561375 1.286290 37.468936
F 93.561375 24.439547 15.639829
F 93.561375 24.439547 37.468936
F 93.561375 47.592805 15.639829
F 93.561375 47.592805 37.468936
F 66.826272 9.004039 15.639829
F 66.826272 9.004039 37.468936
F 66.826272 32.157297 15.639829
F 66.826272 32.157297 37.468936
F 66.826272 55.310554 15.639829
F 66.826272 55.310554 37.468936
F 93.561375 9.004039 15.639829
F 93.561375 9.004039 37.468936
F 93.561375 32.157297 15.639829
F 93.561375 32.157297 37.468936
F 93.561375 55.310554 15.639829
F 93.561375 55.310554 37.468936
F 66.826272 16.721795 15.639828
F 66.826272 16.721795 37.468936
F 66.826272 39.875052 15.639828
F 66.826272 39.875052 37.468936
F 66.826272 63.028310 15.639828
F 66.826272 63.028310 37.468936
F 93.561375 16.721795 15.639828
F 93.561375 16.721795 37.468936
F 93.561375 39.875052 15.639828
F 93.561375 39.875052 37.468936
F 93.561375 63.028310 15.639828
F 93.561375 63.028310 37.468936
F 75.737979 1.286290 15.639829
F 75.737979 1.286290 37.468936
F 75.737979 24.439548 15.639829
F 75.737979 24.439548 37.468936
F 75.737979 47.592805 15.639829
F 75.737979 47.592805 37.468936
F 102.473082 1.286290 15.639829
F 102.473082 1.286290 37.468936
F 102.473082 24.439548 15.639829
F 102.473082 24.439548 37.468936
F 102.473082 47.592805 15.639829
F 102.473082 47.592805 37.468936
F 75.737979 9.004039 15.639829
F 75.737979 9.004039 37.468937
F 75.737979 32.157297 15.639829
F 75.737979 32.157297 37.468937
F 75.737979 55.310555 15.639829
F 75.737979 55.310555 37.468937
F 102.473082 9.004039 15.639829
F 102.473082 9.004039 37.468937
F 102.473082 32.157297 15.639829
F 102.473082 32.157297 37.468937
F 102.473082 55.310555 15.639829
F 102.473082 55.310555 37.468937
F 75.737979 16.721795 15.639828
F 75.737979 16.721795 37.468936
F 75.737979 39.875052 15.639828
F 75.737979 39.875052 37.468936
F 75.737979 63.028310 15.639828
F 75.737979 63.028310 37.468936
F 102.473082 16.721795 15.639828
F 102.473082 16.721795 37.468936
F 102.473082 39.875052 15.639828
F 102.473082 39.875052 37.468936
F 102.473082 63.028310 15.639828
F 102.473082 63.028310 37.468936
F 60.142510 7.717750 19.278015
F 60.142510 7.717750 41.107122
F 60.142510 30.871007 19.278015
F 60.142510 30.871007 41.107122
F 60.142510 54.024265 19.278015
F 60.142510 54.024265 41.107122
F 86.877613 7.717750 19.278015
F 86.877613 7.717750 41.107122
F 86.877613 30.871007 19.278015
F 86.877613 30.871007 41.107122
F 86.877613 54.024265 19.278015
F 86.877613 54.024265 41.107122
F 60.142510 15.435502 19.278014
F 60.142510 15.435502 41.107121
F 60.142510 38.588760 19.278014
F 60.142510 38.588760 41.107121
F 60.142510 61.742018 19.278014
F 60.142510 61.742018 41.107121
F 86.877613 15.435502 19.278014
F 86.877613 15.435502 41.107121
F 86.877613 38.588760 19.278014
F 86.877613 38.588760 41.107121
F 86.877613 61.742018 19.278014
F 86.877613 61.742018 41.107121
F 60.142510 0.000000 19.278015
F 60.142510 0.000000 41.107122
F 60.142510 23.153258 19.278015
F 60.142510 23.153258 41.107122
F 60.142510 46.306515 19.278015
F 60.142510 46.306515 41.107122
F 86.877613 0.000000 19.278015
F 86.877613 0.000000 41.107122
F 86.877613 23.153258 19.278015
F 86.877613 23.153258 41.107122
F 86.877613 46.306515 19.278015
F 86.877613 46.306515 41.107122
F 69.054211 7.717750 19.278014
F 69.054211 7.717750 41.107121
F 69.054211 30.871008 19.278014
F 69.054211 30.871008 41.107121
F 69.054211 54.024265 19.278014
F 69.054211 54.024265 41.107121
F 95.789315 7.717750 19.278014
F 95.789315 7.717750 41.107121
F 95.789315 30.871008 19.278014
F 95.789315 30.871008 41.107121
F 95.789315 54.024265 19.278014
F 95.789315 54.024265 41.107121
F 69.054211 15.435503 19.278013
F 69.054211 15.435503 41.107120
F 69.054211 38.588760 19.278013
F 69.054211 38.588760 41.107120
F 69.054211 61.742018 19.278013
F 69.054211 61.742018 41.107120
F 95.789315 15.435503 19.278013
F 95.789315 15.435503 41.107120
F 95.789315 38.588760 19.278013
F 95.789315 38.588760 41.107120
F 95.789315 61.742018 19.278013
F 95.789315 61.742018 41.107120
F 69.054211 0.000001 19.278014
F 69.054211 0.000001 41.107121
F 69.054211 23.153258 19.278014
F 69.054211 23.153258 41.107121
F 69.054211 46.306516 19.278014
F 69.054211 46.306516 41.107121
F 95.789315 0.000001 19.278014
F 95.789315 0.000001 41.107121
F 95.789315 23.153258 19.278014
F 95.789315 23.153258 41.107121
F 95.789315 46.306516 19.278014
F 95.789315 46.306516 41.107121
F 77.965916 7.717750 19.278015
F 77.965916 7.717750 41.107122
F 77.965916 30.871007 19.278015
F 77.965916 30.871007 41.107122
F 77.965916 54.024265 19.278015
F 77.965916 54.024265 41.107122
F 104.701019 7.717750 19.278015
F 104.701019 7.717750 41.107122
F 104.701019 30.871007 19.278015
F 104.701019 30.871007 41.107122
F 104.701019 54.024265 19.278015
F 104.701019 54.024265 41.107122
F 77.965916 15.435502 19.278014
F 77.965916 15.435502 41.107121
F 77.965916 38.588760 19.278014
F 77.965916 38.588760 41.107121
F 77.965916 61.742018 19.278014
F 77.965916 61.742018 41.107121
F 104.701019 15.435502 19.278014
F 104.701019 15.435502 41.107121
F 104.701019 38.588760 19.278014
F 104.701019 38.588760 41.107121
F 104.701019 61.742018 19.278014
F 104.701019 61.742018 41.107121
F 77.965916 0.000000 19.278014
F 77.965916 0.000000 41.107122
F 77.965916 23.153258 19.278014
F 77.965916 23.153258 41.107122
F 77.965916 46.306515 19.278014
F 77.965916 46.306515 41.107122
F 104.701019 0.000000 19.278014
F 104.701019 0.000000 41.107122
F 104.701019 23.153258 19.278014
F 104.701019 23.153258 41.107122
F 104.701019 46.306515 19.278014
F 104.701019 46.306515 41.107122
F 60.142495 5.145165 15.639830
F 60.142495 5.145165 37.468937
F 60.142495 28.298423 15.639830
F 60.142495 28.298423 37.468937
F 60.142495 51.451680 15.639830
F 60.142495 51.451680 37.468937
F 86.877598 5.145165 15.639830
F 86.877598 5.145165 37.468937
F 86.877598 28.298423 15.639830
F 86.877598 28.298423 37.468937
F 86.877598 51.451680 15.639830
F 86.877598 51.451680 37.468937
F 60.142495 12.862918 15.639829
F 60.142495 12.862918 37.468936
F 60.142495 36.016175 15.639829
F 60.142495 36.016175 37.468936
F 60.142495 59.169433 15.639829
F 60.142495 59.169433 37.468936
F 86.877598 12.862918 15.639829
F 86.877598 12.862918 37.468936
F 86.877598 36.016175 15.639829
F 86.877598 36.016175 37.468936
F 86.877598 59.169433 15.639829
F 86.877598 59.169433 37.468936
F 60.142495 20.580673 15.639830
F 60.142495 20.580673 37.468937
F 60.142495 43.733930 15.639830
F 60.142495 43.733930 37.468937
F 60.142495 66.887188 15.639830
F 60.142495 66.887188 37.468937
F 86.877598 20.580673 15.639830
F 86.877598 20.580673 37.468937
F 86.877598 43.733930 15.639830
F 86.877598 43.733930 37.468937
F 86.877598 66.887188 15.639830
F 86.877598 66.887188 37.468937
F 69.054197 5.145164 15.639829
F 69.054197 5.145164 37.468936
F 69.054197 28.298421 15.639829
F 69.054197 28.298421 37.468936
F 69.054197 51.451679 15.639829
F 69.054197 51.451679 37.468936
F 95.789301 5.145164 15.639829
F 95.789301 5.145164 37.468936
F 95.789301 28.298421 15.639829
F 95.789301 28.298421 37.468936
F 95.789301 51.451679 15.639829
F 95.789301 51.451679 37.468936
F 69.054197 12.862916 15.639828
F 69.054197 12.862916 37.468935
F 69.054197 36.016174 15.639828
F 69.054197 36.016174 37.468935
F 69.054197 59.169431 15.639828
F 69.054197 59.169431 37.468935
F 95.789301 12.862916 15.639828
F 95.789301 12.862916 37.468935
F 95.789301 36.016174 15.639828
F 95.789301 36.016174 37.468935
F 95.789301 59.169431 15.639828
F 95.789301 59.169431 37.468935
F 69.054197 20.580671 15.639828
F 69.054197 20.580671 37.468936
F 69.054197 43.733929 15.639828
F 69.054197 43.733929 37.468936
F 69.054197 66.887186 15.639828
F 69.054197 66.887186 37.468936
F 95.789301 20.580671 15.639828
F 95.789301 20.580671 37.468936
F 95.789301 43.733929 15.639828
F 95.789301 43.733929 37.468936
F 95.789301 66.887186 15.639828
F 95.789301 66.887186 37.468936
F 77.965903 5.145165 15.639830
F 77.965903 5.145165 37.468937
F 77.965903 28.298423 15.639830
F 77.965903 28.298423 37.468937
F 77.965903 51.451680 15.639830
F 77.965903 51.451680 37.468937
F 104.701006 5.145165 15.639830
F 104.701006 5.145165 37.468937
F 104.701006 28.298423 15.639830
F 104.701006 28.298423 37.468937
F 104.701006 51.451680 15.639830
F 104.701006 51.451680 37.468937
F 77.965903 12.862917 15.639829
F 77.965903 12.862917 37.468936
F 77.965903 36.016175 15.639829
F 77.965903 36.016175 37.468936
F 77.965903 59.169432 15.639829
F 77.965903 59.169432 37.468936
F 104.701006 12.862917 15.639829
F 104.701006 12.862917 37.468936
F 104.701006 36.016175 15.639829
F 104.701006 36.016175 37.468936
F 104.701006 59.169432 15.639829
F 104.701006 59.169432 37.468936
F 77.965903 20.580673 15.639830
F 77.965903 20.580673 37.468937
F 77.965903 43.733930 15.639830
F 77.965903 43.733930 37.468937
F 77.965903 66.887188 15.639830
F 77.965903 66.887188 37.468937
F 104.701006 20.580673 15.639830
F 104.701006 20.580673 37.468937
F 104.701006 43.733930 15.639830
F 104.701006 43.733930 37.468937
F 104.701006 66.887188 15.639830
F 104.701006 66.887188 37.468937
F 60.142507 5.145165 18.368467
F 60.142507 5.145165 40.197574
F 60.142507 28.298423 18.368467
F 60.142507 28.298423 40.197574
F 60.142507 51.451680 18.368467
F 60.142507 51.451680 40.197574
F 86.877611 5.145165 18.368467
F 86.877611 5.145165 40.197574
F 86.877611 28.298423 18.368467
F 86.877611 28.298423 40.197574
F 86.877611 51.451680 18.368467
F 86.877611 51.451680 40.197574
F 60.142507 12.862917 18.368468
F 60.142507 12.862917 40.197575
F 60.142507 36.016175 18.368468
F 60.142507 36.016175 40.197575
F 60.142507 59.169432 18.368468
F 60.142507 59.169432 40.197575
F 86.877611 12.862917 18.368468
F 86.877611 12.862917 40.197575
F 86.877611 36.016175 18.368468
F 86.877611 36.016175 40.197575
F 86.877611 59.169432 18.368468
F 86.877611 59.169432 40.197575
F 60.142507 20.580673 18.368467
F 60.142507 20.580673 40.197575
F 60.142507 43.733930 18.368467
F 60.142507 43.733930 40.197575
F 60.142507 66.887188 18.368467
F 60.142507 66.887188 40.197575
F 86.877611 20.580673 18.368467
F 86.877611 20.580673 40.197575
F 86.877611 43.733930 18.368467
F 86.877611 43.733930 40.197575
F 86.877611 66.887188 18.368467
F 86.877611 66.887188 40.197575
F 69.054210 5.145164 18.368468
F 69.054210 5.145164 40.197575
F 69.054210 28.298422 18.368468
F 69.054210 28.298422 40.197575
F 69.054210 51.451679 18.368468
F 69.054210 51.451679 40.197575
F 95.789313 5.145164 18.368468
F 95.789313 5.145164 40.197575
F 95.789313 28.298422 18.368468
F 95.789313 28.298422 40.197575
F 95.789313 51.451679 18.368468
F 95.789313 51.451679 40.197575
F 69.054210 12.862917 18.368469
F 69.054210 12.862917 40.197576
F 69.054210 36.016174 18.368469
F 69.054210 36.016174 40.197576
F 69.054210 59.169432 18.368469
F 69.054210 59.169432 40.197576
F 95.789313 12.862917 18.368469
F 95.789313 12.862917 40.197576
F 95.789313 36.016174 18.368469
F 95.789313 36.016174 40.197576
F 95.789313 59.169432 18.368469
F 95.789313 59.169432 40.197576
F 69.054210 20.580672 18.368468
F 69.054210 20.580672 40.197576
F 69.054210 43.733929 18.368468
F 69.054210 43.733929 40.197576
F 69.054210 66.887187 18.368468
F 69.054210 66.887187 40.197576
F 95.789313 20.580672 18.368468
F 95.789313 20.580672 40.197576
F 95.789313 43.733929 18.368468
F 95.789313 43.733929 40.197576
F 95.789313 66.887187 18.368468
F 95.789313 66.887187 40.197576
F 77.965914 5.145165 18.368467
F 77.965914 5.145165 40.197574
F 77.965914 28.298423 18.368467
F 77.965914 28.298423 40.197574
F 77.965914 51.451680 18.368467
F 77.965914 51.451680 40.197574
F 104.701017 5.145165 18.368467
F 104.701017 5.145165 40.197574
F 104.701017 28.298423 18.368467
F 104.701017 28.298423 40.197574
F 104.701017 51.451680 18.368467
F 104.701017 51.451680 40.197574
F 77.965914 12.862917 18.368468
F 77.965914 12.862917 40.197575
F 77.965914 36.016175 18.368468
F 77.965914 36.016175 40.197575
F 77.965914 59.169432 18.368468
F 77.965914 59.169432 40.197575
F 104.701017 12.862917 18.368468
F 104.701017 12.862917 40.197575
F 104.701017 36.016175 18.368468
F 104.701017 36.016175 40.197575
F 104.701017 59.169432 18.368468
F 104.701017 59.169432 40.197575
F 77.965914 20.580672 18.368467
F 77.965914 20.580672 40.197575
F 77.965914 43.733930 18.368467
F 77.965914 43.733930 40.197575
F 77.965914 66.887188 18.368467
F 77.965914 66.887188 40.197575
F 104.701017 20.580672 18.368467
F 104.701017 20.580672 40.197575
F 104.701017 43.733930 18.368467
F 104.701017 43.733930 40.197575
F 104.701017 66.887188 18.368467
F 104.701017 66.887188 40.197575
F 60.142497 7.717749 22.006652
F 60.142497 7.717749 43.835759
F 60.142497 30.871007 22.006652
F 60.142497 30.871007 43.835759
F 60.142497 54.024264 22.006652
F 60.142497 54.024264 43.835759
F 86.877600 7.717749 22.006652
F 86.877600 7.717749 43.835759
F 86.877600 30.871007 22.006652
F 86.877600 30.871007 43.835759
F 86.877600 54.024264 22.006652
F 86.877600 54.024264 43.835759
F 60.142497 15.435502 22.006653
F 60.142497 15.435502 43.835760
F 60.142497 38.588760 22.006653
F 60.142497 38.588760 43.835760
F 60.142497 61.742017 22.006653
F 60.142497 61.742017 43.835760
F 86.877600 15.435502 22.006653
F 86.877600 15.435502 43.835760
F 86.877600 38.588760 22.006653
F 86.877600 38.588760 43.835760
F 86.877600 61.742017 22.006653
F 86.877600 61.742017 43.835760
F 60.142497 0.000000 22.006652
F 60.142497 0.000000 43.835759
F 60.142497 23.153257 22.006652
F 60.142497 23.153257 43.835759
F 60.142497 46.306515 22.006652
F 60.142497 46.306515 43.835759
F 86.877600 0.000000 22.006652
F 86.877600 0.000000 43.835759
F 86.877600 23.153257 22.006652
F 86.877600 23.153257 43.835759
F 86.877600 46.306515 22.006652
F 86.877600 46.306515 43.835759
F 69.054199 7.717751 22.006653
F 69.054199 7.717751 43.835760
F 69.054199 30.871008 22.006653
F 69.054199 30.871008 43.835760
F 69.054199 54.024266 22.006653
F 69.054199 54.024266 43.835760
F 95.789302 7.717751 22.006653
F 95.789302 7.717751 43.835760
F 95.789302 30.871008 22.006653
F 95.789302 30.871008 43.835760
F 95.789302 54.024266 22.006653
F 95.789302 54.024266 43.835760
F 69.054199 15.435503 22.006654
F 69.054199 15.435503 43.835761
F 69.054199 38.588761 22.006654
F 69.054199 38.588761 43.835761
F 69.054199 61.742018 22.006654
F 69.054199 61.742018 43.835761
F 95.789302 15.435503 22.006654
F 95.789302 15.435503 43.835761
F 95.789302 38.588761 22.006654
F 95.789302 38.588761 43.835761
F 95.789302 61.742018 22.006654
F 95.789302 61.742018 43.835761
F 69.054199 0.000001 22.006653
F 69.054199 0.000001 43.835760
F 69.054199 23.153259 22.006653
F 69.054199 23.153259 43.835760
F 69.054199 46.306516 22.006653
F 69.054199 46.306516 43.835760
F 95.789302 0.000001 22.006653
F 95.789302 0.000001 43.835760
F 95.789302 23.153259 22.006653
F 95.789302 23.153259 43.835760
F 95.789302 46.306516 22.006653
F 95.789302 46.306516 43.835760
F 77.965904 7.717750 22.006652
F 77.965904 7.717750 43.835759
F 77.965904 30.871007 22.006652
F 77.965904 30.871007 43.835759
F 77.965904 54.024265 22.006652
F 77.965904 54.024265 43.835759
F 104.701008 7.717750 22.006652
F 104.701008 7.717750 43.835759
F 104.701008 30.871007 22.006652
F 104.701008 30.871007 43.835759
F 104.701008 54.024265 22.006652
F 104.701008 54.024265 43.835759
F 77.965904 15.435502 22.006653
F 77.965904 15.435502 43.835760
F 77.965904 38.588760 22.006653
F 77.965904 38.588760 43.835760
F 77.965904 61.742017 22.006653
F 77.965904 61.742017 43.835760
F 104.701008 15.435502 22.006653
F 104.701008 15.435502 43.835760
F 104.701008 38.588760 22.006653
F 104.701008 38.588760 43.835760
F 104.701008 61.742017 22.006653
F 104.701008 61.742017 43.835760
F 77.965904 0.000000 22.006652
F 77.965904 0.000000 43.835759
F 77.965904 23.153258 22.006652
F 77.965904 23.153258 43.835759
F 77.965904 46.306515 22.006652
F 77.965904 46.306515 43.835759
F 104.701008 0.000000 22.006652
F 104.701008 0.000000 43.835759
F 104.701008 23.153258 22.006652
F 104.701008 23.153258 43.835759
F 104.701008 46.306515 22.006652
F 104.701008 46.306515 43.835759
