# Supplementary material for: Molecular-resolution imaging of ice crystallized from liquid water by cryogenic liquid-cell TEM
Source: Nat Commun. 2025 Sep 25;16:8342. doi: 10.1038/s41467-025-62451-0 (PMC12462463; doi:10.1038/s41467-025-62451-0)
Supplement: Supplementary file 9 — Supplementary Data 1 [file 41467_2025_62451_MOESM9_ESM.zip › supercell_4_3_2/1.2/minimized.xyz]

10323
F10323
F 0.839618 1.419520 2.838444
F 0.839618 9.140980 2.838444
F 0.839618 16.862444 2.838443
F 9.691934 1.297752 2.927858
F 9.691934 9.019212 2.927858
F 9.691934 16.740675 2.927858
F 18.607854 1.298161 3.114370
F 18.607854 9.019622 3.114370
F 18.607854 16.741085 3.114370
F 0.804796 3.757566 6.438542
F 0.804797 11.479026 6.438542
F 9.671257 3.862187 6.575718
F 9.671257 11.583647 6.575718
F 18.587208 3.861800 6.762367
F 18.587208 11.583260 6.762367
F 0.561659 3.964165 3.763056
F 0.561659 11.685625 3.763056
F 9.684200 3.869227 3.843573
F 9.684200 11.590687 3.843573
F 18.604149 3.867700 4.031517
F 18.604149 11.589161 4.031517
F 0.360402 1.328877 0.177601
F 7.456308 0.007430 3.798667
F 0.360402 9.050337 0.177601
F 11.918263 0.007070 3.891456
F 0.360402 16.771800 0.177601
F 7.197046 15.443343 18.335580
F 9.364727 1.282558 0.192520
F 9.364726 9.004018 0.192520
F 9.364726 16.725481 0.192519
F 18.282838 1.283777 0.379988
F 18.282838 9.005237 0.379988
F 18.282838 16.726700 0.379988
F 2.984961 7.729889 3.742762
F 2.984961 15.451351 3.742762
F 16.056890 0.000007 21.251794
F 11.918263 7.728531 3.891456
F 11.918263 15.449992 3.891456
F 16.056890 15.442929 21.251794
F 20.832666 7.728429 4.078199
F 20.832666 15.449891 4.078199
F 20.832666 0.006968 4.078199
F 2.593073 5.163201 0.101402
F 2.593073 12.884662 0.101401
F 11.596537 5.144303 0.239865
F 11.596536 12.865764 0.239865
F 20.511350 5.144508 0.426669
F 20.511350 12.865969 0.426669
F 2.894243 5.156899 2.843254
F 2.894243 12.878360 2.843254
F 11.920674 5.158506 2.974655
F 11.920675 12.879967 2.974655
F 20.836362 5.158892 3.161050
F 20.836362 12.880353 3.161050
F 2.879120 7.727349 6.476439
F 2.879120 15.448811 6.476439
F 16.056890 7.721467 21.251794
F 11.900072 7.722914 6.622583
F 11.900072 15.444376 6.622583
F 7.132634 15.445393 21.066777
F 20.815718 7.722529 6.809047
F 20.815718 15.443991 6.809047
F 20.815718 0.001069 6.809047
F 5.223627 1.294561 2.842072
F 5.223627 9.016022 2.842072
F 5.223627 16.737485 2.842072
F 14.150773 1.298145 3.021019
F 14.150773 9.019605 3.021019
F 14.150773 16.741068 3.021019
F 5.199716 3.865803 6.488935
F 5.199716 11.587263 6.488935
F 14.130113 3.861819 6.669012
F 14.130113 11.583279 6.669012
F 5.182972 3.879221 3.747428
F 5.182972 11.600682 3.747428
F 14.146777 3.867788 3.938089
F 14.146777 11.589249 3.938089
F 4.879560 1.285943 0.101555
F 4.879560 9.007403 0.101555
F 4.879560 16.728866 0.101555
F 13.825601 1.283726 0.286592
F 13.825601 9.005186 0.286592
F 13.825601 16.726649 0.286592
F 7.456308 7.728890 3.798667
F 7.456308 15.450352 3.798667
F 7.132634 7.723931 21.066777
F 16.375639 7.728432 3.984837
F 16.375639 15.449894 3.984837
F 16.375639 0.006972 3.984837
F 7.120999 5.139596 0.144362
F 7.120999 12.861057 0.144361
F 16.054323 5.144506 0.333307
F 16.054323 12.865967 0.333307
F 7.446963 5.154490 2.884469
F 7.446963 12.875951 2.884469
F 16.379285 5.158880 3.067698
F 16.379285 12.880341 3.067698
F 7.426629 7.726914 6.532393
F 7.426629 15.448376 6.532393
F 16.133118 12.869091 17.612671
F 16.358640 7.722542 6.715694
F 16.358640 15.444004 6.715694
F 16.358640 0.001082 6.715694
F 0.741904 1.388266 10.051775
F 0.741904 9.109726 10.051775
F 0.741905 16.831189 10.051774
F 9.598259 1.286632 10.201704
F 9.598259 9.008092 10.201704
F 9.598259 16.729555 10.201704
F 18.513923 1.286948 10.388430
F 18.513923 9.008408 10.388430
F 18.513923 16.729871 10.388430
F 0.671473 3.765151 13.690516
F 0.671474 11.486611 13.690516
F 9.522470 3.860977 13.834038
F 9.522470 11.582438 13.834039
F 18.437877 3.860730 14.020779
F 18.437877 11.582191 14.020779
F 0.489113 3.930710 10.996953
F 0.489113 11.652170 10.996953
F 9.576075 3.861893 11.105089
F 9.576075 11.583354 11.105088
F 18.495001 3.860751 11.292810
F 18.495001 11.582212 11.292810
F 0.532223 1.206089 7.362493
F 0.532224 8.927549 7.362493
F 0.532223 16.649012 7.362493
F 9.649832 1.286321 7.475441
F 9.649832 9.007782 7.475441
F 9.649832 16.729244 7.475441
F 18.569583 1.287664 7.663286
F 18.569583 9.009125 7.663286
F 18.569583 16.730587 7.663286
F 2.877015 7.722115 10.995261
F 2.877014 15.443577 10.995261
F 16.133117 5.147629 17.612671
F 11.809086 7.721591 11.152682
F 11.809086 15.443053 11.152682
F 7.207128 12.866190 17.427936
F 20.723517 7.721479 11.339492
F 20.723517 15.442942 11.339492
F 20.723517 0.000019 11.339492
F 2.945824 5.144939 7.366755
F 2.945824 12.866400 7.366755
F 11.883629 5.148273 7.523165
F 11.883629 12.869735 7.523165
F 20.798099 5.148396 7.709968
F 20.798099 12.869857 7.709968
F 2.817387 5.143594 10.094393
F 2.817387 12.865055 10.094394
F 11.827028 5.147355 10.248583
F 11.827028 12.868816 10.248583
F 20.742431 5.147678 10.435110
F 20.742431 12.869140 10.435111
F 2.752828 7.723879 13.725353
F 2.752827 15.445341 13.725353
F 7.207128 5.144729 17.427936
F 11.751124 7.721750 13.880908
F 11.751124 15.443212 13.880908
F 16.190312 12.869096 14.883373
F 20.666387 7.721460 14.067460
F 20.666387 15.442922 14.067460
F 7.197046 7.721881 18.335580
F 5.128950 1.283054 10.112586
F 5.128950 9.004514 10.112586
F 5.128950 16.725977 10.112586
F 14.056834 1.286930 10.295074
F 14.056834 9.008391 10.295074
F 14.056834 16.729853 10.295074
F 5.055125 3.864093 13.744739
F 5.055125 11.585553 13.744739
F 13.980797 3.860746 13.927422
F 13.980797 11.582207 13.927422
F 5.082774 3.869781 11.008058
F 5.082774 11.591242 11.008058
F 14.037680 3.860825 11.199389
F 14.037680 11.582286 11.199389
F 5.151903 1.277419 7.378794
F 5.151903 8.998879 7.378794
F 5.151903 16.720342 7.378794
F 14.112217 1.287580 7.569858
F 14.112217 9.009040 7.569858
F 14.112217 16.730503 7.569858
F 7.347826 7.722121 11.059158
F 7.347826 15.443583 11.059158
F 16.190312 5.147635 14.883373
F 16.266488 7.721483 11.246128
F 16.266488 15.442945 11.246128
F 16.266488 0.000023 11.246128
F 7.421576 5.147751 7.429853
F 7.421576 12.869213 7.429853
F 16.341069 5.148392 7.616604
F 16.341069 12.869853 7.616604
F 7.355806 5.143904 10.157670
F 7.355806 12.865366 10.157670
F 16.285359 5.147667 10.341756
F 16.285359 12.869128 10.341756
F 7.281433 7.724829 13.789656
F 7.281432 15.446291 13.789656
F 7.272501 12.868595 14.696488
F 16.209321 7.721470 13.974105
F 16.209321 15.442932 13.974105
F 16.209321 0.000010 13.974105
F 0.599527 1.375555 17.333262
F 0.599527 9.097015 17.333262
F 0.599528 16.818478 17.333262
F 9.446521 1.286731 17.472571
F 9.446521 9.008192 17.472571
F 9.446521 16.729654 17.472571
F 18.361667 1.286907 17.659347
F 18.361667 9.008368 17.659347
F 18.361667 16.729830 17.659347
F 0.526874 3.779140 20.976027
F 0.526875 11.500599 20.976026
F 9.370472 3.860852 21.111687
F 9.370472 11.582313 21.111687
F 18.285432 3.860730 21.298470
F 18.285432 11.582190 21.298470
F 0.393700 3.913250 18.281002
F 0.393700 11.634710 18.281002
F 9.424787 3.861628 18.381610
F 9.424787 11.583088 18.381610
F 18.342605 3.860731 18.569119
F 18.342605 11.582191 18.569118
F 0.441570 1.225559 14.638606
F 0.441571 8.947019 14.638606
F 0.441570 16.668482 14.638605
F 9.500408 1.285878 14.742428
F 9.500408 9.007338 14.742428
F 9.500408 16.728801 14.742428
F 18.418826 1.286907 14.930055
F 18.418826 9.008367 14.930055
F 18.418826 16.729830 14.930055
F 2.736097 7.718114 18.272832
F 2.736097 15.439576 18.272832
F 7.272500 5.147134 14.696488
F 11.656799 7.721545 18.429009
F 11.656799 15.443007 18.429008
F 16.114093 0.000002 18.522436
F 20.571119 7.721459 18.615800
F 20.571119 15.442921 18.615800
F 13.961537 16.729764 14.836640
F 2.806687 5.148873 14.633168
F 2.806687 12.870334 14.633168
F 11.732963 5.147540 14.789936
F 11.732963 12.869001 14.789935
F 20.647340 5.147638 14.976736
F 20.647340 12.869099 14.976736
F 2.688484 5.146596 17.362199
F 2.688484 12.868057 17.362199
F 11.675087 5.147390 17.519450
F 11.675087 12.868851 17.519450
F 20.590175 5.147638 17.706027
F 20.590175 12.869099 17.706027
F 2.623091 7.720745 21.000640
F 2.623090 15.442207 21.000640
F 16.114093 15.442924 18.522436
F 11.598992 7.721675 21.158554
F 11.598992 15.443137 21.158554
F 16.114093 7.721462 18.522437
F 20.513941 7.721459 21.345151
F 20.513941 15.442921 21.345151
F 13.961537 9.008301 14.836640
F 4.981082 1.283979 17.383024
F 4.981082 9.005439 17.383024
F 4.981082 16.726902 17.383024
F 13.904596 1.286893 17.565989
F 13.904596 9.008354 17.565989
F 13.904596 16.729816 17.565989
F 4.906032 3.863558 21.022566
F 4.906032 11.585018 21.022566
F 13.828366 3.860743 21.205113
F 13.828366 11.582204 21.205113
F 4.940185 3.867884 18.286069
F 4.940185 11.589344 18.286068
F 13.885358 3.860786 18.475713
F 13.885358 11.582247 18.475712
F 5.011423 1.278772 14.646102
F 5.011423 9.000233 14.646102
F 5.011423 16.721695 14.646102
F 13.961537 1.286841 14.836640
F 11.656799 0.000085 18.429008
F 2.984961 0.008429 3.742762
F 7.281433 0.003369 13.789656
F 7.347826 0.000661 11.059158
F 11.751124 0.000290 13.880908
F 2.752827 0.002419 13.725353
F 11.809086 0.000130 11.152682
F 2.877014 0.000655 10.995261
F 7.426629 0.005454 6.532393
F 11.598992 0.000214 21.158554
F 7.132634 0.002471 21.066777
F 11.900072 0.001454 6.622583
F 2.879120 0.005889 6.476439
F 7.197046 0.000420 18.335580
F 0.454412 1.378303 24.636846
F 0.454412 9.099763 24.636846
F 0.454413 16.821227 24.636846
F 9.294405 1.286845 24.750804
F 9.294405 9.008305 24.750804
F 9.294405 16.729768 24.750804
F 18.209209 1.286907 24.937604
F 18.209209 9.008368 24.937604
F 18.209209 16.729831 24.937605
F 0.111928 3.910187 28.486969
F 0.111933 11.631645 28.486967
F 9.217351 3.860930 28.389985
F 9.217351 11.582390 28.389985
F 18.132975 3.860730 28.576668
F 18.132975 11.582190 28.576668
F 0.292537 3.891147 25.703808
F 0.292537 11.612607 25.703809
F 9.273300 3.861410 25.660085
F 9.273300 11.582871 25.660085
F 18.190148 3.860730 25.847376
F 18.190148 11.582191 25.847376
F 9.349071 1.286127 22.020848
F 9.349071 9.007587 22.020848
F 9.349071 16.729050 22.020848
F 18.266372 1.286907 22.208252
F 18.266372 9.008367 22.208253
F 18.266372 16.729830 22.208252
F 2.589743 7.716065 25.564423
F 2.589743 15.437527 25.564422
F 16.040425 7.724595 43.080060
F 11.504408 7.721530 25.707283
F 11.504408 15.442991 25.707283
F 7.113955 15.449088 42.894546
F 20.418661 7.721459 25.894057
F 20.418661 15.442921 25.894057
F 0.178077 3.979867 43.107097
F 2.662767 5.152003 21.918653
F 2.662767 12.873464 21.918653
F 11.580602 5.147562 22.068154
F 11.580602 12.869023 22.068154
F 20.494884 5.147638 22.254934
F 20.494884 12.869099 22.254934
F 2.544804 5.143328 24.655458
F 2.544804 12.864789 24.655458
F 11.522886 5.147450 24.797681
F 11.522886 12.868911 24.797681
F 20.437717 5.147638 24.984285
F 20.437717 12.869099 24.984285
F 2.463104 7.736048 28.300911
F 2.463104 15.457510 28.300911
F 7.113955 7.727626 42.894546
F 11.446787 7.721619 28.436734
F 11.446787 15.443081 28.436734
F 15.719152 12.862128 39.428525
F 20.361485 7.721459 28.623348
F 20.361485 15.442921 28.623348
F 0.178077 11.701327 43.107097
F 4.830441 1.283592 24.662219
F 4.830441 9.005052 24.662219
F 4.830441 16.726515 24.662219
F 13.752148 1.286895 24.844247
F 13.752148 9.008355 24.844247
F 13.752148 16.729818 24.844247
F 4.737045 3.862845 28.300341
F 4.737045 11.584305 28.300341
F 13.675882 3.860750 28.483315
F 13.675882 11.582211 28.483315
F 4.796797 3.865861 25.565245
F 4.796797 11.587322 25.565245
F 13.732956 3.860773 25.753982
F 13.732956 11.582233 25.753982
F 4.868643 1.280577 21.926134
F 4.868644 9.002038 21.926134
F 4.868643 16.723501 21.926134
F 13.809155 1.286859 22.114853
F 13.809155 9.008319 22.114853
F 13.809155 16.729782 22.114852
F 7.045719 7.721765 25.613844
F 7.045719 15.443227 25.613843
F 15.719152 5.140666 39.428525
F 15.961636 7.721462 25.800695
F 15.961636 15.442924 25.800694
F 15.961636 0.000002 25.800694
F 7.121416 5.147293 21.974765
F 7.121416 12.868755 21.974765
F 16.037858 5.147635 22.161571
F 16.037858 12.869096 22.161571
F 7.057950 5.145699 24.705690
F 7.057950 12.867161 24.705691
F 15.980669 5.147631 24.890928
F 15.980670 12.869092 24.890928
F 6.982700 7.722481 28.344442
F 6.982700 15.443943 28.344442
F 6.799826 12.862364 39.241844
F 15.904442 7.721466 28.529991
F 15.904442 15.442927 28.529991
F 15.904442 0.000005 28.529991
F 0.057257 1.238027 32.131266
F 0.057257 8.959487 32.131266
F 0.057257 16.680950 32.131266
F 9.140058 1.286487 32.027393
F 9.140057 9.007947 32.027393
F 9.140057 16.729410 32.027394
F 18.056810 1.286887 32.213912
F 18.056810 9.008347 32.213912
F 18.056810 16.729810 32.213912
F 0.002979 3.904459 35.766276
F 0.002979 11.625919 35.766276
F 9.065684 3.860246 35.656877
F 9.065684 11.581707 35.656877
F 17.982215 3.859972 35.843436
F 17.982215 11.581433 35.843436
F 0.184049 3.840013 32.992159
F 0.184049 11.561474 32.992159
F 9.121733 3.861403 32.931134
F 9.121733 11.582863 32.931133
F 18.037894 3.860690 33.118293
F 18.037894 11.582150 33.118293
F 0.229212 1.308401 29.347055
F 0.229211 9.029862 29.347055
F 0.229211 16.751326 29.347055
F 9.197415 1.286225 29.298761
F 9.197415 9.007685 29.298761
F 9.197415 16.729148 29.298761
F 18.113927 1.286907 29.485943
F 18.113927 9.008367 29.485943
F 18.113927 16.729830 29.485943
F 2.397568 7.720667 32.829431
F 2.397568 15.442129 32.829431
F 6.799826 5.140902 39.241844
F 11.351686 7.721570 32.978126
F 11.351687 15.443032 32.978126
F 15.736066 12.868025 36.697672
F 20.266405 7.721419 33.164974
F 20.266405 15.442881 33.164974
F 4.580764 9.002871 36.465301
F 2.459324 5.139063 29.190572
F 2.459322 12.860524 29.190572
F 11.428006 5.147540 29.345823
F 11.428006 12.869002 29.345823
F 20.342438 5.147637 29.532625
F 20.342438 12.869099 29.532625
F 2.395426 5.132453 31.935397
F 2.395426 12.853914 31.935397
F 11.370784 5.147489 32.073948
F 11.370784 12.868950 32.073948
F 20.285319 5.147618 32.260593
F 20.285319 12.869079 32.260593
F 2.328077 7.734591 35.569551
F 2.328076 15.456053 35.569551
F 15.736066 5.146564 36.697672
F 11.296364 7.720785 35.703449
F 11.296365 15.442247 35.703449
F 6.813205 12.864406 36.508085
F 20.210726 7.720701 35.890116
F 20.210726 15.442163 35.890116
F 4.580764 1.281411 36.465301
F 4.657383 1.283902 31.938812
F 4.657383 9.005363 31.938812
F 4.657383 16.726825 31.938812
F 13.599666 1.286854 32.120569
F 13.599666 9.008314 32.120569
F 13.599666 16.729777 32.120569
F 4.584493 3.863373 35.570089
F 4.584493 11.584834 35.570089
F 13.525044 3.860014 35.750098
F 13.525044 11.581475 35.750098
F 4.649230 3.865775 32.838373
F 4.649230 11.587235 32.838373
F 13.580767 3.860713 33.024916
F 13.580767 11.582174 33.024916
F 4.722429 1.280843 29.205665
F 4.722429 9.002303 29.205665
F 4.722429 16.723766 29.205665
F 13.656763 1.286872 29.392557
F 13.656763 9.008333 29.392557
F 13.656763 16.729795 29.392557
F 6.885355 7.725332 32.881852
F 6.885355 15.446794 32.881852
F 6.813205 5.142944 36.508086
F 15.809369 7.721423 33.071610
F 15.809369 15.442885 33.071609
F 13.486919 11.570934 40.298991
F 6.964266 5.145146 29.250697
F 6.964266 12.866608 29.250697
F 15.885409 5.147634 29.439261
F 15.885409 12.869096 29.439261
F 6.907624 5.147495 31.980979
F 6.907624 12.868956 31.980979
F 15.828283 5.147613 32.167235
F 15.828283 12.869074 32.167235
F 6.834400 7.720474 35.609531
F 6.834400 15.441936 35.609531
F 6.792433 7.714006 40.157631
F 15.753698 7.720706 35.796757
F 15.753698 15.442168 35.796758
F 13.486919 3.849474 40.298991
F 0.345881 16.689764 21.931508
F 0.345881 8.968301 21.931508
F 0.345881 1.246841 21.931508
F 9.031007 1.279538 39.288914
F 9.031007 9.000998 39.288914
F 9.031007 16.722461 39.288914
F 17.947661 1.279938 39.475205
F 17.947661 9.001399 39.475205
F 17.947661 16.722861 39.475205
F 15.715434 15.431672 40.345670
F 16.040425 15.446057 43.080060
F 9.350076 3.864729 42.940855
F 9.350076 11.586189 42.940855
F 18.268964 3.863859 43.126736
F 18.268965 11.585319 43.126736
F 0.113636 3.845658 40.328480
F 0.113636 11.567118 40.328480
F 9.028378 3.850240 40.205134
F 9.028378 11.571700 40.205133
F 17.943966 3.849476 40.392354
F 17.943966 11.570936 40.392354
F 0.135184 1.311182 36.644787
F 0.135184 9.032642 36.644787
F 0.135184 16.754105 36.644787
F 9.048867 1.285164 36.557285
F 9.048867 9.006625 36.557285
F 9.048867 16.728087 36.557285
F 17.964598 1.285838 36.744357
F 17.964598 9.007298 36.744357
F 17.964598 16.728761 36.744356
F 2.318012 7.709234 40.117198
F 2.318012 15.430696 40.117198
F 13.507515 16.728751 36.650992
F 11.257672 7.710402 40.252213
F 11.257672 15.431864 40.252213
F 13.507515 9.007288 36.650992
F 20.172475 7.710206 40.439035
F 20.172475 15.431668 40.439034
F 13.507515 1.285827 36.650992
F 2.334169 5.149821 36.467600
F 2.334169 12.871282 36.467600
F 11.278326 5.146386 36.604149
F 11.278326 12.867847 36.604149
F 20.193107 5.146568 36.791037
F 20.193107 12.868030 36.791037
F 2.290927 5.124912 39.215086
F 2.290927 12.846374 39.215086
F 11.261942 5.140628 39.335169
F 11.261942 12.862089 39.335169
F 20.176172 5.140669 39.521885
F 20.176172 12.862130 39.521885
F 2.578388 7.760591 42.850905
F 2.578388 15.482053 42.850905
F 15.715434 7.710210 40.345670
F 11.582426 7.724808 42.986863
F 11.582426 15.446270 42.986863
F 4.580764 16.724334 36.465301
F 20.497474 7.724588 43.173417
F 20.497474 15.446051 43.173417
F 6.792433 15.435468 40.157631
F 4.552353 1.277008 39.201627
F 4.552353 8.998468 39.201627
F 4.552353 16.719931 39.201627
F 13.490482 1.279889 39.381882
F 13.490483 9.001349 39.381882
F 13.490482 16.722812 39.381882
F 4.842808 3.879966 42.862877
F 4.842808 11.601427 42.862877
F 13.811841 3.863883 43.033399
F 13.811841 11.585344 43.033399
F 4.559419 3.854763 40.120676
F 4.559419 11.576224 40.120676
F 11.504408 0.000069 25.707283
F 7.113955 0.006166 42.894546
F 2.463103 0.014588 28.300911
F 11.446787 0.000159 28.436734
F 7.045719 0.000305 25.613843
F 6.982700 0.001021 28.344442
F 11.351686 0.000110 32.978126
F 2.328076 0.013131 35.569550
F 20.497474 0.003129 43.173417
F 11.582426 0.003348 42.986863
F 2.578388 0.039131 42.850906
F 16.040425 0.003135 43.080060
F 6.885355 0.003872 32.881852
F 0.839618 24.583905 2.838444
F 0.839618 32.305365 2.838444
F 9.691934 24.462137 2.927858
F 9.691934 32.183597 2.927858
F 18.607854 24.462546 3.114370
F 18.607854 32.184006 3.114369
F 0.804796 26.921951 6.438542
F 0.804797 34.643411 6.438542
F 0.804797 19.200489 6.438542
F 9.671257 27.026572 6.575718
F 7.197046 23.164806 18.335580
F 9.671257 19.305110 6.575718
F 18.587208 27.026185 6.762367
F 7.197046 30.886266 18.335580
F 18.587208 19.304723 6.762367
F 0.561659 27.128550 3.763056
F 16.056890 23.164392 21.251794
F 0.561659 19.407089 3.763056
F 9.684199 27.033612 3.843573
F 16.056890 30.885852 21.251794
F 9.684200 19.312151 3.843573
F 18.604149 27.032085 4.031517
F 7.132634 23.166856 21.066777
F 18.604149 19.310624 4.031517
F 0.360402 24.493262 0.177601
F 16.114093 23.164387 18.522436
F 0.360402 32.214722 0.177601
F 16.114093 30.885847 18.522437
F 9.364727 24.446943 0.192520
F 9.364726 32.168403 0.192520
F 18.282838 24.448163 0.379988
F 18.282838 32.169622 0.379988
F 2.984961 30.894274 3.742762
F 2.984961 23.172814 3.742762
F 11.918263 30.892915 3.891456
F 11.918263 23.171455 3.891456
F 20.832666 30.892814 4.078199
F 20.832666 23.171353 4.078199
F 2.593073 28.327586 0.101402
F 2.593073 20.606126 0.101402
F 11.596537 28.308688 0.239865
F 11.596536 20.587228 0.239865
F 20.511350 28.308893 0.426669
F 20.511350 20.587433 0.426669
F 2.894243 28.321284 2.843254
F 2.894243 20.599823 2.843254
F 11.920674 28.322890 2.974655
F 11.920675 20.601430 2.974656
F 20.836362 28.323277 3.161050
F 20.836362 20.601817 3.161050
F 2.879120 30.891734 6.476439
F 2.879120 23.170274 6.476439
F 11.900072 30.887299 6.622583
F 11.900071 23.165839 6.622583
F 20.815718 30.886914 6.809047
F 20.815718 23.165454 6.809047
F 5.223627 24.458947 2.842072
F 5.223627 32.180407 2.842072
F 14.150773 24.462529 3.021019
F 14.150773 32.183990 3.021019
F 5.199716 27.030188 6.488935
F 7.132634 30.888316 21.066776
F 5.199716 19.308726 6.488936
F 14.130113 27.026204 6.669012
F 13.961537 32.172686 14.836640
F 14.130113 19.304742 6.669013
F 5.182972 27.043607 3.747428
F 16.133117 20.590554 17.612671
F 5.182972 19.322145 3.747428
F 14.146777 27.032173 3.938089
F 16.133117 28.312014 17.612671
F 14.146777 19.310712 3.938090
F 4.879560 24.450328 0.101555
F 4.879560 32.171788 0.101555
F 13.825601 24.448111 0.286592
F 13.825601 32.169571 0.286592
F 7.456308 30.893275 3.798667
F 7.456308 23.171815 3.798667
F 16.375639 30.892817 3.984837
F 16.375639 23.171357 3.984837
F 7.120999 28.303981 0.144362
F 7.120999 20.582520 0.144361
F 16.054323 28.308891 0.333308
F 16.054323 20.587430 0.333307
F 7.446963 28.318875 2.884469
F 7.446963 20.597415 2.884469
F 16.379285 28.323265 3.067698
F 16.379285 20.601804 3.067698
F 7.426629 30.891299 6.532393
F 7.426629 23.169839 6.532393
F 16.358640 30.886927 6.715694
F 16.358640 23.165467 6.715694
F 0.741904 24.552651 10.051775
F 0.741904 32.274111 10.051775
F 9.598259 24.451017 10.201704
F 9.598259 32.172477 10.201704
F 18.513923 24.451333 10.388430
F 18.513923 32.172793 10.388430
F 0.671473 26.929536 13.690516
F 0.671474 34.650996 13.690516
F 0.671474 19.208074 13.690516
F 9.522470 27.025362 13.834038
F 13.961537 24.451225 14.836640
F 9.522470 19.303901 13.834038
F 18.437877 27.025115 14.020779
F 18.437877 34.746576 14.020780
F 18.437877 19.303654 14.020780
F 0.489113 27.095095 10.996953
F 7.207128 20.587653 17.427936
F 0.489113 19.373633 10.996953
F 9.576075 27.026278 11.105089
F 5.011423 32.164618 14.646102
F 9.576075 19.304817 11.105088
F 18.495001 27.025136 11.292810
F 5.011423 24.443157 14.646102
F 18.495001 19.303675 11.292810
F 0.532223 24.370474 7.362493
F 0.532224 32.091934 7.362493
F 9.649832 24.450706 7.475441
F 9.649832 32.172167 7.475441
F 18.569583 24.452049 7.663286
F 18.569583 32.173509 7.663286
F 2.877015 30.886500 10.995261
F 2.877014 23.165040 10.995261
F 11.809086 30.885976 11.152682
F 11.809086 23.164515 11.152682
F 20.723517 30.885865 11.339492
F 20.723517 23.164404 11.339492
F 2.945824 28.309324 7.366755
F 2.945824 20.587863 7.366755
F 11.883629 28.312658 7.523165
F 11.883629 20.591198 7.523165
F 20.798099 28.312781 7.709968
F 20.798099 20.591320 7.709968
F 2.817387 28.307979 10.094393
F 2.817387 20.586518 10.094394
F 11.827028 28.311739 10.248583
F 11.827028 20.590279 10.248583
F 20.742431 28.312063 10.435110
F 20.742431 20.590603 10.435111
F 2.752828 30.888264 13.725353
F 2.752827 23.166804 13.725353
F 11.751124 30.886135 13.880908
F 11.751124 23.164675 13.880908
F 20.666387 30.885845 14.067460
F 20.666387 23.164385 14.067460
F 5.128950 24.447439 10.112586
F 5.128950 32.168900 10.112586
F 14.056834 24.451315 10.295074
F 14.056834 32.172775 10.295074
F 5.055125 27.028478 13.744739
F 7.207128 28.309114 17.427936
F 5.055125 19.307016 13.744739
F 13.980797 27.025131 13.927422
F 13.885358 19.303710 18.475712
F 13.980797 19.303670 13.927422
F 5.082774 27.034166 11.008058
F 16.190312 20.590559 14.883373
F 5.082774 19.312705 11.008057
F 14.037680 27.025210 11.199389
F 13.885358 27.025171 18.475713
F 14.037680 19.303749 11.199389
F 5.151903 24.441804 7.378794
F 5.151903 32.163264 7.378794
F 14.112217 24.451965 7.569858
F 14.112217 32.173425 7.569858
F 7.347826 30.886506 11.059158
F 7.347826 23.165046 11.059158
F 16.266488 30.885868 11.246128
F 16.266488 23.164408 11.246128
F 7.421576 28.312136 7.429853
F 7.421576 20.590676 7.429853
F 16.341069 28.312776 7.616604
F 16.341069 20.591316 7.616604
F 7.355806 28.308289 10.157670
F 7.355806 20.586829 10.157670
F 16.285359 28.312051 10.341756
F 16.285359 20.590591 10.341757
F 7.281433 30.889214 13.789656
F 7.281432 23.167754 13.789656
F 16.209321 30.885855 13.974105
F 16.209321 23.164395 13.974105
F 0.599527 24.539940 17.333262
F 0.599527 32.261400 17.333262
F 9.446521 24.451116 17.472571
F 9.446521 32.172577 17.472571
F 18.361667 24.451292 17.659347
F 18.361667 32.172752 17.659347
F 0.526874 26.943525 20.976027
F 0.526875 34.664984 20.976026
F 0.526875 19.222063 20.976027
F 9.370472 27.025237 21.111687
F 4.940185 19.310807 18.286068
F 9.370472 19.303776 21.111687
F 18.285432 27.025115 21.298470
F 18.285432 34.746575 21.298470
F 18.285432 19.303654 21.298470
F 0.393700 27.077634 18.281002
F 16.190312 28.312019 14.883373
F 0.393700 19.356173 18.281002
F 9.424787 27.026013 18.381610
F 7.272500 28.311519 14.696488
F 9.424787 19.304551 18.381610
F 18.342605 27.025115 18.569119
F 18.342605 34.746576 18.569118
F 18.342605 19.303654 18.569119
F 0.441570 24.389944 14.638606
F 0.441571 32.111403 14.638606
F 9.500408 24.450263 14.742428
F 9.500408 32.171723 14.742428
F 18.418826 24.451292 14.930055
F 18.418826 32.172752 14.930055
F 2.736097 30.882499 18.272832
F 2.736097 23.161039 18.272832
F 11.656799 30.885930 18.429009
F 11.656799 23.164470 18.429008
F 20.571119 30.885844 18.615800
F 20.571119 23.164384 18.615800
F 2.806687 28.313258 14.633168
F 2.806687 20.591797 14.633168
F 11.732963 28.311925 14.789936
F 11.732963 20.590464 14.789936
F 20.647340 28.312023 14.976736
F 20.647340 20.590562 14.976736
F 2.688484 28.310981 17.362199
F 2.688484 20.589520 17.362199
F 11.675087 28.311775 17.519450
F 11.675087 20.590314 17.519450
F 20.590175 28.312023 17.706027
F 20.590175 20.590562 17.706028
F 2.623091 30.885130 21.000640
F 2.623090 23.163670 21.000640
F 11.598992 30.886060 21.158554
F 11.598992 23.164599 21.158554
F 20.513941 30.885844 21.345151
F 20.513941 23.164384 21.345151
F 4.981082 24.448364 17.383024
F 4.981082 32.169824 17.383024
F 13.904596 24.451278 17.565989
F 13.904596 32.172738 17.565989
F 4.906032 27.027943 21.022566
F 7.272501 20.590059 14.696488
F 4.906032 19.306481 21.022566
F 13.828366 27.025128 21.205113
F 4.940185 27.032269 18.286069
F 13.828366 19.303667 21.205113
F 0.454412 24.542688 24.636846
F 0.454412 32.264148 24.636846
F 9.294405 24.451230 24.750804
F 9.294405 32.172690 24.750804
F 18.209209 24.451292 24.937604
F 18.209209 32.172753 24.937604
F 0.111930 27.074571 28.486968
F 0.178077 19.422791 43.107097
F 0.111934 19.353107 28.486966
F 9.217351 27.025315 28.389985
F 0.178077 27.144252 43.107097
F 9.217351 19.303853 28.389985
F 18.132975 27.025115 28.576668
F 18.132975 34.746575 28.576668
F 18.132975 19.303654 28.576668
F 0.292537 27.055532 25.703809
F 7.113955 30.892011 42.894546
F 0.292537 19.334071 25.703809
F 9.273300 27.025795 25.660085
F 15.736066 28.310949 36.697672
F 9.273300 19.304334 25.660085
F 18.190148 27.025115 25.847376
F 18.190148 34.746576 25.847376
F 18.190148 19.303654 25.847376
F 9.349071 24.450512 22.020848
F 9.349071 32.171972 22.020848
F 18.266372 24.451292 22.208252
F 18.266372 32.172752 22.208253
F 2.589743 30.880450 25.564423
F 2.589743 23.158990 25.564422
F 11.504408 30.885914 25.707283
F 11.504408 23.164454 25.707283
F 20.418661 30.885844 25.894057
F 20.418661 23.164384 25.894057
F 2.662767 28.316388 21.918653
F 2.662767 20.594927 21.918653
F 11.580602 28.311947 22.068154
F 11.580602 20.590486 22.068154
F 20.494884 28.312023 22.254934
F 20.494884 20.590562 22.254934
F 2.544804 28.307713 24.655458
F 2.544804 20.586252 24.655458
F 11.522886 28.311835 24.797681
F 11.522886 20.590375 24.797681
F 20.437717 28.312023 24.984285
F 20.437717 20.590562 24.984285
F 2.463104 30.900433 28.300910
F 2.463103 23.178973 28.300911
F 11.446787 30.886004 28.436734
F 11.446787 23.164544 28.436734
F 20.361485 30.885844 28.623348
F 20.361485 23.164384 28.623348
F 4.830441 24.447977 24.662219
F 4.830441 32.169437 24.662219
F 13.752148 24.451280 24.844247
F 13.752148 32.172740 24.844247
F 4.737045 27.027230 28.300341
F 15.719152 20.583591 39.428525
F 4.737045 19.305768 28.300341
F 13.675882 27.025135 28.483315
F 6.813205 20.585869 36.508086
F 13.675882 19.303674 28.483315
F 4.796797 27.030246 25.565245
F 15.719152 28.305051 39.428525
F 4.796797 19.308785 25.565245
F 13.732956 27.025157 25.753982
F 6.813205 28.307329 36.508086
F 13.732956 19.303696 25.753982
F 4.868643 24.444962 21.926134
F 4.868643 32.166423 21.926134
F 13.809155 24.451244 22.114853
F 13.809155 32.172704 22.114853
F 7.045719 30.886150 25.613843
F 7.045719 23.164690 25.613843
F 15.961636 30.885847 25.800695
F 15.961636 23.164387 25.800694
F 7.121416 28.311678 21.974765
F 7.121416 20.590218 21.974765
F 16.037858 28.312020 22.161571
F 16.037858 20.590560 22.161571
F 7.057950 28.310084 24.705690
F 7.057950 20.588624 24.705691
F 15.980669 28.312016 24.890928
F 15.980669 20.590556 24.890928
F 6.982700 30.886866 28.344442
F 6.982700 23.165406 28.344442
F 15.904442 30.885850 28.529991
F 15.904442 23.164390 28.529991
F 0.057257 24.402412 32.131266
F 0.057257 32.123872 32.131266
F 9.140057 24.450872 32.027393
F 9.140057 32.172332 32.027393
F 18.056810 24.451272 32.213912
F 18.056810 32.172732 32.213912
F 0.002979 27.068844 35.766276
F 6.799826 20.583827 39.241844
F 0.002979 19.347382 35.766276
F 9.065684 27.024631 35.656877
F 9.065684 34.746092 35.656877
F 9.065684 19.303170 35.656877
F 17.982215 27.024357 35.843436
F 17.982215 34.745817 35.843436
F 17.982215 19.302896 35.843436
F 0.184049 27.004398 32.992159
F 0.184049 34.725859 32.992158
F 0.184049 19.282937 32.992159
F 9.121733 27.025788 32.931134
F 15.715434 23.153135 40.345671
F 9.121732 19.304326 32.931134
F 18.037894 27.025074 33.118293
F 18.037894 34.746535 33.118293
F 18.037894 19.303613 33.118293
F 0.229212 24.472787 29.347055
F 0.229211 32.194248 29.347055
F 9.197415 24.450610 29.298761
F 9.197415 32.172070 29.298761
F 18.113927 24.451292 29.485943
F 18.113927 32.172752 29.485943
F 2.397568 30.885052 32.829431
F 2.397568 23.163592 32.829431
F 11.351686 30.885955 32.978126
F 11.351686 23.164495 32.978126
F 20.266405 30.885804 33.164974
F 20.266405 23.164344 33.164974
F 2.459323 28.303448 29.190572
F 2.459321 20.581987 29.190571
F 11.428006 28.311925 29.345823
F 11.428006 20.590465 29.345823
F 20.342438 28.312023 29.532625
F 20.342438 20.590562 29.532625
F 2.395426 28.296838 31.935397
F 2.395426 20.575378 31.935397
F 11.370784 28.311874 32.073948
F 11.370784 20.590413 32.073949
F 20.285319 28.312003 32.260593
F 20.285319 20.590542 32.260593
F 2.328076 30.898976 35.569551
F 2.328076 23.177516 35.569550
F 11.296364 30.885170 35.703449
F 11.296364 23.163710 35.703449
F 20.210726 30.885086 35.890116
F 20.210726 23.163626 35.890116
F 4.657383 24.448287 31.938812
F 4.657383 32.169748 31.938812
F 13.599666 24.451238 32.120569
F 13.599666 32.172699 32.120569
F 4.584493 27.027758 35.570089
F 6.799826 28.305287 39.241844
F 4.584493 19.306297 35.570089
F 13.525044 27.024399 35.750098
F 13.525044 34.745860 35.750098
F 13.525044 19.302938 35.750099
F 4.649230 27.030160 32.838373
F 15.736066 20.589488 36.697672
F 4.649230 19.308699 32.838373
F 13.580767 27.025098 33.024917
F 13.580767 34.746558 33.024916
F 13.580767 19.303637 33.024916
F 4.722429 24.445228 29.205665
F 4.722429 32.166688 29.205665
F 13.656763 24.451257 29.392557
F 13.656763 32.172718 29.392557
F 6.885355 30.889717 32.881852
F 6.885355 23.168257 32.881852
F 15.809369 30.885808 33.071610
F 15.809369 23.164348 33.071610
F 6.964266 28.309531 29.250697
F 6.964266 20.588071 29.250697
F 15.885409 28.312019 29.439261
F 15.885409 20.590559 29.439261
F 6.907624 28.311880 31.980979
F 6.907624 20.590419 31.980979
F 15.828283 28.311997 32.167235
F 15.828283 20.590537 32.167235
F 6.834400 30.884859 35.609531
F 6.834400 23.163399 35.609531
F 15.753698 30.885090 35.796757
F 15.753698 23.163630 35.796758
F 0.345881 32.132686 21.931508
F 0.345881 24.411226 21.931508
F 9.031007 24.443923 39.288914
F 9.031007 32.165383 39.288914
F 17.947661 24.444323 39.475205
F 17.947661 32.165783 39.475205
F 16.040425 23.167520 43.080060
F 16.040425 30.888979 43.080060
F 7.113955 23.170551 42.894546
F 9.350075 27.029114 42.940855
F 15.715434 30.874595 40.345670
F 9.350076 19.307653 42.940855
F 18.268964 27.028244 43.126736
F 6.792433 23.156931 40.157631
F 18.268965 19.306783 43.126736
F 0.113636 27.010043 40.328480
F 0.113636 34.731503 40.328480
F 0.113636 19.288581 40.328480
F 9.028378 27.014625 40.205134
F 9.028378 34.736085 40.205133
F 9.028378 19.293163 40.205133
F 17.943966 27.013861 40.392354
F 17.943966 34.735321 40.392354
F 17.943966 19.292400 40.392354
F 0.135184 24.475567 36.644787
F 0.135184 32.197027 36.644787
F 9.048867 24.449549 36.557285
F 9.048867 32.171010 36.557285
F 17.964598 24.450223 36.744357
F 17.964598 32.171683 36.744357
F 2.318012 30.873619 40.117198
F 2.318012 23.152159 40.117198
F 11.257672 30.874786 40.252213
F 11.257672 23.153326 40.252213
F 20.172475 30.874591 40.439035
F 20.172475 23.153131 40.439035
F 2.334169 28.314206 36.467600
F 2.334169 20.592745 36.467600
F 11.278326 28.310771 36.604149
F 11.278326 20.589310 36.604149
F 20.193107 28.310953 36.791037
F 20.193107 20.589493 36.791037
F 2.290927 28.289297 39.215086
F 2.290927 20.567837 39.215086
F 11.261942 28.305012 39.335169
F 11.261942 20.583552 39.335169
F 20.176172 28.305054 39.521885
F 20.176172 20.583593 39.521885
F 2.578388 30.924976 42.850906
F 2.578388 23.203516 42.850906
F 11.582426 30.889193 42.986863
F 11.582426 23.167733 42.986863
F 20.497474 30.888974 43.173417
F 20.497474 23.167514 43.173417
F 4.552353 24.441393 39.201627
F 4.552353 32.162853 39.201627
F 13.490483 24.444274 39.381882
F 13.490482 32.165734 39.381882
F 4.842808 27.044351 42.862877
F 6.792433 30.878391 40.157632
F 4.842808 19.322890 42.862877
F 13.811841 27.028268 43.033399
F 13.507515 32.171673 36.650992
F 13.811841 19.306807 43.033399
F 4.559419 27.019148 40.120676
F 4.559419 34.740609 40.120676
F 4.559419 19.297687 40.120676
F 13.486919 27.013859 40.298991
F 13.486919 34.735319 40.298991
F 13.486919 19.292398 40.298991
F 4.580764 24.445796 36.465301
F 4.580764 32.167256 36.465301
F 13.507515 24.450212 36.650992
F 0.839618 47.748290 2.838444
F 0.839618 40.026828 2.838443
F 9.691934 47.626522 2.927858
F 9.691934 39.905060 2.927858
F 18.607854 47.626931 3.114370
F 18.607854 39.905469 3.114370
F 0.804796 50.086336 6.438542
F 0.804797 42.364874 6.438542
F 9.671257 50.190957 6.575718
F 9.671257 42.469495 6.575718
F 18.587208 50.190570 6.762367
F 18.587208 42.469108 6.762367
F 0.561659 50.292935 3.763056
F 0.561659 42.571474 3.763056
F 9.684200 50.197997 3.843573
F 9.684200 42.476536 3.843573
F 18.604149 50.196470 4.031517
F 18.604149 42.475009 4.031517
F 0.360402 47.657647 0.177601
F 4.940185 34.753729 18.286068
F 0.360402 39.936185 0.177601
F 4.906032 34.749403 21.022566
F 9.364727 47.611328 0.192520
F 9.364726 39.889866 0.192519
F 18.282838 47.612547 0.379988
F 18.282838 39.891085 0.379988
F 2.984961 38.615736 3.742762
F 2.984961 46.337199 3.742762
F 11.918263 38.614377 3.891456
F 11.918263 46.335840 3.891456
F 20.832666 38.614275 4.078199
F 20.832666 46.335738 4.078199
F 2.593073 51.491971 0.101402
F 2.593073 36.049047 0.101401
F 2.593073 43.770511 0.101402
F 11.596537 51.473073 0.239865
F 11.596536 36.030149 0.239865
F 11.596536 43.751613 0.239865
F 20.511350 51.473278 0.426669
F 20.511350 36.030354 0.426669
F 20.511350 43.751818 0.426669
F 2.894243 51.485668 2.843254
F 2.894243 36.042745 2.843254
F 2.894243 43.764208 2.843254
F 11.920674 51.487276 2.974655
F 11.920675 36.044352 2.974655
F 11.920675 43.765815 2.974656
F 20.836362 51.487662 3.161050
F 20.836362 36.044738 3.161050
F 20.836362 43.766201 3.161050
F 2.879120 38.613196 6.476439
F 2.879120 46.334659 6.476439
F 11.900072 38.608761 6.622583
F 11.900072 46.330224 6.622583
F 20.815718 38.608376 6.809047
F 20.815718 46.329839 6.809047
F 5.223627 47.623331 2.842072
F 5.223627 39.901869 2.842072
F 14.150773 47.626915 3.021019
F 14.150773 39.905453 3.021019
F 5.199716 50.194572 6.488935
F 5.199716 42.473111 6.488935
F 14.130113 50.190589 6.669012
F 14.130113 42.469127 6.669013
F 5.182972 50.207991 3.747428
F 5.182972 42.486530 3.747428
F 14.146777 50.196558 3.938090
F 14.146777 42.475097 3.938090
F 4.879560 47.614713 0.101555
F 4.879560 39.893251 0.101555
F 13.825601 47.612496 0.286593
F 13.825601 39.891033 0.286592
F 7.456308 38.614737 3.798667
F 7.456308 46.336199 3.798667
F 16.375639 38.614279 3.984837
F 16.375639 46.335742 3.984837
F 7.120999 51.468365 0.144362
F 7.120999 36.025442 0.144361
F 7.120999 43.746905 0.144361
F 16.054323 51.473276 0.333307
F 16.054323 36.030352 0.333307
F 16.054323 43.751815 0.333307
F 7.446963 51.483260 2.884469
F 7.446963 36.040336 2.884469
F 7.446963 43.761799 2.884469
F 16.379285 51.487650 3.067698
F 16.379285 36.044726 3.067698
F 16.379285 43.766189 3.067699
F 7.426629 38.612761 6.532393
F 7.426629 46.334224 6.532393
F 16.358640 38.608389 6.715694
F 16.358640 46.329852 6.715694
F 0.741904 47.717036 10.051775
F 0.741905 39.995574 10.051774
F 9.598259 47.615402 10.201704
F 9.598259 39.893940 10.201704
F 18.513923 47.615718 10.388430
F 18.513923 39.894256 10.388430
F 0.671473 50.093921 13.690516
F 0.671474 42.372459 13.690516
F 9.522470 50.189747 13.834038
F 9.522470 42.468286 13.834038
F 18.437877 50.189500 14.020779
F 18.437877 42.468039 14.020780
F 0.489113 50.259479 10.996953
F 0.489113 42.538018 10.996953
F 9.576075 50.190663 11.105089
F 9.576075 42.469202 11.105088
F 18.495001 50.189521 11.292810
F 18.495001 42.468060 11.292810
F 0.532223 47.534859 7.362493
F 0.532224 39.813397 7.362493
F 9.649832 47.615091 7.475441
F 9.649832 39.893629 7.475441
F 18.569583 47.616434 7.663286
F 18.569583 39.894972 7.663286
F 2.877014 38.607962 10.995261
F 2.877014 46.329425 10.995261
F 11.809086 38.607438 11.152682
F 11.809086 46.328900 11.152682
F 20.723517 38.607326 11.339492
F 20.723517 46.328789 11.339492
F 2.945824 51.473709 7.366755
F 2.945824 36.030785 7.366755
F 2.945824 43.752248 7.366755
F 11.883629 51.477043 7.523165
F 11.883629 36.034120 7.523165
F 11.883629 43.755583 7.523165
F 20.798099 51.477166 7.709968
F 20.798099 36.034242 7.709968
F 20.798099 43.755705 7.709968
F 2.817387 51.472363 10.094393
F 2.817387 36.029440 10.094394
F 2.817387 43.750903 10.094394
F 11.827028 51.476124 10.248583
F 11.827028 36.033201 10.248583
F 11.827028 43.754664 10.248583
F 20.742431 51.476448 10.435110
F 20.742431 36.033524 10.435111
F 20.742431 43.754988 10.435111
F 2.752827 38.609726 13.725353
F 2.752827 46.331189 13.725353
F 11.751124 38.607597 13.880908
F 11.751124 46.329060 13.880908
F 20.666387 38.607307 14.067460
F 20.666387 46.328769 14.067460
F 5.128950 47.611824 10.112586
F 5.128950 39.890362 10.112586
F 14.056834 47.615700 10.295074
F 14.056834 39.894238 10.295074
F 5.055125 50.192862 13.744739
F 5.055125 42.471401 13.744739
F 13.980797 50.189516 13.927422
F 13.980797 42.468055 13.927422
F 5.082774 50.198551 11.008058
F 5.082774 42.477090 11.008057
F 14.037680 50.189595 11.199389
F 14.037680 42.468134 11.199389
F 5.151903 47.606188 7.378794
F 5.151903 39.884727 7.378794
F 14.112217 47.616350 7.569858
F 14.112217 39.894888 7.569858
F 7.347826 38.607968 11.059158
F 7.347826 46.329431 11.059158
F 16.266488 38.607330 11.246128
F 16.266488 46.328793 11.246128
F 7.421576 51.476521 7.429853
F 7.421576 36.033598 7.429853
F 7.421576 43.755061 7.429853
F 16.341069 51.477161 7.616604
F 16.341069 36.034238 7.616604
F 16.341069 43.755701 7.616604
F 7.355806 51.472674 10.157670
F 7.355806 36.029751 10.157670
F 7.355806 43.751214 10.157670
F 16.285359 51.476436 10.341756
F 16.285359 36.033513 10.341756
F 16.285359 43.754976 10.341757
F 7.281433 38.610676 13.789656
F 7.281433 46.332139 13.789656
F 16.209321 38.607317 13.974105
F 16.209321 46.328780 13.974105
F 0.599527 47.704325 17.333262
F 0.599528 39.982863 17.333262
F 9.446521 47.615501 17.472571
F 9.446521 39.894039 17.472571
F 18.361667 47.615677 17.659347
F 18.361667 39.894215 17.659347
F 0.526874 50.107909 20.976027
F 0.526875 42.386448 20.976027
F 9.370472 50.189622 21.111687
F 9.370472 42.468161 21.111687
F 18.285432 50.189500 21.298470
F 18.285432 42.468038 21.298470
F 0.393700 50.242019 18.281002
F 0.393700 42.520558 18.281002
F 9.424787 50.190397 18.381610
F 9.424787 42.468936 18.381610
F 18.342605 50.189500 18.569119
F 18.342605 42.468039 18.569119
F 0.441570 47.554329 14.638606
F 0.441571 39.832867 14.638605
F 9.500408 47.614648 14.742428
F 9.500408 39.893186 14.742428
F 18.418826 47.615676 14.930055
F 18.418826 39.894215 14.930055
F 2.736097 38.603961 18.272832
F 2.736097 46.325424 18.272832
F 11.656799 38.607392 18.429008
F 11.656799 46.328855 18.429008
F 20.571119 38.607306 18.615800
F 20.571119 46.328769 18.615800
F 2.806687 51.477643 14.633168
F 2.806687 36.034719 14.633168
F 2.806687 43.756182 14.633168
F 11.732963 51.476310 14.789936
F 11.732963 36.033386 14.789935
F 11.732963 43.754849 14.789936
F 20.647340 51.476408 14.976736
F 20.647340 36.033484 14.976736
F 20.647340 43.754947 14.976736
F 2.688484 51.475366 17.362199
F 2.688484 36.032442 17.362199
F 2.688484 43.753905 17.362199
F 11.675087 51.476160 17.519450
F 11.675087 36.033236 17.519450
F 11.675087 43.754699 17.519450
F 20.590175 51.476408 17.706027
F 20.590175 36.033484 17.706027
F 20.590175 43.754947 17.706028
F 2.623090 38.606592 21.000640
F 2.623090 46.328055 21.000640
F 11.598992 38.607522 21.158554
F 11.598992 46.328984 21.158554
F 20.513941 38.607306 21.345151
F 20.513941 46.328769 21.345151
F 4.981082 47.612749 17.383024
F 4.981082 39.891287 17.383024
F 13.904596 47.615663 17.565989
F 13.904596 39.894201 17.565989
F 4.906032 50.192327 21.022566
F 4.906032 42.470866 21.022566
F 13.828366 50.189513 21.205113
F 13.828366 42.468052 21.205113
F 4.940185 50.196654 18.286069
F 4.940185 42.475192 18.286068
F 13.885358 50.189556 18.475713
F 13.885358 42.468095 18.475712
F 5.011423 47.607542 14.646102
F 5.011423 39.886080 14.646102
F 13.961537 47.615610 14.836640
F 13.961537 39.894149 14.836640
F 7.197046 38.607728 18.335580
F 7.197046 46.329190 18.335580
F 16.114093 38.607309 18.522436
F 16.114093 46.328772 18.522436
F 7.272500 51.475904 14.696488
F 7.272501 36.032980 14.696488
F 7.272501 43.754443 14.696488
F 16.190312 51.476404 14.883373
F 16.190312 36.033481 14.883373
F 16.190312 43.754944 14.883373
F 7.207128 51.473498 17.427936
F 7.207128 36.030575 17.427936
F 7.207128 43.752038 17.427936
F 16.133117 51.476399 17.612671
F 16.133117 36.033475 17.612671
F 16.133118 43.754939 17.612671
F 7.132634 38.609778 21.066777
F 7.132634 46.331241 21.066777
F 16.056890 38.607314 21.251794
F 16.056890 46.328777 21.251794
F 0.561659 34.850010 3.763056
F 9.684200 34.755073 3.843573
F 18.604149 34.753545 4.031517
F 5.199716 34.751648 6.488935
F 5.182972 34.765067 3.747428
F 14.146777 34.753634 3.938089
F 0.489113 34.816555 10.996953
F 5.055125 34.749938 13.744739
F 5.082774 34.755627 11.008058
F 0.393700 34.799095 18.281002
F 9.671257 34.748032 6.575718
F 18.587208 34.747645 6.762367
F 14.130113 34.747664 6.669012
F 9.522470 34.746823 13.834039
F 9.576075 34.747739 11.105088
F 18.495001 34.746596 11.292810
F 13.980797 34.746592 13.927422
F 14.037680 34.746671 11.199389
F 13.885358 34.746631 18.475712
F 9.370472 34.746698 21.111687
F 9.424787 34.747473 18.381610
F 13.828366 34.746589 21.205113
F 0.454412 47.707073 24.636846
F 0.454413 39.985612 24.636846
F 9.294405 47.615614 24.750804
F 9.294405 39.894153 24.750804
F 18.209209 47.615677 24.937604
F 18.209209 39.894215 24.937605
F 0.111928 50.238957 28.486969
F 0.111932 42.517494 28.486967
F 9.217351 50.189700 28.389985
F 9.217351 42.468238 28.389985
F 18.132975 50.189500 28.576668
F 18.132975 42.468038 28.576668
F 0.292537 50.219916 25.703808
F 0.292537 42.498456 25.703809
F 9.273300 50.190180 25.660085
F 9.273300 42.468719 25.660085
F 18.190148 50.189500 25.847376
F 18.190148 42.468039 25.847376
F 9.349071 47.614897 22.020848
F 9.349071 39.893435 22.020848
F 18.266372 47.615677 22.208252
F 18.266372 39.894215 22.208253
F 2.589743 38.601912 25.564422
F 2.589743 46.323375 25.564422
F 11.504408 38.607376 25.707283
F 11.504408 46.328839 25.707283
F 20.418661 38.607306 25.894057
F 20.418661 46.328769 25.894057
F 2.662767 51.480773 21.918653
F 2.662767 36.037849 21.918653
F 2.662767 43.759312 21.918653
F 11.580602 51.476331 22.068154
F 11.580602 36.033408 22.068154
F 11.580602 43.754871 22.068154
F 20.494884 51.476408 22.254934
F 20.494884 36.033484 22.254934
F 20.494884 43.754947 22.254934
F 2.544804 51.472097 24.655458
F 2.544804 36.029174 24.655458
F 2.544804 43.750637 24.655458
F 11.522886 51.476220 24.797681
F 11.522886 36.033296 24.797681
F 11.522886 43.754760 24.797681
F 20.437717 51.476408 24.984285
F 20.437717 36.033484 24.984285
F 20.437717 43.754947 24.984285
F 2.463104 38.621895 28.300911
F 2.463103 46.343358 28.300911
F 11.446787 38.607466 28.436734
F 11.446787 46.328929 28.436734
F 20.361485 38.607306 28.623348
F 20.361485 46.328769 28.623348
F 4.830441 47.612362 24.662218
F 4.830441 39.890900 24.662219
F 13.752148 47.615665 24.844247
F 13.752148 39.894203 24.844247
F 4.737045 50.191615 28.300341
F 4.737045 42.470153 28.300341
F 13.675882 50.189520 28.483315
F 13.675882 42.468059 28.483315
F 4.796797 50.194631 25.565245
F 4.796797 42.473170 25.565245
F 13.732956 50.189542 25.753982
F 13.732956 42.468081 25.753982
F 4.868643 47.609347 21.926134
F 4.868643 39.887885 21.926134
F 13.809155 47.615629 22.114853
F 13.809155 39.894167 22.114852
F 7.045719 38.607612 25.613843
F 7.045719 46.329075 25.613843
F 15.961636 38.607309 25.800694
F 15.961636 46.328772 25.800694
F 7.121416 51.476063 21.974765
F 7.121416 36.033140 21.974765
F 7.121416 43.754603 21.974765
F 16.037858 51.476405 22.161571
F 16.037858 36.033481 22.161571
F 16.037858 43.754945 22.161571
F 7.057950 51.474469 24.705690
F 7.057950 36.031546 24.705691
F 7.057950 43.753009 24.705691
F 15.980669 51.476401 24.890928
F 15.980669 36.033477 24.890928
F 15.980669 43.754940 24.890928
F 6.982700 38.608328 28.344442
F 6.982700 46.329791 28.344442
F 15.904442 38.607312 28.529991
F 15.904442 46.328775 28.529991
F 0.057257 47.566796 32.131266
F 0.057257 39.845335 32.131266
F 9.140057 47.615257 32.027393
F 9.140058 39.893795 32.027394
F 18.056810 47.615657 32.213912
F 18.056810 39.894195 32.213913
F 0.002979 50.233229 35.766276
F 0.002979 42.511767 35.766276
F 9.065684 50.189016 35.656877
F 9.065684 42.467555 35.656877
F 17.982215 50.188742 35.843436
F 17.982215 42.467281 35.843436
F 0.184049 50.168783 32.992159
F 0.184049 42.447322 32.992159
F 9.121733 50.190173 32.931134
F 9.121733 42.468711 32.931134
F 18.037894 50.189459 33.118293
F 18.037894 42.467998 33.118293
F 0.229212 47.637171 29.347055
F 0.229212 39.915710 29.347055
F 9.197415 47.614995 29.298761
F 9.197415 39.893533 29.298761
F 18.113927 47.615677 29.485943
F 18.113927 39.894215 29.485943
F 2.397568 38.606514 32.829431
F 2.397568 46.327977 32.829431
F 11.351687 38.607417 32.978126
F 11.351686 46.328880 32.978126
F 20.266405 38.607266 33.164974
F 20.266405 46.328728 33.164974
F 2.459324 51.467833 29.190572
F 2.459321 36.024909 29.190571
F 2.459322 43.746373 29.190572
F 11.428006 51.476310 29.345823
F 11.428006 36.033386 29.345823
F 11.428006 43.754850 29.345823
F 20.342438 51.476407 29.532625
F 20.342438 36.033484 29.532625
F 20.342438 43.754947 29.532625
F 2.395426 51.461223 31.935397
F 2.395426 36.018299 31.935397
F 2.395426 43.739762 31.935397
F 11.370784 51.476259 32.073948
F 11.370784 36.033335 32.073948
F 11.370784 43.754798 32.073949
F 20.285319 51.476387 32.260593
F 20.285319 36.033464 32.260593
F 20.285319 43.754927 32.260593
F 2.328076 38.620438 35.569551
F 2.328076 46.341901 35.569550
F 11.296365 38.606632 35.703449
F 11.296364 46.328095 35.703449
F 20.210726 38.606548 35.890116
F 20.210726 46.328011 35.890116
F 4.657383 47.612672 31.938812
F 4.657383 39.891210 31.938812
F 13.599666 47.615624 32.120569
F 13.599666 39.894162 32.120569
F 4.584493 50.192143 35.570089
F 4.584493 42.470682 35.570089
F 13.525044 50.188784 35.750098
F 13.525044 42.467323 35.750099
F 4.649230 50.194545 32.838373
F 4.649230 42.473083 32.838373
F 13.580767 50.189483 33.024917
F 13.580767 42.468022 33.024916
F 4.722429 47.609613 29.205665
F 4.722429 39.888151 29.205665
F 13.656763 47.615642 29.392557
F 13.656763 39.894180 29.392557
F 6.885355 38.611179 32.881852
F 6.885355 46.332642 32.881852
F 15.809369 38.607270 33.071609
F 15.809369 46.328733 33.071610
F 6.964266 51.473916 29.250697
F 6.964266 36.030993 29.250697
F 6.964266 43.752456 29.250697
F 15.885409 51.476404 29.439261
F 15.885409 36.033481 29.439261
F 15.885409 43.754944 29.439261
F 6.907624 51.476264 31.980979
F 6.907624 36.033341 31.980979
F 6.907624 43.754804 31.980979
F 15.828283 51.476382 32.167235
F 15.828283 36.033459 32.167235
F 15.828283 43.754922 32.167235
F 6.834400 38.606321 35.609531
F 6.834400 46.327783 35.609531
F 15.753698 38.606552 35.796758
F 15.753698 46.328015 35.796758
F 0.345881 39.854149 21.931508
F 0.345881 47.575611 21.931508
F 9.031007 47.608308 39.288914
F 9.031007 39.886846 39.288914
F 17.947661 47.608708 39.475205
F 17.947661 39.887246 39.475205
F 16.040425 46.331905 43.080060
F 16.040425 38.610442 43.080060
F 9.350076 50.193499 42.940855
F 9.350076 42.472038 42.940855
F 18.268964 50.192629 43.126736
F 18.268965 42.471168 43.126736
F 0.113636 50.174427 40.328480
F 0.113636 42.452966 40.328480
F 9.028378 50.179010 40.205134
F 9.028378 42.457548 40.205133
F 17.943966 50.178246 40.392354
F 17.943966 42.456784 40.392354
F 0.135184 47.639952 36.644787
F 0.135184 39.918490 36.644787
F 9.048867 47.613934 36.557285
F 9.048867 39.892472 36.557285
F 17.964598 47.614608 36.744357
F 17.964598 39.893146 36.744356
F 2.318012 38.595081 40.117198
F 2.318012 46.316544 40.117198
F 11.257672 38.596249 40.252213
F 11.257672 46.317711 40.252213
F 20.172475 38.596052 40.439035
F 20.172475 46.317515 40.439035
F 2.334169 51.478591 36.467600
F 2.334169 36.035667 36.467600
F 2.334169 43.757130 36.467600
F 11.278326 51.475156 36.604149
F 11.278326 36.032232 36.604149
F 11.278326 43.753695 36.604149
F 20.193107 51.475338 36.791037
F 20.193107 36.032414 36.791037
F 20.193107 43.753878 36.791037
F 2.290927 51.453682 39.215086
F 2.290927 36.010759 39.215086
F 2.290927 43.732222 39.215086
F 11.261942 51.469397 39.335169
F 11.261942 36.026474 39.335169
F 11.261942 43.747937 39.335169
F 20.176172 51.469439 39.521885
F 20.176172 36.026515 39.521885
F 20.176172 43.747978 39.521885
F 2.578388 38.646438 42.850906
F 2.578388 46.367901 42.850906
F 11.582426 38.610655 42.986863
F 11.582426 46.332118 42.986863
F 20.497474 38.610436 43.173417
F 20.497474 46.331898 43.173417
F 4.552353 47.605778 39.201627
F 4.552353 39.884316 39.201627
F 13.490482 47.608659 39.381882
F 13.490482 39.887197 39.381882
F 4.842808 50.208736 42.862877
F 4.842808 42.487275 42.862877
F 13.811841 50.192653 43.033399
F 13.811841 42.471192 43.033399
F 4.559419 50.183533 40.120676
F 4.559419 42.462072 40.120676
F 13.486919 50.178244 40.298991
F 13.486919 42.456782 40.298991
F 4.580764 47.610180 36.465301
F 4.580764 39.888719 36.465301
F 13.507515 47.614597 36.650992
F 13.507515 39.893135 36.650992
F 6.792433 38.599853 40.157631
F 6.792433 46.321316 40.157632
F 15.715434 38.596057 40.345670
F 15.715434 46.317520 40.345670
F 6.813205 51.471714 36.508086
F 6.813205 36.028791 36.508085
F 6.813205 43.750254 36.508086
F 15.736066 51.475333 36.697672
F 15.736066 36.032410 36.697672
F 15.736066 43.753873 36.697672
F 6.799826 51.469672 39.241844
F 6.799826 36.026749 39.241844
F 6.799826 43.748212 39.241844
F 15.719152 51.469436 39.428525
F 15.719152 36.026512 39.428525
F 15.719152 43.747976 39.428525
F 7.113955 38.613473 42.894546
F 7.113955 46.334936 42.894546
F 0.292537 34.776992 25.703810
F 4.737046 34.748690 28.300341
F 4.796797 34.751707 25.565245
F 0.002979 34.790304 35.766276
F 4.584493 34.749219 35.570089
F 4.649230 34.751620 32.838373
F 0.178077 50.308637 43.107097
F 0.178077 34.865712 43.107097
F 0.178077 42.587176 43.107097
F 0.111935 34.796028 28.486965
F 9.217351 34.746775 28.389985
F 9.273300 34.747256 25.660085
F 13.675882 34.746596 28.483315
F 13.732956 34.746618 25.753982
F 9.121733 34.747248 32.931133
F 9.350076 34.750574 42.940855
F 18.268965 34.749704 43.126736
F 4.842808 34.765811 42.862877
F 13.811841 34.749729 43.033399
F 0.839618 55.469750 2.838444
F 0.839618 63.191213 2.838443
F 9.691934 55.347982 2.927858
F 9.691934 63.069445 2.927858
F 18.607854 55.348391 3.114370
F 18.607854 63.069854 3.114370
F 0.804797 57.807796 6.438542
F 0.804797 65.529259 6.438542
F 9.671257 57.912417 6.575718
F 9.671257 65.633880 6.575718
F 18.587208 57.912030 6.762367
F 18.587208 65.633493 6.762367
F 0.561659 58.014395 3.763056
F 0.561659 65.735859 3.763056
F 9.684200 57.919457 3.843573
F 9.684200 65.640921 3.843573
F 18.604149 57.917930 4.031517
F 18.604149 65.639394 4.031517
F 0.360402 55.379107 0.177601
F 2.623090 69.492440 21.000640
F 0.360402 63.100570 0.177601
F 2.736097 69.489809 18.272832
F 9.364726 55.332788 0.192520
F 9.364726 63.054251 0.192519
F 18.282838 55.334007 0.379988
F 18.282838 63.055470 0.379988
F 2.984961 54.058659 3.742762
F 2.984961 61.780121 3.742762
F 11.918263 54.057300 3.891456
F 11.918263 61.778762 3.891456
F 20.832666 54.057198 4.078199
F 20.832666 61.778660 4.078199
F 2.593073 59.213432 0.101401
F 2.593073 66.934896 0.101401
F 11.596536 59.194534 0.239865
F 11.596536 66.915998 0.239865
F 20.511350 59.194739 0.426669
F 20.511350 66.916203 0.426669
F 2.894243 59.207130 2.843254
F 2.894243 66.928593 2.843254
F 11.920674 59.208737 2.974655
F 11.920675 66.930200 2.974656
F 20.836362 59.209123 3.161050
F 20.836362 66.930586 3.161050
F 2.879120 54.056119 6.476439
F 2.879120 61.777581 6.476439
F 11.900072 54.051684 6.622583
F 11.900072 61.773146 6.622583
F 20.815718 54.051299 6.809047
F 20.815718 61.772761 6.809047
F 5.223627 55.344791 2.842072
F 5.223627 63.066254 2.842072
F 14.150773 55.348375 3.021019
F 14.150773 63.069837 3.021019
F 5.199716 57.916033 6.488935
F 5.199716 65.637496 6.488935
F 14.130113 57.912049 6.669012
F 14.130113 65.633512 6.669013
F 5.182972 57.929452 3.747428
F 5.182972 65.650915 3.747428
F 14.146777 57.918019 3.938089
F 14.146777 65.639482 3.938090
F 4.879560 55.336173 0.101555
F 4.879560 63.057636 0.101555
F 13.825601 55.333956 0.286592
F 13.825601 63.055419 0.286592
F 7.456308 54.057660 3.798667
F 7.456308 61.779122 3.798667
F 16.375639 54.057202 3.984837
F 16.375639 61.778664 3.984837
F 7.120999 59.189827 0.144361
F 7.120999 66.911290 0.144361
F 16.054323 59.194737 0.333307
F 16.054323 66.916200 0.333307
F 7.446963 59.204721 2.884469
F 7.446963 66.926185 2.884469
F 16.379285 59.209111 3.067698
F 16.379285 66.930574 3.067699
F 7.426629 54.055684 6.532393
F 7.426629 61.777146 6.532393
F 16.358640 54.051312 6.715694
F 16.358640 61.772774 6.715694
F 0.741904 55.438495 10.051775
F 0.741905 63.159959 10.051774
F 9.598259 55.336862 10.201704
F 9.598259 63.058325 10.201704
F 18.513923 55.337178 10.388430
F 18.513923 63.058641 10.388430
F 0.671474 57.815381 13.690516
F 0.671474 65.536844 13.690515
F 9.522470 57.911208 13.834039
F 9.522470 65.632671 13.834038
F 18.437877 57.910961 14.020779
F 18.437877 65.632424 14.020780
F 0.489113 57.980940 10.996953
F 0.489113 65.702403 10.996953
F 9.576075 57.912124 11.105088
F 9.576075 65.633587 11.105088
F 18.495001 57.910981 11.292810
F 18.495001 65.632445 11.292810
F 0.532224 55.256319 7.362493
F 0.532224 62.977782 7.362493
F 9.649832 55.336551 7.475441
F 9.649832 63.058014 7.475441
F 18.569583 55.337894 7.663286
F 18.569583 63.059357 7.663286
F 2.877015 54.050885 10.995261
F 2.877014 61.772347 10.995261
F 11.809086 54.050361 11.152682
F 11.809086 61.771822 11.152682
F 20.723517 54.050249 11.339492
F 20.723517 61.771711 11.339492
F 2.945824 59.195170 7.366755
F 2.945824 66.916633 7.366755
F 11.883629 59.198504 7.523165
F 11.883629 66.919968 7.523165
F 20.798099 59.198627 7.709968
F 20.798099 66.920090 7.709968
F 2.817387 59.193825 10.094394
F 2.817387 66.915288 10.094394
F 11.827028 59.197586 10.248583
F 11.827028 66.919049 10.248583
F 20.742431 59.197909 10.435111
F 20.742431 66.919373 10.435111
F 2.752828 54.052649 13.725353
F 2.752827 61.774111 13.725353
F 11.751124 54.050520 13.880908
F 11.751124 61.771982 13.880908
F 20.666387 54.050230 14.067460
F 20.666387 61.771692 14.067460
F 5.128950 55.333284 10.112586
F 5.128950 63.054747 10.112586
F 14.056834 55.337160 10.295074
F 14.056834 63.058623 10.295074
F 5.055125 57.914323 13.744739
F 5.055125 65.635786 13.744739
F 13.980797 57.910977 13.927422
F 13.980797 65.632440 13.927422
F 5.082774 57.920012 11.008058
F 5.082774 65.641475 11.008057
F 14.037680 57.911056 11.199389
F 14.037680 65.632519 11.199389
F 5.151903 55.327649 7.378794
F 5.151903 63.049111 7.378794
F 14.112217 55.337810 7.569858
F 14.112217 63.059273 7.569858
F 7.347826 54.050891 11.059158
F 7.347826 61.772353 11.059158
F 16.266488 54.050253 11.246128
F 16.266488 61.771715 11.246128
F 7.421576 59.197982 7.429853
F 7.421576 66.919446 7.429853
F 16.341069 59.198623 7.616604
F 16.341069 66.920086 7.616604
F 7.355806 59.194135 10.157670
F 7.355806 66.915599 10.157670
F 16.285359 59.197898 10.341756
F 16.285359 66.919361 10.341757
F 7.281433 54.053599 13.789656
F 7.281433 61.775061 13.789656
F 16.209321 54.050240 13.974105
F 16.209321 61.771702 13.974105
F 0.599527 55.425785 17.333262
F 0.599528 63.147248 17.333262
F 9.446521 55.336961 17.472571
F 9.446521 63.058424 17.472571
F 18.361667 55.337137 17.659347
F 18.361667 63.058600 17.659347
F 0.526875 57.829369 20.976026
F 0.526875 65.550832 20.976027
F 9.370472 57.911082 21.111687
F 9.370472 65.632546 21.111687
F 18.285432 57.910960 21.298470
F 18.285432 65.632423 21.298470
F 0.393700 57.963480 18.281002
F 0.393700 65.684943 18.281002
F 9.424787 57.911858 18.381610
F 9.424787 65.633321 18.381610
F 18.342605 57.910961 18.569118
F 18.342605 65.632424 18.569119
F 0.441571 55.275788 14.638606
F 0.441570 62.997251 14.638605
F 9.500408 55.336108 14.742428
F 9.500408 63.057571 14.742428
F 18.418826 55.337137 14.930055
F 18.418826 63.058599 14.930055
F 2.736097 54.046884 18.272832
F 2.736097 61.768346 18.272832
F 11.656799 54.050315 18.429009
F 11.656799 61.771777 18.429008
F 20.571119 54.050229 18.615800
F 20.571119 61.771691 18.615800
F 2.806687 59.199104 14.633168
F 2.806687 66.920567 14.633168
F 11.732963 59.197771 14.789935
F 11.732963 66.919234 14.789936
F 20.647340 59.197869 14.976736
F 20.647340 66.919332 14.976736
F 2.688484 59.196827 17.362199
F 2.688484 66.918290 17.362199
F 11.675087 59.197621 17.519450
F 11.675087 66.919084 17.519450
F 20.590175 59.197869 17.706027
F 20.590175 66.919332 17.706028
F 2.623091 54.049515 21.000640
F 2.623090 61.770976 21.000640
F 11.598992 54.050444 21.158554
F 11.598992 61.771906 21.158554
F 20.513941 54.050229 21.345151
F 20.513941 61.771691 21.345151
F 4.981082 55.334209 17.383024
F 4.981082 63.055672 17.383024
F 13.904596 55.337123 17.565989
F 13.904596 63.058586 17.565989
F 4.906032 57.913788 21.022566
F 4.906032 65.635251 21.022566
F 13.828366 57.910973 21.205113
F 13.828366 65.632437 21.205113
F 4.940185 57.918114 18.286069
F 4.940185 65.639577 18.286068
F 13.885358 57.911016 18.475712
F 13.885358 65.632479 18.475712
F 5.011423 55.329002 14.646102
F 5.011423 63.050465 14.646102
F 13.961537 55.337071 14.836640
F 13.961537 63.058533 14.836640
F 7.197046 54.050651 18.335580
F 7.197046 61.772113 18.335580
F 16.114093 54.050232 18.522437
F 16.114093 61.771694 18.522436
F 7.272501 59.197365 14.696488
F 7.272501 66.918829 14.696488
F 16.190312 59.197866 14.883373
F 16.190312 66.919329 14.883373
F 7.207128 59.194960 17.427936
F 7.207128 66.916423 17.427936
F 16.133118 59.197860 17.612671
F 16.133118 66.919324 17.612671
F 7.132634 54.052701 21.066777
F 7.132634 61.774163 21.066777
F 16.056890 54.050237 21.251794
F 16.056890 61.771699 21.251794
F 20.666387 69.493155 14.067460
F 20.571119 69.493154 18.615800
F 20.513941 69.493154 21.345151
F 0.454412 55.428533 24.636846
F 0.454413 63.149996 24.636846
F 9.294405 55.337075 24.750804
F 9.294405 63.058537 24.750804
F 18.209209 55.337137 24.937604
F 18.209209 63.058600 24.937605
F 0.111933 57.960415 28.486967
F 0.111934 65.681877 28.486966
F 9.217351 57.911160 28.389985
F 9.217351 65.632623 28.389985
F 18.132975 57.910960 28.576668
F 18.132975 65.632423 28.576668
F 0.292537 57.941377 25.703809
F 0.292537 65.662841 25.703809
F 9.273300 57.911640 25.660085
F 9.273300 65.633104 25.660085
F 18.190148 57.910961 25.847376
F 18.190148 65.632424 25.847376
F 9.349071 55.336357 22.020848
F 9.349071 63.057820 22.020848
F 18.266372 55.337137 22.208253
F 18.266372 63.058600 22.208252
F 2.589743 54.044835 25.564423
F 2.589743 61.766297 25.564422
F 11.504408 54.050299 25.707283
F 11.504408 61.771761 25.707283
F 20.418661 54.050229 25.894057
F 20.418661 61.771691 25.894057
F 2.662767 59.202234 21.918653
F 2.662767 66.923697 21.918653
F 11.580602 59.197793 22.068154
F 11.580602 66.919256 22.068154
F 20.494884 59.197869 22.254934
F 20.494884 66.919332 22.254934
F 2.544804 59.193559 24.655458
F 2.544804 66.915022 24.655458
F 11.522886 59.197681 24.797681
F 11.522886 66.919144 24.797681
F 20.437717 59.197869 24.984285
F 20.437717 66.919332 24.984285
F 2.463104 54.064818 28.300911
F 2.463104 61.786280 28.300911
F 11.446787 54.050389 28.436734
F 11.446787 61.771851 28.436734
F 20.361485 54.050229 28.623348
F 20.361485 61.771691 28.623348
F 4.830441 55.333822 24.662219
F 4.830441 63.055285 24.662219
F 13.752148 55.337125 24.844247
F 13.752148 63.058588 24.844247
F 4.737045 57.913075 28.300341
F 4.737045 65.634538 28.300341
F 13.675882 57.910980 28.483315
F 13.675882 65.632444 28.483315
F 4.796797 57.916092 25.565245
F 4.796797 65.637555 25.565245
F 13.732956 57.911003 25.753982
F 13.732956 65.632466 25.753982
F 4.868644 55.330808 21.926134
F 4.868643 63.052270 21.926134
F 13.809155 55.337089 22.114853
F 13.809155 63.058552 22.114852
F 7.045719 54.050535 25.613844
F 7.045719 61.771997 25.613843
F 15.961636 54.050232 25.800695
F 15.961636 61.771694 25.800694
F 7.121416 59.197525 21.974765
F 7.121416 66.918988 21.974765
F 16.037858 59.197866 22.161571
F 16.037858 66.919330 22.161571
F 7.057950 59.195931 24.705691
F 7.057950 66.917394 24.705691
F 15.980670 59.197862 24.890928
F 15.980669 66.919326 24.890928
F 6.982700 54.051251 28.344442
F 6.982700 61.772713 28.344442
F 15.904442 54.050235 28.529991
F 15.904442 61.771697 28.529991
F 0.057257 55.288256 32.131266
F 0.057257 63.009720 32.131266
F 9.140057 55.336717 32.027393
F 9.140057 63.058180 32.027394
F 18.056810 55.337117 32.213912
F 18.056810 63.058580 32.213912
F 0.002979 57.954689 35.766276
F 0.002979 65.676152 35.766276
F 9.065684 57.910477 35.656877
F 9.065684 65.631940 35.656877
F 17.982215 57.910202 35.843436
F 17.982215 65.631666 35.843436
F 0.184049 57.890244 32.992159
F 0.184049 65.611707 32.992159
F 9.121733 57.911633 32.931133
F 9.121732 65.633096 32.931134
F 18.037894 57.910920 33.118293
F 18.037894 65.632383 33.118293
F 0.229211 55.358632 29.347055
F 0.229211 63.080095 29.347055
F 9.197415 55.336455 29.298761
F 9.197415 63.057918 29.298761
F 18.113927 55.337137 29.485943
F 18.113927 63.058600 29.485943
F 2.397568 54.049437 32.829431
F 2.397568 61.770899 32.829431
F 11.351686 54.050340 32.978126
F 11.351687 61.771802 32.978126
F 20.266405 54.050189 33.164974
F 20.266405 61.771651 33.164974
F 2.459322 59.189294 29.190572
F 2.459321 66.910757 29.190571
F 11.428006 59.197771 29.345823
F 11.428006 66.919235 29.345823
F 20.342438 59.197869 29.532625
F 20.342438 66.919332 29.532625
F 2.395426 59.182684 31.935397
F 2.395426 66.904148 31.935397
F 11.370784 59.197720 32.073948
F 11.370784 66.919183 32.073949
F 20.285319 59.197849 32.260593
F 20.285319 66.919312 32.260593
F 2.328077 54.063361 35.569551
F 2.328076 61.784823 35.569551
F 11.296364 54.049555 35.703449
F 11.296365 61.771017 35.703449
F 20.210726 54.049471 35.890116
F 20.210726 61.770933 35.890116
F 4.657383 55.334132 31.938812
F 4.657383 63.055595 31.938812
F 13.599666 55.337084 32.120569
F 13.599666 63.058546 32.120569
F 4.584493 57.913603 35.570089
F 4.584493 65.635067 35.570089
F 13.525044 57.910245 35.750098
F 13.525044 65.631708 35.750099
F 4.649230 57.916005 32.838373
F 4.649230 65.637468 32.838373
F 13.580767 57.910943 33.024916
F 13.580767 65.632407 33.024916
F 4.722429 55.331073 29.205665
F 4.722429 63.052536 29.205665
F 13.656763 55.337102 29.392557
F 13.656763 63.058565 29.392557
F 6.885355 54.054102 32.881852
F 6.885355 61.775564 32.881852
F 15.809369 54.050193 33.071610
F 15.809369 61.771655 33.071609
F 6.964266 59.195377 29.250697
F 6.964266 66.916841 29.250696
F 15.885409 59.197865 29.439261
F 15.885409 66.919329 29.439261
F 6.907624 59.197726 31.980979
F 6.907624 66.919189 31.980979
F 15.828283 59.197844 32.167235
F 15.828283 66.919307 32.167235
F 6.834400 54.049243 35.609531
F 6.834400 61.770706 35.609531
F 15.753698 54.049475 35.796757
F 15.753698 61.770937 35.796758
F 0.345881 63.018534 21.931508
F 0.345881 55.297071 21.931508
F 9.031007 55.329768 39.288914
F 9.031007 63.051230 39.288914
F 17.947661 55.330168 39.475205
F 17.947661 63.051631 39.475205
F 16.040425 61.774827 43.080060
F 16.040425 54.053364 43.080060
F 9.350076 57.914959 42.940855
F 9.350076 65.636423 42.940855
F 18.268965 57.914089 43.126736
F 18.268965 65.635553 43.126736
F 0.113636 57.895888 40.328480
F 0.113636 65.617351 40.328480
F 9.028378 57.900470 40.205133
F 9.028378 65.621933 40.205133
F 17.943966 57.899706 40.392354
F 17.943966 65.621169 40.392354
F 0.135184 55.361412 36.644787
F 0.135184 63.082875 36.644787
F 9.048867 55.335394 36.557285
F 9.048867 63.056857 36.557285
F 17.964598 55.336068 36.744357
F 17.964598 63.057531 36.744356
F 2.318012 54.038004 40.117198
F 2.318012 61.759466 40.117198
F 11.257672 54.039172 40.252213
F 11.257672 61.760633 40.252213
F 20.172475 54.038975 40.439035
F 20.172475 61.760437 40.439034
F 2.334169 59.200052 36.467600
F 2.334169 66.921515 36.467600
F 11.278326 59.196617 36.604149
F 11.278326 66.918080 36.604149
F 20.193107 59.196799 36.791037
F 20.193107 66.918263 36.791037
F 2.290927 59.175143 39.215086
F 2.290927 66.896607 39.215086
F 11.261942 59.190858 39.335169
F 11.261942 66.912322 39.335169
F 20.176172 59.190900 39.521885
F 20.176172 66.912363 39.521885
F 2.578388 54.089360 42.850905
F 2.578388 61.810823 42.850905
F 11.582426 54.053578 42.986863
F 11.582426 61.775040 42.986863
F 20.497474 54.053358 43.173417
F 20.497474 61.774821 43.173417
F 4.552353 55.327238 39.201627
F 4.552353 63.048701 39.201627
F 13.490483 55.330119 39.381882
F 13.490482 63.051582 39.381882
F 4.842808 57.930196 42.862877
F 4.842808 65.651660 42.862877
F 13.811841 57.914114 43.033399
F 13.811841 65.635577 43.033399
F 4.559419 57.904993 40.120676
F 4.559419 65.626457 40.120676
F 13.486919 57.899704 40.298991
F 13.486919 65.621167 40.298991
F 4.580764 55.331641 36.465301
F 4.580764 63.053103 36.465301
F 13.507515 55.336057 36.650992
F 13.507515 63.057520 36.650992
F 6.792433 54.042776 40.157631
F 6.792433 61.764238 40.157631
F 15.715434 54.038980 40.345670
F 15.715434 61.760442 40.345670
F 6.813205 59.193175 36.508085
F 6.813205 66.914639 36.508086
F 15.736066 59.196795 36.697672
F 15.736066 66.918258 36.697672
F 6.799826 59.191133 39.241844
F 6.799826 66.912597 39.241844
F 15.719152 59.190897 39.428525
F 15.719152 66.912361 39.428525
F 7.113955 54.056395 42.894546
F 7.113955 61.777858 42.894546
F 2.589743 69.487760 25.564422
F 0.178077 65.751561 43.107097
F 0.178077 58.030097 43.107097
F 6.792433 69.485701 40.157631
F 20.172475 69.481901 40.439035
F 11.257672 69.482096 40.252213
F 2.318012 69.480929 40.117198
F 2.397568 69.492362 32.829431
F 15.715434 69.481905 40.345670
F 6.834400 69.492169 35.609531
F 11.296364 69.492480 35.703449
F 20.418661 69.493154 25.894057
F 20.361485 69.493154 28.623348
F 20.266405 69.493114 33.164974
F 20.210726 69.492396 35.890116
F 15.809369 69.493118 33.071610
F 15.753698 69.492400 35.796758
F 27.521885 1.298163 3.301092
F 27.521885 9.019623 3.301091
F 27.521885 16.741086 3.301092
F 36.435965 1.298149 3.487823
F 36.435965 9.019609 3.487823
F 36.435965 16.741072 3.487823
F 27.501239 3.861799 6.949088
F 27.501239 11.583259 6.949089
F 36.415328 3.861815 7.135815
F 36.415328 11.583276 7.135815
F 27.518186 3.867698 4.218241
F 27.518186 11.589159 4.218241
F 36.432284 3.867717 4.404953
F 36.432284 11.589177 4.404953
F 27.196872 1.283779 0.566711
F 27.196872 9.005238 0.566711
F 27.196872 16.726701 0.566711
F 36.110907 1.283775 0.753433
F 36.110907 9.005235 0.753433
F 36.110907 16.726697 0.753433
F 29.746694 7.728428 4.264922
F 29.746694 15.449890 4.264922
F 24.970957 15.442921 21.438512
F 38.660939 7.728488 4.451607
F 38.660939 15.449950 4.451607
F 24.970957 7.721459 21.438512
F 29.425377 5.144508 0.613392
F 29.425377 12.865970 0.613392
F 38.339269 5.144525 0.800149
F 38.339269 12.865987 0.800149
F 29.750391 5.158893 3.347772
F 29.750391 12.880354 3.347772
F 38.664717 5.158821 3.534564
F 38.664717 12.880283 3.534564
F 29.729747 7.722529 6.995769
F 29.729747 15.443991 6.995769
F 33.884971 15.442919 21.625232
F 38.643953 7.722581 7.182487
F 38.643953 15.444043 7.182487
F 33.884971 7.721457 21.625232
F 31.978900 1.298162 3.394453
F 31.978900 9.019622 3.394453
F 31.978900 16.741085 3.394453
F 40.893608 1.298034 3.581238
F 40.893608 9.019495 3.581238
F 40.893608 16.740958 3.581238
F 23.064871 1.298162 3.207730
F 23.064871 9.019622 3.207730
F 23.064871 16.741085 3.207730
F 31.958254 3.861799 7.042450
F 31.958254 11.583260 7.042450
F 40.872953 3.861863 7.229065
F 40.872953 11.583323 7.229065
F 23.044226 3.861799 6.855727
F 23.044226 11.583259 6.855727
F 31.975202 3.867699 4.311602
F 31.975202 11.589159 4.311602
F 40.890152 3.867804 4.498253
F 40.890152 11.589265 4.498253
F 23.061172 3.867698 4.124880
F 23.061172 11.589159 4.124880
F 31.653886 1.283778 0.660072
F 31.653886 9.005238 0.660072
F 31.653886 16.726701 0.660072
F 40.567439 1.283926 0.846918
F 40.567439 9.005386 0.846918
F 40.567439 16.726849 0.846918
F 22.739858 1.283778 0.473350
F 22.739858 9.005238 0.473350
F 22.739858 16.726701 0.473350
F 34.203718 7.728431 4.358281
F 34.203718 15.449893 4.358281
F 25.047190 12.869099 17.799389
F 25.289680 7.728428 4.171560
F 25.289681 15.449890 4.171560
F 25.047190 5.147638 17.799388
F 33.882387 5.144509 0.706754
F 33.882387 12.865970 0.706754
F 24.968365 5.144509 0.520030
F 24.968365 12.865969 0.520030
F 34.207418 5.158889 3.441135
F 34.207418 12.880351 3.441135
F 25.293377 5.158892 3.254411
F 25.293377 12.880354 3.254411
F 34.186770 7.722531 7.089131
F 34.186770 15.443993 7.089131
F 33.961202 12.869102 17.986109
F 25.272734 7.722529 6.902408
F 25.272734 15.443991 6.902408
F 33.961202 5.147641 17.986109
F 27.427954 1.286949 10.575152
F 27.427954 9.008409 10.575152
F 27.427954 16.729872 10.575152
F 36.341873 1.286973 10.761850
F 36.341873 9.008433 10.761850
F 36.341873 16.729896 10.761850
F 27.351908 3.860730 14.207501
F 27.351908 11.582190 14.207501
F 36.265825 3.860704 14.394204
F 36.265825 11.582165 14.394204
F 27.409038 3.860749 11.479534
F 27.409038 11.582210 11.479534
F 36.322945 3.860722 11.666264
F 36.322945 11.582182 11.666264
F 27.483621 1.287666 7.850010
F 27.483621 9.009126 7.850010
F 27.483621 16.730589 7.850010
F 36.397699 1.287653 8.036719
F 36.397699 9.009113 8.036719
F 36.397699 16.730576 8.036718
F 29.637545 7.721479 11.526214
F 29.637545 15.442941 11.526214
F 25.104355 12.869099 15.070098
F 38.551000 7.721339 11.712981
F 38.551000 15.442801 11.712981
F 25.104355 5.147638 15.070098
F 29.712127 5.148396 7.896691
F 29.712127 12.869858 7.896690
F 38.626418 5.148332 8.083313
F 38.626418 12.869793 8.083313
F 29.656459 5.147679 10.621833
F 29.656459 12.869140 10.621833
F 38.569867 5.147830 10.808384
F 38.569867 12.869291 10.808384
F 29.580415 7.721460 14.254182
F 29.580415 15.442922 14.254182
F 34.018364 12.869103 15.256822
F 38.493857 7.721319 14.440792
F 38.493857 15.442781 14.440792
F 34.018364 5.147642 15.256822
F 31.884965 1.286949 10.668513
F 31.884965 9.008409 10.668513
F 31.884965 16.729872 10.668513
F 40.796443 1.287569 10.854527
F 40.796443 9.009030 10.854527
F 40.796443 16.730492 10.854528
F 22.970940 1.286948 10.481791
F 22.970940 9.008409 10.481791
F 22.970940 16.729872 10.481791
F 31.808919 3.860729 14.300862
F 31.808919 11.582190 14.300862
F 40.720420 3.860123 14.487098
F 40.720420 11.581583 14.487098
F 22.894894 3.860730 14.114140
F 22.894894 11.582190 14.114140
F 31.866048 3.860749 11.572895
F 31.866048 11.582209 11.572895
F 40.777505 3.860163 11.759787
F 40.777505 11.581623 11.759787
F 22.952024 3.860749 11.386173
F 22.952024 11.582210 11.386173
F 31.940636 1.287666 7.943371
F 31.940636 9.009126 7.943371
F 31.940636 16.730589 7.943371
F 40.855143 1.287590 8.129818
F 40.855143 9.009051 8.129818
F 40.855143 16.730514 8.129818
F 23.026607 1.287666 7.756649
F 23.026607 9.009126 7.756649
F 23.026607 16.730589 7.756649
F 34.094542 7.721476 11.619577
F 34.094542 15.442938 11.619576
F 25.028134 15.442921 18.709161
F 25.180532 7.721479 11.432853
F 25.180532 15.442941 11.432853
F 25.028134 7.721459 18.709162
F 34.169153 5.148393 7.990050
F 34.169153 12.869855 7.990049
F 25.255114 5.148396 7.803329
F 25.255114 12.869857 7.803329
F 34.113454 5.147683 10.715190
F 34.113454 12.869144 10.715190
F 25.199446 5.147679 10.528472
F 25.199446 12.869140 10.528472
F 34.037412 7.721456 14.347540
F 34.037412 15.442918 14.347540
F 33.942146 15.442918 18.895885
F 25.123402 7.721460 14.160821
F 25.123402 15.442921 14.160821
F 33.942146 7.721456 18.895886
F 27.275698 1.286908 17.846069
F 27.275698 9.008368 17.846069
F 27.275698 16.729831 17.846069
F 36.189629 1.286930 18.032776
F 36.189629 9.008390 18.032776
F 36.189629 16.729853 18.032776
F 27.199463 3.860729 21.485192
F 27.199463 11.582190 21.485192
F 36.113409 3.860711 21.671902
F 36.113409 11.582171 21.671902
F 27.256640 3.860729 18.755842
F 27.256640 11.582190 18.755842
F 36.170570 3.860707 18.942578
F 36.170570 11.582168 18.942578
F 27.332863 1.286908 15.116778
F 27.332863 9.008369 15.116778
F 27.332863 16.729831 15.116778
F 36.246778 1.286934 15.303516
F 36.246778 9.008394 15.303516
F 36.246778 16.729857 15.303516
F 29.485147 7.721459 18.802523
F 29.485147 15.442921 18.802523
F 22.875849 16.729831 15.023417
F 38.398661 7.721338 18.989323
F 38.398661 15.442800 18.989323
F 22.875849 9.008368 15.023417
F 29.561368 5.147639 15.163459
F 29.561368 12.869100 15.163459
F 38.474812 5.147778 15.350267
F 38.474812 12.869239 15.350267
F 29.504203 5.147638 17.892750
F 29.504203 12.869100 17.892750
F 38.417720 5.147761 18.079388
F 38.417720 12.869222 18.079388
F 29.427970 7.721459 21.531873
F 29.427970 15.442921 21.531873
F 22.875849 1.286908 15.023417
F 38.341566 7.721356 21.718526
F 38.341566 15.442818 21.718526
F 40.701341 16.730438 15.397213
F 31.732709 1.286909 17.939430
F 31.732709 9.008369 17.939430
F 31.732709 16.729832 17.939430
F 40.644488 1.287458 18.125772
F 40.644488 9.008918 18.125772
F 40.644488 16.730381 18.125772
F 22.818684 1.286908 17.752708
F 22.818684 9.008368 17.752708
F 22.818684 16.729831 17.752708
F 31.656474 3.860729 21.578553
F 31.656474 11.582189 21.578553
F 40.568598 3.860262 21.764977
F 40.568598 11.581722 21.764977
F 22.742449 3.860729 21.391831
F 22.742449 11.582190 21.391831
F 31.713651 3.860729 18.849203
F 31.713651 11.582189 18.849203
F 40.625402 3.860179 19.036291
F 40.625402 11.581640 19.036291
F 22.799626 3.860729 18.662481
F 22.799626 11.582190 18.662481
F 31.789873 1.286909 15.210140
F 31.789873 9.008369 15.210140
F 31.789873 16.729832 15.210140
F 40.701341 1.287515 15.397213
F 40.701341 9.008975 15.397213
F 29.746694 0.006968 4.264922
F 38.660939 0.007027 4.451607
F 34.203718 0.006971 4.358281
F 25.289681 0.006968 4.171560
F 42.791279 5.146726 0.895518
F 42.791279 12.868187 0.895518
F 42.792124 7.719830 21.810988
F 42.792124 15.441292 21.810988
F 29.729747 0.001069 6.995769
F 38.643953 0.001121 7.182487
F 34.186770 0.001071 7.089131
F 25.272734 0.001069 6.902408
F 29.637545 0.000019 11.526214
F 34.094542 0.000016 11.619577
F 25.180532 0.000019 11.432853
F 27.123240 1.286908 25.124326
F 27.123240 9.008368 25.124326
F 27.123240 16.729831 25.124326
F 36.037202 1.286923 25.311039
F 36.037202 9.008383 25.311039
F 36.037202 16.729846 25.311039
F 27.047006 3.860729 28.763390
F 27.047006 11.582190 28.763390
F 35.960982 3.860718 28.950104
F 35.960982 11.582178 28.950104
F 27.104182 3.860729 26.034099
F 27.104182 11.582190 26.034099
F 36.018144 3.860715 26.220831
F 36.018144 11.582175 26.220831
F 27.180406 1.286908 22.394976
F 27.180406 9.008369 22.394976
F 27.180406 16.729831 22.394976
F 36.094352 1.286927 22.581710
F 36.094352 9.008387 22.581710
F 36.094352 16.729850 22.581710
F 29.332690 7.721459 26.080780
F 29.332690 15.442921 26.080780
F 24.954490 15.446051 43.266777
F 38.246364 7.721376 26.267559
F 38.246364 15.442837 26.267559
F 24.954490 7.724589 43.266777
F 29.408912 5.147638 22.441657
F 29.408912 12.869100 22.441656
F 38.322505 5.147741 22.628447
F 38.322505 12.869203 22.628447
F 29.351746 5.147638 25.171007
F 29.351745 12.869100 25.171007
F 38.265424 5.147722 25.357674
F 38.265424 12.869184 25.357675
F 29.275513 7.721459 28.810070
F 29.275513 15.442921 28.810070
F 42.780107 15.446190 43.640333
F 38.189271 7.721394 28.996752
F 38.189271 15.442856 28.996752
F 42.780107 7.724728 43.640333
F 31.580252 1.286909 25.217687
F 31.580252 9.008369 25.217687
F 31.580252 16.729832 25.217688
F 40.492728 1.287290 25.404176
F 40.492728 9.008750 25.404176
F 40.492728 16.730213 25.404176
F 22.666226 1.286908 25.030965
F 22.666226 9.008368 25.030965
F 22.666226 16.729831 25.030965
F 31.504018 3.860729 28.856751
F 31.504018 11.582190 28.856751
F 40.416839 3.860431 29.043301
F 40.416839 11.581892 29.043301
F 22.589992 3.860729 28.670029
F 22.589992 11.582190 28.670029
F 31.561194 3.860729 26.127461
F 31.561194 11.582189 26.127461
F 40.473646 3.860350 26.314454
F 40.473646 11.581811 26.314454
F 22.647168 3.860729 25.940738
F 22.647168 11.582190 25.940738
F 31.637418 1.286909 22.488337
F 31.637418 9.008369 22.488337
F 31.637418 16.729832 22.488337
F 40.549513 1.287373 22.675382
F 40.549513 9.008833 22.675382
F 40.549513 16.730296 22.675381
F 22.723392 1.286908 22.301615
F 22.723392 9.008368 22.301615
F 22.723392 16.729831 22.301614
F 33.789693 7.721457 26.174142
F 33.789693 15.442919 26.174142
F 33.868520 15.446052 43.453501
F 42.697983 7.720131 26.361882
F 42.697983 15.441593 26.361882
F 42.456519 7.709941 40.906301
F 24.875676 7.721459 25.987419
F 24.875676 15.442921 25.987419
F 33.868520 7.724589 43.453501
F 33.865913 5.147641 22.535019
F 33.865913 12.869102 22.535019
F 42.772951 5.149256 22.722922
F 42.772951 12.870718 22.722922
F 24.951899 5.147638 22.348295
F 24.951899 12.869099 22.348295
F 33.808749 5.147640 25.264367
F 33.808749 12.869101 25.264367
F 42.717156 5.148968 25.450347
F 42.717156 12.870429 25.450347
F 24.894732 5.147638 25.077646
F 24.894732 12.869099 25.077646
F 33.732519 7.721458 28.903430
F 33.732519 15.442920 28.903431
F 24.633186 12.862130 39.615246
F 42.642161 7.720422 29.089627
F 42.642161 15.441884 29.089627
F 42.456519 15.431403 40.906300
F 24.818500 7.721459 28.716709
F 24.818500 15.442921 28.716709
F 24.633186 5.140669 39.615246
F 26.970842 1.286888 32.400634
F 26.970842 9.008348 32.400634
F 26.970842 16.729811 32.400634
F 35.884833 1.286896 32.587351
F 35.884833 9.008356 32.587351
F 35.884833 16.729819 32.587352
F 26.896247 3.859971 36.030158
F 26.896247 11.581432 36.030158
F 35.810250 3.859966 36.216877
F 35.810250 11.581427 36.216877
F 26.951926 3.860689 33.305016
F 26.951926 11.582149 33.305016
F 35.865917 3.860681 33.491744
F 35.865917 11.582141 33.491744
F 27.027961 1.286908 29.672667
F 27.027961 9.008368 29.672667
F 27.027961 16.729831 29.672667
F 35.941937 1.286919 29.859396
F 35.941937 9.008379 29.859396
F 35.941937 16.729842 29.859396
F 29.180433 7.721419 33.351697
F 29.180433 15.442881 33.351696
F 42.459897 12.862130 39.988775
F 38.094263 7.721372 33.538454
F 38.094263 15.442834 33.538454
F 42.459897 5.140668 39.988775
F 29.256466 5.147638 29.719347
F 29.256466 12.869099 29.719347
F 38.170219 5.147703 29.906115
F 38.170219 12.869164 29.906115
F 29.199348 5.147618 32.447315
F 29.199348 12.869080 32.447315
F 38.113181 5.147665 32.634009
F 38.113181 12.869126 32.634009
F 29.124755 7.720701 36.076838
F 29.124755 15.442163 36.076838
F 33.547211 12.862131 39.801968
F 38.038665 7.720673 36.263549
F 38.038665 15.442135 36.263549
F 33.547211 5.140669 39.801968
F 31.427854 1.286888 32.493995
F 31.427854 9.008348 32.493995
F 31.427854 16.729811 32.493996
F 40.341010 1.287103 32.680606
F 40.341010 9.008564 32.680606
F 40.341010 16.730026 32.680606
F 22.513828 1.286888 32.307273
F 22.513828 9.008348 32.307273
F 22.513828 16.729811 32.307273
F 31.353260 3.859971 36.123519
F 31.353260 11.581432 36.123519
F 40.266691 3.859824 36.310170
F 40.266691 11.581284 36.310170
F 22.439234 3.859971 35.936797
F 22.439234 11.581432 35.936797
F 31.408938 3.860689 33.398377
F 31.408938 11.582149 33.398377
F 40.322073 3.860474 33.585264
F 40.322073 11.581935 33.585264
F 22.494912 3.860689 33.211655
F 22.494912 11.582149 33.211655
F 31.484973 1.286908 29.766028
F 31.484973 9.008368 29.766028
F 31.484973 16.729831 29.766028
F 40.397774 1.287202 29.952971
F 40.397774 9.008663 29.952971
F 40.397774 16.730126 29.952971
F 22.570947 1.286908 29.579305
F 22.570947 9.008368 29.579305
F 22.570947 16.729831 29.579305
F 33.637441 7.721418 33.445058
F 33.637441 15.442880 33.445058
F 24.650122 12.868030 36.884398
F 42.548188 7.720664 33.632478
F 42.548188 15.442126 33.632477
F 33.543515 15.431667 40.719119
F 24.723420 7.721419 33.258335
F 24.723420 15.442881 33.258335
F 24.650122 5.146569 36.884399
F 33.713472 5.147639 29.812709
F 33.713472 12.869101 29.812709
F 42.623003 5.148678 30.000274
F 42.623003 12.870139 30.000274
F 24.799453 5.147638 29.625986
F 24.799453 12.869099 29.625986
F 33.656356 5.147619 32.540675
F 33.656356 12.869080 32.540675
F 42.567180 5.148382 32.727059
F 42.567180 12.869844 32.727059
F 24.742334 5.147618 32.353954
F 24.742334 12.869079 32.353954
F 33.581764 7.720701 36.170199
F 33.581764 15.442163 36.170199
F 42.475973 12.868512 37.258341
F 42.493806 7.720258 36.356848
F 42.493806 15.441720 36.356848
F 33.543515 7.710205 40.719119
F 24.667741 7.720701 35.983477
F 24.667741 15.442163 35.983477
F 42.475973 5.147051 37.258341
F 26.861694 1.279939 39.661927
F 26.861694 9.001399 39.661927
F 26.861694 16.722862 39.661927
F 35.775711 1.279942 39.848648
F 35.775711 9.001402 39.848648
F 35.775711 16.722865 39.848648
F 27.182995 3.863859 43.313458
F 27.182995 11.585319 43.313458
F 36.096996 3.863851 43.500179
F 36.096996 11.585312 43.500179
F 26.857996 3.849475 40.579077
F 26.857996 11.570936 40.579076
F 35.772011 3.849473 40.765801
F 35.772011 11.570934 40.765801
F 26.878629 1.285839 36.931079
F 26.878629 9.007299 36.931079
F 26.878629 16.728762 36.931079
F 35.792634 1.285843 37.117805
F 35.792634 9.007304 37.117805
F 35.792634 16.728766 37.117805
F 29.086503 7.710205 40.625757
F 29.086503 15.431667 40.625757
F 24.629490 15.431667 40.532396
F 38.000489 7.710197 40.812501
F 38.000489 15.431659 40.812500
F 24.629490 7.710205 40.532396
F 29.107135 5.146569 36.977760
F 29.107135 12.868030 36.977759
F 38.021030 5.146599 37.164508
F 38.021030 12.868060 37.164507
F 29.090200 5.140669 39.708607
F 29.090200 12.862131 39.708607
F 38.004168 5.140681 39.895325
F 38.004167 12.862142 39.895325
F 29.411503 7.724589 43.360138
F 29.411503 15.446051 43.360138
F 33.564144 12.868031 37.071121
F 38.325518 7.724572 43.546868
F 38.325518 15.446035 43.546868
F 33.564144 5.146569 37.071121
F 31.318707 1.279939 39.755288
F 31.318707 9.001400 39.755288
F 31.318707 16.722862 39.755288
F 40.232496 1.280006 39.941998
F 40.232496 9.001467 39.941998
F 40.232496 16.722929 39.941998
F 22.404680 1.279939 39.568566
F 22.404680 9.001399 39.568566
F 22.404680 16.722862 39.568566
F 31.640007 3.863858 43.406819
F 31.640007 11.585319 43.406819
F 40.553125 3.863639 43.593482
F 40.553125 11.585099 43.593482
F 22.725982 3.863859 43.220097
F 22.725982 11.585319 43.220097
F 31.315008 3.849475 40.672438
F 31.315008 11.570936 40.672437
F 40.228658 3.849379 40.859260
F 40.228658 11.570839 40.859260
F 22.400982 3.849475 40.485716
F 22.400982 11.570936 40.485715
F 31.335642 1.285839 37.024440
F 31.335642 9.007299 37.024440
F 31.335642 16.728762 37.024440
F 40.249109 1.285975 37.211297
F 40.249109 9.007435 37.211297
F 40.249109 16.728898 37.211297
F 22.421615 1.285838 36.837718
F 22.421615 9.007299 36.837718
F 22.421615 16.728761 36.837718
F 24.954490 0.003129 43.266777
F 42.780107 0.003268 43.640333
F 33.868520 0.003129 43.453501
F 29.411503 0.003129 43.360138
F 38.325518 0.003112 43.546868
F 27.521885 24.462548 3.301092
F 27.521885 32.184008 3.301092
F 36.435965 24.462534 3.487823
F 36.435965 32.183994 3.487823
F 27.501239 27.026184 6.949088
F 42.792124 23.162755 21.810988
F 27.501239 19.304723 6.949089
F 36.415328 27.026200 7.135815
F 42.792124 30.884215 21.810988
F 36.415328 19.304739 7.135815
F 27.518186 27.032083 4.218241
F 24.970957 23.164384 21.438512
F 27.518186 19.310622 4.218241
F 36.432284 27.032102 4.404953
F 24.970957 30.885844 21.438512
F 36.432284 19.310640 4.404953
F 27.196872 24.448164 0.566711
F 27.196872 32.169623 0.566711
F 36.110907 24.448160 0.753433
F 36.110907 32.169620 0.753433
F 29.746694 30.892813 4.264922
F 29.746694 23.171353 4.264922
F 38.660939 30.892872 4.451607
F 38.660939 23.171412 4.451607
F 29.425377 28.308893 0.613392
F 29.425377 20.587433 0.613392
F 38.339269 28.308910 0.800149
F 38.339269 20.587450 0.800149
F 29.750391 28.323278 3.347772
F 29.750391 20.601817 3.347772
F 38.664717 28.323206 3.534563
F 38.664717 20.601746 3.534564
F 29.729747 30.886914 6.995769
F 29.729747 23.165454 6.995769
F 38.643953 30.886966 7.182487
F 38.643953 23.165506 7.182487
F 31.978900 24.462547 3.394453
F 31.978900 32.184007 3.394453
F 40.893608 24.462419 3.581238
F 40.893608 32.183879 3.581238
F 23.064871 24.462547 3.207730
F 23.064871 32.184007 3.207730
F 31.958254 27.026184 7.042450
F 42.791279 20.589650 0.895518
F 31.958254 19.304723 7.042450
F 40.872953 27.026248 7.229065
F 42.791279 28.311110 0.895518
F 40.872953 19.304787 7.229065
F 23.044226 27.026184 6.855727
F 25.047190 28.312023 17.799388
F 23.044226 19.304723 6.855728
F 31.975202 27.032084 4.311602
F 33.884971 23.164382 21.625232
F 31.975202 19.310623 4.311602
F 40.890152 27.032189 4.498253
F 33.884971 30.885842 21.625232
F 40.890152 19.310728 4.498254
F 23.061172 27.032084 4.124880
F 25.047190 20.590563 17.799388
F 23.061172 19.310622 4.124880
F 31.653886 24.448163 0.660072
F 31.653886 32.169623 0.660072
F 40.567439 24.448311 0.846918
F 40.567439 32.169771 0.846918
F 22.739858 24.448164 0.473350
F 22.739858 32.169623 0.473350
F 34.203718 30.892816 4.358281
F 34.203718 23.171356 4.358281
F 25.289681 30.892813 4.171560
F 25.289681 23.171353 4.171560
F 33.882387 28.308894 0.706754
F 33.882387 20.587433 0.706754
F 24.968365 28.308894 0.520030
F 24.968365 20.587433 0.520030
F 34.207418 28.323274 3.441135
F 34.207418 20.601814 3.441135
F 25.293377 28.323277 3.254411
F 25.293377 20.601817 3.254411
F 34.186770 30.886916 7.089131
F 34.186770 23.165456 7.089131
F 25.272734 30.886914 6.902408
F 25.272734 23.165454 6.902408
F 27.427954 24.451334 10.575152
F 27.427954 32.172794 10.575152
F 36.341873 24.451358 10.761850
F 36.341873 32.172818 10.761850
F 27.351908 27.025115 14.207501
F 27.351908 34.746575 14.207501
F 27.351908 19.303653 14.207501
F 36.265825 27.025089 14.394204
F 36.265825 34.746550 14.394204
F 36.265825 19.303628 14.394204
F 27.409038 27.025134 11.479534
F 33.961202 20.590566 17.986109
F 27.409038 19.303673 11.479534
F 36.322945 27.025107 11.666264
F 36.322945 34.746567 11.666264
F 36.322945 19.303645 11.666264
F 27.483621 24.452051 7.850010
F 27.483621 32.173511 7.850010
F 36.397699 24.452038 8.036719
F 36.397699 32.173498 8.036719
F 29.637545 30.885864 11.526214
F 29.637545 23.164404 11.526214
F 38.551000 30.885723 11.712981
F 38.551000 23.164263 11.712981
F 29.712127 28.312781 7.896691
F 29.712127 20.591321 7.896691
F 38.626418 28.312717 8.083313
F 38.626417 20.591256 8.083313
F 29.656459 28.312064 10.621832
F 29.656459 20.590603 10.621833
F 38.569867 28.312215 10.808384
F 38.569867 20.590755 10.808384
F 29.580415 30.885844 14.254182
F 29.580415 23.164384 14.254182
F 38.493857 30.885704 14.440792
F 38.493857 23.164244 14.440792
F 31.884965 24.451334 10.668513
F 31.884965 32.172794 10.668513
F 40.796443 24.451954 10.854527
F 40.796443 32.173415 10.854527
F 22.970940 24.451334 10.481791
F 22.970940 32.172794 10.481791
F 31.808919 27.025114 14.300862
F 31.808919 34.746575 14.300862
F 31.808919 19.303653 14.300862
F 40.720420 27.024508 14.487098
F 40.720420 34.745968 14.487098
F 40.720420 19.303046 14.487098
F 22.894894 27.025115 14.114140
F 22.894894 34.746575 14.114140
F 22.894894 19.303653 14.114140
F 31.866048 27.025134 11.572895
F 33.961202 28.312026 17.986108
F 31.866048 19.303673 11.572895
F 40.777505 27.024547 11.759787
F 40.777505 34.746008 11.759787
F 40.777505 19.303086 11.759787
F 22.952024 27.025135 11.386173
F 25.104355 20.590563 15.070098
F 22.952024 19.303673 11.386173
F 31.940636 24.452051 7.943371
F 31.940636 32.173511 7.943371
F 40.855143 24.451975 8.129818
F 40.855143 32.173436 8.129818
F 23.026607 24.452051 7.756649
F 23.026607 32.173511 7.756649
F 34.094542 30.885861 11.619577
F 34.094542 23.164401 11.619577
F 25.180532 30.885864 11.432853
F 25.180532 23.164404 11.432853
F 34.169153 28.312778 7.990049
F 34.169153 20.591318 7.990049
F 25.255114 28.312781 7.803329
F 25.255114 20.591321 7.803329
F 34.113454 28.312068 10.715190
F 34.113454 20.590607 10.715190
F 25.199446 28.312064 10.528472
F 25.199446 20.590603 10.528472
F 34.037412 30.885841 14.347540
F 34.037412 23.164381 14.347540
F 25.123402 30.885845 14.160821
F 25.123402 23.164385 14.160821
F 27.275698 24.451293 17.846069
F 27.275698 32.172753 17.846069
F 36.189629 24.451315 18.032776
F 36.189629 32.172775 18.032776
F 27.199463 27.025114 21.485192
F 27.199463 34.746575 21.485192
F 27.199462 19.303653 21.485192
F 36.113409 27.025096 21.671902
F 36.113409 34.746556 21.671902
F 36.113409 19.303634 21.671902
F 27.256640 27.025114 18.755842
F 27.256640 34.746575 18.755842
F 27.256640 19.303653 18.755842
F 36.170570 27.025092 18.942578
F 36.170570 34.746553 18.942578
F 36.170570 19.303631 18.942578
F 27.332863 24.451293 15.116778
F 27.332863 32.172753 15.116778
F 36.246778 24.451319 15.303516
F 36.246778 32.172779 15.303516
F 29.485147 30.885844 18.802523
F 29.485147 23.164384 18.802523
F 38.398661 30.885722 18.989323
F 38.398661 23.164262 18.989323
F 29.561368 28.312023 15.163459
F 29.561368 20.590563 15.163459
F 38.474812 28.312163 15.350267
F 38.474812 20.590702 15.350267
F 29.504203 28.312023 17.892749
F 29.504203 20.590563 17.892750
F 38.417720 28.312146 18.079388
F 38.417719 20.590685 18.079388
F 29.427970 30.885844 21.531873
F 29.427970 23.164384 21.531873
F 38.341566 30.885740 21.718526
F 38.341566 23.164280 21.718526
F 31.732709 24.451294 17.939430
F 31.732709 32.172754 17.939430
F 40.644488 24.451843 18.125772
F 40.644488 32.173303 18.125772
F 22.818684 24.451293 17.752708
F 22.818684 32.172753 17.752708
F 31.656474 27.025114 21.578553
F 31.656474 34.746574 21.578553
F 31.656474 19.303653 21.578553
F 40.568598 27.024647 21.764977
F 40.568598 34.746107 21.764977
F 40.568598 19.303185 21.764977
F 22.742449 27.025114 21.391831
F 22.742449 34.746575 21.391831
F 22.742449 19.303653 21.391831
F 31.713651 27.025114 18.849203
F 31.713651 34.746574 18.849203
F 31.713651 19.303653 18.849203
F 40.625402 27.024564 19.036291
F 40.625402 34.746025 19.036291
F 40.625402 19.303103 19.036290
F 22.799626 27.025114 18.662481
F 22.799626 34.746575 18.662481
F 22.799626 19.303653 18.662481
F 31.789873 24.451294 15.210140
F 31.789873 32.172754 15.210140
F 40.701341 24.451900 15.397213
F 40.701341 32.173360 15.397213
F 22.875849 24.451293 15.023417
F 22.875849 32.172753 15.023417
F 33.942146 30.885841 18.895886
F 33.942146 23.164381 18.895885
F 25.028134 30.885844 18.709162
F 25.028134 23.164384 18.709161
F 34.018364 28.312027 15.256822
F 34.018364 20.590566 15.256822
F 25.104355 28.312023 15.070098
F 27.123240 24.451293 25.124326
F 27.123240 32.172754 25.124326
F 36.037202 24.451308 25.311039
F 36.037202 32.172768 25.311039
F 27.047006 27.025114 28.763389
F 27.047006 34.746575 28.763390
F 27.047006 19.303653 28.763390
F 35.960982 27.025103 28.950104
F 35.960982 34.746563 28.950104
F 35.960982 19.303641 28.950105
F 27.104182 27.025114 26.034099
F 27.104182 34.746575 26.034099
F 27.104182 19.303653 26.034099
F 36.018143 27.025099 26.220831
F 36.018144 34.746560 26.220831
F 36.018143 19.303638 26.220831
F 27.180406 24.451293 22.394976
F 27.180406 32.172754 22.394976
F 36.094352 24.451312 22.581710
F 36.094352 32.172772 22.581710
F 29.332690 30.885844 26.080780
F 29.332690 23.164384 26.080780
F 38.246364 30.885760 26.267559
F 38.246364 23.164300 26.267559
F 29.408912 28.312023 22.441657
F 29.408912 20.590563 22.441656
F 38.322505 28.312126 22.628447
F 38.322505 20.590666 22.628447
F 29.351746 28.312023 25.171007
F 29.351746 20.590563 25.171007
F 38.265424 28.312107 25.357674
F 38.265424 20.590647 25.357675
F 29.275513 30.885844 28.810070
F 29.275513 23.164384 28.810070
F 38.189271 30.885779 28.996752
F 38.189271 23.164319 28.996752
F 31.580252 24.451294 25.217687
F 31.580252 32.172754 25.217687
F 40.492728 24.451675 25.404176
F 40.492728 32.173135 25.404176
F 22.666226 24.451293 25.030965
F 22.666226 32.172753 25.030965
F 31.504018 27.025114 28.856751
F 31.504018 34.746574 28.856751
F 31.504018 19.303653 28.856751
F 40.416839 27.024816 29.043301
F 40.416839 34.746277 29.043301
F 40.416839 19.303355 29.043301
F 22.589992 27.025114 28.670029
F 22.589992 34.746575 28.670029
F 22.589992 19.303653 28.670029
F 31.561194 27.025114 26.127461
F 31.561194 34.746575 26.127461
F 31.561194 19.303653 26.127460
F 40.473646 27.024735 26.314454
F 40.473646 34.746196 26.314454
F 40.473646 19.303274 26.314454
F 22.647168 27.025114 25.940738
F 22.647168 34.746575 25.940738
F 22.647168 19.303653 25.940738
F 31.637418 24.451294 22.488337
F 31.637418 32.172754 22.488337
F 40.549513 24.451758 22.675382
F 40.549513 32.173218 22.675382
F 22.723392 24.451293 22.301615
F 22.723392 32.172753 22.301615
F 33.789693 30.885842 26.174142
F 33.789693 23.164382 26.174142
F 42.697983 30.884516 26.361882
F 42.697983 23.163056 26.361882
F 24.875676 30.885844 25.987419
F 24.875676 23.164384 25.987419
F 33.865913 28.312026 22.535019
F 33.865913 20.590565 22.535019
F 42.772951 28.313641 22.722922
F 42.772951 20.592181 22.722922
F 24.951899 28.312023 22.348295
F 24.951899 20.590563 22.348295
F 33.808749 28.312025 25.264367
F 33.808749 20.590565 25.264367
F 42.717156 28.313353 25.450347
F 42.717156 20.591892 25.450347
F 24.894732 28.312023 25.077646
F 24.894732 20.590563 25.077646
F 33.732519 30.885843 28.903430
F 33.732519 23.164382 28.903430
F 42.642161 30.884807 29.089627
F 42.642161 23.163347 29.089627
F 24.818500 30.885844 28.716709
F 24.818500 23.164384 28.716709
F 26.970842 24.451273 32.400634
F 26.970842 32.172733 32.400634
F 35.884833 24.451281 32.587351
F 35.884833 32.172741 32.587351
F 26.896247 27.024356 36.030158
F 26.896247 34.745817 36.030158
F 26.896247 19.302895 36.030158
F 35.810250 27.024351 36.216877
F 35.810250 34.745812 36.216877
F 35.810250 19.302890 36.216877
F 26.951926 27.025074 33.305016
F 26.951926 34.746534 33.305016
F 26.951926 19.303612 33.305016
F 35.865917 27.025066 33.491744
F 35.865917 34.746526 33.491744
F 35.865917 19.303604 33.491744
F 27.027961 24.451293 29.672667
F 27.027961 32.172753 29.672667
F 35.941937 24.451304 29.859396
F 35.941937 32.172764 29.859396
F 29.180433 30.885804 33.351697
F 29.180433 23.164343 33.351696
F 38.094263 30.885757 33.538454
F 38.094263 23.164297 33.538454
F 29.256466 28.312023 29.719347
F 29.256466 20.590562 29.719347
F 38.170219 28.312088 29.906115
F 38.170219 20.590627 29.906115
F 29.199348 28.312003 32.447315
F 29.199348 20.590543 32.447315
F 38.113181 28.312050 32.634009
F 38.113181 20.590589 32.634010
F 29.124755 30.885086 36.076838
F 29.124755 23.163626 36.076838
F 38.038665 30.885058 36.263549
F 38.038665 23.163598 36.263549
F 31.427854 24.451273 32.493995
F 31.427854 32.172733 32.493995
F 40.341010 24.451488 32.680606
F 40.341010 32.172948 32.680606
F 22.513828 24.451273 32.307273
F 22.513828 32.172733 32.307273
F 31.353260 27.024356 36.123519
F 31.353260 34.745817 36.123519
F 31.353260 19.302895 36.123519
F 40.266691 27.024209 36.310170
F 40.266691 34.745669 36.310170
F 40.266691 19.302747 36.310170
F 22.439234 27.024357 35.936797
F 22.439234 34.745817 35.936797
F 22.439234 19.302895 35.936797
F 31.408938 27.025074 33.398377
F 31.408938 34.746534 33.398377
F 31.408938 19.303612 33.398377
F 40.322073 27.024859 33.585264
F 40.322073 34.746319 33.585264
F 40.322073 19.303398 33.585264
F 22.494912 27.025074 33.211655
F 22.494912 34.746534 33.211655
F 22.494912 19.303612 33.211655
F 31.484973 24.451293 29.766028
F 31.484973 32.172753 29.766028
F 40.397774 24.451587 29.952971
F 40.397774 32.173048 29.952971
F 22.570947 24.451293 29.579305
F 22.570947 32.172753 29.579305
F 33.637441 30.885803 33.445058
F 33.637441 23.164342 33.445058
F 42.548188 30.885049 33.632478
F 42.548188 23.163589 33.632478
F 24.723420 30.885804 33.258335
F 24.723420 23.164344 33.258335
F 33.713472 28.312024 29.812709
F 33.713472 20.590564 29.812709
F 42.623003 28.313063 30.000274
F 42.623003 20.591602 30.000274
F 24.799453 28.312023 29.625986
F 24.799453 20.590562 29.625986
F 33.656356 28.312004 32.540675
F 33.656356 20.590544 32.540675
F 42.567180 28.312767 32.727059
F 42.567180 20.591307 32.727059
F 24.742334 28.312003 32.353954
F 24.742334 20.590543 32.353954
F 33.581765 30.885086 36.170199
F 33.581764 23.163625 36.170199
F 42.493806 30.884643 36.356848
F 42.493806 23.163183 36.356848
F 24.667741 30.885086 35.983477
F 24.667741 23.163626 35.983477
F 26.861694 24.444324 39.661927
F 26.861694 32.165784 39.661927
F 35.775711 24.444327 39.848648
F 35.775711 32.165787 39.848648
F 27.182995 27.028244 43.313458
F 24.954490 23.167514 43.266777
F 27.182995 19.306783 43.313458
F 36.096996 27.028236 43.500179
F 24.954490 30.888974 43.266777
F 36.096996 19.306775 43.500179
F 26.857996 27.013860 40.579076
F 26.857996 34.735321 40.579076
F 26.857996 19.292399 40.579076
F 35.772011 27.013858 40.765801
F 35.772011 34.735319 40.765801
F 35.772011 19.292397 40.765801
F 26.878629 24.450224 36.931079
F 26.878629 32.171684 36.931079
F 35.792634 24.450228 37.117805
F 35.792634 32.171689 37.117805
F 29.086503 30.874590 40.625757
F 29.086503 23.153130 40.625757
F 38.000489 30.874582 40.812500
F 38.000489 23.153122 40.812501
F 29.107135 28.310954 36.977760
F 29.107135 20.589493 36.977760
F 38.021030 28.310984 37.164508
F 38.021030 20.589524 37.164507
F 29.090200 28.305054 39.708607
F 29.090200 20.583594 39.708607
F 38.004168 28.305066 39.895325
F 38.004168 20.583605 39.895326
F 29.411503 30.888974 43.360138
F 29.411503 23.167514 43.360138
F 38.325518 30.888957 43.546868
F 38.325518 23.167497 43.546868
F 31.318707 24.444324 39.755288
F 31.318707 32.165785 39.755288
F 40.232496 24.444391 39.941998
F 40.232496 32.165851 39.941998
F 22.404680 24.444324 39.568566
F 22.404680 32.165784 39.568566
F 31.640007 27.028244 43.406819
F 42.780107 23.167653 43.640333
F 31.640007 19.306782 43.406819
F 40.553125 27.028024 43.593482
F 42.780107 30.889113 43.640333
F 40.553125 19.306563 43.593482
F 22.725982 27.028244 43.220097
F 33.868520 23.167514 43.453501
F 22.725982 19.306783 43.220097
F 31.315008 27.013860 40.672438
F 31.315008 34.735321 40.672437
F 31.315008 19.292399 40.672437
F 40.228658 27.013764 40.859260
F 40.228658 34.735224 40.859260
F 40.228658 19.292302 40.859260
F 22.400982 27.013861 40.485716
F 22.400982 34.735321 40.485715
F 22.400982 19.292399 40.485715
F 31.335642 24.450224 37.024440
F 31.335642 32.171684 37.024440
F 40.249109 24.450360 37.211297
F 40.249109 32.171820 37.211297
F 22.421615 24.450224 36.837718
F 22.421615 32.171684 36.837718
F 33.543515 30.874590 40.719119
F 33.543515 23.153130 40.719119
F 42.456519 30.874326 40.906301
F 42.456519 23.152866 40.906301
F 24.629490 30.874590 40.532396
F 24.629490 23.153130 40.532396
F 33.564144 28.310954 37.071121
F 33.564144 20.589494 37.071121
F 42.475973 28.311436 37.258341
F 42.475973 20.589976 37.258341
F 24.650122 28.310954 36.884399
F 24.650122 20.589493 36.884398
F 33.547211 28.305055 39.801968
F 33.547211 20.583594 39.801968
F 42.459897 28.305053 39.988775
F 42.459897 20.583593 39.988776
F 24.633186 28.305054 39.615246
F 24.633186 20.583594 39.615246
F 33.868520 30.888974 43.453501
F 27.521885 47.626932 3.301092
F 27.521885 39.905470 3.301092
F 36.435965 47.626919 3.487823
F 36.435965 39.905457 3.487823
F 27.501239 50.190569 6.949088
F 27.501239 42.469107 6.949089
F 36.415328 50.190585 7.135815
F 36.415328 42.469124 7.135815
F 27.518186 50.196468 4.218241
F 27.518186 42.475007 4.218241
F 36.432284 50.196487 4.404953
F 36.432284 42.475025 4.404953
F 27.196872 47.612548 0.566711
F 27.196872 39.891086 0.566711
F 36.110907 47.612545 0.753433
F 36.110907 39.891083 0.753433
F 29.746694 38.614275 4.264922
F 29.746694 46.335738 4.264922
F 38.660939 38.614335 4.451607
F 38.660939 46.335797 4.451607
F 29.425377 51.473278 0.613392
F 29.425377 36.030354 0.613392
F 29.425377 43.751818 0.613392
F 38.339269 51.473295 0.800149
F 38.339269 36.030371 0.800149
F 38.339269 43.751835 0.800149
F 29.750391 51.487662 3.347772
F 29.750391 36.044739 3.347772
F 29.750391 43.766202 3.347772
F 38.664717 51.487591 3.534564
F 38.664717 36.044668 3.534564
F 38.664717 43.766131 3.534564
F 29.729747 38.608376 6.995769
F 29.729747 46.329839 6.995769
F 38.643953 38.608428 7.182487
F 38.643953 46.329891 7.182487
F 31.978900 47.626932 3.394453
F 31.978900 39.905470 3.394453
F 40.893608 47.626804 3.581238
F 40.893608 39.905342 3.581238
F 23.064871 47.626932 3.207730
F 23.064871 39.905470 3.207730
F 31.958254 50.190569 7.042450
F 31.958254 42.469108 7.042450
F 40.872953 50.190633 7.229065
F 40.872953 42.469171 7.229065
F 23.044226 50.190569 6.855727
F 23.044226 42.469107 6.855728
F 31.975202 50.196469 4.311602
F 31.975202 42.475007 4.311602
F 40.890152 50.196574 4.498253
F 40.890152 42.475113 4.498254
F 23.061172 50.196468 4.124880
F 23.061172 42.475007 4.124880
F 31.653886 47.612548 0.660072
F 31.653886 39.891086 0.660072
F 40.567439 47.612696 0.846918
F 40.567439 39.891234 0.846918
F 22.739858 47.612548 0.473350
F 22.739858 39.891086 0.473350
F 34.203718 38.614278 4.358281
F 34.203718 46.335741 4.358281
F 25.289681 38.614275 4.171560
F 25.289681 46.335738 4.171560
F 33.882387 51.473278 0.706754
F 33.882386 36.030355 0.706754
F 33.882387 43.751818 0.706754
F 24.968365 51.473278 0.520030
F 24.968365 36.030355 0.520030
F 24.968365 43.751818 0.520030
F 34.207418 51.487659 3.441135
F 34.207418 36.044736 3.441135
F 34.207418 43.766199 3.441135
F 25.293377 51.487662 3.254411
F 25.293377 36.044739 3.254411
F 25.293377 43.766202 3.254411
F 34.186770 38.608378 7.089131
F 34.186770 46.329841 7.089131
F 25.272734 38.608376 6.902408
F 25.272734 46.329838 6.902408
F 27.427954 47.615719 10.575152
F 27.427954 39.894257 10.575152
F 36.341873 47.615743 10.761850
F 36.341873 39.894281 10.761850
F 27.351908 50.189499 14.207501
F 27.351908 42.468038 14.207501
F 36.265825 50.189474 14.394204
F 36.265825 42.468013 14.394204
F 27.409038 50.189519 11.479534
F 27.409038 42.468058 11.479534
F 36.322945 50.189492 11.666264
F 36.322945 42.468030 11.666264
F 27.483621 47.616436 7.850010
F 27.483621 39.894974 7.850010
F 36.397699 47.616423 8.036719
F 36.397699 39.894961 8.036718
F 29.637545 38.607326 11.526214
F 29.637545 46.328789 11.526214
F 38.551000 38.607186 11.712981
F 38.551000 46.328648 11.712981
F 29.712127 51.477166 7.896691
F 29.712127 36.034243 7.896690
F 29.712127 43.755706 7.896691
F 38.626418 51.477102 8.083313
F 38.626418 36.034178 8.083313
F 38.626417 43.755641 8.083313
F 29.656459 51.476449 10.621833
F 29.656459 36.033525 10.621833
F 29.656459 43.754988 10.621833
F 38.569867 51.476600 10.808384
F 38.569867 36.033677 10.808384
F 38.569867 43.755140 10.808384
F 29.580415 38.607306 14.254182
F 29.580415 46.328769 14.254182
F 38.493857 38.607166 14.440792
F 38.493857 46.328629 14.440792
F 31.884965 47.615719 10.668513
F 31.884965 39.894257 10.668513
F 40.796443 47.616339 10.854527
F 40.796443 39.894877 10.854528
F 22.970940 47.615718 10.481791
F 22.970940 39.894256 10.481791
F 31.808919 50.189499 14.300862
F 31.808919 42.468038 14.300862
F 40.720420 50.188893 14.487098
F 40.720420 42.467431 14.487098
F 22.894894 50.189499 14.114140
F 22.894894 42.468038 14.114140
F 31.866048 50.189519 11.572895
F 31.866048 42.468057 11.572895
F 40.777505 50.188932 11.759787
F 40.777505 42.467471 11.759787
F 22.952024 50.189519 11.386173
F 22.952024 42.468058 11.386173
F 31.940636 47.616436 7.943371
F 31.940636 39.894974 7.943371
F 40.855143 47.616360 8.129818
F 40.855143 39.894898 8.129818
F 23.026607 47.616436 7.756649
F 23.026607 39.894974 7.756649
F 34.094542 38.607323 11.619576
F 34.094542 46.328786 11.619577
F 25.180532 38.607326 11.432853
F 25.180532 46.328789 11.432853
F 34.169153 51.477163 7.990050
F 34.169153 36.034240 7.990049
F 34.169153 43.755703 7.990049
F 25.255114 51.477166 7.803329
F 25.255114 36.034242 7.803329
F 25.255114 43.755705 7.803329
F 34.113454 51.476452 10.715190
F 34.113454 36.033529 10.715190
F 34.113454 43.754992 10.715190
F 25.199446 51.476448 10.528472
F 25.199446 36.033525 10.528472
F 25.199446 43.754988 10.528472
F 34.037412 38.607303 14.347540
F 34.037412 46.328766 14.347540
F 25.123402 38.607306 14.160821
F 25.123402 46.328769 14.160821
F 27.275698 47.615678 17.846069
F 27.275698 39.894216 17.846069
F 36.189629 47.615700 18.032776
F 36.189629 39.894238 18.032776
F 27.199463 50.189499 21.485192
F 27.199463 42.468038 21.485192
F 36.113409 50.189481 21.671902
F 36.113409 42.468019 21.671902
F 27.256640 50.189499 18.755842
F 27.256640 42.468038 18.755842
F 36.170570 50.189477 18.942578
F 36.170570 42.468016 18.942578
F 27.332863 47.615678 15.116778
F 27.332863 39.894216 15.116778
F 36.246778 47.615704 15.303516
F 36.246778 39.894242 15.303515
F 29.485147 38.607306 18.802523
F 29.485147 46.328769 18.802523
F 38.398661 38.607185 18.989323
F 38.398661 46.328647 18.989323
F 29.561368 51.476408 15.163459
F 29.561368 36.033485 15.163459
F 29.561368 43.754948 15.163459
F 38.474812 51.476548 15.350267
F 38.474812 36.033624 15.350267
F 38.474812 43.755087 15.350267
F 29.504203 51.476408 17.892750
F 29.504203 36.033485 17.892750
F 29.504203 43.754948 17.892749
F 38.417720 51.476531 18.079388
F 38.417720 36.033607 18.079388
F 38.417720 43.755070 18.079388
F 29.427970 38.607306 21.531873
F 29.427970 46.328769 21.531873
F 38.341566 38.607202 21.718526
F 38.341566 46.328665 21.718526
F 31.732709 47.615678 17.939430
F 31.732709 39.894217 17.939430
F 40.644488 47.616228 18.125772
F 40.644488 39.894766 18.125772
F 22.818684 47.615678 17.752708
F 22.818684 39.894216 17.752708
F 31.656474 50.189499 21.578553
F 31.656474 42.468037 21.578553
F 40.568598 50.189031 21.764977
F 40.568598 42.467570 21.764977
F 22.742449 50.189499 21.391831
F 22.742449 42.468038 21.391831
F 31.713651 50.189499 18.849204
F 31.713651 42.468037 18.849203
F 40.625402 50.188949 19.036291
F 40.625402 42.467488 19.036290
F 22.799626 50.189499 18.662481
F 22.799626 42.468038 18.662481
F 31.789873 47.615679 15.210140
F 31.789873 39.894217 15.210140
F 40.701341 47.616285 15.397213
F 40.701341 39.894823 15.397213
F 22.875849 47.615678 15.023417
F 22.875849 39.894216 15.023417
F 33.942146 38.607303 18.895885
F 33.942146 46.328766 18.895885
F 25.028134 38.607306 18.709161
F 25.028134 46.328769 18.709161
F 34.018364 51.476411 15.256822
F 34.018364 36.033488 15.256822
F 34.018364 43.754951 15.256822
F 25.104355 51.476408 15.070098
F 25.104355 36.033485 15.070098
F 25.104355 43.754947 15.070098
F 33.961202 51.476411 17.986109
F 33.961202 36.033487 17.986109
F 33.961202 43.754950 17.986109
F 25.047190 51.476408 17.799388
F 25.047190 36.033484 17.799389
F 25.047190 43.754947 17.799389
F 33.884971 38.607304 21.625232
F 33.884971 46.328766 21.625232
F 24.970957 38.607306 21.438512
F 24.970957 46.328769 21.438512
F 27.518186 34.753544 4.218241
F 36.432284 34.753562 4.404953
F 31.975202 34.753544 4.311602
F 40.890152 34.753650 4.498253
F 23.061172 34.753544 4.124880
F 42.791279 51.475495 0.895518
F 42.791279 36.032572 0.895518
F 42.791279 43.754035 0.895518
F 42.792124 38.605677 21.810988
F 42.792124 46.327140 21.810988
F 27.501239 34.747644 6.949089
F 36.415328 34.747661 7.135815
F 31.958254 34.747645 7.042450
F 40.872953 34.747708 7.229065
F 23.044226 34.747644 6.855727
F 27.409038 34.746595 11.479534
F 31.866048 34.746594 11.572895
F 22.952024 34.746595 11.386173
F 27.123240 47.615678 25.124326
F 27.123240 39.894216 25.124326
F 36.037202 47.615693 25.311039
F 36.037202 39.894231 25.311039
F 27.047006 50.189499 28.763390
F 27.047006 42.468038 28.763390
F 35.960982 50.189488 28.950104
F 35.960983 42.468026 28.950105
F 27.104182 50.189499 26.034099
F 27.104182 42.468038 26.034099
F 36.018144 50.189484 26.220831
F 36.018144 42.468023 26.220831
F 27.180406 47.615678 22.394976
F 27.180406 39.894216 22.394976
F 36.094352 47.615697 22.581710
F 36.094352 39.894235 22.581710
F 29.332690 38.607306 26.080780
F 29.332690 46.328769 26.080780
F 38.246364 38.607222 26.267559
F 38.246364 46.328685 26.267559
F 29.408912 51.476408 22.441657
F 29.408912 36.033485 22.441656
F 29.408912 43.754948 22.441656
F 38.322505 51.476511 22.628447
F 38.322505 36.033587 22.628447
F 38.322505 43.755051 22.628447
F 29.351746 51.476408 25.171007
F 29.351746 36.033485 25.171007
F 29.351746 43.754948 25.171007
F 38.265424 51.476492 25.357674
F 38.265424 36.033569 25.357675
F 38.265424 43.755032 25.357675
F 29.275513 38.607306 28.810070
F 29.275513 46.328769 28.810070
F 38.189271 38.607241 28.996752
F 38.189271 46.328704 28.996752
F 31.580252 47.615678 25.217687
F 31.580252 39.894216 25.217688
F 40.492728 47.616060 25.404176
F 40.492728 39.894598 25.404176
F 22.666226 47.615678 25.030965
F 22.666226 39.894216 25.030965
F 31.504018 50.189499 28.856751
F 31.504018 42.468037 28.856751
F 40.416839 50.189201 29.043301
F 40.416839 42.467740 29.043301
F 22.589992 50.189499 28.670029
F 22.589992 42.468038 28.670029
F 31.561194 50.189499 26.127461
F 31.561194 42.468038 26.127461
F 40.473646 50.189120 26.314454
F 40.473646 42.467659 26.314454
F 22.647168 50.189499 25.940738
F 22.647168 42.468038 25.940738
F 31.637418 47.615678 22.488337
F 31.637418 39.894217 22.488337
F 40.549513 47.616143 22.675382
F 40.549513 39.894681 22.675381
F 22.723392 47.615678 22.301615
F 22.723392 39.894216 22.301614
F 33.789693 38.607304 26.174142
F 33.789693 46.328767 26.174142
F 42.697982 38.605978 26.361882
F 42.697983 46.327441 26.361882
F 24.875676 38.607306 25.987419
F 24.875676 46.328769 25.987419
F 33.865913 51.476410 22.535019
F 33.865913 36.033487 22.535019
F 33.865913 43.754950 22.535019
F 42.772951 51.478026 22.722922
F 42.772951 36.035103 22.722922
F 42.772951 43.756566 22.722922
F 24.951899 51.476408 22.348295
F 24.951899 36.033484 22.348295
F 24.951899 43.754947 22.348295
F 33.808749 51.476410 25.264367
F 33.808749 36.033486 25.264367
F 33.808749 43.754949 25.264367
F 42.717156 51.477738 25.450347
F 42.717156 36.034814 25.450347
F 42.717156 43.756277 25.450347
F 24.894732 51.476408 25.077646
F 24.894732 36.033484 25.077646
F 24.894732 43.754947 25.077646
F 33.732519 38.607305 28.903431
F 33.732519 46.328767 28.903430
F 42.642161 38.606269 29.089627
F 42.642161 46.327732 29.089627
F 24.818500 38.607306 28.716709
F 24.818500 46.328769 28.716709
F 26.970842 47.615658 32.400634
F 26.970842 39.894196 32.400634
F 35.884833 47.615666 32.587351
F 35.884833 39.894204 32.587352
F 26.896247 50.188741 36.030158
F 26.896247 42.467280 36.030158
F 35.810250 50.188736 36.216877
F 35.810250 42.467275 36.216877
F 26.951926 50.189458 33.305016
F 26.951926 42.467997 33.305016
F 35.865917 50.189451 33.491744
F 35.865917 42.467989 33.491744
F 27.027961 47.615678 29.672667
F 27.027961 39.894216 29.672667
F 35.941937 47.615689 29.859396
F 35.941937 39.894227 29.859396
F 29.180433 38.607266 33.351696
F 29.180433 46.328728 33.351696
F 38.094263 38.607219 33.538454
F 38.094263 46.328682 33.538454
F 29.256466 51.476408 29.719347
F 29.256466 36.033484 29.719347
F 29.256466 43.754947 29.719347
F 38.170219 51.476472 29.906115
F 38.170219 36.033549 29.906115
F 38.170219 43.755012 29.906115
F 29.199348 51.476388 32.447315
F 29.199348 36.033465 32.447315
F 29.199348 43.754928 32.447315
F 38.113181 51.476435 32.634009
F 38.113181 36.033511 32.634009
F 38.113181 43.754974 32.634010
F 29.124755 38.606548 36.076838
F 29.124755 46.328011 36.076838
F 38.038665 38.606520 36.263549
F 38.038665 46.327983 36.263549
F 31.427854 47.615658 32.493995
F 31.427854 39.894196 32.493996
F 40.341010 47.615873 32.680606
F 40.341010 39.894411 32.680606
F 22.513828 47.615658 32.307273
F 22.513828 39.894196 32.307273
F 31.353260 50.188741 36.123519
F 31.353260 42.467280 36.123519
F 40.266691 50.188594 36.310170
F 40.266691 42.467132 36.310170
F 22.439234 50.188741 35.936797
F 22.439234 42.467280 35.936797
F 31.408938 50.189458 33.398377
F 31.408938 42.467997 33.398377
F 40.322073 50.189244 33.585264
F 40.322073 42.467783 33.585264
F 22.494912 50.189458 33.211655
F 22.494912 42.467997 33.211655
F 31.484973 47.615678 29.766028
F 31.484972 39.894216 29.766028
F 40.397774 47.615972 29.952971
F 40.397774 39.894510 29.952971
F 22.570947 47.615677 29.579305
F 22.570947 39.894215 29.579305
F 33.637441 38.607265 33.445058
F 33.637441 46.328727 33.445058
F 42.548188 38.606511 33.632477
F 42.548188 46.327973 33.632478
F 24.723420 38.607266 33.258335
F 24.723420 46.328728 33.258335
F 33.713472 51.476409 29.812709
F 33.713472 36.033486 29.812709
F 33.713472 43.754949 29.812709
F 42.623003 51.477448 30.000274
F 42.623003 36.034524 30.000274
F 42.623003 43.755987 30.000274
F 24.799453 51.476408 29.625986
F 24.799453 36.033484 29.625986
F 24.799453 43.754947 29.625986
F 33.656356 51.476389 32.540675
F 33.656356 36.033465 32.540675
F 33.656356 43.754928 32.540675
F 42.567180 51.477152 32.727059
F 42.567180 36.034229 32.727059
F 42.567180 43.755692 32.727059
F 24.742334 51.476388 32.353954
F 24.742334 36.033464 32.353954
F 24.742334 43.754927 32.353954
F 33.581764 38.606548 36.170199
F 33.581764 46.328010 36.170199
F 42.493806 38.606105 36.356848
F 42.493806 46.327568 36.356848
F 24.667742 38.606548 35.983477
F 24.667742 46.328011 35.983477
F 26.861694 47.608709 39.661927
F 26.861694 39.887247 39.661927
F 35.775711 47.608712 39.848648
F 35.775711 39.887250 39.848648
F 27.182995 50.192629 43.313458
F 27.182995 42.471167 43.313458
F 36.096996 50.192621 43.500179
F 36.096996 42.471160 43.500179
F 26.857996 50.178245 40.579077
F 26.857996 42.456784 40.579076
F 35.772011 50.178243 40.765801
F 35.772011 42.456782 40.765801
F 26.878629 47.614609 36.931079
F 26.878629 39.893147 36.931079
F 35.792634 47.614613 37.117805
F 35.792634 39.893151 37.117805
F 29.086503 38.596052 40.625757
F 29.086503 46.317515 40.625757
F 38.000489 38.596044 40.812500
F 38.000489 46.317507 40.812500
F 29.107135 51.475339 36.977760
F 29.107135 36.032415 36.977760
F 29.107135 43.753878 36.977760
F 38.021030 51.475369 37.164508
F 38.021030 36.032445 37.164507
F 38.021030 43.753908 37.164507
F 29.090200 51.469439 39.708607
F 29.090200 36.026516 39.708607
F 29.090200 43.747979 39.708608
F 38.004168 51.469451 39.895325
F 38.004168 36.026527 39.895325
F 38.004168 43.747990 39.895325
F 29.411503 38.610436 43.360138
F 29.411503 46.331899 43.360138
F 38.325518 38.610419 43.546868
F 38.325518 46.331882 43.546868
F 31.318707 47.608709 39.755288
F 31.318707 39.887247 39.755288
F 40.232496 47.608776 39.941998
F 40.232496 39.887314 39.941998
F 22.404680 47.608709 39.568566
F 22.404680 39.887247 39.568566
F 31.640007 50.192628 43.406819
F 31.640007 42.471167 43.406819
F 40.553125 50.192409 43.593482
F 40.553125 42.470948 43.593482
F 22.725982 50.192628 43.220097
F 22.725982 42.471167 43.220097
F 31.315008 50.178245 40.672438
F 31.315008 42.456784 40.672438
F 40.228658 50.178149 40.859260
F 40.228658 42.456687 40.859260
F 22.400982 50.178245 40.485716
F 22.400982 42.456784 40.485715
F 31.335642 47.614609 37.024440
F 31.335642 39.893147 37.024440
F 40.249109 47.614744 37.211297
F 40.249109 39.893283 37.211297
F 22.421615 47.614608 36.837718
F 22.421615 39.893146 36.837718
F 33.543515 38.596052 40.719119
F 33.543515 46.317515 40.719119
F 42.456519 38.595788 40.906300
F 42.456519 46.317251 40.906301
F 24.629490 38.596052 40.532396
F 24.629490 46.317515 40.532396
F 33.564144 51.475339 37.071121
F 33.564144 36.032416 37.071121
F 33.564144 43.753879 37.071121
F 42.475973 51.475821 37.258341
F 42.475973 36.032897 37.258341
F 42.475973 43.754360 37.258341
F 24.650122 51.475338 36.884399
F 24.650122 36.032415 36.884398
F 24.650122 43.753878 36.884398
F 33.547211 51.469439 39.801968
F 33.547211 36.026516 39.801968
F 33.547211 43.747979 39.801968
F 42.459897 51.469438 39.988775
F 42.459897 36.026515 39.988775
F 42.459897 43.747978 39.988775
F 24.633186 51.469439 39.615246
F 24.633186 36.026515 39.615246
F 24.633186 43.747978 39.615246
F 33.868520 38.610436 43.453501
F 33.868520 46.331899 43.453501
F 42.780107 38.610575 43.640333
F 42.780107 46.332038 43.640333
F 24.954490 38.610436 43.266777
F 24.954490 46.331899 43.266777
F 27.182995 34.749704 43.313458
F 36.096996 34.749697 43.500179
F 31.640007 34.749704 43.406819
F 40.553125 34.749484 43.593482
F 22.725982 34.749704 43.220097
F 27.521885 55.348392 3.301091
F 27.521885 63.069855 3.301092
F 36.435965 55.348379 3.487823
F 36.435965 63.069842 3.487823
F 27.501239 57.912029 6.949089
F 27.501239 65.633492 6.949089
F 36.415328 57.912046 7.135815
F 36.415328 65.633509 7.135815
F 27.518186 57.917929 4.218241
F 27.518186 65.639392 4.218241
F 36.432284 57.917947 4.404953
F 36.432284 65.639410 4.404953
F 27.196872 55.334008 0.566711
F 27.196872 63.055471 0.566711
F 36.110907 55.334004 0.753433
F 36.110907 63.055468 0.753433
F 29.746694 54.057198 4.264922
F 29.746694 61.778660 4.264922
F 38.660939 54.057257 4.451607
F 38.660939 61.778719 4.451607
F 29.425377 59.194739 0.613392
F 29.425377 66.916203 0.613392
F 38.339269 59.194756 0.800149
F 38.339269 66.916220 0.800149
F 29.750391 59.209124 3.347772
F 29.750391 66.930587 3.347772
F 38.664717 59.209052 3.534564
F 38.664717 66.930516 3.534564
F 29.729747 54.051299 6.995769
F 29.729747 61.772761 6.995769
F 38.643953 54.051351 7.182487
F 38.643953 61.772813 7.182487
F 31.978900 55.348392 3.394453
F 31.978900 63.069855 3.394453
F 40.893608 55.348264 3.581238
F 40.893608 63.069727 3.581238
F 23.064871 55.348392 3.207730
F 23.064871 63.069855 3.207730
F 31.958254 57.912030 7.042450
F 31.958254 65.633493 7.042450
F 40.872953 57.912093 7.229065
F 40.872953 65.633556 7.229065
F 23.044226 57.912029 6.855727
F 23.044226 65.633492 6.855728
F 31.975202 57.917929 4.311602
F 31.975202 65.639392 4.311602
F 40.890152 57.918035 4.498253
F 40.890152 65.639498 4.498254
F 23.061172 57.917929 4.124880
F 23.061172 65.639392 4.124880
F 31.653886 55.334008 0.660072
F 31.653886 63.055471 0.660072
F 40.567439 55.334156 0.846918
F 40.567439 63.055619 0.846918
F 22.739858 55.334008 0.473350
F 22.739858 63.055471 0.473349
F 34.203718 54.057201 4.358281
F 34.203718 61.778663 4.358281
F 25.289681 54.057198 4.171560
F 25.289681 61.778660 4.171560
F 33.882387 59.194740 0.706754
F 33.882387 66.916203 0.706753
F 24.968365 59.194739 0.520030
F 24.968365 66.916203 0.520030
F 34.207418 59.209121 3.441135
F 34.207418 66.930584 3.441135
F 25.293377 59.209123 3.254411
F 25.293377 66.930587 3.254411
F 34.186770 54.051301 7.089131
F 34.186770 61.772763 7.089131
F 25.272734 54.051299 6.902408
F 25.272734 61.772761 6.902408
F 27.427954 55.337179 10.575152
F 27.427954 63.058642 10.575152
F 36.341873 55.337203 10.761850
F 36.341873 63.058666 10.761850
F 27.351908 57.910960 14.207501
F 27.351908 65.632423 14.207501
F 36.265825 57.910935 14.394204
F 36.265825 65.632398 14.394204
F 27.409038 57.910980 11.479534
F 27.409038 65.632443 11.479534
F 36.322945 57.910952 11.666264
F 36.322945 65.632415 11.666264
F 27.483621 55.337896 7.850010
F 27.483621 63.059359 7.850010
F 36.397699 55.337883 8.036719
F 36.397699 63.059346 8.036718
F 29.637545 54.050249 11.526214
F 29.637545 61.771711 11.526214
F 38.551000 54.050108 11.712981
F 38.551000 61.771570 11.712981
F 29.712127 59.198627 7.896690
F 29.712127 66.920091 7.896691
F 38.626418 59.198563 8.083313
F 38.626417 66.920026 8.083313
F 29.656459 59.197910 10.621833
F 29.656459 66.919373 10.621833
F 38.569867 59.198061 10.808384
F 38.569867 66.919525 10.808384
F 29.580415 54.050229 14.254182
F 29.580415 61.771691 14.254182
F 38.493857 54.050089 14.440792
F 38.493857 61.771551 14.440792
F 31.884965 55.337179 10.668513
F 31.884965 63.058642 10.668513
F 40.796443 55.337800 10.854527
F 40.796443 63.059262 10.854528
F 22.970940 55.337179 10.481791
F 22.970940 63.058641 10.481791
F 31.808919 57.910960 14.300862
F 31.808919 65.632423 14.300862
F 40.720420 57.910353 14.487098
F 40.720420 65.631816 14.487098
F 22.894894 57.910960 14.114140
F 22.894894 65.632423 14.114140
F 31.866048 57.910979 11.572895
F 31.866048 65.632442 11.572895
F 40.777505 57.910393 11.759787
F 40.777505 65.631856 11.759787
F 22.952024 57.910980 11.386173
F 22.952024 65.632443 11.386173
F 31.940636 55.337896 7.943371
F 31.940636 63.059359 7.943371
F 40.855143 55.337820 8.129818
F 40.855143 63.059283 8.129818
F 23.026607 55.337896 7.756649
F 23.026607 63.059359 7.756649
F 34.094542 54.050246 11.619577
F 34.094542 61.771708 11.619576
F 25.180532 54.050249 11.432853
F 25.180532 61.771711 11.432853
F 34.169153 59.198625 7.990049
F 34.169153 66.920088 7.990049
F 25.255114 59.198627 7.803329
F 25.255114 66.920091 7.803329
F 34.113454 59.197914 10.715190
F 34.113454 66.919377 10.715190
F 25.199446 59.197910 10.528472
F 25.199446 66.919373 10.528472
F 34.037412 54.050226 14.347540
F 34.037412 61.771688 14.347540
F 25.123402 54.050229 14.160821
F 25.123402 61.771691 14.160821
F 27.275698 55.337138 17.846069
F 27.275698 63.058601 17.846069
F 36.189629 55.337160 18.032776
F 36.189629 63.058623 18.032776
F 27.199463 57.910959 21.485192
F 27.199463 65.632423 21.485192
F 36.113409 57.910941 21.671902
F 36.113409 65.632404 21.671902
F 27.256640 57.910959 18.755842
F 27.256640 65.632423 18.755842
F 36.170570 57.910937 18.942578
F 36.170570 65.632401 18.942578
F 27.332863 55.337138 15.116778
F 27.332863 63.058601 15.116778
F 36.246778 55.337164 15.303516
F 36.246778 63.058627 15.303515
F 29.485147 54.050229 18.802523
F 29.485147 61.771691 18.802523
F 38.398661 54.050107 18.989323
F 38.398661 61.771569 18.989323
F 29.561368 59.197870 15.163459
F 29.561368 66.919333 15.163459
F 38.474812 59.198009 15.350267
F 38.474812 66.919472 15.350267
F 29.504203 59.197870 17.892750
F 29.504203 66.919333 17.892749
F 38.417720 59.197992 18.079388
F 38.417720 66.919455 18.079388
F 29.427970 54.050229 21.531873
F 29.427970 61.771691 21.531873
F 38.341566 54.050125 21.718526
F 38.341566 61.771587 21.718526
F 31.732709 55.337139 17.939430
F 31.732709 63.058602 17.939430
F 40.644488 55.337688 18.125772
F 40.644488 63.059151 18.125772
F 22.818684 55.337138 17.752708
F 22.818684 63.058601 17.752708
F 31.656474 57.910959 21.578553
F 31.656474 65.632422 21.578553
F 40.568598 57.910492 21.764977
F 40.568598 65.631955 21.764977
F 22.742449 57.910960 21.391831
F 22.742449 65.632423 21.391831
F 31.713651 57.910959 18.849203
F 31.713651 65.632422 18.849203
F 40.625402 57.910409 19.036291
F 40.625402 65.631873 19.036290
F 22.799626 57.910960 18.662481
F 22.799626 65.632423 18.662481
F 31.789873 55.337139 15.210140
F 31.789873 63.058602 15.210140
F 40.701341 55.337745 15.397213
F 40.701341 63.059208 15.397213
F 22.875849 55.337138 15.023417
F 22.875849 63.058601 15.023417
F 33.942146 54.050226 18.895886
F 33.942146 61.771688 18.895885
F 25.028134 54.050229 18.709162
F 25.028134 61.771691 18.709161
F 34.018364 59.197873 15.256822
F 34.018364 66.919336 15.256822
F 25.104355 59.197869 15.070098
F 25.104355 66.919333 15.070098
F 33.961202 59.197872 17.986109
F 33.961202 66.919336 17.986109
F 25.047190 59.197869 17.799389
F 25.047190 66.919333 17.799388
F 33.884971 54.050227 21.625232
F 33.884971 61.771689 21.625232
F 24.970957 54.050229 21.438512
F 24.970957 61.771691 21.438512
F 38.341566 69.493050 21.718526
F 24.970957 69.493154 21.438512
F 29.427970 69.493154 21.531873
F 42.792124 61.770062 21.810988
F 33.884971 69.493152 21.625232
F 42.792124 54.048600 21.810988
F 38.398661 69.493032 18.989323
F 29.485147 69.493154 18.802523
F 42.791279 66.918420 0.895518
F 42.791279 59.196956 0.895518
F 25.123402 69.493154 14.160821
F 38.551000 69.493033 11.712981
F 29.580415 69.493154 14.254182
F 38.493857 69.493014 14.440792
F 33.942146 69.493151 18.895885
F 25.028134 69.493154 18.709161
F 34.037412 69.493151 14.347540
F 42.792124 69.491525 21.810988
F 27.123240 55.337138 25.124326
F 27.123240 63.058601 25.124326
F 36.037202 55.337153 25.311039
F 36.037202 63.058616 25.311039
F 27.047006 57.910959 28.763390
F 27.047006 65.632423 28.763390
F 35.960982 57.910948 28.950104
F 35.960982 65.632411 28.950105
F 27.104182 57.910959 26.034099
F 27.104182 65.632423 26.034099
F 36.018143 57.910945 26.220831
F 36.018143 65.632408 26.220831
F 27.180406 55.337138 22.394976
F 27.180406 63.058601 22.394976
F 36.094352 55.337157 22.581710
F 36.094352 63.058620 22.581710
F 29.332690 54.050229 26.080780
F 29.332689 61.771691 26.080780
F 38.246364 54.050145 26.267559
F 38.246364 61.771607 26.267559
F 29.408912 59.197870 22.441656
F 29.408912 66.919333 22.441656
F 38.322505 59.197972 22.628447
F 38.322505 66.919436 22.628447
F 29.351745 59.197869 25.171007
F 29.351746 66.919333 25.171007
F 38.265424 59.197953 25.357675
F 38.265424 66.919417 25.357675
F 29.275513 54.050229 28.810070
F 29.275513 61.771691 28.810070
F 38.189271 54.050164 28.996752
F 38.189271 61.771626 28.996752
F 31.580252 55.337139 25.217687
F 31.580252 63.058601 25.217688
F 40.492728 55.337520 25.404176
F 40.492728 63.058983 25.404176
F 22.666226 55.337138 25.030965
F 22.666226 63.058601 25.030965
F 31.504018 57.910959 28.856751
F 31.504018 65.632422 28.856751
F 40.416839 57.910661 29.043301
F 40.416839 65.632125 29.043301
F 22.589992 57.910959 28.670029
F 22.589992 65.632423 28.670029
F 31.561194 57.910959 26.127461
F 31.561194 65.632423 26.127460
F 40.473646 57.910581 26.314454
F 40.473646 65.632044 26.314454
F 22.647168 57.910960 25.940738
F 22.647168 65.632423 25.940738
F 31.637418 55.337139 22.488337
F 31.637418 63.058601 22.488337
F 40.549513 55.337603 22.675382
F 40.549513 63.059066 22.675381
F 22.723392 55.337138 22.301615
F 22.723392 63.058601 22.301614
F 33.789693 54.050227 26.174142
F 33.789693 61.771689 26.174142
F 42.697983 54.048901 26.361882
F 42.697983 61.770363 26.361882
F 24.875676 54.050229 25.987419
F 24.875676 61.771691 25.987419
F 33.865913 59.197872 22.535019
F 33.865913 66.919335 22.535019
F 42.772951 59.199487 22.722922
F 42.772951 66.920951 22.722922
F 24.951899 59.197869 22.348295
F 24.951899 66.919333 22.348295
F 33.808749 59.197871 25.264367
F 33.808749 66.919335 25.264367
F 42.717156 59.199199 25.450347
F 42.717156 66.920662 25.450347
F 24.894732 59.197869 25.077646
F 24.894732 66.919333 25.077646
F 33.732519 54.050227 28.903430
F 33.732519 61.771690 28.903431
F 42.642161 54.049192 29.089627
F 42.642161 61.770654 29.089627
F 24.818500 54.050229 28.716709
F 24.818500 61.771691 28.716709
F 26.970842 55.337118 32.400634
F 26.970842 63.058581 32.400634
F 35.884833 55.337126 32.587351
F 35.884833 63.058589 32.587352
F 26.896247 57.910202 36.030158
F 26.896247 65.631665 36.030158
F 35.810250 57.910196 36.216877
F 35.810250 65.631660 36.216877
F 26.951926 57.910919 33.305016
F 26.951926 65.632382 33.305016
F 35.865917 57.910911 33.491744
F 35.865917 65.632374 33.491744
F 27.027961 55.337138 29.672667
F 27.027961 63.058601 29.672667
F 35.941937 55.337149 29.859396
F 35.941937 63.058612 29.859396
F 29.180433 54.050188 33.351697
F 29.180433 61.771650 33.351696
F 38.094263 54.050142 33.538454
F 38.094263 61.771604 33.538454
F 29.256466 59.197869 29.719347
F 29.256466 66.919332 29.719347
F 38.170219 59.197934 29.906115
F 38.170219 66.919397 29.906115
F 29.199348 59.197849 32.447315
F 29.199348 66.919313 32.447315
F 38.113181 59.197896 32.634009
F 38.113181 66.919359 32.634010
F 29.124755 54.049471 36.076838
F 29.124755 61.770933 36.076838
F 38.038665 54.049443 36.263549
F 38.038665 61.770905 36.263549
F 31.427854 55.337118 32.493995
F 31.427854 63.058581 32.493996
F 40.341010 55.337333 32.680606
F 40.341010 63.058796 32.680606
F 22.513828 55.337118 32.307273
F 22.513828 63.058581 32.307273
F 31.353260 57.910201 36.123519
F 31.353260 65.631665 36.123519
F 40.266691 57.910054 36.310170
F 40.266691 65.631517 36.310170
F 22.439234 57.910202 35.936797
F 22.439234 65.631665 35.936797
F 31.408938 57.910919 33.398377
F 31.408938 65.632382 33.398377
F 40.322073 57.910704 33.585264
F 40.322073 65.632167 33.585264
F 22.494912 57.910919 33.211655
F 22.494912 65.632382 33.211655
F 31.484973 55.337138 29.766028
F 31.484973 63.058601 29.766028
F 40.397774 55.337432 29.952971
F 40.397774 63.058895 29.952971
F 22.570947 55.337138 29.579305
F 22.570947 63.058600 29.579305
F 33.637441 54.050187 33.445058
F 33.637441 61.771649 33.445058
F 42.548188 54.049434 33.632478
F 42.548188 61.770896 33.632477
F 24.723420 54.050189 33.258335
F 24.723420 61.771651 33.258335
F 33.713472 59.197870 29.812709
F 33.713471 66.919334 29.812709
F 42.623003 59.198909 30.000274
F 42.623003 66.920372 30.000274
F 24.799453 59.197869 29.625986
F 24.799453 66.919332 29.625986
F 33.656356 59.197850 32.540675
F 33.656356 66.919314 32.540675
F 42.567180 59.198614 32.727059
F 42.567180 66.920077 32.727059
F 24.742334 59.197849 32.353954
F 24.742334 66.919312 32.353954
F 33.581764 54.049470 36.170199
F 33.581764 61.770932 36.170199
F 42.493806 54.049028 36.356848
F 42.493806 61.770490 36.356848
F 24.667741 54.049471 35.983477
F 24.667741 61.770933 35.983477
F 26.861694 55.330169 39.661927
F 26.861694 63.051632 39.661927
F 35.775711 55.330172 39.848648
F 35.775711 63.051635 39.848648
F 27.182995 57.914089 43.313458
F 27.182995 65.635552 43.313458
F 36.096996 57.914082 43.500179
F 36.096996 65.635545 43.500179
F 26.857996 57.899705 40.579076
F 26.857996 65.621169 40.579076
F 35.772011 57.899704 40.765801
F 35.772011 65.621167 40.765801
F 26.878629 55.336069 36.931079
F 26.878629 63.057532 36.931079
F 35.792634 55.336073 37.117805
F 35.792634 63.057536 37.117805
F 29.086503 54.038975 40.625757
F 29.086503 61.760437 40.625757
F 38.000489 54.038967 40.812501
F 38.000489 61.760428 40.812500
F 29.107135 59.196800 36.977759
F 29.107135 66.918263 36.977760
F 38.021030 59.196830 37.164507
F 38.021030 66.918293 37.164507
F 29.090200 59.190900 39.708607
F 29.090200 66.912364 39.708607
F 38.004167 59.190912 39.895325
F 38.004168 66.912375 39.895326
F 29.411503 54.053358 43.360138
F 29.411503 61.774821 43.360138
F 38.325518 54.053342 43.546868
F 38.325518 61.774804 43.546868
F 31.318707 55.330169 39.755288
F 31.318707 63.051632 39.755288
F 40.232496 55.330236 39.941998
F 40.232496 63.051699 39.941998
F 22.404680 55.330169 39.568566
F 22.404680 63.051632 39.568566
F 31.640007 57.914089 43.406819
F 31.640007 65.635552 43.406819
F 40.553125 57.913869 43.593482
F 40.553125 65.635333 43.593482
F 22.725982 57.914089 43.220097
F 22.725982 65.635553 43.220097
F 31.315008 57.899705 40.672437
F 31.315008 65.621169 40.672437
F 40.228658 57.899609 40.859260
F 40.228658 65.621072 40.859260
F 22.400982 57.899706 40.485715
F 22.400982 65.621169 40.485715
F 31.335642 55.336069 37.024440
F 31.335642 63.057532 37.024440
F 40.249109 55.336205 37.211297
F 40.249109 63.057667 37.211297
F 22.421615 55.336068 36.837718
F 22.421615 63.057531 36.837718
F 33.543515 54.038975 40.719119
F 33.543515 61.760437 40.719119
F 42.456519 54.038711 40.906301
F 42.456519 61.760173 40.906300
F 24.629490 54.038975 40.532396
F 24.629490 61.760437 40.532396
F 33.564144 59.196800 37.071121
F 33.564144 66.918264 37.071121
F 42.475973 59.197282 37.258341
F 42.475973 66.918745 37.258341
F 24.650122 59.196800 36.884398
F 24.650122 66.918263 36.884398
F 33.547211 59.190901 39.801968
F 33.547211 66.912364 39.801969
F 42.459897 59.190900 39.988775
F 42.459897 66.912363 39.988776
F 24.633186 59.190900 39.615246
F 24.633186 66.912364 39.615246
F 33.868520 54.053359 43.453501
F 33.868520 61.774821 43.453501
F 42.780107 54.053498 43.640333
F 42.780107 61.774960 43.640333
F 24.954490 54.053358 43.266777
F 24.954490 61.774821 43.266777
F 29.332690 69.493154 26.080780
F 42.456519 69.481636 40.906301
F 38.246364 69.493070 26.267559
F 29.275513 69.493154 28.810070
F 33.543515 69.481900 40.719119
F 38.189271 69.493089 28.996752
F 33.789693 69.493152 26.174142
F 38.000489 69.481892 40.812500
F 24.875676 69.493154 25.987419
F 33.732519 69.493153 28.903430
F 24.818500 69.493154 28.716709
F 29.180433 69.493113 33.351696
F 38.094263 69.493067 33.538454
F 29.124755 69.492396 36.076838
F 38.038665 69.492368 36.263549
F 33.637441 69.493112 33.445058
F 24.723420 69.493114 33.258335
F 33.581764 69.492395 36.170199
F 24.667742 69.492396 35.983477
F 24.629490 69.481900 40.532396
F 29.086503 69.481900 40.625757
F 42.697983 69.491826 26.361882
F 42.642161 69.492117 29.089627
F 42.548188 69.492359 33.632478
F 42.493806 69.491953 36.356849
F 45.355327 1.296481 3.678061
F 45.355327 9.017941 3.678061
F 45.355327 16.739404 3.678061
F 45.333632 3.863648 7.321106
F 45.333632 11.585108 7.321106
F 45.355468 3.870698 4.589849
F 45.355468 11.592159 4.589849
F 45.013238 1.289148 0.945674
F 45.013238 9.010608 0.945674
F 45.013238 16.732071 0.945674
F 47.582723 7.723702 4.638585
F 47.582723 15.445164 4.638585
F 58.003407 11.569874 19.298514
F 47.225564 5.151206 0.998928
F 47.225564 12.872667 0.998928
F 47.592947 5.166213 3.719644
F 47.592947 12.887674 3.719644
F 47.556208 7.714754 7.357000
F 47.556208 15.436216 7.357000
F 58.003407 3.848414 19.298514
F 49.769977 1.326252 3.722229
F 49.769977 9.047711 3.722229
F 49.769976 16.769175 3.722229
F 49.764501 3.854987 7.380027
F 49.764500 11.576446 7.380027
F 49.806853 3.865252 4.668925
F 49.806853 11.586712 4.668925
F 49.409455 1.240989 1.029027
F 49.409455 8.962449 1.029027
F 49.409454 16.683913 1.029027
F 43.119377 7.728584 4.544710
F 43.119377 15.450046 4.544710
F 43.119377 0.007124 4.544710
F 55.757460 15.435230 0.171140
F 55.757461 7.713768 0.171140
F 43.124336 5.158090 3.628956
F 43.124336 12.879552 3.628956
F 43.101107 7.722365 7.274937
F 43.101107 15.443827 7.274938
F 57.945246 11.585774 0.181216
F 45.229544 1.292503 10.938271
F 45.229544 9.013963 10.938271
F 45.229544 16.735426 10.938271
F 45.153222 3.854964 14.575959
F 45.153223 11.576424 14.575959
F 45.209932 3.854435 11.854098
F 45.209932 11.575895 11.854098
F 45.313675 1.286458 8.216328
F 45.313675 9.007918 8.216328
F 45.313675 16.729381 8.216327
F 47.395531 7.708210 11.904652
F 47.395531 15.429672 11.904652
F 55.846887 5.168730 15.663223
F 47.544322 5.154968 8.265580
F 47.544322 12.876429 8.265580
F 47.416761 5.161618 10.977513
F 47.416761 12.883079 10.977513
F 47.340883 7.708561 14.617266
F 47.340883 15.430023 14.617266
F 55.836421 15.423817 19.309902
F 49.582248 1.301730 11.015348
F 49.582248 9.023190 11.015348
F 49.582248 16.744653 11.015349
F 49.503836 3.841288 14.646762
F 49.503836 11.562748 14.646763
F 49.556774 3.837203 11.938480
F 49.556774 11.558663 11.938480
F 49.717662 1.318192 8.318055
F 49.717662 9.039652 8.318055
F 49.717662 16.761116 8.318055
F 42.999920 7.719553 11.806454
F 42.999920 15.441015 11.806454
F 55.836421 7.702355 19.309902
F 51.661100 7.676660 11.992694
F 51.661100 15.398122 11.992694
F 60.176387 15.442718 0.177699
F 43.084938 5.147921 8.175251
F 43.084938 12.869382 8.175251
F 43.018345 5.149813 10.899033
F 43.018345 12.871274 10.899033
F 51.676953 5.165652 10.968089
F 51.676953 12.887113 10.968090
F 42.942318 7.719314 14.532257
F 42.942318 15.440776 14.532258
F 62.409487 16.731955 15.648834
F 51.627187 7.694858 14.706325
F 51.627186 15.416320 14.706325
F 60.176387 7.721256 0.177699
F 45.079549 1.292081 18.216474
F 45.079549 9.013541 18.216474
F 45.079549 16.735004 18.216474
F 62.409487 9.010492 15.648834
F 57.945246 3.864313 0.181216
F 45.060252 3.855505 19.133073
F 45.060252 11.576966 19.133073
F 45.133323 1.292784 15.494141
F 45.133323 9.014245 15.494141
F 45.133323 16.735707 15.494141
F 47.251866 7.708967 19.185909
F 47.251866 15.430429 19.185909
F 62.409487 1.289032 15.648834
F 47.323442 5.160124 15.544106
F 47.323442 12.881585 15.544106
F 47.272338 5.158919 18.258796
F 47.272338 12.880381 18.258796
F 58.002651 16.741211 18.371702
F 58.002651 9.019749 18.371702
F 60.195616 12.874262 18.374678
F 49.438586 1.305759 18.306238
F 49.438586 9.027220 18.306238
F 49.438587 16.748682 18.306238
F 58.002651 1.298288 18.371702
F 53.720722 16.750982 15.667477
F 49.418036 3.841744 19.243044
F 49.418036 11.563204 19.243044
F 49.482546 1.309768 15.597801
F 49.482546 9.031228 15.597801
F 49.482546 16.752691 15.597801
F 42.847934 7.719542 19.083958
F 42.847934 15.441005 19.083958
F 53.720722 9.029520 15.667476
F 51.560708 7.702109 19.292015
F 51.560708 15.423571 19.292016
F 60.195616 5.152801 18.374678
F 42.923339 5.149807 15.444828
F 42.923339 12.871268 15.444827
F 51.610371 5.164590 15.647784
F 51.610371 12.886051 15.647784
F 42.867152 5.149564 18.171579
F 42.867152 12.871025 18.171580
F 51.576629 5.169248 18.361466
F 51.576629 12.890709 18.361466
F 55.835375 12.887583 18.372610
F 55.835375 5.166122 18.372610
F 55.846887 12.890191 15.663223
F 51.475215 7.584567 0.061222
F 51.475215 15.306030 0.061222
F 60.198470 12.874889 15.651535
F 53.532225 1.310987 3.787307
F 53.532225 9.032446 3.787307
F 53.532226 16.753910 3.787307
F 62.400148 1.286875 3.817662
F 62.400148 9.008335 3.817662
F 62.400148 16.729798 3.817662
F 53.511453 3.863959 7.431431
F 53.511454 11.585419 7.431431
F 62.400483 3.860613 7.456730
F 62.400483 11.582073 7.456730
F 53.510224 3.849584 4.730009
F 53.510225 11.571044 4.730009
F 62.399722 3.860809 4.727250
F 62.399722 11.582269 4.727250
F 53.545032 1.265588 1.081765
F 53.545032 8.987048 1.081765
F 53.545032 16.708511 1.081765
F 62.402182 1.287435 1.088046
F 62.402182 9.008895 1.088046
F 62.402182 16.730358 1.088046
F 55.715383 7.713386 4.719405
F 55.715383 15.434848 4.719405
F 60.198470 5.153428 15.651535
F 55.721641 5.155877 1.092045
F 55.721641 12.877339 1.092045
F 55.710433 5.153562 3.810250
F 55.710433 12.875023 3.810250
F 55.730448 7.711657 7.431373
F 55.730448 15.433119 7.431373
F 60.195897 15.437637 19.291678
F 57.942625 1.286630 3.820665
F 57.942625 9.008091 3.820665
F 57.942625 16.729553 3.820665
F 57.944301 3.861056 7.450277
F 57.944301 11.582517 7.450277
F 57.938039 3.863122 4.723147
F 57.938039 11.584582 4.723147
F 57.958347 1.293842 1.093311
F 57.958347 9.015303 1.093311
F 57.958347 16.736765 1.093311
F 60.171441 7.721221 4.726999
F 60.171441 15.442683 4.726999
F 60.195897 7.716175 19.291678
F 60.173043 5.148948 1.088622
F 60.173043 12.870410 1.088622
F 60.170072 5.147417 3.817902
F 60.170072 12.868879 3.817902
F 60.174182 7.720534 7.454732
F 60.174182 15.441996 7.454732
F 58.009194 16.742956 15.656625
F 53.721014 1.297509 11.025750
F 53.721014 9.018969 11.025750
F 53.721014 16.740432 11.025751
F 62.409557 1.289008 11.095101
F 62.409557 9.010468 11.095101
F 62.409557 16.731931 11.095101
F 53.721591 3.837073 14.713782
F 53.721591 11.558533 14.713782
F 62.409597 3.858578 14.735817
F 62.409597 11.580038 14.735817
F 53.735245 3.832502 11.996199
F 53.735245 11.553962 11.996199
F 62.409662 3.858599 12.008221
F 62.409662 11.580060 12.008221
F 53.547491 1.318316 8.330924
F 53.547491 9.039776 8.330924
F 53.547491 16.761239 8.330924
F 62.400760 1.287080 8.366653
F 62.400760 9.008541 8.366653
F 62.400760 16.730003 8.366653
F 55.846664 7.701623 12.005466
F 55.846664 15.423085 12.005466
F 53.720722 1.308059 15.667476
F 55.722651 5.157880 8.348613
F 55.722651 12.879342 8.348613
F 55.847822 5.167633 11.059613
F 55.847822 12.889094 11.059613
F 55.848126 7.701438 14.716258
F 55.848126 15.422900 14.716259
F 62.408619 11.580274 19.288795
F 58.008892 1.300125 11.075254
F 58.008892 9.021585 11.075254
F 58.008892 16.743048 11.075254
F 58.009673 3.847852 14.726405
F 58.009673 11.569313 14.726405
F 58.010345 3.847095 12.010032
F 58.010345 11.568555 12.010031
F 57.947117 1.287139 8.353743
F 57.947117 9.008599 8.353743
F 57.947117 16.730062 8.353743
F 60.197198 7.716219 12.008652
F 60.197198 15.437681 12.008652
F 58.009194 9.021494 15.656625
F 60.171805 5.147586 8.363385
F 60.171805 12.869047 8.363385
F 60.198847 5.153427 11.089534
F 60.198847 12.874888 11.089534
F 60.198313 7.715789 14.732754
F 60.198313 15.437251 14.732754
F 58.009194 1.300033 15.656625
F 53.697215 1.309311 18.382749
F 53.697215 9.030771 18.382749
F 53.697215 16.752234 18.382748
F 62.408540 1.288830 18.376212
F 62.408539 9.010290 18.376212
F 62.408539 16.731753 18.376212
F 53.556970 3.814126 0.148946
F 53.556971 11.535586 0.148946
F 62.400428 3.860792 0.177769
F 62.400428 11.582253 0.177769
F 53.693628 3.841295 19.314823
F 53.693628 11.562756 19.314823
F 62.408619 3.858813 19.288795
F 43.101107 0.000905 7.274938
F 47.582723 0.002242 4.638585
F 47.191686 15.432055 0.042973
F 47.191686 7.710593 0.042973
F 44.997071 11.586440 0.009450
F 44.997070 3.864980 0.009450
F 44.934305 1.290568 25.496040
F 44.934305 9.012029 25.496040
F 44.934305 16.733491 25.496040
F 44.861710 3.857856 29.135682
F 44.861710 11.579316 29.135682
F 44.914813 3.856878 26.410769
F 44.914813 11.578339 26.410769
F 44.987348 1.291542 22.772069
F 44.987348 9.013002 22.772069
F 44.987348 16.734465 22.772069
F 47.117209 7.712656 26.462890
F 47.117209 15.434118 26.462890
F 49.274701 11.483952 43.677774
F 47.184152 5.158289 22.824886
F 47.184152 12.879751 22.824885
F 47.137537 5.155578 25.542164
F 47.137537 12.877039 25.542164
F 47.070342 7.715274 29.182435
F 47.070343 15.436736 29.182435
F 49.274702 3.762493 43.677774
F 49.320948 1.300055 25.591747
F 49.320948 9.021516 25.591747
F 49.320948 16.742978 25.591747
F 49.262806 3.850325 29.232159
F 49.262806 11.571785 29.232160
F 49.300965 3.847185 26.518330
F 49.300965 11.568646 26.518329
F 49.359060 1.303095 22.881172
F 49.359060 9.024555 22.881172
F 49.359060 16.746018 22.881172
F 51.467193 7.704265 26.569455
F 51.467193 15.425727 26.569455
F 60.192081 15.438492 22.015282
F 51.513501 5.166607 22.931991
F 51.513501 12.888068 22.931991
F 51.482710 5.166949 25.638690
F 51.482710 12.888411 25.638690
F 51.437186 7.705211 29.277705
F 51.437186 15.426673 29.277705
F 60.192081 7.717030 22.015282
F 44.789077 1.288989 32.773398
F 44.789077 9.010449 32.773398
F 44.789077 16.731912 32.773398
F 44.716694 3.857915 36.402419
F 44.716694 11.579376 36.402419
F 44.769748 3.858329 33.680437
F 44.769748 11.579789 33.680437
F 44.842280 1.289968 30.048847
F 44.842280 9.011428 30.048847
F 44.842280 16.732891 30.048847
F 46.982873 7.716176 33.730621
F 46.982873 15.437638 33.730621
F 57.959722 1.290759 37.491786
F 47.050124 5.154656 30.100294
F 47.050124 12.876118 30.100294
F 47.003036 5.152043 32.820798
F 47.003036 12.873505 32.820798
F 46.935112 7.718149 36.448388
F 46.935112 15.439611 36.448388
F 57.953025 9.011032 40.217485
F 49.204987 1.294414 32.871033
F 49.204987 9.015874 32.871033
F 49.204987 16.737337 32.871033
F 49.147462 3.855357 36.499978
F 49.147462 11.576817 36.499979
F 49.185095 3.852618 33.784865
F 49.185095 11.574079 33.784865
F 49.242993 1.297745 30.154899
F 49.242993 9.019205 30.154899
F 49.242993 16.740668 30.154898
F 51.377783 7.711335 33.835714
F 51.377783 15.432796 33.835713
F 60.173656 12.869443 40.217679
F 51.421770 5.161860 30.205554
F 51.421770 12.883321 30.205554
F 51.392874 5.160073 32.916641
F 51.392874 12.881535 32.916641
F 51.354132 7.714708 36.547391
F 51.354131 15.436170 36.547391
F 60.173656 5.147982 40.217678
F 44.685639 1.281515 40.035374
F 44.685639 9.002976 40.035374
F 44.685639 16.724438 40.035374
F 45.006902 3.856307 21.856216
F 45.006902 11.577768 21.856216
F 44.680168 3.848271 40.954959
F 44.680168 11.569731 40.954959
F 44.700035 1.287473 37.306413
F 44.700035 9.008933 37.306413
F 44.700035 16.730396 37.306413
F 46.899650 7.705535 40.996890
F 46.899650 15.426997 40.996890
F 57.949820 11.580571 41.131928
F 46.916469 5.151179 37.347085
F 46.916469 12.872640 37.347085
F 46.895158 5.147180 40.068693
F 46.895158 12.868641 40.068693
F 47.204675 7.711729 21.901405
F 47.204675 15.433191 21.901405
F 57.953025 1.289572 40.217485
F 49.116537 1.270163 40.107297
F 49.116537 8.991623 40.107297
F 49.116537 16.713086 40.107297
F 49.379217 3.844816 21.951141
F 49.379217 11.566277 21.951141
F 49.106014 3.835871 40.966687
F 49.106014 11.557332 40.966687
F 49.129158 1.289053 37.393012
F 49.129158 9.010513 37.393012
F 49.129158 16.731976 37.393012
F 51.321758 7.693927 41.027064
F 51.321758 15.415389 41.027064
F 60.177918 12.870605 37.489069
F 51.337852 5.152489 37.439618
F 51.337852 12.873950 37.439618
F 51.324399 5.140696 40.146212
F 51.324399 12.862157 40.146212
F 51.529081 7.700274 22.000838
F 51.529081 15.421735 22.000838
F 60.177918 5.149144 37.489069
F 53.638479 1.306214 25.661258
F 53.638479 9.027674 25.661258
F 53.638479 16.749137 25.661258
F 62.406052 1.288238 25.656537
F 62.406052 9.009699 25.656538
F 62.406052 16.731161 25.656538
F 53.607816 3.844486 29.300454
F 53.607816 11.565947 29.300454
F 62.404802 3.859693 29.296661
F 62.404802 11.581153 29.296661
F 53.634503 3.843535 26.592153
F 53.634503 11.564995 26.592153
F 62.406132 3.859401 26.568285
F 62.406132 11.580862 26.568285
F 53.664356 1.305839 22.954507
F 53.664356 9.027299 22.954507
F 53.664356 16.748762 22.954507
F 62.407381 1.288529 22.928546
F 62.407381 9.009989 22.928546
F 62.407381 16.731452 22.928546
F 55.801328 7.707916 26.586404
F 55.801328 15.429378 26.586404
F 57.953025 16.732495 40.217485
F 55.819423 5.163844 22.948855
F 55.819423 12.885305 22.948854
F 55.800754 5.160788 25.659614
F 55.800754 12.882250 25.659614
F 55.782681 7.711055 29.300441
F 55.782681 15.432517 29.300441
F 55.818702 15.426994 22.018440
F 57.984720 1.294848 25.655757
F 57.984720 9.016309 25.655757
F 57.984720 16.737771 25.655757
F 57.975681 3.854532 29.296680
F 57.975681 11.575993 29.296680
F 57.985764 3.851924 26.576718
F 57.985764 11.573385 26.576717
F 57.995000 1.297558 22.938085
F 57.995000 9.019019 22.938085
F 57.995000 16.740482 22.938085
F 60.188765 7.717608 26.570735
F 60.188765 15.439070 26.570735
F 60.175200 15.441999 41.128071
F 60.192437 5.152268 22.931306
F 60.192437 12.873729 22.931306
F 60.188433 5.151298 25.655788
F 60.188433 12.872760 25.655788
F 60.184781 7.718583 29.296221
F 60.184781 15.440045 29.296221
F 60.175200 7.720537 41.128071
F 53.577551 1.299218 32.939566
F 53.577551 9.020678 32.939566
F 53.577551 16.742141 32.939566
F 62.403602 1.287662 32.936773
F 62.403602 9.009122 32.936773
F 62.403602 16.730585 32.936773
F 53.553507 3.851187 36.572441
F 53.553507 11.572648 36.572441
F 62.402392 3.860270 36.576911
F 62.402392 11.581730 36.576911
F 53.573751 3.850069 33.860099
F 53.573751 11.571529 33.860098
F 62.403673 3.859973 33.847767
F 62.403673 11.581433 33.847767
F 53.603881 1.301098 30.228403
F 53.603881 9.022559 30.228403
F 53.603880 16.744021 30.228403
F 62.404885 1.287947 30.208019
F 62.404885 9.009408 30.208019
F 62.404885 16.730870 30.208019
F 55.765511 7.713095 33.860137
F 55.765511 15.434557 33.860137
F 57.949820 3.859111 41.131928
F 55.783226 5.158512 30.223631
F 55.783226 12.879973 30.223631
F 55.765452 5.155523 32.940616
F 55.765452 12.876984 32.940616
F 55.750275 7.715155 36.579751
F 55.750275 15.436617 36.579751
F 57.993819 11.572481 22.014391
F 57.966972 1.291488 32.937444
F 57.966972 9.012949 32.937444
F 57.966972 16.734412 32.937444
F 57.958619 3.857896 36.578235
F 57.958619 11.579357 36.578235
F 57.967785 3.855435 33.853911
F 57.967785 11.576896 33.853911
F 57.976661 1.293944 30.215264
F 57.976662 9.015404 30.215264
F 57.976661 16.736867 30.215264
F 60.181478 7.719178 33.849471
F 60.181478 15.440639 33.849471
F 57.959722 16.733682 37.491786
F 60.185074 5.150697 30.210119
F 60.185074 12.872158 30.210119
F 60.181184 5.149723 32.936644
F 60.181184 12.871184 32.936644
F 60.177905 7.720052 36.576961
F 60.177905 15.441514 36.576961
F 57.959722 9.012219 37.491786
F 53.533727 1.297316 40.200964
F 53.533727 9.018776 40.200964
F 53.533727 16.740239 40.200964
F 62.401491 1.287152 40.216869
F 62.401491 9.008612 40.216869
F 62.401491 16.730075 40.216869
F 53.668317 3.839530 22.023498
F 53.668317 11.560990 22.023497
F 62.407306 3.859099 22.016404
F 62.407305 11.580560 22.016405
F 53.511297 3.858617 41.116917
F 53.511297 11.580078 41.116917
F 62.401173 3.860534 41.127200
F 62.401173 11.581995 41.127200
F 53.546104 1.294779 37.486183
F 53.546104 9.016240 37.486183
F 53.546104 16.737702 37.486183
F 62.402547 1.287407 37.487475
F 62.402547 9.008868 37.487475
F 62.402547 16.730330 37.487475
F 55.736786 7.718015 41.128259
F 55.736786 15.439476 41.128259
F 57.993819 3.851020 22.014391
F 55.748724 5.153477 37.497233
F 55.748723 12.874938 37.497233
F 55.731298 5.150300 40.219592
F 55.731298 12.871762 40.219592
F 55.818702 7.705532 22.018440
F 45.355327 24.460866 3.678061
F 45.355327 32.182326 3.678061
F 45.333632 27.028033 7.321105
F 60.176387 23.164181 0.177699
F 45.333632 19.306572 7.321106
F 45.355468 27.035083 4.589849
F 60.176387 30.885641 0.177699
F 45.355468 19.313622 4.589849
F 45.013238 24.453533 0.945674
F 45.013238 32.174993 0.945674
F 47.582723 30.888087 4.638585
F 47.582723 23.166627 4.638585
F 47.225564 28.315591 0.998928
F 47.225564 20.594131 0.998928
F 47.592946 28.330598 3.719644
F 47.592947 20.609137 3.719644
F 47.556208 30.879139 7.357000
F 47.556208 23.157679 7.357000
F 49.769977 24.490637 3.722229
F 49.769977 32.212096 3.722229
F 49.764501 27.019372 7.380027
F 49.764500 34.740831 7.380027
F 49.764500 19.297910 7.380027
F 49.806853 27.029637 4.668925
F 55.846887 20.611654 15.663223
F 49.806853 19.308176 4.668925
F 49.409455 24.405375 1.029027
F 49.409455 32.126834 1.029027
F 43.119377 30.892969 4.544710
F 43.119377 23.171509 4.544710
F 55.757460 23.156693 0.171140
F 55.757461 30.878153 0.171140
F 43.124336 28.322475 3.628956
F 43.124336 20.601015 3.628956
F 43.101107 30.886750 7.274937
F 43.101107 23.165290 7.274937
F 45.229544 24.456887 10.938271
F 45.229544 32.178348 10.938271
F 45.153222 27.019349 14.575959
F 45.153222 34.740809 14.575959
F 45.153223 19.297888 14.575959
F 45.209932 27.018820 11.854098
F 45.209932 34.740280 11.854098
F 45.209932 19.297358 11.854098
F 45.313675 24.450843 8.216328
F 45.313675 32.172303 8.216328
F 47.395531 30.872595 11.904652
F 47.395531 23.151135 11.904652
F 47.544322 28.319353 8.265580
F 47.544322 20.597892 8.265580
F 47.416761 28.326003 10.977513
F 47.416761 20.604543 10.977513
F 47.340883 30.872946 14.617266
F 47.340883 23.151486 14.617266
F 49.582248 24.466115 11.015348
F 49.582248 32.187575 11.015348
F 49.503836 27.005673 14.646762
F 60.195616 20.595726 18.374678
F 49.503836 19.284212 14.646763
F 49.556774 27.001588 11.938480
F 49.556774 34.723048 11.938480
F 49.556774 19.280126 11.938480
F 49.717662 24.482577 8.318055
F 49.717662 32.204037 8.318055
F 42.999920 30.883938 11.806454
F 42.999920 23.162478 11.806454
F 51.661100 30.841045 11.992694
F 51.661100 23.119585 11.992694
F 43.084938 28.312306 8.175251
F 43.084938 20.590845 8.175251
F 43.018345 28.314198 10.899033
F 43.018345 20.592737 10.899033
F 51.676953 28.330037 10.968089
F 51.676953 20.608576 10.968090
F 42.942318 30.883699 14.532257
F 42.942318 23.162239 14.532257
F 51.627186 30.859243 14.706325
F 51.627187 23.137783 14.706325
F 45.079549 24.456466 18.216474
F 45.079549 32.177926 18.216474
F 58.003407 19.291338 19.298514
F 58.009194 24.464418 15.656625
F 58.003407 27.012799 19.298514
F 45.060252 27.019890 19.133073
F 45.060252 34.741350 19.133073
F 45.060252 19.298429 19.133073
F 45.133323 24.457169 15.494141
F 45.133323 32.178630 15.494141
F 47.251866 30.873352 19.185909
F 47.251866 23.151892 19.185909
F 47.323442 28.324509 15.544106
F 47.323442 20.603048 15.544106
F 47.272338 28.323304 18.258796
F 47.272338 20.601844 18.258796
F 57.945246 19.307237 0.181216
F 58.009194 32.185878 15.656625
F 49.438586 24.470144 18.306238
F 49.438587 32.191605 18.306238
F 57.945246 27.028698 0.181216
F 58.002651 32.184134 18.371702
F 58.002651 24.462673 18.371702
F 49.418036 27.006129 19.243044
F 60.195616 28.317186 18.374678
F 49.418036 19.284667 19.243044
F 49.482546 24.474153 15.597801
F 49.482546 32.195613 15.597801
F 42.847934 30.883927 19.083958
F 42.847934 23.162467 19.083958
F 51.560709 30.866494 19.292015
F 51.560708 23.145034 19.292015
F 42.923339 28.314192 15.444828
F 42.923339 20.592731 15.444827
F 51.610371 28.328975 15.647784
F 51.610371 20.607514 15.647784
F 42.867152 28.313949 18.171579
F 42.867152 20.592488 18.171579
F 51.576629 28.333633 18.361466
F 51.576629 20.612173 18.361466
F 55.835375 20.609046 18.372610
F 55.835375 28.330507 18.372610
F 51.475215 30.748951 0.061222
F 51.475215 23.027492 0.061222
F 53.532225 24.475372 3.787307
F 53.532225 32.196831 3.787307
F 62.400148 24.451260 3.817662
F 62.400148 32.172720 3.817662
F 53.511453 27.028344 7.431431
F 55.846887 28.333114 15.663223
F 53.511454 19.306883 7.431431
F 62.400483 27.024997 7.456730
F 62.400483 34.746458 7.456730
F 62.400483 19.303536 7.456730
F 53.510224 27.013969 4.730009
F 53.510225 34.735429 4.730009
F 53.510225 19.292507 4.730009
F 62.399722 27.025194 4.727250
F 55.836421 23.145280 19.309902
F 62.399722 19.303733 4.727249
F 53.545032 24.429973 1.081765
F 53.545032 32.151433 1.081765
F 62.402182 24.451820 1.088046
F 62.402182 32.173280 1.088046
F 55.715383 30.877771 4.719405
F 55.715383 23.156311 4.719405
F 55.721641 28.320262 1.092045
F 55.721641 20.598802 1.092045
F 55.710433 28.317947 3.810250
F 55.710433 20.596487 3.810250
F 55.730448 30.876042 7.431373
F 55.730448 23.154582 7.431373
F 57.942625 24.451015 3.820665
F 57.942625 32.172476 3.820665
F 57.944301 27.025441 7.450277
F 60.198470 20.596352 15.651535
F 57.944301 19.303980 7.450277
F 57.938039 27.027507 4.723147
F 60.198470 28.317813 15.651535
F 57.938039 19.306045 4.723147
F 57.958347 24.458227 1.093311
F 57.958347 32.179688 1.093311
F 60.171441 30.885606 4.726999
F 60.171441 23.164146 4.726999
F 60.173043 28.313333 1.088622
F 60.173043 20.591873 1.088622
F 60.170072 28.311803 3.817902
F 60.170072 20.590342 3.817902
F 60.174182 30.884919 7.454732
F 60.174182 23.163459 7.454732
F 53.721014 24.461894 11.025750
F 53.721014 32.183354 11.025750
F 62.409557 24.453393 11.095101
F 62.409557 32.174853 11.095101
F 53.721591 27.001458 14.713782
F 53.721591 34.722918 14.713782
F 53.721591 19.279997 14.713782
F 62.409597 27.022963 14.735817
F 62.409597 34.744423 14.735817
F 62.409597 19.301501 14.735817
F 53.735245 26.996887 11.996199
F 53.735245 34.718347 11.996200
F 53.735245 19.275425 11.996199
F 62.409662 27.022984 12.008221
F 62.409662 34.744445 12.008221
F 62.409662 19.301523 12.008221
F 53.547491 24.482701 8.330924
F 53.547491 32.204161 8.330924
F 62.400760 24.451465 8.366653
F 62.400760 32.172926 8.366653
F 55.846664 30.866008 12.005466
F 55.846664 23.144548 12.005466
F 55.722651 28.322265 8.348613
F 55.722651 20.600805 8.348613
F 55.847822 28.332018 11.059613
F 55.847822 20.610557 11.059613
F 55.848126 30.865822 14.716258
F 55.848126 23.144362 14.716259
F 58.008892 24.464510 11.075254
F 58.008892 32.185970 11.075254
F 58.009673 27.012237 14.726405
F 60.195897 23.159100 19.291678
F 58.009673 19.290776 14.726405
F 58.010345 27.011480 12.010032
F 60.195897 30.880560 19.291678
F 58.010345 19.290019 12.010031
F 57.947117 24.451524 8.353743
F 57.947117 32.172984 8.353743
F 60.197198 30.880604 12.008652
F 60.197198 23.159143 12.008652
F 60.171805 28.311971 8.363385
F 60.171805 20.590510 8.363385
F 60.198847 28.317812 11.089533
F 60.198847 20.596351 11.089534
F 60.198313 30.880175 14.732754
F 60.198313 23.158714 14.732754
F 53.697215 24.473696 18.382749
F 53.697215 32.195156 18.382749
F 62.408539 24.453215 18.376212
F 62.408540 32.174675 18.376212
F 53.556970 26.978511 0.148946
F 53.556971 34.699970 0.148946
F 53.556971 19.257049 0.148946
F 62.400428 27.025177 0.177769
F 55.836421 30.866740 19.309902
F 62.400428 19.303716 0.177769
F 53.693628 27.005680 19.314823
F 53.693628 34.727141 19.314823
F 53.693628 19.284219 19.314823
F 62.408619 27.023198 19.288795
F 62.408619 34.744659 19.288795
F 62.408619 19.301737 19.288795
F 53.720722 24.472444 15.667476
F 53.720722 32.193904 15.667476
F 62.409487 24.453417 15.648834
F 62.409487 32.174877 15.648834
F 49.418036 34.727589 19.243044
F 49.503836 34.727133 14.646763
F 58.003407 34.734259 19.298514
F 58.010345 34.732940 12.010031
F 58.009673 34.733698 14.726405
F 44.997071 27.029365 0.009450
F 44.997071 19.307904 0.009450
F 47.191686 30.874978 0.042973
F 47.191687 23.153519 0.042973
F 44.934305 24.454953 25.496040
F 44.934305 32.176413 25.496040
F 44.861710 27.022241 29.135682
F 44.861710 34.743701 29.135682
F 44.861710 19.300779 29.135682
F 44.914813 27.021263 26.410769
F 44.914813 34.742724 26.410769
F 44.914813 19.299802 26.410769
F 44.987348 24.455927 22.772069
F 44.987348 32.177387 22.772069
F 47.117209 30.877041 26.462890
F 47.117209 23.155581 26.462890
F 47.184152 28.322674 22.824886
F 47.184152 20.601214 22.824885
F 47.137537 28.319963 25.542164
F 47.137537 20.598502 25.542164
F 47.070342 30.879659 29.182435
F 47.070342 23.158199 29.182435
F 49.320948 24.464440 25.591747
F 49.320948 32.185901 25.591747
F 49.262806 27.014710 29.232159
F 60.192081 23.159955 22.015282
F 49.262806 19.293248 29.232159
F 49.300965 27.011570 26.518330
F 60.192081 30.881415 22.015282
F 49.300966 19.290109 26.518329
F 49.359060 24.467480 22.881172
F 49.359060 32.188940 22.881172
F 51.467193 30.868650 26.569455
F 51.467193 23.147190 26.569455
F 51.513501 28.330992 22.931991
F 51.513501 20.609532 22.931991
F 51.482710 28.331334 25.638690
F 51.482710 20.609874 25.638690
F 51.437186 30.869596 29.277705
F 51.437186 23.148136 29.277705
F 44.789077 24.453373 32.773398
F 44.789077 32.174834 32.773398
F 44.716694 27.022300 36.402419
F 44.716694 34.743760 36.402419
F 44.716694 19.300839 36.402419
F 44.769748 27.022714 33.680437
F 44.769748 34.744174 33.680437
F 44.769748 19.301252 33.680437
F 44.842280 24.454353 30.048847
F 44.842280 32.175813 30.048847
F 46.982873 30.880561 33.730621
F 46.982873 23.159100 33.730621
F 47.050124 28.319041 30.100294
F 47.050124 20.597581 30.100294
F 47.003036 28.316428 32.820798
F 47.003036 20.594968 32.820798
F 46.935112 30.882534 36.448388
F 46.935112 23.161074 36.448387
F 49.204987 24.458799 32.871033
F 49.204987 32.180259 32.871033
F 49.147462 27.019742 36.499978
F 60.173656 20.590906 40.217679
F 49.147462 19.298280 36.499979
F 49.185095 27.017003 33.784865
F 60.173656 28.312367 40.217678
F 49.185095 19.295542 33.784865
F 49.242993 24.462130 30.154899
F 49.242993 32.183591 30.154899
F 51.377783 30.875720 33.835714
F 51.377783 23.154259 33.835713
F 51.421770 28.326245 30.205554
F 51.421770 20.604784 30.205554
F 51.392874 28.324458 32.916641
F 51.392874 20.602998 32.916641
F 51.354132 30.879093 36.547391
F 51.354132 23.157633 36.547390
F 44.685639 24.445900 40.035374
F 44.685639 32.167360 40.035374
F 45.006902 27.020692 21.856216
F 45.006902 34.742153 21.856216
F 45.006902 19.299231 21.856217
F 44.680168 27.012656 40.954959
F 44.680168 34.734116 40.954959
F 44.680168 19.291194 40.954959
F 44.700035 24.451858 37.306413
F 44.700035 32.173318 37.306413
F 46.899650 30.869920 40.996890
F 46.899650 23.148459 40.996890
F 46.916469 28.315564 37.347086
F 46.916469 20.594103 37.347085
F 46.895158 28.311565 40.068693
F 46.895158 20.590105 40.068693
F 47.204675 30.876114 21.901405
F 47.204675 23.154654 21.901405
F 49.116537 24.434548 40.107297
F 49.116537 32.156008 40.107297
F 49.379217 27.009201 21.951141
F 60.177918 20.592068 37.489069
F 49.379217 19.287740 21.951141
F 49.106014 27.000256 40.966687
F 49.106014 34.721717 40.966687
F 49.106014 19.278795 40.966687
F 49.129158 24.453438 37.393012
F 49.129158 32.174898 37.393012
F 51.321758 30.858312 41.027064
F 51.321758 23.136852 41.027064
F 51.337852 28.316874 37.439618
F 51.337852 20.595414 37.439618
F 51.324399 28.305081 40.146212
F 51.324399 20.583620 40.146212
F 51.529081 30.864659 22.000838
F 51.529081 23.143198 22.000838
F 53.638479 24.470599 25.661258
F 53.638479 32.192059 25.661258
F 62.406052 24.452623 25.656537
F 62.406052 32.174084 25.656538
F 53.607816 27.008871 29.300454
F 53.607816 34.730332 29.300454
F 53.607816 19.287410 29.300454
F 62.404802 27.024078 29.296661
F 62.404802 34.745538 29.296661
F 62.404802 19.302616 29.296662
F 53.634503 27.007920 26.592153
F 53.634503 34.729380 26.592153
F 53.634503 19.286458 26.592153
F 62.406131 27.023786 26.568285
F 62.406132 34.745247 26.568285
F 62.406131 19.302325 26.568285
F 53.664356 24.470224 22.954507
F 53.664356 32.191684 22.954507
F 62.407381 24.452914 22.928546
F 62.407381 32.174374 22.928546
F 55.801328 30.872301 26.586404
F 55.801328 23.150841 26.586404
F 55.819423 28.328229 22.948854
F 55.819423 20.606768 22.948854
F 55.800754 28.325173 25.659614
F 55.800754 20.603713 25.659614
F 55.782681 30.875440 29.300441
F 55.782681 23.153979 29.300440
F 57.984720 24.459233 25.655757
F 57.984720 32.180694 25.655757
F 57.975681 27.018917 29.296679
F 60.177918 28.313529 37.489069
F 57.975681 19.297456 29.296680
F 57.985764 27.016309 26.576717
F 57.985764 34.737770 26.576717
F 57.985764 19.294848 26.576717
F 57.995000 24.461943 22.938085
F 57.995000 32.183404 22.938085
F 60.188765 30.881993 26.570735
F 60.188765 23.160533 26.570735
F 60.192437 28.316653 22.931306
F 60.192437 20.595192 22.931306
F 60.188433 28.315683 25.655788
F 60.188433 20.594223 25.655788
F 60.184781 30.882968 29.296221
F 60.184781 23.161508 29.296221
F 53.577551 24.463603 32.939566
F 53.577551 32.185063 32.939566
F 62.403602 24.452047 32.936773
F 62.403602 32.173507 32.936773
F 53.553507 27.015572 36.572441
F 53.553507 34.737033 36.572441
F 53.553507 19.294111 36.572441
F 62.402392 27.024655 36.576911
F 62.402392 34.746115 36.576911
F 62.402392 19.303193 36.576911
F 53.573751 27.014454 33.860099
F 53.573751 34.735914 33.860098
F 53.573751 19.292992 33.860098
F 62.403673 27.024358 33.847767
F 62.403673 34.745818 33.847767
F 62.403673 19.302897 33.847767
F 53.603881 24.465483 30.228403
F 53.603881 32.186944 30.228403
F 62.404885 24.452332 30.208019
F 62.404885 32.173793 30.208019
F 55.765511 30.877480 33.860137
F 55.765511 23.156020 33.860137
F 55.783226 28.322897 30.223631
F 55.783226 20.601436 30.223631
F 55.765452 28.319908 32.940616
F 55.765452 20.598447 32.940616
F 55.750275 30.879540 36.579751
F 55.750275 23.158080 36.579750
F 57.966972 24.455874 32.937443
F 57.966972 32.177334 32.937444
F 57.958619 27.022281 36.578235
F 57.958619 34.743742 36.578235
F 57.958619 19.300820 36.578235
F 57.967785 27.019820 33.853911
F 57.967785 34.741281 33.853911
F 57.967785 19.298359 33.853911
F 57.976661 24.458329 30.215264
F 57.976661 32.179789 30.215264
F 60.181478 30.883563 33.849471
F 60.181478 23.162102 33.849471
F 60.185074 28.315082 30.210119
F 60.185074 20.593621 30.210119
F 60.181184 28.314108 32.936644
F 60.181184 20.592648 32.936644
F 60.177905 30.884437 36.576961
F 60.177905 23.162977 36.576960
F 53.533727 24.461701 40.200964
F 53.533727 32.183161 40.200964
F 62.401491 24.451537 40.216869
F 62.401491 32.172997 40.216869
F 53.668317 27.003915 22.023498
F 53.668317 34.725375 22.023497
F 53.668317 19.282453 22.023497
F 62.407305 27.023484 22.016404
F 62.407305 34.744945 22.016405
F 62.407305 19.302023 22.016405
F 53.511297 27.023002 41.116917
F 53.511297 34.744463 41.116917
F 53.511297 19.301541 41.116917
F 62.401173 27.024919 41.127200
F 62.401173 34.746380 41.127200
F 62.401173 19.303458 41.127200
F 53.546104 24.459164 37.486183
F 53.546104 32.180625 37.486183
F 62.402547 24.451792 37.487475
F 62.402547 32.173253 37.487475
F 55.736786 30.882400 41.128259
F 55.736786 23.160939 41.128259
F 55.748724 28.317862 37.497233
F 55.748723 20.596401 37.497233
F 55.731298 28.314685 40.219592
F 55.731298 20.593225 40.219592
F 55.818702 30.869917 22.018440
F 55.818702 23.148457 22.018440
F 57.953025 24.453957 40.217485
F 57.953025 32.175417 40.217485
F 57.993819 27.015405 22.014391
F 60.175200 23.163462 41.128071
F 57.993819 19.293944 22.014391
F 57.949820 27.023496 41.131928
F 57.949820 34.744956 41.131928
F 57.949820 19.302034 41.131928
F 57.959722 24.455144 37.491786
F 57.959722 32.176604 37.491786
F 60.175200 30.884922 41.128071
F 57.993819 34.736866 22.014391
F 49.274701 19.205416 43.677774
F 57.975681 34.740378 29.296680
F 49.379217 34.730662 21.951141
F 49.185095 34.738464 33.784865
F 49.274702 26.926878 43.677774
F 49.274701 34.648337 43.677774
F 49.262806 34.736170 29.232160
F 49.300966 34.733031 26.518329
F 49.147462 34.741202 36.499979
F 45.355327 47.625251 3.678061
F 45.355327 39.903789 3.678061
F 45.333632 50.192418 7.321106
F 45.333632 42.470956 7.321106
F 45.355468 50.199468 4.589849
F 45.355468 42.478007 4.589849
F 45.013238 47.617918 0.945674
F 45.013238 39.896456 0.945674
F 47.582722 38.609549 4.638585
F 47.582723 46.331012 4.638585
F 47.225564 51.479976 0.998928
F 47.225564 36.037052 0.998928
F 47.225564 43.758515 0.998928
F 47.592947 51.494982 3.719644
F 47.592947 36.052059 3.719644
F 47.592947 43.773522 3.719644
F 47.556208 38.600600 7.357000
F 47.556208 46.322063 7.357000
F 49.769977 47.655021 3.722229
F 49.769976 39.933560 3.722229
F 49.764501 50.183756 7.380027
F 49.764500 42.462295 7.380027
F 49.806853 50.194022 4.668925
F 49.806852 42.472560 4.668925
F 49.409455 47.569759 1.029027
F 49.409454 39.848297 1.029027
F 43.119377 38.614431 4.544710
F 43.119377 46.335894 4.544710
F 60.176387 38.607103 0.177699
F 60.195616 43.760110 18.374678
F 45.355468 34.756544 4.589849
F 43.124336 51.486860 3.628956
F 43.124336 36.043936 3.628956
F 43.124336 43.765400 3.628956
F 43.101107 38.608212 7.274938
F 43.101107 46.329675 7.274938
F 45.229544 47.621272 10.938271
F 45.229544 39.899810 10.938271
F 45.153222 50.183734 14.575959
F 45.153223 42.462272 14.575959
F 45.209932 50.183205 11.854098
F 45.209932 42.461743 11.854098
F 45.313675 47.615227 8.216328
F 45.313675 39.893766 8.216327
F 47.395531 38.594057 11.904652
F 47.395531 46.315519 11.904652
F 47.544322 51.483737 8.265580
F 47.544322 36.040814 8.265580
F 47.544322 43.762277 8.265580
F 47.416761 51.490388 10.977513
F 47.416761 36.047464 10.977513
F 47.416761 43.768927 10.977513
F 47.340883 38.594408 14.617266
F 47.340883 46.315870 14.617266
F 49.582248 47.630500 11.015348
F 49.582248 39.909038 11.015349
F 49.503836 50.170058 14.646762
F 49.503836 42.448596 14.646763
F 49.556774 50.165972 11.938480
F 49.556774 42.444511 11.938480
F 49.717662 47.646962 8.318055
F 49.717662 39.925500 8.318055
F 42.999920 38.605400 11.806454
F 42.999920 46.326863 11.806454
F 51.661100 38.562507 11.992694
F 51.661100 46.283970 11.992694
F 43.084938 51.476691 8.175251
F 43.084938 36.033767 8.175251
F 43.084938 43.755230 8.175251
F 43.018345 51.478583 10.899033
F 43.018345 36.035659 10.899033
F 43.018345 43.757122 10.899033
F 51.676953 51.494422 10.968089
F 51.676953 36.051498 10.968090
F 51.676953 43.772961 10.968090
F 42.942318 38.605161 14.532258
F 42.942318 46.326624 14.532257
F 51.627187 38.580705 14.706325
F 51.627187 46.302167 14.706325
F 45.079549 47.620851 18.216474
F 45.079549 39.899389 18.216475
F 60.195616 36.038647 18.374678
F 57.945246 34.750159 0.181216
F 45.060252 50.184275 19.133073
F 45.060252 42.462813 19.133073
F 45.133323 47.621554 15.494141
F 45.133323 39.900092 15.494141
F 47.251866 38.594814 19.185909
F 47.251866 46.316277 19.185909
F 47.323442 51.488894 15.544106
F 47.323442 36.045970 15.544106
F 47.323442 43.767433 15.544106
F 47.272338 51.487689 18.258796
F 47.272338 36.044765 18.258796
F 47.272338 43.766228 18.258796
F 60.195616 51.481571 18.374678
F 60.198470 43.760737 15.651535
F 49.438586 47.634529 18.306238
F 49.438586 39.913067 18.306238
F 57.938039 34.748967 4.723147
F 57.944301 34.746902 7.450277
F 49.418036 50.170514 19.243044
F 49.418036 42.449052 19.243044
F 49.482546 47.638538 15.597801
F 49.482546 39.917076 15.597801
F 42.847934 38.605389 19.083958
F 42.847934 46.326852 19.083958
F 51.560708 38.587956 19.292015
F 51.560709 46.309418 19.292015
F 42.923339 51.478577 15.444828
F 42.923339 36.035653 15.444827
F 42.923339 43.757116 15.444827
F 51.610371 51.493359 15.647784
F 51.610371 36.050436 15.647784
F 51.610371 43.771899 15.647784
F 42.867152 51.478333 18.171579
F 42.867152 36.035410 18.171580
F 42.867152 43.756873 18.171579
F 51.576629 51.498018 18.361466
F 51.576629 36.055095 18.361466
F 51.576629 43.776557 18.361466
F 45.333632 34.749493 7.321106
F 60.176387 46.328565 0.177699
F 51.475215 38.470415 0.061222
F 51.475215 46.191877 0.061222
F 53.532225 47.639756 3.787307
F 53.532226 39.918295 3.787307
F 62.400148 47.615645 3.817662
F 62.400148 39.894183 3.817662
F 53.511453 50.192729 7.431431
F 53.511454 42.471268 7.431431
F 62.400483 50.189382 7.456730
F 62.400483 42.467921 7.456730
F 53.510224 50.178354 4.730009
F 53.510225 42.456892 4.730009
F 62.399722 50.189579 4.727250
F 62.399722 42.468117 4.727249
F 53.545032 47.594358 1.081765
F 53.545032 39.872896 1.081765
F 62.402182 47.616205 1.088046
F 62.402182 39.894743 1.088046
F 55.715383 38.599233 4.719405
F 55.715383 46.320696 4.719405
F 55.721641 51.484647 1.092045
F 55.721641 36.041724 1.092045
F 55.721641 43.763187 1.092045
F 55.710433 51.482332 3.810250
F 55.710433 36.039408 3.810250
F 55.710433 43.760871 3.810250
F 55.730448 38.597504 7.431373
F 55.730448 46.318967 7.431373
F 57.942625 47.615400 3.820665
F 57.942625 39.893938 3.820665
F 57.944301 50.189826 7.450277
F 57.944301 42.468365 7.450277
F 57.938039 50.191891 4.723147
F 57.938039 42.470430 4.723147
F 57.958347 47.622612 1.093311
F 57.958347 39.901150 1.093311
F 60.171441 38.607068 4.726999
F 60.171441 46.328530 4.726999
F 60.173043 51.477718 1.088622
F 60.173043 36.034795 1.088622
F 60.173043 43.756258 1.088622
F 60.170072 51.476187 3.817902
F 60.170072 36.033264 3.817902
F 60.170072 43.754727 3.817902
F 60.174182 38.606381 7.454732
F 60.174182 46.327844 7.454732
F 53.721014 47.626278 11.025750
F 53.721014 39.904817 11.025750
F 62.409557 47.617778 11.095101
F 62.409557 39.896316 11.095101
F 53.721591 50.165843 14.713782
F 53.721591 42.444381 14.713782
F 62.409597 50.187348 14.735817
F 62.409597 42.465886 14.735817
F 53.735245 50.161271 11.996199
F 53.735245 42.439810 11.996199
F 62.409662 50.187369 12.008221
F 62.409662 42.465908 12.008221
F 53.547490 47.647086 8.330924
F 53.547491 39.925624 8.330924
F 62.400760 47.615850 8.366653
F 62.400760 39.894388 8.366653
F 55.846664 38.587470 12.005466
F 55.846664 46.308933 12.005466
F 55.722651 51.486650 8.348613
F 55.722651 36.043726 8.348613
F 55.722651 43.765190 8.348613
F 55.847822 51.496402 11.059613
F 55.847822 36.053479 11.059613
F 55.847822 43.774942 11.059613
F 55.848126 38.587284 14.716258
F 55.848126 46.308747 14.716259
F 58.008892 47.628895 11.075254
F 58.008892 39.907433 11.075254
F 58.009673 50.176622 14.726405
F 58.009673 42.455161 14.726405
F 58.010345 50.175865 12.010032
F 58.010345 42.454403 12.010031
F 57.947117 47.615909 8.353743
F 57.947117 39.894447 8.353743
F 60.197198 38.602066 12.008652
F 60.197198 46.323528 12.008652
F 60.171805 51.476356 8.363385
F 60.171805 36.033432 8.363385
F 60.171805 43.754895 8.363385
F 60.198847 51.482197 11.089534
F 60.198847 36.039273 11.089534
F 60.198847 43.760736 11.089534
F 60.198313 38.601636 14.732754
F 60.198313 46.323099 14.732754
F 53.697215 47.638081 18.382749
F 53.697215 39.916619 18.382748
F 62.408539 47.617600 18.376212
F 62.408539 39.896138 18.376212
F 53.556970 50.142896 0.148946
F 53.556971 42.421434 0.148946
F 62.400428 50.189562 0.177769
F 62.400428 42.468101 0.177769
F 53.693628 50.170065 19.314823
F 53.693628 42.448604 19.314823
F 62.408619 50.187583 19.288795
F 62.408619 42.466122 19.288795
F 53.720722 47.636829 15.667476
F 53.720722 39.915367 15.667477
F 62.409487 47.617802 15.648834
F 62.409487 39.896340 15.648834
F 55.836421 38.588202 19.309902
F 55.836421 46.309665 19.309902
F 55.846887 51.497499 15.663223
F 55.846887 36.054576 15.663223
F 55.846887 43.776039 15.663223
F 55.835375 51.494891 18.372610
F 55.835375 36.051968 18.372610
F 55.835375 43.773431 18.372610
F 55.757461 38.599615 0.171140
F 55.757460 46.321078 0.171140
F 58.002651 47.627058 18.371702
F 58.002651 39.905596 18.371702
F 57.945246 50.193083 0.181216
F 57.945246 42.471622 0.181216
F 58.003407 50.177184 19.298514
F 58.003407 42.455722 19.298514
F 58.009194 47.628803 15.656625
F 58.009194 39.907341 15.656625
F 60.195897 38.602022 19.291678
F 60.195897 46.323484 19.291678
F 60.198470 51.482197 15.651535
F 60.198470 36.039274 15.651535
F 49.806853 34.751097 4.668925
F 53.511454 34.749804 7.431431
F 62.399722 34.746654 4.727250
F 62.400428 34.746638 0.177769
F 47.191687 46.317903 0.042973
F 44.997071 34.750825 0.009450
F 44.997070 50.193750 0.009450
F 44.997071 42.472289 0.009450
F 47.191686 38.596440 0.042973
F 44.934305 47.619338 25.496040
F 44.934305 39.897876 25.496040
F 44.861710 50.186626 29.135682
F 44.861710 42.465164 29.135682
F 44.914813 50.185648 26.410769
F 44.914813 42.464187 26.410769
F 44.987348 47.620312 22.772069
F 44.987348 39.898850 22.772069
F 47.117209 38.598503 26.462890
F 47.117209 46.319965 26.462890
F 47.184152 51.487059 22.824886
F 47.184152 36.044136 22.824885
F 47.184152 43.765599 22.824885
F 47.137537 51.484348 25.542164
F 47.137537 36.041424 25.542164
F 47.137537 43.762887 25.542164
F 47.070342 38.601121 29.182435
F 47.070342 46.322583 29.182435
F 49.320948 47.628825 25.591747
F 49.320948 39.907363 25.591747
F 49.262806 50.179094 29.232159
F 49.262806 42.457633 29.232159
F 49.300965 50.175955 26.518330
F 49.300966 42.454494 26.518329
F 49.359060 47.631865 22.881172
F 49.359060 39.910403 22.881172
F 51.467193 38.590112 26.569455
F 51.467193 46.311574 26.569455
F 51.513501 51.495377 22.931991
F 51.513501 36.052453 22.931991
F 51.513501 43.773916 22.931991
F 51.482710 51.495719 25.638690
F 51.482710 36.052796 25.638690
F 51.482710 43.774259 25.638690
F 51.437186 38.591058 29.277705
F 51.437186 46.312521 29.277705
F 44.789077 47.617758 32.773398
F 44.789077 39.896296 32.773398
F 44.716694 50.186685 36.402419
F 44.716694 42.465224 36.402419
F 44.769748 50.187098 33.680437
F 44.769748 42.465637 33.680437
F 44.842280 47.618738 30.048847
F 44.842280 39.897276 30.048847
F 46.982873 38.602022 33.730621
F 46.982873 46.323485 33.730621
F 47.050124 51.483426 30.100294
F 47.050124 36.040503 30.100294
F 47.050124 43.761966 30.100294
F 47.003036 51.480813 32.820798
F 47.003036 36.037889 32.820798
F 47.003036 43.759353 32.820798
F 46.935112 38.603996 36.448388
F 46.935112 46.325458 36.448387
F 49.204987 47.623184 32.871033
F 49.204987 39.901722 32.871033
F 49.147462 50.184126 36.499978
F 49.147462 42.462665 36.499979
F 49.185095 50.181388 33.784865
F 49.185095 42.459927 33.784865
F 49.242993 47.626515 30.154899
F 49.242993 39.905053 30.154898
F 51.377783 38.597181 33.835713
F 51.377783 46.318644 33.835714
F 51.421770 51.490630 30.205554
F 51.421770 36.047706 30.205554
F 51.421770 43.769169 30.205554
F 51.392874 51.488843 32.916641
F 51.392874 36.045920 32.916641
F 51.392874 43.767383 32.916641
F 51.354132 38.600555 36.547390
F 51.354132 46.322018 36.547390
F 44.685639 47.610285 40.035374
F 44.685639 39.888823 40.035374
F 45.006902 50.185077 21.856216
F 45.006902 42.463616 21.856217
F 44.680168 50.177041 40.954959
F 44.680168 42.455579 40.954959
F 44.700035 47.616242 37.306413
F 44.700035 39.894781 37.306413
F 46.899650 38.591381 40.996890
F 46.899650 46.312844 40.996890
F 46.916469 51.479949 37.347085
F 46.916469 36.037025 37.347085
F 46.916469 43.758488 37.347085
F 46.895158 51.475950 40.068693
F 46.895158 36.033026 40.068693
F 46.895158 43.754489 40.068693
F 47.204675 38.597576 21.901405
F 47.204675 46.319038 21.901405
F 49.116537 47.598933 40.107297
F 49.116537 39.877471 40.107297
F 49.379217 50.173586 21.951141
F 49.379217 42.452125 21.951141
F 49.106014 50.164641 40.966687
F 49.106014 42.443179 40.966687
F 49.129158 47.617822 37.393012
F 49.129158 39.896361 37.393012
F 51.321758 38.579774 41.027064
F 51.321758 46.301237 41.027064
F 51.337852 51.481259 37.439618
F 51.337852 36.038335 37.439618
F 51.337852 43.759798 37.439618
F 51.324399 51.469465 40.146212
F 51.324399 36.026542 40.146212
F 51.324399 43.748005 40.146212
F 51.529081 38.586120 22.000838
F 51.529081 46.307583 22.000838
F 53.638479 47.634984 25.661258
F 53.638479 39.913522 25.661258
F 62.406052 47.617008 25.656537
F 62.406052 39.895546 25.656538
F 53.607816 50.173256 29.300454
F 53.607816 42.451795 29.300454
F 62.404802 50.188462 29.296661
F 62.404802 42.467001 29.296662
F 53.634503 50.172305 26.592153
F 53.634503 42.450843 26.592153
F 62.406132 50.188171 26.568285
F 62.406132 42.466710 26.568285
F 53.664356 47.634609 22.954507
F 53.664356 39.913147 22.954507
F 62.407381 47.617299 22.928546
F 62.407381 39.895837 22.928546
F 55.801328 38.593763 26.586404
F 55.801328 46.315226 26.586404
F 55.819423 51.492614 22.948855
F 55.819423 36.049690 22.948854
F 55.819423 43.771153 22.948854
F 55.800754 51.489558 25.659614
F 55.800754 36.046635 25.659614
F 55.800754 43.768097 25.659614
F 55.782681 38.596901 29.300441
F 55.782681 46.318364 29.300440
F 57.984720 47.623618 25.655757
F 57.984720 39.902156 25.655757
F 57.975681 50.183302 29.296680
F 57.975681 42.461841 29.296680
F 57.985764 50.180694 26.576718
F 57.985764 42.459233 26.576717
F 57.995000 47.626328 22.938085
F 57.995000 39.904866 22.938085
F 60.188765 38.603455 26.570735
F 60.188765 46.324917 26.570735
F 60.192437 51.481037 22.931306
F 60.192437 36.038114 22.931306
F 60.192437 43.759577 22.931306
F 60.188433 51.480068 25.655788
F 60.188433 36.037145 25.655788
F 60.188433 43.758608 25.655788
F 60.184781 38.604430 29.296221
F 60.184781 46.325893 29.296221
F 53.577551 47.627987 32.939566
F 53.577551 39.906525 32.939566
F 62.403602 47.616431 32.936773
F 62.403602 39.894969 32.936773
F 53.553507 50.179957 36.572441
F 53.553507 42.458496 36.572441
F 62.402392 50.189039 36.576911
F 62.402392 42.467578 36.576911
F 53.573751 50.178838 33.860099
F 53.573751 42.457377 33.860098
F 62.403673 50.188743 33.847767
F 62.403673 42.467282 33.847767
F 53.603880 47.629868 30.228403
F 53.603881 39.908406 30.228403
F 62.404885 47.616717 30.208019
F 62.404885 39.895255 30.208019
F 55.765511 38.598942 33.860137
F 55.765511 46.320404 33.860137
F 55.783226 51.487282 30.223631
F 55.783226 36.044358 30.223631
F 55.783226 43.765821 30.223631
F 55.765452 51.484293 32.940616
F 55.765452 36.041369 32.940616
F 55.765452 43.762832 32.940616
F 55.750275 38.601002 36.579751
F 55.750275 46.322465 36.579750
F 57.966972 47.620258 32.937443
F 57.966972 39.898796 32.937444
F 57.958619 50.186666 36.578235
F 57.958619 42.465205 36.578235
F 57.967785 50.184205 33.853911
F 57.967785 42.462744 33.853911
F 57.976662 47.622713 30.215264
F 57.976661 39.901252 30.215264
F 60.181478 38.605025 33.849471
F 60.181478 46.326487 33.849471
F 60.185074 51.479466 30.210119
F 60.185074 36.036543 30.210119
F 60.185074 43.758006 30.210119
F 60.181184 51.478493 32.936644
F 60.181184 36.035569 32.936644
F 60.181184 43.757032 32.936644
F 60.177905 38.605899 36.576961
F 60.177905 46.327362 36.576960
F 53.533727 47.626086 40.200964
F 53.533727 39.904624 40.200964
F 62.401491 47.615921 40.216869
F 62.401491 39.894460 40.216869
F 53.668317 50.168300 22.023498
F 53.668317 42.446838 22.023497
F 62.407305 50.187869 22.016404
F 62.407305 42.466408 22.016405
F 53.511297 50.187387 41.116917
F 53.511297 42.465926 41.116917
F 62.401173 50.189304 41.127200
F 62.401173 42.467843 41.127200
F 53.546104 47.623549 37.486183
F 53.546104 39.902087 37.486183
F 62.402547 47.616177 37.487475
F 62.402547 39.894715 37.487475
F 55.736786 38.603861 41.128259
F 55.736786 46.325324 41.128259
F 55.748724 51.482247 37.497233
F 55.748723 36.039323 37.497233
F 55.748723 43.760786 37.497233
F 55.731298 51.479070 40.219592
F 55.731298 36.036146 40.219592
F 55.731298 43.757609 40.219592
F 55.818702 38.591379 22.018440
F 55.818702 46.312841 22.018440
F 57.953025 47.618341 40.217485
F 57.953025 39.896879 40.217485
F 57.993819 50.179790 22.014391
F 57.993819 42.458329 22.014391
F 57.949820 50.187881 41.131928
F 57.949820 42.466419 41.131928
F 57.959722 47.619529 37.491786
F 57.959722 39.898067 37.491786
F 60.175200 38.606384 41.128071
F 60.175200 46.327846 41.128071
F 60.177918 51.477914 37.489069
F 60.177918 36.034990 37.489069
F 60.177918 43.756453 37.489069
F 60.173656 51.476751 40.217678
F 60.173656 36.033828 40.217678
F 60.173656 43.755291 40.217679
F 60.192081 38.602877 22.015282
F 60.192081 46.324340 22.015282
F 49.274701 42.369800 43.677774
F 49.274702 50.091262 43.677774
F 45.355327 55.346711 3.678061
F 45.355327 63.068174 3.678061
F 45.333632 57.913878 7.321106
F 45.333632 65.635341 7.321106
F 45.355468 57.920929 4.589849
F 45.355468 65.642392 4.589849
F 45.013238 55.339378 0.945674
F 45.013238 63.060841 0.945674
F 47.582723 54.052472 4.638585
F 47.582723 61.773934 4.638585
F 47.225564 59.201437 0.998928
F 47.225564 66.922901 0.998928
F 47.592947 59.216444 3.719644
F 47.592947 66.937907 3.719644
F 47.556208 54.043523 7.357000
F 47.556208 61.764985 7.357000
F 49.769977 55.376481 3.722229
F 49.769976 63.097945 3.722229
F 49.764500 57.905216 7.380027
F 49.764500 65.626680 7.380027
F 49.806853 57.915482 4.668925
F 49.806852 65.636946 4.668925
F 49.409455 55.291219 1.029027
F 49.409454 63.012682 1.029027
F 43.119377 54.057354 4.544710
F 43.119377 61.778816 4.544710
F 55.730448 69.483352 7.431373
F 55.715383 69.485081 4.719405
F 43.124336 59.208321 3.628956
F 43.124336 66.929785 3.628956
F 43.101107 54.051135 7.274937
F 43.101107 61.772597 7.274938
F 45.229544 55.342733 10.938271
F 45.229544 63.064195 10.938271
F 45.153222 57.905194 14.575959
F 45.153223 65.626657 14.575959
F 45.209932 57.904665 11.854098
F 45.209932 65.626128 11.854098
F 45.313675 55.336688 8.216328
F 45.313675 63.058150 8.216327
F 47.395531 54.036979 11.904652
F 47.395531 61.758442 11.904652
F 47.544322 59.205199 8.265580
F 47.544322 66.926662 8.265580
F 47.416761 59.211849 10.977513
F 47.416761 66.933313 10.977513
F 47.340883 54.037331 14.617266
F 47.340883 61.758792 14.617266
F 49.582248 55.351960 11.015348
F 49.582248 63.073423 11.015349
F 49.503836 57.891518 14.646763
F 49.503836 65.612981 14.646763
F 49.556774 57.887433 11.938480
F 49.556774 65.608896 11.938480
F 49.717662 55.368422 8.318055
F 49.717662 63.089885 8.318055
F 42.999920 54.048323 11.806454
F 42.999920 61.769785 11.806454
F 51.661100 54.005430 11.992694
F 51.661100 61.726892 11.992694
F 43.084938 59.198152 8.175251
F 43.084938 66.919615 8.175251
F 43.018345 59.200044 10.899033
F 43.018345 66.921507 10.899033
F 51.676953 59.215883 10.968090
F 51.676953 66.937346 10.968090
F 42.942318 54.048084 14.532257
F 42.942318 61.769546 14.532258
F 51.627186 54.023628 14.706325
F 51.627186 61.745089 14.706325
F 45.079549 55.342311 18.216474
F 45.079549 63.063774 18.216474
F 60.195897 69.487870 19.291678
F 47.556208 69.486449 7.357000
F 45.060252 57.905735 19.133073
F 45.060252 65.627199 19.133073
F 45.133323 55.343014 15.494141
F 45.133323 63.064477 15.494141
F 47.251866 54.037737 19.185909
F 47.251866 61.759199 19.185909
F 47.323442 59.210355 15.544106
F 47.323442 66.931818 15.544106
F 47.272338 59.209150 18.258796
F 47.272338 66.930614 18.258796
F 51.627187 69.466552 14.706325
F 60.197198 69.487914 12.008652
F 49.438586 55.355989 18.306238
F 49.438587 63.077452 18.306238
F 60.174182 69.492229 7.454732
F 60.171441 69.492916 4.726999
F 49.418036 57.891974 19.243044
F 49.418036 65.613437 19.243044
F 49.482546 55.359998 15.597801
F 49.482546 63.081461 15.597801
F 42.847934 54.048312 19.083958
F 42.847934 61.769774 19.083958
F 51.560708 54.030879 19.292015
F 51.560708 61.752341 19.292015
F 42.923339 59.200038 15.444827
F 42.923339 66.921501 15.444827
F 51.610371 59.214821 15.647784
F 51.610371 66.936284 15.647784
F 42.867152 59.199795 18.171580
F 42.867152 66.921258 18.171579
F 51.576629 59.219479 18.361466
F 51.576629 66.940943 18.361466
F 51.475215 69.356262 0.061222
F 51.560709 69.473804 19.292015
F 51.475215 53.913336 0.061222
F 51.475215 61.634800 0.061222
F 53.532225 55.361216 3.787307
F 53.532226 63.082680 3.787307
F 62.400148 55.337105 3.817662
F 62.400148 63.058568 3.817662
F 53.511454 57.914189 7.431431
F 53.511454 65.635653 7.431431
F 62.400483 57.910843 7.456730
F 62.400483 65.632306 7.456730
F 53.510225 57.899813 4.730009
F 53.510225 65.621277 4.730009
F 62.399722 57.911039 4.727250
F 62.399722 65.632502 4.727249
F 53.545032 55.315817 1.081765
F 53.545032 63.037281 1.081765
F 62.402182 55.337665 1.088046
F 62.402182 63.059128 1.088046
F 55.715383 54.042156 4.719405
F 55.715383 61.763618 4.719405
F 55.721641 59.206109 1.092045
F 55.721641 66.927572 1.092045
F 55.710433 59.203793 3.810250
F 55.710433 66.925256 3.810250
F 55.730448 54.040427 7.431373
F 55.730448 61.761889 7.431373
F 57.942625 55.336860 3.820665
F 57.942625 63.058323 3.820665
F 57.944301 57.911286 7.450277
F 57.944301 65.632750 7.450277
F 57.938039 57.913352 4.723147
F 57.938039 65.634815 4.723147
F 57.958347 55.344072 1.093311
F 57.958347 63.065535 1.093311
F 60.171441 54.049991 4.726999
F 60.171441 61.771453 4.726999
F 60.173043 59.199180 1.088622
F 60.173043 66.920643 1.088622
F 60.170072 59.197649 3.817902
F 60.170072 66.919112 3.817902
F 60.174182 54.049304 7.454732
F 60.174182 61.770766 7.454732
F 53.721014 55.347739 11.025750
F 53.721014 63.069202 11.025751
F 62.409557 55.339238 11.095101
F 62.409557 63.060701 11.095101
F 53.721591 57.887303 14.713782
F 53.721591 65.608766 14.713782
F 62.409597 57.908808 14.735817
F 62.409597 65.630271 14.735817
F 53.735245 57.882732 11.996199
F 53.735245 65.604195 11.996199
F 62.409662 57.908829 12.008221
F 62.409662 65.630293 12.008221
F 53.547491 55.368546 8.330924
F 53.547491 63.090009 8.330924
F 62.400760 55.337310 8.366653
F 62.400760 63.058773 8.366653
F 55.846664 54.030393 12.005466
F 55.846664 61.751855 12.005466
F 55.722651 59.208111 8.348613
F 55.722651 66.929575 8.348613
F 55.847822 59.217864 11.059613
F 55.847822 66.939327 11.059613
F 55.848126 54.030207 14.716258
F 55.848126 61.751669 14.716259
F 58.008892 55.350355 11.075254
F 58.008892 63.071818 11.075254
F 58.009673 57.898082 14.726405
F 58.009673 65.619546 14.726405
F 58.010345 57.897325 12.010031
F 58.010345 65.618788 12.010031
F 57.947117 55.337369 8.353743
F 57.947117 63.058832 8.353743
F 60.197198 54.044988 12.008652
F 60.197198 61.766450 12.008652
F 60.171805 59.197817 8.363385
F 60.171805 66.919280 8.363385
F 60.198847 59.203658 11.089534
F 60.198847 66.925121 11.089534
F 60.198313 54.044559 14.732754
F 60.198313 61.766021 14.732754
F 53.697215 55.359541 18.382749
F 53.697215 63.081004 18.382748
F 62.408539 55.339060 18.376212
F 62.408539 63.060523 18.376212
F 53.556971 57.864355 0.148946
F 53.556971 65.585819 0.148946
F 62.400428 57.911023 0.177769
F 62.400428 65.632486 0.177769
F 53.693628 57.891525 19.314823
F 53.693628 65.612989 19.314823
F 62.408619 57.909043 19.288795
F 62.408619 65.630507 19.288795
F 53.720722 55.358289 15.667476
F 53.720722 63.079752 15.667477
F 62.409487 55.339262 15.648834
F 62.409487 63.060725 15.648834
F 55.836421 54.031125 19.309902
F 55.836421 61.752587 19.309902
F 55.846887 59.218961 15.663223
F 55.846887 66.940424 15.663223
F 55.835375 59.216353 18.372610
F 55.835375 66.937816 18.372610
F 55.757461 54.042538 0.171140
F 55.757461 61.764000 0.171140
F 58.002651 55.348518 18.371702
F 58.002651 63.069981 18.371702
F 57.945246 57.914544 0.181216
F 57.945246 65.636007 0.181216
F 58.003407 57.898644 19.298514
F 58.003407 65.620107 19.298514
F 58.009194 55.350263 15.656625
F 58.009194 63.071726 15.656625
F 60.195897 54.044944 19.291678
F 60.195897 61.766407 19.291678
F 60.198470 59.203659 15.651535
F 60.198470 66.925122 15.651535
F 60.195616 59.203032 18.374678
F 60.195616 66.924496 18.374678
F 60.176387 54.050026 0.177699
F 60.176387 61.771488 0.177699
F 51.661101 69.448355 11.992694
F 60.198313 69.487484 14.732754
F 47.395531 69.479905 11.904652
F 47.340883 69.480255 14.617266
F 55.836421 69.474050 19.309901
F 42.999920 69.491248 11.806454
F 42.942318 69.491009 14.532257
F 60.176387 69.492951 0.177699
F 47.251866 69.480662 19.185909
F 55.757460 69.485463 0.171140
F 42.847934 69.491237 19.083958
F 55.846664 69.473318 12.005466
F 55.848126 69.473132 14.716259
F 44.997071 57.915210 0.009450
F 44.997071 65.636674 0.009450
F 47.191686 54.039363 0.042973
F 47.191686 61.760825 0.042973
F 47.191686 69.482289 0.042973
F 44.934306 55.340798 25.496040
F 44.934305 63.062261 25.496040
F 44.861710 57.908086 29.135682
F 44.861710 65.629549 29.135682
F 44.914813 57.907109 26.410769
F 44.914813 65.628572 26.410769
F 44.987348 55.341772 22.772069
F 44.987348 63.063235 22.772069
F 47.117209 54.041426 26.462890
F 47.117209 61.762888 26.462890
F 47.184152 59.208520 22.824885
F 47.184152 66.929984 22.824885
F 47.137537 59.205809 25.542164
F 47.137537 66.927272 25.542164
F 47.070342 54.044044 29.182435
F 47.070343 61.765505 29.182435
F 49.320948 55.350285 25.591747
F 49.320948 63.071748 25.591747
F 49.262806 57.900555 29.232160
F 49.262806 65.622018 29.232159
F 49.300965 57.897416 26.518329
F 49.300966 65.618879 26.518329
F 49.359060 55.353325 22.881172
F 49.359060 63.074788 22.881172
F 51.467193 54.033035 26.569455
F 51.467193 61.754497 26.569455
F 51.513501 59.216838 22.931991
F 51.513501 66.938301 22.931991
F 51.482710 59.217181 25.638690
F 51.482710 66.938644 25.638690
F 51.437186 54.033981 29.277705
F 51.437186 61.755443 29.277705
F 44.789077 55.339219 32.773398
F 44.789077 63.060681 32.773398
F 44.716694 57.908145 36.402419
F 44.716694 65.629609 36.402419
F 44.769748 57.908559 33.680437
F 44.769748 65.630022 33.680437
F 44.842280 55.340198 30.048847
F 44.842280 63.061661 30.048847
F 46.982873 54.044945 33.730621
F 46.982873 61.766407 33.730621
F 47.050124 59.204887 30.100294
F 47.050124 66.926351 30.100294
F 47.003036 59.202274 32.820798
F 47.003036 66.923738 32.820798
F 46.935112 54.046919 36.448388
F 46.935112 61.768381 36.448388
F 49.204987 55.344644 32.871033
F 49.204987 63.066107 32.871033
F 49.147462 57.905587 36.499979
F 49.147462 65.627050 36.499979
F 49.185095 57.902849 33.784865
F 49.185095 65.624312 33.784865
F 49.242993 55.347975 30.154899
F 49.242993 63.069438 30.154898
F 51.377783 54.040104 33.835714
F 51.377783 61.761566 33.835713
F 51.421770 59.212091 30.205554
F 51.421770 66.933554 30.205554
F 51.392874 59.210305 32.916642
F 51.392874 66.931768 32.916641
F 51.354132 54.043478 36.547391
F 51.354131 61.764940 36.547391
F 44.685639 55.331745 40.035374
F 44.685639 63.053208 40.035374
F 45.006902 57.906537 21.856216
F 45.006902 65.628001 21.856217
F 44.680168 57.898501 40.954959
F 44.680168 65.619964 40.954959
F 44.700035 55.337703 37.306413
F 44.700035 63.059165 37.306413
F 46.899650 54.034304 40.996890
F 46.899650 61.755766 40.996890
F 46.916469 59.201410 37.347085
F 46.916469 66.922873 37.347085
F 46.895158 59.197411 40.068693
F 46.895158 66.918874 40.068693
F 47.204675 54.040499 21.901405
F 47.204675 61.761961 21.901405
F 49.116537 55.320393 40.107297
F 49.116537 63.041856 40.107297
F 49.379217 57.895047 21.951141
F 49.379217 65.616510 21.951141
F 49.106014 57.886101 40.966687
F 49.106014 65.607565 40.966687
F 49.129158 55.339283 37.393012
F 49.129158 63.060746 37.393012
F 51.321758 54.022697 41.027064
F 51.321758 61.744159 41.027064
F 51.337852 59.202720 37.439618
F 51.337852 66.924184 37.439618
F 51.324399 59.190927 40.146212
F 51.324399 66.912390 40.146212
F 51.529081 54.029043 22.000838
F 51.529081 61.750505 22.000838
F 53.638479 55.356444 25.661258
F 53.638479 63.077907 25.661258
F 62.406052 55.338468 25.656538
F 62.406052 63.059931 25.656538
F 53.607816 57.894716 29.300454
F 53.607816 65.616180 29.300454
F 62.404802 57.909923 29.296661
F 62.404802 65.631386 29.296662
F 53.634503 57.893765 26.592153
F 53.634503 65.615228 26.592153
F 62.406132 57.909631 26.568285
F 62.406131 65.631095 26.568285
F 53.664356 55.356069 22.954507
F 53.664356 63.077532 22.954507
F 62.407381 55.338759 22.928546
F 62.407381 63.060222 22.928546
F 55.801328 54.036686 26.586404
F 55.801328 61.758148 26.586404
F 55.819423 59.214075 22.948854
F 55.819423 66.935538 22.948854
F 55.800754 59.211019 25.659614
F 55.800754 66.932483 25.659614
F 55.782681 54.039824 29.300441
F 55.782681 61.761286 29.300441
F 57.984720 55.345078 25.655757
F 57.984720 63.066541 25.655757
F 57.975681 57.904763 29.296680
F 57.975681 65.626226 29.296680
F 57.985764 57.902155 26.576717
F 57.985764 65.623618 26.576717
F 57.995000 55.347789 22.938085
F 57.995000 63.069251 22.938085
F 60.188765 54.046378 26.570735
F 60.188765 61.767840 26.570735
F 60.192437 59.202499 22.931306
F 60.192437 66.923962 22.931306
F 60.188433 59.201530 25.655788
F 60.188433 66.922993 25.655788
F 60.184781 54.047353 29.296221
F 60.184781 61.768815 29.296221
F 53.577551 55.349448 32.939566
F 53.577551 63.070910 32.939566
F 62.403602 55.337891 32.936773
F 62.403602 63.059354 32.936773
F 53.553507 57.901418 36.572441
F 53.553507 65.622881 36.572441
F 62.402392 57.910500 36.576911
F 62.402392 65.631963 36.576911
F 53.573751 57.900299 33.860098
F 53.573751 65.621762 33.860098
F 62.403673 57.910203 33.847767
F 62.403673 65.631666 33.847767
F 53.603881 55.351328 30.228403
F 53.603880 63.072791 30.228403
F 62.404885 55.338177 30.208019
F 62.404885 63.059640 30.208019
F 55.765511 54.041865 33.860137
F 55.765511 61.763327 33.860137
F 55.783226 59.208743 30.223631
F 55.783226 66.930206 30.223631
F 55.765452 59.205754 32.940616
F 55.765452 66.927217 32.940616
F 55.750275 54.043925 36.579751
F 55.750275 61.765387 36.579751
F 57.966972 55.341718 32.937444
F 57.966972 63.063181 32.937444
F 57.958619 57.908127 36.578235
F 57.958619 65.629590 36.578235
F 57.967785 57.905665 33.853911
F 57.967785 65.627129 33.853911
F 57.976662 55.344174 30.215264
F 57.976661 63.065637 30.215264
F 60.181478 54.047947 33.849471
F 60.181478 61.769409 33.849471
F 60.185074 59.200928 30.210119
F 60.185074 66.922391 30.210119
F 60.181184 59.199954 32.936644
F 60.181184 66.921418 32.936644
F 60.177905 54.048822 36.576961
F 60.177905 61.770284 36.576961
F 53.533727 55.347546 40.200964
F 53.533727 63.069009 40.200964
F 62.401490 55.337382 40.216869
F 62.401491 63.058844 40.216869
F 53.668317 57.889760 22.023497
F 53.668317 65.611223 22.023497
F 62.407305 57.909330 22.016405
F 62.407305 65.630793 22.016405
F 53.511297 57.908848 41.116917
F 53.511297 65.630311 41.116917
F 62.401173 57.910765 41.127200
F 62.401173 65.632228 41.127200
F 53.546104 55.345009 37.486183
F 53.546104 63.066472 37.486183
F 62.402547 55.337637 37.487475
F 62.402547 63.059100 37.487475
F 55.736786 54.046784 41.128259
F 55.736786 61.768246 41.128259
F 55.748723 59.203708 37.497233
F 55.748723 66.925171 37.497233
F 55.731298 59.200531 40.219592
F 55.731298 66.921995 40.219592
F 55.818702 54.034302 22.018440
F 55.818702 61.755764 22.018440
F 57.953025 55.339801 40.217485
F 57.953024 63.061264 40.217485
F 57.993819 57.901251 22.014391
F 57.993819 65.622714 22.014391
F 57.949820 57.909341 41.131928
F 57.949820 65.630804 41.131928
F 57.959722 55.340989 37.491786
F 57.959722 63.062452 37.491786
F 60.175200 54.049306 41.128071
F 60.175200 61.770768 41.128071
F 60.177918 59.199375 37.489069
F 60.177918 66.920838 37.489069
F 60.173656 59.198213 40.217679
F 60.173656 66.919676 40.217679
F 60.192081 54.045800 22.015282
F 60.192081 61.767262 22.015282
F 51.467193 69.475960 26.569455
F 60.192081 69.488725 22.015282
F 51.437186 69.476906 29.277705
F 51.377783 69.483029 33.835713
F 51.354132 69.486403 36.547390
F 51.321758 69.465622 41.027064
F 51.529081 69.471968 22.000838
F 60.188765 69.489303 26.570735
F 60.175200 69.492232 41.128071
F 60.184781 69.490278 29.296221
F 60.181478 69.490872 33.849471
F 60.177905 69.491747 36.576960
F 46.982873 69.487870 33.730621
F 46.899650 69.477229 40.996890
F 55.818702 69.477227 22.018440
F 55.736786 69.489709 41.128259
F 55.750275 69.486850 36.579750
F 55.765511 69.484790 33.860137
F 49.274701 57.812722 43.677774
F 49.274701 65.534186 43.677774
F 55.782681 69.482749 29.300440
F 47.117209 69.484351 26.462890
F 47.070342 69.486969 29.182435
F 46.935112 69.489844 36.448387
F 47.204675 69.483424 21.901405
F 55.801328 69.479611 26.586404
F 80.232377 1.286908 3.817564
F 80.232377 9.008368 3.817564
F 80.232377 16.729831 3.817564
F 71.316390 1.286907 3.817564
F 71.316390 9.008368 3.817564
F 71.316390 16.729831 3.817564
F 80.232370 3.860729 7.457497
F 80.232371 11.582190 7.457497
F 71.316384 3.860730 7.457497
F 71.316384 11.582190 7.457497
F 80.232376 3.860729 4.727547
F 80.232376 11.582190 4.727547
F 71.316389 3.860730 4.727547
F 71.316389 11.582190 4.727546
F 80.232371 1.286908 1.087614
F 80.232371 9.008368 1.087614
F 80.232371 16.729831 1.087614
F 71.316388 1.286908 1.087614
F 71.316388 9.008368 1.087614
F 71.316388 16.729831 1.087614
F 82.461372 7.721459 4.727547
F 82.461372 15.442921 4.727547
F 78.003376 15.442921 0.177630
F 64.629262 7.721494 4.727502
F 64.629261 15.442956 4.727502
F 78.003376 7.721459 0.177630
F 73.545389 7.721459 4.727547
F 73.545389 15.442921 4.727547
F 69.087491 15.442899 19.287295
F 82.461366 5.147638 1.087614
F 82.461366 12.869100 1.087614
F 64.629366 5.147610 1.087619
F 64.629366 12.869071 1.087619
F 73.545382 5.147638 1.087614
F 73.545382 12.869099 1.087614
F 82.461371 5.147638 3.817564
F 82.461371 12.869100 3.817564
F 64.629160 5.147581 3.817598
F 64.629160 12.869042 3.817598
F 73.545388 5.147638 3.817564
F 73.545388 12.869099 3.817564
F 82.461367 7.721459 7.457497
F 82.461367 15.442921 7.457497
F 69.087491 7.721437 19.287295
F 64.629443 7.721449 7.457343
F 64.629444 15.442911 7.457344
F 69.087405 15.442918 0.177629
F 73.545383 7.721459 7.457497
F 73.545383 15.442921 7.457497
F 75.774380 16.729831 15.647346
F 84.690368 1.286908 3.817564
F 84.690368 9.008369 3.817564
F 84.690368 16.729831 3.817564
F 66.858354 1.286896 3.817574
F 66.858354 9.008356 3.817574
F 66.858354 16.729819 3.817574
F 75.774385 1.286908 3.817564
F 75.774385 9.008368 3.817564
F 75.774385 16.729831 3.817564
F 84.690361 3.860729 7.457497
F 84.690361 11.582190 7.457497
F 66.858352 3.860741 7.457472
F 66.858352 11.582201 7.457472
F 75.774379 3.860729 7.457497
F 75.774379 11.582190 7.457497
F 84.690367 3.860729 4.727547
F 84.690367 11.582190 4.727547
F 66.858334 3.860745 4.727530
F 66.858334 11.582206 4.727530
F 75.774385 3.860729 4.727547
F 75.774384 11.582190 4.727547
F 84.690362 1.286908 1.087614
F 84.690362 9.008369 1.087614
F 84.690362 16.729831 1.087614
F 66.858481 1.286922 1.087631
F 66.858481 9.008383 1.087631
F 66.858481 16.729846 1.087631
F 75.774380 1.286908 1.087614
F 75.774380 9.008368 1.087614
F 75.774380 16.729831 1.087614
F 69.087385 7.721462 4.727545
F 69.087385 15.442924 4.727545
F 69.087385 0.000001 4.727545
F 78.003381 7.721459 4.727547
F 78.003381 15.442921 4.727547
F 69.087405 7.721456 0.177629
F 69.087382 5.147637 1.087613
F 69.087382 12.869098 1.087613
F 78.003375 5.147638 1.087614
F 78.003375 12.869099 1.087614
F 69.087382 5.147635 3.817566
F 69.087382 12.869097 3.817566
F 78.003380 5.147638 3.817564
F 78.003381 12.869099 3.817564
F 69.087384 7.721461 7.457493
F 69.087384 15.442923 7.457493
F 69.087384 0.000000 7.457493
F 78.003376 7.721459 7.457497
F 78.003376 15.442921 7.457497
F 78.003380 12.869099 18.377296
F 80.232377 1.286908 11.097430
F 80.232377 9.008368 11.097430
F 80.232377 16.729831 11.097430
F 71.316410 1.286912 11.097427
F 71.316410 9.008372 11.097427
F 71.316410 16.729835 11.097427
F 80.232371 3.860729 14.737362
F 80.232371 11.582190 14.737363
F 71.316402 3.860726 14.737361
F 71.316402 11.582187 14.737361
F 80.232376 3.860729 12.007413
F 80.232376 11.582190 12.007413
F 71.316410 3.860726 12.007415
F 71.316410 11.582186 12.007415
F 80.232371 1.286908 8.367480
F 80.232371 9.008368 8.367480
F 80.232371 16.729831 8.367480
F 71.316385 1.286907 8.367479
F 71.316385 9.008368 8.367479
F 71.316385 16.729831 8.367479
F 82.461372 7.721459 12.007413
F 82.461372 15.442921 12.007413
F 78.003381 5.147638 18.377296
F 64.631967 7.720840 12.007693
F 64.631967 15.442302 12.007693
F 69.087489 12.869121 18.377283
F 73.545391 7.721459 12.007413
F 73.545391 15.442921 12.007413
F 75.774380 9.008368 15.647346
F 82.461366 5.147638 8.367480
F 82.461366 12.869100 8.367480
F 64.629261 5.147613 8.367233
F 64.629261 12.869074 8.367233
F 73.545382 5.147638 8.367480
F 73.545382 12.869099 8.367480
F 82.461371 5.147638 11.097430
F 82.461371 12.869100 11.097430
F 64.632137 5.148293 11.096776
F 64.632137 12.869754 11.096776
F 73.545390 5.147638 11.097430
F 73.545390 12.869100 11.097430
F 82.461367 7.721459 14.737362
F 82.461367 15.442921 14.737363
F 69.087489 5.147660 18.377282
F 64.631950 7.720841 14.736937
F 64.631950 15.442303 14.736937
F 78.003375 12.869099 15.647346
F 73.545385 7.721459 14.737363
F 73.545385 15.442921 14.737363
F 75.774380 1.286908 15.647346
F 84.690368 1.286908 11.097430
F 84.690368 9.008369 11.097430
F 84.690368 16.729831 11.097430
F 66.859005 1.287054 11.097303
F 66.859005 9.008514 11.097303
F 66.859005 16.729977 11.097303
F 75.774385 1.286908 11.097430
F 75.774385 9.008368 11.097430
F 75.774385 16.729831 11.097430
F 84.690361 3.860729 14.737363
F 84.690361 11.582190 14.737363
F 66.858982 3.860588 14.737268
F 66.858982 11.582049 14.737268
F 75.774379 3.860729 14.737363
F 75.774379 11.582190 14.737363
F 84.690367 3.860729 12.007413
F 84.690367 11.582190 12.007413
F 66.859031 3.860577 12.007487
F 66.859031 11.582038 12.007487
F 75.774385 3.860729 12.007413
F 75.774385 11.582190 12.007413
F 84.690362 1.286908 8.367480
F 84.690363 9.008369 8.367480
F 84.690362 16.729831 8.367480
F 66.858374 1.286902 8.367444
F 66.858374 9.008362 8.367444
F 66.858374 16.729825 8.367444
F 75.774380 1.286908 8.367480
F 75.774380 9.008368 8.367480
F 75.774380 16.729831 8.367480
F 69.087511 7.721432 12.007426
F 69.087511 15.442894 12.007426
F 66.858974 16.729971 15.647443
F 78.003381 7.721459 12.007413
F 78.003381 15.442921 12.007413
F 78.003375 5.147638 15.647346
F 69.087377 5.147636 8.367474
F 69.087377 12.869097 8.367474
F 78.003375 5.147638 8.367480
F 78.003375 12.869099 8.367480
F 69.087517 5.147666 11.097407
F 69.087517 12.869128 11.097407
F 78.003381 5.147638 11.097430
F 78.003381 12.869099 11.097430
F 69.087499 7.721434 14.737346
F 69.087499 15.442896 14.737346
F 66.858974 9.008508 15.647443
F 78.003376 7.721459 14.737363
F 78.003376 15.442921 14.737363
F 69.087499 12.869125 15.647364
F 80.232377 1.286908 18.377296
F 80.232377 9.008368 18.377296
F 80.232377 16.729831 18.377296
F 71.316406 1.286911 18.377294
F 71.316406 9.008371 18.377294
F 71.316406 16.729834 18.377294
F 80.232371 3.860729 0.177630
F 80.232371 11.582190 0.177630
F 71.316384 3.860730 0.177631
F 71.316384 11.582190 0.177631
F 80.232376 3.860729 19.287279
F 80.232376 11.582190 19.287279
F 71.316405 3.860727 19.287281
F 71.316405 11.582187 19.287281
F 80.232371 1.286908 15.647346
F 80.232371 9.008368 15.647346
F 80.232371 16.729831 15.647346
F 71.316402 1.286911 15.647348
F 71.316402 9.008371 15.647348
F 71.316402 16.729834 15.647348
F 82.461372 7.721459 19.287279
F 82.461372 15.442921 19.287279
F 69.087499 5.147664 15.647364
F 64.631677 7.720910 19.287694
F 64.631677 15.442372 19.287694
F 78.003381 15.442921 19.287279
F 73.545390 7.721459 19.287279
F 73.545390 15.442921 19.287279
F 66.858974 1.287048 15.647443
F 82.461366 5.147638 15.647346
F 82.461366 12.869100 15.647346
F 64.631983 5.148264 15.647790
F 64.631983 12.869725 15.647790
F 73.545384 5.147638 15.647346
F 73.545384 12.869099 15.647346
F 82.461371 5.147638 18.377296
F 82.461371 12.869100 18.377296
F 64.631663 5.148190 18.376975
F 64.631663 12.869652 18.376975
F 73.545390 5.147638 18.377296
F 73.545390 12.869100 18.377296
F 82.461367 7.721459 0.177630
F 82.461367 15.442921 0.177630
F 78.003381 7.721459 19.287279
F 64.629815 7.721335 0.177574
F 64.629815 15.442797 0.177575
F 84.690362 16.729831 15.647346
F 73.545383 7.721459 0.177631
F 73.545383 15.442921 0.177631
F 84.690362 9.008369 15.647346
F 84.690368 1.286908 18.377296
F 84.690368 9.008369 18.377296
F 84.690368 16.729831 18.377296
F 66.858911 1.287031 18.377222
F 66.858911 9.008492 18.377222
F 66.858911 16.729954 18.377222
F 75.774385 1.286908 18.377296
F 75.774385 9.008368 18.377296
F 75.774385 16.729831 18.377296
F 84.690361 3.860729 0.177630
F 84.690361 11.582190 0.177630
F 66.858370 3.860730 0.177640
F 66.858370 11.582190 0.177640
F 75.774379 3.860729 0.177630
F 75.774379 11.582190 0.177631
F 84.690367 3.860729 19.287279
F 84.690367 11.582190 19.287279
F 66.858909 3.860607 19.287369
F 66.858909 11.582068 19.287369
F 75.774385 3.860729 19.287279
F 75.774385 11.582190 19.287279
F 84.690362 1.286908 15.647346
F 64.629261 0.000034 4.727502
F 80.232377 1.286908 25.657162
F 80.232377 9.008368 25.657162
F 80.232377 16.729831 25.657162
F 71.316401 1.286910 25.657161
F 71.316401 9.008370 25.657161
F 71.316401 16.729833 25.657161
F 80.232370 3.860729 29.297095
F 80.232371 11.582190 29.297095
F 71.316392 3.860728 29.297095
F 71.316392 11.582189 29.297095
F 80.232376 3.860729 26.567146
F 80.232376 11.582190 26.567145
F 71.316400 3.860728 26.567147
F 71.316400 11.582188 26.567147
F 80.232371 1.286908 22.927212
F 80.232371 9.008369 22.927212
F 80.232371 16.729831 22.927212
F 71.316398 1.286910 22.927214
F 71.316398 9.008370 22.927214
F 71.316398 16.729833 22.927214
F 82.461372 7.721459 26.567146
F 82.461372 15.442921 26.567145
F 78.003376 15.442921 22.017229
F 64.630973 7.721080 26.567450
F 64.630973 15.442542 26.567450
F 78.003376 7.721459 22.017229
F 73.545390 7.721459 26.567145
F 73.545390 15.442921 26.567145
F 69.087405 15.442920 41.126879
F 82.461366 5.147638 22.927213
F 82.461366 12.869100 22.927212
F 64.631321 5.148103 22.927575
F 64.631321 12.869564 22.927575
F 73.545384 5.147638 22.927212
F 73.545384 12.869099 22.927212
F 82.461371 5.147638 25.657162
F 82.461371 12.869100 25.657162
F 64.630959 5.148020 25.656961
F 64.630958 12.869482 25.656961
F 73.545389 5.147638 25.657162
F 73.545389 12.869099 25.657162
F 82.461367 7.721459 29.297095
F 82.461367 15.442921 29.297095
F 69.087405 7.721458 41.126879
F 64.630607 7.721161 29.296949
F 64.630607 15.442623 29.296949
F 69.087469 15.442903 22.017218
F 73.545384 7.721459 29.297095
F 73.545384 15.442921 29.297095
F 75.774380 16.729831 37.486944
F 84.690368 1.286908 25.657162
F 84.690368 9.008369 25.657162
F 84.690368 16.729831 25.657162
F 66.858748 1.286992 25.657115
F 66.858748 9.008453 25.657115
F 66.858748 16.729915 25.657115
F 75.774385 1.286908 25.657162
F 75.774385 9.008368 25.657162
F 75.774385 16.729831 25.657162
F 84.690361 3.860729 29.297095
F 84.690361 11.582190 29.297095
F 66.858661 3.860664 29.297061
F 66.858661 11.582125 29.297061
F 75.774379 3.860729 29.297095
F 75.774379 11.582190 29.297096
F 84.690367 3.860729 26.567146
F 84.690367 11.582190 26.567145
F 66.858749 3.860646 26.567210
F 66.858749 11.582106 26.567210
F 75.774385 3.860729 26.567145
F 75.774385 11.582190 26.567145
F 84.690362 1.286908 22.927212
F 84.690362 9.008369 22.927212
F 84.690362 16.729831 22.927212
F 66.858824 1.287011 22.927290
F 66.858824 9.008471 22.927290
F 66.858824 16.729934 22.927290
F 75.774380 1.286908 22.927212
F 75.774380 9.008368 22.927212
F 75.774380 16.729831 22.927212
F 69.087460 7.721445 26.567157
F 69.087460 15.442907 26.567156
F 75.774380 9.008368 37.486944
F 78.003381 7.721459 26.567146
F 78.003381 15.442921 26.567145
F 69.087469 7.721441 22.017218
F 69.087468 5.147656 22.927226
F 69.087468 12.869118 22.927226
F 78.003375 5.147638 22.927212
F 78.003375 12.869099 22.927212
F 69.087458 5.147653 25.657154
F 69.087459 12.869114 25.657154
F 78.003380 5.147638 25.657162
F 78.003381 12.869099 25.657162
F 69.087439 7.721448 29.297089
F 69.087439 15.442910 29.297089
F 75.774380 1.286908 37.486944
F 78.003376 7.721459 29.297095
F 78.003376 15.442921 29.297095
F 78.003381 12.869099 40.216894
F 80.232377 1.286908 32.937028
F 80.232377 9.008368 32.937028
F 80.232377 16.729831 32.937028
F 71.316397 1.286909 32.937028
F 71.316397 9.008369 32.937028
F 71.316397 16.729832 32.937028
F 80.232371 3.860729 36.576961
F 80.232371 11.582190 36.576961
F 71.316388 3.860729 36.576961
F 71.316388 11.582189 36.576961
F 80.232376 3.860729 33.847011
F 80.232376 11.582190 33.847011
F 71.316396 3.860729 33.847012
F 71.316396 11.582189 33.847012
F 80.232371 1.286908 30.207078
F 80.232371 9.008368 30.207079
F 80.232371 16.729831 30.207078
F 71.316393 1.286909 30.207079
F 71.316393 9.008369 30.207079
F 71.316393 16.729832 30.207079
F 82.461372 7.721459 33.847011
F 82.461372 15.442921 33.847011
F 78.003380 5.147638 40.216894
F 64.630286 7.721246 33.847200
F 64.630286 15.442708 33.847200
F 69.087402 12.869101 40.216894
F 73.545389 7.721459 33.847011
F 73.545389 15.442921 33.847011
F 66.858517 16.729860 37.486970
F 82.461366 5.147638 30.207079
F 82.461366 12.869100 30.207078
F 64.630617 5.147933 30.207325
F 64.630617 12.869394 30.207325
F 73.545383 5.147638 30.207078
F 73.545383 12.869099 30.207078
F 82.461371 5.147638 32.937028
F 82.461371 12.869100 32.937028
F 64.630275 5.147854 32.936934
F 64.630275 12.869315 32.936934
F 73.545389 5.147638 32.937028
F 73.545389 12.869099 32.937028
F 82.461367 7.721459 36.576961
F 82.461367 15.442921 36.576961
F 69.087402 5.147640 40.216894
F 64.629958 7.721320 36.576912
F 64.629958 15.442782 36.576912
F 78.003375 12.869099 37.486944
F 73.545383 7.721459 36.576961
F 73.545384 15.442921 36.576961
F 66.858517 9.008398 37.486970
F 84.690368 1.286908 32.937028
F 84.690368 9.008369 32.937028
F 84.690368 16.729831 32.937028
F 66.858591 1.286955 32.937005
F 66.858591 9.008415 32.937005
F 66.858591 16.729878 32.937005
F 75.774385 1.286908 32.937028
F 75.774385 9.008368 32.937028
F 75.774385 16.729831 32.937028
F 84.690361 3.860729 36.576961
F 84.690361 11.582190 36.576961
F 66.858510 3.860701 36.576950
F 66.858510 11.582161 36.576950
F 75.774379 3.860729 36.576961
F 75.774379 11.582190 36.576961
F 84.690367 3.860729 33.847011
F 84.690367 11.582190 33.847011
F 66.858593 3.860683 33.847050
F 66.858593 11.582144 33.847050
F 75.774385 3.860729 33.847011
F 75.774384 11.582190 33.847011
F 84.690362 1.286908 30.207078
F 84.690362 9.008369 30.207078
F 84.690362 16.729831 30.207078
F 66.858665 1.286973 30.207130
F 66.858665 9.008433 30.207130
F 66.858665 16.729896 30.207130
F 75.774380 1.286908 30.207078
F 75.774380 9.008368 30.207078
F 75.774380 16.729831 30.207078
F 69.087430 7.721452 33.847017
F 69.087430 15.442914 33.847017
F 66.858517 1.286937 37.486970
F 78.003381 7.721459 33.847011
F 78.003381 15.442921 33.847011
F 78.003375 5.147638 37.486944
F 69.087438 5.147649 30.207087
F 69.087438 12.869110 30.207087
F 78.003375 5.147638 30.207079
F 78.003375 12.869099 30.207078
F 69.087429 5.147646 32.937024
F 69.087429 12.869107 32.937024
F 78.003381 5.147638 32.937028
F 78.003380 12.869099 32.937028
F 69.087411 7.721455 36.576959
F 69.087411 15.442916 36.576959
F 84.690362 16.729831 37.486944
F 78.003376 7.721459 36.576961
F 78.003376 15.442921 36.576961
F 69.087410 12.869104 37.486948
F 80.232377 1.286908 40.216894
F 80.232377 9.008368 40.216894
F 80.232377 16.729831 40.216894
F 71.316393 1.286908 40.216894
F 71.316393 9.008368 40.216894
F 71.316393 16.729831 40.216894
F 80.232371 3.860729 22.017229
F 80.232371 11.582190 22.017229
F 71.316397 3.860727 22.017228
F 71.316397 11.582188 22.017228
F 80.232376 3.860729 41.126877
F 80.232376 11.582190 41.126877
F 71.316392 3.860729 41.126878
F 71.316392 11.582190 41.126878
F 80.232371 1.286908 37.486944
F 80.232371 9.008368 37.486944
F 80.232371 16.729831 37.486944
F 71.316389 1.286909 37.486945
F 71.316389 9.008369 37.486945
F 71.316389 16.729832 37.486944
F 82.461372 7.721459 41.126877
F 82.461372 15.442921 41.126877
F 69.087410 5.147643 37.486948
F 64.629686 7.721394 41.126936
F 64.629686 15.442856 41.126935
F 78.003381 15.442921 41.126877
F 73.545389 7.721459 41.126877
F 73.545389 15.442921 41.126877
F 84.690362 9.008369 37.486944
F 82.461366 5.147638 37.486944
F 82.461366 12.869100 37.486944
F 64.629950 5.147772 37.487080
F 64.629950 12.869233 37.487080
F 73.545383 5.147638 37.486944
F 73.545383 12.869099 37.486944
F 82.461371 5.147638 40.216894
F 82.461371 12.869100 40.216894
F 64.629580 5.147686 40.216905
F 64.629580 12.869147 40.216905
F 73.545388 5.147638 40.216894
F 73.545388 12.869099 40.216894
F 82.461367 7.721459 22.017229
F 82.461367 15.442921 22.017229
F 78.003381 7.721459 41.126877
F 64.631307 7.720992 22.016971
F 64.631307 15.442454 22.016971
F 84.690362 1.286908 37.486944
F 73.545384 7.721459 22.017229
F 73.545384 15.442921 22.017229
F 75.774384 11.582190 41.126877
F 84.690368 1.286908 40.216894
F 84.690368 9.008369 40.216894
F 84.690368 16.729831 40.216894
F 66.858455 1.286922 40.216887
F 66.858455 9.008382 40.216887
F 66.858455 16.729845 40.216888
F 75.774385 1.286908 40.216894
F 75.774385 9.008368 40.216894
F 75.774385 16.729831 40.216894
F 84.690361 3.860729 22.017229
F 84.690361 11.582190 22.017229
F 66.858823 3.860626 22.017169
F 66.858823 11.582086 22.017169
F 75.774379 3.860729 22.017229
F 75.774379 11.582190 22.017229
F 84.690367 3.860729 41.126878
F 84.690367 11.582190 41.126877
F 66.858438 3.860720 41.126891
F 66.858438 11.582180 41.126891
F 75.774385 3.860729 41.126877
F 80.232377 24.451293 3.817564
F 80.232377 32.172754 3.817564
F 71.316390 24.451292 3.817564
F 71.316390 32.172753 3.817564
F 80.232370 27.025114 7.457497
F 80.232370 34.746575 7.457497
F 80.232370 19.303653 7.457497
F 71.316384 27.025115 7.457497
F 71.316384 34.746575 7.457497
F 71.316384 19.303654 7.457497
F 80.232376 27.025114 4.727547
F 80.232376 34.746575 4.727547
F 80.232376 19.303653 4.727547
F 71.316389 27.025115 4.727547
F 71.316389 34.746575 4.727546
F 71.316389 19.303654 4.727546
F 80.232371 24.451293 1.087614
F 80.232371 32.172753 1.087614
F 71.316388 24.451293 1.087614
F 71.316388 32.172753 1.087614
F 82.461372 30.885844 4.727547
F 82.461372 23.164384 4.727547
F 64.629261 30.885879 4.727502
F 64.629261 23.164419 4.727502
F 73.545389 30.885844 4.727547
F 73.545389 23.164384 4.727547
F 82.461366 28.312023 1.087614
F 82.461366 20.590563 1.087614
F 64.629366 28.311995 1.087619
F 64.629366 20.590534 1.087619
F 73.545382 28.312023 1.087614
F 73.545382 20.590562 1.087614
F 82.461371 28.312023 3.817564
F 82.461371 20.590563 3.817564
F 64.629160 28.311965 3.817598
F 64.629160 20.590505 3.817598
F 73.545388 28.312023 3.817564
F 73.545388 20.590562 3.817564
F 82.461367 30.885844 7.457497
F 82.461367 23.164384 7.457497
F 64.629443 30.885834 7.457343
F 64.629443 23.164374 7.457343
F 73.545383 30.885844 7.457497
F 73.545383 23.164384 7.457497
F 84.690368 24.451293 3.817564
F 84.690368 32.172754 3.817564
F 66.858354 24.451281 3.817574
F 66.858354 32.172741 3.817574
F 75.774385 24.451293 3.817564
F 75.774385 32.172753 3.817564
F 84.690361 27.025114 7.457497
F 84.690361 34.746575 7.457497
F 84.690361 19.303653 7.457497
F 66.858352 27.025126 7.457472
F 78.003376 23.164384 0.177630
F 66.858352 19.303665 7.457473
F 75.774379 27.025114 7.457497
F 75.774379 34.746575 7.457497
F 75.774379 19.303653 7.457497
F 84.690367 27.025114 4.727547
F 84.690367 34.746575 4.727547
F 84.690367 19.303653 4.727547
F 66.858334 27.025130 4.727530
F 78.003376 30.885844 0.177630
F 66.858334 19.303669 4.727530
F 75.774384 27.025114 4.727547
F 75.774385 34.746575 4.727547
F 75.774384 19.303653 4.727547
F 84.690362 24.451293 1.087614
F 84.690362 32.172753 1.087614
F 66.858481 24.451307 1.087631
F 66.858481 32.172768 1.087631
F 75.774380 24.451293 1.087614
F 75.774380 32.172753 1.087614
F 69.087385 30.885847 4.727545
F 69.087385 23.164386 4.727545
F 78.003381 30.885844 4.727547
F 78.003381 23.164384 4.727547
F 69.087382 28.312021 1.087613
F 69.087382 20.590561 1.087613
F 78.003375 28.312023 1.087614
F 78.003375 20.590563 1.087614
F 69.087382 28.312020 3.817566
F 69.087382 20.590560 3.817566
F 78.003381 28.312023 3.817564
F 78.003381 20.590563 3.817564
F 69.087384 30.885846 7.457493
F 69.087384 23.164386 7.457493
F 78.003376 30.885844 7.457497
F 78.003376 23.164384 7.457497
F 80.232377 24.451293 11.097430
F 80.232377 32.172754 11.097430
F 71.316410 24.451297 11.097427
F 71.316410 32.172757 11.097427
F 80.232371 27.025114 14.737362
F 80.232370 34.746575 14.737363
F 80.232370 19.303653 14.737363
F 71.316402 27.025111 14.737361
F 71.316402 34.746572 14.737361
F 71.316402 19.303650 14.737361
F 80.232376 27.025114 12.007413
F 80.232376 34.746575 12.007413
F 80.232376 19.303653 12.007413
F 71.316410 27.025111 12.007415
F 71.316409 34.746571 12.007415
F 71.316410 19.303649 12.007415
F 80.232371 24.451293 8.367480
F 80.232371 32.172753 8.367480
F 71.316385 24.451292 8.367479
F 71.316385 32.172753 8.367479
F 82.461372 30.885844 12.007413
F 82.461372 23.164384 12.007413
F 64.631967 30.885225 12.007693
F 64.631967 23.163764 12.007693
F 73.545391 30.885844 12.007413
F 73.545391 23.164384 12.007413
F 82.461366 28.312023 8.367480
F 82.461366 20.590563 8.367480
F 64.629261 28.311998 8.367233
F 64.629260 20.590537 8.367233
F 73.545382 28.312023 8.367480
F 73.545382 20.590562 8.367480
F 82.461371 28.312023 11.097429
F 82.461371 20.590563 11.097430
F 64.632137 28.312678 11.096776
F 64.632137 20.591218 11.096776
F 73.545390 28.312023 11.097430
F 73.545390 20.590563 11.097430
F 82.461367 30.885844 14.737362
F 82.461367 23.164384 14.737363
F 64.631950 30.885226 14.736937
F 64.631950 23.163766 14.736937
F 73.545385 30.885844 14.737363
F 73.545385 23.164384 14.737363
F 84.690368 24.451293 11.097430
F 84.690368 32.172754 11.097430
F 66.859005 24.451439 11.097303
F 66.859005 32.172899 11.097303
F 75.774385 24.451293 11.097430
F 75.774385 32.172753 11.097430
F 84.690361 27.025114 14.737363
F 84.690361 34.746575 14.737363
F 84.690361 19.303653 14.737363
F 66.858982 27.024973 14.737268
F 66.858982 34.746434 14.737268
F 66.858982 19.303512 14.737268
F 75.774379 27.025114 14.737363
F 75.774379 34.746575 14.737363
F 75.774379 19.303653 14.737363
F 84.690367 27.025114 12.007413
F 84.690367 34.746575 12.007413
F 84.690367 19.303653 12.007413
F 66.859031 27.024962 12.007487
F 66.859031 34.746422 12.007487
F 66.859031 19.303501 12.007487
F 75.774385 27.025114 12.007413
F 75.774385 34.746575 12.007413
F 75.774385 19.303653 12.007413
F 84.690363 24.451293 8.367480
F 84.690363 32.172753 8.367480
F 66.858374 24.451287 8.367444
F 66.858374 32.172747 8.367444
F 75.774380 24.451293 8.367480
F 75.774380 32.172753 8.367480
F 69.087511 30.885817 12.007426
F 69.087511 23.164357 12.007426
F 78.003381 30.885844 12.007413
F 78.003381 23.164384 12.007413
F 69.087377 28.312020 8.367474
F 69.087377 20.590560 8.367474
F 78.003375 28.312023 8.367480
F 78.003375 20.590563 8.367480
F 69.087517 28.312051 11.097407
F 69.087517 20.590591 11.097408
F 78.003381 28.312023 11.097430
F 78.003381 20.590563 11.097430
F 69.087499 30.885819 14.737346
F 69.087499 23.164359 14.737346
F 78.003376 30.885844 14.737363
F 78.003376 23.164384 14.737363
F 80.232377 24.451293 18.377296
F 80.232377 32.172753 18.377296
F 71.316406 24.451296 18.377294
F 71.316406 32.172756 18.377294
F 80.232371 27.025114 0.177630
F 80.232371 34.746575 0.177630
F 80.232370 19.303653 0.177630
F 71.316384 27.025115 0.177631
F 71.316384 34.746575 0.177631
F 71.316384 19.303653 0.177631
F 80.232376 27.025114 19.287279
F 80.232376 34.746575 19.287279
F 80.232376 19.303653 19.287279
F 71.316405 27.025112 19.287281
F 71.316405 34.746572 19.287281
F 71.316405 19.303650 19.287281
F 80.232371 24.451293 15.647346
F 80.232371 32.172753 15.647346
F 71.316402 24.451296 15.647348
F 71.316402 32.172756 15.647348
F 82.461372 30.885844 19.287279
F 82.461372 23.164384 19.287279
F 64.631677 30.885295 19.287694
F 64.631677 23.163834 19.287694
F 73.545390 30.885844 19.287279
F 73.545390 23.164384 19.287279
F 82.461366 28.312023 15.647346
F 82.461366 20.590563 15.647346
F 64.631983 28.312649 15.647790
F 64.631983 20.591188 15.647790
F 73.545384 28.312023 15.647346
F 73.545384 20.590563 15.647346
F 82.461371 28.312023 18.377296
F 82.461371 20.590563 18.377296
F 64.631663 28.312575 18.376975
F 64.631663 20.591115 18.376975
F 73.545390 28.312023 18.377296
F 73.545390 20.590563 18.377296
F 82.461367 30.885844 0.177630
F 82.461367 23.164384 0.177630
F 64.629815 30.885720 0.177574
F 64.629815 23.164260 0.177574
F 73.545383 30.885844 0.177631
F 73.545383 23.164384 0.177631
F 84.690368 24.451293 18.377296
F 84.690368 32.172754 18.377296
F 66.858911 24.451416 18.377222
F 66.858911 32.172876 18.377222
F 75.774385 24.451293 18.377296
F 75.774385 32.172753 18.377296
F 84.690361 27.025114 0.177630
F 84.690361 34.746575 0.177630
F 84.690361 19.303653 0.177630
F 66.858370 27.025115 0.177640
F 66.858370 34.746575 0.177640
F 66.858370 19.303653 0.177640
F 75.774379 27.025114 0.177630
F 75.774379 34.746575 0.177631
F 75.774379 19.303653 0.177631
F 84.690367 27.025114 19.287279
F 84.690367 34.746575 19.287279
F 84.690367 19.303653 19.287279
F 66.858909 27.024992 19.287369
F 66.858909 34.746453 19.287369
F 66.858909 19.303531 19.287369
F 75.774385 27.025114 19.287279
F 75.774385 34.746575 19.287279
F 75.774385 19.303653 19.287279
F 84.690362 24.451293 15.647346
F 84.690362 32.172753 15.647346
F 66.858974 24.451433 15.647443
F 66.858974 32.172893 15.647443
F 75.774380 24.451293 15.647346
F 75.774380 32.172753 15.647346
F 69.087491 30.885822 19.287295
F 69.087491 23.164362 19.287295
F 78.003381 30.885844 19.287279
F 78.003381 23.164384 19.287279
F 69.087499 28.312048 15.647364
F 69.087499 20.590588 15.647364
F 78.003375 28.312023 15.647346
F 78.003375 20.590563 15.647346
F 69.087489 28.312045 18.377282
F 69.087489 20.590584 18.377282
F 78.003381 28.312023 18.377296
F 78.003381 20.590563 18.377296
F 69.087405 30.885841 0.177629
F 69.087405 23.164381 0.177629
F 80.232377 24.451293 25.657162
F 80.232377 32.172754 25.657162
F 71.316401 24.451295 25.657161
F 71.316401 32.172755 25.657161
F 80.232370 27.025114 29.297095
F 80.232370 34.746575 29.297095
F 80.232370 19.303653 29.297095
F 71.316392 27.025113 29.297095
F 71.316392 34.746574 29.297095
F 71.316392 19.303652 29.297095
F 80.232376 27.025114 26.567146
F 80.232376 34.746575 26.567145
F 80.232376 19.303653 26.567145
F 71.316400 27.025113 26.567147
F 71.316400 34.746573 26.567147
F 71.316400 19.303651 26.567147
F 80.232371 24.451293 22.927212
F 80.232371 32.172753 22.927212
F 71.316398 24.451295 22.927214
F 71.316398 32.172755 22.927214
F 82.461372 30.885844 26.567146
F 82.461372 23.164384 26.567145
F 64.630973 30.885465 26.567450
F 64.630973 23.164005 26.567450
F 73.545390 30.885844 26.567145
F 73.545390 23.164384 26.567145
F 82.461366 28.312023 22.927213
F 82.461366 20.590563 22.927212
F 64.631321 28.312488 22.927575
F 64.631321 20.591027 22.927575
F 73.545384 28.312023 22.927212
F 73.545384 20.590563 22.927212
F 82.461371 28.312023 25.657162
F 82.461371 20.590563 25.657162
F 64.630959 28.312405 25.656961
F 64.630958 20.590945 25.656961
F 73.545389 28.312023 25.657162
F 73.545389 20.590563 25.657162
F 82.461367 30.885844 29.297095
F 82.461367 23.164384 29.297095
F 64.630607 30.885546 29.296949
F 64.630607 23.164086 29.296949
F 73.545384 30.885844 29.297095
F 73.545384 23.164384 29.297095
F 84.690368 24.451293 25.657162
F 84.690368 32.172754 25.657162
F 66.858748 24.451377 25.657115
F 66.858748 32.172837 25.657115
F 75.774385 24.451293 25.657162
F 75.774385 32.172753 25.657162
F 84.690361 27.025114 29.297095
F 84.690361 34.746575 29.297095
F 84.690361 19.303653 29.297095
F 66.858661 27.025049 29.297061
F 66.858661 34.746510 29.297061
F 66.858661 19.303588 29.297061
F 75.774379 27.025114 29.297095
F 75.774379 34.746575 29.297096
F 75.774379 19.303653 29.297095
F 84.690367 27.025114 26.567146
F 84.690367 34.746575 26.567145
F 84.690367 19.303653 26.567145
F 66.858749 27.025031 26.567210
F 66.858749 34.746491 26.567210
F 66.858749 19.303569 26.567210
F 75.774385 27.025114 26.567146
F 75.774385 34.746575 26.567145
F 75.774385 19.303653 26.567145
F 84.690362 24.451293 22.927212
F 84.690362 32.172753 22.927212
F 66.858824 24.451396 22.927290
F 66.858824 32.172856 22.927290
F 75.774380 24.451293 22.927212
F 75.774380 32.172753 22.927212
F 69.087460 30.885830 26.567157
F 69.087460 23.164369 26.567156
F 78.003381 30.885844 26.567146
F 78.003381 23.164384 26.567145
F 69.087468 28.312041 22.927226
F 69.087468 20.590581 22.927226
F 78.003375 28.312023 22.927212
F 78.003375 20.590563 22.927212
F 69.087459 28.312038 25.657154
F 69.087459 20.590577 25.657154
F 78.003381 28.312023 25.657162
F 78.003381 20.590563 25.657162
F 69.087439 30.885833 29.297089
F 69.087439 23.164373 29.297089
F 78.003376 30.885844 29.297095
F 78.003376 23.164384 29.297095
F 80.232377 24.451293 32.937028
F 80.232377 32.172753 32.937028
F 71.316397 24.451294 32.937028
F 71.316397 32.172754 32.937028
F 80.232370 27.025114 36.576961
F 80.232370 34.746575 36.576961
F 80.232370 19.303653 36.576961
F 71.316388 27.025114 36.576961
F 71.316388 34.746574 36.576961
F 71.316388 19.303653 36.576961
F 80.232376 27.025114 33.847011
F 80.232376 34.746575 33.847011
F 80.232376 19.303653 33.847011
F 71.316396 27.025113 33.847012
F 71.316396 34.746574 33.847012
F 71.316396 19.303652 33.847012
F 80.232371 24.451293 30.207078
F 80.232371 32.172753 30.207079
F 71.316393 24.451294 30.207079
F 71.316393 32.172754 30.207079
F 82.461372 30.885844 33.847011
F 82.461372 23.164384 33.847011
F 64.630286 30.885631 33.847200
F 64.630286 23.164171 33.847200
F 73.545389 30.885844 33.847011
F 73.545389 23.164384 33.847011
F 82.461366 28.312023 30.207079
F 82.461366 20.590563 30.207078
F 64.630616 28.312318 30.207325
F 64.630616 20.590857 30.207325
F 73.545383 28.312023 30.207078
F 73.545383 20.590563 30.207078
F 82.461371 28.312023 32.937028
F 82.461371 20.590563 32.937028
F 64.630275 28.312239 32.936934
F 64.630274 20.590778 32.936934
F 73.545388 28.312023 32.937028
F 73.545389 20.590562 32.937028
F 82.461367 30.885844 36.576961
F 82.461367 23.164384 36.576961
F 64.629957 30.885705 36.576912
F 64.629957 23.164244 36.576912
F 73.545383 30.885844 36.576961
F 73.545383 23.164384 36.576961
F 84.690368 24.451293 32.937028
F 84.690368 32.172754 32.937028
F 66.858591 24.451339 32.937005
F 66.858591 32.172800 32.937005
F 75.774385 24.451293 32.937028
F 75.774385 32.172753 32.937028
F 84.690361 27.025114 36.576961
F 84.690361 34.746575 36.576961
F 84.690361 19.303653 36.576961
F 66.858510 27.025086 36.576950
F 66.858510 34.746546 36.576950
F 66.858510 19.303624 36.576950
F 75.774379 27.025114 36.576961
F 75.774379 34.746575 36.576961
F 75.774379 19.303653 36.576961
F 84.690367 27.025114 33.847011
F 84.690367 34.746575 33.847011
F 84.690367 19.303653 33.847011
F 66.858593 27.025068 33.847050
F 66.858593 34.746528 33.847050
F 66.858593 19.303607 33.847050
F 75.774385 27.025114 33.847011
F 75.774385 34.746575 33.847011
F 75.774385 19.303653 33.847011
F 84.690362 24.451293 30.207078
F 84.690362 32.172753 30.207078
F 66.858665 24.451358 30.207130
F 66.858665 32.172818 30.207130
F 75.774380 24.451293 30.207078
F 75.774380 32.172753 30.207078
F 69.087430 30.885836 33.847017
F 69.087430 23.164376 33.847018
F 78.003381 30.885844 33.847011
F 78.003381 23.164384 33.847011
F 69.087438 28.312034 30.207087
F 69.087438 20.590574 30.207087
F 78.003375 28.312023 30.207079
F 78.003375 20.590563 30.207078
F 69.087429 28.312031 32.937024
F 69.087429 20.590570 32.937024
F 78.003381 28.312023 32.937028
F 78.003381 20.590563 32.937028
F 69.087411 30.885839 36.576959
F 69.087411 23.164379 36.576959
F 78.003376 30.885844 36.576961
F 78.003376 23.164384 36.576961
F 80.232377 24.451293 40.216894
F 80.232377 32.172754 40.216894
F 71.316393 24.451293 40.216894
F 71.316393 32.172753 40.216894
F 80.232370 27.025114 22.017229
F 80.232370 34.746575 22.017229
F 80.232370 19.303653 22.017229
F 71.316397 27.025112 22.017228
F 71.316397 34.746573 22.017228
F 71.316397 19.303651 22.017228
F 80.232376 27.025114 41.126877
F 80.232376 34.746575 41.126877
F 80.232376 19.303653 41.126877
F 71.316392 27.025114 41.126878
F 71.316392 34.746575 41.126878
F 71.316392 19.303653 41.126877
F 80.232371 24.451293 37.486944
F 80.232371 32.172753 37.486944
F 71.316389 24.451293 37.486945
F 71.316389 32.172754 37.486945
F 82.461372 30.885844 41.126877
F 82.461372 23.164384 41.126878
F 64.629686 30.885779 41.126936
F 64.629686 23.164319 41.126936
F 73.545389 30.885844 41.126877
F 73.545389 23.164384 41.126877
F 82.461366 28.312023 37.486944
F 82.461366 20.590563 37.486944
F 64.629950 28.312157 37.487080
F 64.629950 20.590696 37.487080
F 73.545383 28.312023 37.486944
F 73.545383 20.590563 37.486944
F 82.461371 28.312023 40.216894
F 82.461371 20.590563 40.216894
F 64.629580 28.312070 40.216905
F 64.629580 20.590610 40.216905
F 73.545388 28.312023 40.216894
F 73.545388 20.590562 40.216894
F 82.461367 30.885844 22.017229
F 82.461367 23.164384 22.017229
F 64.631307 30.885376 22.016971
F 64.631306 23.163916 22.016971
F 73.545384 30.885844 22.017229
F 73.545385 23.164384 22.017229
F 84.690368 24.451293 40.216894
F 84.690368 32.172754 40.216894
F 66.858455 24.451307 40.216887
F 66.858455 32.172767 40.216887
F 75.774385 24.451293 40.216894
F 75.774385 32.172753 40.216894
F 84.690361 27.025114 22.017229
F 84.690361 34.746575 22.017229
F 84.690361 19.303653 22.017229
F 66.858823 27.025011 22.017169
F 66.858823 34.746471 22.017169
F 66.858823 19.303549 22.017169
F 75.774379 27.025114 22.017229
F 75.774379 34.746575 22.017229
F 75.774379 19.303653 22.017229
F 84.690367 27.025114 41.126878
F 84.690367 34.746575 41.126877
F 84.690367 19.303653 41.126877
F 66.858438 27.025105 41.126891
F 66.858438 34.746565 41.126891
F 66.858438 19.303644 41.126891
F 75.774385 27.025114 41.126877
F 75.774385 34.746575 41.126877
F 75.774385 19.303653 41.126877
F 84.690362 24.451293 37.486944
F 84.690362 32.172754 37.486944
F 66.858517 24.451322 37.486970
F 66.858517 32.172782 37.486970
F 75.774380 24.451293 37.486944
F 75.774380 32.172753 37.486944
F 69.087405 30.885842 41.126879
F 69.087405 23.164382 41.126879
F 78.003381 30.885844 41.126877
F 78.003381 23.164384 41.126877
F 69.087410 28.312028 37.486948
F 69.087410 20.590567 37.486948
F 78.003375 28.312023 37.486944
F 78.003375 20.590563 37.486944
F 69.087402 28.312025 40.216894
F 69.087402 20.590564 40.216894
F 78.003381 28.312023 40.216894
F 78.003381 20.590563 40.216894
F 69.087469 30.885826 22.017218
F 69.087469 23.164366 22.017218
F 78.003376 30.885844 22.017229
F 78.003376 23.164384 22.017229
F 80.232377 47.615678 3.817564
F 80.232377 39.894216 3.817564
F 71.316390 47.615677 3.817564
F 71.316390 39.894215 3.817564
F 80.232370 50.189499 7.457497
F 80.232371 42.468038 7.457497
F 71.316384 50.189500 7.457497
F 71.316384 42.468038 7.457497
F 80.232376 50.189499 4.727547
F 80.232376 42.468038 4.727547
F 71.316389 50.189500 4.727547
F 71.316389 42.468038 4.727546
F 80.232371 47.615678 1.087614
F 80.232371 39.894216 1.087614
F 71.316388 47.615678 1.087614
F 71.316388 39.894216 1.087614
F 82.461372 38.607306 4.727547
F 82.461372 46.328769 4.727547
F 64.629262 38.607341 4.727502
F 64.629261 46.328804 4.727502
F 73.545388 38.607306 4.727547
F 73.545389 46.328769 4.727547
F 82.461366 51.476408 1.087614
F 82.461366 36.033485 1.087614
F 82.461366 43.754948 1.087614
F 64.629366 51.476380 1.087619
F 64.629366 36.033456 1.087619
F 64.629366 43.754919 1.087619
F 73.545382 51.476408 1.087614
F 73.545382 36.033484 1.087614
F 73.545382 43.754947 1.087614
F 82.461371 51.476408 3.817564
F 82.461371 36.033485 3.817564
F 82.461371 43.754948 3.817564
F 64.629160 51.476350 3.817598
F 64.629160 36.033427 3.817598
F 64.629160 43.754890 3.817598
F 73.545388 51.476407 3.817564
F 73.545388 36.033484 3.817564
F 73.545388 43.754947 3.817564
F 82.461367 38.607306 7.457497
F 82.461367 46.328769 7.457497
F 64.629444 38.607296 7.457344
F 64.629444 46.328759 7.457343
F 73.545383 38.607306 7.457497
F 73.545383 46.328769 7.457497
F 84.690368 47.615678 3.817564
F 84.690368 39.894216 3.817564
F 66.858354 47.615666 3.817574
F 66.858354 39.894204 3.817574
F 75.774385 47.615678 3.817564
F 75.774385 39.894216 3.817564
F 84.690361 50.189499 7.457497
F 84.690361 42.468038 7.457497
F 66.858352 50.189511 7.457472
F 66.858352 42.468049 7.457473
F 75.774379 50.189499 7.457497
F 75.774379 42.468038 7.457497
F 84.690367 50.189499 4.727547
F 84.690367 42.468038 4.727547
F 66.858334 50.189515 4.727530
F 66.858334 42.468054 4.727530
F 75.774385 50.189499 4.727547
F 75.774384 42.468038 4.727547
F 84.690362 47.615678 1.087614
F 84.690362 39.894216 1.087614
F 66.858481 47.615692 1.087631
F 66.858481 39.894230 1.087631
F 75.774380 47.615678 1.087614
F 75.774380 39.894216 1.087614
F 69.087385 38.607309 4.727545
F 69.087385 46.328771 4.727545
F 78.003381 38.607306 4.727547
F 78.003381 46.328769 4.727547
F 69.087382 51.476406 1.087613
F 69.087382 36.033483 1.087613
F 69.087382 43.754946 1.087613
F 78.003375 51.476408 1.087614
F 78.003375 36.033484 1.087614
F 78.003375 43.754947 1.087614
F 69.087382 51.476405 3.817566
F 69.087382 36.033481 3.817566
F 69.087382 43.754945 3.817566
F 78.003380 51.476408 3.817564
F 78.003381 36.033484 3.817564
F 78.003380 43.754947 3.817564
F 69.087384 38.607308 7.457493
F 69.087384 46.328770 7.457493
F 78.003376 38.607306 7.457497
F 78.003376 46.328769 7.457497
F 80.232377 47.615678 11.097430
F 80.232377 39.894216 11.097430
F 71.316410 47.615681 11.097427
F 71.316410 39.894219 11.097427
F 80.232370 50.189499 14.737362
F 80.232371 42.468038 14.737363
F 71.316402 50.189496 14.737361
F 71.316402 42.468035 14.737361
F 80.232376 50.189499 12.007413
F 80.232376 42.468038 12.007413
F 71.316410 50.189496 12.007415
F 71.316410 42.468034 12.007415
F 80.232371 47.615678 8.367480
F 80.232371 39.894216 8.367480
F 71.316385 47.615677 8.367479
F 71.316385 39.894215 8.367479
F 82.461372 38.607306 12.007413
F 82.461372 46.328769 12.007413
F 64.631967 38.606687 12.007693
F 64.631967 46.328149 12.007693
F 73.545391 38.607306 12.007413
F 73.545391 46.328769 12.007413
F 82.461366 51.476408 8.367480
F 82.461366 36.033485 8.367480
F 82.461366 43.754948 8.367480
F 64.629261 51.476382 8.367233
F 64.629261 36.033459 8.367233
F 64.629260 43.754922 8.367233
F 73.545382 51.476408 8.367480
F 73.545382 36.033484 8.367480
F 73.545382 43.754947 8.367480
F 82.461371 51.476408 11.097430
F 82.461371 36.033485 11.097430
F 82.461371 43.754948 11.097430
F 64.632137 51.477063 11.096776
F 64.632137 36.034139 11.096776
F 64.632137 43.755603 11.096776
F 73.545390 51.476408 11.097430
F 73.545390 36.033484 11.097430
F 73.545390 43.754947 11.097430
F 82.461367 38.607306 14.737363
F 82.461367 46.328769 14.737363
F 64.631950 38.606688 14.736937
F 64.631950 46.328151 14.736937
F 73.545385 38.607306 14.737363
F 73.545385 46.328769 14.737363
F 84.690368 47.615678 11.097430
F 84.690368 39.894216 11.097430
F 66.859005 47.615824 11.097303
F 66.859005 39.894362 11.097303
F 75.774385 47.615678 11.097430
F 75.774385 39.894216 11.097430
F 84.690361 50.189499 14.737363
F 84.690361 42.468038 14.737363
F 66.858982 50.189358 14.737268
F 66.858982 42.467897 14.737268
F 75.774379 50.189499 14.737363
F 75.774379 42.468038 14.737363
F 84.690367 50.189499 12.007413
F 84.690367 42.468038 12.007413
F 66.859031 50.189347 12.007487
F 66.859031 42.467886 12.007487
F 75.774385 50.189499 12.007413
F 75.774385 42.468038 12.007413
F 84.690363 47.615678 8.367480
F 84.690362 39.894216 8.367480
F 66.858374 47.615672 8.367444
F 66.858374 39.894210 8.367444
F 75.774380 47.615678 8.367480
F 75.774380 39.894216 8.367480
F 69.087511 38.607279 12.007426
F 69.087511 46.328742 12.007426
F 78.003381 38.607306 12.007413
F 78.003381 46.328769 12.007413
F 69.087377 51.476405 8.367474
F 69.087377 36.033482 8.367474
F 69.087377 43.754945 8.367474
F 78.003375 51.476408 8.367480
F 78.003375 36.033484 8.367480
F 78.003375 43.754947 8.367480
F 69.087517 51.476436 11.097407
F 69.087517 36.033512 11.097407
F 69.087517 43.754976 11.097408
F 78.003381 51.476408 11.097430
F 78.003381 36.033484 11.097430
F 78.003380 43.754947 11.097430
F 69.087499 38.607281 14.737346
F 69.087499 46.328744 14.737346
F 78.003376 38.607306 14.737363
F 78.003376 46.328769 14.737363
F 80.232377 47.615678 18.377296
F 80.232377 39.894216 18.377296
F 71.316406 47.615681 18.377294
F 71.316406 39.894219 18.377294
F 80.232371 50.189499 0.177630
F 80.232371 42.468038 0.177630
F 71.316384 50.189500 0.177631
F 71.316384 42.468038 0.177631
F 80.232376 50.189499 19.287279
F 80.232376 42.468038 19.287279
F 71.316405 50.189496 19.287281
F 71.316405 42.468035 19.287281
F 80.232371 47.615678 15.647346
F 80.232371 39.894216 15.647346
F 71.316402 47.615681 15.647348
F 71.316402 39.894219 15.647348
F 82.461372 38.607306 19.287279
F 82.461372 46.328769 19.287279
F 64.631677 38.606757 19.287694
F 64.631677 46.328219 19.287694
F 73.545390 38.607306 19.287279
F 73.545390 46.328769 19.287279
F 82.461366 51.476408 15.647346
F 82.461366 36.033485 15.647346
F 82.461366 43.754948 15.647346
F 64.631983 51.477034 15.647790
F 64.631983 36.034110 15.647790
F 64.631983 43.755573 15.647790
F 73.545384 51.476408 15.647346
F 73.545384 36.033484 15.647346
F 73.545384 43.754947 15.647346
F 82.461371 51.476408 18.377296
F 82.461371 36.033485 18.377296
F 82.461371 43.754948 18.377296
F 64.631663 51.476960 18.376975
F 64.631663 36.034037 18.376975
F 64.631663 43.755500 18.376975
F 73.545390 51.476408 18.377296
F 73.545390 36.033484 18.377296
F 73.545390 43.754947 18.377296
F 82.461367 38.607306 0.177630
F 82.461367 46.328769 0.177630
F 64.629815 38.607182 0.177575
F 64.629815 46.328645 0.177574
F 73.545383 38.607306 0.177631
F 73.545383 46.328769 0.177631
F 84.690368 47.615678 18.377296
F 84.690368 39.894216 18.377296
F 66.858911 47.615801 18.377222
F 66.858911 39.894339 18.377222
F 75.774385 47.615678 18.377296
F 75.774385 39.894216 18.377296
F 84.690361 50.189499 0.177630
F 84.690361 42.468038 0.177630
F 66.858370 50.189500 0.177640
F 66.858370 42.468038 0.177641
F 75.774379 50.189499 0.177630
F 75.774379 42.468038 0.177631
F 84.690367 50.189499 19.287279
F 84.690367 42.468038 19.287279
F 66.858909 50.189377 19.287369
F 66.858909 42.467916 19.287369
F 75.774385 50.189499 19.287279
F 75.774385 42.468038 19.287279
F 84.690362 47.615678 15.647346
F 84.690362 39.894216 15.647346
F 66.858974 47.615818 15.647443
F 66.858974 39.894356 15.647443
F 75.774380 47.615678 15.647346
F 75.774380 39.894216 15.647346
F 69.087491 38.607284 19.287295
F 69.087491 46.328747 19.287295
F 78.003381 38.607306 19.287279
F 78.003381 46.328769 19.287279
F 69.087499 51.476433 15.647364
F 69.087499 36.033510 15.647364
F 69.087499 43.754973 15.647364
F 78.003375 51.476408 15.647346
F 78.003375 36.033484 15.647346
F 78.003375 43.754947 15.647346
F 69.087489 51.476430 18.377282
F 69.087489 36.033506 18.377283
F 69.087489 43.754969 18.377282
F 78.003381 51.476408 18.377296
F 78.003381 36.033484 18.377296
F 78.003381 43.754947 18.377296
F 69.087405 38.607303 0.177629
F 69.087405 46.328766 0.177629
F 78.003376 38.607306 0.177630
F 78.003376 46.328769 0.177630
F 66.858352 34.746586 7.457472
F 66.858334 34.746591 4.727530
F 80.232377 47.615678 25.657162
F 80.232377 39.894216 25.657162
F 71.316401 47.615680 25.657161
F 71.316401 39.894218 25.657161
F 80.232370 50.189499 29.297095
F 80.232371 42.468038 29.297095
F 71.316392 50.189498 29.297095
F 71.316392 42.468037 29.297095
F 80.232376 50.189499 26.567146
F 80.232376 42.468038 26.567145
F 71.316400 50.189497 26.567147
F 71.316400 42.468036 26.567147
F 80.232371 47.615678 22.927212
F 80.232371 39.894216 22.927212
F 71.316398 47.615680 22.927214
F 71.316398 39.894218 22.927214
F 82.461372 38.607306 26.567145
F 82.461372 46.328769 26.567145
F 64.630973 38.606927 26.567450
F 64.630973 46.328390 26.567450
F 73.545390 38.607306 26.567145
F 73.545390 46.328769 26.567145
F 82.461366 51.476408 22.927213
F 82.461366 36.033485 22.927212
F 82.461366 43.754948 22.927212
F 64.631321 51.476873 22.927575
F 64.631321 36.033949 22.927575
F 64.631321 43.755412 22.927575
F 73.545384 51.476408 22.927212
F 73.545384 36.033484 22.927212
F 73.545384 43.754947 22.927212
F 82.461371 51.476408 25.657162
F 82.461371 36.033485 25.657162
F 82.461371 43.754948 25.657162
F 64.630958 51.476790 25.656961
F 64.630959 36.033867 25.656961
F 64.630958 43.755330 25.656961
F 73.545389 51.476408 25.657162
F 73.545389 36.033484 25.657162
F 73.545389 43.754947 25.657162
F 82.461367 38.607306 29.297095
F 82.461367 46.328769 29.297095
F 64.630607 38.607008 29.296949
F 64.630607 46.328471 29.296949
F 73.545384 38.607306 29.297095
F 73.545384 46.328769 29.297095
F 84.690368 47.615678 25.657162
F 84.690368 39.894216 25.657162
F 66.858748 47.615762 25.657115
F 66.858748 39.894300 25.657115
F 75.774385 47.615678 25.657162
F 75.774385 39.894216 25.657162
F 84.690361 50.189499 29.297095
F 84.690361 42.468038 29.297095
F 66.858661 50.189434 29.297061
F 66.858661 42.467973 29.297061
F 75.774379 50.189499 29.297095
F 75.774379 42.468038 29.297095
F 84.690367 50.189499 26.567146
F 84.690367 42.468038 26.567145
F 66.858749 50.189416 26.567210
F 66.858749 42.467954 26.567210
F 75.774385 50.189499 26.567145
F 75.774385 42.468038 26.567145
F 84.690362 47.615678 22.927212
F 84.690362 39.894216 22.927212
F 66.858824 47.615781 22.927290
F 66.858824 39.894319 22.927290
F 75.774380 47.615678 22.927212
F 75.774380 39.894216 22.927212
F 69.087459 38.607292 26.567156
F 69.087460 46.328754 26.567156
F 78.003381 38.607306 26.567145
F 78.003381 46.328769 26.567145
F 69.087468 51.476426 22.927226
F 69.087468 36.033503 22.927226
F 69.087468 43.754966 22.927226
F 78.003375 51.476408 22.927212
F 78.003375 36.033484 22.927212
F 78.003375 43.754947 22.927212
F 69.087459 51.476423 25.657154
F 69.087459 36.033499 25.657154
F 69.087459 43.754962 25.657154
F 78.003380 51.476408 25.657162
F 78.003381 36.033484 25.657162
F 78.003381 43.754947 25.657162
F 69.087439 38.607295 29.297089
F 69.087439 46.328758 29.297089
F 78.003376 38.607306 29.297095
F 78.003376 46.328769 29.297095
F 80.232377 47.615678 32.937028
F 80.232377 39.894216 32.937028
F 71.316397 47.615679 32.937028
F 71.316397 39.894217 32.937028
F 80.232370 50.189499 36.576961
F 80.232371 42.468038 36.576961
F 71.316388 50.189499 36.576961
F 71.316388 42.468038 36.576961
F 80.232376 50.189499 33.847011
F 80.232376 42.468038 33.847011
F 71.316396 50.189498 33.847012
F 71.316396 42.468037 33.847012
F 80.232371 47.615678 30.207078
F 80.232371 39.894216 30.207078
F 71.316393 47.615679 30.207079
F 71.316393 39.894217 30.207079
F 82.461372 38.607306 33.847011
F 82.461372 46.328769 33.847011
F 64.630286 38.607093 33.847200
F 64.630286 46.328556 33.847200
F 73.545389 38.607306 33.847011
F 73.545389 46.328769 33.847011
F 82.461366 51.476408 30.207079
F 82.461366 36.033485 30.207078
F 82.461366 43.754948 30.207078
F 64.630616 51.476703 30.207325
F 64.630617 36.033779 30.207325
F 64.630617 43.755242 30.207325
F 73.545383 51.476408 30.207078
F 73.545383 36.033484 30.207078
F 73.545383 43.754947 30.207078
F 82.461371 51.476408 32.937028
F 82.461371 36.033485 32.937028
F 82.461371 43.754948 32.937028
F 64.630274 51.476624 32.936934
F 64.630275 36.033700 32.936934
F 64.630275 43.755163 32.936934
F 73.545389 51.476408 32.937028
F 73.545388 36.033484 32.937028
F 73.545389 43.754947 32.937028
F 82.461367 38.607306 36.576961
F 82.461367 46.328769 36.576961
F 64.629958 38.607167 36.576912
F 64.629958 46.328629 36.576912
F 73.545383 38.607306 36.576961
F 73.545383 46.328769 36.576961
F 84.690368 47.615678 32.937028
F 84.690368 39.894216 32.937028
F 66.858591 47.615724 32.937005
F 66.858591 39.894263 32.937005
F 75.774385 47.615678 32.937028
F 75.774385 39.894216 32.937028
F 84.690361 50.189499 36.576961
F 84.690361 42.468038 36.576961
F 66.858510 50.189471 36.576950
F 66.858510 42.468009 36.576950
F 75.774379 50.189499 36.576961
F 75.774379 42.468038 36.576961
F 84.690367 50.189499 33.847011
F 84.690367 42.468038 33.847011
F 66.858593 50.189453 33.847050
F 66.858593 42.467992 33.847050
F 75.774385 50.189499 33.847011
F 75.774385 42.468038 33.847011
F 84.690362 47.615678 30.207078
F 84.690362 39.894216 30.207078
F 66.858665 47.615743 30.207130
F 66.858665 39.894281 30.207130
F 75.774380 47.615678 30.207078
F 75.774380 39.894216 30.207078
F 69.087430 38.607298 33.847017
F 69.087430 46.328761 33.847017
F 78.003381 38.607306 33.847011
F 78.003381 46.328769 33.847011
F 69.087438 51.476419 30.207087
F 69.087438 36.033495 30.207087
F 69.087438 43.754958 30.207087
F 78.003375 51.476408 30.207079
F 78.003375 36.033484 30.207078
F 78.003375 43.754947 30.207078
F 69.087429 51.476416 32.937024
F 69.087429 36.033492 32.937024
F 69.087429 43.754955 32.937024
F 78.003381 51.476408 32.937028
F 78.003380 36.033484 32.937028
F 78.003380 43.754947 32.937028
F 69.087411 38.607301 36.576959
F 69.087411 46.328764 36.576959
F 78.003376 38.607306 36.576961
F 78.003376 46.328769 36.576961
F 80.232377 47.615678 40.216894
F 80.232377 39.894216 40.216894
F 71.316393 47.615678 40.216894
F 71.316393 39.894216 40.216894
F 80.232370 50.189499 22.017229
F 80.232371 42.468038 22.017229
F 71.316397 50.189497 22.017228
F 71.316397 42.468036 22.017228
F 80.232376 50.189499 41.126877
F 80.232376 42.468038 41.126877
F 71.316392 50.189499 41.126878
F 71.316392 42.468038 41.126877
F 80.232371 47.615678 37.486944
F 80.232371 39.894216 37.486944
F 71.316389 47.615678 37.486945
F 71.316389 39.894216 37.486944
F 82.461372 38.607306 41.126877
F 82.461372 46.328769 41.126878
F 64.629686 38.607241 41.126935
F 64.629686 46.328704 41.126936
F 73.545389 38.607306 41.126877
F 73.545389 46.328769 41.126877
F 82.461366 51.476408 37.486944
F 82.461366 36.033485 37.486944
F 82.461366 43.754948 37.486944
F 64.629950 51.476542 37.487080
F 64.629950 36.033618 37.487080
F 64.629950 43.755081 37.487080
F 73.545383 51.476408 37.486944
F 73.545383 36.033484 37.486944
F 73.545383 43.754947 37.486944
F 82.461371 51.476408 40.216894
F 82.461371 36.033485 40.216894
F 82.461371 43.754948 40.216894
F 64.629580 51.476456 40.216905
F 64.629580 36.033532 40.216905
F 64.629580 43.754995 40.216905
F 73.545388 51.476408 40.216894
F 73.545388 36.033484 40.216894
F 73.545388 43.754947 40.216894
F 82.461367 38.607306 22.017229
F 82.461367 46.328769 22.017229
F 64.631307 38.606838 22.016971
F 64.631307 46.328301 22.016971
F 73.545384 38.607306 22.017229
F 73.545384 46.328769 22.017229
F 84.690368 47.615678 40.216894
F 84.690368 39.894216 40.216894
F 66.858455 47.615692 40.216887
F 66.858455 39.894230 40.216888
F 75.774385 47.615678 40.216894
F 75.774385 39.894216 40.216894
F 84.690361 50.189499 22.017229
F 84.690361 42.468038 22.017229
F 66.858823 50.189396 22.017169
F 66.858823 42.467934 22.017169
F 75.774379 50.189499 22.017229
F 75.774379 42.468038 22.017229
F 84.690367 50.189499 41.126878
F 84.690367 42.468038 41.126877
F 66.858438 50.189490 41.126891
F 66.858438 42.468028 41.126891
F 75.774385 50.189499 41.126877
F 75.774384 42.468038 41.126877
F 84.690362 47.615678 37.486944
F 84.690362 39.894216 37.486944
F 66.858517 47.615707 37.486970
F 66.858517 39.894245 37.486970
F 75.774380 47.615678 37.486944
F 75.774380 39.894216 37.486944
F 69.087405 38.607304 41.126879
F 69.087405 46.328767 41.126879
F 78.003381 38.607306 41.126877
F 78.003381 46.328769 41.126877
F 69.087410 51.476412 37.486948
F 69.087410 36.033489 37.486948
F 69.087410 43.754952 37.486948
F 78.003375 51.476408 37.486944
F 78.003375 36.033484 37.486944
F 78.003375 43.754947 37.486944
F 69.087402 51.476409 40.216894
F 69.087402 36.033486 40.216894
F 69.087402 43.754949 40.216894
F 78.003380 51.476408 40.216894
F 78.003381 36.033484 40.216894
F 78.003380 43.754947 40.216894
F 69.087469 38.607288 22.017218
F 69.087469 46.328751 22.017218
F 78.003376 38.607306 22.017229
F 78.003376 46.328769 22.017229
F 80.232377 55.337138 3.817564
F 80.232377 63.058601 3.817564
F 71.316390 55.337137 3.817564
F 71.316390 63.058600 3.817564
F 80.232370 57.910959 7.457497
F 80.232370 65.632423 7.457497
F 71.316384 57.910960 7.457497
F 71.316384 65.632423 7.457497
F 80.232376 57.910959 4.727547
F 80.232376 65.632423 4.727547
F 71.316389 57.910960 4.727546
F 71.316389 65.632423 4.727546
F 80.232371 55.337138 1.087614
F 80.232371 63.058601 1.087614
F 71.316388 55.337138 1.087614
F 71.316388 63.058601 1.087614
F 82.461372 54.050229 4.727547
F 82.461372 61.771691 4.727547
F 64.629261 54.050264 4.727502
F 64.629261 61.771726 4.727502
F 73.545389 54.050229 4.727547
F 73.545389 61.771691 4.727547
F 82.461366 59.197870 1.087614
F 82.461366 66.919333 1.087614
F 64.629366 59.197841 1.087619
F 64.629366 66.919304 1.087619
F 73.545382 59.197869 1.087614
F 73.545382 66.919332 1.087614
F 82.461371 59.197870 3.817564
F 82.461371 66.919333 3.817564
F 64.629160 59.197812 3.817598
F 64.629160 66.919275 3.817598
F 73.545388 59.197869 3.817564
F 73.545388 66.919332 3.817564
F 82.461367 54.050229 7.457497
F 82.461367 61.771691 7.457497
F 64.629443 54.050219 7.457343
F 64.629444 61.771681 7.457344
F 73.545383 54.050229 7.457497
F 73.545383 61.771691 7.457497
F 84.690368 55.337138 3.817564
F 84.690368 63.058601 3.817564
F 66.858354 55.337126 3.817574
F 66.858354 63.058588 3.817574
F 75.774385 55.337138 3.817564
F 75.774385 63.058601 3.817564
F 84.690361 57.910960 7.457497
F 84.690361 65.632423 7.457497
F 66.858352 57.910971 7.457472
F 66.858352 65.632434 7.457473
F 75.774379 57.910960 7.457497
F 75.774379 65.632423 7.457497
F 84.690367 57.910960 4.727547
F 84.690367 65.632423 4.727547
F 66.858334 57.910976 4.727530
F 66.858334 65.632439 4.727530
F 75.774384 57.910960 4.727547
F 75.774384 65.632423 4.727547
F 84.690362 55.337138 1.087614
F 84.690362 63.058601 1.087614
F 66.858481 55.337153 1.087631
F 66.858481 63.058615 1.087631
F 75.774380 55.337138 1.087614
F 75.774380 63.058601 1.087614
F 69.087385 54.050232 4.727545
F 69.087385 61.771694 4.727545
F 78.003381 54.050229 4.727547
F 78.003381 61.771691 4.727547
F 69.087382 59.197868 1.087613
F 69.087382 66.919331 1.087613
F 78.003375 59.197869 1.087614
F 78.003375 66.919333 1.087614
F 69.087382 59.197866 3.817566
F 69.087382 66.919330 3.817566
F 78.003381 59.197869 3.817564
F 78.003381 66.919333 3.817564
F 69.087384 54.050231 7.457493
F 69.087384 61.771693 7.457493
F 78.003376 54.050229 7.457497
F 78.003376 61.771691 7.457497
F 80.232377 55.337138 11.097430
F 80.232377 63.058601 11.097430
F 71.316410 55.337142 11.097427
F 71.316410 63.058605 11.097427
F 80.232371 57.910959 14.737363
F 80.232370 65.632423 14.737363
F 71.316402 57.910956 14.737361
F 71.316402 65.632420 14.737361
F 80.232376 57.910959 12.007413
F 80.232376 65.632423 12.007413
F 71.316410 57.910956 12.007415
F 71.316410 65.632419 12.007415
F 80.232371 55.337138 8.367480
F 80.232371 63.058601 8.367480
F 71.316385 55.337137 8.367479
F 71.316385 63.058600 8.367479
F 82.461372 54.050229 12.007413
F 82.461372 61.771691 12.007413
F 64.631967 54.049610 12.007693
F 64.631967 61.771071 12.007693
F 73.545391 54.050229 12.007413
F 73.545391 61.771691 12.007413
F 82.461366 59.197870 8.367480
F 82.461366 66.919333 8.367480
F 64.629261 59.197844 8.367233
F 64.629260 66.919307 8.367233
F 73.545382 59.197869 8.367480
F 73.545382 66.919332 8.367480
F 82.461371 59.197869 11.097430
F 82.461371 66.919333 11.097430
F 64.632137 59.198524 11.096776
F 64.632137 66.919987 11.096776
F 73.545390 59.197869 11.097430
F 73.545390 66.919333 11.097430
F 82.461367 54.050229 14.737362
F 82.461367 61.771691 14.737363
F 64.631950 54.049611 14.736937
F 64.631950 61.771073 14.736937
F 73.545385 54.050229 14.737363
F 73.545385 61.771691 14.737363
F 84.690368 55.337138 11.097430
F 84.690368 63.058601 11.097430
F 66.859005 55.337284 11.097303
F 66.859005 63.058747 11.097303
F 75.774385 55.337138 11.097430
F 75.774385 63.058601 11.097430
F 84.690361 57.910960 14.737363
F 84.690361 65.632423 14.737363
F 66.858982 57.910819 14.737268
F 66.858982 65.632282 14.737268
F 75.774379 57.910960 14.737363
F 75.774379 65.632423 14.737363
F 84.690367 57.910960 12.007413
F 84.690367 65.632423 12.007413
F 66.859031 57.910807 12.007487
F 66.859031 65.632270 12.007487
F 75.774385 57.910960 12.007413
F 75.774385 65.632423 12.007413
F 84.690363 55.337138 8.367480
F 84.690362 63.058601 8.367480
F 66.858374 55.337132 8.367444
F 66.858374 63.058595 8.367444
F 75.774380 55.337138 8.367480
F 75.774380 63.058601 8.367480
F 69.087511 54.050202 12.007426
F 69.087511 61.771664 12.007426
F 78.003381 54.050229 12.007413
F 78.003381 61.771691 12.007413
F 69.087377 59.197867 8.367474
F 69.087377 66.919330 8.367474
F 78.003375 59.197869 8.367480
F 78.003375 66.919333 8.367480
F 69.087517 59.197897 11.097407
F 69.087517 66.919361 11.097408
F 78.003381 59.197869 11.097430
F 78.003381 66.919333 11.097430
F 69.087499 54.050204 14.737346
F 69.087499 61.771666 14.737346
F 78.003376 54.050229 14.737363
F 78.003376 61.771691 14.737363
F 80.232377 55.337138 18.377296
F 80.232377 63.058601 18.377296
F 71.316406 55.337141 18.377294
F 71.316406 63.058604 18.377294
F 80.232371 57.910959 0.177630
F 80.232370 65.632423 0.177630
F 71.316384 57.910960 0.177631
F 71.316384 65.632423 0.177631
F 80.232376 57.910959 19.287279
F 80.232376 65.632423 19.287279
F 71.316405 57.910957 19.287281
F 71.316405 65.632420 19.287281
F 80.232371 55.337138 15.647346
F 80.232371 63.058601 15.647346
F 71.316402 55.337141 15.647348
F 71.316402 63.058604 15.647348
F 82.461372 54.050229 19.287279
F 82.461372 61.771691 19.287279
F 64.631677 54.049680 19.287694
F 64.631677 61.771141 19.287694
F 73.545390 54.050229 19.287279
F 73.545390 61.771691 19.287279
F 82.461366 59.197870 15.647346
F 82.461366 66.919333 15.647346
F 64.631983 59.198495 15.647790
F 64.631983 66.919958 15.647790
F 73.545384 59.197869 15.647346
F 73.545384 66.919333 15.647346
F 82.461371 59.197870 18.377296
F 82.461371 66.919333 18.377296
F 64.631663 59.198421 18.376975
F 64.631663 66.919885 18.376975
F 73.545390 59.197869 18.377296
F 73.545390 66.919333 18.377296
F 82.461367 54.050229 0.177630
F 82.461367 61.771691 0.177630
F 64.629815 54.050105 0.177574
F 64.629815 61.771567 0.177575
F 73.545383 54.050229 0.177631
F 73.545383 61.771691 0.177631
F 84.690368 55.337138 18.377296
F 84.690368 63.058601 18.377296
F 66.858911 55.337261 18.377222
F 66.858911 63.058724 18.377222
F 75.774385 55.337138 18.377296
F 75.774385 63.058601 18.377296
F 84.690361 57.910960 0.177630
F 84.690361 65.632423 0.177630
F 66.858370 57.910960 0.177640
F 66.858370 65.632423 0.177641
F 75.774379 57.910960 0.177631
F 75.774379 65.632423 0.177631
F 84.690367 57.910960 19.287279
F 84.690367 65.632423 19.287279
F 66.858909 57.910838 19.287369
F 66.858909 65.632301 19.287369
F 75.774385 57.910960 19.287279
F 75.774385 65.632423 19.287279
F 84.690362 55.337138 15.647346
F 84.690362 63.058601 15.647346
F 66.858974 55.337278 15.647443
F 66.858974 63.058741 15.647443
F 75.774380 55.337138 15.647346
F 75.774380 63.058601 15.647346
F 69.087491 54.050207 19.287295
F 69.087491 61.771669 19.287295
F 78.003381 54.050229 19.287279
F 78.003381 61.771691 19.287279
F 69.087499 59.197895 15.647364
F 69.087499 66.919358 15.647364
F 78.003375 59.197869 15.647346
F 78.003375 66.919333 15.647346
F 69.087489 59.197891 18.377283
F 69.087489 66.919354 18.377282
F 78.003381 59.197869 18.377296
F 78.003381 66.919333 18.377296
F 69.087405 54.050226 0.177629
F 69.087405 61.771688 0.177629
F 78.003376 54.050229 0.177630
F 78.003376 61.771691 0.177630
F 82.461372 69.493154 4.727547
F 78.003376 69.493154 0.177630
F 64.629815 69.493030 0.177575
F 82.461367 69.493154 7.457497
F 64.629444 69.493144 7.457343
F 78.003381 69.493154 4.727547
F 78.003376 69.493154 7.457497
F 82.461372 69.493154 12.007413
F 64.631967 69.492534 12.007693
F 82.461367 69.493154 14.737363
F 64.631950 69.492536 14.736937
F 78.003381 69.493154 12.007413
F 78.003376 69.493154 14.737363
F 82.461372 69.493154 19.287279
F 64.631677 69.492604 19.287694
F 78.003381 69.493154 19.287279
F 82.461367 69.493154 0.177630
F 73.545389 69.493154 4.727547
F 69.087405 69.493151 0.177629
F 73.545383 69.493154 7.457497
F 73.545391 69.493154 12.007413
F 73.545385 69.493154 14.737363
F 69.087511 69.493127 12.007426
F 69.087499 69.493129 14.737346
F 73.545390 69.493154 19.287279
F 69.087491 69.493132 19.287295
F 73.545383 69.493154 0.177631
F 80.232377 55.337138 25.657162
F 80.232377 63.058601 25.657162
F 71.316401 55.337140 25.657161
F 71.316401 63.058603 25.657161
F 80.232371 57.910959 29.297095
F 80.232370 65.632423 29.297095
F 71.316392 57.910958 29.297095
F 71.316392 65.632422 29.297095
F 80.232376 57.910959 26.567146
F 80.232376 65.632423 26.567145
F 71.316400 57.910958 26.567147
F 71.316400 65.632421 26.567147
F 80.232371 55.337138 22.927212
F 80.232371 63.058601 22.927212
F 71.316398 55.337140 22.927214
F 71.316398 63.058603 22.927214
F 82.461372 54.050229 26.567146
F 82.461372 61.771691 26.567145
F 64.630973 54.049850 26.567450
F 64.630973 61.771312 26.567450
F 73.545390 54.050229 26.567145
F 73.545390 61.771691 26.567145
F 82.461366 59.197870 22.927212
F 82.461366 66.919333 22.927212
F 64.631321 59.198334 22.927575
F 64.631321 66.919797 22.927575
F 73.545384 59.197869 22.927212
F 73.545384 66.919333 22.927212
F 82.461371 59.197870 25.657162
F 82.461371 66.919333 25.657162
F 64.630958 59.198251 25.656961
F 64.630958 66.919715 25.656961
F 73.545389 59.197869 25.657162
F 73.545389 66.919333 25.657162
F 82.461367 54.050229 29.297095
F 82.461367 61.771691 29.297095
F 64.630607 54.049931 29.296949
F 64.630607 61.771393 29.296949
F 73.545384 54.050229 29.297095
F 73.545384 61.771691 29.297095
F 84.690368 55.337138 25.657162
F 84.690368 63.058601 25.657162
F 66.858748 55.337222 25.657115
F 66.858748 63.058685 25.657115
F 75.774385 55.337138 25.657162
F 75.774385 63.058601 25.657162
F 84.690361 57.910960 29.297095
F 84.690361 65.632423 29.297095
F 66.858661 57.910895 29.297061
F 66.858661 65.632358 29.297061
F 75.774379 57.910960 29.297096
F 75.774379 65.632423 29.297095
F 84.690367 57.910960 26.567145
F 84.690367 65.632423 26.567145
F 66.858749 57.910876 26.567210
F 66.858749 65.632339 26.567210
F 75.774385 57.910960 26.567145
F 75.774385 65.632423 26.567145
F 84.690362 55.337138 22.927212
F 84.690362 63.058601 22.927212
F 66.858824 55.337241 22.927290
F 66.858824 63.058704 22.927290
F 75.774380 55.337138 22.927212
F 75.774380 63.058601 22.927212
F 69.087460 54.050214 26.567157
F 69.087460 61.771677 26.567156
F 78.003381 54.050229 26.567146
F 78.003381 61.771691 26.567145
F 69.087468 59.197887 22.927226
F 69.087468 66.919351 22.927226
F 78.003375 59.197869 22.927212
F 78.003375 66.919333 22.927212
F 69.087459 59.197884 25.657154
F 69.087459 66.919347 25.657154
F 78.003381 59.197869 25.657162
F 78.003381 66.919333 25.657162
F 69.087439 54.050218 29.297089
F 69.087439 61.771680 29.297089
F 78.003376 54.050229 29.297095
F 78.003376 61.771691 29.297095
F 80.232377 55.337138 32.937028
F 80.232377 63.058601 32.937028
F 71.316397 55.337139 32.937028
F 71.316397 63.058602 32.937028
F 80.232371 57.910959 36.576961
F 80.232370 65.632423 36.576961
F 71.316388 57.910959 36.576961
F 71.316388 65.632422 36.576961
F 80.232376 57.910959 33.847011
F 80.232376 65.632423 33.847011
F 71.316396 57.910959 33.847012
F 71.316396 65.632422 33.847012
F 80.232371 55.337138 30.207079
F 80.232371 63.058601 30.207078
F 71.316393 55.337139 30.207079
F 71.316393 63.058602 30.207079
F 82.461372 54.050229 33.847011
F 82.461372 61.771691 33.847011
F 64.630286 54.050016 33.847200
F 64.630286 61.771478 33.847200
F 73.545389 54.050229 33.847011
F 73.545389 61.771691 33.847011
F 82.461366 59.197870 30.207078
F 82.461366 66.919333 30.207078
F 64.630617 59.198164 30.207325
F 64.630617 66.919627 30.207325
F 73.545383 59.197869 30.207078
F 73.545383 66.919332 30.207078
F 82.461371 59.197870 32.937028
F 82.461371 66.919333 32.937028
F 64.630274 59.198085 32.936934
F 64.630274 66.919548 32.936934
F 73.545389 59.197869 32.937028
F 73.545389 66.919332 32.937028
F 82.461367 54.050229 36.576961
F 82.461367 61.771691 36.576961
F 64.629958 54.050090 36.576912
F 64.629958 61.771551 36.576912
F 73.545383 54.050229 36.576961
F 73.545384 61.771691 36.576961
F 84.690368 55.337138 32.937028
F 84.690368 63.058601 32.937028
F 66.858591 55.337185 32.937005
F 66.858591 63.058647 32.937005
F 75.774385 55.337138 32.937028
F 75.774385 63.058601 32.937028
F 84.690361 57.910960 36.576961
F 84.690361 65.632423 36.576961
F 66.858510 57.910931 36.576950
F 66.858510 65.632394 36.576950
F 75.774379 57.910960 36.576961
F 75.774379 65.632423 36.576961
F 84.690367 57.910959 33.847011
F 84.690367 65.632423 33.847011
F 66.858593 57.910913 33.847050
F 66.858593 65.632376 33.847050
F 75.774384 57.910960 33.847011
F 75.774385 65.632423 33.847011
F 84.690362 55.337138 30.207078
F 84.690362 63.058601 30.207078
F 66.858665 55.337203 30.207130
F 66.858665 63.058666 30.207130
F 75.774380 55.337138 30.207078
F 75.774380 63.058601 30.207078
F 69.087430 54.050221 33.847017
F 69.087430 61.771683 33.847017
F 78.003381 54.050229 33.847011
F 78.003381 61.771691 33.847011
F 69.087438 59.197880 30.207087
F 69.087438 66.919344 30.207087
F 78.003375 59.197869 30.207078
F 78.003375 66.919333 30.207078
F 69.087429 59.197877 32.937024
F 69.087429 66.919340 32.937024
F 78.003380 59.197869 32.937028
F 78.003381 66.919333 32.937028
F 69.087411 54.050224 36.576959
F 69.087411 61.771686 36.576959
F 78.003376 54.050229 36.576961
F 78.003376 61.771691 36.576961
F 80.232377 55.337138 40.216894
F 80.232377 63.058601 40.216894
F 71.316393 55.337138 40.216894
F 71.316393 63.058601 40.216894
F 80.232371 57.910959 22.017229
F 80.232370 65.632423 22.017229
F 71.316397 57.910957 22.017228
F 71.316397 65.632421 22.017228
F 80.232376 57.910959 41.126877
F 80.232376 65.632423 41.126877
F 71.316392 57.910960 41.126878
F 71.316392 65.632423 41.126877
F 80.232371 55.337138 37.486944
F 80.232371 63.058601 37.486944
F 71.316389 55.337138 37.486945
F 71.316389 63.058601 37.486944
F 82.461372 54.050229 41.126877
F 82.461372 61.771691 41.126877
F 64.629686 54.050164 41.126936
F 64.629686 61.771626 41.126935
F 73.545389 54.050229 41.126877
F 73.545389 61.771691 41.126877
F 82.461366 59.197869 37.486944
F 82.461366 66.919333 37.486944
F 64.629950 59.198003 37.487080
F 64.629950 66.919466 37.487080
F 73.545383 59.197869 37.486944
F 73.545383 66.919332 37.486944
F 82.461371 59.197870 40.216894
F 82.461371 66.919333 40.216894
F 64.629580 59.197917 40.216905
F 64.629580 66.919380 40.216905
F 73.545388 59.197869 40.216894
F 73.545388 66.919332 40.216894
F 82.461367 54.050229 22.017229
F 82.461367 61.771691 22.017229
F 64.631307 54.049761 22.016971
F 64.631307 61.771223 22.016971
F 73.545384 54.050229 22.017229
F 73.545384 61.771691 22.017229
F 84.690368 55.337138 40.216894
F 84.690368 63.058601 40.216894
F 66.858455 55.337152 40.216887
F 66.858455 63.058615 40.216888
F 75.774385 55.337138 40.216894
F 75.774385 63.058601 40.216894
F 84.690361 57.910960 22.017229
F 84.690361 65.632423 22.017229
F 66.858823 57.910856 22.017169
F 66.858823 65.632319 22.017169
F 75.774379 57.910960 22.017229
F 75.774379 65.632423 22.017229
F 84.690367 57.910959 41.126877
F 84.690367 65.632423 41.126877
F 66.858438 57.910950 41.126891
F 66.858438 65.632413 41.126891
F 75.774384 57.910960 41.126877
F 75.774384 65.632423 41.126877
F 84.690362 55.337138 37.486944
F 84.690362 63.058601 37.486944
F 66.858517 55.337167 37.486970
F 66.858517 63.058630 37.486970
F 75.774380 55.337138 37.486944
F 75.774380 63.058601 37.486944
F 69.087405 54.050227 41.126879
F 69.087405 61.771689 41.126879
F 78.003381 54.050229 41.126877
F 78.003381 61.771691 41.126877
F 69.087410 59.197874 37.486948
F 69.087410 66.919337 37.486948
F 78.003375 59.197869 37.486944
F 78.003375 66.919333 37.486944
F 69.087402 59.197871 40.216894
F 69.087402 66.919334 40.216894
F 78.003381 59.197869 40.216894
F 78.003381 66.919333 40.216894
F 69.087469 54.050211 22.017218
F 69.087469 61.771673 22.017218
F 78.003376 54.050229 22.017229
F 78.003376 61.771691 22.017229
F 82.461372 69.493154 26.567145
F 78.003376 69.493154 22.017229
F 64.630973 69.492775 26.567450
F 82.461367 69.493154 29.297095
F 64.630607 69.492856 29.296949
F 78.003381 69.493154 26.567145
F 78.003376 69.493154 29.297095
F 82.461372 69.493154 33.847011
F 64.630286 69.492941 33.847200
F 82.461367 69.493154 36.576961
F 64.629958 69.493014 36.576912
F 78.003381 69.493154 33.847011
F 78.003376 69.493154 36.576961
F 82.461372 69.493154 41.126877
F 64.629686 69.493089 41.126936
F 78.003381 69.493154 41.126877
F 82.461367 69.493154 22.017229
F 64.631307 69.492686 22.016971
F 73.545390 69.493154 26.567145
F 69.087469 69.493136 22.017218
F 73.545384 69.493154 29.297095
F 69.087460 69.493139 26.567156
F 69.087439 69.493143 29.297089
F 73.545389 69.493154 33.847011
F 73.545383 69.493154 36.576961
F 69.087430 69.493146 33.847018
F 69.087411 69.493149 36.576959
F 73.545389 69.493154 41.126877
F 69.087405 69.493152 41.126879
F 73.545384 69.493154 22.017229
F 89.148371 1.286904 3.817566
F 89.148371 9.008365 3.817566
F 89.148371 16.729827 3.817566
F 98.069933 1.286181 3.817627
F 98.069933 9.007641 3.817627
F 98.069933 16.729104 3.817627
F 89.148364 3.860733 7.457499
F 89.148364 11.582194 7.457499
F 98.069807 3.861375 7.457156
F 98.069807 11.582836 7.457156
F 89.148412 3.860740 4.727539
F 89.148412 11.582201 4.727539
F 98.083240 3.865178 4.723906
F 98.083240 11.586638 4.723906
F 89.148401 1.286897 1.087607
F 89.148401 9.008358 1.087607
F 89.148401 16.729820 1.087606
F 98.080937 1.284184 1.084734
F 98.080937 9.005644 1.084734
F 98.080937 16.727107 1.084733
F 91.377422 7.721476 4.727542
F 91.377422 15.442937 4.727542
F 91.377630 0.000067 14.737410
F 100.311510 7.727922 4.720757
F 100.311510 15.449384 4.720757
F 100.311510 0.006462 4.720757
F 91.377530 5.147588 1.087594
F 91.377530 12.869050 1.087594
F 100.329642 5.144532 1.084702
F 100.329642 12.865993 1.084702
F 91.377686 5.147562 3.817615
F 91.377686 12.869023 3.817615
F 100.344403 5.137546 3.823622
F 100.344402 12.859007 3.823623
F 91.377692 7.721541 7.457556
F 91.377692 15.443003 7.457556
F 91.377424 0.000016 12.007403
F 100.339859 7.731801 7.460326
F 100.339859 15.453263 7.460326
F 100.339859 0.010341 7.460326
F 93.606737 1.286788 3.817633
F 93.606737 9.008248 3.817633
F 93.606737 16.729711 3.817634
F 102.551292 1.282434 3.776327
F 102.551292 9.003895 3.776327
F 102.551292 16.725358 3.776327
F 93.606752 3.860846 7.457553
F 93.606752 11.582307 7.457553
F 102.548888 3.864981 7.408045
F 102.548888 11.586442 7.408045
F 93.607913 3.861104 4.727266
F 93.607913 11.582565 4.727266
F 102.656444 3.875911 4.660391
F 102.656443 11.597371 4.660391
F 93.607751 1.286556 1.087368
F 93.607751 9.008016 1.087368
F 93.607751 16.729479 1.087368
F 102.634376 1.271103 1.033505
F 102.634376 8.992563 1.033505
F 102.634375 16.714026 1.033505
F 86.919365 7.721460 4.727547
F 86.919365 15.442922 4.727547
F 86.919364 0.000000 14.737364
F 95.837140 7.721789 4.727436
F 95.837140 15.443251 4.727436
F 95.837140 0.000329 4.727436
F 104.693872 7.586833 4.664699
F 104.693872 15.308295 4.664699
F 95.840771 0.001439 0.178596
F 86.919360 5.147638 1.087614
F 86.919360 12.869099 1.087614
F 95.838775 5.147087 1.087516
F 95.838775 12.868548 1.087515
F 104.967592 5.128848 0.817644
F 104.967591 12.850309 0.817643
F 86.919369 5.147637 3.817565
F 86.919369 12.869098 3.817565
F 95.841225 5.146236 3.818616
F 95.841225 12.867697 3.818616
F 104.978520 5.069678 3.602405
F 104.978520 12.791139 3.602405
F 86.919365 7.721461 7.457498
F 86.919365 15.442923 7.457498
F 95.840771 15.444361 0.178596
F 95.840909 7.722770 7.458455
F 95.840909 15.444232 7.458455
F 95.840909 0.001309 7.458455
F 104.954833 7.794388 7.359018
F 104.954833 15.515850 7.359018
F 104.954833 0.072928 7.359018
F 89.148370 1.286905 11.097432
F 89.148370 9.008365 11.097432
F 89.148370 16.729828 11.097432
F 98.068697 1.286404 11.096783
F 98.068697 9.007864 11.096783
F 98.068697 16.729327 11.096783
F 89.148363 3.860732 14.737364
F 89.148363 11.582193 14.737364
F 98.067957 3.861128 14.736691
F 98.067957 11.582588 14.736691
F 89.148413 3.860741 12.007405
F 89.148413 11.582201 12.007405
F 98.079931 3.864546 12.003972
F 98.079931 11.586007 12.003972
F 89.148412 1.286896 8.367472
F 89.148412 9.008356 8.367472
F 89.148412 16.729819 8.367471
F 98.081898 1.282582 8.363874
F 98.081898 9.004042 8.363874
F 98.081898 16.725505 8.363873
F 91.377425 7.721476 12.007403
F 91.377424 15.442938 12.007402
F 95.840771 7.722899 0.178596
F 100.307223 7.725557 11.999944
F 100.307223 15.447019 11.999944
F 100.307223 0.004097 11.999944
F 91.377419 5.147621 8.367473
F 91.377419 12.869082 8.367472
F 100.311429 5.142172 8.358248
F 100.311429 12.863633 8.358248
F 91.377665 5.147563 11.097483
F 91.377665 12.869024 11.097483
F 100.334369 5.138557 11.098246
F 100.334368 12.860019 11.098246
F 91.377630 7.721527 14.737410
F 91.377630 15.442989 14.737410
F 86.919363 15.442922 0.177631
F 100.329570 7.729525 14.738251
F 100.329570 15.450987 14.738251
F 100.329570 0.008065 14.738251
F 93.606730 1.286803 11.097474
F 93.606730 9.008263 11.097474
F 93.606730 16.729726 11.097475
F 102.538879 1.286698 11.057696
F 102.538879 9.008158 11.057696
F 102.538879 16.729621 11.057697
F 93.606681 3.860825 14.737396
F 93.606681 11.582285 14.737396
F 102.532885 3.859143 14.699057
F 102.532885 11.580603 14.699057
F 93.607710 3.861050 12.007178
F 93.607710 11.582510 12.007178
F 102.617888 3.863561 11.966635
F 102.617888 11.585022 11.966635
F 93.607892 1.286539 8.367216
F 93.607892 9.007999 8.367216
F 93.607892 16.729462 8.367216
F 102.632262 1.283479 8.321172
F 102.632262 9.004939 8.321172
F 102.632262 16.726402 8.321172
F 86.919365 7.721460 12.007413
F 86.919365 15.442922 12.007413
F 86.919363 7.721460 0.177631
F 95.836957 7.721777 12.007196
F 95.836957 15.443239 12.007195
F 95.836957 0.000317 12.007196
F 104.688134 7.618017 11.962094
F 104.688133 15.339478 11.962094
F 104.872007 12.814595 18.286939
F 86.919358 5.147638 8.367480
F 86.919358 12.869099 8.367480
F 95.837193 5.147281 8.367273
F 95.837193 12.868742 8.367273
F 104.692994 5.257267 8.325570
F 104.692993 12.978728 8.325570
F 86.919370 5.147637 11.097431
F 86.919370 12.869098 11.097431
F 95.840226 5.146492 11.098231
F 95.840226 12.867953 11.098231
F 104.928036 5.076479 11.012901
F 104.928036 12.797940 11.012901
F 86.919364 7.721460 14.737364
F 86.919364 15.442922 14.737364
F 104.872007 5.093134 18.286939
F 95.839752 7.722503 14.738062
F 95.839752 15.443965 14.738062
F 95.839752 0.001042 14.738062
F 104.900183 7.784695 14.650155
F 104.900182 15.506157 14.650155
F 104.900182 0.063235 14.650155
F 89.148369 1.286905 18.377297
F 89.148369 9.008365 18.377297
F 89.148369 16.729828 18.377297
F 98.067229 1.286589 18.376600
F 98.067229 9.008050 18.376600
F 98.067229 16.729513 18.376600
F 89.148381 3.860736 0.177636
F 89.148381 11.582196 0.177636
F 98.077279 3.864909 0.181791
F 98.077279 11.586369 0.181791
F 89.148400 3.860738 19.287273
F 89.148399 11.582198 19.287273
F 98.076409 3.863669 19.284580
F 98.076409 11.585130 19.284580
F 89.148403 1.286898 15.647338
F 89.148403 9.008358 15.647338
F 89.148403 16.729821 15.647338
F 98.078299 1.283500 15.644248
F 98.078299 9.004960 15.644248
F 98.078299 16.726423 15.644248
F 91.377411 7.721474 19.287268
F 91.377411 15.442936 19.287268
F 95.839163 12.868186 18.377897
F 100.302819 7.724623 19.280865
F 100.302819 15.446085 19.280865
F 100.302819 0.003163 19.280865
F 91.377412 5.147622 15.647335
F 91.377412 12.869083 15.647334
F 100.304913 5.144094 15.640520
F 100.304913 12.865556 15.640520
F 91.377592 5.147581 18.377335
F 91.377592 12.869042 18.377335
F 100.324563 5.140586 18.377784
F 100.324563 12.862048 18.377784
F 91.377643 7.721523 0.177671
F 91.377643 15.442985 0.177671
F 95.839163 5.146725 18.377897
F 100.336754 7.732394 0.183220
F 100.336754 15.453856 0.183220
F 100.336754 0.010934 0.183220
F 93.606635 1.286825 18.377321
F 93.606635 9.008285 18.377321
F 93.606635 16.729748 18.377321
F 102.527365 1.290578 18.338993
F 102.527365 9.012039 18.338993
F 102.527365 16.733501 18.338993
F 93.607265 3.860954 0.177837
F 93.607265 11.582415 0.177838
F 102.593620 3.877180 0.157161
F 102.593620 11.598640 0.157161
F 93.607410 3.860977 19.287094
F 93.607411 11.582437 19.287094
F 102.595006 3.860875 19.250849
F 102.595006 11.582336 19.250849
F 93.607577 1.286619 15.647130
F 93.607577 9.008080 15.647130
F 93.607577 16.729542 15.647130
F 102.606594 1.285488 15.608748
F 102.606594 9.006948 15.608749
F 102.606594 16.728411 15.608748
F 86.919364 7.721460 19.287279
F 86.919364 15.442922 19.287279
F 86.919368 12.869099 18.377297
F 95.836483 7.721650 19.287126
F 95.836483 15.443112 19.287125
F 95.836483 0.000190 19.287126
F 104.679973 7.631054 19.234135
F 104.679972 15.352515 19.234135
F 86.919368 5.147637 18.377296
F 86.919357 5.147638 15.647346
F 86.919358 12.869099 15.647346
F 95.836724 5.147380 15.647153
F 95.836724 12.868841 15.647153
F 104.683929 5.244903 15.598019
F 104.683928 12.966365 15.598019
F 91.377422 0.000015 4.727542
F 91.377692 0.000081 7.457556
F 86.919365 0.000000 7.457498
F 91.377643 0.000062 0.177671
F 91.377411 0.000014 19.287268
F 89.148367 1.286906 25.657163
F 89.148367 9.008366 25.657163
F 89.148367 16.729829 25.657164
F 98.065905 1.286795 25.656555
F 98.065905 9.008255 25.656555
F 98.065905 16.729718 25.656555
F 89.148365 3.860732 29.297097
F 89.148365 11.582193 29.297097
F 98.071246 3.862868 29.298108
F 98.071246 11.584329 29.298108
F 89.148390 3.860736 26.567141
F 89.148390 11.582196 26.567141
F 98.072870 3.862772 26.565696
F 98.072870 11.584233 26.565696
F 89.148389 1.286901 22.927207
F 89.148389 9.008361 22.927207
F 89.148389 16.729824 22.927207
F 98.074638 1.284420 22.924892
F 98.074638 9.005880 22.924892
F 98.074638 16.727343 22.924892
F 91.377399 7.721472 26.567137
F 91.377399 15.442934 26.567137
F 86.919362 12.869099 40.216894
F 100.298838 7.723816 26.561967
F 100.298838 15.445279 26.561966
F 100.298838 0.002356 26.561967
F 91.377397 5.147625 22.927203
F 91.377397 12.869086 22.927203
F 100.300796 5.144904 22.921392
F 100.300796 12.866365 22.921392
F 91.377535 5.147595 25.657193
F 91.377535 12.869056 25.657193
F 100.314232 5.142658 25.657313
F 100.314232 12.864120 25.657313
F 91.377499 7.721495 29.297122
F 91.377499 15.442957 29.297122
F 86.919362 5.147638 40.216894
F 100.309977 7.727107 29.296798
F 100.309977 15.448568 29.296798
F 100.309977 0.005646 29.296798
F 93.606560 1.286843 25.657186
F 93.606560 9.008303 25.657186
F 93.606560 16.729766 25.657186
F 102.517563 1.294261 25.620775
F 102.517563 9.015721 25.620775
F 102.517563 16.737184 25.620775
F 93.606737 3.860823 29.297138
F 93.606737 11.582283 29.297138
F 102.573318 3.866094 29.275947
F 102.573320 11.587555 29.275948
F 93.607145 3.860913 26.567012
F 93.607145 11.582374 26.567011
F 102.569631 3.857902 26.540971
F 102.569631 11.579362 26.540970
F 93.607267 1.286693 22.927051
F 93.607267 9.008153 22.927051
F 93.607267 16.729616 22.927051
F 102.583466 1.288165 22.893462
F 102.583466 9.009626 22.893462
F 102.583466 16.731089 22.893461
F 86.919364 7.721460 26.567145
F 86.919364 15.442921 26.567145
F 104.844256 0.045773 21.923850
F 95.836096 7.721554 26.567115
F 95.836096 15.443016 26.567115
F 95.836096 0.000094 26.567115
F 104.676105 7.648485 26.514498
F 104.676104 15.369946 26.514498
F 104.844256 15.488695 21.923851
F 86.919357 5.147638 22.927212
F 86.919357 12.869099 22.927212
F 95.836263 5.147506 22.927124
F 95.836263 12.868967 22.927124
F 104.677376 5.230816 22.872229
F 104.677375 12.952277 22.872229
F 86.919366 5.147637 25.657163
F 86.919366 12.869099 25.657163
F 95.838152 5.146950 25.657683
F 95.838152 12.868411 25.657684
F 104.812660 5.113163 25.561774
F 104.812660 12.834624 25.561774
F 86.919361 7.721460 29.297096
F 86.919361 15.442922 29.297096
F 104.844256 7.767233 21.923851
F 95.837703 7.722127 29.297647
F 95.837703 15.443589 29.297647
F 95.837703 0.000666 29.297647
F 104.801407 7.699716 29.213655
F 104.801408 15.421176 29.213656
F 106.971996 16.698712 39.427325
F 89.148379 1.286904 32.937030
F 89.148379 9.008364 32.937030
F 89.148379 16.729827 32.937031
F 98.074190 1.283302 32.939176
F 98.074190 9.004762 32.939177
F 98.074190 16.726225 32.939177
F 89.148375 3.860734 36.576964
F 89.148375 11.582194 36.576964
F 98.072347 3.863939 36.578978
F 98.072347 11.585399 36.578978
F 89.148378 3.860734 33.847008
F 89.148378 11.582195 33.847008
F 98.069963 3.860694 33.847006
F 98.069963 11.582155 33.847006
F 89.148379 1.286902 30.207074
F 89.148379 9.008363 30.207074
F 89.148379 16.729825 30.207074
F 98.071236 1.285779 30.206812
F 98.071236 9.007239 30.206812
F 98.071236 16.728702 30.206812
F 91.377488 7.721494 33.846984
F 91.377488 15.442956 33.846984
F 95.838636 0.000793 22.017751
F 100.318913 7.723630 33.842536
F 100.318913 15.445092 33.842536
F 100.318913 0.002170 33.842536
F 91.377426 5.147617 30.207063
F 91.377426 12.869079 30.207063
F 100.316364 5.146422 30.202249
F 100.316364 12.867883 30.202249
F 91.377463 5.147614 32.937046
F 91.377463 12.869075 32.937046
F 100.307676 5.143529 32.937162
F 100.307676 12.864991 32.937162
F 91.377411 7.721470 36.576968
F 91.377411 15.442932 36.576969
F 95.838636 15.443715 22.017751
F 100.304483 7.725311 36.576433
F 100.304483 15.446773 36.576433
F 100.304483 0.003851 36.576433
F 93.607046 1.286758 32.937112
F 93.607046 9.008219 32.937112
F 93.607046 16.729681 32.937112
F 102.557086 1.290810 32.913466
F 102.557086 9.012270 32.913466
F 102.557086 16.733733 32.913466
F 93.607055 3.860898 36.577058
F 93.607055 11.582358 36.577058
F 102.547236 3.854824 36.547048
F 102.547236 11.576284 36.547048
F 93.606812 3.860843 33.846943
F 93.606812 11.582304 33.846943
F 102.572481 3.874391 33.807672
F 102.572481 11.595851 33.807672
F 93.606986 1.286761 30.206977
F 93.606986 9.008221 30.206977
F 93.606986 16.729684 30.206977
F 102.566886 1.281105 30.183316
F 102.566886 9.002565 30.183316
F 102.566886 16.724028 30.183316
F 86.919366 7.721460 33.847011
F 86.919366 15.442922 33.847011
F 95.838636 7.722253 22.017751
F 95.838145 7.721965 33.846626
F 95.838145 15.443427 33.846625
F 95.838145 0.000504 33.846626
F 104.912516 7.776509 33.567694
F 104.912516 15.497971 33.567693
F 104.912516 0.055049 33.567694
F 86.919358 5.147638 30.207078
F 86.919358 12.869099 30.207078
F 95.836951 5.147363 30.206902
F 95.836951 12.868825 30.206902
F 104.936163 5.074530 29.952189
F 104.936158 12.795994 29.952191
F 86.919365 5.147638 32.937029
F 86.919365 12.869099 32.937029
F 95.837276 5.146971 32.937481
F 95.837277 12.868432 32.937481
F 104.776859 5.163920 32.718829
F 104.776860 12.885381 32.718827
F 86.919359 7.721460 36.576961
F 86.919359 15.442922 36.576961
F 86.919362 15.442922 22.017230
F 95.836867 7.722057 36.577347
F 95.836867 15.443519 36.577347
F 95.836867 0.000597 36.577347
F 104.748437 7.701016 36.343063
F 104.748437 15.422478 36.343063
F 86.919362 7.721460 22.017230
F 89.148387 1.286903 40.216899
F 89.148387 9.008363 40.216899
F 89.148387 16.729826 40.216899
F 98.073358 1.283142 40.220200
F 98.073358 9.004602 40.220200
F 98.073358 16.726065 40.220199
F 89.148361 3.860732 22.017230
F 89.148361 11.582192 22.017230
F 98.066544 3.860973 22.016573
F 98.066544 11.582434 22.016573
F 89.148359 3.860731 41.126877
F 89.148359 11.582192 41.126877
F 98.067351 3.859886 41.128200
F 98.067351 11.581346 41.128200
F 89.148364 1.286905 37.486942
F 89.148364 9.008365 37.486942
F 89.148364 16.729828 37.486942
F 98.068840 1.287357 37.487725
F 98.068840 9.008817 37.487725
F 98.068840 16.730280 37.487724
F 91.377531 7.721507 41.126849
F 91.377531 15.442968 41.126849
F 104.736750 12.901510 39.988246
F 100.317492 7.724200 41.125651
F 100.317492 15.445662 41.125651
F 95.836319 5.147153 40.217223
F 91.377500 5.147596 37.486911
F 91.377500 12.869058 37.486911
F 100.314623 5.145668 37.483361
F 100.314623 12.867129 37.483361
F 91.377362 5.147642 40.216890
F 91.377362 12.869104 40.216890
F 100.300576 5.144959 40.217802
F 100.300576 12.866420 40.217803
F 91.377555 7.721509 22.017263
F 91.377555 15.442971 22.017263
F 104.736750 5.180049 39.988246
F 100.319707 7.727528 22.017227
F 100.319707 15.448990 22.017227
F 100.319707 0.006068 22.017227
F 93.607175 1.286704 40.217083
F 93.607175 9.008164 40.217083
F 93.607175 16.729627 40.217083
F 102.549854 1.292398 40.189992
F 102.549854 9.013858 40.189992
F 102.549854 16.735321 40.189992
F 93.606585 3.860803 22.017254
F 93.606585 11.582263 22.017255
F 102.522283 3.855269 21.979100
F 102.522283 11.576730 21.979100
F 93.606434 3.860754 41.126888
F 93.606434 11.582215 41.126888
F 102.563514 3.877526 41.090721
F 102.563514 11.598987 41.090721
F 93.606629 1.286840 37.486918
F 93.606629 9.008300 37.486918
F 93.606629 16.729763 37.486918
F 102.568232 1.271766 37.447885
F 102.568232 8.993226 37.447885
F 102.568232 16.714689 37.447885
F 86.919367 7.721460 41.126877
F 86.919367 15.442922 41.126877
F 95.836319 12.868615 40.217224
F 95.837953 7.721812 41.126833
F 95.837953 15.443274 41.126833
F 95.837953 0.000352 41.126833
F 104.887796 7.771892 40.880873
F 104.887796 15.493354 40.880873
F 104.887796 0.050432 40.880874
F 86.919359 5.147638 37.486944
F 86.919359 12.869099 37.486944
F 95.837710 5.147270 37.486615
F 95.837710 12.868731 37.486615
F 104.887497 5.104984 37.211726
F 104.887497 12.826445 37.211726
F 106.971996 1.255789 39.427325
F 106.971996 8.977249 39.427325
F 100.317492 0.002740 41.125651
F 91.377399 0.000011 26.567137
F 91.377499 0.000035 29.297122
F 91.377555 0.000048 22.017263
F 91.377531 0.000046 41.126849
F 91.377488 0.000034 33.846984
F 91.377411 0.000010 36.576969
F 104.908839 0.042067 43.661785
F 104.908839 15.484989 43.661785
F 104.908839 7.763527 43.661785
F 89.148371 24.451289 3.817566
F 89.148371 32.172750 3.817566
F 98.069933 24.450566 3.817627
F 98.069933 32.172026 3.817627
F 89.148364 27.025118 7.457499
F 86.919365 30.885845 19.287279
F 89.148364 19.303657 7.457499
F 98.069807 27.025760 7.457156
F 102.606594 32.171333 15.608748
F 98.069807 19.304299 7.457156
F 89.148412 27.025125 4.727539
F 95.840771 23.165824 0.178596
F 89.148412 19.303664 4.727539
F 98.083240 27.029563 4.723906
F 95.840771 30.887284 0.178596
F 98.083240 19.308101 4.723906
F 89.148401 24.451282 1.087607
F 89.148401 32.172743 1.087607
F 98.080937 24.448569 1.084734
F 98.080937 32.170029 1.084734
F 91.377422 30.885860 4.727542
F 91.377422 23.164400 4.727542
F 100.311510 30.892307 4.720757
F 100.311510 23.170847 4.720757
F 91.377530 28.311973 1.087594
F 91.377530 20.590513 1.087594
F 100.329642 28.308917 1.084702
F 100.329642 20.587456 1.084702
F 91.377686 28.311947 3.817615
F 91.377686 20.590486 3.817616
F 100.344402 28.301931 3.823622
F 100.344402 20.580471 3.823623
F 91.377692 30.885926 7.457556
F 91.377692 23.164466 7.457556
F 100.339859 30.896186 7.460326
F 100.339859 23.174726 7.460326
F 93.606737 24.451173 3.817633
F 93.606737 32.172633 3.817633
F 102.551292 24.446820 3.776327
F 102.551292 32.168280 3.776327
F 93.606752 27.025231 7.457553
F 86.919363 23.164385 0.177631
F 93.606752 19.303770 7.457554
F 102.548888 27.029366 7.408045
F 86.919363 30.885845 0.177631
F 102.548888 19.307905 7.408045
F 93.607913 27.025489 4.727266
F 104.872007 20.536059 18.286939
F 93.607913 19.304028 4.727266
F 102.656444 27.040296 4.660391
F 104.872007 28.257519 18.286939
F 102.656444 19.318835 4.660391
F 93.607751 24.450941 1.087368
F 93.607751 32.172401 1.087368
F 102.634376 24.435489 1.033505
F 102.634376 32.156949 1.033505
F 86.919365 30.885845 4.727547
F 86.919365 23.164385 4.727547
F 95.837140 30.886174 4.727436
F 95.837140 23.164714 4.727436
F 104.693872 30.751218 4.664699
F 104.693872 23.029758 4.664699
F 86.919360 28.312023 1.087614
F 86.919360 20.590562 1.087614
F 95.838775 28.311472 1.087516
F 95.838775 20.590011 1.087515
F 104.967592 28.293233 0.817644
F 104.967591 20.571773 0.817644
F 86.919369 28.312022 3.817565
F 86.919369 20.590562 3.817565
F 95.841225 28.310621 3.818616
F 95.841225 20.589160 3.818616
F 104.978520 28.234063 3.602405
F 104.978520 20.512603 3.602405
F 86.919365 30.885846 7.457498
F 86.919365 23.164385 7.457498
F 95.840909 30.887155 7.458455
F 95.840909 23.165694 7.458455
F 104.954833 30.958773 7.359018
F 104.954833 23.237313 7.359018
F 89.148370 24.451290 11.097432
F 89.148370 32.172750 11.097432
F 98.068697 24.450789 11.096783
F 98.068697 32.172249 11.096783
F 89.148363 27.025117 14.737364
F 95.839163 20.589649 18.377897
F 89.148363 19.303656 14.737364
F 98.067957 27.025513 14.736691
F 95.839163 28.311109 18.377897
F 98.067957 19.304051 14.736691
F 89.148413 27.025126 12.007405
F 86.919368 20.590562 18.377297
F 89.148413 19.303665 12.007404
F 98.079931 27.028931 12.003972
F 86.919368 28.312022 18.377296
F 98.079931 19.307470 12.003972
F 89.148412 24.451281 8.367472
F 89.148412 32.172741 8.367472
F 98.081898 24.446967 8.363874
F 98.081898 32.168427 8.363874
F 91.377424 30.885861 12.007403
F 91.377424 23.164401 12.007403
F 100.307223 30.889942 11.999944
F 100.307224 23.168482 11.999944
F 91.377419 28.312006 8.367473
F 91.377419 20.590545 8.367472
F 100.311429 28.306557 8.358248
F 100.311429 20.585097 8.358248
F 91.377665 28.311948 11.097483
F 91.377665 20.590487 11.097483
F 100.334368 28.302942 11.098246
F 100.334368 20.581482 11.098247
F 91.377630 30.885912 14.737410
F 91.377629 23.164452 14.737410
F 100.329570 30.893910 14.738251
F 100.329570 23.172450 14.738251
F 93.606730 24.451188 11.097474
F 93.606730 32.172648 11.097474
F 102.538879 24.451083 11.057696
F 102.538879 32.172543 11.057696
F 93.606681 27.025210 14.737396
F 104.683928 20.687829 15.598019
F 93.606681 19.303748 14.737396
F 102.532885 27.023528 14.699057
F 102.532885 34.744988 14.699057
F 102.532885 19.302067 14.699057
F 93.607710 27.025434 12.007178
F 104.683929 28.409288 15.598019
F 93.607710 19.303973 12.007178
F 102.617888 27.027947 11.966635
F 95.836724 20.590304 15.647153
F 102.617888 19.306485 11.966635
F 93.607892 24.450924 8.367216
F 93.607892 32.172384 8.367216
F 102.632262 24.447864 8.321172
F 102.632262 32.169324 8.321172
F 86.919365 30.885845 12.007413
F 86.919365 23.164385 12.007413
F 95.836957 30.886162 12.007196
F 95.836957 23.164702 12.007196
F 104.688134 30.782402 11.962094
F 104.688134 23.060942 11.962094
F 86.919358 28.312023 8.367480
F 86.919358 20.590562 8.367480
F 95.837193 28.311666 8.367273
F 95.837193 20.590206 8.367273
F 104.692994 28.421652 8.325570
F 104.692993 20.700192 8.325571
F 86.919370 28.312022 11.097431
F 86.919370 20.590561 11.097431
F 95.840226 28.310877 11.098231
F 95.840226 20.589416 11.098231
F 104.928037 28.240864 11.012901
F 104.928037 20.519404 11.012902
F 86.919364 30.885845 14.737364
F 86.919364 23.164385 14.737364
F 95.839752 30.886888 14.738062
F 95.839752 23.165428 14.738062
F 104.900182 30.949080 14.650155
F 104.900182 23.227620 14.650155
F 89.148369 24.451290 18.377297
F 89.148369 32.172750 18.377297
F 98.067229 24.450974 18.376600
F 98.067229 32.172435 18.376600
F 89.148381 27.025121 0.177636
F 95.836724 28.311765 15.647153
F 89.148381 19.303660 0.177636
F 98.077279 27.029293 0.181791
F 86.919358 20.590562 15.647346
F 98.077279 19.307832 0.181791
F 89.148399 27.025123 19.287273
F 86.919357 28.312023 15.647346
F 89.148399 19.303662 19.287273
F 98.076409 27.028054 19.284580
F 104.679973 23.073979 19.234135
F 98.076409 19.306593 19.284580
F 89.148403 24.451283 15.647338
F 89.148403 32.172743 15.647338
F 98.078299 24.447885 15.644248
F 98.078299 32.169345 15.644248
F 91.377411 30.885859 19.287268
F 91.377411 23.164399 19.287268
F 100.302819 30.889008 19.280865
F 100.302819 23.167548 19.280865
F 91.377412 28.312007 15.647335
F 91.377412 20.590546 15.647335
F 100.304913 28.308479 15.640520
F 100.304913 20.587019 15.640520
F 91.377592 28.311966 18.377335
F 91.377591 20.590505 18.377335
F 100.324563 28.304972 18.377784
F 100.324563 20.583511 18.377784
F 91.377643 30.885907 0.177671
F 91.377643 23.164447 0.177671
F 100.336754 30.896779 0.183220
F 100.336754 23.175319 0.183220
F 93.606635 24.451209 18.377321
F 93.606635 32.172670 18.377321
F 102.527365 24.454963 18.338993
F 102.527365 32.176423 18.338993
F 93.607265 27.025339 0.177837
F 104.679973 30.795439 19.234135
F 93.607265 19.303878 0.177838
F 102.593620 27.041565 0.157161
F 95.836483 23.164575 19.287126
F 102.593620 19.320104 0.157161
F 93.607411 27.025362 19.287094
F 95.836483 30.886035 19.287126
F 93.607411 19.303901 19.287094
F 102.595006 27.025260 19.250849
F 86.919364 23.164384 19.287279
F 102.595006 19.303799 19.250848
F 93.607577 24.451004 15.647130
F 93.607577 32.172464 15.647130
F 102.606594 24.449873 15.608749
F 89.148367 24.451291 25.657163
F 89.148367 32.172751 25.657163
F 98.065905 24.451180 25.656555
F 98.065905 32.172640 25.656555
F 89.148365 27.025117 29.297097
F 106.971996 32.141634 39.427325
F 89.148365 19.303656 29.297097
F 98.071246 27.027253 29.298108
F 106.971996 24.420174 39.427325
F 98.071246 19.305792 29.298108
F 89.148390 27.025121 26.567141
F 104.844256 23.210158 21.923850
F 89.148390 19.303660 26.567141
F 98.072870 27.027157 26.565696
F 104.844256 30.931618 21.923851
F 98.072870 19.305696 26.565696
F 89.148389 24.451286 22.927207
F 89.148389 32.172746 22.927207
F 98.074638 24.448805 22.924892
F 98.074638 32.170265 22.924892
F 91.377399 30.885857 26.567137
F 91.377399 23.164397 26.567137
F 100.298838 30.888201 26.561967
F 100.298838 23.166741 26.561967
F 91.377397 28.312009 22.927203
F 91.377397 20.590549 22.927203
F 100.300796 28.309289 22.921392
F 100.300796 20.587829 22.921392
F 91.377535 28.311979 25.657193
F 91.377535 20.590519 25.657193
F 100.314232 28.307043 25.657313
F 100.314232 20.585583 25.657313
F 91.377499 30.885880 29.297122
F 91.377499 23.164420 29.297122
F 100.309977 30.891492 29.296798
F 100.309977 23.170031 29.296798
F 93.606560 24.451228 25.657186
F 93.606560 32.172688 25.657186
F 102.517563 24.458646 25.620775
F 102.517563 32.180106 25.620775
F 93.606737 27.025207 29.297138
F 95.838636 23.165178 22.017751
F 93.606737 19.303746 29.297138
F 102.573319 27.030480 29.275948
F 95.838636 30.886638 22.017751
F 102.573320 19.309018 29.275948
F 93.607145 27.025298 26.567012
F 86.919362 23.164385 22.017230
F 93.607145 19.303837 26.567011
F 102.569631 27.022287 26.540970
F 102.569631 34.743747 26.540970
F 102.569631 19.300825 26.540970
F 93.607267 24.451078 22.927051
F 93.607267 32.172538 22.927051
F 102.583466 24.452551 22.893462
F 102.583466 32.174011 22.893462
F 86.919364 30.885845 26.567145
F 86.919364 23.164384 26.567145
F 95.836096 30.885939 26.567115
F 95.836096 23.164479 26.567115
F 104.676105 30.812870 26.514498
F 104.676105 23.091410 26.514498
F 86.919357 28.312023 22.927212
F 86.919357 20.590562 22.927212
F 95.836263 28.311891 22.927124
F 95.836263 20.590430 22.927124
F 104.677376 28.395201 22.872229
F 104.677375 20.673741 22.872229
F 86.919366 28.312023 25.657163
F 86.919366 20.590562 25.657163
F 95.838152 28.311334 25.657684
F 95.838152 20.589874 25.657683
F 104.812660 28.277548 25.561774
F 104.812660 20.556088 25.561774
F 86.919361 30.885845 29.297096
F 86.919361 23.164385 29.297096
F 95.837702 30.886512 29.297647
F 95.837703 23.165051 29.297647
F 104.801408 30.864100 29.213655
F 104.801408 23.142639 29.213656
F 89.148379 24.451289 32.937030
F 89.148379 32.172750 32.937030
F 98.074190 24.447687 32.939176
F 98.074190 32.169147 32.939177
F 89.148375 27.025119 36.576964
F 86.919362 30.885845 22.017230
F 89.148375 19.303657 36.576964
F 98.072347 27.028324 36.578978
F 104.736750 20.622974 39.988246
F 98.072347 19.306863 36.578978
F 89.148377 27.025119 33.847008
F 104.736750 28.344434 39.988246
F 89.148377 19.303658 33.847008
F 98.069964 27.025079 33.847006
F 98.069963 34.746539 33.847006
F 98.069964 19.303618 33.847006
F 89.148379 24.451287 30.207074
F 89.148379 32.172748 30.207074
F 98.071236 24.450164 30.206812
F 98.071236 32.171624 30.206812
F 91.377488 30.885879 33.846984
F 91.377488 23.164419 33.846984
F 100.318913 30.888015 33.842536
F 100.318913 23.166555 33.842536
F 91.377426 28.312002 30.207063
F 91.377426 20.590542 30.207063
F 100.316364 28.310807 30.202249
F 100.316364 20.589347 30.202249
F 91.377463 28.311999 32.937046
F 91.377463 20.590538 32.937046
F 100.307676 28.307914 32.937162
F 100.307676 20.586454 32.937162
F 91.377411 30.885855 36.576968
F 91.377411 23.164395 36.576968
F 100.304483 30.889696 36.576433
F 100.304483 23.168236 36.576433
F 93.607046 24.451143 32.937112
F 93.607046 32.172603 32.937112
F 102.557086 24.455195 32.913466
F 102.557086 32.176655 32.913466
F 93.607055 27.025283 36.577058
F 95.836319 20.590078 40.217224
F 93.607055 19.303821 36.577058
F 102.547236 27.019209 36.547048
F 102.547236 34.740669 36.547048
F 102.547236 19.297748 36.547048
F 93.606812 27.025228 33.846943
F 95.836319 28.311538 40.217223
F 93.606812 19.303767 33.846943
F 102.572481 27.038776 33.807672
F 86.919362 20.590563 40.216894
F 102.572481 19.317314 33.807672
F 93.606986 24.451146 30.206977
F 93.606986 32.172606 30.206977
F 102.566886 24.445490 30.183316
F 102.566886 32.166950 30.183316
F 86.919366 30.885845 33.847011
F 86.919366 23.164385 33.847011
F 95.838145 30.886350 33.846626
F 95.838145 23.164889 33.846626
F 104.912516 30.940894 33.567694
F 104.912516 23.219434 33.567694
F 86.919358 28.312023 30.207078
F 86.919358 20.590562 30.207078
F 95.836951 28.311748 30.206902
F 95.836951 20.590288 30.206902
F 104.936161 28.238917 29.952190
F 104.936156 20.517459 29.952192
F 86.919365 28.312023 32.937028
F 86.919365 20.590562 32.937029
F 95.837277 28.311356 32.937481
F 95.837277 20.589895 32.937481
F 104.776860 28.328305 32.718828
F 104.776860 20.606844 32.718826
F 86.919359 30.885845 36.576961
F 86.919359 23.164384 36.576961
F 95.836867 30.886442 36.577347
F 95.836867 23.164982 36.577347
F 104.748437 30.865401 36.343063
F 104.748437 23.143941 36.343063
F 89.148387 24.451288 40.216899
F 89.148387 32.172748 40.216899
F 98.073358 24.447527 40.220200
F 98.073358 32.168987 40.220200
F 89.148361 27.025117 22.017230
F 89.148361 34.746577 22.017230
F 89.148361 19.303655 22.017230
F 98.066544 27.025358 22.016573
F 86.919362 28.312023 40.216894
F 98.066544 19.303897 22.016573
F 89.148359 27.025116 41.126877
F 89.148359 34.746577 41.126877
F 89.148359 19.303655 41.126877
F 98.067351 27.024270 41.128200
F 98.067351 34.745731 41.128200
F 98.067351 19.302809 41.128200
F 89.148364 24.451290 37.486942
F 89.148364 32.172750 37.486942
F 98.068840 24.451742 37.487725
F 98.068840 32.173202 37.487725
F 91.377531 30.885891 41.126849
F 91.377531 23.164431 41.126849
F 100.317492 30.888585 41.125651
F 100.317492 23.167125 41.125651
F 91.377500 28.311981 37.486911
F 91.377500 20.590521 37.486911
F 100.314623 28.310053 37.483361
F 100.314623 20.588593 37.483361
F 91.377362 28.312027 40.216890
F 91.377362 20.590567 40.216890
F 100.300576 28.309344 40.217802
F 100.300576 20.587883 40.217803
F 91.377555 30.885894 22.017263
F 91.377555 23.164433 22.017263
F 100.319707 30.891913 22.017227
F 100.319707 23.170453 22.017227
F 93.607175 24.451089 40.217083
F 93.607175 32.172549 40.217083
F 102.549854 24.456783 40.189992
F 102.549854 32.178243 40.189992
F 93.606585 27.025188 22.017254
F 104.887497 20.547908 37.211726
F 93.606584 19.303727 22.017254
F 102.522283 27.019655 21.979100
F 102.522283 34.741115 21.979100
F 102.522283 19.298193 21.979100
F 93.606434 27.025139 41.126888
F 104.887497 28.269369 37.211726
F 93.606434 19.303678 41.126888
F 102.563514 27.041911 41.090721
F 95.837710 20.590194 37.486615
F 102.563514 19.320450 41.090721
F 93.606629 24.451225 37.486918
F 93.606629 32.172685 37.486918
F 102.568232 24.436151 37.447885
F 102.568232 32.157611 37.447885
F 86.919367 30.885845 41.126877
F 86.919367 23.164385 41.126877
F 95.837953 30.886197 41.126833
F 95.837953 23.164737 41.126833
F 104.887796 30.936277 40.880873
F 104.887796 23.214817 40.880874
F 86.919359 28.312023 37.486944
F 86.919359 20.590562 37.486944
F 95.837710 28.311655 37.486615
F 104.908839 23.206452 43.661785
F 104.908839 30.927912 43.661785
F 89.148371 47.615674 3.817566
F 89.148371 39.894212 3.817566
F 98.069933 47.614951 3.817627
F 98.069933 39.893489 3.817627
F 89.148364 50.189503 7.457499
F 89.148364 42.468042 7.457499
F 98.069807 50.190145 7.457156
F 98.069807 42.468684 7.457156
F 89.148412 50.189510 4.727539
F 89.148412 42.468049 4.727539
F 98.083240 50.193948 4.723906
F 98.083240 42.472486 4.723906
F 89.148401 47.615667 1.087607
F 89.148401 39.894205 1.087606
F 98.080937 47.612954 1.084734
F 98.080937 39.891492 1.084733
F 91.377422 38.607322 4.727542
F 91.377422 46.328785 4.727542
F 100.311510 38.613769 4.720757
F 100.311510 46.335232 4.720757
F 91.377530 51.476358 1.087594
F 91.377530 36.033435 1.087594
F 91.377530 43.754898 1.087594
F 100.329642 51.473302 1.084702
F 100.329642 36.030378 1.084702
F 100.329642 43.751841 1.084702
F 91.377686 51.476332 3.817615
F 91.377686 36.033408 3.817616
F 91.377686 43.754871 3.817616
F 100.344403 51.466316 3.823622
F 100.344402 36.023392 3.823623
F 100.344402 43.744855 3.823623
F 91.377692 38.607388 7.457556
F 91.377692 46.328851 7.457556
F 100.339859 38.617648 7.460326
F 100.339859 46.339111 7.460326
F 93.606737 47.615558 3.817633
F 93.606737 39.894096 3.817634
F 102.551292 47.611204 3.776327
F 102.551292 39.889742 3.776327
F 93.606752 50.189616 7.457553
F 93.606752 42.468155 7.457554
F 102.548888 50.193751 7.408045
F 102.548888 42.472290 7.408045
F 93.607913 50.189874 4.727266
F 93.607913 42.468413 4.727266
F 102.656444 50.204681 4.660391
F 102.656444 42.483219 4.660391
F 93.607751 47.615326 1.087368
F 93.607751 39.893864 1.087368
F 102.634376 47.599873 1.033505
F 102.634375 39.878411 1.033505
F 86.919365 38.607307 4.727547
F 86.919365 46.328769 4.727547
F 95.837140 38.607636 4.727436
F 95.837140 46.329099 4.727436
F 104.693872 38.472680 4.664699
F 104.693872 46.194143 4.664699
F 86.919360 51.476407 1.087614
F 86.919360 36.033484 1.087614
F 86.919360 43.754947 1.087614
F 95.838775 51.475856 1.087516
F 95.838775 36.032933 1.087515
F 95.838775 43.754396 1.087515
F 104.967591 51.457618 0.817644
F 104.967591 36.014694 0.817643
F 104.967591 43.736157 0.817644
F 86.919369 51.476407 3.817565
F 86.919369 36.033483 3.817565
F 86.919369 43.754946 3.817565
F 95.841225 51.475006 3.818616
F 95.841225 36.032082 3.818616
F 95.841225 43.753545 3.818616
F 104.978520 51.398448 3.602405
F 104.978520 35.955524 3.602405
F 104.978520 43.676987 3.602405
F 86.919365 38.607307 7.457498
F 86.919365 46.328770 7.457498
F 95.840909 38.608617 7.458455
F 95.840909 46.330079 7.458455
F 104.954833 38.680235 7.359018
F 104.954833 46.401698 7.359018
F 89.148370 47.615675 11.097432
F 89.148370 39.894213 11.097432
F 98.068697 47.615174 11.096783
F 98.068697 39.893712 11.096783
F 89.148363 50.189502 14.737364
F 89.148363 42.468041 14.737364
F 98.067957 50.189898 14.736691
F 98.067957 42.468436 14.736691
F 89.148413 50.189511 12.007405
F 89.148413 42.468049 12.007404
F 98.079931 50.193316 12.003972
F 98.079931 42.471855 12.003972
F 89.148412 47.615666 8.367472
F 89.148412 39.894204 8.367471
F 98.081898 47.611352 8.363874
F 98.081898 39.889890 8.363873
F 91.377424 38.607323 12.007402
F 91.377424 46.328786 12.007403
F 100.307223 38.611404 11.999944
F 100.307223 46.332867 11.999944
F 91.377419 51.476391 8.367473
F 91.377419 36.033467 8.367473
F 91.377419 43.754930 8.367473
F 100.311429 51.470942 8.358248
F 100.311429 36.028018 8.358248
F 100.311429 43.749481 8.358248
F 91.377665 51.476333 11.097483
F 91.377665 36.033409 11.097483
F 91.377665 43.754872 11.097483
F 100.334369 51.467327 11.098246
F 100.334368 36.024403 11.098246
F 100.334368 43.745866 11.098247
F 91.377630 38.607374 14.737410
F 91.377630 46.328837 14.737410
F 100.329570 38.615372 14.738251
F 100.329570 46.336835 14.738251
F 93.606730 47.615573 11.097474
F 93.606730 39.894111 11.097475
F 102.538879 47.615468 11.057696
F 102.538879 39.894006 11.057697
F 93.606681 50.189594 14.737396
F 93.606681 42.468133 14.737396
F 102.532885 50.187913 14.699057
F 102.532885 42.466451 14.699057
F 93.607710 50.189819 12.007178
F 93.607710 42.468358 12.007178
F 102.617888 50.192331 11.966635
F 102.617888 42.470870 11.966635
F 93.607892 47.615309 8.367216
F 93.607892 39.893847 8.367216
F 102.632262 47.612249 8.321172
F 102.632262 39.890787 8.321172
F 86.919365 38.607307 12.007413
F 86.919365 46.328769 12.007413
F 95.836957 38.607624 12.007195
F 95.836957 46.329087 12.007196
F 104.688133 38.503863 11.962094
F 104.688134 46.225327 11.962094
F 86.919358 51.476407 8.367480
F 86.919358 36.033484 8.367480
F 86.919358 43.754947 8.367480
F 95.837193 51.476051 8.367273
F 95.837193 36.033127 8.367273
F 95.837193 43.754591 8.367273
F 104.692994 51.586037 8.325570
F 104.692993 36.143114 8.325570
F 104.692993 43.864577 8.325571
F 86.919370 51.476407 11.097431
F 86.919370 36.033483 11.097431
F 86.919370 43.754946 11.097431
F 95.840226 51.475261 11.098231
F 95.840226 36.032338 11.098231
F 95.840226 43.753801 11.098231
F 104.928036 51.405249 11.012901
F 104.928036 35.962325 11.012901
F 104.928036 43.683789 11.012902
F 86.919364 38.607307 14.737364
F 86.919364 46.328770 14.737364
F 95.839752 38.608350 14.738062
F 95.839752 46.329812 14.738062
F 104.900182 38.670542 14.650155
F 104.900182 46.392005 14.650155
F 89.148369 47.615675 18.377297
F 89.148369 39.894213 18.377297
F 98.067229 47.615359 18.376600
F 98.067229 39.893897 18.376601
F 89.148381 50.189506 0.177636
F 89.148381 42.468044 0.177636
F 98.077279 50.193678 0.181791
F 98.077279 42.472217 0.181791
F 89.148399 50.189508 19.287273
F 89.148399 42.468047 19.287273
F 98.076409 50.192439 19.284580
F 98.076409 42.470978 19.284580
F 89.148403 47.615667 15.647338
F 89.148403 39.894206 15.647338
F 98.078299 47.612270 15.644248
F 98.078299 39.890808 15.644248
F 91.377411 38.607321 19.287268
F 91.377411 46.328784 19.287268
F 100.302819 38.610470 19.280865
F 100.302819 46.331933 19.280865
F 91.377412 51.476392 15.647335
F 91.377412 36.033468 15.647334
F 91.377412 43.754931 15.647335
F 100.304913 51.472864 15.640520
F 100.304913 36.029941 15.640520
F 100.304913 43.751404 15.640520
F 91.377591 51.476351 18.377335
F 91.377592 36.033427 18.377335
F 91.377591 43.754890 18.377335
F 100.324563 51.469356 18.377784
F 100.324563 36.026433 18.377784
F 100.324563 43.747896 18.377784
F 91.377643 38.607369 0.177671
F 91.377643 46.328832 0.177671
F 100.336754 38.618241 0.183220
F 100.336754 46.339704 0.183220
F 93.606635 47.615594 18.377321
F 93.606635 39.894133 18.377321
F 102.527365 47.619348 18.338993
F 102.527365 39.897886 18.338993
F 93.607265 50.189724 0.177837
F 93.607265 42.468263 0.177838
F 102.593620 50.205950 0.157161
F 102.593620 42.484489 0.157161
F 93.607411 50.189747 19.287094
F 93.607411 42.468285 19.287094
F 102.595006 50.189645 19.250849
F 102.595006 42.468184 19.250848
F 93.607577 47.615389 15.647130
F 93.607577 39.893927 15.647130
F 102.606594 47.614258 15.608748
F 102.606594 39.892796 15.608748
F 86.919365 38.607307 19.287279
F 86.919365 46.328769 19.287279
F 95.836483 38.607497 19.287125
F 95.836483 46.328960 19.287125
F 104.679972 38.516900 19.234135
F 104.679973 46.238363 19.234135
F 86.919357 51.476408 15.647346
F 86.919357 36.033484 15.647346
F 86.919358 43.754947 15.647346
F 95.836724 51.476150 15.647153
F 95.836724 36.033226 15.647153
F 95.836724 43.754689 15.647153
F 104.683928 51.573673 15.598019
F 104.683928 36.130750 15.598019
F 104.683928 43.852213 15.598019
F 86.919368 51.476407 18.377296
F 86.919368 36.033484 18.377297
F 86.919368 43.754947 18.377297
F 95.839163 51.475494 18.377897
F 95.839163 36.032571 18.377897
F 95.839163 43.754034 18.377897
F 104.872007 51.421904 18.286939
F 104.872007 35.978980 18.286939
F 104.872007 43.700443 18.286939
F 86.919363 38.607307 0.177631
F 86.919363 46.328770 0.177631
F 95.840771 38.608746 0.178596
F 95.840771 46.330209 0.178596
F 102.595006 34.746721 19.250849
F 93.607411 34.746822 19.287094
F 89.148364 34.746579 7.457499
F 98.069807 34.747220 7.457156
F 89.148412 34.746586 4.727539
F 98.083240 34.751023 4.723906
F 93.606752 34.746692 7.457553
F 102.548888 34.750827 7.408045
F 93.607913 34.746949 4.727266
F 102.656444 34.761756 4.660391
F 89.148363 34.746578 14.737364
F 98.067957 34.746973 14.736691
F 89.148413 34.746586 12.007404
F 98.079931 34.750391 12.003972
F 93.606681 34.746670 14.737396
F 93.607710 34.746895 12.007178
F 102.617888 34.749407 11.966635
F 89.148381 34.746581 0.177636
F 98.077279 34.750754 0.181791
F 89.148399 34.746584 19.287273
F 98.076409 34.749514 19.284580
F 93.607265 34.746800 0.177838
F 102.593620 34.763026 0.157161
F 89.148367 47.615676 25.657163
F 89.148367 39.894214 25.657164
F 98.065905 47.615565 25.656555
F 98.065905 39.894103 25.656555
F 89.148365 50.189502 29.297097
F 89.148365 42.468041 29.297097
F 98.071246 50.191638 29.298108
F 98.071246 42.470177 29.298108
F 89.148390 50.189506 26.567141
F 89.148390 42.468044 26.567141
F 98.072870 50.191542 26.565696
F 98.072870 42.470081 26.565696
F 89.148389 47.615671 22.927207
F 89.148389 39.894209 22.927207
F 98.074638 47.613190 22.924892
F 98.074638 39.891728 22.924892
F 91.377399 38.607319 26.567137
F 91.377399 46.328781 26.567137
F 100.298838 38.609663 26.561967
F 100.298838 46.331126 26.561967
F 91.377397 51.476394 22.927203
F 91.377397 36.033471 22.927203
F 91.377397 43.754934 22.927203
F 100.300796 51.473674 22.921392
F 100.300796 36.030750 22.921392
F 100.300796 43.752213 22.921392
F 91.377535 51.476364 25.657193
F 91.377535 36.033441 25.657193
F 91.377535 43.754904 25.657193
F 100.314232 51.471428 25.657313
F 100.314232 36.028504 25.657313
F 100.314232 43.749968 25.657313
F 91.377499 38.607342 29.297122
F 91.377499 46.328805 29.297122
F 100.309977 38.612953 29.296798
F 100.309977 46.334416 29.296798
F 93.606560 47.615613 25.657186
F 93.606560 39.894151 25.657186
F 102.517563 47.623031 25.620775
F 102.517563 39.901569 25.620775
F 93.606737 50.189592 29.297138
F 93.606737 42.468131 29.297138
F 102.573318 50.194864 29.275947
F 102.573319 42.473403 29.275948
F 93.607145 50.189683 26.567012
F 93.607145 42.468222 26.567011
F 102.569631 50.186671 26.540971
F 102.569631 42.465210 26.540970
F 93.607267 47.615463 22.927051
F 93.607267 39.894001 22.927051
F 102.583466 47.616935 22.893462
F 102.583466 39.895473 22.893461
F 86.919364 38.607307 26.567145
F 86.919364 46.328769 26.567145
F 95.836096 38.607401 26.567115
F 95.836096 46.328864 26.567115
F 104.676104 38.534331 26.514498
F 104.676105 46.255794 26.514498
F 86.919357 51.476408 22.927212
F 86.919357 36.033484 22.927212
F 86.919357 43.754947 22.927212
F 95.836263 51.476276 22.927124
F 95.836263 36.033352 22.927124
F 95.836263 43.754815 22.927124
F 104.677376 51.559585 22.872229
F 104.677375 36.116662 22.872229
F 104.677375 43.838126 22.872229
F 86.919366 51.476407 25.657163
F 86.919366 36.033484 25.657163
F 86.919366 43.754947 25.657163
F 95.838152 51.475719 25.657683
F 95.838152 36.032796 25.657684
F 95.838152 43.754259 25.657683
F 104.812660 51.441933 25.561774
F 104.812660 35.999009 25.561774
F 104.812660 43.720472 25.561774
F 86.919361 38.607307 29.297096
F 86.919361 46.328769 29.297096
F 95.837703 38.607974 29.297647
F 95.837703 46.329436 29.297647
F 104.801408 38.585560 29.213656
F 104.801408 46.307024 29.213655
F 89.148379 47.615674 32.937030
F 89.148379 39.894212 32.937031
F 98.074190 47.612072 32.939176
F 98.074190 39.890610 32.939177
F 89.148375 50.189503 36.576964
F 89.148375 42.468042 36.576964
F 98.072347 50.192709 36.578978
F 98.072347 42.471247 36.578978
F 89.148377 50.189504 33.847008
F 89.148377 42.468043 33.847008
F 98.069963 50.189464 33.847006
F 98.069963 42.468002 33.847006
F 89.148379 47.615672 30.207074
F 89.148379 39.894210 30.207074
F 98.071236 47.614549 30.206812
F 98.071236 39.893087 30.206812
F 91.377488 38.607341 33.846984
F 91.377488 46.328804 33.846984
F 100.318913 38.609477 33.842536
F 100.318913 46.330939 33.842536
F 91.377426 51.476387 30.207063
F 91.377426 36.033463 30.207063
F 91.377426 43.754927 30.207063
F 100.316364 51.475191 30.202249
F 100.316364 36.032268 30.202249
F 100.316364 43.753731 30.202249
F 91.377463 51.476384 32.937046
F 91.377463 36.033460 32.937046
F 91.377463 43.754923 32.937046
F 100.307676 51.472299 32.937162
F 100.307676 36.029376 32.937162
F 100.307676 43.750839 32.937162
F 91.377411 38.607317 36.576969
F 91.377411 46.328780 36.576968
F 100.304483 38.611158 36.576433
F 100.304483 46.332621 36.576433
F 93.607046 47.615528 32.937112
F 93.607046 39.894066 32.937112
F 102.557086 47.619580 32.913466
F 102.557086 39.898118 32.913466
F 93.607055 50.189668 36.577058
F 93.607055 42.468206 36.577058
F 102.547236 50.183594 36.547048
F 102.547236 42.462132 36.547048
F 93.606812 50.189613 33.846943
F 93.606812 42.468152 33.846943
F 102.572481 50.203161 33.807672
F 102.572481 42.481699 33.807672
F 93.606986 47.615531 30.206977
F 93.606986 39.894069 30.206977
F 102.566886 47.609875 30.183316
F 102.566886 39.888413 30.183316
F 86.919366 38.607307 33.847011
F 86.919366 46.328769 33.847011
F 95.838145 38.607812 33.846625
F 95.838145 46.329274 33.846626
F 104.912516 38.662357 33.567693
F 104.912516 46.383819 33.567693
F 86.919358 51.476408 30.207078
F 86.919358 36.033484 30.207078
F 86.919358 43.754947 30.207078
F 95.836951 51.476133 30.206902
F 95.836951 36.033210 30.206902
F 95.836951 43.754673 30.206902
F 104.936163 51.403300 29.952189
F 104.936155 35.960381 29.952192
F 104.936159 43.681842 29.952190
F 86.919365 51.476407 32.937029
F 86.919365 36.033484 32.937029
F 86.919365 43.754947 32.937029
F 95.837277 51.475741 32.937481
F 95.837276 36.032817 32.937481
F 95.837277 43.754280 32.937481
F 104.776859 51.492690 32.718829
F 104.776860 36.049766 32.718826
F 104.776860 43.771229 32.718827
F 86.919359 38.607306 36.576961
F 86.919359 46.328769 36.576961
F 95.836867 38.607904 36.577347
F 95.836867 46.329367 36.577347
F 104.748437 38.586863 36.343063
F 104.748437 46.308326 36.343063
F 89.148387 47.615673 40.216899
F 89.148387 39.894211 40.216899
F 98.073358 47.611912 40.220200
F 98.073358 39.890450 40.220200
F 89.148361 50.189502 22.017230
F 89.148361 42.468040 22.017230
F 98.066544 50.189743 22.016573
F 98.066544 42.468282 22.016573
F 89.148359 50.189501 41.126877
F 89.148359 42.468040 41.126877
F 98.067351 50.188655 41.128200
F 98.067351 42.467194 41.128200
F 89.148364 47.615674 37.486942
F 89.148364 39.894213 37.486942
F 98.068840 47.616127 37.487725
F 98.068840 39.894665 37.487724
F 91.377531 38.607353 41.126849
F 91.377531 46.328816 41.126849
F 100.317492 38.610047 41.125651
F 100.317492 46.331509 41.125651
F 91.377500 51.476366 37.486911
F 91.377500 36.033443 37.486911
F 91.377500 43.754906 37.486911
F 100.314623 51.474438 37.483361
F 100.314623 36.031514 37.483361
F 100.314623 43.752977 37.483361
F 91.377362 51.476412 40.216890
F 91.377362 36.033489 40.216890
F 91.377362 43.754952 40.216890
F 100.300576 51.473728 40.217802
F 100.300576 36.030805 40.217803
F 100.300576 43.752268 40.217803
F 91.377555 38.607356 22.017263
F 91.377555 46.328818 22.017263
F 100.319707 38.613375 22.017227
F 100.319707 46.334838 22.017227
F 93.607175 47.615474 40.217083
F 93.607175 39.894012 40.217083
F 102.549854 47.621167 40.189992
F 102.549854 39.899706 40.189992
F 93.606585 50.189573 22.017254
F 93.606584 42.468111 22.017254
F 102.522283 50.184039 21.979100
F 102.522283 42.462578 21.979100
F 93.606434 50.189524 41.126888
F 93.606434 42.468063 41.126888
F 102.563514 50.206296 41.090721
F 102.563514 42.484835 41.090721
F 93.606629 47.615610 37.486918
F 93.606629 39.894148 37.486918
F 102.568232 47.600535 37.447885
F 102.568232 39.879073 37.447885
F 86.919367 38.607307 41.126877
F 86.919367 46.328769 41.126877
F 95.837953 38.607659 41.126833
F 95.837953 46.329122 41.126833
F 104.887796 38.657739 40.880873
F 104.887796 46.379201 40.880874
F 86.919359 51.476407 37.486944
F 86.919359 36.033484 37.486944
F 86.919359 43.754947 37.486944
F 95.837710 51.476040 37.486615
F 95.837710 36.033116 37.486615
F 95.837710 43.754579 37.486615
F 104.887497 51.433753 37.211726
F 104.887497 35.990830 37.211726
F 104.887497 43.712293 37.211726
F 86.919362 51.476408 40.216894
F 86.919362 36.033484 40.216894
F 86.919362 43.754947 40.216894
F 95.836319 51.475923 40.217223
F 95.836319 36.033000 40.217224
F 95.836319 43.754463 40.217224
F 104.736750 51.508819 39.988246
F 104.736750 36.065895 39.988246
F 104.736750 43.787358 39.988246
F 86.919362 38.607307 22.017230
F 86.919362 46.328770 22.017230
F 95.838636 38.608100 22.017751
F 95.838636 46.329563 22.017751
F 104.844256 38.653080 21.923851
F 104.844256 46.374543 21.923850
F 106.971996 47.584559 39.427325
F 106.971996 39.863097 39.427325
F 89.148365 34.746578 29.297097
F 98.071246 34.748713 29.298108
F 89.148390 34.746582 26.567141
F 98.072870 34.748618 26.565696
F 93.606737 34.746668 29.297138
F 102.573321 34.751940 29.275948
F 93.607145 34.746759 26.567011
F 89.148375 34.746579 36.576964
F 98.072347 34.749784 36.578978
F 89.148378 34.746580 33.847008
F 93.607055 34.746743 36.577058
F 93.606812 34.746688 33.846943
F 102.572480 34.760236 33.807672
F 98.066544 34.746819 22.016573
F 93.606585 34.746648 22.017255
F 93.606434 34.746599 41.126888
F 102.563514 34.763372 41.090721
F 104.908839 38.649374 43.661785
F 104.908839 46.370837 43.661785
F 89.148371 55.337134 3.817566
F 89.148371 63.058597 3.817566
F 98.069933 55.336411 3.817627
F 98.069933 63.057874 3.817627
F 89.148364 57.910963 7.457499
F 89.148364 65.632427 7.457499
F 98.069807 57.911605 7.457156
F 98.069807 65.633069 7.457156
F 89.148412 57.910971 4.727539
F 89.148412 65.632434 4.727539
F 98.083240 57.915408 4.723906
F 98.083240 65.636871 4.723906
F 89.148401 55.337127 1.087607
F 89.148401 63.058590 1.087606
F 98.080937 55.334414 1.084734
F 98.080937 63.055877 1.084733
F 91.377422 54.050245 4.727542
F 91.377422 61.771707 4.727542
F 100.311510 54.056692 4.720757
F 100.311510 61.778154 4.720757
F 91.377530 59.197819 1.087594
F 91.377530 66.919283 1.087594
F 100.329642 59.194763 1.084702
F 100.329642 66.916226 1.084702
F 91.377686 59.197793 3.817615
F 91.377686 66.919256 3.817616
F 100.344402 59.187777 3.823623
F 100.344402 66.909241 3.823623
F 91.377692 54.050311 7.457556
F 91.377692 61.771773 7.457556
F 100.339859 54.060571 7.460326
F 100.339859 61.782033 7.460326
F 93.606737 55.337018 3.817633
F 93.606737 63.058480 3.817634
F 102.551292 55.332664 3.776327
F 102.551292 63.054127 3.776327
F 93.606752 57.911077 7.457553
F 93.606752 65.632540 7.457554
F 102.548888 57.915211 7.408045
F 102.548888 65.636675 7.408045
F 93.607913 57.911334 4.727266
F 93.607913 65.632797 4.727266
F 102.656443 57.926141 4.660391
F 102.656444 65.647605 4.660391
F 93.607751 55.336786 1.087368
F 93.607751 63.058249 1.087368
F 102.634376 55.321333 1.033505
F 102.634375 63.042796 1.033505
F 86.919365 54.050229 4.727547
F 86.919365 61.771691 4.727547
F 95.837140 54.050559 4.727436
F 95.837140 61.772021 4.727436
F 104.693872 53.915603 4.664699
F 104.693872 61.637065 4.664699
F 86.919360 59.197869 1.087614
F 86.919360 66.919332 1.087614
F 95.838775 59.197318 1.087515
F 95.838775 66.918781 1.087515
F 104.967591 59.179079 0.817643
F 104.967591 66.900543 0.817644
F 86.919369 59.197868 3.817565
F 86.919369 66.919332 3.817565
F 95.841225 59.196467 3.818616
F 95.841225 66.917930 3.818616
F 104.978520 59.119909 3.602405
F 104.978520 66.841372 3.602405
F 86.919365 54.050230 7.457498
F 86.919365 61.771692 7.457498
F 95.840909 54.051539 7.458455
F 95.840909 61.773001 7.458455
F 104.954833 54.123158 7.359018
F 104.954833 61.844620 7.359018
F 89.148370 55.337135 11.097432
F 89.148370 63.058597 11.097432
F 98.068697 55.336634 11.096783
F 98.068697 63.058097 11.096783
F 89.148363 57.910963 14.737364
F 89.148363 65.632426 14.737364
F 98.067957 57.911358 14.736691
F 98.067957 65.632821 14.736691
F 89.148413 57.910971 12.007405
F 89.148413 65.632434 12.007404
F 98.079931 57.914776 12.003972
F 98.079931 65.636240 12.003972
F 89.148412 55.337126 8.367472
F 89.148412 63.058589 8.367471
F 98.081898 55.332812 8.363874
F 98.081898 63.054275 8.363873
F 91.377425 54.050246 12.007403
F 91.377424 61.771708 12.007402
F 100.307224 54.054327 11.999944
F 100.307223 61.775789 11.999944
F 91.377419 59.197852 8.367472
F 91.377419 66.919315 8.367472
F 100.311429 59.192403 8.358248
F 100.311429 66.913867 8.358248
F 91.377665 59.197794 11.097483
F 91.377665 66.919257 11.097483
F 100.334368 59.188788 11.098246
F 100.334368 66.910252 11.098247
F 91.377630 54.050297 14.737410
F 91.377630 61.771759 14.737410
F 100.329570 54.058295 14.738251
F 100.329570 61.779757 14.738251
F 93.606730 55.337033 11.097474
F 93.606730 63.058496 11.097475
F 102.538879 55.336928 11.057696
F 102.538879 63.058391 11.057697
F 93.606681 57.911055 14.737396
F 93.606681 65.632518 14.737396
F 102.532885 57.909373 14.699057
F 102.532885 65.630837 14.699057
F 93.607710 57.911280 12.007178
F 93.607710 65.632743 12.007178
F 102.617888 57.913792 11.966635
F 102.617888 65.635255 11.966635
F 93.607892 55.336769 8.367216
F 93.607892 63.058232 8.367216
F 102.632262 55.333709 8.321172
F 102.632262 63.055172 8.321172
F 86.919365 54.050229 12.007413
F 86.919365 61.771691 12.007413
F 95.836957 54.050547 12.007196
F 95.836957 61.772009 12.007195
F 104.688134 53.946787 11.962094
F 104.688133 61.668248 11.962094
F 86.919358 59.197869 8.367480
F 86.919358 66.919332 8.367480
F 95.837193 59.197512 8.367273
F 95.837193 66.918976 8.367273
F 104.692993 59.307498 8.325570
F 104.692993 67.028962 8.325571
F 86.919370 59.197868 11.097431
F 86.919370 66.919331 11.097431
F 95.840226 59.196723 11.098231
F 95.840226 66.918186 11.098231
F 104.928036 59.126710 11.012901
F 104.928037 66.848174 11.012902
F 86.919364 54.050230 14.737364
F 86.919364 61.771692 14.737364
F 95.839752 54.051273 14.738062
F 95.839752 61.772734 14.738062
F 104.900182 54.113464 14.650155
F 104.900182 61.834926 14.650155
F 89.148369 55.337135 18.377297
F 89.148369 63.058598 18.377297
F 98.067229 55.336819 18.376600
F 98.067229 63.058282 18.376600
F 89.148381 57.910966 0.177636
F 89.148381 65.632429 0.177636
F 98.077279 57.915139 0.181791
F 98.077279 65.636602 0.181791
F 89.148399 57.910968 19.287273
F 89.148399 65.632431 19.287273
F 98.076409 57.913899 19.284580
F 98.076409 65.635363 19.284580
F 89.148403 55.337128 15.647338
F 89.148403 63.058591 15.647338
F 98.078299 55.333730 15.644248
F 98.078299 63.055193 15.644248
F 91.377411 54.050244 19.287268
F 91.377411 61.771706 19.287268
F 100.302819 54.053393 19.280865
F 100.302819 61.774855 19.280865
F 91.377412 59.197853 15.647334
F 91.377412 66.919316 15.647335
F 100.304913 59.194325 15.640520
F 100.304913 66.915789 15.640520
F 91.377592 59.197812 18.377335
F 91.377591 66.919275 18.377335
F 100.324563 59.190818 18.377784
F 100.324563 66.912281 18.377784
F 91.377643 54.050292 0.177671
F 91.377643 61.771754 0.177671
F 100.336754 54.061164 0.183220
F 100.336754 61.782626 0.183220
F 93.606635 55.337055 18.377321
F 93.606635 63.058517 18.377321
F 102.527365 55.340808 18.338993
F 102.527365 63.062271 18.338993
F 93.607265 57.911185 0.177838
F 93.607265 65.632648 0.177838
F 102.593620 57.927410 0.157161
F 102.593620 65.648874 0.157161
F 93.607411 57.911207 19.287094
F 93.607411 65.632670 19.287094
F 102.595006 57.911105 19.250849
F 102.595006 65.632569 19.250848
F 93.607577 55.336849 15.647130
F 93.607577 63.058312 15.647130
F 102.606594 55.335718 15.608749
F 102.606594 63.057181 15.608748
F 86.919364 54.050229 19.287279
F 86.919364 61.771691 19.287279
F 95.836483 54.050420 19.287126
F 95.836483 61.771882 19.287125
F 104.679973 53.959823 19.234135
F 104.679972 61.681285 19.234135
F 86.919358 59.197869 15.647346
F 86.919357 66.919332 15.647346
F 95.836724 59.197611 15.647153
F 95.836724 66.919074 15.647153
F 104.683928 59.295135 15.598019
F 104.683928 67.016599 15.598019
F 86.919368 59.197868 18.377297
F 86.919368 66.919332 18.377297
F 95.839163 59.196956 18.377897
F 95.839163 66.918419 18.377897
F 104.872007 59.143365 18.286939
F 104.872007 66.864829 18.286939
F 86.919363 54.050230 0.177631
F 86.919363 61.771692 0.177631
F 95.840771 54.051669 0.178596
F 95.840771 61.773131 0.178596
F 86.919363 69.493155 0.177631
F 86.919365 69.493155 12.007413
F 104.679973 69.402749 19.234135
F 86.919365 69.493154 19.287279
F 86.919365 69.493155 4.727547
F 104.693872 69.358528 4.664699
F 104.688134 69.389712 11.962094
F 89.148367 55.337136 25.657163
F 89.148367 63.058599 25.657164
F 98.065905 55.337025 25.656555
F 98.065905 63.058488 25.656555
F 89.148365 57.910963 29.297097
F 89.148365 65.632426 29.297097
F 98.071246 57.913098 29.298108
F 98.071246 65.634561 29.298108
F 89.148390 57.910966 26.567141
F 89.148390 65.632429 26.567141
F 98.072870 57.913003 26.565696
F 98.072870 65.634466 26.565696
F 89.148389 55.337131 22.927207
F 89.148389 63.058594 22.927207
F 98.074638 55.334650 22.924892
F 98.074638 63.056113 22.924892
F 91.377399 54.050242 26.567137
F 91.377399 61.771704 26.567137
F 100.298838 54.052586 26.561967
F 100.298838 61.774048 26.561966
F 91.377397 59.197856 22.927203
F 91.377397 66.919319 22.927203
F 100.300796 59.195135 22.921392
F 100.300796 66.916599 22.921392
F 91.377535 59.197826 25.657193
F 91.377535 66.919289 25.657193
F 100.314232 59.192889 25.657313
F 100.314232 66.914353 25.657313
F 91.377499 54.050265 29.297122
F 91.377499 61.771727 29.297122
F 100.309977 54.055876 29.296798
F 100.309977 61.777338 29.296798
F 93.606560 55.337073 25.657186
F 93.606560 63.058535 25.657186
F 102.517563 55.344491 25.620775
F 102.517563 63.065954 25.620775
F 93.606737 57.911053 29.297138
F 93.606737 65.632516 29.297138
F 102.573320 57.916325 29.275948
F 102.573320 65.637788 29.275948
F 93.607145 57.911144 26.567011
F 93.607145 65.632607 26.567011
F 102.569631 57.908132 26.540970
F 102.569631 65.629595 26.540970
F 93.607267 55.336923 22.927051
F 93.607267 63.058386 22.927051
F 102.583466 55.338395 22.893462
F 102.583466 63.059858 22.893461
F 86.919364 54.050229 26.567145
F 86.919364 61.771691 26.567145
F 95.836096 54.050324 26.567115
F 95.836096 61.771786 26.567115
F 104.676105 53.977254 26.514498
F 104.676104 61.698716 26.514498
F 86.919357 59.197869 22.927212
F 86.919357 66.919332 22.927212
F 95.836263 59.197737 22.927124
F 95.836263 66.919200 22.927124
F 104.677375 59.281047 22.872229
F 104.677375 67.002511 22.872229
F 86.919366 59.197869 25.657163
F 86.919366 66.919332 25.657163
F 95.838152 59.197181 25.657684
F 95.838152 66.918644 25.657683
F 104.812660 59.163394 25.561774
F 104.812660 66.884858 25.561774
F 86.919361 54.050230 29.297096
F 86.919361 61.771692 29.297096
F 95.837703 54.050897 29.297647
F 95.837703 61.772358 29.297647
F 104.801407 54.028485 29.213655
F 104.801408 61.749946 29.213656
F 89.148378 55.337134 32.937030
F 89.148379 63.058597 32.937031
F 98.074190 55.333532 32.939177
F 98.074190 63.054995 32.939177
F 89.148375 57.910964 36.576964
F 89.148375 65.632427 36.576964
F 98.072347 57.914169 36.578978
F 98.072347 65.635632 36.578978
F 89.148377 57.910964 33.847008
F 89.148377 65.632428 33.847008
F 98.069963 57.910924 33.847006
F 98.069963 65.632388 33.847006
F 89.148379 55.337132 30.207074
F 89.148379 63.058595 30.207074
F 98.071236 55.336009 30.206812
F 98.071236 63.057472 30.206812
F 91.377488 54.050264 33.846984
F 91.377488 61.771726 33.846984
F 100.318913 54.052400 33.842536
F 100.318913 61.773862 33.842536
F 91.377426 59.197848 30.207063
F 91.377426 66.919312 30.207063
F 100.316364 59.196653 30.202249
F 100.316364 66.918116 30.202249
F 91.377463 59.197845 32.937046
F 91.377463 66.919308 32.937046
F 100.307676 59.193761 32.937162
F 100.307676 66.915224 32.937162
F 91.377411 54.050240 36.576968
F 91.377411 61.771702 36.576969
F 100.304483 54.054081 36.576433
F 100.304483 61.775543 36.576433
F 93.607046 55.336988 32.937112
F 93.607046 63.058451 32.937112
F 102.557086 55.341040 32.913466
F 102.557086 63.062503 32.913466
F 93.607055 57.911128 36.577058
F 93.607055 65.632591 36.577058
F 102.547236 57.905054 36.547048
F 102.547236 65.626517 36.547048
F 93.606812 57.911073 33.846943
F 93.606812 65.632536 33.846943
F 102.572481 57.924621 33.807672
F 102.572481 65.646084 33.807672
F 93.606986 55.336991 30.206977
F 93.606986 63.058454 30.206977
F 102.566886 55.331335 30.183316
F 102.566886 63.052798 30.183316
F 86.919366 54.050229 33.847011
F 86.919366 61.771691 33.847011
F 95.838145 54.050734 33.846626
F 95.838145 61.772196 33.846625
F 104.912516 54.105279 33.567694
F 104.912516 61.826741 33.567693
F 86.919358 59.197869 30.207078
F 86.919358 66.919332 30.207078
F 95.836951 59.197594 30.206902
F 95.836951 66.919058 30.206902
F 104.936158 59.124764 29.952191
F 104.936156 66.846229 29.952192
F 86.919365 59.197869 32.937029
F 86.919365 66.919332 32.937029
F 95.837277 59.197202 32.937481
F 95.837277 66.918665 32.937481
F 104.776860 59.214151 32.718827
F 104.776860 66.935614 32.718826
F 86.919359 54.050229 36.576961
F 86.919359 61.771691 36.576961
F 95.836867 54.050827 36.577347
F 95.836867 61.772289 36.577347
F 104.748437 54.029786 36.343063
F 104.748437 61.751248 36.343063
F 89.148387 55.337133 40.216899
F 89.148387 63.058596 40.216899
F 98.073358 55.333372 40.220200
F 98.073358 63.054835 40.220200
F 89.148361 57.910962 22.017230
F 89.148361 65.632425 22.017230
F 98.066544 57.911204 22.016573
F 98.066544 65.632667 22.016573
F 89.148359 57.910961 41.126877
F 89.148359 65.632425 41.126877
F 98.067351 57.910116 41.128200
F 98.067351 65.631579 41.128200
F 89.148364 55.337135 37.486942
F 89.148364 63.058597 37.486942
F 98.068840 55.337587 37.487725
F 98.068840 63.059050 37.487724
F 91.377531 54.050276 41.126849
F 91.377531 61.771738 41.126849
F 100.317492 54.052969 41.125651
F 100.317492 61.774432 41.125651
F 91.377500 59.197828 37.486911
F 91.377500 66.919291 37.486911
F 100.314623 59.195899 37.483361
F 100.314623 66.917363 37.483361
F 91.377362 59.197873 40.216890
F 91.377362 66.919337 40.216890
F 100.300576 59.195190 40.217803
F 100.300576 66.916653 40.217803
F 91.377555 54.050278 22.017263
F 91.377555 61.771740 22.017263
F 100.319707 54.056298 22.017227
F 100.319707 61.777760 22.017227
F 93.607175 55.336934 40.217083
F 93.607175 63.058397 40.217083
F 102.549854 55.342628 40.189992
F 102.549854 63.064091 40.189992
F 93.606585 57.911033 22.017255
F 93.606585 65.632496 22.017254
F 102.522283 57.905500 21.979100
F 102.522283 65.626963 21.979100
F 93.606434 57.910984 41.126888
F 93.606434 65.632448 41.126888
F 102.563514 57.927757 41.090721
F 102.563514 65.649220 41.090721
F 93.606629 55.337070 37.486918
F 93.606629 63.058533 37.486918
F 102.568232 55.321995 37.447885
F 102.568232 63.043458 37.447885
F 86.919367 54.050229 41.126877
F 86.919367 61.771691 41.126877
F 95.837953 54.050582 41.126833
F 95.837953 61.772044 41.126833
F 104.887796 54.100662 40.880873
F 104.887796 61.822124 40.880873
F 86.919359 59.197869 37.486944
F 86.919359 66.919332 37.486944
F 95.837710 59.197501 37.486615
F 95.837710 66.918964 37.486615
F 104.887497 59.155215 37.211726
F 104.887497 66.876678 37.211726
F 86.919362 59.197869 40.216894
F 86.919362 66.919333 40.216894
F 95.836319 59.197384 40.217224
F 95.836319 66.918848 40.217224
F 104.736750 59.230280 39.988246
F 104.736750 66.951744 39.988246
F 86.919362 54.050230 22.017230
F 86.919362 61.771692 22.017230
F 95.838636 54.051023 22.017751
F 95.838636 61.772485 22.017751
F 104.844256 54.096003 21.923851
F 104.844256 61.817465 21.923851
F 106.971996 63.027482 39.427325
F 86.919367 69.493155 41.126877
F 106.971996 55.306019 39.427325
F 104.748437 69.472711 36.343063
F 86.919364 69.493154 26.567145
F 104.676105 69.420180 26.514498
F 86.919361 69.493155 29.297096
F 86.919362 69.493155 22.017230
F 86.919359 69.493154 36.576961
F 86.919366 69.493155 33.847011
F 104.801408 69.471409 29.213656
F 104.908839 54.092297 43.661785
F 104.908839 61.813759 43.661785
