# Supplementary material for: Molecular-resolution imaging of ice crystallized from liquid water by cryogenic liquid-cell TEM
Source: Nat Commun. 2025 Sep 25;16:8342. doi: 10.1038/s41467-025-62451-0 (PMC12462463; doi:10.1038/s41467-025-62451-0)
Supplement: Supplementary file 9 — Supplementary Data 1 [file 41467_2025_62451_MOESM9_ESM.zip › supercell_4_3_2/1.4/93K_relaxed.xyz]

10287
F10287
F 0.829630 1.469528 2.919915
F 0.829631 9.191458 2.919915
F 0.829631 16.913398 2.919915
F 9.690843 1.321808 2.988015
F 9.690843 9.043738 2.988015
F 9.690853 16.765698 2.988015
F 18.624663 1.447148 3.086495
F 18.424463 8.980078 3.001505
F 16.123063 5.143898 0.272418
F 0.801318 3.735048 6.498355
F 0.801318 11.456998 6.498355
F 9.675293 3.868748 6.643145
F 9.675293 11.590698 6.643145
F 18.443663 4.061128 6.937455
F 18.189063 11.341098 6.668195
F 0.520627 4.000768 3.828025
F 0.520627 11.722698 3.828025
F 9.679453 3.896838 3.910435
F 9.679463 11.618798 3.910435
F 18.422163 3.893588 4.223985
F 18.188763 11.514998 4.052445
F 0.256519 1.299868 0.275924
F 7.447843 0.034798 3.859285
F 0.256518 9.021788 0.275925
F 11.919963 0.033149 3.966255
F 0.256519 16.743698 0.275925
F 7.165343 15.444898 18.359115
F 9.326783 1.285468 0.237693
F 9.326783 9.007388 0.237693
F 9.326783 16.729298 0.237694
F 2.708013 0.003007 18.310215
F 13.948063 16.730398 14.885115
F 20.583663 7.893148 11.443815
F 2.973223 7.771318 3.815545
F 2.973223 15.493198 3.815545
F 7.335783 0.002433 11.093215
F 11.919963 7.755078 3.966255
F 11.919963 15.476998 3.966255
F 20.617163 15.424898 11.202315
F 18.443263 16.834998 14.870215
F 20.721463 5.385158 10.467915
F 7.165343 0.001050 18.359115
F 2.536613 5.171198 0.148710
F 2.536633 12.893098 0.148713
F 11.564263 5.147598 0.292996
F 11.564263 12.869498 0.292997
F 7.165343 7.722978 18.359115
F 20.378963 12.816298 3.041235
F 2.873333 5.195258 2.937435
F 2.873333 12.917198 2.937435
F 11.922363 5.183178 3.041655
F 11.922363 12.905098 3.041655
F 20.462963 7.776878 18.568015
F 18.521463 16.703698 2.748725
F 2.846863 7.725628 6.542925
F 2.846863 15.447598 6.542925
F 16.005963 15.476898 21.109915
F 11.907163 7.729358 6.697065
F 11.907163 15.451298 6.697065
F 7.087623 15.447598 21.091215
F 20.627163 7.775138 4.081115
F 20.732063 15.357698 18.577615
F 7.416973 0.013058 6.594175
F 5.209083 1.322098 2.894465
F 5.209083 9.044028 2.894465
F 5.209083 16.765998 2.894465
F 14.155463 1.323248 3.094975
F 14.155463 9.045178 3.094975
F 14.155463 16.767098 3.094975
F 5.190213 3.869538 6.549735
F 5.190213 11.591498 6.549735
F 14.141363 3.867208 6.750515
F 14.141363 11.589098 6.750515
F 5.167973 3.905658 3.812715
F 5.167973 11.627598 3.812715
F 14.149763 3.893958 4.020395
F 14.149763 11.615898 4.020395
F 4.837503 1.302778 0.144261
F 4.837503 9.024708 0.144261
F 4.837503 16.746598 0.144261
F 13.793163 1.286498 0.347266
F 13.793163 9.008428 0.347266
F 13.793163 16.730398 0.347267
F 7.447843 7.756728 3.859285
F 7.447843 15.478698 3.859285
F 7.087623 7.725698 21.091215
F 16.265863 7.586068 3.979365
F 16.396263 15.397198 3.833585
F 2.846863 0.003697 6.542925
F 7.104333 5.151518 0.186146
F 7.104333 12.873398 0.186147
F 20.570463 7.746988 21.360615
F 18.578763 16.608698 17.578215
F 7.434243 5.177148 2.940915
F 7.434243 12.899098 2.940915
F 16.388263 5.161078 2.985215
F 16.272463 12.899798 2.968095
F 7.416973 7.734988 6.594175
F 7.416973 15.456898 6.594175
F 16.156563 12.969398 17.784115
F 16.230663 7.508728 6.687405
F 16.323763 15.499898 6.591545
F 2.859153 0.010071 11.038515
F 0.743508 1.419108 10.099315
F 0.743507 9.141038 10.099315
F 0.743508 16.862998 10.099315
F 9.594333 1.285898 10.253815
F 9.594333 9.007828 10.253815
F 9.594333 16.729798 10.253815
F 18.531163 1.269508 10.171815
F 18.465763 9.077338 10.292515
F 18.204963 8.961818 0.290123
F 0.667148 3.735408 13.734215
F 0.667149 11.457298 13.734215
F 9.507663 3.862168 13.871915
F 9.507663 11.584098 13.871915
F 18.475663 3.772048 14.114115
F 18.392363 11.385098 14.143615
F 0.443387 3.951788 11.049415
F 0.443387 11.673698 11.049415
F 9.565993 3.864178 11.145215
F 9.565993 11.586098 11.145215
F 18.617763 3.701828 11.334815
F 18.500163 11.579398 11.388515
F 0.485120 1.189568 7.416195
F 0.485120 8.911488 7.416195
F 0.485120 16.633398 7.416195
F 9.648243 1.288618 7.531525
F 9.648243 9.010548 7.531525
F 9.648243 16.732498 7.531525
F 18.499363 1.381588 7.527775
F 18.334063 8.906538 7.559205
F 20.533263 12.767598 17.742115
F 2.859153 7.731998 11.038515
F 2.859153 15.453898 11.038515
F 16.113663 5.198198 17.829415
F 11.806363 7.722988 11.201915
F 11.806363 15.444898 11.201915
F 7.171803 12.865298 17.453815
F 20.526663 5.232678 3.269955
F 18.501763 11.419898 21.344315
F 11.907163 0.007426 6.697065
F 2.930103 5.139428 7.421785
F 2.930103 12.861398 7.421785
F 11.890063 5.152108 7.588215
F 11.890063 12.873998 7.588215
F 13.948063 9.008428 14.885115
F 20.515863 5.344878 17.619515
F 2.781283 5.152698 10.145415
F 2.781283 12.874598 10.145415
F 11.825463 5.147048 10.308715
F 11.825463 12.868998 10.308715
F 16.032663 12.818098 0.286111
F 20.579863 7.698288 6.764875
F 2.711153 7.715918 13.766115
F 2.711153 15.437898 13.766115
F 7.171803 5.143338 17.453815
F 11.738063 7.723118 13.926915
F 11.738063 15.445098 13.926915
F 16.128563 12.744798 15.079715
F 20.517463 15.531498 21.160915
F 20.767763 5.168888 7.759975
F 7.087623 0.003771 21.091215
F 5.114113 1.284348 10.153715
F 5.114113 9.006278 10.153715
F 5.114113 16.728198 10.153715
F 14.059063 1.287128 10.362415
F 14.059063 9.009058 10.362415
F 14.059063 16.730998 10.362415
F 5.032213 3.863098 13.772515
F 5.032213 11.584998 13.772515
F 13.971163 3.861228 13.980915
F 13.971163 11.583198 13.980915
F 5.054163 3.874588 11.037415
F 5.054163 11.596498 11.037415
F 14.036363 3.861798 11.256515
F 14.036363 11.583698 11.256515
F 5.128983 1.276218 7.423565
F 5.128983 8.998148 7.423565
F 5.128983 16.720098 7.423565
F 14.120163 1.291348 7.642635
F 14.120163 9.013278 7.642635
F 14.120163 16.735198 7.642635
F 7.335783 7.724358 11.093215
F 7.335783 15.446298 11.093215
F 16.265663 5.014568 14.972815
F 16.329963 7.731298 11.365615
F 16.312163 15.432898 11.263115
F 11.806363 0.001063 11.201915
F 7.416993 5.150568 7.480205
F 7.416993 12.872498 7.480205
F 16.153763 5.173248 7.918255
F 16.353463 12.980498 7.641055
F 7.339303 5.142018 10.204115
F 7.339303 12.863898 10.204115
F 16.388563 5.189768 10.528415
F 16.179663 12.858798 10.505915
F 7.255773 7.727388 13.821815
F 7.255773 15.449298 13.821815
F 7.250823 12.868298 14.722115
F 16.246663 7.672628 14.033815
F 16.191363 15.435598 14.024015
F 2.973223 0.049386 3.815545
F 0.586968 1.403428 17.376115
F 0.586968 9.125358 17.376115
F 0.586969 16.847298 17.376115
F 9.420433 1.286108 17.504315
F 9.420433 9.008038 17.504315
F 9.420433 16.729998 17.504315
F 18.198563 1.338698 17.841115
F 18.414463 9.174858 17.609315
F 20.702063 15.489398 14.048015
F 0.505475 3.753648 21.019615
F 0.505476 11.475598 21.019615
F 9.333023 3.861548 21.142115
F 9.333023 11.583498 21.142115
F 20.596063 5.162678 14.886215
F 18.592163 3.860458 21.528115
F 0.338378 3.934708 18.331615
F 0.338378 11.656598 18.331615
F 9.392683 3.863148 18.411015
F 9.392683 11.585098 18.411015
F 18.405563 3.858178 18.838015
F 18.376863 11.632198 18.655215
F 0.392381 1.204078 14.689515
F 0.392381 8.926008 14.689515
F 0.392381 16.647898 14.689515
F 9.479433 1.284428 14.774015
F 9.479433 9.006358 14.774015
F 9.479433 16.728298 14.774015
F 18.401863 1.239118 15.106615
F 18.467763 8.867578 15.053315
F 20.747463 15.268398 6.797095
F 2.708013 7.724938 18.310215
F 2.708013 15.446898 18.310215
F 7.250823 5.146408 14.722115
F 11.630163 7.722478 18.467315
F 11.630163 15.444398 18.467315
F 11.562063 0.000816 21.197315
F 20.566163 12.844098 14.968615
F 20.566763 15.465498 4.045115
F 7.255773 0.005463 13.821815
F 2.785353 5.142008 14.672115
F 2.785353 12.863898 14.672115
F 11.718463 5.147298 14.830515
F 11.718463 12.869198 14.830515
F 18.383263 16.812098 10.322615
F 20.640863 7.759408 14.125615
F 2.640203 5.154778 17.398915
F 2.640203 12.876698 17.398915
F 11.650163 5.146958 17.559415
F 11.650163 12.868898 17.559415
F 18.628463 16.728298 7.572355
F 13.948063 1.286498 14.885115
F 2.568723 7.714378 21.035215
F 2.568723 15.436298 21.035215
F 16.187663 15.563398 18.389615
F 11.562063 7.722748 21.197315
F 11.562063 15.444698 21.197315
F 16.134563 7.815198 18.674215
F 11.630163 0.000553 18.467315
F 20.730363 12.834398 10.468815
F 11.738063 0.001193 13.926915
F 4.949563 1.285468 17.405215
F 4.949563 9.007398 17.405215
F 4.949563 16.729298 17.405215
F 13.882563 1.286788 17.613515
F 13.882563 9.008718 17.613515
F 13.882563 16.730598 17.613515
F 4.866563 3.861878 21.042815
F 4.866563 11.583798 21.042815
F 13.793863 3.861118 21.251515
F 13.793863 11.583098 21.251515
F 4.897173 3.870978 18.306215
F 4.897173 11.592898 18.306215
F 13.859563 3.861388 18.521915
F 13.859563 11.583298 18.521915
F 4.975943 1.275158 14.668015
F 4.975943 8.997088 14.668015
F 4.975943 16.718998 14.668015
F 20.401463 12.699198 7.704315
F 16.150363 7.721158 21.389515
F 18.265863 1.310878 0.259237
F 20.215963 12.730498 0.266380
F 20.452763 5.251358 0.482401
F 18.050463 16.839998 0.031333
F 20.585163 -0.124300 18.840715
F 16.386863 -0.061957 3.907435
F 16.342663 -0.035510 6.624015
F 20.588763 0.053552 4.084555
F 20.566263 -0.145671 13.964215
F 0.423305 1.385378 24.663615
F 0.423305 9.107308 24.663615
F 0.423305 16.829198 24.663615
F 9.245473 1.286658 24.780815
F 9.245473 9.008588 24.780815
F 9.245473 16.730498 24.780815
F 18.374663 1.255878 24.894015
F 18.062363 8.916318 25.017315
F 20.370463 7.711358 43.039915
F 0.340379 3.771808 28.307715
F 0.340380 11.493698 28.307715
F 9.157783 3.861068 28.417515
F 9.157783 11.582998 28.417515
F 18.075563 3.866998 28.478015
F 17.893963 11.604998 28.641615
F 0.229581 3.914288 25.616015
F 0.229581 11.636198 25.616015
F 9.218913 3.862438 25.688415
F 9.218913 11.584398 25.688415
F 18.286663 3.987038 25.657415
F 18.162063 11.604898 25.865715
F 9.305823 1.285158 22.050115
F 9.305823 9.007088 22.050115
F 9.305823 16.728998 22.050115
F 16.088763 12.839798 22.076615
F 17.981763 16.687698 32.319315
F 18.189063 11.480498 42.984415
F 2.550423 7.719058 25.587415
F 2.550423 15.440998 25.587415
F 18.420763 3.928378 43.020315
F 11.453463 7.722258 25.744215
F 11.453463 15.444198 25.744215
F 18.307563 8.934998 22.343015
F 20.534063 7.881668 25.983815
F 16.173463 5.013368 22.272915
F 2.502683 0.093519 42.891215
F 2.629463 5.147838 21.948815
F 2.629463 12.869798 21.948815
F 11.541863 5.147508 22.106115
F 11.541863 12.869398 22.106115
F 18.483563 1.198258 22.188215
F 15.979963 7.776698 42.901415
F 2.496963 5.156238 24.671815
F 2.496963 12.878198 24.671815
F 11.473963 5.147308 24.835915
F 11.473963 12.869198 24.835915
F 20.489663 5.289348 24.849315
F 20.432563 12.810898 24.879915
F 2.424093 7.712308 28.308315
F 2.424093 15.434198 28.308315
F 7.059493 15.452498 42.908315
F 11.385863 7.722398 28.472615
F 11.385863 15.444298 28.472615
F 7.059493 7.730558 42.908315
F 20.411763 7.826168 28.684715
F 20.095063 15.441098 28.477015
F 0.102290 11.711898 43.229115
F 4.783113 1.286668 24.681115
F 4.783113 9.008598 24.681115
F 4.783113 16.730498 24.681115
F 13.705163 1.286868 24.890215
F 13.705163 9.008798 24.890215
F 13.705163 16.730698 24.890215
F 4.697413 3.860798 28.319815
F 4.697413 11.582698 28.319815
F 13.616463 3.861028 28.526915
F 13.616463 11.582998 28.526915
F 4.738053 3.867698 25.585915
F 4.738053 11.589598 25.585915
F 13.682263 3.861258 25.798815
F 13.682263 11.583198 25.798815
F 4.817813 1.278628 21.945915
F 4.817813 9.000548 21.945915
F 4.817813 16.722498 21.945915
F 13.770963 1.286628 22.160715
F 13.770963 9.008558 22.160715
F 13.770963 16.730498 22.160715
F 6.993503 7.722218 25.636615
F 6.993503 15.444098 25.636615
F 15.758763 12.748098 39.458715
F 15.883763 7.671268 25.912015
F 15.644063 15.323998 25.862315
F 11.541063 0.001063 43.011215
F 7.079543 5.147328 21.998015
F 7.079543 12.869298 21.998015
F 20.209763 15.362998 25.749515
F 18.105863 16.836498 36.856515
F 7.003183 5.144998 24.729515
F 7.003183 12.866898 24.729515
F 15.899463 5.122288 24.916915
F 15.995663 12.718898 24.772915
F 6.917763 7.724438 28.366615
F 6.917763 15.446398 28.366615
F 15.613163 5.024828 39.350115
F 15.922663 7.741778 28.628715
F 15.879363 15.526298 28.552615
F 6.917763 0.002506 28.366615
F 0.253335 1.366658 31.953215
F 0.253335 9.088578 31.953215
F 0.253336 16.810498 31.953215
F 9.069633 1.286658 32.046215
F 9.069633 9.008588 32.046215
F 9.069633 16.730498 32.046215
F 18.103163 1.226248 32.182715
F 17.984063 9.068718 32.160515
F 11.385863 0.000464 28.472615
F 0.161864 3.744178 35.641615
F 0.161865 11.466098 35.641615
F 8.984763 3.855878 35.660715
F 8.984763 11.577798 35.660715
F 17.978963 3.862838 35.924715
F 18.122063 11.657498 35.816615
F 0.118943 3.878558 32.933215
F 0.118943 11.600498 32.933215
F 9.045183 3.861478 32.940515
F 9.045183 11.583398 32.940515
F 17.906863 3.859978 33.189115
F 18.130763 11.745098 33.151615
F 0.175498 1.245568 29.258815
F 0.175498 8.967498 29.258815
F 0.175498 16.689398 29.258815
F 9.131953 1.285808 29.321515
F 9.131953 9.007738 29.321515
F 9.131953 16.729698 29.321515
F 18.102063 1.387288 29.437315
F 18.053963 9.107208 29.483815
F 20.466463 15.397098 43.117315
F 2.377443 7.713928 32.886715
F 2.377443 15.435898 32.886715
F 6.714643 12.838498 39.232715
F 11.277263 7.721738 32.995615
F 11.277263 15.443698 32.995615
F 6.714643 5.116598 39.232715
F 20.195863 7.526638 33.160515
F 17.801863 16.686798 39.552515
F 0.102306 3.989938 43.229115
F 2.469123 5.154138 29.230215
F 2.469123 12.876098 29.230215
F 11.365163 5.147698 29.377015
F 11.365163 12.869598 29.377015
F 20.379563 5.231568 29.656615
F 20.159163 12.805598 29.452715
F 2.339763 5.158938 31.952215
F 2.339763 12.880898 31.952215
F 11.298063 5.147328 32.101215
F 11.298063 12.869298 32.101215
F 20.163363 4.880658 32.415615
F 20.406563 12.725398 32.166315
F 2.226403 7.718408 35.619515
F 2.226403 15.440298 35.619515
F 15.773763 12.830198 36.728015
F 11.213763 7.717348 35.715415
F 11.213763 15.439298 35.715415
F 15.639163 5.260938 36.620915
F 20.223463 7.637948 35.952215
F 20.336563 15.557898 35.768915
F 4.489363 9.000678 36.462415
F 4.603263 1.284008 31.957315
F 4.603263 9.005938 31.957315
F 4.603263 16.727898 31.957315
F 13.528163 1.286628 32.155515
F 13.528163 9.008558 32.155515
F 13.528163 16.730498 32.155515
F 4.511513 3.863928 35.578315
F 4.511513 11.585898 35.578315
F 13.444063 3.856058 35.769515
F 13.444063 11.577998 35.769515
F 4.573633 3.865638 32.849515
F 4.573633 11.587598 32.849515
F 13.505963 3.860708 33.050015
F 13.505963 11.582598 33.050015
F 4.656843 1.281328 29.224915
F 4.656843 9.003258 29.224915
F 4.656843 16.725198 29.224915
F 13.593763 1.286738 29.431515
F 13.593763 9.008668 29.431515
F 13.593763 16.730598 29.431515
F 6.819323 7.721678 32.889315
F 6.819323 15.443598 32.889315
F 6.735843 12.864098 36.501715
F 15.740863 7.729638 32.991515
F 15.716463 15.285598 33.042215
F 4.489363 1.278758 36.462415
F 6.907103 5.147858 29.270115
F 6.907103 12.869798 29.270115
F 15.854463 5.028328 29.491815
F 15.751263 12.947998 29.400115
F 6.831373 5.145288 31.995815
F 6.831373 12.867198 31.995815
F 15.674263 5.097438 32.176315
F 15.850763 12.779198 32.212515
F 6.744953 7.719768 35.610715
F 6.744953 15.441698 35.610715
F 6.735843 5.142128 36.501715
F 15.694163 7.775108 35.669615
F 15.800463 15.515198 35.902915
F 13.409763 11.546598 40.317815
F 0.283887 16.666998 21.973715
F 0.283887 8.945098 21.973715
F 0.283887 1.223178 21.973715
F 8.950483 1.253838 39.284615
F 8.950483 8.975768 39.284615
F 8.950483 16.697698 39.284615
F 17.961863 1.047638 39.715315
F 17.846463 9.059148 39.520415
F 20.262263 15.322698 33.206015
F 6.706123 15.414698 40.156715
F 6.706123 7.692768 40.156715
F 9.313373 3.862288 42.956315
F 9.313383 11.584198 42.956315
F 20.897463 5.189558 22.232415
F 17.947363 16.701298 24.912415
F 0.010700 3.852358 40.409515
F 0.010700 11.574298 40.409515
F 8.946683 3.827088 40.208115
F 8.946683 11.548998 40.208115
F 18.014063 3.877968 40.288715
F 17.979163 11.618898 40.342915
F 0.051072 1.269698 36.757015
F 0.051072 8.991618 36.757015
F 0.051072 16.713598 36.757015
F 8.962083 1.279658 36.553415
F 8.962083 9.001588 36.553415
F 8.962083 16.723498 36.553415
F 18.091763 1.303118 36.921015
F 17.967563 8.907688 36.628115
F 7.059493 0.008626 42.908315
F 2.230543 7.705528 40.156515
F 2.230543 15.427498 40.156515
F 13.423563 16.724698 36.662315
F 11.178763 7.686398 40.263115
F 11.178763 15.408298 40.263115
F 13.423563 9.002788 36.662315
F 20.076163 7.855828 40.314215
F 20.142663 15.449198 40.442115
F 13.423563 1.280858 36.662315
F 2.290793 5.151248 36.526215
F 2.290793 12.873198 36.526215
F 11.194763 5.141648 36.607715
F 11.194763 12.863598 36.607715
F 20.255263 4.830608 36.860115
F 20.384763 12.931098 36.805615
F 2.185033 5.113398 39.267915
F 2.185033 12.835298 39.267915
F 11.184763 5.115148 39.337815
F 11.184763 12.837098 39.337815
F 20.326163 5.236828 39.655115
F 20.359363 12.885698 39.521615
F 2.502683 7.815448 42.891215
F 2.502683 15.537398 42.891215
F 4.489363 16.722598 36.462415
F 11.541063 7.722988 43.011215
F 11.541063 15.444898 43.011215
F 15.572163 15.298398 40.311515
F 11.453463 0.000332 25.744215
F 18.004963 16.886698 29.464915
F 15.702063 7.556738 40.239415
F 4.458823 1.251808 39.197115
F 4.458823 8.973738 39.197115
F 4.458823 16.695698 39.197115
F 13.414463 1.254208 39.392215
F 13.414463 8.976138 39.392215
F 13.414463 16.698098 39.392215
F 4.837463 3.880838 42.860215
F 4.837463 11.602798 42.860215
F 13.772563 3.861348 43.065315
F 13.772563 11.583298 43.065315
F 4.472113 3.832478 40.113315
F 4.472113 11.554398 40.113315
F 13.409763 3.824648 40.317815
F 6.993503 0.000285 25.636615
F 15.857863 15.394998 42.987815
F 18.436663 16.775198 22.169815
F 20.557963 12.985198 22.271015
F 20.474863 0.049196 40.495415
F 15.661263 0.061001 40.483815
F 20.371463 0.039295 33.218815
F 15.963363 0.020047 43.134815
F 15.933863 0.052511 28.662815
F 20.455763 -0.019536 25.825515
F 15.724163 0.054374 33.133915
F 20.309763 -0.045634 28.714815
F 0.829630 24.635298 2.919915
F 0.829631 32.357298 2.919915
F 9.690843 24.487598 2.988015
F 9.690843 32.209498 2.988015
F 18.308063 24.649798 2.939075
F 18.587863 32.343498 2.857495
F 0.801318 26.900798 6.498355
F 0.801318 34.622798 6.498355
F 0.801318 19.178898 6.498355
F 9.675293 27.034498 6.643145
F 7.250823 20.590298 14.722115
F 9.675293 19.312598 6.643145
F 18.258263 27.142298 6.704595
F 7.250823 28.312198 14.722115
F 18.649963 19.351598 6.636075
F 0.520627 27.166598 3.828025
F 16.070863 23.250098 18.567615
F 0.520627 19.444598 3.828025
F 9.679453 27.062598 3.910435
F 16.185663 31.017198 18.556515
F 9.679463 19.340698 3.910435
F 18.265463 27.101598 3.946295
F 7.165343 23.166798 18.359115
F 18.556963 19.265898 3.913755
F 0.256519 24.465698 0.275924
F 16.036663 20.648698 15.001115
F 0.256518 32.187598 0.275925
F 16.166363 28.380498 14.989115
F 9.326783 24.451298 0.237693
F 9.326783 32.173198 0.237693
F 20.696163 23.285098 14.033815
F 20.738363 20.692898 7.810065
F 2.973223 30.937098 3.815545
F 2.973223 23.215198 3.815545
F 11.919963 30.920898 3.966255
F 11.919963 23.198898 3.966255
F 20.623163 30.966498 6.754045
F 20.469963 20.702898 0.331118
F 2.536613 28.336998 0.148709
F 2.536633 20.615098 0.148713
F 11.564263 28.313398 0.292996
F 11.564263 20.591498 0.292997
F 20.474463 23.166698 18.479715
F 4.866563 19.305698 21.042815
F 2.873333 28.361098 2.937435
F 2.873333 20.639098 2.937435
F 11.922363 28.348998 3.041655
F 11.922363 20.626998 3.041655
F 20.553163 30.819298 14.127215
F 20.531563 31.117798 18.541815
F 2.846863 30.891398 6.542925
F 2.846863 23.169498 6.542925
F 11.907163 30.895098 6.697065
F 11.907163 23.173198 6.697065
F 20.590763 30.895398 3.880635
F 20.677363 23.232798 11.248415
F 5.209083 24.487898 2.894465
F 5.209083 32.209798 2.894465
F 14.155463 24.488998 3.094975
F 14.155463 32.210998 3.094975
F 5.190213 27.035298 6.549735
F 7.087623 23.169598 21.091215
F 5.190213 19.313398 6.549735
F 14.141363 27.032998 6.750515
F 7.165343 30.888798 18.359115
F 14.141363 19.311098 6.750515
F 5.167973 27.071498 3.812715
F 7.087623 30.891498 21.091215
F 5.167973 19.349498 3.812715
F 14.149763 27.059698 4.020395
F 13.948063 32.174198 14.885115
F 14.149763 19.337798 4.020395
F 4.837503 24.468598 0.144261
F 4.837503 32.190498 0.144261
F 13.793163 24.452298 0.347266
F 13.793163 32.174198 0.347266
F 7.447843 30.922498 3.859285
F 7.447843 23.200598 3.859285
F 16.463963 31.036198 3.864995
F 16.370363 23.012298 3.959135
F 7.104333 28.317298 0.186146
F 7.104333 20.595398 0.186147
F 7.171803 20.587198 17.453815
F 13.882563 24.452598 17.613515
F 7.434243 28.342898 2.940915
F 7.434243 20.620998 2.940915
F 16.217263 28.503998 2.967175
F 16.300763 20.477898 3.033085
F 7.416973 30.900798 6.594175
F 7.416973 23.178798 6.594175
F 16.404063 31.090998 6.559895
F 16.279163 23.060398 6.673615
F 0.743507 24.584898 10.099315
F 0.743507 32.306798 10.099315
F 9.594333 24.451698 10.253815
F 9.594333 32.173598 10.253815
F 18.365663 24.505298 10.428215
F 18.416163 32.345698 10.448215
F 0.667148 26.901198 13.734215
F 0.667149 34.623098 13.734215
F 0.667149 19.179298 13.734215
F 9.507663 27.027998 13.871915
F 13.948063 24.452298 14.885115
F 9.507663 19.305998 13.871915
F 18.329263 27.219298 13.944315
F 4.975943 32.162898 14.668015
F 18.271463 19.484498 14.155515
F 0.443387 27.117598 11.049415
F 20.492663 28.406798 7.701115
F 0.443387 19.395698 11.049415
F 9.565993 27.029998 11.145215
F 4.975943 24.440898 14.668015
F 9.565993 19.307998 11.145215
F 18.498063 27.173298 11.298215
F 13.859563 19.305198 18.521915
F 18.370263 19.327098 11.342215
F 0.485120 24.355398 7.416195
F 0.485120 32.077298 7.416195
F 9.648243 24.454398 7.531525
F 9.648243 32.176298 7.531525
F 18.436363 24.584598 7.666895
F 18.489063 32.305398 7.795565
F 2.859153 30.897798 11.038515
F 2.859153 23.175898 11.038515
F 11.806363 30.888798 11.201915
F 11.806363 23.166898 11.201915
F 20.595663 20.804298 3.031215
F 20.658563 20.662398 14.875715
F 2.930103 28.305198 7.421785
F 2.930103 20.583298 7.421785
F 11.890063 28.317898 7.588215
F 11.890063 20.595998 7.588215
F 20.730463 28.346298 10.520715
F 4.949563 32.173198 17.405215
F 2.781283 28.318498 10.145415
F 2.781283 20.596598 10.145415
F 11.825463 28.312798 10.308715
F 11.825463 20.590898 10.308715
F 20.387163 28.570998 17.623415
F 18.522163 34.852998 3.793675
F 2.711153 30.881698 13.766115
F 2.711153 23.159798 13.766115
F 11.738063 30.888898 13.926915
F 11.738063 23.166998 13.926915
F 16.076463 31.038798 21.239715
F 18.391563 19.394398 21.307015
F 5.114113 24.450098 10.153715
F 5.114113 32.172098 10.153715
F 14.059063 24.452898 10.362415
F 14.059063 32.174898 10.362415
F 5.032213 27.028898 13.772515
F 16.202463 20.690998 17.779615
F 5.032213 19.306998 13.772515
F 13.971163 27.026998 13.980915
F 13.859563 27.027198 18.521915
F 13.971163 19.305098 13.980915
F 5.054163 27.040398 11.037415
F 16.107963 28.425598 17.765115
F 5.054163 19.318398 11.037415
F 14.036363 27.027598 11.256515
F 4.897173 19.314798 18.306215
F 14.036363 19.305698 11.256515
F 5.128983 24.441998 7.423565
F 5.128983 32.163898 7.423565
F 14.120163 24.457098 7.642635
F 14.120163 32.179098 7.642635
F 7.335783 30.890198 11.093215
F 7.335783 23.168198 11.093215
F 16.256463 30.874898 11.407515
F 16.159463 23.090398 11.460015
F 7.416993 28.316398 7.480205
F 7.416993 20.594398 7.480205
F 16.110563 28.565498 7.565645
F 16.376463 20.529198 7.620305
F 7.339303 28.307798 10.204115
F 7.339303 20.585898 10.204115
F 16.266363 28.345898 10.282315
F 16.157763 20.590798 10.227115
F 7.255773 30.893198 13.821815
F 7.255773 23.171298 13.821815
F 16.216063 30.937198 14.147515
F 16.199963 23.210498 14.134315
F 0.586968 24.569198 17.376115
F 0.586968 32.291198 17.376115
F 9.420433 24.451898 17.504315
F 9.420433 32.173798 17.504315
F 18.399463 24.734598 17.695715
F 18.376463 32.361698 17.581915
F 0.505476 26.919398 21.019615
F 0.505476 34.641398 21.019615
F 0.505476 19.197498 21.019615
F 9.333023 27.027298 21.142115
F 7.171803 28.309098 17.453815
F 9.333023 19.305398 21.142115
F 20.472763 30.891698 11.413915
F 4.897173 27.036798 18.306215
F 15.902663 23.045998 21.280915
F 0.338378 27.100498 18.331615
F 20.510263 20.659398 10.565015
F 0.338378 19.378598 18.331615
F 9.392683 27.028898 18.411015
F 13.793863 19.304998 21.251515
F 9.392683 19.306998 18.411015
F 18.261963 27.374698 18.784215
F 13.793863 27.026898 21.251515
F 18.397963 19.191998 18.488815
F 0.392381 24.369898 14.689515
F 0.392381 32.091798 14.689515
F 9.479433 24.450198 14.774015
F 9.479433 32.172098 14.774015
F 18.520363 24.625698 14.938115
F 18.338263 32.295598 14.977015
F 2.708013 30.890698 18.310215
F 2.708013 23.168798 18.310215
F 11.630163 30.888298 18.467315
F 11.630163 23.166298 18.467315
F 20.583863 23.301298 4.013765
F 18.368863 32.382098 0.257875
F 2.785353 28.307798 14.672115
F 2.785353 20.585898 14.672115
F 11.718463 28.313098 14.830515
F 11.718463 20.591198 14.830515
F 20.520663 28.331998 3.082595
F 13.882563 32.174498 17.613515
F 2.640203 28.320598 17.398915
F 2.640203 20.598598 17.398915
F 11.650163 28.312698 17.559415
F 11.650163 20.590798 17.559415
F 20.630363 23.351598 6.811145
F 20.530063 20.523698 17.652415
F 2.568723 30.880198 21.035215
F 2.568723 23.158198 21.035215
F 11.562063 30.888498 21.197315
F 11.562063 23.166598 21.197315
F 4.866563 27.027698 21.042815
F 20.524463 28.231498 14.875915
F 4.949563 24.451298 17.405215
F 20.604863 30.949398 21.392315
F 20.438463 23.211698 21.192415
F 18.286063 27.082898 21.476615
F 15.986763 20.606598 0.322811
F 15.983463 28.427198 0.215286
F 18.036163 24.429098 0.259624
F 0.423305 24.551198 24.663615
F 0.423305 32.273098 24.663615
F 9.245473 24.452498 24.780815
F 9.245473 32.174398 24.780815
F 18.269763 24.451998 24.862615
F 18.307463 32.064998 24.866215
F 0.340379 26.937598 28.307715
F 0.340380 34.659498 28.307715
F 0.340380 19.215698 28.307715
F 9.157783 27.026898 28.417515
F 0.102292 19.433798 43.229115
F 9.157783 19.304898 28.417515
F 18.029063 27.160898 28.611015
F 0.102308 27.155698 43.229115
F 18.182463 19.353698 28.507515
F 0.229581 27.080098 25.616015
F 15.893763 28.486998 22.179015
F 0.229581 19.358198 25.616015
F 9.218913 27.028198 25.688415
F 4.472113 34.720198 40.113315
F 9.218913 19.306298 25.688415
F 18.190863 27.067998 25.847915
F 8.946683 34.714798 40.208115
F 18.191063 19.291898 25.727815
F 9.305823 24.450898 22.050115
F 9.305823 32.172898 22.050115
F 15.925463 23.098298 43.040415
F 16.132663 31.005698 42.969715
F 2.550423 30.884798 25.587415
F 2.550423 23.162898 25.587415
F 11.453463 30.888098 25.744215
F 11.453463 23.166098 25.744215
F 20.600663 30.744498 25.709815
F 20.483363 23.159598 25.720815
F 2.629463 28.313598 21.948815
F 2.629463 20.591698 21.948815
F 11.541863 28.313298 22.106115
F 11.541863 20.591398 22.106115
F 13.409763 19.268498 40.317815
F 20.363263 23.308398 43.136415
F 2.496963 28.321998 24.671815
F 2.496963 20.600098 24.671815
F 11.473963 28.313098 24.835915
F 11.473963 20.591198 24.835915
F 20.431763 28.317898 25.021115
F 20.579463 20.564398 24.877815
F 2.424093 30.878098 28.308315
F 2.424093 23.156198 28.308315
F 11.385863 30.888198 28.472615
F 11.385863 23.166298 28.472615
F 20.395663 30.897698 28.456215
F 20.377463 23.196998 28.600315
F 4.783113 24.452498 24.681115
F 4.783113 32.174398 24.681115
F 13.705163 24.452698 24.890215
F 13.705163 32.174598 24.890215
F 4.697413 27.026598 28.319815
F 15.641463 20.620498 36.701115
F 4.697413 19.304698 28.319815
F 13.616463 27.026798 28.526915
F 4.697413 34.748498 28.319815
F 13.616463 19.304898 28.526915
F 4.738053 27.033498 25.585915
F 15.771963 28.316698 36.828215
F 4.738053 19.311598 25.585915
F 13.682263 27.026998 25.798815
F 13.409763 34.712398 40.317815
F 13.682263 19.305098 25.798815
F 4.817813 24.444398 21.945915
F 4.817813 32.166298 21.945915
F 13.770963 24.452398 22.160715
F 13.770963 32.174298 22.160715
F 6.993503 30.887998 25.636615
F 6.993503 23.166098 25.636615
F 15.966463 30.982698 25.884815
F 15.893163 23.227898 25.755315
F 7.079543 28.313098 21.998015
F 7.079543 20.591198 21.998015
F 18.244163 19.465598 43.106215
F 7.059493 30.896298 42.908315
F 7.003183 28.310798 24.729515
F 7.003183 20.588898 24.729515
F 16.031163 28.434698 24.890915
F 15.854963 20.514398 24.933115
F 6.917763 30.890198 28.366615
F 6.917763 23.168298 28.366615
F 15.865963 30.945098 28.571715
F 15.903763 23.209198 28.482215
F 0.253335 24.532398 31.953215
F 0.253335 32.254398 31.953215
F 9.069633 24.452398 32.046215
F 9.069633 32.174398 32.046215
F 18.167663 24.638698 32.167415
F 18.097763 32.271198 32.141815
F 0.161865 26.909998 35.641615
F 0.161866 34.631898 35.641615
F 0.161866 19.187998 35.641615
F 8.984763 27.021698 35.660715
F 8.984763 34.743598 35.660715
F 8.984763 19.299698 35.660715
F 18.195863 27.197798 35.840815
F 4.489363 32.166498 36.462415
F 18.021163 19.497898 36.056415
F 0.118943 27.044398 32.933215
F 15.738763 23.321698 40.319715
F 0.118943 19.322398 32.933215
F 9.045183 27.027298 32.940515
F 15.855463 31.075398 40.293315
F 9.045183 19.305298 32.940515
F 18.149763 27.114998 33.090015
F 4.489363 24.444498 36.462415
F 18.061663 19.411498 33.324615
F 0.175498 24.411398 29.258815
F 0.175498 32.133298 29.258815
F 9.131953 24.451598 29.321515
F 9.131953 32.173498 29.321515
F 18.186063 24.552098 29.469015
F 18.180563 32.098998 29.452015
F 2.377443 30.879698 32.886715
F 2.377443 23.157798 32.886715
F 11.277263 30.887498 32.995615
F 11.277263 23.165598 32.995615
F 20.240063 30.923598 33.011715
F 20.401463 23.124898 33.014815
F 2.469123 28.319898 29.230215
F 2.469123 20.597998 29.230215
F 11.365163 28.313498 29.377015
F 11.365163 20.591598 29.377015
F 20.136963 28.490398 29.655415
F 20.409563 20.651898 29.425915
F 2.339763 28.324698 31.952215
F 2.339763 20.602798 31.952215
F 11.298063 28.313098 32.101215
F 11.298063 20.591198 32.101215
F 20.274463 28.358498 32.239215
F 20.410063 20.395098 32.176515
F 2.226403 30.884198 35.619515
F 2.226403 23.162298 35.619515
F 11.213763 30.883098 35.715415
F 11.213763 23.161198 35.715415
F 20.541463 30.894998 35.651915
F 20.490463 23.209098 35.796215
F 4.603263 24.449798 31.957315
F 4.603263 32.171698 31.957315
F 13.528163 24.452398 32.155515
F 13.528163 32.174398 32.155515
F 4.511513 27.029698 35.578315
F 6.735843 20.585998 36.501715
F 4.511513 19.307798 35.578315
F 13.444063 27.021798 35.769515
F 13.444063 34.743798 35.769515
F 13.444063 19.299898 35.769515
F 4.573633 27.031398 32.849515
F 6.735843 28.307898 36.501715
F 4.573633 19.309498 32.849515
F 13.505963 27.026498 33.050015
F 13.505963 34.748398 33.050015
F 13.505963 19.304598 33.050015
F 4.656843 24.447098 29.224915
F 4.656843 32.168998 29.224915
F 13.593763 24.452498 29.431515
F 13.593763 32.174498 29.431515
F 6.819323 30.887498 32.889315
F 6.819323 23.165498 32.889315
F 15.799363 31.037898 33.138915
F 16.031863 23.264398 33.179315
F 6.907103 28.313598 29.270115
F 6.907103 20.591698 29.270115
F 15.725563 28.354998 29.342715
F 15.817063 20.607898 29.477315
F 6.831373 28.311098 31.995815
F 6.831373 20.589098 31.995815
F 15.610963 28.489598 32.107015
F 15.697263 20.726798 32.215515
F 6.744953 30.885598 35.610715
F 6.744953 23.163598 35.610715
F 15.911963 30.984898 35.900115
F 15.895663 23.308798 35.917615
F 0.283887 32.110898 21.973715
F 0.283887 24.388998 21.973715
F 8.950483 24.419598 39.284615
F 8.950483 32.141598 39.284615
F 18.034863 24.475598 39.292015
F 18.157863 32.397998 39.340315
F 15.844763 28.371298 39.470515
F 6.714643 20.560498 39.232715
F 6.714643 28.282398 39.232715
F 9.313373 27.028098 42.956315
F 6.706123 23.136598 40.156715
F 9.313383 19.306098 42.956315
F 4.472113 19.276298 40.113315
F 6.706123 30.858598 40.156715
F 16.053363 20.558798 22.275815
F 0.010700 27.018098 40.409515
F 0.010700 34.740098 40.409515
F 0.010700 19.296198 40.409515
F 8.946683 26.992898 40.208115
F 20.629663 20.647498 22.207615
F 8.946683 19.270998 40.208115
F 18.319063 27.090498 40.456015
F 7.059493 23.174398 42.908315
F 17.918563 19.276598 40.433115
F 0.051072 24.435498 36.757015
F 0.051072 32.157398 36.757015
F 8.962083 24.445398 36.553415
F 8.962083 32.167398 36.553415
F 18.143763 24.526498 36.608415
F 18.274763 32.089598 36.745115
F 2.230543 30.871298 40.156515
F 2.230543 23.149398 40.156515
F 11.178763 30.852198 40.263115
F 11.178763 23.130298 40.263115
F 20.334663 31.043198 40.331915
F 20.171063 23.139498 40.356015
F 2.290793 28.316998 36.526215
F 2.290793 20.595098 36.526215
F 11.194763 28.307398 36.607715
F 11.194763 20.585498 36.607715
F 20.462863 28.444898 36.694715
F 20.218863 20.755698 36.899715
F 2.185033 28.279198 39.267915
F 2.185033 20.557298 39.267915
F 11.184763 28.280898 39.337815
F 11.184763 20.558998 39.337815
F 20.463363 28.312098 39.593115
F 20.173663 20.537698 39.663715
F 2.502683 30.981198 42.891215
F 2.502683 23.259298 42.891215
F 11.541063 30.888798 43.011215
F 11.541063 23.166898 43.011215
F 15.723363 20.625398 39.523215
F 13.409763 26.990398 40.317815
F 4.458823 24.417598 39.197115
F 4.458823 32.139498 39.197115
F 13.414463 24.419998 39.392215
F 13.414463 32.141898 39.392215
F 4.837463 27.046598 42.860215
F 13.423563 32.168598 36.662315
F 4.837463 19.324698 42.860215
F 13.772563 27.027098 43.065315
F 13.423563 24.446698 36.662315
F 13.772563 19.305198 43.065315
F 4.472113 26.998298 40.113315
F 20.596463 31.131498 43.100315
F 18.229363 26.961398 43.179115
F 20.480463 28.352598 22.359315
F 18.230263 32.325398 22.089715
F 18.148463 24.360998 22.188715
F 18.175963 34.800298 35.882315
F 18.038363 34.927398 33.226315
F 18.185963 34.866298 40.355515
F 18.239763 34.995198 42.984415
F 20.378963 28.478098 43.999215
F 0.829630 47.801098 2.919915
F 0.829631 40.079198 2.919915
F 9.690843 47.653398 2.988015
F 9.690853 39.931498 2.988015
F 18.453563 47.534898 3.046245
F 18.407063 39.963798 3.045465
F 0.801318 50.066598 6.498355
F 0.801318 42.344698 6.498355
F 9.675293 50.200298 6.643145
F 9.675293 42.478398 6.643145
F 18.533063 50.267498 6.643965
F 18.274563 42.569398 6.718645
F 0.520627 50.332298 3.828025
F 0.520627 42.610398 3.828025
F 9.679453 50.228398 3.910435
F 9.679463 42.506498 3.910435
F 18.585763 50.256998 3.905945
F 18.356763 42.407198 4.028755
F 0.256519 47.631398 0.275924
F 4.897173 34.758698 18.306215
F 0.256519 39.909498 0.275925
F 4.866563 34.749598 21.042815
F 9.326783 47.616998 0.237693
F 9.326783 39.895098 0.237694
F 15.971963 36.120298 0.322102
F 16.126363 51.585398 14.967215
F 2.973223 38.658998 3.815545
F 2.973223 46.380998 3.815545
F 11.919963 38.642798 3.966255
F 11.919963 46.364698 3.966255
F 15.959563 43.905998 0.425993
F 14.149763 34.781698 4.020395
F 2.536613 51.502798 0.148710
F 2.536633 36.058898 0.148713
F 2.536633 43.780898 0.148713
F 11.564263 51.479198 0.292996
F 11.564263 36.035298 0.292996
F 11.564263 43.757198 0.292997
F 20.423563 46.418198 21.235515
F 20.661963 36.014298 17.580215
F 13.859563 34.749098 18.521915
F 2.873333 51.526798 2.937435
F 2.873333 36.082998 2.937435
F 2.873333 43.804898 2.937435
F 11.922363 51.514798 3.041655
F 11.922363 36.070898 3.041655
F 11.922363 43.792798 3.041655
F 20.679863 51.422198 3.008735
F 20.761663 38.759498 6.721845
F 16.143263 46.495498 21.400615
F 2.846863 38.613298 6.542925
F 2.846863 46.335298 6.542925
F 11.907163 38.617098 6.697065
F 11.907163 46.338998 6.697065
F 20.612763 51.353898 10.398415
F 20.748163 51.397198 14.906415
F 5.209083 47.653698 2.894465
F 5.209083 39.931698 2.894465
F 14.155463 47.654798 3.094975
F 14.155463 39.932898 3.094975
F 5.190213 50.201098 6.549735
F 5.190213 42.479198 6.549735
F 14.141363 50.198798 6.750515
F 14.141363 42.476898 6.750515
F 5.167973 50.237198 3.812715
F 5.167973 42.515298 3.812715
F 14.149763 50.225498 4.020395
F 14.149763 42.503598 4.020395
F 4.837503 47.634398 0.144261
F 4.837503 39.912398 0.144261
F 13.793163 47.618098 0.347266
F 13.793163 39.896098 0.347267
F 7.447843 38.644398 3.859285
F 7.447843 46.366398 3.859285
F 16.472363 38.779298 4.205635
F 16.145563 46.227898 3.857615
F 7.104333 51.483098 0.186146
F 7.104333 36.039198 0.186147
F 7.104333 43.761198 0.186147
F 20.603063 46.191498 3.882545
F 13.971163 34.748898 13.980915
F 9.392683 34.750898 18.411015
F 7.434243 51.508698 2.940915
F 7.434243 36.064898 2.940915
F 7.434243 43.786798 2.940915
F 20.556163 36.197898 0.249065
F 16.339363 36.376498 2.983025
F 16.239563 43.655898 3.099705
F 7.416973 38.622698 6.594175
F 7.416973 46.344598 6.594175
F 16.424063 38.717498 6.930935
F 16.372363 46.400598 6.561005
F 0.743508 47.750698 10.099315
F 0.743508 40.028798 10.099315
F 9.594333 47.617498 10.253815
F 9.594333 39.895498 10.253815
F 18.572463 47.654198 10.411315
F 18.387763 39.984498 10.308115
F 0.667148 50.066998 13.734215
F 0.667149 42.345098 13.734215
F 9.507663 50.193698 13.871915
F 9.507663 42.471798 13.871915
F 18.364463 50.296598 14.037115
F 18.234263 42.550598 14.056315
F 0.443387 50.283398 11.049415
F 0.443387 42.561398 11.049415
F 9.565993 50.195798 11.145215
F 9.565993 42.473798 11.145215
F 18.375863 50.106798 11.383115
F 18.563763 42.481998 11.135815
F 0.485120 47.521098 7.416195
F 0.485120 39.799198 7.416195
F 9.648243 47.620198 7.531525
F 9.648243 39.898298 7.531525
F 18.515063 47.703498 7.705775
F 18.587163 39.997598 7.662825
F 2.859153 38.619698 11.038515
F 2.859153 46.341698 11.038515
F 11.806363 38.610698 11.201915
F 11.806363 46.332598 11.201915
F 20.789363 36.084198 10.268215
F 16.238163 51.487798 10.323915
F 2.930103 51.470998 7.421785
F 2.930103 36.027098 7.421785
F 2.930103 43.749098 7.421785
F 11.890063 51.483698 7.588215
F 11.890063 36.039798 7.588215
F 11.890063 43.761798 7.588215
F 20.710763 36.238798 14.722115
F 20.821563 43.708298 10.379615
F 20.799763 46.299598 11.313615
F 2.781283 51.484298 10.145415
F 2.781283 36.040398 10.145415
F 2.781283 43.762398 10.145415
F 11.825463 51.478598 10.308715
F 11.825463 36.034798 10.308715
F 11.825463 43.756698 10.308715
F 9.565993 34.751898 11.145215
F 9.507663 34.749898 13.871915
F 20.449163 51.503798 0.242518
F 2.711153 38.603598 13.766115
F 2.711153 46.325598 13.766115
F 11.738063 38.610798 13.926915
F 11.738063 46.332798 13.926915
F 18.287763 42.363998 21.380915
F 20.570163 38.753298 21.243915
F 5.114113 47.615898 10.153715
F 5.114113 39.893998 10.153715
F 14.059063 47.618698 10.362415
F 14.059063 39.896798 10.362415
F 5.032213 50.194698 13.772515
F 5.032213 42.472698 13.772515
F 13.971163 50.192798 13.980915
F 13.971163 42.470898 13.980915
F 5.054163 50.206198 11.037415
F 5.054163 42.484198 11.037415
F 14.036363 50.193398 11.256515
F 14.036363 42.471498 11.256515
F 5.128983 47.607798 7.423565
F 5.128983 39.885898 7.423565
F 14.120163 47.622898 7.642635
F 14.120163 39.900998 7.642635
F 7.335783 38.612098 11.093215
F 7.335783 46.333998 11.093215
F 16.334463 38.553398 11.357715
F 16.450263 46.300698 11.261815
F 7.416993 51.482098 7.480205
F 7.416993 36.038298 7.480205
F 7.416993 43.760198 7.480205
F 16.240363 51.495998 17.736115
F 16.345763 36.054698 7.659655
F 16.255563 43.943298 7.644915
F 7.339303 51.473598 10.204115
F 7.339303 36.029698 10.204115
F 7.339303 43.751698 10.204115
F 20.813163 46.408998 14.087815
F 16.324063 35.931998 10.493915
F 16.398663 43.761898 10.370915
F 7.255773 38.615098 13.821815
F 7.255773 46.336998 13.821815
F 16.039263 38.608298 13.953015
F 16.320463 46.548698 14.089215
F 0.586968 47.734998 17.376115
F 0.586969 40.013098 17.376115
F 9.420433 47.617698 17.504315
F 9.420433 39.895798 17.504315
F 18.322363 47.683098 17.831315
F 18.250463 39.767798 17.702515
F 0.505475 50.085198 21.019615
F 0.505476 42.363298 21.019615
F 9.333023 50.193098 21.142115
F 9.333023 42.471198 21.142115
F 20.388163 43.548098 17.817915
F 20.489563 43.593898 3.020005
F 0.338378 50.266298 18.331615
F 0.338378 42.544398 18.331615
F 9.392683 50.194698 18.411015
F 9.392683 42.472798 18.411015
F 18.507263 50.237798 18.679015
F 18.092763 42.264198 18.724015
F 0.392381 47.535698 14.689515
F 0.392381 39.813698 14.689515
F 9.479433 47.615998 14.774015
F 9.479433 39.894098 14.774015
F 18.557863 47.763598 15.056315
F 18.260063 39.925398 14.920515
F 2.708013 38.612698 18.310215
F 2.708013 46.334598 18.310215
F 11.630163 38.610198 18.467315
F 11.630163 46.332098 18.467315
F 20.561863 43.683398 15.087115
F 20.455363 46.226798 18.575415
F 2.785353 51.473598 14.672115
F 2.785353 36.029698 14.672115
F 2.785353 43.751698 14.672115
F 11.718463 51.478898 14.830515
F 11.718463 36.034998 14.830515
F 11.718463 43.756898 14.830515
F 20.462463 38.529498 18.584715
F 20.503963 38.719198 13.995515
F 16.328063 51.667098 7.651875
F 2.640203 51.486398 17.398915
F 2.640203 36.042498 17.398915
F 2.640203 43.764398 17.398915
F 11.650163 51.478498 17.559415
F 11.650163 36.034698 17.559415
F 11.650163 43.756598 17.559415
F 20.569563 38.625398 11.288115
F 16.335263 51.531598 2.993615
F 20.704063 36.139598 2.955955
F 2.568723 38.602098 21.035215
F 2.568723 46.323998 21.035215
F 11.562063 38.610498 21.197315
F 11.562063 46.332398 21.197315
F 20.851563 51.390198 17.600915
F 13.793863 34.748798 21.251515
F 4.949563 47.617098 17.405215
F 4.949563 39.895098 17.405215
F 13.882563 47.618398 17.613515
F 13.882563 39.896398 17.613515
F 4.866563 50.193498 21.042815
F 4.866563 42.471498 21.042815
F 13.793863 50.192698 21.251515
F 13.793863 42.470798 21.251515
F 4.897173 50.202598 18.306215
F 4.897173 42.480598 18.306215
F 13.859563 50.192998 18.521915
F 13.859563 42.470998 18.521915
F 4.975943 47.606698 14.668015
F 4.975943 39.884798 14.668015
F 13.948063 47.618098 14.885115
F 13.948063 39.896198 14.885115
F 7.165343 38.610698 18.359115
F 7.165343 46.332598 18.359115
F 15.905563 38.511498 18.655915
F 16.169663 46.441698 18.644615
F 7.250823 51.477998 14.722115
F 7.250823 36.034098 14.722115
F 7.250823 43.756098 14.722115
F 20.669863 38.600598 3.874285
F 16.028663 36.060598 14.954215
F 16.159163 43.911698 14.917915
F 7.171803 51.474898 17.453815
F 7.171803 36.031098 17.453815
F 7.171803 43.752998 17.453815
F 20.739163 51.481898 7.695925
F 16.098963 36.044298 17.683515
F 16.042163 43.841498 17.630915
F 7.087623 38.613398 21.091215
F 7.087623 46.335398 21.091215
F 20.593863 43.584598 7.662185
F 20.782363 36.138898 7.670435
F 0.443387 34.839498 11.049415
F 0.338378 34.822398 18.331615
F 5.190213 34.757298 6.549735
F 5.167973 34.793398 3.812715
F 5.032213 34.750798 13.772515
F 5.054163 34.762298 11.037415
F 9.675293 34.756498 6.643145
F 9.333023 34.749298 21.142115
F 0.520627 34.888498 3.828025
F 9.679463 34.784598 3.910435
F 14.036363 34.749498 11.256515
F 14.141363 34.754898 6.750515
F 20.676063 46.316298 6.661045
F 16.020063 38.524398 21.453915
F 18.572063 50.398198 21.249915
F 16.062463 51.385098 0.312570
F 18.178663 39.958798 0.378633
F 20.375963 43.482198 0.229830
F 18.064263 34.978098 21.292015
F 18.642163 34.926898 6.520775
F 18.453163 34.848998 18.639615
F 18.366663 34.809298 14.074015
F 18.643963 34.814898 11.409515
F 18.285663 47.533198 0.345524
F 0.423305 47.716998 24.663615
F 0.423305 39.994998 24.663615
F 9.245473 47.618198 24.780815
F 9.245473 39.896298 24.780815
F 18.162463 47.709098 24.926815
F 18.152863 39.987998 24.966215
F 0.340379 50.103398 28.307715
F 0.340380 42.381498 28.307715
F 9.157783 50.192598 28.417515
F 9.157783 42.470698 28.417515
F 18.076063 50.202198 28.522815
F 18.017863 42.511298 28.596715
F 0.229581 50.245898 25.616015
F 0.229581 42.523898 25.616015
F 9.218913 50.193998 25.688415
F 9.218913 42.472098 25.688415
F 18.309663 50.223798 25.785915
F 18.078363 42.453198 25.769915
F 9.305823 47.616698 22.050115
F 9.305823 39.894798 22.050115
F 20.450263 38.831398 43.061515
F 16.044663 46.393398 43.001015
F 2.550423 38.606798 25.587415
F 2.550423 46.328698 25.587415
F 11.453463 38.609998 25.744215
F 11.453463 46.331898 25.744215
F 20.321763 38.509298 25.731715
F 20.483363 46.272498 25.703215
F 2.629463 51.479398 21.948815
F 2.629463 36.035598 21.948815
F 2.629463 43.757498 21.948815
F 11.541863 51.479098 22.106115
F 11.541863 36.035198 22.106115
F 11.541863 43.757198 22.106115
F 18.291063 39.789798 22.255315
F 20.430563 51.379698 32.271315
F 9.313383 34.749998 42.956315
F 2.496963 51.487798 24.671815
F 2.496963 36.043998 24.671815
F 2.496963 43.765898 24.671815
F 11.473963 51.478898 24.835915
F 11.473963 36.034998 24.835915
F 11.473963 43.756998 24.835915
F 18.226163 50.104198 43.053715
F 20.472363 35.987898 24.899015
F 20.337163 43.637198 24.781715
F 2.424093 38.599998 28.308315
F 2.424093 46.321998 28.308315
F 11.385863 38.610098 28.472615
F 11.385863 46.331998 28.472615
F 20.380563 38.570798 28.582115
F 20.294163 46.319398 28.510415
F 4.783113 47.618298 24.681115
F 4.783113 39.896298 24.681115
F 13.705163 47.618498 24.890215
F 13.705163 39.896498 24.890215
F 4.697413 50.192398 28.319815
F 4.697413 42.470398 28.319815
F 13.616463 50.192598 28.526915
F 13.616463 42.470698 28.526915
F 4.738053 50.199298 25.585915
F 4.738053 42.477298 25.585915
F 13.682263 50.192798 25.798815
F 13.682263 42.470898 25.798815
F 4.817813 47.610198 21.945915
F 4.817813 39.888298 21.945915
F 13.770963 47.618198 22.160715
F 13.770963 39.896298 22.160715
F 6.993503 38.609898 25.636615
F 6.993503 46.331898 25.636615
F 15.909663 38.718798 25.719515
F 15.919463 46.437498 25.970215
F 7.079543 51.478898 21.998015
F 7.079543 36.035098 21.998015
F 7.079543 43.756998 21.998015
F 15.973063 51.403498 25.006915
F 20.440463 46.204098 43.025615
F 16.094863 51.450598 22.144415
F 7.003183 51.476598 24.729515
F 7.003183 36.032698 24.729515
F 7.003183 43.754698 24.729515
F 18.085663 42.417998 43.043515
F 15.991763 35.938998 25.161615
F 15.852163 43.902198 25.033515
F 6.917763 38.612198 28.366615
F 6.917763 46.334098 28.366615
F 15.813563 38.674098 28.570615
F 15.981263 46.317098 28.654515
F 0.253335 47.698198 31.953215
F 0.253336 39.976298 31.953215
F 9.069633 47.618198 32.046215
F 9.069633 39.896298 32.046215
F 18.013663 47.704698 32.424415
F 18.083763 39.885198 32.227015
F 0.161864 50.075798 35.641615
F 0.161865 42.353798 35.641615
F 8.984763 50.187498 35.660715
F 8.984763 42.465498 35.660715
F 17.935663 50.227098 35.940415
F 18.159363 42.305698 35.781615
F 0.118943 50.210098 32.933215
F 0.118943 42.488198 32.933215
F 9.045183 50.193098 32.940515
F 9.045183 42.471098 32.940515
F 18.077563 50.314298 33.295315
F 18.060063 42.510798 33.056115
F 0.175498 47.577198 29.258815
F 0.175498 39.855198 29.258815
F 9.131953 47.617398 29.321515
F 9.131953 39.895498 29.321515
F 18.147163 47.710698 29.588615
F 18.101263 39.900598 29.501515
F 2.377443 38.601598 32.886715
F 2.377443 46.323598 32.886715
F 11.277263 38.609498 32.995615
F 11.277263 46.331398 32.995615
F 20.405663 38.739998 32.924315
F 20.333263 46.408398 33.037915
F 2.469123 51.485698 29.230215
F 2.469123 36.041898 29.230215
F 2.469123 43.763798 29.230215
F 11.365163 51.479298 29.377015
F 11.365163 36.035398 29.377015
F 11.365163 43.757298 29.377015
F 9.045183 34.749198 32.940515
F 20.279063 36.031998 29.477915
F 20.277263 43.782698 29.320815
F 2.339763 51.490498 31.952215
F 2.339763 36.046698 31.952215
F 2.339763 43.768598 31.952215
F 11.298063 51.478898 32.101215
F 11.298063 36.035098 32.101215
F 11.298063 43.756998 32.101215
F 20.248363 51.344998 39.407415
F 20.461463 36.145798 32.186615
F 20.343163 43.816198 31.989315
F 2.226403 38.606098 35.619515
F 2.226403 46.328098 35.619515
F 11.213763 38.605098 35.715415
F 11.213763 46.326998 35.715415
F 20.343463 38.497998 35.735315
F 15.898963 36.023298 22.341015
F 4.603263 47.615598 31.957315
F 4.603263 39.893698 31.957315
F 13.528163 47.618198 32.155515
F 13.528163 39.896298 32.155515
F 4.511513 50.195498 35.578315
F 4.511513 42.473598 35.578315
F 13.444063 50.187598 35.769515
F 13.444063 42.465698 35.769515
F 4.573633 50.197198 32.849515
F 4.573633 42.475298 32.849515
F 13.505963 50.192298 33.050015
F 13.505963 42.470398 33.050015
F 4.656843 47.612898 29.224915
F 4.656843 39.890998 29.224915
F 13.593763 47.618298 29.431515
F 13.593763 39.896398 29.431515
F 6.819323 38.609398 32.889315
F 6.819323 46.331298 32.889315
F 15.781463 38.708498 33.114215
F 15.714463 46.355498 33.074315
F 6.907103 51.479398 29.270115
F 6.907103 36.035598 29.270115
F 6.907103 43.757498 29.270115
F 15.862463 51.406698 29.604815
F 15.884463 36.034498 29.490415
F 15.699763 43.781698 29.476815
F 6.831373 51.476898 31.995815
F 6.831373 36.032998 31.995815
F 6.831373 43.754898 31.995815
F 16.088663 38.758398 42.823215
F 15.724063 36.127598 32.171615
F 15.849063 43.739498 32.223715
F 6.744953 38.607498 35.610715
F 6.744953 46.329398 35.610715
F 15.876563 38.566898 35.795115
F 15.785063 46.302498 35.713415
F 0.283887 39.832798 21.973715
F 0.283887 47.554798 21.973715
F 8.950483 47.585398 39.284615
F 8.950483 39.863498 39.284615
F 18.011363 47.361798 39.374215
F 18.250463 39.850998 39.474515
F 0.229581 34.801998 25.616015
F 20.474763 51.543398 24.952215
F 9.313373 50.193898 42.956315
F 9.313383 42.471898 42.956315
F 20.282863 46.270198 35.865115
F 20.340663 36.104498 39.526015
F 0.010700 50.183898 40.409515
F 0.010700 42.461998 40.409515
F 8.946683 50.158698 40.208115
F 8.946683 42.436698 40.208115
F 18.019763 50.068798 40.370915
F 18.236663 42.417098 40.384515
F 0.051072 47.601298 36.757015
F 0.051072 39.879298 36.757015
F 8.962083 47.611198 36.553415
F 8.962083 39.889298 36.553415
F 18.017963 47.627998 36.718115
F 18.163163 39.799998 36.729115
F 2.230543 38.593198 40.156515
F 2.230543 46.315198 40.156515
F 11.178763 38.574098 40.263115
F 11.178763 46.295998 40.263115
F 20.507863 38.635698 40.348015
F 0.118943 34.766298 32.933215
F 2.290793 51.482798 36.526215
F 2.290793 36.038998 36.526215
F 2.290793 43.760898 36.526215
F 11.194763 51.473198 36.607715
F 11.194763 36.029398 36.607715
F 11.194763 43.751298 36.607715
F 20.370163 46.239098 40.337215
F 20.552763 36.081198 36.673915
F 20.396463 43.680698 36.715315
F 2.185033 51.444998 39.267915
F 2.185033 36.001098 39.267915
F 2.185033 43.723098 39.267915
F 11.184763 51.446698 39.337815
F 11.184763 36.002898 39.337815
F 11.184763 43.724798 39.337815
F 16.178263 43.733198 22.245815
F 20.315163 51.288698 29.523815
F 20.495663 43.727198 39.361115
F 2.502683 38.703198 42.891215
F 2.502683 46.425098 42.891215
F 11.541063 38.610698 43.011215
F 11.541063 46.332598 43.011215
F 13.616463 34.748798 28.526915
F 15.655463 51.352498 39.526615
F 4.458823 47.583398 39.197115
F 4.458823 39.861498 39.197115
F 13.414463 47.585798 39.392215
F 13.414463 39.863898 39.392215
F 4.837463 50.212398 42.860215
F 4.837463 42.490498 42.860215
F 13.772563 50.192898 43.065315
F 13.772563 42.470998 43.065315
F 4.472113 50.164098 40.113315
F 4.472113 42.442098 40.113315
F 13.409763 50.156198 40.317815
F 13.409763 42.434298 40.317815
F 4.489363 47.610298 36.462415
F 4.489363 39.888398 36.462415
F 13.423563 47.612398 36.662315
F 13.423563 39.890498 36.662315
F 6.706123 38.580498 40.156715
F 6.706123 46.302398 40.156715
F 15.944763 38.525498 40.068115
F 15.639463 46.173498 40.246615
F 6.735843 51.473698 36.501715
F 6.735843 36.029798 36.501715
F 6.735843 43.751798 36.501715
F 15.719163 51.573298 36.860215
F 15.625263 35.905298 36.598615
F 15.708863 43.593598 36.624715
F 6.714643 51.448198 39.232715
F 6.714643 36.004298 39.232715
F 6.714643 43.726198 39.232715
F 15.758963 51.538398 32.325215
F 15.851163 35.709398 39.323315
F 15.847863 43.590498 39.351315
F 7.059493 38.618298 42.908315
F 7.059493 46.340198 42.908315
F 13.682263 34.748998 25.798815
F 0.102292 42.599598 43.229115
F 4.738053 34.755398 25.585915
F 4.511513 34.751698 35.578315
F 4.573633 34.753398 32.849515
F 0.102306 50.321498 43.229115
F 9.157783 34.748798 28.417515
F 0.102291 34.877598 43.229115
F 13.772563 34.749098 43.065315
F 9.218913 34.750198 25.688415
F 4.837463 34.768598 42.860215
F 20.291963 36.048298 22.136315
F 20.454663 51.486598 36.646515
F 20.423063 43.811698 22.012915
F 20.628663 51.586098 22.220315
F 18.248863 47.846198 22.298315
F 18.021363 34.577898 28.694215
F 18.329163 34.551698 25.983115
F 0.829631 55.522998 2.919915
F 0.829631 63.244998 2.919915
F 9.690843 55.375298 2.988015
F 9.690853 63.097298 2.988015
F 18.422563 55.461298 2.969475
F 18.691563 63.187698 2.960805
F 0.801318 57.788598 6.498355
F 0.801318 65.510498 6.498355
F 9.675293 57.922298 6.643145
F 9.675293 65.644198 6.643145
F 18.462363 57.960398 4.021445
F 18.496263 65.742098 6.797005
F 0.520627 58.054298 3.828025
F 0.520627 65.776198 3.828025
F 9.679463 57.950298 3.910435
F 9.679463 65.672298 3.910435
F 20.696363 59.282598 3.066445
F 18.599663 65.688698 4.039165
F 0.256518 55.353398 0.275925
F 2.568723 69.489798 21.035215
F 0.256519 63.075298 0.275925
F 2.711153 69.491398 13.766115
F 9.326783 55.338998 0.237693
F 9.326783 63.060898 0.237694
F 20.537163 54.010398 13.830815
F 20.500763 61.712898 21.593815
F 2.973223 54.102898 3.815545
F 2.973223 61.824798 3.815545
F 11.919963 54.086698 3.966255
F 11.919963 61.808598 3.966255
F 16.175563 66.821198 17.707815
F 15.955063 59.249398 0.323681
F 2.536633 59.224698 0.148713
F 2.536633 66.946698 0.148713
F 11.564263 59.201098 0.292996
F 11.564263 66.922998 0.292997
F 20.647963 67.043998 7.678435
F 20.656863 67.063298 2.993065
F 2.873333 59.248798 2.937435
F 2.873333 66.970698 2.937435
F 11.922363 59.236698 3.041655
F 11.922363 66.958598 3.041655
F 20.673563 61.867798 6.738345
F 18.328563 57.891798 6.850405
F 2.846863 54.057198 6.542925
F 2.846863 61.779098 6.542925
F 11.907163 54.060898 6.697065
F 11.907163 61.782898 6.697065
F 20.723763 61.744898 18.832415
F 7.087623 54.057298 21.091215
F 5.209083 55.375598 2.894465
F 5.209083 63.097498 2.894465
F 14.155463 55.376798 3.094975
F 14.155463 63.098698 3.094975
F 5.190213 57.922998 6.549735
F 5.190213 65.644998 6.549735
F 14.141363 57.920698 6.750515
F 14.141363 65.642698 6.750515
F 5.167973 57.959198 3.812715
F 5.167973 65.681098 3.812715
F 14.149763 57.947498 4.020395
F 14.149763 65.669398 4.020395
F 4.837503 55.356298 0.144261
F 4.837503 63.078198 0.144261
F 13.793163 55.339998 0.347266
F 13.793163 63.061898 0.347267
F 7.447843 54.088298 3.859285
F 7.447843 61.810198 3.859285
F 16.302663 54.016398 4.042445
F 16.448763 61.926898 3.794145
F 7.104333 59.204998 0.186147
F 7.104333 66.926998 0.186147
F 18.412963 55.335898 7.582545
F 20.810863 61.633998 11.519315
F 7.434243 59.230698 2.940915
F 7.434243 66.952598 2.940915
F 16.287263 59.533298 2.944485
F 16.281763 66.950698 3.050655
F 7.416973 54.066598 6.594175
F 7.416973 61.788498 6.594175
F 16.262463 54.098098 6.699365
F 16.276463 61.891698 6.606115
F 0.743507 55.472598 10.099315
F 0.743508 63.194498 10.099315
F 9.594333 55.339398 10.253815
F 9.594333 63.061298 10.253815
F 18.533063 57.972598 11.318615
F 18.594563 62.922398 10.472015
F 0.667149 57.788898 13.734215
F 0.667149 65.510898 13.734215
F 9.507663 57.915698 13.871915
F 9.507663 65.637598 13.871915
F 18.420463 57.855398 14.075415
F 18.455663 65.718498 13.990915
F 0.443387 58.005298 11.049415
F 0.443387 65.727198 11.049415
F 9.565993 57.917698 11.145215
F 9.565993 65.639598 11.145215
F 20.762463 59.238998 10.396615
F 18.576163 65.572998 11.256215
F 0.485120 55.243098 7.416195
F 0.485120 62.964998 7.416195
F 9.648243 55.342098 7.531525
F 9.648243 63.064098 7.531525
F 18.373863 55.454798 10.279415
F 18.609763 63.106798 7.662545
F 2.859153 54.063598 11.038515
F 2.859153 61.785498 11.038515
F 11.806363 54.054598 11.201915
F 11.806363 61.776498 11.201915
F 20.628663 66.831098 17.795615
F 20.687563 66.935798 10.344915
F 2.930103 59.192898 7.421785
F 2.930103 66.914898 7.421785
F 11.890063 59.205598 7.588215
F 11.890063 66.927498 7.588215
F 20.440063 59.340298 0.176352
F 20.864463 61.797898 3.929355
F 2.781283 59.206198 10.145415
F 2.781283 66.928098 10.145415
F 11.825463 59.200598 10.308715
F 11.825463 66.922498 10.308715
F 20.628763 66.926498 15.081315
F 7.087623 61.779198 21.091215
F 2.711153 54.047498 13.766115
F 2.711153 61.769398 13.766115
F 11.738063 54.054698 13.926915
F 11.738063 61.776598 13.926915
F 20.479963 53.951198 11.121315
F 20.629363 59.280198 15.158515
F 5.114113 55.337898 10.153715
F 5.114113 63.059798 10.153715
F 14.059063 55.340598 10.362415
F 14.059063 63.062598 10.362415
F 5.032213 57.916598 13.772515
F 5.032213 65.638498 13.772515
F 13.971163 57.914698 13.980915
F 13.971163 65.636698 13.980915
F 5.054163 57.928098 11.037415
F 5.054163 65.649998 11.037415
F 14.036363 57.915298 11.256515
F 14.036363 65.637198 11.256515
F 5.128983 55.329698 7.423565
F 5.128983 63.051698 7.423565
F 14.120163 55.344898 7.642635
F 14.120163 63.066798 7.642635
F 7.335783 54.055898 11.093215
F 7.335783 61.777898 11.093215
F 16.249663 54.066498 11.141715
F 16.312863 61.890298 11.256415
F 7.416993 59.204098 7.480205
F 7.416993 66.925998 7.480205
F 16.243163 59.269698 7.881195
F 16.302863 66.975098 7.598545
F 7.339303 59.195498 10.204115
F 7.339303 66.917498 10.204115
F 16.274163 59.404598 10.649115
F 16.497763 66.880398 10.295615
F 7.255773 54.058998 13.821815
F 7.255773 61.780898 13.821815
F 16.137663 54.061498 13.969915
F 16.348863 61.761398 14.037215
F 0.586968 55.456898 17.376115
F 0.586969 63.178898 17.376115
F 9.420433 55.339598 17.504315
F 9.420433 63.061598 17.504315
F 18.306763 55.321998 17.601115
F 18.382963 63.026298 17.842715
F 0.505476 57.807198 21.019615
F 0.505476 65.529098 21.019615
F 9.333023 57.915098 21.142115
F 9.333023 65.636998 21.142115
F 20.517963 66.913998 0.275512
F 20.619563 54.100098 6.773675
F 0.338378 57.988198 18.331615
F 0.338378 65.710198 18.331615
F 9.392683 57.916698 18.411015
F 9.392683 65.638598 18.411015
F 18.392363 57.845998 18.588215
F 18.362663 65.598498 18.552715
F 0.392381 55.257598 14.689515
F 0.392381 62.979498 14.689515
F 9.479433 55.337898 14.774015
F 9.479433 63.059898 14.774015
F 18.276963 55.253898 15.013315
F 18.514463 63.174398 15.016515
F 2.708013 54.056498 18.310215
F 2.708013 61.778398 18.310215
F 11.630163 54.054098 18.467315
F 11.630163 61.775998 18.467315
F 20.626363 53.965698 4.001075
F 20.762763 61.768898 14.039515
F 2.785353 59.195498 14.672115
F 2.785353 66.917398 14.672115
F 11.718463 59.200798 14.830515
F 11.718463 66.922698 14.830515
F 20.522863 59.375998 7.667655
F 18.273963 57.998398 21.368915
F 2.640203 59.208298 17.398915
F 2.640203 66.930198 17.398915
F 11.650163 59.200498 17.559415
F 11.650163 66.922398 17.559415
F 20.621963 59.208098 17.946515
F 20.526363 54.037598 18.511315
F 2.568723 54.045998 21.035215
F 2.568723 61.767898 21.035215
F 11.562063 54.054298 21.197315
F 11.562063 61.776298 21.197315
F 15.995463 54.019698 21.356815
F 20.403763 54.019998 21.150615
F 4.949563 55.338998 17.405215
F 4.949563 63.060898 17.405215
F 13.882563 55.340298 17.613515
F 13.882563 63.062198 17.613515
F 4.866563 57.915398 21.042815
F 4.866563 65.637298 21.042815
F 13.793863 57.914598 21.251515
F 13.793863 65.636598 21.251515
F 4.897173 57.924498 18.306215
F 4.897173 65.646398 18.306215
F 13.859563 57.914898 18.521915
F 13.859563 65.636798 18.521915
F 4.975943 55.328698 14.668015
F 4.975943 63.050598 14.668015
F 13.948063 55.339998 14.885115
F 13.948063 63.061898 14.885115
F 7.165343 54.054598 18.359115
F 7.165343 61.776498 18.359115
F 16.068263 54.207298 18.524215
F 16.152263 61.878198 18.679215
F 7.250823 59.199898 14.722115
F 7.250823 66.921898 14.722115
F 16.145663 59.180498 15.010815
F 16.129163 67.071498 14.822315
F 7.171803 59.196898 17.453815
F 7.171803 66.918798 17.453815
F 16.146263 59.146998 17.713715
F 16.072763 61.900198 21.370515
F 18.377163 65.588298 21.394715
F 16.021263 66.959998 0.378314
F 18.144863 55.402798 0.249333
F 18.359263 62.945098 0.237400
F 16.280363 69.589098 13.845615
F 20.862663 69.474998 11.242815
F 15.935263 69.508898 18.650915
F 20.837263 69.443698 21.506315
F 16.132063 69.638598 21.302115
F 20.783363 69.576898 6.692475
F 16.365363 69.534798 11.218915
F 0.423305 55.438898 24.663615
F 0.423305 63.160798 24.663615
F 9.245473 55.340198 24.780815
F 9.245473 63.062098 24.780815
F 18.244463 55.426398 24.998715
F 18.098863 63.185698 25.167515
F 0.340380 57.825298 28.307715
F 0.340380 65.547298 28.307715
F 9.157783 57.914598 28.417515
F 9.157783 65.636498 28.417515
F 18.020963 57.872298 28.643815
F 18.151263 65.577698 28.599015
F 0.229581 57.967798 25.616015
F 0.229581 65.689698 25.616015
F 9.218913 57.915998 25.688415
F 9.218913 65.637898 25.688415
F 18.143763 57.830698 25.992115
F 18.164563 65.769598 25.804815
F 9.305823 55.338698 22.050115
F 9.305823 63.060598 22.050115
F 2.226403 69.493798 35.619515
F 18.241463 65.759098 43.076115
F 2.550423 54.050598 25.587415
F 2.550423 61.772598 25.587415
F 11.453463 54.053798 25.744215
F 11.453463 61.775798 25.744215
F 20.273863 54.003698 25.781515
F 20.438263 61.919498 25.795815
F 2.629463 59.201298 21.948815
F 2.629463 66.923298 21.948815
F 11.541863 59.200998 22.106115
F 11.541863 66.922998 22.106115
F 20.539163 61.815498 43.004515
F 20.325763 66.915298 29.678315
F 2.496963 59.209798 24.671815
F 2.496963 66.931698 24.671815
F 11.473963 59.200798 24.835915
F 11.473963 66.922698 24.835915
F 20.436663 59.141798 25.068615
F 20.395463 66.930398 24.809415
F 2.424093 54.043898 28.308315
F 2.424093 61.765798 28.308315
F 11.385863 54.053998 28.472615
F 11.385863 61.775898 28.472615
F 20.311063 53.940198 28.559115
F 20.322963 61.584398 28.488715
F 4.783113 55.340198 24.681115
F 4.783113 63.062098 24.681115
F 13.705163 55.340398 24.890215
F 13.705163 63.062298 24.890215
F 4.697413 57.914298 28.319815
F 4.697413 65.636198 28.319815
F 13.616463 57.914498 28.526915
F 13.616463 65.636498 28.526915
F 4.738053 57.921198 25.585915
F 4.738053 65.643098 25.585915
F 13.682263 57.914798 25.798815
F 13.682263 65.636698 25.798815
F 4.817813 55.332098 21.945915
F 4.817813 63.054098 21.945915
F 13.770963 55.340098 22.160715
F 13.770963 63.062098 22.160715
F 6.993503 54.053798 25.636615
F 6.993503 61.775698 25.636615
F 16.042063 54.082898 25.862215
F 15.909663 61.793798 25.877815
F 7.079543 59.200798 21.998015
F 7.079543 66.922798 21.998015
F 11.213763 69.492798 35.715415
F 11.277263 69.497198 32.995615
F 7.003183 59.198498 24.729515
F 7.003183 66.920398 24.729515
F 15.854763 59.237898 24.959815
F 15.851863 67.031798 24.981115
F 6.917763 54.055998 28.366615
F 6.917763 61.777898 28.366615
F 15.877363 54.123798 28.659215
F 15.815163 61.681098 28.548715
F 0.253335 55.420198 31.953215
F 0.253336 63.142098 31.953215
F 9.069633 55.340198 32.046215
F 9.069633 63.062098 32.046215
F 18.036563 55.191198 32.240515
F 18.016263 63.075498 32.099715
F 0.161865 57.797698 35.641615
F 0.161866 65.519598 35.641615
F 8.984763 57.909398 35.660715
F 8.984763 65.631298 35.660715
F 17.943363 57.775398 35.742215
F 18.006163 65.537298 36.012315
F 0.118943 57.932098 32.933215
F 0.118943 65.653998 32.933215
F 9.045183 57.914998 32.940515
F 9.045183 65.636898 32.940515
F 18.099363 57.946498 32.887115
F 17.957363 65.540798 33.246715
F 0.175498 55.299098 29.258815
F 0.175498 63.020998 29.258815
F 9.131953 55.339298 29.321515
F 9.131953 63.061198 29.321515
F 18.100563 55.430098 29.444315
F 18.104263 62.890398 29.393915
F 2.377443 54.045498 32.886715
F 2.377443 61.767398 32.886715
F 11.277263 54.053298 32.995615
F 11.277263 61.775198 32.995615
F 20.390663 53.970898 33.006915
F 20.197363 61.775598 33.343615
F 2.469123 59.207598 29.230215
F 2.469123 66.929598 29.230215
F 11.365163 59.201198 29.377015
F 11.365163 66.923098 29.377015
F 20.497063 59.025498 29.461415
F 18.162963 55.221698 22.214615
F 2.339763 59.212398 31.952215
F 2.339763 66.934398 31.952215
F 11.298063 59.200798 32.101215
F 11.298063 66.922798 32.101215
F 20.431263 59.141498 32.239215
F 20.190763 66.864398 32.394015
F 2.226403 54.049998 35.619515
F 2.226403 61.771898 35.619515
F 11.213763 54.048898 35.715415
F 11.213763 61.770898 35.715415
F 20.333263 54.024798 35.800615
F 20.451063 59.216098 39.586515
F 4.603263 55.337498 31.957315
F 4.603263 63.059498 31.957315
F 13.528163 55.340098 32.155515
F 13.528163 63.062098 32.155515
F 4.511513 57.917398 35.578315
F 4.511513 65.639398 35.578315
F 13.444063 57.909598 35.769515
F 13.444063 65.631498 35.769515
F 4.573633 57.919198 32.849515
F 4.573633 65.641098 32.849515
F 13.505963 57.914198 33.050015
F 13.505963 65.636198 33.050015
F 4.656843 55.334798 29.224915
F 4.656843 63.056798 29.224915
F 13.593763 55.340198 29.431515
F 13.593763 63.062198 29.431515
F 6.819323 54.053298 32.889315
F 6.819323 61.775198 32.889315
F 15.760063 54.049898 33.195715
F 15.908863 61.700398 33.113715
F 6.907103 59.201398 29.270115
F 6.907103 66.923298 29.270115
F 15.717363 59.097698 29.437115
F 15.891763 66.867698 29.605615
F 6.831373 59.198798 31.995815
F 6.831373 66.920698 31.995815
F 15.712463 59.196998 32.199715
F 15.859263 66.903898 32.343715
F 6.744953 54.051398 35.610715
F 6.744953 61.773298 35.610715
F 15.760463 54.151498 35.927015
F 15.654463 61.820298 35.750515
F 0.283887 62.998598 21.973715
F 0.283887 55.276698 21.973715
F 8.950483 55.307298 39.284615
F 8.950483 63.029298 39.284615
F 17.913463 55.586598 39.321515
F 17.878863 63.005998 39.467415
F 2.230543 69.480998 40.156515
F 0.102290 58.043398 43.229115
F 9.313383 57.915798 42.956315
F 9.313383 65.637698 42.956315
F 15.916463 61.708698 43.219515
F 15.949063 59.264798 22.291615
F 0.010700 57.905898 40.409515
F 0.010700 65.627798 40.409515
F 8.946683 57.880598 40.208115
F 8.946683 65.602498 40.208115
F 17.804363 58.154898 40.433315
F 17.803663 65.654598 40.386315
F 0.051072 55.323198 36.757015
F 0.051072 63.045098 36.757015
F 8.962083 55.333198 36.553415
F 8.962083 63.055098 36.553415
F 18.032563 55.229798 36.631815
F 17.917163 62.951298 36.580115
F 2.230543 54.037098 40.156515
F 2.230543 61.758998 40.156515
F 11.178763 54.017998 40.263115
F 11.178763 61.739898 40.263115
F 19.939963 53.961398 40.284415
F 20.350163 61.915998 40.313415
F 2.290793 59.204798 36.526215
F 2.290793 66.926698 36.526215
F 11.194763 59.195198 36.607715
F 11.194763 66.917098 36.607715
F 20.228063 61.713698 36.015215
F 20.321363 66.970098 36.908215
F 2.185033 59.166898 39.267915
F 2.185033 66.888798 39.267915
F 11.184763 59.168698 39.337815
F 11.184763 66.890598 39.337815
F 20.216363 59.053298 36.830515
F 20.146863 66.819298 39.572415
F 2.502683 54.146998 42.891215
F 2.502683 61.868998 42.891215
F 11.541063 54.054598 43.011215
F 11.541063 61.776498 43.011215
F 6.744953 69.495198 35.610715
F 2.377443 69.489398 32.886715
F 4.458823 55.305298 39.197115
F 4.458823 63.027298 39.197115
F 13.414463 55.307698 39.392215
F 13.414463 63.029598 39.392215
F 4.837463 57.934298 42.860215
F 4.837463 65.656298 42.860215
F 13.772563 57.914898 43.065315
F 13.772563 65.636798 43.065315
F 4.472113 57.885998 40.113315
F 4.472113 65.607898 40.113315
F 13.409763 57.878198 40.317815
F 13.409763 65.600098 40.317815
F 4.489363 55.332298 36.462415
F 4.489363 63.054198 36.462415
F 13.423563 55.334398 36.662315
F 13.423563 63.056298 36.662315
F 6.706123 54.024398 40.156715
F 6.706123 61.746298 40.156715
F 15.688263 54.086098 40.226215
F 15.606363 61.828898 40.515215
F 6.735843 59.195598 36.501715
F 6.735843 66.917598 36.501715
F 15.720763 59.399498 36.770815
F 15.812563 66.975198 36.663915
F 6.714643 59.170098 39.232715
F 6.714643 66.891998 39.232715
F 15.539663 59.444598 39.561815
F 15.636163 66.998898 39.431815
F 7.059493 54.062098 42.908315
F 7.059493 61.784098 42.908315
F 18.242263 58.061398 43.057615
F 20.559963 58.988698 22.317815
F 2.550423 69.494498 25.587415
F 0.102292 65.765398 43.229115
F 6.819323 69.497098 32.889315
F 2.424093 69.487698 28.308315
F 16.084263 66.878998 22.160815
F 11.178763 69.461798 40.263115
F 6.706123 69.468198 40.156715
F 20.383363 54.125498 42.958915
F 15.953763 54.003298 43.033215
F 20.760163 66.776398 22.150115
F 18.262563 63.046298 22.484515
F 16.006363 69.700798 25.839415
F 15.888963 69.587798 35.940615
F 20.349363 69.465398 35.992915
F 20.527263 69.493798 43.197315
F 27.276663 1.427438 3.102145
F 27.116963 9.219008 2.945715
F 40.723963 1.277218 14.887615
F 40.403263 11.417398 21.355215
F 36.161663 9.022238 2.974085
F 33.953063 5.192638 0.359411
F 27.225163 3.776388 6.656985
F 27.281463 11.652198 6.691805
F 36.255563 3.673768 6.617265
F 36.127463 11.257398 6.703765
F 27.689463 3.875208 4.073685
F 27.155363 11.585298 3.902725
F 36.063863 3.980478 3.852525
F 36.180563 11.545498 3.937265
F 36.092063 1.357338 2.981385
F 33.816063 7.537088 21.289715
F 43.025963 5.178648 14.896315
F 27.138663 9.001328 0.141498
F 42.846963 5.046638 0.335753
F 33.953163 12.880398 0.358761
F 29.278463 7.949288 3.940315
F 29.526163 15.664698 3.946655
F 27.200163 1.311698 0.344932
F 38.350663 7.691268 3.733455
F 38.396563 15.188098 3.955775
F 29.554863 5.293888 0.280923
F 36.340463 16.871998 17.568315
F 29.385963 15.608798 21.144515
F 36.010363 11.382798 21.269515
F 31.585563 3.800578 21.226915
F 29.597863 5.451168 3.077995
F 29.479163 12.961098 2.896515
F 38.324763 5.179228 2.895565
F 38.428563 12.756398 3.167985
F 29.354463 7.749228 6.659185
F 29.618663 15.254598 6.476545
F 36.203363 9.141778 0.302331
F 38.525863 7.610468 6.539485
F 38.471763 15.187198 6.544425
F 43.009663 12.669298 0.493460
F 31.649163 1.172798 3.062515
F 31.642263 9.217738 3.128055
F 31.476663 1.224938 14.929215
F 40.570563 1.142868 0.033688
F 40.609863 8.812778 2.940365
F 31.902163 16.700498 10.221115
F 22.876763 1.352898 3.172355
F 22.930063 8.926098 3.245475
F 36.189363 16.659798 14.917315
F 31.584063 3.881298 6.606545
F 31.753663 11.495398 6.658755
F 40.733863 3.765498 6.616765
F 40.724263 11.385698 6.654085
F 22.974263 3.972368 6.607965
F 22.729763 11.519898 6.635925
F 31.704863 3.911288 3.748535
F 31.730263 11.705998 4.002365
F 40.498363 3.867998 3.856645
F 40.626963 11.272798 3.985985
F 22.858463 3.922628 3.883065
F 22.700463 11.519598 3.945635
F 27.287763 4.033598 21.273015
F 40.515163 1.077298 17.747115
F 22.612163 1.212638 0.376286
F 40.590463 16.618898 7.682115
F 25.081663 15.437898 21.172515
F 27.095263 16.594598 3.163425
F 27.042563 16.681698 0.399745
F 42.708963 7.487568 11.328915
F 42.800863 15.477398 13.913015
F 34.006863 7.863928 3.900325
F 34.005963 15.437598 3.831645
F 24.805363 12.846698 0.464037
F 25.112263 7.732158 4.119925
F 24.804963 15.377198 4.162515
F 22.697663 11.660798 21.206015
F 42.820063 5.159418 17.630215
F 25.052463 7.859378 21.220615
F 36.141563 1.287978 0.426842
F 42.968663 4.976978 7.598545
F 33.923063 5.387438 3.013555
F 33.936863 12.786498 2.960645
F 25.142263 5.162878 3.136575
F 24.873063 12.851098 3.202435
F 33.972063 7.472548 6.613875
F 34.066963 15.422398 6.626415
F 25.093163 13.080498 17.641015
F 25.031663 7.831838 6.819255
F 24.919963 15.381298 6.768135
F 24.838263 5.354338 17.690115
F 27.197663 1.301428 10.232615
F 27.354063 9.210818 10.064815
F 31.707863 16.643498 0.142405
F 36.242063 1.246438 10.189915
F 36.266863 8.659208 10.173615
F 38.275463 7.617638 21.440215
F 27.036663 3.826918 14.021815
F 27.384463 11.840098 14.011315
F 36.175363 3.681628 13.735815
F 36.186263 11.395798 13.896715
F 27.292763 3.824488 11.200415
F 27.262763 11.690098 11.210415
F 36.264263 3.820058 10.934815
F 36.124663 11.333398 11.004715
F 27.185563 1.163148 7.593865
F 27.308263 9.026218 7.485155
F 38.295363 15.118698 21.026115
F 36.177163 1.040988 7.460915
F 36.250963 8.661858 7.534615
F 31.723163 16.600698 14.773415
F 29.501963 7.754878 11.162715
F 29.510663 15.444898 11.101715
F 33.976363 12.894598 17.594015
F 38.488263 7.400308 11.181515
F 38.388463 15.271798 11.380515
F 33.632263 5.229268 17.519815
F 29.357563 5.044418 7.605705
F 29.625463 12.830998 7.645045
F 38.434063 4.997588 7.439635
F 38.500863 12.575898 7.466145
F 29.468263 5.128218 10.345815
F 29.556463 12.937998 10.394115
F 38.597163 4.962018 10.166815
F 38.440563 12.755798 10.152415
F 29.433063 7.881298 13.942015
F 29.465463 15.451098 13.811215
F 25.053063 12.935798 14.960815
F 38.415563 7.495688 13.946315
F 38.387263 15.427498 14.092715
F 24.845163 5.275588 15.048215
F 31.784663 1.360878 7.553335
F 31.711563 8.985528 10.173515
F 42.805063 15.307798 11.253615
F 29.355763 7.773358 21.091815
F 40.567463 8.789818 10.321415
F 22.662963 8.794998 0.448863
F 22.878063 1.531478 10.367215
F 22.991963 8.893478 10.502615
F 27.413563 16.679198 10.062215
F 31.660863 3.814058 11.120415
F 31.898263 11.685398 14.059515
F 40.901163 3.833208 13.914015
F 40.737563 11.486798 14.021015
F 22.848463 3.858198 14.254315
F 22.801063 11.584998 14.066715
F 31.661163 1.273518 10.228515
F 31.650363 11.488298 11.265915
F 40.733063 3.629608 11.142715
F 40.845763 11.451098 11.289215
F 22.751963 3.969098 11.483615
F 22.910363 11.527098 11.299015
F 40.740463 1.095238 7.585095
F 31.766163 8.965308 7.459425
F 40.707263 1.093988 10.275915
F 29.396163 13.080998 0.185300
F 40.761263 8.756848 7.484915
F 22.849263 16.740998 10.585915
F 22.992263 1.487118 7.648785
F 22.748963 9.143548 7.834935
F 42.698663 7.540968 21.204315
F 33.968863 7.665808 11.125815
F 34.120563 15.417198 11.072715
F 34.091563 12.838998 14.846615
F 25.282763 7.828808 11.299515
F 25.177663 15.505498 11.271315
F 33.974563 4.925228 14.733915
F 33.923663 4.919638 7.581285
F 34.022263 12.711498 7.600515
F 25.091263 5.218718 7.644765
F 25.005063 12.754198 7.449845
F 33.824763 5.099298 10.307215
F 33.940963 12.837898 10.213915
F 25.071863 5.160218 10.425515
F 24.898163 12.961798 10.041515
F 33.825363 7.537888 13.937615
F 34.054163 15.323098 13.789115
F 25.085763 15.636498 18.462715
F 25.070963 7.787108 14.019815
F 25.063363 15.578198 14.001315
F 25.160263 7.962538 18.465315
F 27.144163 1.345378 17.590015
F 27.342563 9.198528 17.515515
F 42.811463 15.357898 21.298815
F 35.903663 1.281318 17.450115
F 36.220563 9.044988 17.485015
F 36.023363 3.750718 18.457815
F 31.634063 1.403638 0.258975
F 22.631763 16.804098 0.447543
F 40.689263 16.555898 3.193515
F 42.837363 12.711998 17.689015
F 27.129763 4.033418 18.608415
F 27.311663 11.711798 18.507415
F 38.279463 4.840378 17.667215
F 36.195663 11.464398 18.499615
F 27.196463 1.296248 14.933015
F 27.296563 9.186288 14.770415
F 31.715163 16.595698 17.653615
F 35.913663 1.219168 14.727515
F 36.136463 8.825018 14.839815
F 34.021563 15.578698 21.102115
F 29.476463 7.961158 18.367215
F 29.399263 15.548898 18.514415
F 34.098463 15.514398 18.347215
F 38.331563 7.510758 18.653215
F 38.367363 15.266998 18.281715
F 33.934963 7.783858 18.528915
F 29.250063 5.113198 14.869415
F 29.577663 12.933598 14.888615
F 38.445563 4.871918 14.874115
F 38.370963 12.883198 14.724715
F 29.241563 5.419328 17.543915
F 29.477863 13.069598 17.578215
F 40.590963 3.787578 18.360015
F 38.298463 12.710998 17.487115
F 36.275963 16.762198 10.299415
F 31.779963 16.617998 2.871105
F 27.260763 11.681198 21.293815
F 22.844363 1.161578 14.921115
F 31.860663 16.611698 7.514975
F 22.810663 8.984258 14.756815
F 31.429463 1.295678 17.712615
F 31.867363 9.250848 17.520815
F 40.475063 8.996218 15.031215
F 36.270363 16.667898 2.980815
F 40.310863 9.023788 17.664015
F 27.362263 16.712298 14.840015
F 22.750963 1.469748 17.583315
F 22.825963 9.129888 17.611615
F 22.805163 16.844498 17.709915
F 36.495163 16.703798 7.598775
F 40.793563 16.547698 17.548615
F 38.466463 12.698498 0.376389
F 43.014863 15.356198 4.015215
F 31.766563 11.662598 21.365715
F 40.505363 16.524798 10.388715
F 31.499263 3.967588 18.533915
F 31.683063 11.649398 18.450315
F 40.595563 16.766498 14.794915
F 40.482163 11.581398 18.625015
F 22.640763 3.916948 18.612615
F 22.814363 11.644598 18.507615
F 31.570163 3.788828 13.821215
F 31.759763 8.992438 14.806815
F 27.373763 16.847598 7.394065
F 42.732463 7.732678 14.142115
F 40.467763 1.204068 2.984065
F 22.654763 16.710598 3.080855
F 27.413963 16.884398 17.501315
F 22.833763 16.919798 7.789025
F 42.987463 7.490618 6.573615
F 40.515563 3.759978 21.136715
F 35.931963 3.763388 21.190815
F 22.956963 16.802298 14.973915
F 22.969163 3.775068 21.286915
F 42.899063 4.770458 3.066655
F 42.796163 12.916298 7.622595
F 24.868963 5.153148 0.432224
F 40.593063 8.797988 0.357088
F 42.845163 13.073498 14.940915
F 42.951963 7.370808 3.862045
F 36.220463 16.627098 0.315465
F 42.932363 15.344998 18.601515
F 40.572763 16.564398 0.307421
F 38.374263 5.087498 0.264047
F 42.888463 12.765198 10.301215
F 31.827763 9.098428 0.409890
F 42.817163 12.770698 3.185275
F 42.694663 7.767158 18.482115
F 42.824463 15.414598 6.604745
F 42.929463 4.988728 10.304915
F 38.453463 -0.178785 11.171115
F 33.935063 -0.016994 6.655995
F 38.075463 -0.000548 18.504615
F 42.965563 -0.167213 11.117515
F 38.332863 -0.048419 3.823695
F 38.445863 -0.103329 6.601025
F 38.410063 -0.013643 13.963215
F 25.154963 0.082593 21.382815
F 33.736363 -0.087867 21.357115
F 33.761763 0.001156 13.840815
F 42.911463 0.207952 13.831515
F 33.864463 -0.069680 18.559515
F 42.705263 -0.098069 18.591215
F 33.903863 -0.047652 11.083915
F 27.075863 1.212868 24.845015
F 26.979563 9.028818 24.981915
F 42.632163 12.918598 39.465815
F 35.947563 3.890758 25.816815
F 35.906063 8.976278 24.789715
F 40.696463 1.223988 22.094115
F 26.957163 3.973998 28.694715
F 26.943563 11.498798 28.576915
F 36.113763 3.842188 28.481515
F 36.074263 11.585198 28.430615
F 27.110363 3.805418 25.895415
F 27.286063 11.668598 25.956115
F 38.054563 5.167868 24.724115
F 36.077263 11.582598 25.738315
F 29.466663 12.922798 22.200815
F 31.556363 4.056028 40.327015
F 42.624063 7.707428 28.653315
F 31.430363 1.235488 22.032215
F 22.454263 9.187758 29.658615
F 35.859063 8.856878 22.181115
F 29.226363 7.644358 25.836515
F 29.350463 15.673998 25.799615
F 38.345263 15.250098 43.045915
F 38.003563 7.744558 28.528715
F 38.321063 15.324198 25.931515
F 29.136863 -0.074712 35.796815
F 31.550363 8.779798 22.117415
F 40.418063 16.719198 22.136815
F 42.529963 4.903708 29.171215
F 25.089263 5.195928 22.108315
F 36.040563 1.150948 22.199115
F 29.492563 12.997298 24.930315
F 38.217363 7.630988 25.717515
F 38.210663 12.875198 24.976515
F 29.172163 7.641778 28.579515
F 29.226763 15.345798 28.407415
F 31.346263 1.278188 24.862815
F 40.442363 9.013528 29.416815
F 38.418263 15.446698 28.629715
F 42.714663 5.021008 24.726115
F 31.760463 16.621498 22.006815
F 31.502463 8.840648 24.908215
F 40.537863 8.848888 36.446715
F 42.821963 7.595678 40.343715
F 40.525663 8.867668 24.921915
F 31.730663 3.843578 43.061115
F 22.793763 1.402648 24.995415
F 22.631563 9.189338 24.955815
F 36.197363 16.568998 24.763515
F 31.293563 3.658558 25.856815
F 31.402663 11.472198 28.397715
F 40.179963 4.016708 28.312115
F 27.298363 16.739098 22.193715
F 22.668463 4.031518 28.722215
F 22.429263 11.654898 28.530015
F 29.273963 5.174598 24.819515
F 31.641263 11.556698 25.739515
F 40.357463 3.920208 25.685015
F 40.690363 11.537398 25.659415
F 22.503963 3.805958 25.986515
F 22.766063 11.766298 25.853015
F 42.703963 7.717048 25.928615
F 42.629963 5.082618 39.317915
F 42.705363 15.266398 35.786515
F 42.577063 15.509898 28.575515
F 36.115663 16.593698 32.147415
F 29.480263 7.840218 43.055015
F 27.100563 11.857898 42.918115
F 29.531263 5.258458 22.146015
F 40.411563 9.031768 32.213315
F 33.704763 7.533778 25.675615
F 33.827463 15.471898 25.642415
F 24.635963 13.151098 39.325115
F 24.841863 7.645178 42.952815
F 22.931563 16.624698 22.227815
F 34.014263 7.899108 43.118615
F 24.815463 7.751948 25.958015
F 24.854763 15.649998 25.827515
F 24.855263 5.142228 39.345615
F 26.983463 1.327278 29.494815
F 43.016063 15.331898 43.292215
F 42.859863 7.509408 35.705515
F 22.497663 9.190438 36.690415
F 33.585163 4.986498 25.004415
F 33.919763 12.771098 24.793315
F 27.226263 9.173798 22.307515
F 35.999763 1.181538 25.004915
F 24.708363 5.187368 24.932015
F 25.080663 13.004498 24.881615
F 33.531363 7.676778 28.491215
F 33.769963 15.489198 28.385815
F 40.477563 11.481198 35.950215
F 22.481463 1.336178 29.454615
F 38.306663 7.653528 43.048615
F 22.476063 1.241508 32.216415
F 24.685763 7.992628 28.577315
F 24.701063 15.544098 28.457015
F 40.338263 1.223328 36.530915
F 26.986463 1.195038 32.205315
F 27.018163 8.896648 32.350415
F 29.336663 15.639698 43.067915
F 35.975363 1.316558 32.216815
F 35.933663 9.160048 32.008515
F 31.521463 1.365078 29.581715
F 27.008963 3.879718 35.855115
F 27.039963 11.723198 35.883115
F 36.059863 3.931188 35.894615
F 36.110863 11.427998 35.777315
F 26.891863 3.714298 33.253515
F 27.156863 11.519398 33.106315
F 35.948663 3.931688 33.138015
F 36.109163 11.687398 32.978615
F 34.041963 15.491498 42.985415
F 26.960063 8.928208 29.542315
F 27.286463 1.409968 22.164315
F 36.046863 1.135818 29.407115
F 35.729663 9.051598 29.327715
F 40.498863 3.741478 32.921815
F 29.325263 7.549548 33.225015
F 29.378563 15.339598 33.188215
F 33.854263 12.761998 39.404815
F 38.105363 7.750328 33.066315
F 38.200963 15.233898 33.195415
F 33.876363 5.126008 39.475415
F 29.364463 5.222558 29.644215
F 29.283963 12.887898 29.419915
F 38.055563 5.326048 29.514615
F 38.257363 12.764598 29.444115
F 29.269563 5.053258 32.384315
F 29.355663 12.760498 32.091715
F 38.251863 5.044648 32.157915
F 38.393663 12.805298 32.122515
F 29.262163 7.881898 35.960215
F 29.292763 15.323398 35.905515
F 24.810363 13.063298 36.620815
F 38.227663 7.592698 35.859815
F 38.231663 15.362898 35.959115
F 24.789063 5.002588 36.723215
F 31.490763 1.214488 32.311315
F 31.553563 8.876498 32.279415
F 40.649963 16.673998 39.455315
F 31.553963 16.556598 32.010015
F 40.469763 16.766298 36.630515
F 27.168763 16.685798 32.161815
F 36.127263 16.641098 39.512815
F 22.506063 9.028088 32.356215
F 36.078063 11.628198 43.147115
F 31.331163 4.106898 36.007215
F 31.576763 11.549098 35.829115
F 40.247263 3.621948 35.591615
F 26.800163 16.434598 36.683215
F 22.506163 3.712868 35.945415
F 22.664963 11.643098 35.717015
F 31.431663 3.873908 33.229315
F 31.810763 11.499098 33.109715
F 35.960163 16.528098 36.777415
F 40.619463 11.507798 33.186815
F 22.475263 3.759918 33.094715
F 22.688263 11.559598 33.063815
F 31.565163 4.072258 28.548615
F 31.413263 8.914918 29.473715
F 24.680363 15.408798 43.234215
F 40.346763 1.302458 29.185015
F 40.421963 11.562998 28.381015
F 22.580863 4.030658 40.584715
F 36.192763 3.839388 43.156815
F 27.113263 16.830698 24.952515
F 38.211163 12.657598 22.240515
F 33.880363 7.666478 32.934615
F 33.813063 15.357698 32.934115
F 22.643663 1.241278 36.932515
F 40.638063 3.634778 42.967315
F 31.650463 11.571198 40.423215
F 40.623763 1.218418 24.843115
F 24.829863 7.642498 33.309915
F 24.782363 15.533698 32.912815
F 40.416863 16.711698 24.784215
F 33.817263 5.103968 29.497215
F 33.886763 12.948198 29.249015
F 22.518963 16.954698 36.780615
F 31.257763 1.476368 36.842515
F 24.814263 5.455968 29.609315
F 24.823563 12.777198 29.581615
F 33.693963 4.982158 32.201315
F 33.965863 12.795398 31.998415
F 22.411563 16.556198 32.228615
F 31.618363 16.663998 24.720615
F 24.709763 5.251648 32.375015
F 24.890163 12.853298 32.222415
F 33.760663 7.632348 35.750415
F 33.687263 15.396598 35.579915
F 33.857363 12.766198 36.701415
F 42.689563 12.922598 29.220315
F 33.901463 15.384498 40.224715
F 42.749463 7.629238 33.023315
F 24.689763 7.672318 35.920515
F 24.619963 15.541098 35.597515
F 33.803763 5.157048 36.754415
F 27.187663 1.314488 39.462815
F 27.091963 9.027078 39.414915
F 22.697063 3.806848 43.261815
F 35.925663 1.326758 39.483915
F 36.178963 8.971468 39.468015
F 40.583363 3.686968 40.199215
F 24.960063 12.834898 22.145015
F 22.245963 16.641198 29.429015
F 34.019463 7.722318 40.354815
F 22.581563 16.742798 25.015915
F 27.024263 3.947318 40.330415
F 26.844563 11.715198 40.147115
F 36.099063 3.851128 40.575915
F 35.943263 11.421998 40.435715
F 27.103463 1.352618 36.840515
F 26.899863 9.131438 36.751315
F 31.696963 8.992118 36.681715
F 35.697063 1.401098 36.779015
F 35.970463 8.751548 36.686715
F 42.861763 4.994048 22.039515
F 29.306863 7.816108 40.378115
F 29.354063 15.389798 40.381115
F 31.585063 11.677398 43.204215
F 38.405963 7.636408 40.352715
F 38.319763 15.355198 40.357915
F 42.807363 15.466898 40.476915
F 29.072863 5.264248 36.839315
F 29.300863 12.761698 36.745315
F 38.407163 5.126538 36.572115
F 38.258563 12.909698 36.791415
F 29.286463 5.250368 39.518415
F 29.379463 12.889898 39.450415
F 38.328163 5.042008 39.465815
F 38.231363 12.776698 39.579915
F 26.918363 16.694098 29.430015
F 40.407763 16.584098 32.360015
F 24.787563 7.581828 40.326315
F 36.097463 16.575698 29.493615
F 40.512163 11.525498 40.456015
F 24.492963 15.673398 40.497215
F 31.528163 1.419248 39.481215
F 31.687563 8.964188 39.345215
F 42.725863 12.745898 22.042615
F 40.507663 1.161418 39.284015
F 40.659563 8.982728 39.235315
F 22.633563 11.436698 40.408215
F 22.654263 1.553008 39.666615
F 22.344663 8.930118 39.466715
F 27.376963 3.921318 42.985315
F 26.841063 16.543298 39.489315
F 40.524863 1.074168 31.960915
F 31.581663 16.702598 36.768315
F 31.652163 16.712998 39.579015
F 42.652363 15.596398 25.728115
F 40.708563 11.530498 43.190715
F 22.691463 11.405698 43.166215
F 31.515763 16.600998 29.271715
F 33.768463 5.024068 22.276315
F 42.576363 4.857518 36.522815
F 22.231363 16.868098 39.449315
F 40.507363 16.781798 29.720315
F 38.296963 5.048688 21.998315
F 42.696463 12.782098 36.666615
F 42.766863 15.608498 33.090415
F 42.761863 12.954998 24.667515
F 22.804763 9.134678 22.158015
F 36.311063 16.584898 22.134015
F 42.707763 7.478428 43.010115
F 34.005063 12.985498 22.133115
F 40.655463 8.883588 22.091815
F 22.929463 1.356238 22.322915
F 42.643963 5.176338 31.939915
F 33.644863 -0.028400 25.777515
F 24.642763 0.028385 33.242515
F 37.988363 -0.088352 35.685315
F 42.704763 -0.284323 42.849915
F 38.129063 -0.125653 32.888115
F 29.172963 -0.144321 33.054215
F 24.899863 0.210989 40.474815
F 33.673563 0.102042 28.455415
F 38.378063 -0.049955 25.668015
F 42.737863 0.005227 28.326115
F 33.729163 -0.002113 33.158715
F 42.706363 -0.353894 40.176015
F 27.202263 24.578798 3.160405
F 27.104663 32.266198 2.947185
F 35.885963 24.581098 2.881955
F 36.076363 32.097898 2.884135
F 27.251563 26.957698 6.546985
F 24.912063 28.274198 17.557115
F 27.207963 19.297598 6.576015
F 35.984163 26.991898 6.744695
F 33.884663 20.481298 17.597915
F 36.257663 19.304498 6.628545
F 27.146563 27.118798 3.901305
F 33.658063 28.441798 17.654115
F 27.235063 19.108898 3.854735
F 36.025163 27.214598 4.026515
F 24.995563 20.628498 14.813315
F 36.017063 19.171798 3.861435
F 40.346763 19.308398 21.149515
F 38.052163 30.954998 21.124615
F 27.045863 24.381498 0.438805
F 36.177163 19.282698 21.280015
F 29.150063 30.876298 4.000785
F 29.431363 23.148798 4.023085
F 38.305263 31.009698 3.879605
F 38.081363 23.347498 4.021445
F 33.633763 20.771698 0.355242
F 29.330163 23.093298 21.433515
F 31.493963 27.022798 21.133115
F 29.120263 20.632098 0.198740
F 29.383363 28.249598 2.827725
F 29.472363 20.615698 2.913175
F 38.340063 28.313598 2.986855
F 38.143963 20.614898 3.257035
F 29.482463 30.753898 6.537655
F 29.334363 23.020498 6.926085
F 38.433063 30.848098 6.659265
F 38.276363 23.164598 6.801755
F 31.641963 24.368698 3.107615
F 31.502863 32.054598 3.146955
F 40.449863 24.436098 3.051165
F 40.650963 32.244298 3.074525
F 22.682963 24.638298 3.000745
F 22.787463 32.273098 3.166775
F 31.709063 27.065598 6.569205
F 25.049663 28.260098 14.862715
F 31.720563 19.056998 6.652995
F 40.411163 26.897198 6.825025
F 34.009163 20.544698 14.913015
F 40.506763 19.258598 6.748685
F 22.775763 27.143098 6.873405
F 33.820463 28.318198 14.959015
F 22.801063 19.324498 6.708655
F 31.511863 26.963298 3.806065
F 24.822663 23.133198 18.638315
F 31.447463 19.272498 3.876455
F 38.152063 20.491498 0.311271
F 24.999263 30.809698 18.362215
F 40.483063 19.213998 4.062395
F 22.813963 27.206698 4.026645
F 34.062163 22.972798 18.534315
F 22.726363 19.361598 3.968455
F 22.605163 27.149398 21.305715
F 27.136163 32.177598 0.122325
F 42.755263 31.101098 18.621815
F 31.754763 34.866498 14.024415
F 42.639063 23.159198 3.835115
F 24.731763 28.440298 0.303547
F 33.832263 30.977698 3.939615
F 33.765563 23.136098 4.061375
F 24.989863 30.968298 4.066015
F 24.903963 23.342298 3.789225
F 33.813163 30.862498 21.153815
F 24.763563 23.202298 21.397115
F 36.160663 24.477698 0.088640
F 38.492663 23.373798 21.196315
F 33.816363 28.335898 2.897675
F 33.738763 20.480498 3.087875
F 25.034063 28.411198 3.076555
F 25.007163 20.638798 3.043655
F 34.011163 30.844798 6.579815
F 33.909963 23.162498 6.919825
F 25.248363 30.942498 6.711345
F 25.067063 23.094398 6.724185
F 27.178363 24.379498 10.222315
F 27.388663 32.271098 9.966445
F 36.193263 24.651298 10.531015
F 36.001463 31.958098 10.580115
F 27.279963 26.907498 14.105615
F 33.654963 30.960798 18.385715
F 27.175463 19.384898 13.955215
F 36.238363 27.195898 14.022115
F 22.937863 32.260698 14.927715
F 36.157363 19.279798 13.902915
F 27.162363 26.997098 11.355015
F 22.973863 24.470898 14.791715
F 27.308463 19.033198 11.315615
F 36.270763 27.381598 11.242015
F 40.759663 32.216898 14.718015
F 36.213763 19.335198 11.238215
F 27.085363 24.532098 7.531275
F 27.459663 32.220698 7.314875
F 36.039863 24.542998 7.790945
F 36.245263 32.279598 7.854455
F 29.392163 30.885698 11.240715
F 29.323963 23.177398 11.309715
F 38.340863 30.940798 11.225515
F 38.274463 23.163598 11.386915
F 29.493363 28.235998 7.426845
F 29.551863 20.397298 7.532575
F 38.166763 28.286798 7.452575
F 38.376563 20.569398 7.738655
F 29.499463 28.214698 10.330815
F 29.487363 20.412598 10.318015
F 38.601963 28.211798 10.179515
F 38.340563 20.650598 10.404315
F 29.598963 30.856298 14.062415
F 29.317463 23.128598 14.031215
F 38.443063 30.956098 13.937715
F 38.438763 23.435398 14.183815
F 31.548263 24.435398 10.182715
F 31.677163 32.100298 10.322815
F 40.521463 24.515098 10.446015
F 40.603663 32.099798 10.337015
F 22.800163 24.476998 10.369815
F 22.939663 32.122698 10.422915
F 31.650763 26.922598 13.948415
F 40.626663 24.748398 14.991915
F 31.769363 19.115398 13.851015
F 40.792263 27.281898 14.030515
F 31.502063 24.486498 0.361812
F 40.579463 19.405498 13.913515
F 22.899763 27.078098 13.887815
F 31.730963 32.248598 14.772615
F 22.853263 19.282298 13.994315
F 31.728963 26.911998 11.236515
F 31.628063 24.348898 14.771615
F 31.905263 19.203398 11.167715
F 40.820763 27.182898 11.341015
F 22.738963 19.377798 18.528315
F 40.600963 19.078998 11.294315
F 22.908563 27.059098 11.193015
F 22.592363 27.146198 18.499815
F 22.830563 19.253298 11.392015
F 31.576463 24.441998 7.471555
F 31.699463 31.990498 7.569265
F 40.435963 24.327398 7.674135
F 40.619563 32.089198 7.632035
F 22.864663 24.599598 7.610435
F 22.944163 32.116298 7.664635
F 33.756063 30.759098 11.441715
F 33.940763 23.394498 11.276615
F 25.203363 30.967598 11.221515
F 25.009163 23.190998 11.076615
F 33.866463 28.355098 7.551355
F 33.837663 20.452198 7.468265
F 25.132563 28.309598 7.485465
F 24.988663 20.515598 7.824015
F 33.886263 28.079998 10.214415
F 33.983263 20.603098 10.457115
F 25.072963 28.436498 10.185615
F 25.007363 20.544898 10.555515
F 33.927063 30.891298 14.210115
F 33.901963 23.221398 14.134115
F 25.177063 30.832098 13.846115
F 25.070063 23.145698 13.758715
F 27.189763 24.426398 17.934715
F 27.341063 32.038698 17.553915
F 36.272863 24.564698 17.703515
F 35.944463 32.217298 17.478515
F 42.710663 28.219998 0.642003
F 40.464763 34.534198 18.511915
F 22.784063 19.313498 21.306315
F 40.439963 19.405998 18.339815
F 42.676563 20.463298 0.431767
F 22.792063 32.486798 0.513960
F 27.149563 26.920198 18.657715
F 42.839163 20.752398 14.786515
F 27.178463 19.435298 18.435615
F 36.085363 27.139798 18.528415
F 31.670263 26.772498 18.487115
F 36.238363 19.373698 18.571915
F 27.227663 24.375898 15.182815
F 27.353263 32.050798 14.821915
F 36.215063 24.584598 14.947515
F 36.273263 32.229998 14.794115
F 29.567263 30.783398 18.762015
F 29.475563 23.083798 18.652415
F 38.234963 30.910198 18.388815
F 38.395863 23.163698 18.436315
F 29.469963 28.230398 14.907915
F 29.396163 20.553898 14.753115
F 38.575663 28.496798 14.983515
F 38.377463 20.620598 14.805415
F 29.497463 28.230298 17.720815
F 29.393263 20.675598 17.599615
F 38.434263 28.240498 17.700515
F 38.273163 20.631998 17.471315
F 27.021863 26.817898 21.491915
F 29.368463 30.861998 21.466515
F 40.364663 24.419998 0.389271
F 33.804263 22.998398 21.193615
F 31.671663 24.162498 17.605715
F 31.529363 32.490598 17.534315
F 40.606463 24.431298 17.647715
F 40.547763 32.028598 17.401715
F 22.738963 24.535598 17.509015
F 22.873263 32.263598 17.592915
F 42.950463 30.857398 11.203515
F 42.734763 20.522098 7.628785
F 25.123763 30.960998 21.097415
F 40.417563 26.829498 4.199235
F 31.558563 19.189798 18.579015
F 24.906663 20.611698 17.670315
F 40.566163 27.008098 18.768715
F 40.484963 27.159298 21.420715
F 36.037163 26.938498 21.241815
F 31.400463 32.193998 0.301905
F 42.585863 20.441898 3.012965
F 27.321763 19.325898 21.091515
F 42.724563 20.683498 17.524115
F 42.790963 23.143498 6.723985
F 42.838363 31.000198 13.931615
F 31.558963 19.293898 21.489815
F 42.749163 30.909898 21.322215
F 40.646563 32.163898 0.405570
F 42.832963 28.498798 17.843415
F 36.003363 32.196798 0.173731
F 38.314163 28.216498 0.302816
F 29.280163 28.015798 0.133661
F 42.753763 28.217598 7.522605
F 42.784363 20.305998 10.255615
F 22.564063 24.533498 0.380736
F 33.822863 28.343598 0.015097
F 22.837963 34.746898 6.863795
F 24.901463 20.687398 0.245723
F 23.035563 34.722898 13.866815
F 42.539963 28.322298 3.330505
F 22.850163 34.867498 4.081125
F 22.769763 34.851098 21.537415
F 42.693563 22.898798 11.145115
F 22.873363 34.625298 11.259815
F 36.248263 34.688798 4.149625
F 31.674263 34.949898 18.366915
F 22.794363 34.711698 18.708815
F 27.329863 34.790598 6.476525
F 31.878263 34.738198 3.959595
F 40.592363 34.696498 4.118325
F 40.604663 34.787898 6.763255
F 27.134363 24.354698 24.996015
F 27.181563 32.370498 24.890215
F 36.154263 24.492298 24.797015
F 36.134263 32.284098 24.781415
F 27.193963 27.173598 28.539115
F 29.336363 20.565298 22.345515
F 27.177963 19.341398 28.528315
F 35.995363 26.976798 28.621615
F 26.977463 26.970598 42.933915
F 36.088763 19.089798 28.619915
F 27.099463 27.020798 25.806915
F 36.007763 27.049398 43.073715
F 27.092863 19.313698 25.678315
F 36.100463 26.974298 25.836015
F 40.601963 27.056698 43.125715
F 36.091863 19.003698 25.815215
F 33.629063 31.065598 42.913215
F 42.528163 23.115998 40.516115
F 22.558263 19.461598 40.292215
F 33.888363 28.382898 22.022715
F 29.446263 30.749298 25.652215
F 29.526663 23.047198 25.615515
F 38.204363 30.737898 25.812815
F 38.393663 22.989698 25.672815
F 24.763563 30.957698 43.071515
F 27.201063 34.804998 25.972415
F 38.407763 30.832898 43.109715
F 42.821463 20.620898 39.418615
F 29.459463 28.128898 25.015015
F 29.472763 20.418898 24.946115
F 38.203563 28.229998 24.750515
F 38.217063 20.512898 24.887715
F 29.467263 30.870598 28.416715
F 29.407963 23.077798 28.361515
F 38.384363 31.002698 28.530515
F 40.512663 24.472798 29.295015
F 31.857563 24.359498 24.967215
F 31.645963 32.244998 24.818115
F 40.483563 24.428198 24.802715
F 40.474663 32.052598 24.962615
F 22.592063 24.514498 24.963515
F 22.727763 32.154498 24.857615
F 31.591963 26.871398 28.489715
F 38.242863 28.452598 22.116515
F 31.791063 19.081998 28.450715
F 40.428563 27.043198 28.547315
F 25.026463 28.209498 36.753515
F 38.467063 20.579898 29.360615
F 22.554463 27.009398 28.661715
F 22.914963 32.166898 22.155415
F 22.631263 19.317498 28.733915
F 31.806663 26.947798 25.783515
F 42.643063 23.053998 25.702815
F 31.733763 19.410398 25.796915
F 40.235963 27.070898 25.901915
F 42.723463 23.376398 32.986115
F 40.391063 19.234798 25.905815
F 22.516963 26.906498 25.958915
F 34.032163 20.424098 36.657315
F 22.647863 19.306098 25.963415
F 22.652563 19.230098 32.935715
F 24.724863 20.328998 36.737515
F 40.601163 19.225898 28.577315
F 38.278163 20.711298 22.143715
F 22.596863 24.583198 22.145615
F 35.850963 19.345698 43.176515
F 33.826263 30.838398 25.501615
F 33.940563 22.984298 25.723215
F 40.686363 24.456598 22.140915
F 29.280663 23.300998 43.008815
F 24.804563 30.766798 25.745915
F 24.805663 23.045798 25.684815
F 24.772263 20.634598 39.412215
F 27.199563 32.181398 22.251715
F 42.864463 30.659498 40.491915
F 42.740363 20.840898 36.787715
F 33.883063 28.278998 24.855315
F 34.012263 20.417898 24.884715
F 42.629563 28.131198 36.519115
F 42.981763 30.844298 43.173715
F 24.826763 28.203498 24.875215
F 24.836763 20.515598 24.947915
F 33.938163 30.745198 28.388215
F 33.971463 23.122398 28.370415
F 33.929263 20.453698 22.217315
F 33.705763 20.477698 39.444015
F 24.825863 30.884298 28.603815
F 24.939963 23.011298 28.485815
F 27.053263 24.431998 32.108815
F 27.005463 32.257098 32.277815
F 36.188263 24.346798 32.039815
F 36.283463 32.306898 32.175315
F 27.108263 26.841698 35.871415
F 40.552963 24.203198 36.806115
F 26.968263 19.051198 35.779315
F 36.036163 26.924298 35.780115
F 24.973463 28.333098 39.401515
F 36.221063 19.141098 35.911815
F 27.021863 26.972398 33.166615
F 31.376863 32.124098 39.308615
F 27.054563 19.094198 33.025615
F 35.943463 26.885498 32.926315
F 24.924363 28.402398 22.186315
F 36.293763 19.121698 33.090415
F 27.235663 24.463598 29.438715
F 27.122563 31.989698 29.454415
F 36.157063 24.354098 29.320315
F 36.057363 31.945998 29.494915
F 29.324863 30.942998 33.176415
F 29.305063 23.082698 32.988715
F 38.305563 30.820898 33.092715
F 38.319063 22.931998 33.092315
F 29.371063 28.390598 29.477215
F 29.589863 20.531698 29.392615
F 38.123763 28.319698 29.518815
F 38.382563 22.942998 28.322415
F 29.221063 28.207998 32.200315
F 29.285763 20.596498 32.145015
F 38.262663 28.177398 32.269815
F 38.450863 20.437898 32.067315
F 29.271863 30.590098 35.886615
F 29.264763 23.063398 35.738115
F 38.398863 30.815598 35.864515
F 38.275363 23.153298 35.986815
F 31.617163 24.329798 31.981415
F 31.726463 32.043898 32.286715
F 40.364063 24.456198 32.086115
F 40.546163 32.136598 32.180915
F 22.702463 24.607598 32.262315
F 22.588063 32.175898 32.234315
F 31.416463 26.837898 35.669015
F 31.607263 26.941298 42.963915
F 31.535563 19.288798 35.642315
F 40.352463 26.714298 35.713915
F 24.819363 23.263498 43.150815
F 40.607363 19.351798 35.709715
F 22.745063 26.987198 35.705215
F 33.569463 28.148798 36.592815
F 22.376163 19.472198 35.770115
F 31.545963 27.040598 32.992115
F 25.033763 23.250098 40.379415
F 31.463363 19.039898 32.998915
F 40.578663 27.033198 33.080515
F 22.671163 32.176198 36.581815
F 40.708463 19.281198 33.068215
F 22.576163 27.100198 33.008515
F 31.642363 26.972698 40.364715
F 40.460063 19.260798 42.907615
F 31.672163 24.353198 29.222015
F 31.622363 32.029598 29.511915
F 27.196463 24.253798 22.238415
F 40.597063 32.312598 29.463315
F 22.620363 24.372898 29.486015
F 22.545663 32.254098 29.469215
F 33.907363 30.889698 33.244315
F 33.828063 23.168398 32.779615
F 42.863863 28.179098 39.333515
F 42.968463 30.689898 35.813415
F 24.816663 30.832698 33.139115
F 24.787963 23.095598 32.999615
F 33.713263 28.224098 29.399615
F 33.961063 20.594598 29.510315
F 27.429763 34.587998 28.690315
F 42.658363 28.472098 32.321215
F 24.889563 28.247098 29.466615
F 25.014163 20.520698 29.491015
F 33.710663 28.478098 32.065915
F 33.956963 20.368898 32.264015
F 22.703963 27.030998 40.333115
F 42.598863 23.007398 43.170415
F 24.900663 28.369998 32.119215
F 24.948863 20.580598 32.173815
F 33.761363 30.858098 35.994215
F 33.629763 23.161998 35.556915
F 31.566763 24.378498 22.294415
F 33.792563 28.171198 39.245615
F 24.936963 30.806398 35.983215
F 24.783663 23.064098 35.766615
F 27.107363 24.495598 39.434815
F 26.985963 32.110498 39.540515
F 35.939463 24.292998 39.404715
F 36.133863 31.908998 39.388915
F 35.973663 34.635098 35.855015
F 33.559563 30.746598 40.194015
F 26.970963 19.188298 43.181415
F 22.565463 19.362998 43.121015
F 24.832463 30.909798 40.428915
F 33.792263 23.061798 40.315415
F 27.116963 26.988198 40.208215
F 31.568663 19.157298 40.603915
F 27.017463 19.323598 40.482615
F 35.964263 26.858998 40.316115
F 31.371163 32.079998 36.615515
F 35.840663 19.226498 40.420615
F 27.016363 24.424798 36.698715
F 27.022763 32.112298 36.810415
F 35.861363 24.343898 36.632215
F 36.156463 32.038198 36.640315
F 29.233863 30.828798 40.319015
F 29.167763 23.188798 40.216015
F 38.438863 30.679198 40.369115
F 38.221363 23.068098 40.206815
F 29.224363 28.119798 36.954115
F 29.279963 20.428198 36.637315
F 38.188963 28.129898 36.631615
F 38.362363 20.612598 36.717415
F 29.369163 28.261198 39.597015
F 29.251663 20.530398 39.578815
F 38.222263 28.223098 39.477315
F 38.092563 20.514398 39.451215
F 40.425963 19.293098 40.199115
F 31.528063 32.434998 22.129215
F 22.591863 24.503298 36.769415
F 40.656963 27.044798 40.437115
F 31.572663 24.412998 39.429315
F 31.569663 34.682798 28.513715
F 40.513763 24.402198 39.404515
F 40.763463 32.103898 39.365515
F 22.666963 24.464498 39.564515
F 22.714363 32.248898 39.514715
F 31.447663 24.349998 36.722715
F 40.614663 31.927198 36.639415
F 25.016863 20.608198 22.171115
F 29.250863 30.749298 43.077215
F 22.584563 27.032798 43.089715
F 31.431663 19.295098 43.289015
F 33.862563 23.247398 43.107515
F 38.160663 23.081898 42.927815
F 42.950263 23.268098 35.741615
F 40.383763 32.015498 22.227315
F 42.622763 28.240498 29.537615
F 22.650163 34.768498 28.597015
F 40.639463 34.626298 33.180515
F 35.954563 24.437798 22.203715
F 40.453663 34.614398 25.930515
F 29.267163 28.314798 22.249115
F 42.796963 28.282698 22.213715
F 42.532163 28.206898 24.972515
F 35.943163 34.557898 28.533815
F 42.748463 30.880598 28.625815
F 42.720263 30.811798 25.694015
F 42.985363 30.940198 33.150915
F 35.995763 32.502798 22.199915
F 27.293763 34.798798 43.181515
F 27.048863 34.756498 35.936515
F 22.839963 34.813198 32.935315
F 31.727463 34.656898 43.053615
F 31.438063 34.641698 40.323215
F 36.121563 34.848998 33.129615
F 22.745463 34.681798 35.623115
F 40.329763 34.604798 35.878415
F 22.680463 34.826098 25.899315
F 31.792863 34.592698 33.008915
F 36.005763 34.708098 40.477815
F 22.859163 34.972398 43.236615
F 36.124663 34.780098 43.117115
F 27.201063 34.841598 33.189515
F 40.495163 34.857498 28.538515
F 27.177363 47.428698 3.351325
F 27.281763 39.751698 3.121335
F 36.225263 47.746198 3.135905
F 36.103863 39.946698 3.281265
F 22.658863 47.496198 0.236486
F 27.279063 42.596398 6.705615
F 36.162763 50.225998 6.845935
F 36.055463 42.571498 6.815145
F 27.144463 50.090198 4.176065
F 27.310763 42.369898 3.945745
F 36.145663 50.269198 4.136025
F 36.175863 42.587698 4.065735
F 42.864863 46.410398 13.824115
F 24.928863 38.499898 21.286315
F 42.756563 51.526598 14.971315
F 38.300263 35.992598 7.716945
F 29.568463 38.645998 4.069615
F 29.515163 46.310498 4.087125
F 38.336463 38.587598 4.059165
F 38.489063 46.552698 4.260665
F 36.066163 50.413498 21.169315
F 29.095463 38.795098 21.132015
F 38.164463 36.080898 0.475186
F 36.112763 42.690498 21.171715
F 40.437363 42.436798 21.209915
F 38.241763 38.626198 21.280215
F 33.953763 36.091998 10.521115
F 29.730763 36.055398 3.087765
F 29.500063 43.697098 3.139965
F 31.494763 47.782898 0.339646
F 38.405263 36.033698 3.265405
F 38.231163 44.149298 3.219185
F 29.603763 38.594798 6.797745
F 29.574363 46.544098 6.765385
F 38.446563 38.608198 6.718085
F 38.540563 46.437898 6.919975
F 31.743463 47.680398 3.116385
F 31.735563 39.889498 2.997225
F 40.731763 47.496598 3.103325
F 27.105463 47.593398 0.663877
F 22.774163 47.575798 3.045685
F 23.056463 39.890498 3.009405
F 31.736563 50.190698 6.685275
F 31.524463 42.439398 6.781645
F 40.595663 50.251098 6.825505
F 40.659963 42.337298 6.579875
F 23.044763 50.222698 6.810455
F 22.875063 42.664898 6.705245
F 31.850263 50.232998 3.987295
F 31.811163 42.447598 4.123035
F 40.582563 50.114398 4.150195
F 40.439463 42.548298 3.882495
F 22.832163 50.052698 4.067595
F 22.892463 42.619698 3.995715
F 27.220663 42.561198 21.417015
F 40.527963 50.380698 21.196415
F 40.711263 47.464298 0.503871
F 29.469563 43.788798 0.476293
F 38.239563 46.629798 21.242415
F 33.963763 51.420398 0.374211
F 33.914563 38.564198 3.963325
F 33.883863 46.395998 4.060755
F 25.088463 38.564198 4.090855
F 24.841863 46.143198 3.985955
F 33.809363 38.874998 21.273915
F 42.843263 46.247598 18.506015
F 31.611363 50.212198 21.255715
F 24.812263 51.418898 0.472527
F 27.325563 50.239398 6.932075
F 27.349863 49.992898 21.202815
F 42.657663 46.304398 11.190315
F 34.096763 36.010098 3.067645
F 33.955763 43.836298 3.204755
F 33.860363 35.817298 0.465962
F 25.072763 36.179098 3.211235
F 25.125463 43.626898 2.871095
F 33.963263 38.678598 6.727585
F 34.121463 46.589998 6.750285
F 25.085163 38.763898 6.865505
F 25.035463 46.529798 6.761405
F 27.322263 47.627198 10.565515
F 27.272563 39.877498 10.690715
F 36.122363 47.691198 10.432115
F 36.244463 40.164298 10.212415
F 27.423063 50.079998 14.184315
F 27.327163 42.481898 14.154815
F 36.357363 50.326898 13.946815
F 36.287063 42.679298 14.024915
F 27.402963 50.167498 11.525915
F 27.117063 42.524698 11.321815
F 36.188263 50.281198 11.287515
F 36.327663 42.649698 11.255615
F 27.393763 47.740598 7.860635
F 27.399263 40.052698 7.630995
F 36.310563 47.647198 7.773015
F 36.135763 40.020698 7.577175
F 29.568963 38.598998 11.367715
F 29.445963 46.330198 11.353715
F 38.459963 38.794498 11.211515
F 38.458163 46.578098 11.373715
F 42.623063 51.487298 17.742515
F 29.642263 35.811898 7.469995
F 29.487763 43.998598 7.645985
F 42.846363 38.641598 14.043915
F 33.910363 46.433898 21.494015
F 38.592063 43.770898 7.552785
F 42.779863 51.571498 7.598765
F 29.396263 36.114498 10.235715
F 29.491263 43.754298 10.450415
F 25.361563 51.534798 17.629815
F 38.385463 36.121798 10.278715
F 38.585963 43.964598 10.265315
F 29.810163 38.579598 13.988315
F 29.581463 46.288498 14.009515
F 38.525763 38.766598 13.868315
F 38.405863 46.301298 14.033615
F 31.562663 47.578698 10.367615
F 31.748663 39.907998 10.469515
F 40.684963 47.855698 10.589215
F 40.796463 39.961198 10.364115
F 22.886563 47.655998 10.439015
F 22.906263 39.865198 10.597415
F 31.800963 50.429598 13.992815
F 31.921263 42.605198 14.036915
F 40.510563 50.367198 14.052015
F 40.690463 40.136498 14.863815
F 22.920863 50.242198 13.940415
F 22.873563 42.495298 14.096415
F 31.797263 50.267598 11.345615
F 31.750963 42.467498 11.294215
F 40.635063 50.340898 11.326915
F 40.638763 42.587598 11.233015
F 22.862863 50.180598 11.209815
F 22.859863 42.489198 11.425215
F 31.878363 47.706698 7.722125
F 31.625963 39.765498 7.687115
F 40.743163 47.850398 7.885715
F 40.687763 39.877498 7.724165
F 22.770863 47.662398 7.745755
F 22.956563 40.125598 7.783435
F 34.133563 38.709898 11.385915
F 33.954463 46.477698 11.366715
F 25.152663 38.418598 11.322415
F 25.064963 46.302098 11.350915
F 27.363463 34.849598 3.773675
F 34.002663 36.086498 7.802675
F 33.855663 43.857198 7.624245
F 38.182863 43.690498 0.460906
F 25.164863 36.048398 7.576155
F 25.055363 44.066198 7.527965
F 38.448263 51.652798 7.658285
F 40.458763 39.947698 0.610847
F 34.085663 43.843098 10.352615
F 29.506763 36.079598 0.376556
F 25.040963 35.976598 10.286615
F 24.946863 43.803698 10.361915
F 34.104663 38.796998 14.163715
F 33.869763 46.644598 14.087615
F 25.143863 38.567598 14.090415
F 25.161963 46.262198 14.010615
F 27.373563 47.468998 17.575515
F 27.081763 39.847598 17.513315
F 36.112263 47.496898 17.575215
F 36.122463 40.061298 17.572915
F 33.898163 51.478798 7.537885
F 29.401863 46.329998 21.218915
F 38.350163 51.503298 10.503215
F 22.864063 50.286198 21.233315
F 27.404463 50.084098 18.533715
F 27.050263 42.497198 18.546515
F 35.940963 50.152098 18.317115
F 35.963463 42.522298 18.436015
F 27.281763 47.510798 14.809115
F 27.429463 39.867698 14.756615
F 36.286263 47.704798 14.898915
F 36.346863 39.969398 14.902215
F 29.312763 38.618098 18.429015
F 29.570963 46.281898 18.610215
F 38.412163 38.746298 18.504115
F 38.378263 46.381798 18.601115
F 42.731363 43.671498 17.483315
F 29.433463 36.008098 14.973415
F 29.500063 43.846598 14.836415
F 31.580463 40.076098 0.346012
F 38.483063 36.258798 14.941015
F 38.502663 43.774298 15.109315
F 34.089163 51.482098 14.863515
F 29.183563 35.986998 17.752715
F 29.339263 43.753798 17.639115
F 40.672763 42.607198 13.943015
F 38.270363 36.033898 17.755015
F 38.203663 43.904498 17.786415
F 40.401063 40.046498 3.168645
F 25.126563 51.758998 7.582505
F 27.362563 39.690998 0.513619
F 22.706063 42.491998 21.247315
F 31.676963 47.590798 17.730615
F 31.578863 39.823798 17.625815
F 40.584863 47.581198 17.723015
F 40.565563 39.810298 17.583715
F 22.820763 47.655098 17.580115
F 22.729163 39.784098 17.599515
F 34.104263 51.553098 3.028225
F 38.264363 51.439898 17.549315
F 29.629963 51.571198 14.867515
F 29.667163 51.524298 17.658815
F 31.532263 42.465698 21.225415
F 24.990963 46.373598 21.196015
F 31.814163 50.209398 18.502515
F 31.700063 42.525998 18.454915
F 40.493763 50.104598 18.485915
F 40.544063 42.429698 18.473915
F 23.158163 50.318298 18.568915
F 22.906663 42.534698 18.594415
F 31.633163 47.790798 15.002015
F 31.910863 40.035798 14.930015
F 40.696363 47.607598 14.929715
F 29.530763 51.645998 10.426715
F 22.882363 47.712898 14.928315
F 22.864863 39.848898 14.753215
F 33.832263 38.783398 18.608915
F 33.915563 46.342798 18.742315
F 24.995963 38.421398 18.536615
F 25.083363 46.422998 18.492615
F 33.860063 51.606198 10.330615
F 34.052063 36.249398 14.761015
F 33.955163 44.075198 14.938215
F 42.718163 38.638898 21.351615
F 25.171563 36.034598 14.851915
F 25.071163 43.760198 15.052915
F 42.586563 36.032198 17.574915
F 33.799063 36.264098 17.503615
F 33.777863 43.941098 17.533015
F 25.056263 43.896698 17.655815
F 24.867063 35.829698 17.496115
F 38.384863 51.720898 14.939515
F 42.707663 46.381598 21.353115
F 38.462163 51.296798 3.179565
F 33.895563 51.675598 17.556515
F 29.396163 51.494798 3.292505
F 36.104863 34.590598 6.842545
F 25.183263 51.514198 10.360715
F 25.047363 51.364398 3.119065
F 38.543463 51.083598 0.451489
F 25.319263 51.373598 14.883515
F 29.623163 51.421598 7.639885
F 34.004463 43.754498 0.317414
F 42.746663 38.605498 18.522315
F 22.818863 40.117398 0.371771
F 42.920463 36.140698 10.359315
F 25.090663 43.784998 0.168523
F 36.119963 47.383398 0.440875
F 42.683363 43.889198 0.183751
F 42.693363 46.358998 6.674185
F 29.332663 51.252898 0.488154
F 25.089763 36.029598 0.465742
F 42.710763 43.844098 10.225415
F 35.990663 39.921498 0.459526
F 36.371963 34.948498 14.091915
F 42.946063 43.894398 14.756415
F 27.082263 34.685198 21.200315
F 42.624963 35.964298 0.408660
F 42.790863 36.056298 14.784915
F 40.692963 34.774598 11.111115
F 42.933163 36.158798 3.197305
F 42.828063 43.733498 3.118295
F 27.023663 34.634998 18.435115
F 42.754163 51.564398 10.258215
F 35.879863 34.775898 18.515515
F 42.943563 51.412498 0.328295
F 42.784363 51.502998 3.153695
F 31.935063 34.488798 6.737515
F 31.628363 34.711298 11.347815
F 31.528363 35.041798 21.115715
F 40.489963 34.779898 13.725415
F 36.005863 34.989098 21.189715
F 40.448963 34.576098 21.256515
F 36.236163 34.721298 11.380215
F 27.414063 34.613998 13.973515
F 27.318163 34.608098 11.229815
F 26.995963 47.573098 24.929115
F 26.983063 39.938398 25.090615
F 36.127163 47.616998 24.989715
F 35.908263 40.085498 24.903215
F 26.864763 50.034498 28.685215
F 27.183463 42.631798 28.872615
F 35.920763 49.997198 28.331015
F 36.153063 42.523698 28.690415
F 27.213363 50.266498 25.981615
F 26.944163 42.486998 26.134215
F 35.937163 50.192398 25.624715
F 35.930963 42.632398 25.842815
F 22.508863 42.450098 28.438515
F 38.365963 46.397598 42.986315
F 31.494763 39.993598 22.170015
F 42.588763 36.000098 22.232515
F 29.178263 38.651498 25.979115
F 29.458963 46.422198 25.817615
F 38.122163 38.617698 25.573015
F 38.269163 46.392098 25.857115
F 25.138963 38.552698 43.156515
F 22.598963 34.767698 40.544215
F 38.101063 38.621298 43.392515
F 36.023363 40.132098 22.161715
F 42.903463 38.516598 33.270315
F 42.613363 38.477298 25.809015
F 25.006563 46.401498 43.106815
F 29.222463 36.159998 24.797415
F 29.202563 43.917498 24.953515
F 40.771963 49.948898 43.052515
F 38.228163 36.031298 24.842115
F 38.271563 43.791098 24.916515
F 29.282263 38.638498 28.719015
F 29.522863 46.559598 28.557715
F 38.270463 38.608298 28.459115
F 38.305863 46.298598 28.687615
F 31.610663 47.792298 24.837715
F 31.526763 40.092798 24.822015
F 40.686363 47.635398 24.845015
F 40.529563 39.826598 24.780015
F 22.687063 47.623898 24.682615
F 22.564763 39.889498 25.053015
F 31.485163 50.233098 28.668415
F 31.600763 42.543398 28.599715
F 40.414163 50.300798 28.375315
F 40.716763 42.314698 28.428615
F 22.623163 50.073498 28.613615
F 31.682463 50.294198 43.073715
F 31.621363 50.262298 25.983615
F 31.370063 42.519598 25.899015
F 40.528063 50.311198 25.666315
F 40.504263 42.501398 25.743215
F 22.659863 50.157498 25.869115
F 22.650163 42.424098 25.803315
F 38.262263 36.135398 22.219715
F 36.116763 47.800098 22.261015
F 38.344763 51.581698 22.204815
F 38.272563 43.987098 22.056815
F 22.770563 42.690498 42.967515
F 27.234563 47.440598 22.223015
F 33.701263 38.788298 25.701115
F 33.796163 46.344698 25.715615
F 35.981063 42.442298 42.978815
F 33.867863 38.503698 43.251815
F 24.831063 38.638398 26.078115
F 24.733063 46.317898 25.852915
F 42.681463 43.683998 22.036115
F 42.571363 46.260298 28.472215
F 24.750963 51.284598 36.683215
F 33.966163 51.285698 36.813815
F 31.722963 42.563698 43.125515
F 29.330363 51.600798 32.407015
F 42.513563 51.597798 32.093615
F 33.579963 36.144798 25.016715
F 33.506663 43.760798 24.932815
F 42.666363 51.491298 29.275515
F 27.331263 42.297298 43.099315
F 36.140563 50.066598 43.194815
F 25.154463 43.773398 39.330815
F 24.932663 36.254998 24.992815
F 24.842763 43.749698 24.768915
F 33.835563 38.834398 28.361415
F 33.781263 46.233098 28.561315
F 42.785563 51.633798 22.134715
F 27.006263 50.279998 43.320815
F 24.906263 38.547698 28.732615
F 24.851563 46.305498 28.568315
F 26.940263 47.509698 32.373315
F 27.129763 39.819598 32.264915
F 36.132863 47.610898 32.112315
F 36.033763 39.919698 32.131715
F 27.081763 50.133998 35.960015
F 27.074363 42.351298 35.745415
F 36.189163 49.956798 35.708515
F 36.037463 42.417998 35.756615
F 27.174363 50.092198 33.202715
F 27.140463 42.521598 33.053315
F 35.909463 50.144398 33.094015
F 36.004863 42.485098 32.930015
F 27.005163 47.407998 29.508715
F 27.118163 39.863798 29.606815
F 35.986763 47.512698 29.475615
F 36.078863 39.935298 29.435815
F 29.286663 38.461798 33.109715
F 29.275063 46.262898 33.168115
F 38.307663 38.853498 33.205115
F 38.419363 46.476598 33.020515
F 33.788663 43.684698 39.411015
F 29.564363 36.007698 29.627715
F 29.428863 44.016598 29.537615
F 42.862063 38.617098 28.591515
F 38.015763 36.146098 29.628515
F 38.358763 43.734898 29.435815
F 22.700663 39.981798 22.224415
F 29.647963 35.942798 32.270315
F 29.452163 43.714098 32.268115
F 42.472963 43.624498 39.618315
F 38.488863 36.190698 32.416315
F 38.305663 43.818298 32.135715
F 29.288763 38.401698 35.775015
F 29.232063 46.452098 35.859015
F 38.317663 38.700698 35.831315
F 38.336963 46.108198 35.836015
F 31.584763 47.611398 32.295515
F 31.468663 39.806398 32.261515
F 40.732063 47.689498 32.146315
F 40.665063 39.868398 32.275415
F 22.557463 47.605598 32.017515
F 22.686363 39.962198 32.111315
F 31.572263 50.142098 35.935815
F 31.686463 42.333298 35.841315
F 40.509763 50.136098 35.709015
F 40.558463 42.341298 35.798815
F 22.464363 50.104198 35.654315
F 22.696263 42.502298 35.827415
F 31.612163 50.170198 33.276515
F 31.517163 42.458598 33.223215
F 40.301663 50.329698 32.929215
F 40.527863 42.441798 33.031115
F 22.748963 50.157898 33.046215
F 22.595563 42.474898 33.125715
F 31.791263 47.758198 29.473615
F 31.529863 39.946098 29.464315
F 40.569363 47.745698 29.547115
F 40.540463 39.731098 29.581615
F 22.647063 47.586698 29.328415
F 22.655663 39.912298 29.372515
F 33.734763 38.459298 33.074715
F 33.867363 46.541298 33.136615
F 31.619763 47.628098 22.261515
F 42.769963 36.030698 32.220515
F 24.909763 38.647798 33.067315
F 24.642463 46.392198 33.188515
F 24.874263 43.835298 22.068915
F 33.772163 36.092698 29.272815
F 33.914063 43.628898 29.548215
F 38.214163 51.407498 29.335515
F 29.428063 43.779898 22.149615
F 33.748563 51.587898 24.893015
F 42.816963 51.637498 24.840615
F 25.027163 35.877898 29.547515
F 24.814263 43.684698 29.579315
F 42.844563 35.779298 39.497815
F 33.955563 35.994998 32.001115
F 33.851763 43.809798 32.346815
F 40.327263 42.431098 43.215215
F 38.275963 36.019598 39.408315
F 42.769163 43.728398 32.168215
F 24.797963 43.845498 36.637615
F 24.984363 36.119998 32.159015
F 24.782463 43.769198 32.301415
F 33.854563 38.403698 35.743415
F 33.672563 46.271398 35.883415
F 22.642863 50.013398 43.061215
F 26.869763 40.032698 22.368415
F 24.912363 38.501398 35.973815
F 24.691563 46.566598 35.916815
F 27.325263 47.798498 39.709315
F 27.332263 39.805098 39.353615
F 36.078363 47.623598 39.421215
F 38.167163 38.623198 40.589315
F 25.214063 51.334198 22.210115
F 29.335663 46.376298 43.366415
F 36.003563 42.251898 40.336015
F 38.217763 51.390098 24.727415
F 26.866863 50.334198 40.545515
F 27.282863 42.296298 40.382415
F 36.112963 50.092998 40.462315
F 36.000663 39.796498 39.449815
F 26.974463 47.605998 36.913515
F 27.109663 39.821098 36.750615
F 36.223163 47.449598 36.594615
F 36.011463 39.802298 36.759115
F 29.596963 38.607898 40.359115
F 29.451363 46.363498 40.559115
F 40.594763 39.718698 39.545215
F 38.233863 46.276298 40.250415
F 33.890963 51.494698 39.572315
F 29.417863 35.759198 36.635215
F 29.220763 43.643098 36.708715
F 24.931463 51.361598 25.010015
F 38.171763 36.009498 36.728915
F 38.296663 43.529298 36.644115
F 22.709163 47.583498 21.985715
F 29.220363 36.008998 39.340715
F 29.462663 43.815798 39.479815
F 42.871063 46.131498 35.750715
F 38.262363 51.254498 39.529515
F 38.238263 43.508098 39.406315
F 29.468963 51.372798 24.956315
F 24.932263 51.490098 32.092915
F 33.847763 51.496198 22.169415
F 24.898663 35.910298 36.712215
F 31.745863 47.591398 39.444915
F 31.746763 39.836998 39.231615
F 40.496263 47.462198 39.299915
F 40.497663 47.879398 22.107715
F 22.719663 47.598298 39.458015
F 22.891863 39.804298 39.318215
F 42.849863 51.471298 36.704515
F 29.232063 51.396498 39.589315
F 42.734963 38.391198 40.280715
F 38.018463 51.501998 32.060515
F 33.735663 46.421698 43.125215
F 33.724563 35.994598 39.581415
F 31.670263 50.156098 40.353815
F 31.690463 42.442698 40.384215
F 40.490763 49.936598 40.357915
F 40.367863 42.296698 40.532515
F 22.458263 50.175798 40.398315
F 22.712963 42.500298 40.257715
F 31.372563 47.625798 36.752215
F 31.755163 39.810898 36.579915
F 40.626063 47.470798 36.519515
F 40.667963 39.785398 36.730115
F 22.428363 47.591598 36.880115
F 22.678363 39.926198 36.579015
F 33.757763 38.428798 40.446815
F 33.861463 46.354398 40.450615
F 33.806163 43.700098 36.754715
F 38.393363 51.421798 36.745115
F 25.073163 38.564598 40.388815
F 25.040863 46.373398 40.399315
F 24.876563 35.908198 39.540815
F 33.694563 35.884398 36.777615
F 29.560663 51.421798 22.117715
F 42.857963 38.333798 35.927815
F 24.842863 51.370498 29.444515
F 33.837763 51.542198 29.376615
F 24.658963 51.539098 39.485915
F 42.710963 51.350598 39.474915
F 42.702063 36.089898 29.483215
F 33.892563 43.703198 22.200915
F 29.590063 38.453398 43.119915
F 29.379463 51.271298 36.853815
F 29.178963 51.247198 29.495615
F 33.806263 51.511098 31.943515
F 42.780563 43.707798 29.455015
F 42.846263 46.161098 25.750415
F 42.856763 46.240298 33.129915
F 42.585763 35.861098 36.778515
F 40.472963 39.947498 22.068415
F 42.796663 43.572298 24.744515
F 42.700563 46.188998 40.346315
F 33.732263 36.294998 22.102515
F 24.997563 35.984798 22.338215
F 42.784763 43.682198 36.867315
F 29.133963 36.161298 21.990315
F 42.661563 38.615998 43.089815
F 42.776063 35.864498 24.920015
F 27.069963 34.727498 40.381215
F 31.592663 34.678498 35.690115
F 40.244663 34.686798 43.225615
F 31.299863 34.911898 25.807115
F 40.525363 34.703798 40.468615
F 35.977663 34.861798 25.627615
F 27.469863 55.479698 7.627495
F 27.470163 63.176498 2.893155
F 36.114463 55.295698 2.920675
F 36.283963 63.068198 3.129225
F 29.647363 59.540998 7.751195
F 27.228463 65.781798 6.827475
F 36.256263 57.673098 6.634255
F 36.330063 65.658298 6.796435
F 27.248963 55.490898 3.023825
F 27.070163 65.615998 3.909065
F 36.231063 57.975198 3.887655
F 36.168163 65.647398 3.937975
F 38.125463 61.727598 21.233615
F 40.523663 57.829998 18.398415
F 29.194663 66.982698 0.339196
F 33.782063 61.733298 21.181815
F 25.086063 54.370598 6.623995
F 29.553363 59.221698 3.156005
F 38.270163 53.892498 3.954785
F 38.304063 61.622898 4.063655
F 29.444663 61.750498 21.293715
F 40.572363 55.402998 14.790315
F 31.608563 65.574498 18.652215
F 42.816763 67.044998 14.702415
F 27.268863 57.899098 4.118935
F 29.299163 67.008198 3.085515
F 38.380463 59.076198 2.958895
F 24.800863 59.303398 0.508393
F 31.820763 55.403698 7.550295
F 29.491763 61.731198 4.114205
F 38.484063 54.159098 6.571725
F 38.323563 61.851598 6.874865
F 29.473463 54.178998 4.104785
F 31.647863 62.820398 3.284535
F 40.720163 55.233998 3.034615
F 22.675963 57.771698 21.331215
F 22.782863 55.270698 3.031965
F 23.047763 63.169398 3.059645
F 31.595363 58.009998 6.896645
F 31.805063 65.650298 6.814625
F 40.846263 58.095798 6.679485
F 36.193363 63.058398 0.425718
F 25.132563 54.019098 21.211115
F 22.662463 65.561498 6.714615
F 31.734763 57.871298 4.082835
F 31.714963 65.568998 3.979835
F 40.624063 57.778298 3.846595
F 40.342363 62.989398 2.906815
F 25.099663 59.286898 3.329635
F 22.728863 65.712698 4.103575
F 38.229163 59.143298 17.406015
F 22.786763 55.410898 7.554425
F 22.638263 55.286098 0.304621
F 29.497163 59.127998 0.507182
F 36.225863 55.129698 0.173650
F 40.586463 57.928398 21.157415
F 31.478963 55.143398 0.246317
F 34.048963 61.848698 4.206245
F 25.006663 54.061998 3.783695
F 25.258063 61.971298 4.043975
F 31.769863 57.779398 21.347115
F 24.834363 67.122198 0.353226
F 22.876863 65.468598 21.377015
F 33.993463 53.955298 6.585665
F 33.843263 59.307898 3.144335
F 33.934063 66.935298 3.076095
F 29.379463 69.560698 3.950725
F 24.927863 66.969898 2.974085
F 31.653563 55.251898 3.071325
F 33.974163 61.738898 6.946695
F 29.689363 53.965898 6.841085
F 25.041463 61.997998 6.724355
F 27.288863 55.360298 10.539015
F 25.182263 61.765198 11.489215
F 33.981663 54.162598 11.218815
F 36.165663 62.989598 10.396015
F 27.151963 57.995298 13.990615
F 27.178263 65.726698 14.096715
F 36.322063 57.670598 11.174715
F 36.012863 65.773198 14.047215
F 27.292863 58.023398 11.294115
F 27.254363 65.739398 11.331415
F 36.168963 55.166298 10.196915
F 36.112363 65.481098 11.302615
F 27.416563 58.156498 6.850915
F 27.195463 63.240998 7.765635
F 36.209563 55.129198 7.628935
F 36.233263 63.101498 7.815695
F 29.535663 54.104398 11.273315
F 27.342263 63.287298 10.482515
F 38.445963 54.186998 11.211015
F 38.631963 61.774498 11.265215
F 29.381663 62.043398 6.696265
F 29.520763 66.899498 7.731195
F 38.504363 59.159998 7.611495
F 40.793863 65.483798 6.671245
F 29.652063 59.292098 10.331015
F 29.431563 66.924198 10.370515
F 38.615263 59.181698 10.286315
F 38.241263 66.816798 10.111015
F 29.537363 54.112998 14.019815
F 29.632563 61.768498 11.334415
F 36.138763 55.317598 14.905515
F 38.599563 61.811198 13.970815
F 31.745263 55.422898 10.384215
F 31.724263 63.080698 10.347715
F 40.742763 55.507698 10.471515
F 40.677463 63.134198 10.201615
F 22.646563 55.243198 10.331915
F 22.763863 63.094498 7.780695
F 29.453563 59.159898 14.985715
F 31.733263 65.751198 13.990215
F 40.803263 57.953498 14.007315
F 40.576463 65.636698 13.703015
F 22.641163 57.879298 14.067815
F 22.724463 65.616998 13.927615
F 31.783163 57.860998 11.456515
F 31.621663 65.611898 11.366715
F 41.001863 58.136598 11.277915
F 40.505363 65.577998 10.984915
F 42.848463 54.153698 14.062015
F 22.895163 65.564898 11.299115
F 33.975563 54.037398 3.786745
F 31.742263 63.091798 7.664525
F 40.642563 55.595698 7.685975
F 40.722763 62.939498 7.567125
F 22.775663 58.053298 6.709625
F 29.379663 53.971398 21.248115
F 27.218763 57.981598 21.245915
F 33.841763 61.703398 11.181715
F 25.033363 54.077598 11.340015
F 22.977863 63.068198 10.567215
F 34.000963 59.072698 7.605605
F 34.125263 66.888298 7.579235
F 24.957363 59.472698 7.602965
F 24.892863 66.856798 7.619945
F 34.105363 59.163398 10.306815
F 33.810163 66.707298 10.334315
F 25.006563 59.238598 10.453315
F 24.999863 67.081998 10.442815
F 34.043863 53.976498 14.003915
F 33.908863 61.806998 13.850415
F 24.964263 53.866798 14.027615
F 24.968363 61.697898 14.100515
F 27.191363 55.374398 17.436515
F 27.141763 63.194998 17.622415
F 36.078963 55.469998 17.551615
F 35.990863 62.934798 17.261815
F 42.925963 69.146098 6.544785
F 38.263263 66.625798 0.163029
F 22.910663 57.822998 11.415015
F 33.825163 54.016698 21.224515
F 27.134063 57.761398 18.527615
F 27.059963 65.869798 18.433415
F 33.697863 59.122798 17.429815
F 35.949963 65.434298 18.453015
F 27.134063 55.386198 14.763415
F 27.211763 62.906898 14.897215
F 36.186563 57.977798 13.967315
F 36.353563 63.091298 14.508115
F 29.487963 54.018298 18.455715
F 29.378463 61.885298 18.619215
F 38.063363 53.882198 18.438715
F 38.310963 61.784298 18.424015
F 29.463663 61.713898 14.048015
F 42.966363 66.586198 10.451415
F 38.526963 59.110098 14.743715
F 38.327663 67.010698 14.858315
F 29.328663 59.214798 17.854315
F 29.491963 67.065898 14.669615
F 35.898863 57.984398 18.498015
F 38.220163 66.934298 17.711315
F 40.538463 55.081798 0.268009
F 33.940463 66.854498 0.241913
F 42.875463 62.065398 13.984915
F 22.792363 57.933498 3.982575
F 31.651263 55.390998 17.496415
F 31.689563 63.116698 17.567215
F 40.399363 55.142398 17.568115
F 40.625463 63.332798 17.617615
F 22.900063 55.073598 17.514415
F 22.697763 63.173898 17.762215
F 26.852163 55.349598 0.242493
F 40.549863 65.693298 4.004955
F 33.772963 59.083598 0.476007
F 27.240763 65.496898 21.178515
F 38.697163 66.802098 7.473225
F 24.840763 66.949198 17.525015
F 31.493863 57.906098 18.569315
F 29.532963 67.000398 17.534415
F 38.356163 54.059298 21.046715
F 40.373363 65.742398 18.664715
F 22.820463 57.684798 18.484815
F 22.827763 65.609798 18.698015
F 31.738063 55.154298 14.846115
F 31.798863 63.095898 14.786215
F 38.382263 54.151498 13.916115
F 40.615763 63.266198 14.965015
F 22.740763 55.168198 14.906115
F 22.817863 63.128098 15.053215
F 33.834263 54.215998 18.456115
F 33.768463 61.762098 18.363415
F 25.039763 53.989798 18.560315
F 25.102063 61.867898 18.661015
F 31.647363 57.751298 14.056515
F 33.918463 66.993298 15.045515
F 24.856263 59.107398 15.023915
F 24.926863 66.999698 14.751015
F 33.773763 59.262098 14.691815
F 33.825163 66.840298 17.718115
F 25.114063 59.253698 17.639715
F 42.709063 54.040798 18.446415
F 35.982663 65.632498 21.190615
F 31.651263 65.707998 21.349615
F 42.640963 61.928398 21.128315
F 38.248363 66.837698 2.910185
F 42.833063 66.805798 2.940565
F 25.035163 61.657198 21.342615
F 36.038663 58.022398 21.224815
F 43.018063 59.492498 14.993915
F 42.899463 54.132198 21.071015
F 40.547963 62.827098 0.250806
F 40.486563 65.679598 21.417715
F 27.102063 62.992098 0.068328
F 38.223263 59.064998 0.223535
F 31.553363 62.949698 0.602256
F 42.989563 61.817298 6.455715
F 42.663563 59.283098 17.579115
F 33.966963 69.556798 3.988735
F 43.103963 59.331098 7.524905
F 42.814963 66.697898 0.182364
F 42.662863 66.898898 17.513115
F 42.810863 69.405698 3.705415
F 25.010163 69.623698 11.315315
F 42.952863 54.252398 11.299215
F 38.321863 69.546398 21.233715
F 42.797863 61.877798 18.330815
F 22.692163 63.237598 0.356939
F 29.369763 69.496098 13.707515
F 29.619763 69.535198 6.650485
F 42.711163 58.929998 0.155005
F 42.883963 69.410298 21.223315
F 24.870463 69.369398 18.560115
F 25.064663 69.453398 13.899915
F 25.058463 69.507798 3.918205
F 29.178263 69.457798 21.153815
F 29.236563 69.380498 18.450015
F 29.448363 69.523298 11.026415
F 25.018263 69.421198 6.678715
F 27.105063 55.426498 24.954215
F 27.199363 63.170798 25.037615
F 24.779663 69.783798 28.506915
F 36.022863 62.912498 24.758315
F 27.081863 57.898998 28.587715
F 27.012363 65.765098 28.715115
F 35.903263 57.779398 28.605415
F 36.061463 65.749698 28.467515
F 27.275063 57.967998 25.877015
F 27.077363 65.637598 25.998515
F 36.128163 57.821198 25.900415
F 36.040863 65.644298 25.721115
F 24.685263 61.701398 42.980215
F 24.949663 59.170298 22.248315
F 42.787663 61.568798 42.947815
F 22.501863 57.815698 40.513715
F 29.247763 54.050398 25.878815
F 29.231763 61.732198 25.829215
F 36.122063 55.198198 24.758015
F 40.591763 57.971398 25.782615
F 42.625463 61.837698 32.864715
F 42.753763 59.270798 21.987815
F 22.507063 63.182498 36.812015
F 42.897163 69.403998 25.661915
F 29.467563 59.233498 24.890315
F 29.422663 66.812998 25.109715
F 40.310863 58.033598 28.357615
F 38.220963 66.974498 24.840915
F 29.451163 53.819698 28.628715
F 29.194363 61.867298 28.448715
F 38.253763 53.838898 28.494115
F 37.947063 61.802398 28.453615
F 31.615563 55.324698 25.076215
F 31.616863 62.841298 24.988515
F 38.433663 53.917698 25.722415
F 38.155863 61.556498 25.797715
F 22.576363 55.187898 24.986015
F 22.831963 63.060198 24.887215
F 31.388663 57.768598 28.715615
F 31.568063 65.689098 28.558115
F 38.201363 59.231498 29.369115
F 40.395863 62.929198 29.361315
F 22.674263 57.686098 28.569415
F 24.789763 67.205098 29.338115
F 31.678263 57.948698 25.918815
F 31.510563 65.503998 25.909815
F 33.795863 61.822998 43.358015
F 40.348463 62.931598 24.807015
F 22.784963 57.805898 25.794215
F 22.601163 65.663098 25.670715
F 25.178563 66.896298 22.192515
F 42.556763 66.623698 36.754015
F 29.088963 53.844898 43.340615
F 42.657263 59.177398 24.673215
F 42.667863 66.720898 32.250315
F 42.570963 61.715098 25.722715
F 33.890663 54.099198 25.764915
F 33.855863 61.716798 25.917115
F 40.502963 65.404198 40.313315
F 42.629863 54.074698 32.946715
F 24.880163 53.961998 25.837815
F 25.022963 61.678698 25.852315
F 27.251363 55.460198 22.135015
F 22.505363 65.740298 33.063115
F 33.637263 67.058298 36.820115
F 33.830063 58.973498 37.080815
F 33.867463 59.128198 25.047915
F 33.689263 66.968198 24.939515
F 27.235963 63.058598 22.318415
F 31.813663 57.761198 43.136415
F 24.946263 59.207898 25.001915
F 24.916863 66.883598 24.979215
F 33.771763 54.010698 28.415615
F 33.651263 61.806398 28.550815
F 24.855063 61.973498 40.276515
F 42.697263 59.146498 32.103315
F 25.182563 54.041298 28.494515
F 24.650563 61.773298 28.677315
F 26.953663 55.445898 32.304115
F 26.922463 63.100998 32.086315
F 36.032763 55.180098 32.099915
F 35.814963 63.023198 32.127315
F 27.160263 57.935498 36.005315
F 27.053663 65.912498 35.820715
F 35.950863 57.603698 35.860715
F 35.852063 65.715198 35.821615
F 27.023663 57.972298 33.325115
F 26.909463 65.616398 33.066915
F 36.034963 57.740898 33.072215
F 35.809363 65.587898 33.113815
F 27.355063 55.329698 29.559415
F 26.931263 63.150498 29.463115
F 36.110463 55.204898 29.343315
F 35.785763 63.250598 29.411715
F 29.132163 54.252198 33.302215
F 29.186063 61.720298 32.937915
F 38.169363 53.966398 33.093815
F 38.094563 61.678398 33.147115
F 29.288863 59.297598 29.588715
F 29.323563 67.085698 29.432915
F 38.182263 59.026798 32.190415
F 38.256663 66.739698 29.453715
F 29.335563 59.101698 32.264915
F 29.307663 66.881598 32.350315
F 40.458363 57.790498 32.949715
F 38.265763 59.084998 24.865515
F 29.179563 53.897698 35.956915
F 29.256263 61.718998 35.687115
F 38.089263 53.859398 35.728715
F 37.943963 61.717698 35.845315
F 31.370663 55.317898 32.159215
F 31.378863 62.982898 32.094215
F 40.398063 55.289598 32.025115
F 37.872763 66.847798 32.202615
F 22.711563 55.211598 32.475615
F 22.352563 63.103198 29.654015
F 31.505763 57.689598 36.090115
F 31.601863 65.623698 35.947115
F 40.437463 57.741998 35.708115
F 40.335763 65.510098 35.704915
F 22.650863 58.005298 35.977915
F 38.482363 53.712798 43.102715
F 31.589863 57.807198 33.365215
F 31.373563 65.488798 33.206015
F 22.421763 65.720498 40.330415
F 42.711563 54.160298 28.277815
F 22.619663 57.956398 33.199115
F 22.369663 63.216598 32.253615
F 31.614963 55.189398 29.474015
F 31.389863 63.072198 29.414315
F 40.327063 55.469098 29.350315
F 40.276763 63.096898 32.066315
F 22.651363 55.098498 29.614515
F 22.574863 65.799698 28.537315
F 33.760163 54.069298 33.081315
F 33.770963 61.494798 33.106215
F 27.015063 65.631698 43.069015
F 22.622963 57.903698 43.173215
F 24.982963 53.981698 33.247815
F 24.606563 61.879398 33.054715
F 33.616563 59.305198 29.435915
F 33.839363 66.944398 29.545215
F 40.333963 65.689498 32.896215
F 40.415763 55.435798 24.845915
F 24.726563 59.165698 29.482715
F 27.071163 58.133798 43.429815
F 33.847763 58.943598 32.192115
F 33.537363 66.878498 32.214015
F 24.653463 53.862598 43.112115
F 40.609463 55.366598 22.126015
F 24.788063 59.276698 32.263015
F 24.786863 66.938998 32.105615
F 33.684163 53.798998 35.727515
F 33.551063 61.550598 35.812915
F 31.474263 65.587598 43.063715
F 38.182163 66.894898 22.139815
F 24.718863 53.959498 35.933015
F 24.833463 61.964298 35.803815
F 26.929063 55.627798 39.414615
F 27.040063 63.269198 39.224515
F 36.047863 55.105498 39.552215
F 35.858563 62.973698 39.443015
F 22.738363 55.089398 22.182115
F 40.452963 63.035798 22.015415
F 31.635263 55.110698 22.359615
F 40.346763 65.549898 25.625415
F 27.260763 58.009498 40.765215
F 27.008863 65.851798 40.393115
F 36.113763 57.604098 40.351315
F 35.998663 65.698298 40.188815
F 26.918363 55.275798 36.845115
F 27.205763 63.300798 36.525915
F 35.916563 54.996498 36.885915
F 35.669763 63.039498 36.777015
F 29.148863 53.961798 40.522115
F 29.380463 61.685298 40.184415
F 38.310263 53.857098 40.338015
F 37.988563 61.430798 40.327815
F 29.350663 59.288098 36.740015
F 29.345163 66.951698 36.866215
F 38.096063 59.049798 36.521515
F 38.197263 66.954798 36.698315
F 29.395663 59.077398 39.475715
F 29.378663 66.957098 39.510415
F 38.291163 58.857498 39.364115
F 38.261963 66.734398 39.424715
F 29.311463 66.997798 22.274515
F 33.555463 66.860298 39.441715
F 33.872963 59.051598 39.686015
F 25.046363 59.190898 39.576215
F 31.594063 55.197998 39.546115
F 31.560863 63.054898 39.388015
F 40.482663 55.124898 39.504815
F 40.397363 62.789898 39.391715
F 22.462363 55.126398 39.269415
F 22.678663 63.218198 39.470815
F 40.364563 57.709698 43.177115
F 35.978863 63.067098 22.072115
F 24.579263 67.151098 39.531215
F 24.829763 67.161198 36.769815
F 24.829663 59.413898 36.895215
F 36.104163 55.454898 21.912115
F 31.645263 57.723498 40.429615
F 31.429963 65.390998 40.433415
F 40.515563 57.777798 40.351815
F 36.046363 57.749498 43.129315
F 22.738963 65.705598 42.992415
F 42.729163 66.922698 24.850515
F 31.434063 55.138198 36.823815
F 31.405063 62.973598 36.744315
F 40.262363 55.223798 36.773615
F 40.324963 62.991198 36.483315
F 22.506863 55.366598 36.601815
F 22.484463 65.733698 35.836815
F 33.785563 54.059698 40.604715
F 33.694663 61.717698 40.657815
F 35.954163 65.417298 43.013015
F 33.873763 53.991398 43.244215
F 24.726563 53.941098 40.505215
F 42.726663 66.624798 39.403615
F 38.114963 61.558998 42.909515
F 29.500563 59.109198 22.082215
F 38.317663 59.219098 22.090115
F 40.649363 65.669498 28.348615
F 22.720463 62.957398 22.365015
F 42.712963 54.326598 25.563615
F 42.660463 53.751098 40.279715
F 29.255063 61.572698 42.930315
F 40.646963 65.409298 42.949415
F 42.733663 59.146798 39.153215
F 42.666863 54.037298 35.856415
F 31.688563 63.158798 22.251415
F 42.776063 66.970898 22.139115
F 42.742963 53.907798 42.995715
F 42.707563 58.952798 36.517415
F 33.930763 66.934298 22.314715
F 42.800563 66.883698 29.447315
F 42.578763 61.518098 35.686315
F 42.714563 61.647698 40.270415
F 42.699963 69.225198 32.992915
F 33.843863 59.196998 22.345615
F 38.144763 69.306998 40.228615
F 42.569663 61.648898 28.331015
F 38.169163 69.277698 28.448215
F 29.287463 69.568698 28.681315
F 29.349463 69.439798 43.114815
F 24.945063 69.804498 43.111915
F 42.556963 69.389998 35.662215
F 38.343363 69.259998 43.095615
F 29.257763 69.504398 25.962915
F 24.940063 69.627798 35.952415
F 24.853563 69.545598 25.830415
F 33.676163 69.481598 40.292315
F 33.465063 69.637298 36.001515
F 29.310263 69.467798 40.405315
F 33.855263 69.549098 42.963415
F 58.290063 11.849898 21.336815
F 44.950663 8.846338 2.875435
F 62.904463 1.315698 10.348015
F 49.216263 11.707098 6.706455
F 46.969963 12.953798 7.408275
F 51.661463 15.283098 18.733815
F 44.936663 11.433598 6.671095
F 56.051163 5.130108 10.486815
F 58.318463 8.921058 0.233549
F 56.344563 5.097788 15.054115
F 53.922363 11.658698 11.118615
F 47.232263 15.560398 3.929975
F 58.256263 3.905208 18.750515
F 49.559763 1.280878 15.049815
F 44.959563 17.149198 0.416198
F 58.314763 8.911428 2.818645
F 45.055463 11.555898 3.989065
F 53.852363 1.533578 10.290515
F 47.289763 15.449698 6.685535
F 49.489763 3.826978 11.281415
F 53.713763 1.234238 7.704185
F 49.386563 11.607498 21.425615
F 49.480363 16.831598 0.432516
F 56.134763 15.442298 21.302315
F 47.174963 12.787598 10.279715
F 58.346363 1.212248 14.937915
F 45.191663 8.956618 7.826455
F 53.969163 1.172518 17.666615
F 51.732363 5.114268 10.237915
F 62.678763 1.208448 17.729015
F 53.957763 1.131948 0.370658
F 53.797063 3.789268 18.732815
F 58.546863 16.761698 0.589428
F 56.135163 12.836298 17.524415
F 56.174763 7.756488 18.675515
F 56.082163 12.543898 14.930515
F 49.577963 1.083438 10.547015
F 44.937363 3.616648 21.319015
F 62.551863 3.766178 21.331715
F 58.360063 9.009248 17.682215
F 45.120263 3.960858 13.833015
F 47.204263 7.599328 14.212215
F 49.330563 9.080448 7.625185
F 58.146563 16.734598 3.312275
F 45.001763 11.629898 13.993215
F 60.627163 7.714968 21.373915
F 44.971763 11.437098 11.298915
F 45.198263 3.654328 6.637375
F 44.950763 8.838088 10.483115
F 49.363863 11.496598 4.099455
F 49.289763 1.330078 3.019275
F 62.796163 16.763698 17.613615
F 44.914563 11.613898 21.332615
F 47.244863 7.607718 3.982185
F 47.249863 7.623548 6.741065
F 44.847963 1.040288 17.497415
F 47.202463 15.178198 11.378115
F 56.117663 5.169988 7.806245
F 51.651063 15.262898 14.094215
F 49.633163 3.812938 14.135815
F 53.785963 16.579398 17.492415
F 47.343163 7.810488 11.352215
F 58.418663 16.686598 10.365615
F 49.496063 8.753318 14.929715
F 51.494063 12.750998 15.090615
F 63.064563 16.523298 7.551075
F 51.586263 12.917298 7.513815
F 54.126163 8.776808 3.096825
F 47.307263 12.845998 2.958025
F 51.734363 5.248758 3.191505
F 45.087263 16.897498 3.070845
F 45.056663 3.453638 3.810685
F 49.517163 16.508298 7.584305
F 45.149363 16.650598 14.770515
F 54.062763 11.371398 3.855775
F 60.500863 15.235598 21.383515
F 51.610363 12.750598 0.294542
F 53.628963 3.651318 4.118825
F 62.896463 9.066818 15.044415
F 58.238763 1.247558 0.544871
F 49.424163 1.230338 0.249718
F 45.043963 8.769248 17.642215
F 56.223763 15.266498 6.996395
F 51.585763 5.179728 7.676665
F 62.901163 3.732178 18.714115
F 47.208263 4.863788 17.756415
F 45.131763 11.435898 18.437415
F 49.395163 16.512098 10.414115
F 45.069163 8.947078 15.017115
F 53.834063 16.533898 14.799815
F 49.643263 3.642838 18.495415
F 45.048663 16.565798 10.482115
F 58.371863 11.663098 18.515515
F 49.390763 11.499698 11.240715
F 47.338363 12.693898 17.731915
F 54.129963 3.629648 14.164115
F 47.332763 15.267398 18.599115
F 53.950263 11.438598 18.416715
F 56.058263 5.119968 17.841415
F 53.864663 16.756698 10.524815
F 53.923763 16.727798 0.389764
F 49.508463 8.820478 17.713315
F 53.906663 1.138928 14.930115
F 63.058463 16.692498 3.294725
F 51.826463 7.660358 13.983915
F 51.729563 5.143768 17.666215
F 49.509163 11.289598 18.639515
F 53.961263 8.940878 14.912115
F 49.375663 11.350798 13.962415
F 49.427563 3.755398 3.918785
F 47.319763 15.275898 14.081215
F 62.834663 1.150138 15.104815
F 58.326363 3.831758 6.857295
F 51.801163 7.520118 18.688515
F 58.176563 1.273008 7.735515
F 45.069163 1.073568 2.527265
F 49.566963 16.558698 14.970715
F 56.328763 7.566888 14.200415
F 49.456163 8.835498 0.462545
F 62.851663 11.535698 18.696015
F 49.509063 9.019848 10.349315
F 51.469263 12.767098 17.812915
F 62.837363 8.892778 17.726715
F 53.832263 1.290828 3.121205
F 60.686763 12.935798 17.796715
F 47.231863 15.488598 21.234015
F 58.451363 16.559098 7.636675
F 58.497063 3.890788 21.554515
F 62.713463 1.217548 3.231085
F 62.792863 9.062608 3.048715
F 62.655263 16.589698 14.796215
F 56.118363 7.628098 11.414215
F 56.402163 7.597108 4.166185
F 62.810763 3.804748 6.843195
F 62.825263 11.582998 6.708805
F 47.144063 7.680508 21.422915
F 55.985163 12.671398 7.835645
F 62.585363 3.746898 4.174685
F 62.689963 11.541498 3.881825
F 60.508063 15.185598 13.968815
F 51.729363 7.762728 21.420815
F 62.809163 16.748498 10.441415
F 47.279263 4.976508 3.127555
F 51.858663 7.633618 11.301915
F 53.987463 3.914368 21.418315
F 55.792163 4.971238 3.151205
F 56.047963 15.376798 4.282045
F 60.570263 5.088038 17.971215
F 51.823463 15.319598 3.942345
F 47.309563 5.051318 14.969715
F 44.876663 3.648408 18.540015
F 53.872563 11.523398 6.624965
F 58.398063 8.894298 7.743445
F 53.942063 16.711098 3.034275
F 60.507863 12.740098 15.049815
F 47.418563 7.368208 18.615915
F 60.577063 7.691428 3.894515
F 49.459763 16.638798 17.693615
F 58.287963 3.872188 11.601515
F 58.490363 11.441098 4.091255
F 58.205263 3.959698 4.035355
F 56.311263 12.897998 3.281025
F 45.012363 1.381158 14.879415
F 49.351263 1.117238 7.821625
F 54.141463 16.703398 7.828615
F 60.608363 7.464368 6.623675
F 60.642963 15.609498 4.091585
F 60.718763 5.040628 15.162815
F 47.319663 12.653298 15.120215
F 45.264263 1.014738 7.531035
F 60.508563 5.068018 3.180945
F 60.502463 13.009298 3.297825
F 62.686463 8.906538 7.533025
F 60.750163 15.332798 6.765785
F 60.647063 15.511398 18.476215
F 49.485063 16.734398 3.125205
F 54.048563 9.085068 10.277415
F 49.574063 3.900608 21.205115
F 47.247363 5.160388 10.484515
F 62.903563 11.418298 11.383615
F 58.185863 1.401308 17.775915
F 49.638363 1.088778 17.686715
F 53.823263 11.655898 14.002215
F 62.837663 3.797258 14.116615
F 45.134063 16.688598 17.587315
F 62.830263 11.481898 21.401615
F 51.584063 12.847598 10.394315
F 62.948963 3.906678 11.434715
F 62.922163 11.626298 14.163915
F 56.146863 15.480498 11.458115
F 58.270963 1.127818 3.227295
F 53.794363 3.887258 11.486715
F 62.772463 1.197138 7.570815
F 62.763563 8.905308 10.250315
F 55.965663 15.363398 18.613415
F 49.364063 8.908598 3.143345
F 45.010963 1.105628 -0.152117
F 60.656463 7.779388 18.701115
F 51.566963 12.687698 3.116275
F 47.247763 4.952198 0.267842
F 49.418463 3.755248 6.873215
F 56.240763 12.893598 10.553715
F 56.188063 7.814538 6.818145
F 56.211363 15.220598 14.186515
F 51.627663 15.341898 11.357615
F 53.857663 9.013538 7.617715
F 58.349063 8.860058 10.526815
F 58.458863 1.426088 10.377915
F 53.821563 3.848198 6.926285
F 58.443763 11.475998 13.967715
F 58.545563 3.802448 14.218215
F 58.390363 11.552698 11.237915
F 58.285663 16.687798 17.673715
F 58.191263 11.420498 6.893495
F 56.300263 7.694788 21.414115
F 60.545063 7.616838 11.445715
F 60.605263 15.301898 11.161715
F 58.442363 9.009498 15.027915
F 60.594563 4.991388 7.806585
F 60.575263 12.765998 7.629505
F 60.559363 5.023098 10.603415
F 60.627263 12.590498 10.265115
F 60.692063 7.637498 14.193015
F 45.518563 0.980812 10.424115
F 45.169063 3.726508 11.241615
F 51.907263 5.124168 14.964415
F 53.855963 8.894138 17.681315
F 53.969163 11.349298 21.335115
F 45.060063 16.755298 7.715745
F 51.822863 15.493198 6.839955
F 58.316363 16.772498 14.926115
F 51.654163 7.750378 4.101545
F 51.618363 15.328198 21.507715
F 47.324763 5.199768 7.768165
F 51.622563 7.862708 6.780085
F 62.777863 8.936648 0.368099
F 62.887363 16.741598 0.533798
F 60.655663 12.711198 0.508842
F 62.729163 1.214568 0.504501
F 53.715163 8.797398 0.365744
F 47.141963 12.924798 0.283338
F 60.462063 5.197748 0.468712
F 44.986763 8.654778 0.208502
F 56.016663 5.109328 0.482825
F 51.639363 4.858838 0.616130
F 56.127763 12.766198 0.561255
F 56.098663 0.092921 13.948115
F 51.732563 -0.126595 18.606515
F 51.743163 -0.040435 14.020015
F 60.465763 -0.116956 4.038705
F 60.776063 0.000473 11.299215
F 55.990963 -0.036755 4.088355
F 51.552863 -0.170412 6.826895
F 47.404763 0.042960 21.271615
F 51.724863 -0.067034 21.305215
F 60.554263 -0.250603 21.450215
F 51.739463 12.712098 22.182415
F 44.838463 8.863448 24.826015
F 56.135063 12.732998 39.641215
F 44.917563 3.780458 25.628815
F 56.155163 15.301598 43.328815
F 47.265063 5.030558 22.188515
F 44.977063 11.535798 25.693015
F 62.803263 1.067378 22.153815
F 47.268363 7.530388 43.037015
F 55.943763 12.981398 22.201715
F 47.116163 8.083218 26.013315
F 45.042063 16.600998 22.274515
F 58.495163 11.603098 40.549715
F 49.446263 3.774748 43.119315
F 45.084063 1.118338 24.991115
F 47.142163 5.303978 24.932515
F 47.442263 12.923398 24.923715
F 47.197663 7.706268 28.665115
F 47.213463 12.782998 29.352815
F 58.303363 3.864538 43.200715
F 62.604863 16.591898 29.420415
F 49.513263 9.010338 25.015715
F 58.360363 11.518798 43.230815
F 45.074563 16.644698 39.594215
F 49.496863 11.354098 28.672015
F 51.786463 5.172828 24.922315
F 49.505063 11.572798 26.015315
F 47.161263 15.506798 43.255815
F 54.023763 16.778598 24.850815
F 51.668263 15.388798 43.134415
F 51.777363 7.569098 25.816415
F 44.992763 16.732098 25.018515
F 49.187863 1.363638 36.684315
F 55.920063 12.828398 36.791915
F 56.150963 7.498818 36.040015
F 44.910463 8.899668 22.234215
F 58.431763 16.668698 37.038615
F 51.554063 7.423378 43.277615
F 54.023263 11.375698 25.712715
F 49.415063 3.891198 28.700315
F 51.772263 15.477998 28.369915
F 53.761463 1.352838 39.504315
F 45.176763 1.028498 29.473715
F 44.918663 9.141618 32.193815
F 53.873963 3.870488 40.564915
F 44.848163 1.114548 36.517915
F 45.003663 9.013308 36.732015
F 44.893563 3.734938 35.554115
F 44.952263 11.628198 35.781215
F 62.829763 8.939028 39.783615
F 44.810563 8.932018 29.507215
F 44.828363 16.598598 36.884015
F 47.110763 7.723068 33.204215
F 49.543663 16.738398 39.326715
F 58.245363 9.197608 39.512115
F 62.639363 1.088958 39.681415
F 44.774963 11.438998 28.397315
F 47.185863 5.174608 32.157815
F 47.183363 13.039298 32.136315
F 47.194963 7.781318 35.906015
F 47.091563 15.578698 35.866315
F 58.249963 4.115518 40.504115
F 49.505463 1.340118 32.151415
F 49.458363 8.987418 32.512115
F 55.937963 8.061918 40.481115
F 49.498263 3.836668 35.655015
F 49.392463 9.026638 36.843815
F 49.540063 3.893518 32.936315
F 49.449463 11.601398 33.149315
F 47.021763 5.130948 29.489015
F 49.526863 8.745398 29.610315
F 56.208763 12.685898 24.772115
F 53.794763 3.956698 35.978315
F 53.828363 3.889698 43.280215
F 60.598463 12.952898 39.619215
F 49.310563 4.012898 25.841215
F 51.794763 12.912898 29.302315
F 51.883363 5.228858 32.260915
F 51.825163 15.239898 35.761215
F 53.812763 8.915758 36.605015
F 53.740363 11.531698 40.288615
F 62.795763 3.740218 40.486715
F 51.690963 5.125818 39.564015
F 45.036863 8.974128 39.398415
F 58.263263 16.730198 25.114015
F 62.790263 16.638598 39.507315
F 60.599663 12.670898 22.364515
F 44.896463 3.773648 40.106515
F 44.900763 11.573298 40.243315
F 44.863963 1.135538 39.337715
F 58.504163 9.059508 22.288015
F 49.494363 16.690898 25.141415
F 47.274063 7.679308 40.272615
F 47.402563 15.468798 40.517815
F 58.303163 1.246978 36.930815
F 47.127763 5.106768 36.594715
F 47.150363 12.957598 36.731315
F 47.082463 5.195868 39.306915
F 47.052763 12.844798 39.432715
F 49.256863 1.507388 39.404815
F 44.841963 1.068988 32.027215
F 53.879663 1.182508 29.703315
F 58.462563 16.840398 39.772115
F 49.412063 9.061198 39.590815
F 62.752663 8.946908 22.429215
F 62.952763 16.758498 32.215215
F 62.790463 9.092108 37.060915
F 49.401963 3.931178 40.256615
F 49.398863 11.647798 40.205815
F 62.937463 11.615798 43.174715
F 51.438463 7.612988 35.720615
F 51.834863 12.779798 25.000015
F 53.825063 16.651598 22.180915
F 53.835963 16.706398 36.827215
F 60.464163 12.765998 36.899215
F 56.165363 4.927678 37.056115
F 49.138763 11.631198 35.829215
F 51.479663 7.603368 40.559415
F 51.813563 15.448698 40.410915
F 58.295963 16.643998 22.330415
F 56.264763 15.392998 40.551515
F 56.273363 15.350198 33.014015
F 44.971863 11.735898 32.986815
F 62.791163 3.874468 43.216815
F 60.473163 5.216018 36.873515
F 53.870363 1.251828 24.904115
F 54.081563 8.828438 24.946015
F 60.703163 15.378698 43.322115
F 62.767163 1.079788 24.978015
F 62.769663 8.926778 25.210815
F 58.329663 3.707638 25.857215
F 56.156363 5.026628 29.649815
F 54.120563 8.877618 29.631215
F 60.612963 4.945288 29.534715
F 62.762863 11.539398 28.796715
F 51.790563 5.112778 29.577815
F 53.989463 11.453498 28.606415
F 62.644863 3.602658 26.035915
F 62.797163 11.419398 26.172015
F 62.804363 16.604198 25.002615
F 44.838763 3.777768 32.832815
F 62.748263 1.213808 29.655215
F 51.683163 15.270998 33.040715
F 45.043063 16.762298 29.565615
F 47.250963 15.557098 33.050315
F 55.984863 4.954388 24.871915
F 56.090663 7.662808 43.215715
F 49.560163 1.242928 29.517815
F 51.673463 12.968598 39.371615
F 49.549463 16.714998 22.430515
F 53.849863 3.655868 25.878215
F 56.030863 15.260898 25.840415
F 53.904163 8.977178 32.324415
F 56.257163 15.215898 28.618315
F 60.445663 7.677828 40.428815
F 51.526063 12.728298 36.587615
F 58.428763 8.996698 24.986115
F 53.796063 11.451198 43.110215
F 56.252463 7.527098 28.672815
F 58.589263 11.433598 28.609215
F 49.337663 11.456598 43.031515
F 58.333363 11.578298 25.959015
F 49.555463 1.336748 24.899215
F 58.284863 16.553598 29.530015
F 44.901763 3.565388 28.348215
F 60.759063 7.463058 26.081015
F 60.556663 15.277498 25.723515
F 60.692663 15.414398 40.652715
F 54.043263 16.692898 39.664815
F 53.765363 1.310338 36.806215
F 60.585263 4.949588 24.978915
F 60.570163 12.735898 25.121815
F 60.598163 7.550038 28.734315
F 60.402663 15.413898 28.455315
F 60.556663 5.057938 39.587215
F 53.734163 1.213498 32.448115
F 51.768863 7.726738 33.102415
F 51.786063 15.441798 25.760715
F 62.762363 3.847618 32.943715
F 62.869763 8.938648 32.435515
F 45.144363 1.076358 22.292915
F 56.000863 5.305998 39.843915
F 53.819563 11.447298 35.846915
F 62.528063 3.822698 35.676115
F 62.685763 11.613098 36.037415
F 53.893063 3.780008 33.315915
F 51.679663 12.822798 32.071215
F 60.565363 5.193488 32.153315
F 62.891863 11.481998 33.401715
F 53.980563 3.821788 28.630315
F 51.987863 7.741108 28.534915
F 47.144363 15.385198 25.835315
F 62.802363 1.128398 32.338615
F 62.791363 8.703918 29.624815
F 62.712463 1.416688 37.009715
F 54.004763 11.418298 33.224915
F 58.441163 16.679898 32.254915
F 58.238263 1.422458 39.674615
F 56.276063 7.572928 25.879115
F 56.248763 12.622398 29.435115
F 56.100563 5.066098 32.319615
F 56.119263 12.761898 32.137315
F 56.056963 7.704998 33.350115
F 56.207563 15.701398 35.842215
F 56.219463 5.101378 22.254915
F 58.350963 1.248688 32.250015
F 58.319263 8.973698 32.327615
F 62.846763 16.654098 36.720215
F 58.349563 3.699528 35.929815
F 58.200463 11.629498 35.892015
F 58.294263 3.892918 33.128415
F 58.483063 11.614998 33.239015
F 49.444563 16.558798 29.483915
F 58.496963 8.857178 29.570115
F 62.767863 11.557198 40.542615
F 60.552363 7.697198 33.080815
F 60.590663 15.340898 33.133015
F 51.540063 5.083088 36.843715
F 58.353163 1.130968 29.500115
F 60.581263 12.971598 29.517615
F 58.351363 3.771608 28.643015
F 60.786463 12.898198 32.259115
F 60.739663 7.843368 35.826515
F 60.638163 15.354898 35.966215
F 58.280763 9.058358 36.814915
F 58.344663 1.179138 22.155215
F 53.592063 8.873878 39.372115
F 53.948763 16.572298 32.103115
F 53.838363 1.332858 22.283115
F 58.147563 1.089808 24.889915
F 62.797263 3.677388 28.631015
F 47.120763 15.479998 28.569115
F 60.517963 7.608258 43.129315
F 53.941263 16.511498 29.341415
F 49.486563 16.722398 36.524015
F 44.995263 3.707488 42.940515
F 45.093463 11.299898 42.985115
F 49.520463 16.698198 32.232915
F 45.031463 16.872298 32.168015
F 49.246563 9.108908 22.276615
F 62.563963 16.734698 22.308715
F 54.093163 8.743758 22.205915
F 51.673263 5.237368 22.164115
F 47.117663 13.076398 22.271715
F 49.579563 1.378218 22.226315
F 60.581163 5.218668 22.355215
F 42.679663 13.013898 32.156415
F 51.738663 -0.178515 25.780015
F 47.387963 -0.083900 28.519015
F 45.116363 24.343598 3.109685
F 62.931463 32.297298 7.696545
F 51.909263 31.244898 6.750385
F 53.818663 32.334298 17.734915
F 45.132763 19.209798 6.720985
F 51.651663 28.683098 7.693795
F 60.602763 20.633598 17.601315
F 45.144163 19.538098 3.941085
F 44.902763 32.351098 3.141965
F 56.141163 20.511998 15.043315
F 58.383163 19.144298 18.601015
F 49.493463 32.155298 17.853215
F 56.015663 23.275798 6.962405
F 51.656463 23.137698 14.116615
F 51.674363 30.800398 18.562015
F 47.471863 23.121698 11.198715
F 45.075363 26.990098 3.894345
F 53.798763 19.266498 11.322915
F 53.963763 19.221398 4.162335
F 56.258163 20.491298 0.648963
F 51.722963 20.423198 7.644405
F 56.062663 31.036498 4.103815
F 60.795163 20.621898 0.576763
F 51.666463 22.969998 11.346315
F 56.009263 23.198998 21.479915
F 47.315963 20.570898 10.502615
F 58.504763 19.174098 21.474015
F 53.950063 24.432298 0.327066
F 62.829463 32.099098 0.391178
F 49.516063 19.377698 3.989055
F 55.791163 22.910498 11.355315
F 58.440563 32.138898 3.039715
F 54.051463 26.819198 18.637115
F 58.404563 24.282698 17.889315
F 51.633663 30.931898 3.977175
F 53.975263 27.028298 21.259215
F 49.481363 19.193498 11.126215
F 63.043063 24.490898 0.479536
F 47.226463 20.568898 14.942215
F 60.694263 28.284098 17.595415
F 45.048563 19.228298 13.964015
F 45.140863 32.311998 0.429684
F 60.671963 20.613198 14.981615
F 45.077263 19.303198 11.190315
F 49.537963 27.115398 14.000415
F 49.464663 19.116698 13.958215
F 45.216663 27.323198 13.997215
F 49.511063 19.192698 6.760985
F 56.101463 30.950498 11.296915
F 45.096563 26.974898 6.671975
F 60.572363 30.984798 21.461115
F 45.002563 24.423798 10.546715
F 49.526763 24.558398 7.755765
F 54.117163 24.197198 17.681915
F 45.097163 24.413798 7.716005
F 49.556163 24.533298 0.213381
F 47.222263 20.557598 17.698415
F 53.875363 19.192598 14.188015
F 49.465463 27.319798 4.217525
F 51.637163 28.414198 10.568215
F 53.798863 24.589998 7.738815
F 47.155563 23.036198 18.571715
F 58.285463 19.266598 4.134215
F 56.326463 30.966398 6.731225
F 62.938863 24.368298 14.865515
F 58.356663 27.063898 21.254815
F 47.435063 31.001998 6.920195
F 49.521063 27.173698 6.827225
F 53.839563 32.300098 10.395515
F 51.584463 23.319998 4.042175
F 58.383963 27.043298 4.122655
F 53.852463 24.551998 10.512115
F 44.967663 24.648598 17.461515
F 56.020063 28.250698 0.482511
F 58.317263 32.232598 15.127915
F 47.233963 31.047398 4.084685
F 51.649863 28.381798 14.945015
F 47.200663 30.984798 18.681315
F 53.888063 19.055398 18.548615
F 45.045163 19.342998 18.488315
F 62.835663 24.459998 17.643115
F 49.464263 32.059898 2.908085
F 45.089063 32.205598 17.639715
F 49.468963 19.237198 18.675315
F 51.673663 20.594898 0.543685
F 51.548363 23.264198 21.365615
F 47.362763 28.389198 17.664715
F 58.417463 24.347698 3.131275
F 47.309663 28.444398 10.214415
F 49.433763 24.798698 3.051745
F 45.086963 24.724898 14.686715
F 56.149763 23.269898 4.255805
F 47.347163 30.938598 11.238015
F 53.976663 27.093298 11.263215
F 51.880963 30.952298 14.015815
F 49.575263 24.281798 17.705015
F 51.789863 23.145298 6.833315
F 47.364063 20.586398 7.641785
F 51.551563 20.630698 15.062815
F 62.807263 24.364798 10.302915
F 62.773763 19.320498 18.639915
F 49.425663 27.102098 11.292515
F 51.701363 28.102198 17.651615
F 49.769463 24.550998 10.438815
F 47.119563 28.500098 3.036245
F 51.736863 28.193698 0.540663
F 56.158263 20.237298 17.738515
F 62.686963 26.845098 18.763615
F 51.657463 20.320898 17.717315
F 47.183063 28.461598 7.507085
F 51.791563 30.740898 21.434215
F 58.155463 26.968398 14.244915
F 47.354363 23.110898 6.822845
F 60.748663 28.437098 7.665225
F 62.809263 24.261798 3.222285
F 62.874563 19.206698 21.316115
F 51.700763 22.875598 18.581815
F 56.259663 22.893398 18.812115
F 60.290563 20.685498 10.388615
F 62.910763 26.960798 6.839195
F 58.389063 26.862498 18.473715
F 62.746563 19.208798 6.952655
F 47.464163 23.337898 4.148575
F 53.846263 24.324898 14.821615
F 60.525963 20.534398 7.736925
F 62.812963 26.854898 4.038945
F 62.705863 32.179098 17.964515
F 62.896763 19.247398 4.241145
F 49.365363 24.472398 14.987815
F 45.129563 27.144698 18.523115
F 58.275763 32.343698 10.377115
F 62.773863 32.129998 15.172315
F 49.546863 19.184798 21.384715
F 45.124363 27.028698 11.169715
F 54.041663 19.345998 6.907385
F 49.621463 32.266298 7.765575
F 55.965663 30.815198 18.605415
F 53.825463 27.167498 6.916415
F 56.109063 30.758798 21.362015
F 44.922263 32.389998 7.383015
F 60.653263 28.305598 10.370015
F 53.905463 19.365598 21.254215
F 56.272963 20.575398 7.836035
F 60.293163 28.256698 14.974515
F 58.418563 19.044398 6.806435
F 51.656163 30.955198 11.315415
F 60.725063 23.228498 18.728715
F 56.199763 20.616198 3.343775
F 47.397863 20.824398 3.216445
F 45.035463 32.274798 14.749215
F 62.687163 26.931898 21.445915
F 60.587063 23.013298 3.990055
F 47.393963 28.657798 14.919615
F 56.219763 28.195898 17.712915
F 60.645263 28.063698 3.010025
F 60.607963 20.382198 3.275455
F 60.591663 30.613098 3.885545
F 58.490863 24.417598 7.708215
F 49.527563 32.252298 15.089915
F 45.143263 32.222998 10.303115
F 62.888063 24.410898 7.621825
F 62.849363 32.135698 10.425515
F 51.751663 20.667798 3.188915
F 60.458963 23.354798 11.201015
F 49.440863 26.906698 18.760315
F 62.630063 26.928198 14.115215
F 60.462363 30.823698 11.171915
F 62.744063 19.178498 14.065915
F 47.168163 23.087698 13.962015
F 58.278463 32.122498 17.933115
F 54.185363 32.371798 7.767635
F 62.795263 26.858898 11.394815
F 49.527163 32.189098 10.438815
F 62.778763 19.297198 11.309115
F 60.641163 23.186098 13.891015
F 60.470163 30.848698 13.855615
F 60.647863 23.101598 6.770895
F 60.731263 30.972198 6.610705
F 56.168163 28.488898 3.276625
F 55.933163 20.428998 10.433715
F 62.849663 32.055998 3.053545
F 51.706363 20.477298 10.478015
F 53.877163 24.469898 3.098495
F 60.684463 22.918098 21.452915
F 56.159163 28.457198 10.339715
F 58.329763 24.352598 15.075715
F 57.967763 24.414598 10.538315
F 58.344263 26.972698 6.922145
F 53.795063 26.892998 14.012215
F 60.470863 30.875798 18.803315
F 58.392763 19.339498 14.041915
F 56.142763 22.967298 14.110115
F 55.919863 28.224398 15.020315
F 58.222563 19.220898 11.292615
F 58.224763 27.030398 11.295215
F 44.980963 26.830198 21.340115
F 56.103263 28.398598 7.718885
F 47.442163 31.185398 13.839215
F 47.209763 30.858698 21.616215
F 53.821463 32.294298 3.245425
F 56.162963 30.852898 14.087915
F 54.072663 32.225398 15.041915
F 44.914463 24.452198 0.245501
F 51.860763 28.338998 3.279835
F 54.051063 27.071598 4.145285
F 47.141663 28.428098 0.252468
F 58.521163 32.334798 7.536885
F 47.040663 23.050898 21.353815
F 44.834063 19.165898 21.304215
F 49.417863 26.822898 21.585315
F 60.655263 28.277198 0.319400
F 47.001363 20.782398 0.395296
F 58.491263 24.380498 0.375823
F 54.040963 32.549298 0.399543
F 49.516463 32.038398 0.168518
F 58.357063 32.015198 0.327370
F 42.802663 30.908198 3.959935
F 42.785863 30.971898 6.704935
F 62.785263 34.674898 3.861475
F 62.809463 34.806598 6.548605
F 58.208663 34.785498 21.643515
F 58.417663 34.914198 11.356215
F 42.821163 23.213798 18.391715
F 54.014063 34.835698 18.548015
F 62.840963 34.715098 18.678315
F 59.039163 34.602498 5.928155
F 45.110263 34.856898 18.424715
F 42.715063 23.128198 21.158615
F 42.707463 23.403598 13.818615
F 42.964363 28.443398 14.965015
F 42.959663 28.379298 10.175515
F 49.625363 34.748598 18.557815
F 49.425663 34.573498 21.372315
F 49.520163 34.717798 6.267665
F 45.246463 34.814098 11.121115
F 47.031863 23.029498 25.719115
F 44.960463 32.220998 24.894415
F 44.707863 26.934598 25.945015
F 60.563863 28.364298 22.426915
F 47.206763 20.124798 29.701515
F 44.824663 24.477398 24.912415
F 60.870563 23.156798 43.152915
F 44.957663 19.377798 25.739415
F 49.542963 31.988298 22.331515
F 56.142363 28.231998 22.406215
F 47.157863 30.920098 25.910015
F 49.332663 24.286098 25.069215
F 60.713563 30.819198 43.018515
F 44.997263 19.234898 28.389415
F 47.083163 28.358998 25.180615
F 47.262863 20.563798 24.870015
F 47.132263 30.828798 28.667115
F 49.240663 24.339098 29.533115
F 49.504463 27.070498 43.308215
F 49.435663 32.130698 25.104115
F 47.124563 28.253698 29.369015
F 51.539163 28.254098 39.514515
F 49.558763 19.208898 28.788015
F 49.233363 26.845798 25.897715
F 56.014863 31.004998 40.528115
F 49.498763 19.289198 26.000115
F 44.989963 19.346198 33.205815
F 54.024563 24.344298 36.733715
F 51.620063 30.824998 26.049115
F 51.627263 23.073898 25.921315
F 58.232663 27.006698 43.299615
F 47.239063 28.240698 22.477815
F 44.979163 27.097498 35.721515
F 51.601563 30.798898 40.488615
F 51.553463 28.204498 25.220915
F 51.754163 20.452198 24.862815
F 51.556063 30.904298 28.783715
F 51.722963 20.605698 32.212115
F 45.122763 24.531198 32.137215
F 45.176763 32.325898 32.105915
F 47.326263 28.400798 36.781115
F 44.959563 24.484398 29.375215
F 44.858263 19.217698 35.815715
F 45.066363 27.142798 32.962715
F 62.817063 32.065698 37.008315
F 47.408463 20.679098 32.380415
F 47.046063 22.800498 28.703915
F 45.115163 32.332098 29.435015
F 47.286563 30.895998 33.209015
F 51.611063 23.152098 32.998115
F 44.747663 26.966298 28.565615
F 49.533963 19.260998 32.984515
F 47.295863 28.415998 32.098815
F 47.233163 23.122198 33.286915
F 47.287763 30.845598 35.835015
F 47.335363 23.233798 35.882615
F 51.722063 23.274898 28.585315
F 49.416663 32.228098 32.262815
F 47.408563 28.329598 39.523315
F 60.846663 20.557598 39.691415
F 49.503663 19.370398 35.822215
F 49.393263 26.990498 33.064215
F 60.415163 28.283198 39.642615
F 47.236063 20.437498 22.088915
F 49.258363 26.810298 28.615615
F 49.354363 32.263298 29.431215
F 51.750963 30.866798 33.204315
F 49.293463 24.285498 32.223015
F 51.360163 28.319198 29.678315
F 53.896663 19.275098 35.903915
F 51.547363 28.333198 32.259215
F 53.875663 24.355898 32.390415
F 49.599163 32.097998 36.561115
F 49.469863 26.971998 35.905415
F 44.836363 24.437898 39.404915
F 45.124963 32.081998 39.594715
F 56.269063 23.092498 35.777015
F 60.736863 20.536398 22.442215
F 51.820263 30.889398 43.218615
F 53.811763 32.123798 39.612415
F 60.658463 20.433998 36.948915
F 44.895863 19.241298 40.337415
F 45.097263 24.547598 36.714315
F 45.195763 32.088498 36.865215
F 53.865263 19.163898 28.507515
F 47.112263 23.225398 40.244115
F 49.402463 24.375898 39.524715
F 47.118063 20.413398 36.852515
F 44.990663 26.918698 40.513815
F 47.151863 20.611198 39.471015
F 62.715463 26.945298 40.617115
F 47.292763 30.920198 42.912015
F 49.607063 26.868398 40.650015
F 47.466063 30.994498 40.097615
F 58.474563 24.193098 36.964615
F 60.465363 28.212698 36.880515
F 62.922963 24.497398 36.962315
F 53.951963 32.137398 22.424215
F 60.653663 23.107098 40.578515
F 44.946163 27.094498 43.223115
F 53.915863 19.265498 43.353715
F 53.798363 26.976098 43.018815
F 58.276763 32.213098 39.584115
F 49.236463 19.437198 43.319915
F 54.046963 26.903398 35.819415
F 49.572363 24.403498 36.773815
F 51.773163 23.170898 43.231215
F 56.153963 30.716198 43.184615
F 49.407063 19.222198 40.519615
F 58.428563 19.437298 40.577915
F 55.993063 28.409298 39.697215
F 62.943263 19.161898 40.527815
F 53.914363 24.456998 24.972015
F 53.720963 32.271998 24.998815
F 62.786563 24.304698 24.892915
F 62.897663 32.150898 25.069415
F 53.613563 26.877298 28.651915
F 56.225563 23.007698 40.398815
F 51.665963 20.654898 29.451115
F 62.612163 26.941698 28.676115
F 56.190363 23.090998 43.222515
F 62.623163 19.384698 28.919315
F 53.860563 26.928498 25.877815
F 56.048063 28.331198 36.934315
F 53.943063 19.169498 25.766715
F 62.744763 26.899098 26.012815
F 53.974363 19.382198 40.546515
F 62.573663 19.058598 26.272915
F 51.650763 20.559298 39.426415
F 51.715863 23.082498 40.558015
F 51.760363 30.731398 35.884315
F 62.905063 19.324198 43.199715
F 55.969763 30.845498 26.001115
F 56.095863 23.172798 25.993415
F 53.955663 24.304098 39.524215
F 62.803463 32.115498 22.391815
F 56.051363 28.268198 25.086215
F 56.094663 20.666998 24.914115
F 55.970363 30.715398 28.751815
F 56.126763 20.344198 29.501215
F 58.396163 24.258198 24.948015
F 58.353963 31.844798 25.260415
F 58.162863 26.968798 28.597015
F 60.515463 30.774598 40.384115
F 58.332063 19.219198 28.711615
F 58.274463 26.930598 25.760315
F 58.197963 32.277198 36.937315
F 58.276463 19.315198 26.066615
F 53.860563 26.890298 40.310515
F 62.925963 32.117098 39.820015
F 60.808963 30.746898 26.214515
F 60.628263 23.085298 25.927815
F 62.962263 24.446398 39.745815
F 56.219663 20.512798 39.484015
F 60.546763 28.342798 25.177315
F 60.520063 20.560098 25.276615
F 60.508463 30.917398 28.950615
F 60.611363 23.101898 28.754315
F 56.116563 23.080198 33.115415
F 53.938763 32.177798 32.243415
F 62.665563 24.388198 32.334515
F 62.763963 32.052998 32.364315
F 51.807663 28.220898 36.841515
F 49.686563 32.395598 39.275115
F 51.786163 23.240298 35.714415
F 62.741563 27.049198 36.002115
F 51.801963 20.670798 36.733415
F 62.917463 19.202998 36.026515
F 53.964563 26.968598 33.092115
F 49.192163 24.253398 22.250515
F 62.935263 26.999898 43.298915
F 62.736763 27.001098 33.267115
F 58.488563 24.391998 39.599315
F 62.798663 19.212998 33.335115
F 53.933463 24.303898 29.650515
F 53.934263 32.244398 29.445815
F 62.878663 24.407998 29.570815
F 62.656163 32.267798 29.577315
F 55.999863 30.757798 33.184915
F 58.377963 24.338798 32.213715
F 55.888263 28.175998 29.526415
F 56.121763 20.585998 32.229515
F 56.128163 28.200098 32.192215
F 53.846363 19.284598 33.239315
F 56.094863 30.825898 35.869215
F 56.314963 20.444798 36.712515
F 58.198463 24.424998 29.522815
F 58.286963 32.105198 32.393815
F 58.274063 26.905998 36.133515
F 53.777563 32.162798 36.767715
F 58.444863 19.059198 35.921515
F 58.107463 26.808898 33.456015
F 58.250563 27.039698 40.636515
F 58.141963 19.208398 33.198415
F 56.112363 23.002498 28.651215
F 58.179663 32.188898 29.542415
F 60.480763 30.734598 33.133315
F 60.447463 22.914998 33.367515
F 60.350963 28.208098 29.675515
F 60.386363 20.555298 29.799315
F 60.294563 28.162198 32.341615
F 60.465263 20.529598 32.527815
F 60.486863 30.932498 36.066715
F 60.799963 22.999398 36.117615
F 62.709263 24.365198 22.268915
F 47.234763 23.343698 43.051215
F 44.847263 24.298998 22.214115
F 58.487863 19.330698 43.372615
F 44.903263 19.579698 43.029715
F 53.774963 24.542498 22.173115
F 58.447763 24.484398 22.123615
F 56.360263 20.573198 22.315115
F 45.059563 32.254298 22.107515
F 51.700663 28.158798 22.343515
F 58.225063 32.115198 22.371415
F 51.637863 20.673698 22.055715
F 42.936263 20.771198 32.045915
F 42.604063 20.454498 21.961015
F 58.178763 34.728198 25.938715
F 42.686863 23.187598 28.397315
F 42.726463 20.666898 29.287115
F 42.645063 20.512898 24.730915
F 58.303463 34.704198 28.666415
F 62.552163 34.654098 26.176215
F 58.079963 34.570598 33.271515
F 44.926563 34.830998 28.593415
F 53.711763 34.820298 28.526215
F 44.855563 34.634698 42.955515
F 49.625163 34.710298 43.174115
F 49.605563 34.791398 40.454015
F 53.811463 34.905698 25.762015
F 49.569063 34.647498 33.184115
F 47.376463 38.882298 13.912515
F 49.767963 49.923298 6.688275
F 56.373263 51.520498 14.876515
F 56.190763 51.199798 17.665715
F 42.931463 38.646398 6.773425
F 60.609763 35.768798 0.771402
F 58.315363 49.927498 21.395615
F 51.802463 36.047198 17.500015
F 60.555363 35.947798 15.114315
F 62.746863 49.872198 21.330115
F 45.385963 42.581998 13.946815
F 46.581863 45.447498 6.946935
F 45.187763 39.963298 3.118015
F 45.087963 49.925698 3.847505
F 62.406963 39.663598 0.545687
F 60.243063 43.783598 0.608988
F 47.175163 36.297998 14.831415
F 44.920263 40.111198 17.605915
F 62.649263 39.739498 3.164205
F 47.077063 38.524598 21.150915
F 57.980263 47.599898 0.392625
F 44.934163 42.489898 21.149815
F 58.452163 39.973798 14.808715
F 62.804863 42.328098 4.030415
F 60.639563 46.254098 21.296915
F 43.010763 38.610198 11.220015
F 58.171063 42.444498 21.160715
F 44.930963 50.336798 13.896215
F 60.578263 43.762598 17.726815
F 49.828463 47.505398 0.533168
F 54.049263 50.312198 21.332915
F 55.938663 46.222998 21.447415
F 58.132563 46.890198 14.756115
F 55.974363 43.788098 17.580115
F 60.618963 43.542598 14.981615
F 45.050663 34.944298 4.088435
F 51.803363 51.199798 0.494101
F 47.437563 43.994098 14.887215
F 51.555863 46.169298 21.051115
F 47.460463 45.818698 4.204275
F 47.147863 51.620098 14.844615
F 62.640963 47.648098 7.589745
F 44.913563 47.510498 7.590315
F 47.297163 43.494898 3.019465
F 49.714363 47.340198 3.421955
F 53.653463 42.513298 21.346115
F 58.569863 34.756098 18.908115
F 60.726763 38.410198 11.143915
F 44.981463 40.157898 10.186415
F 49.397063 50.181998 21.138815
F 45.055363 42.940598 6.692095
F 60.607163 51.235798 17.695615
F 47.150763 38.919098 6.028395
F 51.406963 35.862798 1.191215
F 47.113863 43.553998 0.177708
F 60.427463 38.602998 21.391115
F 62.908163 39.712198 17.632215
F 42.971263 36.074798 7.658715
F 44.857963 50.132098 21.017615
F 53.750863 42.320898 18.590715
F 56.319163 44.668198 15.005915
F 60.683963 38.498598 13.903415
F 58.228763 42.435898 18.407115
F 53.900663 50.089498 18.566815
F 45.313363 35.124298 6.736115
F 55.890263 51.354298 3.404435
F 58.314563 47.782498 7.874055
F 60.578563 46.356498 18.595815
F 47.167363 36.077298 2.785535
F 58.321963 49.861798 18.653115
F 62.730163 42.320698 21.400415
F 60.557763 36.038798 17.887315
F 45.049863 47.619298 17.496115
F 47.240363 38.645898 18.512515
F 60.655263 51.263198 3.209695
F 49.288263 47.612898 17.138815
F 44.906363 50.270098 18.308415
F 44.975363 42.616198 18.515915
F 47.222763 38.781698 11.171615
F 51.955463 51.454798 7.284545
F 47.432563 36.017498 17.590815
F 47.179963 46.257198 18.567515
F 53.646763 47.514198 17.718015
F 58.312663 49.626798 14.010415
F 44.965563 47.598998 14.795715
F 58.385463 34.582498 13.955715
F 62.707963 47.526798 17.485215
F 49.396363 39.635798 17.356315
F 45.030263 39.898998 0.322496
F 49.488863 34.844798 11.347615
F 62.572063 42.262698 6.793065
F 62.853163 34.613598 11.323915
F 58.653063 47.441798 10.530515
F 51.722063 38.624398 21.444115
F 62.572863 39.536998 7.605465
F 44.813463 47.709198 10.313715
F 51.470163 36.273698 14.834415
F 60.664263 36.180998 7.299115
F 47.347063 51.338198 3.052075
F 60.577363 38.560898 18.592415
F 49.207263 42.174798 18.311515
F 60.671263 35.891598 10.038915
F 47.133063 43.687298 17.598215
F 58.354963 39.849098 17.592015
F 58.289363 47.354598 17.658015
F 58.143163 47.597198 3.145955
F 58.277163 42.634898 14.156015
F 62.926463 39.847098 14.853815
F 44.896863 50.150598 6.603475
F 60.440063 51.268998 14.942915
F 44.981863 42.613598 11.123715
F 47.192063 46.395498 21.318115
F 47.696063 36.453998 7.325135
F 47.872763 38.891398 3.120775
F 47.277163 51.440898 9.993965
F 62.749363 47.510498 3.094995
F 60.452463 46.252798 4.017385
F 51.602263 51.219398 17.633315
F 55.957563 51.475798 7.246575
F 62.705863 50.359298 6.728375
F 60.366463 43.600598 3.341155
F 56.009363 38.698998 21.507615
F 45.259263 47.259498 3.192475
F 62.969563 50.064298 4.063485
F 55.941663 51.533598 0.574870
F 49.578163 50.016698 3.992255
F 62.828963 42.338998 18.684815
F 51.809563 38.698798 18.680715
F 58.164263 50.185098 4.018805
F 51.839863 51.275298 3.566375
F 49.111563 42.107998 21.005315
F 62.890663 49.984398 18.566815
F 56.359963 38.559498 18.797615
F 55.651563 51.177598 10.059015
F 54.112063 39.729198 17.946715
F 56.348863 35.982398 17.788215
F 60.503363 43.667498 10.509815
F 60.538563 46.068398 14.020115
F 47.388863 51.219898 7.293735
F 60.373063 51.422598 7.610695
F 50.096463 38.842498 14.748415
F 45.112963 40.060398 7.428185
F 62.653763 47.730598 14.772315
F 42.907563 46.350798 4.057135
F 51.278863 46.385998 18.231315
F 58.175863 50.100198 11.295315
F 58.218163 50.242198 6.651895
F 56.177263 35.831798 15.109415
F 60.466863 51.360398 10.349515
F 47.541763 36.161498 9.960275
F 51.455263 43.587698 17.997715
F 53.911963 50.679598 5.382045
F 49.267863 49.983098 18.277615
F 55.956763 46.306998 18.635215
F 47.137663 51.557398 17.470315
F 60.307763 43.811298 7.729905
F 60.341463 46.258798 6.750535
F 47.688263 46.800198 14.893315
F 45.075963 40.115698 14.936115
F 62.917263 47.733798 10.333615
F 62.950363 39.805198 10.180115
F 49.248963 39.950298 0.638961
F 60.838363 46.242898 11.416515
F 62.756563 50.231498 14.045915
F 63.023763 42.450098 14.030515
F 45.114363 42.433598 3.979775
F 44.987263 50.347698 11.021715
F 62.926763 50.343198 11.289615
F 62.937963 42.285798 11.222215
F 45.068363 34.964098 13.975015
F 47.424863 51.406598 0.434169
F 60.552463 51.384098 0.470156
F 45.303563 47.342198 0.328302
F 62.534963 47.468298 0.324911
F 47.227663 35.920598 0.038560
F 52.788663 51.419098 9.771785
F 49.723863 34.851298 3.410125
F 53.722163 34.878298 14.034515
F 62.604163 34.823998 21.428115
F 59.979663 34.579798 3.228045
F 49.304463 34.851898 14.147515
F 53.797663 34.891298 21.244715
F 42.699263 43.800398 7.530085
F 42.778163 38.727498 4.035085
F 44.760663 34.783298 21.166415
F 62.832663 34.667498 13.998815
F 51.299463 38.298998 -0.244046
F 44.998763 47.538298 24.956015
F 44.971863 39.793998 24.777515
F 44.868963 50.148298 28.531215
F 45.039363 42.498198 28.549115
F 45.007663 50.212898 25.821215
F 44.898763 42.290498 25.735115
F 51.515763 36.058598 29.298815
F 45.014463 34.898698 33.134815
F 47.274863 38.536098 25.698915
F 47.096563 46.010798 25.864415
F 60.540263 38.542098 40.442215
F 44.817863 42.426398 43.040815
F 58.269963 50.263698 43.251015
F 47.129563 51.431498 36.728315
F 47.160763 43.791098 22.122415
F 47.083063 43.550098 24.777315
F 47.152463 38.552498 28.535015
F 47.162263 46.266598 28.472115
F 49.257063 47.593198 24.911115
F 49.521063 39.866898 24.862615
F 49.286063 50.121898 28.567715
F 49.537263 42.525798 28.529715
F 49.376863 50.149498 25.700915
F 49.341063 42.275898 25.762115
F 49.361763 50.084498 40.586015
F 58.296963 39.946898 36.901015
F 51.732563 38.691798 25.764615
F 51.537163 46.267598 25.949815
F 56.222963 51.386098 22.483315
F 51.590963 36.081198 22.164715
F 60.520163 43.619498 39.499615
F 51.658463 38.673098 40.668715
F 47.161463 35.950198 24.793815
F 56.188463 46.390598 40.641915
F 55.136463 47.095898 43.100715
F 51.509763 36.115998 24.734215
F 53.549063 42.723298 25.911615
F 51.598063 38.607098 28.510415
F 51.702063 46.294298 28.712215
F 44.929263 47.638198 31.979015
F 45.187563 39.887098 32.325615
F 44.930563 50.241498 35.636815
F 45.001463 42.421398 35.987215
F 44.712463 50.087998 33.011415
F 44.992663 42.495998 33.252115
F 44.957163 47.352698 29.439715
F 44.988563 39.910798 29.548215
F 47.417863 38.519998 33.201415
F 47.118463 46.340798 33.093715
F 60.550263 35.992898 39.636215
F 47.016763 36.019898 29.357615
F 47.347063 43.718098 29.455115
F 47.239663 35.823798 39.535015
F 47.340363 36.013598 32.238615
F 47.339363 43.804698 32.298715
F 47.530863 38.568098 35.955415
F 47.161663 46.470398 35.804515
F 49.389263 47.559698 32.397915
F 49.409263 40.099798 32.130015
F 49.417563 50.223998 35.938115
F 49.429763 42.328798 35.803915
F 49.272263 50.129998 33.145215
F 49.559363 42.572698 33.131315
F 49.326763 47.568198 29.675715
F 49.390963 39.904298 29.507015
F 51.664363 38.681198 33.326215
F 51.722163 46.468198 33.199815
F 49.516963 39.966098 39.787815
F 60.193063 46.333398 43.172315
F 51.764263 43.709398 29.585415
F 47.167663 35.930498 22.048615
F 51.503863 36.234198 32.134615
F 51.715263 43.887598 32.280015
F 51.770263 38.666998 36.000615
F 51.589963 46.420798 36.004215
F 45.007163 47.470098 39.426015
F 47.190963 38.457098 40.324615
F 60.286463 38.422998 43.203415
F 60.479263 51.206898 22.134415
F 52.354563 43.478998 43.077615
F 44.799763 42.343098 40.308715
F 44.868263 47.717398 36.745415
F 45.199863 39.796598 36.753115
F 47.134463 38.607598 43.052915
F 47.270663 46.272798 40.396815
F 58.455963 47.923098 36.693015
F 47.087763 51.501498 29.415915
F 47.120063 43.895998 36.746315
F 49.408463 42.635298 40.468715
F 56.019163 38.668198 40.668615
F 47.123263 43.668398 39.391315
F 51.601863 51.513298 29.523615
F 60.292863 51.266598 24.999115
F 49.573663 47.637298 39.687115
F 45.197663 50.081698 43.330915
F 57.665563 39.409898 43.097115
F 51.298063 43.839498 24.799215
F 62.590663 50.077298 43.179615
F 51.718963 46.347198 40.572415
F 49.440263 47.745798 36.985815
F 49.608063 39.910298 36.981915
F 62.605863 42.266598 43.300615
F 58.309563 47.416498 22.329215
F 58.232563 42.234498 43.216115
F 51.888363 36.057698 36.888815
F 51.687363 43.732898 36.771815
F 47.152463 51.419098 24.711915
F 44.941163 39.999198 22.102515
F 51.607063 51.244198 39.627415
F 51.652263 43.850198 39.575915
F 60.575163 51.601198 36.658915
F 53.775663 50.117498 40.651115
F 58.331563 39.769798 39.591315
F 53.877263 47.625598 25.057415
F 53.962363 40.123398 25.014415
F 62.889663 47.682098 25.098115
F 62.494463 39.847098 25.156415
F 53.755163 49.983298 28.685615
F 53.826463 42.428898 28.515215
F 62.684463 50.179398 28.617315
F 62.817063 42.655198 28.771615
F 53.728463 50.148098 25.978315
F 56.004963 43.883298 25.118715
F 62.594463 50.168298 25.859015
F 62.690463 42.370698 25.994815
F 55.976163 36.087198 22.358915
F 51.498963 51.570398 36.880415
F 51.867463 36.054098 39.685715
F 62.827763 50.064698 33.038315
F 56.024363 38.662198 26.046115
F 56.013963 46.252898 26.088315
F 55.888063 51.381198 29.512815
F 60.726063 51.420898 32.183715
F 58.065063 42.455198 40.405915
F 47.083663 51.298898 21.898515
F 56.111263 36.207798 24.957415
F 51.110163 43.614098 21.941615
F 55.872563 38.748198 28.620915
F 56.158763 46.242398 28.835815
F 58.416463 47.428298 24.991715
F 58.325363 40.003898 25.170715
F 58.121363 50.026598 28.768015
F 58.343663 42.612498 28.639315
F 58.290663 49.960498 25.896015
F 58.363963 42.573698 25.916115
F 56.165663 36.117598 39.680215
F 58.319463 47.718798 39.465215
F 60.411363 38.486298 25.925415
F 60.696963 46.267298 25.978915
F 60.570563 43.932098 36.718615
F 60.309263 46.205698 40.503415
F 60.350163 51.689098 39.359915
F 47.348163 35.964498 36.728715
F 60.432363 35.884098 25.236115
F 60.500463 43.682798 25.081615
F 60.376463 38.605698 28.668015
F 60.609563 46.393098 28.765215
F 53.743963 47.845198 32.153015
F 53.818263 39.721598 32.237915
F 62.909863 47.402298 32.262515
F 62.753763 39.781298 32.292915
F 53.574563 50.168098 35.834415
F 53.967863 42.597898 35.790815
F 62.780363 50.170998 35.783115
F 62.609763 42.263398 35.802115
F 53.746463 50.288298 33.199515
F 53.703263 42.382098 33.083915
F 56.116663 51.306898 25.175415
F 62.792563 42.491898 33.125115
F 53.885363 47.511198 29.567915
F 53.774863 39.930498 29.554815
F 62.969063 47.632798 29.475415
F 62.649363 40.044998 29.617415
F 56.011663 38.692398 33.250415
F 55.793563 46.419098 33.227915
F 53.886563 39.951698 39.598915
F 56.003563 36.203198 29.463215
F 56.024863 43.696698 29.596315
F 56.043763 51.368598 32.220415
F 56.043263 36.050598 32.345215
F 55.867663 43.888398 32.336115
F 56.055263 38.765498 36.011815
F 56.182163 46.435098 36.074715
F 58.315363 47.690498 32.406815
F 58.148363 40.089398 32.369015
F 58.218563 50.391598 35.801515
F 58.377763 42.556098 35.915715
F 58.369663 50.294798 33.075615
F 58.216363 42.534098 33.225415
F 58.275863 47.538998 29.717115
F 58.216763 40.018498 29.628515
F 60.357063 38.790398 33.310015
F 60.759763 46.208098 33.191615
F 44.902563 39.708898 39.401015
F 60.309663 35.963498 29.777915
F 60.514863 43.735598 29.695915
F 56.149863 36.801398 43.142515
F 60.211863 36.155198 32.419815
F 60.454363 43.729498 32.472015
F 60.588463 38.618098 36.095415
F 60.588163 46.490698 35.913515
F 53.802063 47.640098 39.553215
F 51.550663 51.519298 24.912015
F 62.566863 47.600598 39.610215
F 62.776763 39.729898 39.529315
F 51.477063 51.451998 32.258715
F 45.022363 50.035098 40.465115
F 55.852763 51.433298 36.833815
F 47.658663 46.320998 43.129315
F 54.036963 49.772798 43.238315
F 47.083863 51.299998 39.524915
F 62.436363 50.189098 40.381715
F 62.604063 42.274098 40.470615
F 53.826963 47.730098 36.752215
F 53.837063 40.145598 36.913115
F 62.934763 47.650198 36.922015
F 62.836263 39.812898 36.861315
F 53.674063 42.531298 40.790915
F 51.572263 51.423798 22.237215
F 60.423663 36.017698 36.813215
F 56.153263 36.260498 36.967815
F 56.066863 43.938298 36.805915
F 52.409663 46.273598 43.329315
F 62.546463 39.812298 22.357815
F 56.033463 43.818298 39.625915
F 58.156663 50.368698 40.503315
F 49.592463 42.462198 43.270015
F 60.380863 51.397298 29.586315
F 49.415163 49.895198 43.230015
F 53.782163 35.078998 43.496115
F 53.824063 40.005198 22.284015
F 60.527463 36.059598 22.435115
F 55.872663 51.449498 39.646715
F 46.868763 51.255398 32.172215
F 53.813463 47.646598 22.276015
F 44.856463 47.675498 22.131915
F 62.815963 47.463698 22.361315
F 60.501163 43.610598 22.084515
F 55.853063 43.736698 22.291515
F 49.363463 39.745598 22.216815
F 58.324463 39.953998 22.412915
F 49.552063 47.530798 22.116215
F 58.178063 34.709898 43.438915
F 58.195763 34.703598 35.834115
F 42.897263 46.416698 43.105815
F 62.665663 34.629198 36.025715
F 45.066163 34.582498 40.264115
F 62.768663 34.843598 40.574615
F 49.390863 34.752898 25.845515
F 49.151163 34.904998 28.565315
F 45.051063 34.744998 25.982515
F 62.986563 34.679698 43.362315
F 53.999163 34.661798 40.684215
F 58.279163 34.729898 40.680015
F 53.962563 34.750698 35.905015
F 49.617963 34.745898 35.890515
F 45.123063 34.671298 35.769815
F 62.571063 34.792398 28.863015
F 62.478663 34.620498 33.169415
F 53.760163 34.803798 33.041915
F 56.135063 61.802898 21.230515
F 51.680863 59.072798 17.730315
F 44.860663 55.223698 17.535815
F 49.730363 55.105098 10.356115
F 51.675963 53.982498 4.046045
F 55.919063 61.708498 13.899415
F 55.749063 66.929798 7.800165
F 56.062563 58.958898 10.301615
F 55.889463 54.175098 6.723575
F 45.228963 55.319898 7.731415
F 53.754363 57.833898 6.949315
F 51.453663 61.698298 4.051995
F 48.588763 66.349898 6.682285
F 49.400963 65.605298 18.515915
F 48.814963 66.204298 11.430615
F 53.763763 55.302098 7.809575
F 45.049163 65.813198 13.757815
F 45.118563 57.640598 3.973635
F 51.770363 59.066198 10.683815
F 47.152263 67.103998 14.854615
F 53.898863 65.555798 21.383415
F 56.161163 59.231998 17.598215
F 51.234763 66.706198 7.509285
F 60.320063 66.928498 7.748835
F 53.641763 62.857898 10.286815
F 58.393463 65.497798 18.525315
F 47.196863 54.175198 13.841115
F 45.209363 58.085798 14.174615
F 51.856263 53.667498 11.386715
F 56.117763 59.185298 0.484138
F 47.500163 59.085798 14.932415
F 60.428063 66.997898 17.734215
F 55.636963 61.845098 6.774765
F 45.078863 63.002198 17.398915
F 47.115963 66.875598 0.161046
F 54.145763 55.114298 17.817115
F 51.788363 59.019098 15.046215
F 49.503663 57.860898 3.787015
F 53.420163 63.006998 7.545305
F 54.127263 55.139598 14.997015
F 47.233563 53.993598 11.072615
F 49.635963 55.053398 14.943415
F 49.658263 57.650998 14.018115
F 55.847363 61.678898 11.127315
F 62.732663 63.026898 0.483709
F 45.158163 55.438598 10.375315
F 58.258763 55.282598 0.363591
F 60.571963 69.556198 6.724675
F 58.262963 55.157898 3.230245
F 49.553963 57.615298 11.325715
F 53.861363 62.943298 17.588515
F 47.309563 53.922298 21.253015
F 56.250363 53.778398 11.106915
F 47.224063 59.108398 2.901205
F 49.508763 55.074198 0.490507
F 44.925463 62.903398 3.056125
F 51.141763 61.611498 6.683825
F 58.168963 63.042198 0.243939
F 49.335963 57.688798 18.510715
F 58.335763 57.921998 18.641115
F 51.763463 53.997298 18.575615
F 53.986663 57.738998 14.217415
F 45.029263 55.559598 14.867815
F 44.668663 64.536698 11.293015
F 60.501663 53.857798 21.341015
F 58.437463 65.552598 21.150415
F 49.355863 57.778098 6.683595
F 53.897663 55.111798 10.507815
F 44.891163 57.916698 18.497215
F 47.321763 61.680998 18.425115
F 60.356963 61.735598 21.454915
F 45.002463 58.025298 21.158315
F 55.921063 66.878898 3.105935
F 49.260663 65.764898 4.000675
F 58.526763 57.820798 21.268815
F 44.977163 65.548898 18.468615
F 56.231663 53.877598 21.440015
F 58.338363 57.912598 13.997015
F 62.673663 65.493298 21.094515
F 56.060063 59.009498 7.495925
F 56.362663 53.767498 18.716315
F 49.474763 55.188198 3.165305
F 53.943263 55.114398 0.392253
F 51.449863 54.081898 6.748455
F 60.449563 53.950898 11.331015
F 51.263063 61.481298 11.457515
F 48.414863 61.699398 11.383215
F 56.052863 53.878898 4.155705
F 56.191963 59.181898 14.996715
F 60.527763 59.142298 17.764215
F 49.429963 65.633598 21.334315
F 44.853963 62.783098 0.361601
F 60.335263 61.646598 18.713915
F 58.101163 62.966498 14.836815
F 51.478663 61.753898 21.283315
F 60.499863 53.879098 18.601415
F 47.205163 53.861698 4.085875
F 45.150363 55.238098 0.116250
F 53.715463 65.670898 4.105135
F 44.930963 65.457198 4.068995
F 53.852763 63.117198 14.913215
F 45.098063 63.351198 14.675815
F 62.654563 55.372698 3.119575
F 62.634763 62.724898 3.193615
F 58.423063 55.325598 14.984815
F 47.539463 59.411998 7.729955
F 62.680063 57.929298 6.708795
F 62.667763 65.654098 6.837145
F 47.399863 61.691398 14.018915
F 53.592163 65.565898 11.148615
F 62.654663 57.843098 3.964835
F 62.940763 65.363698 4.107075
F 49.354463 57.953398 21.143815
F 49.383563 63.135698 3.083065
F 44.730863 64.328098 6.874585
F 51.524963 66.987998 2.888005
F 58.271263 57.846498 11.234315
F 51.653163 59.152498 0.427342
F 49.479363 63.108098 0.235383
F 47.216863 61.648798 3.969805
F 49.435863 65.569998 14.111315
F 58.023863 63.097198 10.475615
F 47.555763 59.351198 10.490915
F 53.653763 63.127498 3.237035
F 58.515463 57.996798 6.750005
F 45.381263 57.941198 6.699305
F 58.252963 57.762298 4.134425
F 56.101863 67.021298 14.956515
F 45.094363 55.156498 2.979285
F 58.153863 62.907398 3.152475
F 47.021263 66.722798 3.038135
F 51.744963 59.179698 3.153135
F 60.421663 53.814298 4.137355
F 60.350163 61.585798 4.038655
F 44.984263 65.637598 21.201915
F 51.301063 66.794898 10.348715
F 60.390663 58.958998 3.097905
F 60.640963 66.721998 3.333315
F 60.525763 53.937098 6.824795
F 60.268763 61.593698 6.864185
F 47.203763 61.961398 21.069515
F 58.424563 55.283398 17.744715
F 62.575563 55.325698 10.516215
F 62.601563 62.879998 10.400615
F 53.981663 57.787498 18.469315
F 53.988863 55.221098 3.088075
F 62.738463 57.914098 13.989915
F 62.653063 65.510498 14.080915
F 47.231263 53.825598 6.847055
F 51.701463 66.836998 17.574715
F 62.856063 57.980398 11.156715
F 62.506863 65.577998 11.338515
F 51.524463 59.112098 7.904165
F 58.335163 63.003598 17.521415
F 62.711563 55.420798 7.782265
F 62.521563 62.974098 7.700305
F 58.266463 55.314898 10.268015
F 47.340863 59.091798 0.155882
F 49.508263 55.205898 17.640315
F 58.092863 65.769398 6.761745
F 45.352563 57.853398 11.410515
F 47.215263 64.293298 7.814605
F 53.815563 65.687098 13.850515
F 58.300963 65.484898 4.094745
F 60.540663 59.198098 10.493715
F 60.469463 66.894898 10.448915
F 49.478163 63.091798 17.712715
F 47.248463 64.184398 10.584715
F 60.550663 59.140798 14.973715
F 51.784063 61.651998 14.068615
F 60.586363 59.159998 7.876425
F 58.044663 63.204498 7.509955
F 58.318963 55.315198 7.495995
F 60.405063 61.683698 13.958515
F 62.743663 55.211998 0.274123
F 51.953863 53.727298 14.216815
F 60.283763 61.760998 11.360215
F 51.803563 66.800698 0.220308
F 60.696863 53.893298 14.146015
F 58.155163 65.710798 11.238715
F 47.065063 59.164598 17.673115
F 53.914163 57.702698 11.462415
F 62.678963 55.315498 17.816415
F 62.833063 62.907598 17.777515
F 48.277063 61.946198 6.625775
F 55.924163 67.011198 10.500215
F 55.852563 61.862498 4.065715
F 47.129663 66.838598 17.617915
F 58.136663 65.573298 14.066015
F 56.005863 59.315598 3.275115
F 62.748763 57.836098 18.697115
F 62.688463 65.596498 18.342215
F 60.453063 59.183598 0.487667
F 53.951563 58.007098 21.152515
F 62.767563 55.397998 15.021715
F 62.697163 62.946798 14.873615
F 47.419363 69.141198 6.589235
F 53.770263 65.434098 18.454115
F 56.331663 53.958998 13.894115
F 53.901363 57.815998 4.121035
F 51.722863 66.888998 14.917215
F 56.111463 66.876098 17.694315
F 62.769163 57.721698 21.480715
F 53.556663 65.539098 6.951585
F 60.423563 66.853998 15.014915
F 51.730863 61.687798 18.512715
F 47.145163 54.036598 18.573115
F 49.645463 63.121398 15.047715
F 49.317163 55.255698 7.556565
F 56.208463 61.671498 18.566315
F 51.698963 53.951798 21.261615
F 56.137463 69.336998 18.768115
F 47.755263 68.836598 11.451515
F 53.663263 62.957998 0.455731
F 60.655263 66.970198 0.559613
F 56.248863 66.764498 0.391247
F 47.082963 69.356398 3.794745
F 43.088563 62.193998 11.326715
F 51.574763 69.512098 3.967535
F 51.814863 69.375998 11.283115
F 42.969663 54.128698 6.780475
F 43.068663 66.480298 7.683105
F 43.256463 59.382298 10.458315
F 42.577263 61.618498 3.834445
F 42.883963 58.995898 2.935955
F 43.022963 53.966198 4.055555
F 47.252063 69.447698 18.490815
F 47.263463 69.668298 14.015415
F 56.147163 69.738898 11.302115
F 56.082663 69.494098 21.505315
F 60.500463 69.554298 18.696015
F 55.922463 69.429698 6.794375
F 60.682863 69.420198 14.112515
F 45.123063 55.388598 24.630815
F 44.986163 65.645298 25.731515
F 44.802563 57.894698 28.317715
F 45.098563 65.649198 28.603215
F 45.010063 57.974898 25.581515
F 60.450363 54.088398 43.017515
F 51.507963 59.148098 24.993815
F 44.951163 57.805298 42.932915
F 47.199363 54.004498 25.689615
F 44.888163 62.990498 24.827915
F 53.546563 57.813298 40.535515
F 56.211763 66.793998 22.161315
F 47.259663 59.298698 24.666415
F 47.242663 66.799498 24.828715
F 47.013263 54.016198 28.451315
F 47.009763 61.720598 28.544215
F 49.492863 55.195898 24.679615
F 47.119663 61.774998 25.782015
F 51.576463 59.078398 29.344615
F 49.671963 65.621698 28.427915
F 49.346163 57.703398 25.703815
F 49.441363 65.592898 25.770615
F 47.127563 53.923498 35.613115
F 46.986563 53.902398 40.334615
F 51.470063 53.960998 25.805015
F 49.426763 63.026098 24.981615
F 44.922563 62.919498 39.332815
F 49.530663 65.706098 42.970815
F 55.989463 61.712598 43.204415
F 53.784363 63.005298 22.322215
F 49.463563 55.420298 21.978215
F 51.839763 66.715698 25.092815
F 51.469063 54.183898 28.648715
F 51.611063 61.689098 25.899915
F 44.973763 55.320098 32.026015
F 60.480763 61.700698 43.128815
F 45.005563 57.753498 35.736915
F 44.740563 65.399398 35.726215
F 44.984663 57.876098 32.924415
F 62.744563 62.892698 22.211915
F 44.943963 55.407098 29.251615
F 44.779263 62.946898 29.390315
F 47.006663 53.980398 33.002915
F 47.096363 59.228898 31.926315
F 49.341263 57.877098 28.380215
F 47.330163 66.979398 29.468315
F 47.049863 59.162898 29.209715
F 47.328563 66.757298 32.274915
F 54.017563 65.558298 43.166515
F 47.135563 59.205198 36.583315
F 49.203763 55.374898 32.202015
F 49.442763 62.925298 32.068015
F 49.516763 57.999398 35.846415
F 49.376663 65.618298 35.836715
F 49.289263 58.006098 33.018715
F 49.411663 65.336598 33.225515
F 49.042263 55.405598 29.535815
F 49.255563 63.064498 29.355415
F 51.428863 54.023398 33.088115
F 51.661663 61.805898 33.348315
F 51.744863 61.601798 28.583515
F 51.847963 66.856998 29.532215
F 51.727063 59.176798 32.293415
F 51.608063 67.034598 32.335915
F 51.578563 54.135698 35.917715
F 53.723263 55.456298 36.929315
F 60.355563 59.023198 39.338515
F 47.058463 59.122498 39.513915
F 58.136763 57.943998 40.404915
F 60.529163 66.758998 22.358915
F 44.858163 55.117798 39.338915
F 45.136363 65.519498 40.164415
F 45.017463 55.186198 36.631415
F 47.265163 61.899198 35.721815
F 51.444763 61.647698 40.376915
F 49.254863 63.100898 22.259915
F 44.794463 57.671098 40.214915
F 47.048863 66.861998 36.573715
F 51.651763 66.984398 39.527715
F 47.376563 66.899598 39.223415
F 60.485463 61.590398 40.365215
F 60.799463 66.926998 29.307415
F 49.520763 65.689398 40.325115
F 51.482163 59.147298 39.427415
F 51.604863 66.968098 36.817515
F 51.693163 61.874798 36.055215
F 47.158263 61.847798 32.928615
F 47.308363 53.839898 42.960915
F 45.087763 65.420098 42.999415
F 49.452163 63.154598 36.900715
F 58.582863 65.718298 43.175515
F 47.244863 61.759298 43.122215
F 58.114263 55.452098 36.730715
F 53.779463 65.584298 35.968515
F 53.840363 62.987198 25.132815
F 51.599663 61.658898 43.151515
F 51.591863 59.115698 22.265815
F 47.155863 61.712198 40.343015
F 44.997763 63.070998 22.044315
F 47.219263 59.332998 22.080115
F 53.711963 55.022498 24.764815
F 54.091763 65.507598 25.924415
F 62.772463 55.074398 24.972915
F 62.718063 63.007298 24.926215
F 53.862763 58.079998 28.564715
F 54.106263 65.460698 28.681615
F 62.780163 57.954098 28.491515
F 63.044063 65.549998 28.564515
F 53.648563 57.595098 25.800215
F 56.112363 66.999798 24.963215
F 62.672463 57.825498 25.819915
F 62.854963 65.550998 25.682615
F 58.341163 57.776098 43.236615
F 60.370363 54.247398 40.290515
F 56.186663 59.055398 22.184915
F 45.065463 65.515398 33.065615
F 56.074563 53.954698 25.799915
F 56.070763 61.587398 25.893915
F 58.228063 62.916198 39.685515
F 60.506463 66.922898 39.664115
F 55.979663 58.900698 25.004715
F 44.865963 62.971798 32.064315
F 55.900463 53.957098 28.700515
F 56.014563 61.773898 28.603715
F 58.361963 55.147798 24.981415
F 58.185163 63.009898 25.031215
F 58.201863 57.853998 28.702915
F 58.600663 65.586898 28.580015
F 58.201063 57.720798 25.888715
F 58.308563 65.525998 25.922015
F 58.129363 65.586098 40.532815
F 55.778663 59.230098 39.652215
F 60.538563 53.749798 25.773215
F 60.548463 61.722998 25.734415
F 60.631163 59.124198 36.669315
F 53.670963 55.525998 39.584515
F 60.337963 59.051998 25.020415
F 60.540363 66.790198 25.099315
F 60.365763 54.082398 28.624415
F 60.639363 61.901598 28.497515
F 53.782863 55.349698 32.381615
F 53.958963 62.853298 32.358315
F 62.890163 55.438098 32.224415
F 62.810963 62.989798 32.181115
F 49.257163 55.385598 36.682215
F 53.814963 63.049698 36.826415
F 62.780963 57.872398 35.939115
F 62.864263 65.408298 35.779115
F 53.955963 57.857298 33.038215
F 53.651063 65.514498 33.246515
F 62.712063 58.047298 33.107515
F 62.693563 65.473298 33.014815
F 53.764163 55.547798 29.494015
F 53.843463 63.051098 29.605015
F 62.581963 55.471498 29.402315
F 62.970763 62.971798 29.310915
F 55.883363 53.930498 33.232815
F 56.212563 61.568098 33.281315
F 56.006663 59.247898 29.494315
F 56.395863 66.772398 29.755415
F 56.124863 59.137898 32.169215
F 55.864563 66.812898 32.439015
F 55.875763 54.089598 35.964515
F 56.093563 61.712298 35.997215
F 58.209163 55.405898 32.416515
F 58.249163 62.934398 32.316215
F 58.143763 58.201598 35.922715
F 58.384163 65.603898 36.030815
F 58.251263 57.989898 33.182415
F 58.279763 65.573098 33.150815
F 58.223063 55.223298 29.591515
F 58.383163 62.964598 29.541015
F 60.623463 54.134298 32.845715
F 60.459863 61.722398 33.051215
F 60.522063 59.203898 29.447015
F 49.703963 57.625898 43.076915
F 60.528663 59.155798 32.094515
F 60.461663 66.692598 32.065615
F 60.375163 54.209298 35.699715
F 60.518863 61.634398 35.737815
F 51.767363 53.732098 43.257715
F 53.789763 63.059998 39.532715
F 62.800263 55.326398 39.379815
F 62.718263 62.873998 39.649915
F 49.246163 57.838298 40.301215
F 58.423663 62.964098 36.815715
F 53.703663 65.666498 40.402915
F 44.878063 62.805998 36.593115
F 54.053663 57.852398 43.276715
F 49.355063 63.106698 39.610515
F 62.814963 57.970798 40.251015
F 62.804363 65.558598 40.419115
F 53.854863 57.985498 35.729215
F 51.619563 59.197798 36.795115
F 62.629763 55.303798 36.733215
F 62.672163 62.727998 36.831715
F 55.836763 54.138798 40.402615
F 51.636663 53.939398 40.421015
F 55.944863 59.174098 36.969115
F 56.007163 66.945798 36.703215
F 55.926963 61.785198 40.465015
F 56.054363 66.922698 39.556015
F 60.710463 66.806598 36.905315
F 49.300163 55.171698 39.508015
F 57.998463 55.514398 39.403315
F 51.646363 66.754698 22.395015
F 53.889563 55.338698 22.026815
F 62.869263 65.677898 43.189115
F 60.523863 59.166098 22.374115
F 58.434063 55.340398 22.275215
F 56.092563 53.864098 43.092615
F 45.130163 55.305698 21.873715
F 58.135063 63.053098 22.311615
F 62.694663 57.731098 43.117315
F 47.173563 67.039998 22.113615
F 62.794163 54.847298 22.369615
F 47.105963 69.471898 32.986215
F 51.476263 69.703398 40.290815
F 60.369963 69.475798 43.267015
F 56.003263 69.555898 36.003015
F 47.164763 69.504798 35.745315
F 51.743763 69.542298 28.538015
F 56.160763 69.451798 33.132515
F 47.253163 69.405998 40.218615
F 56.018863 69.449798 25.892415
F 51.537463 69.433998 33.349415
F 60.588463 69.492798 35.912215
F 51.464263 69.484998 36.098915
F 42.640163 59.139298 29.356215
F 55.965663 69.442698 40.392015
F 60.622963 69.267998 33.226215
F 60.494163 69.339398 25.965415
F 56.103063 69.369598 43.208715
F 60.487863 69.320798 40.553115
F 47.304963 69.449098 25.659315
F 47.283163 69.430698 42.837015
F 56.229663 69.291798 28.678915
F 60.597263 69.463398 28.596015
F 51.680363 69.428398 43.075615
F 65.211163 7.686398 11.216915
F 80.607163 9.079658 3.094365
F 82.929263 7.449348 21.482015
F 71.543963 1.194888 2.999675
F 71.619563 8.966718 3.377005
F 67.284663 11.489898 13.882115
F 80.509363 3.694898 6.947845
F 80.584463 11.318698 6.789035
F 71.821063 3.709268 6.730935
F 71.866863 11.353998 6.911595
F 80.666363 3.674168 4.127055
F 80.691763 11.544398 4.125195
F 71.559063 3.765638 3.924605
F 71.723563 11.580098 4.210685
F 85.282663 1.062078 7.600035
F 69.624963 15.262798 21.170815
F 71.835863 1.110818 7.675955
F 65.017263 7.689918 21.212815
F 85.016863 16.613798 0.594388
F 67.170563 8.974208 0.395359
F 82.876263 7.673388 3.985985
F 82.847463 15.239298 3.980935
F 80.529963 8.808398 0.426041
F 65.137863 5.117068 14.859815
F 80.446163 11.330698 21.311815
F 65.133163 5.173318 10.309815
F 73.868563 7.488838 4.148365
F 74.091563 15.243498 4.187685
F 69.625163 15.331498 18.418815
F 64.952463 5.018328 17.520415
F 71.836663 1.027008 17.910915
F 71.703663 1.138088 10.577415
F 80.584863 0.992573 3.106575
F 67.255463 1.196578 3.061205
F 64.943063 4.875878 3.132485
F 82.827363 5.018038 3.407085
F 83.018463 12.740398 3.124525
F 82.830163 12.715398 0.532333
F 67.459063 1.371178 15.148215
F 73.950963 4.963628 3.189375
F 73.924963 12.712898 3.216105
F 82.904963 7.397658 6.765895
F 82.959263 15.205898 6.760825
F 69.607463 7.573988 18.588915
F 85.042463 8.717448 14.939715
F 84.964663 3.589928 21.267015
F 76.279463 16.658198 7.758985
F 73.924863 7.517008 6.818975
F 74.093563 15.305898 6.779515
F 85.350063 0.922195 14.993615
F 67.164663 16.349598 14.845915
F 85.115463 8.789218 3.174025
F 85.238063 8.871198 10.198215
F 80.740863 0.906006 15.005215
F 67.116063 8.885948 3.079885
F 65.128163 12.606798 10.485015
F 76.204163 1.060108 0.342265
F 76.014763 8.709708 3.222325
F 67.307463 8.798958 17.643415
F 71.804063 3.827498 21.370215
F 85.254663 11.596598 6.670575
F 67.258963 3.923238 6.593225
F 67.423263 11.527198 6.778675
F 76.069263 3.835998 6.818195
F 76.256163 11.517598 6.686165
F 85.189863 3.773298 4.045435
F 76.196863 16.587498 3.165405
F 67.218063 3.678358 3.960405
F 67.395963 11.496998 4.028855
F 76.321263 3.768168 4.104805
F 76.166363 11.315998 3.896385
F 80.859763 16.534798 7.636515
F 67.153763 1.368788 7.476535
F 83.039963 4.976508 0.730495
F 67.334663 1.399738 17.889015
F 85.122463 8.883458 17.612415
F 65.222263 15.372198 4.006485
F 73.860863 15.295598 21.488115
F 76.156763 16.673198 15.113615
F 64.942363 7.608668 4.066135
F 69.380563 7.764148 4.049015
F 69.637463 15.417098 4.033225
F 71.622063 1.064738 0.174358
F 78.461963 7.619938 4.025755
F 78.371963 15.244298 3.860275
F 64.817063 7.567968 6.655105
F 75.937663 11.400898 21.382715
F 69.444063 7.558068 21.274415
F 80.702863 1.055738 7.667825
F 65.219763 12.816598 17.852115
F 69.440063 5.148698 3.204905
F 69.512163 12.837798 3.070955
F 78.548363 5.056688 3.091195
F 78.346763 12.707798 3.123455
F 69.456163 7.606208 6.772515
F 69.738363 15.218998 6.894135
F 76.110663 11.335198 18.703415
F 78.421763 7.595018 6.749265
F 78.510063 15.466798 6.831625
F 78.265263 12.767898 17.647815
F 80.639763 1.043338 10.460515
F 80.637563 8.656678 10.412615
F 64.841963 15.472898 21.273115
F 76.290863 16.504398 10.525515
F 71.650363 8.984568 10.451815
F 71.593863 11.381598 21.354715
F 80.709163 3.531908 14.223315
F 80.707963 11.321698 14.073415
F 71.718563 3.826268 14.045915
F 71.901763 11.396098 14.116215
F 80.766663 3.626088 11.495215
F 80.840163 11.287698 11.309615
F 71.707063 3.820698 11.258515
F 72.006863 11.512698 11.461215
F 78.503163 15.284898 21.457715
F 80.789563 8.741238 7.743725
F 80.632163 1.121298 17.687015
F 78.370363 7.482118 21.345015
F 71.710063 8.794038 7.701765
F 67.494463 1.230358 0.317101
F 83.036263 7.557478 11.106415
F 82.908663 15.365498 11.196215
F 78.459863 4.983648 17.694615
F 67.343963 1.035498 10.459115
F 78.220563 12.785298 0.460516
F 69.487263 12.677698 17.613215
F 73.872963 7.657468 11.177415
F 74.067563 15.329898 11.290115
F 64.977663 15.465798 18.652415
F 82.950063 4.819378 7.482145
F 82.880863 12.612098 7.534045
F 85.013063 11.440298 14.219415
F 76.124463 1.095328 3.097535
F 73.952563 4.974678 7.779355
F 74.110463 12.720198 7.735695
F 82.894163 4.959768 10.356715
F 82.953263 12.843198 10.247815
F 85.257163 16.514398 7.564315
F 65.013863 7.553348 18.573915
F 73.995363 5.019628 10.454215
F 74.217563 12.835498 10.325715
F 82.846863 7.434848 13.856815
F 82.908863 15.308598 13.934715
F 69.668463 4.955938 17.790415
F 85.221863 11.629098 18.331615
F 64.935063 15.149198 13.882515
F 78.460163 12.617598 14.909415
F 74.014363 7.620328 13.989215
F 73.945163 15.272698 14.053515
F 67.358863 16.815998 3.159035
F 65.193763 12.615998 15.209615
F 85.081463 1.091348 17.790415
F 85.158063 9.006088 0.413319
F 73.993663 7.655078 21.224915
F 67.411563 8.981228 10.092615
F 74.119063 12.573698 0.396797
F 76.088563 0.982734 10.367115
F 76.258463 8.791798 10.260515
F 85.209463 11.434698 4.045495
F 85.132563 1.123818 3.098055
F 69.623063 12.929898 0.224539
F 67.238263 3.823508 14.133115
F 67.468363 11.448998 11.179915
F 76.140263 3.456468 13.972915
F 76.119563 11.508398 13.919315
F 85.316963 3.686618 6.796325
F 85.066863 11.549998 11.336615
F 67.170763 3.567708 11.381715
F 85.068963 16.615198 10.309415
F 76.105763 3.449158 11.299715
F 76.395663 11.467098 11.239115
F 65.039763 12.670198 7.646645
F 85.055363 11.409298 21.138915
F 71.885063 16.740398 17.848715
F 71.969763 16.753398 3.252185
F 67.085263 8.971698 7.420555
F 67.264763 11.454898 21.282515
F 76.209063 1.172158 7.633585
F 76.303463 8.937058 7.638465
F 85.241463 3.519828 14.083015
F 69.480163 7.527078 11.332015
F 69.606063 15.245798 11.458615
F 71.702463 16.615998 10.469115
F 78.465763 7.501718 11.320615
F 78.633563 15.256198 11.369415
F 78.340663 4.697288 15.073115
F 69.556463 4.962668 7.793875
F 69.638763 12.738398 7.674785
F 78.183463 4.939708 7.962795
F 78.559363 12.775698 7.623005
F 69.350263 4.852248 10.433515
F 69.758363 12.739598 10.379515
F 78.466463 4.767958 10.619015
F 78.613963 12.691298 10.394315
F 69.605963 7.514418 14.177615
F 69.609463 15.334898 14.239915
F 76.226763 8.834368 14.838415
F 78.244863 7.509388 14.049515
F 78.382163 15.258798 14.289115
F 69.637763 12.709898 14.872115
F 85.041463 16.834298 14.938715
F 80.697363 8.864028 17.739615
F 76.128863 8.895388 17.515615
F 67.405763 16.749198 0.416899
F 71.835563 8.837398 17.527215
F 65.119663 7.665818 13.969015
F 65.081463 15.322498 11.200215
F 80.619163 16.452098 0.366563
F 65.074263 12.847898 3.212885
F 85.120863 3.650538 18.577115
F 80.643063 3.631028 18.428615
F 80.469463 11.447898 18.721815
F 71.946963 3.749988 18.615015
F 71.720963 11.446998 18.587615
F 85.132363 16.669098 3.376475
F 80.712863 8.841868 14.998715
F 85.080763 1.031658 10.490415
F 71.730763 1.186148 15.153415
F 71.722463 8.921388 14.755415
F 67.368763 16.500698 7.565075
F 82.977663 7.415408 18.663315
F 82.828763 15.244298 18.699515
F 69.574563 5.087948 15.119215
F 65.177563 15.281098 6.703765
F 80.636963 16.476198 3.014345
F 78.517963 15.404698 18.563515
F 73.984163 7.571998 18.465815
F 73.917463 15.370098 18.823315
F 76.012463 1.062308 15.236015
F 82.882763 4.880758 14.988415
F 82.965363 12.908198 14.988515
F 67.291563 11.302498 18.596415
F 67.251563 16.539998 17.523215
F 74.080163 5.120318 14.879615
F 74.057263 12.809198 15.058915
F 82.991063 4.895358 17.663115
F 82.710663 12.738798 17.701215
F 76.241763 3.767898 21.449015
F 82.860863 15.361198 21.481815
F 74.161763 4.975778 17.549815
F 74.046263 12.793098 17.797215
F 85.107963 3.682298 11.375215
F 67.257763 3.978218 18.621515
F 78.521963 7.661718 18.468715
F 67.408563 16.586998 10.355215
F 76.224563 16.690298 17.938515
F 67.391763 8.978298 14.962515
F 76.343263 1.326408 17.791015
F 76.227363 3.765778 18.673015
F 85.118963 8.931628 7.614345
F 80.723163 16.686698 10.408115
F 73.951363 5.055068 0.395595
F 67.207863 3.900518 21.300615
F 80.751563 16.551698 15.014115
F 65.027763 5.159818 7.643865
F 71.811063 16.570698 7.747785
F 80.748163 16.670198 17.772015
F 71.839063 16.531298 15.098015
F 85.054563 16.665198 17.664015
F 78.255663 4.918658 0.333286
F 84.944163 1.007145 0.348733
F 65.128863 5.086988 0.449736
F 80.649963 3.731508 21.207615
F 76.160063 16.772198 0.390777
F 69.404663 4.949908 0.526449
F 71.718763 8.794838 0.482012
F 80.567463 1.256888 0.463591
F 71.747963 16.597198 0.390547
F 76.107963 8.640718 0.513730
F 65.177463 12.932298 0.499517
F 78.271463 -0.128492 4.264295
F 74.045163 -0.208785 18.813915
F 73.807363 -0.238495 11.397015
F 78.395363 -0.229137 11.266315
F 78.490663 -0.288047 6.944095
F 80.450663 1.136768 24.986415
F 80.855663 9.073258 25.043115
F 85.007563 8.821958 39.491115
F 71.863663 1.170478 25.006315
F 71.732263 9.030638 24.899615
F 85.123963 3.641188 35.840915
F 80.614763 3.796588 28.771115
F 80.760663 11.384398 28.546115
F 71.651563 3.847078 28.454515
F 71.729463 11.424998 28.790415
F 80.645363 3.774808 25.917515
F 80.725963 11.626098 25.922615
F 71.711463 3.752148 25.706915
F 71.472763 11.491898 25.933515
F 64.910163 12.736498 29.682715
F 85.289663 3.646048 33.198915
F 80.826563 3.781268 43.255015
F 64.945663 7.526008 28.666615
F 65.094063 15.503498 40.674415
F 67.298763 1.177108 39.617315
F 82.917163 7.678358 25.897415
F 82.989463 15.338698 25.908315
F 67.057263 1.267368 36.786715
F 67.151563 16.580998 29.413315
F 80.838263 1.027458 36.975015
F 85.173363 3.617018 28.701915
F 73.938063 7.714768 25.948915
F 73.747563 15.281098 25.743315
F 69.479663 15.315998 40.446015
F 85.006263 11.532098 35.765515
F 78.308463 7.475178 43.253715
F 80.741763 1.166148 39.755115
F 65.020563 4.922308 39.551915
F 64.943163 7.779888 36.134515
F 85.051063 1.099788 29.646215
F 82.729463 5.051228 24.940215
F 82.976463 12.686798 24.828415
F 76.173363 11.202298 43.034515
F 84.988163 4.021568 25.926315
F 73.631563 5.258478 24.948715
F 73.787363 12.720098 24.856615
F 82.745463 7.747318 28.686715
F 82.876863 15.315298 28.682715
F 69.373563 7.538078 40.480315
F 85.058763 16.542098 22.220115
F 80.570763 16.425798 29.407515
F 64.906063 4.996478 36.791315
F 73.646963 7.697098 28.656815
F 73.877863 15.414098 28.516415
F 76.167063 16.307798 22.316515
F 85.102763 8.904318 22.188615
F 64.965063 12.812598 22.231315
F 65.030463 12.921498 39.710815
F 67.327363 0.988779 25.112915
F 67.305863 8.922648 25.150815
F 76.274963 1.229778 39.406215
F 76.053863 1.203588 24.985615
F 76.074163 8.742268 25.046215
F 76.159763 1.094538 36.697315
F 71.759663 11.336098 43.185315
F 82.851563 15.250198 43.283715
F 67.239563 3.747078 28.470715
F 67.188963 11.431198 28.936715
F 75.955263 3.882528 28.544815
F 76.154863 11.448098 28.470515
F 65.113563 7.578088 33.304015
F 67.283563 8.910228 39.520515
F 67.036163 3.763588 25.759515
F 67.214363 11.509498 26.025015
F 75.925763 3.757438 25.822515
F 76.057563 11.268098 25.675215
F 85.134263 9.060978 36.655215
F 85.136463 1.039548 36.813015
F 76.225063 11.385698 40.345015
F 85.075063 8.877408 29.378915
F 85.164963 3.892488 40.292815
F 85.000663 9.018248 32.097715
F 65.060563 12.844098 25.114215
F 65.021063 15.263498 33.208315
F 74.198963 5.225878 22.230315
F 69.616463 7.666678 25.733815
F 69.372263 15.502598 25.885115
F 75.960763 8.997198 36.805515
F 78.419363 7.671168 25.711115
F 78.091063 15.126698 25.910115
F 64.935463 4.953978 29.538115
F 64.849763 15.380498 28.671215
F 82.791363 4.820508 22.268615
F 85.047263 11.536998 28.528215
F 64.991963 7.576808 40.583515
F 69.436363 5.129018 24.952115
F 69.435063 12.860498 24.928115
F 78.271663 5.010298 24.826315
F 78.409763 12.556998 24.939015
F 69.268463 7.762028 28.576115
F 69.706263 15.472098 28.704215
F 85.042863 11.484698 40.361515
F 78.247963 7.611948 28.511815
F 78.368363 15.108098 28.673815
F 78.513963 12.594298 39.599615
F 80.584863 1.136838 32.362515
F 80.400663 9.014778 32.236815
F 67.246563 11.480498 40.646515
F 71.509663 16.774698 22.209815
F 71.646763 8.806208 32.371015
F 85.014163 1.076128 22.336115
F 80.464263 3.608128 35.997015
F 80.649663 11.560198 35.786915
F 71.639763 3.801978 36.026115
F 71.679563 11.494398 35.806515
F 80.550563 3.755598 33.165515
F 80.539263 11.551698 33.064515
F 71.616763 3.578888 33.207815
F 71.770763 11.489298 33.095015
F 80.632463 1.017768 29.633115
F 80.608863 8.976298 29.656715
F 80.550763 1.372638 22.363415
F 65.184063 15.645298 43.421515
F 71.500263 8.979098 29.753015
F 65.037563 12.771498 36.923015
F 82.680063 7.717318 33.039815
F 82.825763 15.455998 33.085515
F 78.544363 4.931608 39.587515
F 80.734863 16.526398 39.401315
F 78.220763 15.353698 43.051015
F 69.283563 12.785998 39.564515
F 73.904163 7.498538 33.371815
F 74.028363 15.354498 33.295615
F 65.055963 12.767898 32.388015
F 82.813163 5.036458 29.517815
F 82.841163 12.797298 29.442515
F 85.059463 16.666798 39.698815
F 71.721663 1.117478 36.621015
F 73.893763 5.167008 29.555215
F 74.036163 12.825798 29.539015
F 82.908163 5.072218 32.325015
F 82.764863 12.964998 32.147915
F 71.837263 16.861898 29.578915
F 71.769163 8.892428 22.235515
F 73.705963 5.028648 32.231615
F 73.771863 12.889398 32.206015
F 82.719163 7.704008 35.788815
F 82.890763 15.393798 35.759315
F 69.585663 4.896318 39.528615
F 76.160663 3.695458 40.422615
F 67.207463 1.201398 32.081015
F 78.270163 12.740198 36.829615
F 73.765463 7.694098 36.008115
F 73.878663 15.269998 35.917415
F 67.245763 9.001988 36.794115
F 69.562363 15.473298 43.099815
F 78.588563 4.969398 22.116615
F 84.993263 16.690298 37.043515
F 71.690363 0.997020 32.236115
F 67.331963 8.980728 32.525415
F 71.674963 1.240268 29.508215
F 76.091263 1.236598 32.305015
F 76.010363 8.943618 32.295615
F 85.036963 8.964858 24.808515
F 64.876463 4.943118 24.848115
F 85.104063 3.599598 43.149615
F 67.106563 3.719208 35.955215
F 67.273363 11.529898 35.968815
F 76.189363 3.718148 35.885815
F 76.109463 11.478098 35.956615
F 85.163663 11.550898 25.825915
F 65.137063 7.486448 25.907315
F 67.078363 3.792388 33.107415
F 67.350663 11.482798 33.197315
F 75.911063 3.782068 33.218615
F 76.025863 11.545198 33.184915
F 84.922363 11.777398 33.013015
F 73.879263 7.576278 43.075015
F 69.394263 7.504488 43.163915
F 67.185863 1.217108 29.454515
F 67.240263 8.906018 29.750515
F 85.072263 11.462198 43.173015
F 76.127463 1.399468 29.533115
F 75.920963 8.758668 29.507715
F 67.196263 16.956198 25.040415
F 69.499163 7.419608 33.375015
F 69.586363 15.544498 33.087315
F 67.314763 3.727318 43.113415
F 78.175963 7.567018 33.236215
F 78.493063 15.329898 33.022915
F 78.401863 5.035018 36.924815
F 69.370363 5.206558 29.489615
F 69.539363 12.928498 29.662115
F 78.304963 5.083138 29.584715
F 78.529063 12.590498 29.418015
F 69.358563 4.885758 32.247615
F 69.628163 12.999398 32.312115
F 78.181863 5.168348 32.292815
F 78.390563 12.826598 32.098115
F 69.465063 7.465798 36.021915
F 69.457163 15.380398 35.895715
F 76.230863 8.904518 39.557115
F 78.269863 7.573158 35.997215
F 78.389963 15.295898 35.780215
F 69.415963 12.821598 36.827015
F 80.644563 16.849398 32.078115
F 80.685463 8.658278 39.525015
F 85.200563 1.118228 32.359215
F 71.772763 1.389358 39.368715
F 71.650063 8.940098 39.621115
F 67.256863 8.822758 22.318015
F 80.634063 16.503198 36.730415
F 71.652763 16.472598 36.907115
F 64.951063 7.655678 43.299715
F 67.282463 16.562498 39.644715
F 80.730963 3.700328 40.521415
F 80.657063 11.232198 40.585615
F 71.754763 3.787938 40.637215
F 71.631263 11.431498 40.422615
F 64.990363 15.382998 26.004715
F 80.397563 8.908138 36.765315
F 76.152563 16.668398 32.128215
F 67.180063 16.616898 32.248415
F 71.478463 8.979368 36.909615
F 65.005363 5.195648 32.267215
F 82.795663 7.422648 40.625215
F 82.991563 15.096298 40.530215
F 69.316563 4.968818 36.848015
F 76.047163 16.724698 29.417915
F 73.960563 15.331298 43.244515
F 78.541663 15.289898 40.404615
F 73.935763 7.645678 40.325015
F 73.941863 15.388698 40.562515
F 80.543863 16.321398 25.161415
F 82.777163 4.898698 36.578615
F 82.889963 12.839798 36.636815
F 67.289763 16.575498 22.292915
F 76.174863 16.609998 39.534215
F 74.061463 5.055778 36.885915
F 73.873163 12.734698 36.851815
F 82.859363 4.952548 39.234815
F 82.689463 12.685598 39.349515
F 71.680363 16.605598 39.625115
F 85.031763 16.787498 29.409115
F 73.977963 5.149248 39.545915
F 73.909163 12.716098 39.713015
F 85.124763 1.254508 39.550415
F 65.040963 15.294098 35.996315
F 78.296263 7.633448 40.448715
F 67.252863 3.791148 40.388215
F 84.994063 16.815598 32.309815
F 85.046963 1.337728 25.058915
F 67.387963 1.344298 22.306315
F 76.102463 16.475698 36.826615
F 71.950963 16.784398 32.306415
F 73.736763 12.669398 22.185115
F 85.076563 16.615698 25.012915
F 71.639963 16.786998 24.977015
F 75.969463 16.617698 24.984015
F 76.094263 3.680458 43.039415
F 82.738263 12.653098 22.044315
F 71.573563 3.722368 43.251315
F 67.183263 16.539198 36.899715
F 76.301063 1.213328 22.193415
F 71.753863 1.213578 22.304215
F 80.532263 11.456698 43.350815
F 78.297363 12.554398 22.070715
F 69.537563 5.063868 22.269515
F 69.391163 12.764798 22.146015
F 67.341063 11.497298 43.330415
F 82.802963 7.764928 43.348215
F 76.263563 8.832778 22.308315
F 80.775063 8.844798 22.280315
F 80.673863 16.655598 22.337815
F 64.856063 5.066618 22.057915
F 78.511963 -0.054283 35.970815
F 82.635563 -0.214223 43.130715
F 69.520763 -0.150962 43.071115
F 83.116463 -0.101893 40.466315
F 78.457463 -0.154516 43.122515
F 73.988763 -0.074213 40.246815
F 82.921563 -0.177511 35.821015
F 82.796263 0.053489 33.270715
F 64.938363 -0.097288 36.016215
F 80.632163 24.277098 3.211355
F 80.632563 32.174798 3.254135
F 71.833363 24.244398 3.128005
F 71.728663 32.035998 3.230635
F 80.713963 26.722798 6.819945
F 78.351763 23.193898 18.710915
F 80.553763 19.210198 6.769155
F 71.685563 27.005798 6.993035
F 69.443363 31.091298 21.553615
F 71.832963 19.087198 6.982505
F 80.610663 26.980798 4.077165
F 65.149163 23.085698 18.534515
F 80.719163 19.001398 4.103485
F 71.537963 26.734998 4.134325
F 85.043863 19.303198 13.961115
F 71.778463 19.276898 4.189385
F 82.863863 20.469398 0.502860
F 65.055063 20.555698 10.436715
F 67.513163 24.367998 0.611059
F 65.021763 20.573398 3.226875
F 83.054263 30.730598 4.145365
F 82.823463 22.869998 3.932505
F 65.049063 28.324698 3.272185
F 84.908863 19.104498 11.379215
F 73.939663 30.675898 4.180125
F 73.912163 22.906898 4.206605
F 82.513163 22.876098 21.653215
F 73.969463 20.413598 0.573390
F 85.138463 32.124598 0.508556
F 64.962863 30.893198 4.304585
F 85.224763 32.060698 3.133385
F 69.591763 28.162098 0.608687
F 82.875363 28.130198 3.195585
F 82.874363 20.323698 3.121245
F 67.348263 32.167498 0.526166
F 64.812363 22.917798 11.525415
F 73.836263 28.083398 3.305205
F 74.116763 20.346398 3.380945
F 82.776363 30.708698 6.925405
F 82.834163 22.971398 6.744885
F 84.747363 31.898198 15.077115
F 84.936063 32.163798 17.811715
F 74.050163 30.964698 6.970835
F 73.883563 22.934298 6.801975
F 85.110063 19.101598 6.828385
F 64.910663 28.375398 17.861415
F 67.294663 24.279698 3.277925
F 67.281563 32.023198 3.347005
F 76.277563 24.315198 3.262675
F 76.191263 32.191698 3.260405
F 65.076163 20.567398 0.454865
F 65.132863 28.312898 10.638915
F 85.210963 26.945198 14.115815
F 67.358363 26.872198 6.713235
F 69.448363 20.430798 15.000715
F 67.212763 19.086098 6.690885
F 76.084563 26.672898 6.735785
F 76.100563 31.999898 0.420566
F 76.312963 19.261498 6.873395
F 85.022063 26.657298 18.837115
F 78.533963 20.585198 17.766515
F 85.037563 19.277798 4.214075
F 67.227363 26.874098 4.101845
F 78.296763 28.270998 17.663015
F 67.391463 19.448098 4.017525
F 76.196663 26.809998 4.085315
F 78.196363 30.978398 18.618815
F 76.367563 18.987898 4.127285
F 64.981463 30.856698 14.119515
F 80.694563 19.193398 21.620615
F 71.904963 24.453198 0.492505
F 74.061163 30.888598 21.491215
F 84.952963 19.090998 21.483515
F 84.939863 27.027698 6.740635
F 69.489863 30.631298 4.205735
F 69.569763 23.006798 4.193035
F 78.343263 30.712298 4.128915
F 78.389663 22.967598 4.162625
F 65.057763 20.399198 17.615015
F 84.964763 31.911998 10.494415
F 85.229063 26.824698 4.046175
F 69.383363 23.275798 21.331315
F 69.379963 28.100498 3.246455
F 69.617663 20.580298 3.105975
F 78.424563 28.132698 3.187555
F 78.417563 20.460698 3.266735
F 69.586363 30.739998 6.926405
F 69.600863 22.900898 6.962865
F 78.365263 30.617198 6.764305
F 78.320963 22.981898 6.881045
F 80.406863 24.210498 10.433415
F 80.598163 32.157298 10.391315
F 71.692163 24.355398 10.322315
F 71.640463 31.948798 10.656415
F 80.633263 26.761598 14.099515
F 69.550663 23.030798 18.602715
F 80.671463 19.416098 14.272415
F 71.681563 26.967398 13.982715
F 69.545063 30.854798 18.725415
F 71.593063 19.064998 14.085715
F 80.397663 26.907198 11.377915
F 76.185063 32.000998 14.815215
F 80.532163 19.286398 11.556315
F 71.839163 26.841998 11.383715
F 69.489663 20.512198 17.773415
F 71.758463 19.340198 11.382315
F 80.529963 24.247698 7.683715
F 80.526563 32.147098 7.678795
F 71.792663 24.444098 7.748875
F 71.705763 32.117498 8.007005
F 82.674463 30.689798 11.309415
F 82.795863 23.053198 11.478315
F 82.929263 30.731998 21.382315
F 64.940463 20.305998 14.960615
F 73.981263 30.770198 11.411615
F 73.889563 23.054798 11.306115
F 82.735663 28.177598 7.770855
F 82.853263 20.394698 7.753665
F 85.063863 24.494198 14.964715
F 84.748963 24.493998 7.733625
F 73.969563 28.176998 7.633225
F 74.083063 20.340998 7.766855
F 82.684563 28.165398 10.300815
F 82.798663 20.487498 10.549415
F 78.511463 20.633098 0.456436
F 69.443663 20.554198 0.323648
F 73.941663 28.323198 10.507415
F 73.988563 20.459198 10.478315
F 82.803263 30.450198 14.036215
F 82.901863 23.140798 14.293015
F 69.416863 28.166898 14.903015
F 65.068463 23.146198 4.058285
F 73.905563 30.663198 14.185715
F 73.806663 23.195698 13.943615
F 84.744763 24.361798 10.383315
F 80.849763 32.000098 0.518765
F 67.188763 24.177198 10.385115
F 67.107163 32.008598 10.481815
F 76.204163 24.310798 10.616915
F 76.125863 32.268298 10.490915
F 64.985263 23.302398 21.273315
F 69.520663 28.281598 17.725815
F 65.321863 28.341198 7.953385
F 67.184863 26.880898 14.110115
F 76.086263 32.177798 17.730615
F 67.237663 19.094098 14.105215
F 76.090963 26.788398 14.066715
F 76.075363 24.250998 15.131415
F 76.123263 19.195498 14.111615
F 76.059263 26.904798 21.449815
F 78.347063 20.597498 15.069115
F 80.642563 24.429198 0.488295
F 67.317463 26.726098 11.242315
F 78.417663 27.962298 14.973715
F 67.045963 19.035598 11.293115
F 75.999163 26.833398 11.376115
F 67.125463 27.125698 21.455415
F 76.238963 19.076198 11.326515
F 65.042563 30.907998 21.348015
F 85.143463 31.932898 7.787345
F 67.212663 24.138498 7.733335
F 67.339463 32.219398 7.764635
F 76.155363 24.187998 7.693865
F 76.315663 32.201098 7.554115
F 69.303863 30.595298 11.495215
F 69.478963 22.881898 11.368915
F 78.115963 30.803898 11.162215
F 78.223563 23.076498 11.515515
F 69.476663 28.255498 7.903925
F 69.493463 20.209998 7.849335
F 78.353563 27.979098 7.657815
F 78.435663 20.505998 7.724145
F 69.471863 28.075698 10.657115
F 69.291463 20.250098 10.469915
F 78.213863 28.202798 10.451315
F 78.448463 20.528198 10.468915
F 69.457763 30.810598 14.195715
F 69.507663 23.006898 14.048815
F 78.428763 30.585098 14.057815
F 78.426263 23.110798 14.175915
F 80.597363 24.537398 17.947115
F 80.584863 31.982998 17.720915
F 71.767663 24.324598 17.682615
F 71.814763 32.258798 17.856215
F 71.767563 19.457098 21.371215
F 71.753163 27.048298 21.368415
F 65.121163 20.377798 7.739195
F 67.219263 19.283198 21.295615
F 84.924663 26.771198 11.444715
F 85.009463 24.214898 17.659915
F 80.477063 27.104498 18.835815
F 67.252663 32.198998 15.071615
F 80.882063 19.266998 18.714315
F 71.768963 26.875698 18.779415
F 76.349163 19.289798 18.788515
F 71.849663 19.381398 18.722215
F 80.610463 24.359898 15.224615
F 80.577363 31.973898 14.989015
F 71.642663 24.461598 14.997615
F 71.838163 32.110898 15.097215
F 82.927763 30.621198 18.699415
F 82.715063 23.117398 18.791615
F 64.973863 22.771798 14.142015
F 85.145263 24.351598 3.036585
F 73.984563 30.863698 18.796915
F 73.869663 23.019798 18.593715
F 82.895963 27.915998 15.030215
F 83.029563 20.549298 15.155215
F 65.008063 30.939598 18.615915
F 76.080863 24.354998 17.886115
F 73.818463 28.142498 15.069115
F 73.870763 20.631998 14.824115
F 82.975463 28.107798 17.812015
F 83.115863 20.502098 17.925915
F 80.672563 27.080998 21.514915
F 67.254163 32.180498 17.821715
F 73.957763 28.189798 17.760115
F 74.057663 20.347898 17.632915
F 67.319863 24.447198 17.661015
F 67.313063 19.000798 18.584815
F 76.098563 26.879898 18.817015
F 67.214863 27.027098 18.681215
F 67.227563 24.283098 14.925315
F 78.442563 23.039698 21.622015
F 85.078763 26.625698 21.532415
F 65.055363 22.986398 6.900615
F 85.173963 19.225898 18.937415
F 65.138863 30.929298 7.015455
F 64.998563 28.225698 14.968615
F 74.019863 23.171598 21.401415
F 78.322463 30.745598 21.415115
F 64.931563 30.820398 11.394515
F 76.304363 18.857298 21.532015
F 65.063163 28.401098 0.432025
F 73.942263 28.286098 0.630811
F 71.620563 32.049898 0.540314
F 76.162463 24.343998 0.505481
F 85.095763 24.204098 0.353917
F 83.085463 28.126498 0.598373
F 78.401763 28.207998 0.524200
F 84.861363 34.593198 11.113815
F 71.680463 34.551598 4.241815
F 71.745363 34.807698 18.548215
F 80.380063 34.738998 6.877375
F 67.268063 34.837998 6.802225
F 71.719163 34.738898 6.919175
F 76.100763 34.708598 4.309215
F 85.101163 34.338298 14.020315
F 85.139063 34.779998 21.466215
F 80.745463 34.547898 14.000415
F 67.298563 34.698298 11.417815
F 80.803763 34.738698 18.503215
F 67.308963 34.831998 18.640215
F 84.955463 34.601198 6.694345
F 80.617963 34.785898 4.152205
F 71.732763 34.673298 11.547615
F 85.006463 34.575598 18.718715
F 76.323063 34.747098 18.541115
F 71.710963 34.610598 14.185715
F 76.083663 34.883298 6.875065
F 67.381863 34.569298 4.118545
F 80.538963 34.645698 11.279115
F 80.439063 24.459598 25.148315
F 80.740763 32.025298 24.960615
F 71.488863 24.533098 25.110715
F 71.598163 32.205498 25.009515
F 80.666763 27.061098 28.720515
F 78.343063 30.783898 40.567315
F 80.555963 19.129398 28.837715
F 71.673663 26.929698 28.602315
F 69.571263 23.121098 40.586115
F 71.466763 19.490798 28.718515
F 80.702663 26.991398 26.149815
F 69.694263 23.215698 43.225915
F 80.470463 19.076198 25.972215
F 71.537263 27.052398 25.967215
F 69.565663 30.775898 40.535815
F 71.458963 19.532698 25.864615
F 64.835363 20.545098 25.040215
F 85.239363 27.040998 26.140915
F 65.019363 28.042498 36.790015
F 85.135963 19.157398 36.094715
F 83.060663 30.864098 25.775815
F 82.705763 23.140098 25.802515
F 83.047963 30.636398 43.193615
F 85.068363 24.326798 39.737015
F 73.898263 30.911298 25.870615
F 73.731363 23.221098 25.965515
F 73.870363 28.280698 22.427515
F 73.793763 30.901498 43.025215
F 65.008963 20.556598 39.647615
F 85.140963 24.271798 32.280115
F 64.950463 28.134598 24.929815
F 76.145963 31.883298 39.391915
F 82.929463 28.252598 25.205015
F 82.670863 20.562898 25.193415
F 64.896463 28.277298 22.310215
F 78.287863 28.110598 22.236915
F 73.928363 28.321498 25.150815
F 73.850763 20.655298 25.168715
F 82.896863 30.966898 28.486415
F 82.886363 23.244898 28.518415
F 82.843063 22.954598 43.355115
F 64.813263 23.074498 25.924615
F 73.851563 30.895598 28.607615
F 73.777063 23.161798 28.716415
F 84.925463 24.465198 25.161215
F 78.396363 23.244498 43.261915
F 67.030063 24.290898 25.023115
F 67.032763 32.187998 25.022615
F 76.022863 24.450298 25.037815
F 76.328363 32.163798 25.182015
F 82.930363 28.190398 22.340315
F 65.093063 30.905498 43.285415
F 85.112463 32.134998 32.313715
F 67.230563 26.747598 28.562815
F 78.545363 20.595298 39.457715
F 67.156963 19.152898 28.729215
F 76.154063 26.967598 28.631315
F 78.239963 28.233298 39.647615
F 76.098363 19.346798 28.429415
F 85.193263 24.498598 29.537015
F 67.266463 19.268698 43.010215
F 65.019063 20.569598 29.807115
F 67.129563 26.885298 25.852115
F 76.133963 31.821698 36.743915
F 67.052763 19.391098 25.934915
F 76.081563 26.908898 25.975515
F 76.275763 24.305698 36.886315
F 76.083563 19.236298 25.787315
F 85.197963 27.044798 33.192115
F 78.439563 20.450598 22.438415
F 64.976863 23.292598 33.174415
F 84.820463 19.212598 26.103715
F 80.530163 31.959298 22.226915
F 76.225263 24.294598 39.629615
F 69.301963 31.097698 25.837415
F 69.329163 23.205698 26.072315
F 78.462363 30.883198 25.954615
F 78.165163 23.125098 26.012815
F 69.460663 20.715498 22.165515
F 64.951763 28.183598 29.465815
F 65.239063 23.119198 43.376015
F 65.037763 30.752998 25.905415
F 69.294963 28.384198 25.003715
F 69.325263 20.736398 24.942215
F 78.452363 28.357698 25.064615
F 78.182263 20.619498 25.157815
F 69.292163 30.815898 28.544015
F 69.325063 22.979798 28.904315
F 78.431763 30.959498 28.680615
F 78.327163 23.011098 28.666215
F 80.657563 24.404698 32.439415
F 80.537563 32.354998 32.274515
F 71.588063 24.376698 32.309115
F 71.577463 32.022898 32.128615
F 80.498963 26.865198 36.116115
F 69.459963 20.546998 39.538615
F 80.664363 19.096098 35.742715
F 71.855463 26.850398 36.016015
F 67.144463 32.029698 36.823515
F 71.793263 19.112398 36.205515
F 80.776063 26.957598 33.473715
F 69.297863 28.227098 39.666915
F 80.721663 19.399898 33.023715
F 71.656063 27.080898 33.299915
F 65.035363 23.151098 40.637115
F 71.713463 19.255898 33.411315
F 80.588063 24.304998 29.638415
F 80.693363 32.175198 29.499215
F 71.543863 24.423798 29.682815
F 71.552463 32.228398 29.560215
F 82.797063 31.011998 33.169215
F 82.862163 23.287798 33.408415
F 69.400563 30.738998 43.177415
F 74.000363 23.048998 43.183115
F 73.773163 30.704398 33.034215
F 73.813863 23.131498 33.304715
F 82.967963 28.343398 29.671315
F 82.746563 20.681498 29.674515
F 80.567563 19.207998 43.233615
F 85.059963 19.236298 33.440715
F 73.894563 28.190798 29.558215
F 73.927963 20.573798 29.632615
F 82.943163 28.457298 32.394215
F 82.995163 20.707098 32.287515
F 85.198563 26.869798 43.196615
F 85.077863 32.185798 29.510415
F 74.073563 28.111998 32.275615
F 73.875563 20.560498 32.451115
F 82.803963 31.023998 36.009915
F 82.875963 23.057898 36.062415
F 65.122363 23.194198 35.910515
F 67.176763 24.562098 22.290615
F 73.960663 30.648698 35.719215
F 74.033263 23.043998 36.067115
F 67.380463 26.967598 43.262915
F 71.772863 19.228398 43.343415
F 67.266863 24.415398 32.283815
F 67.067763 32.047398 32.421815
F 76.100163 24.381998 32.269615
F 76.225963 31.922398 32.255915
F 71.745663 24.337798 22.462015
F 67.410463 24.422898 37.078715
F 64.919063 30.861198 28.680915
F 67.204463 26.937998 35.874715
F 71.742663 27.032098 43.246715
F 67.336963 19.200098 35.910615
F 76.325163 26.838298 36.081315
F 85.256663 24.300298 37.119315
F 76.032363 19.098598 35.860015
F 85.223363 26.910598 36.045815
F 85.061263 19.386698 28.733715
F 85.080463 19.165398 43.122215
F 67.175863 26.903698 33.223115
F 78.322363 20.296198 36.694315
F 67.184863 19.071798 33.291715
F 76.254163 26.914698 33.237315
F 76.188463 19.243198 40.351415
F 76.071363 19.095098 33.181515
F 65.078863 28.159198 39.711815
F 65.125063 20.651298 36.699815
F 67.122763 24.239698 29.588215
F 67.066963 32.184098 29.636615
F 76.074163 24.394698 29.611515
F 76.048663 32.143398 29.578115
F 69.357263 30.707898 33.174915
F 69.303363 23.142498 33.337915
F 78.570863 30.705498 33.072615
F 78.258163 23.154798 33.217915
F 69.405463 28.122298 29.456615
F 69.208963 20.420798 29.930415
F 78.364463 28.417498 29.419215
F 78.309763 20.492498 29.679115
F 69.389663 28.092998 32.089415
F 69.442563 20.479698 32.502215
F 78.563463 28.062198 32.236715
F 78.207263 20.503698 32.295915
F 69.485463 30.957698 35.804115
F 69.511963 23.001398 35.971515
F 78.465063 30.651198 35.747515
F 78.374863 22.873698 35.938515
F 80.656063 24.343998 39.601515
F 80.552863 32.128098 39.643815
F 71.755863 24.358098 39.536015
F 71.826663 31.980298 39.550115
F 85.104863 32.200398 24.802215
F 78.456763 23.070598 40.480615
F 85.144163 26.993198 28.771015
F 67.379463 24.179698 39.811115
F 78.393163 28.168098 37.014215
F 67.288963 32.000498 39.622215
F 80.489763 26.869798 40.485715
F 76.206063 26.870998 40.621015
F 80.588163 19.109398 40.424315
F 71.639963 26.985298 40.531115
F 69.556563 20.411598 36.851115
F 71.749563 19.199498 40.607115
F 80.562963 24.231698 36.917215
F 80.481563 32.190098 36.951115
F 71.784663 24.349698 36.933215
F 71.795163 31.916098 36.758715
F 82.743763 30.961898 40.523915
F 82.789363 22.928998 40.668115
F 67.148563 19.262398 40.424415
F 85.104663 19.298798 40.455015
F 73.915063 30.595498 40.350415
F 73.921863 22.979498 40.450015
F 82.710163 28.301398 36.825315
F 82.693563 20.491298 36.770415
F 65.032363 20.558798 22.331415
F 67.240063 26.836398 40.601715
F 74.040763 28.105498 36.824615
F 73.965363 20.404598 36.793515
F 82.664163 28.316998 39.669715
F 82.910663 20.405698 39.648615
F 64.914263 22.951798 28.668215
F 64.910563 30.595098 36.149115
F 74.062163 27.966998 39.487715
F 73.904863 20.394398 39.556715
F 64.961863 30.700098 33.407215
F 69.503563 28.404498 36.865015
F 85.068963 32.086098 39.674815
F 76.092363 27.046698 43.404815
F 85.089363 32.004598 36.974115
F 85.075263 27.138498 40.536615
F 65.013563 28.183198 32.284715
F 85.082363 24.015198 22.384615
F 76.234563 19.487698 43.216415
F 80.812363 27.085198 43.244915
F 78.326163 30.806598 43.228915
F 65.042363 20.680298 32.352615
F 65.059863 30.680098 40.661815
F 74.179763 20.512398 22.351515
F 85.231463 32.140998 22.146215
F 82.893963 20.305998 22.588115
F 76.308063 24.442098 22.427015
F 71.810263 32.220198 22.201215
F 67.147663 32.296998 22.364915
F 69.402263 28.328898 22.332615
F 76.224063 32.226398 22.424315
F 80.571263 24.565698 22.514615
F 71.710763 34.832498 28.595015
F 71.631363 34.830098 25.866315
F 76.169163 34.563698 35.957215
F 71.520763 34.628698 43.220615
F 80.569163 34.709998 43.263415
F 71.823863 34.557498 40.517215
F 85.148863 34.474098 35.951615
F 80.542063 34.671498 28.597715
F 76.239163 34.307198 33.234415
F 85.099663 34.731898 43.188015
F 85.195063 34.729098 33.187715
F 85.048263 34.759998 28.571015
F 85.139863 34.703698 40.508015
F 67.188963 34.567398 40.664915
F 80.837363 34.611998 40.503615
F 80.524063 34.762898 33.204515
F 67.050763 34.719698 28.809515
F 67.093463 34.801098 26.028315
F 80.670663 34.710198 36.007915
F 76.223563 34.826798 25.888915
F 76.186263 34.432398 43.076915
F 76.102963 34.750998 28.564715
F 80.700663 47.521898 3.123165
F 80.620963 39.562898 3.142345
F 71.691363 47.389898 3.154145
F 71.769963 39.735798 3.222515
F 80.544363 49.957298 6.716975
F 80.534663 42.239298 6.548925
F 71.446263 50.052898 6.846385
F 71.564863 42.259598 6.884705
F 80.530863 49.932498 4.064435
F 80.547363 42.136298 3.868185
F 71.809763 50.211598 4.220035
F 71.626363 42.338198 4.137635
F 69.381663 38.590198 21.528115
F 65.187063 38.628298 11.326615
F 65.048663 43.585498 17.763315
F 78.311863 36.069598 10.582415
F 82.907463 38.554698 3.976295
F 82.808463 46.215798 4.038905
F 64.899463 36.107498 10.467915
F 64.715563 46.184598 18.568315
F 74.134363 38.625698 4.104665
F 74.071063 46.085398 4.101805
F 71.684663 50.068498 21.245215
F 78.478963 46.322398 21.402115
F 64.965463 51.643398 14.980715
F 80.740663 42.550998 21.450315
F 78.521163 51.367598 10.446415
F 76.141363 47.548898 0.226900
F 69.377363 35.987498 0.526690
F 65.087263 38.513698 14.069915
F 65.086163 51.508898 17.814215
F 65.004163 43.819598 10.473015
F 82.994063 35.937298 3.192095
F 82.741563 43.659798 3.227355
F 64.908763 43.427498 7.704795
F 85.142963 42.266898 14.016115
F 78.359263 43.736098 17.754515
F 64.974763 36.031798 17.679915
F 85.133863 50.221698 18.656315
F 73.997363 43.443598 3.126575
F 82.781763 38.597698 6.691835
F 82.817663 46.088598 6.684345
F 65.122763 38.643098 18.711315
F 84.919063 42.359298 18.696315
F 73.860063 38.673798 6.638655
F 73.853163 46.247398 6.695775
F 78.371563 43.712498 0.367174
F 76.184863 47.435598 15.083715
F 67.191063 47.482998 3.278465
F 67.190963 39.672198 3.129525
F 76.213663 47.520898 3.077445
F 76.279063 39.750798 3.175835
F 85.086463 50.105398 6.660125
F 67.075663 39.699798 0.462130
F 67.105363 50.195598 6.864095
F 67.244163 42.292898 6.860805
F 76.222463 49.816498 6.829025
F 76.011163 42.483598 6.890335
F 85.053063 50.038798 3.942785
F 67.167363 42.671998 21.421915
F 67.147663 50.067598 4.156365
F 67.305863 42.256198 4.119545
F 76.059263 49.903698 4.158195
F 76.182263 42.195698 4.157795
F 73.959663 35.927698 17.574315
F 73.921863 36.024898 14.899815
F 78.512263 38.662798 21.334315
F 71.771763 47.347998 0.342969
F 65.127663 38.622198 21.460415
F 64.992363 46.095098 4.221955
F 69.562063 38.424998 4.127355
F 69.328163 46.200598 4.049025
F 78.402763 38.428698 4.185195
F 78.489863 46.146598 3.985815
F 64.994463 43.625298 0.351261
F 82.772563 46.217598 21.399315
F 67.123263 39.895898 15.075315
F 78.355863 51.225798 3.134455
F 82.738263 51.324998 0.383469
F 82.892963 51.403898 10.383715
F 78.410763 46.376098 18.644615
F 69.563563 35.972798 3.187445
F 69.473063 43.633898 3.137195
F 85.043663 39.974398 3.231525
F 78.358063 35.836898 3.119595
F 78.359663 43.416198 3.066545
F 69.381563 38.413098 6.860975
F 69.486263 46.258298 6.705435
F 78.182963 38.786498 7.006745
F 78.451563 46.038698 6.609615
F 80.740163 47.455698 10.285315
F 80.581163 39.849898 10.615115
F 71.670263 47.468798 10.519615
F 71.616663 39.905798 10.569015
F 80.451563 50.091498 14.062115
F 80.574663 42.275698 14.156715
F 71.620663 50.207898 14.029315
F 71.824663 42.411798 14.202115
F 80.729963 50.107098 11.359715
F 80.590963 42.349398 11.428515
F 71.762063 49.985398 11.372115
F 71.667263 42.382798 11.494615
F 80.737163 47.284898 7.579475
F 80.507163 39.685898 7.862595
F 71.725563 47.451098 7.800315
F 71.449063 39.774898 7.833565
F 82.884863 38.681598 11.372515
F 83.059563 46.124498 11.203915
F 82.940663 35.805298 14.865715
F 64.909463 38.516198 4.078425
F 73.950663 38.602998 11.188715
F 73.973663 46.183898 11.435615
F 67.099263 47.322598 0.469411
F 82.706163 36.004998 7.666625
F 82.814063 43.432098 7.519305
F 65.127163 51.408198 3.188725
F 78.489563 35.894998 14.892615
F 69.279463 46.206798 21.399215
F 69.493563 36.103998 15.086415
F 73.781763 36.113698 7.837335
F 73.645163 43.707598 7.795825
F 73.779963 35.851998 0.159154
F 82.750663 36.171698 10.429115
F 82.948763 43.507298 10.457315
F 64.988463 46.272898 21.333615
F 69.359763 38.605998 18.715815
F 85.007763 42.404298 21.478015
F 76.069263 50.030098 21.589015
F 73.829363 36.030698 10.525815
F 73.872663 43.630098 10.444415
F 82.849963 38.439898 13.910015
F 82.866263 46.288198 14.034815
F 65.011163 43.790598 15.018815
F 84.960963 47.466498 3.176715
F 73.832763 38.752598 14.003015
F 74.022263 46.133698 14.035415
F 65.099063 46.619898 13.938615
F 85.130363 39.845998 17.751915
F 67.421163 47.837698 10.294315
F 67.325663 39.902498 10.461515
F 76.172563 47.500198 10.355015
F 76.176763 39.844398 10.633815
F 85.012663 49.950798 14.136115
F 67.205463 50.197998 21.227915
F 67.104663 50.358598 14.208315
F 67.148863 42.432698 14.078415
F 76.191663 50.091198 14.139115
F 76.168663 42.230698 14.084615
F 85.063663 50.089998 11.423115
F 85.199163 42.303198 11.235415
F 67.211863 50.257498 11.492015
F 67.142263 42.408698 11.414715
F 76.284063 50.045198 11.388015
F 76.134363 42.459198 11.399515
F 75.995163 49.997398 18.861015
F 85.172863 39.744298 7.734255
F 67.202663 47.496998 7.569485
F 67.139463 39.737998 7.756645
F 76.142963 47.278998 7.695185
F 75.917063 39.910598 7.895135
F 69.491163 38.470798 11.401615
F 69.428263 46.378498 11.365615
F 78.322963 38.567498 11.615115
F 78.438363 46.146698 11.297015
F 64.891563 51.691098 7.640425
F 69.515763 35.919798 7.766045
F 69.506463 43.637898 7.617415
F 82.887063 51.436298 14.985315
F 78.276763 36.214998 7.880145
F 78.385263 43.454198 7.748485
F 85.048863 42.454898 4.018215
F 69.534163 35.906998 10.427015
F 69.337263 43.793198 10.405615
F 73.684763 36.020198 3.049185
F 69.507563 51.147998 3.132205
F 78.570263 43.610198 10.472515
F 69.370863 38.684498 14.095915
F 69.412063 46.273098 14.060215
F 78.490263 38.604398 14.184615
F 78.383963 46.171098 14.066615
F 80.580363 47.661098 17.530615
F 80.779263 39.849498 17.723415
F 71.622063 47.348098 17.839215
F 71.590563 39.845298 17.740415
F 74.123463 51.359598 10.604115
F 78.632363 35.909398 17.563615
F 69.288863 46.160898 18.622615
F 65.021063 35.973298 14.944515
F 80.651963 50.182698 18.682315
F 80.581663 42.471698 18.761315
F 71.634863 49.991498 18.522515
F 71.611263 42.329798 18.757915
F 80.592063 47.385298 14.886015
F 80.680863 39.725198 14.976015
F 71.854163 47.571198 15.066815
F 71.622763 39.856998 15.003215
F 82.896763 38.542598 18.606615
F 82.807763 46.406198 18.805415
F 65.180163 36.119098 0.524485
F 64.959763 35.952598 7.741855
F 73.753063 38.432298 18.588715
F 73.927163 46.265198 18.637715
F 74.032163 51.214898 3.149565
F 69.443663 51.466598 15.062715
F 82.844163 43.556998 15.123315
F 64.896863 51.158198 0.397030
F 85.111963 39.673898 15.083515
F 69.510163 43.676698 14.935015
F 85.306663 42.356798 6.733685
F 67.281463 47.682798 14.994415
F 74.061263 43.776698 15.176615
F 64.938363 38.628398 6.961775
F 82.875263 36.038998 17.497415
F 82.798463 43.730198 17.838715
F 85.066463 47.435298 15.040315
F 69.535063 51.549898 17.924615
F 85.289963 39.677898 10.450415
F 85.145263 47.530598 7.706865
F 73.881563 51.236498 15.075915
F 73.940563 43.582398 17.801815
F 78.359263 43.596198 14.901515
F 82.911063 35.977598 0.400512
F 82.740163 51.304098 7.666165
F 82.756363 43.606998 0.525918
F 65.005763 43.572198 3.123655
F 78.319663 51.292498 0.395521
F 76.148263 39.972898 0.390736
F 80.780763 39.546398 0.517546
F 67.022863 47.516998 17.714215
F 67.226963 39.997498 17.758915
F 76.137563 47.523298 17.831115
F 76.103063 39.733798 17.938415
F 69.522263 36.125698 17.639415
F 85.184663 47.611698 10.385715
F 73.882563 43.515598 0.306361
F 76.118663 39.804298 15.206115
F 78.477363 38.662398 18.548015
F 69.427863 43.596598 17.803615
F 78.282863 35.964098 0.432457
F 73.859463 51.123798 7.805005
F 67.376863 50.213898 18.501615
F 67.187363 42.408898 18.780415
F 78.353363 51.339198 7.720135
F 76.122563 42.440798 18.664015
F 82.728763 51.280598 3.121255
F 69.367563 51.331898 7.850545
F 76.437463 42.373098 21.336915
F 85.028663 47.698898 17.866015
F 82.827663 51.338198 17.675015
F 64.890763 46.134398 6.883905
F 69.533263 51.332798 10.560015
F 78.294663 51.164298 17.635215
F 71.955263 42.472698 21.638215
F 65.096463 35.867898 3.270705
F 78.421063 51.525198 14.943115
F 65.221563 46.403298 11.150215
F 85.017363 50.036998 21.376515
F 64.996763 51.687798 10.259415
F 73.960263 51.456298 17.722915
F 80.628463 50.145498 21.367615
F 73.870663 38.517098 21.168415
F 80.418563 47.250698 0.402986
F 82.748563 38.464298 21.382715
F 69.445463 51.360398 0.285103
F 73.765763 46.197398 21.459815
F 69.369563 43.533398 0.436845
F 73.944563 51.436598 0.391834
F 85.218263 39.780198 0.574584
F 84.916863 47.518498 0.423505
F 71.663363 39.836898 0.357910
F 66.924763 34.837098 21.456915
F 71.524563 34.768098 21.318215
F 67.336763 34.749398 14.160615
F 76.068763 34.651898 21.182315
F 80.560463 34.592998 21.371115
F 85.181163 34.669898 3.945205
F 76.170663 34.762898 14.202315
F 76.084963 34.842998 11.467915
F 80.590063 47.461498 25.129515
F 80.793963 39.790698 25.000415
F 71.505063 47.534298 24.981215
F 71.774063 39.709798 25.073515
F 80.577163 50.222098 28.729715
F 80.707063 42.379698 28.676115
F 71.470863 50.052098 28.934815
F 71.721163 42.418198 28.782915
F 80.526363 49.966598 26.126915
F 80.630563 42.278598 25.945215
F 71.531963 50.091298 26.016215
F 71.755063 42.229798 26.063915
F 64.761963 38.607098 28.647715
F 71.695163 49.935398 43.254015
F 64.749363 35.902698 25.106915
F 69.309363 51.328198 36.967315
F 82.998863 38.417998 25.987115
F 82.925763 46.303098 26.033315
F 69.447763 46.007898 43.167815
F 78.307863 35.880798 29.614415
F 74.141663 38.565498 25.882515
F 73.823763 46.278798 25.851515
F 78.416463 35.829298 36.890415
F 64.719463 43.615798 39.488315
F 78.228763 36.077498 22.153515
F 64.883163 51.253398 22.377615
F 73.777663 51.353098 25.143915
F 64.909063 38.480498 33.231115
F 85.161163 40.048298 36.835315
F 64.955163 43.613098 25.187515
F 76.231263 39.780898 22.061315
F 65.064363 46.222398 33.251715
F 64.948663 35.715998 36.835515
F 82.680263 43.760098 25.185715
F 82.631863 46.261798 43.027415
F 78.460063 51.446098 22.429715
F 85.157163 47.497698 39.518215
F 67.154863 47.541398 22.127015
F 73.993063 36.045098 25.100415
F 73.933663 43.657598 25.054515
F 82.827963 38.479198 28.647615
F 82.885963 46.474898 28.761415
F 82.766163 51.451198 29.735115
F 65.097463 35.855398 39.617215
F 73.987163 38.486498 28.743915
F 73.904763 46.336798 28.574815
F 64.905563 38.620998 25.972515
F 85.205263 39.805698 24.973415
F 67.368663 47.638698 24.862915
F 67.137563 39.850698 25.044315
F 76.155563 47.566298 25.013915
F 76.217563 39.771798 24.754015
F 67.149863 40.153298 22.282715
F 71.732763 39.858798 22.284315
F 67.083763 50.145398 28.671115
F 67.122463 42.433898 28.812815
F 76.000663 50.092998 28.565015
F 76.244263 42.493598 28.686515
F 85.056663 50.116998 25.916515
F 73.890563 38.617398 43.288115
F 67.291063 50.169698 25.905615
F 67.225663 42.317698 26.062315
F 75.972163 50.142698 25.847615
F 76.152763 42.277598 25.883015
F 74.048463 51.435198 32.357415
F 82.744063 51.256198 25.056115
F 65.099663 43.908198 29.618015
F 64.978263 43.637298 36.743815
F 83.092263 35.925598 36.797315
F 82.797763 35.863398 29.617915
F 69.392663 38.625398 25.910515
F 69.397163 46.142998 25.848615
F 78.467663 38.598198 25.891815
F 78.438863 46.134798 25.838615
F 64.915563 43.682098 22.394515
F 85.177863 47.352098 36.801415
F 85.169263 42.499298 28.685215
F 65.067763 51.371298 36.767815
F 64.909563 35.969098 29.637015
F 84.931063 39.950998 22.222115
F 65.070963 51.657498 32.296115
F 69.388463 36.000398 25.284415
F 69.580763 43.431898 25.086615
F 78.162263 46.287398 40.344815
F 78.326563 46.212898 43.055015
F 78.423563 43.614298 24.966015
F 69.299163 38.622898 28.612315
F 69.234263 46.139998 28.780315
F 78.323563 38.457898 28.598915
F 78.531363 46.612298 28.659115
F 80.667163 47.449798 32.354215
F 80.777963 39.852898 32.204115
F 71.529763 47.591498 32.500915
F 71.619563 39.761798 32.610615
F 80.534363 50.230298 35.970615
F 80.673463 42.322598 35.836115
F 71.577463 49.949298 35.977215
F 71.574363 42.329798 36.033615
F 80.393863 50.042398 33.261515
F 80.747263 42.400698 33.114115
F 71.656463 50.211498 33.340415
F 71.710763 42.626598 33.301115
F 80.725563 47.724498 29.747115
F 80.641963 39.778098 29.434215
F 71.656963 47.568898 29.631415
F 71.621563 39.659398 29.564015
F 83.004163 38.410498 33.171515
F 82.807263 46.233298 33.273115
F 85.303963 39.805998 32.401715
F 64.888763 38.288198 35.992515
F 73.895763 38.422298 33.415015
F 73.832763 46.332198 33.191915
F 64.709263 46.291298 40.527615
F 85.072163 47.691598 29.646915
F 82.979663 43.883198 29.626215
F 76.098363 39.943498 36.967215
F 85.020863 42.523398 40.679315
F 64.939663 35.878798 32.288315
F 64.918763 51.459398 29.368015
F 73.973163 35.920698 29.768015
F 73.904763 43.760098 29.473415
F 65.075963 46.434898 28.451815
F 82.681363 35.941998 32.343115
F 83.015763 43.542698 32.352115
F 69.380463 35.886498 29.543815
F 85.027763 42.432198 43.426915
F 78.280163 51.259598 29.566315
F 69.418563 38.627198 43.398315
F 74.062063 35.795198 32.442015
F 74.031063 43.767998 32.300315
F 83.132563 38.494298 35.864015
F 82.699563 46.316298 36.003215
F 78.371663 38.250598 40.422815
F 78.266763 51.453498 39.532415
F 73.878263 38.468298 35.997515
F 73.865963 46.289498 36.093715
F 82.907763 51.344098 22.291315
F 74.184263 43.677598 22.395715
F 67.240663 47.634198 32.321815
F 67.229563 39.527098 32.360615
F 76.135863 47.446498 32.337115
F 76.052463 39.798298 32.287415
F 85.103663 50.103198 35.923415
F 65.141463 46.174898 25.793515
F 67.241563 50.030498 35.959415
F 67.200963 42.326298 35.920815
F 76.048963 50.095698 36.110615
F 76.018463 42.363898 35.871315
F 82.854163 51.289798 39.752715
F 84.933863 42.544898 36.000115
F 67.390563 50.293798 33.067415
F 67.099163 42.413398 33.219615
F 76.088063 50.006998 33.315415
F 76.220463 42.291198 33.181315
F 82.699263 51.385598 32.466515
F 85.117763 39.716598 29.677115
F 67.173263 47.625998 29.687215
F 67.195963 39.836798 29.738715
F 76.262463 47.542998 29.581615
F 76.178863 39.883198 29.577115
F 69.389463 38.303798 33.321415
F 69.370763 46.341998 33.347615
F 78.429963 38.598698 33.053215
F 78.410463 46.108798 33.048915
F 64.965363 43.712898 32.323815
F 78.144263 51.393698 32.352115
F 69.544363 43.524198 29.711415
F 71.448163 47.586898 22.211415
F 85.087663 50.185298 43.269915
F 78.526263 43.876998 29.424515
F 64.980663 38.449198 40.721615
F 69.497463 35.814798 32.199615
F 69.395263 43.765598 32.346815
F 85.139363 40.051098 39.747315
F 78.276463 36.056898 32.298215
F 78.422363 43.511398 32.186515
F 69.246163 38.123498 35.964315
F 69.124863 46.213898 36.071815
F 78.624363 38.592198 35.939215
F 78.471363 46.121098 35.918215
F 80.407363 47.615298 39.529915
F 80.703763 39.752098 39.485515
F 71.559663 47.371698 39.781515
F 71.677363 39.531698 39.476515
F 69.560763 51.713198 32.378715
F 74.047763 46.115098 43.163715
F 85.085863 50.321798 28.610715
F 69.403163 51.556598 29.571515
F 80.434963 50.128098 40.420515
F 80.633063 42.403898 40.554215
F 71.499163 50.059198 40.511215
F 71.794563 42.118998 40.311815
F 80.492863 47.634098 36.970915
F 80.865563 39.777198 36.760915
F 71.429863 47.424298 37.180115
F 71.417963 39.536798 36.757015
F 82.856863 38.451098 40.579915
F 82.826863 46.585098 40.371715
F 71.694263 42.481298 42.988615
F 69.296463 43.586298 36.900615
F 73.927663 38.498998 40.565615
F 73.834063 46.033798 40.519415
F 67.219963 49.933798 43.191815
F 73.781563 51.201698 29.642015
F 82.768563 43.806298 37.156915
F 69.434963 51.414998 22.144615
F 69.450363 35.692998 37.056815
F 85.089563 47.591698 32.462915
F 85.186063 42.458198 33.193515
F 73.905163 35.954798 36.910915
F 73.828863 43.627498 36.847215
F 84.946063 49.962298 40.518615
F 82.954263 35.930398 39.585515
F 82.808463 43.903498 39.939015
F 73.768963 51.274198 36.844615
F 76.063263 50.133598 42.891815
F 69.358863 35.926698 39.651615
F 78.362963 43.447998 36.840515
F 73.949763 35.977298 39.632715
F 73.954263 43.584298 39.619315
F 78.489663 43.565798 39.427115
F 78.304763 51.336098 25.125115
F 78.357863 35.694398 39.665515
F 85.186763 47.589098 25.044215
F 69.483863 38.511298 40.570315
F 82.728663 35.861698 25.074515
F 69.525963 51.522998 24.996615
F 82.817163 35.857298 22.377915
F 67.015763 47.478498 39.724615
F 67.159463 39.639198 39.600215
F 75.896963 47.453998 39.427615
F 76.266363 39.712198 39.623015
F 64.837763 36.152498 22.490715
F 69.220063 46.223598 40.533015
F 69.463163 43.402798 39.700415
F 82.847663 51.404398 37.002415
F 80.648263 39.944998 22.256115
F 85.060363 42.374598 26.011415
F 64.991363 46.213698 35.855715
F 64.829963 38.522398 43.367715
F 67.087263 49.965298 40.474015
F 66.989063 42.351698 40.439715
F 76.036463 49.923398 40.233815
F 76.231963 42.367098 40.378515
F 84.937463 50.190898 33.247615
F 78.516563 43.826098 22.300115
F 66.953063 47.576798 36.990615
F 67.067463 39.684398 36.951115
F 76.264563 47.454798 36.719215
F 64.761563 51.367698 39.514715
F 69.302263 51.424198 39.734215
F 78.377863 36.159698 24.866415
F 83.048363 38.504498 43.262815
F 78.373363 38.492498 43.120815
F 80.557263 42.292598 43.198315
F 78.333163 51.365198 36.840615
F 73.759463 51.380398 39.525415
F 64.962663 51.544398 25.257315
F 67.148163 42.350998 43.202915
F 64.708763 46.295998 43.125615
F 73.945463 35.998398 22.223715
F 80.521463 49.989198 43.174715
F 76.105363 42.474598 42.937715
F 85.146563 47.547198 22.265415
F 69.594963 43.695298 22.362815
F 76.125563 47.490498 22.278815
F 82.850263 43.767398 22.485015
F 73.824863 51.386898 22.290115
F 69.317163 35.730698 22.551015
F 80.628263 47.637598 22.343615
F 71.735363 34.554798 33.183015
F 67.291263 34.718398 43.281415
F 67.186463 34.694798 33.122915
F 84.993463 34.687998 25.813615
F 67.194363 34.646798 35.824615
F 71.704063 34.695098 36.002215
F 80.544763 34.726198 25.923315
F 76.035763 34.505198 40.469815
F 80.419563 55.176898 3.229235
F 80.489963 63.020698 3.150755
F 71.451863 55.125298 3.075475
F 71.789763 62.881898 2.929105
F 80.574063 57.808098 6.963065
F 80.674963 65.449098 6.701435
F 71.339463 57.782698 6.732435
F 71.650563 65.387798 6.647345
F 80.662663 57.822998 4.224155
F 80.370363 65.453498 4.020815
F 71.432463 57.735598 4.060705
F 71.652463 65.383198 3.883965
F 78.305263 59.059798 0.447581
F 85.079863 57.709498 6.799605
F 73.922863 69.241498 14.115215
F 64.941663 59.247498 7.543305
F 82.752763 53.977498 3.867615
F 82.786063 61.708998 3.967525
F 75.982663 55.327998 0.596096
F 64.923263 54.258598 11.273815
F 73.862763 53.954198 4.187585
F 73.858263 61.588198 4.138415
F 64.921363 59.014898 0.247064
F 78.341763 66.698298 0.278138
F 85.028163 57.830798 4.064875
F 65.003463 66.691198 3.136895
F 85.159963 63.039498 14.864315
F 82.629063 59.064698 0.449038
F 82.832263 59.262898 3.145325
F 82.618863 66.816998 3.176585
F 65.024163 61.579898 21.335515
F 64.963663 61.773898 14.083415
F 73.626663 58.894398 3.254645
F 73.819563 66.783998 3.043725
F 82.791363 53.895398 6.664095
F 82.909563 61.680598 6.924065
F 64.924563 58.966598 17.759015
F 85.050963 65.563498 14.057815
F 73.965863 53.652798 6.857045
F 73.788163 61.487398 6.900845
F 85.103863 55.224498 17.547915
F 85.044563 63.083398 7.816215
F 67.258463 55.324498 2.969365
F 67.247363 62.896698 3.027275
F 76.211863 55.014198 3.380885
F 75.967763 63.017198 3.149035
F 65.032263 66.881098 14.771515
F 85.086263 65.509698 6.637365
F 67.082263 57.769598 6.682275
F 67.433463 65.657698 6.938015
F 76.023363 57.781698 6.794655
F 76.186063 65.379298 6.880875
F 73.788963 61.448598 21.328415
F 85.180963 65.595298 21.406015
F 67.254963 57.838998 3.945745
F 67.179463 65.530198 4.186145
F 76.052463 57.764498 4.009605
F 75.982163 65.658698 4.073215
F 64.940563 54.165698 18.845515
F 64.982563 54.037498 3.925875
F 71.568163 65.547298 21.300015
F 64.951863 59.073598 3.018825
F 67.232063 65.559698 21.192915
F 85.115563 58.022498 13.926315
F 69.233463 53.861298 3.955455
F 69.531263 61.833698 4.059635
F 78.339963 53.693198 4.059995
F 78.324563 61.794398 4.124375
F 65.032663 53.895398 21.434815
F 69.616963 61.597898 18.587015
F 85.016563 65.509298 18.616015
F 65.060263 66.754998 7.682675
F 69.325263 59.258998 3.232045
F 69.415263 66.852498 3.227435
F 78.376463 59.198498 3.243195
F 78.177563 67.031098 3.064275
F 69.442063 53.773398 6.603485
F 69.280963 61.845298 6.857355
F 78.229363 53.848898 6.758485
F 78.388963 61.672498 6.850325
F 80.691763 55.202798 10.323915
F 80.825163 62.892398 10.423115
F 71.743263 55.215498 10.323915
F 71.646063 62.986198 10.337415
F 80.606263 57.845398 13.939715
F 80.530563 65.549098 14.246415
F 71.656963 57.637998 14.006715
F 71.677363 65.243598 13.981315
F 80.637363 57.765298 11.298315
F 80.787863 65.457998 11.454615
F 71.696263 57.655198 11.245015
F 71.595263 65.486498 11.191615
F 80.577663 55.110598 7.570795
F 80.576063 62.980798 7.866495
F 71.713263 55.053998 7.572575
F 71.648863 62.917598 7.643235
F 82.903463 53.904998 11.492615
F 83.069263 61.615498 11.248315
F 84.921963 55.142298 7.503035
F 67.217563 62.885998 15.050715
F 74.095863 54.037398 11.387815
F 73.863463 61.537298 11.325915
F 82.879463 59.085198 7.611535
F 82.924163 66.913698 7.701995
F 80.629163 63.109998 0.510181
F 85.105663 62.862698 3.214845
F 73.673363 58.871898 7.693985
F 73.880163 66.832998 7.602215
F 82.843063 58.994998 10.448315
F 82.960563 66.611898 10.416615
F 80.472263 55.302098 0.444435
F 64.870563 67.179798 17.679315
F 73.937763 59.053298 10.389115
F 73.927363 66.676598 10.425415
F 82.708663 54.025098 14.200815
F 82.994363 61.626698 14.028815
F 64.741063 66.917198 10.388615
F 69.444663 66.888398 17.554315
F 73.773763 53.839898 14.197215
F 73.709063 61.561898 14.035115
F 85.137863 57.812498 21.260315
F 78.478163 53.911498 21.302215
F 67.262363 55.261198 10.373815
F 67.099363 62.932098 10.597415
F 76.318963 55.275598 10.467715
F 76.222663 62.661498 10.448715
F 85.139563 57.884598 18.494515
F 69.353063 66.780598 0.309904
F 66.987263 57.682498 14.068715
F 67.294163 65.576898 13.841515
F 76.011763 57.686898 14.080315
F 75.987263 65.486498 14.006315
F 64.943563 61.784498 6.828275
F 76.066463 65.444498 21.213415
F 67.210663 57.760598 11.382215
F 67.140463 65.549398 11.118915
F 76.162463 57.729498 11.404515
F 76.251063 65.175298 11.309815
F 64.867163 54.098598 6.668495
F 65.200363 66.666598 0.435599
F 67.293563 55.133698 7.625765
F 67.097763 63.088598 7.819635
F 76.066263 55.299498 7.703455
F 76.142563 62.844698 7.781895
F 69.571163 54.032598 11.403215
F 69.451063 61.684098 11.246715
F 78.473863 54.046998 11.246515
F 78.606763 61.464798 11.262415
F 69.163763 59.278898 7.643725
F 69.729063 66.930598 7.492985
F 78.276363 59.019198 7.795875
F 78.581763 66.675298 7.691445
F 69.467563 59.065598 10.378115
F 69.462663 66.817498 10.336015
F 78.412963 59.001198 10.476415
F 78.520063 66.626898 10.487115
F 69.366663 54.119198 14.131715
F 69.443263 61.388398 14.111515
F 78.248463 54.019298 13.947315
F 78.440363 61.778398 13.939315
F 80.619863 54.954698 17.573015
F 80.479363 62.933798 17.845515
F 71.699663 55.220998 17.639715
F 71.667763 62.845198 17.693115
F 69.567363 59.084098 17.702715
F 65.083263 59.149098 10.277515
F 78.323463 66.763998 14.980315
F 65.060163 61.695598 18.564815
F 80.548963 57.650898 18.563815
F 80.606763 65.575198 18.527415
F 71.794863 57.680098 18.456415
F 71.442963 65.474998 18.624915
F 80.444363 55.292798 14.846415
F 80.643963 62.904998 14.954715
F 71.686363 55.171898 14.982815
F 71.562663 62.805598 15.014715
F 82.737263 53.963898 18.573615
F 82.706063 61.571998 18.383415
F 76.144563 62.893898 14.917315
F 67.158863 63.045498 0.380920
F 73.958263 54.073198 18.641815
F 73.940563 61.542198 18.611215
F 82.920863 59.074498 14.913715
F 82.801063 66.704198 15.035815
F 78.215063 59.072798 14.887615
F 78.203463 61.600498 18.550715
F 73.785963 58.991598 15.031715
F 73.779663 66.527398 14.835015
F 82.692263 58.898698 17.537415
F 82.832263 66.851498 17.825215
F 73.792163 59.043598 0.460480
F 85.114763 57.851898 11.236115
F 73.966263 59.016098 17.852715
F 73.805663 66.848098 17.725415
F 78.455563 53.697898 18.533815
F 69.576563 66.806498 14.824215
F 69.517163 54.113898 18.733715
F 85.276463 63.090098 10.475815
F 78.179063 61.454798 21.301215
F 80.675363 65.614698 21.317715
F 71.747463 57.550798 21.100315
F 84.959163 62.946298 17.741615
F 67.300363 55.242398 17.840815
F 67.212063 62.994098 17.774815
F 76.165363 55.161898 17.519615
F 76.041863 63.002698 17.606415
F 78.409663 66.852498 17.741815
F 69.426863 58.938098 14.970615
F 75.977163 55.202998 14.882115
F 78.389663 59.004498 17.630615
F 85.100863 55.239598 3.034515
F 69.385563 58.974898 0.513678
F 84.839663 63.110298 0.505850
F 73.881263 66.758798 0.307793
F 67.266863 57.898598 18.734115
F 67.042563 65.641098 18.518715
F 76.277363 57.746598 18.515915
F 76.185763 65.414798 18.471815
F 84.989363 55.380098 14.859715
F 84.943863 55.186698 10.392315
F 67.224463 55.178798 15.276315
F 69.511563 69.397598 4.042265
F 65.013663 61.530198 4.158025
F 82.918463 53.833698 21.342615
F 85.343563 65.554098 11.315915
F 84.909563 65.523098 3.996415
F 69.498963 54.003598 21.375715
F 64.886763 59.177698 14.963815
F 64.775363 61.596598 11.296015
F 76.294163 57.722998 21.226015
F 69.386263 61.478198 21.314215
F 80.601463 57.608898 21.363515
F 73.928663 53.776798 21.385015
F 82.787963 61.733298 21.236215
F 65.060963 54.148398 13.931915
F 67.462663 57.774798 21.608615
F 75.990963 62.937598 0.331235
F 71.688563 55.259398 0.404665
F 84.917763 55.359398 0.103742
F 67.114363 55.128998 0.357248
F 65.134363 69.646398 14.027315
F 78.586263 69.325298 21.585015
F 64.896163 69.682998 18.891015
F 69.463563 69.240398 11.489015
F 82.666863 66.753198 0.601391
F 69.575463 69.391398 14.215015
F 82.902763 69.186798 11.358215
F 73.815263 69.390098 3.868135
F 65.145763 69.338198 11.446615
F 69.456863 69.229498 21.479815
F 65.193363 69.450698 21.426115
F 65.049263 69.363798 3.971815
F 82.975963 69.488498 6.735315
F 82.786863 69.387898 18.726315
F 82.998363 69.224898 14.130515
F 73.982563 69.448798 6.675865
F 71.777463 62.851198 0.233658
F 78.400163 69.525598 14.089415
F 74.045163 69.415298 21.615315
F 82.734463 69.470498 21.574015
F 69.594363 69.507798 6.752215
F 78.466863 69.437898 18.821515
F 64.940063 69.442998 6.737805
F 82.867763 69.312898 4.068515
F 69.464263 69.294898 18.597015
F 80.697163 55.130198 25.067115
F 80.670963 63.067398 24.816415
F 71.888363 55.373998 25.042415
F 71.770963 62.988898 24.690115
F 80.463763 57.669698 28.622115
F 80.642363 65.542198 28.767815
F 71.611663 57.894598 28.810215
F 71.796163 65.500498 28.681015
F 80.489163 57.665998 25.883015
F 80.659263 65.552498 25.909015
F 71.960263 57.932698 26.055315
F 71.723863 65.425898 26.030615
F 69.558363 53.969698 43.311015
F 65.032863 59.112098 36.735415
F 76.068363 65.475698 42.999115
F 84.998163 62.835698 32.111515
F 82.922463 53.801598 26.138715
F 82.830063 61.518398 25.787715
F 65.104863 53.996298 26.093415
F 64.953063 59.013098 22.219915
F 73.963163 53.892898 25.962415
F 73.980663 61.615198 25.699015
F 80.521763 65.520598 43.010515
F 76.078963 55.184598 22.117115
F 85.056863 65.516498 40.407615
F 85.106663 62.887798 36.850515
F 73.730463 66.749898 22.226315
F 69.566563 53.903798 40.632315
F 82.836763 58.936598 24.852215
F 82.905563 67.022098 25.122115
F 67.233763 62.906098 22.172015
F 76.020363 62.899298 22.248415
F 74.146863 59.043198 24.848215
F 73.841763 66.918498 24.929315
F 82.876963 53.953698 28.718815
F 82.820763 61.492598 28.566215
F 71.508063 63.060298 22.080615
F 64.957963 54.241798 33.324615
F 73.784863 53.870798 28.895415
F 74.034163 61.618498 28.527615
F 85.091863 55.136298 24.938715
F 85.003663 63.020098 24.847715
F 67.288163 55.356098 25.019915
F 67.264063 62.909598 24.911315
F 76.184363 55.293398 24.846915
F 76.229163 62.780698 25.022215
F 85.241463 58.037198 40.463415
F 85.063663 65.464998 28.495215
F 67.262963 58.026098 28.615615
F 67.375163 65.775698 28.435315
F 76.079963 57.633198 28.670315
F 76.248463 65.471198 28.502915
F 64.933763 61.518998 40.472415
F 85.014563 65.597098 25.944115
F 67.251063 57.977898 25.875415
F 67.188363 65.488198 25.772415
F 76.310163 57.686898 25.918415
F 76.084663 65.495798 25.782715
F 65.109463 61.977298 33.051915
F 75.973463 57.789398 43.196915
F 71.748363 55.157898 22.372015
F 82.979163 66.795198 22.282015
F 76.205463 62.880298 36.846115
F 78.098163 54.124498 43.389515
F 69.618363 54.093398 25.962615
F 69.687163 61.737698 25.784415
F 78.222463 54.085598 26.037315
F 78.639263 61.753198 26.180615
F 64.920563 66.746098 32.445715
F 85.082563 55.205998 32.420915
F 74.056463 61.573998 43.059115
F 84.955163 57.625998 28.700915
F 69.742563 59.244798 25.030915
F 69.434663 66.771298 25.016715
F 78.418363 59.167198 25.130815
F 78.515863 66.798498 24.895815
F 69.396763 54.028598 28.637115
F 69.691463 61.610598 28.486015
F 78.361163 53.817798 28.739315
F 78.449163 61.364098 28.923415
F 80.436963 55.061898 32.561115
F 80.851563 62.977098 32.262515
F 71.681463 55.257898 32.410915
F 71.719163 62.929598 32.319715
F 80.440763 57.601198 36.239415
F 80.571263 65.318798 35.952315
F 71.958763 57.817498 35.986515
F 71.672163 65.577098 35.755815
F 80.458463 57.602098 33.404115
F 80.576463 65.484698 33.167915
F 71.875863 57.981198 33.244315
F 71.665863 65.592298 32.984815
F 80.551263 55.184598 29.769915
F 80.626863 62.985098 29.527515
F 71.629763 55.227098 29.719715
F 71.883563 62.929998 29.610115
F 82.746963 54.040598 33.378815
F 82.941063 61.468298 33.189115
F 64.982463 61.757798 35.713415
F 64.958663 61.772198 43.160315
F 73.836463 53.944098 33.303415
F 73.861963 61.775398 33.137215
F 82.803563 59.041698 29.605515
F 82.944963 66.776298 29.700615
F 71.704463 65.532598 43.135415
F 73.828563 53.998898 43.220815
F 73.939663 59.025898 29.497215
F 74.042863 66.670598 29.716115
F 82.760663 58.871798 32.358115
F 82.836763 66.941998 32.402615
F 84.817263 62.957798 29.437815
F 78.309363 69.346598 25.737615
F 74.051763 59.143398 32.309815
F 73.933963 66.861798 32.324015
F 82.725863 53.932798 36.092515
F 82.904563 61.516898 35.938515
F 65.126063 66.821098 29.757215
F 80.481263 62.995098 22.146715
F 73.792163 53.948998 36.016715
F 73.978863 61.696898 36.108415
F 69.263763 66.725598 22.334415
F 80.535963 57.761898 43.288615
F 67.161663 55.475298 32.191615
F 67.220263 63.155498 31.804815
F 76.174663 55.198198 32.462215
F 76.232363 62.965598 32.460215
F 84.994563 57.895598 35.810015
F 84.951063 65.488098 35.982515
F 67.280463 57.852998 35.900615
F 67.269463 65.578598 35.745515
F 76.188163 57.731298 36.007315
F 76.222163 65.473398 36.069515
F 85.093563 57.920298 33.198815
F 82.834063 59.088598 22.143415
F 67.236463 58.032198 33.200215
F 67.303263 65.627798 33.079615
F 76.218963 57.772598 33.271015
F 76.149363 65.567798 33.257915
F 85.278963 55.112898 29.770315
F 65.014563 53.743898 43.057215
F 67.279563 55.480198 29.527915
F 67.454863 63.100298 29.157615
F 76.064463 55.030998 29.757715
F 76.197463 62.833098 29.744715
F 69.248563 54.249798 33.364815
F 69.318063 61.776298 33.010815
F 78.330763 53.724898 33.519515
F 78.449463 61.680698 33.333715
F 69.457963 59.167298 29.444115
F 69.573863 66.963798 29.414915
F 78.363763 58.879198 29.682515
F 78.366263 66.900198 29.640915
F 69.430263 59.132198 32.206515
F 69.487563 67.170098 32.177115
F 78.369363 59.064998 32.369915
F 78.343563 66.706498 32.320415
F 69.267963 53.962098 36.145215
F 69.413263 61.684098 35.888015
F 78.372763 53.946298 36.202915
F 78.383663 61.598498 36.015215
F 80.545963 55.017098 39.884315
F 80.596563 62.772798 39.704615
F 71.671263 55.220198 39.613815
F 71.448063 63.020598 39.441315
F 69.519063 66.812598 36.849615
F 67.189563 65.493198 42.869115
F 85.045263 62.983698 22.102915
F 84.898163 58.002398 43.222515
F 80.340563 57.686798 40.509715
F 80.651363 65.292998 40.335515
F 71.637163 57.772098 40.579715
F 71.601463 65.549298 40.344215
F 80.553263 55.121298 37.196515
F 80.570963 62.700498 36.932015
F 71.597863 55.236898 36.748715
F 71.705463 63.022398 36.748315
F 82.822163 53.895798 40.498915
F 82.780163 61.565998 40.556015
F 67.192663 57.650298 43.251615
F 71.647763 57.782898 43.174415
F 73.818563 53.902798 40.507915
F 73.889563 61.730598 40.321115
F 82.773263 58.954898 36.978315
F 82.816163 66.711998 36.859315
F 69.404763 59.050898 39.617115
F 69.501863 58.907298 36.685115
F 74.030463 59.198998 36.831315
F 73.928163 66.805698 36.721215
F 82.824563 59.057998 39.649815
F 82.891663 66.732898 39.533615
F 64.996263 54.119898 36.045315
F 78.336163 61.742098 40.529715
F 73.860463 59.105298 39.611215
F 73.914363 66.823298 39.342415
F 64.901363 66.868998 39.581815
F 69.458763 69.559798 28.550115
F 78.156763 53.961198 40.639815
F 78.376663 66.731198 39.599215
F 64.976863 54.099298 40.377215
F 78.191063 59.144898 39.699015
F 84.950963 55.272898 39.777715
F 85.031763 57.724098 25.899615
F 67.327163 55.256198 39.787215
F 67.018263 62.903298 39.504915
F 76.046163 55.159698 39.637215
F 76.163563 62.985598 39.554415
F 65.131663 59.126598 39.537915
F 78.566463 66.893798 36.791715
F 85.009863 65.385098 33.145015
F 69.364063 61.701798 40.401215
F 69.344463 66.796998 39.514515
F 78.305863 59.131798 37.051515
F 78.324363 66.732198 22.171815
F 84.929863 62.956098 39.420715
F 67.219263 57.843698 40.446715
F 67.094163 65.445098 40.243415
F 76.069363 58.024098 40.598315
F 76.080963 65.609698 40.314115
F 84.953263 55.264698 37.104215
F 69.702763 58.856598 22.314815
F 67.227563 55.402198 37.078115
F 67.103563 63.033498 36.826115
F 76.040063 55.153098 36.976715
F 65.057463 66.640498 24.692915
F 82.806763 53.983998 43.436015
F 64.944763 59.357998 29.476715
F 78.332063 61.742898 43.337815
F 64.996663 54.177698 28.681815
F 65.030563 59.379298 32.271015
F 65.217763 61.887098 28.405115
F 78.529263 58.913398 22.351415
F 64.946763 59.107598 24.936015
F 84.902663 65.591598 43.216715
F 64.985563 61.710398 25.613115
F 65.008263 66.845498 36.777515
F 69.500363 61.629298 43.235215
F 84.964163 55.369298 22.236115
F 67.243863 55.171498 22.380315
F 74.032963 58.932198 22.122215
F 82.705363 61.591698 43.134915
F 82.822163 69.568298 26.019415
F 82.901963 69.284098 28.822715
F 65.126363 69.052798 26.013215
F 74.061363 69.440298 26.033315
F 78.253063 69.267398 33.195615
F 80.778763 55.132798 22.224315
F 74.018563 69.338898 43.001315
F 64.934863 66.800298 22.030515
F 73.887963 69.427798 33.327815
F 69.338563 69.355998 36.046415
F 78.239563 69.454598 28.462315
F 65.067163 69.293398 33.295315
F 74.069963 69.293398 28.787315
F 78.495263 69.429198 40.378115
F 69.300563 69.618998 33.266015
F 73.950663 69.375898 35.993715
F 65.038363 69.220998 28.809715
F 69.610863 69.297098 25.934615
F 65.067763 69.387098 40.580315
F 65.131463 69.383098 43.243915
F 69.684963 69.441998 40.458415
F 89.504763 1.036488 14.987215
F 89.380463 8.987058 3.029325
F 105.255263 7.696938 21.232115
F 98.465263 1.195378 3.176635
F 98.468463 8.917298 3.175675
F 98.471763 16.639198 3.174705
F 89.720563 3.532428 6.714715
F 89.579763 11.503398 6.708765
F 98.468163 3.772798 6.815655
F 98.471363 11.494698 6.814685
F 89.723463 3.667938 4.005315
F 89.598563 11.492398 3.863715
F 98.487263 3.777618 4.080385
F 98.490563 11.499498 4.079425
F 96.236763 15.358398 21.376615
F 89.387163 16.708298 0.454462
F 98.486063 8.914828 0.441246
F 89.646063 1.077258 7.793815
F 87.147763 12.787898 0.487829
F 89.609163 3.734488 21.291115
F 91.703063 7.769858 4.045725
F 91.696963 15.425798 4.258895
F 87.363463 15.424798 18.664615
F 100.716263 7.639008 4.071175
F 100.719263 15.360898 4.070215
F 87.387763 4.895118 17.820315
F 96.233663 5.057338 0.446394
F 102.911263 11.492998 21.300915
F 100.733263 12.779298 0.441726
F 100.725263 15.363198 21.364515
F 91.718163 5.120508 3.084955
F 91.838763 12.894998 3.110265
F 100.756263 5.045048 3.179045
F 100.759263 12.766998 3.178085
F 91.647663 7.603838 6.871235
F 91.752663 15.214298 7.016425
F 87.437863 7.568408 18.583215
F 100.756263 7.645938 6.812195
F 100.759263 15.367898 6.811235
F 98.489363 16.636798 0.440281
F 93.994563 1.197138 3.177615
F 93.997963 8.920278 3.176515
F 93.999463 16.640898 3.176955
F 102.946263 1.184958 3.100065
F 102.949263 8.906888 3.099115
F 102.953263 16.628798 3.098145
F 93.996963 3.773228 6.817645
F 93.998563 11.495998 6.817575
F 102.950263 3.781778 6.725145
F 102.954263 11.503698 6.724175
F 93.996563 3.775058 4.084905
F 94.001663 11.496398 4.084745
F 103.084263 3.779978 3.975995
F 103.088263 11.501898 3.975035
F 89.435263 16.855198 17.785815
F 91.744763 7.557068 21.318715
F 103.007263 3.761888 18.574915
F 94.003563 1.200198 0.448438
F 102.907263 3.771068 21.301915
F 87.351363 7.495408 21.282715
F 87.320563 7.509398 3.871325
F 87.313863 15.510298 4.250815
F 105.058263 7.512608 18.549315
F 96.231363 7.633738 4.086075
F 96.234863 15.355698 4.085065
F 96.233663 12.780698 15.004915
F 105.077263 7.456608 3.968885
F 105.080263 15.178498 3.967925
F 100.730263 5.057328 0.442690
F 89.631563 16.764398 7.835715
F 94.001563 11.497398 18.645915
F 98.458363 3.773158 21.373115
F 98.461663 11.495098 21.372215
F 105.259263 15.418898 21.231115
F 94.000763 3.773728 18.647215
F 87.472963 4.861028 3.062265
F 87.332063 12.952898 3.188715
F 96.237463 5.055578 3.178945
F 96.240863 12.777498 3.178015
F 105.404263 4.960578 2.882385
F 105.408263 12.682498 2.881425
F 87.492063 7.687898 6.748705
F 87.539263 15.259898 7.087625
F 93.993663 3.775458 21.377515
F 96.239663 7.635748 6.818805
F 96.242963 15.357698 6.817865
F 96.233263 15.357098 18.644715
F 105.383263 7.718448 6.656505
F 105.387263 15.440398 6.655545
F 105.065263 5.183208 14.914715
F 89.664663 1.181078 10.506815
F 89.727363 8.893358 10.520015
F 96.237163 12.779098 0.445324
F 98.465363 1.195908 10.454915
F 98.468663 8.917838 10.453915
F 98.471963 16.639798 10.453015
F 89.649463 3.644028 14.230215
F 89.495263 11.339598 14.114615
F 98.464263 3.773068 14.093715
F 98.467563 11.494998 14.092715
F 89.560563 3.717438 11.441715
F 89.532063 11.319798 11.466415
F 98.485763 3.777758 11.358915
F 98.489063 11.499698 11.357915
F 94.003063 16.640498 0.443710
F 89.655563 9.027588 7.803475
F 89.448563 1.062968 0.690243
F 98.487063 1.190338 7.719815
F 98.490263 8.912268 7.718845
F 98.493563 16.634198 7.717885
F 91.765663 7.454928 11.438115
F 91.647563 15.301098 11.418415
F 105.061263 15.234498 18.548415
F 100.712263 7.634268 11.347315
F 100.715263 15.356198 11.346415
F 96.230463 5.058728 15.005815
F 91.733763 4.902668 7.799015
F 91.769263 12.738898 7.886605
F 100.718263 5.051918 7.705545
F 100.721263 12.773798 7.704585
F 91.771163 4.978278 10.479615
F 91.682563 12.686098 10.671915
F 100.748263 5.043998 10.448015
F 100.751263 12.765898 10.447115
F 91.796763 7.510178 14.142315
F 91.766863 15.305798 14.079415
F 96.233563 7.636548 21.377615
F 100.741263 7.643678 14.087415
F 100.744263 15.365598 14.086415
F 87.331663 12.940398 14.958015
F 93.994163 1.197558 10.458615
F 93.997263 8.918808 10.457715
F 93.999863 16.640898 10.457015
F 102.937263 1.186768 10.379915
F 102.940263 8.908698 10.378915
F 102.943263 16.630598 10.378015
F 94.000563 3.771748 14.095715
F 93.997063 11.497598 14.098115
F 102.927263 3.776238 14.022315
F 102.931263 11.498198 14.021315
F 94.000763 3.773568 11.366715
F 94.004063 11.495298 11.366615
F 103.040263 3.762348 11.290715
F 103.043263 11.484298 11.289715
F 93.998163 1.196748 7.725965
F 93.999863 8.918138 7.724785
F 94.004463 16.640498 7.724685
F 103.058263 1.201268 7.642225
F 103.061263 8.923188 7.641265
F 103.064263 16.645098 7.640305
F 87.363363 7.416108 11.245515
F 87.218363 15.327798 11.336115
F 105.292263 12.702498 17.594915
F 96.232463 7.634838 11.365515
F 96.235563 15.356698 11.364615
F 87.366463 4.931458 15.127215
F 105.073263 7.494898 11.279315
F 105.076263 15.216798 11.278415
F 105.288263 4.980588 17.595915
F 87.512563 5.034458 7.673645
F 87.525763 12.700498 7.819025
F 96.231563 5.057628 7.726195
F 96.234863 12.779498 7.725195
F 105.078263 5.196098 7.642165
F 105.082263 12.917998 7.641205
F 87.326963 4.830848 10.471815
F 87.428463 12.608598 10.570715
F 96.237763 5.056628 10.458915
F 96.240863 12.778598 10.457915
F 105.354263 4.962358 10.321715
F 105.357263 12.684298 10.320715
F 87.342463 7.431228 14.145915
F 87.333963 15.468798 14.081215
F 96.237763 12.779998 17.737115
F 96.237563 7.636328 14.098115
F 96.240863 15.358198 14.097115
F 105.068263 12.905098 14.913715
F 105.323263 7.715288 13.959215
F 105.326263 15.437198 13.958215
F 91.655763 12.798798 0.447172
F 89.513863 1.230768 17.776615
F 89.652063 8.843378 17.638415
F 93.998463 1.198518 15.007115
F 98.460363 1.197588 17.733615
F 98.463663 8.919508 17.732615
F 98.466963 16.641398 17.731715
F 94.000563 8.919898 15.005215
F 103.011263 11.483798 18.573915
F 103.029263 16.647998 14.931115
F 103.026263 8.926068 14.932115
F 89.652063 3.749888 18.542915
F 89.585863 11.473998 18.840715
F 98.477863 3.777098 18.639815
F 98.481163 11.498998 18.638815
F 89.472263 1.015311 3.362785
F 89.619163 8.738258 15.013415
F 93.997463 11.498198 21.376915
F 98.481063 1.192578 14.999515
F 98.484363 8.914518 14.998615
F 98.487663 16.636398 14.997615
F 91.698763 7.434298 18.529515
F 91.717663 15.524398 18.629815
F 96.234563 5.058068 17.738115
F 100.701263 7.633908 18.628315
F 100.705263 15.355798 18.627315
F 96.230163 7.635278 18.645615
F 91.856363 4.953178 15.041715
F 91.675963 12.834698 15.147115
F 100.706263 5.056118 14.988315
F 100.709263 12.778098 14.987315
F 91.833163 4.951628 17.658015
F 91.780463 12.873098 17.811515
F 100.730263 5.048238 17.726615
F 100.734263 12.770198 17.725715
F 102.920263 8.915248 17.661215
F 98.482863 1.192888 0.442209
F 87.488063 12.916998 17.648615
F 103.023263 1.204138 14.933015
F 94.004463 16.642298 15.004515
F 102.923263 16.637198 17.660215
F 93.994063 1.199318 17.738515
F 93.995963 8.919888 17.737115
F 94.001563 16.644298 17.735515
F 102.916263 1.193328 17.662215
F 100.722263 7.641278 21.365415
F 89.612163 16.579698 3.207765
F 89.606063 16.723398 10.556915
F 93.998163 8.917078 0.444507
F 87.458563 15.425998 21.359515
F 89.608663 16.851898 14.997815
F 91.795563 15.415798 21.392915
F 89.572963 11.575898 21.456415
F 87.269863 5.039118 0.316742
F 105.337263 12.770498 0.110238
F 103.053263 16.622298 0.359227
F 89.447363 8.932448 0.290543
F 103.046263 1.178398 0.361153
F 103.049263 8.900328 0.360191
F 91.540563 4.755968 0.371130
F 105.334263 5.048608 0.111201
F 89.432863 1.245348 25.329115
F 89.501463 8.898968 25.053715
F 93.997663 1.199888 22.287815
F 98.454163 1.199298 25.013515
F 98.457463 8.921218 25.012515
F 98.460763 16.643098 25.011615
F 89.439663 3.929998 28.657515
F 89.477963 11.444198 28.656015
F 98.452463 3.773328 28.653515
F 98.455663 11.495298 28.652515
F 89.592363 3.768698 26.022215
F 89.663963 11.502398 25.800715
F 98.468663 3.776388 25.921515
F 98.471863 11.498298 25.920615
F 87.180063 15.407698 43.264415
F 89.600863 16.671198 22.299815
F 93.997963 8.921058 22.285115
F 91.678463 4.985938 22.198515
F 94.003963 16.644698 22.285315
F 100.695263 5.058038 22.269415
F 91.860963 7.653518 25.854015
F 91.773663 15.353898 25.924915
F 96.240863 15.362398 43.219615
F 100.690263 7.633758 25.910215
F 100.693263 15.355698 25.909215
F 105.296263 15.440698 40.192415
F 96.227363 5.060258 22.286315
F 87.151363 12.727098 22.076115
F 93.996163 3.777558 43.219315
F 93.992863 3.778358 40.488315
F 91.655163 5.040798 24.905815
F 91.817963 12.939898 24.987815
F 100.712263 5.052428 25.005315
F 100.715263 12.774398 25.004315
F 91.790263 7.602618 28.543915
F 91.788463 15.347798 28.616515
F 87.115963 7.650718 43.094315
F 100.703263 7.638898 28.644915
F 100.707263 15.360798 28.643915
F 107.372263 8.890018 38.719215
F 93.991263 1.199418 25.018615
F 94.000163 8.924698 25.015115
F 94.000063 16.644998 25.015815
F 102.896263 1.200108 24.942715
F 102.900263 8.922028 24.941815
F 102.903263 16.643998 24.940815
F 93.990763 3.777558 28.658615
F 93.996763 11.497598 28.656715
F 102.888263 3.766298 28.583815
F 102.891263 11.488198 28.582815
F 93.993963 3.776908 25.925615
F 93.998563 11.498898 25.925315
F 102.973263 3.761398 25.860815
F 102.976263 11.483298 25.859815
F 102.975263 11.508098 43.186115
F 98.475963 3.781988 43.225515
F 89.494063 16.628098 25.082215
F 93.998063 11.500998 43.219215
F 100.698263 12.779998 22.268415
F 96.237563 7.640458 43.220615
F 87.311063 7.600098 25.699715
F 87.355163 15.172698 25.895215
F 89.399063 16.703698 32.284815
F 96.227263 7.635698 25.926215
F 96.230463 15.357598 25.925315
F 107.369263 1.168108 38.720215
F 105.044263 7.531208 25.819115
F 105.047263 15.253098 25.818115
F 105.299263 15.396198 42.957615
F 102.943263 11.511698 40.458415
F 91.694263 15.384398 43.192715
F 87.285263 15.241698 40.479615
F 100.743263 7.647508 43.219415
F 102.971263 3.786158 43.187115
F 100.746263 15.369398 43.218515
F 87.447263 4.905368 24.916515
F 87.353363 12.646898 24.731215
F 96.230263 5.059718 25.017815
F 96.233663 12.781598 25.016915
F 105.220263 5.001458 24.869015
F 105.223263 12.723398 24.868015
F 87.279663 7.556328 28.532115
F 87.190163 15.249898 28.593915
F 93.996863 11.499798 40.487915
F 96.229363 7.636768 28.657515
F 96.232663 15.358698 28.656515
F 105.032263 5.129688 36.750715
F 105.187263 7.676838 28.505715
F 105.190263 15.398798 28.504815
F 105.292263 7.718728 40.193415
F 89.674663 1.347338 32.208915
F 89.631263 8.883968 32.187115
F 102.940263 3.789728 40.459315
F 98.449063 1.200688 32.294615
F 98.452363 8.922618 32.293615
F 98.455663 16.644498 32.292715
F 89.602663 3.942448 35.826115
F 89.345963 11.433598 36.030015
F 98.448563 3.773138 35.936115
F 98.451763 11.495098 35.935115
F 89.674763 3.863748 33.111115
F 89.358763 11.404498 33.276415
F 98.459663 3.775618 33.204615
F 98.462863 11.497598 33.203715
F 89.560163 1.358118 29.488515
F 89.646563 8.827048 29.371015
F 89.611763 1.321888 36.698915
F 98.462963 1.197588 29.563115
F 98.466163 8.919518 29.562215
F 98.469463 16.641498 29.561215
F 91.826263 7.645518 33.244515
F 91.758263 15.427998 33.340515
F 98.479163 11.503898 43.224515
F 100.681263 7.634268 33.196315
F 100.684263 15.356198 33.195415
F 96.225763 12.784698 36.847815
F 91.669563 5.152748 29.565915
F 91.732763 12.714198 29.582215
F 100.684263 5.059888 29.552515
F 100.687263 12.781798 29.551515
F 91.823863 5.057318 32.267615
F 91.660663 12.797098 32.174115
F 100.694263 5.056608 32.286715
F 100.697263 12.778498 32.285715
F 91.755163 7.546748 35.932015
F 91.787863 15.231798 36.023715
F 96.222563 5.062738 36.848815
F 100.688263 7.636788 35.930915
F 100.691263 15.358698 35.929915
F 87.179563 12.816498 36.887615
F 93.991863 1.201728 32.298215
F 93.997063 8.924588 32.296915
F 93.998463 16.645598 32.296815
F 102.879263 1.206748 32.227415
F 102.883263 8.928678 32.226515
F 102.886263 16.650598 32.225515
F 93.991063 3.777868 35.939215
F 93.996863 11.497398 35.937015
F 102.876263 3.759328 35.877015
F 102.880263 11.481298 35.876015
F 93.995863 3.775808 33.208015
F 93.995063 11.499798 33.205515
F 102.941263 3.761058 33.154515
F 102.945263 11.482998 33.153515
F 93.992963 1.200698 29.567115
F 93.996963 8.922628 29.566215
F 94.000163 16.644498 29.565515
F 102.955263 1.208628 29.505815
F 102.959263 8.930558 29.504815
F 102.962263 16.652498 29.503915
F 87.303263 7.726318 33.026715
F 87.218063 15.450598 33.270015
F 96.230763 7.637778 40.488415
F 96.224563 7.636148 33.207615
F 96.227763 15.357998 33.206715
F 107.376263 16.611898 38.718315
F 105.034263 7.549378 33.101815
F 105.037263 15.271298 33.100815
F 105.118263 12.821498 39.444415
F 87.339563 5.130768 29.538615
F 87.240763 12.826198 29.415315
F 96.224563 5.061648 29.567015
F 96.227763 12.783598 29.566015
F 105.037263 5.149698 29.457515
F 105.040263 12.871598 29.456615
F 87.378763 5.090118 32.388915
F 87.252363 12.919498 32.175415
F 96.226363 5.061318 32.297915
F 96.229463 12.783298 32.296915
F 105.154263 5.022708 32.146015
F 105.157263 12.744598 32.145015
F 87.175363 7.697078 35.700315
F 87.227863 15.383598 36.007815
F 105.114263 5.099548 39.445315
F 96.226363 7.637278 35.938715
F 96.229763 15.359198 35.937815
F 87.356163 5.234978 36.672315
F 105.115263 7.651178 35.788415
F 105.118263 15.373098 35.787415
F 96.229863 12.783398 39.579115
F 89.458163 16.401598 29.572115
F 89.536463 8.860278 39.378615
F 87.337363 5.140378 39.414815
F 98.466563 1.196178 39.584315
F 98.469763 8.918108 39.583315
F 98.473063 16.639998 39.582315
F 105.296263 7.674308 42.958615
F 89.393063 11.527498 43.077015
F 102.992263 8.928258 22.216915
F 102.924263 1.209898 36.813815
F 89.498363 3.804538 40.563715
F 89.453363 11.406098 40.343915
F 98.459763 3.774968 40.491415
F 98.463063 11.496898 40.490415
F 98.475463 8.916978 22.279915
F 89.598963 8.831428 36.683415
F 89.648963 1.229818 39.540315
F 98.455663 1.199628 36.850815
F 98.458963 8.921558 36.849915
F 98.462263 16.643498 36.848915
F 91.698363 7.685808 40.516415
F 91.575663 15.371598 40.400515
F 96.226563 5.061498 39.580115
F 100.717263 7.639398 40.483515
F 100.721263 15.361298 40.482615
F 105.035263 12.851598 36.749815
F 91.754363 5.183798 36.903915
F 91.775763 12.605398 36.965115
F 100.677263 5.060288 36.840515
F 100.680263 12.782198 36.839615
F 91.729763 5.228748 39.641215
F 91.719563 12.820798 39.634615
F 100.689263 5.060868 39.574815
F 100.693263 12.782798 39.573815
F 93.998963 16.645498 36.846915
F 87.317763 7.740028 40.371515
F 87.252063 12.781298 39.586715
F 93.990563 1.200778 36.847215
F 93.994563 8.923068 36.846915
F 96.233963 15.359698 40.487515
F 93.994463 1.202088 39.579515
F 93.996863 8.923678 39.579115
F 93.998963 16.644998 39.578115
F 102.932263 1.217958 39.541515
F 102.936263 8.939878 39.540515
F 102.939263 16.661798 39.539515
F 102.930263 16.653798 36.811815
F 102.927263 8.931828 36.812815
F 102.996263 16.650198 22.216015
F 98.472163 1.195038 22.280915
F 89.440063 16.616898 39.354315
F 102.989263 1.206328 22.217915
F 89.570363 16.685698 36.615915
F 91.627663 7.491038 43.268415
F 98.478763 16.638898 22.278915
F 96.230963 12.782098 22.285315
F 105.050263 5.166138 22.184415
F 89.331763 3.459488 43.298215
F 89.719563 1.122898 22.384615
F 89.494663 8.819618 22.270815
F 91.766763 12.934998 22.289115
F 87.342463 4.917348 22.175015
F 105.053263 12.888098 22.183415
F 87.364963 -0.017594 40.492115
F 87.292463 -0.171406 43.294915
F 87.571763 -0.154536 33.147315
F 89.502663 24.302198 3.215105
F 89.363463 31.980298 3.136625
F 98.475063 24.361198 3.173745
F 98.478263 32.083098 3.172785
F 89.457463 27.017698 6.724495
F 103.036263 32.091898 14.929215
F 89.592463 19.275098 6.908775
F 98.477963 26.938598 6.812755
F 98.492663 24.358698 0.439317
F 98.474663 19.216698 6.813725
F 89.643363 26.928498 4.018225
F 100.729263 23.085098 21.363515
F 89.797563 19.126998 4.238845
F 98.497163 26.943398 4.077495
F 102.914263 19.214898 21.300015
F 98.493863 19.221498 4.078455
F 105.262263 23.140798 21.230115
F 87.331663 30.927098 18.651615
F 96.243263 30.802298 21.374715
F 103.059263 32.066098 0.357298
F 91.655863 30.973498 4.054565
F 91.838063 23.232298 4.296545
F 100.726263 30.804798 4.068285
F 100.723263 23.082898 4.069245
F 91.840963 22.907498 21.363915
F 87.282763 20.404098 0.485146
F 87.397863 23.080298 21.373315
F 102.917263 26.936898 21.299015
F 91.718563 28.363198 3.183615
F 91.744663 20.710698 3.220105
F 100.766263 28.210798 3.176155
F 100.762263 20.488898 3.177115
F 91.658263 30.875998 6.788655
F 91.769563 23.171398 7.004225
F 100.765263 30.811698 6.809305
F 100.762263 23.089798 6.810265
F 94.005463 24.364498 3.174945
F 94.007663 32.086098 3.173415
F 102.956263 24.350698 3.097185
F 102.959263 32.072698 3.096215
F 94.006763 26.939298 6.814155
F 105.265263 30.862698 21.229215
F 94.004863 19.216598 6.814705
F 102.960263 26.947598 6.722255
F 94.003563 26.941298 21.374915
F 102.957263 19.225598 6.723215
F 94.006963 26.941298 4.082405
F 105.295263 20.424398 17.593915
F 94.003663 19.219298 4.083475
F 103.094263 26.945798 3.973105
F 105.298263 28.146398 17.593015
F 103.091263 19.223798 3.974065
F 89.642163 19.261198 21.366615
F 100.739263 28.223098 0.439797
F 87.357763 30.785698 21.357415
F 103.017263 26.927698 18.572015
F 87.229063 30.699298 4.073015
F 87.241363 22.929798 3.938815
F 96.241163 30.799498 4.083205
F 96.238163 23.077698 4.084075
F 105.087263 30.622398 3.965995
F 105.084263 22.900498 3.966955
F 94.010963 32.085198 0.441892
F 103.014263 19.205698 18.572915
F 94.005863 26.942498 18.642115
F 94.004763 19.218898 18.644415
F 91.730863 28.348498 0.409238
F 96.239763 30.800998 18.642815
F 87.344963 28.114898 3.181035
F 87.412663 20.233598 3.312835
F 96.247263 28.221398 3.176045
F 96.244063 20.499398 3.177015
F 105.414263 28.126398 2.879495
F 105.411263 20.404398 2.880455
F 87.368563 30.819498 6.773315
F 87.059163 22.978698 6.821845
F 96.249363 30.801498 6.815905
F 96.246163 23.079598 6.816855
F 105.393263 30.884198 6.653615
F 105.390263 23.162298 6.654575
F 89.509663 24.493898 10.265315
F 89.456363 32.130198 10.491315
F 98.475163 24.361698 10.452015
F 98.478463 32.083598 10.451015
F 89.512263 27.013398 14.178315
F 96.240963 20.501998 17.736115
F 89.623563 19.481198 14.219815
F 98.474163 26.938898 14.090815
F 96.244463 28.223798 17.735215
F 98.470863 19.216898 14.091715
F 89.495863 26.932698 11.480915
F 87.302263 20.439198 17.791015
F 89.583163 19.245598 11.465015
F 98.495563 26.943498 11.356015
F 87.248863 28.319098 18.083115
F 98.492363 19.221598 11.356915
F 89.325363 24.453298 7.504015
F 89.492163 31.997498 7.830635
F 98.496863 24.356098 7.716915
F 98.500063 32.078098 7.715955
F 91.772763 30.676598 11.370515
F 91.629863 23.103798 11.369815
F 100.722263 30.800098 11.344415
F 100.719263 23.078098 11.345415
F 91.717563 28.190198 7.684785
F 91.832963 20.569198 7.732265
F 100.728263 28.217698 7.702655
F 100.725263 20.495798 7.703615
F 91.738663 28.167698 10.401715
F 91.778163 20.513198 10.376415
F 100.758263 28.209798 10.445115
F 100.754263 20.487898 10.446115
F 91.773663 30.878398 14.150515
F 91.693963 23.214498 14.042215
F 100.750263 30.809498 14.084515
F 100.747263 23.087498 14.085415
F 94.003563 24.363598 10.455715
F 94.008263 32.085698 10.454015
F 102.946263 24.352598 10.377015
F 102.950263 32.074498 10.376015
F 94.005663 26.940998 14.094315
F 105.071263 20.627098 14.912815
F 94.003363 19.218198 14.095215
F 102.937263 26.941998 14.019415
F 105.075263 28.348998 14.911815
F 102.934263 19.220098 14.020315
F 94.008763 26.940298 11.362815
F 96.237063 20.502598 15.003815
F 94.005363 19.219098 11.363815
F 103.049263 26.928098 11.287815
F 87.381063 23.130098 18.548615
F 103.046263 19.206198 11.288815
F 94.012063 24.366298 7.725635
F 94.009963 32.084798 7.721985
F 103.067263 24.366998 7.639335
F 103.071263 32.088998 7.638375
F 87.251263 30.752198 11.385015
F 87.078463 23.163298 11.169515
F 96.242263 30.800598 11.362615
F 96.238763 23.078598 11.363715
F 105.083263 30.660698 11.276415
F 105.080263 22.938798 11.277415
F 87.238063 28.288298 7.687325
F 87.402563 20.344898 7.931065
F 96.241363 28.223398 7.723285
F 96.238263 20.501398 7.724205
F 105.088263 28.361898 7.639275
F 105.085263 20.639998 7.640235
F 87.129863 28.139198 10.523015
F 87.171263 20.535798 10.611415
F 96.247563 28.222398 10.456015
F 96.244363 20.500398 10.457015
F 105.364263 28.128098 10.318815
F 105.360263 20.406198 10.319715
F 87.203763 30.870998 14.135615
F 87.169863 23.149198 13.894515
F 96.247263 30.802098 14.095215
F 96.243863 23.080098 14.096115
F 105.333263 30.881098 13.956315
F 105.330263 23.159198 13.957315
F 89.565163 24.319398 17.538415
F 89.508963 32.172898 17.623015
F 98.470163 24.363398 17.730715
F 98.473463 32.085298 17.729715
F 98.464963 19.216998 21.371215
F 96.240163 28.224498 15.002915
F 94.004463 19.217398 21.374915
F 103.033263 24.369898 14.930115
F 87.219363 20.578198 15.117815
F 98.468163 26.938898 21.370215
F 89.626063 26.886598 18.805915
F 87.266163 28.435298 15.354215
F 89.555863 19.228398 18.711115
F 98.487663 26.942898 18.636915
F 105.065263 22.956498 18.547415
F 98.484463 19.220998 18.637815
F 89.465963 24.400598 14.895015
F 89.476763 32.187198 14.984415
F 98.490863 24.358398 14.996615
F 98.494163 32.080298 14.995715
F 91.643763 30.944598 18.518915
F 91.710463 22.881298 18.665315
F 100.711263 30.799698 18.625415
F 100.708263 23.077798 18.626415
F 91.775663 28.311298 14.900315
F 91.848063 20.553698 15.044415
F 100.715263 28.221898 14.985415
F 100.712263 20.499998 14.986315
F 91.782263 28.297098 17.506915
F 91.707963 20.382098 17.715515
F 100.740263 28.213998 17.723715
F 100.737263 20.492098 17.724715
F 96.243863 28.222898 0.443360
F 100.736263 20.501198 0.440762
F 94.011763 32.087198 15.003115
F 96.240163 23.080398 21.375715
F 94.001763 24.363298 17.735915
F 94.006863 32.087398 17.733915
F 102.926263 24.359098 17.659315
F 102.930263 32.080998 17.658315
F 100.732263 30.807098 21.362515
F 105.068263 30.678398 18.546415
F 94.006063 24.364498 15.003115
F 94.007763 24.363198 0.443767
F 96.236763 23.079198 18.643715
F 96.240663 20.500998 0.444308
F 89.495663 26.850998 21.476015
F 98.495863 32.080598 0.438352
F 89.480463 24.347398 0.537428
F 91.738263 30.733398 21.394115
F 91.868763 20.483998 0.403821
F 103.056263 24.344198 0.358262
F 87.413663 28.293598 0.420610
F 89.630663 32.051498 0.484892
F 89.599963 34.685098 7.004695
F 103.098263 34.667698 3.972145
F 89.506463 34.626498 4.286805
F 89.497563 34.731498 11.149015
F 98.490963 34.664798 18.635915
F 102.941263 34.663998 14.018415
F 102.963263 34.669498 6.721285
F 98.500363 34.665298 4.076525
F 102.921263 34.658798 21.298015
F 94.009863 34.661498 14.092615
F 98.477363 34.660798 14.089815
F 94.009563 34.662198 4.081525
F 94.011363 34.663098 11.361615
F 98.498863 34.665498 11.355015
F 94.011663 34.662498 18.642115
F 94.010163 34.661098 6.813795
F 98.481263 34.660498 6.811795
F 94.010263 34.661998 21.372315
F 103.020263 34.649598 18.571015
F 103.053263 34.650098 11.286815
F 98.471463 34.660898 21.369315
F 105.344263 28.214398 0.108308
F 89.611863 34.721698 21.457315
F 105.341263 20.492498 0.109273
F 89.488763 34.695498 18.733715
F 89.496663 34.678898 13.824115
F 89.506963 24.311198 25.211315
F 89.622163 32.142198 24.960915
F 98.464063 24.365098 25.010615
F 98.467263 32.086998 25.009715
F 89.742763 26.877298 28.635615
F 107.382263 32.055798 38.716315
F 89.608963 19.048998 28.598615
F 98.462263 26.939098 28.650615
F 96.232363 28.228598 36.845915
F 98.458963 19.217198 28.651615
F 89.555663 26.981998 25.937715
F 107.379263 24.333898 38.717315
F 89.409063 19.273898 25.837515
F 98.478463 26.942198 25.918615
F 91.863363 20.459898 22.358715
F 98.475163 19.220298 25.919615
F 96.237363 28.225998 22.283415
F 98.482463 19.225798 43.223515
F 96.247363 30.806198 43.217715
F 91.746063 23.040798 43.318615
F 91.756863 30.733498 25.762115
F 91.769763 23.105598 25.860415
F 100.700263 30.799498 25.907315
F 100.697263 23.077598 25.908315
F 100.753263 30.813298 43.216515
F 94.003263 32.088198 36.844115
F 102.978263 19.229998 43.185115
F 94.003663 24.368498 36.846415
F 91.883663 28.209498 25.015515
F 91.670863 20.534398 25.008315
F 100.721263 28.218198 25.002415
F 100.718263 20.496298 25.003315
F 91.787163 30.864398 28.498415
F 91.847363 23.278298 28.480715
F 100.713263 30.804698 28.642015
F 100.710263 23.082798 28.643015
F 94.002863 24.366598 25.014615
F 94.006863 32.088298 25.013615
F 102.906263 24.365898 24.939815
F 102.909263 32.087798 24.938915
F 94.004563 26.941898 28.654915
F 96.244163 23.084298 43.218715
F 94.000663 19.219798 28.655715
F 102.898263 26.932098 28.580915
F 87.274063 20.530398 36.892515
F 102.895263 19.210198 28.581915
F 94.008463 26.940398 25.925015
F 100.701263 20.501898 22.267515
F 94.000663 19.220798 25.924615
F 102.983263 26.927198 25.857915
F 87.371363 28.263898 36.836815
F 102.980263 19.205298 25.858915
F 102.947263 19.233598 40.457415
F 105.042263 28.295498 36.747815
F 102.999263 24.372098 22.215015
F 96.229063 20.506598 36.846915
F 87.327463 30.820598 25.767115
F 87.113663 23.108798 25.934115
F 96.236963 30.801398 25.923415
F 96.233663 23.079498 25.924315
F 105.054263 30.696998 25.816215
F 105.050263 22.975098 25.817215
F 94.001263 26.944498 40.485715
F 105.059263 28.331898 22.181515
F 102.950263 26.955498 40.456415
F 94.000663 19.221098 40.486615
F 96.234263 20.503998 22.284315
F 87.350463 22.963498 43.219515
F 87.371363 28.240298 24.956915
F 87.036863 20.389698 25.053215
F 96.240163 28.225398 25.014915
F 96.236763 20.503598 25.015915
F 105.230263 28.167198 24.866115
F 105.227263 20.445298 24.867115
F 87.463363 30.858398 28.501815
F 87.324663 23.024698 28.647215
F 96.239163 30.802498 28.654515
F 96.235963 23.080598 28.655515
F 105.197263 30.842598 28.502915
F 105.193263 23.120698 28.503815
F 89.604063 24.361798 32.456015
F 89.634263 32.284798 32.090715
F 98.458863 24.366498 32.291715
F 98.462163 32.088398 32.290715
F 89.572063 26.866598 36.086815
F 105.303263 23.118198 42.956715
F 89.547863 19.372498 36.163715
F 98.458363 26.938898 35.933215
F 105.299263 23.162598 40.191415
F 98.455063 19.216998 35.934215
F 89.488363 26.903598 33.275015
F 105.306263 30.840098 42.955715
F 89.493163 19.188598 33.399215
F 98.469463 26.941398 33.201815
F 94.005763 26.945098 43.217215
F 98.466163 19.219498 33.202715
F 89.602963 24.299998 29.608215
F 89.598063 32.304998 29.368815
F 98.472763 24.363398 29.560215
F 98.476063 32.085298 29.559315
F 91.715563 30.919198 33.172615
F 91.833263 23.004298 33.256915
F 100.691263 30.800098 33.193515
F 100.687263 23.078098 33.194415
F 91.845763 28.308298 29.572715
F 91.809663 20.556098 29.559115
F 100.694263 28.225698 29.549615
F 100.691263 20.503798 29.550615
F 91.778063 28.229598 32.431315
F 91.748563 20.404498 32.282715
F 100.704263 28.222398 32.283815
F 100.701263 20.500498 32.284715
F 91.713863 30.598998 36.044215
F 91.768063 23.066998 35.998315
F 100.698263 30.802598 35.928015
F 100.694263 23.080598 35.929015
F 94.002563 24.367598 32.295115
F 94.005663 32.090098 32.294115
F 102.889263 24.372498 32.224515
F 102.892263 32.094498 32.223615
F 94.002463 26.942198 35.936515
F 105.121263 20.543398 39.443415
F 93.998963 19.220398 35.936015
F 102.886263 26.925098 35.874115
F 105.302263 30.884498 40.190515
F 102.883263 19.203198 35.875015
F 94.006363 26.941098 33.206215
F 105.124263 28.265298 39.442415
F 94.001763 19.219698 33.205715
F 102.951263 26.926798 33.151615
F 96.237463 23.081698 40.486415
F 102.948263 19.204898 33.152515
F 94.007863 24.369498 29.565715
F 94.006663 32.088698 29.562715
F 102.965263 24.374398 29.502915
F 102.969263 32.096298 29.501915
F 87.439963 30.974798 33.059615
F 87.397163 23.142098 33.392115
F 96.234163 30.801898 33.204815
F 96.231163 23.079998 33.205715
F 105.044263 30.715198 33.098915
F 105.041263 22.993198 33.099815
F 87.469763 28.367798 29.422415
F 87.341363 20.475798 29.713215
F 96.234563 28.227398 29.564115
F 96.231163 20.505498 29.565015
F 105.047263 28.315498 29.454615
F 105.044263 20.593598 29.455615
F 87.300563 28.411198 32.160615
F 87.303763 20.645098 32.433815
F 96.236063 28.227198 32.295015
F 96.232763 20.505198 32.295915
F 105.164263 28.188498 32.143115
F 105.161263 20.466598 32.144115
F 87.246563 30.792798 35.830915
F 87.420563 23.126198 36.068215
F 96.236163 30.802998 35.935815
F 96.232963 23.081098 35.936815
F 105.125263 30.816998 35.785515
F 105.121263 23.094998 35.786415
F 89.506063 24.430698 39.818515
F 89.410663 32.154398 39.437515
F 98.476363 24.361998 39.581415
F 98.479563 32.083898 39.580415
F 98.485763 26.947798 43.222615
F 96.233163 20.505298 39.578215
F 87.317463 30.943998 40.577915
F 102.981263 26.951898 43.184215
F 96.236263 28.227398 39.577115
F 94.006963 19.220298 43.216415
F 89.411663 27.043598 40.697815
F 87.427463 20.516598 39.659315
F 89.591663 18.961398 40.511415
F 98.469563 26.940798 40.488515
F 96.240463 30.803498 40.485615
F 98.466363 19.218798 40.489515
F 89.478363 24.419998 37.035615
F 89.370663 32.060298 36.806315
F 98.465463 24.365398 36.847915
F 98.468763 32.087298 36.847015
F 91.661963 31.055098 40.413215
F 91.764163 23.029998 40.656315
F 100.727263 30.805198 40.480715
F 100.724263 23.083298 40.481615
F 91.781663 28.099298 37.065315
F 91.770263 20.525298 36.817915
F 100.687263 28.226098 36.837615
F 100.684263 20.504198 36.838615
F 91.609963 28.300798 39.800515
F 91.781463 20.547998 39.603915
F 100.699263 28.226698 39.571915
F 100.696263 20.504698 39.572915
F 100.749263 23.091398 43.217515
F 102.937263 32.097598 36.809915
F 87.308963 23.000698 40.559115
F 94.005663 24.365098 22.283615
F 94.002863 24.366898 39.577915
F 94.009563 32.091398 39.574515
F 102.942263 24.383698 39.538615
F 102.945263 32.105698 39.537615
F 102.933263 24.375698 36.810915
F 87.399963 28.460098 39.590015
F 94.007363 32.086598 22.282415
F 91.756663 30.982098 43.111515
F 105.038263 20.573598 36.748815
F 98.485263 32.082798 22.277015
F 87.265463 30.873198 43.242015
F 89.452563 32.133998 22.352215
F 89.558763 26.992498 43.474115
F 98.482063 24.360798 22.278015
F 100.704263 28.223798 22.266515
F 89.668263 19.306998 43.224015
F 87.195263 20.361498 22.191215
F 87.200863 28.042198 22.256015
F 89.578863 24.244098 22.528315
F 105.056263 20.609998 22.182415
F 103.002263 32.093998 22.214015
F 91.719463 28.145698 22.358215
F 89.581663 34.633098 43.142915
F 102.953263 34.677398 40.455515
F 89.523163 34.828798 25.606615
F 89.385163 34.731298 33.176215
F 102.984263 34.673898 43.183215
F 98.472763 34.663298 33.200815
F 94.007763 34.665098 40.484915
F 102.901263 34.653998 28.579915
F 94.009463 34.666098 43.216315
F 98.465563 34.660998 28.649615
F 94.007563 34.664098 33.204515
F 98.472863 34.662698 40.487515
F 98.461663 34.660898 35.932215
F 98.489063 34.669698 43.221615
F 102.986263 34.649098 25.856915
F 94.006663 34.663798 35.934115
F 94.012463 34.661498 25.924515
F 98.481763 34.664098 25.917715
F 94.006863 34.663598 28.654215
F 102.954263 34.648798 33.150615
F 102.889263 34.646998 35.873115
F 89.505763 34.852598 28.357815
F 89.610263 34.773098 40.490515
F 89.521763 34.600498 35.969015
F 89.569663 47.742798 3.290535
F 89.582963 39.900998 3.237125
F 98.484863 47.526898 3.170855
F 98.481563 39.804998 3.171815
F 89.488063 50.082898 6.870295
F 89.595163 42.513198 6.691995
F 98.487763 50.104398 6.809865
F 98.484463 42.382398 6.810825
F 89.405963 50.311898 4.194135
F 89.422863 42.520498 3.908705
F 98.506963 50.109198 4.074595
F 98.503663 42.387298 4.075565
F 105.269263 38.584698 21.228215
F 105.272263 46.306598 21.227215
F 94.017363 47.528698 0.440797
F 100.735263 38.528998 21.361615
F 91.755163 38.488098 4.128065
F 91.631163 46.324098 4.060065
F 100.729263 38.526698 4.067315
F 100.733263 46.248698 4.066355
F 89.566363 42.558198 21.237315
F 87.328263 51.841098 17.653015
F 100.743263 35.944998 0.438833
F 87.247263 51.516498 0.504824
F 91.741763 51.335298 7.523995
F 91.848563 51.514598 17.759815
F 87.157463 51.334198 7.592955
F 91.602663 35.805198 3.150235
F 91.840963 43.774398 3.109935
F 100.776263 51.376598 3.173265
F 100.769263 35.932798 3.175185
F 100.772263 43.654698 3.174225
F 91.716163 38.415698 6.850135
F 91.763263 46.214798 6.939695
F 100.769263 38.533698 6.808335
F 100.772263 46.255598 6.807375
F 94.012763 47.528798 3.172525
F 94.010263 39.806398 3.173355
F 102.966263 47.516498 3.094295
F 102.963263 39.794598 3.095255
F 94.017663 50.103898 6.810445
F 94.013463 42.382698 6.812285
F 102.970263 50.113398 6.719355
F 102.967263 42.391398 6.720325
F 94.019863 50.104198 4.080605
F 94.014763 42.383598 4.081135
F 103.104263 50.111598 3.970215
F 103.101263 42.389598 3.971175
F 89.396063 47.787698 0.485966
F 91.748363 51.359198 15.077215
F 87.192763 43.859998 0.519867
F 91.753063 46.100798 21.335415
F 87.370563 38.534498 4.056665
F 87.229063 46.516898 4.149765
F 96.244663 38.521498 4.082165
F 96.247763 46.243398 4.081275
F 105.090263 38.344298 3.965025
F 105.094263 46.066298 3.964065
F 96.246963 35.944898 0.442452
F 102.927263 50.102598 21.296115
F 87.183963 43.561498 17.806615
F 87.235163 51.413898 14.978315
F 100.739263 46.250898 21.360615
F 102.924263 42.380698 21.297115
F 105.084263 51.514798 14.908915
F 87.124263 51.417498 10.310615
F 100.746263 43.666998 0.437869
F 91.798863 51.351898 3.221245
F 87.391463 35.929598 3.075625
F 87.254463 43.913698 3.157465
F 96.257063 51.387198 3.173155
F 96.250363 35.943398 3.175015
F 96.253863 43.665198 3.174155
F 105.424263 51.292198 2.876595
F 105.417263 35.848298 2.878525
F 105.421263 43.570198 2.877565
F 87.422663 38.370798 6.762245
F 87.453563 46.349798 6.797525
F 96.252763 38.523498 6.814965
F 96.256063 46.245398 6.814005
F 105.396263 38.606198 6.652645
F 105.400263 46.328098 6.651685
F 89.714763 47.747998 10.539615
F 89.587163 39.899498 10.414915
F 98.485063 47.527498 10.449115
F 98.481763 39.805498 10.450115
F 89.464363 50.255898 14.067215
F 89.441363 42.413098 14.243915
F 98.483963 50.104598 14.087915
F 98.480663 42.382698 14.088915
F 89.393763 50.327598 11.350515
F 89.577963 42.352698 11.482515
F 98.505363 50.109298 11.353115
F 98.502163 42.387398 11.354115
F 89.532563 47.590598 7.869775
F 89.673063 39.966798 7.568275
F 98.506663 47.521898 7.714025
F 98.503363 39.799998 7.714995
F 91.702163 38.535698 11.246615
F 91.684663 46.164998 11.300115
F 100.725263 38.521998 11.343515
F 100.728263 46.243898 11.342515
F 105.098263 51.527698 7.636375
F 91.818463 35.962098 7.786135
F 91.734163 43.606798 7.723175
F 100.738263 51.383498 7.699765
F 100.731263 35.939598 7.701685
F 100.734263 43.661598 7.700725
F 87.147163 38.674198 21.384115
F 91.763063 36.017098 10.442515
F 91.769763 43.653998 10.364415
F 100.767263 51.375598 10.442315
F 100.761263 35.931698 10.444215
F 100.764263 43.653598 10.443215
F 91.634163 38.431298 13.992515
F 91.777863 46.261698 14.235515
F 100.754263 38.531398 14.083515
F 100.757263 46.253298 14.082515
F 94.013563 47.528898 10.452715
F 94.011463 39.807998 10.452915
F 102.956263 47.518298 10.374115
F 102.953263 39.796398 10.375115
F 94.015263 50.106098 14.091715
F 94.013463 42.383198 14.091815
F 102.947263 50.107798 14.016515
F 102.944263 42.385898 14.017415
F 94.017163 50.106898 11.359115
F 94.014863 42.384798 11.360615
F 103.059263 50.093898 11.284915
F 103.056263 42.371998 11.285915
F 94.018063 47.528898 7.720735
F 94.013463 39.806098 7.720855
F 103.077263 47.532798 7.636445
F 103.074263 39.810898 7.637415
F 87.431863 38.398498 11.405315
F 87.433063 46.362298 11.401615
F 96.245363 38.522498 11.361715
F 96.248663 46.244398 11.360815
F 105.086263 38.382598 11.275515
F 105.089263 46.104498 11.274515
F 94.013563 39.806098 0.441449
F 87.181463 35.862798 7.803305
F 87.404263 43.776498 7.797305
F 96.251163 51.389198 7.720415
F 96.244763 35.945298 7.722285
F 96.247963 43.667298 7.721355
F 103.062263 39.787998 0.356334
F 105.091263 36.083798 7.638305
F 105.095263 43.805698 7.637345
F 94.012663 50.107798 21.371615
F 87.135363 35.876098 10.535915
F 87.493263 43.737598 10.560915
F 96.257363 51.388198 10.453115
F 96.250963 35.944298 10.455015
F 96.254163 43.666298 10.454115
F 105.373263 51.293898 10.315915
F 105.367263 35.850098 10.317815
F 105.370263 43.571998 10.316815
F 87.320363 38.305298 14.097215
F 87.403163 46.246998 14.076915
F 96.250563 38.523998 14.094215
F 96.253863 46.245898 14.093315
F 105.336263 38.602998 13.955315
F 105.339263 46.324898 13.954415
F 89.434463 47.531098 17.695215
F 89.574063 39.570698 17.631115
F 98.480063 47.529198 17.727815
F 98.476763 39.807198 17.728815
F 98.474763 42.382798 21.368315
F 87.232363 51.426798 3.207585
F 89.463963 50.213298 21.158415
F 94.010463 42.385098 21.373215
F 89.456963 50.189998 18.501015
F 89.440763 42.158198 18.633915
F 98.497563 50.108698 18.634015
F 98.494263 42.386698 18.634915
F 89.615363 47.707698 14.978615
F 89.445263 39.663698 14.961315
F 98.500763 47.524198 14.993715
F 98.497463 39.802198 14.994715
F 91.724463 38.304598 18.642215
F 91.581363 46.141198 18.682015
F 100.714263 38.521598 18.624415
F 100.718263 46.243598 18.623515
F 96.250863 43.667698 17.733315
F 91.650963 35.878198 14.772215
F 91.781163 43.605898 14.967915
F 100.725263 51.387698 14.982515
F 100.719263 35.943798 14.984415
F 100.722263 43.665798 14.983415
F 105.308263 51.312198 17.590115
F 91.779263 35.834298 17.664615
F 91.772863 43.696398 17.649115
F 100.750263 51.379798 17.720915
F 100.744263 35.935998 17.722815
F 100.747263 43.657898 17.721815
F 100.749263 51.388898 0.436904
F 96.247563 35.945798 17.734215
F 105.305263 43.590198 17.591015
F 105.301263 35.868298 17.592015
F 94.010863 47.529598 17.733315
F 94.008563 39.807398 17.733715
F 102.936263 47.524898 17.656415
F 102.933263 39.802998 17.657415
F 96.249963 46.246198 21.372815
F 91.754763 51.328998 10.254215
F 91.759863 38.555698 21.389915
F 87.404163 35.874798 0.345601
F 94.017763 50.107298 18.640715
F 94.012563 42.385998 18.640715
F 103.027263 50.093498 18.569115
F 103.024263 42.371498 18.570115
F 94.019163 47.531098 15.001515
F 94.011163 39.806398 15.000315
F 103.042263 47.535698 14.927215
F 103.039263 39.813798 14.928215
F 87.340063 38.414898 18.564715
F 87.341263 46.234398 18.570515
F 96.243263 38.522998 18.641815
F 96.246463 46.244898 18.640815
F 105.071263 38.400298 18.545515
F 105.074263 46.122298 18.544515
F 96.254263 51.389598 17.732315
F 87.306663 35.720798 14.902215
F 87.266163 43.660398 15.083215
F 96.249963 51.390298 15.000015
F 96.243263 35.946598 15.002015
F 96.246663 43.668398 15.001015
F 96.246563 38.524198 21.373715
F 105.078263 36.070898 14.910915
F 105.081263 43.792898 14.909915
F 98.478063 50.104698 21.367415
F 87.277663 35.862498 17.667315
F 98.499163 39.802498 0.437388
F 96.250363 43.666798 0.441424
F 89.575063 39.911698 0.520411
F 98.502463 47.524498 0.436424
F 87.322263 46.270898 21.271115
F 96.253463 51.388798 0.440515
F 91.688563 35.764598 0.501054
F 91.605363 51.480198 0.436855
F 103.066263 47.509998 0.355369
F 91.848563 43.619698 0.450296
F 105.347263 35.936298 0.107345
F 105.351263 43.658298 0.106380
F 105.354263 51.380198 0.105415
F 89.514163 47.724898 25.086315
F 89.597563 39.912098 24.999015
F 98.473863 47.530898 25.007715
F 98.470563 39.808898 25.008715
F 89.560063 50.178198 28.622215
F 89.362763 42.440598 28.604915
F 98.472063 50.104898 28.647715
F 98.468763 42.382998 28.648715
F 89.556563 50.285798 26.088215
F 89.442263 42.511598 25.993115
F 98.488263 50.107998 25.915815
F 98.484963 42.385998 25.916715
F 91.728963 46.228698 43.304315
F 87.354363 36.183798 22.291015
F 94.015463 42.386198 43.213515
F 103.005263 39.815998 22.213115
F 91.780963 38.461798 25.862915
F 91.658563 46.300898 25.821515
F 100.703263 38.521498 25.906415
F 100.707263 46.243398 25.905415
F 100.711263 43.667698 22.264615
F 100.714263 51.389598 22.263615
F 100.759263 46.257198 43.214615
F 94.013363 50.111498 43.214915
F 105.052263 51.461298 36.744915
F 87.294463 51.355198 25.084015
F 96.250663 38.528198 43.216715
F 91.864763 35.896598 24.940115
F 91.704463 43.751298 24.983415
F 100.731263 51.383998 24.999515
F 100.725263 35.940098 25.001415
F 100.728263 43.662098 25.000415
F 91.825063 38.487398 28.523915
F 91.731563 46.239898 28.583015
F 100.717263 38.526598 28.641015
F 100.720263 46.248598 28.640115
F 94.012063 47.532098 25.012115
F 94.009363 39.810298 25.012815
F 102.916263 47.531698 24.936915
F 102.913263 39.809798 24.937915
F 94.013263 50.107398 28.652215
F 94.009263 42.385598 28.653515
F 102.908263 50.097898 28.578015
F 102.905263 42.375898 28.579015
F 94.013063 50.108798 25.919515
F 94.010263 42.386898 25.921715
F 102.993263 50.092998 25.855015
F 102.989263 42.370998 25.856015
F 89.465963 40.027298 22.256215
F 87.338963 43.696998 39.720115
F 98.495563 50.113598 43.219715
F 87.294863 35.938298 29.501515
F 87.418063 38.685098 25.982015
F 87.447763 46.393398 25.931715
F 96.240163 38.523298 25.922415
F 96.243363 46.245198 25.921515
F 105.057263 38.418898 25.815215
F 105.060263 46.140898 25.814315
F 105.066263 43.775798 22.179515
F 87.280063 51.280398 32.417315
F 94.014063 47.530398 22.280215
F 96.253963 46.250098 43.215815
F 87.321263 38.567598 43.240815
F 98.492263 42.391598 43.220615
F 100.708263 35.945798 22.265615
F 91.714963 51.469098 32.337315
F 91.754663 51.323798 39.810115
F 87.390363 35.983498 39.598315
F 87.172863 36.153498 24.947615
F 87.121563 43.749798 25.010215
F 96.249863 51.391298 25.012015
F 96.243463 35.947398 25.014015
F 96.246563 43.669398 25.013015
F 105.240263 51.332998 24.863215
F 105.233263 35.889198 24.865115
F 105.236263 43.611098 24.864215
F 87.473363 38.531198 28.729015
F 87.205763 46.423698 28.514315
F 96.242463 38.524498 28.653615
F 96.245663 46.246398 28.652615
F 105.200263 38.564598 28.501915
F 105.203263 46.286498 28.500915
F 89.549563 47.576698 32.125815
F 89.492163 39.691798 32.238315
F 98.468763 47.532298 32.288815
F 98.465463 39.810298 32.289815
F 89.651363 49.944398 35.878615
F 89.554363 42.446498 35.837115
F 98.468163 50.104698 35.930315
F 98.464863 42.382798 35.931315
F 89.438363 49.891498 33.169715
F 89.532263 42.242398 33.165315
F 98.479263 50.107198 33.198915
F 98.475963 42.385298 33.199815
F 89.586563 47.667798 29.480015
F 89.608063 39.973198 29.580415
F 98.482563 47.529198 29.557315
F 98.479263 39.807198 29.558315
F 91.841963 38.671998 33.358815
F 91.710363 46.380298 33.050515
F 100.694263 38.521998 33.192515
F 100.697263 46.243898 33.191515
F 94.013263 39.810298 22.282315
F 91.745063 35.929198 29.625715
F 91.712663 43.597498 29.663615
F 100.704263 51.391498 29.546715
F 100.697263 35.947598 29.548715
F 100.700263 43.669498 29.547715
F 96.242963 43.671198 39.575315
F 91.751663 35.997798 32.549515
F 91.683063 43.696598 32.360815
F 100.714263 51.388198 32.280915
F 100.707263 35.944298 32.282815
F 100.711263 43.666298 32.281815
F 91.716063 38.508598 36.005015
F 91.716363 46.325498 35.834615
F 100.701263 38.524498 35.927015
F 100.704263 46.246398 35.926115
F 94.012763 47.534398 32.291415
F 94.010263 39.812798 32.293015
F 102.899263 47.538298 32.221615
F 102.896263 39.816398 32.222615
F 94.012463 50.108298 35.933115
F 94.007663 42.387298 35.933715
F 102.896263 50.090898 35.871215
F 102.893263 42.368998 35.872115
F 94.012163 50.109398 33.201415
F 94.010163 42.386898 33.202815
F 102.961263 50.092598 33.148715
F 102.958263 42.370698 33.149615
F 94.012863 47.532098 29.560915
F 94.010163 39.810298 29.561915
F 102.975263 47.540198 29.500015
F 102.972263 39.818298 29.501015
F 87.362863 38.450698 33.378815
F 87.317163 46.186998 33.023415
F 96.237663 38.523798 33.203815
F 96.240663 46.245698 33.202915
F 105.047263 38.437098 33.097915
F 105.050263 46.158998 33.096915
F 87.272263 35.879698 36.854215
F 87.307963 36.004498 32.116915
F 87.289363 43.885998 29.568715
F 96.244263 51.393198 29.561215
F 96.237763 35.949398 29.563115
F 96.240963 43.671298 29.562215
F 105.048263 43.739298 36.745915
F 105.050263 36.037398 29.453715
F 105.053263 43.759298 29.452715
F 96.239763 35.949198 39.576215
F 89.481563 50.253198 43.188215
F 87.400463 43.707698 32.264515
F 96.245863 51.392898 32.292115
F 96.239263 35.949098 32.294015
F 96.242563 43.670998 32.293015
F 105.174263 51.354298 32.140215
F 105.167263 35.910398 32.142115
F 105.170263 43.632398 32.141215
F 87.361963 38.487898 36.004415
F 87.336563 46.084398 35.724715
F 96.239363 38.524898 35.934815
F 96.242663 46.246898 35.933915
F 105.128263 38.538898 35.784515
F 105.131263 46.260798 35.783515
F 89.512463 47.390198 39.538415
F 89.664063 39.886998 39.659215
F 98.486163 47.527798 39.578515
F 98.482863 39.805798 39.579415
F 107.389263 47.499698 38.714415
F 87.263863 51.380698 39.560015
F 100.756263 38.535198 43.215615
F 91.776563 51.336498 29.611615
F 89.570663 49.959998 40.487015
F 89.485563 42.498198 40.766415
F 98.479463 50.106498 40.485615
F 98.476163 42.384598 40.486615
F 89.383763 47.450798 36.901915
F 89.560863 39.938798 37.037215
F 98.475263 47.531198 36.845115
F 98.472063 39.809298 36.846015
F 91.762563 38.517298 40.484215
F 91.831663 46.163598 40.564915
F 100.730263 38.527098 40.479715
F 100.734263 46.249098 40.478715
F 102.991263 50.117698 43.181315
F 91.798263 35.919798 36.867015
F 91.698563 43.757698 36.789915
F 100.697263 51.391898 36.834815
F 100.690263 35.947998 36.836715
F 100.694263 43.669898 36.835715
F 89.550763 47.627098 22.230515
F 91.816363 35.988898 39.590715
F 91.729863 43.713598 39.570615
F 100.709263 51.392398 39.569015
F 100.702263 35.948598 39.570915
F 100.706263 43.670498 39.570015
F 105.127263 35.987298 39.441515
F 105.057263 51.481298 29.451715
F 105.313263 46.283998 42.953815
F 105.309263 38.561998 42.954815
F 94.014163 47.533298 39.574115
F 94.011063 39.811498 39.575015
F 102.952263 47.549498 39.535715
F 102.949263 39.827598 39.536615
F 105.131263 43.709198 39.440515
F 105.134263 51.431098 39.439615
F 96.240763 35.947798 22.282415
F 107.385263 39.777698 38.715415
F 94.016763 50.107298 40.484715
F 94.009263 42.387298 40.483215
F 102.960263 50.121298 40.453515
F 102.956263 42.399398 40.454515
F 94.011363 47.533698 36.842215
F 94.008363 39.811898 36.844015
F 102.943263 47.541498 36.808015
F 102.940263 39.819498 36.809015
F 87.308063 38.617298 40.388915
F 87.340763 46.323298 40.555015
F 96.243963 38.525498 40.484515
F 96.247363 46.247498 40.483515
F 105.305263 38.606398 40.189515
F 105.309263 46.328398 40.188515
F 102.988263 42.395798 43.182315
F 91.639863 51.348098 24.835015
F 87.303863 43.635398 36.927315
F 96.242263 51.394298 36.843015
F 96.235663 35.950498 36.844915
F 96.238863 43.672398 36.844015
F 96.246163 51.393098 39.574315
F 105.045263 36.017398 36.746915
F 87.384063 51.347898 29.562615
F 91.740663 51.313398 37.012115
F 91.712463 43.607798 22.314715
F 87.454163 51.383998 36.782015
F 98.491863 47.526598 22.275115
F 91.715563 38.466798 43.348915
F 98.488563 39.804698 22.276115
F 96.247063 51.391798 22.280515
F 91.861263 35.990798 22.281815
F 96.243863 43.669898 22.281415
F 105.069263 51.497698 22.178615
F 105.063263 36.053898 22.180515
F 89.343463 42.465898 43.555715
F 87.243763 46.314198 43.237315
F 87.283063 43.743498 22.153015
F 91.650263 51.457798 22.020015
F 87.219463 51.381998 22.292415
F 103.009263 47.537898 22.212115
F 89.537163 55.320798 3.040075
F 89.559963 62.948598 3.247035
F 98.488163 55.248898 3.169885
F 98.491363 62.970798 3.168925
F 89.567363 57.517398 6.789365
F 89.636763 65.442298 6.676945
F 98.491063 57.826298 6.808905
F 98.494363 65.548198 6.807935
F 89.510363 57.808298 4.048395
F 89.464863 65.450898 4.015595
F 98.510163 57.831098 4.073635
F 98.513463 65.553098 4.072665
F 89.513963 63.109498 0.537887
F 91.849263 66.868598 0.363751
F 105.314263 66.756198 17.588215
F 105.311263 59.034098 17.589115
F 91.737863 54.083098 4.145495
F 91.803363 61.610998 4.054795
F 100.736263 53.970598 4.065385
F 100.739263 61.692498 4.064425
F 102.930263 57.824598 21.295115
F 105.278263 61.750398 21.225315
F 94.020763 65.550098 21.369815
F 98.484563 65.548598 21.365415
F 91.692363 59.108198 3.119985
F 91.736263 66.703598 3.048995
F 100.779263 59.098598 3.172295
F 100.782263 66.820598 3.171385
F 91.774363 53.982798 6.829385
F 91.874463 61.709498 6.680725
F 100.775263 53.977498 6.806405
F 100.778263 61.699398 6.805445
F 94.018063 55.251598 3.170885
F 94.021363 62.972798 3.169325
F 102.969263 55.238498 3.093325
F 102.972263 62.960398 3.092365
F 94.018063 57.827398 6.810945
F 94.026063 65.547298 6.808485
F 102.973263 57.835298 6.718395
F 102.977263 65.557198 6.717435
F 94.019563 57.828198 4.078265
F 94.023763 65.548898 4.077655
F 103.107263 57.833498 3.969245
F 103.111263 65.555398 3.968295
F 91.714463 54.134498 21.341415
F 96.256163 61.689898 21.370715
F 102.934263 65.546498 21.294215
F 87.209663 66.682098 17.486515
F 87.216363 53.989998 3.988925
F 87.220863 61.586398 4.107565
F 96.251163 53.965298 4.080265
F 96.254463 61.687298 4.079265
F 105.097263 53.788198 3.963105
F 105.100263 61.510098 3.962135
F 87.315963 66.746898 0.492522
F 100.756263 66.832698 0.435028
F 89.645963 57.848598 21.252715
F 87.162263 54.006898 21.314515
F 87.363263 59.362598 17.452215
F 94.020163 55.250798 0.439500
F 87.218163 59.078898 3.086805
F 87.144163 66.742998 3.224475
F 96.260263 59.109098 3.172165
F 96.263463 66.831098 3.171255
F 105.427263 59.014098 2.875635
F 105.430263 66.736198 2.874735
F 87.149663 53.885598 6.566455
F 87.219963 61.629098 6.860375
F 96.259363 53.967398 6.813045
F 96.262763 61.689298 6.812115
F 105.403263 54.049998 6.650725
F 105.406263 61.771998 6.649755
F 89.289463 55.202598 10.467415
F 89.773163 62.895198 10.173915
F 98.488263 55.249398 10.448215
F 98.491563 62.971298 10.447215
F 89.758663 57.736998 14.144615
F 89.587463 65.453198 13.937815
F 98.487263 57.826598 14.086915
F 98.490463 65.548498 14.086015
F 89.481463 57.819398 11.381515
F 89.750763 65.386898 11.248715
F 98.508663 57.831298 11.352115
F 98.511963 65.553198 11.351215
F 89.474863 55.049898 7.715375
F 89.579863 62.850698 7.478735
F 98.509963 55.243798 7.713065
F 98.513263 62.965798 7.712095
F 91.766063 53.979198 11.155115
F 91.885963 61.502498 11.255915
F 100.732263 53.965798 11.341515
F 100.735263 61.687798 11.340615
F 91.644763 58.967998 7.724435
F 91.850263 66.749398 7.721805
F 100.741263 59.105398 7.698795
F 100.744263 66.827298 7.697885
F 91.800863 58.920098 10.513015
F 91.832463 66.838098 10.442915
F 100.771263 59.097498 10.441315
F 100.774263 66.819498 10.440415
F 91.721763 53.874198 14.041015
F 91.835263 61.885898 13.960415
F 100.760263 53.975298 14.081615
F 100.764263 61.697198 14.080615
F 94.020063 55.253198 10.449815
F 94.022663 62.973398 10.449315
F 102.959263 55.240298 10.373115
F 102.963263 62.962198 10.372215
F 94.019763 57.828398 14.090415
F 94.023663 65.549498 14.089715
F 102.950263 57.829698 14.015515
F 102.954263 65.551698 14.014515
F 94.026163 57.825198 11.360915
F 94.026963 65.549398 11.359015
F 103.063263 57.815798 11.283915
F 103.066263 65.537798 11.283015
F 94.022163 55.251498 7.719885
F 94.026463 62.973998 7.718765
F 103.081263 55.254798 7.635485
F 103.084263 62.976698 7.634515
F 87.129763 53.915398 11.356015
F 87.564663 61.857298 11.183815
F 96.251863 53.966298 11.359815
F 96.255363 61.688398 11.358815
F 105.093263 53.826498 11.273615
F 105.096263 61.548398 11.272615
F 87.337663 59.039198 7.660915
F 87.458863 66.749198 7.625645
F 96.254363 59.111198 7.719485
F 96.257763 66.832998 7.718505
F 105.101263 59.249598 7.635415
F 105.104263 66.971398 7.634505
F 87.441463 59.173298 10.362415
F 87.552963 66.664598 10.350815
F 96.260663 59.110198 10.452115
F 96.263963 66.832098 10.451315
F 105.377263 59.015898 10.314915
F 105.380263 66.737998 10.314015
F 87.125563 53.924598 14.080815
F 87.339363 61.816498 13.915415
F 96.257163 53.967898 14.092315
F 96.260463 61.689798 14.091415
F 105.343263 54.046898 13.953415
F 105.346263 61.768798 13.952415
F 89.488263 55.525698 17.658115
F 89.439863 63.132398 17.593015
F 98.483263 55.251098 17.726915
F 98.486563 62.972998 17.725915
F 96.260663 66.833598 17.730515
F 87.190763 59.095898 0.329446
F 105.275263 54.028498 21.226315
F 100.752263 59.110798 0.435940
F 89.552963 58.133298 18.426015
F 89.534363 65.639198 18.661715
F 98.500763 57.830598 18.633015
F 98.504063 65.552498 18.632115
F 89.462463 55.131198 15.059015
F 89.496663 62.870598 14.944015
F 98.503963 55.246098 14.992815
F 98.507263 62.967998 14.991815
F 91.667363 54.172798 18.550815
F 91.640863 61.841798 18.848415
F 100.721263 53.965498 18.622515
F 100.724263 61.687398 18.621515
F 91.859263 59.273198 14.925615
F 91.828863 66.779698 15.047915
F 100.729263 59.109598 14.981515
F 100.732263 66.831498 14.980615
F 91.833563 59.281798 17.711415
F 91.887363 66.832798 17.815015
F 100.753263 59.101698 17.719915
F 100.757263 66.823698 17.719015
F 96.252963 53.967998 21.371715
F 89.389163 55.374998 0.329367
F 100.745263 61.694798 21.358715
F 98.508963 62.968298 0.434494
F 94.017263 55.253898 17.730615
F 94.018263 62.974398 17.731515
F 102.939263 55.246798 17.655415
F 102.943263 62.968798 17.654515
F 94.017763 57.829798 21.370515
F 91.603263 61.830598 21.578015
F 96.257463 59.111498 17.731415
F 89.481763 65.443498 21.386215
F 94.019963 57.829998 18.639115
F 94.026663 65.549598 18.639915
F 103.030263 57.815398 18.568115
F 103.033263 65.537298 18.567215
F 94.018563 55.251098 14.998815
F 94.025863 62.975698 14.999315
F 103.046263 55.257598 14.926315
F 103.049263 62.979598 14.925315
F 87.341963 54.361198 18.727515
F 87.327563 61.730098 18.607215
F 96.249563 53.966798 18.639915
F 96.252963 61.688698 18.638915
F 105.078263 53.844198 18.543515
F 105.081263 61.566098 18.542615
F 87.448863 59.147098 14.751215
F 87.362663 66.677198 14.812615
F 96.253463 59.112198 14.999015
F 96.256563 66.834098 14.998115
F 105.088263 59.236698 14.908015
F 105.091263 66.958498 14.907115
F 100.742263 53.972898 21.359615
F 98.481263 57.826698 21.366415
F 96.256963 59.110698 0.439502
F 98.505763 55.246398 0.435458
F 87.255663 61.637298 21.382015
F 96.260063 66.832498 0.438605
F 94.021263 62.971898 0.437505
F 103.069263 55.231898 0.354405
F 91.757263 59.232598 0.472944
F 103.072263 62.953798 0.353441
F 100.698263 69.409298 18.629215
F 105.360263 66.823998 0.103522
F 105.320263 69.490898 13.960115
F 105.074263 69.231898 3.969795
F 96.234363 69.411798 14.099015
F 91.841363 69.260398 21.449515
F 100.713263 69.414398 4.072085
F 87.303063 69.204998 18.626815
F 91.824363 69.304698 6.814185
F 100.719263 69.416798 21.366315
F 105.070263 69.270198 11.280315
F 100.752263 69.421398 6.813105
F 96.229163 69.410198 11.366515
F 96.236563 69.411298 6.819765
F 96.230463 69.412098 21.378515
F 96.226963 69.410598 18.646615
F 100.709263 69.409598 11.348215
F 105.055263 69.287898 18.550215
F 100.737263 69.419198 14.088315
F 96.228463 69.409198 4.086925
F 105.252263 69.472498 21.233015
F 91.758363 69.455898 18.722515
F 87.443063 69.475198 21.484215
F 105.357263 59.102098 0.104452
F 87.527063 69.354798 6.688385
F 105.380263 69.494098 6.657405
F 91.788363 69.280398 4.071005
F 87.238863 69.271598 4.053835
F 87.430663 69.240798 11.186515
F 91.825663 69.279798 14.206215
F 87.510263 69.197298 13.855915
F 91.751263 69.350398 11.408715
F 89.471163 55.283198 25.022515
F 89.433063 62.957098 25.198815
F 98.477163 55.252798 25.006815
F 98.480363 62.974698 25.005815
F 89.451263 57.889098 28.442315
F 89.565063 65.454898 28.746715
F 98.475363 57.826798 28.646815
F 98.478663 65.548798 28.645815
F 89.487063 57.791898 25.749315
F 89.433863 65.602598 26.111515
F 98.491563 57.829898 25.914815
F 98.494863 65.551798 25.913815
F 89.438763 55.380098 22.258515
F 96.250463 59.113698 22.279515
F 100.721263 66.833398 22.261715
F 105.137263 59.153098 39.438615
F 91.742163 54.031998 25.940015
F 91.762563 61.607798 26.071515
F 100.710263 53.965298 25.904415
F 100.713263 61.687298 25.903515
F 100.762263 53.979098 43.213615
F 105.073263 59.219598 22.177615
F 91.769263 59.221898 22.146315
F 94.020763 62.975298 22.279615
F 91.721063 59.189498 24.982115
F 91.756463 66.666798 25.006015
F 100.735263 59.105898 24.998515
F 100.738263 66.827898 24.997615
F 91.802763 53.933698 28.524515
F 91.646763 61.750898 28.772115
F 100.723263 53.970498 28.639115
F 100.726263 61.692398 28.638115
F 94.015263 55.253998 25.011315
F 94.018163 62.975198 25.011515
F 102.919263 55.253598 24.936015
F 102.923263 62.975498 24.935015
F 94.017263 57.828898 28.650415
F 94.021363 65.550798 28.649415
F 102.911263 57.819798 28.577015
F 102.914263 65.541698 28.576115
F 94.017763 57.830198 25.919415
F 94.024663 65.549498 25.920315
F 102.996263 57.814898 25.854015
F 102.999263 65.536798 25.853115
F 96.257163 53.971998 43.214815
F 100.766263 61.700998 43.212715
F 96.252763 66.836998 39.572415
F 94.018563 57.832898 43.213315
F 87.300263 53.974298 26.000915
F 87.098963 61.633798 25.739415
F 96.246763 53.967198 25.920515
F 96.250163 61.689198 25.919515
F 105.064263 53.862798 25.813315
F 105.067263 61.584698 25.812315
F 91.723263 53.993998 43.298415
F 91.594763 61.838198 43.198115
F 107.395263 62.943498 38.712515
F 105.319263 61.727798 42.951915
F 96.260263 61.693898 43.213815
F 105.140263 66.874998 39.437715
F 87.226263 59.074298 24.988315
F 87.284063 66.908398 25.009715
F 96.253263 59.113198 25.011015
F 96.256363 66.835298 25.010115
F 105.243263 59.054998 24.862215
F 105.246263 66.776998 24.861315
F 87.356863 53.836498 28.707115
F 87.115163 61.769998 28.528315
F 96.249063 53.968298 28.651715
F 96.252063 61.690098 28.650615
F 105.207263 54.008398 28.500015
F 105.210263 61.730298 28.499015
F 89.424063 55.147398 32.335015
F 89.652363 63.048798 32.290915
F 98.471963 55.254198 32.287815
F 98.475263 62.976098 32.286915
F 89.469463 57.758598 35.970015
F 89.458663 65.507898 35.883915
F 98.471463 57.826598 35.929315
F 98.474663 65.548598 35.928415
F 89.416163 57.704998 33.232815
F 89.546363 65.610898 33.195815
F 98.482563 57.829098 33.197915
F 98.485863 65.551098 33.196915
F 89.552563 55.400898 29.465015
F 89.397363 62.774598 29.589615
F 98.485863 55.251098 29.556415
F 98.489163 62.972998 29.555415
F 91.663163 54.004198 33.437015
F 91.759563 61.654698 33.137315
F 100.701263 53.965798 33.190615
F 100.704263 61.687798 33.189615
F 91.756063 59.056298 29.495115
F 91.867963 66.865498 29.555215
F 100.707263 59.113398 29.545815
F 100.710263 66.835298 29.544915
F 91.709663 59.061698 32.249815
F 91.791663 66.849898 32.232315
F 100.717263 59.110098 32.279915
F 100.720263 66.832098 32.279015
F 91.773663 53.947398 36.042115
F 91.860263 61.587998 35.836715
F 100.707263 53.968398 35.925115
F 100.711263 61.690298 35.924115
F 94.012563 55.254298 32.292915
F 94.018663 62.977098 32.290415
F 102.902263 55.260198 32.220715
F 102.906263 62.982198 32.219715
F 94.015363 57.829998 35.931915
F 94.016963 65.552598 35.931115
F 102.899263 57.812798 35.870215
F 102.903263 65.534798 35.869215
F 94.016563 57.830198 33.200515
F 94.020563 65.551998 33.199915
F 102.964263 57.814598 33.147715
F 102.967263 65.536498 33.146815
F 94.016863 55.254298 29.560415
F 94.019763 62.977098 29.560415
F 102.978263 55.262098 29.499015
F 102.982263 62.984098 29.498115
F 87.409963 53.709298 33.337115
F 87.347563 61.666498 32.901615
F 96.244063 53.967698 33.201915
F 96.247463 61.689598 33.200915
F 105.054263 53.880998 33.096015
F 105.057263 61.602898 33.095015
F 87.235863 59.025098 29.448915
F 87.234763 66.699598 29.716915
F 96.247463 59.115198 29.560315
F 96.250763 66.836998 29.559315
F 105.060263 59.203198 29.450815
F 105.063263 66.924998 29.449915
F 87.309263 59.140298 32.127915
F 87.272963 66.702998 32.484215
F 96.249163 59.114898 32.291115
F 96.252463 66.836798 32.290215
F 105.177263 59.076198 32.139215
F 105.180263 66.798298 32.138315
F 87.327863 53.996998 36.006115
F 87.258763 61.712198 35.670815
F 96.245963 53.968798 35.932915
F 96.249463 61.690798 35.932015
F 105.135263 53.982798 35.782615
F 105.138263 61.704698 35.781615
F 89.355363 55.259198 39.465215
F 89.661063 62.975998 39.496015
F 98.489463 55.249698 39.577515
F 98.492663 62.971598 39.576515
F 91.699263 66.660298 22.291415
F 103.012263 55.259798 22.211115
F 96.249463 59.114998 39.573315
F 89.661563 65.619398 43.236215
F 89.466863 57.921798 40.485115
F 89.608963 65.587298 40.431415
F 98.482663 57.828498 40.484615
F 98.485963 65.550398 40.483715
F 89.482863 55.243598 36.851715
F 89.525963 63.054598 36.691015
F 98.478563 55.253098 36.844115
F 98.481863 62.975098 36.843115
F 91.532563 53.898798 40.466515
F 91.814363 61.836598 40.416815
F 100.737263 53.970998 40.477815
F 100.740263 61.692898 40.476815
F 91.745063 59.104798 36.964915
F 91.673363 66.806598 36.872715
F 100.700263 59.113798 36.833815
F 100.703263 66.835698 36.832915
F 91.706263 59.197198 39.645515
F 91.793163 66.891498 39.533515
F 100.712263 59.114398 39.568015
F 100.715263 66.836398 39.567115
F 98.495063 55.248498 22.274115
F 102.994263 57.839698 43.180315
F 102.998263 65.561598 43.179415
F 94.025063 65.552798 43.210815
F 94.013863 55.253998 39.574015
F 94.023963 62.979398 39.570615
F 102.955263 55.271498 39.534715
F 102.959263 62.993398 39.533815
F 105.316263 54.005898 42.952815
F 98.498863 57.835498 43.218715
F 98.502063 65.557398 43.217715
F 107.392263 55.221598 38.713415
F 94.015163 57.831998 40.481615
F 94.019963 65.553198 40.480315
F 102.963263 57.843198 40.452615
F 102.966263 65.565198 40.451615
F 94.016163 55.255998 36.842515
F 94.018963 62.977498 36.840515
F 102.947263 55.263398 36.807015
F 102.950263 62.985298 36.806115
F 87.096863 53.905598 40.619715
F 87.320163 61.972898 40.564315
F 96.250263 53.969298 40.482715
F 96.253663 61.691298 40.481715
F 105.312263 54.050298 40.187615
F 105.315263 61.772198 40.186615
F 87.279463 59.104998 36.761815
F 87.249563 66.862298 36.822515
F 96.245463 59.116298 36.842015
F 96.248563 66.838198 36.841215
F 105.055263 59.183198 36.744015
F 105.058263 66.904998 36.743115
F 87.406563 59.390298 39.438315
F 87.231763 66.914898 39.458215
F 87.370763 59.003398 22.232915
F 89.519063 58.024798 43.187615
F 103.015263 62.981798 22.210215
F 94.018563 55.253998 22.280315
F 96.253563 66.835598 22.278615
F 98.498363 62.970498 22.273215
F 100.718263 59.111498 22.262715
F 87.250363 54.043898 43.253515
F 87.147263 61.808798 43.352915
F 89.213663 62.983298 22.497815
F 87.457163 66.931998 22.335015
F 105.076263 66.941498 22.176715
F 91.713863 69.430698 28.712415
F 105.184263 69.452398 28.506615
F 100.700263 69.414398 28.645815
F 105.031263 69.324698 33.102715
F 87.491863 69.305098 35.904115
F 100.685263 69.412298 35.931815
F 96.227563 69.413198 40.489315
F 100.678263 69.409598 33.197315
F 91.757463 69.450198 40.517815
F 100.740263 69.422998 43.220315
F 96.226063 69.412198 28.658315
F 105.041263 69.306498 25.820015
F 96.223963 69.410998 25.927215
F 96.223263 69.412798 35.939615
F 100.687263 69.409098 25.911115
F 96.221163 69.411398 33.208615
F 100.714263 69.414798 40.484515
F 96.234563 69.415998 43.221515
F 91.706563 69.326898 25.836215
F 105.112263 69.426698 35.789315
F 91.836263 69.473798 43.264015
F 105.293263 69.449798 42.959515
F 91.762063 69.293398 35.753615
F 91.682263 69.448198 33.178515
F 105.289263 69.494198 40.194315
F 87.153063 69.400398 26.108515
F 87.353263 69.226298 28.838315
