# Supplementary material for: Molecular-resolution imaging of ice crystallized from liquid water by cryogenic liquid-cell TEM
Source: Nat Commun. 2025 Sep 25;16:8342. doi: 10.1038/s41467-025-62451-0 (PMC12462463; doi:10.1038/s41467-025-62451-0)
Supplement: Supplementary file 9 — Supplementary Data 1 [file 41467_2025_62451_MOESM9_ESM.zip › supercell_4_3_2/1.4/minimized.xyz]

10287
F10287
F 0.939308 1.469531 2.919916
F 0.939309 9.191459 2.919916
F 0.939309 16.913391 2.919915
F 9.800526 1.321811 2.988019
F 9.800526 9.043739 2.988019
F 9.800526 16.765670 2.988019
F 18.723107 1.323476 3.203612
F 18.723107 9.045405 3.203612
F 18.723108 16.767336 3.203612
F 0.910996 3.735052 6.498360
F 0.910996 11.456980 6.498359
F 9.784974 3.868752 6.643145
F 9.784974 11.590682 6.643146
F 18.709383 3.866933 6.859171
F 18.709383 11.588862 6.859172
F 0.630305 4.000763 3.828022
F 0.630305 11.722692 3.828021
F 9.789136 3.896839 3.910430
F 9.789136 11.618768 3.910431
F 18.718133 3.893514 4.129501
F 18.718133 11.615443 4.129501
F 0.366197 1.299865 0.275924
F 7.557524 0.034798 3.859286
F 0.366197 9.021791 0.275925
F 12.029636 0.033149 3.966255
F 0.366197 16.743723 0.275925
F 7.275017 15.444909 18.359108
F 9.436463 1.285464 0.237694
F 9.436462 9.007392 0.237693
F 9.436462 16.729323 0.237694
F 18.360739 1.286718 0.456290
F 18.360739 9.008646 0.456290
F 18.360738 16.730577 0.456291
F 3.082904 7.771314 3.815542
F 3.082904 15.493244 3.815542
F 16.132350 0.000120 21.306000
F 12.029635 7.755078 3.966255
F 12.029636 15.477008 3.966256
F 16.132350 15.443979 21.306000
F 20.946718 7.754449 4.183980
F 20.946718 15.476379 4.183981
F 20.946718 0.032520 4.183980
F 2.646294 5.171202 0.148710
F 2.646310 12.893139 0.148714
F 11.673947 5.147597 0.292996
F 11.673947 12.869527 0.292997
F 20.589252 5.147693 0.510758
F 20.589251 12.869622 0.510758
F 2.983010 5.195261 2.937433
F 2.983010 12.917191 2.937436
F 12.031996 5.183181 3.041658
F 12.031996 12.905110 3.041658
F 20.951613 5.184451 3.258058
F 20.951614 12.906381 3.258058
F 2.956543 7.725626 6.542922
F 2.956543 15.447556 6.542922
F 16.132350 7.722049 21.306000
F 12.016833 7.729355 6.697063
F 12.016833 15.451285 6.697064
F 7.197303 15.447629 21.091194
F 20.937915 7.727883 6.913619
F 20.937915 15.449813 6.913620
F 20.937915 0.005954 6.913620
F 5.318761 1.322096 2.894464
F 5.318761 9.044025 2.894464
F 5.318761 16.765956 2.894464
F 14.265174 1.323250 3.094972
F 14.265174 9.045179 3.094972
F 14.265175 16.767110 3.094972
F 5.299894 3.869539 6.549738
F 5.299894 11.591468 6.549738
F 14.251021 3.867211 6.750513
F 14.251021 11.589140 6.750513
F 5.277650 3.905661 3.812711
F 5.277651 11.627590 3.812712
F 14.259485 3.893954 4.020398
F 14.259485 11.615883 4.020399
F 4.947186 1.302777 0.144261
F 4.947185 9.024704 0.144261
F 4.947186 16.746636 0.144261
F 13.902837 1.286496 0.347267
F 13.902837 9.008424 0.347266
F 13.902836 16.730356 0.347267
F 7.557524 7.756726 3.859286
F 7.557524 15.478657 3.859287
F 7.197303 7.725699 21.091194
F 16.489529 7.754505 4.075076
F 16.489529 15.476436 4.075077
F 16.489529 0.032577 4.075077
F 7.214008 5.151516 0.186147
F 7.214008 12.873446 0.186147
F 16.132223 5.147678 0.401838
F 16.132222 12.869607 0.401838
F 7.543916 5.177148 2.940913
F 7.543917 12.899078 2.940913
F 16.494171 5.184337 3.149259
F 16.494172 12.906267 3.149259
F 7.526653 7.734987 6.594173
F 7.526653 15.456917 6.594173
F 16.221162 12.869737 17.668026
F 16.480190 7.728060 6.804843
F 16.480190 15.449990 6.804843
F 16.480190 0.006131 6.804843
F 0.853186 1.419107 10.099326
F 0.853186 9.141036 10.099326
F 0.853186 16.862967 10.099325
F 9.704010 1.285898 10.253796
F 9.704010 9.007828 10.253796
F 9.704010 16.729758 10.253796
F 18.627023 1.287390 10.471295
F 18.627023 9.009319 10.471294
F 18.627023 16.731249 10.471295
F 0.776826 3.735410 13.734227
F 0.776827 11.457338 13.734227
F 9.617342 3.862165 13.871883
F 9.617342 11.584094 13.871883
F 18.538913 3.861006 14.089752
F 18.538913 11.582935 14.089752
F 0.553065 3.951792 11.049447
F 0.553065 11.673721 11.049447
F 9.675675 3.864176 11.145252
F 9.675675 11.586105 11.145252
F 18.605158 3.861319 11.365915
F 18.605158 11.583248 11.365915
F 0.594798 1.189563 7.416194
F 0.594798 8.911492 7.416193
F 0.594798 16.633422 7.416194
F 9.757923 1.288616 7.531527
F 9.757923 9.010545 7.531527
F 9.757923 16.732476 7.531527
F 18.689190 1.291887 7.751958
F 18.689190 9.013815 7.751958
F 18.689190 16.735746 7.751958
F 2.968826 7.732000 11.038494
F 2.968826 15.453930 11.038494
F 16.221162 5.147807 17.668026
F 11.916074 7.722992 11.201932
F 11.916074 15.444922 11.201932
F 7.281477 12.865272 17.453840
F 20.833831 7.722234 11.420419
F 20.833831 15.444164 11.420419
F 20.833831 0.000305 11.420419
F 3.039777 5.139427 7.421788
F 3.039777 12.861356 7.421788
F 11.999745 5.152107 7.588210
F 11.999746 12.874036 7.588210
F 20.917870 5.152903 7.806460
F 20.917870 12.874833 7.806460
F 2.890959 5.152702 10.145378
F 2.890959 12.874631 10.145378
F 11.935142 5.147051 10.308715
F 11.935142 12.868981 10.308715
F 20.855553 5.148368 10.525753
F 20.855553 12.870297 10.525753
F 2.820829 7.715918 13.766092
F 2.820829 15.437848 13.766092
F 7.281477 5.143342 17.453840
F 11.847732 7.723122 13.926922
F 11.847732 15.445052 13.926922
F 16.288036 12.869795 14.939979
F 20.767437 7.721958 14.144214
F 20.767437 15.443888 14.144214
F 20.767437 0.000029 14.144214
F 5.223791 1.284352 10.153728
F 5.223791 9.006281 10.153727
F 5.223791 16.728212 10.153727
F 14.168767 1.287132 10.362462
F 14.168767 9.009061 10.362462
F 14.168767 16.730992 10.362462
F 5.141891 3.863093 13.772542
F 5.141891 11.585023 13.772542
F 14.080817 3.861224 13.980867
F 14.080817 11.583154 13.980867
F 5.163843 3.874585 11.037435
F 5.163843 11.596514 11.037435
F 14.146038 3.861802 11.256553
F 14.146038 11.583731 11.256553
F 5.238658 1.276216 7.423569
F 5.238659 8.998145 7.423569
F 5.238658 16.720076 7.423569
F 14.229887 1.291348 7.642634
F 14.229887 9.013277 7.642633
F 14.229887 16.735208 7.642634
F 7.445457 7.724362 11.093206
F 7.445457 15.446292 11.093205
F 16.288036 5.147865 14.939980
F 16.376462 7.722332 11.311420
F 16.376462 15.444262 11.311420
F 16.376462 0.000403 11.311420
F 7.526667 5.150563 7.480205
F 7.526667 12.872493 7.480205
F 16.460489 5.152803 7.697489
F 16.460490 12.874733 7.697489
F 7.448982 5.142013 10.204086
F 7.448982 12.863943 10.204086
F 16.397880 5.148202 10.416935
F 16.397880 12.870132 10.416935
F 7.365449 7.727392 13.821806
F 7.365449 15.449322 13.821806
F 7.360502 12.868342 14.722105
F 16.309824 7.722110 14.035372
F 16.309824 15.444040 14.035372
F 16.309824 0.000181 14.035372
F 0.696646 1.403433 17.376081
F 0.696646 9.125361 17.376081
F 0.696647 16.847292 17.376080
F 9.530112 1.286110 17.504322
F 9.530112 9.008039 17.504322
F 9.530112 16.729970 17.504322
F 18.450165 1.286964 17.722421
F 18.450165 9.008893 17.722421
F 18.450165 16.730824 17.722422
F 0.615154 3.753648 21.019634
F 0.615154 11.475577 21.019633
F 9.442704 3.861544 21.142150
F 9.442704 11.583473 21.142150
F 18.361269 3.860981 21.360408
F 18.361269 11.582910 21.360408
F 0.448056 3.934710 18.331580
F 0.448056 11.656639 18.331579
F 9.502365 3.863150 18.411064
F 9.502365 11.585080 18.411064
F 18.427861 3.861008 18.631257
F 18.427861 11.582937 18.631257
F 0.502059 1.204076 14.689511
F 0.502059 8.926004 14.689511
F 0.502059 16.647935 14.689510
F 9.589107 1.284426 14.774002
F 9.589107 9.006355 14.774002
F 9.589107 16.728285 14.774002
F 18.516703 1.286943 14.994476
F 18.516704 9.008872 14.994476
F 18.516704 16.730802 14.994476
F 2.817696 7.724936 18.310217
F 2.817696 15.446866 18.310217
F 7.360502 5.146412 14.722105
F 11.739825 7.722482 18.467318
F 11.739825 15.444412 18.467318
F 16.199230 0.000078 18.576763
F 20.656494 7.721933 18.685755
F 20.656494 15.443863 18.685755
F 20.656494 0.000004 18.685755
F 2.895036 5.142006 14.672108
F 2.895036 12.863935 14.672108
F 11.828097 5.147297 14.830488
F 11.828097 12.869227 14.830487
F 20.745361 5.147953 15.048979
F 20.745362 12.869883 15.048979
F 2.749884 5.154776 17.398869
F 2.749884 12.876706 17.398869
F 11.759836 5.146956 17.559448
F 11.759836 12.868886 17.559448
F 20.678679 5.147938 17.776885
F 20.678679 12.869868 17.776885
F 2.678402 7.714374 21.035220
F 2.678402 15.436304 21.035220
F 16.199230 15.443937 18.576763
F 11.671774 7.722745 21.197318
F 11.671774 15.444675 21.197317
F 16.199230 7.722007 18.576763
F 20.589773 7.721938 21.414872
F 20.589773 15.443868 21.414872
F 20.589773 0.000009 21.414872
F 5.059241 1.285473 17.405249
F 5.059241 9.007402 17.405249
F 5.059241 16.729332 17.405249
F 13.992267 1.286785 17.613499
F 13.992267 9.008715 17.613499
F 13.992267 16.730645 17.613499
F 4.976245 3.861880 21.042801
F 4.976245 11.583809 21.042801
F 13.903567 3.861120 21.251466
F 13.903567 11.583049 21.251466
F 5.006849 3.870981 18.306199
F 5.006849 11.592910 18.306198
F 13.969221 3.861388 18.521954
F 13.969221 11.583317 18.521954
F 5.085618 1.275156 14.668015
F 5.085618 8.997085 14.668015
F 5.085618 16.719016 14.668015
F 14.057781 1.286501 14.885127
F 14.057781 9.008430 14.885127
F 14.057781 16.730361 14.885126
F 7.275017 7.722979 18.359108
F 11.739825 0.000553 18.467318
F 2.817696 0.003007 18.310217
F 7.365449 0.005463 13.821806
F 7.445457 0.002433 11.093206
F 11.847732 0.001193 13.926922
F 3.082904 0.049385 3.815542
F 11.916074 0.001062 11.201932
F 2.968826 0.010071 11.038494
F 7.526653 0.013058 6.594173
F 11.671774 0.000816 21.197318
F 7.197303 0.003770 21.091194
F 12.016833 0.007426 6.697063
F 2.956543 0.003697 6.542923
F 7.275017 0.001050 18.359108
F 0.532983 1.385381 24.663599
F 0.532983 9.107309 24.663599
F 0.532984 16.829241 24.663599
F 9.355147 1.286660 24.780807
F 9.355147 9.008589 24.780807
F 9.355147 16.730520 24.780807
F 18.272359 1.286971 24.999146
F 18.272359 9.008900 24.999146
F 18.272359 16.730831 24.999146
F 0.450057 3.771811 28.307689
F 0.450058 11.493740 28.307689
F 9.267465 3.861066 28.417547
F 9.267465 11.582996 28.417547
F 18.183494 3.860966 28.635921
F 18.183494 11.582895 28.635921
F 0.339259 3.914289 25.616019
F 0.339259 11.636218 25.616019
F 9.328593 3.862441 25.688450
F 9.328593 11.584370 25.688450
F 18.250078 3.860994 25.907996
F 18.250078 11.582923 25.907996
F 9.415499 1.285157 22.050122
F 9.415499 9.007086 22.050122
F 9.415499 16.729017 22.050122
F 18.338959 1.286948 22.270002
F 18.338959 9.008877 22.270002
F 18.338959 16.730808 22.270002
F 2.660098 7.719058 25.587448
F 2.660098 15.440988 25.587448
F 16.110975 15.444162 43.119711
F 11.563140 7.722261 25.744216
F 11.563141 15.444191 25.744216
F 16.110974 7.722232 43.119711
F 20.478662 7.721931 25.962484
F 20.478662 15.443861 25.962484
F 20.478662 0.000002 25.962484
F 2.739141 5.147837 21.948862
F 2.739141 12.869767 21.948862
F 11.651492 5.147510 22.106143
F 11.651492 12.869439 22.106143
F 20.567565 5.147946 22.324495
F 20.567565 12.869876 22.324495
F 2.606643 5.156240 24.671806
F 2.606643 12.878170 24.671806
F 11.583668 5.147305 24.835962
F 11.583668 12.869235 24.835962
F 20.500854 5.147942 25.053610
F 20.500854 12.869871 25.053611
F 2.533773 7.712307 28.308353
F 2.533773 15.434237 28.308353
F 7.169173 15.452484 42.908268
F 11.495551 7.722393 28.472655
F 11.495551 15.444323 28.472655
F 7.169173 7.730554 42.908268
F 20.411982 7.721926 28.690386
F 20.411982 15.443856 28.690386
F 0.211968 11.711855 43.229085
F 4.892792 1.286671 24.681117
F 4.892792 9.008600 24.681117
F 4.892792 16.730531 24.681118
F 13.814838 1.286870 24.890191
F 13.814838 9.008799 24.890191
F 13.814838 16.730730 24.890191
F 4.807091 3.860795 28.319788
F 4.807091 11.582724 28.319788
F 13.726138 3.861032 28.526957
F 13.726138 11.582962 28.526957
F 4.847726 3.867697 25.585875
F 4.847726 11.589626 25.585875
F 13.791981 3.861254 25.798799
F 13.791981 11.583184 25.798799
F 4.927489 1.278623 21.945890
F 4.927489 9.000553 21.945890
F 4.927489 16.722483 21.945890
F 13.880598 1.286629 22.160752
F 13.880598 9.008558 22.160752
F 13.880598 16.730488 22.160751
F 7.103179 7.722213 25.636648
F 7.103179 15.444143 25.636648
F 15.753495 12.837294 39.446496
F 16.021516 7.721978 25.853513
F 16.021516 15.443908 25.853513
F 16.021516 0.000049 25.853513
F 7.189225 5.147331 21.998060
F 7.189225 12.869261 21.998060
F 16.110364 5.147886 22.215514
F 16.110364 12.869816 22.215513
F 7.112863 5.145003 24.729486
F 7.112863 12.866932 24.729487
F 16.043518 5.147850 24.944728
F 16.043518 12.869780 24.944728
F 7.027436 7.724435 28.366626
F 7.027436 15.446365 28.366626
F 15.753495 5.115365 39.446497
F 15.954728 7.721999 28.581494
F 15.954728 15.443929 28.581494
F 15.954728 0.000070 28.581494
F 0.363014 1.366653 31.953245
F 0.363013 9.088582 31.953245
F 0.363014 16.810513 31.953245
F 9.179314 1.286657 32.046260
F 9.179314 9.008586 32.046260
F 9.179314 16.730517 32.046260
F 18.095042 1.286677 32.264480
F 18.095042 9.008606 32.264480
F 18.095042 16.730537 32.264480
F 0.271543 3.744175 35.641639
F 0.271543 11.466103 35.641639
F 9.094440 3.855880 35.660764
F 9.094440 11.577809 35.660764
F 18.010994 3.856014 35.878443
F 18.010994 11.577943 35.878443
F 0.228621 3.878562 32.933199
F 0.228621 11.600491 32.933198
F 9.154861 3.861475 32.940481
F 9.154861 11.583404 32.940481
F 18.073240 3.860550 33.159142
F 18.073240 11.582480 33.159142
F 0.285176 1.245571 29.258813
F 0.285176 8.967500 29.258813
F 0.285176 16.689431 29.258813
F 9.241627 1.285807 29.321514
F 9.241627 9.007736 29.321514
F 9.241627 16.729667 29.321514
F 18.161330 1.286944 29.540674
F 18.161330 9.008873 29.540674
F 18.161330 16.730804 29.540674
F 2.487118 7.713927 32.886696
F 2.487118 15.435857 32.886696
F 6.824323 12.838525 39.232698
F 11.386987 7.721738 32.995626
F 11.386987 15.443668 32.995626
F 6.824324 5.116596 39.232699
F 20.301781 7.721498 33.213620
F 20.301781 15.443428 33.213620
F 0.211984 3.989934 43.229089
F 2.578798 5.154138 29.230172
F 2.578798 12.876068 29.230172
F 11.474869 5.147695 29.376991
F 11.474869 12.869625 29.376991
F 20.389892 5.147931 29.595157
F 20.389892 12.869861 29.595157
F 2.449445 5.158933 31.952172
F 2.449445 12.880863 31.952172
F 11.407700 5.147332 32.101201
F 11.407700 12.869261 32.101201
F 20.323523 5.147645 32.318945
F 20.323523 12.869575 32.318945
F 2.336082 7.718407 35.619508
F 2.336082 15.440337 35.619507
F 15.762358 12.863911 36.716808
F 11.323475 7.717344 35.715431
F 11.323475 15.439274 35.715431
F 15.762358 5.141981 36.716809
F 20.239484 7.716973 35.932905
F 20.239484 15.438903 35.932905
F 4.599041 9.000682 36.462401
F 4.712944 1.284010 31.957343
F 4.712944 9.005939 31.957343
F 4.712944 16.727869 31.957343
F 13.637792 1.286632 32.155530
F 13.637792 9.008561 32.155530
F 13.637792 16.730492 32.155530
F 4.621191 3.863931 35.578331
F 4.621191 11.585860 35.578331
F 13.553730 3.856054 35.769527
F 13.553730 11.577983 35.769527
F 4.683310 3.865642 32.849563
F 4.683310 11.587571 32.849563
F 13.615607 3.860712 33.050063
F 13.615607 11.582641 33.050063
F 4.766516 1.281326 29.224936
F 4.766516 9.003255 29.224936
F 4.766516 16.725186 29.224936
F 13.703480 1.286739 29.431532
F 13.703480 9.008668 29.431532
F 13.703480 16.730598 29.431532
F 6.929003 7.721676 32.889297
F 6.929003 15.443606 32.889297
F 6.845520 12.864053 36.501739
F 15.844727 7.721523 33.104674
F 15.844727 15.443453 33.104674
F 4.599041 1.278753 36.462401
F 7.016782 5.147854 29.270102
F 7.016782 12.869783 29.270102
F 15.932796 5.147896 29.486197
F 15.932796 12.869826 29.486196
F 6.941047 5.145286 31.995852
F 6.941047 12.867215 31.995852
F 15.866344 5.147589 32.210047
F 15.866344 12.869519 32.210047
F 6.854636 7.719772 35.610727
F 6.854636 15.441702 35.610727
F 6.845520 5.142124 36.501740
F 15.782325 7.717027 35.824022
F 15.782325 15.438957 35.824021
F 13.519485 11.546575 40.317795
F 0.393565 16.667032 21.973740
F 0.393565 8.945101 21.973740
F 0.393565 1.223173 21.973740
F 9.060166 1.253836 39.284574
F 9.060166 8.975765 39.284574
F 9.060165 16.697696 39.284573
F 17.982116 1.254444 39.500937
F 17.982116 8.976373 39.500937
F 17.982115 16.698304 39.500936
F 6.815804 15.414700 40.156759
F 6.815804 7.692771 40.156760
F 9.423056 3.862283 42.956279
F 9.423056 11.584212 42.956278
F 18.339652 3.861227 43.174151
F 18.339652 11.583156 43.174150
F 0.120378 3.852356 40.409515
F 0.120378 11.574285 40.409512
F 9.056357 3.827088 40.208110
F 9.056357 11.549017 40.208110
F 17.977234 3.824469 40.426843
F 17.977233 11.546397 40.426842
F 0.160750 1.269693 36.757036
F 0.160751 8.991621 36.757035
F 0.160750 16.713552 36.757035
F 9.071760 1.279654 36.553410
F 9.071760 9.001583 36.553410
F 9.071760 16.723513 36.553410
F 17.990890 1.281030 36.771284
F 17.990890 9.002959 36.771284
F 17.990890 16.724890 36.771283
F 2.340224 7.705527 40.156502
F 2.340224 15.427457 40.156502
F 13.533254 16.724720 36.662308
F 11.288421 7.686394 40.263067
F 11.288421 15.408324 40.263066
F 13.533254 9.002790 36.662308
F 20.205742 7.685425 40.481311
F 20.205741 15.407355 40.481310
F 13.533254 1.280861 36.662308
F 2.400466 5.151251 36.526190
F 2.400467 12.873180 36.526189
F 11.304429 5.141643 36.607722
F 11.304429 12.863573 36.607721
F 20.219412 5.142007 36.825754
F 20.219412 12.863936 36.825753
F 2.294712 5.113398 39.267898
F 2.294712 12.835327 39.267898
F 11.294454 5.115143 39.337847
F 11.294454 12.837072 39.337847
F 20.210660 5.115430 39.555387
F 20.210660 12.837359 39.555386
F 2.612360 7.815444 42.891240
F 2.612360 15.537377 42.891238
F 4.599041 16.722612 36.462401
F 11.650782 7.722991 43.011247
F 11.650783 15.444922 43.011247
F 15.748490 15.407420 40.372337
F 20.568134 7.722184 43.228608
F 20.568136 15.444115 43.228608
F 15.748490 7.685490 40.372337
F 4.568500 1.251811 39.197073
F 4.568500 8.973740 39.197072
F 4.568500 16.695670 39.197072
F 13.524163 1.254205 39.392189
F 13.524163 8.976134 39.392189
F 13.524162 16.698064 39.392189
F 4.947140 3.880838 42.860176
F 4.947143 11.602765 42.860175
F 13.882262 3.861350 43.065318
F 13.882263 11.583278 43.065317
F 4.581790 3.832474 40.113364
F 4.581790 11.554403 40.113363
F 13.519485 3.824646 40.317795
F 20.568135 0.000256 43.228608
F 16.110974 0.000304 43.119711
F 11.563140 0.000332 25.744216
F 7.169174 0.008626 42.908268
F 11.495551 0.000464 28.472655
F 7.103179 0.000284 25.636648
F 7.027436 0.002505 28.366626
F 11.650782 0.001063 43.011247
F 2.612360 0.093518 42.891239
F 0.939308 24.635320 2.919916
F 0.939309 32.357249 2.919916
F 9.800526 24.487600 2.988019
F 9.800526 32.209529 2.988019
F 18.723107 24.489265 3.203612
F 18.723107 32.211194 3.203612
F 0.910996 26.900841 6.498360
F 0.910996 34.622770 6.498359
F 0.910996 19.178911 6.498359
F 9.784974 27.034542 6.643145
F 7.360502 20.590272 14.722105
F 9.784974 19.312612 6.643146
F 18.709383 27.032722 6.859171
F 7.360502 28.312202 14.722105
F 18.709383 19.310793 6.859172
F 0.630305 27.166553 3.828022
F 16.199230 23.165867 18.576763
F 0.630305 19.444623 3.828022
F 9.789136 27.062629 3.910430
F 16.199230 30.887796 18.576763
F 9.789136 19.340699 3.910431
F 18.718133 27.059304 4.129501
F 7.275017 23.166839 18.359108
F 18.718133 19.337374 4.129502
F 0.366197 24.465655 0.275924
F 16.288036 20.591725 14.939979
F 0.366197 32.187581 0.275925
F 16.288036 28.313655 14.939980
F 9.436463 24.451253 0.237693
F 9.436463 32.173181 0.237693
F 18.360739 24.452507 0.456290
F 18.360739 32.174435 0.456290
F 3.082904 30.937104 3.815542
F 3.082904 23.215175 3.815542
F 12.029635 30.920867 3.966255
F 12.029635 23.198939 3.966255
F 20.946718 30.920238 4.183980
F 20.946718 23.198310 4.183980
F 2.646293 28.336991 0.148709
F 2.646308 20.615070 0.148713
F 11.673947 28.313387 0.292996
F 11.673947 20.591458 0.292997
F 20.589252 28.313482 0.510758
F 20.589251 20.591554 0.510758
F 2.983010 28.361051 2.937433
F 2.983010 20.639122 2.937436
F 12.031996 28.348970 3.041657
F 12.031996 20.627041 3.041658
F 20.951613 28.350240 3.258058
F 20.951614 20.628312 3.258058
F 2.956543 30.891415 6.542922
F 2.956543 23.169486 6.542923
F 12.016833 30.895144 6.697063
F 12.016833 23.173215 6.697063
F 20.937915 30.893673 6.913619
F 20.937915 23.171744 6.913620
F 5.318761 24.487886 2.894464
F 5.318761 32.209814 2.894464
F 14.265174 24.489040 3.094972
F 14.265174 32.210968 3.094972
F 5.299894 27.035328 6.549738
F 7.197303 23.169560 21.091194
F 5.299894 19.313399 6.549738
F 14.251021 27.033000 6.750512
F 7.275017 30.888768 18.359108
F 14.251021 19.311071 6.750513
F 5.277650 27.071451 3.812711
F 7.197303 30.891489 21.091194
F 5.277651 19.349522 3.812712
F 14.259485 27.059743 4.020398
F 14.057781 32.174220 14.885127
F 14.259485 19.337814 4.020399
F 4.947186 24.468566 0.144261
F 4.947185 32.190494 0.144261
F 13.902837 24.452286 0.347266
F 13.902837 32.174214 0.347266
F 7.557524 30.922516 3.859286
F 7.557524 23.200587 3.859287
F 16.489529 30.920295 4.075076
F 16.489529 23.198366 4.075076
F 7.214008 28.317306 0.186147
F 7.214008 20.595377 0.186147
F 16.132223 28.313467 0.401838
F 16.132222 20.591539 0.401838
F 7.543916 28.342938 2.940913
F 7.543917 20.621009 2.940913
F 16.494171 28.350126 3.149259
F 16.494171 20.628198 3.149259
F 7.526654 30.900776 6.594173
F 7.526653 23.178847 6.594173
F 16.480190 30.893850 6.804843
F 16.480190 23.171921 6.804843
F 0.853186 24.584897 10.099326
F 0.853186 32.306826 10.099326
F 9.704010 24.451688 10.253796
F 9.704010 32.173617 10.253796
F 18.627023 24.453179 10.471295
F 18.627023 32.175108 10.471294
F 0.776826 26.901199 13.734227
F 0.776827 34.623128 13.734227
F 0.776827 19.179269 13.734227
F 9.617342 27.027954 13.871883
F 14.057781 24.452291 14.885127
F 9.617342 19.306024 13.871883
F 18.538913 27.026795 14.089752
F 5.085618 32.162875 14.668015
F 18.538913 19.304865 14.089752
F 0.553065 27.117581 11.049447
F 16.132350 23.165909 21.306000
F 0.553065 19.395652 11.049447
F 9.675675 27.029965 11.145252
F 5.085618 24.440946 14.668015
F 9.675675 19.308036 11.145252
F 18.605158 27.027108 11.365915
F 13.969221 19.305248 18.521953
F 18.605158 19.305179 11.365915
F 0.594798 24.355352 7.416194
F 0.594798 32.077281 7.416194
F 9.757923 24.454406 7.531527
F 9.757923 32.176335 7.531527
F 18.689190 24.457676 7.751958
F 18.689190 32.179605 7.751958
F 2.968826 30.897789 11.038494
F 2.968826 23.175860 11.038494
F 11.916074 30.888781 11.201932
F 11.916074 23.166852 11.201932
F 20.833831 30.888023 11.420419
F 20.833831 23.166094 11.420419
F 3.039777 28.305216 7.421788
F 3.039777 20.583287 7.421788
F 11.999746 28.317896 7.588210
F 11.999745 20.595967 7.588210
F 20.917870 28.318693 7.806460
F 20.917870 20.596764 7.806460
F 2.890959 28.318491 10.145378
F 2.890960 20.596562 10.145378
F 11.935142 28.312841 10.308715
F 11.935142 20.590912 10.308715
F 20.855553 28.314157 10.525753
F 20.855553 20.592228 10.525753
F 2.820829 30.881708 13.766092
F 2.820829 23.159779 13.766093
F 11.847732 30.888911 13.926922
F 11.847732 23.166982 13.926922
F 20.767437 30.887747 14.144214
F 20.767437 23.165818 14.144214
F 5.223791 24.450142 10.153727
F 5.223791 32.172071 10.153727
F 14.168767 24.452922 10.362462
F 14.168767 32.174851 10.362462
F 5.141891 27.028883 13.772542
F 16.221162 20.591667 17.668026
F 5.141891 19.306953 13.772542
F 14.080817 27.027014 13.980867
F 13.969221 27.027177 18.521954
F 14.080817 19.305084 13.980867
F 5.163843 27.040374 11.037435
F 16.221162 28.313597 17.668026
F 5.163844 19.318444 11.037435
F 14.146038 27.027591 11.256553
F 5.006849 19.314841 18.306198
F 14.146038 19.305662 11.256553
F 5.238659 24.442006 7.423569
F 5.238659 32.163935 7.423569
F 14.229887 24.457138 7.642633
F 14.229887 32.179067 7.642633
F 7.445457 30.890152 11.093206
F 7.445457 23.168223 11.093206
F 16.376462 30.888121 11.311420
F 16.376462 23.166192 11.311420
F 7.526667 28.316353 7.480205
F 7.526667 20.594423 7.480205
F 16.460489 28.318592 7.697489
F 16.460490 20.596663 7.697489
F 7.448982 28.307803 10.204086
F 7.448982 20.585873 10.204086
F 16.397880 28.313991 10.416935
F 16.397880 20.592062 10.416935
F 7.365449 30.893181 13.821806
F 7.365449 23.171252 13.821806
F 16.309824 30.887900 14.035372
F 16.309824 23.165971 14.035372
F 0.696646 24.569222 17.376081
F 0.696646 32.291151 17.376081
F 9.530112 24.451900 17.504322
F 9.530112 32.173829 17.504322
F 18.450165 24.452754 17.722421
F 18.450165 32.174682 17.722421
F 0.615154 26.919438 21.019634
F 0.615154 34.641366 21.019633
F 0.615154 19.197507 21.019634
F 9.442704 27.027333 21.142150
F 7.281477 28.309131 17.453840
F 9.442704 19.305403 21.142150
F 18.361269 27.026771 21.360408
F 5.006849 27.036771 18.306199
F 18.361269 19.304841 21.360408
F 0.448056 27.100500 18.331580
F 16.132350 30.887838 21.306000
F 0.448056 19.378570 18.331579
F 9.502365 27.028940 18.411064
F 13.903567 19.304980 21.251466
F 9.502365 19.307010 18.411064
F 18.427861 27.026797 18.631257
F 13.903567 27.026909 21.251466
F 18.427861 19.304868 18.631257
F 0.502059 24.369865 14.689511
F 0.502059 32.091794 14.689511
F 9.589107 24.450215 14.774002
F 9.589107 32.172144 14.774002
F 18.516703 24.452732 14.994476
F 18.516703 32.174661 14.994476
F 2.817696 30.890725 18.310217
F 2.817696 23.168797 18.310217
F 11.739825 30.888271 18.467318
F 11.739825 23.166342 18.467318
F 20.656494 30.887723 18.685755
F 20.656494 23.165794 18.685755
F 2.895036 28.307795 14.672108
F 2.895036 20.585866 14.672108
F 11.828097 28.313087 14.830488
F 11.828096 20.591158 14.830487
F 20.745361 28.313742 15.048979
F 20.745361 20.591813 15.048979
F 2.749884 28.320566 17.398869
F 2.749884 20.598637 17.398869
F 11.759836 28.312746 17.559448
F 11.759836 20.590817 17.559448
F 20.678679 28.313728 17.776885
F 20.678679 20.591799 17.776885
F 2.678402 30.880164 21.035220
F 2.678402 23.158235 21.035220
F 11.671774 30.888534 21.197318
F 11.671774 23.166605 21.197318
F 20.589773 30.887727 21.414872
F 20.589773 23.165798 21.414872
F 5.059241 24.451262 17.405249
F 5.059241 32.173191 17.405249
F 13.992267 24.452575 17.613499
F 13.992267 32.174504 17.613499
F 4.976245 27.027669 21.042801
F 7.281477 20.587202 17.453840
F 4.976245 19.305739 21.042801
F 0.532983 24.551170 24.663599
F 0.532983 32.273099 24.663599
F 9.355147 24.452450 24.780807
F 9.355147 32.174379 24.780807
F 18.272359 24.452761 24.999146
F 18.272359 32.174690 24.999146
F 0.450057 26.937601 28.307689
F 0.450058 34.659529 28.307689
F 0.450058 19.215670 28.307689
F 9.267465 27.026856 28.417547
F 0.211970 19.433788 43.229085
F 9.267465 19.304926 28.417547
F 18.183494 27.026756 28.635921
F 0.211986 27.155724 43.229089
F 18.183494 19.304826 28.635921
F 0.339259 27.080078 25.616019
F 16.110974 23.166093 43.119711
F 0.339259 19.358149 25.616019
F 9.328593 27.028231 25.688450
F 4.581790 34.720193 40.113363
F 9.328593 19.306301 25.688450
F 18.250078 27.026784 25.907996
F 9.056357 34.714807 40.208110
F 18.250078 19.304854 25.907996
F 9.415499 24.450947 22.050122
F 9.415499 32.172876 22.050122
F 18.338959 24.452738 22.270002
F 18.338959 32.174667 22.270002
F 2.660098 30.884847 25.587448
F 2.660098 23.162918 25.587448
F 11.563140 30.888050 25.744216
F 11.563140 23.166122 25.744216
F 20.478662 30.887720 25.962484
F 20.478662 23.165792 25.962484
F 2.739141 28.313627 21.948862
F 2.739141 20.591698 21.948862
F 11.651492 28.313299 22.106143
F 11.651492 20.591370 22.106143
F 20.567565 28.313735 22.324495
F 20.567565 20.591806 22.324495
F 2.606643 28.322030 24.671806
F 2.606643 20.600101 24.671806
F 11.583668 28.313095 24.835962
F 11.583668 20.591166 24.835962
F 20.500854 28.313731 25.053610
F 20.500854 20.591802 25.053611
F 2.533773 30.878097 28.308353
F 2.533773 23.156168 28.308353
F 11.495551 30.888183 28.472655
F 11.495551 23.166254 28.472655
F 20.411982 30.887716 28.690386
F 20.411982 23.165787 28.690386
F 4.892792 24.452461 24.681117
F 4.892792 32.174390 24.681117
F 13.814838 24.452659 24.890191
F 13.814838 32.174588 24.890191
F 4.807091 27.026585 28.319788
F 15.762358 20.585842 36.716809
F 4.807091 19.304655 28.319788
F 13.726138 27.026822 28.526957
F 17.977233 34.712187 40.426842
F 13.726138 19.304892 28.526957
F 4.847726 27.033487 25.585875
F 15.762358 28.307771 36.716809
F 4.847726 19.311557 25.585875
F 13.791981 27.027044 25.798799
F 13.519485 34.712364 40.317795
F 13.791981 19.305114 25.798799
F 4.927489 24.444413 21.945890
F 4.927489 32.166342 21.945890
F 13.880598 24.452418 22.160752
F 13.880598 32.174347 22.160752
F 7.103179 30.888003 25.636648
F 7.103179 23.166074 25.636648
F 16.021516 30.887767 25.853513
F 16.021516 23.165838 25.853513
F 7.189225 28.313121 21.998060
F 7.189225 20.591191 21.998060
F 16.110364 28.313676 22.215514
F 16.110364 20.591747 22.215513
F 7.112863 28.310792 24.729486
F 7.112863 20.588863 24.729487
F 16.043518 28.313640 24.944728
F 16.043518 20.591711 24.944728
F 7.027436 30.890224 28.366626
F 7.027436 23.168295 28.366626
F 15.954728 30.887788 28.581494
F 15.954728 23.165859 28.581494
F 0.363013 24.532442 31.953245
F 0.363013 32.254371 31.953245
F 9.179314 24.452447 32.046260
F 9.179314 32.174376 32.046260
F 18.095042 24.452467 32.264480
F 18.095042 32.174396 32.264480
F 0.271543 26.909964 35.641639
F 0.271544 34.631892 35.641638
F 0.271544 19.188034 35.641639
F 9.094440 27.021669 35.660764
F 9.094440 34.743598 35.660764
F 9.094440 19.299740 35.660764
F 18.010994 27.021803 35.878443
F 18.010994 34.743732 35.878443
F 18.010994 19.299874 35.878443
F 0.228621 27.044351 32.933199
F 15.748490 23.129351 40.372337
F 0.228621 19.322422 32.933198
F 9.154861 27.027264 32.940481
F 15.748490 30.851279 40.372337
F 9.154861 19.305335 32.940481
F 18.073240 27.026340 33.159142
F 18.073240 34.748269 33.159142
F 18.073240 19.304410 33.159142
F 0.285176 24.411361 29.258813
F 0.285176 32.133289 29.258813
F 9.241627 24.451597 29.321514
F 9.241627 32.173526 29.321514
F 18.161330 24.452734 29.540674
F 18.161330 32.174663 29.540674
F 2.487118 30.879716 32.886696
F 2.487118 23.157787 32.886696
F 11.386987 30.887527 32.995626
F 11.386987 23.165598 32.995626
F 20.301781 30.887287 33.213620
F 20.301781 23.165358 33.213620
F 2.578798 28.319927 29.230172
F 2.578798 20.597998 29.230172
F 11.474869 28.313484 29.376991
F 11.474869 20.591555 29.376991
F 20.389892 28.313721 29.595157
F 20.389892 20.591791 29.595157
F 2.449445 28.324723 31.952172
F 2.449445 20.602794 31.952172
F 11.407700 28.313121 32.101201
F 11.407700 20.591192 32.101201
F 20.323523 28.313434 32.318945
F 20.323523 20.591505 32.318945
F 2.336082 30.884196 35.619507
F 2.336082 23.162268 35.619508
F 11.323475 30.883133 35.715431
F 11.323475 23.161205 35.715432
F 20.239484 30.882762 35.932905
F 20.239484 23.160833 35.932905
F 4.712944 24.449799 31.957343
F 4.712944 32.171728 31.957343
F 13.637792 24.452422 32.155530
F 13.637792 32.174351 32.155530
F 4.621191 27.029721 35.578331
F 6.845520 20.585984 36.501740
F 4.621191 19.307791 35.578331
F 13.553730 27.021844 35.769527
F 13.553730 34.743773 35.769527
F 13.553730 19.299914 35.769527
F 4.683310 27.031432 32.849563
F 6.845520 28.307913 36.501740
F 4.683310 19.309502 32.849563
F 13.615607 27.026501 33.050063
F 13.615607 34.748430 33.050063
F 13.615607 19.304571 33.050063
F 4.766516 24.447116 29.224936
F 4.766516 32.169045 29.224936
F 13.703480 24.452528 29.431532
F 13.703480 32.174457 29.431532
F 6.929003 30.887465 32.889297
F 6.929003 23.165536 32.889297
F 15.844727 30.887313 33.104674
F 15.844727 23.165384 33.104674
F 7.016782 28.313643 29.270102
F 7.016782 20.591714 29.270102
F 15.932796 28.313685 29.486197
F 15.932796 20.591756 29.486197
F 6.941047 28.311075 31.995852
F 6.941047 20.589146 31.995852
F 15.866344 28.313379 32.210047
F 15.866344 20.591449 32.210047
F 6.854636 30.885562 35.610727
F 6.854636 23.163633 35.610727
F 15.782325 30.882816 35.824022
F 15.782325 23.160888 35.824022
F 0.393565 32.110891 21.973740
F 0.393565 24.388962 21.973740
F 9.060166 24.419626 39.284574
F 9.060166 32.141555 39.284574
F 17.982116 24.420234 39.500937
F 17.982116 32.142162 39.500937
F 15.753495 28.281154 39.446497
F 6.824324 20.560456 39.232699
F 6.824324 28.282385 39.232699
F 9.423056 27.028073 42.956279
F 6.815804 23.136631 40.156760
F 9.423056 19.306143 42.956278
F 18.339652 27.027017 43.174151
F 6.815804 30.858560 40.156760
F 18.339653 19.305087 43.174150
F 0.120378 27.018146 40.409515
F 0.120378 34.740075 40.409512
F 0.120378 19.296216 40.409512
F 9.056357 26.992878 40.208110
F 16.110974 30.888021 43.119711
F 9.056357 19.270948 40.208110
F 17.977234 26.990258 40.426843
F 7.169173 23.174415 42.908268
F 17.977234 19.268328 40.426842
F 0.160750 24.435482 36.757036
F 0.160751 32.157411 36.757035
F 9.071760 24.445443 36.553410
F 9.071760 32.167372 36.553410
F 17.990890 24.446820 36.771284
F 17.990890 32.168749 36.771284
F 2.340224 30.871317 40.156502
F 2.340224 23.149388 40.156502
F 11.288421 30.852184 40.263067
F 11.288421 23.130255 40.263067
F 20.205742 30.851214 40.481311
F 20.205742 23.129286 40.481311
F 2.400467 28.317040 36.526190
F 2.400467 20.595111 36.526189
F 11.304429 28.307433 36.607722
F 11.304429 20.585504 36.607721
F 20.219412 28.307796 36.825754
F 20.219412 20.585867 36.825753
F 2.294712 28.279187 39.267898
F 2.294712 20.557259 39.267898
F 11.294454 28.280932 39.337848
F 11.294454 20.559003 39.337847
F 20.210660 28.281219 39.555387
F 20.210660 20.559290 39.555387
F 2.612360 30.981234 42.891240
F 2.612360 23.259308 42.891239
F 11.650782 30.888781 43.011247
F 11.650782 23.166853 43.011247
F 20.568134 30.887974 43.228608
F 20.568135 23.166046 43.228608
F 4.568500 24.417601 39.197073
F 4.568500 32.139529 39.197073
F 13.524163 24.419995 39.392190
F 13.524163 32.141923 39.392189
F 4.947140 27.046627 42.860177
F 13.533254 32.168579 36.662308
F 4.947143 19.324697 42.860175
F 13.882262 27.027139 43.065318
F 13.533254 24.446650 36.662308
F 13.882263 19.305210 43.065318
F 4.581790 26.998264 40.113364
F 7.169173 30.896343 42.908268
F 4.581790 19.276334 40.113363
F 13.519485 26.990435 40.317795
F 15.753495 20.559225 39.446496
F 13.519485 19.268506 40.317795
F 4.599041 24.444542 36.462401
F 4.599041 32.166471 36.462401
F 4.807091 34.748514 28.319788
F 0.939308 47.801110 2.919916
F 0.939309 40.079180 2.919915
F 9.800526 47.653390 2.988019
F 9.800526 39.931460 2.988019
F 18.723107 47.655055 3.203612
F 18.723108 39.933125 3.203612
F 0.910996 50.066630 6.498360
F 0.910996 42.344701 6.498359
F 9.784974 50.200331 6.643145
F 9.784974 42.478402 6.643146
F 18.709383 50.198512 6.859171
F 18.709383 42.476582 6.859172
F 0.630305 50.332342 3.828022
F 0.630305 42.610413 3.828022
F 9.789136 50.228418 3.910430
F 9.789136 42.506489 3.910431
F 18.718133 50.225093 4.129501
F 18.718133 42.503164 4.129502
F 0.366197 47.631444 0.275924
F 5.006849 34.758700 18.306198
F 0.366197 39.909512 0.275925
F 4.976245 34.749598 21.042801
F 9.436463 47.617043 0.237694
F 9.436462 39.895113 0.237694
F 18.360739 47.618296 0.456290
F 18.360738 39.896366 0.456291
F 3.082904 38.659034 3.815542
F 3.082904 46.380964 3.815542
F 12.029636 38.642797 3.966256
F 12.029636 46.364728 3.966255
F 20.946718 38.642168 4.183981
F 20.946718 46.364099 4.183980
F 2.646294 51.502781 0.148710
F 2.646309 36.058928 0.148713
F 2.646308 43.780859 0.148713
F 11.673947 51.479176 0.292996
F 11.673947 36.035316 0.292997
F 11.673947 43.757248 0.292997
F 20.589252 51.479271 0.510758
F 20.589251 36.035412 0.510758
F 20.589251 43.757343 0.510758
F 2.983010 51.526840 2.937433
F 2.983010 36.082980 2.937436
F 2.983010 43.804911 2.937436
F 12.031996 51.514759 3.041658
F 12.031996 36.070900 3.041658
F 12.031996 43.792831 3.041658
F 20.951613 51.516030 3.258058
F 20.951614 36.072170 3.258058
F 20.951614 43.794101 3.258058
F 2.956543 38.613345 6.542922
F 2.956543 46.335276 6.542923
F 12.016833 38.617074 6.697064
F 12.016833 46.339005 6.697063
F 20.937915 38.615603 6.913620
F 20.937915 46.337533 6.913620
F 5.318761 47.653675 2.894464
F 5.318761 39.931745 2.894464
F 14.265174 47.654829 3.094972
F 14.265175 39.932899 3.094972
F 5.299894 50.201118 6.549738
F 5.299894 42.479188 6.549738
F 14.251021 50.198790 6.750512
F 14.251021 42.476860 6.750513
F 5.277650 50.237240 3.812711
F 5.277651 42.515311 3.812712
F 14.259485 50.225533 4.020398
F 14.259485 42.503603 4.020399
F 4.947186 47.634355 0.144261
F 4.947185 39.912426 0.144261
F 13.902837 47.618075 0.347267
F 13.902836 39.896145 0.347267
F 7.557524 38.644446 3.859287
F 7.557524 46.366377 3.859286
F 16.489529 38.642225 4.075077
F 16.489529 46.364156 4.075077
F 7.214008 51.483095 0.186147
F 7.214008 36.039235 0.186147
F 7.214008 43.761167 0.186147
F 16.132223 51.479257 0.401838
F 16.132222 36.035397 0.401838
F 16.132222 43.757328 0.401838
F 7.543916 51.508727 2.940913
F 7.543917 36.064868 2.940913
F 7.543917 43.786798 2.940913
F 16.494171 51.515916 3.149259
F 16.494171 36.072056 3.149259
F 16.494172 43.793987 3.149259
F 7.526654 38.622706 6.594173
F 7.526653 46.344637 6.594173
F 16.480190 38.615780 6.804843
F 16.480190 46.337710 6.804843
F 0.853186 47.750686 10.099326
F 0.853186 40.028757 10.099325
F 9.704010 47.617477 10.253796
F 9.704010 39.895547 10.253796
F 18.627023 47.618968 10.471295
F 18.627023 39.897038 10.471295
F 0.776826 50.066989 13.734227
F 0.776827 42.345059 13.734227
F 9.617342 50.193743 13.871883
F 9.617342 42.471814 13.871883
F 18.538913 50.192584 14.089752
F 18.538913 42.470655 14.089752
F 0.553065 50.283371 11.049447
F 0.553065 42.561441 11.049447
F 9.675675 50.195755 11.145252
F 9.675675 42.473825 11.145252
F 18.605158 50.192898 11.365915
F 18.605158 42.470968 11.365915
F 0.594798 47.521142 7.416194
F 0.594798 39.799211 7.416194
F 9.757923 47.620195 7.531527
F 9.757923 39.898265 7.531527
F 18.689190 47.623465 7.751958
F 18.689190 39.901535 7.751958
F 2.968826 38.619719 11.038494
F 2.968826 46.341650 11.038494
F 11.916074 38.610711 11.201932
F 11.916074 46.332641 11.201932
F 20.833831 38.609953 11.420419
F 20.833831 46.331884 11.420419
F 3.039777 51.471006 7.421788
F 3.039777 36.027146 7.421788
F 3.039777 43.749076 7.421788
F 11.999745 51.483685 7.588210
F 11.999746 36.039826 7.588210
F 11.999745 43.761756 7.588210
F 20.917870 51.484482 7.806460
F 20.917870 36.040622 7.806460
F 20.917870 43.762553 7.806460
F 2.890959 51.484281 10.145378
F 2.890959 36.040421 10.145378
F 2.890959 43.762352 10.145378
F 11.935142 51.478630 10.308715
F 11.935142 36.034770 10.308715
F 11.935142 43.756701 10.308715
F 20.855553 51.479947 10.525753
F 20.855553 36.036087 10.525753
F 20.855553 43.758017 10.525753
F 2.820829 38.603638 13.766092
F 2.820829 46.325568 13.766093
F 11.847732 38.610841 13.926922
F 11.847732 46.332772 13.926922
F 20.767437 38.609677 14.144214
F 20.767437 46.331608 14.144214
F 5.223791 47.615931 10.153727
F 5.223791 39.894001 10.153727
F 14.168767 47.618711 10.362462
F 14.168767 39.896781 10.362462
F 5.141891 50.194672 13.772542
F 5.141891 42.472743 13.772542
F 14.080817 50.192803 13.980867
F 14.080817 42.470874 13.980867
F 5.163843 50.206163 11.037435
F 5.163844 42.484234 11.037435
F 14.146038 50.193381 11.256553
F 14.146038 42.471451 11.256553
F 5.238659 47.607795 7.423569
F 5.238659 39.885865 7.423569
F 14.229887 47.622927 7.642634
F 14.229887 39.900997 7.642634
F 7.445457 38.612082 11.093205
F 7.445457 46.334012 11.093206
F 16.376462 38.610051 11.311420
F 16.376462 46.331982 11.311420
F 7.526667 51.482142 7.480205
F 7.526667 36.038282 7.480205
F 7.526667 43.760213 7.480205
F 16.460489 51.484382 7.697489
F 16.460489 36.040522 7.697489
F 16.460490 43.762453 7.697489
F 7.448982 51.473592 10.204086
F 7.448982 36.029732 10.204086
F 7.448982 43.751663 10.204086
F 16.397880 51.479781 10.416935
F 16.397880 36.035921 10.416935
F 16.397880 43.757852 10.416935
F 7.365449 38.615111 13.821806
F 7.365449 46.337042 13.821806
F 16.309824 38.609830 14.035372
F 16.309824 46.331760 14.035372
F 0.696646 47.735011 17.376081
F 0.696647 40.013082 17.376080
F 9.530112 47.617689 17.504322
F 9.530112 39.895759 17.504322
F 18.450165 47.618543 17.722421
F 18.450165 39.896613 17.722422
F 0.615154 50.085227 21.019634
F 0.615154 42.363297 21.019634
F 9.442704 50.193122 21.142150
F 9.442704 42.471193 21.142150
F 18.361269 50.192560 21.360408
F 18.361269 42.470630 21.360408
F 0.448056 50.266289 18.331580
F 0.448056 42.544360 18.331579
F 9.502365 50.194729 18.411064
F 9.502365 42.472800 18.411064
F 18.427861 50.192587 18.631257
F 18.427861 42.470657 18.631257
F 0.502059 47.535654 14.689511
F 0.502059 39.813724 14.689510
F 9.589107 47.616005 14.774002
F 9.589107 39.894075 14.774002
F 18.516704 47.618522 14.994476
F 18.516704 39.896592 14.994476
F 2.817696 38.612655 18.310217
F 2.817696 46.334586 18.310217
F 11.739825 38.610201 18.467318
F 11.739825 46.332132 18.467318
F 20.656494 38.609652 18.685755
F 20.656494 46.331583 18.685755
F 2.895036 51.473585 14.672108
F 2.895036 36.029725 14.672108
F 2.895036 43.751656 14.672108
F 11.828097 51.478876 14.830488
F 11.828097 36.035016 14.830487
F 11.828097 43.756947 14.830488
F 20.745362 51.479532 15.048979
F 20.745362 36.035672 15.048979
F 20.745361 43.757602 15.048979
F 2.749884 51.486355 17.398869
F 2.749884 36.042495 17.398869
F 2.749884 43.764426 17.398869
F 11.759836 51.478535 17.559448
F 11.759836 36.034675 17.559448
F 11.759836 43.756606 17.559448
F 20.678679 51.479517 17.776885
F 20.678679 36.035657 17.776885
F 20.678679 43.757588 17.776885
F 2.678402 38.602094 21.035220
F 2.678402 46.324024 21.035220
F 11.671774 38.610464 21.197317
F 11.671774 46.332395 21.197318
F 20.589773 38.609657 21.414872
F 20.589773 46.331588 21.414872
F 5.059241 47.617052 17.405249
F 5.059241 39.895122 17.405249
F 13.992267 47.618364 17.613499
F 13.992267 39.896434 17.613499
F 4.976245 50.193458 21.042801
F 4.976245 42.471529 21.042801
F 13.903567 50.192699 21.251466
F 13.903567 42.470769 21.251466
F 5.006849 50.202560 18.306199
F 5.006849 42.480630 18.306198
F 13.969221 50.192967 18.521954
F 13.969221 42.471037 18.521953
F 5.085618 47.606735 14.668015
F 5.085618 39.884805 14.668015
F 14.057781 47.618080 14.885127
F 14.057781 39.896150 14.885126
F 7.275017 38.610698 18.359108
F 7.275017 46.332628 18.359108
F 16.199230 38.609726 18.576763
F 16.199230 46.331657 18.576763
F 7.360502 51.477991 14.722105
F 7.360502 36.034131 14.722105
F 7.360502 43.756062 14.722105
F 16.288036 51.479444 14.939980
F 16.288036 36.035584 14.939979
F 16.288036 43.757515 14.939979
F 7.281477 51.474921 17.453840
F 7.281477 36.031061 17.453840
F 7.281477 43.752992 17.453840
F 16.221162 51.479386 17.668026
F 16.221162 36.035526 17.668026
F 16.221162 43.757457 17.668026
F 7.197303 38.613419 21.091194
F 7.197303 46.335349 21.091194
F 16.132350 38.609768 21.306000
F 16.132350 46.331699 21.306000
F 0.553065 34.839510 11.049447
F 0.448056 34.822429 18.331579
F 5.299894 34.757257 6.549738
F 5.277651 34.793380 3.812712
F 5.141891 34.750812 13.772542
F 5.163843 34.762303 11.037435
F 9.784974 34.756471 6.643146
F 18.709383 34.754651 6.859172
F 0.630305 34.888482 3.828021
F 9.789136 34.784558 3.910431
F 18.718133 34.781232 4.129501
F 14.251021 34.754929 6.750513
F 14.259485 34.781672 4.020399
F 9.617342 34.749883 13.871883
F 18.538913 34.748724 14.089752
F 9.675675 34.751894 11.145252
F 18.605158 34.749037 11.365915
F 14.080817 34.748943 13.980867
F 13.969221 34.749106 18.521954
F 14.146038 34.749520 11.256553
F 9.442704 34.749262 21.142150
F 18.361269 34.748700 21.360408
F 9.502365 34.750869 18.411064
F 18.427861 34.748726 18.631257
F 13.903567 34.748838 21.251466
F 0.532983 47.716959 24.663599
F 0.532984 39.995030 24.663599
F 9.355147 47.618239 24.780807
F 9.355147 39.896309 24.780807
F 18.272359 47.618550 24.999146
F 18.272359 39.896620 24.999146
F 0.450057 50.103390 28.307689
F 0.450058 42.381460 28.307689
F 9.267465 50.192645 28.417547
F 9.267465 42.470716 28.417547
F 18.183494 50.192545 28.635921
F 18.183494 42.470615 28.635921
F 0.339259 50.245868 25.616019
F 0.339259 42.523938 25.616019
F 9.328593 50.194020 25.688450
F 9.328593 42.472091 25.688450
F 18.250078 50.192573 25.907996
F 18.250078 42.470643 25.907996
F 9.415499 47.616736 22.050123
F 9.415499 39.894806 22.050122
F 18.338959 47.618527 22.270002
F 18.338959 39.896597 22.270002
F 2.660098 38.606777 25.587448
F 2.660098 46.328708 25.587448
F 11.563141 38.609981 25.744216
F 11.563140 46.331911 25.744216
F 20.478662 38.609650 25.962484
F 20.478662 46.331581 25.962484
F 2.739141 51.479416 21.948862
F 2.739141 36.035556 21.948862
F 2.739141 43.757487 21.948862
F 11.651492 51.479088 22.106143
F 11.651492 36.035229 22.106143
F 11.651492 43.757159 22.106143
F 20.567565 51.479525 22.324495
F 20.567565 36.035665 22.324495
F 20.567565 43.757595 22.324495
F 2.606643 51.487819 24.671806
F 2.606643 36.043959 24.671806
F 2.606643 43.765890 24.671806
F 11.583668 51.478884 24.835962
F 11.583668 36.035025 24.835962
F 11.583668 43.756955 24.835962
F 20.500854 51.479520 25.053610
F 20.500854 36.035661 25.053611
F 20.500854 43.757591 25.053611
F 2.533773 38.600027 28.308353
F 2.533773 46.321957 28.308353
F 11.495551 38.610113 28.472655
F 11.495551 46.332043 28.472655
F 20.411982 38.609646 28.690386
F 20.411982 46.331576 28.690386
F 4.892792 47.618250 24.681117
F 4.892792 39.896320 24.681118
F 13.814838 47.618449 24.890191
F 13.814838 39.896519 24.890191
F 4.807091 50.192374 28.319788
F 4.807091 42.470444 28.319788
F 13.726138 50.192611 28.526957
F 13.726138 42.470682 28.526957
F 4.847726 50.199276 25.585875
F 4.847726 42.477346 25.585875
F 13.791981 50.192833 25.798799
F 13.791981 42.470904 25.798799
F 4.927489 47.610202 21.945890
F 4.927489 39.888272 21.945890
F 13.880598 47.618208 22.160752
F 13.880598 39.896278 22.160752
F 7.103179 38.609933 25.636648
F 7.103179 46.331863 25.636648
F 16.021516 38.609697 25.853513
F 16.021516 46.331628 25.853513
F 7.189225 51.478910 21.998060
F 7.189225 36.035050 21.998060
F 7.189225 43.756981 21.998060
F 16.110364 51.479465 22.215514
F 16.110364 36.035606 22.215514
F 16.110364 43.757536 22.215513
F 7.112863 51.476581 24.729486
F 7.112863 36.032722 24.729487
F 7.112863 43.754652 24.729487
F 16.043518 51.479429 24.944728
F 16.043518 36.035569 24.944728
F 16.043518 43.757500 24.944728
F 7.027436 38.612154 28.366626
F 7.027436 46.334084 28.366626
F 15.954728 38.609718 28.581494
F 15.954728 46.331649 28.581494
F 0.363013 47.698232 31.953245
F 0.363014 39.976302 31.953245
F 9.179314 47.618236 32.046260
F 9.179314 39.896306 32.046260
F 18.095042 47.618256 32.264480
F 18.095042 39.896326 32.264480
F 0.271542 50.075754 35.641639
F 0.271544 42.353823 35.641639
F 9.094440 50.187459 35.660764
F 9.094440 42.465529 35.660764
F 18.010995 50.187593 35.878443
F 18.010994 42.465663 35.878443
F 0.228621 50.210141 32.933199
F 0.228621 42.488212 32.933198
F 9.154861 50.193054 32.940481
F 9.154861 42.471124 32.940481
F 18.073240 50.192129 33.159142
F 18.073240 42.470200 33.159142
F 0.285176 47.577150 29.258813
F 0.285176 39.855220 29.258813
F 9.241627 47.617386 29.321514
F 9.241627 39.895456 29.321514
F 18.161330 47.618523 29.540674
F 18.161330 39.896593 29.540674
F 2.487118 38.601646 32.886696
F 2.487118 46.323577 32.886696
F 11.386987 38.609457 32.995626
F 11.386987 46.331388 32.995626
F 20.301781 38.609217 33.213620
F 20.301781 46.331148 33.213620
F 2.578798 51.485717 29.230172
F 2.578798 36.041857 29.230172
F 2.578798 43.763788 29.230172
F 11.474869 51.479274 29.376991
F 11.474869 36.035414 29.376991
F 11.474869 43.757345 29.376991
F 20.389892 51.479510 29.595157
F 20.389892 36.035650 29.595157
F 20.389892 43.757581 29.595157
F 2.449445 51.490512 31.952172
F 2.449445 36.046653 31.952172
F 2.449445 43.768583 31.952172
F 11.407700 51.478910 32.101201
F 11.407700 36.035051 32.101201
F 11.407700 43.756981 32.101201
F 20.323523 51.479224 32.318945
F 20.323523 36.035364 32.318945
F 20.323523 43.757294 32.318945
F 2.336082 38.606126 35.619507
F 2.336082 46.328057 35.619508
F 11.323475 38.605063 35.715431
F 11.323475 46.326994 35.715432
F 20.239484 38.604692 35.932905
F 20.239484 46.326623 35.932905
F 4.712944 47.615589 31.957343
F 4.712944 39.893659 31.957343
F 13.637792 47.618211 32.155530
F 13.637793 39.896281 32.155530
F 4.621191 50.195510 35.578331
F 4.621191 42.473581 35.578331
F 13.553730 50.187633 35.769527
F 13.553730 42.465703 35.769527
F 4.683310 50.197221 32.849563
F 4.683310 42.475291 32.849563
F 13.615607 50.192290 33.050063
F 13.615607 42.470361 33.050063
F 4.766516 47.612905 29.224936
F 4.766516 39.890975 29.224936
F 13.703480 47.618318 29.431532
F 13.703480 39.896388 29.431532
F 6.929003 38.609395 32.889297
F 6.929003 46.331326 32.889297
F 15.844727 38.609243 33.104674
F 15.844727 46.331173 33.104674
F 7.016782 51.479432 29.270102
F 7.016782 36.035573 29.270102
F 7.016782 43.757503 29.270102
F 15.932796 51.479475 29.486197
F 15.932796 36.035615 29.486196
F 15.932796 43.757546 29.486197
F 6.941047 51.476865 31.995852
F 6.941047 36.033005 31.995852
F 6.941047 43.754936 31.995852
F 15.866344 51.479168 32.210047
F 15.866344 36.035308 32.210047
F 15.866344 43.757239 32.210047
F 6.854636 38.607492 35.610727
F 6.854636 46.329422 35.610727
F 15.782325 38.604746 35.824021
F 15.782325 46.326677 35.824022
F 0.393565 39.832821 21.973740
F 0.393565 47.554752 21.973740
F 9.060166 47.585415 39.284574
F 9.060165 39.863485 39.284573
F 17.982116 47.586023 39.500937
F 17.982115 39.864093 39.500936
F 0.339259 34.802007 25.616019
F 16.110974 46.331883 43.119711
F 9.423056 50.193862 42.956279
F 9.423056 42.471932 42.956278
F 18.339652 50.192806 43.174151
F 18.339653 42.470877 43.174150
F 0.120378 50.183935 40.409515
F 0.120378 42.462006 40.409512
F 9.056357 50.158667 40.208110
F 9.056357 42.436737 40.208110
F 17.977234 50.156047 40.426843
F 17.977233 42.434117 40.426842
F 0.160750 47.601272 36.757036
F 0.160750 39.879341 36.757035
F 9.071760 47.611233 36.553410
F 9.071760 39.889303 36.553410
F 17.990890 47.612609 36.771284
F 17.990890 39.890679 36.771283
F 2.340224 38.593247 40.156502
F 2.340224 46.315177 40.156502
F 11.288421 38.574114 40.263066
F 11.288421 46.296044 40.263067
F 20.205741 38.573144 40.481310
F 20.205742 46.295075 40.481311
F 2.400466 51.482830 36.526190
F 2.400467 36.038970 36.526189
F 2.400467 43.760901 36.526190
F 11.304429 51.473222 36.607722
F 11.304429 36.029362 36.607721
F 11.304429 43.751293 36.607721
F 20.219412 51.473586 36.825754
F 20.219412 36.029726 36.825753
F 20.219412 43.751656 36.825753
F 2.294712 51.444977 39.267898
F 2.294712 36.001117 39.267898
F 2.294712 43.723048 39.267898
F 11.294454 51.446722 39.337847
F 11.294454 36.002862 39.337847
F 11.294454 43.724793 39.337847
F 20.210660 51.447008 39.555387
F 20.210660 36.003148 39.555386
F 20.210660 43.725079 39.555387
F 2.612360 38.703167 42.891239
F 2.612360 46.425097 42.891239
F 11.650782 38.610711 43.011247
F 11.650782 46.332642 43.011247
F 20.568135 38.609904 43.228608
F 20.568135 46.331835 43.228608
F 4.568500 47.583390 39.197073
F 4.568500 39.861460 39.197072
F 13.524163 47.585784 39.392189
F 13.524162 39.863854 39.392189
F 4.947140 50.212417 42.860176
F 4.947143 42.490486 42.860175
F 13.882262 50.192929 43.065318
F 13.882263 42.470999 43.065318
F 4.581790 50.164053 40.113364
F 4.581790 42.442123 40.113363
F 13.519485 50.156225 40.317795
F 13.519485 42.434295 40.317795
F 4.599041 47.610332 36.462401
F 4.599041 39.888402 36.462401
F 13.533254 47.612440 36.662308
F 13.533254 39.890510 36.662308
F 6.815804 38.580490 40.156760
F 6.815804 46.302421 40.156760
F 15.748490 38.573209 40.372337
F 15.748490 46.295140 40.372337
F 6.845520 51.473703 36.501740
F 6.845520 36.029843 36.501740
F 6.845520 43.751774 36.501740
F 15.762358 51.473560 36.716809
F 15.762358 36.029700 36.716808
F 15.762358 43.751631 36.716809
F 6.824324 51.448175 39.232699
F 6.824324 36.004315 39.232698
F 6.824324 43.726246 39.232699
F 15.753495 51.446944 39.446497
F 15.753495 36.003084 39.446496
F 15.753495 43.725015 39.446496
F 7.169173 38.618274 42.908268
F 7.169173 46.340205 42.908268
F 16.110975 38.609951 43.119711
F 0.211970 42.599577 43.229085
F 4.847726 34.755416 25.585875
F 4.621191 34.751650 35.578331
F 4.683310 34.753361 32.849563
F 0.211984 50.321513 43.229089
F 9.267465 34.748785 28.417547
F 0.211969 34.877645 43.229085
F 18.183494 34.748685 28.635921
F 9.328593 34.750160 25.688450
F 18.250078 34.748713 25.907996
F 13.726138 34.748751 28.526957
F 13.791981 34.748973 25.798799
F 0.228621 34.766280 32.933198
F 9.154861 34.749193 32.940481
F 9.423056 34.750001 42.956278
F 18.339652 34.748945 43.174150
F 4.947143 34.768554 42.860175
F 13.882263 34.749067 43.065317
F 0.939309 55.523038 2.919916
F 0.939309 63.244969 2.919915
F 9.800526 55.375318 2.988019
F 9.800526 63.097249 2.988019
F 18.723107 55.376984 3.203612
F 18.723108 63.098915 3.203612
F 0.910996 57.788559 6.498359
F 0.910996 65.510490 6.498359
F 9.784974 57.922260 6.643146
F 9.784974 65.644191 6.643146
F 18.709383 57.920441 6.859172
F 18.709383 65.642372 6.859172
F 0.630305 58.054271 3.828021
F 0.630305 65.776202 3.828022
F 9.789136 57.950347 3.910431
F 9.789136 65.672278 3.910431
F 18.718133 57.947022 4.129501
F 18.718133 65.668953 4.129502
F 0.366197 55.353370 0.275925
F 2.678402 69.489814 21.035220
F 0.366197 63.075302 0.275925
F 2.820829 69.491358 13.766093
F 9.436462 55.338971 0.237693
F 9.436462 63.060902 0.237694
F 18.360739 55.340224 0.456290
F 18.360738 63.062156 0.456291
F 3.082904 54.102893 3.815542
F 3.082904 61.824823 3.815542
F 12.029635 54.086657 3.966255
F 12.029636 61.808587 3.966256
F 20.946718 54.086027 4.183980
F 20.946718 61.807958 4.183981
F 2.646310 59.224718 0.148714
F 2.646308 66.946649 0.148713
F 11.673947 59.201106 0.292997
F 11.673947 66.923037 0.292997
F 20.589251 59.201201 0.510758
F 20.589251 66.923133 0.510758
F 2.983010 59.248770 2.937436
F 2.983010 66.970701 2.937436
F 12.031996 59.236689 3.041658
F 12.031996 66.958620 3.041658
F 20.951614 59.237960 3.258058
F 20.951614 66.959891 3.258058
F 2.956543 54.057205 6.542922
F 2.956543 61.779135 6.542922
F 12.016833 54.060934 6.697063
F 12.016833 61.782864 6.697064
F 20.937915 54.059462 6.913619
F 20.937915 61.781392 6.913620
F 5.318761 55.375604 2.894464
F 5.318761 63.097535 2.894464
F 14.265174 55.376758 3.094972
F 14.265175 63.098689 3.094972
F 5.299894 57.923047 6.549738
F 5.299894 65.644978 6.549738
F 14.251021 57.920719 6.750513
F 14.251021 65.642650 6.750513
F 5.277651 57.959169 3.812712
F 5.277651 65.681100 3.812712
F 14.259485 57.947462 4.020399
F 14.259485 65.669393 4.020399
F 4.947185 55.356283 0.144261
F 4.947186 63.078215 0.144261
F 13.902837 55.340003 0.347266
F 13.902836 63.061935 0.347267
F 7.557524 54.088305 3.859286
F 7.557524 61.810236 3.859287
F 16.489529 54.086084 4.075076
F 16.489529 61.808015 4.075077
F 7.214008 59.205025 0.186147
F 7.214008 66.926956 0.186147
F 16.132222 59.201186 0.401838
F 16.132222 66.923118 0.401838
F 7.543917 59.230657 2.940913
F 7.543917 66.952588 2.940913
F 16.494172 59.237846 3.149259
F 16.494171 66.959777 3.149259
F 7.526653 54.066565 6.594173
F 7.526654 61.788496 6.594173
F 16.480190 54.059639 6.804843
F 16.480190 61.781569 6.804843
F 0.853186 55.472615 10.099326
F 0.853186 63.194546 10.099325
F 9.704010 55.339406 10.253796
F 9.704010 63.061337 10.253796
F 18.627023 55.340897 10.471294
F 18.627023 63.062828 10.471295
F 0.776827 57.788917 13.734227
F 0.776827 65.510848 13.734227
F 9.617342 57.915673 13.871883
F 9.617342 65.637603 13.871883
F 18.538913 57.914513 14.089752
F 18.538913 65.636444 14.089752
F 0.553065 58.005299 11.049447
F 0.553065 65.727231 11.049447
F 9.675675 57.917684 11.145252
F 9.675675 65.639614 11.145252
F 18.605159 57.914827 11.365915
F 18.605158 65.636757 11.365915
F 0.594798 55.243070 7.416193
F 0.594798 62.965001 7.416194
F 9.757923 55.342124 7.531527
F 9.757923 63.064055 7.531527
F 18.689190 55.345394 7.751958
F 18.689190 63.067325 7.751958
F 2.968826 54.063578 11.038494
F 2.968826 61.785508 11.038494
F 11.916074 54.054570 11.201932
F 11.916074 61.776500 11.201932
F 20.833831 54.053813 11.420419
F 20.833831 61.775743 11.420419
F 3.039777 59.192935 7.421788
F 3.039777 66.914866 7.421788
F 11.999746 59.205615 7.588210
F 11.999746 66.927546 7.588210
F 20.917870 59.206412 7.806460
F 20.917870 66.928343 7.806460
F 2.890959 59.206210 10.145378
F 2.890959 66.928141 10.145378
F 11.935142 59.200560 10.308715
F 11.935142 66.922491 10.308715
F 20.855553 59.201876 10.525753
F 20.855553 66.923807 10.525753
F 2.820829 54.047497 13.766092
F 2.820829 61.769427 13.766092
F 11.847732 54.054701 13.926922
F 11.847732 61.776631 13.926922
F 20.767437 54.053537 14.144214
F 20.767437 61.775467 14.144214
F 5.223791 55.337860 10.153727
F 5.223791 63.059791 10.153727
F 14.168767 55.340640 10.362462
F 14.168767 63.062571 10.362462
F 5.141891 57.916601 13.772542
F 5.141891 65.638532 13.772542
F 14.080817 57.914732 13.980867
F 14.080817 65.636663 13.980867
F 5.163843 57.928093 11.037435
F 5.163844 65.650023 11.037435
F 14.146038 57.915310 11.256553
F 14.146038 65.637241 11.256553
F 5.238659 55.329724 7.423569
F 5.238658 63.051655 7.423569
F 14.229887 55.344856 7.642633
F 14.229887 63.066787 7.642634
F 7.445457 54.055941 11.093206
F 7.445457 61.777871 11.093205
F 16.376462 54.053911 11.311420
F 16.376462 61.775841 11.311420
F 7.526667 59.204071 7.480205
F 7.526667 66.926002 7.480205
F 16.460490 59.206311 7.697489
F 16.460490 66.928242 7.697489
F 7.448982 59.195521 10.204086
F 7.448982 66.917452 10.204086
F 16.397880 59.201710 10.416935
F 16.397880 66.923641 10.416935
F 7.365449 54.058971 13.821806
F 7.365449 61.780901 13.821806
F 16.309824 54.053689 14.035372
F 16.309824 61.775619 14.035372
F 0.696646 55.456940 17.376081
F 0.696647 63.178871 17.376080
F 9.530112 55.339618 17.504322
F 9.530112 63.061549 17.504322
F 18.450165 55.340472 17.722421
F 18.450165 63.062402 17.722422
F 0.615154 57.807155 21.019633
F 0.615154 65.529086 21.019633
F 9.442704 57.915051 21.142150
F 9.442704 65.636982 21.142150
F 18.361269 57.914489 21.360408
F 18.361269 65.636420 21.360408
F 0.448056 57.988218 18.331579
F 0.448056 65.710149 18.331579
F 9.502365 57.916658 18.411064
F 9.502365 65.638589 18.411064
F 18.427861 57.914516 18.631257
F 18.427861 65.636447 18.631257
F 0.502059 55.257583 14.689511
F 0.502059 62.979514 14.689510
F 9.589107 55.337934 14.774002
F 9.589107 63.059864 14.774002
F 18.516704 55.340450 14.994476
F 18.516704 63.062381 14.994476
F 2.817696 54.056515 18.310217
F 2.817696 61.778445 18.310217
F 11.739825 54.054061 18.467318
F 11.739825 61.775991 18.467318
F 20.656494 54.053512 18.685755
F 20.656494 61.775442 18.685755
F 2.895036 59.195514 14.672108
F 2.895036 66.917445 14.672108
F 11.828097 59.200806 14.830487
F 11.828097 66.922737 14.830487
F 20.745362 59.201461 15.048979
F 20.745361 66.923392 15.048979
F 2.749884 59.208285 17.398869
F 2.749884 66.930216 17.398869
F 11.759836 59.200465 17.559448
F 11.759836 66.922396 17.559448
F 20.678679 59.201447 17.776885
F 20.678679 66.923378 17.776885
F 2.678402 54.045953 21.035220
F 2.678402 61.767883 21.035220
F 11.671774 54.054324 21.197318
F 11.671774 61.776254 21.197317
F 20.589773 54.053517 21.414872
F 20.589773 61.775447 21.414872
F 5.059241 55.338980 17.405249
F 5.059241 63.060911 17.405249
F 13.992267 55.340293 17.613499
F 13.992267 63.062224 17.613499
F 4.976245 57.915388 21.042801
F 4.976245 65.637318 21.042801
F 13.903567 57.914628 21.251466
F 13.903567 65.636559 21.251466
F 5.006849 57.924489 18.306198
F 5.006849 65.646420 18.306198
F 13.969221 57.914896 18.521954
F 13.969221 65.636827 18.521953
F 5.085618 55.328664 14.668015
F 5.085618 63.050595 14.668015
F 14.057781 55.340009 14.885127
F 14.057781 63.061940 14.885126
F 7.275017 54.054557 18.359108
F 7.275017 61.776487 18.359108
F 16.199230 54.053586 18.576763
F 16.199230 61.775516 18.576763
F 7.360502 59.199921 14.722105
F 7.360502 66.921851 14.722105
F 16.288036 59.201374 14.939979
F 16.288036 66.923304 14.939979
F 7.281477 59.196850 17.453840
F 7.281477 66.918781 17.453840
F 16.221162 59.201316 17.668026
F 16.221162 66.923246 17.668026
F 7.197303 54.057278 21.091194
F 7.197303 61.779208 21.091194
F 16.132350 54.053627 21.306000
F 16.132350 61.775557 21.306000
F 0.532983 55.438888 24.663599
F 0.532984 63.160819 24.663599
F 9.355147 55.340168 24.780807
F 9.355147 63.062099 24.780807
F 18.272359 55.340479 24.999146
F 18.272359 63.062410 24.999146
F 0.450058 57.825318 28.307689
F 0.450058 65.547249 28.307689
F 9.267465 57.914574 28.417547
F 9.267465 65.636505 28.417547
F 18.183494 57.914474 28.635921
F 18.183494 65.636405 28.635921
F 0.339259 57.967797 25.616019
F 0.339259 65.689728 25.616019
F 9.328593 57.915949 25.688450
F 9.328593 65.637880 25.688450
F 18.250078 57.914502 25.907996
F 18.250078 65.636433 25.907996
F 9.415499 55.338665 22.050122
F 9.415499 63.060596 22.050122
F 18.338959 55.340456 22.270002
F 18.338959 63.062387 22.270002
F 2.660098 54.050637 25.587448
F 2.660098 61.772567 25.587448
F 11.563140 54.053840 25.744216
F 11.563141 61.775770 25.744216
F 20.478662 54.053510 25.962484
F 20.478662 61.775440 25.962484
F 2.739141 59.201346 21.948862
F 2.739141 66.923277 21.948862
F 11.651492 59.201018 22.106143
F 11.651492 66.922949 22.106143
F 20.567565 59.201454 22.324495
F 20.567565 66.923385 22.324495
F 2.606643 59.209749 24.671806
F 2.606643 66.931680 24.671806
F 11.583668 59.200814 24.835962
F 11.583668 66.922745 24.835962
F 20.500854 59.201450 25.053611
F 20.500854 66.923381 25.053611
F 2.533773 54.043886 28.308353
F 2.533773 61.765816 28.308353
F 11.495551 54.053972 28.472655
F 11.495551 61.775902 28.472655
F 20.411982 54.053505 28.690386
F 20.411982 61.775435 28.690386
F 4.892792 55.340179 24.681117
F 4.892792 63.062110 24.681118
F 13.814838 55.340378 24.890191
F 13.814838 63.062308 24.890191
F 4.807091 57.914303 28.319788
F 4.807091 65.636234 28.319788
F 13.726138 57.914540 28.526957
F 13.726138 65.636471 28.526957
F 4.847726 57.921205 25.585875
F 4.847726 65.643136 25.585875
F 13.791981 57.914762 25.798799
F 13.791981 65.636693 25.798799
F 4.927489 55.332131 21.945890
F 4.927489 63.054062 21.945890
F 13.880598 55.340137 22.160752
F 13.880598 63.062067 22.160751
F 7.103179 54.053792 25.636648
F 7.103179 61.775722 25.636648
F 16.021516 54.053556 25.853513
F 16.021516 61.775486 25.853513
F 7.189225 59.200840 21.998060
F 7.189225 66.922770 21.998060
F 16.110364 59.201395 22.215513
F 16.110364 66.923326 22.215513
F 7.112863 59.198511 24.729487
F 7.112863 66.920442 24.729487
F 16.043518 59.201359 24.944728
F 16.043518 66.923290 24.944728
F 7.027436 54.056013 28.366626
F 7.027436 61.777943 28.366626
F 15.954728 54.053578 28.581494
F 15.954728 61.775508 28.581494
F 0.363013 55.420160 31.953245
F 0.363014 63.142092 31.953245
F 9.179314 55.340165 32.046260
F 9.179314 63.062096 32.046260
F 18.095042 55.340185 32.264480
F 18.095042 63.062116 32.264480
F 0.271543 57.797682 35.641639
F 0.271544 65.519613 35.641639
F 9.094440 57.909388 35.660764
F 9.094440 65.631319 35.660764
F 18.010994 57.909522 35.878443
F 18.010994 65.631453 35.878443
F 0.228621 57.932070 32.933198
F 0.228621 65.654001 32.933198
F 9.154861 57.914983 32.940481
F 9.154861 65.636913 32.940481
F 18.073240 57.914058 33.159142
F 18.073240 65.635989 33.159142
F 0.285176 55.299079 29.258813
F 0.285176 63.021009 29.258813
F 9.241627 55.339315 29.321514
F 9.241627 63.061246 29.321514
F 18.161330 55.340452 29.540674
F 18.161330 63.062383 29.540674
F 2.487118 54.045505 32.886696
F 2.487118 61.767435 32.886696
F 11.386987 54.053317 32.995626
F 11.386987 61.775247 32.995626
F 20.301781 54.053077 33.213620
F 20.301781 61.775007 33.213620
F 2.578798 59.207646 29.230172
F 2.578798 66.929577 29.230172
F 11.474869 59.201203 29.376991
F 11.474869 66.923134 29.376991
F 20.389892 59.201440 29.595157
F 20.389892 66.923370 29.595157
F 2.449445 59.212442 31.952172
F 2.449445 66.934373 31.952172
F 11.407700 59.200840 32.101201
F 11.407700 66.922771 32.101201
F 20.323523 59.201153 32.318945
F 20.323523 66.923084 32.318945
F 2.336082 54.049986 35.619508
F 2.336082 61.771916 35.619507
F 11.323475 54.048923 35.715431
F 11.323475 61.770853 35.715431
F 20.239484 54.048551 35.932905
F 20.239484 61.770482 35.932905
F 4.712944 55.337518 31.957343
F 4.712944 63.059448 31.957343
F 13.637792 55.340140 32.155530
F 13.637792 63.062071 32.155530
F 4.621191 57.917439 35.578331
F 4.621191 65.639370 35.578331
F 13.553730 57.909562 35.769527
F 13.553730 65.631493 35.769527
F 4.683310 57.919150 32.849563
F 4.683310 65.641081 32.849563
F 13.615607 57.914220 33.050063
F 13.615607 65.636150 33.050063
F 4.766516 55.334834 29.224936
F 4.766516 63.056765 29.224936
F 13.703480 55.340247 29.431532
F 13.703480 63.062177 29.431532
F 6.929003 54.053255 32.889297
F 6.929003 61.775185 32.889297
F 15.844727 54.053102 33.104674
F 15.844727 61.775032 33.104674
F 7.016782 59.201362 29.270102
F 7.016782 66.923293 29.270102
F 15.932796 59.201404 29.486196
F 15.932796 66.923335 29.486197
F 6.941047 59.198794 31.995852
F 6.941047 66.920725 31.995852
F 15.866344 59.201098 32.210047
F 15.866344 66.923028 32.210047
F 6.854636 54.051351 35.610727
F 6.854636 61.773281 35.610727
F 15.782325 54.048606 35.824022
F 15.782325 61.770536 35.824021
F 0.393565 62.998611 21.973740
F 0.393565 55.276680 21.973740
F 9.060166 55.307344 39.284574
F 9.060165 63.029274 39.284573
F 17.982116 55.307952 39.500937
F 17.982115 63.029882 39.500936
F 2.340224 69.480967 40.156502
F 0.211968 58.043434 43.229085
F 9.423056 57.915790 42.956278
F 9.423056 65.637722 42.956278
F 18.339652 57.914734 43.174150
F 18.339653 65.636666 43.174150
F 0.120378 57.905864 40.409512
F 0.120378 65.627795 40.409512
F 9.056357 57.880596 40.208110
F 9.056357 65.602527 40.208110
F 17.977233 57.877976 40.426842
F 17.977233 65.599907 40.426842
F 0.160751 55.323200 36.757035
F 0.160750 63.045131 36.757035
F 9.071760 55.333162 36.553410
F 9.071760 63.055092 36.553410
F 17.990890 55.334538 36.771284
F 17.990890 63.056469 36.771283
F 2.340224 54.037106 40.156502
F 2.340224 61.759036 40.156502
F 11.288421 54.017973 40.263067
F 11.288421 61.739903 40.263066
F 20.205742 54.017004 40.481311
F 20.205741 61.738933 40.481310
F 2.400467 59.204759 36.526189
F 2.400467 66.926690 36.526189
F 11.304429 59.195152 36.607721
F 11.304429 66.917082 36.607721
F 20.219412 59.195515 36.825753
F 20.219412 66.917446 36.825753
F 2.294712 59.166906 39.267898
F 2.294712 66.888838 39.267898
F 11.294454 59.168651 39.337847
F 11.294454 66.890582 39.337847
F 20.210660 59.168938 39.555386
F 20.210660 66.890869 39.555387
F 2.612360 54.147023 42.891240
F 2.612360 61.868956 42.891238
F 11.650782 54.054570 43.011247
F 11.650783 61.776500 43.011247
F 20.568135 54.053763 43.228608
F 20.568135 61.775693 43.228608
F 4.568500 55.305318 39.197072
F 4.568500 63.027249 39.197072
F 13.524163 55.307713 39.392189
F 13.524162 63.029643 39.392189
F 4.947143 57.934344 42.860175
F 4.947143 65.656276 42.860175
F 13.882263 57.914857 43.065317
F 13.882263 65.636789 43.065318
F 4.581790 57.885982 40.113363
F 4.581790 65.607913 40.113363
F 13.519485 57.878153 40.317795
F 13.519485 65.600084 40.317795
F 4.599041 55.332261 36.462401
F 4.599041 63.054191 36.462401
F 13.533254 55.334368 36.662308
F 13.533254 63.056299 36.662308
F 6.815804 54.024349 40.156760
F 6.815804 61.746279 40.156759
F 15.748490 54.017069 40.372337
F 15.748490 61.738999 40.372337
F 6.845520 59.195632 36.501739
F 6.845520 66.917563 36.501740
F 15.762358 59.195490 36.716808
F 15.762358 66.917421 36.716809
F 6.824323 59.170104 39.232698
F 6.824324 66.892035 39.232699
F 15.753495 59.168873 39.446496
F 15.753495 66.890804 39.446496
F 7.169173 54.062133 42.908268
F 7.169173 61.784063 42.908268
F 16.110974 54.053811 43.119711
F 16.110975 61.775741 43.119711
F 2.660098 69.494497 25.587448
F 0.211970 65.765366 43.229085
F 15.748490 69.460930 40.372337
F 2.533773 69.487747 28.308353
F 20.205742 69.460865 40.481311
F 11.288421 69.461834 40.263067
F 6.815804 69.468210 40.156760
F 6.854636 69.495212 35.610727
F 2.487118 69.489366 32.886696
F 11.386987 69.497177 32.995626
F 2.336082 69.493847 35.619508
F 11.323475 69.492783 35.715432
F 6.929003 69.497115 32.889297
F 20.411982 69.497366 28.690386
F 20.301781 69.496937 33.213620
F 20.239484 69.492412 35.932905
F 15.844727 69.496963 33.104674
F 15.782325 69.492466 35.824022
F 27.637045 1.323494 3.421439
F 27.637045 9.045422 3.421439
F 27.637046 16.767353 3.421440
F 36.551150 1.323434 3.639349
F 36.551150 9.045363 3.639349
F 36.551150 16.767294 3.639349
F 27.623377 3.866905 7.076997
F 27.623377 11.588834 7.076997
F 36.537645 3.866984 7.294906
F 36.537645 11.588913 7.294906
F 27.632133 3.893482 4.347367
F 27.632133 11.615411 4.347367
F 36.546284 3.893533 4.565212
F 36.546284 11.615462 4.565212
F 27.274655 1.286729 0.674146
F 27.274655 9.008657 0.674146
F 27.274654 16.730589 0.674146
F 36.188964 1.286560 0.891915
F 36.188964 9.008488 0.891915
F 36.188964 16.730419 0.891915
F 29.860605 7.754448 4.401829
F 29.860606 15.476378 4.401829
F 25.046745 15.443858 21.523792
F 38.774874 7.754473 4.619663
F 38.774874 15.476403 4.619663
F 25.046745 7.721928 21.523792
F 29.503121 5.147692 0.728609
F 29.503120 12.869622 0.728610
F 38.417465 5.147262 0.946565
F 38.417465 12.869191 0.946565
F 29.865520 5.184456 3.475904
F 29.865520 12.906386 3.475904
F 38.780408 5.184132 3.693943
F 38.780408 12.906061 3.693943
F 29.851853 7.727872 7.131462
F 29.851853 15.449802 7.131462
F 25.403665 0.032517 4.292905
F 38.766580 7.728031 7.349362
F 38.766580 15.449961 7.349363
F 34.317601 0.032529 4.510757
F 32.094000 1.323489 3.530369
F 32.094000 9.045418 3.530369
F 32.094000 16.767349 3.530370
F 41.009204 1.322591 3.747686
F 41.009204 9.044520 3.747685
F 41.009205 16.766451 3.747686
F 23.180108 1.323493 3.312515
F 23.180108 9.045422 3.312514
F 23.180109 16.767353 3.312515
F 32.080355 3.866916 7.185931
F 32.080355 11.588845 7.185931
F 40.996269 3.867217 7.403653
F 40.996269 11.589146 7.403653
F 23.166437 3.866906 6.968072
F 23.166437 11.588835 6.968073
F 32.089102 3.893491 4.456288
F 32.089103 11.615420 4.456289
F 41.004818 3.893380 4.673934
F 41.004818 11.615309 4.673934
F 23.175192 3.893482 4.238441
F 23.175193 11.615411 4.238441
F 31.731624 1.286717 0.783065
F 31.731623 9.008645 0.783065
F 31.731623 16.730576 0.783065
F 40.645513 1.285738 1.001045
F 40.645512 9.007666 1.001045
F 40.645513 16.729597 1.001045
F 22.817721 1.286729 0.565220
F 22.817721 9.008657 0.565220
F 22.817721 16.730588 0.565221
F 34.317601 7.754457 4.510757
F 34.317602 15.476387 4.510758
F 33.960222 15.443769 21.741565
F 25.403665 7.754445 4.292904
F 25.403665 15.476376 4.292905
F 33.960222 7.721839 21.741565
F 33.960134 5.147687 0.837534
F 33.960134 12.869617 0.837535
F 25.046187 5.147693 0.619683
F 25.046187 12.869622 0.619683
F 34.322563 5.184431 3.584859
F 34.322563 12.906361 3.584859
F 25.408576 5.184458 3.366976
F 25.408577 12.906388 3.366977
F 34.308912 7.727898 7.240408
F 34.308912 15.449828 7.240408
F 25.135657 12.869880 17.885804
F 25.394907 7.727869 7.022534
F 25.394907 15.449799 7.022535
F 25.135657 5.147950 17.885804
F 27.541015 1.287418 10.689132
F 27.541015 9.009347 10.689131
F 27.541015 16.731277 10.689132
F 36.455173 1.287361 10.906990
F 36.455173 9.009290 10.906990
F 36.455173 16.731221 10.906990
F 27.452894 3.860980 14.307593
F 27.452894 11.582909 14.307593
F 36.366819 3.860983 14.525300
F 36.366819 11.582913 14.525300
F 27.519259 3.861264 11.583811
F 27.519259 11.583193 11.583811
F 36.433460 3.861325 11.801543
F 36.433460 11.583254 11.801543
F 27.603298 1.291945 7.969850
F 27.603298 9.013874 7.969850
F 27.603298 16.735804 7.969850
F 36.517540 1.291872 8.187645
F 36.517540 9.013800 8.187645
F 36.517540 16.735731 8.187645
F 29.747734 7.722230 11.638271
F 29.747734 15.444160 11.638271
F 34.049133 12.869969 18.103536
F 38.662248 7.722319 11.855769
F 38.662247 15.444249 11.855769
F 34.049133 5.148039 18.103536
F 29.831775 5.152907 8.024311
F 29.831775 12.874836 8.024311
F 38.746644 5.152735 8.241978
F 38.746644 12.874664 8.241978
F 29.769490 5.148380 10.743595
F 29.769490 12.870309 10.743595
F 38.684023 5.148270 10.961393
F 38.684023 12.870199 10.961393
F 29.681365 7.721945 14.362055
F 29.681364 15.443875 14.362055
F 25.202319 12.869888 15.157908
F 38.594880 7.721822 14.579351
F 38.594880 15.443752 14.579351
F 25.202319 5.147959 15.157908
F 31.997986 1.287409 10.798061
F 31.997986 9.009338 10.798061
F 31.997986 16.731268 10.798061
F 40.912781 1.287385 11.015471
F 40.912781 9.009314 11.015471
F 40.912781 16.731244 11.015471
F 23.084076 1.287417 10.580207
F 23.084076 9.009346 10.580207
F 23.084076 16.731276 10.580207
F 31.909848 3.860985 14.416513
F 31.909848 11.582914 14.416513
F 40.822858 3.860566 14.632719
F 40.822858 11.582495 14.632719
F 22.995956 3.860981 14.198668
F 22.995956 11.582910 14.198668
F 31.976232 3.861273 11.692726
F 31.976232 11.583202 11.692726
F 40.891403 3.861393 11.909586
F 40.891403 11.583322 11.909586
F 23.062311 3.861266 11.474883
F 23.062311 11.583195 11.474883
F 32.060274 1.291935 8.078769
F 32.060274 9.013864 8.078769
F 32.060274 16.735794 8.078769
F 40.976025 1.291723 8.296238
F 40.976025 9.013652 8.296238
F 40.976025 16.735582 8.296238
F 23.146351 1.291942 7.860923
F 23.146351 9.013871 7.860923
F 23.146351 16.735802 7.860923
F 34.204781 7.722253 11.747164
F 34.204781 15.444183 11.747164
F 34.116247 12.869878 15.375700
F 25.290791 7.722228 11.529348
F 25.290791 15.444158 11.529348
F 34.116247 5.147948 15.375700
F 34.288848 5.152876 8.133216
F 34.288848 12.874805 8.133216
F 25.374829 5.152909 7.915388
F 25.374829 12.874839 7.915388
F 34.226539 5.148355 10.852530
F 34.226539 12.870284 10.852530
F 25.312544 5.148382 10.634669
F 25.312544 12.870312 10.634669
F 34.138318 7.721949 14.470946
F 34.138318 15.443879 14.470946
F 25.113447 15.443858 18.794685
F 25.224425 7.721944 14.253131
F 25.224425 15.443874 14.253131
F 25.113447 7.721928 18.794685
F 27.364122 1.286987 17.940265
F 27.364122 9.008916 17.940265
F 27.364122 16.730847 17.940265
F 36.276725 1.287262 18.157725
F 36.276725 9.009191 18.157725
F 36.276725 16.731122 18.157725
F 27.275208 3.860962 21.578253
F 27.275208 11.582891 21.578253
F 36.187774 3.860676 21.795845
F 36.187774 11.582605 21.795845
F 27.341908 3.860962 18.849148
F 27.341908 11.582892 18.849148
F 36.254498 3.860683 19.067040
F 36.254498 11.582613 19.067040
F 27.430787 1.286994 15.212370
F 27.430787 9.008923 15.212370
F 27.430787 16.730854 15.212370
F 36.344666 1.287008 15.430039
F 36.344666 9.008937 15.430039
F 36.344666 16.730868 15.430039
F 29.570357 7.721923 18.903611
F 29.570357 15.443853 18.903611
F 34.026939 15.443772 19.012553
F 38.480538 7.721156 19.121530
F 38.480537 15.443086 19.121530
F 34.026939 7.721842 19.012553
F 29.659259 5.147957 15.266830
F 29.659259 12.869887 15.266830
F 38.573159 5.147969 15.484026
F 38.573159 12.869899 15.484026
F 29.592567 5.147956 17.994722
F 29.592567 12.869886 17.994722
F 38.502588 5.148777 18.211305
F 38.502588 12.870707 18.211305
F 29.503656 7.721922 21.632712
F 29.503656 15.443852 21.632712
F 22.973841 16.730851 15.103443
F 22.973841 1.286991 15.103443
F 40.800437 16.731128 15.537468
F 22.973841 9.008920 15.103443
F 31.820959 1.287009 18.049163
F 31.820959 9.008938 18.049163
F 31.820959 16.730868 18.049163
F 40.724958 1.289005 18.263740
F 40.724958 9.010934 18.263740
F 40.724958 16.732865 18.263740
F 22.907191 1.286985 17.831341
F 22.907191 9.008914 17.831341
F 22.907191 16.730845 17.831341
F 31.732043 3.860940 21.687160
F 31.732043 11.582869 21.687160
F 38.774874 0.032544 4.619663
F 29.860605 0.032519 4.401829
F 22.818277 3.860964 21.469329
F 22.818277 11.582893 21.469329
F 31.798743 3.860940 18.958078
F 31.798743 11.582869 18.958078
F 40.702705 3.859100 19.175924
F 40.702705 11.581029 19.175924
F 22.884971 3.860966 18.740220
F 22.884971 11.582895 18.740220
F 31.887737 1.286991 15.321283
F 31.887737 9.008920 15.321283
F 31.887737 16.730850 15.321282
F 40.800437 1.287268 15.537468
F 40.800437 9.009198 15.537468
F 34.138318 0.000020 14.470946
F 38.662248 0.000390 11.855769
F 29.747734 0.000301 11.638271
F 25.394907 0.005940 7.022535
F 34.308912 0.005969 7.240408
F 25.290791 0.000299 11.529348
F 34.204781 0.000324 11.747164
F 25.224425 0.000015 14.253131
F 38.766580 0.006102 7.349362
F 29.681365 0.000016 14.362055
F 29.851853 0.005943 7.131462
F 40.624441 3.859177 0.037434
F 40.624442 11.581106 0.037433
F 27.186283 1.286987 25.216993
F 27.186283 9.008916 25.216993
F 27.186283 16.730846 25.216993
F 36.099021 1.287239 25.434684
F 36.099021 9.009168 25.434684
F 36.099021 16.731099 25.434684
F 27.097406 3.860954 28.853769
F 27.097406 11.582883 28.853769
F 36.010371 3.860752 29.071515
F 36.010371 11.582681 29.071515
F 27.164070 3.860962 26.125875
F 27.164070 11.582891 26.125875
F 36.076794 3.860711 26.343912
F 36.076794 11.582640 26.343912
F 27.252977 1.286987 22.487887
F 27.252977 9.008916 22.487887
F 27.252977 16.730846 22.487887
F 36.165531 1.287277 22.705910
F 36.165531 9.009206 22.705910
F 36.165531 16.731136 22.705910
F 29.392521 7.721923 26.180340
F 29.392521 15.443853 26.180340
F 25.025075 15.444113 43.337533
F 38.302983 7.721216 26.398739
F 38.302983 15.443146 26.398739
F 25.025074 7.722184 43.337533
F 29.481424 5.147956 22.542352
F 29.481424 12.869885 22.542352
F 38.391428 5.148759 22.760689
F 38.391428 12.870689 22.760689
F 29.414733 5.147955 25.271453
F 29.414733 12.869884 25.271453
F 38.325258 5.148664 25.488872
F 38.325258 12.870594 25.488872
F 29.325859 7.721915 28.908230
F 29.325859 15.443845 28.908230
F 33.939040 15.444108 43.555409
F 38.237042 7.721342 29.125818
F 38.237042 15.443272 29.125818
F 33.939039 7.722178 43.555409
F 31.643133 1.287006 25.325905
F 31.643133 9.008935 25.325905
F 31.643133 16.730865 25.325905
F 40.548266 1.288715 25.542713
F 40.548266 9.010644 25.542713
F 40.548266 16.732574 25.542713
F 22.729353 1.286985 25.108068
F 22.729353 9.008914 25.108069
F 22.729353 16.730844 25.108069
F 31.554272 3.860939 28.962685
F 31.554272 11.582868 28.962685
F 40.461129 3.859555 29.180031
F 40.461129 11.581484 29.180031
F 22.640475 3.860955 28.744845
F 22.640475 11.582884 28.744845
F 31.620919 3.860943 26.234814
F 31.620919 11.582872 26.234813
F 40.525942 3.859223 26.454089
F 40.525942 11.581152 26.454089
F 22.707135 3.860965 26.016948
F 22.707135 11.582894 26.016948
F 31.709812 1.287010 22.596826
F 31.709812 9.008939 22.596826
F 31.709812 16.730869 22.596826
F 40.613641 1.288933 22.815761
F 40.613641 9.010862 22.815761
F 40.613641 16.732792 22.815761
F 22.796041 1.286984 22.378959
F 22.796041 9.008913 22.378960
F 22.796041 16.730843 22.378959
F 33.849135 7.721850 26.289317
F 33.849135 15.443780 26.289317
F 24.667605 12.837362 39.664310
F 42.742426 7.718208 26.510664
F 42.742426 15.440139 26.510664
F 29.482016 0.000258 43.446461
F 24.935608 7.721927 26.071412
F 24.935608 15.443857 26.071412
F 24.667605 5.115433 39.664311
F 33.937990 5.148040 22.651328
F 33.937990 12.869969 22.651328
F 25.024515 5.147950 22.433424
F 25.024515 12.869880 22.433424
F 33.871352 5.148027 25.380331
F 33.871352 12.869957 25.380331
F 42.765246 5.151521 25.596372
F 42.765246 12.873451 25.596372
F 24.957819 5.147950 25.162531
F 24.957819 12.869880 25.162531
F 33.782542 7.721858 29.017122
F 33.782542 15.443788 29.017122
F 42.493452 12.838244 40.103614
F 42.680313 7.719072 29.234478
F 42.680313 15.441002 29.234478
F 33.939039 0.000250 43.555409
F 24.868942 7.721919 28.799307
F 24.868942 15.443849 28.799307
F 42.493452 5.116314 40.103614
F 27.008942 1.286687 32.482329
F 27.008942 9.008616 32.482329
F 27.008942 16.730546 32.482329
F 35.922145 1.286835 32.700121
F 35.922145 9.008764 32.700121
F 35.922145 16.730695 32.700121
F 26.924897 3.856004 36.096290
F 26.924897 11.577933 36.096289
F 35.838344 3.855904 36.314130
F 35.838344 11.577834 36.314130
F 26.987186 3.860530 33.377010
F 26.987186 11.582460 33.377010
F 35.900366 3.860380 33.594998
F 35.900366 11.582309 33.594998
F 27.075299 1.286970 29.758548
F 27.075299 9.008899 29.758548
F 27.075299 16.730830 29.758548
F 35.988248 1.287172 29.976561
F 35.988248 9.009101 29.976561
F 35.988248 16.731031 29.976561
F 29.215643 7.721493 33.431474
F 29.215643 15.443423 33.431474
F 33.581396 12.837378 39.882158
F 38.127494 7.721082 33.649841
F 38.127494 15.443012 33.649841
F 33.581397 5.115449 39.882159
F 29.303752 5.147938 29.813012
F 29.303752 12.869868 29.813012
F 38.214879 5.148509 30.031363
F 38.214879 12.870439 30.031363
F 29.237398 5.147653 32.536790
F 29.237398 12.869583 32.536790
F 38.149286 5.148079 32.754520
F 38.149286 12.870009 32.754520
F 29.153357 7.716966 36.150751
F 29.153357 15.438896 36.150751
F 24.676354 12.863939 36.934680
F 38.066269 7.716791 36.368780
F 38.066269 15.438721 36.368780
F 24.676354 5.142009 36.934681
F 31.465825 1.286698 32.591248
F 31.465825 9.008627 32.591248
F 31.465825 16.730558 32.591248
F 40.374669 1.287643 32.809082
F 40.374669 9.009572 32.809082
F 40.374669 16.731502 32.809082
F 22.552011 1.286686 32.373404
F 22.552011 9.008615 32.373404
F 22.552011 16.730545 32.373404
F 31.381796 3.855996 36.205211
F 31.381796 11.577925 36.205211
F 40.292832 3.855392 36.423656
F 40.292832 11.577321 36.423656
F 22.467965 3.856004 35.987365
F 22.467965 11.577933 35.987365
F 31.444068 3.860519 33.485943
F 31.444068 11.582448 33.485943
F 40.352628 3.859498 33.705221
F 40.352628 11.581427 33.705221
F 22.530251 3.860532 33.268083
F 22.530251 11.582461 33.268083
F 31.532165 1.286986 29.867484
F 31.532165 9.008915 29.867484
F 31.532165 16.730845 29.867484
F 40.438851 1.288374 30.086738
F 40.438851 9.010303 30.086738
F 40.438851 16.732233 30.086738
F 22.618364 1.286968 29.649621
F 22.618364 9.008897 29.649621
F 22.618364 16.730828 29.649621
F 33.672385 7.721449 33.540436
F 33.672385 15.443379 33.540436
F 42.496668 12.865331 37.374418
F 42.574168 7.719383 33.762454
F 42.574168 15.441313 33.762454
F 42.487819 7.684740 41.028922
F 24.758722 7.721495 33.322547
F 24.758722 15.443425 33.322547
F 42.496668 5.143401 37.374418
F 33.760430 5.147996 29.921982
F 33.760430 12.869926 29.921982
F 42.657742 5.150905 30.143226
F 42.657742 12.872835 30.143226
F 24.846835 5.147934 29.704085
F 24.846835 12.869864 29.704085
F 33.694144 5.147696 32.645694
F 33.694144 12.869626 32.645694
F 42.596460 5.149725 32.864111
F 42.596460 12.871654 32.864111
F 24.780477 5.147651 32.427867
F 24.780477 12.869580 32.427867
F 33.610181 7.716940 36.259673
F 33.610181 15.438870 36.259673
F 33.590082 12.863969 37.152562
F 42.518666 7.716431 36.480513
F 42.518666 15.438361 36.480513
F 42.487819 15.406670 41.028922
F 24.696433 7.716968 36.041827
F 24.696433 15.438898 36.041827
F 33.590082 5.142039 37.152562
F 26.896071 1.254469 39.718773
F 26.896071 8.976398 39.718772
F 26.896070 16.698329 39.718772
F 35.809928 1.254461 39.936708
F 35.809928 8.976389 39.936708
F 35.809928 16.698320 39.936707
F 27.253538 3.861220 43.391996
F 27.253539 11.583148 43.391995
F 36.167607 3.861194 43.609918
F 36.167608 11.583123 43.609918
F 26.891158 3.824456 40.644702
F 26.891158 11.546384 40.644701
F 35.804822 3.824419 40.862685
F 35.804822 11.546348 40.862684
F 26.904819 1.281045 36.989144
F 26.904819 9.002974 36.989143
F 26.904819 16.724905 36.989143
F 35.818284 1.281127 37.207134
F 35.818285 9.003056 37.207133
F 35.818285 16.724986 37.207133
F 29.119620 7.685419 40.699166
F 29.119620 15.407349 40.699165
F 38.396180 15.443572 43.664343
F 38.033385 7.685421 40.917293
F 38.033384 15.407351 40.917292
F 38.396179 7.721642 43.664343
F 29.133278 5.142011 37.043608
F 29.133278 12.863941 37.043607
F 38.045881 5.142253 37.261903
F 38.045881 12.864182 37.261903
F 29.124532 5.115434 39.773235
F 29.124532 12.837364 39.773234
F 38.038126 5.115511 39.991340
F 38.038126 12.837440 39.991339
F 29.482016 7.722186 43.446461
F 29.482017 15.444116 43.446460
F 24.662693 7.685420 40.590239
F 38.413653 7.721104 21.849790
F 38.413653 15.443034 21.849790
F 24.662693 15.407350 40.590239
F 31.352986 1.254476 39.827697
F 31.352986 8.976404 39.827696
F 31.352986 16.698335 39.827696
F 40.267400 1.254332 40.047055
F 40.267400 8.976260 40.047055
F 40.267400 16.698191 40.047055
F 22.439137 1.254468 39.609849
F 22.439137 8.976397 39.609848
F 22.439136 16.698327 39.609848
F 31.710485 3.861219 43.500926
F 31.710486 11.583148 43.500926
F 40.635939 3.859022 21.903064
F 40.635939 11.580951 21.903064
F 22.796607 3.861220 43.283071
F 22.796607 11.583148 43.283071
F 31.348071 3.824452 40.753634
F 31.348070 11.546380 40.753633
F 40.260425 3.824274 40.972684
F 40.260425 11.546203 40.972684
F 22.434225 3.824457 40.535777
F 22.434225 11.546385 40.535776
F 31.361718 1.281053 37.098076
F 31.361718 9.002982 37.098076
F 31.361718 16.724913 37.098075
F 40.272721 1.281566 37.317514
F 40.272721 9.003495 37.317514
F 40.272722 16.725425 37.317514
F 22.447885 1.281044 36.880218
F 22.447885 9.002973 36.880218
F 22.447885 16.724904 36.880217
F 33.576548 7.685420 40.808121
F 33.576548 15.407350 40.808121
F 25.025074 0.000256 43.337533
F 27.637045 24.489283 3.421439
F 27.637045 32.211212 3.421439
F 36.551150 24.489223 3.639349
F 36.551150 32.211152 3.639349
F 27.623377 27.032695 7.076997
F 25.135657 28.313740 17.885804
F 27.623377 19.310765 7.076998
F 36.537645 27.032773 7.294906
F 34.049133 20.591900 18.103536
F 36.537645 19.310844 7.294906
F 27.632133 27.059271 4.347367
F 34.049133 28.313829 18.103536
F 27.632133 19.337342 4.347368
F 36.546284 27.059323 4.565212
F 25.202319 20.591819 15.157908
F 36.546284 19.337394 4.565212
F 27.274655 24.452519 0.674146
F 27.274655 32.174447 0.674146
F 36.188964 24.452350 0.891915
F 36.188964 32.174278 0.891915
F 29.860605 30.920237 4.401829
F 29.860605 23.198309 4.401829
F 38.774874 30.920262 4.619663
F 38.774874 23.198334 4.619663
F 29.503121 28.313482 0.728609
F 29.503120 20.591553 0.728610
F 38.417465 28.313051 0.946565
F 38.417465 20.591122 0.946565
F 29.865520 28.350245 3.475904
F 29.865520 20.628317 3.475904
F 38.780407 28.349921 3.693943
F 38.780408 20.627992 3.693944
F 29.851853 30.893661 7.131462
F 29.851853 23.171732 7.131462
F 38.766580 30.893821 7.349362
F 38.766580 23.171892 7.349362
F 32.094000 24.489279 3.530369
F 32.094000 32.211207 3.530369
F 41.009204 24.488380 3.747685
F 41.009204 32.210309 3.747686
F 23.180108 24.489283 3.312515
F 23.180108 32.211211 3.312514
F 32.080355 27.032705 7.185931
F 25.202319 28.313748 15.157908
F 32.080355 19.310775 7.185931
F 40.996269 27.033006 7.403653
F 34.116247 20.591809 15.375700
F 40.996269 19.311076 7.403654
F 23.166437 27.032695 6.968072
F 34.116247 28.313738 15.375700
F 23.166437 19.310766 6.968073
F 32.089102 27.059280 4.456288
F 25.113447 23.165788 18.794685
F 32.089103 19.337351 4.456289
F 41.004818 27.059170 4.673934
F 25.113447 30.887717 18.794685
F 41.004818 19.337240 4.673934
F 23.175192 27.059272 4.238441
F 34.026939 23.165703 19.012553
F 23.175193 19.337343 4.238442
F 31.731624 24.452506 0.783065
F 31.731623 32.174434 0.783065
F 40.645513 24.451527 1.001045
F 40.645512 32.173456 1.001045
F 22.817721 24.452519 0.565220
F 22.817721 32.174447 0.565220
F 34.317601 30.920247 4.510757
F 34.317601 23.198318 4.510757
F 25.403665 30.920235 4.292905
F 25.403665 23.198306 4.292905
F 33.960134 28.313477 0.837534
F 33.960134 20.591548 0.837535
F 25.046187 28.313483 0.619683
F 25.046187 20.591555 0.619683
F 34.322563 28.350221 3.584859
F 34.322563 20.628292 3.584859
F 25.408576 28.350247 3.366976
F 25.408577 20.628319 3.366977
F 34.308912 30.893688 7.240408
F 34.308912 23.171759 7.240408
F 25.394907 30.893659 7.022534
F 25.394907 23.171730 7.022535
F 27.541015 24.453207 10.689132
F 27.541015 32.175136 10.689131
F 36.455173 24.453151 10.906990
F 36.455173 32.175080 10.906990
F 27.452894 27.026770 14.307593
F 34.026939 30.887632 19.012553
F 27.452894 19.304840 14.307593
F 36.366819 27.026773 14.525300
F 22.973841 32.174710 15.103443
F 36.366819 19.304843 14.525300
F 27.519259 27.027053 11.583811
F 22.973841 24.452781 15.103443
F 27.519259 19.305124 11.583811
F 36.433460 27.027115 11.801543
F 40.800437 32.174987 15.537468
F 36.433460 19.305185 11.801543
F 27.603298 24.457734 7.969850
F 27.603298 32.179663 7.969850
F 36.517540 24.457661 8.187645
F 36.517540 32.179590 8.187645
F 29.747734 30.888020 11.638271
F 29.747734 23.166091 11.638271
F 38.662247 30.888109 11.855769
F 38.662247 23.166180 11.855769
F 29.831775 28.318696 8.024311
F 29.831775 20.596767 8.024311
F 38.746644 28.318524 8.241978
F 38.746644 20.596595 8.241978
F 29.769490 28.314169 10.743595
F 29.769490 20.592240 10.743595
F 38.684023 28.314059 10.961393
F 38.684023 20.592130 10.961393
F 29.681365 30.887735 14.362055
F 29.681365 23.165806 14.362055
F 38.594880 30.887611 14.579351
F 38.594880 23.165682 14.579351
F 31.997986 24.453198 10.798061
F 31.997986 32.175127 10.798061
F 40.912781 24.453174 11.015471
F 40.912781 32.175103 11.015471
F 23.084076 24.453206 10.580207
F 23.084076 32.175135 10.580207
F 31.909848 27.026775 14.416513
F 40.800437 24.453058 15.537468
F 31.909848 19.304845 14.416513
F 40.822858 27.026355 14.632719
F 40.822858 34.748285 14.632719
F 40.822857 19.304426 14.632719
F 22.995956 27.026770 14.198668
F 31.887737 32.174709 15.321283
F 22.995956 19.304841 14.198668
F 31.976232 27.027063 11.692726
F 31.887737 24.452780 15.321283
F 31.976232 19.305133 11.692726
F 40.891403 27.027182 11.909586
F 22.884971 19.304826 18.740220
F 40.891403 19.305253 11.909586
F 23.062311 27.027056 11.474883
F 22.884971 27.026756 18.740220
F 23.062311 19.305126 11.474883
F 32.060274 24.457724 8.078769
F 32.060274 32.179653 8.078769
F 40.976025 24.457512 8.296238
F 40.976025 32.179441 8.296238
F 23.146351 24.457732 7.860923
F 23.146351 32.179661 7.860923
F 34.204781 30.888043 11.747164
F 34.204781 23.166114 11.747164
F 25.290791 30.888017 11.529348
F 25.290791 23.166088 11.529348
F 34.288848 28.318665 8.133216
F 34.288848 20.596736 8.133216
F 25.374829 28.318699 7.915388
F 25.374829 20.596770 7.915388
F 34.226539 28.314144 10.852530
F 34.226539 20.592215 10.852530
F 25.312545 28.314172 10.634669
F 25.312544 20.592242 10.634669
F 34.138318 30.887738 14.470946
F 34.138318 23.165809 14.470946
F 25.224425 30.887734 14.253131
F 25.224425 23.165805 14.253131
F 27.364122 24.452777 17.940265
F 27.364122 32.174706 17.940265
F 36.276725 24.453052 18.157725
F 36.276725 32.174981 18.157725
F 27.275208 27.026752 21.578253
F 27.275208 34.748681 21.578253
F 27.275208 19.304822 21.578253
F 36.187774 27.026465 21.795845
F 36.187774 34.748394 21.795845
F 36.187774 19.304535 21.795846
F 27.341908 27.026752 18.849148
F 27.341908 34.748681 18.849148
F 27.341908 19.304822 18.849148
F 36.254498 27.026473 19.067040
F 36.254498 34.748402 19.067040
F 36.254498 19.304543 19.067040
F 27.430787 24.452784 15.212370
F 27.430787 32.174713 15.212370
F 36.344666 24.452798 15.430039
F 36.344666 32.174727 15.430039
F 29.570357 30.887712 18.903611
F 29.570357 23.165783 18.903611
F 38.480538 30.886946 19.121530
F 38.480537 23.165017 19.121530
F 29.659259 28.313747 15.266830
F 29.659259 20.591817 15.266830
F 38.573159 28.313759 15.484026
F 38.573159 20.591830 15.484026
F 29.592567 28.313746 17.994722
F 29.592567 20.591817 17.994722
F 38.502588 28.314567 18.211305
F 38.502588 20.592638 18.211305
F 29.503656 30.887712 21.632712
F 29.503656 23.165783 21.632712
F 25.046745 23.165789 21.523792
F 25.046745 30.887717 21.523792
F 31.820959 24.452799 18.049163
F 31.820959 32.174727 18.049163
F 40.724958 24.454795 18.263740
F 40.724958 32.176724 18.263740
F 22.907191 24.452775 17.831341
F 22.907191 32.174704 17.831341
F 31.732043 27.026729 21.687160
F 31.732043 34.748658 21.687160
F 31.732043 19.304800 21.687160
F 33.960222 23.165699 21.741565
F 33.960222 30.887628 21.741565
F 25.135657 20.591811 17.885804
F 22.818277 27.026754 21.469329
F 22.818277 34.748683 21.469329
F 22.818277 19.304824 21.469329
F 31.798743 27.026729 18.958078
F 31.798743 34.748658 18.958078
F 31.798743 19.304800 18.958078
F 40.702705 27.024889 19.175924
F 40.702705 34.746818 19.175924
F 40.702705 19.302959 19.175924
F 40.624442 34.746895 0.037434
F 40.624442 19.303037 0.037434
F 40.624441 27.024966 0.037434
F 27.186283 24.452776 25.216993
F 27.186283 32.174705 25.216993
F 36.099021 24.453029 25.434684
F 36.099021 32.174958 25.434684
F 27.097406 27.026743 28.853769
F 27.097406 34.748672 28.853769
F 27.097405 19.304814 28.853769
F 36.010371 27.026541 29.071515
F 36.010371 34.748470 29.071515
F 36.010371 19.304612 29.071515
F 27.164070 27.026752 26.125875
F 27.164070 34.748681 26.125875
F 27.164070 19.304822 26.125875
F 36.076794 27.026500 26.343912
F 36.076794 34.748429 26.343912
F 36.076794 19.304570 26.343912
F 27.252977 24.452776 22.487887
F 27.252977 32.174705 22.487887
F 36.165531 24.453066 22.705910
F 36.165531 32.174995 22.705910
F 29.392521 30.887712 26.180340
F 29.392521 23.165783 26.180340
F 38.302982 30.887006 26.398739
F 38.302982 23.165077 26.398739
F 29.481424 28.313745 22.542352
F 29.481424 20.591816 22.542352
F 38.391428 28.314549 22.760689
F 38.391428 20.592619 22.760689
F 29.414733 28.313744 25.271453
F 29.414733 20.591815 25.271453
F 38.325258 28.314454 25.488872
F 38.325258 20.592524 25.488873
F 29.325859 30.887705 28.908230
F 29.325859 23.165776 28.908230
F 38.237042 30.887132 29.125818
F 38.237042 23.165203 29.125818
F 31.643133 24.452795 25.325905
F 31.643133 32.174724 25.325905
F 40.548266 24.454504 25.542713
F 40.548266 32.176433 25.542713
F 22.729353 24.452775 25.108068
F 22.729353 32.174703 25.108069
F 31.554272 27.026728 28.962685
F 31.554272 34.748657 28.962685
F 31.554272 19.304798 28.962685
F 40.461129 27.025345 29.180031
F 40.461129 34.747274 29.180031
F 40.461129 19.303415 29.180031
F 22.640475 27.026745 28.744845
F 22.640475 34.748674 28.744845
F 22.640475 19.304815 28.744845
F 31.620919 27.026732 26.234813
F 31.620919 34.748661 26.234813
F 31.620919 19.304803 26.234813
F 40.525942 27.025012 26.454089
F 40.525942 34.746941 26.454089
F 40.525942 19.303083 26.454089
F 22.707135 27.026754 26.016948
F 22.707135 34.748683 26.016948
F 22.707135 19.304825 26.016948
F 31.709812 24.452799 22.596826
F 31.709812 32.174728 22.596826
F 40.613641 24.454722 22.815761
F 40.613641 32.176651 22.815761
F 22.796041 24.452773 22.378959
F 22.796041 32.174702 22.378960
F 33.849135 30.887639 26.289317
F 33.849135 23.165710 26.289317
F 42.742426 30.883998 26.510664
F 42.742426 23.162069 26.510664
F 24.935608 30.887717 26.071412
F 24.935608 23.165788 26.071412
F 33.937990 28.313829 22.651328
F 33.937990 20.591900 22.651328
F 25.024515 28.313740 22.433424
F 25.024515 20.591811 22.433424
F 33.871352 28.313817 25.380331
F 33.871352 20.591887 25.380331
F 42.765246 28.317311 25.596372
F 42.765246 20.595381 25.596372
F 24.957819 28.313740 25.162531
F 24.957819 20.591810 25.162531
F 33.782543 30.887647 29.017122
F 33.782542 23.165718 29.017122
F 42.680313 30.884861 29.234478
F 42.680313 23.162932 29.234478
F 24.868942 30.887709 28.799307
F 24.868942 23.165780 28.799307
F 27.008942 24.452476 32.482329
F 27.008942 32.174405 32.482329
F 35.922145 24.452625 32.700121
F 35.922145 32.174554 32.700121
F 26.924897 27.021793 36.096290
F 26.924897 34.743722 36.096289
F 26.924897 19.299863 36.096290
F 35.838344 27.021694 36.314130
F 35.838344 34.743623 36.314130
F 35.838344 19.299764 36.314130
F 26.987186 27.026320 33.377010
F 26.987186 34.748249 33.377010
F 26.987186 19.304390 33.377010
F 35.900366 27.026169 33.594998
F 35.900366 34.748099 33.594998
F 35.900366 19.304240 33.594998
F 27.075299 24.452760 29.758548
F 27.075299 32.174689 29.758548
F 35.988248 24.452961 29.976561
F 35.988248 32.174890 29.976561
F 29.215643 30.887282 33.431474
F 29.215643 23.165353 33.431474
F 38.127494 30.886871 33.649841
F 38.127494 23.164942 33.649842
F 29.303752 28.313727 29.813012
F 29.303752 20.591798 29.813012
F 38.214878 28.314298 30.031363
F 38.214878 20.592369 30.031363
F 29.237398 28.313443 32.536790
F 29.237398 20.591514 32.536790
F 38.149286 28.313869 32.754520
F 38.149286 20.591939 32.754520
F 29.153357 30.882756 36.150751
F 29.153357 23.160827 36.150751
F 38.066269 30.882580 36.368780
F 38.066269 23.160652 36.368780
F 31.465825 24.452488 32.591247
F 31.465825 32.174417 32.591248
F 40.374669 24.453432 32.809082
F 40.374669 32.175361 32.809082
F 22.552011 24.452475 32.373404
F 22.552011 32.174404 32.373404
F 31.381796 27.021785 36.205211
F 31.381796 34.743714 36.205211
F 31.381796 19.299856 36.205211
F 40.292832 27.021181 36.423656
F 40.292832 34.743110 36.423656
F 40.292832 19.299252 36.423656
F 22.467965 27.021794 35.987365
F 22.467965 34.743723 35.987365
F 22.467965 19.299864 35.987365
F 31.444068 27.026308 33.485943
F 31.444068 34.748238 33.485943
F 31.444068 19.304379 33.485943
F 40.352628 27.025287 33.705221
F 40.352628 34.747217 33.705221
F 40.352628 19.303358 33.705221
F 22.530251 27.026322 33.268083
F 22.530251 34.748251 33.268083
F 22.530251 19.304392 33.268083
F 31.532165 24.452775 29.867484
F 31.532165 32.174704 29.867484
F 40.438851 24.454163 30.086738
F 40.438851 32.176092 30.086738
F 22.618364 24.452758 29.649621
F 22.618364 32.174687 29.649621
F 33.672385 30.887239 33.540436
F 33.672385 23.165310 33.540436
F 42.574168 30.885172 33.762454
F 42.574168 23.163243 33.762454
F 24.758722 30.887285 33.322547
F 24.758722 23.165356 33.322547
F 33.760430 28.313785 29.921982
F 33.760430 20.591856 29.921982
F 42.657742 28.316695 30.143226
F 42.657742 20.594766 30.143226
F 24.846835 28.313724 29.704085
F 24.846835 20.591795 29.704085
F 33.694144 28.313486 32.645694
F 33.694144 20.591557 32.645694
F 42.596460 28.315514 32.864111
F 42.596460 20.593585 32.864111
F 24.780477 28.313440 32.427867
F 24.780477 20.591511 32.427867
F 33.610181 30.882730 36.259673
F 33.610181 23.160801 36.259673
F 42.518666 30.882220 36.480513
F 42.518666 23.160291 36.480513
F 24.696433 30.882758 36.041827
F 24.696433 23.160829 36.041827
F 26.896071 24.420259 39.718773
F 26.896071 32.142187 39.718772
F 35.809928 24.420250 39.936708
F 35.809928 32.142179 39.936708
F 27.253538 27.027009 43.391996
F 22.434225 34.712175 40.535776
F 27.253539 19.305080 43.391995
F 36.167607 27.026984 43.609918
F 31.348070 34.712170 40.753633
F 36.167608 19.305054 43.609918
F 26.891158 26.990245 40.644702
F 25.025074 23.166045 43.337533
F 26.891158 19.268315 40.644702
F 35.804822 26.990208 40.862685
F 25.025074 30.887973 43.337533
F 35.804822 19.268279 40.862684
F 26.904819 24.446835 36.989144
F 26.904819 32.168764 36.989143
F 35.818284 24.446916 37.207134
F 35.818285 32.168845 37.207133
F 29.119620 30.851208 40.699166
F 29.119620 23.129279 40.699166
F 38.033384 30.851210 40.917293
F 38.033385 23.129282 40.917293
F 29.133278 28.307801 37.043608
F 29.133278 20.585872 37.043607
F 38.045881 28.308042 37.261903
F 38.045881 20.586113 37.261903
F 29.124532 28.281224 39.773235
F 29.124532 20.559295 39.773235
F 38.038126 28.281300 39.991340
F 38.038126 20.559371 39.991340
F 29.482016 30.887975 43.446461
F 29.482016 23.166047 43.446461
F 38.413653 30.886893 21.849790
F 38.413653 23.164964 21.849790
F 31.352986 24.420265 39.827697
F 31.352986 32.142194 39.827696
F 40.267400 24.420121 40.047055
F 40.267400 32.142050 40.047055
F 22.439137 24.420258 39.609849
F 22.439137 32.142186 39.609848
F 31.710485 27.027009 43.500926
F 35.804822 34.712137 40.862684
F 31.710486 19.305079 43.500926
F 40.635939 27.024811 21.903064
F 40.635939 34.746740 21.903064
F 40.635939 19.302882 21.903064
F 22.796607 27.027010 43.283071
F 40.260425 34.711992 40.972684
F 22.796607 19.305080 43.283071
F 31.348071 26.990241 40.753634
F 33.939039 23.166039 43.555409
F 31.348070 19.268311 40.753633
F 40.260426 26.990063 40.972685
F 33.939039 30.887967 43.555409
F 40.260425 19.268133 40.972684
F 22.434225 26.990246 40.535777
F 24.667605 20.559294 39.664310
F 22.434225 19.268316 40.535776
F 31.361718 24.446843 37.098076
F 31.361718 32.168771 37.098076
F 40.272721 24.447355 37.317514
F 40.272721 32.169284 37.317514
F 22.447885 24.446834 36.880218
F 22.447885 32.168762 36.880218
F 33.576548 30.851210 40.808121
F 33.576548 23.129281 40.808121
F 42.487819 30.850529 41.028922
F 42.487819 23.128600 41.028922
F 24.662693 30.851210 40.590239
F 24.662693 23.129281 40.590239
F 33.590082 28.307829 37.152562
F 33.590082 20.585900 37.152562
F 42.496668 28.309191 37.374418
F 42.496668 20.587262 37.374418
F 24.676354 28.307799 36.934681
F 24.676354 20.585870 36.934681
F 33.581397 28.281239 39.882159
F 33.581396 20.559309 39.882159
F 42.493452 28.282104 40.103614
F 42.493452 20.560175 40.103614
F 24.667605 28.281223 39.664311
F 38.396179 30.887431 43.664343
F 38.396179 23.165503 43.664343
F 26.891158 34.712174 40.644701
F 27.637045 47.655072 3.421439
F 27.637046 39.933143 3.421440
F 36.551150 47.655013 3.639349
F 36.551150 39.933083 3.639349
F 27.623377 50.198484 7.076997
F 27.623377 42.476554 7.076998
F 36.537645 50.198563 7.294906
F 36.537645 42.476633 7.294906
F 27.632133 50.225060 4.347367
F 27.632133 42.503131 4.347368
F 36.546284 50.225112 4.565212
F 36.546284 42.503183 4.565212
F 27.274655 47.618308 0.674146
F 27.274654 39.896378 0.674146
F 36.188964 47.618139 0.891915
F 36.188964 39.896209 0.891915
F 29.860606 38.642167 4.401829
F 29.860605 46.364098 4.401829
F 38.774874 38.642193 4.619663
F 38.774874 46.364123 4.619663
F 29.503121 51.479271 0.728609
F 29.503120 36.035411 0.728610
F 29.503120 43.757343 0.728610
F 38.417465 51.478840 0.946565
F 38.417465 36.034980 0.946565
F 38.417465 43.756912 0.946565
F 29.865520 51.516035 3.475904
F 29.865520 36.072175 3.475904
F 29.865520 43.794106 3.475904
F 38.780407 51.515710 3.693943
F 38.780408 36.071851 3.693943
F 38.780408 43.793782 3.693944
F 29.851853 38.615591 7.131462
F 29.851853 46.337522 7.131462
F 38.766580 38.615751 7.349363
F 38.766580 46.337681 7.349362
F 32.094000 47.655068 3.530369
F 32.094000 39.933138 3.530370
F 41.009204 47.654170 3.747686
F 41.009205 39.932240 3.747686
F 23.180108 47.655072 3.312515
F 23.180109 39.933142 3.312515
F 32.080355 50.198494 7.185931
F 32.080355 42.476565 7.185931
F 40.996269 50.198795 7.403653
F 40.996269 42.476866 7.403654
F 23.166437 50.198484 6.968072
F 23.166437 42.476555 6.968073
F 32.089102 50.225070 4.456288
F 32.089103 42.503140 4.456289
F 41.004818 50.224959 4.673934
F 41.004818 42.503030 4.673934
F 23.175192 50.225061 4.238441
F 23.175193 42.503132 4.238442
F 31.731624 47.618296 0.783065
F 31.731623 39.896366 0.783065
F 40.645513 47.617317 1.001045
F 40.645513 39.895386 1.001045
F 22.817721 47.618308 0.565220
F 22.817721 39.896378 0.565221
F 34.317602 38.642177 4.510758
F 34.317601 46.364107 4.510757
F 25.403665 38.642165 4.292905
F 25.403665 46.364096 4.292905
F 33.960134 51.479266 0.837534
F 33.960134 36.035406 0.837535
F 33.960134 43.757338 0.837535
F 25.046187 51.479272 0.619683
F 25.046187 36.035412 0.619683
F 25.046187 43.757344 0.619683
F 34.322563 51.516010 3.584859
F 34.322563 36.072151 3.584859
F 34.322563 43.794081 3.584859
F 25.408576 51.516037 3.366976
F 25.408577 36.072177 3.366977
F 25.408577 43.794108 3.366977
F 34.308912 38.615618 7.240408
F 34.308912 46.337548 7.240408
F 25.394907 38.615589 7.022535
F 25.394907 46.337519 7.022535
F 27.541015 47.618996 10.689132
F 27.541015 39.897066 10.689131
F 36.455173 47.618940 10.906990
F 36.455173 39.897010 10.906990
F 27.452894 50.192559 14.307593
F 27.452894 42.470629 14.307593
F 36.366819 50.192562 14.525300
F 36.366819 42.470633 14.525300
F 27.519259 50.192843 11.583811
F 27.519259 42.470913 11.583811
F 36.433460 50.192904 11.801543
F 36.433460 42.470974 11.801543
F 27.603298 47.623524 7.969850
F 27.603298 39.901593 7.969850
F 36.517540 47.623450 8.187645
F 36.517540 39.901520 8.187645
F 29.747734 38.609950 11.638271
F 29.747734 46.331880 11.638271
F 38.662248 38.610039 11.855769
F 38.662248 46.331969 11.855769
F 29.831775 51.484485 8.024311
F 29.831775 36.040626 8.024311
F 29.831775 43.762556 8.024311
F 38.746644 51.484313 8.241978
F 38.746644 36.040454 8.241978
F 38.746644 43.762384 8.241978
F 29.769490 51.479959 10.743595
F 29.769490 36.036099 10.743595
F 29.769490 43.758029 10.743595
F 38.684023 51.479849 10.961393
F 38.684023 36.035989 10.961393
F 38.684023 43.757919 10.961393
F 29.681365 38.609665 14.362055
F 29.681365 46.331595 14.362055
F 38.594880 38.609541 14.579351
F 38.594880 46.331472 14.579351
F 31.997986 47.618987 10.798061
F 31.997986 39.897057 10.798061
F 40.912781 47.618964 11.015471
F 40.912781 39.897034 11.015471
F 23.084076 47.618996 10.580207
F 23.084076 39.897066 10.580207
F 31.909848 50.192564 14.416513
F 31.909848 42.470634 14.416513
F 40.822858 50.192145 14.632719
F 40.822857 42.470215 14.632719
F 22.995956 50.192559 14.198668
F 22.995956 42.470630 14.198668
F 31.976232 50.192852 11.692726
F 31.976232 42.470922 11.692726
F 40.891403 50.192972 11.909586
F 40.891403 42.471042 11.909586
F 23.062311 50.192845 11.474883
F 23.062311 42.470915 11.474883
F 32.060274 47.623513 8.078769
F 32.060274 39.901583 8.078769
F 40.976025 47.623302 8.296238
F 40.976025 39.901372 8.296238
F 23.146351 47.623521 7.860923
F 23.146351 39.901591 7.860923
F 34.204781 38.609972 11.747164
F 34.204781 46.331903 11.747164
F 25.290791 38.609947 11.529348
F 25.290791 46.331877 11.529348
F 34.288848 51.484455 8.133216
F 34.288848 36.040595 8.133216
F 34.288848 43.762526 8.133216
F 25.374829 51.484488 7.915388
F 25.374829 36.040628 7.915388
F 25.374829 43.762559 7.915388
F 34.226539 51.479933 10.852530
F 34.226539 36.036074 10.852529
F 34.226539 43.758004 10.852530
F 25.312544 51.479961 10.634669
F 25.312544 36.036101 10.634669
F 25.312544 43.758032 10.634669
F 34.138318 38.609668 14.470946
F 34.138318 46.331598 14.470946
F 25.224425 38.609664 14.253131
F 25.224425 46.331594 14.253131
F 27.364122 47.618566 17.940265
F 27.364122 39.896636 17.940265
F 36.276725 47.618841 18.157725
F 36.276725 39.896911 18.157725
F 27.275208 50.192541 21.578253
F 27.275208 42.470611 21.578253
F 36.187774 50.192254 21.795845
F 36.187774 42.470325 21.795846
F 27.341908 50.192541 18.849148
F 27.341908 42.470612 18.849148
F 36.254498 50.192262 19.067040
F 36.254498 42.470333 19.067040
F 27.430787 47.618573 15.212370
F 27.430787 39.896643 15.212370
F 36.344666 47.618587 15.430039
F 36.344666 39.896657 15.430039
F 29.570357 38.609642 18.903611
F 29.570357 46.331573 18.903611
F 38.480538 38.608876 19.121530
F 38.480538 46.330806 19.121530
F 29.659259 51.479536 15.266830
F 29.659259 36.035676 15.266830
F 29.659259 43.757607 15.266830
F 38.573159 51.479548 15.484026
F 38.573159 36.035689 15.484026
F 38.573159 43.757619 15.484026
F 29.592567 51.479535 17.994722
F 29.592567 36.035675 17.994722
F 29.592567 43.757606 17.994722
F 38.502588 51.480356 18.211305
F 38.502588 36.036496 18.211305
F 38.502588 43.758427 18.211305
F 29.503656 38.609642 21.632712
F 29.503656 46.331572 21.632712
F 25.046745 46.331578 21.523792
F 25.046745 38.609647 21.523792
F 31.820959 47.618588 18.049163
F 31.820959 39.896658 18.049163
F 40.724958 47.620584 18.263740
F 40.724958 39.898654 18.263740
F 22.907191 47.618564 17.831341
F 22.907191 39.896634 17.831341
F 31.732043 50.192519 21.687160
F 31.732043 42.470589 21.687160
F 33.960222 46.331488 21.741565
F 33.960222 38.609558 21.741565
F 22.818277 50.192543 21.469329
F 22.818277 42.470613 21.469329
F 31.798743 50.192519 18.958078
F 31.798743 42.470589 18.958078
F 40.702705 50.190678 19.175924
F 40.702705 42.468749 19.175924
F 22.884971 50.192545 18.740220
F 22.884971 42.470615 18.740220
F 31.887737 47.618569 15.321283
F 31.887737 39.896640 15.321282
F 40.800437 47.618847 15.537468
F 40.800437 39.896917 15.537468
F 22.973841 47.618570 15.103443
F 22.973841 39.896640 15.103443
F 34.026939 38.609562 19.012553
F 34.026939 46.331492 19.012553
F 25.113447 38.609647 18.794685
F 25.113447 46.331578 18.794685
F 34.116247 51.479527 15.375700
F 34.116247 36.035667 15.375700
F 34.116247 43.757598 15.375700
F 25.202319 51.479538 15.157908
F 25.202319 36.035678 15.157908
F 25.202319 43.757608 15.157908
F 34.049133 51.479618 18.103536
F 34.049133 36.035758 18.103536
F 34.049133 43.757689 18.103536
F 25.135657 51.479529 17.885804
F 25.135657 36.035669 17.885804
F 25.135657 43.757600 17.885804
F 27.623377 34.754624 7.076997
F 36.537645 34.754703 7.294906
F 27.632133 34.781200 4.347367
F 36.546284 34.781252 4.565212
F 32.080355 34.754634 7.185931
F 40.996269 34.754935 7.403653
F 23.166437 34.754624 6.968073
F 32.089103 34.781209 4.456289
F 41.004818 34.781099 4.673934
F 23.175193 34.781201 4.238442
F 27.452894 34.748699 14.307593
F 36.366819 34.748702 14.525300
F 27.519259 34.748982 11.583811
F 36.433460 34.749044 11.801543
F 31.909848 34.748704 14.416513
F 22.995956 34.748699 14.198668
F 31.976232 34.748992 11.692726
F 40.891403 34.749111 11.909586
F 23.062311 34.748985 11.474883
F 22.884971 34.748685 18.740220
F 40.624441 50.190756 0.037434
F 40.624442 42.468826 0.037434
F 27.186283 47.618566 25.216993
F 27.186283 39.896636 25.216993
F 36.099021 47.618818 25.434684
F 36.099021 39.896888 25.434684
F 27.097406 50.192533 28.853769
F 27.097406 42.470603 28.853769
F 36.010371 50.192331 29.071515
F 36.010371 42.470401 29.071515
F 27.164070 50.192541 26.125875
F 27.164070 42.470611 26.125875
F 36.076794 50.192289 26.343912
F 36.076794 42.470360 26.343912
F 27.252977 47.618566 22.487887
F 27.252977 39.896636 22.487887
F 36.165531 47.618856 22.705910
F 36.165531 39.896926 22.705910
F 29.392521 38.609642 26.180340
F 29.392521 46.331573 26.180340
F 38.302983 38.608936 26.398739
F 38.302983 46.330866 26.398739
F 29.481424 51.479535 22.542352
F 29.481424 36.035675 22.542352
F 29.481424 43.757605 22.542352
F 38.391428 51.480338 22.760689
F 38.391428 36.036478 22.760689
F 38.391428 43.758409 22.760689
F 29.414733 51.479534 25.271453
F 29.414733 36.035674 25.271453
F 29.414733 43.757604 25.271453
F 38.325258 51.480243 25.488872
F 38.325258 36.036383 25.488872
F 38.325258 43.758314 25.488873
F 29.325859 38.609635 28.908230
F 29.325859 46.331565 28.908230
F 38.237042 38.609062 29.125818
F 38.237043 46.330992 29.125818
F 31.643133 47.618585 25.325905
F 31.643133 39.896655 25.325905
F 40.548266 47.620294 25.542713
F 40.548266 39.898364 25.542713
F 22.729353 47.618564 25.108068
F 22.729353 39.896634 25.108069
F 31.554272 50.192517 28.962685
F 31.554272 42.470588 28.962685
F 40.461129 50.191134 29.180030
F 40.461129 42.469204 29.180031
F 22.640475 50.192534 28.744845
F 22.640474 42.470604 28.744845
F 31.620919 50.192522 26.234814
F 31.620919 42.470592 26.234813
F 40.525942 50.190802 26.454089
F 40.525942 42.468872 26.454089
F 22.707135 50.192544 26.016948
F 22.707135 42.470614 26.016948
F 31.709812 47.618588 22.596826
F 31.709812 39.896658 22.596826
F 40.613641 47.620512 22.815761
F 40.613641 39.898582 22.815761
F 22.796041 47.618562 22.378959
F 22.796041 39.896632 22.378959
F 33.849135 38.609569 26.289317
F 33.849135 46.331500 26.289317
F 42.742426 38.605928 26.510664
F 42.742426 46.327858 26.510664
F 24.935608 38.609647 26.071412
F 24.935608 46.331577 26.071412
F 33.937990 51.479619 22.651328
F 33.937990 36.035759 22.651328
F 33.937990 43.757689 22.651328
F 25.024515 51.479529 22.433424
F 25.024515 36.035669 22.433424
F 25.024515 43.757600 22.433424
F 33.871352 51.479606 25.380331
F 33.871352 36.035746 25.380331
F 33.871352 43.757677 25.380331
F 42.765246 51.483100 25.596372
F 42.765246 36.039240 25.596372
F 42.765246 43.761171 25.596372
F 24.957819 51.479529 25.162531
F 24.957819 36.035669 25.162531
F 24.957819 43.757600 25.162531
F 33.782542 38.609577 29.017122
F 33.782543 46.331507 29.017122
F 42.680313 38.606791 29.234478
F 42.680313 46.328722 29.234478
F 24.868942 38.609639 28.799307
F 24.868942 46.331569 28.799307
F 27.008942 47.618266 32.482329
F 27.008942 39.896336 32.482329
F 35.922145 47.618414 32.700121
F 35.922145 39.896484 32.700121
F 26.924897 50.187582 36.096290
F 26.924897 42.465653 36.096290
F 35.838344 50.187483 36.314130
F 35.838344 42.465554 36.314130
F 26.987186 50.192109 33.377010
F 26.987186 42.470180 33.377010
F 35.900366 50.191959 33.594998
F 35.900366 42.470029 33.594998
F 27.075299 47.618549 29.758548
F 27.075299 39.896619 29.758548
F 35.988248 47.618751 29.976561
F 35.988248 39.896821 29.976561
F 29.215643 38.609212 33.431474
F 29.215643 46.331143 33.431474
F 38.127494 38.608801 33.649841
F 38.127494 46.330732 33.649842
F 29.303752 51.479517 29.813012
F 29.303752 36.035657 29.813012
F 29.303752 43.757588 29.813012
F 38.214878 51.480088 30.031363
F 38.214879 36.036228 30.031363
F 38.214879 43.758159 30.031363
F 29.237398 51.479232 32.536790
F 29.237398 36.035373 32.536790
F 29.237398 43.757303 32.536790
F 38.149286 51.479658 32.754520
F 38.149286 36.035798 32.754520
F 38.149286 43.757729 32.754520
F 29.153357 38.604686 36.150751
F 29.153357 46.326616 36.150751
F 38.066269 38.604511 36.368780
F 38.066269 46.326441 36.368780
F 31.465825 47.618277 32.591247
F 31.465825 39.896347 32.591248
F 40.374669 47.619222 32.809082
F 40.374669 39.897292 32.809082
F 22.552011 47.618264 32.373404
F 22.552011 39.896334 32.373404
F 31.381796 50.187574 36.205211
F 31.381796 42.465645 36.205211
F 40.292832 50.186971 36.423656
F 40.292832 42.465041 36.423656
F 22.467965 50.187583 35.987365
F 22.467965 42.465654 35.987365
F 31.444068 50.192098 33.485943
F 31.444068 42.470168 33.485943
F 40.352628 50.191077 33.705221
F 40.352628 42.469147 33.705221
F 22.530251 50.192111 33.268083
F 22.530251 42.470181 33.268083
F 31.532165 47.618565 29.867484
F 31.532165 39.896635 29.867484
F 40.438851 47.619953 30.086738
F 40.438851 39.898023 30.086738
F 22.618364 47.618547 29.649621
F 22.618364 39.896617 29.649621
F 33.672385 38.609169 33.540436
F 33.672385 46.331099 33.540436
F 42.574168 38.607102 33.762454
F 42.574168 46.329033 33.762454
F 24.758722 38.609215 33.322547
F 24.758722 46.331145 33.322547
F 33.760430 51.479575 29.921982
F 33.760430 36.035715 29.921982
F 33.760430 43.757646 29.921982
F 42.657742 51.482484 30.143226
F 42.657742 36.038624 30.143226
F 42.657742 43.760555 30.143226
F 24.846835 51.479513 29.704085
F 24.846835 36.035653 29.704085
F 24.846835 43.757584 29.704085
F 33.694144 51.479275 32.645694
F 33.694144 36.035416 32.645694
F 33.694144 43.757346 32.645694
F 42.596460 51.481303 32.864111
F 42.596460 36.037444 32.864111
F 42.596460 43.759374 32.864111
F 24.780477 51.479229 32.427867
F 24.780477 36.035370 32.427867
F 24.780477 43.757300 32.427867
F 33.610181 38.604660 36.259673
F 33.610181 46.326590 36.259673
F 42.518666 38.604150 36.480513
F 42.518666 46.326081 36.480513
F 24.696433 38.604688 36.041827
F 24.696433 46.326618 36.041827
F 26.896071 47.586048 39.718773
F 26.896070 39.864118 39.718772
F 35.809928 47.586040 39.936708
F 35.809928 39.864109 39.936708
F 27.253538 50.192798 43.391996
F 27.253539 42.470869 43.391995
F 36.167607 50.192773 43.609918
F 36.167608 42.470844 43.609918
F 26.891158 50.156034 40.644702
F 26.891158 42.434105 40.644702
F 35.804822 50.155998 40.862685
F 35.804822 42.434068 40.862684
F 26.904819 47.612624 36.989144
F 26.904819 39.890694 36.989143
F 35.818284 47.612705 37.207134
F 35.818285 39.890775 37.207133
F 29.119620 38.573138 40.699165
F 29.119620 46.295069 40.699166
F 38.033384 38.573140 40.917292
F 38.033385 46.295071 40.917293
F 29.133278 51.473590 37.043608
F 29.133278 36.029730 37.043607
F 29.133278 43.751661 37.043607
F 38.045881 51.473831 37.261903
F 38.045881 36.029972 37.261903
F 38.045881 43.751902 37.261903
F 29.124532 51.447013 39.773235
F 29.124532 36.003153 39.773234
F 29.124532 43.725084 39.773235
F 38.038126 51.447090 39.991340
F 38.038126 36.003230 39.991339
F 38.038126 43.725161 39.991339
F 29.482017 38.609905 43.446460
F 29.482016 46.331837 43.446461
F 38.413653 38.608823 21.849790
F 38.413653 46.330754 21.849790
F 31.352986 47.586055 39.827697
F 31.352986 39.864124 39.827696
F 40.267400 47.585911 40.047055
F 40.267400 39.863980 40.047055
F 22.439137 47.586047 39.609849
F 22.439136 39.864117 39.609848
F 31.710485 50.192798 43.500926
F 31.710486 42.470868 43.500926
F 40.635939 50.190601 21.903064
F 40.635939 42.468671 21.903064
F 22.796607 50.192799 43.283071
F 22.796607 42.470869 43.283071
F 31.348071 50.156030 40.753634
F 31.348070 42.434101 40.753634
F 40.260425 50.155852 40.972684
F 40.260425 42.433923 40.972684
F 22.434225 50.156035 40.535777
F 22.434225 42.434105 40.535776
F 31.361718 47.612632 37.098076
F 31.361718 39.890702 37.098075
F 40.272721 47.613145 37.317514
F 40.272721 39.891215 37.317514
F 22.447885 47.612623 36.880218
F 22.447885 39.890693 36.880217
F 33.576548 38.573140 40.808121
F 33.576548 46.295071 40.808121
F 42.487819 38.572459 41.028922
F 42.487819 46.294390 41.028922
F 24.662693 38.573139 40.590239
F 24.662693 46.295070 40.590240
F 33.590082 51.473618 37.152562
F 33.590082 36.029758 37.152562
F 33.590082 43.751689 37.152562
F 42.496668 51.474980 37.374418
F 42.496668 36.031121 37.374418
F 42.496668 43.753051 37.374418
F 24.676354 51.473588 36.934681
F 24.676354 36.029729 36.934680
F 24.676354 43.751659 36.934681
F 33.581397 51.447028 39.882159
F 33.581396 36.003168 39.882158
F 33.581396 43.725099 39.882159
F 42.493452 51.447893 40.103614
F 42.493452 36.004033 40.103614
F 42.493452 43.725964 40.103614
F 24.667605 51.447012 39.664311
F 24.667605 36.003152 39.664310
F 24.667605 43.725083 39.664310
F 33.939040 38.609898 43.555409
F 33.939039 46.331829 43.555409
F 25.025075 38.609903 43.337533
F 25.025074 46.331834 43.337533
F 38.396179 46.331292 43.664343
F 38.396179 38.609361 43.664343
F 22.796607 34.748938 43.283071
F 31.710486 34.748937 43.500926
F 27.253539 34.748937 43.391995
F 36.167608 34.748912 43.609918
F 27.637045 55.377001 3.421439
F 27.637046 63.098932 3.421440
F 36.551150 55.376941 3.639349
F 36.551150 63.098872 3.639349
F 27.623377 57.920413 7.076997
F 27.623377 65.642344 7.076998
F 36.537645 57.920492 7.294906
F 36.537645 65.642423 7.294906
F 27.632133 57.946989 4.347367
F 27.632133 65.668921 4.347368
F 36.546284 57.947041 4.565212
F 36.546284 65.668972 4.565212
F 27.274655 55.340236 0.674146
F 27.274654 63.062167 0.674146
F 36.188964 55.340067 0.891915
F 36.188963 63.061998 0.891915
F 29.860605 54.086026 4.401829
F 29.860606 61.807957 4.401829
F 38.774874 54.086052 4.619663
F 38.774874 61.807982 4.619663
F 29.503120 59.201201 0.728610
F 29.503120 66.923132 0.728610
F 38.417465 59.200770 0.946565
F 38.417465 66.922701 0.946565
F 29.865520 59.237964 3.475904
F 29.865520 66.959896 3.475904
F 38.780408 59.237640 3.693943
F 38.780408 66.959571 3.693944
F 29.851853 54.059451 7.131462
F 29.851853 61.781381 7.131462
F 38.766580 54.059610 7.349362
F 38.766580 61.781540 7.349363
F 32.094000 55.376997 3.530369
F 32.094000 63.098928 3.530370
F 41.009204 55.376099 3.747685
F 41.009205 63.098030 3.747686
F 23.180108 55.377001 3.312514
F 23.180109 63.098932 3.312515
F 32.080355 57.920424 7.185931
F 32.080355 65.642354 7.185931
F 40.996269 57.920725 7.403654
F 40.996269 65.642655 7.403654
F 23.166437 57.920413 6.968073
F 23.166437 65.642344 6.968073
F 32.089103 57.946999 4.456289
F 32.089103 65.668930 4.456289
F 41.004818 57.946888 4.673934
F 41.004818 65.668819 4.673934
F 23.175193 57.946990 4.238442
F 23.175193 65.668922 4.238442
F 31.731623 55.340224 0.783065
F 31.731623 63.062155 0.783065
F 40.645512 55.339245 1.001045
F 40.645513 63.061176 1.001045
F 22.817721 55.340236 0.565220
F 22.817721 63.062167 0.565221
F 34.317601 54.086036 4.510757
F 34.317602 61.807966 4.510758
F 25.403665 54.086024 4.292905
F 25.403665 61.807954 4.292905
F 33.960134 59.201196 0.837535
F 33.960134 66.923127 0.837535
F 25.046187 59.201201 0.619683
F 25.046187 66.923133 0.619683
F 34.322563 59.237940 3.584859
F 34.322563 66.959871 3.584859
F 25.408577 59.237967 3.366977
F 25.408577 66.959898 3.366977
F 34.308912 54.059477 7.240408
F 34.308912 61.781407 7.240408
F 25.394907 54.059448 7.022534
F 25.394907 61.781378 7.022535
F 27.541015 55.340925 10.689131
F 27.541015 63.062856 10.689132
F 36.455173 55.340869 10.906990
F 36.455173 63.062800 10.906990
F 27.452894 57.914488 14.307593
F 27.452894 65.636419 14.307593
F 36.366819 57.914491 14.525300
F 36.366819 65.636422 14.525300
F 27.519259 57.914772 11.583811
F 27.519259 65.636702 11.583810
F 36.433460 57.914833 11.801543
F 36.433460 65.636764 11.801543
F 27.603298 55.345452 7.969850
F 27.603298 63.067383 7.969850
F 36.517540 55.345379 8.187645
F 36.517540 63.067310 8.187645
F 29.747734 54.053809 11.638271
F 29.747734 61.775739 11.638271
F 38.662248 54.053898 11.855769
F 38.662247 61.775828 11.855769
F 29.831775 59.206415 8.024311
F 29.831775 66.928346 8.024311
F 38.746644 59.206243 8.241978
F 38.746644 66.928174 8.241978
F 29.769490 59.201888 10.743595
F 29.769490 66.923819 10.743595
F 38.684023 59.201778 10.961393
F 38.684023 66.923709 10.961394
F 29.681365 54.053524 14.362055
F 29.681364 61.775454 14.362055
F 38.594880 54.053401 14.579351
F 38.594880 61.775331 14.579351
F 31.997986 55.340916 10.798061
F 31.997986 63.062847 10.798061
F 40.912781 55.340893 11.015471
F 40.912781 63.062823 11.015471
F 23.084076 55.340925 10.580207
F 23.084076 63.062855 10.580207
F 31.909848 57.914493 14.416513
F 31.909848 65.636424 14.416513
F 40.822858 57.914074 14.632719
F 40.822858 65.636005 14.632719
F 22.995956 57.914489 14.198668
F 22.995956 65.636419 14.198668
F 31.976232 57.914781 11.692726
F 31.976232 65.636712 11.692726
F 40.891403 57.914901 11.909586
F 40.891403 65.636831 11.909586
F 23.062311 57.914774 11.474883
F 23.062311 65.636705 11.474883
F 32.060274 55.345442 8.078769
F 32.060274 63.067373 8.078769
F 40.976025 55.345230 8.296238
F 40.976025 63.067161 8.296238
F 23.146351 55.345450 7.860923
F 23.146351 63.067381 7.860923
F 34.204781 54.053832 11.747164
F 34.204781 61.775762 11.747164
F 25.290791 54.053806 11.529348
F 25.290791 61.775737 11.529348
F 34.288848 59.206384 8.133216
F 34.288848 66.928315 8.133216
F 25.374829 59.206418 7.915388
F 25.374829 66.928349 7.915388
F 34.226539 59.201863 10.852530
F 34.226539 66.923794 10.852530
F 25.312544 59.201890 10.634669
F 25.312544 66.923821 10.634669
F 34.138318 54.053527 14.470946
F 34.138318 61.775457 14.470946
F 25.224425 54.053523 14.253131
F 25.224425 61.775453 14.253131
F 27.364122 55.340495 17.940265
F 27.364122 63.062426 17.940265
F 36.276725 55.340770 18.157725
F 36.276725 63.062701 18.157725
F 27.275208 57.914470 21.578253
F 27.275208 65.636401 21.578253
F 36.187774 57.914184 21.795845
F 36.187774 65.636114 21.795846
F 27.341908 57.914470 18.849148
F 27.341908 65.636401 18.849147
F 36.254498 57.914191 19.067040
F 36.254498 65.636122 19.067040
F 27.430787 55.340502 15.212370
F 27.430787 63.062433 15.212370
F 36.344666 55.340516 15.430039
F 36.344666 63.062447 15.430039
F 29.570357 54.053501 18.903611
F 29.570357 61.775432 18.903611
F 38.480538 54.052735 19.121530
F 38.480537 61.774665 19.121530
F 29.659259 59.201466 15.266830
F 29.659259 66.923396 15.266830
F 38.573159 59.201478 15.484026
F 38.573159 66.923409 15.484026
F 29.592567 59.201465 17.994722
F 29.592567 66.923396 17.994722
F 38.502588 59.202286 18.211305
F 38.502588 66.924216 18.211305
F 29.503656 54.053501 21.632712
F 29.503656 61.775431 21.632712
F 29.503656 69.497362 21.632712
F 38.480538 69.496596 19.121530
F 31.820959 55.340517 18.049163
F 31.820959 63.062447 18.049163
F 40.724958 55.342513 18.263740
F 40.724958 63.064444 18.263740
F 22.907191 55.340493 17.831341
F 22.907191 63.062423 17.831341
F 31.732043 57.914448 21.687160
F 31.732043 65.636379 21.687160
F 25.113447 69.497367 18.794685
F 33.960222 69.497278 21.741565
F 22.818277 57.914472 21.469329
F 22.818277 65.636403 21.469329
F 31.798743 57.914448 18.958078
F 31.798743 65.636378 18.958078
F 40.702705 57.912608 19.175924
F 40.702705 65.634538 19.175924
F 22.884971 57.914474 18.740220
F 22.884971 65.636405 18.740220
F 31.887737 55.340498 15.321283
F 31.887737 63.062429 15.321282
F 40.800437 55.340776 15.537468
F 40.800437 63.062707 15.537468
F 22.973841 55.340499 15.103443
F 22.973841 63.062430 15.103443
F 34.026939 54.053421 19.012553
F 34.026939 61.775351 19.012553
F 25.113447 54.053507 18.794685
F 25.113447 61.775437 18.794685
F 34.116247 59.201457 15.375700
F 34.116247 66.923388 15.375700
F 25.202319 59.201467 15.157908
F 25.202319 66.923398 15.157908
F 34.049133 59.201548 18.103536
F 34.049133 66.923479 18.103536
F 25.135657 59.201459 17.885804
F 25.135657 66.923390 17.885804
F 33.960222 54.053417 21.741565
F 33.960222 61.775347 21.741565
F 29.570357 69.497362 18.903611
F 38.594880 69.497261 14.579351
F 25.046745 54.053507 21.523792
F 25.046745 61.775437 21.523792
F 34.026939 69.497282 19.012553
F 25.046745 69.497367 21.523792
F 40.624442 65.634616 0.037434
F 40.624442 57.912684 0.037433
F 27.186283 55.340494 25.216993
F 27.186283 63.062425 25.216993
F 36.099021 55.340747 25.434684
F 36.099021 63.062678 25.434684
F 27.097406 57.914462 28.853769
F 27.097406 65.636393 28.853769
F 36.010371 57.914260 29.071515
F 36.010371 65.636191 29.071515
F 27.164070 57.914470 26.125875
F 27.164070 65.636401 26.125875
F 36.076794 57.914219 26.343912
F 36.076794 65.636149 26.343912
F 27.252977 55.340495 22.487887
F 27.252977 63.062425 22.487887
F 36.165531 55.340785 22.705910
F 36.165531 63.062715 22.705910
F 29.392521 54.053502 26.180340
F 29.392521 61.775432 26.180340
F 38.302983 54.052795 26.398739
F 38.302983 61.774725 26.398739
F 29.481424 59.201464 22.542352
F 29.481424 66.923395 22.542352
F 38.391428 59.202268 22.760689
F 38.391428 66.924198 22.760689
F 29.414733 59.201463 25.271453
F 29.414733 66.923394 25.271453
F 38.325258 59.202173 25.488872
F 38.325258 66.924103 25.488873
F 29.325859 54.053494 28.908230
F 29.325859 61.775424 28.908230
F 38.237042 54.052921 29.125818
F 38.237042 61.774851 29.125818
F 31.643133 55.340514 25.325905
F 31.643133 63.062444 25.325905
F 40.548266 55.342223 25.542713
F 40.548266 63.064153 25.542713
F 22.729353 55.340493 25.108069
F 22.729353 63.062423 25.108069
F 31.554272 57.914447 28.962685
F 31.554272 65.636377 28.962685
F 40.461129 57.913063 29.180031
F 40.461129 65.634994 29.180031
F 22.640475 57.914463 28.744845
F 22.640474 65.636394 28.744845
F 31.620919 57.914451 26.234813
F 31.620919 65.636382 26.234813
F 40.525942 57.912731 26.454089
F 40.525942 65.634662 26.454089
F 22.707135 57.914473 26.016948
F 22.707135 65.636404 26.016948
F 31.709812 55.340517 22.596826
F 31.709812 63.062448 22.596826
F 40.613641 55.342441 22.815761
F 40.613641 63.064371 22.815761
F 22.796041 55.340491 22.378960
F 22.796041 63.062422 22.378959
F 33.849135 54.053429 26.289317
F 33.849135 61.775359 26.289317
F 42.742426 54.049787 26.510664
F 42.742426 61.771717 26.510664
F 24.935608 54.053506 26.071412
F 24.935608 61.775436 26.071412
F 33.937990 59.201548 22.651328
F 33.937990 66.923479 22.651328
F 25.024515 59.201459 22.433424
F 25.024515 66.923390 22.433424
F 33.871352 59.201536 25.380331
F 33.871352 66.923466 25.380331
F 42.765246 59.205030 25.596372
F 42.765246 66.926960 25.596372
F 24.957819 59.201458 25.162531
F 24.957819 66.923389 25.162531
F 33.782542 54.053436 29.017122
F 33.782542 61.775366 29.017122
F 42.680313 54.050650 29.234478
F 42.680313 61.772580 29.234478
F 24.868942 54.053498 28.799307
F 24.868942 61.775428 28.799307
F 27.008942 55.340195 32.482329
F 27.008942 63.062125 32.482329
F 35.922145 55.340343 32.700121
F 35.922145 63.062273 32.700121
F 26.924897 57.909511 36.096289
F 26.924897 65.631442 36.096290
F 35.838344 57.909412 36.314130
F 35.838344 65.631343 36.314130
F 26.987186 57.914038 33.377010
F 26.987186 65.635969 33.377010
F 35.900366 57.913888 33.594998
F 35.900366 65.635819 33.594998
F 27.075299 55.340478 29.758548
F 27.075299 63.062409 29.758548
F 35.988248 55.340680 29.976561
F 35.988248 63.062610 29.976561
F 29.215643 54.053071 33.431474
F 29.215643 61.775002 33.431474
F 38.127494 54.052661 33.649841
F 38.127494 61.774591 33.649841
F 29.303752 59.201446 29.813012
F 29.303752 66.923377 29.813012
F 38.214879 59.202018 30.031363
F 38.214879 66.923948 30.031363
F 29.237398 59.201162 32.536790
F 29.237398 66.923093 32.536790
F 38.149286 59.201588 32.754520
F 38.149286 66.923518 32.754520
F 29.153357 54.048545 36.150751
F 29.153357 61.770475 36.150751
F 38.066269 54.048370 36.368780
F 38.066269 61.770300 36.368780
F 31.465825 55.340206 32.591248
F 31.465825 63.062137 32.591248
F 40.374669 55.341151 32.809082
F 40.374669 63.063081 32.809082
F 22.552011 55.340193 32.373404
F 22.552011 63.062124 32.373404
F 31.381796 57.909504 36.205211
F 31.381796 65.631435 36.205211
F 40.292832 57.908900 36.423656
F 40.292832 65.630831 36.423656
F 22.467965 57.909512 35.987365
F 22.467965 65.631443 35.987365
F 31.444068 57.914027 33.485943
F 31.444068 65.635958 33.485943
F 40.352628 57.913006 33.705221
F 40.352628 65.634937 33.705221
F 22.530251 57.914040 33.268083
F 22.530251 65.635971 33.268083
F 31.532165 55.340494 29.867484
F 31.532165 63.062424 29.867484
F 40.438851 55.341882 30.086738
F 40.438851 63.063812 30.086738
F 22.618364 55.340476 29.649621
F 22.618364 63.062406 29.649621
F 33.672385 54.053028 33.540436
F 33.672385 61.774958 33.540436
F 42.574168 54.050962 33.762454
F 42.574168 61.772892 33.762454
F 24.758722 54.053074 33.322547
F 24.758722 61.775004 33.322547
F 33.760430 59.201504 29.921982
F 33.760430 66.923435 29.921982
F 42.657742 59.204414 30.143226
F 42.657742 66.926345 30.143226
F 24.846835 59.201443 29.704085
F 24.846835 66.923373 29.704085
F 33.694144 59.201205 32.645694
F 33.694144 66.923136 32.645694
F 42.596460 59.203233 32.864111
F 42.596460 66.925164 32.864111
F 24.780477 59.201159 32.427867
F 24.780477 66.923090 32.427867
F 33.610181 54.048519 36.259673
F 33.610181 61.770449 36.259673
F 42.518666 54.048010 36.480513
F 42.518666 61.769940 36.480513
F 24.696433 54.048547 36.041827
F 24.696433 61.770477 36.041827
F 26.896071 55.307977 39.718772
F 26.896070 63.029907 39.718772
F 35.809928 55.307968 39.936708
F 35.809928 63.029899 39.936708
F 27.253539 57.914727 43.391995
F 27.253539 65.636658 43.391995
F 36.167608 57.914702 43.609918
F 36.167608 65.636633 43.609918
F 26.891158 57.877963 40.644701
F 26.891158 65.599894 40.644701
F 35.804822 57.877927 40.862684
F 35.804822 65.599857 40.862684
F 26.904819 55.334553 36.989143
F 26.904819 63.056484 36.989143
F 35.818284 55.334634 37.207133
F 35.818285 63.056565 37.207133
F 29.119620 54.016998 40.699166
F 29.119620 61.738927 40.699165
F 38.033385 54.017000 40.917293
F 38.033384 61.738930 40.917292
F 29.133278 59.195520 37.043607
F 29.133278 66.917451 37.043607
F 38.045881 59.195761 37.261903
F 38.045881 66.917692 37.261903
F 29.124532 59.168943 39.773234
F 29.124532 66.890874 39.773235
F 38.038126 59.169019 39.991339
F 38.038126 66.890950 39.991340
F 29.482016 54.053765 43.446461
F 29.482017 61.775695 43.446460
F 38.413653 54.052683 21.849790
F 38.413653 61.774613 21.849790
F 31.352986 55.307983 39.827696
F 31.352986 63.029914 39.827696
F 40.267400 55.307839 40.047055
F 40.267400 63.029770 40.047055
F 22.439137 55.307975 39.609848
F 22.439136 63.029906 39.609848
F 31.710486 57.914726 43.500926
F 31.710486 65.636658 43.500926
F 40.635939 57.912530 21.903064
F 40.635939 65.634461 21.903064
F 22.796607 57.914727 43.283071
F 22.796607 65.636659 43.283071
F 31.348070 57.877959 40.753633
F 31.348070 65.599890 40.753633
F 40.260425 57.877781 40.972684
F 40.260425 65.599712 40.972684
F 22.434225 57.877964 40.535776
F 22.434225 65.599895 40.535776
F 31.361718 55.334561 37.098076
F 31.361718 63.056491 37.098075
F 40.272721 55.335073 37.317514
F 40.272722 63.057004 37.317514
F 22.447885 55.334552 36.880218
F 22.447885 63.056482 36.880217
F 33.576548 54.016999 40.808121
F 33.576548 61.738929 40.808121
F 42.487819 54.016319 41.028922
F 42.487819 61.738249 41.028922
F 24.662693 54.016999 40.590239
F 24.662693 61.738929 40.590239
F 33.590082 59.195548 37.152562
F 33.590082 66.917479 37.152562
F 42.496668 59.196910 37.374418
F 42.496668 66.918841 37.374418
F 24.676354 59.195518 36.934680
F 24.676354 66.917449 36.934681
F 33.581396 59.168957 39.882158
F 33.581396 66.890888 39.882159
F 42.493452 59.169822 40.103614
F 42.493452 66.891753 40.103614
F 24.667605 59.168941 39.664310
F 24.667605 66.890873 39.664310
F 33.939039 54.053757 43.555409
F 33.939040 61.775687 43.555409
F 25.025074 54.053762 43.337533
F 25.025075 61.775692 43.337533
F 29.392521 69.497362 26.180340
F 42.518666 69.491870 36.480513
F 38.302983 69.496656 26.398739
F 29.325859 69.497355 28.908230
F 42.574168 69.494823 33.762454
F 38.237042 69.496782 29.125818
F 33.849135 69.497289 26.289317
F 24.935608 69.497367 26.071412
F 33.782543 69.497297 29.017122
F 24.868942 69.497359 28.799307
F 29.215643 69.496932 33.431474
F 38.127494 69.496521 33.649841
F 29.153357 69.492406 36.150751
F 38.066269 69.492231 36.368780
F 33.672385 69.496889 33.540436
F 24.758722 69.496935 33.322547
F 33.610181 69.492380 36.259673
F 24.696433 69.492408 36.041827
F 42.487819 69.460179 41.028922
F 38.413653 69.496543 21.849790
F 38.396179 54.053220 43.664343
F 38.396179 69.497082 43.664343
F 38.396180 61.775151 43.664343
F 29.119620 69.460858 40.699166
F 38.033385 69.460861 40.917293
F 24.662693 69.460860 40.590239
F 33.576548 69.460860 40.808121
F 42.742426 69.493648 26.510664
F 42.680313 69.494511 29.234478
F 45.467409 1.319822 3.856881
F 45.467409 9.041751 3.856881
F 45.467409 16.763681 3.856881
F 45.460464 3.869122 7.509626
F 45.460464 11.591051 7.509627
F 45.471987 3.893627 4.777773
F 45.471987 11.615556 4.777773
F 45.080719 1.288089 1.117513
F 45.080719 9.010018 1.117513
F 45.080720 16.731949 1.117513
F 47.691434 7.742264 4.828612
F 47.691434 15.464195 4.828613
F 58.030609 3.847467 19.465777
F 47.301347 5.133491 1.173077
F 47.301348 12.855421 1.173077
F 47.706958 5.188072 3.897208
F 47.706957 12.910002 3.897207
F 47.690530 7.722563 7.550755
F 47.690529 15.444493 7.550755
F 57.957788 11.584511 0.363044
F 49.856350 1.351802 3.879048
F 49.856350 9.073731 3.879048
F 49.856349 16.795662 3.879048
F 49.889832 3.849723 7.557254
F 49.889831 11.571651 7.557254
F 49.922474 3.877999 4.842485
F 49.922473 11.599927 4.842485
F 49.448364 1.226680 1.180532
F 49.448363 8.948608 1.180532
F 49.448363 16.670540 1.180533
F 43.232141 7.753102 4.728681
F 43.232142 15.475033 4.728681
F 43.232141 0.031174 4.728681
F 42.870255 5.146026 1.057909
F 42.870255 12.867955 1.057909
F 43.241559 5.182154 3.803206
F 43.241559 12.904084 3.803206
F 43.226342 7.728493 7.458202
F 43.226342 15.450423 7.458203
F 58.029276 9.020955 18.527664
F 45.372858 1.285873 11.122020
F 45.372858 9.007802 11.122020
F 45.372858 16.729732 11.122020
F 45.276890 3.862161 14.735423
F 45.276890 11.584091 14.735423
F 45.352576 3.863399 12.012064
F 45.352575 11.585328 12.012064
F 45.440831 1.289419 8.400341
F 45.440831 9.011348 8.400341
F 45.440831 16.733278 8.400341
F 47.579769 7.715030 12.067378
F 47.579769 15.436960 12.067378
F 57.957788 3.862582 0.363044
F 47.677194 5.156475 8.449201
F 47.677194 12.878405 8.449201
F 47.602121 5.154195 11.163346
F 47.602121 12.876125 11.163346
F 47.491954 7.713020 14.779363
F 47.491954 15.434950 14.779363
F 58.029276 16.742885 18.527664
F 49.797342 1.305355 11.203224
F 49.797342 9.027284 11.203224
F 49.797341 16.749215 11.203224
F 49.696385 3.855438 14.836446
F 49.696385 11.577366 14.836446
F 49.772512 3.844659 12.137947
F 49.772511 11.566587 12.137947
F 49.873754 1.310498 8.503610
F 49.873754 9.032426 8.503610
F 49.873753 16.754358 8.503610
F 43.120479 7.722426 11.961790
F 43.120479 15.444356 11.961790
F 43.120479 0.000497 11.961790
F 43.207448 5.151966 8.349306
F 43.207448 12.873895 8.349306
F 43.142142 5.148035 11.068848
F 43.142142 12.869965 11.068848
F 43.047453 7.720555 14.683835
F 43.047453 15.442485 14.683835
F 58.029276 1.299026 18.527664
F 45.142519 1.294984 18.357616
F 45.142519 9.016913 18.357616
F 45.142519 16.738843 18.357616
F 45.066648 3.852048 0.150431
F 45.066648 11.573976 0.150430
F 45.118230 3.851388 19.284715
F 45.118230 11.573318 19.284715
F 45.250466 1.287604 15.635560
F 45.250466 9.009533 15.635560
F 45.250466 16.731464 15.635560
F 47.301083 7.707337 19.345152
F 47.301083 15.429267 19.345152
F 58.030609 11.569396 19.465777
F 47.472412 5.159109 15.698547
F 47.472412 12.881038 15.698547
F 47.324960 5.161627 18.409885
F 47.324960 12.883557 18.409885
F 47.251444 7.696250 0.195421
F 47.251443 15.418180 0.195421
F 60.185237 15.443242 0.358502
F 49.490445 1.296341 18.469707
F 49.490445 9.018270 18.469707
F 49.490445 16.740201 18.469707
F 49.326030 3.744063 0.140509
F 49.326028 11.465991 0.140509
F 49.457990 3.834654 19.393876
F 49.457990 11.556583 19.393876
F 49.631906 1.321694 15.775305
F 49.631906 9.043622 15.775305
F 49.631905 16.765553 15.775305
F 42.918374 7.718073 19.229455
F 42.918374 15.440003 19.229455
F 55.785938 15.427660 0.344662
F 51.588411 7.665274 19.469564
F 51.588411 15.387205 19.469564
F 60.185237 7.721312 0.358502
F 43.027954 5.148144 15.588833
F 43.027954 12.870074 15.588833
F 42.939528 5.152268 18.313354
F 42.939528 12.874197 18.313354
F 51.608063 5.172303 18.492550
F 51.608063 12.894233 18.492551
F 51.525294 7.560251 0.200732
F 51.525294 15.282183 0.200732
F 60.219273 12.877960 18.542470
F 53.552987 1.310391 3.953635
F 53.552987 9.032320 3.953635
F 53.552988 16.754251 3.953634
F 62.400725 1.287227 3.998474
F 62.400725 9.009156 3.998474
F 62.400725 16.731086 3.998474
F 53.520679 3.841191 7.614898
F 53.520680 11.563120 7.614898
F 62.399162 3.861022 7.637612
F 62.399162 11.582952 7.637612
F 53.523558 3.841028 4.912841
F 53.523559 11.562957 4.912841
F 62.399933 3.860913 4.907978
F 62.399933 11.582842 4.907978
F 53.573457 1.252770 1.246859
F 53.573457 8.974698 1.246859
F 53.573457 16.696629 1.246858
F 62.406943 1.288926 1.269348
F 62.406943 9.010855 1.269348
F 62.406943 16.732786 1.269348
F 55.721453 7.712269 4.913696
F 55.721453 15.434199 4.913696
F 60.219273 5.156030 18.542470
F 55.735677 5.152325 1.272426
F 55.735678 12.874255 1.272426
F 55.716902 5.155759 3.991716
F 55.716902 12.877689 3.991716
F 55.711537 7.714619 7.632719
F 55.711537 15.436549 7.632719
F 60.178334 12.870636 15.817883
F 57.946224 1.287011 4.006424
F 57.946224 9.008940 4.006424
F 57.946224 16.730871 4.006424
F 57.938974 3.862836 7.638889
F 57.938974 11.584765 7.638889
F 57.940931 3.863699 4.908766
F 57.940931 11.585628 4.908766
F 57.973565 1.295519 1.279051
F 57.973565 9.017448 1.279051
F 57.973565 16.739378 1.279051
F 60.173854 7.721106 4.910248
F 60.173854 15.443036 4.910248
F 60.178334 5.148707 15.817883
F 60.179730 5.151273 1.271298
F 60.179730 12.873203 1.271298
F 60.171266 5.148261 3.999815
F 60.171266 12.870191 3.999815
F 60.170240 7.721852 7.638707
F 60.170240 15.443782 7.638707
F 60.216712 15.436689 19.466644
F 53.519097 1.307001 11.260510
F 53.519097 9.028929 11.260510
F 53.519098 16.750860 11.260510
F 62.400510 1.287231 11.276320
F 62.400510 9.009160 11.276320
F 62.400510 16.731091 11.276320
F 53.528744 3.865919 14.896225
F 53.528745 11.587847 14.896225
F 62.404161 3.859946 14.913790
F 62.404161 11.581875 14.913790
F 53.518790 3.848045 12.196280
F 53.518791 11.569973 12.196280
F 62.399772 3.860887 12.185396
F 62.399772 11.582816 12.185396
F 53.518724 1.304786 8.560285
F 53.518724 9.026714 8.560285
F 53.518724 16.748645 8.560285
F 62.399407 1.287062 8.547047
F 62.399407 9.008991 8.547047
F 62.399407 16.730922 8.547047
F 55.716138 7.714762 12.173782
F 55.716138 15.436692 12.173782
F 60.216712 7.714759 19.466644
F 55.711002 5.154568 8.547431
F 55.711002 12.876497 8.547431
F 55.713382 5.153916 11.265567
F 55.713382 12.875845 11.265567
F 55.744121 7.714025 14.886436
F 55.744121 15.435955 14.886436
F 57.959907 16.732856 15.805795
F 57.943001 1.286257 11.271967
F 57.943001 9.008186 11.271967
F 57.943001 16.730116 11.271967
F 57.954503 3.861420 14.901905
F 57.954503 11.583349 14.901905
F 57.940573 3.862293 12.175579
F 57.940573 11.584222 12.175579
F 57.938891 1.285664 8.542859
F 57.938891 9.007593 8.542859
F 57.938891 16.729523 8.542859
F 60.171551 7.721762 12.181568
F 60.171551 15.443692 12.181568
F 57.959907 9.010926 15.805796
F 60.169775 5.147694 8.546317
F 60.169775 12.869624 8.546316
F 60.171596 5.148000 11.274838
F 60.171596 12.869930 11.274838
F 60.182349 7.719596 14.908004
F 60.182349 15.441526 14.908004
F 57.959907 1.288997 15.805796
F 53.724298 1.312173 18.512356
F 53.724298 9.034101 18.512356
F 53.724298 16.756032 18.512356
F 62.422700 1.291000 18.551092
F 62.422700 9.012929 18.551092
F 62.422699 16.734860 18.551092
F 53.587909 3.799736 0.310164
F 53.587910 11.521664 0.310164
F 62.403068 3.860926 0.357796
F 62.403068 11.582856 0.357796
F 53.736801 3.814824 19.472377
F 53.736801 11.536753 19.472377
F 62.422602 3.857169 19.468006
F 62.422602 11.579098 19.468006
F 53.579737 1.323903 15.824799
F 53.579737 9.045831 15.824799
F 53.579738 16.767762 15.824799
F 62.404425 1.287799 15.823945
F 62.404425 9.009728 15.823945
F 62.404425 16.731659 15.823945
F 55.865724 7.701768 19.467825
F 55.865724 15.423698 19.467825
F 55.785938 7.705730 0.344662
F 55.737904 5.161100 15.808921
F 55.737904 12.883030 15.808921
F 55.869660 5.166902 18.518956
F 55.869660 12.888831 18.518956
F 47.691434 0.020336 4.828613
F 47.690530 0.000634 7.550755
F 43.226342 0.006564 7.458203
F 42.848878 7.717200 0.092693
F 42.848878 15.439130 0.092692
F 44.972096 1.293456 25.650659
F 44.972096 9.015385 25.650660
F 44.972096 16.737316 25.650660
F 44.891679 3.855934 29.289522
F 44.891679 11.577863 29.289522
F 44.949202 3.854195 26.568955
F 44.949202 11.576124 26.568955
F 45.030794 1.295281 22.930134
F 45.030794 9.017210 22.930134
F 45.030794 16.739141 22.930134
F 47.142946 7.710924 26.630096
F 47.142946 15.432855 26.630096
F 55.747826 12.872177 40.399596
F 47.220931 5.159302 22.988146
F 47.220931 12.881232 22.988146
F 47.167131 5.157547 25.704894
F 47.167131 12.879476 25.704894
F 47.092957 7.714122 29.347021
F 47.092957 15.436052 29.347021
F 55.747826 5.150247 40.399596
F 49.344636 1.301687 25.761135
F 49.344636 9.023616 25.761135
F 49.344636 16.745546 25.761135
F 49.281471 3.849802 29.406084
F 49.281471 11.571732 29.406084
F 49.321297 3.846592 26.694202
F 49.321297 11.568521 26.694202
F 49.387214 1.305816 23.050932
F 49.387214 9.027745 23.050932
F 49.387214 16.749675 23.050932
F 51.491182 7.702915 26.749537
F 51.491182 15.424845 26.749537
F 60.218750 15.436337 22.189926
F 42.828721 5.152236 22.871713
F 42.828721 12.874166 22.871713
F 51.542455 5.170045 23.109369
F 51.542455 12.891975 23.109369
F 51.508372 5.168668 25.807354
F 51.508372 12.890597 25.807354
F 51.459045 7.706351 29.452805
F 51.459045 15.428281 29.452805
F 60.218750 7.714407 22.189926
F 44.812242 1.290406 32.920025
F 44.812242 9.012335 32.920025
F 44.812242 16.734266 32.920025
F 44.738146 3.852871 36.537663
F 44.738146 11.574800 36.537663
F 44.789277 3.856171 33.821749
F 44.789277 11.578100 33.821749
F 44.868396 1.292619 30.201790
F 44.868396 9.014549 30.201790
F 44.868396 16.736479 30.201790
F 46.996827 7.715095 33.882184
F 46.996827 15.437025 33.882184
F 57.961010 11.580378 41.317935
F 47.068656 5.156657 30.263886
F 47.068656 12.878587 30.263886
F 47.020778 5.152992 32.979238
F 47.020778 12.874922 32.979238
F 46.952266 7.713925 36.594901
F 46.952266 15.435855 36.594901
F 57.961010 3.858449 41.317935
F 49.220880 1.294554 33.039660
F 49.220880 9.016483 33.039660
F 49.220880 16.738414 33.039660
F 49.162526 3.852470 36.657452
F 49.162526 11.574399 36.657453
F 49.197588 3.852883 33.946557
F 49.197588 11.574812 33.946557
F 49.258486 1.297861 30.327385
F 49.258486 9.019790 30.327385
F 49.258486 16.741720 30.327385
F 51.395921 7.713858 34.002906
F 51.395921 15.435788 34.002906
F 60.180228 12.871247 40.401706
F 51.442209 5.161202 30.382570
F 51.442209 12.883132 30.382570
F 51.412383 5.158525 33.090297
F 51.412383 12.880454 33.090297
F 51.374229 7.715603 36.711641
F 51.374229 15.437533 36.711641
F 60.180228 5.149317 40.401706
F 44.720657 1.257386 40.165220
F 44.720657 8.979314 40.165220
F 44.720657 16.701245 40.165220
F 45.054335 3.853036 22.006181
F 45.054335 11.574965 22.006181
F 44.708583 3.823546 41.089660
F 44.708583 11.545476 41.089660
F 44.717576 1.283762 37.436800
F 44.717576 9.005691 37.436800
F 44.717576 16.727621 37.436800
F 46.926543 7.681682 41.140506
F 46.926543 15.403612 41.140506
F 57.976565 1.292278 37.677589
F 46.929546 5.148531 37.490266
F 46.929546 12.870460 37.490266
F 46.921570 5.130520 40.209867
F 46.921570 12.852449 40.209867
F 47.242145 7.710051 22.060862
F 47.242145 15.431981 22.060862
F 58.029348 11.571117 22.185783
F 49.140198 1.251769 40.254046
F 49.140198 8.973698 40.254046
F 49.140198 16.695628 40.254046
F 49.410319 3.842817 22.105281
F 49.410319 11.564746 22.105281
F 49.129062 3.814415 41.112556
F 49.129062 11.536344 41.112555
F 49.141666 1.284752 37.543879
F 49.141666 9.006681 37.543879
F 49.141666 16.728611 37.543879
F 51.346182 7.680686 41.187450
F 51.346182 15.402616 41.187450
F 60.189113 12.873039 37.674967
F 51.354456 5.148673 37.594482
F 51.354456 12.870603 37.594482
F 51.344154 5.126963 40.297991
F 51.344154 12.848893 40.297991
F 42.850972 7.717826 21.954723
F 42.850973 15.439756 21.954723
F 58.029348 3.849187 22.185783
F 51.558974 7.688939 22.157992
F 51.558974 15.410869 22.157992
F 60.189113 5.151109 37.674967
F 53.675490 1.308827 25.832661
F 53.675490 9.030756 25.832661
F 53.675490 16.752686 25.832661
F 62.420347 1.290515 25.836687
F 62.420347 9.012444 25.836687
F 62.420347 16.734375 25.836688
F 53.636596 3.845416 29.480310
F 53.636596 11.567345 29.480310
F 62.416402 3.858110 29.478083
F 62.416402 11.580039 29.478083
F 53.669777 3.842025 26.777064
F 53.669777 11.563954 26.777064
F 62.420625 3.857314 26.752077
F 62.420625 11.579243 26.752077
F 53.709121 1.314197 23.134747
F 53.709121 9.036126 23.134747
F 53.709120 16.758056 23.134747
F 62.423081 1.291011 23.110958
F 62.423081 9.012940 23.110958
F 62.423081 16.734871 23.110958
F 55.839620 7.707165 26.773577
F 55.839620 15.429095 26.773577
F 57.967395 16.735920 40.400748
F 55.860066 5.165669 23.126108
F 55.860066 12.887599 23.126108
F 55.838603 5.162357 25.838183
F 55.838603 12.884287 25.838183
F 55.814366 7.710621 29.486439
F 55.814366 15.432551 29.486439
F 57.967395 9.013990 40.400748
F 58.017236 1.296773 25.836930
F 58.017236 9.018702 25.836930
F 58.017236 16.740632 25.836931
F 58.003059 3.853006 29.481955
F 58.003059 11.574936 29.481955
F 58.018372 3.850183 26.763437
F 58.018372 11.572112 26.763437
F 58.029015 1.299251 23.118826
F 58.029015 9.021180 23.118826
F 58.029015 16.743110 23.118826
F 60.213252 7.715050 26.756411
F 60.213252 15.436980 26.756411
F 60.183549 15.441786 41.312870
F 60.218732 5.155867 23.114073
F 60.218732 12.877797 23.114073
F 60.212550 5.154369 25.836170
F 60.212550 12.876298 25.836170
F 60.204559 7.716810 29.478994
F 60.204559 15.438740 29.478994
F 60.183549 7.719856 41.312870
F 53.601692 1.297533 33.118488
F 53.601692 9.019462 33.118488
F 53.601691 16.741393 33.118488
F 62.412276 1.289144 33.118828
F 62.412276 9.011073 33.118828
F 62.412276 16.733003 33.118828
F 53.576166 3.851616 36.745246
F 53.576166 11.573545 36.745246
F 62.408197 3.859593 36.759434
F 62.408197 11.581522 36.759434
F 53.594936 3.851887 34.034851
F 53.594936 11.573816 34.034851
F 62.412635 3.858683 34.031834
F 62.412635 11.580612 34.031834
F 53.630520 1.300050 30.410224
F 53.630520 9.021979 30.410224
F 53.630520 16.743909 30.410224
F 62.416802 1.289981 30.392103
F 62.416802 9.011910 30.392103
F 62.416802 16.733840 30.392103
F 55.790229 7.713325 34.045776
F 55.790229 15.435255 34.045776
F 57.967395 1.292061 40.400748
F 55.814716 5.159130 30.411457
F 55.814716 12.881059 30.411457
F 55.791698 5.156890 33.126295
F 55.791698 12.878820 33.126295
F 55.772134 7.714105 36.763041
F 55.772133 15.436035 36.763041
F 55.861676 15.425929 22.181011
F 57.988675 1.293187 33.123892
F 57.988675 9.015116 33.123892
F 57.988675 16.737047 33.123892
F 57.975396 3.856922 36.763836
F 57.975396 11.578852 36.763836
F 57.989782 3.854248 34.041943
F 57.989782 11.576177 34.041943
F 58.004609 1.295866 30.403888
F 58.004609 9.017795 30.403888
F 58.004609 16.739725 30.403888
F 60.197180 7.717543 34.035584
F 60.197180 15.439473 34.035583
F 57.976565 16.736137 37.677589
F 60.205450 5.153598 30.396525
F 60.205450 12.875527 30.396525
F 60.196259 5.151752 33.120348
F 60.196259 12.873681 33.120348
F 60.189015 7.719040 36.760733
F 60.189015 15.440970 36.760733
F 57.976565 9.014207 37.677589
F 53.557269 1.293054 40.367813
F 53.557269 9.014983 40.367813
F 53.557269 16.736913 40.367813
F 62.405522 1.288042 40.399296
F 62.405522 9.009971 40.399296
F 62.405522 16.731901 40.399296
F 53.713266 3.830088 22.170289
F 53.713266 11.552017 22.170289
F 62.423322 3.856957 22.194232
F 62.423322 11.578887 22.194232
F 53.526594 3.853419 41.281847
F 53.526594 11.575348 41.281847
F 62.404589 3.860086 41.310621
F 62.404589 11.582015 41.310621
F 53.563875 1.293010 37.655375
F 53.563875 9.014939 37.655375
F 53.563875 16.736869 37.655375
F 62.408875 1.288654 37.671120
F 62.408875 9.010583 37.671120
F 62.408875 16.732513 37.671120
F 55.754814 7.716697 41.306261
F 55.754814 15.438627 41.306261
F 55.861677 7.703999 22.181011
F 55.767869 5.153757 37.679695
F 55.767868 12.875686 37.679694
F 45.467409 24.485612 3.856881
F 45.467409 32.207540 3.856881
F 45.460464 27.034911 7.509626
F 60.185237 30.887101 0.358502
F 45.460464 19.312982 7.509627
F 45.471987 27.059417 4.777773
F 60.219273 20.599891 18.542470
F 45.471987 19.337487 4.777774
F 45.080719 24.453879 1.117513
F 45.080719 32.175807 1.117513
F 47.691434 30.908054 4.828612
F 47.691434 23.186126 4.828613
F 47.301347 28.299280 1.173077
F 47.301347 20.577352 1.173077
F 47.706958 28.353862 3.897208
F 47.706957 20.631933 3.897207
F 47.690530 30.888353 7.550755
F 47.690530 23.166424 7.550755
F 49.856350 24.517592 3.879048
F 49.856350 32.239520 3.879048
F 49.889832 27.015513 7.557254
F 49.889831 34.737441 7.557254
F 49.889831 19.293583 7.557254
F 49.922474 27.043789 4.842485
F 58.030609 19.291327 19.465777
F 49.922473 19.321859 4.842485
F 49.448364 24.392470 1.180532
F 49.448363 32.114398 1.180532
F 43.232141 30.918892 4.728681
F 43.232141 23.196963 4.728681
F 42.870255 28.311815 1.057909
F 42.870255 20.589886 1.057909
F 43.241559 28.347943 3.803205
F 43.241560 20.626015 3.803206
F 43.226342 30.894282 7.458202
F 43.226342 23.172353 7.458202
F 45.372858 24.451662 11.122020
F 45.372858 32.173591 11.122020
F 45.276890 27.027951 14.735423
F 60.219273 28.321820 18.542470
F 45.276890 19.306021 14.735423
F 45.352576 27.029188 12.012064
F 60.178334 20.592567 15.817883
F 45.352576 19.307259 12.012064
F 45.440831 24.455208 8.400341
F 45.440831 32.177137 8.400341
F 47.579769 30.880819 12.067378
F 47.579770 23.158891 12.067378
F 47.677194 28.322265 8.449201
F 47.677194 20.600336 8.449201
F 47.602121 28.319985 11.163346
F 47.602121 20.598056 11.163346
F 47.491954 30.878810 14.779362
F 47.491954 23.156881 14.779363
F 49.797342 24.471145 11.203224
F 49.797342 32.193073 11.203224
F 49.696385 27.021228 14.836446
F 49.696385 34.743156 14.836446
F 49.696385 19.299298 14.836446
F 49.772512 27.010448 12.137947
F 49.772511 34.732377 12.137947
F 49.772511 19.288519 12.137947
F 49.873754 24.476287 8.503610
F 49.873754 32.198216 8.503610
F 43.120479 30.888215 11.961790
F 43.120479 23.166286 11.961790
F 43.207448 28.317755 8.349306
F 43.207448 20.595826 8.349306
F 43.142142 28.313824 11.068848
F 43.142142 20.591895 11.068848
F 43.047453 30.886345 14.683835
F 43.047453 23.164416 14.683835
F 45.142519 24.460773 18.357616
F 45.142519 32.182702 18.357616
F 45.066648 27.017838 0.150431
F 45.066648 34.739766 0.150430
F 45.066648 19.295907 0.150430
F 45.118230 27.017178 19.284715
F 45.118230 34.739107 19.284715
F 45.118230 19.295248 19.284715
F 45.250466 24.453394 15.635560
F 45.250466 32.175322 15.635560
F 47.301083 30.873127 19.345152
F 47.301083 23.151198 19.345152
F 47.472412 28.324898 15.698547
F 47.472412 20.602969 15.698547
F 47.324960 28.327417 18.409885
F 47.324960 20.605487 18.409885
F 47.251444 30.862040 0.195421
F 47.251444 23.140111 0.195421
F 49.490445 24.462131 18.469707
F 49.490445 32.184060 18.469707
F 49.326030 26.909853 0.140509
F 49.326028 34.631781 0.140509
F 49.326028 19.187922 0.140509
F 49.457991 27.000444 19.393876
F 60.185237 23.165172 0.358502
F 49.457990 19.278514 19.393876
F 49.631906 24.487483 15.775305
F 49.631906 32.209412 15.775305
F 42.918374 30.883862 19.229455
F 42.918374 23.161933 19.229455
F 51.588411 30.831064 19.469564
F 51.588411 23.109135 19.469564
F 43.027954 28.313933 15.588833
F 43.027954 20.592004 15.588833
F 42.939528 28.318057 18.313354
F 42.939528 20.596128 18.313354
F 51.608063 28.338093 18.492550
F 51.608063 20.616164 18.492551
F 51.525294 30.726040 0.200732
F 51.525294 23.004113 0.200732
F 53.552987 24.476181 3.953635
F 53.552987 32.198109 3.953635
F 62.400725 24.453017 3.998474
F 62.400725 32.174946 3.998474
F 53.520679 27.006981 7.614898
F 53.520680 34.728909 7.614898
F 53.520680 19.285051 7.614898
F 62.399162 27.026812 7.637612
F 58.030609 27.013257 19.465777
F 62.399162 19.304882 7.637612
F 53.523558 27.006818 4.912841
F 53.523559 34.728746 4.912841
F 53.523559 19.284888 4.912841
F 62.399933 27.026702 4.907978
F 62.399933 34.748631 4.907978
F 62.399933 19.304772 4.907978
F 53.573457 24.418560 1.246859
F 53.573457 32.140488 1.246859
F 62.406943 24.454716 1.269348
F 62.406943 32.176645 1.269348
F 55.721453 30.878058 4.913696
F 55.721452 23.156130 4.913696
F 55.735677 28.318115 1.272426
F 55.735678 20.596186 1.272426
F 55.716902 28.321549 3.991716
F 55.716902 20.599620 3.991716
F 55.711537 30.880408 7.632719
F 55.711536 23.158479 7.632719
F 57.946224 24.452801 4.006424
F 57.946224 32.174730 4.006424
F 57.938974 27.028626 7.638889
F 60.178334 28.314496 15.817883
F 57.938974 19.306696 7.638889
F 57.940931 27.029488 4.908766
F 60.216712 23.158620 19.466644
F 57.940931 19.307559 4.908766
F 57.973565 24.461308 1.279051
F 57.973565 32.183237 1.279051
F 60.173854 30.886895 4.910248
F 60.173854 23.164966 4.910248
F 60.179730 28.317063 1.271298
F 60.179730 20.595133 1.271298
F 60.171265 28.314050 3.999815
F 60.171266 20.592121 3.999815
F 60.170240 30.887642 7.638707
F 60.170240 23.165713 7.638707
F 53.519097 24.472790 11.260510
F 53.519097 32.194718 11.260510
F 62.400510 24.453021 11.276320
F 62.400510 32.174950 11.276320
F 53.528744 27.031708 14.896225
F 57.957788 19.306442 0.363044
F 53.528745 19.309778 14.896225
F 62.404161 27.025735 14.913790
F 62.404161 34.747664 14.913790
F 62.404161 19.303805 14.913790
F 53.518790 27.013834 12.196280
F 53.518791 34.735763 12.196280
F 53.518791 19.291904 12.196280
F 62.399772 27.026676 12.185396
F 62.399772 34.748605 12.185396
F 62.399772 19.304746 12.185396
F 53.518724 24.470575 8.560285
F 53.518724 32.192503 8.560285
F 62.399407 24.452852 8.547047
F 62.399407 32.174781 8.547047
F 55.716138 30.880552 12.173782
F 55.716137 23.158623 12.173782
F 55.711002 28.320357 8.547431
F 55.711002 20.598428 8.547431
F 55.713382 28.319705 11.265567
F 55.713382 20.597776 11.265567
F 55.744121 30.879815 14.886436
F 55.744121 23.157886 14.886436
F 57.943001 24.452046 11.271967
F 57.943001 32.173975 11.271967
F 57.954503 27.027209 14.901905
F 60.216712 30.880549 19.466644
F 57.954503 19.305280 14.901905
F 57.940573 27.028082 12.175579
F 57.959907 32.176715 15.805796
F 57.940573 19.306152 12.175579
F 57.938891 24.451453 8.542859
F 57.938891 32.173382 8.542859
F 60.171551 30.887551 12.181568
F 60.171551 23.165622 12.181568
F 60.169775 28.313484 8.546317
F 60.169775 20.591555 8.546316
F 60.171596 28.313790 11.274838
F 60.171596 20.591860 11.274838
F 60.182349 30.885386 14.908004
F 60.182349 23.163457 14.908004
F 53.724298 24.477962 18.512355
F 53.724298 32.199891 18.512356
F 62.422700 24.456790 18.551092
F 62.422700 32.178719 18.551092
F 53.587909 26.965525 0.310164
F 53.587910 34.687453 0.310164
F 53.587910 19.243595 0.310164
F 62.403068 27.026716 0.357795
F 62.403068 34.748645 0.357796
F 62.403068 19.304786 0.357796
F 53.736801 26.980613 19.472377
F 53.736801 34.702542 19.472377
F 53.736801 19.258684 19.472377
F 62.422602 27.022958 19.468006
F 62.422602 34.744887 19.468006
F 62.422602 19.301028 19.468006
F 53.579737 24.489692 15.824799
F 53.579737 32.211621 15.824799
F 62.404425 24.453589 15.823945
F 62.404425 32.175518 15.823945
F 55.865724 30.867557 19.467825
F 55.865724 23.145628 19.467825
F 55.737904 28.326889 15.808921
F 55.737904 20.604960 15.808921
F 55.869660 28.332691 18.518956
F 55.869660 20.610762 18.518956
F 55.785938 30.871520 0.344662
F 55.785938 23.149591 0.344662
F 58.029276 24.464815 18.527664
F 58.029276 32.186744 18.527664
F 57.957788 27.028371 0.363044
F 57.959907 24.454787 15.805796
F 49.457990 34.722372 19.393876
F 58.030609 34.735186 19.465777
F 42.848878 23.161061 0.092693
F 42.848878 30.882989 0.092692
F 44.972096 24.459246 25.650659
F 44.972096 32.181175 25.650660
F 44.891679 27.021724 29.289522
F 44.891679 34.743653 29.289522
F 44.891679 19.299794 29.289522
F 44.949202 27.019984 26.568955
F 44.949202 34.741913 26.568955
F 44.949202 19.298054 26.568955
F 45.030794 24.461071 22.930134
F 45.030794 32.183000 22.930134
F 47.142946 30.876714 26.630096
F 47.142946 23.154785 26.630096
F 47.220931 28.325092 22.988146
F 47.220931 20.603162 22.988146
F 47.167131 28.323336 25.704894
F 47.167131 20.601407 25.704894
F 47.092957 30.879911 29.347021
F 47.092957 23.157982 29.347021
F 49.344636 24.467476 25.761135
F 49.344636 32.189405 25.761135
F 49.281471 27.015592 29.406084
F 60.218750 23.158267 22.189926
F 49.281471 19.293662 29.406084
F 49.321297 27.012382 26.694202
F 60.218751 30.880196 22.189926
F 49.321297 19.290452 26.694202
F 49.387214 24.471605 23.050932
F 49.387214 32.193534 23.050932
F 51.491182 30.868704 26.749537
F 51.491182 23.146775 26.749537
F 42.828721 28.318025 22.871713
F 42.828721 20.596096 22.871713
F 51.542455 28.335835 23.109369
F 51.542455 20.613906 23.109369
F 51.508372 28.334457 25.807354
F 51.508372 20.612528 25.807354
F 51.459045 30.872141 29.452805
F 51.459045 23.150212 29.452805
F 44.812242 24.456196 32.920025
F 44.812242 32.178125 32.920025
F 44.738146 27.018660 36.537663
F 44.738146 34.740590 36.537663
F 44.738146 19.296731 36.537663
F 44.789277 27.021960 33.821749
F 44.789277 34.743890 33.821749
F 44.789277 19.300031 33.821749
F 44.868396 24.458409 30.201790
F 44.868396 32.180338 30.201790
F 46.996827 30.880884 33.882184
F 46.996827 23.158955 33.882184
F 47.068656 28.322447 30.263886
F 47.068656 20.600518 30.263886
F 47.020778 28.318781 32.979238
F 47.020778 20.596852 32.979238
F 46.952266 30.879714 36.594901
F 46.952266 23.157785 36.594901
F 49.220880 24.460344 33.039660
F 49.220880 32.182273 33.039660
F 49.162526 27.018260 36.657452
F 60.180228 20.593177 40.401706
F 49.162526 19.296330 36.657452
F 49.197588 27.018672 33.946557
F 60.180228 28.315107 40.401706
F 49.197588 19.296743 33.946557
F 49.258486 24.463650 30.327385
F 49.258486 32.185579 30.327385
F 51.395921 30.879647 34.002906
F 51.395921 23.157718 34.002906
F 51.442209 28.326992 30.382570
F 51.442209 20.605062 30.382570
F 51.412383 28.324314 33.090297
F 51.412383 20.602385 33.090297
F 51.374229 30.881393 36.711641
F 51.374229 23.159464 36.711640
F 44.720657 24.423175 40.165220
F 44.720657 32.145104 40.165220
F 45.054335 27.018825 22.006181
F 45.054335 34.740755 22.006181
F 45.054335 19.296896 22.006181
F 44.708583 26.989336 41.089660
F 60.189113 20.594970 37.674967
F 44.708583 19.267406 41.089660
F 44.717576 24.449551 37.436800
F 44.717576 32.171480 37.436800
F 46.926543 30.847471 41.140506
F 46.926543 23.125542 41.140506
F 46.929545 28.314320 37.490266
F 46.929546 20.592391 37.490266
F 46.921570 28.296309 40.209867
F 46.921570 20.574380 40.209867
F 47.242145 30.875840 22.060862
F 47.242145 23.153911 22.060862
F 49.140198 24.417558 40.254046
F 49.140198 32.139487 40.254046
F 49.410319 27.008607 22.105281
F 60.189113 28.316899 37.674967
F 49.410319 19.286677 22.105281
F 49.129062 26.980205 41.112556
F 60.183549 23.163717 41.312870
F 49.129062 19.258275 41.112555
F 49.141666 24.450541 37.543879
F 49.141666 32.172470 37.543879
F 51.346182 30.846475 41.187450
F 51.346182 23.124546 41.187450
F 51.354456 28.314463 37.594482
F 51.354456 20.592534 37.594482
F 51.344154 28.292752 40.297991
F 51.344154 20.570823 40.297991
F 42.850972 30.883615 21.954723
F 42.850973 23.161686 21.954723
F 51.558974 30.854729 22.157992
F 51.558974 23.132800 22.157992
F 53.675490 24.474617 25.832661
F 53.675490 32.196546 25.832661
F 62.420347 24.456305 25.836687
F 62.420347 32.178234 25.836687
F 53.636596 27.011206 29.480310
F 53.636596 34.733135 29.480310
F 53.636596 19.289276 29.480310
F 62.416402 27.023899 29.478083
F 62.416402 34.745829 29.478083
F 62.416402 19.301970 29.478084
F 53.669777 27.007814 26.777064
F 53.669777 34.729744 26.777064
F 53.669777 19.285885 26.777063
F 62.420625 27.023103 26.752077
F 62.420625 34.745032 26.752077
F 62.420625 19.301174 26.752077
F 53.709121 24.479987 23.134747
F 53.709121 32.201916 23.134747
F 62.423081 24.456801 23.110958
F 62.423081 32.178730 23.110958
F 55.839620 30.872954 26.773577
F 55.839620 23.151025 26.773577
F 55.860066 28.331458 23.126108
F 55.860066 20.609529 23.126108
F 55.838603 28.328146 25.838183
F 55.838603 20.606217 25.838183
F 55.814366 30.876411 29.486439
F 55.814366 23.154482 29.486439
F 58.017236 24.462562 25.836930
F 58.017236 32.184491 25.836930
F 58.003059 27.018796 29.481955
F 60.183549 30.885646 41.312870
F 58.003059 19.296866 29.481955
F 58.018372 27.015972 26.763437
F 57.976565 32.179996 37.677589
F 58.018372 19.294043 26.763437
F 58.029015 24.465040 23.118826
F 58.029015 32.186969 23.118826
F 60.213252 30.880840 26.756411
F 60.213252 23.158911 26.756411
F 60.218732 28.321657 23.114073
F 60.218732 20.599728 23.114073
F 60.212550 28.320158 25.836170
F 60.212550 20.598229 25.836170
F 60.204559 30.882600 29.478994
F 60.204559 23.160671 29.478994
F 53.601692 24.463323 33.118488
F 53.601692 32.185252 33.118488
F 62.412276 24.454933 33.118828
F 62.412276 32.176862 33.118828
F 53.576166 27.017405 36.745246
F 53.576166 34.739335 36.745246
F 53.576166 19.295476 36.745246
F 62.408197 27.025382 36.759434
F 62.408197 34.747311 36.759434
F 62.408197 19.303452 36.759434
F 53.594936 27.017677 34.034851
F 53.594936 34.739606 34.034851
F 53.594936 19.295747 34.034851
F 62.412635 27.024473 34.031834
F 62.412635 34.746402 34.031834
F 62.412635 19.302543 34.031834
F 53.630520 24.465839 30.410224
F 53.630520 32.187768 30.410224
F 62.416802 24.455770 30.392103
F 62.416802 32.177699 30.392103
F 55.790229 30.879115 34.045776
F 55.790229 23.157185 34.045776
F 55.814716 28.324919 30.411457
F 55.814716 20.602990 30.411457
F 55.791698 28.322680 33.126295
F 55.791698 20.600750 33.126295
F 55.772134 30.879895 36.763041
F 55.772133 23.157966 36.763041
F 57.988675 24.458977 33.123892
F 57.988675 32.180906 33.123892
F 57.975396 27.022712 36.763836
F 57.975396 34.744641 36.763836
F 57.975396 19.300782 36.763836
F 57.989782 27.020038 34.041943
F 57.989782 34.741967 34.041943
F 57.989782 19.298108 34.041943
F 58.004609 24.461655 30.403888
F 58.004609 32.183584 30.403888
F 60.197180 30.883333 34.035584
F 60.197180 23.161404 34.035583
F 60.205450 28.319387 30.396525
F 60.205450 20.597458 30.396525
F 60.196259 28.317541 33.120348
F 60.196259 20.595612 33.120348
F 60.189015 30.884830 36.760733
F 60.189015 23.162901 36.760733
F 53.557269 24.458844 40.367813
F 53.557269 32.180772 40.367813
F 62.405522 24.453831 40.399296
F 62.405522 32.175760 40.399296
F 53.713266 26.995877 22.170289
F 53.713266 34.717806 22.170289
F 53.713266 19.273948 22.170289
F 62.423322 27.022747 22.194232
F 62.423322 34.744676 22.194232
F 62.423322 19.300817 22.194232
F 53.526594 27.019209 41.281847
F 53.526594 34.741138 41.281847
F 53.526594 19.297279 41.281847
F 62.404589 27.025876 41.310621
F 62.404589 34.747805 41.310621
F 62.404589 19.303946 41.310621
F 53.563875 24.458799 37.655375
F 53.563875 32.180728 37.655375
F 62.408875 24.454443 37.671120
F 62.408875 32.176372 37.671120
F 55.754814 30.882486 41.306261
F 55.754814 23.160557 41.306261
F 55.767869 28.319546 37.679695
F 55.767868 20.597617 37.679695
F 55.747826 28.316037 40.399596
F 55.747826 20.594108 40.399596
F 55.861677 30.869788 22.181011
F 55.861677 23.147859 22.181011
F 57.967395 24.457850 40.400748
F 57.967395 32.179779 40.400748
F 58.029348 27.014977 22.185783
F 57.976565 24.458067 37.677589
F 58.029348 19.293047 22.185783
F 57.961010 27.024239 41.317935
F 57.961010 34.746168 41.317935
F 57.961010 19.302309 41.317935
F 44.708583 34.711265 41.089660
F 49.129062 34.702134 41.112555
F 49.197588 34.740602 33.946557
F 49.410319 34.730536 22.105281
F 49.281471 34.737521 29.406084
F 49.321297 34.734311 26.694202
F 49.162526 34.740189 36.657453
F 58.029348 34.736906 22.185783
F 58.018372 34.737901 26.763437
F 58.003059 34.740725 29.481955
F 45.467409 47.651401 3.856881
F 45.467409 39.929471 3.856881
F 45.460464 50.200701 7.509626
F 45.460464 42.478771 7.509627
F 45.471987 50.225206 4.777773
F 45.471987 42.503277 4.777774
F 45.080719 47.619668 1.117513
F 45.080720 39.897738 1.117513
F 47.691434 38.629984 4.828613
F 47.691434 46.351915 4.828613
F 47.301347 51.465070 1.173077
F 47.301347 36.021210 1.173077
F 47.301347 43.743141 1.173077
F 47.706958 51.519651 3.897208
F 47.706957 36.075791 3.897207
F 47.706957 43.797722 3.897207
F 47.690529 38.610283 7.550755
F 47.690530 46.332213 7.550755
F 49.856350 47.683381 3.879048
F 49.856349 39.961451 3.879048
F 49.889832 50.181302 7.557254
F 49.889831 42.459372 7.557254
F 49.922474 50.209578 4.842485
F 49.922473 42.487648 4.842485
F 49.448364 47.558259 1.180532
F 49.448363 39.836329 1.180533
F 43.232142 38.640822 4.728681
F 43.232141 46.362753 4.728681
F 42.870255 51.477604 1.057909
F 42.870255 36.033744 1.057909
F 42.870255 43.755676 1.057909
F 43.241559 51.513733 3.803206
F 43.241559 36.069873 3.803206
F 43.241560 43.791804 3.803206
F 43.226342 38.616212 7.458203
F 43.226342 46.338143 7.458203
F 45.372858 47.617451 11.122020
F 45.372858 39.895522 11.122020
F 45.276890 50.193740 14.735423
F 45.276890 42.471811 14.735423
F 45.352576 50.194978 12.012064
F 45.352576 42.473048 12.012064
F 45.440831 47.620998 8.400341
F 45.440831 39.899068 8.400341
F 47.579769 38.602749 12.067378
F 47.579769 46.324680 12.067378
F 47.677194 51.488054 8.449201
F 47.677194 36.044194 8.449201
F 47.677194 43.766125 8.449201
F 47.602121 51.485774 11.163346
F 47.602121 36.041914 11.163346
F 47.602121 43.763845 11.163346
F 47.491954 38.600740 14.779363
F 47.491954 46.322670 14.779363
F 49.797342 47.636934 11.203224
F 49.797341 39.915004 11.203224
F 49.696385 50.187017 14.836446
F 49.696385 42.465087 14.836446
F 49.772512 50.176237 12.137947
F 49.772511 42.454308 12.137947
F 49.873754 47.642076 8.503610
F 49.873753 39.920147 8.503610
F 43.120479 38.610145 11.961790
F 43.120479 46.332076 11.961790
F 43.207448 51.483545 8.349306
F 43.207448 36.039685 8.349306
F 43.207448 43.761616 8.349306
F 43.142142 51.479614 11.068848
F 43.142142 36.035754 11.068848
F 43.142142 43.757685 11.068848
F 43.047453 38.608275 14.683835
F 43.047453 46.330205 14.683835
F 45.142519 47.626563 18.357616
F 45.142519 39.904633 18.357616
F 45.066648 50.183627 0.150431
F 45.066648 42.461697 0.150430
F 45.118230 50.182967 19.284715
F 45.118230 42.461038 19.284715
F 45.250466 47.619183 15.635560
F 45.250466 39.897253 15.635560
F 47.301083 38.595057 19.345152
F 47.301083 46.316987 19.345152
F 47.472412 51.490688 15.698547
F 47.472412 36.046828 15.698547
F 47.472412 43.768759 15.698547
F 47.324960 51.493206 18.409885
F 47.324960 36.049346 18.409885
F 47.324960 43.771277 18.409885
F 47.251444 38.583970 0.195421
F 47.251444 46.305900 0.195421
F 49.490445 47.627920 18.469707
F 49.490444 39.905990 18.469707
F 49.326030 50.075642 0.140509
F 49.326028 42.353711 0.140509
F 49.457990 50.166233 19.393876
F 49.457990 42.444303 19.393876
F 49.631906 47.653272 15.775305
F 49.631906 39.931343 15.775305
F 42.918374 38.605792 19.229455
F 42.918374 46.327723 19.229455
F 51.588411 38.552994 19.469564
F 51.588411 46.274924 19.469564
F 43.027954 51.479723 15.588833
F 43.027954 36.035863 15.588833
F 43.027954 43.757794 15.588833
F 42.939528 51.483846 18.313354
F 42.939528 36.039987 18.313354
F 42.939528 43.761917 18.313354
F 51.608063 51.503882 18.492550
F 51.608063 36.060022 18.492551
F 51.608063 43.781953 18.492551
F 51.525294 38.447972 0.200732
F 51.525294 46.169902 0.200732
F 53.552987 47.641970 3.953635
F 53.552988 39.920040 3.953634
F 62.400725 47.618806 3.998474
F 62.400725 39.896876 3.998474
F 53.520679 50.172770 7.614898
F 53.520680 42.450840 7.614898
F 62.399162 50.192601 7.637612
F 62.399162 42.470672 7.637612
F 53.523558 50.172607 4.912841
F 53.523559 42.450677 4.912841
F 62.399933 50.192491 4.907978
F 62.399933 42.470562 4.907978
F 53.573457 47.584349 1.246859
F 53.573457 39.862419 1.246858
F 62.406943 47.620505 1.269348
F 62.406943 39.898575 1.269348
F 55.721453 38.599988 4.913696
F 55.721452 46.321919 4.913696
F 55.735677 51.483904 1.272426
F 55.735678 36.040044 1.272426
F 55.735678 43.761975 1.272426
F 55.716902 51.487338 3.991716
F 55.716902 36.043478 3.991716
F 55.716902 43.765409 3.991716
F 55.711537 38.602338 7.632719
F 55.711536 46.324269 7.632719
F 57.946224 47.618590 4.006424
F 57.946224 39.896660 4.006424
F 57.938974 50.194415 7.638889
F 57.938974 42.472486 7.638889
F 57.940931 50.195278 4.908766
F 57.940931 42.473348 4.908766
F 57.973565 47.627098 1.279051
F 57.973565 39.905168 1.279051
F 60.173854 38.608825 4.910248
F 60.173854 46.330755 4.910248
F 60.179730 51.482852 1.271298
F 60.179730 36.038992 1.271298
F 60.179730 43.760923 1.271298
F 60.171265 51.479840 3.999815
F 60.171266 36.035980 3.999815
F 60.171266 43.757911 3.999815
F 60.170240 38.609572 7.638707
F 60.170240 46.331502 7.638707
F 53.519097 47.638579 11.260510
F 53.519098 39.916650 11.260510
F 62.400510 47.618810 11.276320
F 62.400510 39.896880 11.276320
F 53.528744 50.197498 14.896225
F 53.528745 42.475568 14.896225
F 62.404161 50.191524 14.913790
F 62.404161 42.469595 14.913790
F 53.518790 50.179624 12.196280
F 53.518791 42.457694 12.196280
F 62.399772 50.192465 12.185396
F 62.399772 42.470536 12.185396
F 53.518723 47.636365 8.560285
F 53.518724 39.914435 8.560285
F 62.399407 47.618641 8.547047
F 62.399407 39.896711 8.547047
F 55.716138 38.602482 12.173782
F 55.716137 46.324412 12.173782
F 55.711002 51.486147 8.547431
F 55.711002 36.042287 8.547431
F 55.711002 43.764218 8.547431
F 55.713382 51.485494 11.265567
F 55.713382 36.041635 11.265567
F 55.713382 43.763566 11.265567
F 55.744121 38.601744 14.886436
F 55.744121 46.323675 14.886436
F 57.943001 47.617836 11.271967
F 57.943001 39.895906 11.271967
F 57.954503 50.192999 14.901905
F 57.954503 42.471069 14.901905
F 57.940573 50.193871 12.175579
F 57.940573 42.471942 12.175579
F 57.938891 47.617243 8.542859
F 57.938891 39.895313 8.542859
F 60.171551 38.609481 12.181568
F 60.171551 46.331412 12.181568
F 60.169775 51.479273 8.546317
F 60.169775 36.035413 8.546316
F 60.169775 43.757344 8.546316
F 60.171596 51.479579 11.274838
F 60.171596 36.035719 11.274838
F 60.171596 43.757650 11.274838
F 60.182349 38.607316 14.908004
F 60.182349 46.329246 14.908004
F 53.724298 47.643751 18.512355
F 53.724298 39.921821 18.512356
F 62.422700 47.622579 18.551092
F 62.422700 39.900649 18.551092
F 53.587909 50.131314 0.310164
F 53.587910 42.409384 0.310164
F 62.403068 50.192505 0.357796
F 62.403068 42.470576 0.357796
F 53.736801 50.146403 19.472377
F 53.736801 42.424473 19.472377
F 62.422602 50.188747 19.468006
F 62.422602 42.466818 19.468006
F 53.579737 47.655482 15.824799
F 53.579738 39.933552 15.824799
F 62.404425 47.619378 15.823945
F 62.404425 39.897448 15.823945
F 55.865724 38.589487 19.467825
F 55.865724 46.311418 19.467825
F 55.737904 51.492679 15.808921
F 55.737904 36.048819 15.808921
F 55.737904 43.770750 15.808921
F 55.869660 51.498480 18.518956
F 55.869660 36.054621 18.518956
F 55.869660 43.776551 18.518956
F 55.785938 38.593450 0.344662
F 55.785938 46.315380 0.344662
F 58.029276 47.630604 18.527664
F 58.029276 39.908674 18.527664
F 57.957788 50.194160 0.363044
F 57.957788 42.472231 0.363044
F 58.030609 50.179046 19.465777
F 58.030609 42.457116 19.465777
F 57.959907 47.620576 15.805796
F 57.959907 39.898646 15.805795
F 60.216712 38.602479 19.466644
F 60.216712 46.324409 19.466644
F 60.178334 51.480286 15.817883
F 60.178334 36.036426 15.817883
F 60.178334 43.758356 15.817883
F 60.219273 51.487609 18.542470
F 60.219273 36.043750 18.542470
F 60.219273 43.765680 18.542470
F 60.185237 38.609031 0.358502
F 60.185237 46.330962 0.358502
F 57.957788 34.750300 0.363044
F 45.460464 34.756840 7.509627
F 45.471987 34.781346 4.777773
F 45.276890 34.749880 14.735423
F 45.352575 34.751117 12.012064
F 57.938974 34.750555 7.638889
F 57.940931 34.751418 4.908766
F 57.954503 34.749138 14.901905
F 57.940573 34.750011 12.175579
F 49.922473 34.765717 4.842485
F 62.399162 34.748741 7.637612
F 53.528745 34.753637 14.896225
F 42.848878 38.604919 0.092692
F 42.848878 46.326850 0.092693
F 44.972096 47.625035 25.650659
F 44.972096 39.903105 25.650660
F 44.891679 50.187513 29.289522
F 44.891679 42.465583 29.289522
F 44.949202 50.185773 26.568955
F 44.949202 42.463844 26.568955
F 45.030794 47.626860 22.930134
F 45.030794 39.904930 22.930134
F 47.142946 38.598644 26.630096
F 47.142946 46.320574 26.630096
F 47.220931 51.490881 22.988146
F 47.220931 36.047021 22.988146
F 47.220931 43.768952 22.988146
F 47.167131 51.489125 25.704894
F 47.167131 36.045266 25.704894
F 47.167131 43.767196 25.704894
F 47.092957 38.601841 29.347021
F 47.092957 46.323771 29.347021
F 49.344636 47.633266 25.761135
F 49.344636 39.911336 25.761135
F 49.281471 50.181381 29.406084
F 49.281471 42.459452 29.406084
F 49.321297 50.178171 26.694202
F 49.321297 42.456241 26.694202
F 49.387214 47.637394 23.050932
F 49.387214 39.915464 23.050932
F 51.491182 38.590634 26.749537
F 51.491182 46.312564 26.749537
F 42.828721 51.483815 22.871713
F 42.828721 36.039955 22.871713
F 42.828721 43.761886 22.871713
F 51.542455 51.501624 23.109369
F 51.542455 36.057764 23.109369
F 51.542455 43.779695 23.109369
F 51.508372 51.500246 25.807354
F 51.508372 36.056386 25.807353
F 51.508372 43.778317 25.807354
F 51.459045 38.594071 29.452805
F 51.459045 46.316001 29.452805
F 44.812242 47.621985 32.920025
F 44.812242 39.900055 32.920025
F 44.738146 50.184450 36.537663
F 44.738146 42.462520 36.537663
F 44.789277 50.187750 33.821749
F 44.789277 42.465820 33.821749
F 44.868396 47.624198 30.201790
F 44.868396 39.902268 30.201790
F 46.996827 38.602814 33.882184
F 46.996827 46.324744 33.882184
F 47.068656 51.488236 30.263886
F 47.068656 36.044376 30.263886
F 47.068656 43.766307 30.263886
F 47.020778 51.484571 32.979238
F 47.020778 36.040711 32.979238
F 47.020778 43.762641 32.979238
F 46.952266 38.601644 36.594901
F 46.952266 46.323574 36.594901
F 49.220880 47.626133 33.039660
F 49.220880 39.904203 33.039660
F 49.162526 50.184049 36.657452
F 49.162526 42.462119 36.657452
F 49.197588 50.184462 33.946557
F 49.197588 42.462532 33.946557
F 49.258486 47.629440 30.327385
F 49.258486 39.907510 30.327385
F 51.395921 38.601577 34.002906
F 51.395921 46.323507 34.002906
F 51.442209 51.492781 30.382570
F 51.442209 36.048921 30.382570
F 51.442209 43.770852 30.382570
F 51.412383 51.490104 33.090297
F 51.412383 36.046244 33.090297
F 51.412383 43.768174 33.090297
F 51.374229 38.603323 36.711641
F 51.374229 46.325253 36.711640
F 44.720657 47.588964 40.165220
F 44.720657 39.867034 40.165220
F 45.054335 50.184615 22.006181
F 45.054335 42.462685 22.006181
F 44.708583 50.155125 41.089660
F 44.708583 42.433196 41.089660
F 44.717576 47.615341 37.436800
F 44.717576 39.893411 37.436800
F 46.926543 38.569401 41.140506
F 46.926543 46.291332 41.140506
F 46.929546 51.480109 37.490266
F 46.929546 36.036250 37.490266
F 46.929546 43.758180 37.490266
F 46.921570 51.462098 40.209867
F 46.921570 36.018239 40.209867
F 46.921570 43.740169 40.209867
F 47.242145 38.597770 22.060862
F 47.242145 46.319700 22.060862
F 49.140198 47.583347 40.254046
F 49.140198 39.861417 40.254046
F 49.410319 50.174396 22.105281
F 49.410319 42.452466 22.105281
F 49.129062 50.145994 41.112556
F 49.129062 42.424064 41.112555
F 49.141666 47.616330 37.543879
F 49.141666 39.894401 37.543879
F 51.346182 38.568405 41.187450
F 51.346182 46.290335 41.187450
F 51.354456 51.480252 37.594482
F 51.354456 36.036392 37.594482
F 51.354456 43.758323 37.594482
F 51.344154 51.458542 40.297991
F 51.344154 36.014682 40.297991
F 51.344154 43.736613 40.297991
F 42.850972 38.605545 21.954723
F 42.850972 46.327476 21.954723
F 51.558974 38.576659 22.157992
F 51.558974 46.298589 22.157992
F 53.675490 47.640406 25.832661
F 53.675490 39.918476 25.832661
F 62.420347 47.622094 25.836687
F 62.420347 39.900164 25.836688
F 53.636596 50.176995 29.480310
F 53.636596 42.455065 29.480310
F 62.416402 50.189689 29.478083
F 62.416402 42.467759 29.478084
F 53.669777 50.173604 26.777064
F 53.669777 42.451674 26.777064
F 62.420625 50.188893 26.752077
F 62.420625 42.466963 26.752077
F 53.709121 47.645776 23.134747
F 53.709121 39.923846 23.134747
F 62.423081 47.622590 23.110958
F 62.423081 39.900660 23.110957
F 55.839620 38.594884 26.773577
F 55.839620 46.316814 26.773577
F 55.860066 51.497248 23.126108
F 55.860066 36.053388 23.126108
F 55.860066 43.775319 23.126108
F 55.838603 51.493936 25.838183
F 55.838603 36.050076 25.838183
F 55.838603 43.772007 25.838183
F 55.814366 38.598341 29.486439
F 55.814366 46.320271 29.486439
F 58.017236 47.628352 25.836930
F 58.017236 39.906422 25.836931
F 58.003059 50.184585 29.481955
F 58.003059 42.462656 29.481955
F 58.018372 50.181762 26.763437
F 58.018372 42.459832 26.763437
F 58.029015 47.630829 23.118826
F 58.029015 39.908900 23.118826
F 60.213252 38.602770 26.756411
F 60.213252 46.324700 26.756411
F 60.218732 51.487446 23.114073
F 60.218732 36.043586 23.114073
F 60.218732 43.765517 23.114073
F 60.212550 51.485947 25.836170
F 60.212550 36.042088 25.836170
F 60.212550 43.764018 25.836170
F 60.204559 38.604530 29.478994
F 60.204559 46.326460 29.478994
F 53.601692 47.629112 33.118488
F 53.601692 39.907182 33.118488
F 62.412276 47.620723 33.118828
F 62.412276 39.898793 33.118828
F 53.576166 50.183195 36.745246
F 53.576166 42.461265 36.745246
F 62.408197 50.191171 36.759434
F 62.408197 42.469242 36.759434
F 53.594936 50.183466 34.034851
F 53.594936 42.461536 34.034851
F 62.412635 50.190262 34.031834
F 62.412635 42.468332 34.031834
F 53.630520 47.631628 30.410224
F 53.630520 39.909698 30.410224
F 62.416802 47.621560 30.392103
F 62.416802 39.899630 30.392103
F 55.790229 38.601044 34.045776
F 55.790229 46.322975 34.045776
F 55.814716 51.490708 30.411457
F 55.814716 36.046849 30.411457
F 55.814716 43.768779 30.411457
F 55.791698 51.488469 33.126295
F 55.791698 36.044609 33.126295
F 55.791698 43.766540 33.126295
F 55.772133 38.601825 36.763041
F 55.772133 46.323755 36.763041
F 57.988675 47.624766 33.123892
F 57.988675 39.902836 33.123892
F 57.975396 50.188501 36.763836
F 57.975396 42.466572 36.763836
F 57.989782 50.185827 34.041943
F 57.989782 42.463897 34.041943
F 58.004609 47.627444 30.403888
F 58.004609 39.905515 30.403888
F 60.197180 38.605263 34.035583
F 60.197180 46.327193 34.035583
F 60.205450 51.485176 30.396525
F 60.205450 36.041317 30.396525
F 60.205450 43.763247 30.396525
F 60.196259 51.483330 33.120348
F 60.196259 36.039471 33.120348
F 60.196259 43.761401 33.120348
F 60.189015 38.606759 36.760733
F 60.189015 46.328690 36.760733
F 53.557269 47.624633 40.367813
F 53.557269 39.902703 40.367813
F 62.405522 47.619621 40.399296
F 62.405522 39.897691 40.399296
F 53.713266 50.161666 22.170289
F 53.713266 42.439737 22.170289
F 62.423322 50.188536 22.194232
F 62.423322 42.466607 22.194232
F 53.526594 50.184998 41.281847
F 53.526594 42.463068 41.281847
F 62.404589 50.191665 41.310621
F 62.404589 42.469735 41.310621
F 53.563875 47.624589 37.655375
F 53.563875 39.902659 37.655375
F 62.408875 47.620233 37.671120
F 62.408875 39.898303 37.671120
F 55.754814 38.604416 41.306261
F 55.754814 46.326346 41.306261
F 55.767869 51.485335 37.679695
F 55.767868 36.041476 37.679694
F 55.767868 43.763406 37.679695
F 55.747826 51.481826 40.399596
F 55.747826 36.037966 40.399596
F 55.747826 43.759897 40.399596
F 55.861677 38.591718 22.181011
F 55.861677 46.313648 22.181011
F 57.967395 47.623640 40.400748
F 57.967395 39.901710 40.400748
F 58.029348 50.180766 22.185783
F 58.029348 42.458836 22.185783
F 57.961010 50.190028 41.317935
F 57.961010 42.468098 41.317935
F 57.976565 47.623857 37.677589
F 57.976565 39.901927 37.677589
F 60.183549 38.607576 41.312870
F 60.183549 46.329506 41.312870
F 60.189113 51.482688 37.674967
F 60.189113 36.038828 37.674967
F 60.189113 43.760759 37.674967
F 60.180228 51.480896 40.401706
F 60.180228 36.037036 40.401706
F 60.180228 43.758967 40.401706
F 60.218750 38.602126 22.189926
F 60.218751 46.324056 22.189926
F 45.467409 55.373330 3.856881
F 45.467409 63.095260 3.856881
F 45.460464 57.922630 7.509627
F 45.460464 65.644561 7.509627
F 45.471987 57.947135 4.777773
F 45.471987 65.669066 4.777774
F 45.080719 55.341597 1.117513
F 45.080720 63.063528 1.117513
F 47.691434 54.073843 4.828612
F 47.691434 61.795773 4.828613
F 47.301347 59.187000 1.173077
F 47.301347 66.908931 1.173077
F 47.706957 59.241581 3.897207
F 47.706957 66.963512 3.897207
F 47.690530 54.054142 7.550755
F 47.690529 61.776072 7.550755
F 49.856350 55.405309 3.879048
F 49.856349 63.127240 3.879048
F 49.889831 57.903230 7.557254
F 49.889831 65.625162 7.557254
F 49.922473 57.931506 4.842485
F 49.922473 65.653438 4.842485
F 49.448363 55.280187 1.180532
F 49.448363 63.002119 1.180533
F 43.232141 54.084681 4.728681
F 43.232142 61.806611 4.728681
F 42.870255 59.199534 1.057909
F 42.870255 66.921465 1.057909
F 43.241559 59.235663 3.803206
F 43.241560 66.957594 3.803206
F 43.226342 54.060071 7.458202
F 43.226342 61.782001 7.458203
F 45.372858 55.339380 11.122020
F 45.372858 63.061311 11.122020
F 45.276890 57.915669 14.735423
F 45.276890 65.637600 14.735423
F 45.352575 57.916907 12.012064
F 45.352576 65.638838 12.012064
F 45.440831 55.342926 8.400341
F 45.440831 63.064857 8.400341
F 47.579769 54.046608 12.067378
F 47.579769 61.768539 12.067378
F 47.677194 59.209984 8.449201
F 47.677194 66.931915 8.449201
F 47.602121 59.207704 11.163346
F 47.602121 66.929635 11.163346
F 47.491954 54.044599 14.779363
F 47.491954 61.766529 14.779363
F 49.797342 55.358862 11.203224
F 49.797341 63.080794 11.203224
F 49.696385 57.908945 14.836446
F 49.696384 65.630877 14.836446
F 49.772511 57.898166 12.137947
F 49.772511 65.620097 12.137947
F 49.873754 55.364005 8.503610
F 49.873753 63.085936 8.503610
F 43.120479 54.054005 11.961790
F 43.120479 61.775935 11.961790
F 43.207448 59.205474 8.349306
F 43.207448 66.927405 8.349306
F 43.142142 59.201543 11.068848
F 43.142142 66.923474 11.068848
F 43.047453 54.052134 14.683835
F 43.047453 61.774064 14.683835
F 45.142519 55.348492 18.357616
F 45.142519 63.070422 18.357616
F 45.066648 57.905555 0.150430
F 45.066648 65.627486 0.150430
F 45.118230 57.904896 19.284715
F 45.118230 65.626827 19.284715
F 45.250466 55.341112 15.635560
F 45.250466 63.063042 15.635560
F 47.301083 54.038916 19.345152
F 47.301083 61.760846 19.345152
F 47.472412 59.212617 15.698547
F 47.472412 66.934548 15.698547
F 47.324960 59.215136 18.409885
F 47.324960 66.937066 18.409885
F 47.251444 54.027829 0.195421
F 47.251443 61.749759 0.195421
F 49.490445 55.349849 18.469707
F 49.490445 63.071780 18.469707
F 49.326028 57.797570 0.140509
F 49.326028 65.519501 0.140509
F 49.457990 57.888162 19.393876
F 49.457990 65.610093 19.393876
F 49.631906 55.375201 15.775305
F 49.631905 63.097132 15.775305
F 42.918374 54.049652 19.229455
F 42.918374 61.771582 19.229455
F 51.588411 53.996853 19.469564
F 51.588411 61.718783 19.469564
F 43.027954 59.201652 15.588833
F 43.027954 66.923583 15.588833
F 42.939528 59.205776 18.313354
F 42.939528 66.927707 18.313354
F 51.608063 59.225812 18.492551
F 51.608063 66.947743 18.492551
F 51.525294 53.891830 0.200732
F 51.525294 61.613761 0.200732
F 53.552987 55.363898 3.953635
F 53.552988 63.085830 3.953634
F 62.400725 55.340735 3.998474
F 62.400725 63.062665 3.998474
F 53.520680 57.894698 7.614898
F 53.520680 65.616630 7.614898
F 62.399162 57.914530 7.637612
F 62.399162 65.636461 7.637612
F 53.523559 57.894535 4.912841
F 53.523559 65.616467 4.912841
F 62.399933 57.914421 4.907978
F 62.399933 65.636351 4.907978
F 53.573457 55.306277 1.246859
F 53.573457 63.028208 1.246858
F 62.406943 55.342434 1.269348
F 62.406943 63.064365 1.269348
F 55.721453 54.043848 4.913696
F 55.721453 61.765778 4.913696
F 55.735678 59.205833 1.272426
F 55.735678 66.927764 1.272426
F 55.716902 59.209268 3.991716
F 55.716902 66.931199 3.991716
F 55.711537 54.046197 7.632719
F 55.711537 61.768127 7.632719
F 57.946224 55.340519 4.006424
F 57.946224 63.062450 4.006424
F 57.938974 57.916344 7.638889
F 57.938974 65.638275 7.638889
F 57.940931 57.917207 4.908766
F 57.940931 65.639138 4.908766
F 57.973565 55.349027 1.279051
F 57.973565 63.070957 1.279051
F 60.173854 54.052684 4.910248
F 60.173854 61.774614 4.910247
F 60.179730 59.204782 1.271298
F 60.179730 66.926712 1.271298
F 60.171266 59.201769 3.999815
F 60.171266 66.923700 3.999815
F 60.170240 54.053431 7.638707
F 60.170240 61.775361 7.638707
F 53.519097 55.360508 11.260510
F 53.519098 63.082439 11.260510
F 62.400510 55.340739 11.276320
F 62.400510 63.062670 11.276320
F 53.528745 57.919426 14.896225
F 53.528745 65.641357 14.896225
F 62.404161 57.913454 14.913790
F 62.404161 65.635384 14.913790
F 53.518791 57.901552 12.196280
F 53.518791 65.623483 12.196280
F 62.399772 57.914395 12.185396
F 62.399772 65.636325 12.185396
F 53.518724 55.358293 8.560285
F 53.518724 63.080224 8.560285
F 62.399407 55.340570 8.547047
F 62.399407 63.062501 8.547047
F 55.716138 54.046341 12.173782
F 55.716138 61.768271 12.173782
F 55.711002 59.208076 8.547431
F 55.711002 66.930007 8.547431
F 55.713382 59.207424 11.265567
F 55.713382 66.929355 11.265567
F 55.744121 54.045604 14.886436
F 55.744121 61.767534 14.886436
F 57.943001 55.339764 11.271967
F 57.943001 63.061695 11.271967
F 57.954503 57.914928 14.901905
F 57.954503 65.636859 14.901905
F 57.940573 57.915800 12.175579
F 57.940573 65.637731 12.175579
F 57.938891 55.339172 8.542859
F 57.938891 63.061102 8.542859
F 60.171551 54.053340 12.181568
F 60.171551 61.775271 12.181568
F 60.169775 59.201203 8.546316
F 60.169775 66.923134 8.546316
F 60.171596 59.201509 11.274838
F 60.171596 66.923439 11.274838
F 60.182349 54.051175 14.908004
F 60.182349 61.773105 14.908004
F 53.724298 55.365680 18.512356
F 53.724298 63.087611 18.512356
F 62.422700 55.344508 18.551092
F 62.422700 63.066439 18.551092
F 53.587910 57.853243 0.310164
F 53.587910 65.575174 0.310164
F 62.403068 57.914434 0.357796
F 62.403068 65.636365 0.357796
F 53.736801 57.868332 19.472377
F 53.736801 65.590262 19.472377
F 62.422602 57.910677 19.468006
F 62.422602 65.632607 19.468006
F 53.579737 55.377410 15.824799
F 53.579738 63.099341 15.824799
F 62.404425 55.341307 15.823945
F 62.404425 63.063237 15.823945
F 55.865724 54.033347 19.467825
F 55.865724 61.755277 19.467825
F 55.737904 59.214608 15.808921
F 55.737904 66.936539 15.808921
F 55.869660 59.220410 18.518956
F 55.869660 66.942341 18.518956
F 55.785938 54.037309 0.344662
F 55.785938 61.759239 0.344662
F 58.029276 55.352533 18.527664
F 58.029276 63.074464 18.527664
F 57.957788 57.916090 0.363044
F 57.957788 65.638020 0.363044
F 58.030609 57.900975 19.465777
F 58.030609 65.622906 19.465777
F 57.959907 55.342505 15.805796
F 57.959907 63.064435 15.805795
F 60.216712 54.046338 19.466644
F 60.216712 61.768268 19.466644
F 60.178334 59.202215 15.817883
F 60.178334 66.924146 15.817883
F 60.219273 59.209539 18.542470
F 60.219273 66.931470 18.542470
F 60.185237 54.052891 0.358502
F 60.185237 61.774821 0.358502
F 47.251444 69.471690 0.195421
F 47.491954 69.488460 14.779363
F 51.588411 69.440714 19.469564
F 51.525294 69.335692 0.200732
F 55.721452 69.487709 4.913696
F 55.711536 69.490058 7.632719
F 60.173854 69.496545 4.910248
F 60.170240 69.497292 7.638707
F 55.785938 69.481170 0.344662
F 55.716137 69.490202 12.173782
F 55.744121 69.489465 14.886436
F 60.171551 69.497201 12.181568
F 60.182349 69.495036 14.908004
F 60.216712 69.490199 19.466644
F 47.579769 69.490469 12.067378
F 43.047453 69.495995 14.683835
F 60.185237 69.496751 0.358502
F 47.301083 69.482777 19.345152
F 42.918374 69.493512 19.229455
F 55.865724 69.477207 19.467825
F 42.848878 54.048779 0.092693
F 42.848878 69.492640 0.092693
F 42.848878 61.770709 0.092692
F 44.972096 55.346964 25.650660
F 44.972096 63.068895 25.650660
F 44.891679 57.909442 29.289522
F 44.891679 65.631373 29.289522
F 44.949202 57.907703 26.568955
F 44.949202 65.629633 26.568955
F 45.030794 55.348789 22.930134
F 45.030794 63.070719 22.930134
F 47.142946 54.042503 26.630096
F 47.142946 61.764433 26.630096
F 47.220931 59.212811 22.988146
F 47.220931 66.934741 22.988146
F 47.167131 59.211055 25.704894
F 47.167131 66.932986 25.704894
F 47.092957 54.045700 29.347021
F 47.092957 61.767630 29.347021
F 49.344636 55.355195 25.761135
F 49.344636 63.077125 25.761135
F 49.281471 57.903310 29.406084
F 49.281471 65.625241 29.406084
F 49.321297 57.900100 26.694202
F 49.321297 65.622031 26.694202
F 49.387214 55.359323 23.050932
F 49.387214 63.081254 23.050932
F 51.491182 54.034493 26.749537
F 51.491182 61.756424 26.749537
F 42.828721 59.205744 22.871713
F 42.828721 66.927675 22.871713
F 51.542455 59.223553 23.109369
F 51.542455 66.945484 23.109369
F 51.508372 59.222176 25.807354
F 51.508372 66.944107 25.807354
F 51.459045 54.037930 29.452805
F 51.459045 61.759860 29.452805
F 44.812242 55.343914 32.920025
F 44.812242 63.065845 32.920025
F 44.738146 57.906379 36.537663
F 44.738146 65.628310 36.537663
F 44.789277 57.909679 33.821749
F 44.789277 65.631610 33.821749
F 44.868396 55.346127 30.201790
F 44.868396 63.068058 30.201790
F 46.996827 54.046673 33.882184
F 46.996827 61.768604 33.882184
F 47.068656 59.210166 30.263886
F 47.068656 66.932097 30.263886
F 47.020778 59.206500 32.979238
F 47.020778 66.928431 32.979238
F 46.952266 54.045503 36.594901
F 46.952266 61.767433 36.594901
F 49.220880 55.348062 33.039660
F 49.220880 63.069993 33.039660
F 49.162526 57.905978 36.657453
F 49.162526 65.627909 36.657452
F 49.197588 57.906391 33.946557
F 49.197588 65.628322 33.946557
F 49.258486 55.351369 30.327385
F 49.258486 63.073299 30.327385
F 51.395921 54.045437 34.002906
F 51.395921 61.767367 34.002906
F 51.442209 59.214710 30.382570
F 51.442209 66.936641 30.382570
F 51.412383 59.212033 33.090297
F 51.412383 66.933964 33.090297
F 51.374229 54.047182 36.711641
F 51.374229 61.769112 36.711641
F 44.720657 55.310893 40.165220
F 44.720657 63.032824 40.165220
F 45.054335 57.906544 22.006181
F 45.054335 65.628475 22.006181
F 44.708583 57.877054 41.089660
F 44.708583 65.598985 41.089660
F 44.717576 55.337270 37.436800
F 44.717576 63.059200 37.436800
F 46.926543 54.013260 41.140506
F 46.926543 61.735191 41.140506
F 46.929546 59.202039 37.490266
F 46.929546 66.923970 37.490266
F 46.921570 59.184028 40.209867
F 46.921570 66.905959 40.209867
F 47.242145 54.041629 22.060862
F 47.242145 61.763559 22.060862
F 49.140198 55.305276 40.254046
F 49.140198 63.027207 40.254046
F 49.410319 57.896325 22.105281
F 49.410319 65.618256 22.105281
F 49.129062 57.867923 41.112555
F 49.129062 65.589854 41.112555
F 49.141666 55.338260 37.543879
F 49.141666 63.060190 37.543879
F 51.346182 54.012264 41.187450
F 51.346182 61.734194 41.187450
F 51.354456 59.202182 37.594482
F 51.354456 66.924113 37.594482
F 51.344154 59.180471 40.297991
F 51.344154 66.902402 40.297991
F 42.850973 54.049405 21.954723
F 42.850973 61.771335 21.954723
F 51.558974 54.020518 22.157992
F 51.558974 61.742448 22.157992
F 53.675490 55.362335 25.832661
F 53.675490 63.084265 25.832661
F 62.420347 55.344023 25.836687
F 62.420347 63.065954 25.836688
F 53.636596 57.898924 29.480310
F 53.636596 65.620855 29.480310
F 62.416402 57.911618 29.478083
F 62.416402 65.633549 29.478084
F 53.669777 57.895533 26.777064
F 53.669777 65.617464 26.777063
F 62.420625 57.910822 26.752077
F 62.420625 65.632752 26.752077
F 53.709121 55.367705 23.134747
F 53.709120 63.089635 23.134747
F 62.423081 55.344519 23.110958
F 62.423081 63.066449 23.110957
F 55.839620 54.038743 26.773577
F 55.839620 61.760673 26.773577
F 55.860066 59.219177 23.126108
F 55.860066 66.941108 23.126108
F 55.838603 59.215865 25.838183
F 55.838603 66.937796 25.838183
F 55.814366 54.042200 29.486439
F 55.814366 61.764130 29.486439
F 58.017236 55.350281 25.836930
F 58.017236 63.072211 25.836931
F 58.003059 57.906515 29.481955
F 58.003059 65.628445 29.481955
F 58.018372 57.903691 26.763437
F 58.018372 65.625622 26.763437
F 58.029015 55.352759 23.118826
F 58.029015 63.074689 23.118826
F 60.213252 54.046629 26.756411
F 60.213252 61.768559 26.756411
F 60.218732 59.209376 23.114073
F 60.218732 66.931307 23.114073
F 60.212550 59.207877 25.836170
F 60.212550 66.929808 25.836170
F 60.204559 54.048389 29.478994
F 60.204559 61.770319 29.478994
F 53.601692 55.351041 33.118488
F 53.601692 63.072971 33.118488
F 62.412276 55.342652 33.118828
F 62.412276 63.064582 33.118828
F 53.576166 57.905124 36.745246
F 53.576166 65.627055 36.745246
F 62.408197 57.913101 36.759434
F 62.408197 65.635031 36.759434
F 53.594936 57.905395 34.034851
F 53.594936 65.627326 34.034851
F 62.412635 57.912191 34.031834
F 62.412635 65.634122 34.031834
F 53.630520 55.353557 30.410224
F 53.630520 63.075488 30.410224
F 62.416802 55.343489 30.392103
F 62.416802 63.065419 30.392103
F 55.790229 54.044904 34.045776
F 55.790229 61.766834 34.045776
F 55.814716 59.212638 30.411457
F 55.814716 66.934569 30.411457
F 55.791698 59.210399 33.126295
F 55.791698 66.932329 33.126295
F 55.772134 54.045684 36.763041
F 55.772133 61.767614 36.763041
F 57.988675 55.346695 33.123892
F 57.988675 63.068626 33.123892
F 57.975396 57.910430 36.763836
F 57.975396 65.632361 36.763836
F 57.989782 57.907756 34.041943
F 57.989782 65.629687 34.041943
F 58.004609 55.349374 30.403888
F 58.004609 63.071304 30.403888
F 60.197180 54.049122 34.035584
F 60.197180 61.771052 34.035583
F 60.205450 59.207106 30.396525
F 60.205450 66.929037 30.396525
F 60.196259 59.205260 33.120348
F 60.196259 66.927191 33.120348
F 60.189015 54.050619 36.760733
F 60.189015 61.772549 36.760733
F 53.557269 55.346562 40.367813
F 53.557269 63.068492 40.367813
F 62.405522 55.341550 40.399296
F 62.405522 63.063480 40.399296
F 53.713266 57.883596 22.170289
F 53.713266 65.605527 22.170289
F 62.423322 57.910465 22.194232
F 62.423322 65.632396 22.194232
F 53.526594 57.906927 41.281847
F 53.526594 65.628858 41.281847
F 62.404589 57.913594 41.310621
F 62.404589 65.635525 41.310621
F 53.563875 55.346518 37.655375
F 53.563875 63.068448 37.655375
F 62.408875 55.342162 37.671120
F 62.408875 63.064092 37.671120
F 55.754814 54.048275 41.306261
F 55.754814 61.770205 41.306261
F 55.767868 59.207265 37.679694
F 55.767868 66.929196 37.679694
F 55.747826 59.203756 40.399596
F 55.747826 66.925687 40.399596
F 55.861677 54.035577 22.181011
F 55.861676 61.757507 22.181011
F 57.967395 55.345568 40.400748
F 57.967395 63.067499 40.400748
F 58.029348 57.902695 22.185783
F 58.029348 65.624626 22.185783
F 57.961010 57.911957 41.317935
F 57.961010 65.633888 41.317935
F 57.976565 55.345786 37.677589
F 57.976565 63.067716 37.677589
F 60.183549 54.051435 41.312870
F 60.183549 61.773365 41.312870
F 60.189113 59.204618 37.674967
F 60.189113 66.926549 37.674967
F 60.180228 59.202826 40.401706
F 60.180228 66.924756 40.401706
F 60.218750 54.045985 22.189926
F 60.218750 61.767916 22.189926
F 51.491182 69.478354 26.749537
F 60.189015 69.494480 36.760733
F 51.459045 69.481791 29.452805
F 51.395921 69.489297 34.002906
F 51.374229 69.491043 36.711640
F 51.346182 69.456125 41.187450
F 51.558974 69.464379 22.157992
F 60.197180 69.492983 34.035583
F 60.183549 69.495296 41.312870
F 60.204559 69.492250 29.478994
F 46.926543 69.457121 41.140506
F 60.213252 69.490490 26.756411
F 60.218751 69.489846 22.189926
F 55.754814 69.492136 41.306261
F 55.861677 69.479438 22.181011
F 55.772133 69.489545 36.763041
F 47.142946 69.486364 26.630096
F 47.092957 69.489561 29.347021
F 46.996827 69.490534 33.882184
F 46.952266 69.489364 36.594901
F 47.242145 69.485490 22.060862
F 42.850972 69.493265 21.954723
F 55.839620 69.482604 26.773577
F 55.814366 69.486061 29.486439
F 55.790229 69.488764 34.045776
F 80.233092 1.286986 3.997217
F 80.233092 9.008915 3.997217
F 80.233092 16.730845 3.997217
F 71.316549 1.286982 3.997231
F 71.316549 9.008911 3.997231
F 71.316549 16.730841 3.997231
F 80.233088 3.860963 7.637371
F 80.233088 11.582893 7.637371
F 71.316521 3.860973 7.637378
F 71.316521 11.582902 7.637378
F 80.233092 3.860963 4.907255
F 80.233092 11.582893 4.907255
F 71.316534 3.860971 4.907255
F 71.316534 11.582900 4.907255
F 80.233089 1.286986 1.267102
F 80.233089 9.008915 1.267102
F 80.233089 16.730845 1.267101
F 71.316645 1.287005 1.267124
F 71.316645 9.008934 1.267124
F 71.316645 16.730864 1.267124
F 82.462225 7.721928 4.907255
F 82.462225 15.443858 4.907255
F 78.003959 15.443857 0.357063
F 64.629354 7.721826 4.907611
F 64.629354 15.443756 4.907611
F 78.003959 7.721927 0.357063
F 73.545692 7.721929 4.907256
F 73.545692 15.443859 4.907256
F 69.088705 15.443579 19.467970
F 82.462226 5.147949 1.267101
F 82.462226 12.869879 1.267101
F 64.630464 5.148230 1.267647
F 64.630464 12.870160 1.267647
F 73.545697 5.147951 1.267103
F 73.545697 12.869880 1.267103
F 82.462227 5.147949 3.997218
F 82.462227 12.869879 3.997218
F 64.628868 5.147907 3.997559
F 64.628868 12.869837 3.997559
F 73.545688 5.147948 3.997220
F 73.545688 12.869878 3.997220
F 82.462230 7.721930 7.637373
F 82.462230 15.443860 7.637373
F 69.088705 7.721649 19.467970
F 64.628688 7.721987 7.637563
F 64.628688 15.443917 7.637563
F 69.087715 15.443786 0.357046
F 73.545683 7.721930 7.637374
F 73.545683 15.443860 7.637374
F 73.545683 0.000001 7.637374
F 84.691367 1.286983 3.997220
F 84.691367 9.008912 3.997220
F 84.691367 16.730842 3.997220
F 66.858266 1.286987 3.997363
F 66.858266 9.008916 3.997362
F 66.858266 16.730847 3.997363
F 75.774828 1.286985 3.997218
F 75.774828 9.008914 3.997218
F 75.774828 16.730845 3.997218
F 84.691368 3.860968 7.637375
F 84.691368 11.582897 7.637375
F 66.858008 3.861018 7.637425
F 66.858008 11.582947 7.637425
F 75.774823 3.860964 7.637372
F 75.774823 11.582893 7.637372
F 84.691380 3.860970 4.907251
F 84.691380 11.582899 4.907251
F 66.858135 3.861000 4.907302
F 66.858135 11.582929 4.907302
F 75.774827 3.860964 4.907255
F 75.774826 11.582893 4.907255
F 84.691381 1.286979 1.267097
F 84.691381 9.008908 1.267097
F 84.691381 16.730838 1.267097
F 66.859206 1.287174 1.267362
F 66.859206 9.009103 1.267362
F 66.859206 16.731033 1.267362
F 75.774831 1.286987 1.267103
F 75.774831 9.008916 1.267103
F 75.774831 16.730846 1.267103
F 69.087406 7.721930 4.907282
F 69.087406 15.443860 4.907282
F 69.087406 0.000001 4.907282
F 78.003960 7.721928 4.907255
F 78.003960 15.443858 4.907255
F 69.087715 7.721856 0.357045
F 69.087530 5.147965 1.267145
F 69.087530 12.869895 1.267145
F 78.003957 5.147950 1.267102
F 78.003957 12.869880 1.267102
F 69.087348 5.147934 3.997252
F 69.087348 12.869864 3.997252
F 78.003960 5.147950 3.997217
F 78.003960 12.869880 3.997217
F 69.087322 7.721949 7.637399
F 69.087322 15.443879 7.637399
F 69.087322 0.000020 7.637399
F 78.003957 7.721928 7.637371
F 78.003957 15.443858 7.637371
F 78.003965 12.869881 18.557831
F 80.233092 1.286986 11.277525
F 80.233092 9.008915 11.277525
F 80.233092 16.730845 11.277525
F 71.316539 1.286980 11.277523
F 71.316539 9.008909 11.277523
F 71.316539 16.730839 11.277523
F 80.233089 3.860963 14.917678
F 80.233089 11.582893 14.917678
F 71.316584 3.860958 14.917645
F 71.316584 11.582887 14.917645
F 80.233093 3.860964 12.187563
F 80.233093 11.582893 12.187563
F 71.316531 3.860970 12.187545
F 71.316531 11.582900 12.187545
F 80.233090 1.286986 8.547409
F 80.233090 9.008915 8.547409
F 80.233090 16.730845 8.547409
F 71.316525 1.286977 8.547403
F 71.316525 9.008906 8.547403
F 71.316525 16.730837 8.547403
F 82.462227 7.721929 12.187563
F 82.462227 15.443859 12.187562
F 78.003965 5.147951 18.557831
F 64.629013 7.721905 12.186785
F 64.629013 15.443835 12.186785
F 69.088762 12.870169 18.557486
F 73.545688 7.721930 12.187559
F 73.545688 15.443860 12.187559
F 73.545688 0.000001 12.187559
F 82.462222 5.147950 8.547409
F 82.462222 12.869879 8.547409
F 64.628594 5.147860 8.547232
F 64.628594 12.869790 8.547232
F 73.545682 5.147947 8.547407
F 73.545682 12.869877 8.547407
F 82.462235 5.147948 11.277527
F 82.462235 12.869877 11.277527
F 64.629002 5.147940 11.277174
F 64.629002 12.869869 11.277174
F 73.545687 5.147948 11.277525
F 73.545687 12.869877 11.277525
F 82.462232 7.721931 14.917680
F 82.462232 15.443861 14.917680
F 69.088762 5.148239 18.557486
F 64.631116 7.721491 14.916195
F 64.631116 15.443421 14.916195
F 78.003957 12.869880 15.827716
F 73.545700 7.721926 14.917671
F 73.545700 15.443856 14.917671
F 75.774826 16.730845 15.827715
F 84.691377 1.286981 11.277528
F 84.691377 9.008910 11.277528
F 84.691377 16.730840 11.277528
F 66.858205 1.286973 11.277428
F 66.858205 9.008903 11.277428
F 66.858205 16.730833 11.277428
F 75.774827 1.286985 11.277525
F 75.774827 9.008914 11.277525
F 75.774827 16.730845 11.277525
F 84.691374 3.860969 14.917681
F 84.691374 11.582898 14.917681
F 66.858796 3.860845 14.917197
F 66.858796 11.582775 14.917197
F 75.774825 3.860963 14.917677
F 75.774825 11.582893 14.917677
F 84.691409 3.860977 12.187554
F 84.691409 11.582906 12.187554
F 66.858113 3.860986 12.187312
F 66.858113 11.582916 12.187312
F 75.774826 3.860964 12.187562
F 75.774826 11.582893 12.187562
F 84.691401 1.286974 8.547401
F 84.691401 9.008903 8.547401
F 84.691401 16.730833 8.547401
F 66.858050 1.286946 8.547353
F 66.858050 9.008875 8.547353
F 66.858050 16.730806 8.547353
F 75.774824 1.286985 8.547409
F 75.774824 9.008914 8.547409
F 75.774824 16.730845 8.547409
F 69.087360 7.721939 12.187492
F 69.087360 15.443869 12.187492
F 69.087360 0.000010 12.187492
F 78.003960 7.721928 12.187563
F 78.003960 15.443858 12.187563
F 78.003957 5.147950 15.827716
F 69.087310 5.147924 8.547386
F 69.087310 12.869854 8.547386
F 78.003956 5.147950 8.547409
F 78.003956 12.869880 8.547409
F 69.087354 5.147933 11.277509
F 69.087354 12.869863 11.277509
F 78.003960 5.147950 11.277525
F 78.003960 12.869880 11.277525
F 69.087599 7.721887 14.917536
F 69.087599 15.443817 14.917537
F 75.774826 9.008915 15.827715
F 78.003958 7.721928 14.917678
F 78.003958 15.443858 14.917678
F 69.087526 12.869908 15.827571
F 80.233093 1.286986 18.557832
F 80.233093 9.008915 18.557832
F 80.233093 16.730845 18.557832
F 71.316958 1.287074 18.557737
F 71.316958 9.009004 18.557737
F 71.316958 16.730934 18.557737
F 80.233089 3.860963 0.357063
F 80.233089 11.582893 0.357063
F 71.316582 3.860959 0.357069
F 71.316582 11.582888 0.357069
F 80.233094 3.860964 19.467870
F 80.233094 11.582893 19.467870
F 71.316962 3.860873 19.467908
F 71.316962 11.582802 19.467908
F 80.233091 1.286985 15.827716
F 80.233091 9.008914 15.827716
F 80.233091 16.730845 15.827716
F 71.316591 1.286994 15.827683
F 71.316591 9.008923 15.827683
F 71.316591 16.730853 15.827683
F 82.462227 7.721929 19.467870
F 82.462227 15.443859 19.467870
F 69.087525 5.147978 15.827571
F 64.638739 7.720091 19.468202
F 64.638739 15.442021 19.468201
F 78.003965 15.443857 19.467871
F 73.545800 7.721904 19.467881
F 73.545800 15.443834 19.467881
F 75.774826 1.286986 15.827715
F 82.462223 5.147949 15.827716
F 82.462223 12.869879 15.827716
F 64.630451 5.148217 15.826194
F 64.630451 12.870147 15.826194
F 73.545694 5.147950 15.827708
F 73.545694 12.869880 15.827708
F 82.462233 5.147948 18.557834
F 82.462233 12.869878 18.557834
F 64.639182 5.149897 18.554932
F 64.639182 12.871826 18.554932
F 73.545805 5.147975 18.557808
F 73.545805 12.869905 18.557808
F 82.462225 7.721929 0.357064
F 82.462225 15.443859 0.357064
F 78.003965 7.721927 19.467871
F 64.631621 7.721429 0.357044
F 64.631621 15.443359 0.357044
F 66.858841 16.730987 15.827265
F 73.545716 7.721923 0.357061
F 73.545716 15.443853 0.357062
F 66.858841 9.009057 15.827266
F 84.691375 1.286981 18.557834
F 84.691375 9.008910 18.557834
F 84.691375 16.730841 18.557834
F 66.862087 1.287761 18.556807
F 66.862087 9.009690 18.556807
F 66.862087 16.731620 18.556807
F 75.774853 1.286991 18.557827
F 75.774853 9.008920 18.557827
F 75.774853 16.730851 18.557827
F 84.691382 3.860971 0.357070
F 84.691382 11.582901 0.357070
F 66.858664 3.860873 0.357117
F 66.858664 11.582802 0.357117
F 75.774826 3.860963 0.357064
F 75.774826 11.582892 0.357064
F 84.691402 3.860975 19.467862
F 84.691402 11.582904 19.467862
F 66.862093 3.860177 19.468090
F 66.862093 11.582106 19.468090
F 75.774854 3.860957 19.467873
F 75.774853 11.582887 19.467873
F 84.691406 1.286972 15.827707
F 84.691406 9.008902 15.827707
F 84.691406 16.730832 15.827707
F 66.858841 1.287128 15.827266
F 82.462230 0.000001 7.637373
F 64.628688 0.000058 7.637563
F 82.462232 0.000002 14.917681
F 80.233093 1.286986 25.838140
F 80.233093 9.008915 25.838140
F 80.233093 16.730845 25.838140
F 71.316898 1.287063 25.838099
F 71.316898 9.008992 25.838099
F 71.316898 16.730922 25.838099
F 80.233089 3.860963 29.478294
F 80.233089 11.582892 29.478294
F 71.316823 3.860903 29.478267
F 71.316823 11.582832 29.478267
F 80.233093 3.860963 26.748178
F 80.233093 11.582893 26.748178
F 71.316901 3.860886 26.748242
F 71.316901 11.582815 26.748242
F 80.233091 1.286986 23.108024
F 80.233091 9.008915 23.108024
F 80.233091 16.730845 23.108024
F 71.316952 1.287076 23.108090
F 71.316952 9.009005 23.108090
F 71.316952 16.730935 23.108090
F 82.462225 7.721928 26.748178
F 82.462225 15.443858 26.748178
F 78.003962 15.443857 22.197985
F 64.638060 7.720204 26.749856
F 64.638060 15.442134 26.749855
F 78.003962 7.721927 22.197985
F 73.545783 7.721908 26.748194
F 73.545783 15.443838 26.748194
F 69.087687 15.443802 41.308850
F 82.462222 5.147950 23.108024
F 82.462222 12.869879 23.108024
F 64.639244 5.149903 23.109475
F 64.639244 12.871832 23.109474
F 73.545796 5.147974 23.108042
F 73.545796 12.869904 23.108042
F 82.462230 5.147949 25.838141
F 82.462230 12.869878 25.838141
F 64.637986 5.149676 25.837380
F 64.637986 12.871605 25.837380
F 73.545783 5.147970 25.838129
F 73.545782 12.869900 25.838129
F 82.462226 7.721929 29.478295
F 82.462226 15.443859 29.478295
F 69.087687 7.721872 41.308850
F 64.636240 7.720532 29.477972
F 64.636240 15.442462 29.477972
F 69.088742 15.443569 22.197773
F 73.545761 7.721912 29.478286
F 73.545761 15.443842 29.478286
F 75.774833 16.730847 37.668641
F 84.691368 1.286983 25.838141
F 84.691368 9.008912 25.838141
F 84.691368 16.730842 25.838141
F 66.861675 1.287702 25.837796
F 66.861675 9.009631 25.837796
F 66.861675 16.731561 25.837796
F 75.774848 1.286990 25.838137
F 75.774848 9.008919 25.838137
F 75.774848 16.730850 25.838137
F 84.691361 3.860966 29.478294
F 84.691361 11.582895 29.478294
F 66.860986 3.860389 29.478109
F 66.860986 11.582318 29.478109
F 75.774840 3.860960 29.478292
F 75.774840 11.582889 29.478292
F 84.691388 3.860972 26.748172
F 84.691388 11.582901 26.748172
F 66.861710 3.860248 26.748830
F 66.861710 11.582177 26.748830
F 75.774848 3.860959 26.748182
F 75.774848 11.582888 26.748182
F 84.691392 1.286976 23.108017
F 84.691392 9.008905 23.108017
F 84.691392 16.730835 23.108017
F 66.862167 1.287797 23.108619
F 66.862167 9.009726 23.108619
F 66.862167 16.731656 23.108619
F 75.774849 1.286991 23.108028
F 75.774849 9.008920 23.108028
F 75.774849 16.730851 23.108028
F 69.088574 7.721675 26.748396
F 69.088574 15.443605 26.748396
F 75.774833 9.008916 37.668641
F 78.003964 7.721927 26.748179
F 78.003964 15.443857 26.748179
F 69.088742 7.721639 22.197773
F 69.088750 5.148243 23.108240
F 69.088750 12.870173 23.108240
F 78.003961 5.147951 23.108025
F 78.003961 12.869881 23.108025
F 69.088566 5.148204 25.838014
F 69.088566 12.870133 25.838014
F 78.003964 5.147951 25.838139
F 78.003964 12.869881 25.838140
F 69.088327 7.721726 29.478214
F 69.088327 15.443656 29.478214
F 75.774833 1.286987 37.668641
F 78.003960 7.721927 29.478293
F 78.003960 15.443857 29.478293
F 78.003961 12.869880 40.398755
F 80.233092 1.286986 33.118447
F 80.233092 9.008915 33.118447
F 80.233092 16.730845 33.118447
F 71.316756 1.287030 33.118431
F 71.316756 9.008959 33.118431
F 71.316756 16.730890 33.118431
F 80.233088 3.860963 36.758601
F 80.233088 11.582892 36.758601
F 71.316681 3.860936 36.758595
F 71.316681 11.582865 36.758595
F 80.233092 3.860963 34.028486
F 80.233092 11.582893 34.028485
F 71.316758 3.860919 34.028528
F 71.316758 11.582848 34.028528
F 80.233090 1.286986 30.388332
F 80.233090 9.008915 30.388332
F 80.233090 16.730845 30.388332
F 71.316827 1.287047 30.388386
F 71.316827 9.008976 30.388386
F 71.316827 16.730906 30.388386
F 82.462224 7.721928 34.028485
F 82.462224 15.443858 34.028485
F 78.003961 5.147950 40.398755
F 64.634540 7.720873 34.029793
F 64.634540 15.442803 34.029793
F 69.087615 12.869920 40.398769
F 73.545746 7.721916 34.028496
F 73.545746 15.443846 34.028496
F 66.859660 16.731134 37.668978
F 82.462221 5.147950 30.388332
F 82.462221 12.869880 30.388331
F 64.636357 5.149354 30.389908
F 64.636357 12.871283 30.389908
F 73.545761 5.147966 30.388345
F 73.545761 12.869896 30.388345
F 82.462227 5.147949 33.118448
F 82.462227 12.869879 33.118448
F 64.634386 5.148978 33.118415
F 64.634386 12.870907 33.118415
F 73.545745 5.147961 33.118443
F 73.545745 12.869891 33.118443
F 82.462223 7.721928 36.758602
F 82.462223 15.443859 36.758602
F 69.087615 5.147991 40.398769
F 64.632738 7.721205 36.758706
F 64.632738 15.443135 36.758706
F 78.003958 12.869880 37.668639
F 73.545726 7.721920 36.758599
F 73.545726 15.443850 36.758599
F 66.859660 9.009203 37.668978
F 84.691362 1.286984 33.118448
F 84.691362 9.008913 33.118448
F 84.691362 16.730843 33.118448
F 66.860280 1.287412 33.118365
F 66.860280 9.009342 33.118365
F 66.860280 16.731272 33.118365
F 75.774840 1.286988 33.118446
F 75.774840 9.008917 33.118446
F 75.774840 16.730848 33.118446
F 84.691356 3.860965 36.758601
F 84.691356 11.582894 36.758601
F 66.859573 3.860691 36.758610
F 66.859573 11.582620 36.758610
F 75.774832 3.860962 36.758600
F 75.774832 11.582891 36.758601
F 84.691375 3.860968 34.028481
F 84.691375 11.582898 34.028481
F 66.860312 3.860542 34.028967
F 66.860312 11.582471 34.028967
F 75.774840 3.860961 34.028488
F 75.774839 11.582890 34.028488
F 84.691379 1.286979 30.388326
F 84.691379 9.008908 30.388326
F 84.691379 16.730839 30.388326
F 66.861028 1.287558 30.388912
F 66.861028 9.009488 30.388912
F 66.861028 16.731418 30.388912
F 75.774841 1.286989 30.388335
F 75.774841 9.008918 30.388335
F 75.774841 16.730849 30.388335
F 69.088100 7.721780 34.028636
F 69.088100 15.443710 34.028636
F 66.859660 1.287274 37.668978
F 78.003963 7.721927 34.028486
F 78.003963 15.443857 34.028486
F 78.003958 5.147951 37.668640
F 69.088337 5.148151 30.388522
F 69.088337 12.870081 30.388521
F 78.003960 5.147951 30.388332
F 78.003960 12.869881 30.388332
F 69.088086 5.148098 33.118405
F 69.088086 12.870027 33.118405
F 78.003962 5.147951 33.118447
F 78.003962 12.869880 33.118447
F 69.087865 7.721827 36.758584
F 69.087865 15.443757 36.758584
F 84.691365 16.730842 37.668637
F 78.003959 7.721927 36.758601
F 78.003959 15.443857 36.758601
F 69.087856 12.869974 37.668753
F 80.233093 1.286986 40.398755
F 80.233093 9.008915 40.398755
F 80.233093 16.730845 40.398755
F 71.316635 1.287003 40.398750
F 71.316635 9.008932 40.398751
F 71.316635 16.730862 40.398751
F 80.233089 3.860963 22.197986
F 80.233089 11.582892 22.197986
F 71.316955 3.860873 22.197923
F 71.316955 11.582802 22.197923
F 80.233091 3.860963 41.308793
F 80.233091 11.582892 41.308793
F 71.316616 3.860952 41.308810
F 71.316616 11.582881 41.308810
F 80.233089 1.286986 37.668639
F 80.233089 9.008915 37.668639
F 80.233089 16.730845 37.668639
F 71.316689 1.287015 37.668668
F 71.316689 9.008944 37.668668
F 71.316689 16.730874 37.668668
F 82.462227 7.721929 41.308792
F 82.462227 15.443859 41.308792
F 69.087856 5.148044 37.668753
F 64.631467 7.721445 41.309381
F 64.631467 15.443375 41.309381
F 78.003961 15.443858 41.308793
F 73.545715 7.721924 41.308797
F 73.545715 15.443854 41.308796
F 84.691365 9.008912 37.668638
F 82.462220 5.147950 37.668639
F 82.462220 12.869880 37.668639
F 64.632734 5.148657 37.669689
F 64.632734 12.870587 37.669689
F 73.545725 5.147957 37.668647
F 73.545725 12.869887 37.668646
F 82.462223 5.147950 40.398755
F 82.462223 12.869880 40.398755
F 64.630851 5.148262 40.399017
F 64.630851 12.870192 40.399017
F 73.545709 5.147953 40.398755
F 73.545709 12.869882 40.398755
F 82.462229 7.721930 22.197987
F 82.462229 15.443860 22.197988
F 78.003961 7.721928 41.308793
F 64.639234 7.719981 22.196341
F 64.639234 15.441911 22.196341
F 84.691365 1.286983 37.668637
F 73.545795 7.721904 22.197970
F 73.545795 15.443834 22.197970
F 75.774831 11.582892 41.308794
F 84.691378 1.286980 40.398759
F 84.691378 9.008909 40.398759
F 84.691378 16.730840 40.398759
F 66.859090 1.287172 40.398753
F 66.859091 9.009101 40.398753
F 66.859090 16.731032 40.398753
F 75.774833 1.286987 40.398754
F 75.774833 9.008916 40.398754
F 75.774833 16.730846 40.398754
F 84.691367 3.860967 22.197987
F 84.691367 11.582897 22.197987
F 66.862201 3.860148 22.197351
F 66.862201 11.582078 22.197351
F 75.774849 3.860958 22.197983
F 75.774849 11.582887 22.197983
F 84.691361 3.860965 41.308794
F 84.691361 11.582894 41.308794
F 66.858924 3.860830 41.309011
F 66.858924 11.582759 41.309011
F 75.774831 3.860963 41.308794
F 82.462226 0.000000 29.478295
F 82.462229 0.000001 22.197987
F 80.233092 24.452775 3.997217
F 80.233092 32.174704 3.997217
F 71.316549 24.452771 3.997231
F 71.316549 32.174700 3.997231
F 80.233088 27.026753 7.637371
F 80.233088 34.748682 7.637371
F 80.233088 19.304823 7.637371
F 71.316521 27.026762 7.637378
F 78.003959 23.165788 0.357063
F 71.316521 19.304833 7.637378
F 80.233092 27.026753 4.907255
F 80.233092 34.748682 4.907255
F 80.233092 19.304823 4.907255
F 71.316534 27.026761 4.907255
F 78.003959 30.887717 0.357063
F 71.316534 19.304831 4.907255
F 80.233089 24.452775 1.267102
F 80.233089 32.174704 1.267102
F 71.316645 24.452794 1.267124
F 71.316645 32.174723 1.267124
F 82.462225 30.887718 4.907255
F 82.462225 23.165789 4.907255
F 64.629354 30.887616 4.907611
F 64.629354 23.165687 4.907611
F 73.545692 30.887718 4.907256
F 73.545692 23.165790 4.907257
F 82.462226 28.313738 1.267101
F 82.462226 20.591809 1.267101
F 64.630464 28.314020 1.267647
F 64.630464 20.592090 1.267647
F 73.545697 28.313740 1.267103
F 73.545697 20.591811 1.267103
F 82.462227 28.313739 3.997218
F 82.462227 20.591810 3.997218
F 64.628868 28.313697 3.997559
F 64.628868 20.591767 3.997559
F 73.545688 28.313737 3.997220
F 73.545688 20.591808 3.997220
F 82.462230 30.887720 7.637373
F 82.462230 23.165791 7.637373
F 64.628688 30.887777 7.637563
F 64.628688 23.165848 7.637563
F 73.545683 30.887720 7.637374
F 73.545683 23.165791 7.637374
F 84.691367 24.452772 3.997220
F 84.691367 32.174701 3.997220
F 66.858266 24.452777 3.997362
F 66.858266 32.174706 3.997362
F 75.774828 24.452775 3.997218
F 75.774828 32.174704 3.997218
F 84.691368 27.026757 7.637375
F 69.087715 23.165717 0.357046
F 84.691368 19.304828 7.637375
F 66.858008 27.026808 7.637425
F 69.087715 30.887646 0.357045
F 66.858008 19.304878 7.637425
F 75.774823 27.026754 7.637372
F 75.774823 34.748683 7.637372
F 75.774823 19.304824 7.637372
F 84.691380 27.026759 4.907251
F 78.003965 20.591812 18.557831
F 84.691380 19.304829 4.907251
F 66.858135 27.026789 4.907302
F 78.003965 28.313741 18.557831
F 66.858135 19.304860 4.907302
F 75.774827 27.026753 4.907255
F 75.774827 34.748682 4.907255
F 75.774827 19.304824 4.907255
F 84.691381 24.452768 1.267097
F 84.691381 32.174697 1.267097
F 66.859206 24.452963 1.267362
F 66.859206 32.174892 1.267362
F 75.774831 24.452777 1.267103
F 75.774831 32.174705 1.267103
F 69.087406 30.887720 4.907282
F 69.087406 23.165791 4.907282
F 78.003960 30.887717 4.907255
F 78.003960 23.165788 4.907256
F 69.087530 28.313755 1.267145
F 69.087530 20.591826 1.267145
F 78.003957 28.313740 1.267102
F 78.003957 20.591811 1.267102
F 69.087348 28.313724 3.997252
F 69.087348 20.591795 3.997252
F 78.003960 28.313740 3.997217
F 78.003960 20.591811 3.997217
F 69.087322 30.887739 7.637399
F 69.087322 23.165810 7.637399
F 78.003957 30.887717 7.637371
F 78.003957 23.165788 7.637371
F 80.233092 24.452775 11.277525
F 80.233092 32.174704 11.277525
F 71.316539 24.452769 11.277523
F 71.316539 32.174698 11.277523
F 80.233089 27.026753 14.917678
F 80.233089 34.748682 14.917678
F 80.233088 19.304823 14.917678
F 71.316584 27.026747 14.917645
F 71.316584 34.748676 14.917645
F 71.316584 19.304817 14.917645
F 80.233093 27.026753 12.187563
F 80.233093 34.748682 12.187563
F 80.233093 19.304824 12.187563
F 71.316531 27.026760 12.187545
F 69.088762 20.592099 18.557486
F 71.316531 19.304830 12.187545
F 80.233090 24.452775 8.547409
F 80.233090 32.174704 8.547409
F 71.316525 24.452767 8.547403
F 71.316525 32.174696 8.547403
F 82.462227 30.887718 12.187563
F 82.462227 23.165789 12.187563
F 64.629013 30.887694 12.186785
F 64.629013 23.165765 12.186785
F 73.545688 30.887719 12.187559
F 73.545688 23.165790 12.187559
F 82.462222 28.313739 8.547409
F 82.462222 20.591810 8.547409
F 64.628594 28.313650 8.547232
F 64.628594 20.591720 8.547232
F 73.545682 28.313737 8.547407
F 73.545682 20.591808 8.547407
F 82.462235 28.313737 11.277527
F 82.462235 20.591808 11.277527
F 64.629002 28.313729 11.277174
F 64.629002 20.591800 11.277174
F 73.545687 28.313737 11.277525
F 73.545687 20.591808 11.277525
F 82.462232 30.887720 14.917680
F 82.462232 23.165791 14.917681
F 64.631116 30.887280 14.916195
F 64.631116 23.165351 14.916195
F 73.545700 30.887716 14.917671
F 73.545700 23.165787 14.917671
F 84.691377 24.452770 11.277528
F 84.691377 32.174699 11.277528
F 66.858205 24.452763 11.277428
F 66.858205 32.174692 11.277428
F 75.774827 24.452775 11.277525
F 75.774827 32.174704 11.277525
F 84.691374 27.026758 14.917681
F 69.088762 28.314028 18.557486
F 84.691374 19.304829 14.917681
F 66.858796 27.026635 14.917197
F 66.858796 34.748564 14.917197
F 66.858796 19.304705 14.917197
F 75.774825 27.026753 14.917677
F 75.774825 34.748682 14.917677
F 75.774825 19.304823 14.917677
F 84.691409 27.026767 12.187554
F 78.003957 20.591811 15.827716
F 84.691409 19.304837 12.187553
F 66.858113 27.026776 12.187312
F 78.003957 28.313740 15.827716
F 66.858113 19.304846 12.187312
F 75.774826 27.026753 12.187562
F 75.774826 34.748683 12.187562
F 75.774826 19.304824 12.187562
F 84.691401 24.452763 8.547401
F 84.691401 32.174692 8.547401
F 66.858050 24.452736 8.547353
F 66.858050 32.174665 8.547353
F 75.774824 24.452775 8.547409
F 75.774824 32.174704 8.547409
F 69.087360 30.887729 12.187492
F 69.087360 23.165800 12.187492
F 78.003960 30.887717 12.187563
F 78.003960 23.165788 12.187563
F 69.087310 28.313713 8.547386
F 69.087310 20.591784 8.547386
F 78.003956 28.313740 8.547409
F 78.003956 20.591811 8.547409
F 69.087354 28.313723 11.277509
F 69.087354 20.591793 11.277509
F 78.003960 28.313740 11.277525
F 78.003960 20.591811 11.277525
F 69.087599 30.887676 14.917536
F 69.087599 23.165747 14.917536
F 78.003958 30.887717 14.917678
F 78.003958 23.165788 14.917678
F 80.233093 24.452776 18.557832
F 80.233093 32.174704 18.557832
F 71.316958 24.452864 18.557737
F 71.316958 32.174793 18.557737
F 80.233089 27.026753 0.357063
F 80.233089 34.748682 0.357063
F 80.233089 19.304823 0.357063
F 71.316582 27.026748 0.357069
F 71.316582 34.748677 0.357069
F 71.316582 19.304819 0.357069
F 80.233094 27.026753 19.467870
F 80.233094 34.748682 19.467870
F 80.233094 19.304823 19.467870
F 71.316962 27.026662 19.467908
F 71.316962 34.748591 19.467908
F 71.316962 19.304733 19.467908
F 80.233091 24.452775 15.827716
F 80.233091 32.174704 15.827716
F 71.316591 24.452783 15.827683
F 71.316591 32.174712 15.827683
F 82.462227 30.887718 19.467870
F 82.462227 23.165789 19.467870
F 64.638739 30.885880 19.468202
F 64.638739 23.163951 19.468202
F 73.545800 30.887693 19.467881
F 73.545800 23.165764 19.467881
F 82.462223 28.313739 15.827716
F 82.462223 20.591810 15.827716
F 64.630451 28.314007 15.826194
F 64.630451 20.592077 15.826194
F 73.545694 28.313740 15.827708
F 73.545694 20.591811 15.827708
F 82.462233 28.313737 18.557834
F 82.462233 20.591808 18.557834
F 64.639182 28.315686 18.554932
F 64.639182 20.593757 18.554932
F 73.545805 28.313765 18.557808
F 73.545805 20.591836 18.557808
F 82.462225 30.887718 0.357064
F 82.462225 23.165789 0.357064
F 64.631621 30.887218 0.357044
F 64.631621 23.165289 0.357044
F 73.545716 30.887712 0.357061
F 73.545716 23.165783 0.357061
F 84.691375 24.452771 18.557834
F 84.691375 32.174700 18.557834
F 66.862087 24.453550 18.556807
F 66.862087 32.175479 18.556807
F 75.774853 24.452781 18.557827
F 75.774853 32.174710 18.557827
F 84.691383 27.026761 0.357070
F 69.087526 20.591839 15.827571
F 84.691382 19.304831 0.357070
F 66.858664 27.026662 0.357117
F 66.858664 34.748592 0.357117
F 66.858664 19.304733 0.357118
F 75.774826 27.026753 0.357064
F 75.774826 34.748682 0.357064
F 75.774826 19.304823 0.357064
F 84.691402 27.026765 19.467862
F 69.087525 28.313768 15.827571
F 84.691402 19.304835 19.467862
F 66.862093 27.025967 19.468090
F 66.862093 34.747896 19.468090
F 66.862093 19.304037 19.468090
F 75.774854 27.026747 19.467873
F 75.774854 34.748676 19.467873
F 75.774854 19.304817 19.467873
F 84.691406 24.452762 15.827707
F 84.691406 32.174691 15.827707
F 66.858841 24.452917 15.827266
F 66.858841 32.174846 15.827266
F 75.774826 24.452775 15.827715
F 75.774826 32.174704 15.827715
F 69.088705 30.887438 19.467970
F 69.088705 23.165509 19.467970
F 78.003965 30.887716 19.467871
F 78.003965 23.165787 19.467871
F 80.233093 24.452776 25.838140
F 80.233093 32.174704 25.838140
F 71.316898 24.452852 25.838099
F 71.316898 32.174781 25.838099
F 80.233089 27.026753 29.478294
F 80.233089 34.748682 29.478294
F 80.233089 19.304823 29.478294
F 71.316823 27.026692 29.478267
F 71.316823 34.748621 29.478267
F 71.316824 19.304762 29.478267
F 80.233093 27.026753 26.748178
F 80.233093 34.748682 26.748178
F 80.233093 19.304823 26.748178
F 71.316901 27.026675 26.748242
F 71.316901 34.748604 26.748242
F 71.316901 19.304746 26.748242
F 80.233091 24.452775 23.108024
F 80.233091 32.174704 23.108024
F 71.316952 24.452865 23.108090
F 71.316952 32.174794 23.108090
F 82.462225 30.887718 26.748178
F 82.462225 23.165789 26.748178
F 64.638060 30.885994 26.749856
F 64.638060 23.164065 26.749856
F 73.545783 30.887697 26.748194
F 73.545783 23.165768 26.748194
F 82.462222 28.313739 23.108024
F 82.462222 20.591810 23.108024
F 64.639244 28.315692 23.109475
F 64.639244 20.593763 23.109475
F 73.545796 28.313764 23.108042
F 73.545796 20.591835 23.108042
F 82.462230 28.313738 25.838141
F 82.462230 20.591809 25.838141
F 64.637986 28.315465 25.837380
F 64.637986 20.593536 25.837380
F 73.545782 28.313760 25.838129
F 73.545783 20.591831 25.838129
F 82.462226 30.887719 29.478295
F 82.462226 23.165790 29.478295
F 64.636240 30.886321 29.477972
F 64.636240 23.164392 29.477972
F 73.545761 30.887702 29.478286
F 73.545761 23.165773 29.478286
F 84.691368 24.452772 25.838141
F 84.691368 32.174701 25.838141
F 66.861675 24.453491 25.837796
F 66.861675 32.175420 25.837796
F 75.774848 24.452780 25.838137
F 75.774848 32.174709 25.838137
F 84.691361 27.026755 29.478294
F 78.003962 23.165787 22.197985
F 84.691361 19.304826 29.478294
F 66.860986 27.026178 29.478109
F 66.860986 34.748107 29.478109
F 66.860986 19.304249 29.478109
F 75.774840 27.026749 29.478292
F 75.774840 34.748678 29.478292
F 75.774840 19.304820 29.478292
F 84.691388 27.026761 26.748172
F 78.003962 30.887716 22.197985
F 84.691388 19.304832 26.748172
F 66.861710 27.026037 26.748830
F 66.861710 34.747967 26.748830
F 66.861710 19.304108 26.748830
F 75.774848 27.026748 26.748182
F 75.774848 34.748677 26.748182
F 75.774848 19.304819 26.748181
F 84.691392 24.452765 23.108017
F 84.691392 32.174694 23.108017
F 66.862167 24.453586 23.108619
F 66.862167 32.175515 23.108619
F 75.774849 24.452781 23.108028
F 75.774849 32.174710 23.108028
F 69.088574 30.887464 26.748396
F 69.088574 23.165536 26.748396
F 78.003964 30.887716 26.748179
F 78.003964 23.165787 26.748179
F 69.088750 28.314033 23.108240
F 69.088750 20.592103 23.108240
F 78.003961 28.313741 23.108025
F 78.003961 20.591812 23.108025
F 69.088566 28.313993 25.838014
F 69.088566 20.592064 25.838014
F 78.003964 28.313741 25.838139
F 78.003964 20.591811 25.838139
F 69.088327 30.887516 29.478214
F 69.088327 23.165587 29.478214
F 78.003960 30.887717 29.478293
F 78.003960 23.165788 29.478293
F 80.233092 24.452776 33.118447
F 80.233092 32.174704 33.118447
F 71.316756 24.452820 33.118431
F 71.316756 32.174748 33.118431
F 80.233088 27.026753 36.758601
F 80.233088 34.748682 36.758601
F 80.233088 19.304823 36.758601
F 71.316681 27.026725 36.758595
F 71.316681 34.748654 36.758595
F 71.316681 19.304796 36.758595
F 80.233092 27.026753 34.028485
F 80.233092 34.748682 34.028485
F 80.233092 19.304823 34.028485
F 71.316758 27.026708 34.028528
F 71.316758 34.748638 34.028528
F 71.316758 19.304779 34.028528
F 80.233090 24.452775 30.388332
F 80.233090 32.174704 30.388332
F 71.316827 24.452836 30.388386
F 71.316827 32.174765 30.388386
F 82.462224 30.887718 34.028485
F 82.462224 23.165789 34.028485
F 64.634540 30.886663 34.029793
F 64.634540 23.164734 34.029793
F 73.545746 30.887706 34.028496
F 73.545746 23.165777 34.028496
F 82.462221 28.313739 30.388332
F 82.462221 20.591810 30.388331
F 64.636357 28.315143 30.389908
F 64.636357 20.593214 30.389908
F 73.545761 28.313755 30.388345
F 73.545761 20.591826 30.388345
F 82.462227 28.313739 33.118448
F 82.462227 20.591810 33.118448
F 64.634386 28.314767 33.118415
F 64.634386 20.592838 33.118415
F 73.545745 28.313751 33.118443
F 73.545745 20.591822 33.118443
F 82.462223 30.887718 36.758602
F 82.462223 23.165789 36.758602
F 64.632738 30.886994 36.758706
F 64.632738 23.165065 36.758706
F 73.545726 30.887710 36.758599
F 73.545726 23.165781 36.758599
F 84.691362 24.452773 33.118448
F 84.691362 32.174702 33.118448
F 66.860280 24.453202 33.118365
F 66.860280 32.175131 33.118365
F 75.774840 24.452778 33.118446
F 75.774840 32.174707 33.118446
F 84.691356 27.026754 36.758601
F 84.691356 34.748683 36.758601
F 84.691356 19.304825 36.758601
F 66.859573 27.026480 36.758610
F 66.859573 34.748409 36.758610
F 66.859573 19.304551 36.758610
F 75.774832 27.026751 36.758600
F 75.774832 34.748680 36.758601
F 75.774832 19.304822 36.758601
F 84.691375 27.026758 34.028481
F 69.088742 23.165499 22.197773
F 84.691375 19.304828 34.028481
F 66.860312 27.026331 34.028967
F 66.860312 34.748260 34.028967
F 66.860312 19.304402 34.028967
F 75.774840 27.026750 34.028488
F 75.774840 34.748679 34.028488
F 75.774840 19.304821 34.028488
F 84.691379 24.452768 30.388326
F 84.691379 32.174697 30.388326
F 66.861028 24.453348 30.388912
F 66.861028 32.175277 30.388912
F 75.774841 24.452779 30.388335
F 75.774841 32.174708 30.388335
F 69.088100 30.887569 34.028636
F 69.088100 23.165640 34.028636
F 78.003963 30.887717 34.028486
F 78.003963 23.165788 34.028486
F 69.088337 28.313941 30.388522
F 69.088337 20.592012 30.388521
F 78.003960 28.313740 30.388332
F 78.003960 20.591811 30.388332
F 69.088086 28.313887 33.118405
F 69.088086 20.591958 33.118405
F 78.003962 28.313740 33.118447
F 78.003962 20.591811 33.118447
F 69.087865 30.887617 36.758584
F 69.087865 23.165688 36.758584
F 78.003959 30.887717 36.758601
F 78.003959 23.165788 36.758601
F 80.233093 24.452775 40.398755
F 80.233093 32.174704 40.398755
F 71.316635 24.452792 40.398750
F 71.316635 32.174721 40.398751
F 80.233089 27.026753 22.197986
F 80.233089 34.748682 22.197986
F 80.233089 19.304823 22.197986
F 71.316955 27.026663 22.197923
F 71.316955 34.748592 22.197923
F 71.316955 19.304733 22.197923
F 80.233091 27.026753 41.308793
F 80.233091 34.748682 41.308793
F 80.233091 19.304823 41.308793
F 71.316616 27.026741 41.308810
F 71.316616 34.748670 41.308810
F 71.316616 19.304812 41.308810
F 80.233089 24.452775 37.668639
F 80.233089 32.174704 37.668639
F 71.316689 24.452804 37.668668
F 71.316689 32.174733 37.668668
F 82.462227 30.887718 41.308792
F 82.462227 23.165789 41.308792
F 64.631467 30.887235 41.309381
F 64.631467 23.165306 41.309381
F 73.545715 30.887713 41.308797
F 73.545715 23.165784 41.308797
F 82.462220 28.313740 37.668639
F 82.462220 20.591810 37.668639
F 64.632734 28.314447 37.669689
F 64.632734 20.592517 37.669689
F 73.545724 28.313747 37.668647
F 73.545725 20.591818 37.668646
F 82.462223 28.313740 40.398755
F 82.462223 20.591810 40.398755
F 64.630851 28.314052 40.399017
F 64.630851 20.592123 40.399017
F 73.545709 28.313742 40.398755
F 73.545709 20.591813 40.398755
F 82.462229 30.887719 22.197987
F 82.462229 23.165790 22.197987
F 64.639234 30.885771 22.196341
F 64.639234 23.163842 22.196341
F 73.545795 30.887694 22.197970
F 73.545795 23.165765 22.197970
F 84.691378 24.452770 40.398759
F 84.691378 32.174699 40.398759
F 66.859090 24.452962 40.398753
F 66.859090 32.174891 40.398753
F 75.774833 24.452776 40.398754
F 75.774833 32.174705 40.398754
F 84.691368 27.026757 22.197987
F 69.088742 30.887428 22.197773
F 84.691368 19.304827 22.197987
F 66.862201 27.025938 22.197351
F 66.862201 34.747867 22.197351
F 66.862201 19.304008 22.197351
F 75.774849 27.026748 22.197983
F 75.774849 34.748677 22.197983
F 75.774849 19.304818 22.197983
F 84.691361 27.026755 41.308794
F 84.691361 34.748684 41.308794
F 84.691361 19.304825 41.308794
F 66.858924 27.026620 41.309011
F 66.858924 34.748549 41.309011
F 66.858924 19.304690 41.309011
F 75.774831 27.026752 41.308794
F 75.774831 34.748681 41.308794
F 75.774831 19.304823 41.308794
F 84.691365 24.452772 37.668637
F 84.691365 32.174701 37.668638
F 66.859660 24.453064 37.668978
F 66.859660 32.174993 37.668978
F 75.774833 24.452777 37.668641
F 75.774833 32.174706 37.668641
F 69.087687 30.887661 41.308850
F 69.087687 23.165732 41.308850
F 78.003961 30.887717 41.308793
F 78.003961 23.165788 41.308793
F 69.087856 28.313834 37.668753
F 69.087856 20.591905 37.668753
F 78.003958 28.313740 37.668640
F 78.003958 20.591811 37.668639
F 69.087615 28.313780 40.398769
F 69.087615 20.591851 40.398769
F 78.003961 28.313740 40.398755
F 78.003961 20.591811 40.398755
F 80.233092 47.618565 3.997217
F 80.233092 39.896635 3.997217
F 71.316549 47.618561 3.997231
F 71.316549 39.896631 3.997231
F 80.233088 50.192542 7.637371
F 80.233088 42.470613 7.637371
F 71.316521 50.192552 7.637378
F 71.316521 42.470622 7.637378
F 80.233092 50.192542 4.907255
F 80.233092 42.470613 4.907255
F 71.316534 50.192550 4.907255
F 71.316534 42.470620 4.907255
F 80.233089 47.618565 1.267102
F 80.233089 39.896635 1.267101
F 71.316645 47.618583 1.267124
F 71.316645 39.896653 1.267124
F 82.462225 38.609648 4.907255
F 82.462225 46.331578 4.907255
F 64.629354 38.609546 4.907611
F 64.629354 46.331476 4.907611
F 73.545692 38.609648 4.907256
F 73.545692 46.331579 4.907257
F 82.462226 51.479528 1.267101
F 82.462226 36.035668 1.267101
F 82.462226 43.757599 1.267101
F 64.630464 51.479809 1.267647
F 64.630464 36.035949 1.267647
F 64.630464 43.757880 1.267647
F 73.545697 51.479530 1.267103
F 73.545697 36.035670 1.267103
F 73.545697 43.757600 1.267103
F 82.462227 51.479528 3.997218
F 82.462227 36.035668 3.997218
F 82.462227 43.757599 3.997218
F 64.628868 51.479486 3.997559
F 64.628868 36.035626 3.997559
F 64.628868 43.757557 3.997559
F 73.545688 51.479527 3.997220
F 73.545688 36.035667 3.997220
F 73.545688 43.757598 3.997220
F 82.462230 38.609649 7.637373
F 82.462230 46.331580 7.637373
F 64.628688 38.609707 7.637563
F 64.628688 46.331637 7.637563
F 73.545683 38.609650 7.637374
F 73.545683 46.331580 7.637374
F 84.691367 47.618561 3.997220
F 84.691367 39.896632 3.997220
F 66.858266 47.618566 3.997362
F 66.858266 39.896636 3.997363
F 75.774828 47.618564 3.997218
F 75.774828 39.896634 3.997218
F 84.691368 50.192547 7.637375
F 84.691368 42.470617 7.637375
F 66.858008 50.192597 7.637425
F 66.858008 42.470667 7.637425
F 75.774823 50.192543 7.637372
F 75.774823 42.470613 7.637372
F 84.691380 50.192548 4.907251
F 84.691380 42.470619 4.907251
F 66.858135 50.192579 4.907302
F 66.858135 42.470649 4.907302
F 75.774827 50.192543 4.907255
F 75.774826 42.470613 4.907255
F 84.691381 47.618558 1.267097
F 84.691381 39.896628 1.267097
F 66.859206 47.618753 1.267362
F 66.859206 39.896823 1.267362
F 75.774831 47.618566 1.267103
F 75.774831 39.896636 1.267103
F 69.087406 38.609650 4.907282
F 69.087406 46.331580 4.907282
F 78.003960 38.609647 4.907255
F 78.003960 46.331578 4.907256
F 69.087530 51.479544 1.267145
F 69.087530 36.035684 1.267145
F 69.087530 43.757615 1.267145
F 78.003957 51.479529 1.267102
F 78.003957 36.035669 1.267102
F 78.003957 43.757600 1.267102
F 69.087348 51.479513 3.997252
F 69.087348 36.035653 3.997252
F 69.087348 43.757584 3.997252
F 78.003960 51.479529 3.997217
F 78.003960 36.035669 3.997217
F 78.003960 43.757600 3.997217
F 69.087322 38.609669 7.637399
F 69.087322 46.331599 7.637399
F 78.003957 38.609647 7.637371
F 78.003957 46.331578 7.637371
F 80.233092 47.618565 11.277525
F 80.233092 39.896635 11.277525
F 71.316539 47.618558 11.277523
F 71.316539 39.896628 11.277523
F 80.233088 50.192542 14.917678
F 80.233089 42.470613 14.917678
F 71.316584 50.192536 14.917645
F 71.316584 42.470607 14.917645
F 80.233093 50.192543 12.187563
F 80.233093 42.470613 12.187563
F 71.316531 50.192549 12.187545
F 71.316531 42.470620 12.187545
F 80.233090 47.618564 8.547409
F 80.233090 39.896634 8.547409
F 71.316525 47.618556 8.547403
F 71.316525 39.896626 8.547403
F 82.462227 38.609648 12.187562
F 82.462227 46.331579 12.187563
F 64.629013 38.609624 12.186785
F 64.629013 46.331555 12.186785
F 73.545688 38.609649 12.187559
F 73.545688 46.331580 12.187559
F 82.462222 51.479528 8.547409
F 82.462222 36.035669 8.547409
F 82.462222 43.757599 8.547409
F 64.628594 51.479439 8.547232
F 64.628594 36.035579 8.547232
F 64.628594 43.757510 8.547232
F 73.545682 51.479526 8.547407
F 73.545682 36.035666 8.547407
F 73.545682 43.757597 8.547407
F 82.462235 51.479526 11.277527
F 82.462235 36.035667 11.277527
F 82.462235 43.757597 11.277527
F 64.629002 51.479519 11.277174
F 64.629002 36.035659 11.277174
F 64.629002 43.757589 11.277174
F 73.545687 51.479526 11.277525
F 73.545687 36.035667 11.277525
F 73.545687 43.757597 11.277525
F 82.462232 38.609650 14.917680
F 82.462232 46.331581 14.917681
F 64.631116 38.609210 14.916195
F 64.631116 46.331141 14.916195
F 73.545700 38.609646 14.917671
F 73.545700 46.331576 14.917671
F 84.691377 47.618560 11.277528
F 84.691377 39.896630 11.277528
F 66.858205 47.618552 11.277428
F 66.858205 39.896622 11.277428
F 75.774827 47.618564 11.277525
F 75.774827 39.896634 11.277525
F 84.691374 50.192548 14.917681
F 84.691374 42.470618 14.917681
F 66.858796 50.192424 14.917197
F 66.858796 42.470495 14.917197
F 75.774825 50.192542 14.917677
F 75.774825 42.470613 14.917677
F 84.691409 50.192556 12.187554
F 84.691409 42.470626 12.187553
F 66.858113 50.192565 12.187312
F 66.858113 42.470636 12.187312
F 75.774826 50.192543 12.187562
F 75.774826 42.470613 12.187562
F 84.691401 47.618552 8.547401
F 84.691401 39.896623 8.547401
F 66.858050 47.618525 8.547353
F 66.858050 39.896595 8.547353
F 75.774824 47.618564 8.547409
F 75.774823 39.896634 8.547409
F 69.087360 38.609659 12.187492
F 69.087360 46.331589 12.187492
F 78.003960 38.609647 12.187563
F 78.003960 46.331578 12.187563
F 69.087310 51.479503 8.547386
F 69.087310 36.035643 8.547386
F 69.087310 43.757574 8.547386
F 78.003956 51.479529 8.547409
F 78.003956 36.035669 8.547409
F 78.003956 43.757600 8.547409
F 69.087354 51.479512 11.277509
F 69.087354 36.035652 11.277509
F 69.087354 43.757583 11.277509
F 78.003960 51.479529 11.277525
F 78.003960 36.035669 11.277525
F 78.003960 43.757600 11.277525
F 69.087599 38.609606 14.917537
F 69.087599 46.331537 14.917536
F 78.003958 38.609647 14.917678
F 78.003958 46.331578 14.917678
F 80.233093 47.618565 18.557832
F 80.233093 39.896635 18.557832
F 71.316958 47.618653 18.557737
F 71.316958 39.896723 18.557737
F 80.233089 50.192542 0.357063
F 80.233089 42.470613 0.357063
F 71.316582 50.192538 0.357069
F 71.316582 42.470608 0.357069
F 80.233094 50.192542 19.467870
F 80.233094 42.470613 19.467870
F 71.316962 50.192451 19.467908
F 71.316962 42.470522 19.467908
F 80.233091 47.618564 15.827716
F 80.233091 39.896634 15.827716
F 71.316591 47.618573 15.827683
F 71.316591 39.896643 15.827683
F 82.462227 38.609648 19.467870
F 82.462227 46.331578 19.467870
F 64.638739 38.607810 19.468201
F 64.638739 46.329740 19.468202
F 73.545800 38.609623 19.467881
F 73.545800 46.331554 19.467881
F 82.462223 51.479528 15.827716
F 82.462223 36.035669 15.827716
F 82.462223 43.757599 15.827716
F 64.630451 51.479796 15.826194
F 64.630451 36.035936 15.826194
F 64.630451 43.757867 15.826194
F 73.545694 51.479529 15.827708
F 73.545694 36.035669 15.827708
F 73.545694 43.757600 15.827708
F 82.462233 51.479527 18.557834
F 82.462233 36.035667 18.557834
F 82.462233 43.757598 18.557834
F 64.639182 51.481475 18.554932
F 64.639182 36.037616 18.554932
F 64.639182 43.759546 18.554932
F 73.545805 51.479554 18.557808
F 73.545805 36.035694 18.557808
F 73.545805 43.757625 18.557808
F 82.462225 38.609648 0.357064
F 82.462225 46.331579 0.357064
F 64.631621 38.609148 0.357044
F 64.631621 46.331079 0.357044
F 73.545716 38.609642 0.357062
F 73.545716 46.331573 0.357061
F 84.691375 47.618560 18.557834
F 84.691375 39.896630 18.557834
F 66.862087 47.619339 18.556807
F 66.862087 39.897410 18.556807
F 75.774853 47.618570 18.557827
F 75.774853 39.896640 18.557827
F 84.691382 50.192550 0.357070
F 84.691382 42.470621 0.357070
F 66.858664 50.192452 0.357117
F 66.858664 42.470522 0.357118
F 75.774826 50.192542 0.357064
F 75.774826 42.470612 0.357064
F 84.691402 50.192554 19.467862
F 84.691402 42.470624 19.467862
F 66.862093 50.191756 19.468090
F 66.862093 42.469826 19.468090
F 75.774854 50.192536 19.467873
F 75.774853 42.470607 19.467873
F 84.691406 47.618551 15.827707
F 84.691406 39.896621 15.827707
F 66.858841 47.618707 15.827266
F 66.858841 39.896777 15.827266
F 75.774826 47.618565 15.827715
F 75.774826 39.896635 15.827715
F 69.088705 38.609368 19.467970
F 69.088705 46.331299 19.467970
F 78.003965 38.609646 19.467871
F 78.003965 46.331576 19.467871
F 69.087526 51.479557 15.827571
F 69.087525 36.035697 15.827571
F 69.087526 43.757628 15.827571
F 78.003957 51.479529 15.827716
F 78.003957 36.035669 15.827716
F 78.003957 43.757600 15.827716
F 69.088762 51.479818 18.557486
F 69.088762 36.035958 18.557486
F 69.088762 43.757889 18.557486
F 78.003965 51.479530 18.557831
F 78.003965 36.035670 18.557831
F 78.003965 43.757601 18.557831
F 69.087715 38.609576 0.357046
F 69.087715 46.331506 0.357046
F 78.003959 38.609647 0.357063
F 78.003959 46.331577 0.357063
F 71.316521 34.748691 7.637378
F 71.316534 34.748690 4.907255
F 84.691368 34.748686 7.637375
F 66.858008 34.748737 7.637425
F 84.691380 34.748688 4.907251
F 66.858135 34.748719 4.907302
F 71.316531 34.748689 12.187545
F 84.691374 34.748687 14.917681
F 84.691409 34.748696 12.187554
F 66.858113 34.748705 12.187312
F 84.691382 34.748690 0.357070
F 84.691402 34.748694 19.467862
F 80.233093 47.618565 25.838140
F 80.233093 39.896635 25.838140
F 71.316898 47.618642 25.838099
F 71.316898 39.896712 25.838099
F 80.233089 50.192542 29.478294
F 80.233089 42.470612 29.478294
F 71.316823 50.192481 29.478267
F 71.316823 42.470552 29.478267
F 80.233093 50.192542 26.748178
F 80.233093 42.470613 26.748178
F 71.316901 50.192464 26.748242
F 71.316901 42.470535 26.748242
F 80.233091 47.618565 23.108024
F 80.233091 39.896635 23.108024
F 71.316952 47.618654 23.108090
F 71.316952 39.896724 23.108090
F 82.462225 38.609648 26.748178
F 82.462225 46.331578 26.748178
F 64.638060 38.607924 26.749855
F 64.638060 46.329854 26.749856
F 73.545783 38.609627 26.748194
F 73.545783 46.331557 26.748194
F 82.462222 51.479528 23.108024
F 82.462222 36.035669 23.108024
F 82.462222 43.757599 23.108024
F 64.639244 51.481482 23.109475
F 64.639244 36.037622 23.109474
F 64.639244 43.759552 23.109475
F 73.545796 51.479553 23.108042
F 73.545796 36.035693 23.108042
F 73.545796 43.757624 23.108042
F 82.462230 51.479527 25.838141
F 82.462230 36.035668 25.838141
F 82.462230 43.757598 25.838141
F 64.637986 51.481254 25.837380
F 64.637986 36.037395 25.837380
F 64.637986 43.759325 25.837380
F 73.545783 51.479549 25.838129
F 73.545782 36.035689 25.838129
F 73.545782 43.757620 25.838129
F 82.462226 38.609649 29.478295
F 82.462226 46.331579 29.478295
F 64.636240 38.608251 29.477972
F 64.636240 46.330182 29.477972
F 73.545761 38.609631 29.478286
F 73.545761 46.331562 29.478286
F 84.691368 47.618561 25.838141
F 84.691368 39.896632 25.838141
F 66.861675 47.619281 25.837796
F 66.861675 39.897351 25.837796
F 75.774848 47.618569 25.838137
F 75.774848 39.896639 25.838137
F 84.691361 50.192545 29.478294
F 84.691361 42.470615 29.478294
F 66.860986 50.191968 29.478109
F 66.860986 42.470038 29.478109
F 75.774840 50.192539 29.478292
F 75.774840 42.470609 29.478292
F 84.691388 50.192551 26.748172
F 84.691388 42.470621 26.748172
F 66.861710 50.191827 26.748830
F 66.861710 42.469897 26.748830
F 75.774848 50.192538 26.748182
F 75.774848 42.470608 26.748181
F 84.691392 47.618555 23.108017
F 84.691392 39.896625 23.108017
F 66.862167 47.619376 23.108619
F 66.862167 39.897446 23.108619
F 75.774849 47.618570 23.108028
F 75.774849 39.896640 23.108028
F 69.088574 38.609394 26.748396
F 69.088574 46.331325 26.748396
F 78.003964 38.609646 26.748179
F 78.003964 46.331577 26.748179
F 69.088750 51.479822 23.108240
F 69.088750 36.035962 23.108240
F 69.088750 43.757893 23.108240
F 78.003961 51.479530 23.108025
F 78.003961 36.035670 23.108025
F 78.003961 43.757601 23.108025
F 69.088566 51.479782 25.838014
F 69.088566 36.035923 25.838014
F 69.088566 43.757853 25.838014
F 78.003964 51.479530 25.838139
F 78.003964 36.035670 25.838140
F 78.003964 43.757601 25.838139
F 69.088327 38.609446 29.478214
F 69.088327 46.331376 29.478214
F 78.003960 38.609646 29.478293
F 78.003960 46.331577 29.478293
F 80.233092 47.618565 33.118447
F 80.233092 39.896635 33.118447
F 71.316756 47.618609 33.118431
F 71.316756 39.896679 33.118431
F 80.233088 50.192542 36.758601
F 80.233088 42.470613 36.758601
F 71.316681 50.192515 36.758595
F 71.316681 42.470585 36.758595
F 80.233092 50.192542 34.028486
F 80.233092 42.470613 34.028485
F 71.316758 50.192498 34.028528
F 71.316758 42.470568 34.028528
F 80.233090 47.618565 30.388332
F 80.233090 39.896635 30.388332
F 71.316827 47.618626 30.388386
F 71.316827 39.896696 30.388386
F 82.462224 38.609648 34.028485
F 82.462224 46.331578 34.028485
F 64.634540 38.608593 34.029793
F 64.634540 46.330523 34.029793
F 73.545746 38.609636 34.028496
F 73.545746 46.331566 34.028496
F 82.462221 51.479529 30.388332
F 82.462221 36.035669 30.388331
F 82.462221 43.757600 30.388331
F 64.636357 51.480932 30.389908
F 64.636357 36.037073 30.389908
F 64.636357 43.759003 30.389908
F 73.545761 51.479545 30.388345
F 73.545761 36.035685 30.388345
F 73.545761 43.757616 30.388345
F 82.462227 51.479528 33.118448
F 82.462227 36.035668 33.118448
F 82.462227 43.757599 33.118448
F 64.634386 51.480556 33.118415
F 64.634386 36.036697 33.118415
F 64.634386 43.758627 33.118415
F 73.545745 51.479540 33.118443
F 73.545745 36.035680 33.118443
F 73.545745 43.757611 33.118443
F 82.462223 38.609648 36.758602
F 82.462223 46.331578 36.758601
F 64.632738 38.608924 36.758706
F 64.632738 46.330855 36.758706
F 73.545726 38.609640 36.758599
F 73.545726 46.331570 36.758599
F 84.691362 47.618563 33.118448
F 84.691362 39.896633 33.118448
F 66.860280 47.618991 33.118365
F 66.860280 39.897062 33.118365
F 75.774840 47.618567 33.118446
F 75.774840 39.896637 33.118446
F 84.691356 50.192544 36.758601
F 84.691356 42.470614 36.758601
F 66.859573 50.192270 36.758610
F 66.859573 42.470340 36.758610
F 75.774832 50.192541 36.758600
F 75.774832 42.470611 36.758601
F 84.691375 50.192547 34.028481
F 84.691375 42.470618 34.028481
F 66.860312 50.192121 34.028967
F 66.860312 42.470191 34.028967
F 75.774840 50.192540 34.028488
F 75.774840 42.470610 34.028488
F 84.691379 47.618558 30.388326
F 84.691379 39.896628 30.388326
F 66.861028 47.619137 30.388912
F 66.861028 39.897207 30.388912
F 75.774841 47.618568 30.388335
F 75.774841 39.896638 30.388335
F 69.088100 38.609499 34.028636
F 69.088100 46.331430 34.028636
F 78.003963 38.609647 34.028486
F 78.003963 46.331577 34.028486
F 69.088337 51.479730 30.388522
F 69.088337 36.035871 30.388521
F 69.088337 43.757801 30.388522
F 78.003960 51.479530 30.388332
F 78.003960 36.035670 30.388332
F 78.003960 43.757601 30.388332
F 69.088086 51.479676 33.118405
F 69.088086 36.035817 33.118405
F 69.088086 43.757747 33.118405
F 78.003962 51.479530 33.118447
F 78.003962 36.035670 33.118447
F 78.003962 43.757600 33.118447
F 69.087865 38.609547 36.758584
F 69.087865 46.331477 36.758584
F 78.003959 38.609647 36.758601
F 78.003959 46.331577 36.758601
F 80.233093 47.618565 40.398755
F 80.233093 39.896635 40.398755
F 71.316635 47.618582 40.398750
F 71.316635 39.896652 40.398751
F 80.233089 50.192542 22.197986
F 80.233089 42.470612 22.197986
F 71.316955 50.192452 22.197923
F 71.316955 42.470522 22.197923
F 80.233091 50.192542 41.308793
F 80.233091 42.470612 41.308793
F 71.316616 50.192530 41.308810
F 71.316616 42.470601 41.308810
F 80.233089 47.618565 37.668639
F 80.233089 39.896635 37.668639
F 71.316689 47.618594 37.668668
F 71.316689 39.896664 37.668668
F 82.462227 38.609648 41.308792
F 82.462227 46.331579 41.308792
F 64.631467 38.609165 41.309381
F 64.631467 46.331095 41.309381
F 73.545715 38.609643 41.308796
F 73.545715 46.331574 41.308797
F 82.462220 51.479529 37.668639
F 82.462220 36.035669 37.668639
F 82.462220 43.757600 37.668639
F 64.632734 51.480236 37.669689
F 64.632735 36.036376 37.669689
F 64.632735 43.758307 37.669689
F 73.545725 51.479536 37.668647
F 73.545724 36.035676 37.668646
F 73.545725 43.757607 37.668646
F 82.462223 51.479529 40.398755
F 82.462223 36.035669 40.398755
F 82.462223 43.757600 40.398755
F 64.630851 51.479841 40.399017
F 64.630851 36.035981 40.399017
F 64.630851 43.757912 40.399017
F 73.545709 51.479531 40.398755
F 73.545709 36.035672 40.398755
F 73.545709 43.757602 40.398755
F 82.462229 38.609649 22.197988
F 82.462229 46.331580 22.197987
F 64.639234 38.607701 22.196341
F 64.639234 46.329631 22.196341
F 73.545795 38.609624 22.197970
F 73.545795 46.331554 22.197970
F 84.691378 47.618559 40.398759
F 84.691378 39.896629 40.398759
F 66.859090 47.618751 40.398753
F 66.859091 39.896821 40.398753
F 75.774833 47.618565 40.398754
F 75.774833 39.896635 40.398754
F 84.691367 50.192546 22.197987
F 84.691368 42.470617 22.197987
F 66.862201 50.191727 22.197351
F 66.862201 42.469798 22.197351
F 75.774849 50.192537 22.197983
F 75.774849 42.470607 22.197983
F 84.691361 50.192544 41.308794
F 84.691361 42.470614 41.308794
F 66.858924 50.192409 41.309011
F 66.858924 42.470479 41.309011
F 75.774831 50.192541 41.308794
F 75.774831 42.470612 41.308794
F 84.691365 47.618561 37.668637
F 84.691365 39.896631 37.668637
F 66.859660 47.618853 37.668978
F 66.859660 39.896923 37.668978
F 75.774833 47.618566 37.668641
F 75.774833 39.896636 37.668641
F 69.087687 38.609591 41.308850
F 69.087687 46.331522 41.308850
F 78.003961 38.609647 41.308793
F 78.003961 46.331577 41.308793
F 69.087856 51.479623 37.668753
F 69.087856 36.035763 37.668753
F 69.087856 43.757694 37.668753
F 78.003958 51.479529 37.668640
F 78.003958 36.035670 37.668639
F 78.003958 43.757600 37.668639
F 69.087615 51.479569 40.398769
F 69.087615 36.035710 40.398769
F 69.087615 43.757640 40.398769
F 78.003961 51.479529 40.398755
F 78.003961 36.035669 40.398755
F 78.003961 43.757600 40.398755
F 69.088742 38.609358 22.197773
F 69.088742 46.331289 22.197773
F 78.003962 38.609646 22.197985
F 78.003962 46.331577 22.197985
F 84.691361 34.748685 29.478294
F 84.691388 34.748690 26.748172
F 84.691375 34.748687 34.028481
F 84.691368 34.748686 22.197987
F 80.233092 55.340494 3.997217
F 80.233092 63.062424 3.997217
F 71.316549 55.340490 3.997231
F 71.316549 63.062420 3.997231
F 80.233088 57.914471 7.637371
F 80.233088 65.636402 7.637371
F 71.316521 57.914481 7.637378
F 71.316521 65.636412 7.637378
F 80.233092 57.914471 4.907255
F 80.233092 65.636402 4.907255
F 71.316534 57.914479 4.907255
F 71.316534 65.636410 4.907255
F 80.233089 55.340494 1.267102
F 80.233089 63.062424 1.267101
F 71.316645 55.340512 1.267124
F 71.316645 63.062443 1.267124
F 82.462225 54.053507 4.907255
F 82.462225 61.775437 4.907255
F 64.629354 54.053405 4.907611
F 64.629354 61.775335 4.907611
F 73.545692 54.053508 4.907256
F 73.545692 61.775438 4.907256
F 82.462226 59.201457 1.267101
F 82.462226 66.923388 1.267101
F 64.630464 59.201739 1.267647
F 64.630464 66.923669 1.267647
F 73.545697 59.201459 1.267103
F 73.545697 66.923390 1.267103
F 82.462227 59.201458 3.997218
F 82.462227 66.923389 3.997218
F 64.628868 59.201416 3.997559
F 64.628868 66.923346 3.997559
F 73.545688 59.201456 3.997220
F 73.545688 66.923387 3.997220
F 82.462230 54.053509 7.637373
F 82.462230 61.775439 7.637373
F 64.628688 54.053566 7.637563
F 64.628688 61.775496 7.637563
F 73.545683 54.053509 7.637374
F 73.545683 61.775439 7.637374
F 84.691367 55.340490 3.997220
F 84.691367 63.062421 3.997220
F 66.858266 55.340495 3.997362
F 66.858266 63.062426 3.997363
F 75.774828 55.340493 3.997218
F 75.774828 63.062424 3.997218
F 84.691368 57.914476 7.637375
F 84.691368 65.636406 7.637375
F 66.858008 57.914526 7.637425
F 66.858008 65.636457 7.637425
F 75.774823 57.914472 7.637372
F 75.774823 65.636403 7.637372
F 84.691380 57.914478 4.907251
F 84.691380 65.636408 4.907251
F 66.858135 57.914508 4.907302
F 66.858135 65.636439 4.907302
F 75.774827 57.914472 4.907255
F 75.774827 65.636403 4.907255
F 84.691381 55.340487 1.267097
F 84.691381 63.062417 1.267097
F 66.859206 55.340682 1.267362
F 66.859206 63.062612 1.267362
F 75.774831 55.340495 1.267103
F 75.774831 63.062425 1.267103
F 69.087406 54.053509 4.907282
F 69.087406 61.775439 4.907282
F 78.003960 54.053507 4.907255
F 78.003960 61.775437 4.907255
F 69.087530 59.201474 1.267145
F 69.087530 66.923404 1.267145
F 78.003957 59.201459 1.267102
F 78.003957 66.923390 1.267102
F 69.087348 59.201443 3.997252
F 69.087348 66.923374 3.997252
F 78.003960 59.201459 3.997217
F 78.003960 66.923389 3.997217
F 69.087322 54.053528 7.637399
F 69.087322 61.775458 7.637399
F 78.003957 54.053507 7.637371
F 78.003957 61.775437 7.637371
F 80.233092 55.340494 11.277525
F 80.233092 63.062424 11.277525
F 71.316539 55.340487 11.277523
F 71.316539 63.062418 11.277523
F 80.233089 57.914471 14.917678
F 80.233088 65.636402 14.917678
F 71.316584 57.914465 14.917645
F 71.316584 65.636396 14.917645
F 80.233093 57.914472 12.187563
F 80.233093 65.636402 12.187562
F 71.316531 57.914478 12.187545
F 71.316531 65.636409 12.187545
F 80.233090 55.340493 8.547409
F 80.233090 63.062424 8.547409
F 71.316525 55.340485 8.547403
F 71.316525 63.062416 8.547403
F 82.462227 54.053507 12.187563
F 82.462227 61.775437 12.187562
F 64.629013 54.053484 12.186785
F 64.629013 61.775414 12.186785
F 73.545688 54.053509 12.187559
F 73.545688 61.775439 12.187559
F 82.462222 59.201458 8.547409
F 82.462222 66.923389 8.547409
F 64.628594 59.201369 8.547232
F 64.628594 66.923299 8.547232
F 73.545682 59.201456 8.547407
F 73.545682 66.923387 8.547407
F 82.462235 59.201456 11.277527
F 82.462235 66.923387 11.277527
F 64.629002 59.201448 11.277174
F 64.629002 66.923379 11.277174
F 73.545687 59.201456 11.277525
F 73.545687 66.923387 11.277525
F 82.462232 54.053509 14.917680
F 82.462232 61.775439 14.917680
F 64.631116 54.053070 14.916195
F 64.631116 61.775000 14.916195
F 73.545700 54.053505 14.917671
F 73.545700 61.775435 14.917671
F 84.691377 55.340489 11.277528
F 84.691377 63.062419 11.277528
F 66.858205 55.340481 11.277428
F 66.858205 63.062412 11.277428
F 75.774827 55.340493 11.277525
F 75.774827 63.062424 11.277525
F 84.691374 57.914477 14.917681
F 84.691374 65.636407 14.917681
F 66.858796 57.914353 14.917197
F 66.858796 65.636284 14.917197
F 75.774825 57.914471 14.917677
F 75.774825 65.636402 14.917677
F 84.691409 57.914485 12.187554
F 84.691409 65.636416 12.187553
F 66.858113 57.914494 12.187312
F 66.858113 65.636425 12.187312
F 75.774826 57.914472 12.187562
F 75.774826 65.636403 12.187562
F 84.691401 55.340481 8.547401
F 84.691401 63.062412 8.547401
F 66.858050 55.340454 8.547353
F 66.858050 63.062384 8.547353
F 75.774824 55.340493 8.547409
F 75.774824 63.062423 8.547409
F 69.087360 54.053518 12.187492
F 69.087360 61.775448 12.187492
F 78.003960 54.053507 12.187563
F 78.003960 61.775437 12.187563
F 69.087310 59.201433 8.547386
F 69.087310 66.923363 8.547386
F 78.003956 59.201459 8.547409
F 78.003956 66.923389 8.547409
F 69.087354 59.201442 11.277509
F 69.087354 66.923372 11.277509
F 78.003960 59.201459 11.277525
F 78.003960 66.923389 11.277525
F 69.087599 54.053466 14.917536
F 69.087599 61.775396 14.917537
F 78.003958 54.053507 14.917678
F 78.003958 61.775437 14.917678
F 80.233093 55.340494 18.557832
F 80.233093 63.062424 18.557832
F 71.316958 55.340582 18.557737
F 71.316958 63.062513 18.557737
F 80.233089 57.914471 0.357063
F 80.233089 65.636402 0.357063
F 71.316582 57.914467 0.357069
F 71.316582 65.636397 0.357069
F 80.233094 57.914471 19.467870
F 80.233094 65.636402 19.467870
F 71.316962 57.914381 19.467908
F 71.316962 65.636311 19.467908
F 80.233091 55.340493 15.827716
F 80.233091 63.062424 15.827716
F 71.316591 55.340502 15.827683
F 71.316591 63.062432 15.827683
F 82.462227 54.053507 19.467870
F 82.462227 61.775437 19.467870
F 64.638739 54.051669 19.468202
F 64.638739 61.773599 19.468201
F 73.545800 54.053483 19.467881
F 73.545800 61.775413 19.467881
F 82.462223 59.201458 15.827716
F 82.462223 66.923389 15.827716
F 64.630451 59.201726 15.826194
F 64.630451 66.923656 15.826194
F 73.545694 59.201459 15.827708
F 73.545694 66.923390 15.827708
F 82.462233 59.201456 18.557834
F 82.462233 66.923387 18.557834
F 64.639182 59.203405 18.554932
F 64.639182 66.925336 18.554932
F 73.545805 59.201484 18.557808
F 73.545805 66.923414 18.557808
F 82.462225 54.053508 0.357064
F 82.462225 61.775438 0.357064
F 64.631621 54.053008 0.357044
F 64.631621 61.774938 0.357044
F 73.545716 54.053502 0.357061
F 73.545716 61.775432 0.357062
F 84.691375 55.340489 18.557834
F 84.691375 63.062419 18.557834
F 66.862087 55.341268 18.556807
F 66.862087 63.063199 18.556807
F 75.774853 55.340499 18.557827
F 75.774853 63.062430 18.557827
F 84.691382 57.914479 0.357070
F 84.691382 65.636410 0.357070
F 66.858664 57.914381 0.357117
F 66.858664 65.636312 0.357118
F 75.774826 57.914471 0.357064
F 75.774826 65.636402 0.357064
F 84.691402 57.914483 19.467862
F 84.691402 65.636414 19.467862
F 66.862093 57.913685 19.468090
F 66.862093 65.635616 19.468090
F 75.774853 57.914466 19.467873
F 75.774854 65.636396 19.467873
F 84.691406 55.340480 15.827707
F 84.691406 63.062411 15.827707
F 66.858841 55.340636 15.827266
F 66.858841 63.062566 15.827265
F 75.774826 55.340494 15.827715
F 75.774826 63.062424 15.827715
F 69.088705 54.053228 19.467970
F 69.088705 61.775158 19.467970
F 78.003965 54.053505 19.467871
F 78.003965 61.775435 19.467871
F 69.087526 59.201487 15.827571
F 69.087526 66.923418 15.827571
F 78.003957 59.201459 15.827716
F 78.003957 66.923390 15.827716
F 69.088762 59.201747 18.557486
F 69.088762 66.923678 18.557486
F 78.003965 59.201460 18.557831
F 78.003965 66.923391 18.557831
F 69.087715 54.053435 0.357045
F 69.087715 61.775365 0.357046
F 78.003959 54.053506 0.357063
F 78.003959 61.775436 0.357063
F 82.462225 69.497368 4.907255
F 78.003959 69.497367 0.357063
F 64.629354 69.497266 4.907611
F 64.631621 69.496868 0.357044
F 82.462225 69.497368 0.357064
F 78.003960 69.497367 4.907256
F 78.003957 69.497367 7.637371
F 82.462227 69.497368 12.187563
F 64.629013 69.497344 12.186785
F 78.003965 69.497366 19.467871
F 64.631116 69.496930 14.916195
F 78.003960 69.497367 12.187563
F 78.003958 69.497367 14.917678
F 82.462227 69.497368 19.467870
F 64.638739 69.495530 19.468202
F 73.545692 69.497368 4.907257
F 69.087715 69.497296 0.357046
F 73.545700 69.497366 14.917671
F 69.087599 69.497326 14.917536
F 73.545800 69.497343 19.467881
F 69.088705 69.497088 19.467970
F 73.545716 69.497362 0.357062
F 80.233093 55.340494 25.838140
F 80.233093 63.062424 25.838140
F 71.316898 55.340571 25.838099
F 71.316898 63.062501 25.838099
F 80.233089 57.914471 29.478294
F 80.233089 65.636402 29.478294
F 71.316823 57.914410 29.478267
F 71.316823 65.636341 29.478267
F 80.233093 57.914471 26.748178
F 80.233093 65.636402 26.748178
F 71.316901 57.914394 26.748242
F 71.316901 65.636324 26.748242
F 80.233091 55.340494 23.108024
F 80.233091 63.062424 23.108024
F 71.316952 55.340583 23.108090
F 71.316952 63.062514 23.108090
F 82.462225 54.053507 26.748178
F 82.462225 61.775437 26.748178
F 64.638060 54.051783 26.749856
F 64.638060 61.773713 26.749855
F 73.545783 54.053486 26.748194
F 73.545783 61.775416 26.748194
F 82.462222 59.201458 23.108024
F 82.462222 66.923389 23.108024
F 64.639244 59.203411 23.109474
F 64.639244 66.925342 23.109475
F 73.545796 59.201483 23.108042
F 73.545796 66.923413 23.108042
F 82.462230 59.201457 25.838141
F 82.462230 66.923388 25.838141
F 64.637986 59.203184 25.837380
F 64.637986 66.925115 25.837380
F 73.545782 59.201479 25.838129
F 73.545782 66.923409 25.838129
F 82.462226 54.053508 29.478295
F 82.462226 61.775438 29.478295
F 64.636240 54.052110 29.477972
F 64.636240 61.774040 29.477972
F 73.545761 54.053491 29.478286
F 73.545761 61.775421 29.478286
F 84.691368 55.340490 25.838141
F 84.691368 63.062421 25.838141
F 66.861675 55.341210 25.837796
F 66.861675 63.063140 25.837796
F 75.774848 55.340498 25.838137
F 75.774848 63.062429 25.838137
F 84.691361 57.914474 29.478294
F 84.691361 65.636405 29.478294
F 66.860986 57.913897 29.478109
F 66.860986 65.635827 29.478109
F 75.774840 57.914468 29.478292
F 75.774840 65.636399 29.478292
F 84.691388 57.914480 26.748172
F 84.691388 65.636410 26.748172
F 66.861710 57.913756 26.748830
F 66.861710 65.635687 26.748830
F 75.774848 57.914467 26.748182
F 75.774848 65.636398 26.748181
F 84.691392 55.340484 23.108017
F 84.691392 63.062414 23.108017
F 66.862167 55.341304 23.108619
F 66.862167 63.063235 23.108619
F 75.774849 55.340499 23.108028
F 75.774849 63.062429 23.108028
F 69.088574 54.053254 26.748396
F 69.088574 61.775184 26.748396
F 78.003964 54.053506 26.748179
F 78.003964 61.775436 26.748179
F 69.088750 59.201752 23.108240
F 69.088750 66.923682 23.108240
F 78.003961 59.201460 23.108025
F 78.003961 66.923391 23.108025
F 69.088566 59.201712 25.838014
F 69.088566 66.923643 25.838014
F 78.003964 59.201460 25.838140
F 78.003964 66.923390 25.838139
F 69.088327 54.053305 29.478214
F 69.088327 61.775235 29.478214
F 78.003960 54.053506 29.478293
F 78.003960 61.775436 29.478293
F 80.233092 55.340494 33.118447
F 80.233092 63.062424 33.118447
F 71.316756 55.340538 33.118431
F 71.316756 63.062468 33.118431
F 80.233088 57.914471 36.758601
F 80.233088 65.636402 36.758601
F 71.316681 57.914444 36.758595
F 71.316681 65.636374 36.758595
F 80.233092 57.914471 34.028485
F 80.233092 65.636402 34.028485
F 71.316758 57.914427 34.028528
F 71.316758 65.636358 34.028528
F 80.233090 55.340494 30.388332
F 80.233090 63.062424 30.388332
F 71.316827 55.340555 30.388386
F 71.316827 63.062485 30.388386
F 82.462224 54.053507 34.028485
F 82.462224 61.775437 34.028485
F 64.634540 54.052452 34.029793
F 64.634540 61.774382 34.029793
F 73.545746 54.053495 34.028496
F 73.545746 61.775425 34.028496
F 82.462221 59.201458 30.388331
F 82.462221 66.923389 30.388331
F 64.636357 59.202862 30.389908
F 64.636357 66.924793 30.389908
F 73.545761 59.201474 30.388345
F 73.545761 66.923405 30.388345
F 82.462227 59.201458 33.118448
F 82.462227 66.923389 33.118448
F 64.634386 59.202486 33.118415
F 64.634386 66.924417 33.118415
F 73.545745 59.201470 33.118443
F 73.545745 66.923401 33.118443
F 82.462223 54.053507 36.758602
F 82.462223 61.775437 36.758602
F 64.632738 54.052784 36.758706
F 64.632738 61.774714 36.758706
F 73.545726 54.053499 36.758599
F 73.545726 61.775429 36.758599
F 84.691362 55.340492 33.118448
F 84.691362 63.062422 33.118448
F 66.860280 55.340920 33.118365
F 66.860280 63.062851 33.118365
F 75.774840 55.340496 33.118446
F 75.774840 63.062427 33.118446
F 84.691356 57.914473 36.758601
F 84.691356 65.636404 36.758601
F 66.859573 57.914199 36.758610
F 66.859573 65.636130 36.758610
F 75.774832 57.914470 36.758601
F 75.774832 65.636401 36.758601
F 84.691375 57.914476 34.028481
F 84.691375 65.636407 34.028481
F 66.860312 57.914050 34.028967
F 66.860312 65.635980 34.028967
F 75.774840 57.914469 34.028488
F 75.774840 65.636400 34.028488
F 84.691379 55.340487 30.388326
F 84.691379 63.062417 30.388326
F 66.861028 55.341066 30.388912
F 66.861028 63.062997 30.388912
F 75.774841 55.340497 30.388335
F 75.774841 63.062428 30.388335
F 69.088100 54.053359 34.028636
F 69.088100 61.775289 34.028636
F 78.003963 54.053506 34.028486
F 78.003963 61.775436 34.028486
F 69.088337 59.201660 30.388521
F 69.088337 66.923591 30.388522
F 78.003960 59.201459 30.388332
F 78.003960 66.923390 30.388332
F 69.088086 59.201606 33.118405
F 69.088086 66.923537 33.118405
F 78.003962 59.201459 33.118447
F 78.003962 66.923390 33.118447
F 69.087865 54.053406 36.758584
F 69.087865 61.775336 36.758584
F 78.003959 54.053506 36.758601
F 78.003959 61.775436 36.758601
F 80.233093 55.340494 40.398755
F 80.233093 63.062424 40.398755
F 71.316635 55.340511 40.398751
F 71.316635 63.062441 40.398751
F 80.233089 57.914471 22.197986
F 80.233089 65.636402 22.197986
F 71.316955 57.914381 22.197923
F 71.316955 65.636312 22.197923
F 80.233091 57.914471 41.308793
F 80.233091 65.636402 41.308793
F 71.316616 57.914460 41.308810
F 71.316616 65.636390 41.308810
F 80.233089 55.340494 37.668639
F 80.233089 63.062424 37.668639
F 71.316689 55.340523 37.668668
F 71.316689 63.062453 37.668668
F 82.462227 54.053508 41.308792
F 82.462227 61.775438 41.308792
F 64.631467 54.053024 41.309381
F 64.631467 61.774954 41.309381
F 73.545715 54.053503 41.308797
F 73.545715 61.775433 41.308796
F 82.462220 59.201458 37.668639
F 82.462220 66.923389 37.668639
F 64.632734 59.202166 37.669689
F 64.632734 66.924096 37.669689
F 73.545725 59.201466 37.668646
F 73.545725 66.923397 37.668646
F 82.462223 59.201459 40.398755
F 82.462223 66.923389 40.398755
F 64.630851 59.201771 40.399017
F 64.630851 66.923701 40.399017
F 73.545709 59.201461 40.398755
F 73.545709 66.923392 40.398755
F 82.462229 54.053509 22.197987
F 82.462229 61.775439 22.197988
F 64.639234 54.051560 22.196341
F 64.639234 61.773490 22.196341
F 73.545795 54.053483 22.197970
F 73.545795 61.775413 22.197970
F 84.691378 55.340488 40.398759
F 84.691378 63.062419 40.398759
F 66.859091 55.340680 40.398753
F 66.859090 63.062611 40.398753
F 75.774833 55.340494 40.398754
F 75.774833 63.062425 40.398754
F 84.691368 57.914475 22.197987
F 84.691368 65.636406 22.197987
F 66.862201 57.913656 22.197351
F 66.862201 65.635587 22.197351
F 75.774849 57.914466 22.197983
F 75.774849 65.636397 22.197983
F 84.691361 57.914473 41.308794
F 84.691361 65.636404 41.308793
F 66.858924 57.914338 41.309011
F 66.858924 65.636269 41.309011
F 75.774831 57.914471 41.308794
F 75.774831 65.636401 41.308794
F 84.691365 55.340490 37.668638
F 84.691365 63.062421 37.668637
F 66.859660 55.340782 37.668978
F 66.859660 63.062713 37.668978
F 75.774833 55.340495 37.668641
F 75.774833 63.062426 37.668641
F 69.087687 54.053451 41.308850
F 69.087687 61.775381 41.308850
F 78.003961 54.053506 41.308793
F 78.003961 61.775436 41.308793
F 69.087856 59.201553 37.668753
F 69.087856 66.923484 37.668753
F 78.003958 59.201459 37.668639
F 78.003958 66.923390 37.668639
F 69.087615 59.201499 40.398769
F 69.087615 66.923430 40.398769
F 78.003961 59.201459 40.398755
F 78.003961 66.923390 40.398755
F 69.088742 54.053218 22.197773
F 69.088742 61.775148 22.197773
F 78.003962 54.053506 22.197985
F 78.003962 61.775436 22.197985
F 82.462225 69.497368 26.748178
F 78.003962 69.497366 22.197985
F 64.638060 69.495644 26.749856
F 64.639234 69.495421 22.196341
F 64.636240 69.495971 29.477972
F 78.003964 69.497366 26.748179
F 78.003960 69.497367 29.478293
F 82.462224 69.497368 34.028485
F 64.634540 69.496313 34.029793
F 82.462223 69.497368 36.758602
F 64.632738 69.496644 36.758706
F 78.003963 69.497367 34.028486
F 78.003959 69.497367 36.758601
F 82.462227 69.497368 41.308792
F 64.631467 69.496885 41.309381
F 78.003961 69.497367 41.308793
F 73.545783 69.497347 26.748194
F 69.088742 69.497078 22.197773
F 73.545761 69.497352 29.478286
F 69.088574 69.497115 26.748396
F 69.088327 69.497166 29.478214
F 73.545746 69.497356 34.028496
F 73.545726 69.497360 36.758599
F 69.088100 69.497219 34.028636
F 69.087865 69.497267 36.758584
F 73.545715 69.497363 41.308797
F 69.087687 69.497311 41.308850
F 73.545795 69.497344 22.197970
F 89.149860 1.286927 3.997258
F 89.149860 9.008856 3.997258
F 89.149860 16.730786 3.997258
F 98.080658 1.285835 3.996748
F 98.080658 9.007764 3.996748
F 98.080658 16.729694 3.996748
F 89.149972 3.861045 7.637442
F 89.149972 11.582974 7.637442
F 98.082568 3.862772 7.636121
F 98.082568 11.584701 7.636121
F 89.150100 3.861079 4.907178
F 89.150100 11.583008 4.907178
F 98.101583 3.867937 4.900875
F 98.101583 11.589866 4.900875
F 89.150198 1.286842 1.267002
F 89.150198 9.008771 1.267002
F 89.150198 16.730701 1.267002
F 98.098180 1.283467 1.262328
F 98.098180 9.005396 1.262328
F 98.098180 16.727327 1.262328
F 91.379602 7.722091 4.907248
F 91.379602 15.444021 4.907248
F 104.911628 15.485461 0.097979
F 100.329109 7.730303 4.892208
F 100.329109 15.452233 4.892208
F 100.329109 0.008374 4.892208
F 91.380280 5.147633 1.266944
F 91.380280 12.869563 1.266944
F 100.343411 5.148878 1.263348
F 100.343411 12.870808 1.263348
F 91.380452 5.147551 3.997494
F 91.380452 12.869480 3.997494
F 100.369853 5.136498 3.999666
F 100.369853 12.858427 3.999666
F 91.381023 7.722446 7.637822
F 91.381023 15.444376 7.637823
F 104.911628 7.763531 0.097978
F 100.368532 7.736871 7.633239
F 100.368532 15.458802 7.633239
F 100.368532 0.014942 7.633239
F 93.610641 1.286343 3.997630
F 93.610641 9.008272 3.997630
F 93.610641 16.730202 3.997630
F 102.561758 1.277450 3.920537
F 102.561758 8.999379 3.920537
F 102.561758 16.721310 3.920537
F 93.611294 3.861646 7.637926
F 93.611294 11.583575 7.637926
F 102.565075 3.873650 7.546013
F 102.565075 11.595579 7.546013
F 93.613082 3.862079 4.906543
F 93.613082 11.584009 4.906543
F 102.699017 3.872224 4.796846
F 102.699017 11.594153 4.796846
F 93.613370 1.285874 1.266339
F 93.613370 9.007803 1.266338
F 93.613370 16.729733 1.266338
F 102.661572 1.270984 1.181617
F 102.661572 8.992912 1.181617
F 102.661572 16.714843 1.181617
F 86.920543 7.721941 4.907254
F 86.920543 15.443871 4.907253
F 95.851335 0.003287 0.359728
F 95.844351 7.723177 4.906996
F 95.844351 15.445107 4.906996
F 95.844351 0.001248 4.906996
F 104.689451 7.549334 4.789674
F 104.689450 15.271263 4.789674
F 95.851335 15.447146 0.359728
F 86.920613 5.147918 1.267084
F 86.920613 12.869848 1.267084
F 95.847797 5.146780 1.266885
F 95.847797 12.868710 1.266885
F 104.949318 5.141228 0.928999
F 104.949316 12.863159 0.929000
F 86.920605 5.147923 3.997235
F 86.920605 12.869853 3.997235
F 95.851257 5.145102 3.999556
F 95.851257 12.867032 3.999556
F 105.021504 5.053740 3.702731
F 105.021504 12.775669 3.702731
F 86.920689 7.721977 7.637410
F 86.920689 15.443907 7.637410
F 95.851335 7.725216 0.359728
F 95.852537 7.724827 7.639789
F 95.852537 15.446757 7.639789
F 95.852537 0.002898 7.639789
F 104.999224 7.811963 7.476693
F 104.999223 15.533894 7.476692
F 104.678281 5.275403 15.734983
F 89.150024 1.286894 11.277583
F 89.150024 9.008823 11.277583
F 89.150024 16.730754 11.277583
F 98.081057 1.285458 11.275085
F 98.081057 9.007387 11.275085
F 98.081057 16.729317 11.275085
F 89.150008 3.861051 14.917723
F 89.150008 11.582980 14.917723
F 98.078987 3.862148 14.914182
F 98.078987 11.584077 14.914182
F 89.150354 3.861130 12.187447
F 89.150354 11.583059 12.187447
F 98.100303 3.867188 12.179394
F 98.100303 11.589118 12.179394
F 89.150337 1.286818 8.547306
F 89.150337 9.008747 8.547306
F 89.150337 16.730677 8.547306
F 98.102549 1.280239 8.539984
F 98.102549 9.002168 8.539984
F 98.102549 16.724098 8.539984
F 91.380026 7.722180 12.187434
F 91.380026 15.444110 12.187434
F 86.920628 15.443890 0.357085
F 100.325202 7.724687 12.168398
F 100.325202 15.446617 12.168398
F 100.325202 0.002758 12.168398
F 91.379914 5.147728 8.547362
F 91.379914 12.869657 8.547362
F 100.332175 5.142752 8.526321
F 100.332175 12.864682 8.526321
F 91.381015 5.147441 11.277945
F 91.381015 12.869370 11.277945
F 100.362067 5.134538 11.268813
F 100.362067 12.856468 11.268813
F 91.380906 7.722414 14.918020
F 91.380906 15.444344 14.918020
F 86.920629 7.721960 0.357085
F 100.353945 7.733713 14.908436
F 100.353945 15.455643 14.908436
F 100.353945 0.011784 14.908436
F 93.611363 1.286308 11.277914
F 93.611363 9.008237 11.277914
F 93.611363 16.730168 11.277914
F 102.552482 1.278268 11.200368
F 102.552482 9.000197 11.200368
F 102.552482 16.722128 11.200368
F 93.611113 3.861581 14.917921
F 93.611113 11.583510 14.917921
F 102.542453 3.867182 14.842972
F 102.542453 11.589111 14.842972
F 93.614027 3.862190 12.186638
F 93.614027 11.584120 12.186638
F 102.654495 3.853629 12.111394
F 102.654495 11.575557 12.111394
F 93.614178 1.285683 8.546572
F 93.614178 9.007612 8.546572
F 93.614178 16.729542 8.546572
F 102.673500 1.293182 8.462672
F 102.673500 9.015110 8.462672
F 102.673500 16.737041 8.462672
F 86.920592 7.721952 12.187551
F 86.920592 15.443882 12.187551
F 104.904862 12.793814 18.415419
F 95.845301 7.723286 12.186548
F 95.845301 15.445216 12.186547
F 95.845301 0.001357 12.186548
F 104.685408 7.586716 12.099906
F 104.685407 15.308646 12.099906
F 104.904862 5.071884 18.415419
F 86.920568 5.147931 8.547406
F 86.920568 12.869861 8.547406
F 95.845588 5.146542 8.546822
F 95.845588 12.868472 8.546822
F 104.691562 5.289218 8.462484
F 104.691561 13.011148 8.462484
F 86.920702 5.147899 11.277566
F 86.920702 12.869828 11.277566
F 95.851805 5.145219 11.279554
F 95.851805 12.867149 11.279554
F 104.970717 5.054471 11.141275
F 104.970717 12.776401 11.141275
F 86.920695 7.721978 14.917715
F 86.920695 15.443908 14.917715
F 95.848761 12.867703 18.558762
F 95.850583 7.724427 14.919087
F 95.850583 15.446357 14.919087
F 95.850583 0.002498 14.919087
F 104.938584 7.807599 14.779102
F 104.938583 15.529529 14.779102
F 104.938583 0.085671 14.779102
F 89.149963 1.286909 18.557860
F 89.149963 9.008838 18.557860
F 89.149963 16.730769 18.557860
F 98.076274 1.286214 18.553790
F 98.076274 9.008143 18.553790
F 98.076274 16.730073 18.553790
F 89.150091 3.861068 0.357163
F 89.150091 11.582998 0.357163
F 98.091226 3.867636 0.364031
F 98.091226 11.589565 0.364032
F 89.150248 3.861105 19.467754
F 89.150248 11.583034 19.467754
F 98.092648 3.865627 19.460279
F 98.092648 11.587557 19.460279
F 89.150332 1.286825 15.827592
F 89.150332 9.008754 15.827592
F 89.150332 16.730684 15.827592
F 98.096836 1.281572 15.819719
F 98.096837 9.003501 15.819719
F 98.096837 16.725431 15.819719
F 91.379814 7.722131 19.467701
F 91.379814 15.444061 19.467701
F 95.848761 5.145773 18.558762
F 100.314820 7.723404 19.449339
F 100.314820 15.445334 19.449339
F 100.314820 0.001475 19.449339
F 91.379966 5.147716 15.827554
F 91.379966 12.869646 15.827554
F 100.320026 5.146015 15.808985
F 100.320026 12.867945 15.808985
F 91.380639 5.147522 18.558101
F 91.380639 12.869452 18.558101
F 100.345009 5.137847 18.547376
F 100.345009 12.859777 18.547376
F 91.380680 7.722353 0.357363
F 91.380680 15.444283 0.357363
F 86.920672 12.869835 18.557862
F 100.356660 7.734138 0.358582
F 100.356659 15.456068 0.358582
F 100.356660 0.012209 0.358582
F 93.610646 1.286452 18.557912
F 93.610646 9.008381 18.557912
F 93.610646 16.730312 18.557912
F 102.532696 1.283897 18.482569
F 102.532696 9.005826 18.482569
F 102.532696 16.727757 18.482569
F 93.612421 3.861953 0.358178
F 93.612421 11.583882 0.358178
F 102.586549 3.873935 0.326172
F 102.586548 11.595864 0.326172
F 93.612928 3.861951 19.466945
F 93.612928 11.583880 19.466945
F 102.622369 3.852248 19.395558
F 102.622369 11.574177 19.395558
F 93.613648 1.285840 15.826739
F 93.613648 9.007769 15.826739
F 93.613648 16.729700 15.826739
F 102.638970 1.295152 15.753377
F 102.638970 9.017081 15.753377
F 102.638970 16.739012 15.753377
F 86.920581 7.721950 19.467854
F 86.920581 15.443880 19.467854
F 86.920672 5.147906 18.557862
F 95.843344 7.722854 19.466635
F 95.843344 15.444785 19.466635
F 95.843344 0.000925 19.466635
F 104.670551 7.603541 19.369882
F 104.670550 15.325470 19.369882
F 104.678280 12.997333 15.734983
F 86.920589 5.147926 15.827701
F 86.920589 12.869855 15.827700
F 95.844541 5.146785 15.826485
F 95.844541 12.868714 15.826484
F 104.999223 0.090035 7.476693
F 91.379602 0.000162 4.907248
F 104.911629 0.041602 0.097979
F 86.920581 0.000021 19.467854
F 91.380680 0.000424 0.357363
F 91.379814 0.000201 19.467701
F 86.920695 0.000049 14.917715
F 91.381023 0.000517 7.637822
F 86.920592 0.000023 12.187551
F 91.380906 0.000485 14.918020
F 86.920629 0.000031 0.357085
F 91.380026 0.000251 12.187434
F 86.920689 0.000048 7.637410
F 86.920543 0.000012 4.907254
F 89.149841 1.286937 25.838149
F 89.149841 9.008866 25.838149
F 89.149841 16.730796 25.838150
F 98.070332 1.287007 25.833703
F 98.070332 9.008936 25.833703
F 98.070332 16.730867 25.833703
F 89.149781 3.860999 29.478296
F 89.149781 11.582929 29.478296
F 98.067578 3.860599 29.474004
F 98.067578 11.582529 29.474004
F 89.150059 3.861063 26.748092
F 89.150059 11.582992 26.748092
F 98.083631 3.864005 26.742046
F 98.083631 11.585934 26.742046
F 89.150150 1.286865 23.107923
F 89.150150 9.008794 23.107923
F 89.150150 16.730725 23.107923
F 98.088174 1.283115 23.101066
F 98.088174 9.005044 23.101066
F 98.088174 16.726974 23.101066
F 91.379418 7.722049 26.748055
F 91.379418 15.443979 26.748055
F 104.870608 0.066270 22.051980
F 100.303849 7.722339 26.731257
F 100.303849 15.444269 26.731257
F 100.303849 0.000410 26.731257
F 91.379611 5.147789 23.107875
F 91.379611 12.869718 23.107875
F 100.309278 5.147023 23.090137
F 100.309278 12.868953 23.090137
F 91.380053 5.147652 25.838303
F 91.380053 12.869581 25.838303
F 100.326398 5.141112 25.825984
F 100.326398 12.863042 25.825984
F 91.379769 7.722163 29.478415
F 91.379769 15.444093 29.478415
F 104.870608 15.510129 22.051980
F 100.317217 7.727118 29.465940
F 100.317217 15.449048 29.465940
F 100.317217 0.005189 29.465940
F 93.609524 1.286663 25.838064
F 93.609524 9.008592 25.838064
F 93.609524 16.730523 25.838064
F 102.512775 1.289753 25.763130
F 102.512775 9.011682 25.763130
F 102.512775 16.733613 25.763130
F 93.608986 3.861180 29.478168
F 93.608986 11.583109 29.478168
F 102.503604 3.855416 29.404498
F 102.503604 11.577345 29.404498
F 93.611313 3.861612 26.747484
F 93.611314 11.583542 26.747484
F 102.588468 3.850840 26.681480
F 102.588468 11.572769 26.681480
F 93.612127 1.286164 23.107204
F 93.612127 9.008093 23.107204
F 93.612127 16.730023 23.107203
F 102.605351 1.296410 23.038254
F 102.605352 9.018339 23.038254
F 102.605351 16.740269 23.038254
F 86.920549 7.721942 26.748166
F 86.920548 15.443872 26.748166
F 104.870608 7.788199 22.051980
F 95.840553 7.722309 26.747258
F 95.840553 15.444239 26.747258
F 95.840553 0.000380 26.747258
F 104.656650 7.621209 26.639552
F 104.656649 15.343138 26.639552
F 95.846772 0.001829 22.198569
F 86.920560 5.147932 23.108010
F 86.920560 12.869862 23.108010
F 95.841950 5.147298 23.106920
F 95.841950 12.869227 23.106920
F 104.663250 5.257392 23.004585
F 104.663250 12.979322 23.004585
F 86.920617 5.147919 25.838159
F 86.920617 12.869848 25.838159
F 95.844764 5.146475 25.838475
F 95.844764 12.868405 25.838475
F 104.836156 5.091961 25.688607
F 104.836156 12.813890 25.688607
F 86.920589 7.721953 29.478309
F 86.920589 15.443883 29.478309
F 95.846772 15.445688 22.198569
F 95.842793 7.723061 29.478430
F 95.842793 15.444991 29.478430
F 95.842793 0.001132 29.478430
F 104.801664 7.767016 29.325744
F 104.801664 15.488946 29.325744
F 104.801664 0.045087 29.325744
F 89.149734 1.286962 33.118444
F 89.149734 9.008891 33.118444
F 89.149734 16.730821 33.118444
F 98.065405 1.287491 33.114753
F 98.065405 9.009421 33.114753
F 98.065405 16.731351 33.114753
F 89.149685 3.860975 36.758597
F 89.149685 11.582904 36.758597
F 98.063849 3.859508 36.756562
F 98.063849 11.581437 36.756563
F 89.149871 3.861020 34.028432
F 89.149871 11.582949 34.028432
F 98.074856 3.862325 34.025122
F 98.074856 11.584254 34.025122
F 89.149967 1.286907 30.388261
F 89.149967 9.008836 30.388261
F 89.149967 16.730766 30.388261
F 98.079142 1.284745 30.383293
F 98.079142 9.006674 30.383293
F 98.079142 16.728605 30.383293
F 91.379061 7.721979 34.028440
F 91.379061 15.443909 34.028440
F 95.846772 7.723758 22.198569
F 100.294789 7.721937 34.017342
F 100.294789 15.443867 34.017342
F 100.294789 0.000008 34.017342
F 91.379225 5.147869 30.388232
F 91.379225 12.869798 30.388231
F 100.298846 5.147970 30.373215
F 100.298846 12.869899 30.373214
F 91.379473 5.147783 33.118526
F 91.379473 12.869712 33.118526
F 100.309133 5.144369 33.107363
F 100.309133 12.866299 33.107363
F 91.379305 7.722072 36.758735
F 91.379305 15.444002 36.758735
F 86.920641 15.443896 22.198010
F 100.301782 7.724087 36.751876
F 100.301782 15.446017 36.751876
F 100.301782 0.002158 36.751876
F 93.608573 1.286827 33.118354
F 93.608573 9.008756 33.118354
F 93.608573 16.730687 33.118354
F 102.495983 1.295499 33.047763
F 102.495983 9.017428 33.047763
F 102.495983 16.739358 33.047763
F 93.608231 3.861030 36.758620
F 93.608231 11.582960 36.758620
F 102.492050 3.847528 36.697624
F 102.492050 11.569457 36.697624
F 93.609695 3.861271 34.028140
F 93.609695 11.583201 34.028140
F 102.556853 3.849612 33.975089
F 102.556853 11.571541 33.975089
F 93.610508 1.286505 30.387799
F 93.610508 9.008434 30.387798
F 93.610508 16.730365 30.387798
F 102.571983 1.297779 30.326138
F 102.571983 9.019707 30.326138
F 102.571983 16.741638 30.326138
F 86.920521 7.721937 34.028478
F 86.920521 15.443867 34.028478
F 86.920641 7.721966 22.198010
F 95.838070 7.721870 34.028618
F 95.838070 15.443800 34.028618
F 106.987518 16.702691 39.538171
F 104.647184 7.638502 33.922374
F 104.647184 15.360432 33.922374
F 104.729868 12.909900 40.265367
F 86.920531 5.147939 30.388322
F 86.920531 12.869868 30.388322
F 95.839188 5.147840 30.387654
F 95.839188 12.869770 30.387654
F 104.650947 5.240087 30.277651
F 104.650946 12.962017 30.277651
F 86.920563 5.147932 33.118458
F 86.920563 12.869861 33.118458
F 95.840927 5.147203 33.118544
F 95.840927 12.869132 33.118544
F 104.769797 5.112313 32.965653
F 104.769797 12.834243 32.965653
F 86.920538 7.721941 36.758613
F 86.920538 15.443871 36.758613
F 104.729868 5.187970 40.265367
F 95.840029 7.722679 36.759678
F 95.840029 15.444609 36.759678
F 95.840029 0.000750 36.759678
F 104.729338 7.740311 36.608352
F 104.729338 15.462241 36.608352
F 95.841383 12.868395 40.400710
F 89.149991 1.286903 40.398837
F 89.149991 9.008832 40.398837
F 89.149991 16.730763 40.398837
F 98.082924 1.282066 40.404351
F 98.082924 9.003995 40.404351
F 98.082924 16.725926 40.404351
F 89.149897 3.861026 22.198003
F 89.149897 11.582955 22.198003
F 98.073297 3.861332 22.193651
F 98.073297 11.583262 22.193651
F 89.149777 3.861005 41.308801
F 89.149777 11.582934 41.308801
F 98.075122 3.860762 41.311793
F 98.075122 11.582691 41.311793
F 89.149794 1.286946 37.668632
F 89.149794 9.008875 37.668632
F 89.149794 16.730806 37.668632
F 98.072074 1.285873 37.670955
F 98.072074 9.007802 37.670955
F 98.072074 16.729732 37.670955
F 91.379901 7.722195 41.308718
F 91.379901 15.444125 41.308717
F 95.841383 5.146465 40.400710
F 100.331355 7.726152 41.304474
F 100.331355 15.448082 41.304474
F 100.331356 0.004223 41.304474
F 91.378911 5.147924 37.668636
F 91.378911 12.869854 37.668636
F 100.292316 5.147466 37.661188
F 100.292316 12.869396 37.661188
F 91.379348 5.147828 40.398934
F 91.379348 12.869758 40.398934
F 100.304274 5.147649 40.395418
F 100.304274 12.869579 40.395418
F 91.380342 7.722292 22.198195
F 91.380342 15.444222 22.198195
F 86.920523 12.869871 40.398764
F 100.335751 7.730400 22.186475
F 100.335751 15.452330 22.186475
F 100.335751 0.008471 22.186475
F 93.611296 1.286124 40.399696
F 93.611296 9.008053 40.399696
F 93.611296 16.729984 40.399696
F 102.548975 1.305678 40.361814
F 102.548975 9.027607 40.361814
F 102.548976 16.749537 40.361814
F 93.610077 3.861392 22.197974
F 93.610077 11.583321 22.197974
F 102.522666 3.861099 22.122601
F 102.522666 11.583028 22.122601
F 93.609415 3.861130 41.309121
F 93.609415 11.583059 41.309121
F 102.555626 3.877501 41.279910
F 102.555626 11.599430 41.279910
F 93.609186 1.286783 37.668867
F 93.609186 9.008712 37.668867
F 93.609186 16.730642 37.668867
F 102.540298 1.298029 37.634099
F 102.540298 9.019958 37.634099
F 102.540298 16.741889 37.634099
F 86.920588 7.721953 41.308779
F 86.920588 15.443883 41.308779
F 86.920523 5.147941 40.398764
F 95.844543 7.722665 41.309330
F 95.844543 15.444595 41.309330
F 95.844543 0.000735 41.309330
F 104.905001 7.806882 41.013575
F 104.905001 15.528812 41.013576
F 104.646050 12.941109 37.570881
F 86.920506 5.147943 37.668633
F 86.920506 12.869873 37.668633
F 95.837342 5.148051 37.669436
F 95.837342 12.869980 37.669436
F 104.646051 5.219178 37.570881
F 104.905001 0.084954 41.013576
F 106.987518 1.258831 39.538171
F 106.987518 8.980760 39.538171
F 91.379418 0.000120 26.748055
F 91.379769 0.000234 29.478415
F 86.920549 0.000013 26.748166
F 86.920588 0.000024 41.308779
F 91.380342 0.000363 22.198195
F 91.379901 0.000265 41.308718
F 104.729338 0.018382 36.608352
F 86.920538 0.000012 36.758612
F 86.920589 0.000024 29.478309
F 86.920521 0.000007 34.028478
F 86.920641 0.000037 22.198010
F 91.379305 0.000143 36.758735
F 91.379061 0.000050 34.028440
F 89.149860 24.452716 3.997258
F 89.149860 32.174645 3.997258
F 98.080658 24.451624 3.996748
F 98.080658 32.173553 3.996748
F 89.149972 27.026835 7.637442
F 104.911629 23.207392 0.097978
F 89.149972 19.304905 7.637442
F 98.082568 27.028562 7.636121
F 104.911628 30.929320 0.097978
F 98.082568 19.306632 7.636121
F 89.150100 27.026869 4.907178
F 95.851335 23.169077 0.359728
F 89.150100 19.304939 4.907178
F 98.101583 27.033726 4.900875
F 95.851335 30.891006 0.359728
F 98.101583 19.311797 4.900875
F 89.150198 24.452631 1.267002
F 89.150198 32.174560 1.267002
F 98.098180 24.449257 1.262328
F 98.098180 32.171186 1.262328
F 91.379602 30.887880 4.907248
F 91.379602 23.165951 4.907248
F 100.329109 30.896092 4.892208
F 100.329109 23.174163 4.892208
F 91.380280 28.313423 1.266944
F 91.380280 20.591494 1.266944
F 100.343411 28.314668 1.263348
F 100.343411 20.592739 1.263348
F 91.380452 28.313340 3.997494
F 91.380452 20.591411 3.997494
F 100.369853 28.302287 3.999666
F 100.369853 20.580358 3.999666
F 91.381023 30.888235 7.637822
F 91.381023 23.166306 7.637822
F 100.368532 30.902661 7.633239
F 100.368532 23.180732 7.633239
F 93.610641 24.452132 3.997630
F 93.610641 32.174061 3.997630
F 102.561758 24.443240 3.920537
F 102.561758 32.165169 3.920537
F 93.611294 27.027435 7.637926
F 86.920629 23.165821 0.357085
F 93.611294 19.305506 7.637927
F 102.565075 27.039440 7.546013
F 86.920629 30.887750 0.357085
F 102.565075 19.317510 7.546013
F 93.613082 27.027869 4.906543
F 104.904862 20.515745 18.415419
F 93.613082 19.305939 4.906543
F 102.699017 27.038014 4.796846
F 104.904862 28.237674 18.415419
F 102.699017 19.316084 4.796846
F 93.613370 24.451663 1.266339
F 93.613370 32.173592 1.266338
F 102.661572 24.436773 1.181617
F 102.661572 32.158702 1.181617
F 86.920543 30.887731 4.907254
F 86.920543 23.165802 4.907254
F 95.844351 30.888967 4.906996
F 95.844351 23.167038 4.906996
F 104.689451 30.715123 4.789674
F 104.689451 22.993195 4.789674
F 86.920613 28.313708 1.267084
F 86.920613 20.591779 1.267084
F 95.847797 28.312569 1.266886
F 95.847797 20.590640 1.266885
F 104.949319 28.307017 0.928999
F 104.949316 20.585090 0.929000
F 86.920605 28.313713 3.997235
F 86.920605 20.591784 3.997235
F 95.851257 28.310891 3.999556
F 95.851257 20.588962 3.999556
F 105.021504 28.219530 3.702731
F 105.021504 20.497600 3.702731
F 86.920689 30.887766 7.637410
F 86.920689 23.165837 7.637410
F 95.852537 30.890616 7.639789
F 95.852537 23.168687 7.639789
F 104.999224 30.977753 7.476693
F 104.999223 23.255824 7.476693
F 89.150024 24.452684 11.277583
F 89.150024 32.174613 11.277583
F 98.081057 24.451247 11.275085
F 98.081057 32.173176 11.275085
F 89.150008 27.026841 14.917723
F 95.848761 20.589634 18.558762
F 89.150008 19.304911 14.917723
F 98.078987 27.027938 14.914182
F 95.848761 28.311563 18.558762
F 98.078987 19.306008 14.914182
F 89.150354 27.026919 12.187447
F 86.920672 20.591766 18.557862
F 89.150354 19.304990 12.187447
F 98.100303 27.032978 12.179394
F 86.920672 28.313695 18.557862
F 98.100303 19.311048 12.179394
F 89.150337 24.452607 8.547306
F 89.150337 32.174536 8.547306
F 98.102549 24.446028 8.539984
F 98.102549 32.167957 8.539984
F 91.380026 30.887969 12.187434
F 91.380026 23.166040 12.187434
F 100.325202 30.890476 12.168398
F 100.325202 23.168547 12.168398
F 91.379914 28.313517 8.547362
F 91.379914 20.591588 8.547362
F 100.332175 28.308541 8.526321
F 100.332175 20.586612 8.526321
F 91.381015 28.313230 11.277945
F 91.381015 20.591301 11.277945
F 100.362067 28.300327 11.268813
F 100.362067 20.578398 11.268813
F 91.380906 30.888204 14.918020
F 91.380906 23.166275 14.918020
F 100.353945 30.899503 14.908436
F 100.353945 23.177574 14.908436
F 93.611363 24.452098 11.277914
F 93.611363 32.174027 11.277914
F 102.552482 24.444058 11.200368
F 102.552482 32.165987 11.200368
F 93.611113 27.027370 14.917921
F 104.678280 20.719264 15.734983
F 93.611113 19.305441 14.917921
F 102.542453 27.032971 14.842972
F 104.678281 28.441192 15.734983
F 102.542453 19.311041 14.842972
F 93.614027 27.027980 12.186638
F 95.844541 20.590645 15.826484
F 93.614026 19.306050 12.186638
F 102.654495 27.019418 12.111394
F 102.654495 34.741347 12.111394
F 102.654495 19.297488 12.111394
F 93.614178 24.451472 8.546572
F 93.614178 32.173401 8.546572
F 102.673500 24.458971 8.462672
F 102.673500 32.180900 8.462672
F 86.920592 30.887742 12.187551
F 86.920592 23.165812 12.187551
F 95.845301 30.889075 12.186548
F 95.845301 23.167147 12.186548
F 104.685408 30.752506 12.099906
F 104.685408 23.030577 12.099906
F 86.920568 28.313720 8.547406
F 86.920568 20.591791 8.547406
F 95.845588 28.312331 8.546822
F 95.845588 20.590402 8.546822
F 104.691562 28.455008 8.462484
F 104.691561 20.733079 8.462484
F 86.920702 28.313688 11.277566
F 86.920702 20.591759 11.277566
F 95.851805 28.311008 11.279554
F 95.851805 20.589079 11.279554
F 104.970717 28.220261 11.141275
F 104.970717 20.498332 11.141276
F 86.920695 30.887768 14.917715
F 86.920695 23.165839 14.917715
F 95.850583 30.890216 14.919087
F 95.850583 23.168287 14.919087
F 104.938583 30.973389 14.779102
F 104.938583 23.251460 14.779102
F 89.149963 24.452699 18.557860
F 89.149963 32.174628 18.557860
F 98.076274 24.452003 18.553790
F 98.076274 32.173932 18.553790
F 89.150091 27.026858 0.357163
F 95.844541 28.312574 15.826485
F 89.150091 19.304928 0.357163
F 98.091226 27.033426 0.364031
F 86.920589 20.591786 15.827701
F 98.091226 19.311496 0.364032
F 89.150248 27.026895 19.467754
F 86.920589 28.313715 15.827701
F 89.150248 19.304965 19.467754
F 98.092648 27.031417 19.460279
F 104.670551 23.047401 19.369882
F 98.092648 19.309487 19.460279
F 89.150332 24.452614 15.827592
F 89.150332 32.174543 15.827592
F 98.096836 24.447361 15.819719
F 98.096836 32.169290 15.819719
F 91.379814 30.887920 19.467701
F 91.379814 23.165991 19.467701
F 100.314820 30.889194 19.449339
F 100.314820 23.167265 19.449339
F 91.379966 28.313506 15.827554
F 91.379966 20.591577 15.827554
F 100.320026 28.311805 15.808985
F 100.320026 20.589876 15.808985
F 91.380639 28.313312 18.558101
F 91.380639 20.591382 18.558101
F 100.345009 28.303637 18.547376
F 100.345009 20.581708 18.547376
F 91.380679 30.888143 0.357363
F 91.380679 23.166214 0.357363
F 100.356660 30.899927 0.358582
F 100.356660 23.177999 0.358582
F 93.610646 24.452242 18.557912
F 93.610646 32.174171 18.557912
F 102.532696 24.449687 18.482569
F 102.532697 32.171616 18.482569
F 93.612421 27.027743 0.358178
F 104.670551 30.769330 19.369882
F 93.612421 19.305813 0.358178
F 102.586549 27.039725 0.326172
F 95.843344 23.166715 19.466635
F 102.586548 19.317795 0.326172
F 93.612928 27.027740 19.466945
F 95.843344 30.888644 19.466635
F 93.612928 19.305811 19.466945
F 102.622369 27.018038 19.395558
F 102.622369 34.739967 19.395558
F 102.622369 19.296108 19.395558
F 93.613648 24.451630 15.826739
F 93.613648 32.173559 15.826739
F 102.638970 24.460942 15.753377
F 102.638970 32.182871 15.753377
F 86.920581 30.887739 19.467854
F 86.920581 23.165810 19.467854
F 89.149841 24.452726 25.838149
F 89.149841 32.174655 25.838149
F 98.070332 24.452797 25.833703
F 98.070332 32.174726 25.833703
F 89.149781 27.026789 29.478296
F 106.987518 32.146550 39.538171
F 89.149781 19.304859 29.478296
F 98.067578 27.026389 29.474004
F 98.067578 34.748318 29.474004
F 98.067578 19.304459 29.474004
F 89.150059 27.026852 26.748092
F 106.987518 24.424621 39.538171
F 89.150059 19.304923 26.748092
F 98.083631 27.029795 26.742046
F 104.870608 23.232060 22.051980
F 98.083631 19.307865 26.742046
F 89.150150 24.452655 23.107923
F 89.150150 32.174584 23.107923
F 98.088174 24.448904 23.101066
F 98.088174 32.170833 23.101066
F 91.379418 30.887838 26.748055
F 91.379418 23.165909 26.748055
F 100.303849 30.888129 26.731257
F 100.303849 23.166200 26.731257
F 91.379611 28.313578 23.107875
F 91.379611 20.591649 23.107875
F 100.309278 28.312813 23.090137
F 100.309278 20.590884 23.090137
F 91.380053 28.313441 25.838303
F 91.380053 20.591512 25.838303
F 100.326398 28.306902 25.825984
F 100.326398 20.584973 25.825984
F 91.379769 30.887953 29.478415
F 91.379769 23.166024 29.478415
F 100.317217 30.892908 29.465940
F 100.317217 23.170979 29.465940
F 93.609524 24.452452 25.838064
F 93.609524 32.174381 25.838064
F 102.512775 24.455543 25.763130
F 102.512775 32.177471 25.763130
F 93.608986 27.026970 29.478168
F 104.870608 30.953989 22.051980
F 93.608986 19.305040 29.478168
F 102.503604 27.021206 29.404498
F 102.503604 34.743134 29.404498
F 102.503604 19.299276 29.404498
F 93.611314 27.027402 26.747484
F 95.846772 23.167619 22.198569
F 93.611314 19.305472 26.747484
F 102.588468 27.016630 26.681480
F 102.588468 34.738559 26.681480
F 102.588468 19.294700 26.681480
F 93.612127 24.451953 23.107204
F 93.612127 32.173882 23.107204
F 102.605351 24.462199 23.038254
F 102.605352 32.184128 23.038254
F 86.920549 30.887732 26.748166
F 86.920548 23.165803 26.748166
F 95.840553 30.888098 26.747258
F 95.840553 23.166169 26.747258
F 104.656650 30.786998 26.639552
F 104.656650 23.065070 26.639551
F 86.920560 28.313722 23.108010
F 86.920560 20.591792 23.108010
F 95.841950 28.313087 23.106920
F 95.841950 20.591158 23.106920
F 104.663250 28.423182 23.004585
F 104.663250 20.701253 23.004585
F 86.920617 28.313708 25.838159
F 86.920617 20.591779 25.838160
F 95.844764 28.312265 25.838475
F 95.844764 20.590335 25.838475
F 104.836156 28.257751 25.688607
F 104.836156 20.535822 25.688607
F 86.920589 30.887743 29.478309
F 86.920589 23.165814 29.478309
F 95.842793 30.888851 29.478430
F 95.842793 23.166922 29.478430
F 104.801664 30.932805 29.325744
F 104.801664 23.210877 29.325744
F 89.149734 24.452751 33.118444
F 89.149734 32.174680 33.118444
F 98.065405 24.453281 33.114753
F 98.065405 32.175210 33.114753
F 89.149685 27.026764 36.758597
F 95.846772 30.889548 22.198569
F 89.149685 19.304835 36.758597
F 98.063849 27.025297 36.756562
F 98.063848 34.747226 36.756562
F 98.063849 19.303368 36.756562
F 89.149871 27.026809 34.028432
F 86.920641 23.165826 22.198010
F 89.149871 19.304880 34.028432
F 98.074857 27.028114 34.025122
F 86.920641 30.887755 22.198010
F 98.074857 19.306184 34.025122
F 89.149967 24.452696 30.388261
F 89.149967 32.174625 30.388261
F 98.079142 24.450535 30.383293
F 98.079142 32.172464 30.383293
F 91.379061 30.887769 34.028440
F 91.379061 23.165840 34.028440
F 100.294789 30.887726 34.017342
F 100.294789 23.165797 34.017342
F 91.379225 28.313658 30.388232
F 91.379225 20.591729 30.388232
F 100.298846 28.313759 30.373215
F 100.298846 20.591830 30.373214
F 91.379473 28.313572 33.118526
F 91.379473 20.591643 33.118526
F 100.309133 28.310159 33.107363
F 100.309134 20.588229 33.107363
F 91.379305 30.887861 36.758735
F 91.379305 23.165932 36.758735
F 100.301782 30.889877 36.751876
F 100.301782 23.167948 36.751876
F 93.608573 24.452617 33.118354
F 93.608573 32.174546 33.118354
F 102.495983 24.461288 33.047763
F 102.495983 32.183217 33.047763
F 93.608231 27.026820 36.758620
F 104.729868 20.631831 40.265368
F 93.608231 19.304890 36.758620
F 102.492050 27.013318 36.697624
F 102.492050 34.735247 36.697624
F 102.492050 19.291388 36.697624
F 93.609695 27.027061 34.028140
F 104.729868 28.353760 40.265367
F 93.609695 19.305131 34.028140
F 102.556853 27.015402 33.975089
F 102.556853 34.737331 33.975089
F 102.556853 19.293472 33.975089
F 93.610508 24.452295 30.387799
F 93.610508 32.174224 30.387798
F 102.571983 24.463568 30.326138
F 102.571983 32.185497 30.326138
F 86.920521 30.887726 34.028478
F 86.920521 23.165797 34.028478
F 95.838070 30.887660 34.028618
F 95.838070 23.165731 34.028618
F 104.647184 30.804292 33.922374
F 104.647184 23.082363 33.922374
F 86.920531 28.313728 30.388322
F 86.920531 20.591799 30.388322
F 95.839188 28.313629 30.387654
F 95.839188 20.591700 30.387654
F 104.650947 28.405876 30.277651
F 104.650946 20.683948 30.277651
F 86.920563 28.313721 33.118458
F 86.920563 20.591792 33.118458
F 95.840927 28.312992 33.118544
F 95.840927 20.591063 33.118544
F 104.769797 28.278103 32.965653
F 104.769797 20.556174 32.965653
F 86.920538 30.887731 36.758612
F 86.920538 23.165802 36.758612
F 95.840029 30.888468 36.759678
F 95.840029 23.166539 36.759678
F 104.729338 30.906100 36.608352
F 104.729338 23.184172 36.608352
F 89.149991 24.452693 40.398837
F 89.149991 32.174622 40.398837
F 98.082924 24.447856 40.404351
F 98.082924 32.169785 40.404351
F 89.149897 27.026815 22.198003
F 95.841383 20.590326 40.400710
F 89.149897 19.304886 22.198003
F 98.073297 27.027122 22.193651
F 95.841383 28.312255 40.400710
F 98.073298 19.305192 22.193651
F 89.149777 27.026794 41.308801
F 86.920523 20.591802 40.398764
F 89.149777 19.304864 41.308801
F 98.075122 27.026551 41.311793
F 98.075122 34.748480 41.311793
F 98.075122 19.304622 41.311793
F 89.149794 24.452736 37.668632
F 89.149794 32.174665 37.668632
F 98.072074 24.451662 37.670955
F 98.072074 32.173591 37.670955
F 91.379901 30.887984 41.308718
F 91.379901 23.166055 41.308718
F 100.331355 30.891942 41.304474
F 100.331356 23.170013 41.304474
F 91.378911 28.313714 37.668636
F 91.378911 20.591784 37.668636
F 100.292316 28.313255 37.661188
F 100.292316 20.591326 37.661188
F 91.379348 28.313617 40.398934
F 91.379348 20.591688 40.398934
F 100.304274 28.313438 40.395418
F 100.304274 20.591509 40.395418
F 91.380342 30.888081 22.198195
F 91.380342 23.166152 22.198195
F 100.335751 30.896189 22.186475
F 100.335751 23.174260 22.186475
F 93.611296 24.451914 40.399696
F 93.611296 32.173843 40.399696
F 102.548975 24.471468 40.361814
F 102.548976 32.193396 40.361814
F 93.610077 27.027181 22.197974
F 86.920523 28.313731 40.398764
F 93.610077 19.305252 22.197974
F 102.522666 27.026889 22.122601
F 104.646050 20.663040 37.570881
F 102.522666 19.304959 22.122601
F 93.609415 27.026919 41.309121
F 104.646051 28.384968 37.570881
F 93.609415 19.304989 41.309121
F 102.555626 27.043291 41.279910
F 95.837342 20.591911 37.669436
F 102.555626 19.321361 41.279910
F 93.609186 24.452572 37.668867
F 93.609186 32.174501 37.668867
F 102.540298 24.463819 37.634099
F 102.540298 32.185747 37.634099
F 86.920588 30.887743 41.308779
F 86.920588 23.165814 41.308779
F 95.844543 30.888454 41.309330
F 95.844543 23.166525 41.309330
F 104.905001 30.972672 41.013575
F 104.905001 23.250743 41.013576
F 86.920506 28.313733 37.668633
F 86.920506 20.591804 37.668633
F 95.837342 28.313840 37.669436
F 89.149860 47.618506 3.997258
F 89.149860 39.896576 3.997258
F 98.080658 47.617413 3.996748
F 98.080658 39.895484 3.996748
F 89.149972 50.192624 7.637442
F 89.149972 42.470694 7.637442
F 98.082568 50.194351 7.636121
F 98.082568 42.472421 7.636121
F 89.150100 50.192658 4.907178
F 89.150100 42.470728 4.907178
F 98.101583 50.199516 4.900875
F 98.101583 42.477586 4.900875
F 89.150198 47.618421 1.267002
F 89.150198 39.896491 1.267002
F 98.098180 47.615046 1.262328
F 98.098180 39.893116 1.262328
F 91.379602 38.609810 4.907248
F 91.379602 46.331741 4.907248
F 100.329109 38.618022 4.892208
F 100.329109 46.339953 4.892208
F 91.380280 51.479212 1.266944
F 91.380280 36.035352 1.266944
F 91.380280 43.757283 1.266944
F 100.343411 51.480457 1.263348
F 100.343411 36.036597 1.263348
F 100.343411 43.758528 1.263348
F 91.380452 51.479129 3.997494
F 91.380452 36.035270 3.997494
F 91.380452 43.757200 3.997494
F 100.369853 51.468076 3.999666
F 100.369853 36.024217 3.999666
F 100.369853 43.746147 3.999666
F 91.381023 38.610165 7.637823
F 91.381023 46.332096 7.637822
F 100.368532 38.624591 7.633239
F 100.368532 46.346521 7.633239
F 93.610641 47.617922 3.997630
F 93.610641 39.895992 3.997630
F 102.561758 47.609029 3.920537
F 102.561758 39.887099 3.920537
F 93.611294 50.193225 7.637926
F 93.611294 42.471295 7.637927
F 102.565075 50.205229 7.546013
F 102.565074 42.483299 7.546013
F 93.613082 50.193658 4.906543
F 93.613082 42.471729 4.906543
F 102.699017 50.203803 4.796846
F 102.699017 42.481874 4.796846
F 93.613370 47.617453 1.266339
F 93.613370 39.895523 1.266338
F 102.661572 47.602562 1.181617
F 102.661572 39.880632 1.181617
F 86.920543 38.609661 4.907253
F 86.920543 46.331591 4.907254
F 95.844351 38.610897 4.906996
F 95.844351 46.332827 4.906996
F 104.689450 38.437053 4.789674
F 104.689450 46.158984 4.789674
F 86.920613 51.479497 1.267084
F 86.920613 36.035637 1.267084
F 86.920613 43.757568 1.267084
F 95.847797 51.478359 1.266885
F 95.847797 36.034499 1.266885
F 95.847797 43.756430 1.266885
F 104.949318 51.472807 0.928999
F 104.949316 36.028948 0.929000
F 104.949316 43.750879 0.929000
F 86.920605 51.479502 3.997235
F 86.920605 36.035643 3.997235
F 86.920605 43.757573 3.997235
F 95.851257 51.476681 3.999556
F 95.851257 36.032821 3.999556
F 95.851257 43.754752 3.999556
F 105.021504 51.385319 3.702731
F 105.021504 35.941459 3.702731
F 105.021504 43.663390 3.702732
F 86.920689 38.609696 7.637410
F 86.920689 46.331627 7.637410
F 95.852537 38.612546 7.639789
F 95.852537 46.334477 7.639789
F 104.999223 38.699683 7.476692
F 104.999223 46.421613 7.476693
F 89.150024 47.618473 11.277583
F 89.150024 39.896543 11.277583
F 98.081057 47.617037 11.275085
F 98.081057 39.895107 11.275085
F 89.150008 50.192630 14.917723
F 89.150008 42.470700 14.917723
F 98.078987 50.193727 14.914182
F 98.078987 42.471797 14.914182
F 89.150354 50.192709 12.187447
F 89.150354 42.470779 12.187447
F 98.100303 50.198767 12.179394
F 98.100303 42.476838 12.179394
F 89.150337 47.618397 8.547306
F 89.150337 39.896467 8.547306
F 98.102549 47.611817 8.539984
F 98.102549 39.889888 8.539984
F 91.380026 38.609899 12.187434
F 91.380026 46.331830 12.187434
F 100.325202 38.612406 12.168398
F 100.325202 46.334337 12.168398
F 91.379914 51.479307 8.547362
F 91.379914 36.035447 8.547362
F 91.379914 43.757377 8.547362
F 100.332175 51.474331 8.526321
F 100.332175 36.030471 8.526321
F 100.332175 43.752402 8.526322
F 91.381015 51.479019 11.277945
F 91.381015 36.035160 11.277945
F 91.381015 43.757090 11.277945
F 100.362067 51.466117 11.268813
F 100.362067 36.022257 11.268813
F 100.362067 43.744188 11.268813
F 91.380906 38.610134 14.918020
F 91.380906 46.332064 14.918020
F 100.353945 38.621433 14.908436
F 100.353945 46.343363 14.908436
F 93.611363 47.617887 11.277914
F 93.611363 39.895957 11.277914
F 102.552482 47.609847 11.200368
F 102.552482 39.887917 11.200368
F 93.611113 50.193160 14.917921
F 93.611113 42.471230 14.917921
F 102.542453 50.198760 14.842972
F 102.542453 42.476831 14.842972
F 93.614027 50.193769 12.186638
F 93.614027 42.471840 12.186638
F 102.654495 50.185207 12.111394
F 102.654495 42.463278 12.111394
F 93.614178 47.617262 8.546572
F 93.614178 39.895332 8.546572
F 102.673500 47.624760 8.462672
F 102.673500 39.902830 8.462672
F 86.920592 38.609671 12.187551
F 86.920592 46.331602 12.187551
F 95.845301 38.611005 12.186547
F 95.845301 46.332936 12.186548
F 104.685408 38.474435 12.099906
F 104.685408 46.196366 12.099906
F 86.920568 51.479510 8.547406
F 86.920568 36.035650 8.547406
F 86.920568 43.757581 8.547406
F 95.845588 51.478121 8.546822
F 95.845588 36.034261 8.546822
F 95.845588 43.756192 8.546822
F 104.691562 51.620797 8.462484
F 104.691561 36.176937 8.462484
F 104.691561 43.898868 8.462484
F 86.920702 51.479477 11.277566
F 86.920702 36.035618 11.277566
F 86.920702 43.757548 11.277566
F 95.851805 51.476798 11.279554
F 95.851805 36.032938 11.279554
F 95.851805 43.754869 11.279555
F 104.970717 51.386050 11.141275
F 104.970717 35.942190 11.141275
F 104.970717 43.664121 11.141276
F 86.920695 38.609698 14.917715
F 86.920695 46.331628 14.917715
F 95.850583 38.612146 14.919087
F 95.850583 46.334077 14.919087
F 104.938583 38.695319 14.779102
F 104.938583 46.417250 14.779102
F 89.149963 47.618488 18.557860
F 89.149963 39.896558 18.557860
F 98.076274 47.617792 18.553790
F 98.076274 39.895862 18.553790
F 89.150091 50.192647 0.357163
F 89.150091 42.470718 0.357163
F 98.091226 50.199215 0.364031
F 98.091226 42.477286 0.364032
F 89.150248 50.192684 19.467754
F 89.150248 42.470754 19.467754
F 98.092648 50.197206 19.460279
F 98.092648 42.475277 19.460279
F 89.150332 47.618403 15.827592
F 89.150332 39.896474 15.827592
F 98.096836 47.613151 15.819719
F 98.096836 39.891221 15.819719
F 91.379814 38.609850 19.467701
F 91.379814 46.331781 19.467701
F 100.314820 38.611124 19.449339
F 100.314820 46.333054 19.449339
F 91.379966 51.479295 15.827554
F 91.379966 36.035435 15.827554
F 91.379966 43.757366 15.827554
F 100.320026 51.477594 15.808985
F 100.320026 36.033734 15.808985
F 100.320026 43.755665 15.808985
F 91.380639 51.479101 18.558101
F 91.380639 36.035241 18.558101
F 91.380639 43.757172 18.558101
F 100.345009 51.469426 18.547376
F 100.345009 36.025566 18.547376
F 100.345009 43.747497 18.547376
F 91.380680 38.610073 0.357363
F 91.380680 46.332003 0.357363
F 100.356659 38.621857 0.358582
F 100.356660 46.343788 0.358582
F 93.610646 47.618031 18.557912
F 93.610647 39.896101 18.557912
F 102.532696 47.615476 18.482569
F 102.532696 39.893546 18.482569
F 93.612421 50.193532 0.358178
F 93.612421 42.471602 0.358178
F 102.586549 50.205514 0.326172
F 102.586548 42.483584 0.326172
F 93.612928 50.193530 19.466945
F 93.612928 42.471600 19.466945
F 102.622369 50.183827 19.395558
F 102.622369 42.461897 19.395558
F 93.613648 47.617419 15.826739
F 93.613648 39.895489 15.826739
F 102.638970 47.626731 15.753377
F 102.638970 39.904801 15.753377
F 86.920581 38.609669 19.467854
F 86.920581 46.331600 19.467854
F 95.843344 38.610574 19.466635
F 95.843344 46.332504 19.466635
F 104.670550 38.491259 19.369882
F 104.670551 46.213190 19.369882
F 86.920589 51.479504 15.827701
F 86.920589 36.035645 15.827700
F 86.920589 43.757575 15.827701
F 95.844541 51.478364 15.826485
F 95.844541 36.034504 15.826484
F 95.844541 43.756434 15.826484
F 104.678281 51.606982 15.734983
F 104.678280 36.163122 15.734983
F 104.678280 43.885053 15.734983
F 86.920672 51.479485 18.557862
F 86.920672 36.035625 18.557862
F 86.920672 43.757555 18.557862
F 95.848761 51.477352 18.558762
F 95.848761 36.033492 18.558762
F 95.848761 43.755423 18.558762
F 104.904862 51.403463 18.415419
F 104.904862 35.959603 18.415419
F 104.904862 43.681534 18.415419
F 86.920629 38.609680 0.357085
F 86.920629 46.331610 0.357085
F 95.851335 38.612936 0.359728
F 95.851335 46.334866 0.359728
F 104.911628 38.651250 0.097979
F 104.911629 46.373181 0.097978
F 89.149972 34.748764 7.637442
F 98.082568 34.750491 7.636121
F 89.150100 34.748798 4.907178
F 98.101583 34.755655 4.900875
F 93.611294 34.749364 7.637926
F 102.565075 34.761369 7.546013
F 93.613082 34.749798 4.906543
F 102.699017 34.759943 4.796846
F 89.150008 34.748770 14.917723
F 98.078986 34.749867 14.914182
F 89.150354 34.748849 12.187447
F 98.100303 34.754907 12.179394
F 93.611113 34.749299 14.917921
F 102.542453 34.754900 14.842972
F 93.614027 34.749909 12.186638
F 89.150091 34.748787 0.357163
F 98.091226 34.755355 0.364032
F 89.150248 34.748824 19.467754
F 98.092648 34.753346 19.460279
F 93.612421 34.749672 0.358178
F 102.586548 34.761654 0.326172
F 93.612928 34.749669 19.466945
F 89.149841 47.618516 25.838149
F 89.149841 39.896586 25.838150
F 98.070332 47.618586 25.833703
F 98.070332 39.896656 25.833703
F 89.149781 50.192578 29.478296
F 89.149781 42.470649 29.478296
F 98.067578 50.192178 29.474004
F 98.067578 42.470249 29.474004
F 89.150059 50.192642 26.748092
F 89.150059 42.470712 26.748092
F 98.083631 50.195584 26.742046
F 98.083631 42.473654 26.742046
F 89.150150 47.618444 23.107923
F 89.150150 39.896514 23.107923
F 98.088174 47.614694 23.101066
F 98.088174 39.892764 23.101066
F 91.379418 38.609768 26.748055
F 91.379418 46.331699 26.748055
F 100.303849 38.610058 26.731257
F 100.303849 46.331989 26.731257
F 91.379611 51.479367 23.107875
F 91.379611 36.035508 23.107875
F 91.379611 43.757438 23.107875
F 100.309278 51.478602 23.090137
F 100.309277 36.034743 23.090137
F 100.309278 43.756673 23.090137
F 91.380053 51.479230 25.838303
F 91.380053 36.035371 25.838303
F 91.380053 43.757301 25.838303
F 100.326398 51.472691 25.825984
F 100.326398 36.028831 25.825984
F 100.326398 43.750762 25.825984
F 91.379769 38.609883 29.478415
F 91.379769 46.331813 29.478415
F 100.317217 38.614838 29.465940
F 100.317217 46.336768 29.465940
F 93.609524 47.618242 25.838064
F 93.609524 39.896312 25.838064
F 102.512775 47.621332 25.763130
F 102.512775 39.899402 25.763130
F 93.608986 50.192759 29.478168
F 93.608986 42.470829 29.478168
F 102.503604 50.186995 29.404498
F 102.503604 42.465065 29.404498
F 93.611314 50.193191 26.747484
F 93.611314 42.471262 26.747484
F 102.588468 50.182419 26.681480
F 102.588468 42.460489 26.681480
F 93.612127 47.617743 23.107204
F 93.612127 39.895813 23.107204
F 102.605351 47.627989 23.038254
F 102.605351 39.906059 23.038254
F 86.920549 38.609662 26.748166
F 86.920549 46.331592 26.748166
F 95.840552 38.610028 26.747258
F 95.840553 46.331959 26.747258
F 104.656649 38.508928 26.639552
F 104.656650 46.230859 26.639552
F 86.920560 51.479511 23.108010
F 86.920560 36.035651 23.108010
F 86.920560 43.757582 23.108010
F 95.841950 51.478876 23.106920
F 95.841950 36.035017 23.106920
F 95.841950 43.756947 23.106920
F 104.663250 51.588971 23.004585
F 104.663250 36.145112 23.004585
F 104.663250 43.867042 23.004585
F 86.920617 51.479498 25.838159
F 86.920617 36.035638 25.838159
F 86.920617 43.757568 25.838160
F 95.844764 51.478054 25.838475
F 95.844764 36.034194 25.838475
F 95.844764 43.756125 25.838475
F 104.836156 51.423540 25.688607
F 104.836156 35.979680 25.688607
F 104.836156 43.701611 25.688607
F 86.920589 38.609673 29.478309
F 86.920589 46.331603 29.478309
F 95.842793 38.610781 29.478430
F 95.842793 46.332711 29.478430
F 104.801664 38.654735 29.325744
F 104.801664 46.376666 29.325744
F 89.149734 47.618541 33.118444
F 89.149734 39.896611 33.118444
F 98.065405 47.619070 33.114753
F 98.065405 39.897140 33.114753
F 89.149685 50.192554 36.758597
F 89.149685 42.470624 36.758597
F 98.063849 50.191087 36.756562
F 98.063848 42.469157 36.756562
F 89.149871 50.192599 34.028432
F 89.149871 42.470669 34.028432
F 98.074857 50.193903 34.025122
F 98.074856 42.471974 34.025122
F 89.149967 47.618486 30.388261
F 89.149967 39.896556 30.388261
F 98.079142 47.616324 30.383293
F 98.079142 39.894394 30.383293
F 91.379061 38.609699 34.028440
F 91.379061 46.331629 34.028440
F 100.294789 38.609656 34.017342
F 100.294789 46.331586 34.017342
F 91.379225 51.479447 30.388232
F 91.379225 36.035588 30.388231
F 91.379225 43.757518 30.388232
F 100.298846 51.479548 30.373215
F 100.298846 36.035689 30.373214
F 100.298846 43.757619 30.373214
F 91.379473 51.479362 33.118526
F 91.379473 36.035502 33.118526
F 91.379473 43.757433 33.118526
F 100.309134 51.475948 33.107363
F 100.309133 36.032088 33.107363
F 100.309134 43.754019 33.107363
F 91.379305 38.609791 36.758735
F 91.379305 46.331722 36.758735
F 100.301782 38.611807 36.751876
F 100.301782 46.333737 36.751876
F 93.608573 47.618406 33.118354
F 93.608573 39.896476 33.118354
F 102.495983 47.627077 33.047763
F 102.495983 39.905148 33.047763
F 93.608231 50.192609 36.758620
F 93.608231 42.470680 36.758620
F 102.492050 50.179107 36.697624
F 102.492050 42.457178 36.697624
F 93.609695 50.192850 34.028140
F 93.609695 42.470921 34.028140
F 102.556853 50.181191 33.975089
F 102.556853 42.459262 33.975089
F 93.610508 47.618084 30.387799
F 93.610508 39.896154 30.387798
F 102.571983 47.629357 30.326138
F 102.571983 39.907427 30.326138
F 86.920521 38.609656 34.028478
F 86.920521 46.331586 34.028478
F 95.838070 38.609590 34.028618
F 95.838070 46.331520 34.028618
F 104.647184 38.526221 33.922374
F 104.647184 46.248152 33.922374
F 86.920531 51.479518 30.388322
F 86.920531 36.035658 30.388322
F 86.920531 43.757588 30.388322
F 95.839188 51.479419 30.387654
F 95.839188 36.035559 30.387654
F 95.839188 43.757490 30.387654
F 104.650947 51.571666 30.277651
F 104.650946 36.127807 30.277651
F 104.650946 43.849737 30.277651
F 86.920563 51.479510 33.118458
F 86.920563 36.035651 33.118458
F 86.920563 43.757581 33.118458
F 95.840927 51.478781 33.118544
F 95.840927 36.034922 33.118544
F 95.840927 43.756852 33.118544
F 104.769797 51.443892 32.965653
F 104.769797 36.000032 32.965653
F 104.769797 43.721963 32.965653
F 86.920538 38.609661 36.758613
F 86.920538 46.331591 36.758612
F 95.840029 38.610398 36.759678
F 95.840029 46.332329 36.759678
F 104.729338 38.628031 36.608352
F 104.729338 46.349961 36.608352
F 89.149991 47.618482 40.398837
F 89.149991 39.896552 40.398837
F 98.082924 47.613645 40.404351
F 98.082924 39.891715 40.404351
F 89.149897 50.192605 22.198003
F 89.149897 42.470675 22.198003
F 98.073298 50.192911 22.193651
F 98.073297 42.470982 22.193651
F 89.149777 50.192584 41.308801
F 89.149777 42.470654 41.308801
F 98.075122 50.192341 41.311793
F 98.075122 42.470411 41.311793
F 89.149794 47.618525 37.668632
F 89.149794 39.896595 37.668632
F 98.072074 47.617452 37.670955
F 98.072074 39.895522 37.670955
F 91.379901 38.609914 41.308717
F 91.379901 46.331845 41.308718
F 100.331355 38.613871 41.304474
F 100.331356 46.335802 41.304474
F 91.378911 51.479503 37.668636
F 91.378911 36.035643 37.668636
F 91.378911 43.757574 37.668636
F 100.292316 51.479045 37.661188
F 100.292316 36.035185 37.661188
F 100.292316 43.757116 37.661188
F 91.379348 51.479407 40.398934
F 91.379348 36.035547 40.398934
F 91.379348 43.757478 40.398934
F 100.304274 51.479228 40.395418
F 100.304274 36.035368 40.395418
F 100.304274 43.757298 40.395418
F 91.380342 38.610011 22.198195
F 91.380342 46.331942 22.198195
F 100.335751 38.618119 22.186475
F 100.335751 46.340050 22.186475
F 93.611296 47.617703 40.399696
F 93.611296 39.895773 40.399696
F 102.548975 47.637257 40.361814
F 102.548976 39.915327 40.361814
F 93.610077 50.192971 22.197974
F 93.610077 42.471041 22.197974
F 102.522666 50.192678 22.122601
F 102.522666 42.470748 22.122601
F 93.609415 50.192709 41.309121
F 93.609415 42.470779 41.309121
F 102.555626 50.209080 41.279910
F 102.555626 42.487150 41.279910
F 93.609186 47.618362 37.668867
F 93.609186 39.896432 37.668867
F 102.540298 47.629608 37.634099
F 102.540298 39.907678 37.634099
F 86.920588 38.609673 41.308779
F 86.920588 46.331603 41.308779
F 95.844543 38.610384 41.309330
F 95.844543 46.332314 41.309330
F 104.905001 38.694602 41.013576
F 104.905001 46.416532 41.013576
F 86.920506 51.479522 37.668633
F 86.920506 36.035663 37.668633
F 86.920506 43.757593 37.668633
F 95.837342 51.479629 37.669436
F 95.837342 36.035770 37.669436
F 95.837342 43.757700 37.669436
F 104.646051 51.550757 37.570881
F 104.646050 36.106898 37.570881
F 104.646050 43.828829 37.570881
F 86.920523 51.479520 40.398764
F 86.920523 36.035661 40.398764
F 86.920523 43.757591 40.398764
F 95.841383 51.478044 40.400710
F 95.841383 36.034184 40.400710
F 95.841383 43.756115 40.400710
F 104.729868 51.519549 40.265367
F 104.729868 36.075689 40.265368
F 104.729868 43.797620 40.265368
F 86.920641 38.609685 22.198010
F 86.920641 46.331615 22.198010
F 95.846772 38.611478 22.198569
F 95.846772 46.333408 22.198569
F 104.870608 38.675919 22.051980
F 104.870608 46.397849 22.051980
F 106.987518 47.590410 39.538171
F 106.987518 39.868480 39.538171
F 89.149781 34.748718 29.478296
F 89.150059 34.748782 26.748092
F 98.083631 34.751724 26.742046
F 93.608986 34.748899 29.478168
F 93.611313 34.749331 26.747484
F 89.149685 34.748694 36.758597
F 89.149871 34.748738 34.028432
F 98.074856 34.750043 34.025122
F 93.608231 34.748749 36.758620
F 93.609695 34.748990 34.028140
F 89.149897 34.748745 22.198003
F 98.073297 34.749051 22.193651
F 89.149777 34.748723 41.308801
F 93.610077 34.749110 22.197974
F 102.522666 34.748818 22.122601
F 93.609415 34.748848 41.309121
F 102.555626 34.765219 41.279910
F 89.149860 55.340435 3.997258
F 89.149860 63.062365 3.997258
F 98.080659 55.339342 3.996748
F 98.080658 63.061273 3.996748
F 89.149972 57.914553 7.637442
F 89.149972 65.636484 7.637442
F 98.082568 57.916280 7.636121
F 98.082568 65.638211 7.636121
F 89.150100 57.914587 4.907178
F 89.150100 65.636518 4.907178
F 98.101583 57.921445 4.900875
F 98.101583 65.643376 4.900875
F 89.150198 55.340350 1.267002
F 89.150198 63.062280 1.267002
F 98.098180 55.336975 1.262328
F 98.098180 63.058906 1.262328
F 91.379602 54.053670 4.907248
F 91.379602 61.775600 4.907248
F 100.329109 54.061881 4.892208
F 100.329109 61.783812 4.892208
F 91.380280 59.201142 1.266944
F 91.380280 66.923073 1.266944
F 100.343411 59.202387 1.263348
F 100.343411 66.924318 1.263348
F 91.380452 59.201059 3.997494
F 91.380452 66.922990 3.997494
F 100.369853 59.190006 3.999666
F 100.369853 66.911937 3.999667
F 91.381023 54.054025 7.637822
F 91.381023 61.775955 7.637823
F 100.368532 54.068450 7.633239
F 100.368532 61.790380 7.633239
F 93.610641 55.339851 3.997630
F 93.610641 63.061781 3.997630
F 102.561758 55.330958 3.920537
F 102.561758 63.052889 3.920537
F 93.611294 57.915154 7.637926
F 93.611294 65.637084 7.637927
F 102.565075 57.927158 7.546013
F 102.565074 65.649089 7.546013
F 93.613082 57.915587 4.906543
F 93.613082 65.637518 4.906543
F 102.699017 57.925732 4.796846
F 102.699017 65.647663 4.796846
F 93.613370 55.339381 1.266338
F 93.613370 63.061312 1.266338
F 102.661572 55.324491 1.181617
F 102.661572 63.046422 1.181617
F 86.920543 54.053520 4.907254
F 86.920543 61.775450 4.907253
F 95.844351 54.054756 4.906996
F 95.844351 61.776686 4.906996
F 104.689451 53.880913 4.789674
F 104.689450 61.602842 4.789674
F 86.920613 59.201427 1.267084
F 86.920613 66.923358 1.267084
F 95.847797 59.200288 1.266885
F 95.847797 66.922219 1.266885
F 104.949316 59.194738 0.929000
F 104.949316 66.916669 0.929000
F 86.920605 59.201432 3.997235
F 86.920605 66.923363 3.997235
F 95.851257 59.198610 3.999556
F 95.851257 66.920541 3.999556
F 105.021504 59.107248 3.702731
F 105.021504 66.829179 3.702732
F 86.920689 54.053556 7.637410
F 86.920689 61.775486 7.637410
F 95.852537 54.056406 7.639789
F 95.852537 61.778336 7.639789
F 104.999224 54.143542 7.476693
F 104.999223 61.865473 7.476692
F 89.150024 55.340402 11.277583
F 89.150024 63.062333 11.277583
F 98.081057 55.338965 11.275085
F 98.081057 63.060896 11.275085
F 89.150008 57.914559 14.917723
F 89.150008 65.636490 14.917723
F 98.078987 57.915656 14.914182
F 98.078987 65.637587 14.914182
F 89.150354 57.914638 12.187447
F 89.150354 65.636569 12.187447
F 98.100303 57.920696 12.179394
F 98.100303 65.642627 12.179394
F 89.150337 55.340326 8.547306
F 89.150337 63.062256 8.547306
F 98.102549 55.333746 8.539984
F 98.102549 63.055677 8.539984
F 91.380026 54.053759 12.187434
F 91.380026 61.775688 12.187434
F 100.325202 54.056266 12.168398
F 100.325202 61.778196 12.168398
F 91.379914 59.201236 8.547362
F 91.379914 66.923167 8.547362
F 100.332175 59.196260 8.526321
F 100.332175 66.918191 8.526322
F 91.381015 59.200949 11.277945
F 91.381015 66.922880 11.277945
F 100.362067 59.188046 11.268813
F 100.362067 66.909977 11.268813
F 91.380906 54.053993 14.918020
F 91.380906 61.775923 14.918020
F 100.353945 54.065292 14.908436
F 100.353945 61.787222 14.908436
F 93.611363 55.339816 11.277914
F 93.611363 63.061747 11.277914
F 102.552482 55.331776 11.200368
F 102.552482 63.053707 11.200368
F 93.611113 57.915089 14.917921
F 93.611113 65.637019 14.917921
F 102.542453 57.920689 14.842972
F 102.542453 65.642620 14.842972
F 93.614027 57.915698 12.186638
F 93.614027 65.637629 12.186638
F 102.654495 57.907136 12.111394
F 102.654495 65.629067 12.111394
F 93.614178 55.339191 8.546572
F 93.614178 63.061121 8.546572
F 102.673500 55.346689 8.462672
F 102.673500 63.068620 8.462672
F 86.920592 54.053531 12.187551
F 86.920592 61.775461 12.187551
F 95.845301 54.054865 12.186548
F 95.845301 61.776795 12.186547
F 104.685408 53.918295 12.099906
F 104.685407 61.640225 12.099906
F 86.920568 59.201439 8.547406
F 86.920568 66.923370 8.547406
F 95.845588 59.200050 8.546822
F 95.845588 66.921981 8.546822
F 104.691561 59.342727 8.462484
F 104.691561 67.064658 8.462484
F 86.920702 59.201407 11.277566
F 86.920702 66.923338 11.277566
F 95.851805 59.198727 11.279554
F 95.851805 66.920658 11.279555
F 104.970717 59.107980 11.141275
F 104.970717 66.829911 11.141276
F 86.920695 54.053557 14.917715
F 86.920695 61.775487 14.917715
F 95.850583 54.056006 14.919087
F 95.850583 61.777936 14.919087
F 104.938583 54.139178 14.779102
F 104.938583 61.861108 14.779102
F 89.149963 55.340417 18.557860
F 89.149963 63.062348 18.557860
F 98.076274 55.339721 18.553790
F 98.076274 63.061652 18.553790
F 89.150091 57.914576 0.357163
F 89.150091 65.636507 0.357163
F 98.091226 57.921144 0.364032
F 98.091226 65.643075 0.364032
F 89.150248 57.914613 19.467754
F 89.150248 65.636544 19.467754
F 98.092648 57.919135 19.460279
F 98.092648 65.641066 19.460279
F 89.150332 55.340332 15.827592
F 89.150332 63.062263 15.827592
F 98.096837 55.335080 15.819719
F 98.096836 63.057010 15.819719
F 91.379814 54.053709 19.467701
F 91.379814 61.775639 19.467701
F 100.314820 54.054983 19.449339
F 100.314820 61.776913 19.449339
F 91.379966 59.201225 15.827554
F 91.379966 66.923156 15.827554
F 100.320026 59.199524 15.808985
F 100.320026 66.921455 15.808985
F 91.380639 59.201031 18.558101
F 91.380639 66.922961 18.558101
F 100.345009 59.191356 18.547376
F 100.345009 66.913287 18.547376
F 91.380680 54.053932 0.357363
F 91.380680 61.775862 0.357363
F 100.356660 54.065717 0.358582
F 100.356659 61.787647 0.358582
F 93.610646 55.339960 18.557912
F 93.610646 63.061891 18.557912
F 102.532696 55.337405 18.482569
F 102.532696 63.059336 18.482569
F 93.612421 57.915461 0.358178
F 93.612421 65.637392 0.358178
F 102.586548 57.927443 0.326172
F 102.586548 65.649374 0.326172
F 93.612928 57.915459 19.466945
F 93.612928 65.637389 19.466945
F 102.622369 57.905756 19.395558
F 102.622369 65.627687 19.395558
F 93.613648 55.339348 15.826739
F 93.613648 63.061279 15.826739
F 102.638970 55.348660 15.753377
F 102.638970 63.070591 15.753377
F 86.920581 54.053529 19.467854
F 86.920581 61.775459 19.467854
F 95.843344 54.054433 19.466635
F 95.843344 61.776363 19.466635
F 104.670551 53.935119 19.369882
F 104.670550 61.657049 19.369882
F 86.920589 59.201434 15.827700
F 86.920589 66.923365 15.827700
F 95.844541 59.200293 15.826484
F 95.844541 66.922224 15.826484
F 104.678280 59.328912 15.734983
F 104.678280 67.050843 15.734983
F 86.920672 59.201414 18.557862
F 86.920672 66.923345 18.557862
F 95.848761 59.199282 18.558762
F 95.848761 66.921213 18.558762
F 104.904862 59.125393 18.415419
F 104.904862 66.847324 18.415419
F 86.920629 54.053539 0.357085
F 86.920629 61.775469 0.357085
F 95.851335 54.056795 0.359728
F 95.851335 61.778725 0.359728
F 104.911628 54.095109 0.097978
F 104.911628 61.817040 0.097979
F 104.670551 69.378980 19.369882
F 104.685408 69.362156 12.099906
F 104.689450 69.324774 4.789674
F 89.149841 55.340445 25.838149
F 89.149841 63.062375 25.838150
F 98.070332 55.340515 25.833703
F 98.070332 63.062446 25.833703
F 89.149781 57.914507 29.478296
F 89.149781 65.636438 29.478296
F 98.067578 57.914107 29.474004
F 98.067578 65.636038 29.474004
F 89.150059 57.914571 26.748092
F 89.150059 65.636502 26.748092
F 98.083631 57.917513 26.742046
F 98.083631 65.639444 26.742046
F 89.150150 55.340373 23.107923
F 89.150150 63.062303 23.107923
F 98.088174 55.336622 23.101066
F 98.088174 63.058553 23.101066
F 91.379418 54.053628 26.748055
F 91.379418 61.775558 26.748055
F 100.303849 54.053918 26.731257
F 100.303849 61.775848 26.731257
F 91.379611 59.201297 23.107875
F 91.379611 66.923228 23.107875
F 100.309278 59.200532 23.090137
F 100.309278 66.922463 23.090137
F 91.380053 59.201160 25.838303
F 91.380053 66.923091 25.838303
F 100.326398 59.194621 25.825984
F 100.326398 66.916552 25.825984
F 91.379769 54.053742 29.478415
F 91.379769 61.775672 29.478415
F 100.317217 54.058697 29.465940
F 100.317217 61.780627 29.465940
F 93.609524 55.340171 25.838064
F 93.609524 63.062101 25.838064
F 102.512775 55.343261 25.763130
F 102.512775 63.065191 25.763130
F 93.608986 57.914688 29.478168
F 93.608986 65.636619 29.478168
F 102.503604 57.908924 29.404498
F 102.503604 65.630855 29.404498
F 93.611314 57.915120 26.747484
F 93.611314 65.637051 26.747484
F 102.588468 57.904348 26.681480
F 102.588468 65.626279 26.681480
F 93.612127 55.339672 23.107204
F 93.612127 63.061602 23.107203
F 102.605352 55.349917 23.038254
F 102.605351 63.071848 23.038254
F 86.920548 54.053521 26.748166
F 86.920548 61.775451 26.748166
F 95.840553 54.053888 26.747258
F 95.840553 61.775818 26.747258
F 104.656650 53.952788 26.639552
F 104.656649 61.674717 26.639552
F 86.920560 59.201441 23.108010
F 86.920560 66.923371 23.108010
F 95.841950 59.200806 23.106920
F 95.841950 66.922737 23.106920
F 104.663250 59.310901 23.004585
F 104.663250 67.032832 23.004585
F 86.920617 59.201427 25.838159
F 86.920617 66.923358 25.838160
F 95.844764 59.199984 25.838475
F 95.844764 66.921914 25.838475
F 104.836156 59.145469 25.688607
F 104.836156 66.867401 25.688607
F 86.920589 54.053532 29.478309
F 86.920589 61.775462 29.478309
F 95.842793 54.054640 29.478430
F 95.842793 61.776570 29.478430
F 104.801664 54.098595 29.325744
F 104.801664 61.820525 29.325744
F 89.149734 55.340469 33.118444
F 89.149734 63.062400 33.118444
F 98.065405 55.340999 33.114753
F 98.065405 63.062930 33.114753
F 89.149685 57.914483 36.758597
F 89.149685 65.636414 36.758597
F 98.063849 57.913016 36.756563
F 98.063849 65.634946 36.756563
F 89.149871 57.914528 34.028432
F 89.149871 65.636459 34.028432
F 98.074856 57.915833 34.025122
F 98.074857 65.637763 34.025122
F 89.149967 55.340415 30.388261
F 89.149967 63.062345 30.388261
F 98.079142 55.338253 30.383293
F 98.079142 63.060184 30.383293
F 91.379061 54.053558 34.028440
F 91.379061 61.775488 34.028440
F 100.294789 54.053515 34.017342
F 100.294789 61.775445 34.017342
F 91.379225 59.201377 30.388231
F 91.379225 66.923308 30.388232
F 100.298846 59.201478 30.373214
F 100.298846 66.923409 30.373214
F 91.379473 59.201291 33.118526
F 91.379473 66.923222 33.118526
F 100.309133 59.197878 33.107363
F 100.309134 66.919808 33.107363
F 91.379305 54.053651 36.758735
F 91.379305 61.775581 36.758735
F 100.301782 54.055666 36.751876
F 100.301782 61.777596 36.751876
F 93.608573 55.340335 33.118354
F 93.608573 63.062266 33.118354
F 102.495983 55.349006 33.047763
F 102.495983 63.070937 33.047763
F 93.608231 57.914538 36.758620
F 93.608231 65.636469 36.758620
F 102.492050 57.901036 36.697624
F 102.492050 65.622967 36.697624
F 93.609695 57.914779 34.028140
F 93.609695 65.636710 34.028140
F 102.556853 57.903120 33.975089
F 102.556853 65.625051 33.975089
F 93.610508 55.340013 30.387798
F 93.610508 63.061944 30.387798
F 102.571983 55.351286 30.326138
F 102.571983 63.073217 30.326138
F 86.920521 54.053515 34.028478
F 86.920521 61.775445 34.028478
F 95.838070 54.053449 34.028618
F 95.838070 61.775379 34.028618
F 104.647184 53.970081 33.922374
F 104.647184 61.692011 33.922374
F 86.920531 59.201447 30.388322
F 86.920531 66.923378 30.388322
F 95.839188 59.201348 30.387654
F 95.839188 66.923279 30.387654
F 104.650946 59.293596 30.277651
F 104.650946 67.015527 30.277651
F 86.920563 59.201440 33.118458
F 86.920563 66.923371 33.118458
F 95.840927 59.200711 33.118544
F 95.840927 66.922642 33.118544
F 104.769797 59.165822 32.965653
F 104.769797 66.887753 32.965653
F 86.920538 54.053520 36.758612
F 86.920538 61.775450 36.758613
F 95.840029 54.054258 36.759678
F 95.840029 61.776188 36.759678
F 104.729338 54.071889 36.608352
F 104.729338 61.793820 36.608352
F 89.149991 55.340411 40.398837
F 89.149991 63.062342 40.398837
F 98.082924 55.335574 40.404351
F 98.082924 63.057505 40.404351
F 89.149897 57.914534 22.198003
F 89.149897 65.636465 22.198003
F 98.073297 57.914840 22.193651
F 98.073297 65.636771 22.193651
F 89.149777 57.914513 41.308801
F 89.149777 65.636443 41.308801
F 98.075122 57.914270 41.311793
F 98.075122 65.636201 41.311793
F 89.149794 55.340454 37.668632
F 89.149794 63.062385 37.668632
F 98.072074 55.339381 37.670955
F 98.072074 63.061311 37.670955
F 91.379901 54.053773 41.308718
F 91.379901 61.775703 41.308717
F 100.331356 54.057731 41.304474
F 100.331355 61.779661 41.304474
F 91.378911 59.201433 37.668636
F 91.378911 66.923363 37.668636
F 100.292316 59.200974 37.661188
F 100.292316 66.922905 37.661188
F 91.379348 59.201336 40.398934
F 91.379348 66.923267 40.398934
F 100.304274 59.201157 40.395418
F 100.304274 66.923088 40.395418
F 91.380342 54.053871 22.198195
F 91.380342 61.775801 22.198195
F 100.335751 54.061979 22.186475
F 100.335751 61.783909 22.186475
F 93.611296 55.339632 40.399696
F 93.611296 63.061563 40.399696
F 102.548975 55.359186 40.361814
F 102.548976 63.081116 40.361814
F 93.610077 57.914900 22.197974
F 93.610077 65.636830 22.197974
F 102.522666 57.914607 22.122601
F 102.522666 65.636538 22.122601
F 93.609415 57.914638 41.309121
F 93.609415 65.636568 41.309121
F 102.555626 57.931009 41.279910
F 102.555626 65.652940 41.279911
F 93.609186 55.340291 37.668867
F 93.609186 63.062221 37.668867
F 102.540298 55.351537 37.634099
F 102.540298 63.073467 37.634099
F 86.920588 54.053532 41.308779
F 86.920588 61.775462 41.308779
F 95.844543 54.054243 41.309330
F 95.844543 61.776173 41.309330
F 104.905001 54.138461 41.013575
F 104.905001 61.860391 41.013576
F 86.920506 59.201452 37.668633
F 86.920506 66.923383 37.668633
F 95.837342 59.201559 37.669436
F 95.837342 66.923490 37.669436
F 104.646050 59.272688 37.570881
F 104.646050 66.994619 37.570882
F 86.920523 59.201450 40.398764
F 86.920523 66.923381 40.398764
F 95.841383 59.199974 40.400710
F 95.841383 66.921905 40.400711
F 104.729868 59.241479 40.265367
F 104.729868 66.963410 40.265368
F 86.920641 54.053544 22.198010
F 86.920641 61.775475 22.198010
F 95.846772 54.055337 22.198569
F 95.846772 61.777267 22.198569
F 104.870608 54.119778 22.051980
F 104.870608 61.841708 22.051980
F 106.987518 63.034270 39.538171
F 106.987518 55.312339 39.538171
F 104.647184 69.413942 33.922374
F 104.656650 69.396649 26.639552
F 95.838070 69.497310 34.028618
