# Supplementary material for: Molecular-resolution imaging of ice crystallized from liquid water by cryogenic liquid-cell TEM
Source: Nat Commun. 2025 Sep 25;16:8342. doi: 10.1038/s41467-025-62451-0 (PMC12462463; doi:10.1038/s41467-025-62451-0)
Supplement: Supplementary file 9 — Supplementary Data 1 [file 41467_2025_62451_MOESM9_ESM.zip › supercell_4_3_2/1.6/93K_relaxed.xyz]

10269
F10269
F 0.942517 1.391592 2.930249
F 0.942518 9.128182 2.930249
F 0.942518 16.864782 2.930249
F 9.831300 1.367982 3.152189
F 9.831300 9.104572 3.152189
F 9.831300 16.841182 3.152189
F 18.643050 1.267442 3.160869
F 18.529550 9.030292 2.976649
F 18.150250 8.894532 0.360699
F 0.877439 3.877012 6.477929
F 0.877440 11.613582 6.477929
F 9.780760 3.879802 6.725919
F 9.780760 11.616382 6.725919
F 18.517750 3.935922 6.873419
F 18.628850 11.538782 6.833789
F 0.913028 3.939322 3.794209
F 0.913029 11.675882 3.794209
F 9.813040 3.938462 4.013259
F 9.813040 11.675082 4.013259
F 18.405850 3.863202 4.205909
F 18.545750 11.563382 4.055659
F 0.276924 1.333232 0.309579
F 7.580630 0.070547 3.952199
F 0.276923 9.069822 0.309580
F 7.128470 0.004356 21.154089
F 0.276925 16.806382 0.309579
F 12.017850 0.010697 6.786329
F 9.668560 1.443792 0.454050
F 9.668560 9.180382 0.454050
F 9.668560 16.916982 0.454050
F 16.095650 15.439682 21.256189
F 20.571350 7.750772 21.506089
F 20.612850 5.033412 0.362853
F 3.126100 7.781702 3.826229
F 3.126100 15.518282 3.826229
F 20.704150 12.899582 3.076399
F 12.047950 7.806392 4.074609
F 12.047950 15.542982 4.074609
F 14.029550 9.025302 14.961389
F 20.557950 12.771682 0.302420
F 20.692750 15.589782 14.112789
F 7.216990 15.475082 18.416689
F 2.641350 5.212572 0.179761
F 2.641350 12.949182 0.179762
F 11.901050 5.310752 0.516550
F 11.901050 13.047382 0.516550
F 20.765250 5.313452 10.457289
F 20.697750 12.915482 10.590789
F 3.119180 5.235382 2.890109
F 3.119180 12.971982 2.890119
F 12.064250 5.235982 3.214369
F 12.064250 12.972582 3.214369
F 20.680950 12.842382 15.233189
F 7.412900 0.002715 11.149389
F 3.078570 7.734572 6.543339
F 3.078570 15.471182 6.543339
F 20.625350 5.077092 17.862089
F 12.017850 7.747292 6.786329
F 12.017850 15.483882 6.786329
F 7.128470 15.477582 21.154089
F 2.748980 0.007431 18.366889
F 7.216990 0.001855 18.416689
F 5.025340 16.747582 14.714989
F 5.364170 1.368882 3.026959
F 5.364170 9.105482 3.026959
F 5.364170 16.842082 3.026959
F 14.298150 1.368002 3.276319
F 14.298150 9.104592 3.276319
F 14.298150 16.841182 3.276319
F 5.295880 3.885452 6.613839
F 5.295880 11.622082 6.613839
F 14.251350 3.878892 6.848249
F 14.251350 11.615482 6.848249
F 5.333460 3.943992 3.887659
F 5.333460 11.680582 3.887659
F 14.280950 3.938052 4.136789
F 14.280950 11.674682 4.136789
F 5.177300 1.461112 0.320286
F 5.177300 9.197702 0.320286
F 5.177300 16.934282 0.320286
F 14.133950 1.442382 0.578797
F 14.133950 9.178972 0.578797
F 14.133950 16.915582 0.578797
F 7.580630 7.807142 3.952199
F 7.580630 15.543782 3.952199
F 7.128470 7.740952 21.154089
F 16.601850 7.591682 3.860759
F 16.393150 15.386282 4.085409
F 7.216990 7.738452 18.416689
F 7.427460 5.311512 0.390821
F 7.427470 13.048082 0.390821
F 20.512350 7.748812 4.098709
F 18.440850 17.021782 15.098489
F 7.594080 5.235332 3.091249
F 7.594090 12.971882 3.091249
F 16.443150 5.060972 2.877109
F 16.345150 12.936982 3.077079
F 7.546030 7.748312 6.666099
F 7.546030 15.484882 6.666099
F 16.180350 12.780282 17.748589
F 16.309450 7.664352 6.726119
F 16.474850 15.542482 6.734339
F 12.047950 0.069799 4.074609
F 0.772279 1.410182 10.080089
F 0.772279 9.146772 10.080089
F 0.772279 16.883382 10.080089
F 9.681030 1.288002 10.320089
F 9.681030 9.024592 10.320089
F 9.681030 16.761182 10.320089
F 18.502850 1.252412 7.679099
F 16.295950 7.820222 11.374489
F 20.694550 15.242282 18.615389
F 0.726705 3.720002 13.765489
F 0.726706 11.456582 13.765489
F 9.580800 3.870182 13.935089
F 9.580800 11.606782 13.935089
F 18.630250 4.065412 14.172189
F 18.426050 11.766382 14.187989
F 0.470158 3.946592 11.077589
F 0.470158 11.683182 11.077589
F 9.649720 3.872352 11.205589
F 9.649720 11.608982 11.205589
F 20.667450 7.966742 6.777079
F 18.580350 11.583782 11.530489
F 0.859410 1.328742 7.381269
F 0.859410 9.065332 7.381269
F 0.859411 16.801882 7.381269
F 9.760070 1.297372 7.599889
F 9.760070 9.033962 7.599889
F 9.760070 16.770582 7.599889
F 18.739750 8.988612 10.587389
F 18.406150 9.061452 7.859749
F 20.765550 5.332862 7.772669
F 2.899970 7.755362 11.076489
F 2.899970 15.491982 11.076489
F 16.075150 5.235292 17.592989
F 11.896250 7.738082 11.269789
F 11.896250 15.474682 11.269789
F 7.223640 12.888982 17.512389
F 18.541150 16.854382 10.439389
F 18.313250 1.206072 0.463413
F 3.126100 0.045110 3.826229
F 3.041190 5.175692 7.469829
F 3.041190 12.912282 7.469829
F 11.993950 5.165792 7.660809
F 11.993950 12.902382 7.660799
F 15.953450 12.793282 0.226108
F 11.615950 0.001161 21.274889
F 2.833550 5.162982 10.195589
F 2.833550 12.899582 10.195589
F 11.917850 5.156932 10.380289
F 11.917850 12.893482 10.380289
F 18.604350 1.315542 10.417789
F 18.536450 16.628582 17.777889
F 2.748370 7.729232 13.811689
F 2.748370 15.465782 13.811689
F 7.223640 5.152342 17.512389
F 11.816850 7.738262 13.997489
F 11.816850 15.474882 13.997489
F 16.220350 13.036682 14.914789
F 18.348250 11.597082 21.498289
F 20.543350 15.482682 3.879499
F 11.693850 0.000895 18.539889
F 5.182670 1.285192 10.215089
F 5.182670 9.021782 10.215089
F 5.182670 16.758382 10.215089
F 14.156650 1.289832 10.441489
F 14.156650 9.026432 10.441489
F 14.156650 16.762982 10.441489
F 5.090110 3.870802 13.825189
F 5.090110 11.607382 13.825189
F 14.055850 3.868782 14.058789
F 14.055850 11.605382 14.058789
F 5.119660 3.885482 11.086489
F 5.119670 11.622082 11.086489
F 14.130950 3.869612 11.331689
F 14.130950 11.606182 11.331689
F 5.285690 1.296212 7.487519
F 5.285690 9.032802 7.487519
F 5.285690 16.769382 7.487519
F 14.228450 1.297862 7.722729
F 14.228450 9.034462 7.722729
F 14.228450 16.771082 7.722729
F 7.412900 7.739312 11.149389
F 7.412900 15.475882 11.149389
F 16.380350 5.276822 14.868689
F 16.509350 5.253292 10.469889
F 16.347250 15.524682 11.238689
F 7.546030 0.011724 6.666099
F 7.519900 5.164692 7.541599
F 7.519900 12.901282 7.541599
F 16.409850 5.113022 7.803999
F 16.489650 12.896582 7.717599
F 7.417970 5.151282 10.264089
F 7.417970 12.887882 10.264089
F 18.559150 3.941292 11.416089
F 16.529250 12.797582 10.404489
F 7.319140 7.742922 13.879989
F 7.319140 15.479482 13.879989
F 7.314180 12.891782 14.776389
F 16.360150 7.936352 14.044089
F 16.232950 15.589382 14.047089
F 2.899970 0.018767 11.076489
F 0.637454 1.426522 17.428089
F 0.637454 9.163112 17.428089
F 0.637455 16.899682 17.428089
F 9.481360 1.288082 17.569189
F 9.481360 9.024682 17.569189
F 9.481360 16.761282 17.569189
F 18.215750 1.179312 17.700989
F 18.390450 8.909882 17.745689
F 20.742650 12.682782 17.877589
F 0.545452 3.742452 21.081189
F 0.545452 11.479082 21.081189
F 9.382000 3.869212 21.211689
F 9.382000 11.605782 21.211689
F 18.462750 16.803982 2.928959
F 18.679650 16.793982 7.671739
F 0.352126 3.956792 18.391689
F 0.352126 11.693382 18.391689
F 9.449370 3.871162 18.475389
F 9.449370 11.607782 18.475389
F 18.358450 3.856362 18.605289
F 18.371250 11.466282 18.781389
F 0.411482 1.193822 14.741789
F 0.411483 8.930412 14.741789
F 0.411482 16.666982 14.741789
F 9.548600 1.286212 14.834489
F 9.548600 9.022812 14.834489
F 9.548600 16.759382 14.834489
F 18.393650 1.281222 14.948289
F 18.516850 9.083042 15.048989
F 20.718850 15.397482 11.493689
F 2.748980 7.744022 18.366889
F 2.748980 15.480582 18.366889
F 7.314180 5.155182 14.776389
F 11.693850 7.737492 18.539889
F 11.693850 15.474082 18.539889
F 11.896250 0.001494 11.269789
F 18.324450 3.942652 21.284889
F 20.545250 5.193892 3.145539
F 7.319140 0.006329 13.879989
F 2.832030 5.147562 14.718989
F 2.832030 12.884182 14.718989
F 11.794750 5.156722 14.898989
F 11.794750 12.893282 14.898989
F 20.562650 15.546882 21.316489
F 14.029550 1.288712 14.961389
F 2.671290 5.168302 17.452589
F 2.671290 12.904882 17.452589
F 11.716350 5.156302 17.632089
F 11.716350 12.892882 17.632089
F 14.029550 16.761882 14.961389
F 20.746850 7.831862 14.246889
F 2.591620 7.725222 21.097689
F 2.591620 15.461782 21.097689
F 16.230550 15.555482 18.482189
F 11.615950 7.737752 21.274889
F 11.615950 15.474382 21.274889
F 16.038250 7.721122 18.724089
F 16.163150 7.634082 21.587889
F 5.025340 9.010982 14.714989
F 11.816850 0.001666 13.997489
F 4.997200 1.288402 17.458189
F 4.997200 9.024992 17.458189
F 4.997200 16.761582 17.458189
F 13.954650 1.289052 17.693789
F 13.954650 9.025642 17.693789
F 13.954650 16.762282 17.693789
F 4.904040 3.868442 21.100989
F 4.904040 11.605082 21.100989
F 13.853250 3.868602 21.336889
F 13.853250 11.605182 21.336889
F 4.937350 3.880802 18.358289
F 4.937350 11.617382 18.358289
F 13.928150 3.868972 18.602489
F 13.928150 11.605582 18.602489
F 5.025340 1.274392 14.714989
F 20.881050 7.727892 11.590889
F 20.526550 7.601462 18.763789
F 20.741650 15.230982 6.766689
F 20.891150 5.248372 15.098389
F 20.880550 12.900882 7.897149
F 18.346350 16.827882 0.349289
F 15.800250 4.946512 0.135184
F 16.050650 0.053991 18.711589
F 20.657750 -0.048326 6.772319
F 20.753850 -0.156135 4.047829
F 16.033950 -0.031369 21.318989
F 16.337650 -0.055226 6.896909
F 16.257650 -0.094264 11.349789
F 20.524150 -0.099065 18.831689
F 20.605250 -0.050289 21.543889
F 0.452603 1.404622 24.731689
F 0.452603 9.141212 24.731689
F 0.452603 16.877782 24.731689
F 9.282560 1.288912 24.855989
F 9.282560 9.025502 24.855989
F 9.282560 16.762082 24.855989
F 18.207250 1.214722 25.037289
F 18.393850 9.158752 25.122589
F 18.325850 1.272552 39.470889
F 0.357814 3.763962 28.380189
F 0.357814 11.500582 28.380189
F 9.182980 3.868462 28.497089
F 9.182980 11.605082 28.497089
F 18.144950 3.779612 28.604089
F 18.150050 11.635782 28.560689
F 0.228280 3.934702 25.686989
F 0.228280 11.671282 25.686989
F 9.251890 3.870192 25.763789
F 9.251890 11.606782 25.763789
F 18.248350 3.957122 25.810389
F 18.305250 11.659582 25.967489
F 9.350610 1.287052 22.120189
F 9.350610 9.023642 22.120189
F 9.350610 16.760282 22.120189
F 20.678450 12.752082 25.248589
F 18.188050 3.704962 43.133189
F 20.260850 12.862982 32.323489
F 2.573170 7.737652 25.656389
F 2.573170 15.474282 25.656389
F 20.624350 5.098752 22.371189
F 11.492350 7.737132 25.827689
F 11.492350 15.473682 25.827689
F 20.434350 12.958582 36.917689
F 20.314350 15.511082 40.349389
F 20.538050 5.239922 25.082489
F 17.803450 16.681482 36.719289
F 2.661820 5.153392 22.012889
F 2.661820 12.889982 22.012889
F 11.593050 5.157002 22.184489
F 11.593050 12.893582 22.184489
F 16.169950 5.055142 22.232389
F 18.353550 9.089712 22.325789
F 2.510800 5.169632 24.740689
F 2.510800 12.906182 24.740689
F 11.515550 5.156822 24.919189
F 11.515550 12.893382 24.919189
F 18.307150 11.499282 43.178189
F 15.964750 7.684462 43.289189
F 2.428750 7.724002 28.380489
F 2.428750 15.460582 28.380489
F 6.845830 15.328182 42.822089
F 11.415150 7.737212 28.560189
F 11.415150 15.473782 28.560189
F 6.845830 7.591562 42.822089
F 2.573170 0.001059 25.656389
F 20.422550 5.150392 32.329789
F 0.290438 16.684882 22.040089
F 4.810280 1.290002 24.745289
F 4.810280 9.026602 24.745289
F 4.810280 16.763182 24.745289
F 13.751950 1.289212 24.981389
F 13.751950 9.025802 24.981389
F 13.751950 16.762382 24.981389
F 4.715070 3.867022 28.387089
F 4.715070 11.603582 28.387089
F 13.650650 3.868412 28.622489
F 13.650650 11.604982 28.622489
F 4.759230 3.876592 25.649789
F 4.759230 11.613182 25.649789
F 13.725650 3.868762 25.890389
F 13.725650 11.605382 25.890389
F 4.848780 1.279162 22.004689
F 4.848780 9.015752 22.004689
F 4.848780 16.752382 22.004689
F 13.826850 1.288862 22.247089
F 13.826850 9.025452 22.247089
F 13.826850 16.762082 22.247089
F 7.022970 7.737062 25.705289
F 7.022970 15.473682 25.705289
F 15.775750 12.783482 39.546789
F 16.179850 7.838892 25.880489
F 16.062350 15.630982 26.098789
F 7.022970 0.000472 25.705289
F 7.120090 5.156632 22.061389
F 7.120090 12.893182 22.061389
F 16.093250 15.547782 43.019889
F 20.504750 7.873242 26.013689
F 7.033040 5.154392 24.797889
F 7.033040 12.890982 24.797889
F 15.948950 5.201722 25.091589
F 16.054550 13.026182 25.167089
F 6.936840 7.739092 28.438989
F 6.936840 15.475682 28.438989
F 15.812050 4.973012 39.416889
F 15.913350 7.665802 28.560089
F 15.794550 15.354882 28.862889
F 6.936840 0.002499 28.438989
F 0.257195 1.381162 32.024489
F 0.257195 9.117752 32.024489
F 0.257196 16.854382 32.024489
F 9.083690 1.288992 32.126889
F 9.083690 9.025592 32.126889
F 9.083690 16.762182 32.126889
F 18.090550 1.425942 32.478889
F 18.129950 8.969622 32.157089
F 18.308050 16.556882 22.305989
F 0.145408 3.783512 35.665889
F 0.145408 11.520082 35.665889
F 8.988850 3.859262 35.736489
F 8.988850 11.595882 35.736489
F 17.846350 3.861312 35.971489
F 18.135850 11.782582 35.954689
F 0.098999 3.908732 32.969589
F 0.098999 11.645282 32.969589
F 9.055000 3.868532 33.017489
F 9.055000 11.605082 33.017489
F 17.962350 3.948012 33.271689
F 18.090550 11.520882 33.107889
F 0.165288 1.234522 29.330089
F 0.165288 8.971112 29.330089
F 0.165288 16.707682 29.330089
F 9.153240 1.287962 29.399389
F 9.153240 9.024562 29.399389
F 9.153240 16.761182 29.399389
F 18.199650 1.208622 29.718189
F 18.137450 9.132782 29.374489
F 20.304750 15.595882 36.005589
F 2.387870 7.730982 32.929289
F 2.387870 15.467582 32.929289
F 6.700860 12.826582 39.262489
F 11.292050 7.736022 33.080789
F 11.292050 15.472582 33.080789
F 6.700860 5.090022 39.262489
F 20.422650 15.428582 28.729589
F 18.355650 16.665382 25.038289
F 0.290438 8.948322 22.040089
F 2.483000 5.160062 29.295789
F 2.483000 12.896682 29.295789
F 11.391750 5.157312 29.463089
F 11.391750 12.893882 29.463089
F 16.123250 12.937282 22.441989
F 20.392850 5.074842 29.463389
F 2.341810 5.171142 32.015189
F 2.341810 12.907782 32.015189
F 11.315150 5.156692 32.190089
F 11.315150 12.893282 32.190089
F 20.504950 7.726162 43.268289
F 20.484850 12.792182 39.606189
F 2.244370 7.719052 35.644689
F 2.244370 15.455682 35.644689
F 15.797150 12.890782 36.781989
F 11.220850 7.728172 35.799589
F 11.220850 15.464782 35.799589
F 15.620250 5.267942 36.675289
F 20.387150 7.831112 35.869489
F 20.589150 13.134482 22.318489
F 0.290438 1.211732 22.040089
F 4.615750 1.289712 32.021389
F 4.615750 9.026302 32.021389
F 4.615750 16.762882 32.021389
F 13.549950 1.288752 32.252389
F 13.549950 9.025342 32.252389
F 13.549950 16.761982 32.252389
F 4.516400 3.863322 35.635389
F 4.516400 11.599882 35.635389
F 13.454850 3.859732 35.861889
F 13.454850 11.596282 35.861889
F 4.576210 3.873202 32.911589
F 4.576210 11.609782 32.911589
F 13.524550 3.867742 33.143289
F 13.524550 11.604382 33.143289
F 4.668490 1.282822 29.289189
F 4.668490 9.019412 29.289189
F 4.668490 16.755982 29.289189
F 13.624650 1.289032 29.525689
F 13.624650 9.025622 29.525689
F 13.624650 16.762182 29.525689
F 6.827870 7.735522 32.958589
F 6.827870 15.472082 32.958589
F 6.734790 12.884382 36.551489
F 15.829750 7.946142 33.245189
F 15.763350 15.511182 33.162989
F 13.431150 1.278872 36.736489
F 6.925470 5.157612 29.341389
F 6.925470 12.894182 29.341389
F 15.835850 5.045212 29.598089
F 15.983350 12.767982 29.635489
F 6.840020 5.154902 32.069289
F 6.840020 12.891482 32.069289
F 15.829650 5.374462 32.373289
F 15.795650 12.919882 32.392989
F 6.748570 7.729262 35.677289
F 6.748570 15.465882 35.677289
F 6.734780 5.147772 36.551489
F 15.764150 7.840432 35.879989
F 15.644650 15.532182 35.809289
F 4.489210 16.748982 36.501389
F 0.078710 1.375872 39.340389
F 0.078710 9.112462 39.340389
F 0.078710 16.849082 39.340389
F 8.938790 1.220882 39.322489
F 8.938790 8.957472 39.322489
F 8.938790 16.694082 39.322489
F 20.388850 15.408682 42.938089
F 18.036950 8.907272 39.603389
F 18.113250 16.823182 29.451889
F 0.361054 3.899412 43.105989
F 0.361052 11.635982 43.105989
F 9.083530 3.717342 42.881489
F 9.083530 11.453982 42.881489
F 4.489210 9.012402 36.501389
F 11.415150 0.000617 28.560189
F 0.010721 3.890322 40.386689
F 0.010720 11.626882 40.386689
F 8.917940 3.790772 40.183589
F 8.917940 11.527382 40.183589
F 18.185550 3.805892 40.374189
F 18.029450 11.537982 40.412589
F 0.031953 1.265402 36.632589
F 0.031954 9.001992 36.632589
F 0.031953 16.738582 36.632589
F 8.962960 1.278112 36.610889
F 8.962960 9.014702 36.610889
F 8.962960 16.751282 36.610889
F 17.961550 1.222422 36.768489
F 18.038450 9.168552 36.827389
F 20.482350 7.792982 33.040389
F 2.250130 7.696662 40.125989
F 2.250130 15.433282 40.125989
F 6.692040 15.395782 40.124389
F 11.153450 7.658022 40.246089
F 11.153450 15.394582 40.246089
F 6.692040 7.659152 40.124389
F 20.412750 5.185562 39.291289
F 20.469050 12.832282 29.632389
F 13.431150 16.752082 36.736489
F 2.291240 5.155512 36.542989
F 2.291240 12.892082 36.542989
F 11.198550 5.147052 36.674089
F 11.198550 12.883682 36.674089
F 20.302850 5.167812 36.675189
F 20.210650 15.400382 33.143689
F 2.193290 5.122872 39.259289
F 2.193290 12.859482 39.259289
F 11.168950 5.087932 39.385589
F 11.168950 12.824482 39.385589
F 20.470750 7.643352 40.472589
F 20.284550 7.735682 28.730189
F 2.291300 7.681852 42.840589
F 2.291300 15.418482 42.840589
F 13.431150 9.015472 36.736489
F 11.317650 7.583922 42.943589
F 11.317650 15.320482 42.943589
F 15.738050 15.469582 40.363589
F 18.043850 16.659982 39.442289
F 11.492350 0.000536 25.827689
F 15.749050 7.665452 40.469589
F 4.476580 1.226992 39.216289
F 4.476580 8.963582 39.216289
F 4.476580 16.700182 39.216289
F 13.402950 1.219872 39.447789
F 13.402950 8.956462 39.447789
F 13.402950 16.693082 39.447789
F 4.599330 3.773192 42.784989
F 4.599330 11.509782 42.784989
F 13.550450 3.715482 43.005889
F 13.550450 11.452082 43.005889
F 4.449120 3.802242 40.079089
F 4.449120 11.538882 40.079089
F 13.385250 3.789762 40.308389
F 13.385250 11.526382 40.308389
F 4.489210 1.275802 36.501389
F 17.960850 16.513282 32.114189
F 20.585050 15.508482 25.921989
F 18.308050 1.216092 22.247089
F 20.574450 0.021122 26.045589
F 20.308550 -0.023704 33.178689
F 20.339950 -0.107501 40.287189
F 20.463050 0.063341 28.731289
F 15.767350 0.040555 33.265689
F 15.623850 -0.044426 36.002289
F 16.104450 0.074250 26.015289
F 15.929550 -0.026981 28.702989
F 20.303550 -0.136738 35.978989
F 0.942517 24.601382 2.930249
F 0.942518 32.337982 2.930249
F 9.831300 24.577782 3.152189
F 9.831300 32.314382 3.152189
F 18.491150 24.525482 3.019809
F 18.510450 32.289582 2.825529
F 0.877439 27.086782 6.477929
F 16.126850 23.146682 18.614789
F 0.877440 19.350182 6.477929
F 9.780760 27.089582 6.725919
F 16.203350 30.815882 18.766489
F 9.780760 19.352982 6.725919
F 18.656250 27.207882 6.716129
F 7.216990 23.211682 18.416689
F 18.607850 19.303082 6.671339
F 0.913028 27.149082 3.794209
F 7.216990 30.948182 18.416689
F 0.913029 19.412482 3.794209
F 9.813040 27.148282 4.013259
F 20.409150 28.367282 0.199987
F 9.813040 19.411682 4.013259
F 18.457950 27.008682 4.056629
F 7.128470 23.214182 21.154089
F 18.454550 19.297782 3.944959
F 0.276924 24.542982 0.309579
F 7.314180 20.628382 14.776389
F 0.276923 32.279582 0.309580
F 7.314180 28.364982 14.776389
F 9.668560 24.653582 0.454050
F 9.668560 32.390182 0.454050
F 20.678450 30.823782 18.702289
F 20.776350 30.912282 13.944789
F 3.126100 30.991482 3.826229
F 3.126100 23.254882 3.826229
F 12.047950 31.016182 4.074609
F 12.047950 23.279582 4.074609
F 18.374350 19.279982 21.517289
F 20.760150 23.434682 6.631739
F 2.641350 28.422382 0.179761
F 2.641350 20.685782 0.179762
F 11.901050 28.520582 0.516550
F 11.901050 20.783982 0.516550
F 16.261350 20.705382 15.088989
F 20.809050 28.363482 14.871089
F 3.119180 28.445182 2.890109
F 3.119180 20.708582 2.890119
F 12.064250 28.445782 3.214369
F 12.064250 20.709182 3.214369
F 20.795450 20.547082 17.968789
F 13.954650 24.498782 17.693789
F 3.078570 30.944382 6.543339
F 3.078570 23.207782 6.543339
F 12.017850 30.957082 6.786329
F 12.017850 23.220482 6.786329
F 20.570450 20.735182 3.114059
F 20.829550 20.716182 10.222289
F 5.364170 24.578682 3.026959
F 5.364170 32.315282 3.026959
F 14.298150 24.577782 3.276319
F 14.298150 32.314382 3.276319
F 5.295880 27.095282 6.613839
F 7.128470 30.950682 21.154089
F 5.295880 19.358682 6.613839
F 14.251350 27.088682 6.848249
F 14.029550 32.235082 14.961389
F 14.251350 19.352082 6.848249
F 5.333460 27.153782 3.887659
F 16.378050 20.408682 17.715989
F 5.333460 19.417182 3.887659
F 14.280950 27.147782 4.136789
F 16.449550 28.291882 17.742289
F 14.280950 19.411282 4.136789
F 5.177300 24.670882 0.320286
F 5.177300 32.407482 0.320285
F 14.133950 24.652182 0.578797
F 14.133950 32.388782 0.578797
F 7.580630 31.016882 3.952199
F 7.580630 23.280282 3.952199
F 16.573250 31.024382 4.022399
F 16.478050 23.138082 4.045399
F 7.427460 28.521282 0.390820
F 7.427470 20.784682 0.390821
F 13.954650 32.235382 17.693789
F 4.997200 32.234782 17.458189
F 7.594080 28.445082 3.091249
F 7.594090 20.708482 3.091249
F 16.276650 28.425882 2.899379
F 16.336750 20.783482 2.915999
F 7.546030 30.958082 6.666099
F 7.546030 23.221482 6.666099
F 16.435050 30.921382 6.698119
F 16.427250 23.182782 6.758029
F 0.772279 24.619982 10.080089
F 0.772279 32.356582 10.080089
F 9.681030 24.497782 10.320089
F 9.681030 32.234382 10.320089
F 18.591950 24.566982 10.351889
F 18.603150 32.236182 10.607289
F 0.726705 26.929782 13.765489
F 0.726706 34.666382 13.765489
F 0.726706 19.193182 13.765489
F 9.580800 27.079982 13.935089
F 14.029550 24.498482 14.961389
F 9.580800 19.343382 13.935089
F 18.633150 27.150882 14.091989
F 5.025340 32.220782 14.714989
F 18.581850 19.570482 14.011289
F 0.470158 27.156382 11.077589
F 5.025340 24.484182 14.714989
F 0.470158 19.419782 11.077589
F 9.649720 27.082082 11.205589
F 13.928150 19.342182 18.602489
F 9.649720 19.345582 11.205589
F 18.454150 27.136782 11.372689
F 13.928150 27.078782 18.602489
F 18.579750 19.476082 11.366689
F 0.859410 24.538482 7.381269
F 0.859410 32.275082 7.381269
F 9.760070 24.507182 7.599889
F 9.760070 32.243782 7.599889
F 18.452750 24.646382 7.530469
F 18.529450 32.466182 7.825089
F 2.899970 30.965182 11.076489
F 2.899970 23.228582 11.076489
F 11.896250 30.947882 11.269789
F 11.896250 23.211282 11.269789
F 20.600150 30.732782 3.956619
F 11.615950 23.210982 21.274889
F 3.041190 28.385482 7.469829
F 3.041190 20.648882 7.469829
F 11.993950 28.375582 7.660809
F 11.993950 20.638982 7.660799
F 4.904040 27.078182 21.100989
F 20.859250 20.574982 15.272189
F 2.833550 28.372782 10.195589
F 2.833550 20.636182 10.195589
F 11.917850 28.366682 10.380289
F 11.917850 20.630082 10.380289
F 20.693550 30.760282 11.300189
F 4.997200 24.498182 17.458189
F 2.748370 30.938982 13.811689
F 2.748370 23.202382 13.811689
F 11.816850 30.948082 13.997489
F 11.816850 23.211482 13.997489
F 20.653150 28.135782 2.997879
F 18.217350 26.946982 21.389589
F 5.182670 24.494982 10.215089
F 5.182670 32.231582 10.215089
F 14.156650 24.499582 10.441489
F 14.156650 32.236182 10.441489
F 5.090110 27.080582 13.825189
F 7.223640 20.625482 17.512389
F 5.090110 19.343982 13.825189
F 14.055850 27.078582 14.058789
F 4.937350 19.353982 18.358289
F 14.055850 19.341982 14.058789
F 5.119660 27.095282 11.086489
F 7.223640 28.362082 17.512389
F 5.119670 19.358682 11.086489
F 14.130950 27.079382 11.331689
F 16.358850 28.381382 14.901789
F 14.130950 19.342782 11.331689
F 5.285690 24.505982 7.487519
F 5.285690 32.242582 7.487519
F 14.228450 24.507682 7.722729
F 14.228450 32.244282 7.722729
F 7.412900 30.949082 11.149389
F 7.412890 23.212482 11.149389
F 16.348350 30.891382 11.360789
F 16.334950 23.237482 11.270789
F 7.519900 28.374482 7.541599
F 7.519900 20.637882 7.541599
F 16.276050 28.430882 7.892619
F 16.425050 20.577882 7.745339
F 7.417970 28.361082 10.264089
F 7.417970 20.624482 10.264089
F 16.270750 28.397482 10.435589
F 16.368650 20.625982 10.417689
F 7.319140 30.952682 13.879989
F 7.319140 23.216082 13.879989
F 16.386650 31.001682 14.066289
F 16.154550 23.303482 13.928389
F 0.637454 24.636282 17.428089
F 0.637454 32.372882 17.428089
F 9.481360 24.497882 17.569189
F 9.481360 32.234482 17.569189
F 18.493250 24.386882 17.576189
F 18.389850 32.192782 17.830589
F 0.545452 26.952282 21.081189
F 0.545452 34.688782 21.081189
F 0.545452 19.215682 21.081189
F 9.382000 27.078982 21.211689
F 4.937350 27.090582 18.358289
F 9.382000 19.342382 21.211689
F 20.783850 23.311582 3.867049
F 13.853250 19.341782 21.336889
F 20.836850 28.382082 17.695389
F 0.352126 27.166582 18.391689
F 16.026350 23.191482 21.321089
F 0.352126 19.429982 18.391689
F 9.449370 27.080982 18.475389
F 13.853250 27.078382 21.336889
F 9.449370 19.344382 18.475389
F 18.625850 26.917682 18.656089
F 4.904040 19.341582 21.100989
F 18.613450 19.356482 18.820389
F 0.411482 24.403582 14.741789
F 0.411483 32.140182 14.741789
F 9.548600 24.495982 14.834489
F 9.548600 32.232582 14.834489
F 18.648250 24.498682 14.853189
F 18.634250 32.368582 15.013289
F 2.748980 30.953782 18.366889
F 2.748980 23.217182 18.366889
F 11.693850 30.947282 18.539889
F 11.693850 23.210682 18.539889
F 18.350850 34.813382 21.500289
F 20.408650 31.104382 21.418389
F 2.832030 28.357382 14.718989
F 2.832030 20.620782 14.718989
F 11.794750 28.366482 14.898989
F 11.794750 20.629882 14.898989
F 20.808650 23.113082 13.895689
F 16.053550 31.012082 21.328989
F 2.671290 28.378082 17.452589
F 2.671290 20.641482 17.452589
F 11.716350 28.366082 17.632089
F 11.716350 20.629482 17.632089
F 11.615950 30.947582 21.274889
F 20.578350 23.075282 18.754889
F 2.591620 30.934982 21.097689
F 2.591620 23.198382 21.097689
F 20.754550 28.246582 10.279389
F 18.311650 24.445282 0.238368
F 20.707050 28.540282 7.632489
F 20.512950 23.328082 21.564689
F 18.292850 32.235382 0.138205
F 20.840950 23.198782 11.133889
F 20.767950 20.598282 7.444289
F 20.651550 31.095782 6.688659
F 15.742550 28.419282 0.294652
F 15.732150 20.651982 0.277002
F 18.587550 34.711382 3.981539
F 18.501550 35.035482 6.568049
F 18.520650 34.838082 18.735089
F 18.619150 34.953782 14.183489
F 0.452603 24.614382 24.731689
F 0.452603 32.350982 24.731689
F 9.282560 24.498682 24.855989
F 9.282560 32.235282 24.855989
F 18.492350 24.421082 25.101289
F 18.242250 32.413982 24.918089
F 0.357814 26.973782 28.380189
F 0.357814 34.710382 28.380189
F 0.357814 19.237182 28.380189
F 9.182980 27.078282 28.497089
F 0.290438 32.158082 22.040089
F 9.182980 19.341682 28.497089
F 18.329650 27.087182 28.544989
F 0.290438 24.421482 22.040089
F 18.088650 19.430582 28.659389
F 0.228280 27.144482 25.686989
F 20.353950 28.481282 22.449989
F 0.228280 19.407882 25.686989
F 9.251890 27.079982 25.763789
F 4.516400 34.809682 35.635389
F 9.251890 19.343382 25.763789
F 18.275150 27.032982 25.865389
F 4.449120 34.748582 40.079089
F 18.293650 19.314082 26.001489
F 9.350610 24.496782 22.120189
F 9.350610 32.233382 22.120189
F 20.382950 28.435482 32.285089
F 20.726850 23.256482 25.967289
F 2.573170 30.947382 25.656389
F 2.573170 23.210882 25.656389
F 11.492350 30.946882 25.827689
F 11.492350 23.210282 25.827689
F 20.608350 20.625682 22.204989
F 20.165650 28.293482 39.437989
F 2.661820 28.363182 22.012889
F 2.661820 20.626582 22.012889
F 11.593050 28.366782 22.184489
F 11.593050 20.630182 22.184489
F 18.217850 32.294582 22.300989
F 20.321250 23.102382 40.552789
F 2.510800 28.379382 24.740689
F 2.510800 20.642782 24.740689
F 11.515550 28.366582 24.919189
F 11.515550 20.629982 24.919189
F 13.431150 24.488682 36.736489
F 20.514550 28.473882 29.519189
F 2.428750 30.933782 28.380489
F 2.428750 23.197182 28.380489
F 11.415150 30.946982 28.560189
F 11.415150 23.210382 28.560189
F 20.087350 23.202182 35.908389
F 20.188850 30.914082 35.975089
F 4.810280 24.499782 24.745289
F 4.810280 32.236382 24.745289
F 13.751950 24.498982 24.981389
F 13.751950 32.235582 24.981389
F 4.715070 27.076782 28.387089
F 15.597350 28.461282 39.444189
F 4.715070 19.340182 28.387089
F 13.650650 27.078182 28.622489
F 13.385250 34.736082 40.308389
F 13.650650 19.341582 28.622489
F 4.759230 27.086382 25.649789
F 6.700860 20.563182 39.262489
F 4.759230 19.349782 25.649789
F 13.725650 27.078582 25.890389
F 8.917940 34.737182 40.183589
F 13.725650 19.341982 25.890389
F 4.848780 24.488982 22.004689
F 4.848780 32.225482 22.004689
F 13.826850 24.498682 22.247089
F 13.826850 32.235182 22.247089
F 7.022970 30.946882 25.705289
F 7.022970 23.210282 25.705289
F 15.990150 31.030982 25.865389
F 15.926850 23.379282 26.074089
F 7.120090 28.366382 22.061389
F 7.120090 20.629782 22.061389
F 20.362750 23.138782 33.122489
F 13.431150 32.225282 36.736489
F 7.033040 28.364182 24.797889
F 7.033040 20.627582 24.797889
F 15.962650 28.390782 24.986089
F 16.042550 20.536782 25.016889
F 6.936840 30.948882 28.438989
F 6.936840 23.212282 28.438989
F 16.041050 30.816482 28.526289
F 15.884550 23.247182 28.849889
F 0.257195 24.590982 32.024489
F 0.257195 32.327482 32.024489
F 9.083690 24.498782 32.126889
F 9.083690 32.235382 32.126889
F 17.925250 24.541482 32.235889
F 18.063850 32.127582 32.476289
F 0.145408 26.993282 35.665889
F 0.145408 34.729882 35.665889
F 0.145408 19.256682 35.665889
F 8.988850 27.069082 35.736489
F 8.988850 34.805682 35.736489
F 8.988850 19.332482 35.736489
F 17.991050 27.216082 35.774489
F 15.773650 30.966782 40.427289
F 17.859250 19.338982 35.826789
F 0.098999 27.118482 32.969589
F 6.700860 28.299782 39.262489
F 0.098999 19.381882 32.969589
F 9.055000 27.078282 33.017489
F 6.734780 20.620982 36.551489
F 9.055000 19.341682 33.017489
F 18.094650 27.105282 33.100589
F 6.692040 23.132382 40.124389
F 18.136550 19.178682 33.021889
F 0.165288 24.444282 29.330089
F 0.165288 32.180882 29.330089
F 9.153240 24.497782 29.399389
F 9.153240 32.234382 29.399389
F 18.364050 24.605682 29.544789
F 18.224150 32.200782 29.691989
F 2.387870 30.940782 32.929289
F 2.387870 23.204182 32.929289
F 11.292050 30.945782 33.080789
F 11.292050 23.209182 33.080789
F 20.425150 31.170482 26.098789
F 20.594550 20.508882 25.034589
F 2.483000 28.369882 29.295789
F 2.483000 20.633282 29.295789
F 11.391750 28.367082 29.463089
F 11.391750 20.630482 29.463089
F 18.200750 24.399882 22.280889
F 16.172150 23.109082 42.995589
F 2.341810 28.380882 32.015189
F 2.341810 20.644282 32.015189
F 11.315150 28.366482 32.190089
F 11.315150 20.629882 32.190089
F 4.489210 32.222182 36.501389
F 20.309050 28.409682 36.777889
F 2.244370 30.928882 35.644689
F 2.244370 23.192282 35.644689
F 11.220850 30.937982 35.799589
F 11.220850 23.201382 35.799589
F 16.033750 30.968182 43.145589
F 20.155450 20.487282 36.721089
F 4.615750 24.499482 32.021389
F 4.615750 32.236082 32.021389
F 13.549950 24.498482 32.252389
F 13.549950 32.235082 32.252389
F 4.516400 27.073082 35.635389
F 15.676950 20.543382 36.943489
F 4.516400 19.336482 35.635389
F 13.454850 27.069482 35.861889
F 13.454850 34.806082 35.861889
F 13.454850 19.332882 35.861889
F 4.576210 27.082982 32.911589
F 15.726650 28.321782 36.805289
F 4.576210 19.346382 32.911589
F 13.524550 27.077482 33.143289
F 13.524550 34.814082 33.143289
F 13.524550 19.340982 33.143289
F 4.668490 24.492582 29.289189
F 4.668490 32.229182 29.289189
F 13.624650 24.498782 29.525689
F 13.624650 32.235382 29.525689
F 6.827870 30.945282 32.958589
F 6.827870 23.208682 32.958589
F 15.744950 30.907182 33.111089
F 15.749950 23.159682 33.070789
F 6.925470 28.367382 29.341389
F 6.925470 20.630782 29.341389
F 16.083550 28.259982 29.540689
F 15.765650 20.569282 29.480589
F 6.840020 28.364682 32.069289
F 6.840020 20.628082 32.069289
F 15.872950 28.255682 32.270889
F 15.779050 20.483182 32.122789
F 6.748570 30.939082 35.677289
F 6.748570 23.202482 35.677289
F 15.672850 30.908382 35.992789
F 15.727750 23.150982 35.961889
F 0.078710 24.585682 39.340389
F 0.078710 32.322282 39.340389
F 8.938790 24.430682 39.322489
F 8.938790 32.167282 39.322489
F 18.039250 24.291182 39.500489
F 17.921250 32.431782 39.636889
F 0.361054 27.109182 43.105989
F 6.734780 28.357582 36.551489
F 0.361051 19.372582 43.105989
F 9.083530 26.927082 42.881489
F 9.083530 34.663682 42.881489
F 9.083530 19.190482 42.881489
F 20.254750 20.507082 39.550689
F 4.715070 34.813382 28.387089
F 6.692040 30.868882 40.124389
F 0.010721 27.100082 40.386689
F 15.716550 23.070482 40.262489
F 0.010720 19.363482 40.386689
F 8.917940 27.000582 40.183589
F 20.370950 30.930782 33.344589
F 8.917940 19.263982 40.183589
F 17.901050 27.070782 40.345289
F 6.845830 23.064782 42.822089
F 18.073850 19.152982 40.542089
F 0.031954 24.475182 36.632589
F 0.031954 32.211782 36.632589
F 8.962960 24.487882 36.610889
F 8.962960 32.224482 36.610889
F 17.895750 24.614282 36.772889
F 17.979550 32.343482 36.932589
F 2.250130 30.906482 40.125989
F 2.250130 23.169882 40.125989
F 11.153450 30.867782 40.246089
F 11.153450 23.131182 40.246089
F 20.434050 20.543182 29.387189
F 18.225150 27.029882 43.078589
F 2.291240 28.365282 36.542989
F 2.291240 20.628682 36.542989
F 11.198550 28.356882 36.674089
F 11.198550 20.620282 36.674089
F 20.435450 28.566882 25.134789
F 20.273350 31.018982 40.393389
F 2.193290 28.332682 39.259289
F 2.193290 20.596082 39.259289
F 11.168950 28.297682 39.385589
F 11.168950 20.561082 39.385589
F 20.501350 23.197382 43.302289
F 20.507450 23.212682 28.567589
F 2.291300 30.891682 42.840589
F 2.291300 23.155082 42.840589
F 11.317650 30.793682 42.943589
F 11.317650 23.057082 42.943589
F 16.025350 28.420482 22.197089
F 20.448450 30.951882 28.737189
F 4.476580 24.436782 39.216289
F 4.476580 32.173382 39.216289
F 13.402950 24.429682 39.447789
F 13.402950 32.166282 39.447789
F 4.599330 26.982982 42.784989
F 4.599330 34.719582 42.784989
F 4.599330 19.246382 42.784989
F 13.550450 26.925282 43.005889
F 13.550450 34.661882 43.005889
F 13.550450 19.188682 43.005889
F 4.449120 27.011982 40.079089
F 6.845830 30.801382 42.822089
F 4.449120 19.275382 40.079089
F 13.385250 26.999582 40.308389
F 15.808450 20.439982 39.727189
F 13.385250 19.262982 40.308389
F 4.489210 24.485582 36.501389
F 20.320250 20.681182 32.091589
F 20.481550 30.912982 43.078389
F 18.174050 19.454482 43.218989
F 16.065650 20.639582 22.270289
F 17.949150 35.015982 35.906889
F 17.774850 34.920682 40.370789
F 18.209550 34.763082 43.061289
F 18.173650 34.748382 28.701189
F 17.984750 34.752482 33.271689
F 18.225150 34.880282 25.906289
F 20.498150 20.624782 44.234589
F 0.942517 47.811182 2.930249
F 0.942518 40.074582 2.930249
F 9.831300 47.787582 3.152189
F 9.831300 40.050982 3.152189
F 16.443950 51.334482 10.292289
F 18.351050 39.886182 3.063809
F 0.877439 50.296582 6.477929
F 0.877440 42.559982 6.477929
F 9.780760 50.299382 6.725919
F 9.780760 42.562782 6.725919
F 18.719750 50.096982 6.624849
F 20.820250 51.623082 15.036689
F 0.913028 50.358882 3.794209
F 0.913029 42.622282 3.794209
F 9.813040 50.357982 4.013259
F 9.813040 42.621382 4.013259
F 18.627950 50.027782 3.759319
F 20.724950 36.115682 7.882649
F 0.276924 47.752782 0.309579
F 4.937350 34.827182 18.358289
F 0.276924 40.016182 0.309579
F 4.904040 34.814782 21.100989
F 9.668560 47.863382 0.454050
F 9.668560 40.126782 0.454050
F 20.773550 38.765982 18.687489
F 18.690850 42.438382 6.653049
F 3.126100 38.728082 3.826229
F 3.126100 46.464682 3.826229
F 12.047950 38.752782 4.074609
F 12.047950 46.489382 4.074609
F 20.567550 36.220882 10.491889
F 15.951850 51.394682 0.224028
F 2.641350 51.632082 0.179761
F 2.641350 36.158982 0.179762
F 2.641350 43.895582 0.179762
F 11.901050 51.730282 0.516550
F 11.901050 36.257082 0.516550
F 11.901050 43.993682 0.516550
F 20.620050 36.149082 17.832689
F 20.676550 46.215582 4.288709
F 20.738850 43.946582 7.870299
F 3.119180 51.654982 2.890109
F 3.119180 36.181782 2.890119
F 3.119180 43.918382 2.890119
F 12.064250 51.655582 3.214369
F 12.064250 36.182382 3.214369
F 12.064250 43.918982 3.214369
F 9.649720 34.818682 11.205589
F 20.680950 38.811082 11.359589
F 20.618850 38.725182 21.489789
F 3.078570 38.680982 6.543339
F 3.078570 46.417582 6.543339
F 12.017850 38.693682 6.786329
F 12.017850 46.430282 6.786329
F 20.917050 51.489382 3.022559
F 16.080550 51.600982 17.822589
F 5.364170 47.788482 3.026959
F 5.364170 40.051882 3.026959
F 14.298150 47.787582 3.276319
F 14.298150 40.050982 3.276319
F 5.295880 50.304982 6.613839
F 5.295880 42.568382 6.613839
F 14.251350 50.298482 6.848249
F 14.251350 42.561882 6.848249
F 5.333460 50.363582 3.887659
F 5.333460 42.626982 3.887659
F 14.280950 50.357582 4.136789
F 14.280950 42.620982 4.136789
F 5.177300 47.880682 0.320286
F 5.177300 40.144082 0.320286
F 14.133950 47.861982 0.578797
F 14.133950 40.125382 0.578797
F 7.580630 38.753482 3.952199
F 7.580630 46.490082 3.952199
F 16.318850 38.501582 4.158529
F 16.316750 46.300882 3.995189
F 7.427460 51.731082 0.390821
F 7.427470 36.257882 0.390821
F 7.427470 43.994482 0.390821
F 20.683450 36.143582 3.307809
F 13.928150 34.815382 18.602489
F 20.595650 46.398882 21.488689
F 7.594080 51.654882 3.091249
F 7.594090 36.181682 3.091249
F 7.594090 43.918282 3.091249
F 20.860850 46.414482 6.940579
F 16.382950 36.146282 2.873779
F 16.359750 43.824182 2.794779
F 7.546030 38.694682 6.666099
F 7.546030 46.431282 6.666099
F 16.361650 38.668282 6.945549
F 16.306150 46.361182 6.690879
F 0.772279 47.829782 10.080089
F 0.772279 40.093182 10.080089
F 9.681030 47.707582 10.320089
F 9.681030 39.970982 10.320089
F 18.907250 47.544182 10.236189
F 18.593250 39.946782 10.256389
F 0.726705 50.139582 13.765489
F 0.726706 42.402982 13.765489
F 9.580800 50.289782 13.935089
F 9.580800 42.553182 13.935089
F 18.695850 50.381782 14.112389
F 18.405850 42.537082 14.108789
F 0.470158 50.366182 11.077589
F 0.470158 42.629582 11.077589
F 9.649720 50.291882 11.205589
F 9.649720 42.555282 11.205589
F 18.533950 50.075482 11.443089
F 18.618150 42.518082 11.399789
F 0.859410 47.748282 7.381269
F 0.859411 40.011682 7.381269
F 9.760070 47.716882 7.599889
F 9.760070 39.980382 7.599889
F 18.581150 47.684482 7.596059
F 18.509650 39.981682 7.626239
F 2.899970 38.701682 11.076489
F 2.899970 46.438282 11.076489
F 11.896250 38.684482 11.269789
F 11.896250 46.421082 11.269789
F 16.441350 51.746482 14.986489
F 0.913029 34.885682 3.794209
F 3.041190 51.595282 7.469829
F 3.041190 36.122082 7.469829
F 3.041190 43.858682 7.469829
F 11.993950 51.585382 7.660809
F 11.993950 36.112182 7.660799
F 11.993950 43.848782 7.660809
F 14.130950 34.815982 11.331689
F 14.251350 34.825282 6.848249
F 20.568750 38.761582 14.097589
F 2.833550 51.582582 10.195589
F 2.833550 36.109382 10.195589
F 2.833550 43.845982 10.195589
F 11.917850 51.576482 10.380289
F 11.917850 36.103282 10.380289
F 11.917850 43.839882 10.380289
F 20.922450 43.730482 10.592889
F 14.055850 34.815182 14.058789
F 9.449370 34.817482 18.475389
F 2.748370 38.675582 13.811689
F 2.748370 46.412182 13.811689
F 11.816850 38.684582 13.997489
F 11.816850 46.421182 13.997489
F 20.426850 43.542782 0.244635
F 20.716350 43.748282 15.055389
F 5.182670 47.704782 10.215089
F 5.182670 39.968182 10.215089
F 14.156650 47.709382 10.441489
F 14.156650 39.972782 10.441489
F 5.090110 50.290382 13.825189
F 5.090110 42.553782 13.825189
F 14.055850 50.288382 14.058789
F 14.055850 42.551782 14.058789
F 5.119660 50.305082 11.086489
F 5.119670 42.568482 11.086489
F 14.130950 50.289182 11.331689
F 14.130950 42.552582 11.331689
F 5.285690 47.715782 7.487519
F 5.285690 39.979182 7.487519
F 14.228450 47.717382 7.722729
F 14.228450 39.980782 7.722729
F 7.412900 38.685682 11.149389
F 7.412900 46.422282 11.149389
F 16.406250 38.840182 11.343589
F 16.510650 46.432982 11.315189
F 7.519900 51.584282 7.541599
F 7.519900 36.111082 7.541599
F 7.519900 43.847682 7.541599
F 20.825150 36.199182 15.149189
F 16.456950 36.127082 7.794199
F 16.479050 43.907482 7.658219
F 7.417970 51.570882 10.264089
F 7.417970 36.097682 10.264089
F 7.417970 43.834282 10.264089
F 20.403250 38.700182 4.168649
F 16.280550 36.104882 10.528689
F 16.343150 43.829882 10.536989
F 7.319140 38.689282 13.879989
F 7.319140 46.425882 13.879989
F 16.236450 38.669482 14.185989
F 16.417050 46.382682 14.103389
F 0.637454 47.846082 17.428089
F 0.637455 40.109482 17.428089
F 9.481360 47.707682 17.569189
F 9.481360 39.971082 17.569189
F 18.332150 47.736282 17.730589
F 18.474550 39.715482 17.863289
F 0.545452 50.161982 21.081189
F 0.545452 42.425382 21.081189
F 9.382000 50.288782 21.211689
F 9.382000 42.552182 21.211689
F 18.267750 50.239782 21.417289
F 9.580800 34.816582 13.935089
F 0.352126 50.376382 18.391689
F 0.352126 42.639782 18.391689
F 9.449370 50.290682 18.475389
F 9.449370 42.554082 18.475389
F 18.364150 50.403482 18.738889
F 18.241150 42.336182 18.736989
F 0.411482 47.613382 14.741789
F 0.411483 39.876782 14.741789
F 9.548600 47.705782 14.834489
F 9.548600 39.969182 14.834489
F 18.483950 47.890282 15.026289
F 18.392450 39.918182 15.150989
F 2.748980 38.690382 18.366889
F 2.748980 46.426982 18.366889
F 11.693850 38.683882 18.539889
F 11.693850 46.420482 18.539889
F 20.931450 51.687282 10.471189
F 20.695250 38.589182 6.934949
F 2.832030 51.567082 14.718989
F 2.832030 36.093982 14.718989
F 2.832030 43.830482 14.718989
F 11.794750 51.576282 14.898989
F 11.794750 36.103082 14.898989
F 11.794750 43.839682 14.898989
F 16.061850 46.501782 21.430689
F 13.853250 34.814982 21.336889
F 18.553550 47.439682 2.983009
F 2.671290 51.587882 17.452589
F 2.671290 36.114682 17.452589
F 2.671290 43.851282 17.452589
F 11.716350 51.575882 17.632089
F 11.716350 36.102682 17.632089
F 11.716350 43.839282 17.632089
F 20.437750 36.076382 0.493297
F 20.502350 43.883182 17.874089
F 18.355950 39.836382 0.202046
F 2.591620 38.671582 21.097689
F 2.591620 46.408182 21.097689
F 11.615950 38.684082 21.274889
F 11.615950 46.420682 21.274889
F 16.504150 51.462982 7.599759
F 16.388850 51.522282 3.020559
F 4.997200 47.707982 17.458189
F 4.997200 39.971382 17.458189
F 13.954650 47.708582 17.693789
F 13.954650 39.971982 17.693789
F 4.904040 50.287982 21.100989
F 4.904040 42.551382 21.100989
F 13.853250 50.288182 21.336889
F 13.853250 42.551582 21.336889
F 4.937350 50.300382 18.358289
F 4.937350 42.563782 18.358289
F 13.928150 50.288482 18.602489
F 13.928150 42.551982 18.602489
F 5.025340 47.693982 14.714989
F 5.025340 39.957382 14.714989
F 14.029550 47.708282 14.961389
F 14.029550 39.971682 14.961389
F 7.216990 38.684782 18.416689
F 7.216990 46.421382 18.416689
F 16.173350 38.486982 18.710989
F 16.114850 46.494182 18.832189
F 7.314180 51.574782 14.776389
F 7.314180 36.101582 14.776389
F 7.314180 43.838182 14.776389
F 20.612350 51.601182 17.732889
F 16.302450 35.954982 15.024789
F 16.282350 43.770382 14.958389
F 7.223640 51.571882 17.512389
F 7.223640 36.098682 17.512389
F 7.223640 43.835282 17.512389
F 18.496150 42.459982 3.906109
F 16.304050 35.927982 17.778589
F 16.183850 43.920382 17.657689
F 7.128470 38.687282 21.154089
F 7.128470 46.423882 21.154089
F 20.686850 43.804482 3.093369
F 0.470158 34.892982 11.077589
F 0.352126 34.903182 18.391689
F 9.813040 34.884782 4.013259
F 9.382000 34.815582 21.211689
F 5.295880 34.831782 6.613839
F 5.333460 34.890382 3.887659
F 14.280950 34.884382 4.136789
F 5.090110 34.817182 13.825189
F 5.119670 34.831882 11.086489
F 0.877440 34.823382 6.477929
F 9.780760 34.826182 6.725919
F 20.999650 46.187682 11.680789
F 20.705750 46.381282 14.331189
F 20.481050 51.447882 0.311557
F 20.559550 46.363282 18.721189
F 18.307450 42.407382 21.495289
F 16.084650 38.567982 21.539489
F 20.827550 51.493082 7.776749
F 15.955850 43.697782 0.104853
F 18.429950 47.531182 0.249285
F 15.832350 35.964982 0.119143
F 18.427350 34.857082 11.457389
F 0.452603 47.824182 24.731689
F 0.452603 40.087582 24.731689
F 9.282560 47.708482 24.855989
F 9.282560 39.971882 24.855989
F 18.436150 47.595682 25.143289
F 18.181350 40.069482 25.041689
F 0.357814 50.183482 28.380189
F 0.357814 42.446882 28.380189
F 9.182980 50.287982 28.497089
F 9.182980 42.551382 28.497089
F 18.204250 50.122482 28.854989
F 18.230150 42.531782 28.607889
F 0.228280 50.354282 25.686989
F 0.228280 42.617682 25.686989
F 9.251890 50.289782 25.763789
F 9.251890 42.553182 25.763789
F 18.149450 50.114782 26.065689
F 18.314250 42.650882 25.946189
F 9.350610 47.706582 22.120189
F 9.350610 39.969982 22.120189
F 20.290950 51.378282 36.721389
F 13.725650 34.815082 25.890389
F 2.573170 38.683982 25.656389
F 2.573170 46.420582 25.656389
F 11.492350 38.683482 25.827689
F 11.492350 46.420082 25.827689
F 20.433650 43.873782 32.375189
F 20.522050 43.772182 25.097489
F 2.661820 51.572982 22.012889
F 2.661820 36.099782 22.012889
F 2.661820 43.836382 22.012889
F 11.593050 51.576582 22.184489
F 11.593050 36.103382 22.184489
F 11.593050 43.839982 22.184489
F 16.013550 46.273782 43.021089
F 20.404950 43.840782 29.667289
F 9.055000 34.814882 33.017489
F 2.510800 51.589182 24.740689
F 2.510800 36.115982 24.740689
F 2.510800 43.852582 24.740689
F 11.515550 51.576382 24.919189
F 11.515550 36.103182 24.919189
F 11.515550 43.839782 24.919189
F 18.267250 39.892582 22.335289
F 20.265650 38.589082 33.197389
F 20.508050 38.626282 28.387889
F 2.428750 38.670382 28.380489
F 2.428750 46.406982 28.380489
F 11.415150 38.683582 28.560189
F 11.415150 46.420182 28.560189
F 20.525050 38.539782 43.239489
F 18.437850 47.736082 22.487589
F 4.810280 47.709582 24.745289
F 4.810280 39.972982 24.745289
F 13.751950 47.708782 24.981389
F 13.751950 39.972182 24.981389
F 4.715070 50.286582 28.387089
F 4.715070 42.549982 28.387089
F 13.650650 50.287982 28.622489
F 13.650650 42.551382 28.622489
F 4.759230 50.296182 25.649789
F 4.759230 42.559582 25.649789
F 13.725650 50.288282 25.890389
F 13.725650 42.551682 25.890389
F 4.848780 47.698682 22.004689
F 4.848780 39.962082 22.004689
F 13.826850 47.708382 22.247089
F 13.826850 39.971782 22.247089
F 7.022970 38.683482 25.705289
F 7.022970 46.419982 25.705289
F 16.132650 38.801282 26.103189
F 15.894650 46.471082 26.011389
F 7.120090 51.576182 22.061389
F 7.120090 36.102982 22.061389
F 7.120090 43.839582 22.061389
F 20.502750 51.698982 29.474389
F 20.376050 38.581082 36.096989
F 20.329650 51.624382 32.275889
F 7.033040 51.573982 24.797889
F 7.033040 36.100782 24.797889
F 7.033040 43.837382 24.797889
F 15.793950 51.507782 29.667689
F 15.939350 36.191382 25.101889
F 16.013150 43.823482 25.028889
F 6.936840 38.685482 28.438989
F 6.936840 46.422082 28.438989
F 16.012850 38.812482 28.759989
F 16.153350 46.343282 28.581889
F 0.257195 47.800682 32.024489
F 0.257196 40.064082 32.024489
F 9.083690 47.708582 32.126889
F 9.083690 39.971982 32.126889
F 18.013250 47.619782 32.385389
F 18.287250 39.991782 32.198289
F 0.145408 50.203082 35.665889
F 0.145408 42.466482 35.665889
F 8.988850 50.278782 35.736489
F 8.988850 42.542182 35.736489
F 18.015450 50.059182 35.843489
F 18.198950 42.420182 36.131589
F 0.098999 50.328282 32.969589
F 0.098999 42.591682 32.969589
F 9.055000 50.288082 33.017489
F 9.055000 42.551482 33.017489
F 18.090950 50.287682 33.103689
F 18.209250 42.490582 33.293389
F 0.165288 47.654082 29.330089
F 0.165288 39.917482 29.330089
F 9.153240 47.707482 29.399389
F 9.153240 39.970882 29.399389
F 18.281050 47.569982 29.699689
F 18.295050 39.953282 29.494589
F 2.387870 38.677382 32.929289
F 2.387870 46.413982 32.929289
F 11.292050 38.682382 33.080789
F 11.292050 46.418982 33.080789
F 16.008750 51.540482 25.075289
F 20.519250 46.226382 35.879889
F 2.483000 51.579582 29.295789
F 2.483000 36.106482 29.295789
F 2.483000 43.842982 29.295789
F 11.391750 51.576882 29.463089
F 11.391750 36.103682 29.463089
F 11.391750 43.840282 29.463089
F 20.241550 35.937082 32.193689
F 20.433550 36.344982 22.513289
F 0.361052 34.845782 43.105989
F 2.341810 51.590682 32.015189
F 2.341810 36.117482 32.015189
F 2.341810 43.854082 32.015189
F 11.315150 51.576282 32.190089
F 11.315150 36.103082 32.190089
F 11.315150 43.839682 32.190089
F 20.506650 46.070482 43.107589
F 15.637850 51.554882 39.588689
F 20.343950 36.207882 29.493189
F 2.244370 38.665382 35.644689
F 2.244370 46.401982 35.644689
F 11.220850 38.674582 35.799589
F 11.220850 46.411182 35.799589
F 15.831950 51.509282 36.648189
F 20.138250 36.195782 39.547889
F 4.615750 47.709282 32.021389
F 4.615750 39.972682 32.021389
F 13.549950 47.708282 32.252389
F 13.549950 39.971682 32.252389
F 4.516400 50.282882 35.635389
F 4.516400 42.546282 35.635389
F 13.454850 50.279282 35.861889
F 13.454850 42.542682 35.861889
F 4.576210 50.292782 32.911589
F 4.576210 42.556182 32.911589
F 13.524550 50.287282 33.143289
F 13.524550 42.550682 33.143289
F 4.668490 47.702382 29.289189
F 4.668490 39.965782 29.289189
F 13.624650 47.708582 29.525689
F 13.624650 39.971982 29.525689
F 6.827870 38.681882 32.958589
F 6.827870 46.418482 32.958589
F 15.981250 38.616782 33.176389
F 15.802650 46.386082 33.128389
F 6.925470 51.577182 29.341389
F 6.925470 36.103982 29.341389
F 6.925470 43.840582 29.341389
F 20.643650 46.448982 25.978389
F 16.018750 36.268582 29.576189
F 15.932650 43.778982 29.543489
F 6.840020 51.574482 32.069289
F 6.840020 36.101282 32.069289
F 6.840020 43.837882 32.069289
F 16.010550 43.943182 22.133889
F 15.707650 36.040582 32.283689
F 15.841250 43.738182 32.233889
F 6.748570 38.675682 35.677289
F 6.748570 46.412182 35.677289
F 15.716950 38.536482 35.883889
F 15.727550 46.491082 36.022789
F 0.078710 47.795382 39.340389
F 0.078711 40.058782 39.340389
F 8.938790 47.640482 39.322489
F 8.938790 39.903882 39.322489
F 17.870050 47.688482 39.536389
F 18.141050 39.932282 39.476089
F 0.361054 50.318982 43.105989
F 0.361051 42.582382 43.105989
F 9.083530 50.136882 42.881489
F 9.083530 42.400282 42.881489
F 20.567150 46.320482 28.686989
F 20.650250 43.659182 36.742189
F 0.010721 50.309882 40.386689
F 0.010720 42.573282 40.386689
F 8.917940 50.210282 40.183589
F 8.917940 42.473782 40.183589
F 17.983350 50.270182 40.500589
F 18.150750 42.527882 40.304289
F 0.031953 47.684982 36.632589
F 0.031954 39.948382 36.632589
F 8.962960 47.697682 36.610889
F 8.962960 39.961082 36.610889
F 18.296450 47.575982 36.877689
F 18.100050 39.774582 36.803189
F 2.250130 38.643082 40.125989
F 2.250130 46.379582 40.125989
F 11.153450 38.604382 40.246089
F 11.153450 46.340982 40.246089
F 20.329450 51.313382 39.414689
F 16.028350 38.707982 43.021789
F 2.291240 51.575082 36.542989
F 2.291240 36.101882 36.542989
F 2.291240 43.838482 36.542989
F 11.198550 51.566582 36.674089
F 11.198550 36.093382 36.674089
F 11.198550 43.829982 36.674089
F 20.365550 36.294782 25.220689
F 20.424050 35.973682 36.733789
F 15.884250 51.552082 32.435989
F 2.193290 51.542382 39.259289
F 2.193290 36.069282 39.259289
F 2.193290 43.805882 39.259289
F 11.168950 51.507482 39.385589
F 11.168950 36.034282 39.385589
F 11.168950 43.770882 39.385589
F 13.650650 34.814782 28.622489
F 16.077150 36.092682 22.369689
F 20.348250 51.492382 24.986189
F 2.291300 38.628182 42.840589
F 2.291300 46.364782 42.840589
F 11.317650 38.530282 42.943589
F 11.317650 46.266882 42.943589
F 20.033250 46.329482 40.272289
F 20.407850 38.722982 40.405889
F 4.476580 47.646582 39.216289
F 4.476580 39.909982 39.216289
F 13.402950 47.639382 39.447789
F 13.402950 39.902882 39.447789
F 4.599330 50.192782 42.784989
F 4.599330 42.456182 42.784989
F 13.550450 50.135082 43.005889
F 13.550450 42.398482 43.005889
F 4.449120 50.221782 40.079089
F 4.449120 42.485182 40.079089
F 13.385250 50.209282 40.308389
F 13.385250 42.472682 40.308389
F 4.489210 47.695382 36.501389
F 4.489210 39.958782 36.501389
F 13.431150 47.698482 36.736489
F 13.431150 39.961882 36.736489
F 6.692040 38.605482 40.124389
F 6.692040 46.342082 40.124389
F 15.613150 38.853482 40.392289
F 15.648850 46.135082 40.326489
F 6.734780 51.567382 36.551489
F 6.734790 36.094182 36.551489
F 6.734780 43.830782 36.551489
F 20.404850 38.807282 25.869189
F 15.635350 36.027982 36.937089
F 15.939250 43.707782 36.715289
F 6.700860 51.509582 39.262489
F 6.700860 36.036382 39.262489
F 6.700860 43.772982 39.262489
F 20.180050 46.440782 33.195289
F 15.550050 36.154182 39.648689
F 15.863450 43.562782 39.475189
F 6.845830 38.537882 42.822089
F 6.845830 46.274482 42.822089
F 18.183750 50.183582 43.143589
F 20.435650 43.742182 39.469289
F 0.228280 34.881082 25.686989
F 0.290438 39.894682 22.040089
F 4.759230 34.822982 25.649789
F 0.098999 34.855082 32.969589
F 0.290438 47.631282 22.040089
F 4.576210 34.819582 32.911589
F 9.182980 34.814882 28.497089
F 0.010720 34.836682 40.386689
F 9.251890 34.816582 25.763789
F 18.231250 42.288782 42.878389
F 20.520250 43.746282 22.332689
F 16.063750 51.482682 22.208089
F 20.469550 51.402882 22.214789
F 0.942518 55.547782 2.930249
F 0.942518 63.284382 2.930249
F 9.831300 55.524182 3.152189
F 9.831300 63.260682 3.152189
F 18.454350 55.231382 2.879969
F 15.878450 67.044382 0.329343
F 0.877440 58.033182 6.477929
F 0.877440 65.769782 6.477929
F 9.780760 58.035982 6.725919
F 9.780760 65.772582 6.725919
F 18.560450 57.915282 6.547609
F 18.456950 65.728382 6.663399
F 0.913029 58.095482 3.794209
F 0.913029 65.832082 3.794209
F 9.813040 58.094582 4.013259
F 9.813040 65.831182 4.013259
F 18.427750 57.929282 3.843849
F 18.725350 63.328982 3.063639
F 0.276923 55.489382 0.309580
F 2.748370 69.621982 13.811689
F 0.276925 63.225982 0.309579
F 2.591620 69.617982 21.097689
F 9.668560 55.599982 0.454050
F 9.668560 63.336582 0.454050
F 20.435550 67.016082 15.115589
F 20.569450 59.268382 7.651739
F 3.126100 54.201282 3.826229
F 3.126100 61.937882 3.826229
F 12.047950 54.225982 4.074609
F 12.047950 61.962582 4.074609
F 20.744750 61.683482 4.049219
F 7.128470 54.160482 21.154089
F 2.641350 59.368682 0.179762
F 2.641350 67.105282 0.179762
F 11.901050 59.466882 0.516550
F 11.901050 67.203482 0.516550
F 20.812950 54.129882 11.266089
F 20.551750 61.978082 18.486089
F 3.119180 59.391482 2.890119
F 3.119180 67.128082 2.890119
F 12.064250 59.392182 3.214369
F 12.064250 67.128682 3.214369
F 20.540050 59.272882 17.669989
F 18.346350 58.072582 21.351689
F 3.078570 54.154182 6.543339
F 3.078570 61.890682 6.543339
F 12.017850 54.166882 6.786329
F 12.017850 61.903482 6.786329
F 20.563350 67.103082 7.703859
F 18.509250 65.702882 11.431289
F 5.364170 55.525082 3.026959
F 5.364170 63.261582 3.026959
F 14.298150 55.524182 3.276319
F 14.298150 63.260782 3.276319
F 5.295880 58.041582 6.613839
F 5.295880 65.778182 6.613839
F 14.251350 58.035082 6.848249
F 14.251350 65.771682 6.848249
F 5.333460 58.100182 3.887659
F 5.333460 65.836782 3.887659
F 14.280950 58.094182 4.136789
F 14.280950 65.830782 4.136789
F 5.177300 55.617282 0.320286
F 5.177300 63.353882 0.320286
F 14.133950 55.598582 0.578797
F 14.133950 63.335082 0.578797
F 7.580630 54.226682 3.952199
F 7.580630 61.963282 3.952199
F 16.343050 54.020282 4.199829
F 16.565550 61.968782 3.879719
F 7.427470 59.467682 0.390821
F 7.427470 67.204282 0.390821
F 3.078570 69.627282 6.543339
F 20.713750 59.295782 10.333589
F 7.594090 59.391482 3.091249
F 7.594090 67.128082 3.091249
F 16.406950 59.334082 2.957109
F 16.299050 67.196182 3.082529
F 7.546030 54.167882 6.666099
F 7.546030 61.904482 6.666099
F 16.296650 53.988382 6.968609
F 16.364050 61.867782 6.740849
F 0.772279 55.566282 10.080089
F 0.772279 63.302882 10.080089
F 9.681030 55.444182 10.320089
F 9.681030 63.180782 10.320089
F 18.419550 55.473082 10.735689
F 18.491350 63.112982 10.349989
F 0.726706 57.876182 13.765489
F 0.726706 65.612782 13.765489
F 9.580800 58.026282 13.935089
F 9.580800 65.762882 13.935089
F 18.624950 57.818082 14.097589
F 20.589250 59.265282 2.975809
F 0.470158 58.102782 11.077589
F 0.470158 65.839382 11.077589
F 9.649720 58.028482 11.205589
F 9.649720 65.765082 11.205589
F 18.546450 58.037882 11.406189
F 18.271450 65.650082 13.977489
F 0.859410 55.484882 7.381269
F 0.859411 63.221482 7.381269
F 9.760070 55.453482 7.599889
F 9.760070 63.190082 7.599889
F 18.454250 55.398882 7.814499
F 18.542450 63.232382 7.620569
F 2.899970 54.174882 11.076489
F 2.899970 61.911482 11.076489
F 11.896250 54.157682 11.269789
F 11.896250 61.894282 11.269789
F 18.156050 65.809982 21.392789
F 20.742950 53.995382 6.684809
F 3.041190 59.331882 7.469829
F 3.041190 67.068482 7.469829
F 11.993950 59.321982 7.660799
F 11.993950 67.058582 7.660799
F 20.742550 67.007982 3.026789
F 18.426250 65.821882 4.019749
F 2.833550 59.319082 10.195589
F 2.833550 67.055682 10.195589
F 11.917850 59.313082 10.380289
F 11.917850 67.049682 10.380289
F 20.475850 59.225582 0.262396
F 20.673850 54.090682 21.469089
F 2.748370 54.148782 13.811689
F 2.748370 61.885382 13.811689
F 11.816850 54.157782 13.997489
F 11.816850 61.894382 13.997489
F 7.128470 61.897082 21.154089
F 16.209550 54.113782 21.536089
F 5.182670 55.441382 10.215089
F 5.182670 63.177882 10.215089
F 14.156650 55.445982 10.441489
F 14.156650 63.182582 10.441489
F 5.090110 58.026982 13.825189
F 5.090110 65.763582 13.825189
F 14.055850 58.024982 14.058789
F 14.055850 65.761482 14.058789
F 5.119670 58.041682 11.086489
F 5.119670 65.778182 11.086489
F 14.130950 58.025782 11.331689
F 14.130950 65.762382 11.331689
F 5.285690 55.452382 7.487519
F 5.285690 63.188982 7.487519
F 14.228450 55.453982 7.722729
F 14.228450 63.190582 7.722729
F 7.412900 54.158882 11.149389
F 7.412900 61.895482 11.149389
F 16.220250 53.985182 11.412889
F 16.303750 61.715382 11.363689
F 7.519900 59.320882 7.541599
F 7.519900 67.057382 7.541599
F 16.492250 59.379082 7.499529
F 16.257750 67.162282 7.928009
F 7.417970 59.307382 10.264089
F 7.417970 67.043982 10.264089
F 16.380450 59.330482 10.294689
F 16.300750 67.172482 10.589689
F 7.319140 54.162482 13.879989
F 7.319140 61.899082 13.879989
F 16.417650 54.155582 14.164889
F 16.232050 61.798382 13.942489
F 0.637454 55.582682 17.428089
F 0.637455 63.319282 17.428089
F 9.481360 55.444282 17.569189
F 9.481360 63.180782 17.569189
F 18.478250 55.344882 17.964289
F 18.224450 63.142382 17.584289
F 0.545452 57.898582 21.081189
F 0.545452 65.635182 21.081189
F 9.382000 58.025382 21.211689
F 9.382000 65.761982 21.211689
F 20.496250 66.978882 0.351093
F 20.435750 61.770682 21.161789
F 0.352126 58.112982 18.391689
F 0.352126 65.849482 18.391689
F 9.449370 58.027282 18.475389
F 9.449370 65.763882 18.475389
F 18.385750 57.828882 18.646789
F 18.185850 65.650882 18.695489
F 0.411483 55.349982 14.741789
F 0.411482 63.086582 14.741789
F 9.548600 55.442382 14.834489
F 9.548600 63.178982 14.834489
F 18.462750 55.463582 15.212689
F 18.351350 63.082682 14.950589
F 2.748980 54.163582 18.366889
F 2.748980 61.900182 18.366889
F 11.693850 54.157082 18.539889
F 11.693850 61.893682 18.539889
F 20.761250 69.382082 11.450989
F 7.223640 67.045082 17.512389
F 2.832030 59.303682 14.718989
F 2.832030 67.040282 14.718989
F 11.794750 59.312882 14.898989
F 11.794750 67.049482 14.898989
F 16.101550 67.264482 17.764389
F 20.406150 66.974782 17.795989
F 2.671290 59.324482 17.452589
F 2.671290 67.061082 17.452589
F 11.716350 59.312482 17.632089
F 11.716350 67.049082 17.632089
F 16.031750 61.857282 21.209289
F 16.222950 59.241282 17.604489
F 2.591620 54.144782 21.097689
F 2.591620 61.881382 21.097689
F 11.615950 54.157282 21.274889
F 11.615950 61.893882 21.274889
F 18.216050 63.148982 0.359863
F 20.577850 61.834382 11.368889
F 4.997200 55.444582 17.458189
F 4.997200 63.181182 17.458189
F 13.954650 55.445182 17.693789
F 13.954650 63.181782 17.693789
F 4.904040 58.024582 21.100989
F 4.904040 65.761182 21.100989
F 13.853250 58.024782 21.336889
F 13.853250 65.761382 21.336889
F 4.937350 58.036982 18.358289
F 4.937350 65.773582 18.358289
F 13.928150 58.025082 18.602489
F 13.928150 65.761682 18.602489
F 5.025340 55.430582 14.714989
F 5.025340 63.167182 14.714989
F 14.029550 55.444882 14.961389
F 14.029550 63.181482 14.961389
F 7.216990 54.157982 18.416689
F 7.216990 61.894582 18.416689
F 16.104350 54.176782 18.789489
F 16.141550 61.802382 18.529789
F 7.314180 59.311282 14.776389
F 7.314180 67.047882 14.776389
F 16.533850 59.375182 14.845889
F 16.225450 66.906682 15.144489
F 7.223640 59.308482 17.512389
F 18.449050 55.387882 0.132296
F 20.808850 54.044082 3.967449
F 20.806250 54.068982 18.751589
F 20.807850 54.144482 14.020889
F 20.843850 59.177182 14.929289
F 20.566150 61.736682 14.098889
F 20.751950 66.873282 10.441889
F 20.696150 61.848282 6.702339
F 15.978450 58.993982 0.214108
F 16.257750 69.459582 14.022389
F 16.528250 69.592882 4.275839
F 20.633850 69.623382 14.343489
F 0.452603 55.560782 24.731689
F 0.452603 63.297382 24.731689
F 9.282560 55.445082 24.855989
F 9.282560 63.181682 24.855989
F 18.208750 55.609082 25.106789
F 18.232850 63.149082 24.923689
F 0.357814 57.920082 28.380189
F 0.357814 65.656682 28.380189
F 9.182980 58.024582 28.497089
F 9.182980 65.761182 28.497089
F 18.124150 58.015882 28.633989
F 18.181650 66.052582 28.629689
F 0.228280 58.090882 25.686989
F 0.228280 65.827482 25.686989
F 9.251890 58.026382 25.763789
F 9.251890 65.762882 25.763789
F 18.208950 58.138782 25.994089
F 18.204750 65.750182 25.822789
F 9.350610 55.443182 22.120189
F 9.350610 63.179782 22.120189
F 20.217750 62.008382 35.948289
F 20.434550 59.242282 36.575789
F 2.573170 54.157182 25.656389
F 2.573170 61.893782 25.656389
F 11.492350 54.156682 25.827689
F 11.492350 61.893282 25.827689
F 20.530550 59.278382 25.036389
F 20.287050 54.184082 33.196189
F 2.661820 59.309582 22.012889
F 2.661820 67.046182 22.012889
F 11.593050 59.313182 22.184489
F 11.593050 67.049782 22.184489
F 18.279150 63.161382 22.210789
F 16.081250 61.781882 42.983089
F 2.510800 59.325782 24.740689
F 2.510800 67.062382 24.740689
F 11.515550 59.312982 24.919189
F 11.515550 67.049582 24.919189
F 20.262650 61.906882 40.396689
F 20.646750 54.019382 43.197089
F 2.428750 54.143582 28.380489
F 2.428750 61.880182 28.380489
F 11.415150 54.156782 28.560189
F 11.415150 61.893382 28.560189
F 11.317650 69.476682 42.943589
F 16.007250 66.934482 22.362189
F 4.810280 55.446182 24.745289
F 4.810280 63.182782 24.745289
F 13.751950 55.445382 24.981389
F 13.751950 63.181982 24.981389
F 4.715070 58.023182 28.387089
F 4.715070 65.759782 28.387089
F 13.650650 58.024582 28.622489
F 13.650650 65.761182 28.622489
F 4.759230 58.032782 25.649789
F 4.759230 65.769382 25.649789
F 13.725650 58.024882 25.890389
F 13.725650 65.761482 25.890389
F 4.848780 55.435282 22.004689
F 4.848780 63.171882 22.004689
F 13.826850 55.444982 22.247089
F 13.826850 63.181582 22.247089
F 7.022970 54.156582 25.705289
F 7.022970 61.893182 25.705289
F 15.999650 54.032582 25.981189
F 16.006650 61.720382 25.967589
F 7.120090 59.312782 22.061389
F 7.120090 67.049382 22.061389
F 20.399950 61.907882 26.041289
F 16.167050 59.273282 22.316489
F 7.033040 59.310582 24.797889
F 7.033040 67.047182 24.797889
F 15.885350 59.176682 25.006589
F 16.038950 67.000182 25.062689
F 6.936840 54.158682 28.438989
F 6.936840 61.895282 28.438989
F 15.892950 54.057182 28.830689
F 15.962850 62.042882 28.927889
F 0.257195 55.537282 32.024489
F 0.257196 63.273882 32.024489
F 9.083690 55.445182 32.126889
F 9.083690 63.181782 32.126889
F 18.161250 55.471782 32.413589
F 18.006250 63.145982 32.385989
F 0.145408 57.939682 35.665889
F 0.145408 65.676282 35.665889
F 8.988850 58.015382 35.736489
F 8.988850 65.751982 35.736489
F 18.097450 58.004082 35.994689
F 17.962350 65.769382 35.870189
F 0.098999 58.064882 32.969589
F 0.098999 65.801482 32.969589
F 9.055000 58.024682 33.017489
F 9.055000 65.761282 33.017489
F 18.292050 58.172982 33.171889
F 17.732550 65.676182 33.138789
F 0.165288 55.390682 29.330089
F 0.165288 63.127282 29.330089
F 9.153240 55.444082 29.399389
F 9.153240 63.180682 29.399389
F 18.004150 55.532882 29.754389
F 18.161250 63.477382 29.723489
F 2.387870 54.150582 32.929289
F 2.387870 61.887082 32.929289
F 11.292050 54.155582 33.080789
F 11.292050 61.892182 33.080789
F 20.399850 67.007882 22.394789
F 18.224750 65.732482 43.319689
F 2.483000 59.316182 29.295789
F 2.483000 67.052782 29.295789
F 11.391750 59.313482 29.463089
F 11.391750 67.050082 29.463089
F 20.572150 59.323382 22.343589
F 20.273950 66.921782 39.591789
F 2.341810 59.327282 32.015189
F 2.341810 67.063882 32.015189
F 11.315150 59.312882 32.190089
F 11.315150 67.049382 32.190089
F 20.524750 61.820982 43.130289
F 20.439850 54.044082 40.388789
F 2.244370 54.138582 35.644689
F 2.244370 61.875182 35.644689
F 11.220850 54.147682 35.799589
F 11.220850 61.884282 35.799589
F 20.158650 66.940382 36.895389
F 20.524550 67.041182 29.536189
F 4.615750 55.445882 32.021389
F 4.615750 63.182482 32.021389
F 13.549950 55.444882 32.252389
F 13.549950 63.181482 32.252389
F 4.516400 58.019482 35.635389
F 4.516400 65.756082 35.635389
F 13.454850 58.015882 35.861889
F 13.454850 65.752482 35.861889
F 4.576210 58.029382 32.911589
F 4.576210 65.765982 32.911589
F 13.524550 58.023882 33.143289
F 13.524550 65.760482 33.143289
F 4.668490 55.438982 29.289189
F 4.668490 63.175582 29.289189
F 13.624650 55.445182 29.525689
F 13.624650 63.181782 29.525689
F 6.827870 54.155082 32.958589
F 6.827870 61.891682 32.958589
F 15.783350 54.309382 33.239289
F 15.732250 61.826082 33.255989
F 6.925470 59.313782 29.341389
F 6.925470 67.050382 29.341389
F 15.782750 59.356982 29.668489
F 15.747450 67.002582 29.586389
F 6.840020 59.311082 32.069289
F 6.840020 67.047682 32.069289
F 15.931750 59.222082 32.360289
F 15.665250 67.143082 32.225889
F 6.748570 54.148782 35.677289
F 6.748570 61.885382 35.677289
F 15.770150 54.328182 35.919789
F 15.809150 61.845082 36.004889
F 0.078710 55.531982 39.340389
F 0.078710 63.268582 39.340389
F 8.938790 55.376982 39.322489
F 8.938790 63.113582 39.322489
F 18.126850 55.484982 39.610189
F 18.085950 63.305682 39.470789
F 0.361052 58.055582 43.105989
F 0.361051 65.792182 43.105989
F 9.083530 57.873482 42.881489
F 9.083530 65.610082 42.881489
F 6.748570 69.621982 35.677289
F 20.331950 61.943182 33.166789
F 0.010720 58.046482 40.386689
F 0.010720 65.783082 40.386689
F 8.917940 57.946882 40.183589
F 8.917940 65.683482 40.183589
F 18.134650 58.138282 40.361989
F 17.910550 65.807082 40.464289
F 0.031954 55.421582 36.632589
F 0.031953 63.158182 36.632589
F 8.962960 55.434282 36.610889
F 8.962960 63.170882 36.610889
F 17.967250 55.318882 36.831089
F 17.954350 63.219682 36.707989
F 2.250130 54.116182 40.125989
F 2.250130 61.852782 40.125989
F 11.153450 54.077582 40.246089
F 11.153450 61.814182 40.246089
F 20.180150 67.077382 32.270489
F 20.391550 59.384382 39.491289
F 2.291240 59.311682 36.542989
F 2.291240 67.048282 36.542989
F 11.198550 59.303182 36.674089
F 11.198550 67.039782 36.674089
F 16.266050 54.074682 43.060589
F 20.449350 66.998082 25.105689
F 2.193290 59.278982 39.259289
F 2.193290 67.015582 39.259289
F 11.168950 59.244082 39.385589
F 11.168950 66.980682 39.385589
F 20.136350 54.377682 28.550689
F 20.351550 62.014682 28.787689
F 2.291300 54.101382 42.840589
F 2.291300 61.837982 42.840589
F 11.317650 54.003482 42.943589
F 11.317650 61.740082 42.943589
F 20.315350 59.301482 29.528289
F 2.291300 69.574582 42.840589
F 4.476580 55.383182 39.216289
F 4.476580 63.119682 39.216289
F 13.402950 55.375982 39.447789
F 13.402950 63.112582 39.447789
F 4.599330 57.929382 42.784989
F 4.599330 65.665882 42.784989
F 13.550450 57.871682 43.005889
F 13.550450 65.608182 43.005889
F 4.449120 57.958382 40.079089
F 4.449120 65.694982 40.079089
F 13.385250 57.945882 40.308389
F 13.385250 65.682482 40.308389
F 4.489210 55.431982 36.501389
F 4.489210 63.168582 36.501389
F 13.431150 55.434982 36.736489
F 13.431150 63.171582 36.736489
F 6.692040 54.078682 40.124389
F 6.692040 61.815282 40.124389
F 15.690250 54.352982 40.397589
F 15.898250 61.964182 40.133589
F 6.734790 59.303882 36.551489
F 6.734780 67.040482 36.551489
F 15.814750 59.213082 36.650189
F 15.760350 67.000182 36.823389
F 6.700860 59.246182 39.262489
F 6.700860 66.982782 39.262489
F 15.791150 59.262482 39.552989
F 15.591550 67.059282 39.472389
F 6.845830 54.011082 42.822089
F 6.845830 61.747682 42.822089
F 20.501650 59.292382 32.218489
F 18.366650 57.832782 43.075489
F 0.290438 63.104482 22.040089
F 20.342650 54.116682 35.924889
F 0.290438 55.367882 22.040089
F 2.428750 69.616782 28.380489
F 6.845830 69.484282 42.822089
F 2.250130 69.589382 40.125989
F 6.692040 69.551882 40.124389
F 11.153450 69.550782 40.246089
F 2.387870 69.623682 32.929289
F 11.292050 69.628782 33.080789
F 2.244370 69.611782 35.644689
F 11.220850 69.620882 35.799589
F 6.827870 69.628282 32.958589
F 20.356350 54.051682 25.750589
F 18.458950 55.457682 22.358189
F 16.141750 69.806582 43.103989
F 20.563350 69.566482 43.125289
F 15.832250 69.622282 40.332689
F 27.321250 1.311932 3.225669
F 27.206050 9.028292 3.016369
F 40.642250 16.706782 10.525089
F 36.272150 1.236992 3.213039
F 36.235250 9.037422 2.991499
F 27.248450 16.785082 0.305245
F 27.393550 3.907452 6.682679
F 27.570750 11.586082 6.847979
F 36.181650 3.737342 6.811279
F 36.253750 11.673782 6.866789
F 27.239650 4.007582 3.897429
F 27.300550 11.581382 4.165339
F 36.197650 3.921922 4.112809
F 36.081750 11.591582 4.209999
F 29.421950 5.102032 0.216666
F 40.579450 1.302952 3.119809
F 31.831750 16.897782 0.340102
F 31.655850 3.924692 21.379189
F 27.128650 3.806082 21.423689
F 31.825050 8.796012 0.271465
F 29.456050 7.920162 3.911299
F 29.664450 15.463482 3.912459
F 36.183750 16.893482 10.502989
F 38.315450 7.580502 4.062629
F 38.364550 15.589082 4.117889
F 27.651550 16.752282 15.147789
F 38.329050 15.407082 21.480089
F 36.322950 3.814832 21.527389
F 29.626850 15.540882 21.309989
F 27.413350 16.869982 3.025789
F 29.423050 5.316222 2.945989
F 29.431850 12.792982 3.168079
F 38.487050 5.136882 2.954309
F 38.258850 12.976882 3.177689
F 29.567950 7.767842 6.642109
F 29.775750 15.678082 6.723499
F 36.128650 1.650422 17.873889
F 38.628350 7.689042 6.955249
F 38.382150 15.586882 6.809989
F 22.858750 16.631882 2.987319
F 31.739150 1.287042 2.909079
F 31.893950 8.899392 2.970239
F 27.358550 11.594382 21.536989
F 25.180150 7.699282 18.581289
F 22.550750 16.670182 0.284297
F 27.326650 1.346212 10.278589
F 22.677550 3.705112 4.103299
F 22.734550 9.042202 3.165959
F 31.892550 1.228662 0.239369
F 31.543850 3.748242 6.472139
F 31.713650 11.607582 6.709879
F 40.733250 3.722002 6.756469
F 40.703750 11.604182 6.620309
F 34.085350 12.982882 0.610850
F 23.098750 11.553182 6.790829
F 31.582550 3.925412 3.879409
F 31.651750 11.495582 4.043599
F 40.661450 4.027222 3.971989
F 40.594750 11.761482 3.777769
F 22.969750 4.020562 6.760399
F 22.892450 11.567782 4.115959
F 22.753450 8.806872 0.450887
F 25.121750 12.955182 0.315878
F 40.513050 16.820482 3.024079
F 24.805950 5.229632 0.443869
F 31.820350 11.570882 21.464689
F 40.674350 1.110532 7.648399
F 23.060450 11.400382 18.740189
F 31.845050 16.693682 17.728989
F 40.642350 11.606282 21.406289
F 34.022750 7.695082 3.900279
F 33.955950 15.588082 4.152509
F 22.903350 16.833882 7.511809
F 25.033350 7.743722 4.153139
F 25.220850 15.443182 3.916619
F 40.641750 9.202552 3.021669
F 31.899350 16.837782 7.855669
F 36.166350 16.947182 3.177339
F 36.185550 16.634082 0.418589
F 40.516350 9.034642 0.325974
F 33.813550 5.156472 3.064099
F 33.994450 12.944082 3.275409
F 24.816050 5.238732 3.117669
F 25.055250 12.849682 3.127369
F 34.055250 7.762612 6.690029
F 34.164350 15.536682 6.876219
F 25.139750 12.761582 17.762289
F 25.135350 7.676622 6.851219
F 31.805850 16.890082 3.053779
F 25.235750 5.173272 15.020989
F 34.078850 7.631502 21.355389
F 27.358950 8.984292 10.536589
F 40.653950 16.873482 7.783389
F 36.164250 1.365652 10.565589
F 36.295750 9.078612 10.367189
F 27.529350 16.866682 7.770779
F 29.763050 5.199762 15.084289
F 27.447650 11.586482 14.132889
F 36.276750 4.112422 13.939889
F 36.265850 11.659682 14.205789
F 27.317150 3.832112 11.250389
F 27.443250 11.517382 11.456389
F 36.236250 3.949352 11.168989
F 36.267150 11.593382 11.433489
F 27.441650 1.356692 7.476419
F 27.408350 9.042392 7.637519
F 22.758350 11.602382 21.463689
F 36.166350 1.212962 7.853249
F 36.326650 9.045192 7.675909
F 22.821050 16.687982 17.787889
F 29.588150 7.684432 11.394589
F 29.717450 15.386382 11.405489
F 34.210250 12.780882 17.870189
F 38.360350 7.670432 11.263689
F 38.444750 15.504982 11.339089
F 34.204350 5.117032 17.834689
F 29.598950 5.225412 7.679889
F 29.725150 12.973182 7.748389
F 38.542050 5.024702 7.580629
F 38.454350 13.047282 7.859889
F 29.618050 5.222672 10.384589
F 29.690750 12.918582 10.572889
F 38.614250 5.256082 10.243589
F 38.451950 12.870382 10.629489
F 29.660050 7.834762 14.199289
F 29.689150 15.191382 14.096889
F 25.261950 12.922982 15.044589
F 38.385450 7.681262 13.926889
F 38.318750 15.433782 13.987989
F 22.989150 3.940362 14.097689
F 31.868550 1.313972 10.418489
F 31.761350 8.959182 10.484089
F 31.978250 3.910342 18.595589
F 40.734150 1.169412 10.494289
F 40.661450 8.937422 10.291689
F 27.427950 16.915782 17.965289
F 40.670650 3.861182 21.409789
F 23.052650 9.045112 10.688389
F 22.928950 1.142072 3.110049
F 31.684250 1.237112 14.816789
F 31.921450 11.675382 14.174489
F 40.781950 3.751612 13.871789
F 40.503350 11.520682 14.063989
F 22.956950 3.666062 11.329889
F 22.942350 11.776182 14.128289
F 31.924850 3.822792 11.191889
F 31.790450 11.595582 11.367689
F 36.132850 11.342182 21.273489
F 40.696450 11.392982 11.361189
F 23.046550 16.688182 15.068089
F 22.898350 11.763982 11.328889
F 31.552450 1.341812 7.635499
F 31.724950 9.009092 7.668969
F 31.892250 9.053622 14.887189
F 23.112850 16.758182 10.332489
F 40.843850 9.093872 7.614699
F 31.696550 16.910182 15.042789
F 22.882850 0.998672 10.452389
F 22.965750 8.965612 7.834749
F 22.866250 3.747762 18.623589
F 34.082650 7.629392 11.267789
F 34.042550 15.395582 11.499189
F 33.988750 12.932982 15.194989
F 25.164550 7.768382 11.619589
F 25.210750 15.377382 11.393389
F 34.077650 5.147092 15.067989
F 33.715150 5.146572 7.475539
F 33.978950 12.941382 7.667019
F 25.176750 5.170982 7.760859
F 25.290950 13.082682 7.732559
F 34.105250 5.116512 10.167989
F 34.035750 12.886882 10.492989
F 25.071250 5.166392 10.602389
F 25.248850 12.939882 10.551189
F 34.046950 7.668022 13.987789
F 33.779850 15.465182 14.116689
F 25.074250 15.479382 18.672589
F 25.151350 7.908602 14.167089
F 25.348150 15.413482 14.055789
F 25.235950 5.043332 17.718189
F 27.278450 1.450762 17.721389
F 27.419750 8.977942 17.753989
F 27.138350 1.284352 0.316672
F 31.923950 16.887582 10.544889
F 36.335750 8.985542 17.696889
F 27.109150 1.260882 15.013289
F 36.089250 16.713982 17.627189
F 40.664550 1.348302 15.051689
F 40.666750 3.854492 11.291689
F 22.764550 3.863242 21.312489
F 27.544550 3.905222 18.772689
F 27.346450 11.517482 18.788789
F 36.484950 4.053892 18.713489
F 36.333450 11.435082 18.550789
F 27.565950 3.822332 13.986989
F 27.502850 9.024262 15.090089
F 36.245850 16.974582 7.795279
F 36.027550 1.584692 15.081689
F 36.242850 8.992282 14.793589
F 22.924850 1.299002 7.565689
F 29.825650 7.875512 18.703689
F 29.561050 15.246882 18.504689
F 34.044350 15.381982 18.747089
F 38.572450 7.763742 18.687089
F 38.267850 15.590782 18.742589
F 34.182950 7.756282 18.658789
F 31.784950 3.777012 13.859989
F 29.627050 12.866782 15.152689
F 38.598950 5.173132 14.954489
F 38.520350 12.889082 15.155689
F 29.718950 5.250932 17.828489
F 29.751650 12.718682 17.825089
F 38.783750 5.152702 17.690189
F 38.500850 12.956982 17.814989
F 36.216050 1.401092 0.441474
F 40.689950 11.578482 18.643889
F 24.974650 15.468482 21.371389
F 38.341750 5.066702 0.132006
F 38.346450 12.781382 0.309421
F 22.987850 9.147802 15.330589
F 31.789850 1.425992 17.515589
F 32.098750 8.966332 17.613489
F 29.465150 7.724352 21.326089
F 40.718250 1.153912 17.847189
F 40.877650 9.030282 17.516389
F 25.329850 15.702182 6.619729
F 22.776350 1.025130 17.841089
F 22.855950 8.898022 17.912989
F 25.124150 7.647642 21.312589
F 40.805450 3.718572 18.697889
F 22.985950 1.278302 15.188789
F 22.956450 1.281542 0.288040
F 40.650850 8.918302 14.751489
F 32.027750 11.439482 18.604989
F 40.750750 16.834282 0.386352
F 40.450150 16.804382 15.030589
F 36.012450 16.720182 14.993989
F 36.124950 8.920672 0.218353
F 40.706950 16.572782 17.716689
F 38.631850 7.800362 21.411389
F 29.398350 12.741682 0.310241
F 27.376250 16.565082 10.556789
F 33.931750 15.466182 21.436589
F 33.859750 5.077822 0.334533
F 40.796650 1.344582 0.400704
F 27.280350 8.847442 0.266922
F 38.343350 -0.045725 21.505589
F 38.500150 -0.068150 11.427989
F 29.627550 0.262146 18.658789
F 33.958450 -0.128197 21.473389
F 25.244550 -0.145795 18.676989
F 25.291450 -0.159698 11.207589
F 29.437850 0.064237 14.034189
F 34.039450 0.139324 14.216189
F 29.474450 0.023242 21.313089
F 38.388250 -0.084138 6.847879
F 34.072450 0.162728 18.613889
F 34.085150 -0.011935 11.520289
F 38.428450 -0.088467 4.108609
F 27.247550 1.356352 25.194089
F 27.235650 9.119202 25.133989
F 31.742850 16.820182 22.283289
F 36.069350 1.238222 25.365589
F 36.292550 9.053412 24.913489
F 36.072350 3.801482 43.060789
F 27.075650 3.665882 28.843689
F 27.248050 11.649882 28.649789
F 36.329750 3.952472 28.696589
F 36.302350 11.357382 28.618989
F 27.197750 3.993772 25.971289
F 27.577050 11.766882 25.980889
F 36.171850 4.065872 26.014989
F 36.393550 11.483482 25.974789
F 24.921650 15.562382 43.236389
F 31.855250 16.958682 24.955189
F 24.947850 7.657102 43.092489
F 40.798750 3.921042 43.274489
F 31.826350 11.468982 43.610489
F 31.711150 8.866352 22.303289
F 29.529350 7.858622 26.129389
F 29.596350 15.569282 26.044789
F 33.915250 5.123512 22.286789
F 38.391950 7.899762 26.001589
F 38.506050 15.518982 26.020289
F 38.365950 7.724832 42.982689
F 36.136250 11.538282 43.128689
F 22.713250 16.788682 39.534789
F 31.711750 1.338162 22.307889
F 38.361250 12.734682 22.504789
F 29.502250 5.253952 24.998489
F 29.716350 13.119482 24.728789
F 38.527650 5.262062 25.244489
F 38.442650 12.928882 25.298589
F 29.408750 7.663242 28.746389
F 29.415450 15.545282 28.711089
F 36.088150 16.654782 22.347289
F 38.389150 7.784422 28.753589
F 38.352950 15.455182 28.663889
F 31.684350 3.742852 43.180789
F 31.458950 1.204042 25.061189
F 31.729550 9.098252 25.089489
F 24.773050 -0.239665 28.793089
F 40.672250 1.412662 25.304389
F 40.737450 8.909192 24.991789
F 34.049750 7.607992 43.134789
F 22.792650 1.303082 24.975389
F 22.771750 9.008032 24.952989
F 27.268150 16.844182 25.057789
F 31.768450 3.985872 28.554189
F 31.649150 11.489182 28.698989
F 40.717750 3.814012 28.718589
F 40.799950 11.538982 28.510589
F 22.853350 3.920492 28.675389
F 22.902850 11.492582 28.875989
F 31.584250 3.945942 25.980789
F 31.643450 11.632482 25.882389
F 40.739350 4.017032 26.004089
F 40.703350 11.469382 25.831189
F 22.735050 3.881292 25.891189
F 22.971650 11.503582 26.141589
F 38.512750 5.294592 22.484089
F 27.327550 1.290172 22.421789
F 36.373050 16.788282 25.093289
F 33.980150 15.569882 43.305989
F 40.794050 16.637782 36.953589
F 22.655050 16.796482 36.825289
F 24.976950 5.102162 22.279989
F 40.701550 16.624082 24.990089
F 35.944450 16.797182 36.897289
F 34.067450 7.799462 25.960089
F 34.024150 15.292482 25.909389
F 24.809050 12.974582 39.636789
F 25.096750 7.713342 25.976689
F 40.512650 16.609482 32.285689
F 24.891750 4.938742 39.354489
F 22.861350 11.492782 43.480189
F 27.300650 8.914452 22.435189
F 40.541850 1.248732 22.504189
F 40.637750 11.611682 43.147389
F 33.859450 5.223082 24.995389
F 33.973450 12.716982 25.137189
F 24.976250 5.139632 24.985289
F 25.125150 12.974582 25.187089
F 34.031950 7.687132 28.638589
F 33.910750 15.301082 28.675289
F 27.108450 16.776482 32.275889
F 22.619050 3.742612 40.276089
F 25.050550 15.492982 25.915189
F 22.856050 1.313572 22.244989
F 24.965750 7.673022 28.700789
F 24.779950 15.462982 28.743489
F 27.071950 16.812582 29.608489
F 27.251650 1.190702 32.408489
F 27.125050 8.959852 32.264089
F 27.112550 3.825372 43.172389
F 22.524950 16.670882 32.354089
F 36.200550 8.757322 32.321189
F 36.241950 1.214262 32.382889
F 27.121950 3.927682 36.005589
F 27.228550 11.645782 36.123889
F 36.105550 3.728222 35.874589
F 36.007650 11.466482 35.883789
F 27.095850 3.879632 33.234089
F 27.126850 11.460482 33.349389
F 36.256750 3.782422 33.185589
F 36.149050 11.310382 33.094989
F 27.142450 1.002621 29.714889
F 27.183950 9.026772 29.553389
F 22.845350 16.734882 25.049589
F 36.258050 1.340972 29.675189
F 36.171150 8.905062 29.650689
F 27.385350 16.707382 22.293489
F 29.509750 7.811362 33.175689
F 29.369650 15.539682 33.222189
F 33.957550 13.006482 39.519489
F 38.429250 7.487812 33.062689
F 38.284850 15.375282 33.200989
F 33.606250 5.285392 39.406689
F 29.463350 5.020092 29.668889
F 29.521250 12.941482 29.637989
F 38.590450 5.266952 29.679689
F 38.600250 12.741682 29.497189
F 29.414550 5.177382 32.390589
F 29.345050 13.052582 32.391889
F 38.463550 4.885712 32.471889
F 38.246650 12.766282 32.346189
F 29.550850 7.807622 35.833489
F 29.276750 15.352082 35.954789
F 24.953150 12.964982 36.717189
F 38.321850 7.752092 35.921989
F 38.268450 15.662482 35.973489
F 24.832450 5.148702 36.688689
F 31.820250 1.452642 32.184089
F 31.708850 8.782432 32.363689
F 40.682650 16.814182 29.585389
F 40.781650 1.033438 32.422889
F 40.683150 8.961432 32.408789
F 36.108750 16.729082 29.575489
F 22.563950 1.191082 32.385989
F 22.725250 9.026792 32.198389
F 40.680550 16.608382 39.694589
F 31.732550 3.832452 35.918789
F 31.539250 11.496782 35.813189
F 40.677350 3.741812 36.026889
F 40.377950 11.540182 35.995689
F 22.476950 3.866552 36.027889
F 22.647150 11.687182 35.952189
F 31.867950 3.862102 33.264789
F 31.548850 11.487582 33.021989
F 40.624450 3.610162 33.345589
F 40.610150 11.495082 33.240089
F 22.532050 3.739642 33.174889
F 22.596250 11.483682 33.307089
F 31.878550 1.422522 29.422589
F 31.664850 8.820522 29.623889
F 22.677550 8.968302 39.702489
F 40.614750 1.176282 29.627189
F 40.542450 9.154822 29.535889
F 40.679050 16.698382 22.192189
F 22.693950 1.326032 29.620589
F 22.734250 8.897892 29.607089
F 34.064950 12.971282 22.338889
F 33.994650 7.658872 33.190389
F 33.696350 15.334682 33.200589
F 34.152750 15.451382 40.651389
F 33.906950 7.751482 40.330489
F 40.750350 1.225292 39.773389
F 22.662450 9.149342 36.869989
F 24.871250 7.756542 33.041489
F 24.860750 15.446182 33.140389
F 22.657850 1.292192 36.689689
F 33.941650 5.174952 29.671189
F 33.919950 12.634182 29.542689
F 36.093150 1.177152 36.835489
F 40.468450 9.024132 36.874789
F 25.006450 5.062742 29.719589
F 25.001550 12.866682 29.736089
F 34.114350 5.053692 32.326989
F 33.872750 12.745082 32.300589
F 31.661550 16.702282 29.502789
F 40.698250 8.788312 39.511589
F 24.826250 5.001312 32.589089
F 24.892050 12.809082 32.500189
F 33.707750 7.817952 35.848989
F 33.846850 15.485882 35.968189
F 33.940550 12.864182 36.742789
F 31.632850 9.053692 36.896189
F 31.903750 1.267852 36.636089
F 40.651450 11.380282 40.444589
F 24.809350 7.927452 35.835389
F 25.018750 15.452482 35.859089
F 33.882850 5.229982 36.628389
F 27.446450 1.379402 39.689989
F 27.061550 9.018372 39.647089
F 22.473050 16.806982 29.623589
F 36.261750 1.162472 39.603089
F 36.145850 9.006902 39.457089
F 22.907650 3.738882 43.040289
F 40.429750 3.872002 40.526389
F 29.373250 5.080162 22.329789
F 31.663950 3.808562 40.407689
F 31.662950 16.591082 37.115289
F 27.102050 4.021752 40.457789
F 27.177250 11.739882 40.546289
F 35.763050 3.841952 40.346889
F 36.137150 11.580282 40.471289
F 27.316550 1.356912 36.765789
F 27.125350 8.936342 36.808089
F 22.544750 1.246512 39.440089
F 38.486950 15.514182 43.153289
F 36.003150 8.889862 36.789589
F 36.196950 8.874172 22.355889
F 29.408750 7.745282 40.434789
F 29.569150 15.469582 40.508089
F 22.587950 11.444382 40.633089
F 38.349950 7.710152 40.256589
F 38.484650 15.458082 40.297789
F 27.128450 16.709982 36.906389
F 29.666950 5.223732 36.882989
F 29.349150 12.905282 36.977789
F 38.365150 5.142012 36.679189
F 38.157550 12.958482 36.849289
F 29.442650 5.100982 39.586389
F 29.490250 12.864182 39.671789
F 38.140450 5.058942 39.459189
F 38.358250 12.790782 39.534189
F 31.680050 9.163252 39.663089
F 40.666550 1.305262 36.964689
F 24.856450 7.507122 40.362589
F 31.638450 11.598982 40.834789
F 22.768350 16.758382 22.399989
F 24.995050 15.554482 40.490789
F 31.763850 1.242672 39.587189
F 36.046150 16.663782 32.375789
F 27.196250 11.428082 43.305889
F 27.308350 16.746082 39.558589
F 24.991950 12.825882 22.405589
F 31.624050 16.872982 32.265189
F 31.983650 16.653682 39.795289
F 29.565750 7.695792 43.182389
F 36.178450 16.798982 39.593489
F 29.617150 15.438182 43.273589
F 29.639150 13.002582 22.072889
F 22.954750 8.997382 22.284189
F 36.013150 1.283772 22.617689
F 40.739850 9.095062 22.326989
F 38.402150 -0.208146 28.814789
F 33.807950 0.044777 26.173889
F 27.319350 24.572182 3.103789
F 27.416350 32.121782 3.009449
F 36.425050 24.231882 3.112679
F 36.395850 32.016582 3.068329
F 27.326050 26.981082 6.708639
F 34.149550 20.595582 14.967389
F 27.364250 19.411582 6.841609
F 36.094550 26.976482 6.537119
F 34.008650 28.373182 15.208689
F 36.274750 19.547982 6.758139
F 27.245350 27.114282 3.987979
F 27.299350 19.477482 21.502789
F 27.348350 19.448782 3.912129
F 36.203450 26.871982 3.757979
F 31.583050 27.021282 18.643189
F 36.362550 19.455282 3.971839
F 31.778550 19.371382 21.442289
F 40.965050 32.211082 2.987959
F 38.509750 28.204582 0.314342
F 36.130650 19.251382 21.556889
F 29.679550 30.756082 3.912369
F 29.541350 23.249982 4.011509
F 38.696750 30.648782 4.018739
F 38.620150 23.219782 4.150089
F 22.768550 24.380982 0.183937
F 36.247250 34.553082 3.911459
F 22.831750 19.347482 21.436789
F 29.375850 28.185582 0.325120
F 29.602850 28.284582 3.020839
F 29.673950 20.682382 3.151719
F 38.477650 28.047582 2.910639
F 38.475350 20.684982 3.140329
F 29.431650 30.925982 6.707579
F 29.651050 22.983282 6.841359
F 38.785850 30.808482 6.714789
F 38.373150 23.413782 6.820829
F 31.846950 24.367582 2.910629
F 31.919850 32.113182 3.108699
F 40.767050 24.538782 3.183739
F 29.465150 20.677582 0.442327
F 23.019750 24.334682 2.933389
F 22.821250 32.079482 3.231909
F 31.796150 27.032782 6.872209
F 25.124850 20.694782 17.874189
F 31.904450 19.304682 6.716249
F 40.735350 27.009182 6.820319
F 24.839750 31.022082 18.876189
F 40.761950 32.031882 10.506789
F 22.799450 27.121282 6.566179
F 34.042850 23.116382 18.597789
F 23.080250 19.372682 6.608119
F 31.707850 27.131582 4.143879
F 22.848950 32.270282 14.852989
F 31.940450 19.460282 4.064249
F 40.715350 27.022182 4.081489
F 40.667650 19.536282 6.636749
F 40.742750 19.438282 4.021999
F 22.976350 26.853682 3.746779
F 27.408850 19.455982 18.748789
F 22.874150 19.271882 3.796159
F 31.782050 27.079482 21.307489
F 24.785050 28.310082 0.259571
F 40.997750 32.071682 7.773039
F 22.834450 32.282282 0.477551
F 38.448650 30.928382 21.503689
F 40.598950 24.311882 10.519589
F 34.080550 31.034182 4.178279
F 33.979750 23.191182 4.018669
F 25.136850 30.817282 3.847749
F 25.250950 23.048982 3.919609
F 40.661650 32.096382 0.270199
F 22.700950 27.323682 21.300489
F 36.186850 27.019882 21.433289
F 38.627050 23.329782 21.589589
F 34.064750 28.487982 3.142809
F 34.060050 20.732582 3.103439
F 25.033550 28.305682 2.982539
F 25.075650 20.610082 2.793089
F 34.011750 30.873882 6.875049
F 33.992850 23.207382 6.764609
F 25.243050 30.807782 6.588329
F 25.254850 23.049382 6.652199
F 27.565950 24.365482 10.406589
F 27.441050 32.203582 10.281089
F 36.119650 24.408182 10.434789
F 36.163450 32.192482 10.383489
F 27.380450 27.175982 14.028989
F 33.767750 30.896882 18.766489
F 27.308350 19.267182 14.355089
F 36.250250 27.091582 14.149989
F 40.685950 34.709482 11.377789
F 36.260050 19.211082 14.180789
F 27.300950 27.073182 11.251089
F 23.189750 24.537282 14.942489
F 27.358950 19.150982 11.466089
F 36.149050 26.968982 11.449389
F 40.514050 32.158882 14.904889
F 36.225650 19.341982 11.492189
F 27.409950 24.426982 7.609139
F 27.283950 32.271382 7.575709
F 36.099150 24.611082 7.761789
F 36.373750 31.956582 7.720389
F 29.625650 30.852882 11.404989
F 29.506950 22.979082 11.364489
F 38.244250 30.788482 11.363189
F 38.315750 23.182982 11.407189
F 29.609850 28.511482 7.888879
F 29.739350 20.491782 7.752019
F 38.353850 28.183182 7.714399
F 38.568350 20.792982 7.748609
F 29.521750 28.316082 10.521189
F 29.676650 20.380282 10.515289
F 38.333550 28.328882 10.427089
F 38.524850 20.674982 10.468689
F 29.563250 31.105282 14.146889
F 29.652950 23.224182 14.252789
F 38.379850 30.854082 14.093589
F 38.463350 23.225182 14.203589
F 31.651750 24.481782 10.456489
F 31.789550 32.101182 10.480189
F 27.221650 24.498182 0.286332
F 34.093850 30.810282 21.503489
F 23.184550 24.420282 10.272489
F 22.836850 32.213582 10.409989
F 31.832950 27.202982 14.177689
F 40.740750 24.738582 15.060489
F 31.921450 19.400582 14.231289
F 40.698350 27.339382 14.058089
F 27.112350 32.215082 0.315006
F 40.631450 19.250882 14.238689
F 25.244050 28.467682 15.064889
F 31.798350 32.188182 15.049889
F 22.949150 19.294982 14.218089
F 31.728750 27.039082 11.290989
F 31.926150 24.609082 14.831589
F 31.945350 19.365282 11.539289
F 40.559850 26.999682 11.223689
F 23.015750 19.155182 18.667289
F 40.611750 19.275382 11.536089
F 23.205550 27.036082 11.329389
F 23.018350 27.051482 18.531289
F 23.005450 19.392382 11.364989
F 31.601750 24.448382 7.767109
F 31.752750 32.045482 7.826509
F 40.730950 24.454582 7.910229
F 27.120550 27.066382 21.536389
F 23.114350 24.440782 7.584679
F 22.879250 32.248682 7.641309
F 34.078750 30.791682 11.324789
F 33.887950 23.197082 11.353789
F 25.207450 31.177882 11.419489
F 25.385350 23.052982 11.305589
F 34.020650 28.260482 7.703459
F 34.097850 20.704682 7.797959
F 25.139650 28.322382 7.665139
F 25.091750 20.647882 7.798669
F 34.028950 28.163882 10.409089
F 34.054850 20.500182 10.595589
F 25.279850 28.553182 10.335489
F 25.247950 20.522482 10.509589
F 34.172650 30.925382 14.211489
F 34.095950 23.219682 14.021489
F 25.051850 31.013782 14.146589
F 25.122850 23.006982 13.995489
F 25.010050 23.252482 18.602689
F 27.164550 32.068882 17.966789
F 36.303650 24.361182 17.861189
F 36.005850 32.074982 17.790689
F 34.048850 20.417382 0.333945
F 31.988850 19.294082 18.722889
F 31.716250 31.997482 0.342218
F 27.286650 26.866482 18.844889
F 34.165350 20.631382 17.602189
F 33.887050 28.313982 17.915589
F 27.350750 24.383582 17.697189
F 40.789950 19.173082 18.459589
F 24.870150 20.607582 0.126833
F 36.231150 26.959082 18.812789
F 23.081850 27.094382 13.995589
F 36.302450 19.323882 18.735389
F 27.291750 24.573582 14.819389
F 27.321450 32.202682 15.223189
F 36.298550 24.576482 15.125489
F 36.305550 32.322182 15.008889
F 29.370350 30.862982 18.819089
F 29.632250 23.138082 18.672089
F 38.386450 30.817582 18.730689
F 38.666550 23.150182 18.824689
F 29.474650 28.558482 15.080389
F 29.699450 20.660482 15.171089
F 38.331250 28.476982 15.254289
F 38.460450 20.624682 15.058389
F 29.406950 28.345382 17.739189
F 29.751050 20.472682 17.984289
F 38.306050 28.322582 17.875689
F 38.561850 20.625082 17.858689
F 40.676250 27.149082 18.725189
F 33.962450 23.332282 21.259789
F 25.105950 20.492482 15.116589
F 25.332350 28.327682 17.714489
F 31.912850 24.593482 17.513189
F 31.546750 32.088682 17.738489
F 40.764850 24.509682 17.808989
F 40.557250 32.051582 17.737589
F 22.667950 24.511382 17.632189
F 22.761650 32.238082 17.651589
F 29.412250 23.319382 21.522689
F 40.610850 19.268982 21.371689
F 40.692650 27.154482 21.427389
F 24.876750 23.236982 21.451289
F 31.723950 24.394282 0.205606
F 36.137250 32.073582 0.470218
F 24.841350 31.123882 21.684889
F 38.607550 20.524682 0.434196
F 29.570750 30.969582 21.630689
F 36.290750 24.275782 0.277661
F 34.043350 28.215382 0.408062
F 40.810450 24.327482 0.471916
F 40.788450 34.694482 6.765519
F 36.386050 34.496582 6.654449
F 36.425650 34.908582 14.011289
F 40.666850 34.812482 4.022119
F 36.381150 34.816682 11.206889
F 22.944050 34.942382 14.071689
F 31.732250 34.814082 21.550789
F 31.678150 34.579182 18.728289
F 31.841350 34.711382 14.090089
F 40.540450 34.706182 14.117289
F 27.112650 34.794882 18.737589
F 23.000950 34.858082 6.863169
F 27.268850 34.859182 6.595849
F 27.116850 24.727782 25.123989
F 27.315050 32.140282 25.171689
F 36.215950 24.570882 24.937789
F 36.356750 32.169582 25.211389
F 26.999350 27.298182 28.602089
F 24.837750 28.513282 39.494389
F 27.170750 19.428082 28.648189
F 36.313650 27.186282 28.787889
F 33.913450 20.695082 39.691789
F 36.185850 19.371182 28.834189
F 27.286950 27.209082 25.956589
F 34.037550 28.095582 39.570089
F 27.323350 19.367782 26.004989
F 36.261050 27.155582 25.946089
F 22.615950 32.101182 36.739189
F 36.373250 19.392582 25.940789
F 22.717450 24.381882 29.454189
F 22.607150 19.279182 28.687289
F 38.543150 23.095582 43.142789
F 22.556850 26.965382 43.024389
F 29.625450 30.881982 26.073989
F 29.462250 23.472882 25.734989
F 38.492050 30.799482 26.031889
F 38.443450 23.300782 25.825689
F 29.517650 20.674782 22.286189
F 29.352450 23.156382 43.078289
F 29.359250 30.832582 43.160989
F 24.925650 30.911282 43.149989
F 29.468150 28.444682 25.110989
F 29.436750 20.914982 25.179289
F 38.622550 28.276782 25.028189
F 38.577250 20.809782 24.862589
F 29.340450 30.973282 28.874289
F 29.328050 23.284382 28.623089
F 38.444250 30.982582 28.777389
F 38.537550 23.356482 28.657089
F 31.774350 24.570682 24.971089
F 31.857750 32.237082 25.004189
F 40.729150 24.375882 25.156989
F 40.692350 32.045182 25.136289
F 22.767950 24.636982 24.902689
F 22.723650 32.338882 25.026989
F 31.469950 27.048082 28.630489
F 24.786650 20.550082 36.866189
F 31.852250 19.176482 28.631889
F 40.767150 27.241982 28.766389
F 31.592150 19.487782 43.182289
F 40.747950 19.271882 28.585789
F 22.789250 26.864282 28.564089
F 24.786250 28.068382 36.896289
F 22.874250 19.356382 25.944089
F 31.631350 26.995182 25.942789
F 33.981850 23.107482 43.256289
F 31.713650 19.537682 25.986389
F 40.944650 27.035482 26.002489
F 36.246550 26.852482 43.170089
F 40.623150 19.226782 25.897889
F 22.791850 27.124382 25.905589
F 31.713750 24.575282 22.205289
F 31.632050 27.104882 43.345489
F 33.912850 30.722082 43.340789
F 40.843750 19.394182 43.264889
F 22.618550 34.782982 35.872389
F 22.659450 32.336982 39.565989
F 22.651550 19.157282 43.179189
F 36.527150 19.219582 43.194189
F 34.084550 31.018682 26.018089
F 33.953750 23.265282 25.889989
F 24.995850 31.084282 25.843489
F 24.808450 23.228082 26.010389
F 27.239250 19.365082 43.223689
F 40.876850 27.030882 43.123789
F 29.562950 28.290482 22.265289
F 24.934050 28.349882 22.360289
F 33.916650 28.441682 25.054689
F 34.068950 20.584682 25.064689
F 24.915850 28.417582 25.018189
F 25.082150 20.710282 25.113189
F 33.875350 30.819182 28.703889
F 33.980350 23.237582 28.601589
F 33.785850 28.270482 36.838189
F 24.799850 23.071382 40.384589
F 24.902650 31.007982 28.580089
F 25.023850 23.021182 28.705489
F 27.007050 24.495482 32.231889
F 27.083450 32.141282 32.341089
F 36.012050 24.675682 32.399989
F 36.152350 31.999682 32.428489
F 27.102750 26.973882 35.940489
F 33.853050 20.653382 22.358889
F 27.088050 19.316782 35.979989
F 36.144550 27.052782 36.002189
F 33.807650 23.193582 40.715389
F 36.040850 19.466982 36.001789
F 26.972850 26.988382 33.220289
F 22.411750 24.551882 36.645889
F 27.293850 19.254782 33.266489
F 36.077550 27.201382 33.329089
F 31.695650 27.046982 40.576089
F 36.058650 19.301482 33.125789
F 27.103550 24.634382 29.409589
F 27.164750 32.434182 29.482489
F 36.208350 24.570882 29.677789
F 36.149750 32.046982 29.618589
F 29.255950 30.994382 33.345189
F 29.378550 23.322482 33.070689
F 38.372350 30.845782 33.353089
F 38.230950 23.241982 33.187989
F 29.198750 28.354782 29.822789
F 29.507550 20.658582 29.405289
F 38.592050 28.494182 29.730089
F 38.524750 20.744582 29.545089
F 29.196350 28.415782 32.507189
F 29.404850 20.778082 32.223489
F 38.457550 28.305982 32.443289
F 38.395250 20.515282 32.315889
F 29.393950 30.873482 36.063789
F 29.375650 23.441682 35.852589
F 38.353750 30.765082 36.039989
F 38.291750 23.154582 35.925589
F 31.672850 24.467782 32.300789
F 31.593550 32.304382 32.256489
F 40.533050 24.497382 32.547689
F 40.625250 31.949082 32.361789
F 22.599550 24.540082 32.236189
F 22.595750 32.179782 32.457289
F 31.631050 26.890182 36.130089
F 22.691050 24.679282 22.250089
F 31.663250 19.115082 36.161089
F 40.624550 26.887782 35.899689
F 24.985250 23.236582 43.009189
F 40.689750 19.226582 35.928089
F 22.474450 27.095582 35.793789
F 33.653450 20.678482 37.003289
F 22.598150 19.403182 35.923789
F 31.443650 27.129782 33.290289
F 40.576450 24.275382 39.598189
F 31.636850 19.445282 33.366089
F 40.683250 27.020082 33.219189
F 31.861650 32.199082 22.345589
F 40.766150 19.298582 33.205589
F 22.534550 27.134182 33.136889
F 22.581350 32.337682 22.438689
F 22.511750 19.364182 33.160289
F 31.612850 24.539482 29.515889
F 31.788650 32.297482 29.532589
F 40.708750 24.668782 29.683389
F 40.825450 32.095182 29.711289
F 24.951250 20.672182 22.276789
F 22.712450 32.284582 29.791189
F 33.862850 30.900882 33.173989
F 33.795650 23.219282 33.309389
F 33.761650 30.647082 40.593289
F 24.961050 31.031782 40.384589
F 24.924350 30.798182 33.123489
F 24.868650 22.977882 33.007789
F 33.885950 28.222182 29.613789
F 33.779050 20.607282 29.528289
F 22.514450 27.140982 40.323489
F 40.550850 32.223582 22.454589
F 24.778950 28.498682 29.506289
F 24.955450 20.417982 29.510789
F 33.624350 28.245582 32.216689
F 33.767850 20.713582 32.308789
F 40.651650 26.836482 40.374889
F 31.533350 31.948782 39.746389
F 24.764650 28.390782 32.257489
F 24.826550 20.305382 32.284389
F 33.884250 30.876382 35.804789
F 33.685050 23.305382 36.147589
F 40.701150 32.072982 36.887389
F 31.524650 24.293082 39.783889
F 24.778350 30.724382 35.759689
F 24.573750 23.192682 35.728089
F 26.921050 24.512082 39.332489
F 27.138150 32.143182 39.489489
F 36.017050 24.499182 39.487689
F 36.222750 32.027782 39.901489
F 31.690150 19.179482 40.621289
F 40.581150 24.376782 36.826689
F 27.126550 27.098582 43.089789
F 24.845050 20.420282 39.592089
F 40.712050 19.236082 40.413789
F 31.654550 32.074882 37.000489
F 27.034750 26.986882 40.291989
F 40.754950 24.605482 22.365989
F 27.217950 19.337782 40.428689
F 36.145850 26.910882 40.445089
F 40.672650 32.030682 39.680789
F 36.169050 19.413482 40.447789
F 26.864950 24.354682 36.690589
F 27.005950 32.115682 36.599689
F 36.031250 24.500382 36.814489
F 36.046950 31.998882 36.953389
F 29.322150 30.719682 40.457189
F 29.149150 23.243882 40.425789
F 38.400150 30.691082 40.662189
F 38.274350 23.319382 40.567389
F 29.432850 28.253882 36.770889
F 29.348850 20.623582 36.771789
F 38.484850 28.283582 37.116489
F 38.457750 20.516782 36.857289
F 29.319450 28.105482 39.549189
F 29.412650 20.595382 39.605989
F 38.469250 28.192482 39.847189
F 38.371050 20.643982 39.575389
F 22.516650 24.477182 39.610489
F 27.243650 32.316182 22.383489
F 22.583150 19.233482 40.506489
F 31.513950 24.501982 37.031189
F 36.239350 32.210882 22.458289
F 27.026850 24.438582 22.403789
F 38.491350 28.309682 22.389689
F 34.053750 28.256382 22.378089
F 38.390550 30.877882 43.428189
F 40.726350 34.799882 25.935789
F 36.208450 24.488482 22.269689
F 36.244950 34.648382 43.259189
F 38.479050 20.623682 22.131189
F 36.185450 34.667182 40.476189
F 40.687250 34.661982 43.177889
F 31.521350 34.913982 28.633289
F 40.449150 34.581482 33.403589
F 40.735950 34.643582 28.839689
F 22.784150 34.770782 43.264989
F 36.127450 34.695482 36.109389
F 27.274550 35.021082 28.653589
F 22.560750 34.817182 33.143089
F 22.484650 34.886982 40.454889
F 31.278650 34.577482 40.645689
F 36.331050 34.585982 28.623889
F 36.346650 34.781382 25.962889
F 40.664350 34.741782 35.986889
F 27.042550 34.740282 35.816589
F 31.608350 34.623582 35.850389
F 31.872050 34.688582 43.301889
F 27.193350 47.601482 3.124039
F 27.213850 39.851182 3.154529
F 36.271850 47.541382 2.948239
F 36.308250 39.860582 3.078489
F 27.470350 50.217982 6.894329
F 27.239150 42.486182 6.827419
F 36.451150 50.233582 6.867219
F 36.285150 42.438082 6.891849
F 27.217050 50.186182 4.083749
F 27.095850 42.484682 4.125689
F 36.314550 50.083082 3.988059
F 35.977050 42.442882 4.134839
F 22.752150 42.578482 21.389889
F 29.340050 51.539782 0.398209
F 36.244350 42.662782 21.376589
F 31.553850 47.593382 0.443913
F 29.520850 38.541382 3.971669
F 29.522450 46.404882 3.986569
F 38.360050 38.595282 3.959499
F 38.280250 46.212982 4.164239
F 23.131950 39.860882 10.641989
F 33.732150 51.595082 14.996889
F 34.060550 46.446382 21.371789
F 40.654350 39.725382 0.193156
F 29.578250 51.657582 7.728879
F 29.616150 51.660382 15.019489
F 22.777850 47.650582 3.210399
F 29.635850 35.977782 3.135449
F 29.274550 43.879182 3.352759
F 29.549150 46.526982 21.415689
F 38.446350 36.028682 3.104739
F 38.344450 43.730782 3.306939
F 29.689250 38.568082 6.749529
F 29.673850 46.343082 6.698389
F 38.533450 38.539882 6.629519
F 38.558250 46.153882 6.878969
F 31.641250 47.616682 3.118889
F 31.792550 39.953782 3.091599
F 40.637450 47.537682 3.405579
F 40.664550 39.702682 3.045719
F 38.484150 38.701282 21.535489
F 22.657350 39.963982 3.213809
F 31.808250 50.270082 6.819339
F 31.806250 42.424382 6.743059
F 40.764650 50.274482 7.074919
F 40.673850 39.760282 7.690809
F 23.115350 47.667282 7.653089
F 22.877350 42.655082 4.189979
F 31.718050 50.141282 3.897969
F 31.688750 42.493782 3.864889
F 40.661550 50.134582 4.320009
F 40.586550 42.296382 4.004459
F 23.088650 50.229882 6.895439
F 24.988350 38.669882 21.306689
F 22.576150 47.531882 0.415796
F 25.210850 46.348882 21.325889
F 34.158850 51.384282 7.749939
F 29.685050 51.677882 10.533189
F 23.129650 50.256782 4.132319
F 34.045250 38.574582 21.309489
F 34.083250 38.659382 4.042489
F 34.010050 46.467582 3.893449
F 24.996350 38.710682 4.132389
F 24.981450 46.231682 4.140349
F 29.472050 51.428582 3.134649
F 36.143050 50.263582 21.390589
F 25.040050 36.035982 0.442356
F 38.607050 51.361182 3.240909
F 40.545850 50.243182 21.361489
F 25.105150 51.703582 14.877789
F 33.838950 43.639282 0.273315
F 34.035450 36.037482 3.073329
F 33.814150 43.885082 2.967869
F 24.855050 51.795882 17.783989
F 24.951950 36.155182 3.140759
F 25.103250 43.839782 2.969379
F 33.957750 38.555582 6.794139
F 33.869650 46.337982 6.739819
F 25.024750 38.786582 6.907119
F 25.294350 46.303582 6.761999
F 27.383350 47.867382 10.492089
F 29.640950 38.624182 11.383189
F 36.267850 47.788282 10.350989
F 36.329350 39.799182 10.422589
F 27.416050 50.402582 14.011989
F 27.464950 42.492382 14.115989
F 36.122150 50.502282 13.926789
F 34.153850 43.813582 15.144389
F 27.453850 50.403482 11.263289
F 27.444550 39.855582 10.567889
F 36.323450 50.396482 11.080489
F 36.280150 42.383782 14.126889
F 27.457450 47.553782 7.704339
F 27.347450 40.031682 7.890319
F 36.232350 47.649682 7.571199
F 36.275150 39.707282 7.650699
F 29.491350 36.026282 10.498189
F 29.503650 46.320382 11.490489
F 38.539350 38.526782 11.205689
F 38.351850 46.277282 11.481589
F 40.833350 42.200882 11.387889
F 29.632550 35.994882 7.736429
F 29.495050 43.765482 7.651359
F 24.927950 36.069282 17.686089
F 38.519050 35.876882 7.385899
F 38.589750 43.714582 7.842709
F 22.613150 40.002582 0.393361
F 27.172150 39.887282 0.398601
F 27.424250 42.376782 11.443989
F 29.262950 43.831682 0.505095
F 38.614050 35.924982 10.140589
F 36.290950 42.330582 11.383789
F 29.673650 38.676982 14.139389
F 29.534050 46.456982 14.098089
F 38.355550 38.529882 14.084389
F 38.545850 46.240882 14.045089
F 31.582750 47.659782 10.488589
F 31.817050 40.086482 10.389889
F 40.617150 47.462782 10.360389
F 40.843650 39.690682 10.461289
F 23.149650 47.705082 10.512889
F 25.305450 38.537582 11.441289
F 31.607550 50.205782 14.010489
F 31.919350 42.537782 11.480889
F 40.596650 50.182882 14.059489
F 40.899250 42.446382 14.072789
F 22.992250 50.204682 14.115189
F 22.971250 42.462682 14.187389
F 31.819250 50.272582 11.362289
F 29.596450 43.764382 10.584089
F 40.829450 50.114682 11.382489
F 38.570450 43.707282 10.552989
F 23.120250 50.428682 11.458689
F 22.842350 40.031682 7.909689
F 31.822850 47.690182 7.678399
F 31.870550 39.811882 7.696719
F 40.842250 47.537482 7.667259
F 27.162150 47.457482 0.327081
F 33.949650 36.142582 17.776389
F 22.959350 42.523682 6.846279
F 33.935050 38.738282 11.359289
F 33.971650 46.637882 11.348489
F 38.455750 35.951382 0.427273
F 25.175050 46.319382 11.274989
F 23.209450 42.519382 11.495489
F 34.123350 35.895582 7.522759
F 33.984450 43.720282 7.877569
F 33.827250 51.489382 17.638089
F 25.017450 36.311682 7.838089
F 25.176150 43.772882 7.670689
F 31.853450 42.770082 21.430189
F 34.076250 36.037582 10.312689
F 34.052950 43.991582 10.668489
F 22.835650 50.189182 21.485089
F 40.720850 42.269182 6.756989
F 25.424750 43.716182 10.428189
F 33.997750 38.633582 14.065889
F 34.229350 46.325882 14.153489
F 25.217650 38.739782 14.214989
F 25.202350 46.390782 14.028389
F 27.399250 47.891682 17.583989
F 27.588250 39.937382 17.815789
F 36.160650 47.756882 17.697689
F 36.392550 39.953682 17.839489
F 38.726650 51.674382 10.504389
F 40.711750 47.588282 14.986689
F 38.381950 51.382982 17.776689
F 36.279650 47.457282 0.395899
F 27.170650 50.420582 18.636289
F 27.301150 42.657582 18.674889
F 36.017950 50.322182 18.516789
F 36.180850 42.629082 18.767489
F 27.361450 47.802882 14.853989
F 27.512950 40.003882 15.152589
F 36.364250 47.655182 14.991389
F 36.246650 39.822182 15.037289
F 29.736450 38.628982 18.760289
F 29.644150 46.582482 18.684589
F 38.509250 38.618782 18.720789
F 38.468250 46.379682 18.700789
F 29.369150 51.585582 17.678489
F 29.663850 36.058882 15.299089
F 29.663850 43.877482 15.055689
F 33.965850 51.280582 0.311360
F 38.471350 36.065382 15.182089
F 38.518650 43.677882 14.922189
F 38.447350 51.453682 14.969889
F 29.444550 36.090482 17.877989
F 29.487450 43.955182 17.861989
F 24.992950 51.636382 3.043139
F 38.444950 35.975282 17.924089
F 38.295650 43.877482 17.777289
F 25.122150 43.855382 15.096389
F 25.121250 36.155382 10.458189
F 36.207750 39.793882 0.440088
F 29.632550 38.809182 21.420789
F 31.802850 47.749582 17.595889
F 31.740650 40.038282 17.670189
F 40.628050 47.468082 17.690489
F 40.632650 39.863282 17.743289
F 22.914550 47.807382 17.968089
F 23.022250 40.062882 17.748589
F 34.069250 51.734282 10.354489
F 31.596050 50.219582 21.267289
F 25.255950 51.686582 7.659429
F 29.621450 36.138082 0.444684
F 40.706350 47.569482 0.459958
F 33.920050 51.326382 2.967309
F 31.581950 50.255182 18.597789
F 31.650450 42.458982 18.753389
F 40.609750 50.045982 18.621689
F 40.691550 42.495782 18.731189
F 22.767650 50.303582 18.762889
F 22.834750 42.679882 18.683689
F 31.785350 47.694082 14.826789
F 31.849550 39.937682 14.993089
F 33.875650 43.828282 17.846189
F 40.814050 39.801282 14.909589
F 23.020550 47.774982 15.225389
F 22.990150 39.927082 14.959789
F 34.028550 38.856082 18.565789
F 34.014450 46.527082 18.736189
F 25.080650 38.674482 18.599089
F 25.312550 46.458482 18.549189
F 24.995050 43.920282 17.813189
F 34.027550 36.084182 15.026089
F 31.858650 42.441482 14.285989
F 25.284450 51.855582 10.532989
F 25.198050 36.083682 14.914089
F 38.596350 51.573182 7.884689
F 27.238350 42.503582 21.342689
F 24.969850 51.622582 0.228213
F 38.518850 46.370982 21.404889
F 38.535150 51.540682 0.420888
F 40.777250 42.538582 21.479289
F 27.180550 50.332782 21.397789
F 24.818750 43.800982 0.206176
F 38.298650 43.555082 0.439500
F 31.825750 39.783082 0.355426
F 34.111450 35.943682 0.387368
F 31.780550 34.591682 11.233989
F 27.255250 34.840282 3.930749
F 22.975250 34.701482 4.107949
F 27.317950 34.853482 21.500089
F 31.820350 34.570682 6.931439
F 22.578150 34.915682 21.440089
F 22.691250 34.820582 18.662789
F 36.214850 34.624182 18.665189
F 22.763150 34.872482 11.430489
F 40.565550 34.459482 18.825289
F 36.260750 34.612382 21.406789
F 40.571950 34.706482 21.412689
F 31.897350 34.496782 4.242559
F 27.327650 34.736582 11.318289
F 27.467750 34.824082 14.346489
F 27.002450 47.588882 25.094589
F 27.254550 40.158182 24.808189
F 36.063250 47.552882 25.078489
F 36.320850 40.033382 25.114589
F 27.254350 50.286282 28.706489
F 27.198950 42.642982 28.651189
F 36.228850 50.431782 28.739989
F 36.342750 42.362182 28.770389
F 27.067050 50.126382 26.050089
F 27.187850 42.625982 25.911889
F 36.039550 50.207382 25.862989
F 36.264950 42.540782 26.039889
F 31.593450 50.236382 43.326689
F 29.526450 36.242382 25.009689
F 33.874150 46.329082 43.315089
F 29.458550 51.648382 22.523089
F 29.501450 38.915582 25.899789
F 29.476250 46.573082 26.078889
F 38.553350 38.609282 25.990189
F 38.373750 46.484582 26.052989
F 34.243550 36.053482 22.418789
F 25.109050 36.151282 22.238889
F 33.853150 38.511382 40.613589
F 24.841750 51.399782 29.621189
F 29.398850 36.047282 32.232789
F 24.979150 46.304582 43.166989
F 22.598350 42.412182 43.068789
F 27.240250 47.676482 22.143889
F 29.464450 43.873782 25.160789
F 22.778450 50.127582 43.192889
F 38.571650 36.097082 24.981289
F 38.488750 43.880282 25.001289
F 29.529750 38.969882 28.650289
F 29.309350 46.270682 28.820989
F 38.618450 38.474382 28.689289
F 38.610150 46.459182 28.745789
F 31.794250 47.575382 25.098589
F 31.782050 39.929482 25.080289
F 40.604650 47.693782 25.061589
F 40.641250 40.044982 25.106289
F 22.807750 47.715382 24.974289
F 22.781350 39.897382 25.128589
F 31.650950 50.202482 28.677489
F 31.847650 42.578982 28.618389
F 40.716650 50.444082 28.786089
F 40.444250 42.575882 28.682889
F 22.616350 50.065182 28.672689
F 22.642850 42.638782 28.638689
F 31.489250 50.167582 25.995289
F 31.732650 42.472482 25.936489
F 40.671150 50.123582 25.987989
F 40.707050 42.554282 25.947889
F 22.631050 50.270982 25.951589
F 22.736350 42.412282 25.797189
F 33.838250 51.443682 25.096189
F 33.973650 38.461982 43.391389
F 25.045350 51.770982 22.485589
F 31.901550 40.137082 22.150989
F 38.393750 38.454482 43.287989
F 22.758750 39.768982 36.795889
F 33.893550 38.638782 26.026889
F 33.961250 46.434982 26.112789
F 25.213350 38.825482 25.860289
F 24.954750 46.258982 25.895889
F 27.300850 39.927382 22.270889
F 33.677050 43.824782 39.560089
F 38.441150 51.363182 32.268689
F 24.915450 43.515682 39.370289
F 33.878150 51.410382 32.424289
F 22.807350 47.617082 22.305089
F 27.060450 42.485182 43.209789
F 34.059250 36.094782 25.057589
F 33.945450 43.881182 25.218589
F 27.204450 50.256682 43.310989
F 25.003950 36.175882 24.909989
F 25.016350 43.716382 24.900389
F 33.959350 38.588482 28.818589
F 34.006350 46.505582 28.738289
F 33.922850 51.452582 22.305089
F 25.158250 43.722082 22.298389
F 24.830650 38.884682 28.505389
F 24.914750 46.422282 28.509089
F 26.987150 47.720082 32.330489
F 27.166250 40.086982 32.267089
F 36.166450 47.531182 32.362589
F 36.268050 39.834782 32.383189
F 27.015750 50.265982 35.876389
F 27.386550 42.378482 36.068789
F 36.145450 50.303482 35.841189
F 36.154250 42.497782 35.962989
F 27.199450 50.266782 33.182189
F 27.067250 42.654882 33.235289
F 36.181050 50.136782 33.028889
F 36.272650 42.484882 33.254389
F 27.203950 47.747682 29.592189
F 27.128450 40.073082 29.493689
F 36.374750 47.782282 29.507189
F 36.466950 39.838182 29.703689
F 29.524750 38.631882 33.223089
F 29.258150 46.571082 33.260489
F 38.491150 38.600782 33.400989
F 38.485550 46.516982 33.182689
F 22.809650 40.024982 22.397289
F 29.410250 36.404582 29.702189
F 29.455350 43.733382 29.662389
F 36.090450 42.341482 43.055989
F 38.520950 35.863682 29.609689
F 38.313550 43.953982 29.695989
F 36.236650 50.184182 43.398389
F 29.404350 38.703482 43.395789
F 29.346050 43.810582 32.362289
F 38.291450 35.839582 32.541989
F 24.940250 51.498682 25.152089
F 38.412650 43.869582 32.268989
F 29.495450 38.394882 35.939689
F 29.446750 46.488882 36.054389
F 38.218850 38.569082 36.133789
F 38.568250 46.290282 35.932189
F 31.662450 47.681482 32.393589
F 31.792850 39.884582 32.380089
F 40.751150 47.740482 32.430289
F 40.667350 39.835782 32.565389
F 22.422550 47.718382 32.242989
F 22.553550 39.970482 32.167089
F 31.655050 50.282782 36.035889
F 31.808350 42.566382 35.831289
F 40.636150 50.153982 36.070389
F 40.660850 42.328182 36.133289
F 22.638850 50.119382 35.836789
F 22.714950 42.448882 35.873289
F 31.557950 50.124582 33.299389
F 31.652350 42.520782 33.126489
F 40.732350 50.276582 33.251689
F 40.545050 42.413782 33.348389
F 22.551150 50.351182 33.109889
F 22.617550 42.584282 33.163289
F 31.657550 47.702882 29.614989
F 31.778450 40.032182 29.575889
F 40.800650 47.738982 29.583989
F 40.672550 39.998082 29.727989
F 22.687150 47.696382 29.608489
F 22.688350 40.020182 29.423789
F 34.115850 38.665182 33.159689
F 33.838650 46.475282 33.260189
F 33.893550 35.764782 39.746689
F 24.904250 51.405282 36.825489
F 24.686050 38.675682 33.224589
F 24.723650 46.534482 33.172089
F 29.562750 36.265682 22.208489
F 33.850650 36.007382 29.523789
F 34.102350 43.876182 29.613189
F 38.597650 46.251582 43.356489
F 24.813050 46.143582 40.390889
F 25.003950 43.778882 36.612789
F 38.471350 51.510182 25.275689
F 24.941550 36.216682 29.485989
F 24.978350 43.930882 29.753589
F 38.444850 51.499682 39.695089
F 33.885750 36.132582 32.303389
F 33.889050 43.704082 32.350689
F 24.884950 36.010882 36.932089
F 40.806050 40.054582 22.392789
F 29.359150 51.605982 25.362389
F 38.514450 43.847682 22.370889
F 24.696550 36.107282 32.189889
F 24.808750 43.883182 32.447389
F 33.812250 38.643682 35.961689
F 33.938750 46.327782 35.997689
F 38.450250 51.478582 22.537889
F 36.220750 47.606682 22.272289
F 24.969750 38.418282 35.917289
F 24.886350 46.344482 35.889089
F 26.999450 47.519482 39.635289
F 27.153850 39.882082 39.549989
F 36.320150 47.695482 39.444089
F 36.025150 39.717682 39.768389
F 24.923650 38.583382 43.251989
F 24.875950 36.096282 39.636189
F 33.792250 43.695582 36.928289
F 38.374550 51.555782 36.863789
F 27.125750 50.117582 40.531389
F 27.093150 42.517382 40.342889
F 36.222550 50.233882 40.701489
F 36.086450 42.393982 40.450889
F 27.048150 47.644682 36.884789
F 27.163450 39.851782 36.796089
F 36.291350 47.675182 36.679989
F 36.002850 39.900382 37.070489
F 29.383650 38.660582 40.644489
F 29.305950 46.383382 40.627589
F 38.442950 38.509982 40.579289
F 38.536550 46.384882 40.635389
F 29.277750 46.332882 43.333089
F 29.357250 35.835182 36.727089
F 29.647650 43.880682 36.909589
F 31.460250 42.370882 43.253689
F 38.325850 35.931582 36.994489
F 38.450050 43.723782 36.841589
F 31.889050 47.672882 22.326789
F 29.147350 35.931882 39.636389
F 29.421650 43.892982 39.504689
F 29.496850 43.833582 22.402489
F 38.336950 35.918782 39.748089
F 38.229650 43.718182 39.570689
F 29.386650 51.555482 32.301089
F 24.844950 38.505182 40.586689
F 40.813850 50.251682 43.331189
F 33.948550 51.395682 29.595389
F 31.709250 47.460882 39.684289
F 31.561350 39.773782 39.752189
F 40.719950 47.664182 39.532489
F 40.731250 39.711382 39.534789
F 22.470150 47.460482 39.538989
F 22.819150 39.885782 39.639489
F 40.557150 42.345982 43.178889
F 33.755150 35.925182 36.922689
F 34.023050 46.302782 40.495089
F 38.497250 51.609482 29.681089
F 29.337650 51.512082 36.689089
F 36.200350 40.120382 22.329989
F 31.569350 50.194382 40.465389
F 31.531850 42.392782 40.365489
F 40.821750 50.189082 40.543889
F 40.533350 42.383482 40.339689
F 22.599750 50.191182 40.340689
F 22.614350 42.423382 40.312689
F 31.652250 47.682382 36.777989
F 31.618250 39.980382 36.952089
F 40.855950 47.551282 36.819989
F 40.575250 39.769582 36.884489
F 22.633750 47.587282 36.872389
F 29.255950 51.519282 39.628889
F 33.947550 51.256782 39.715489
F 33.902850 51.470882 36.922089
F 24.805850 51.426982 32.364389
F 29.494750 51.693182 29.450789
F 24.902450 51.447982 39.546489
F 34.081250 43.956282 22.354389
F 40.717650 47.763282 22.396289
F 38.329250 36.152182 22.160089
F 27.253350 34.882582 25.794189
F 22.706450 34.723982 28.764289
F 40.635050 34.596182 40.541289
F 31.718750 34.816282 33.195189
F 22.806050 34.924082 25.825889
F 31.809550 34.769882 25.876989
F 27.019750 34.752482 32.950889
F 36.019050 34.573982 33.322589
F 27.377550 34.688782 43.178889
F 26.960650 34.748282 40.604989
F 27.360450 55.480782 3.031619
F 27.367850 65.638882 6.869779
F 36.261450 55.255182 3.156289
F 38.244450 61.846482 4.109089
F 25.303950 59.276982 7.709189
F 25.067250 66.864882 7.643859
F 36.314950 57.920582 6.909909
F 36.193550 65.833282 6.839429
F 27.425750 58.124882 3.927739
F 27.312250 65.630082 4.120049
F 36.356150 57.905982 4.128139
F 36.155550 65.839082 4.059169
F 40.748050 65.591282 21.344889
F 24.865550 62.110082 21.601089
F 31.744950 55.362382 0.319796
F 38.390750 61.784682 21.342689
F 29.522850 54.224082 4.108599
F 27.515150 63.117782 3.113279
F 38.414450 53.990282 4.242329
F 40.681250 62.899682 3.262719
F 29.387250 66.907482 0.254206
F 38.467650 67.244582 0.534231
F 29.553250 54.250482 21.522789
F 22.780650 62.918282 0.497635
F 29.531550 59.351582 3.123379
F 29.439950 66.749682 3.020759
F 38.549750 59.274982 3.124039
F 38.590350 67.068982 3.140109
F 29.738250 54.061482 6.799959
F 29.716050 61.831182 6.937039
F 38.470650 54.197482 6.873459
F 38.447350 61.944182 6.727849
F 31.841850 55.384082 3.102129
F 29.747150 61.802482 4.120009
F 40.521950 55.424382 3.294869
F 40.604950 65.535782 4.013339
F 33.726350 59.338982 0.379694
F 22.833250 65.632282 4.110609
F 31.961050 57.764082 6.597599
F 31.699050 65.807982 4.113469
F 40.784650 58.029982 6.793509
F 40.595350 65.792182 6.767739
F 22.889850 58.019682 3.969049
F 31.681250 65.895082 21.472389
F 31.759750 57.923782 4.014939
F 31.919950 63.215982 3.073319
F 40.634750 57.955582 4.157069
F 29.566850 62.074282 21.434689
F 27.263350 55.392482 0.266655
F 25.120550 67.015082 3.161909
F 24.937650 66.930482 0.324638
F 40.498950 55.169282 0.445556
F 25.120450 69.618382 4.082049
F 34.032650 54.019582 21.272589
F 22.938750 55.299382 0.246077
F 27.200850 65.903182 21.508989
F 34.011950 53.910582 3.954649
F 36.161450 63.246682 3.044269
F 25.181750 54.144782 4.045319
F 25.189150 61.846082 4.032469
F 40.656150 57.962682 21.476089
F 38.395550 54.099882 21.354989
F 40.477050 62.899082 0.499815
F 27.167750 62.941482 0.347808
F 34.105450 59.225782 2.999659
F 33.812650 67.160682 3.251429
F 25.067850 59.282082 3.139899
F 25.348350 54.280382 21.498789
F 34.183950 53.890182 6.731869
F 34.014850 61.852082 3.918519
F 25.361850 54.384282 6.827249
F 27.387050 63.142382 7.768509
F 27.468750 55.498782 10.466089
F 27.309250 63.151782 10.531489
F 36.486150 55.509982 10.566189
F 36.396750 63.273082 10.395189
F 29.712450 59.536582 15.197089
F 27.346850 65.859182 14.283589
F 36.192250 58.101182 14.291689
F 36.422250 65.816082 14.072489
F 27.528250 58.140582 14.272889
F 27.317650 65.682982 11.492189
F 36.270150 57.948082 11.448989
F 36.354150 65.959882 11.396489
F 27.544550 55.583882 7.644959
F 29.800850 59.228782 7.706209
F 36.282350 55.343882 7.850309
F 36.204950 63.244382 7.753369
F 29.791050 54.297082 11.360789
F 29.724350 61.856582 11.397589
F 38.693650 54.245982 11.584689
F 38.468550 61.729982 11.464989
F 27.549050 58.064782 6.765549
F 31.857650 65.793082 6.937349
F 38.391350 59.412782 7.724049
F 38.428150 66.952882 7.699369
F 29.766650 59.242182 10.449689
F 29.603750 66.992282 7.717459
F 38.496950 59.289882 10.363889
F 38.615650 67.074582 10.424989
F 29.666550 54.031982 14.049089
F 29.719850 62.020182 14.067189
F 38.537250 54.245582 14.202489
F 38.416750 61.961282 14.162889
F 31.977950 55.488882 10.407989
F 32.011650 63.222082 7.806139
F 40.893850 55.464382 10.394589
F 40.579750 63.024882 10.554889
F 23.105950 55.521882 10.380589
F 29.358850 59.266182 0.287497
F 33.998650 59.482682 15.017989
F 31.822950 66.153382 14.079889
F 40.761750 57.885982 13.956989
F 40.719850 65.742782 13.933389
F 23.075950 58.108882 14.129289
F 22.921350 65.545782 11.420989
F 32.048150 58.081482 11.405989
F 31.821550 65.766582 11.400889
F 40.793750 58.105482 11.291589
F 40.731850 65.572182 11.299689
F 25.228850 59.192782 10.473689
F 22.846750 63.094982 7.718249
F 32.138250 55.291682 7.630789
F 34.173050 61.625682 6.624739
F 40.711850 55.497182 7.725739
F 40.779150 63.250882 7.752159
F 22.985850 55.488882 7.695329
F 25.187050 61.912782 6.755749
F 34.196850 54.203682 11.496389
F 31.993950 63.198582 10.585289
F 25.134950 54.291082 11.614389
F 25.078550 61.756982 11.276389
F 33.993650 59.025482 7.673739
F 34.082850 67.062182 7.745249
F 22.976650 58.214582 6.797019
F 22.860450 65.665282 6.772159
F 34.165050 59.324382 10.431789
F 34.086650 67.124582 10.531589
F 27.552650 57.951082 11.457289
F 25.030550 66.780482 10.482589
F 34.138250 54.219482 14.252889
F 34.285650 61.953682 11.203889
F 25.208850 54.385482 14.286989
F 25.262550 61.765182 13.908089
F 27.432250 55.602382 17.807389
F 27.282050 63.133682 17.912989
F 36.248750 55.380482 17.849589
F 36.187350 63.197382 17.792689
F 22.994950 58.066282 11.425789
F 22.945550 63.028482 3.263389
F 25.097950 66.905782 17.855489
F 29.585550 66.936082 10.450889
F 27.154350 58.062482 19.011589
F 27.326050 65.639782 18.797989
F 36.225250 57.943382 18.746689
F 36.106850 65.740282 18.757389
F 27.552750 55.530182 15.067889
F 27.408750 63.217782 15.009989
F 36.367250 55.503182 15.219889
F 36.160850 63.315182 15.028889
F 29.516750 54.168882 18.667289
F 29.573850 61.953382 18.791789
F 38.376950 54.020582 18.745789
F 38.519350 61.714382 18.490789
F 31.883050 58.192782 14.163889
F 29.597450 67.153382 15.119789
F 38.572050 59.367782 15.086789
F 38.540950 67.130582 14.893689
F 29.331950 59.384182 17.936489
F 29.570550 67.204182 17.868189
F 38.337950 59.088182 17.705289
F 38.339650 67.253982 17.716189
F 36.037450 65.744982 21.539389
F 22.844750 62.931582 10.373589
F 25.003550 59.366182 17.952189
F 31.782750 58.174682 21.205289
F 31.669750 55.520982 17.683789
F 31.786350 63.297882 17.521989
F 40.598650 55.361782 17.676189
F 40.654950 63.253282 17.594189
F 23.022150 55.470482 17.939389
F 22.833050 63.156982 17.698589
F 22.931450 55.485482 2.938799
F 22.609650 65.903782 21.318489
F 34.141350 61.957782 21.224389
F 34.035350 59.225282 17.815189
F 22.752550 65.511282 14.247389
F 34.008450 67.176582 17.723289
F 31.708950 58.109482 18.592089
F 31.888450 65.793582 18.739789
F 40.639850 57.989482 18.653089
F 40.584450 65.842482 18.608789
F 22.823650 58.168182 18.777989
F 22.763750 65.771482 18.593389
F 31.794350 55.642182 14.860389
F 31.915650 63.431082 14.846089
F 40.850050 55.464982 15.004389
F 40.761550 63.113182 14.863089
F 22.801150 55.368182 15.240289
F 22.917450 62.816782 14.888489
F 34.036950 54.137082 18.498889
F 33.808450 61.913682 18.502689
F 25.326250 54.282082 18.707589
F 24.930050 61.829882 18.831589
F 34.054450 61.978082 13.929989
F 34.191550 67.112682 15.024789
F 25.349350 59.358082 15.188189
F 25.026050 66.888282 15.126189
F 35.933450 57.931682 21.442289
F 33.918950 69.694382 4.118009
F 27.210050 58.370182 21.722889
F 22.856750 58.211182 21.417589
F 38.516650 59.147082 0.472354
F 24.898750 59.339982 0.388747
F 36.062450 55.246282 0.550009
F 31.553650 63.278582 0.363744
F 36.163650 62.968282 0.358329
F 29.524750 69.499582 11.304689
F 33.968250 66.995582 0.419917
F 29.589750 69.521282 3.890239
F 33.794750 69.725082 6.870299
F 25.109050 69.378382 14.085689
F 29.510150 69.446682 6.737299
F 38.245650 69.727682 14.322489
F 25.179450 69.511982 6.754869
F 25.068350 69.676282 21.552289
F 38.413850 69.788482 18.689189
F 27.101850 55.434882 25.083089
F 27.288150 63.257082 24.952189
F 36.147850 55.441682 25.069789
F 36.081050 63.226082 24.939589
F 26.922650 57.936082 28.771189
F 27.327050 65.576682 28.641689
F 36.131750 57.914482 28.737589
F 35.880350 65.698582 28.568789
F 27.100350 58.063082 26.015589
F 27.060450 65.906982 25.808589
F 35.965150 57.978482 26.045889
F 36.083350 65.724882 25.880389
F 31.625350 57.937382 43.136289
F 29.529250 61.863482 43.204889
F 29.382950 54.102982 43.186289
F 38.431750 59.220382 22.311589
F 29.479350 54.217582 26.126089
F 29.417750 61.949282 25.892089
F 38.495850 54.090382 26.133089
F 38.192450 61.650482 25.928789
F 25.027450 66.987282 22.309389
F 40.560150 57.854082 43.152489
F 33.934750 67.061582 22.348389
F 36.372250 65.785082 43.459289
F 29.398450 59.365582 25.018489
F 29.376750 67.154382 25.299589
F 38.336550 59.034282 25.034389
F 38.249750 67.014782 25.160989
F 29.385450 54.213182 28.877889
F 29.256950 61.786782 28.569489
F 38.476150 54.177582 28.881189
F 38.431850 61.651282 28.636589
F 31.685750 55.349882 25.074289
F 31.705950 63.213182 25.014689
F 40.727550 55.463082 25.083489
F 40.512150 63.034482 25.157089
F 22.677650 55.320282 25.002289
F 22.569350 63.148082 24.907689
F 31.466850 58.012582 28.605189
F 31.680250 65.785482 28.748789
F 40.636450 57.926782 28.670889
F 40.669550 65.759682 28.735989
F 22.578850 58.124082 28.793689
F 22.758050 65.661382 28.732289
F 31.619950 58.032182 25.818889
F 31.727450 65.739882 25.939189
F 40.514050 57.926982 25.845589
F 40.446550 65.670882 26.024389
F 22.745650 57.880582 25.992789
F 22.733950 65.762682 25.912989
F 24.957450 59.474982 22.528889
F 33.768150 61.919782 43.355189
F 22.689350 57.886782 43.116289
F 22.726650 65.508082 43.317889
F 24.707350 66.862682 39.482189
F 36.293050 63.062082 22.282589
F 33.940050 54.084982 26.105189
F 33.877850 61.995382 25.934189
F 24.910950 54.079482 25.943089
F 25.011950 62.127682 25.948789
F 22.517850 63.312382 22.245889
F 31.630650 65.837682 43.217389
F 27.071850 65.505782 43.316589
F 33.915350 59.583082 22.286089
F 33.904450 59.346882 25.014589
F 33.948950 67.123682 25.120589
F 24.832950 59.492782 25.236389
F 24.819850 67.193282 24.968689
F 33.990450 54.091582 28.963689
F 33.934050 61.733182 28.719989
F 22.839550 55.647882 22.264389
F 33.814550 61.923782 40.634189
F 24.949350 54.025982 28.585189
F 25.036050 62.105182 28.621689
F 27.032550 55.098182 32.188589
F 27.159450 63.082882 32.343189
F 36.052150 55.370482 32.563489
F 36.008750 62.903982 32.110289
F 26.982250 57.982982 35.963189
F 27.028750 65.735582 35.956189
F 35.842250 58.069582 36.169889
F 35.989250 65.523882 36.035189
F 26.941250 57.847282 33.176589
F 26.992250 65.769782 33.292789
F 36.006750 57.977882 33.411189
F 36.218950 65.452082 33.284789
F 27.090350 55.223182 29.474689
F 27.172650 63.121682 29.679489
F 36.170650 55.242482 29.796489
F 36.104450 63.116482 29.448889
F 29.314650 53.918782 33.176289
F 29.358850 61.916682 33.287989
F 38.322350 53.940982 33.346389
F 38.307350 61.806282 33.231889
F 29.253350 59.222182 29.532589
F 29.476150 67.024582 29.697689
F 38.359950 59.182582 29.665989
F 38.317750 66.820782 29.627889
F 29.137850 59.331782 32.349989
F 29.329650 66.924082 32.389989
F 38.263450 59.226882 32.404089
F 38.233450 66.909482 32.299589
F 29.418550 54.139382 35.942389
F 29.202950 61.979282 36.118189
F 38.275150 54.113282 36.101689
F 38.305550 61.652382 36.042589
F 31.430650 55.507782 32.640389
F 31.613750 62.857382 32.322489
F 40.417350 55.291682 32.283089
F 40.562950 63.059082 32.335389
F 22.667850 55.287682 32.167589
F 22.669750 63.160482 32.307689
F 31.733550 57.943982 36.093089
F 31.790850 65.733282 35.916889
F 40.661950 58.039982 35.859189
F 40.575050 65.610382 35.920389
F 22.627850 57.958882 35.827489
F 22.481150 65.751082 35.819889
F 31.386350 58.074782 33.423289
F 31.603650 65.580982 33.293789
F 40.582850 57.945282 33.232389
F 40.569950 65.772682 33.131889
F 22.750850 57.892182 33.044189
F 22.675250 65.873182 33.047889
F 31.699450 55.472482 29.780489
F 31.608050 63.066682 29.596489
F 40.661550 55.516782 29.634489
F 40.506250 63.246182 29.543389
F 22.615550 55.495982 29.438889
F 22.671750 63.138182 29.605789
F 33.694250 54.224282 33.296889
F 33.836250 61.735482 33.309889
F 25.029950 61.800382 43.096289
F 40.457750 55.418782 22.372989
F 24.728050 54.087582 33.254689
F 24.779150 61.836882 33.285589
F 33.885350 59.272882 29.710589
F 33.805250 67.125882 29.790089
F 40.538650 63.072782 36.812489
F 33.843850 53.969782 43.308189
F 24.788550 59.453382 29.571089
F 25.175750 66.781482 29.447089
F 33.840050 59.211782 32.406989
F 34.029850 66.899682 32.578389
F 33.920650 53.916982 40.575489
F 38.403250 61.600582 43.224889
F 24.862750 59.292182 32.273289
F 24.948750 67.011082 32.060389
F 33.715450 54.094382 36.062489
F 33.938750 62.037382 36.166789
F 34.093050 69.611682 28.826489
F 24.911150 59.296582 39.390889
F 24.784250 54.044882 35.983589
F 24.691450 61.823782 35.938189
F 27.236350 55.543582 39.486889
F 26.994650 63.399482 39.521089
F 36.149850 55.162782 39.645589
F 36.068550 63.168682 39.924489
F 25.016550 54.109282 40.171889
F 22.521750 63.244282 36.889289
F 32.002350 55.466282 22.265589
F 33.802650 59.270282 39.671289
F 27.026850 58.000582 40.388189
F 27.221350 66.141682 40.543789
F 36.144150 57.883582 40.665389
F 36.065550 65.850582 40.762989
F 27.015950 55.315582 36.700089
F 26.883050 63.139882 36.841689
F 36.042750 55.350682 36.813689
F 36.242750 62.987882 37.168889
F 29.343250 54.210782 40.435389
F 29.406850 61.905982 40.423689
F 38.452150 54.026582 40.492489
F 38.289650 61.709382 40.514289
F 29.204850 59.199582 36.739889
F 29.454350 66.984182 36.875389
F 38.250650 59.090582 37.047889
F 38.231350 66.842882 36.928489
F 29.219750 59.381682 39.507289
F 29.589650 67.131982 39.635389
F 38.357150 58.931782 39.789889
F 38.341150 67.028882 39.850189
F 33.991950 67.011282 36.797289
F 25.123450 54.219282 42.943589
F 33.939950 66.956182 39.570489
F 33.751650 59.383882 37.093289
F 31.853550 55.595682 39.851589
F 31.548550 63.294182 39.633189
F 40.710750 55.189382 39.371889
F 40.457350 63.139382 39.633089
F 22.635350 55.360682 39.417889
F 22.473850 62.952482 39.536089
F 24.848350 59.285582 36.678489
F 24.938850 61.773782 40.403189
F 24.835550 67.192882 36.777689
F 22.563750 55.395582 36.802789
F 40.581550 65.607482 43.609589
F 36.120250 57.828282 43.539689
F 31.522550 58.250682 40.478489
F 31.789450 65.679782 40.486789
F 40.554750 57.782182 40.469889
F 40.316350 65.486382 40.920189
F 22.684150 58.015382 40.374689
F 22.518250 65.501582 40.538989
F 31.609750 55.345182 37.045889
F 31.453450 63.073582 36.864589
F 40.624450 55.328382 36.673489
F 27.180050 63.248282 22.215589
F 36.148050 55.326982 22.378789
F 38.290850 54.058182 43.247189
F 29.500650 59.552582 22.371889
F 29.522750 67.078682 22.613989
F 27.097750 58.037182 43.305389
F 27.386150 55.783982 22.414289
F 40.545950 63.027982 22.384589
F 38.533350 69.820682 43.258589
F 38.350450 66.991782 22.266889
F 34.153650 69.529182 43.194689
F 29.631450 69.684082 28.776589
F 38.438450 69.776982 26.098889
F 29.621650 69.574382 33.151389
F 24.909250 69.619582 33.396789
F 31.840150 63.299882 22.399489
F 34.058550 69.586182 35.786689
F 34.010450 69.641982 33.166689
F 38.434650 69.611782 35.933589
F 34.034750 69.548482 40.473389
F 29.461650 69.608382 35.900689
F 38.332050 69.650082 40.502189
F 24.880150 69.527782 40.231489
F 29.653150 69.654282 40.685389
F 29.344350 69.665382 26.110289
F 24.963250 69.768082 36.076789
F 25.006650 69.671282 26.105389
F 38.490150 69.432582 33.298189
F 29.469850 69.486182 43.453189
F 25.066250 69.499882 43.013889
F 42.947450 8.019952 3.968399
F 45.171350 9.339982 3.083029
F 63.057250 3.786402 11.523989
F 45.426450 3.746512 6.743679
F 45.018350 11.505882 6.752169
F 44.997150 1.090852 3.459959
F 45.056050 11.870182 4.000039
F 63.094850 11.826882 4.050579
F 45.221750 3.897532 3.945519
F 63.166050 16.654182 0.430334
F 47.263350 8.029332 4.057019
F 47.508850 15.360682 4.001499
F 56.201350 5.048802 17.485889
F 49.513350 1.239032 0.431342
F 51.892150 12.891782 3.144549
F 47.473750 5.441212 3.134539
F 47.448150 12.765082 3.014869
F 51.917050 2.798082 7.497189
F 47.216650 15.395682 6.732459
F 49.942150 16.532982 0.300588
F 42.860950 12.813882 10.699989
F 49.568950 9.135672 3.213509
F 42.856850 15.610882 4.147079
F 51.749850 7.768202 4.072079
F 51.709850 7.338192 6.947309
F 54.248950 8.931102 3.144549
F 49.720150 11.636982 4.120419
F 42.676050 13.078582 0.443770
F 45.101150 1.140672 10.259489
F 62.990350 4.184692 6.954149
F 62.945450 9.094602 15.070389
F 62.933050 11.511082 18.543489
F 58.451150 16.756782 17.685189
F 49.403050 1.294032 17.776089
F 54.046850 9.001122 0.476454
F 43.059750 7.631472 18.631989
F 54.002250 3.713452 3.996179
F 56.181750 15.445182 21.267189
F 51.870050 7.475692 21.141289
F 56.291250 5.057592 0.423481
F 54.043150 16.829482 17.688589
F 45.067450 9.038462 10.501789
F 51.850350 12.619182 17.461889
F 63.000450 3.942872 4.296679
F 44.831350 11.555782 14.278289
F 49.771450 8.722072 10.495989
F 44.925250 11.415782 11.631489
F 56.381750 7.718112 21.017789
F 45.053150 8.982952 7.842619
F 58.580350 11.757482 21.143589
F 47.590250 5.357032 7.145969
F 47.249750 15.151282 11.292389
F 60.870250 12.965282 0.495427
F 47.162850 7.908282 6.797599
F 47.278650 12.856782 7.631189
F 47.359050 7.867022 21.044589
F 47.191550 12.523582 10.488489
F 58.582850 9.115762 0.453491
F 63.096750 11.687082 14.324489
F 58.733150 9.027152 17.768689
F 63.148550 8.943102 17.813889
F 49.292250 11.399582 13.906889
F 54.392750 3.807802 21.414389
F 53.950350 8.701852 17.321589
F 49.620350 11.354282 11.221889
F 45.027750 1.386682 14.996689
F 62.819850 1.323162 3.255119
F 42.730050 15.701182 14.051789
F 63.035350 3.986212 14.268889
F 62.903150 1.261902 10.600889
F 47.274950 5.318262 0.328394
F 56.123250 15.382882 13.975589
F 58.436150 11.624882 18.469689
F 58.596750 3.812462 21.303589
F 63.023050 16.801482 10.482789
F 49.583650 11.397482 21.158089
F 49.619250 9.111552 0.444375
F 62.867550 9.007052 3.294009
F 58.491150 4.002432 18.508889
F 43.011350 5.264302 0.708792
F 44.936650 16.857782 15.031189
F 45.183750 8.988782 17.821389
F 45.145950 16.725282 0.420669
F 49.650450 16.590682 17.558989
F 53.993250 16.691782 10.404789
F 44.971650 4.052332 18.663089
F 45.201850 11.581782 18.690889
F 45.264250 11.539782 21.311989
F 45.206850 8.906632 15.036389
F 58.500150 16.793582 7.705229
F 47.508450 7.822222 18.333689
F 47.311950 15.298982 18.494689
F 58.524650 1.189202 3.249369
F 47.493150 4.731392 15.091189
F 47.202650 12.746982 14.858089
F 47.309950 5.170682 17.749589
F 47.429750 12.702482 17.598189
F 45.187250 4.046682 21.408289
F 51.769450 15.408382 21.201089
F 47.151850 15.328682 21.157589
F 50.261350 4.886042 6.465269
F 49.842250 8.759922 17.349789
F 58.697150 16.915982 0.528946
F 62.888750 1.369452 14.843289
F 51.724250 15.360982 11.262489
F 58.471150 16.824882 3.304119
F 49.656150 11.368082 18.440989
F 42.882350 13.137182 3.089219
F 54.112350 11.342682 6.865779
F 51.704950 12.853282 10.505089
F 56.261150 12.849182 14.897789
F 49.552550 16.617482 10.382889
F 62.957450 1.517862 7.750399
F 63.103950 16.823982 17.637189
F 58.504950 3.943322 6.796859
F 51.852750 12.838282 0.527935
F 63.011950 3.846712 18.346189
F 56.253050 12.764982 17.585389
F 63.238850 16.811082 15.002789
F 51.982150 7.337502 18.444589
F 49.769150 4.175582 3.782749
F 54.010950 11.416482 4.039339
F 60.909950 7.798662 14.022589
F 45.053150 16.735382 7.980019
F 56.366050 5.246632 14.746989
F 58.568850 1.392122 7.674869
F 54.032250 16.597382 7.571649
F 51.983650 5.415632 2.753839
F 49.652450 16.824982 3.088659
F 51.613850 15.255882 14.029089
F 63.076650 11.771382 6.727069
F 51.876750 15.496382 3.953519
F 56.375550 12.909482 10.632089
F 42.856050 15.504682 11.434089
F 42.845150 12.993982 17.743289
F 58.417450 3.876342 13.927689
F 49.443650 16.703982 14.833589
F 56.336450 4.827602 3.207979
F 62.993550 11.892382 21.207889
F 42.907050 7.617992 6.666769
F 56.339150 7.450872 4.284159
F 56.306750 15.319982 4.160009
F 60.686450 13.123682 17.944289
F 58.356950 1.409392 14.973889
F 45.190850 1.485952 17.603289
F 51.863950 4.662012 17.768689
F 56.253150 12.671682 3.320499
F 49.605450 8.863812 7.622709
F 56.180950 15.417582 6.967059
F 60.644150 5.285142 17.717389
F 63.166450 16.739682 3.144449
F 58.267950 8.871812 3.107819
F 63.068950 16.634882 7.791979
F 43.050050 7.651152 21.493789
F 58.459850 11.635882 6.802299
F 47.245550 12.834582 0.321669
F 58.452750 11.433382 4.009609
F 63.049550 9.134322 10.571289
F 45.185350 3.745902 11.006289
F 53.882950 8.983862 10.766589
F 60.632250 7.847172 4.184889
F 60.781150 15.417982 3.874829
F 60.885350 12.990882 15.216989
F 45.195850 16.648482 3.231399
F 60.587750 5.141612 14.997489
F 60.892650 5.315442 3.236319
F 60.765150 12.775082 3.200769
F 58.673550 1.496692 10.290589
F 60.662250 15.625082 6.792289
F 58.589650 9.077182 15.129689
F 60.729450 15.777982 21.439289
F 56.266050 7.730502 11.429289
F 42.614450 13.089382 15.035289
F 56.104750 4.746502 7.741879
F 42.878650 5.226522 17.644489
F 42.873750 15.559082 6.942399
F 54.526750 2.804962 6.565109
F 58.549050 9.135432 10.396389
F 45.127150 16.753982 17.657289
F 43.003850 7.661522 14.011089
F 53.880950 8.860562 8.044699
F 53.715950 8.881832 14.481889
F 63.082550 1.148982 17.546489
F 56.239950 15.500782 11.344589
F 51.662550 12.703582 14.796289
F 49.572950 11.488882 6.903239
F 42.843750 7.391132 11.291989
F 63.071650 9.346002 7.891749
F 58.547050 4.075052 11.239589
F 56.331450 5.161782 10.455189
F 51.799350 12.807382 7.772749
F 47.289350 7.635032 11.135889
F 60.702550 15.567482 18.775989
F 53.858550 1.144542 3.206499
F 56.267250 12.887382 7.797149
F 47.165150 15.370582 13.952489
F 54.000450 11.552682 11.183489
F 49.720050 8.535132 14.654889
F 47.190850 5.256522 9.870889
F 60.806350 7.829682 18.867889
F 60.702850 7.935042 6.874289
F 56.275850 7.947742 14.096989
F 48.584850 2.065492 15.235489
F 60.679050 7.768612 11.263589
F 42.929750 5.032032 7.494839
F 54.060350 16.726182 3.141569
F 45.135650 3.929822 13.850689
F 60.746650 7.797982 21.613289
F 60.663550 5.382782 7.799759
F 56.264550 15.380882 18.561789
F 58.403350 9.092642 7.749199
F 60.967650 15.382982 11.277289
F 54.053750 16.667482 0.432548
F 56.181050 7.498722 6.939749
F 60.792950 12.991382 7.569579
F 60.868450 5.164562 10.488489
F 60.825650 12.783982 10.261089
F 58.612250 11.673482 14.132389
F 60.972150 15.487882 13.966689
F 58.698750 11.697082 11.306089
F 51.567850 8.201492 12.490689
F 54.193550 3.550152 18.627789
F 53.955950 11.645482 13.940189
F 63.154950 11.729282 11.644389
F 53.893650 16.719582 14.948089
F 42.978150 5.099452 14.941289
F 43.013450 15.471082 18.701689
F 58.708350 16.840582 10.345689
F 53.986250 11.482582 21.326289
F 51.811250 15.281682 6.688809
F 49.427250 3.796652 18.602589
F 54.113250 11.351482 18.409489
F 51.895050 15.224482 18.531089
F 56.196950 12.924482 0.720650
F 42.903150 15.336682 21.441089
F 47.485050 7.305552 13.923889
F 45.254550 1.316752 7.533939
F 42.821750 12.770482 7.830819
F 58.259950 1.134432 17.755989
F 56.408450 7.748152 18.263089
F 42.977050 5.271972 3.403099
F 49.731350 1.537722 3.166039
F 58.733850 3.743302 4.004829
F 58.456250 16.540582 14.867189
F 49.649450 16.626082 7.685409
F 42.989950 4.986462 10.239889
F 45.067650 16.721482 10.670289
F 62.873550 1.277342 0.509262
F 56.232650 0.443186 6.973359
F 49.655950 3.807952 21.343089
F 60.660050 5.281532 0.494909
F 45.102850 1.236482 0.568287
F 63.064350 4.074472 21.045989
F 54.013150 1.193692 0.316585
F 45.033950 9.086582 0.278396
F 58.446750 1.296612 0.559958
F 62.969050 8.845172 0.499456
F 56.174550 -0.142376 4.120989
F 51.871950 4.972722 -0.029951
F 60.731250 0.083892 18.664989
F 60.735750 0.181250 21.391789
F 51.847850 -0.205726 21.568589
F 47.226550 0.131973 21.572189
F 60.643750 -0.166581 4.172169
F 56.333850 0.000408 21.576889
F 51.626050 0.022469 18.869989
F 60.773450 0.122875 6.875979
F 47.096450 0.022958 13.909489
F 42.805950 -0.217206 4.229819
F 47.495850 0.015543 4.030589
F 47.136750 -0.220818 11.135389
F 60.581350 0.156825 14.275489
F 43.001250 -0.101759 6.848579
F 45.374150 1.277322 25.147589
F 45.060950 9.078032 25.149589
F 42.989850 15.563582 43.241089
F 45.142550 3.821442 28.815089
F 45.408750 11.373582 28.751389
F 45.356550 3.802572 26.011389
F 45.236550 11.649182 26.031989
F 54.248850 1.297312 32.507789
F 43.067350 15.527482 25.882189
F 63.108150 16.724382 37.033889
F 47.400650 7.644052 25.926889
F 47.315950 15.587982 25.879789
F 58.502450 1.428072 37.062789
F 62.966350 9.098622 39.754689
F 42.813550 12.790482 32.357189
F 47.489050 5.143672 24.980989
F 47.474050 12.961282 24.827389
F 47.515950 7.708482 28.762189
F 47.159750 15.571782 28.735689
F 47.410450 15.365682 43.288689
F 49.695350 1.386292 25.241189
F 49.589150 9.002682 24.964089
F 62.899350 11.587882 35.995489
F 49.481350 4.051422 28.924689
F 49.671350 11.618382 28.686589
F 49.682950 3.915372 26.191089
F 49.653750 11.606582 25.950889
F 63.102750 3.944652 25.887889
F 63.031850 1.441152 22.283089
F 51.627450 12.993182 22.145889
F 58.641050 9.104892 39.581989
F 58.507850 1.350072 39.762189
F 42.694850 4.960382 32.372589
F 51.770350 7.750052 26.016889
F 51.919650 15.429382 25.769189
F 42.858250 7.531092 33.344889
F 63.066550 1.492132 32.291289
F 49.717150 16.691982 36.880189
F 43.000250 12.810682 24.979089
F 58.523050 1.314662 29.746989
F 60.836950 12.974182 22.171989
F 42.870450 4.998652 36.956689
F 51.905750 5.293062 25.130789
F 51.797750 12.897082 24.902289
F 51.909650 7.703712 28.716489
F 51.663150 15.431982 28.529589
F 60.895250 5.117802 22.297889
F 45.233850 1.255172 32.355789
F 45.129650 8.764442 32.389789
F 56.181350 12.958982 22.005189
F 45.162850 3.681372 36.090689
F 45.144650 11.539782 36.049589
F 45.107050 3.829872 33.268189
F 45.085550 11.403282 33.354189
F 45.077550 1.350792 29.643289
F 45.165950 8.903112 29.686689
F 53.915450 17.182682 32.416189
F 47.344150 7.675662 33.418189
F 47.117050 15.406682 33.318289
F 56.201350 12.905682 39.532089
F 47.205650 5.377962 29.617489
F 47.443150 12.947582 29.613589
F 47.226650 5.152472 32.323589
F 47.428550 12.677082 32.371989
F 47.322450 7.717852 36.156089
F 47.335650 15.511782 36.048689
F 58.517950 3.934272 40.710989
F 49.568750 1.218032 32.521789
F 49.645150 8.772392 32.334189
F 62.797350 16.770582 29.574289
F 49.365250 3.737522 35.850389
F 49.522750 11.625282 35.909889
F 49.438850 3.846662 33.065689
F 49.583550 11.408982 33.208189
F 49.656750 1.453332 29.766189
F 49.698250 8.990122 29.572389
F 49.524250 16.712682 22.135989
F 51.897150 7.846792 33.233889
F 51.887250 15.545282 33.170889
F 58.524350 11.628582 40.604489
F 51.768850 5.184112 29.831489
F 52.073550 12.839282 29.435289
F 51.724950 5.196772 32.501989
F 51.696050 12.870282 32.119689
F 51.899650 7.853212 35.970089
F 51.824150 15.402482 36.018889
F 60.768350 5.056172 39.756389
F 45.194550 1.324022 39.693289
F 45.036450 8.903472 39.715789
F 42.698050 12.677682 36.845589
F 58.332150 17.017882 24.996989
F 60.734050 7.721782 43.117589
F 44.847450 3.747422 40.733789
F 44.931950 11.510582 40.508989
F 45.332350 1.041362 36.819789
F 45.042250 9.027452 36.824089
F 42.740450 7.749972 36.025689
F 47.313350 7.820362 40.409389
F 47.423650 15.564982 40.529689
F 45.253750 9.081402 22.379589
F 47.519650 5.238062 37.043789
F 47.438350 12.870782 36.999689
F 47.205050 5.125422 39.756489
F 47.251150 12.827182 39.706089
F 62.993550 11.645082 28.473489
F 49.567450 1.264082 22.381189
F 42.843450 5.066902 29.510289
F 49.506850 1.406152 39.456389
F 49.622850 9.109132 39.610589
F 45.151450 16.839682 24.759789
F 56.413750 15.475382 43.425989
F 47.492450 5.471772 22.249389
F 49.508150 3.852672 40.398589
F 63.004150 16.612182 32.279389
F 49.541350 1.093612 36.796589
F 49.626550 9.060382 36.918389
F 60.806950 12.745682 39.856189
F 51.706150 7.710452 40.769189
F 51.762250 12.920482 39.614089
F 63.127250 1.398602 24.964289
F 51.763650 5.180092 36.891789
F 51.761950 12.705182 36.686089
F 51.805150 5.148882 39.517089
F 49.591350 11.837582 40.607289
F 43.102350 5.049492 25.096389
F 63.042150 4.198802 28.742289
F 56.449350 15.532582 40.627789
F 62.890050 11.642982 25.769689
F 42.749150 7.442452 40.515489
F 60.944650 5.248902 37.035789
F 53.925850 1.366392 25.229289
F 54.073550 9.011962 24.923589
F 54.246150 16.692682 39.711989
F 47.327650 7.904722 43.238989
F 63.012550 9.137352 29.598689
F 56.427250 7.799712 43.446289
F 53.982650 3.994932 28.851289
F 54.264550 11.340382 28.557089
F 42.766250 15.354482 28.639289
F 62.893450 11.470582 43.409189
F 54.160650 4.095152 26.094189
F 54.001650 11.546882 25.873989
F 62.895350 9.091442 24.959889
F 62.889850 4.025712 43.363089
F 42.889950 7.775912 28.721989
F 54.246150 3.768862 42.998589
F 49.400950 16.643282 32.303189
F 54.003650 11.737682 43.343989
F 60.747950 12.891082 37.142889
F 42.740850 7.761012 43.322789
F 56.254350 7.743022 25.951589
F 56.025750 15.443482 25.945389
F 56.350550 5.329362 39.761189
F 63.066150 16.790882 22.360889
F 63.060450 16.650582 39.739789
F 56.469350 5.204372 25.012789
F 56.109750 12.927282 24.761689
F 56.595050 7.765552 28.600689
F 55.939450 15.431182 28.709089
F 56.344550 12.951182 36.767789
F 58.513050 1.156052 25.254389
F 58.435550 9.068042 24.939889
F 58.575450 16.950782 36.936589
F 58.335650 3.857852 28.701889
F 58.317850 11.698782 28.514289
F 58.573550 3.865642 25.971589
F 58.371150 11.839582 25.847289
F 63.036850 11.558082 40.645589
F 60.746650 15.516082 43.298189
F 49.611050 16.640482 25.038089
F 60.764650 7.868372 26.034489
F 60.699950 15.497582 25.774489
F 60.807450 15.288282 40.599589
F 62.962450 8.976012 37.128289
F 53.891750 16.894982 22.123789
F 60.784550 5.253622 25.016889
F 60.676350 12.984182 24.804289
F 60.905250 7.727622 28.766289
F 60.542550 15.290682 28.584289
F 49.612750 11.643582 43.316389
F 58.382550 16.532782 29.595689
F 54.185050 9.075662 32.409689
F 42.832350 15.390082 33.307889
F 58.560250 16.737382 39.501689
F 62.986550 16.890882 25.075389
F 63.012050 9.279842 22.253189
F 54.120250 3.904542 36.209889
F 54.105450 11.626382 35.927089
F 54.077750 16.705082 37.007389
F 60.720850 7.650632 40.488589
F 54.162550 3.891462 33.424289
F 53.923050 11.632182 33.193789
F 53.725550 16.972382 29.576989
F 42.884250 15.283382 35.972089
F 54.042450 1.305472 29.727689
F 54.374750 8.760302 29.638989
F 51.895150 15.452182 40.539989
F 45.089050 3.757452 43.544089
F 62.969850 9.083652 32.367989
F 44.938450 16.767482 29.519689
F 56.367650 7.815232 33.274289
F 56.086550 15.910082 33.211689
F 56.366150 5.185782 36.995789
F 56.220650 5.223282 29.790989
F 56.044150 12.942482 29.661889
F 56.332550 5.171702 32.488389
F 56.081250 13.082382 32.392889
F 56.076250 7.699582 35.943989
F 56.426850 15.528182 35.925389
F 49.524350 16.742782 29.402389
F 58.742850 1.168502 32.433689
F 58.558650 9.117942 32.104789
F 51.997850 5.006572 22.374389
F 58.686950 3.894662 36.097089
F 58.583450 11.730982 35.932289
F 58.381750 3.747372 33.354389
F 58.450350 11.573082 33.231789
F 58.451550 16.912382 32.369289
F 58.695650 9.208492 29.400489
F 43.001650 7.603042 26.028889
F 60.702750 7.865732 33.351289
F 60.453150 15.398882 33.285289
F 62.818350 1.365322 39.706989
F 60.618250 5.163072 29.630189
F 60.615050 12.703682 29.517889
F 60.488550 5.270012 32.356489
F 60.692650 12.879482 32.303489
F 60.626550 7.851492 36.073789
F 60.789750 15.462282 36.087989
F 58.364050 9.200072 36.990689
F 54.035450 1.239392 39.491889
F 54.049950 8.962532 39.781089
F 63.008050 1.612852 29.672889
F 44.890250 16.620982 36.699389
F 42.869250 12.696282 39.579489
F 62.829850 1.545792 37.054289
F 42.876550 15.365582 40.505189
F 49.516650 16.827882 39.624589
F 62.970650 11.630782 33.371989
F 45.053550 16.741782 32.270389
F 54.093950 3.862182 40.255189
F 53.936250 11.517482 40.497689
F 44.873750 11.589582 43.200789
F 54.104950 1.147872 22.415689
F 54.184950 1.279022 36.870289
F 54.043750 9.155442 37.013789
F 58.602750 3.829212 43.314289
F 42.728150 4.907882 39.695889
F 58.403450 11.735482 43.409289
F 63.104150 3.809442 40.681489
F 56.533950 7.883692 40.597489
F 51.980750 15.114482 43.217389
F 45.065950 16.794782 39.451289
F 49.445650 3.816222 43.224689
F 43.121950 12.816482 29.538289
F 51.792650 7.610442 43.481489
F 53.967350 16.971682 24.857289
F 62.839650 4.065052 33.182989
F 47.430250 12.789682 22.168389
F 42.832250 12.875882 22.267289
F 63.018150 4.048782 35.935989
F 56.474350 5.347372 22.265489
F 45.031450 16.652882 22.149589
F 42.893450 5.072922 22.288189
F 54.065550 8.853692 22.017889
F 49.752950 8.879372 22.172489
F 45.012850 1.387622 22.301489
F 58.538650 1.432682 22.491189
F 58.330050 16.834182 22.270389
F 58.438050 9.043032 22.140289
F 56.261150 -0.072486 28.939889
F 56.482650 -0.101484 33.362489
F 61.048350 0.128287 25.992689
F 56.247050 0.001086 40.707089
F 47.283650 -0.012228 33.281289
F 60.724650 0.145825 36.029289
F 56.496950 0.001232 36.096389
F 60.844550 0.184431 28.669989
F 60.951050 0.123795 33.426989
F 47.475150 -0.302317 35.789289
F 47.516350 0.151409 26.258989
F 51.851850 -0.190249 40.478789
F 47.173650 -0.124916 43.432489
F 42.972450 -0.015381 26.029289
F 60.733750 -0.064729 40.905089
F 60.692050 -0.060434 43.621489
F 56.252850 0.086630 26.099089
F 45.404650 24.469482 3.374079
F 42.785550 31.146482 14.148389
F 58.457350 19.450482 21.317389
F 49.601550 27.127482 21.439689
F 45.032450 19.174082 6.908299
F 51.703250 28.374382 0.367473
F 54.040450 27.035982 18.546689
F 45.095250 19.407782 4.187269
F 51.353550 23.354382 13.610189
F 51.877650 31.074482 21.381489
F 43.139450 30.949282 4.089309
F 47.527550 23.089682 4.167429
F 53.925550 24.367982 0.237191
F 42.810650 20.679782 15.060989
F 47.509750 28.256382 3.199539
F 47.401250 20.517382 3.162609
F 43.013250 20.585382 0.332815
F 47.509750 22.968882 6.978439
F 49.832950 24.467982 3.289659
F 58.368350 24.653382 0.347208
F 45.544250 27.093482 11.185989
F 42.885750 30.938682 21.200689
F 45.024650 24.491182 14.892289
F 62.933750 32.212582 14.991589
F 58.514450 19.485982 18.627789
F 63.000950 32.347082 0.568375
F 52.006450 23.171182 4.194199
F 45.254350 27.098182 21.333589
F 49.782550 27.047282 4.265709
F 62.784950 32.251882 17.793289
F 62.666750 27.431182 18.633089
F 53.985050 19.402882 18.571389
F 63.143250 27.161282 21.353389
F 56.149950 20.703782 17.765689
F 54.182350 32.131282 0.421459
F 63.106050 19.130982 6.765809
F 47.699450 23.245882 11.350689
F 43.251750 30.815282 6.888259
F 43.056150 20.493782 7.926119
F 60.682250 20.866882 17.619989
F 45.216450 19.419582 14.277989
F 47.507550 26.904882 15.237689
F 60.521350 28.787782 17.588889
F 45.242850 19.317382 11.495689
F 45.413150 24.454882 10.427289
F 44.255150 33.231682 14.839389
F 63.012950 24.789882 7.821509
F 47.341150 20.582782 0.511515
F 53.882450 27.153482 21.499089
F 47.366250 20.633882 10.544989
F 56.267550 23.014082 11.318989
F 62.893650 24.647882 10.495489
F 62.755650 32.419282 3.297079
F 47.542250 20.692482 14.973389
F 51.919650 23.124782 18.668289
F 45.348250 24.439382 17.871389
F 50.445350 23.137782 10.910989
F 42.967050 23.279082 18.595389
F 58.513250 19.216582 13.964589
F 49.934150 27.313882 18.663689
F 42.746550 23.325482 13.978789
F 58.458950 32.467482 0.491484
F 47.848950 23.184182 18.594089
F 49.618850 32.303682 0.442421
F 51.815050 20.647282 10.301289
F 62.989950 27.265082 11.198889
F 55.802850 31.185982 3.501609
F 42.907750 20.741982 3.136519
F 45.256850 27.106282 4.221489
F 56.021550 23.338482 21.276289
F 49.572250 26.625682 7.133659
F 47.243450 30.904082 21.042289
F 49.667350 19.174382 18.382589
F 51.700350 20.555582 0.338144
F 49.642650 19.253282 4.038009
F 63.126350 19.352582 14.167689
F 51.619150 23.252982 21.350689
F 49.838750 24.714082 17.839789
F 60.717250 20.420382 14.914689
F 45.255850 19.354582 18.570789
F 58.306450 24.595282 10.372289
F 56.150850 28.383082 17.445489
F 60.716050 30.923482 21.424189
F 45.106050 27.089482 13.883989
F 47.266150 31.127582 18.317289
F 45.188950 24.371882 7.773409
F 45.403050 27.107782 18.597489
F 45.111650 32.238182 0.413182
F 58.443550 32.178182 7.720849
F 45.064750 19.143682 21.194289
F 55.754750 30.788682 18.599089
F 43.052650 23.197782 11.178389
F 53.841750 34.128682 18.560489
F 49.523150 19.408482 21.061689
F 43.017550 20.687282 17.824089
F 47.479250 20.650082 17.693289
F 49.650150 19.334882 13.878689
F 49.482950 24.716882 15.023789
F 51.876850 20.735082 17.597189
F 62.998550 19.350882 11.528289
F 53.114250 31.333782 18.729789
F 42.927450 28.589182 14.999489
F 42.781950 30.648282 11.356989
F 62.626850 27.404582 3.944269
F 60.595350 23.346182 21.274689
F 54.191050 19.077482 6.761839
F 44.691450 33.886382 11.903489
F 47.546350 30.485582 6.803229
F 51.956050 20.597882 3.293859
F 47.294250 28.394982 0.440570
F 62.774650 24.860682 17.874989
F 62.759750 24.569682 0.480931
F 49.668750 19.160382 6.746199
F 42.988350 28.414782 3.237999
F 58.385250 24.615382 15.007789
F 60.686050 30.950682 14.170089
F 58.410850 27.315082 18.684489
F 58.173550 32.583982 3.098019
F 55.998350 28.622882 2.904009
F 56.135350 23.217282 18.508089
F 47.297850 20.323582 7.789699
F 58.098850 31.649382 14.925789
F 56.236750 23.160282 14.097989
F 45.309950 31.598282 10.460989
F 54.144050 19.421482 21.280089
F 62.872950 27.364482 6.764379
F 47.297550 23.121382 21.325089
F 47.548450 28.017182 7.927849
F 42.990250 23.275182 4.051829
F 54.108750 19.305482 4.085499
F 56.632250 29.223882 14.978389
F 45.478750 31.937882 7.732599
F 58.622050 27.147482 21.462689
F 56.516350 20.496182 3.108759
F 50.564750 31.439282 2.867409
F 62.907950 19.394682 18.535089
F 58.533050 24.611882 3.031399
F 47.627950 28.310382 17.715089
F 56.595350 23.052882 6.660389
F 62.889750 34.823582 21.553989
F 58.639650 19.308782 6.756519
F 58.202750 27.331882 3.704599
F 60.648750 23.490782 18.480189
F 58.745250 19.407682 4.008079
F 42.928950 23.066882 6.741919
F 58.570850 19.408982 11.349289
F 60.435250 31.190582 3.986699
F 60.687250 23.306582 4.238469
F 45.122350 26.940282 6.900229
F 63.157450 19.340282 3.881499
F 60.516650 28.618982 2.928319
F 60.942750 20.742582 3.102319
F 58.315250 31.963082 10.625989
F 60.807950 23.364682 6.918149
F 51.949150 20.326882 7.489749
F 60.671450 28.383082 10.332089
F 62.903650 27.158782 13.925089
F 56.424150 20.559382 7.589799
F 62.827150 24.788382 3.136859
F 51.726350 20.738882 14.896789
F 51.328950 28.832382 2.970069
F 53.905650 19.416882 14.031389
F 58.273750 24.660182 17.616489
F 51.965350 22.905782 6.920089
F 63.093550 19.313982 21.253989
F 58.625750 34.234582 14.150689
F 60.775450 31.219582 6.595869
F 58.007650 32.145682 17.656089
F 53.958350 19.417482 11.352489
F 42.918450 31.101382 18.376089
F 54.159250 24.409982 2.940449
F 47.950250 30.859382 3.925109
F 45.018850 32.400682 17.553089
F 42.930850 28.220182 7.885039
F 45.563550 32.202282 3.154379
F 60.827050 20.577382 0.428860
F 49.672650 19.175982 11.151089
F 56.530850 23.098082 3.882799
F 49.775350 23.991682 8.240319
F 43.102350 28.331482 17.855389
F 47.032350 29.288882 10.453289
F 56.155950 20.593382 10.333489
F 52.021550 28.862382 17.750389
F 53.815150 24.106882 14.789889
F 58.385250 27.316282 14.039489
F 60.470550 31.230782 18.746189
F 60.756850 30.898982 11.454289
F 62.809050 32.401982 10.512089
F 42.909450 20.559882 10.623789
F 60.823350 20.793182 10.438889
F 58.536550 27.179282 6.469389
F 43.064150 27.963482 10.636389
F 58.331950 27.232982 11.198889
F 60.536550 23.366982 11.433989
F 60.581250 28.616382 7.440569
F 60.929950 20.750782 7.607099
F 60.753750 28.411282 14.774189
F 58.446950 24.715982 7.651449
F 47.315650 23.235782 14.292189
F 60.569450 23.270482 14.236289
F 56.194650 20.577982 14.926089
F 53.933450 24.409382 17.502589
F 53.473950 32.631482 3.042249
F 62.861950 24.788882 15.056289
F 62.928350 32.456182 7.707659
F 60.722850 28.591682 0.216922
F 45.104150 24.286382 0.641874
F 56.279650 30.747982 21.383589
F 42.914450 23.273382 21.202789
F 42.965650 28.317082 0.494511
F 45.311750 34.604982 6.976109
F 56.294950 28.316982 0.352832
F 56.285650 20.510982 0.426386
F 49.452450 24.632982 0.559754
F 45.024750 34.877982 18.830489
F 45.133650 34.933782 21.506189
F 58.359250 34.705382 18.761489
F 62.857250 34.796182 14.141489
F 62.932650 34.717382 18.879489
F 58.420750 34.438882 11.623089
F 54.132150 34.700982 21.233189
F 44.938150 24.467682 25.106989
F 44.949450 32.328782 24.830689
F 45.169550 27.135882 28.677189
F 63.038350 24.320482 29.814989
F 45.105650 19.216782 28.577189
F 45.091650 26.958382 25.930689
F 54.034850 27.077382 43.434989
F 45.110650 19.263982 25.649089
F 53.990950 34.720982 33.216789
F 42.854350 28.140282 32.443089
F 47.248650 30.999782 25.940189
F 47.140850 22.925082 25.871889
F 51.735850 23.118382 43.291989
F 58.580850 32.049082 22.252989
F 47.244850 28.312082 24.969789
F 47.336550 20.453282 24.816689
F 47.430450 30.948282 28.683689
F 47.242650 22.915282 28.546889
F 49.507650 24.300082 25.152689
F 49.476150 32.252182 25.022589
F 49.622950 26.879182 28.750089
F 42.839850 28.246882 36.887789
F 49.714050 19.355582 28.523089
F 49.483050 27.050082 25.911089
F 42.849350 23.191382 40.409689
F 49.595450 19.304582 25.866989
F 58.596850 27.259382 43.196189
F 60.645950 31.057782 43.235789
F 63.043050 24.251782 39.746589
F 43.026750 28.322282 29.810389
F 51.766050 30.870582 25.985989
F 51.986050 23.281382 25.933989
F 42.728850 23.051382 33.083589
F 56.401450 23.131782 40.460289
F 43.060650 28.334082 24.990689
F 42.872350 22.883982 26.096489
F 58.300450 24.486382 22.313489
F 45.226350 34.648882 36.178689
F 51.702450 28.277482 25.185089
F 51.929350 20.547782 25.054889
F 51.850450 30.840582 28.595189
F 51.725450 23.161682 28.705889
F 45.027150 24.336882 32.212489
F 45.220050 32.184882 32.430689
F 45.081950 26.885882 35.959789
F 56.263750 23.281882 43.125689
F 44.880850 19.192082 35.777889
F 45.191050 26.909482 33.085789
F 42.912650 20.530782 39.588689
F 45.294350 19.407382 33.069989
F 45.132150 24.511982 29.632889
F 45.243050 32.151582 29.690289
F 47.494350 30.802082 33.202689
F 47.220650 23.204682 33.238289
F 47.422350 28.355182 29.482989
F 47.341150 20.489982 29.582889
F 47.333150 28.207382 32.292189
F 47.501150 20.517782 32.199789
F 47.637250 30.750482 35.929689
F 47.409450 23.150982 36.051789
F 49.387450 24.319182 32.250189
F 49.784850 32.196282 32.248789
F 49.632850 27.102282 35.899089
F 60.874150 20.457782 39.809289
F 49.529350 19.392082 35.906689
F 49.639250 26.902182 33.147189
F 61.005550 28.269082 39.662889
F 49.607250 19.275682 33.240689
F 49.333650 24.441682 29.561689
F 49.568850 32.073482 29.519389
F 51.902850 30.922982 33.216589
F 51.680950 23.256982 33.325189
F 51.876650 28.287682 29.549789
F 51.817850 20.602082 29.679589
F 51.870150 28.343182 32.254789
F 51.833150 20.667282 32.395789
F 51.969950 30.961582 35.903889
F 51.784850 23.288982 36.012189
F 45.085850 24.368482 39.648489
F 45.149850 32.266682 39.631489
F 63.046550 19.199982 36.033889
F 49.427750 24.548882 22.354889
F 45.128750 26.864482 43.369189
F 45.222650 26.879582 40.584289
F 60.852150 20.687982 36.970189
F 44.973750 19.288582 40.521389
F 45.145450 24.333782 37.010889
F 45.233950 31.906482 36.993989
F 47.320350 30.869782 40.497689
F 47.372350 23.071082 40.747889
F 47.379550 28.158482 36.891289
F 47.218450 20.481782 36.816889
F 47.444050 28.373682 39.639089
F 47.262350 20.504982 39.609989
F 62.889150 19.333582 28.659789
F 54.063250 19.403082 43.444489
F 49.565650 24.385182 39.758189
F 49.601050 32.117682 39.561789
F 58.556550 19.361182 43.225089
F 60.937250 28.334182 36.936389
F 42.925650 20.471682 32.135989
F 49.641450 26.983482 40.588989
F 60.771450 22.977982 40.763689
F 49.629750 19.348482 40.556089
F 49.581050 24.523582 37.072389
F 49.720550 32.221682 36.763489
F 51.860350 30.922882 40.451789
F 51.713650 23.007282 40.661989
F 51.924550 28.195982 37.091989
F 51.763450 20.721182 37.055589
F 51.889750 28.280882 39.810689
F 51.845850 20.490982 39.677689
F 42.920750 30.839382 36.113389
F 56.345050 30.908082 43.159789
F 47.320450 30.859382 43.208589
F 42.813050 20.459582 24.897089
F 56.224750 23.284582 26.168989
F 54.122750 32.188182 25.051489
F 56.315850 30.871282 40.313789
F 62.975550 32.097882 39.663989
F 54.090750 26.951082 28.785189
F 63.095050 19.206282 40.662689
F 54.119650 19.416482 28.710489
F 42.804550 23.237782 28.825089
F 62.950150 32.166782 22.187089
F 63.046750 27.055282 28.692289
F 54.126050 24.527982 24.957089
F 42.811550 23.146482 35.968589
F 54.134350 19.410382 26.008789
F 58.618050 24.301282 39.733389
F 63.093750 19.332482 43.311289
F 56.121750 20.922082 22.344189
F 45.176250 19.251182 43.350189
F 47.413450 23.122982 43.445289
F 63.244550 24.397582 37.187189
F 58.647450 32.014182 39.429989
F 56.442950 30.967582 25.926789
F 56.424650 23.082082 28.923389
F 43.003050 30.718182 40.390789
F 54.213950 32.172282 36.810089
F 56.288450 28.167282 25.061389
F 56.159850 20.684982 25.208289
F 56.325850 30.696382 28.688689
F 58.690550 24.475982 29.747289
F 58.378750 24.440682 25.036489
F 58.780250 32.189182 25.045189
F 58.668750 27.052082 28.667589
F 62.986250 27.126382 25.908089
F 58.534150 19.134582 28.523189
F 58.626750 27.016382 25.984689
F 56.512550 28.484882 37.002589
F 58.601550 19.573482 25.862089
F 42.832050 20.589282 36.794289
F 43.038850 28.015082 39.574489
F 60.802950 30.735582 26.020689
F 60.684150 23.390682 26.029089
F 62.989650 24.590782 25.025989
F 62.863650 27.049882 43.378989
F 60.694650 28.249582 25.002389
F 60.769150 20.871782 24.928289
F 60.768350 30.904282 28.720889
F 60.885450 23.078082 28.760889
F 54.006850 24.437882 32.584289
F 54.035950 32.209382 32.209489
F 45.156150 34.818482 40.703089
F 43.121050 30.797282 28.785889
F 54.246150 27.286182 36.144289
F 62.982950 32.172682 29.789389
F 54.048850 19.260882 36.155489
F 63.165250 32.260582 32.646789
F 62.908750 24.589382 22.377489
F 60.642550 23.182682 43.416189
F 54.155550 27.228082 33.387889
F 42.785950 20.587682 22.120689
F 54.121750 19.663882 33.414589
F 42.898550 30.852982 25.993989
F 58.748850 19.093782 40.605589
F 56.423950 28.259482 39.756189
F 54.051050 24.282582 29.751889
F 53.932550 32.301182 29.519889
F 62.898050 32.057382 24.954589
F 42.854250 28.386082 22.190689
F 56.278050 31.046982 33.067589
F 56.421550 23.293482 33.278389
F 56.311650 28.154682 29.617889
F 56.409650 20.570582 29.604189
F 56.518150 28.339082 32.458389
F 56.406550 20.720782 32.297489
F 56.306050 30.997682 35.773989
F 56.327950 23.305082 35.932989
F 58.772350 27.100682 33.482989
F 58.574650 32.232382 32.260189
F 58.594550 24.468282 36.899289
F 42.955050 20.550482 29.438089
F 58.741550 19.387182 35.888789
F 58.702950 27.049982 36.173189
F 62.956450 24.336682 32.627889
F 58.711450 19.523682 33.164489
F 58.682550 24.581382 32.463289
F 58.570850 32.123682 29.542289
F 60.839950 31.041882 33.348689
F 60.792450 23.138182 33.578289
F 61.016450 28.394582 29.640389
F 60.607150 20.526782 29.660889
F 60.923250 28.418482 32.349589
F 60.933650 20.702082 32.364489
F 60.931450 30.886382 36.042189
F 54.241050 32.161882 22.318689
F 54.094350 24.403682 39.699089
F 54.135650 32.132882 39.560689
F 56.386550 20.309282 39.625189
F 47.233850 20.514282 22.096689
F 58.668250 26.990182 40.406689
F 63.170650 19.291782 33.139889
F 54.003250 27.090682 25.959789
F 56.410650 20.584882 36.858089
F 49.602850 19.225182 43.281389
F 60.863150 30.835582 40.453889
F 54.149350 27.011882 40.680389
F 58.718850 32.129682 36.645289
F 54.042650 19.189482 40.518489
F 42.971450 30.837782 43.159389
F 61.005250 23.296782 36.229489
F 54.071150 24.639382 36.891989
F 63.067550 32.219282 36.936089
F 63.115150 26.979182 33.408289
F 60.920650 28.384082 22.337989
F 42.936550 30.847482 33.196389
F 63.040950 26.842482 40.623189
F 42.951750 23.075782 43.207089
F 53.839950 24.582582 22.207589
F 49.524550 26.986382 43.236189
F 63.224250 26.960082 36.125089
F 51.947250 30.966582 43.171389
F 62.881950 19.431482 25.887489
F 51.835350 20.664482 22.204489
F 45.127350 32.271982 22.106989
F 51.695750 28.503482 22.341489
F 45.116450 24.411782 22.392289
F 56.244550 28.201182 22.301589
F 45.104050 34.731682 33.362989
F 60.789850 20.738082 22.179689
F 49.436250 32.042882 22.391289
F 49.721150 34.704882 28.739589
F 45.196550 34.791982 28.731089
F 47.424050 28.533782 22.296989
F 49.677350 34.704082 33.222689
F 45.202750 34.756282 43.383689
F 49.631950 35.012582 43.395189
F 45.058050 34.860182 25.993689
F 63.124150 34.984282 36.129189
F 62.909550 34.767482 33.290789
F 49.640750 34.823282 36.079589
F 54.197550 34.903382 25.731289
F 49.488350 34.912782 25.936989
F 54.202750 34.918782 28.587089
F 54.073950 34.846482 35.973089
F 45.188850 47.687782 3.118079
F 62.871650 42.911982 4.203359
F 45.113650 49.977982 6.756599
F 47.457450 46.197782 6.758299
F 45.194350 50.237082 4.003389
F 45.400550 42.234082 4.031689
F 63.005850 42.389182 21.570689
F 42.868150 38.579582 4.206839
F 47.299650 36.298682 0.377890
F 49.654450 47.531782 3.172179
F 58.222750 42.323882 14.367889
F 60.849350 51.654182 7.959759
F 62.887950 39.863682 17.863589
F 42.905050 51.502282 10.374389
F 43.166250 51.568782 0.383388
F 45.343450 42.470182 11.455389
F 49.538150 50.262082 6.971769
F 62.778550 50.337682 14.253089
F 63.028950 50.117382 21.505189
F 47.245250 43.778782 3.097089
F 55.448850 43.808782 3.118019
F 58.361150 47.922582 3.369799
F 62.571750 42.867182 7.005949
F 42.926650 43.607882 3.159039
F 58.531950 42.483582 21.404089
F 60.421450 46.226182 14.307389
F 43.127250 43.515882 7.590469
F 60.888150 51.554182 3.131809
F 53.883050 40.044682 17.950289
F 47.206550 51.502082 7.540939
F 49.557850 50.318682 11.292589
F 60.626750 38.644482 21.613589
F 53.999350 42.503482 21.531789
F 43.140850 46.288482 4.067149
F 47.403350 38.698582 21.332789
F 62.897450 50.101182 11.456789
F 62.972250 47.840582 3.085529
F 45.431250 42.246282 6.640859
F 43.036850 43.663082 10.415289
F 49.663150 47.718782 14.983889
F 45.190650 50.260582 11.350389
F 47.401750 43.976982 15.029189
F 45.094650 47.579682 10.446389
F 51.738550 46.168482 6.845409
F 52.033850 46.340882 4.203809
F 49.662450 47.618182 7.680089
F 43.030750 35.669482 10.611089
F 56.484150 38.730082 21.437489
F 54.022150 50.011882 11.240989
F 60.649850 38.617982 14.327189
F 47.480050 46.525082 13.975289
F 56.331250 46.118182 6.748059
F 42.954750 35.929282 0.499311
F 56.156650 43.796482 17.976489
F 42.895150 43.862482 14.833689
F 45.463250 39.416082 3.098459
F 53.915750 50.606782 18.583689
F 58.132050 42.908082 4.039769
F 49.457150 47.627082 17.738889
F 62.639850 47.685082 10.558489
F 47.378750 51.561482 10.358789
F 46.777350 36.877982 3.122839
F 62.856250 42.292782 14.071689
F 49.684850 39.838182 -0.072923
F 51.706950 51.886182 17.741289
F 42.911650 51.556682 17.858989
F 45.292350 47.497682 7.705249
F 62.959250 42.383482 18.891289
F 56.394050 46.490682 21.302789
F 62.761350 42.666382 11.410989
F 62.797450 40.371782 3.261419
F 42.948450 51.477782 3.117589
F 45.180350 47.624882 17.442389
F 45.131050 40.088882 17.763789
F 51.300350 46.088082 11.639389
F 58.627450 50.329682 18.482089
F 45.231250 50.290782 18.446289
F 45.017150 42.636382 18.497789
F 45.256350 50.399482 13.968989
F 45.099050 42.607482 14.213889
F 44.896450 50.260482 21.210689
F 47.236250 46.376282 18.563289
F 45.286750 39.879782 7.974659
F 42.998150 46.624282 21.297689
F 45.214850 47.819082 14.780789
F 49.712350 50.286882 14.108689
F 51.727450 38.653782 18.551889
F 58.464950 39.753982 15.366289
F 56.316450 51.540982 17.618389
F 42.958950 35.631782 15.155389
F 49.452850 47.688182 10.333789
F 51.857950 51.676282 10.433489
F 42.785150 36.006282 17.937189
F 62.873050 47.824882 0.455563
F 43.024350 38.650482 21.574589
F 47.417350 43.797782 17.609089
F 49.778750 47.604282 0.522628
F 52.742550 43.768682 3.199479
F 53.916850 50.500482 21.405089
F 49.915550 43.703582 11.464689
F 47.587350 51.735582 17.555689
F 43.028250 46.092882 6.857679
F 60.878450 46.375682 21.440489
F 47.416450 46.498382 11.267189
F 42.839450 38.651582 18.749889
F 55.897050 36.583882 3.104469
F 51.822850 38.476382 21.322589
F 55.569750 39.265082 2.956989
F 58.523450 50.566282 4.194759
F 56.201150 51.737682 0.463387
F 60.716050 46.564382 6.833669
F 45.136350 40.016782 14.994989
F 43.048550 35.702082 7.868729
F 47.419150 43.823682 10.521089
F 58.600850 50.222282 21.222089
F 49.713150 42.565582 21.547389
F 60.677450 38.505282 18.757589
F 43.064950 51.581282 7.619719
F 58.346950 47.744682 7.774119
F 42.681650 43.837182 17.590489
F 45.217450 42.671382 21.324589
F 56.127450 46.418382 4.049809
F 49.736450 40.224982 17.881789
F 62.736450 40.065582 10.461789
F 54.049550 47.740482 14.974389
F 62.867450 39.856282 15.186589
F 60.409050 36.452882 3.037219
F 51.999050 35.789482 0.650624
F 51.850950 46.349682 14.241789
F 63.032550 50.339682 4.180789
F 43.159450 38.500682 6.889959
F 54.057450 50.381182 4.289839
F 60.531750 36.144782 10.602189
F 51.806950 51.741482 15.135389
F 43.142650 38.405282 14.210089
F 49.607550 42.946182 14.061889
F 42.855750 46.164982 11.302589
F 60.392550 38.977082 3.906009
F 51.754650 46.403082 18.720189
F 62.824550 40.322482 7.716489
F 62.903450 50.352082 6.866699
F 58.396050 50.417082 14.166489
F 56.390750 46.502682 14.353489
F 60.606250 43.991282 3.312769
F 60.763250 38.673482 11.642089
F 54.113050 39.889082 0.419634
F 47.408450 51.562082 0.246129
F 56.051750 46.270282 11.564489
F 45.158150 39.913282 10.639989
F 60.596250 35.894282 17.718489
F 58.598150 47.632082 18.055989
F 60.835650 51.538282 17.660989
F 55.924550 35.898282 18.063289
F 42.732950 43.777782 0.430030
F 47.545050 43.657682 7.830079
F 47.476850 51.680982 14.906389
F 60.446050 43.604082 15.214789
F 47.450650 46.302982 4.182909
F 42.981250 46.494082 14.005089
F 58.563150 42.533982 18.739789
F 51.795950 43.869282 17.895189
F 51.827450 51.511282 3.120569
F 51.707250 36.051382 17.746989
F 63.059250 47.731882 17.702389
F 53.964650 49.928182 7.043429
F 42.988150 46.357282 18.370689
F 60.737750 38.941782 6.797579
F 49.473850 50.239982 18.720689
F 54.069350 47.290082 7.808939
F 47.454050 38.953982 18.584389
F 56.241450 36.182782 0.394144
F 49.538650 42.624582 18.787589
F 56.248650 51.580282 14.941989
F 58.341850 39.830382 17.971589
F 49.565050 50.118582 4.077469
F 54.087450 47.861082 3.223569
F 60.825250 43.647382 17.861789
F 42.864750 51.488982 15.187889
F 60.765850 51.629982 10.667189
F 51.768750 46.331382 21.435989
F 60.637650 43.929582 10.540489
F 60.216650 43.986982 7.834329
F 53.968950 50.161582 13.948289
F 56.311850 51.529582 10.546989
F 47.390350 36.169082 18.272589
F 43.020150 38.310482 11.432589
F 62.825150 47.777582 7.800649
F 60.462450 46.412482 11.604589
F 58.191050 47.508582 10.753989
F 43.138250 36.010682 3.253479
F 60.707850 46.609482 4.147959
F 60.508250 35.990882 14.998389
F 53.713250 47.861482 0.514647
F 58.522250 50.403082 7.041219
F 57.777350 43.914482 6.571499
F 60.467550 36.327282 7.955379
F 51.864250 51.362682 7.772939
F 60.802250 51.715782 0.406490
F 58.394550 47.971482 15.343789
F 56.169050 46.490282 18.515489
F 49.413250 50.256082 21.409689
F 47.324850 46.354882 21.139289
F 61.046850 46.296282 18.661489
F 58.276050 40.353682 3.041979
F 60.624850 51.774382 14.960989
F 53.565750 47.293982 10.521989
F 56.322950 43.933782 15.364589
F 54.061550 42.563082 18.811689
F 53.838850 47.829882 17.863889
F 56.102050 38.622082 18.718489
F 56.157850 51.487282 7.830949
F 56.190050 51.737482 3.269849
F 63.103950 50.303382 18.769189
F 58.503750 50.188482 11.533289
F 51.777750 43.752182 15.265689
F 47.470650 51.400482 2.925719
F 62.650850 47.704582 14.983689
F 51.987050 43.782082 0.594539
F 45.228450 47.496782 0.450683
F 51.902750 51.664082 0.401984
F 58.362150 47.926982 0.586145
F 44.900750 40.039182 0.511224
F 60.750250 36.038582 0.324715
F 47.395150 43.609182 0.290773
F 60.475150 43.924282 0.462276
F 58.498050 40.211982 0.412504
F 53.370750 35.479782 3.346079
F 62.926650 40.172082 0.237670
F 56.119650 44.148582 0.529377
F 58.115450 35.161882 3.971019
F 62.469350 35.093882 4.247959
F 49.521350 34.752382 18.692589
F 58.508750 34.722582 6.679089
F 49.595650 34.479682 21.339189
F 45.294750 34.697282 4.238279
F 58.570550 34.752282 21.418489
F 62.892350 35.029082 11.305289
F 62.715950 35.125882 6.998249
F 45.099650 47.658782 24.881589
F 45.052450 40.047082 24.998389
F 45.330150 50.293382 28.629789
F 45.264050 42.517182 28.786089
F 45.121950 50.275282 25.888689
F 45.095550 42.521982 26.056989
F 49.862050 39.870282 22.485089
F 62.752950 42.708582 36.223289
F 47.388550 38.784682 26.068789
F 47.332650 46.268482 25.846189
F 42.813250 46.440982 33.296689
F 42.977650 44.048082 22.208889
F 42.807950 46.330082 25.849789
F 60.804350 51.604182 25.108789
F 47.214950 36.194782 25.177089
F 47.318950 43.813182 24.979389
F 47.373950 38.610382 28.840789
F 47.419450 46.345082 28.659489
F 49.601550 47.746582 24.972389
F 49.704150 39.930482 25.198789
F 49.789950 50.135082 28.638089
F 49.679550 42.306482 28.714989
F 49.637550 50.334182 25.925489
F 49.588250 42.485482 25.976189
F 63.075150 50.223082 26.184589
F 54.048850 50.310982 43.218489
F 51.887250 51.456782 36.797389
F 42.804750 38.794582 26.118889
F 51.881250 38.559382 25.992989
F 52.013150 46.509082 25.919489
F 51.909050 43.893382 22.558489
F 45.106850 42.449282 43.165389
F 56.361450 43.821482 22.157489
F 62.809150 42.865682 43.208489
F 42.772550 38.496482 35.933689
F 63.105650 50.245882 28.846189
F 60.932850 51.607282 36.961989
F 42.921550 43.785882 24.995289
F 63.118350 50.516082 43.202389
F 42.819650 43.885582 32.372889
F 47.459650 51.440582 24.782689
F 51.951550 43.800382 25.342089
F 51.839950 38.615682 28.784989
F 51.683250 46.346282 28.658189
F 45.003950 47.690882 32.353389
F 45.195450 39.806182 32.325089
F 45.090650 50.267882 35.838289
F 45.191350 42.518382 35.995289
F 45.202250 50.489482 33.058789
F 45.288250 42.437282 33.274589
F 45.155150 47.672082 29.663289
F 45.192650 39.858082 29.688589
F 47.457150 38.744682 33.372289
F 47.350950 46.537382 33.208789
F 51.776950 35.776382 22.113689
F 47.406650 36.010982 29.651789
F 47.439250 43.723482 29.728389
F 63.026850 42.772082 33.577189
F 47.452050 35.976182 32.319889
F 47.330150 44.026782 32.315989
F 47.320750 38.497282 36.012289
F 47.052850 46.228682 35.989989
F 49.715650 47.569782 32.473589
F 49.677450 40.092682 32.373489
F 49.524150 50.386782 35.991089
F 49.524850 42.562482 35.887689
F 49.737950 50.258882 33.232989
F 49.579750 42.681582 33.199189
F 49.590350 47.696282 29.698689
F 49.506150 39.852482 29.729889
F 51.969650 38.760782 33.449489
F 52.083650 46.515482 33.211289
F 42.840350 35.883582 36.909289
F 51.962450 36.028982 29.712389
F 51.688750 43.689882 29.670189
F 42.962750 46.395882 28.680289
F 51.821250 36.270582 32.515189
F 51.848750 43.914182 32.376589
F 51.888150 38.656882 36.168189
F 51.736750 46.520182 35.982089
F 45.169050 47.486982 39.595389
F 45.243050 40.002082 39.536589
F 56.152350 46.741482 43.330989
F 60.695750 43.732782 22.279589
F 45.230750 50.045982 40.356289
F 45.214450 42.554782 40.521689
F 45.091150 47.728582 36.943289
F 45.091350 39.822982 36.927689
F 47.163750 38.710282 40.697089
F 47.359950 46.341982 40.571389
F 42.794950 51.562382 22.122089
F 47.364250 36.045482 37.028589
F 47.381150 43.616282 37.027489
F 45.111150 40.130982 22.219589
F 47.356650 36.123282 39.881489
F 47.545350 43.756282 39.738289
F 42.975550 46.185282 35.865789
F 42.903650 35.864082 39.564389
F 49.545950 47.769882 39.627989
F 49.371250 39.926882 39.505689
F 62.948450 39.963282 36.922389
F 63.078050 42.440582 40.564689
F 49.580050 50.282482 40.435289
F 49.822350 42.596482 40.572189
F 49.373850 47.659682 36.748389
F 49.675450 39.963982 36.734189
F 51.618750 38.461382 40.405589
F 51.995850 46.298782 40.672489
F 43.056550 38.468982 40.474689
F 51.894750 36.037982 36.758889
F 51.725650 43.869782 36.644589
F 51.952350 38.445782 43.227089
F 51.698350 35.972782 39.484489
F 51.895850 44.019682 39.363489
F 63.014050 47.658482 29.912389
F 60.662550 38.760682 43.285789
F 56.403850 51.684682 22.038289
F 63.039450 39.776082 39.615989
F 42.783050 51.520582 24.877289
F 53.997050 39.932382 24.949989
F 42.936950 51.565482 36.831389
F 42.869350 36.171882 25.155689
F 54.327850 50.394482 28.629389
F 54.240750 42.537882 28.863189
F 62.873950 39.943982 22.667189
F 63.089650 47.565182 22.671589
F 54.378350 50.271082 25.965189
F 54.067650 42.313082 26.039989
F 54.191550 47.701482 24.967089
F 58.535050 50.443382 43.339289
F 62.974350 40.037582 32.665489
F 42.912750 38.756982 28.868489
F 54.129250 39.856282 22.241389
F 60.754950 36.069182 36.880089
F 56.357650 38.701382 26.032489
F 56.281450 46.212382 25.555789
F 49.806250 42.523582 43.352489
F 51.804350 46.193082 43.317289
F 49.692750 50.159482 43.241189
F 42.951350 43.732782 36.949989
F 56.372550 36.142982 24.831089
F 56.213750 43.476182 24.889489
F 56.304350 38.522282 28.727489
F 56.316950 46.446582 28.284789
F 58.586250 47.851282 24.998389
F 58.541050 40.041282 25.206989
F 58.624450 50.346982 28.705789
F 58.606950 42.575082 28.643189
F 58.634250 50.354982 26.076189
F 58.497850 42.636882 25.955389
F 52.039550 51.633882 25.074089
F 53.945950 47.880082 22.256489
F 60.526150 38.506082 26.061489
F 60.613250 46.438282 26.086689
F 47.165350 51.505182 22.141989
F 42.753550 36.052282 22.217589
F 45.214950 47.776682 22.166789
F 56.377750 38.772982 43.118189
F 60.623150 36.048182 25.113589
F 60.739150 43.852382 25.066289
F 60.746650 38.734782 28.795189
F 60.846550 46.325282 28.768289
F 54.352150 47.952882 32.265889
F 54.073750 40.120882 32.318689
F 42.860350 46.337682 43.255389
F 63.166650 42.383582 28.844689
F 54.332950 50.186182 35.940589
F 53.972450 42.640282 36.116389
F 43.011050 51.431282 39.592189
F 62.943550 47.590382 25.386289
F 54.390950 50.412682 33.213189
F 54.108750 42.637682 33.337289
F 56.509550 51.612982 24.820789
F 42.755750 35.945482 32.434289
F 54.147250 47.689982 29.344589
F 54.081950 39.896582 29.659489
F 62.901950 47.790282 37.041289
F 47.311950 51.572882 36.743589
F 56.202350 38.672482 33.306889
F 56.551450 46.592782 33.172889
F 51.801950 36.085882 24.822989
F 56.599350 35.783482 29.611489
F 56.404350 43.844182 29.501989
F 63.007650 47.900582 32.610389
F 56.054250 36.090082 32.439289
F 56.362650 44.079482 32.283089
F 56.095850 38.646082 36.070189
F 56.304950 46.448082 36.033589
F 58.884950 47.788382 32.203589
F 58.534350 39.732482 32.296289
F 58.784850 50.328682 36.174689
F 58.356550 42.568082 35.879389
F 58.559350 50.286982 33.300189
F 58.496850 42.331682 33.163689
F 58.746650 47.726782 29.520189
F 58.429550 39.941182 29.555089
F 60.820450 38.433782 33.095189
F 60.859650 46.398582 33.338189
F 62.917450 42.474482 26.115689
F 60.889750 36.112682 29.397989
F 60.834650 43.784382 29.705989
F 51.815550 51.591882 39.627589
F 60.728750 35.897982 32.281289
F 60.611750 43.766882 32.511689
F 60.683350 38.721982 35.881189
F 60.816450 46.315682 36.026989
F 54.136550 47.902482 39.713989
F 53.923350 40.055982 39.838589
F 45.255850 50.041782 43.077089
F 60.786150 51.535582 32.679989
F 60.792450 51.582482 29.829189
F 56.169750 51.597382 39.688489
F 42.901150 46.254182 40.549089
F 56.509450 51.759882 32.406189
F 54.090650 50.428282 40.681389
F 53.998850 42.609282 40.606189
F 42.740750 43.726282 39.719689
F 60.718350 51.569482 39.769189
F 54.030350 47.619382 36.862089
F 54.010750 40.093182 37.129289
F 56.458450 51.747182 29.576189
F 47.478850 51.604782 32.269989
F 56.294050 38.791182 40.563289
F 56.281650 46.562782 40.473189
F 60.765850 51.469782 22.391889
F 56.284250 35.989582 36.837389
F 56.160050 43.867482 36.909289
F 52.065250 51.598782 29.735289
F 56.101350 36.168582 39.460989
F 56.191150 43.878882 39.626589
F 63.034650 47.657082 39.668689
F 42.878950 51.574282 32.102289
F 58.544850 47.804482 39.564889
F 58.545050 39.982882 39.598289
F 42.792150 36.169982 29.599989
F 63.136750 50.579682 33.526589
F 58.474350 50.342882 40.558489
F 58.412050 42.607382 40.500889
F 58.568250 47.777282 36.858189
F 58.384850 39.970182 36.781089
F 60.681950 38.552182 40.539189
F 60.577150 46.456482 40.655989
F 58.636050 40.027682 22.567789
F 43.144450 51.689982 29.445489
F 60.479550 43.901882 37.140289
F 47.559050 51.472282 29.473589
F 60.736750 35.987282 39.702789
F 60.733250 43.884482 39.902289
F 42.884150 38.540782 33.192789
F 47.348150 51.595682 39.459089
F 63.176050 50.442682 40.441189
F 47.437050 43.856182 22.259589
F 58.287350 42.724982 43.076089
F 42.903950 43.779182 29.621589
F 54.015650 42.497882 43.258189
F 47.259250 38.757582 43.352789
F 56.446450 51.573782 37.049889
F 56.356250 36.064982 22.203989
F 42.879750 38.571382 43.248189
F 52.014650 51.487482 32.458589
F 63.073550 39.770882 29.886189
F 60.649750 46.579582 43.327189
F 47.526450 46.276782 43.336089
F 62.862250 39.941382 25.356589
F 63.173650 50.248882 36.299489
F 51.602450 51.457782 22.307589
F 60.748650 36.102182 22.420989
F 47.552750 36.131382 22.204189
F 49.573350 47.659382 22.296389
F 58.655850 47.666482 22.251889
F 62.959250 34.565482 40.572289
F 58.405750 34.754582 26.079689
F 62.980950 34.808382 43.270289
F 58.770550 34.597282 28.624889
F 58.321950 34.875582 43.052189
F 58.265850 34.711982 40.402689
F 54.026150 34.666482 43.060489
F 58.533850 34.794182 35.950189
F 63.011750 34.696482 25.802089
F 49.584550 34.817482 40.699289
F 58.381550 34.786082 33.153289
F 63.071050 34.673182 28.513389
F 53.921250 34.740682 40.465089
F 45.205050 55.260782 3.094279
F 44.906050 63.144882 3.145279
F 45.049550 57.964182 6.802629
F 45.105950 65.923182 6.843619
F 44.958250 57.974582 3.993179
F 47.334750 67.113982 3.221549
F 49.545150 58.015082 14.128389
F 52.073550 53.988582 6.886709
F 47.581850 54.015282 4.041769
F 47.256950 62.031582 3.959459
F 51.642050 59.435182 17.913289
F 60.804150 53.892982 21.366789
F 47.426250 59.353082 3.298849
F 62.989250 58.024582 14.096489
F 47.506150 54.091982 6.790339
F 47.395350 62.084282 6.749609
F 49.658650 55.448082 3.066319
F 49.543050 63.195582 3.124589
F 51.753650 59.342882 3.206139
F 62.962950 65.827682 14.202289
F 60.738450 59.304682 0.614620
F 43.024650 59.439582 10.464189
F 49.855650 55.345382 7.585379
F 63.049050 65.665082 6.761469
F 60.611150 67.062482 0.654097
F 54.106950 55.377882 10.558889
F 51.695150 59.319582 0.470961
F 43.015350 59.516982 7.797509
F 62.938150 55.398182 7.693129
F 62.844450 65.788082 21.514189
F 63.022450 65.946382 18.893289
F 51.633050 67.387882 7.736489
F 45.138350 55.548182 10.457089
F 45.173350 63.053082 10.586889
F 45.117550 58.154582 14.134089
F 45.056850 65.572782 14.100489
F 45.150550 58.155282 11.439989
F 45.156850 65.670082 11.349789
F 45.126050 55.477882 7.631139
F 45.093850 63.305782 7.861149
F 53.792150 55.387682 3.061429
F 47.437550 61.951682 11.391989
F 47.224950 59.469782 7.667349
F 62.985150 58.080182 6.700489
F 47.485150 59.421582 10.507589
F 51.824750 54.176882 21.549889
F 43.048950 54.056582 14.128589
F 47.507150 61.959982 14.147689
F 49.472450 57.964482 6.806349
F 49.781350 55.581882 0.389960
F 51.823650 59.157782 7.813559
F 42.781550 67.041982 10.585089
F 51.809050 59.342282 10.447689
F 47.273950 69.821382 18.868089
F 56.176950 59.493582 15.125689
F 49.625550 63.337982 10.417889
F 62.931450 63.426182 17.858789
F 60.575550 61.944982 21.476589
F 47.395150 54.236482 13.999689
F 42.741650 54.201882 21.357589
F 58.418650 65.944982 21.538089
F 62.946050 63.169082 7.614209
F 58.483050 55.510982 10.328889
F 62.735750 63.151682 3.186469
F 45.118150 55.503582 17.576989
F 45.149750 63.397582 17.644289
F 42.951250 67.071682 7.826859
F 49.542250 65.716782 3.980879
F 45.099450 58.017082 18.522789
F 45.133550 65.922582 18.573289
F 45.164950 55.439182 14.886089
F 45.141650 63.058782 14.853489
F 42.888750 62.094982 18.729289
F 47.219150 62.002282 18.637789
F 47.406150 59.410882 15.067989
F 47.307850 67.237282 7.473609
F 47.225750 59.417782 17.703589
F 49.482550 65.894082 18.694489
F 49.641150 55.498682 17.836289
F 54.104850 65.717882 21.303289
F 47.421850 54.396182 18.605589
F 51.741850 62.092382 18.768189
F 42.837650 67.141582 17.811189
F 54.010350 65.616182 4.062069
F 49.505650 63.411282 17.727689
F 47.250350 61.863482 21.495889
F 56.174550 59.221682 0.505911
F 56.126750 62.099082 14.290089
F 45.071250 58.085682 21.313389
F 45.159950 65.699182 4.073109
F 63.118850 58.067082 18.590689
F 53.965350 65.627582 11.369289
F 56.377050 54.242082 18.522889
F 42.890350 53.996182 4.034109
F 53.968550 57.959882 4.138459
F 42.882150 59.489782 17.815489
F 56.408450 54.139682 11.464089
F 51.877850 54.165782 11.474889
F 60.774250 54.386382 14.091089
F 58.390250 55.462182 7.553269
F 49.565950 57.945282 4.067219
F 42.999850 54.095382 11.347189
F 62.871050 65.722882 4.089669
F 44.981350 63.044382 0.461485
F 56.147250 61.716382 4.064709
F 62.849750 58.059482 3.978239
F 54.091850 55.504882 17.697189
F 58.437950 63.333382 0.548039
F 63.053150 55.427682 14.906989
F 42.994350 61.935882 6.884469
F 58.584450 65.800982 11.460389
F 53.875350 63.145382 0.350811
F 56.141850 59.175582 3.186069
F 54.009950 63.124182 2.997809
F 51.820350 67.042382 3.182469
F 54.200750 55.429182 7.885929
F 51.745750 61.895282 6.903939
F 49.492250 66.096282 14.099489
F 56.217150 54.196082 6.631239
F 62.858450 63.267882 0.474613
F 58.696750 55.355782 2.951269
F 58.337650 63.032882 3.170089
F 54.204950 58.099382 11.211389
F 58.524150 65.819282 6.768589
F 58.373550 58.060082 4.062639
F 58.416550 65.534682 4.028959
F 42.980450 54.270082 18.600889
F 51.938750 54.265982 18.802689
F 60.795850 54.105382 3.901809
F 60.612550 61.830782 4.276459
F 45.182850 65.920382 21.269089
F 56.290550 62.054282 21.699789
F 60.488750 59.406982 3.229399
F 60.714950 66.952282 3.452999
F 60.675150 54.198382 6.884779
F 60.574950 59.213182 7.708989
F 51.716750 62.070882 14.256089
F 63.005050 55.574082 0.332457
F 51.871250 67.063882 10.432289
F 53.883050 65.881582 14.089889
F 58.499350 55.683882 15.076789
F 54.096350 63.163182 17.988489
F 56.225450 66.953182 3.234029
F 62.972250 63.279582 10.443689
F 51.809550 67.198382 17.942989
F 42.915250 62.020382 21.539989
F 58.689550 55.562682 17.672389
F 49.704750 55.513682 10.384689
F 47.132050 59.208282 0.479950
F 51.782350 61.915282 4.132509
F 53.935750 58.073682 18.711589
F 58.396350 55.450482 0.288625
F 42.754850 59.207882 3.132139
F 60.609650 61.930682 6.981079
F 60.778150 59.341982 10.496789
F 42.834150 67.028382 14.961789
F 49.729350 63.311082 7.700049
F 42.830450 59.335782 15.074989
F 51.846650 61.877482 11.537889
F 54.025450 65.767582 18.543189
F 58.403150 58.134982 6.777769
F 63.036750 58.125382 11.319689
F 51.660950 59.371082 15.142389
F 58.277850 63.231882 7.693379
F 49.451950 58.134482 18.767489
F 60.647550 67.179482 10.616689
F 56.432750 59.261982 10.409689
F 56.305650 59.401782 7.801089
F 49.513750 65.899582 6.794069
F 58.345050 63.240882 10.358289
F 60.558750 62.027582 14.021389
F 60.804050 67.049482 7.815769
F 56.155950 61.816182 6.778509
F 49.283750 63.117482 0.335079
F 58.494350 58.209982 14.099789
F 60.666750 62.037782 11.162389
F 56.350650 54.415582 3.945719
F 49.489550 63.457582 14.879689
F 63.024850 55.485382 17.589489
F 53.894050 63.400682 15.159289
F 51.750250 54.332982 14.187389
F 62.766050 63.397882 15.147989
F 56.257950 54.163782 14.222289
F 47.213550 67.244082 17.642489
F 58.529850 58.129182 21.447189
F 54.135550 63.096282 10.568289
F 51.740650 67.222982 15.267289
F 53.988750 65.892282 6.959479
F 53.819350 63.289582 7.812949
F 42.874850 61.789282 14.107789
F 42.910650 54.058382 6.692409
F 49.649850 58.021282 11.455589
F 60.611150 54.215382 11.250289
F 56.184650 59.524382 17.984289
F 56.293750 62.019982 19.039989
F 42.909750 61.671782 4.223909
F 56.370550 61.843482 11.580289
F 42.874250 66.938782 3.298069
F 51.749150 54.031782 4.133249
F 49.524850 55.454382 15.126889
F 58.333850 63.361982 15.254889
F 58.555650 63.328882 17.986989
F 47.281650 66.920782 10.315889
F 56.301650 67.241282 7.495929
F 58.580550 58.069382 18.811589
F 58.491650 65.928082 18.749989
F 58.732950 58.035782 11.335589
F 58.528050 65.877582 14.192989
F 60.845050 54.168182 18.531489
F 60.696950 61.856582 18.798689
F 60.672250 59.481982 14.770689
F 60.628450 67.126682 15.283789
F 60.716550 59.352582 17.530089
F 60.753350 67.167282 17.932589
F 51.867650 62.053082 21.477189
F 54.012950 55.556482 15.028489
F 63.123350 55.374982 3.281689
F 49.659850 58.006982 21.431389
F 47.495550 54.197182 11.127789
F 54.161350 57.961882 6.953229
F 47.190650 67.129482 15.012689
F 54.067050 58.126182 14.071989
F 42.950750 61.918482 11.344089
F 56.429950 54.346382 21.335489
F 56.388250 67.152782 17.838389
F 51.667850 67.102682 0.476900
F 47.256450 54.154882 21.431689
F 49.584050 66.027982 11.404489
F 56.126250 67.131282 15.054389
F 62.927850 55.563582 10.378589
F 54.188750 58.033482 21.436089
F 49.544750 65.716982 21.477889
F 63.121950 57.951682 21.437689
F 54.032350 55.528982 0.382748
F 42.877550 66.773782 0.444704
F 62.773550 65.785082 11.448189
F 42.686150 59.320882 0.477438
F 47.197250 66.911382 0.578738
F 45.203650 55.438382 0.313755
F 55.906950 67.070982 0.520451
F 42.785850 69.639082 14.177889
F 56.087850 69.641282 18.993389
F 42.817150 69.670182 21.390389
F 60.688250 69.730782 11.463989
F 50.608050 69.832082 6.777799
F 47.714050 69.697682 6.762129
F 43.106850 69.708982 18.560389
F 51.739150 69.585982 4.264519
F 42.908750 69.574782 11.446689
F 45.186550 55.367882 25.055289
F 45.230050 63.444082 25.100289
F 45.094150 58.175282 28.850689
F 45.227850 65.768982 28.682489
F 45.125150 57.879282 26.066789
F 44.976250 66.004282 25.922289
F 56.233950 54.219682 43.174289
F 63.031650 55.418782 32.472189
F 47.417650 54.064582 25.764289
F 47.213550 61.774782 25.928489
F 43.083050 59.177282 36.861989
F 63.066050 65.921682 36.125489
F 47.226350 59.214182 25.077589
F 47.517850 67.246282 25.153789
F 47.411950 54.029982 28.473389
F 47.328450 61.877282 28.640389
F 49.760450 55.424382 25.015089
F 49.665250 63.043882 25.214789
F 49.561350 57.879782 28.619289
F 49.527550 65.695582 28.790789
F 49.659150 58.087282 25.919789
F 49.735650 65.739382 26.065489
F 54.096150 63.391682 22.456489
F 42.608350 59.207882 39.512289
F 42.918850 54.090782 35.790789
F 47.297250 59.309582 22.323989
F 51.954950 54.268182 25.880489
F 51.993350 61.967182 25.959089
F 42.762450 66.969082 24.770189
F 63.267350 58.087182 33.057089
F 53.848150 65.752482 43.271289
F 47.590750 54.149582 43.342589
F 51.839550 54.066382 43.141489
F 49.437150 58.229382 43.398689
F 51.917450 59.369082 25.117689
F 52.005150 67.065082 25.177389
F 51.933150 54.172782 28.787989
F 51.897150 61.957982 28.695089
F 45.185350 55.233982 32.310289
F 45.197550 63.092782 32.464189
F 45.212850 57.876482 35.782989
F 45.061750 65.789282 36.073989
F 45.063750 57.975482 33.172989
F 45.138650 65.850682 33.275089
F 45.117050 55.542582 29.560089
F 45.228750 63.154982 29.711989
F 47.435450 54.201182 33.292889
F 47.489950 61.749882 33.337589
F 47.511150 59.307782 29.507889
F 47.408650 67.163582 29.648789
F 47.264950 59.217282 32.211689
F 47.426750 67.048382 32.543689
F 47.520750 54.238382 35.908089
F 47.355350 61.846382 36.107189
F 49.778450 55.278182 32.194789
F 49.776150 63.137782 32.273189
F 49.655950 58.023582 35.855089
F 49.817450 65.552682 36.216289
F 49.598450 57.738882 33.078689
F 49.764850 65.689882 33.426189
F 49.527950 55.242982 29.516689
F 49.643650 63.218682 29.597389
F 52.135650 54.088782 33.299089
F 52.072950 61.989282 33.208389
F 51.652450 59.353582 29.787589
F 51.785650 67.183282 29.679889
F 51.787650 59.246782 32.586589
F 51.843650 67.003982 32.381089
F 51.835950 54.015382 35.951989
F 51.903850 61.858382 35.880489
F 45.118050 55.476282 39.776289
F 45.023450 63.061282 39.704889
F 42.937950 67.090082 22.076389
F 42.998450 66.971782 32.329389
F 44.876250 58.057582 40.435189
F 45.169150 65.709982 40.633989
F 45.106850 55.447582 36.918889
F 45.097750 63.189482 36.962289
F 47.541350 54.034082 40.646089
F 47.264450 61.647882 40.477389
F 47.337350 59.060882 36.896189
F 47.503450 66.793482 36.847889
F 47.204550 59.080282 39.521789
F 47.264550 67.112182 39.517189
F 62.828150 55.286782 22.405289
F 62.990750 58.114482 35.946389
F 49.592450 55.469882 39.512389
F 49.400750 63.011082 39.540189
F 51.817150 66.815582 22.365689
F 42.817250 66.983082 37.220189
F 49.283450 57.959782 40.649889
F 49.306150 65.624482 40.456389
F 49.672550 55.523282 36.811489
F 49.580750 63.000682 36.919089
F 52.009850 54.232682 40.511689
F 51.625750 61.820782 40.599289
F 51.736650 59.233882 37.004089
F 51.923150 67.029482 36.967389
F 51.530550 59.143082 39.663489
F 51.625050 66.823182 39.650289
F 44.994450 65.471682 43.458389
F 63.096250 63.308082 37.053089
F 62.755250 65.749782 43.236389
F 42.872350 54.307382 28.551189
F 54.176850 55.547382 25.158789
F 54.098350 63.326182 25.127189
F 42.949950 54.002782 40.582489
F 56.308250 59.393382 22.284289
F 54.040850 58.361182 28.878289
F 53.993650 65.741082 28.889889
F 62.969350 58.205782 28.695789
F 60.752050 54.355082 43.225089
F 54.203350 58.076082 26.150189
F 54.160750 65.813582 26.094089
F 49.412950 65.829182 43.270589
F 45.052650 63.245682 22.313589
F 44.855950 55.540382 22.343189
F 62.933550 63.151982 39.715789
F 56.167150 67.089982 22.466189
F 62.818450 55.646682 29.731089
F 56.499550 54.303482 25.907689
F 56.371350 62.049582 26.209989
F 62.971350 58.214082 40.631389
F 62.980050 65.659382 40.524489
F 56.326450 59.423982 25.096589
F 56.305750 67.201782 25.187789
F 56.267150 54.335582 28.623089
F 56.517650 62.069082 28.894489
F 58.659750 55.664682 25.012489
F 58.584450 63.302982 25.137589
F 58.576550 58.096582 28.798689
F 58.598450 65.973082 28.777789
F 58.652950 58.177682 26.021989
F 58.569850 65.880382 26.105989
F 58.440950 63.306982 22.375789
F 54.059550 55.272582 22.475089
F 60.671550 54.140182 25.988289
F 60.733350 62.080382 26.088689
F 63.076750 65.825382 25.913689
F 42.891950 61.967982 33.335989
F 60.805550 59.546482 25.060989
F 60.899150 67.207682 25.049989
F 60.804250 54.035282 28.707189
F 60.833750 62.036582 28.795389
F 54.147450 55.518582 32.242789
F 54.394950 63.140082 32.390489
F 62.842150 63.222082 22.378289
F 63.076950 63.282582 29.630189
F 54.112650 58.072182 36.053689
F 54.131050 65.680982 36.313089
F 60.906150 59.322582 22.339189
F 44.834650 57.951282 43.295289
F 54.108350 58.034982 33.272189
F 54.158650 65.576482 33.481389
F 42.872250 59.305582 25.268389
F 42.717150 59.495882 32.411689
F 54.026350 55.651582 29.479989
F 54.140350 63.119782 29.580489
F 42.886250 54.094882 32.985389
F 63.020750 63.229982 32.449589
F 56.420750 54.232782 33.339189
F 56.455550 61.902982 33.552789
F 56.340650 59.456282 29.672089
F 56.341350 67.007082 29.947889
F 56.351850 59.338582 32.470589
F 56.322650 66.939882 32.652089
F 56.261750 54.226782 36.004989
F 56.317150 61.808782 36.269289
F 58.493050 55.517682 32.361089
F 58.657250 63.352982 32.607989
F 58.630050 58.184282 36.204989
F 58.593450 65.931082 35.924689
F 58.667950 58.273582 33.478589
F 58.725850 65.840282 33.241989
F 58.636150 55.532182 29.582089
F 58.801350 63.401582 29.789689
F 60.754550 54.169782 33.355289
F 60.786650 62.078482 33.471089
F 60.641650 59.322882 29.788689
F 60.788750 67.152282 29.664589
F 60.852050 59.460482 32.519589
F 60.857050 67.145082 32.304889
F 60.867150 54.239182 36.219689
F 60.838250 62.056682 36.179589
F 54.091250 55.638382 39.644789
F 53.823150 63.129082 39.829689
F 62.980750 65.808582 28.682489
F 42.946750 62.034282 26.205289
F 49.544250 63.155982 22.434989
F 42.893550 61.919182 29.032789
F 63.018650 55.588982 37.089589
F 42.666150 66.748282 39.952389
F 53.913150 58.115882 40.405689
F 54.004750 65.738582 40.560989
F 62.909450 63.373382 25.145289
F 43.018350 67.035782 29.663889
F 53.982550 55.432582 36.934489
F 54.026650 63.091382 37.198589
F 49.577450 55.526482 22.344989
F 42.816350 54.144282 25.804589
F 56.442850 54.170682 40.549889
F 56.231550 62.179982 40.563189
F 56.325250 59.291482 37.169789
F 56.322450 67.101482 36.989589
F 56.364350 59.594382 39.683289
F 56.251550 67.055982 39.771789
F 63.071550 65.811082 33.370989
F 42.951650 54.091782 43.290089
F 58.783050 55.508082 39.626189
F 58.454850 63.416982 39.833489
F 51.767450 69.728382 26.067989
F 63.148650 55.669982 39.747889
F 58.384250 58.142082 40.655189
F 58.516450 65.920582 40.687789
F 58.522050 55.495282 36.960689
F 58.541550 63.290982 37.044689
F 60.931250 54.301482 40.502689
F 60.695550 62.050382 40.747289
F 60.824650 59.459082 37.040689
F 60.834250 67.223982 36.874789
F 60.671350 59.408182 39.914289
F 60.863150 67.143482 39.608589
F 62.898450 55.209282 25.190589
F 62.932350 58.211882 43.263389
F 58.349650 66.008782 43.450889
F 60.635850 61.894882 43.523689
F 47.081450 61.785482 43.218189
F 47.368250 67.223882 22.253289
F 42.667250 61.820382 40.475589
F 51.603550 61.882982 43.386889
F 42.841050 61.877682 36.091089
F 42.635850 61.821182 43.171689
F 58.518250 57.962182 43.332789
F 53.894450 58.108382 43.199189
F 42.801550 59.184382 29.660289
F 56.237350 61.842882 43.290889
F 63.023450 57.833082 26.027889
F 42.909150 59.491482 22.459489
F 58.816950 55.406782 22.306689
F 60.616450 67.143482 22.303289
F 51.867050 59.390382 22.162689
F 42.850250 69.589282 28.653989
F 43.035650 69.508482 33.312289
F 47.566350 69.771182 28.953589
F 42.961650 69.581582 40.666489
F 42.949550 69.591182 36.175289
F 51.957650 69.533182 33.410789
F 51.711750 69.554782 43.299289
F 51.763050 69.571082 28.695389
F 47.455850 69.718182 40.641189
F 56.258850 69.706982 43.395689
F 51.917550 69.619782 36.043289
F 42.970950 69.575082 43.429889
F 65.272850 15.661382 21.428989
F 80.940250 9.232792 3.234699
F 80.837550 1.494212 10.650489
F 71.776650 1.289852 3.225829
F 71.751650 8.920562 2.973459
F 74.184850 7.888632 21.337289
F 80.968250 3.932332 6.909069
F 80.892750 11.708582 7.025309
F 72.117550 4.082012 6.682369
F 71.789150 11.489882 6.663339
F 80.977050 3.970622 4.103479
F 80.834350 11.759982 4.294669
F 71.890850 3.788722 4.086079
F 71.842650 11.524182 4.024229
F 67.387150 1.370692 3.315409
F 74.193250 12.953582 0.501657
F 67.254550 1.391852 10.589089
F 83.160350 15.661282 21.174989
F 67.369650 4.230962 21.399789
F 76.423750 9.227952 0.460123
F 83.276250 7.867002 4.089789
F 82.940650 15.547482 4.051529
F 80.953350 11.672082 21.357589
F 65.073750 7.837582 4.221589
F 65.307650 15.208682 4.087919
F 83.237050 7.791332 21.566789
F 74.227250 7.785762 3.948569
F 74.053750 15.564082 4.191399
F 74.284950 15.660582 18.656289
F 80.945750 17.052382 10.540089
F 80.857450 1.409722 3.250619
F 80.791650 1.476262 0.336571
F 67.237050 1.213182 0.510974
F 72.031650 16.746782 10.564489
F 74.153950 7.742202 18.688989
F 83.045550 5.420152 3.158179
F 82.983250 12.912282 3.245759
F 65.234150 5.139812 3.154719
F 65.400150 12.803782 3.134979
F 73.974050 5.239772 3.100969
F 74.042250 12.839882 3.214209
F 83.040750 7.790192 6.814429
F 83.066850 15.627082 6.871569
F 69.790050 15.758782 18.603589
F 65.117150 7.880722 6.979769
F 65.101650 15.292382 6.871159
F 65.265050 5.194622 7.866489
F 74.152350 7.982642 6.712599
F 74.146550 15.513082 6.942519
F 76.261550 9.089132 17.677789
F 74.095750 12.944682 15.138489
F 76.496850 16.794182 14.950089
F 76.275150 9.174342 15.064889
F 80.906950 8.947912 0.485078
F 67.317250 9.033802 3.002589
F 65.205350 5.164882 15.093389
F 76.353450 1.444152 3.338309
F 76.432150 9.133622 3.188829
F 78.722850 15.644282 18.629189
F 69.605450 7.903402 21.315389
F 76.242050 1.256142 17.876889
F 67.376150 3.955582 6.862419
F 67.502650 11.624182 6.818259
F 76.445350 3.969482 7.008769
F 76.478350 11.758782 7.030389
F 76.566550 16.705782 0.466862
F 67.439150 9.241872 17.790089
F 67.396550 3.861202 4.226159
F 67.488650 11.571582 4.169259
F 76.360750 4.029872 4.214989
F 76.299650 11.615582 4.258959
F 67.516550 1.402342 17.681889
F 80.725050 1.288482 15.053989
F 80.758050 16.932082 7.764159
F 65.336450 5.262242 17.787689
F 83.151950 12.929782 15.175189
F 83.292750 5.130582 14.882889
F 80.811250 16.756582 3.093189
F 65.288950 12.886582 0.318667
F 65.413350 15.740882 18.671089
F 69.622450 7.863112 3.992279
F 69.657050 15.553782 4.213359
F 78.416850 7.812422 18.671289
F 78.681750 7.931222 4.044739
F 78.603350 15.631882 4.220339
F 65.274750 8.041412 21.478989
F 83.040750 12.802982 17.789189
F 78.626850 8.091382 21.290589
F 83.184050 5.033912 17.710689
F 80.818450 16.670882 0.313420
F 69.769650 5.313842 3.238949
F 69.573050 13.043982 3.120009
F 78.640250 5.192642 3.094309
F 78.631650 12.939182 3.339829
F 69.611350 7.786872 6.776859
F 69.654850 15.406082 7.154339
F 73.940450 5.225602 14.888389
F 78.501750 7.892472 6.841009
F 78.629850 15.474582 6.881079
F 78.643350 12.966682 17.746189
F 71.853750 8.982382 0.327385
F 80.718350 8.994102 10.607889
F 67.601550 16.808582 10.474989
F 71.662550 1.465212 10.328889
F 71.915350 9.225712 10.273389
F 71.935050 16.786382 7.845279
F 80.860050 3.914142 14.329989
F 80.840150 11.624082 14.150789
F 71.718450 3.843552 14.072589
F 71.888350 11.570482 14.155989
F 80.810350 4.061602 11.628689
F 80.879950 11.522082 11.408389
F 71.810150 4.065322 11.236789
F 71.972950 11.594782 11.435889
F 80.868350 1.339402 7.851549
F 80.636350 9.024162 7.793689
F 67.644850 11.774282 21.489889
F 71.937650 1.462292 7.619409
F 71.803550 8.928022 7.689539
F 76.356350 16.761182 3.236339
F 82.903550 7.790342 11.640489
F 83.115250 15.414482 11.343989
F 78.621950 5.265562 17.917489
F 65.223750 7.732772 11.605489
F 65.301750 15.556382 11.319189
F 69.849450 13.188882 17.823689
F 74.161950 7.876052 11.368789
F 74.227450 15.303382 11.398689
F 74.152750 15.515182 21.402689
F 83.124750 5.273422 7.776739
F 83.091850 13.035882 7.613719
F 76.521450 4.001242 21.564589
F 65.268250 12.697282 7.827529
F 74.310550 5.436402 7.846609
F 74.090050 12.875182 7.678709
F 82.978850 5.424092 10.458489
F 83.049250 12.773582 10.402189
F 65.150650 5.106472 10.577789
F 65.428050 12.974082 10.560189
F 74.015650 5.333192 10.475789
F 74.171950 12.804082 10.389289
F 83.232450 7.746632 14.398489
F 83.140150 15.624982 14.079189
F 69.710750 5.453372 17.493689
F 65.192450 7.817902 14.233889
F 65.490050 15.483582 14.131889
F 78.735250 13.017682 15.059689
F 74.189550 7.765822 14.092989
F 74.227150 15.486482 14.043789
F 71.995450 16.940382 17.791689
F 76.357450 1.191252 15.203189
F 69.560550 8.035282 18.580789
F 67.364950 9.120092 15.057789
F 80.906150 16.876282 17.741889
F 67.355050 9.125732 10.603389
F 76.484950 16.856282 7.815429
F 76.445650 1.359052 10.576389
F 76.312650 8.999122 10.496589
F 65.303350 7.747842 18.798589
F 67.376750 1.297082 15.042689
F 76.350650 11.622482 18.578589
F 67.476450 4.097912 14.116189
F 67.465150 11.679582 14.140189
F 76.210650 3.733652 14.174089
F 76.434550 11.758582 14.202289
F 76.472550 3.821842 18.813589
F 67.644050 11.765182 18.743289
F 67.520850 3.965662 11.376489
F 67.521650 11.720282 11.473889
F 76.141950 3.939472 11.401289
F 76.513350 11.675382 11.348389
F 67.538750 3.979842 18.631389
F 78.765550 15.508482 21.466189
F 76.490850 1.294312 0.624345
F 67.566750 1.430102 7.769529
F 67.495550 9.058202 7.824639
F 69.770350 15.793282 21.456689
F 76.341050 1.388042 7.726209
F 76.407550 9.158302 7.806449
F 78.682650 12.913982 0.584800
F 69.669650 7.853642 11.260189
F 69.897850 15.441582 11.443489
F 65.214450 13.058882 15.190589
F 78.516750 7.720652 11.461989
F 78.659350 15.585282 11.444389
F 78.547550 5.121882 15.167289
F 69.736650 5.112632 7.640589
F 69.732250 12.807382 7.810779
F 78.672450 5.281612 7.672629
F 78.695250 12.998282 7.798109
F 69.634150 5.234222 10.291389
F 69.720950 12.992882 10.459289
F 78.474950 5.145482 10.456789
F 78.676750 12.999182 10.418189
F 69.654050 8.006462 14.001289
F 69.915050 15.464882 14.090889
F 71.867050 16.762282 3.211599
F 78.599650 7.760492 14.288389
F 78.735150 15.636082 14.191889
F 69.684350 13.028482 15.076289
F 80.754950 1.209972 17.804989
F 80.847550 8.841062 17.848989
F 65.226450 13.074682 17.812889
F 71.740850 1.403412 17.765889
F 71.972350 9.110772 17.877489
F 69.711150 5.396042 14.863389
F 74.080750 13.092482 17.820489
F 67.603450 16.928082 14.779789
F 67.582550 16.917182 17.568289
F 74.070350 5.131992 17.725289
F 80.863250 3.936362 18.575289
F 80.816150 11.603182 18.532889
F 71.771450 4.053112 18.580689
F 71.974150 11.674182 18.693389
F 80.838350 3.981522 21.418989
F 80.880350 9.084652 15.136989
F 71.926950 11.856182 21.509189
F 71.822150 1.251102 14.981689
F 72.031150 9.055872 15.015889
F 76.254450 16.804782 10.490389
F 83.169850 7.644472 18.644289
F 83.257650 15.417582 18.450389
F 76.444950 11.752682 21.289489
F 67.112650 16.691782 7.760209
F 76.565750 16.990282 17.690889
F 67.549750 16.842582 3.187449
F 71.835150 4.108502 21.312589
F 81.034050 16.982282 15.001289
F 72.105150 16.824182 15.178789
F 72.049650 16.808682 0.566106
F 69.741950 13.029882 0.300157
F 69.645550 5.159292 0.456271
F 67.423650 16.738582 0.403626
F 67.482750 9.091552 0.363862
F 82.978650 12.743382 0.570570
F 71.737450 1.347572 0.480504
F 65.230750 5.258932 0.452418
F 78.628950 5.268932 0.324122
F 74.200650 5.001132 0.457488
F 83.171650 5.277902 0.322545
F 74.060250 -0.042812 3.984059
F 78.583750 -0.059670 14.051189
F 65.146250 0.007816 14.124289
F 69.622350 0.126078 4.227399
F 65.309550 0.167029 18.619789
F 65.286450 0.079414 21.306189
F 83.205150 0.201029 11.387389
F 83.308450 -0.021377 6.776659
F 78.461550 0.138020 4.346379
F 78.476050 0.047332 18.902289
F 65.125650 -0.106220 11.425289
F 83.100150 -0.022958 14.022489
F 83.138950 -0.075559 18.628189
F 74.074550 0.003895 18.578289
F 83.101750 0.146913 4.004999
F 78.698850 0.115800 7.030879
F 74.122950 0.186211 21.309689
F 78.504250 -0.049677 21.514389
F 69.605450 0.114878 18.683789
F 69.648850 -0.068085 6.862379
F 69.549350 0.354501 21.278389
F 80.768250 1.445482 24.984189
F 80.939550 9.126492 24.968089
F 76.540350 1.351682 32.268789
F 71.820850 1.447412 24.810289
F 71.886750 9.164292 25.044189
F 78.647450 7.762422 43.405589
F 80.928050 4.069672 28.648689
F 80.599050 11.703082 28.640189
F 71.926850 3.886492 28.719989
F 71.973150 11.686282 28.798689
F 80.971150 3.968882 25.839089
F 80.684450 11.846182 25.950689
F 71.895150 4.083352 25.972889
F 71.957350 11.691082 25.960989
F 76.359050 9.147692 22.292989
F 71.984950 11.653082 43.452589
F 71.746450 1.432902 36.876589
F 80.755650 1.455292 22.195789
F 83.018250 15.253382 43.357789
F 67.499050 3.814692 43.216189
F 83.189950 7.812232 25.867889
F 83.237150 15.526882 25.778689
F 81.030850 17.107482 36.947589
F 65.350850 8.055912 25.936089
F 65.254650 15.531782 25.962889
F 76.384150 11.871782 43.276189
F 74.101150 7.828682 25.900889
F 74.432650 15.579782 25.812089
F 69.735250 15.617882 40.635089
F 69.636950 7.810952 43.060489
F 76.528950 16.818382 22.230189
F 67.370650 16.864682 25.091589
F 69.897450 15.618282 43.367989
F 65.282450 12.658282 32.346089
F 80.960150 9.158412 22.171089
F 83.165950 5.302082 24.919989
F 83.017950 12.924382 25.031589
F 65.295650 5.567112 25.028589
F 65.330650 12.931582 25.020389
F 74.166850 5.105332 24.804489
F 74.066950 12.897782 24.988089
F 83.019750 8.015752 28.511489
F 83.241250 15.456182 28.519489
F 69.740650 7.717452 40.282089
F 65.161550 8.048732 28.615589
F 65.056850 15.563082 28.716489
F 65.219050 5.507142 22.338989
F 74.079050 7.702432 28.592889
F 74.180950 15.634282 28.510589
F 65.368550 15.371982 40.460189
F 74.210750 7.606822 43.497589
F 65.305650 7.823432 43.229489
F 74.139450 15.525282 43.401889
F 67.390750 1.503322 25.080389
F 67.528650 9.189132 24.891789
F 65.280050 5.338172 36.957089
F 76.450950 1.263412 25.174289
F 76.321250 9.230892 24.977589
F 71.881350 16.743282 36.853989
F 74.248550 15.558382 40.692189
F 78.607550 7.911302 40.673189
F 67.501850 4.116572 28.916689
F 67.524650 11.748082 28.582789
F 76.319450 4.009052 28.624889
F 76.281850 11.822282 28.752389
F 65.163150 7.808462 40.599089
F 76.290950 3.855322 40.473289
F 67.391050 4.161752 26.156289
F 67.475150 11.699082 25.830689
F 76.521650 3.976312 25.757389
F 76.329650 11.804082 25.930689
F 67.593850 11.583882 40.523989
F 67.459150 3.761162 40.582089
F 65.313550 15.463582 43.216489
F 71.916350 16.698682 29.531089
F 67.425950 16.611282 32.288489
F 76.540950 16.736982 32.429889
F 83.190750 12.915982 36.747889
F 72.015850 17.052082 24.992389
F 74.149950 5.110512 36.892689
F 69.649650 7.883202 26.052589
F 69.718050 15.613582 25.823489
F 76.261250 8.988302 37.065989
F 78.567450 7.860282 25.835989
F 78.645150 15.768182 25.949989
F 74.130350 5.123112 39.645489
F 80.993350 16.947782 22.239789
F 74.141750 7.744862 40.725489
F 69.773050 13.139682 22.437989
F 80.778650 1.305782 32.267089
F 69.657450 5.259192 25.140989
F 69.707750 12.938182 25.172289
F 78.760850 5.195422 24.921889
F 78.637550 13.316482 25.075189
F 69.660150 7.784692 28.840789
F 69.637550 15.519782 28.521289
F 76.368150 1.282442 36.613689
F 78.571350 7.879762 28.646789
F 78.659050 15.498782 28.649189
F 78.697750 13.131582 39.526289
F 80.963150 16.680182 25.003989
F 81.135150 8.986642 32.310689
F 80.714050 11.563282 43.279089
F 71.781750 1.183252 32.302789
F 71.919050 9.116792 32.544689
F 71.901250 1.347122 39.701289
F 80.744450 3.972172 36.015389
F 80.851250 11.710582 35.927489
F 71.932950 4.008772 35.797289
F 71.760550 11.634282 36.079889
F 80.662350 3.892932 33.295389
F 80.913450 11.516582 33.142489
F 71.896350 3.661132 33.239889
F 71.910150 11.734382 33.339989
F 80.919350 1.425072 29.432289
F 80.910650 9.047582 29.637789
F 67.397850 16.604382 29.537189
F 72.027350 1.318622 29.487289
F 71.981250 9.159462 29.739489
F 67.493750 9.199252 22.314489
F 83.250250 7.754022 33.300689
F 83.170550 15.420982 33.353989
F 78.641250 5.417942 39.628989
F 65.326950 7.750282 33.353089
F 65.203650 15.303782 33.122889
F 69.874550 12.881582 39.749289
F 74.182850 7.856512 33.364489
F 74.321950 15.433382 33.291489
F 83.141750 12.957682 39.499689
F 83.109450 5.454482 29.566189
F 82.886850 12.923982 29.500989
F 65.261650 5.440532 29.712989
F 65.374150 12.893682 29.672289
F 74.062050 5.129082 29.541689
F 74.116350 13.253282 29.564089
F 82.821850 5.271362 32.420789
F 83.064950 12.902382 32.358889
F 65.106750 5.241502 32.338589
F 67.514550 11.560982 33.198489
F 73.945350 5.147072 32.160389
F 74.250350 13.008882 32.349789
F 83.141250 7.946582 36.029589
F 83.127850 15.554882 36.003889
F 69.696250 5.080862 39.800389
F 67.250150 1.264912 36.697189
F 65.118650 12.811982 36.981389
F 78.738250 12.986082 36.761089
F 74.151750 7.657292 36.159289
F 74.341250 15.540982 36.139389
F 65.113750 7.854522 35.930589
F 65.233150 12.788482 39.669189
F 67.443350 11.592582 43.297789
F 78.595250 15.365882 43.208889
F 67.316850 1.344652 32.321589
F 67.531350 8.924512 32.446889
F 71.986950 16.629982 32.420589
F 80.973750 16.865582 32.350189
F 76.416450 9.027612 32.202489
F 83.292450 7.908842 43.220289
F 67.491250 16.711282 39.624089
F 76.329050 9.046222 39.720489
F 71.965150 16.872382 39.692289
F 67.271650 8.927482 36.869389
F 76.432950 3.863332 35.701789
F 76.436050 11.708682 36.097289
F 76.277250 1.228252 39.563089
F 69.681450 5.384092 22.391189
F 67.333150 3.980072 33.214889
F 67.268650 11.523582 35.914289
F 76.292250 3.974392 33.000189
F 76.313250 11.556782 33.259689
F 67.508550 9.022612 39.527989
F 67.342850 1.343842 39.465889
F 76.455050 11.754382 40.510589
F 67.607850 1.440402 29.657189
F 67.535350 9.217372 29.624789
F 83.089750 5.245772 39.520989
F 76.553350 1.262252 29.559989
F 76.267550 9.143672 29.378889
F 82.976150 5.286232 36.736189
F 69.691550 7.773912 33.247089
F 69.645850 15.331382 33.113789
F 67.368050 3.997002 36.021789
F 78.698650 7.774662 33.053689
F 78.744450 15.315382 33.333689
F 78.528950 5.145672 36.833489
F 69.786050 5.127562 29.775489
F 69.636450 12.987282 29.431689
F 78.568050 5.338382 29.469889
F 78.462750 13.091582 29.797689
F 69.768750 5.151882 32.467889
F 69.727250 12.793282 32.161289
F 78.606750 5.153512 32.225789
F 78.651850 12.757082 32.389589
F 69.693550 7.657242 36.071789
F 69.603050 15.386282 35.834089
F 65.180050 15.245782 35.994189
F 78.603850 7.733392 35.826389
F 78.739950 15.644882 36.108989
F 69.633450 12.831982 37.030289
F 80.616150 1.558972 39.497389
F 81.010150 9.132492 39.513689
F 71.917850 4.000432 43.283289
F 76.437550 16.737082 29.630289
F 72.065150 9.229472 39.942989
F 74.007650 12.953982 36.921589
F 78.646850 15.637082 40.484289
F 80.942350 16.809282 29.488489
F 74.277450 12.943882 39.596189
F 65.189350 5.158992 39.805389
F 80.855950 4.101592 40.383589
F 80.800350 11.642782 40.535689
F 71.966550 3.889342 40.702589
F 72.011150 11.695782 40.752489
F 80.723050 1.451422 36.861089
F 80.714350 9.169782 36.757589
F 67.487050 16.679982 36.850089
F 80.842950 16.892382 39.588189
F 71.928550 8.922262 37.118989
F 76.445550 16.978582 39.547489
F 83.243850 7.815332 40.491189
F 83.100650 15.595382 40.482989
F 69.722050 5.089762 37.009689
F 76.564250 17.038382 36.859089
F 76.498150 17.055982 24.982789
F 76.470850 3.946682 43.154889
F 78.639450 5.454882 22.217989
F 80.858050 4.131152 43.207889
F 74.203950 13.027882 22.244089
F 74.171250 5.183662 22.081989
F 71.931350 1.425282 22.137489
F 71.826350 9.182952 22.261189
F 67.290850 1.574632 22.401689
F 83.132750 5.131622 22.187689
F 67.490850 16.838082 22.372489
F 65.279950 13.029182 22.219489
F 76.349750 1.338542 22.406689
F 78.722350 12.928182 22.343989
F 71.924150 17.134982 22.219489
F 83.203750 13.026482 22.228589
F 74.059450 0.117407 43.514589
F 74.007550 0.029454 40.671189
F 78.549950 0.074533 40.497789
F 78.655550 -0.061868 35.866389
F 74.108450 0.056304 33.095489
F 69.598050 0.195740 35.733289
F 65.300850 0.069791 25.817289
F 82.809550 0.084735 35.828389
F 78.621450 -0.042397 33.179189
F 78.688350 -0.062027 28.685389
F 83.047650 0.191990 43.243689
F 73.966750 0.113571 35.887789
F 69.481350 -0.009137 33.055889
F 65.031050 0.041711 33.204589
F 82.997150 -0.012620 33.225989
F 74.316450 0.121602 28.622589
F 64.853750 0.089075 35.950189
F 69.449050 0.123359 43.259789
F 69.911550 0.056685 28.608289
F 78.619050 -0.177110 25.972789
F 82.828650 0.168536 40.436989
F 83.026450 0.253139 25.856789
F 69.548150 0.152247 40.478089
F 69.649150 0.100169 25.749589
F 83.039750 -0.002264 28.698389
F 80.827550 24.513982 3.186469
F 80.844750 32.179382 3.486129
F 71.839550 24.527782 3.367549
F 71.853750 32.158582 3.395859
F 80.886850 27.135182 6.821289
F 69.733350 23.370682 21.372189
F 80.762650 19.325082 6.724359
F 71.749550 27.084382 6.990449
F 76.331750 27.362982 21.587089
F 71.717450 19.377182 6.855219
F 80.723150 27.042682 4.206529
F 83.123950 23.354982 18.541889
F 80.947250 19.332982 4.023039
F 71.824550 27.134682 4.227229
F 78.542150 28.501082 0.612839
F 71.839850 19.511482 4.090119
F 83.138250 28.382482 0.634096
F 78.598250 31.037582 21.513689
F 81.018050 24.630882 0.544256
F 67.414650 32.469282 0.533303
F 83.143250 30.927982 4.101229
F 83.082750 23.197282 4.139329
F 64.952950 31.152782 3.940979
F 64.971850 23.462282 4.222829
F 74.183050 31.249182 4.321189
F 74.164450 23.195982 4.226079
F 82.946350 31.307282 18.652089
F 65.266750 30.853482 21.286889
F 65.098850 23.252782 21.437589
F 69.532450 20.704682 0.517933
F 83.244550 20.890682 15.010489
F 73.942550 28.582082 14.947389
F 83.024550 28.181782 3.334289
F 83.214250 20.624582 3.306929
F 64.931650 28.529182 3.149059
F 65.348250 20.900482 3.151099
F 73.971750 28.689482 3.600619
F 74.108150 20.617582 3.101369
F 83.044250 31.002082 6.780799
F 83.258250 23.289682 6.988109
F 65.191550 31.185982 6.693219
F 65.046850 23.443582 6.851309
F 73.897650 30.950082 6.986789
F 74.083750 23.270482 7.080219
F 69.784650 23.393082 18.584089
F 69.759650 30.847082 18.747589
F 67.210950 24.613482 3.446879
F 67.301150 32.364782 3.236999
F 76.227650 24.615082 3.223449
F 76.337650 32.484882 3.281889
F 76.448850 32.455982 15.128989
F 71.672250 32.430382 15.047089
F 76.267350 24.619082 15.004189
F 67.141750 27.286282 6.791879
F 71.763150 19.681682 21.378189
F 67.402950 19.273682 6.907729
F 76.166250 27.238982 6.917889
F 76.414750 19.341582 21.474989
F 76.358050 19.393782 6.883799
F 67.305050 32.377882 15.049089
F 78.800850 20.984982 17.934489
F 67.310550 24.509582 15.125589
F 67.304950 27.263982 4.175489
F 78.696150 28.480382 17.615489
F 67.418050 19.458082 4.090359
F 76.170050 27.226482 4.123759
F 69.747250 20.797782 17.707589
F 76.380650 19.527182 4.157029
F 76.486550 19.510082 18.652189
F 65.138450 20.753882 17.663189
F 80.901250 19.577382 21.466289
F 67.575050 27.106582 21.341989
F 65.199250 23.558682 18.701089
F 65.071750 28.305182 14.902289
F 69.547850 30.946782 4.029869
F 69.514850 23.410082 4.133089
F 78.588550 31.181982 4.361579
F 78.548650 23.284782 4.010229
F 71.935450 27.259182 21.386589
F 78.560250 20.762482 0.458126
F 80.782850 34.981382 4.108129
F 83.076150 28.649982 15.377889
F 69.698050 28.377782 3.096379
F 69.652750 20.722282 3.308219
F 78.435150 28.491882 3.470559
F 78.639850 20.724282 3.203289
F 69.647350 30.608782 6.758099
F 69.490450 23.326682 6.845959
F 78.534750 30.963382 7.095729
F 78.730050 23.272382 6.744869
F 80.814350 24.554082 10.326189
F 80.801550 32.302082 10.439089
F 71.759250 24.320482 10.295189
F 71.619950 32.296082 10.676789
F 80.893250 27.133582 14.103089
F 67.267950 19.324482 21.157189
F 81.012250 19.646182 14.077289
F 71.820350 27.092882 14.106489
F 69.831950 28.359982 17.563589
F 71.818650 19.384782 14.117389
F 80.885050 27.071982 11.311389
F 78.572550 23.413882 18.828489
F 80.684050 19.661182 11.367389
F 71.754050 26.959382 11.355889
F 78.755850 20.600582 15.285689
F 71.739750 19.320182 11.519489
F 80.961450 24.644482 7.611959
F 80.838950 32.364082 7.693449
F 71.779450 24.540182 7.689789
F 71.622650 32.132182 7.932789
F 83.072850 31.072782 11.386289
F 83.114150 23.436882 11.394889
F 65.203650 31.177782 11.481589
F 65.107750 23.167882 11.403989
F 74.005250 30.973082 11.566789
F 74.138750 23.357482 11.266689
F 83.082650 28.452782 7.712349
F 83.060550 20.681882 7.722489
F 65.053550 28.751982 7.701679
F 65.126550 20.732882 7.637769
F 73.926150 28.470882 7.932689
F 74.115450 20.677082 7.758769
F 83.172350 28.489982 10.432589
F 82.928750 20.865582 10.640789
F 65.099850 28.597482 10.450189
F 65.056850 20.643682 10.371589
F 73.992250 28.400082 10.681689
F 74.025550 20.744982 10.578689
F 82.847950 31.018582 14.131389
F 83.003650 23.572682 14.111089
F 65.212050 30.951982 14.201489
F 65.082150 23.459382 14.026589
F 74.042750 31.130182 14.330789
F 74.104550 23.170582 14.134789
F 76.510750 27.159682 18.757489
F 67.437550 19.467382 18.399689
F 67.304550 24.519382 10.259089
F 67.332750 32.533682 10.530189
F 76.380250 24.699982 10.407089
F 76.343050 32.326082 10.522189
F 64.937850 28.515882 17.666189
F 78.644950 28.305082 14.992589
F 67.438750 27.262082 18.671589
F 67.479450 27.001882 14.036389
F 74.148950 31.148182 18.665489
F 67.549050 19.434382 14.039589
F 76.243350 27.317182 13.926189
F 65.342550 20.704882 14.853389
F 76.391950 19.358082 14.103589
F 78.339750 31.023182 18.828289
F 69.648550 20.871482 14.977889
F 83.074250 20.839282 17.676389
F 67.213550 27.037782 11.244289
F 69.621450 28.403882 14.884589
F 67.205950 19.279682 11.417089
F 76.408150 27.290382 11.295389
F 76.376450 32.473282 17.836089
F 76.212450 19.329982 11.393689
F 76.425950 24.649582 17.742689
F 74.236950 20.889882 17.832089
F 67.294650 24.737382 7.608449
F 67.598350 32.348082 7.668889
F 76.499850 24.553882 7.722929
F 76.133250 32.159282 7.801829
F 69.355350 30.948082 11.268789
F 69.519550 23.238182 11.468089
F 78.650450 30.989382 11.409689
F 78.608450 23.364182 11.341089
F 69.503850 28.238782 7.902099
F 69.468750 20.758182 7.877239
F 78.657650 28.321782 7.893309
F 78.681750 20.737182 7.673739
F 69.437550 28.414982 10.653289
F 69.489450 20.551182 10.691889
F 78.682050 28.528382 10.481789
F 78.509050 20.786982 10.399889
F 69.580450 31.062282 14.044889
F 69.503750 23.335782 14.156289
F 78.647850 30.951782 14.112189
F 78.485050 23.177582 14.150389
F 80.772550 24.710982 17.780889
F 80.602350 32.300282 17.815089
F 72.037250 24.551682 17.781189
F 71.768450 32.330382 17.853489
F 74.326450 28.416782 17.710789
F 67.376750 31.944182 17.692789
F 69.721450 31.028982 21.413389
F 74.229950 23.336782 18.772889
F 67.551550 24.800382 17.803389
F 65.163050 31.024482 18.680389
F 80.840550 27.116382 18.746989
F 82.993350 28.578182 18.112689
F 80.838350 19.355082 18.709089
F 72.135350 27.097482 18.572389
F 74.166650 20.570082 15.009189
F 71.872350 19.479082 18.672589
F 80.623650 24.495482 14.987189
F 80.738750 32.352482 15.032689
F 71.740550 24.536282 15.033189
F 76.346150 24.402882 0.578632
F 78.653250 23.485982 21.563389
F 83.153950 23.431782 21.399189
F 80.910150 27.232782 21.435989
F 65.227750 20.750682 0.348189
F 74.172350 23.467682 21.529589
F 80.850150 32.048482 0.578469
F 83.135650 31.034482 21.345089
F 74.214650 31.375382 21.394489
F 72.024250 32.275382 0.684914
F 74.106450 20.630282 0.432679
F 73.992450 28.484682 0.701830
F 69.502350 28.485982 0.429938
F 83.092850 20.639982 0.611320
F 65.051250 28.496382 0.519543
F 76.306550 32.427782 0.447018
F 67.412850 24.605182 0.636519
F 71.767750 24.528682 0.664429
F 76.210650 35.049082 4.288199
F 67.522950 34.871382 21.266989
F 80.884850 34.940882 6.875109
F 76.465950 35.064382 21.486389
F 76.241250 34.938982 18.841089
F 80.937150 24.600682 25.088689
F 80.913650 32.371182 25.082789
F 71.979850 24.580182 25.105889
F 71.802750 32.305782 24.958389
F 81.071650 27.256382 28.626289
F 83.179250 28.526382 22.404289
F 80.968050 19.411382 28.622789
F 72.078650 26.937582 28.743489
F 80.944950 32.271782 22.287989
F 71.956950 19.261882 28.599989
F 80.860050 27.289682 25.883589
F 78.670750 20.802882 39.655789
F 80.920750 19.331982 25.866089
F 72.176050 27.069382 25.982289
F 83.157850 23.362382 43.349789
F 71.819950 19.686182 26.016889
F 74.089150 31.048482 43.279489
F 65.453950 23.021382 35.978889
F 65.231650 31.030982 43.317389
F 83.227750 20.752582 22.320389
F 83.076650 30.920682 26.019289
F 83.154550 23.151282 25.973989
F 65.159450 30.870482 26.072089
F 65.061550 23.300482 25.876289
F 74.021550 30.981082 25.854189
F 74.194850 23.256982 26.026289
F 73.958850 28.753382 22.364589
F 67.457250 19.304682 43.220589
F 65.323550 28.316482 22.295489
F 80.921250 24.770682 22.394189
F 80.683650 19.362582 43.458489
F 83.242650 28.612182 36.904489
F 83.206050 28.433382 25.037689
F 83.197750 20.559482 25.068289
F 65.298850 28.367882 25.079689
F 65.170050 20.750282 25.024889
F 74.309250 28.383282 25.018489
F 74.277350 20.761582 25.096889
F 83.048150 31.165482 28.764489
F 83.281750 23.204482 28.650889
F 65.021250 30.868482 28.799189
F 65.294150 23.130882 28.700689
F 74.225450 30.968082 28.618989
F 74.413750 23.062982 28.750489
F 78.604550 28.412682 39.657889
F 69.657750 20.653082 39.557089
F 67.433750 24.532082 25.224089
F 67.303750 32.132282 24.971489
F 76.493050 24.585482 25.284889
F 76.306950 32.258182 25.059289
F 69.676150 28.536882 39.768389
F 83.069450 20.613182 36.840789
F 78.700150 20.880682 36.933289
F 67.579550 27.052382 28.709389
F 78.526750 30.984182 43.338889
F 67.429750 19.381482 28.772089
F 76.398050 27.346582 28.658089
F 78.711550 23.359782 43.580189
F 76.593850 19.404382 28.836389
F 78.737350 28.348682 36.948989
F 76.401650 19.331582 43.404389
F 69.665750 20.494582 36.864989
F 67.558350 27.069582 25.932989
F 74.404650 28.523182 37.017689
F 67.303750 19.457382 25.899489
F 76.507450 27.244782 26.017989
F 65.414150 28.390082 36.911089
F 76.432850 19.525782 26.115189
F 69.848350 28.301282 37.008489
F 78.865550 23.260182 40.748889
F 67.431450 32.327482 22.285989
F 65.239250 20.682382 22.259689
F 74.150550 31.026982 40.593789
F 76.218350 27.185982 43.657889
F 69.669550 30.941782 26.032389
F 69.733950 23.279282 26.032989
F 78.605050 31.132382 26.039589
F 78.777950 23.194682 25.876989
F 67.264050 27.123782 43.334789
F 65.272950 23.243782 40.667689
F 83.135950 31.072982 43.245589
F 65.225750 30.936082 40.661189
F 69.907550 28.442182 25.098689
F 69.627650 20.784782 25.060289
F 78.608550 28.645782 25.171289
F 78.548350 20.594782 25.015389
F 69.769750 30.799482 28.723789
F 69.685350 23.192282 28.997589
F 78.684650 31.130082 28.794189
F 78.739350 23.448782 28.691789
F 80.874550 24.757582 32.386589
F 80.949950 32.360382 32.492989
F 72.012850 24.403482 32.360889
F 72.017250 32.136682 32.456589
F 80.994950 27.313182 36.136489
F 67.433950 27.017882 40.732389
F 80.829950 19.618882 35.865889
F 72.110250 27.217482 35.930889
F 83.177750 23.252782 40.690289
F 71.987050 19.278582 35.865289
F 80.972450 27.400082 33.413189
F 83.128550 30.990482 40.489589
F 81.116750 19.504782 33.285489
F 71.994150 26.946082 33.138989
F 65.186750 20.674682 39.740489
F 71.980250 19.127782 33.122389
F 81.075250 24.679382 29.538389
F 80.908950 32.511682 29.737289
F 72.189950 24.295082 29.662989
F 71.863850 32.117382 29.674489
F 83.269850 31.050282 33.204889
F 83.297350 23.455882 33.218789
F 65.455150 30.916882 33.407189
F 65.282150 23.032782 33.315389
F 74.289550 30.961382 33.463589
F 74.231850 23.156982 33.312689
F 83.105750 28.658582 29.778589
F 83.270550 20.595882 29.445289
F 65.234850 28.345382 29.691289
F 65.136050 20.534082 29.460089
F 74.150450 28.479382 29.827689
F 74.265250 20.583282 29.727389
F 83.195950 28.524882 32.481389
F 83.228450 20.994782 32.258689
F 65.394550 28.371482 32.478589
F 65.544150 20.480282 32.208389
F 74.201350 28.312282 32.496489
F 74.207450 20.635782 32.454189
F 83.131750 31.116782 35.812289
F 83.288750 23.225882 35.935489
F 65.276350 30.983682 36.036489
F 65.203950 20.573282 37.054989
F 74.330550 31.044982 36.244089
F 74.221050 23.316382 36.032089
F 78.482350 31.035182 40.547889
F 69.829450 23.251282 40.633889
F 67.466750 24.402182 32.308389
F 67.578950 32.331382 32.495789
F 76.306650 24.577482 32.306589
F 76.512850 32.144982 32.385189
F 69.717450 30.994582 40.901489
F 76.573250 32.400182 36.980189
F 76.291450 24.518982 37.064189
F 67.665350 26.957682 35.990789
F 76.308150 32.284782 39.593789
F 67.269350 19.275182 36.131089
F 76.614450 26.985882 36.116689
F 76.374650 24.501682 39.817389
F 76.448750 19.592882 36.040089
F 67.480150 32.316782 36.902689
F 65.316750 28.312882 39.784089
F 67.639250 24.407982 36.905389
F 67.515550 27.038882 33.282989
F 67.542950 32.343082 39.797189
F 67.673150 19.154082 33.181189
F 76.494150 27.075182 33.332589
F 69.503450 23.242182 43.348589
F 76.463950 19.470082 33.128489
F 76.361950 19.416982 40.607989
F 67.514450 24.487682 39.813889
F 67.434850 24.557182 29.595089
F 67.335550 32.057682 29.680689
F 76.531250 24.729682 29.512689
F 76.369250 32.217782 29.670289
F 69.721850 30.945282 33.392689
F 69.784350 23.275082 33.281089
F 78.819450 30.955282 33.394589
F 78.603750 23.330582 33.312489
F 69.869250 28.253382 29.602489
F 69.718050 20.539782 29.576989
F 78.724250 28.523582 29.609489
F 78.771250 20.734182 29.628789
F 69.800650 28.233482 32.394389
F 69.930050 20.697382 32.280689
F 78.724350 28.456482 32.350589
F 78.716050 20.745882 32.373789
F 69.845150 31.037182 36.032589
F 69.774050 22.960282 36.012189
F 78.658450 30.922782 36.132789
F 78.721850 23.410582 36.096989
F 81.048750 24.644082 39.743589
F 80.921350 32.212782 39.717989
F 72.002650 24.589482 39.595989
F 71.810150 32.337482 39.901989
F 83.026750 20.645782 39.658189
F 73.985750 23.240582 40.729389
F 83.139350 28.352382 39.773789
F 74.207550 20.670782 39.725689
F 74.129350 20.627482 36.876389
F 74.186850 28.489682 39.664389
F 80.786250 27.180782 40.811589
F 67.498550 19.441382 40.427289
F 80.863850 19.436082 40.704289
F 71.952250 27.183482 40.606389
F 76.443050 27.248482 40.762589
F 71.921050 19.275882 40.644389
F 81.170650 24.611882 37.014189
F 80.870650 32.168482 37.059989
F 71.947850 24.586282 36.887689
F 72.014650 32.331182 37.095989
F 69.477850 20.823882 22.330189
F 76.473350 32.490582 22.418389
F 65.142350 23.320882 43.361689
F 67.292850 24.625082 22.408089
F 69.695150 31.097382 43.549889
F 71.874250 24.708882 22.439089
F 80.759950 27.140282 43.499389
F 73.966350 23.187882 43.391989
F 71.765850 27.112682 43.358989
F 71.822050 19.379382 43.361589
F 74.268450 20.772182 22.282089
F 71.824650 32.358882 22.233489
F 69.527750 28.385082 22.239189
F 76.454850 24.759982 22.448189
F 78.711250 20.790582 22.305989
F 67.529550 34.796582 26.056089
F 78.671450 28.419782 22.438989
F 67.449050 34.901482 36.111589
F 67.523850 34.675582 28.833789
F 67.652050 34.905782 33.332389
F 76.240350 34.854982 43.273189
F 72.132750 34.605382 28.589989
F 76.587250 34.788582 36.052689
F 80.821550 35.026982 33.399789
F 80.766150 34.974282 28.567289
F 76.529850 34.956482 28.781089
F 80.716650 47.745882 3.225049
F 80.833250 40.074882 3.286779
F 72.099750 47.726282 3.231899
F 71.874950 40.265582 3.379329
F 80.890050 50.349982 6.740419
F 80.914850 42.657582 6.780769
F 71.790450 50.477882 6.700859
F 72.037950 42.832882 7.077799
F 80.704650 50.362282 4.186239
F 81.052850 42.663782 4.130959
F 71.980550 50.422582 3.901599
F 71.880250 42.872782 4.323939
F 82.994750 36.303982 14.851189
F 69.700050 36.249882 7.838169
F 65.030550 36.178882 0.680570
F 83.241750 36.148482 0.480130
F 83.249650 38.762482 3.923839
F 83.013950 46.549782 3.980349
F 64.933450 38.844982 4.128959
F 65.139950 46.426582 3.831479
F 74.114350 38.896482 4.190139
F 74.092350 46.271482 4.283299
F 80.780450 40.005982 0.547850
F 83.009550 51.508782 0.429525
F 69.718950 36.423982 10.532589
F 67.425850 42.656682 21.608389
F 65.309150 51.570282 0.400237
F 83.218450 36.246282 10.444889
F 76.406650 42.427482 21.430389
F 78.522850 36.306282 3.169929
F 74.073250 36.218682 17.935789
F 83.204350 51.646382 14.996989
F 83.026850 36.172682 3.259369
F 83.174150 44.014482 3.040029
F 65.050350 36.185682 15.189889
F 64.863050 36.158682 3.294659
F 65.217350 43.884582 3.040149
F 78.482250 51.707982 14.981689
F 76.595950 39.926382 0.497549
F 74.210550 43.858082 3.180269
F 82.975450 38.682082 6.636709
F 83.091950 46.560282 6.629919
F 64.959750 38.935582 6.877509
F 65.110150 46.550882 6.632689
F 74.113050 38.788082 6.898309
F 74.099250 46.638682 6.959519
F 65.027250 38.867482 11.548089
F 78.556250 46.605082 18.517689
F 67.460250 47.816482 3.084929
F 67.318550 39.957482 3.032489
F 76.313550 47.814682 3.277559
F 76.459550 39.985982 3.258209
F 76.463650 47.878682 14.957389
F 67.320850 40.060982 15.012789
F 67.455650 50.267782 6.953099
F 67.378150 42.546482 6.957059
F 76.273550 50.619882 6.729099
F 76.328050 42.696982 6.902029
F 71.950750 42.524582 21.206789
F 78.437750 38.670982 18.595989
F 67.562450 50.380982 4.313529
F 67.373050 42.566182 4.017259
F 76.306050 50.399382 3.939329
F 76.411850 42.514282 4.180359
F 69.621450 46.515182 18.640789
F 69.450450 38.720182 18.860089
F 78.453050 38.845482 21.288389
F 73.986550 36.194082 3.341779
F 69.691350 51.557482 14.840789
F 78.647350 36.021382 0.312791
F 69.661750 38.846982 4.110219
F 69.581250 46.556482 4.214829
F 78.661850 38.706982 4.175629
F 78.643450 46.464782 4.160329
F 69.465750 51.738582 10.620989
F 65.095550 36.101182 17.977889
F 69.632050 51.732282 17.622289
F 83.024050 51.347382 3.160349
F 80.953250 47.792382 0.484870
F 76.200050 50.380382 18.700789
F 82.993150 38.704282 21.319089
F 69.522950 36.063582 3.419149
F 69.594550 44.063482 3.113429
F 65.319850 51.506782 3.326129
F 65.204650 51.612982 7.705799
F 78.700450 43.860582 3.253609
F 69.506950 38.779782 6.859459
F 69.615250 46.632382 7.027819
F 78.706950 38.705382 6.963719
F 78.512850 46.483282 6.904759
F 80.928050 47.789982 10.351389
F 80.883650 39.956482 10.494489
F 71.744550 47.935682 10.618089
F 71.936350 40.115782 10.566789
F 80.943750 50.354282 14.266889
F 80.734550 42.531382 13.982989
F 71.995450 50.281382 14.123689
F 71.801250 42.810982 14.119489
F 80.856650 50.299982 11.418089
F 80.784250 42.634882 11.141189
F 71.835550 50.507782 11.444389
F 71.856750 42.820082 11.501289
F 80.923050 47.873982 7.626169
F 80.935850 40.035782 7.759619
F 71.959850 47.927482 7.734849
F 72.041050 40.189782 7.823009
F 83.189850 38.777682 11.262189
F 82.952450 46.345582 11.352589
F 80.973350 50.339682 21.302389
F 64.945550 46.526582 11.486889
F 74.247850 38.747282 11.539789
F 73.959950 46.698982 11.595189
F 78.603450 43.810782 14.980889
F 83.256450 36.113682 7.764889
F 83.122850 44.023882 7.594849
F 73.983850 51.744382 7.662989
F 64.958450 36.443282 7.821029
F 65.006450 44.022182 7.809459
F 83.147950 51.634182 17.733689
F 73.901350 36.210182 7.818399
F 74.300550 44.223382 8.021879
F 76.352450 40.133782 15.013089
F 65.031950 51.837082 14.910289
F 83.040650 43.838482 10.242189
F 69.747350 51.708282 3.172169
F 83.078450 51.665882 7.708519
F 65.166650 43.760382 0.396050
F 64.850250 43.970682 10.506789
F 74.111850 36.138582 10.454489
F 74.256950 44.049082 10.882989
F 83.133050 38.883082 13.958689
F 83.036850 46.280382 14.019189
F 64.998350 38.778182 14.177489
F 64.968250 46.460182 14.197089
F 74.058250 38.891582 14.137389
F 74.050750 46.633582 14.247289
F 74.054350 51.734882 3.049529
F 65.055550 36.281982 10.374589
F 67.206750 47.676182 10.479889
F 67.307250 40.126082 10.575289
F 76.296150 47.839682 10.361489
F 76.489150 40.067082 10.466989
F 74.085550 51.831482 10.416689
F 67.394750 42.636082 18.852989
F 67.298050 50.396882 14.167989
F 67.200750 42.707282 14.106989
F 76.256650 50.494882 13.979689
F 76.246850 42.740682 14.236589
F 78.411150 43.856982 17.769589
F 69.704650 38.644682 21.507089
F 67.209850 50.374982 11.448489
F 67.248750 42.869982 11.383489
F 76.409150 50.455882 11.202289
F 76.347450 42.656082 11.649389
F 65.362950 46.444682 21.562089
F 69.595050 43.923182 17.718389
F 67.376750 47.666982 7.760729
F 67.274750 40.044182 7.880219
F 76.303950 47.958282 7.706309
F 76.356550 40.036582 7.732689
F 69.593950 38.929282 11.542889
F 69.549150 46.595382 11.454989
F 78.588750 38.873682 11.510689
F 78.641550 46.579682 11.244789
F 76.249250 40.012782 17.810289
F 65.395950 51.711882 17.595389
F 69.620350 44.008282 7.739889
F 69.508950 44.103882 14.979989
F 78.598050 36.041082 7.960599
F 78.610550 43.899682 7.782159
F 73.995050 51.827082 14.813889
F 78.459650 51.818482 17.674589
F 69.577750 44.028382 10.397089
F 71.941150 50.495582 21.325789
F 78.651350 36.349182 10.580789
F 78.470250 43.968982 10.501389
F 69.703550 38.843982 14.272089
F 69.606350 46.622782 14.350489
F 78.529250 38.645582 14.242889
F 78.566350 46.339882 13.898089
F 80.658550 47.839982 17.551989
F 80.693150 39.999282 17.736489
F 71.867250 47.703682 17.763789
F 71.715250 39.819782 17.707289
F 76.252350 47.704982 0.458675
F 69.672650 51.687882 7.915669
F 78.544550 36.106082 15.194189
F 74.182150 46.583282 21.316489
F 80.894950 50.480782 18.556689
F 80.662450 42.589482 18.584389
F 71.726450 50.385982 18.504689
F 71.730150 42.387182 18.513489
F 80.807250 47.637982 14.813689
F 80.780250 39.973182 15.018989
F 71.766850 47.917182 15.093389
F 71.900450 40.225982 15.113489
F 83.142350 38.910782 18.492089
F 82.960950 46.542082 18.440789
F 65.058750 38.793582 18.929089
F 65.092850 46.247182 18.792989
F 74.010150 38.803482 18.775989
F 74.054550 46.510782 18.519089
F 74.049050 38.721682 21.447289
F 67.433350 50.341882 21.404489
F 82.962150 43.772182 14.952889
F 67.394150 47.618882 0.307997
F 69.919450 46.354182 21.332489
F 65.030050 43.829982 15.092789
F 83.084150 46.395482 21.144389
F 74.012750 36.334282 15.089289
F 73.961650 44.065082 15.276489
F 78.555250 51.783182 7.559579
F 82.992350 36.240382 17.773289
F 82.982550 43.882082 17.676289
F 73.929250 51.543482 17.511489
F 65.035350 51.607082 10.346389
F 65.112250 43.699482 17.801689
F 67.561550 50.452382 18.719189
F 78.437550 51.807682 3.210909
F 73.879450 43.862182 18.029789
F 69.424050 36.197882 15.206089
F 76.350850 42.565082 18.706189
F 83.069850 51.552782 10.456989
F 78.760450 51.709782 10.307389
F 76.289750 47.905782 17.677189
F 67.244250 47.781182 15.079489
F 69.478750 36.118482 17.897989
F 78.654950 36.100182 17.902889
F 67.317950 47.758682 17.841889
F 67.294650 40.006082 17.834589
F 76.513050 50.305482 21.266189
F 80.772350 42.601182 21.243089
F 78.543250 46.316582 21.257189
F 74.138050 43.935082 0.448696
F 65.184350 38.736482 21.629689
F 74.092350 36.227382 0.557922
F 78.567550 51.704182 0.519120
F 71.913850 47.659982 0.373629
F 69.448050 36.333682 0.645813
F 74.178050 51.798582 0.384367
F 71.970550 40.181982 0.553657
F 69.671850 43.972082 0.396235
F 83.146850 43.920382 0.301686
F 78.597950 43.845882 0.473179
F 67.365250 39.966482 0.301505
F 69.617650 51.700482 0.412661
F 80.760550 34.954082 14.157189
F 76.342150 34.966282 14.285389
F 76.394850 34.904582 11.426489
F 80.898850 34.876482 18.824389
F 80.811750 34.871482 11.406689
F 71.793750 34.886782 18.654789
F 80.912950 34.887082 21.423689
F 67.462250 35.135182 11.273589
F 67.321950 34.616282 18.539989
F 71.742750 34.670882 4.274669
F 71.710250 35.005182 14.388489
F 67.014750 34.854382 4.151569
F 71.894650 34.716382 6.991289
F 71.802750 34.959382 11.645389
F 67.387850 34.934082 14.199589
F 71.816750 34.841282 21.303089
F 76.300150 34.886982 7.093019
F 67.234950 35.044182 6.883569
F 80.973050 47.452182 24.844389
F 80.704050 40.047382 25.077989
F 72.027350 47.681182 24.992989
F 71.811950 40.001882 25.139589
F 80.881050 50.378782 28.569989
F 80.815750 42.518182 28.781189
F 71.809750 50.354882 28.732089
F 72.069950 42.602982 28.782189
F 80.743450 50.071882 25.727589
F 80.719850 42.559282 26.123189
F 71.861850 50.207382 25.906289
F 71.917250 42.629282 26.042589
F 80.858250 50.352782 43.440289
F 65.268350 36.001182 29.680389
F 76.271450 39.747782 22.398689
F 78.678850 36.091682 39.613689
F 83.017550 38.798682 25.796689
F 83.175950 46.328182 25.795089
F 65.160750 38.569282 25.960689
F 65.155550 46.192482 26.045389
F 74.167350 38.666082 26.036589
F 74.413650 46.394182 26.110989
F 65.043750 46.423282 43.212889
F 65.253150 36.027082 32.676189
F 80.894650 47.736982 22.146689
F 83.141450 51.745782 32.179589
F 69.789750 51.761982 32.338589
F 78.549450 43.761482 22.149289
F 65.155550 36.122882 39.528389
F 74.211350 38.937082 43.433489
F 78.618950 36.165482 24.971889
F 74.217550 51.703382 22.074289
F 67.353350 40.098782 39.781389
F 83.097250 43.754382 25.033189
F 65.239250 51.708682 29.629189
F 65.390550 35.965982 25.026689
F 65.238450 43.584982 25.380989
F 69.671550 36.076582 22.258489
F 65.331250 36.123082 22.336489
F 74.195450 43.942182 25.102689
F 83.064650 38.639382 28.641389
F 82.961850 46.318982 28.685889
F 65.362050 38.533982 28.900089
F 65.262250 46.407882 28.848589
F 74.056950 38.741782 28.852189
F 74.114450 46.419082 28.792289
F 69.728750 51.890982 36.759189
F 76.379850 47.969682 37.006289
F 67.340850 47.459382 25.027389
F 67.304450 39.964182 25.135989
F 76.419750 47.789182 24.968589
F 76.346450 39.911782 25.115189
F 76.439450 39.870682 36.844989
F 67.416750 40.065482 37.161989
F 67.445750 50.428282 28.706689
F 67.580950 42.487182 28.849689
F 76.196650 50.293682 28.567489
F 76.407950 42.678782 28.903189
F 78.585650 43.994182 39.676789
F 74.200750 51.867282 36.949789
F 67.360950 50.089882 25.953089
F 67.600650 42.505282 26.097689
F 76.305150 50.385082 25.836789
F 76.244950 42.555982 26.132689
F 76.448850 40.068082 39.576289
F 69.499050 44.046882 39.740889
F 83.180750 51.538982 39.567389
F 69.836250 43.883382 22.375889
F 69.684750 46.664782 40.516089
F 83.099850 51.796682 29.394089
F 69.542550 38.601782 25.893489
F 69.750750 46.460282 25.932089
F 78.582650 38.720382 26.086689
F 78.554250 46.447882 25.870489
F 65.204550 43.878782 22.569989
F 76.344250 47.851582 39.731889
F 76.353250 47.879282 22.136989
F 67.517950 50.270482 43.326289
F 69.770250 51.497182 25.108289
F 83.121850 51.633282 22.256089
F 74.195550 43.891382 22.397489
F 69.757750 36.036682 25.108589
F 69.667850 43.996282 25.185889
F 83.173050 46.457482 43.247389
F 83.184850 36.267182 32.502289
F 78.502650 43.891782 24.991189
F 69.673350 38.627782 28.736489
F 69.661350 46.424782 28.790189
F 78.583950 38.772082 28.861389
F 78.623850 46.342582 28.630689
F 80.788250 47.818682 32.286789
F 80.793950 40.103282 32.560589
F 72.053250 47.749382 32.501889
F 71.936850 39.897182 32.490789
F 80.804850 50.374282 35.847989
F 80.674650 42.721782 36.182989
F 71.996950 50.649682 35.883689
F 71.942550 42.409982 36.190989
F 80.852350 50.518882 33.176689
F 80.738150 42.664782 33.449089
F 71.957850 50.364782 33.286489
F 71.992750 42.429482 33.436489
F 80.911550 47.871882 29.567589
F 80.874350 39.940682 29.805189
F 71.838050 47.760082 29.710489
F 71.844350 40.093982 29.721489
F 83.106450 38.838282 33.352389
F 82.913150 46.578182 33.212289
F 65.413950 38.662682 33.463889
F 65.162850 46.416382 33.326689
F 74.281950 38.800782 33.223489
F 74.198450 46.472882 33.258689
F 67.549650 47.905882 39.376089
F 83.042350 36.160782 29.635089
F 83.118250 43.775482 29.615089
F 74.024450 51.676782 29.448089
F 78.639550 51.758982 36.916389
F 65.272550 43.725782 29.773189
F 69.536150 38.727782 40.515889
F 74.172950 36.119782 29.673489
F 74.167750 43.925482 29.629589
F 69.702050 46.427182 43.298889
F 67.455550 42.546782 43.127989
F 82.990750 43.959282 32.411489
F 65.174450 51.462782 22.302289
F 76.315850 50.395582 43.410389
F 65.259950 43.811782 32.412389
F 78.615550 51.587482 24.955089
F 74.023550 36.075882 32.331889
F 74.263150 43.839282 32.432489
F 83.020150 38.834582 36.042789
F 83.187650 46.608182 36.049789
F 65.310050 38.919482 36.080289
F 65.038450 46.474882 36.068789
F 74.222650 38.526082 36.045389
F 74.141750 46.500182 35.919589
F 69.602050 36.175682 39.861289
F 78.723050 38.639882 43.208289
F 67.478450 47.762882 32.341589
F 67.639750 39.962982 32.623589
F 76.316550 47.957482 32.383489
F 76.327250 40.311482 32.406489
F 78.385650 44.226382 36.883989
F 78.759150 36.234982 36.898989
F 67.561950 50.309682 35.939889
F 67.316050 42.571982 36.084489
F 76.389850 50.553682 35.962389
F 76.333350 42.616582 36.340089
F 74.101550 51.543982 24.870889
F 69.684150 43.815682 36.965789
F 67.556850 50.423682 33.119289
F 67.401350 42.628682 33.390989
F 76.080350 50.402982 33.192689
F 76.450450 42.841182 33.643789
F 69.547750 36.215182 37.159889
F 71.800750 42.577382 43.150589
F 67.572450 47.902382 29.597189
F 67.682450 39.887082 29.915789
F 76.363850 47.736782 29.504489
F 76.339050 40.038282 29.754389
F 69.814950 38.553282 33.341389
F 69.830450 46.572882 33.226789
F 78.510150 38.852682 33.381989
F 78.425150 46.749182 33.269489
F 65.284350 51.626982 25.139189
F 78.698650 38.717782 40.513389
F 69.841550 43.787682 29.876989
F 83.045850 51.478282 24.942589
F 78.810650 36.142482 29.622889
F 78.692150 43.898082 29.698189
F 65.416450 51.752782 39.572089
F 83.051650 51.722882 36.808489
F 69.813250 43.920782 32.656289
F 69.766150 51.816682 39.593889
F 78.589750 36.154882 32.404589
F 78.552050 44.075782 32.546189
F 69.576650 38.552182 35.972389
F 69.770350 46.422082 36.098389
F 78.848650 38.751782 36.107789
F 78.584450 46.794782 35.914989
F 80.917350 47.742082 39.658389
F 80.807350 40.060482 39.750289
F 71.907350 47.696982 39.702489
F 71.800250 39.918382 39.546989
F 67.442850 47.753582 36.798689
F 67.283550 42.756282 40.447889
F 69.730050 35.901582 29.719389
F 76.271650 42.587082 40.559289
F 80.989650 50.297282 40.721789
F 80.877350 42.681982 40.658789
F 72.063650 50.391282 40.456489
F 71.719150 42.551282 40.451689
F 80.941850 47.853882 36.993789
F 80.785650 40.063382 37.155289
F 72.095950 48.061182 37.028789
F 71.990650 39.893282 36.883389
F 83.193350 38.619082 40.756889
F 83.120750 46.324882 40.521489
F 65.222650 38.619082 40.612789
F 65.337050 46.596182 40.469089
F 74.146250 38.792082 40.617089
F 74.229950 46.443282 40.618589
F 78.740850 51.511482 39.660389
F 83.128650 36.288482 36.946989
F 82.995050 43.955382 36.878889
F 76.319250 42.476682 43.231489
F 65.234450 36.340582 36.952389
F 65.160150 43.770782 36.897689
F 74.455150 36.221382 25.171789
F 74.133050 35.879682 37.037789
F 73.989350 43.960882 36.942689
F 83.171550 38.701582 43.496489
F 83.193350 36.125382 39.772589
F 83.023450 43.867782 39.603489
F 78.633050 46.501882 43.405989
F 83.089750 36.290882 24.874389
F 65.119750 43.962582 39.572189
F 71.932150 50.260482 43.374489
F 74.010250 36.065282 39.777189
F 73.971050 43.882082 39.728989
F 78.597050 51.689082 29.564389
F 65.548050 51.786182 36.992489
F 76.419550 50.469382 40.739689
F 67.441350 50.422782 40.643489
F 65.279150 51.683682 32.306589
F 74.333650 51.572282 39.569389
F 78.615550 46.550082 40.598689
F 80.946950 42.531382 43.251289
F 70.024350 36.061182 32.388389
F 74.056750 51.768582 32.140989
F 78.592150 51.707282 32.303289
F 69.708150 51.588782 29.729389
F 74.242650 46.471882 43.213689
F 65.109850 38.722382 43.386089
F 69.756450 51.587182 22.469189
F 67.417750 40.023882 22.603989
F 71.873650 40.052482 22.394189
F 82.945350 43.856482 22.272889
F 69.804850 38.907182 43.268989
F 80.750650 40.121682 22.259089
F 78.754650 36.319082 22.270989
F 83.258150 36.105982 22.186889
F 67.677750 47.641582 22.253389
F 78.751650 51.619782 22.232089
F 73.992050 36.203382 22.324589
F 72.125150 47.978582 22.351089
F 81.018450 34.854082 43.401789
F 71.857150 34.901082 43.703889
F 80.916850 34.934682 25.884989
F 71.846750 34.829882 36.295089
F 67.365850 34.875882 40.724589
F 72.150050 34.840382 25.887489
F 71.728250 34.868282 40.842089
F 76.668950 34.775682 26.081289
F 80.780850 34.805282 40.710989
F 76.229350 34.841882 40.557589
F 80.925650 34.745082 36.120789
F 67.236350 34.946982 43.389689
F 72.070350 34.688782 33.411789
F 76.325550 34.761882 33.311089
F 80.975350 55.407682 3.279429
F 80.846650 63.177282 2.916729
F 71.797150 55.571982 3.102239
F 71.900050 63.089682 3.040069
F 80.702050 58.023182 6.921789
F 80.635150 65.955782 6.578459
F 71.871350 58.161882 6.656539
F 71.890150 65.926382 6.949769
F 80.959450 57.893482 4.181979
F 80.690850 65.992182 3.698489
F 71.981050 58.178282 3.933879
F 71.598950 65.830682 4.187269
F 67.458950 58.032382 21.397089
F 80.884350 65.929282 21.258089
F 74.296350 67.094182 0.689877
F 65.211050 61.956482 21.262389
F 83.179250 54.014082 3.997509
F 83.122250 61.939982 3.757349
F 65.527250 54.162582 3.985619
F 65.049450 61.900682 3.889459
F 73.983650 54.411882 4.010859
F 74.121850 61.682582 3.991759
F 69.669350 54.152582 21.746489
F 76.204450 65.694782 21.268289
F 83.130350 61.945982 21.510989
F 73.987050 54.232982 21.306789
F 72.029650 66.048582 21.232489
F 64.966050 54.075282 21.241889
F 83.077850 59.282482 3.102129
F 83.012050 67.237382 3.131639
F 65.164450 59.244182 3.139239
F 65.102050 67.300682 3.184699
F 74.275250 59.326782 3.039059
F 73.988150 67.019082 3.266669
F 83.109550 54.293682 6.648469
F 83.015850 61.933982 6.531039
F 65.164050 54.067982 6.625349
F 65.247450 61.916682 6.607899
F 74.117250 54.376482 6.753909
F 74.154550 62.097782 6.682599
F 76.548250 55.634882 0.223646
F 67.558850 65.907882 18.777889
F 67.559850 55.535182 3.091579
F 67.183950 63.001582 2.906309
F 76.351650 55.445582 2.990469
F 76.368350 63.185282 3.255789
F 67.380050 63.424182 14.888689
F 83.055750 67.226682 0.307139
F 67.418350 58.206582 6.729949
F 67.403950 65.759582 6.682009
F 76.165050 58.095482 6.822799
F 76.359950 65.996582 6.922619
F 67.498950 55.452282 14.871689
F 78.694250 61.852982 18.816389
F 67.524950 58.112182 3.961179
F 67.174750 65.645482 3.667769
F 76.384650 57.859982 4.057469
F 76.333350 65.783682 4.104929
F 78.242050 54.306282 18.718589
F 69.979850 61.885182 18.647789
F 67.398850 63.191182 0.288008
F 65.071050 67.099782 0.372493
F 71.929850 63.217682 0.468352
F 69.724050 62.097682 21.229389
F 69.647950 54.194282 4.051999
F 69.533350 61.820782 3.835529
F 78.568550 54.343082 4.091359
F 78.602850 61.911082 4.054169
F 69.689550 67.218182 17.648889
F 69.540250 59.347282 17.640889
F 67.519050 66.055082 21.484589
F 67.682750 63.162282 17.713389
F 69.750950 59.430082 3.062549
F 69.436850 67.309782 3.091249
F 78.750850 59.210782 3.251919
F 78.390450 67.343682 3.157499
F 69.527350 54.079782 6.752789
F 69.569350 61.987482 6.553409
F 78.690550 54.349982 6.760569
F 78.565250 62.163082 6.886659
F 80.927250 55.613982 10.650989
F 80.788850 63.203582 10.507089
F 71.683750 55.739982 10.107789
F 71.830150 63.220282 10.378289
F 81.052350 58.002382 14.204789
F 80.794250 65.690182 14.152689
F 71.783450 58.407282 13.967689
F 72.050250 65.708782 13.952589
F 80.905150 58.229782 11.438789
F 80.821450 65.788182 11.368589
F 71.930250 58.212682 11.262689
F 71.749550 65.769982 11.375389
F 80.952650 55.466782 7.833049
F 80.826750 63.427882 7.697629
F 71.815950 55.583382 7.321489
F 71.750950 63.247082 7.666669
F 83.119150 54.086682 11.281889
F 83.075750 61.986782 11.223689
F 65.187850 54.207282 11.182389
F 65.233950 62.099782 11.506589
F 73.808250 54.351682 11.198689
F 74.183150 62.200482 11.382389
F 83.201450 59.412382 7.690439
F 83.044950 66.967582 7.618279
F 65.201650 59.369182 7.631329
F 65.115250 67.125582 7.673489
F 74.029150 59.555382 7.677079
F 74.088250 67.361782 7.754119
F 83.096150 59.346882 10.535489
F 83.073650 67.267982 10.332789
F 65.281750 59.618782 10.462989
F 65.039250 67.086682 10.323189
F 74.097050 59.624882 10.377489
F 74.066750 67.219882 10.610789
F 83.116550 54.292882 14.044789
F 83.000450 62.051982 14.077489
F 65.254650 54.320882 13.855989
F 65.027750 62.179582 14.294789
F 73.994850 54.471082 13.964389
F 74.203150 61.943682 14.162289
F 76.266650 55.540782 15.082889
F 78.806850 61.949982 21.476289
F 67.270450 55.534582 10.340789
F 67.445250 63.390882 10.478189
F 76.176150 55.558982 10.637889
F 76.468050 63.470182 10.482489
F 76.549250 63.173882 15.011089
F 69.821550 54.181482 18.854189
F 67.291650 58.070782 14.095189
F 67.468250 65.961282 14.118889
F 76.256450 58.090682 13.898889
F 76.408050 65.798182 14.277089
F 67.505850 57.850482 18.666989
F 76.453950 63.309282 17.713689
F 67.296250 58.097482 11.320589
F 67.307750 65.930682 11.362989
F 76.356750 58.213382 11.199889
F 76.582650 65.990982 11.554689
F 76.258050 57.880882 21.399489
F 74.150550 62.089482 21.317089
F 67.258050 55.474682 7.600209
F 67.470550 63.198182 7.647009
F 76.309250 55.534882 7.922489
F 76.287650 63.389882 7.837319
F 69.615350 54.361582 11.116289
F 69.492850 61.939082 11.327289
F 78.545950 54.300982 11.516389
F 78.447350 62.019082 11.310689
F 69.590950 59.529182 7.524529
F 69.614050 67.028982 7.779009
F 78.446450 59.414582 7.621179
F 78.621950 67.109982 7.829869
F 69.528450 59.361282 10.431989
F 69.615450 67.203082 10.475189
F 78.610950 59.314182 10.404889
F 78.700550 67.279482 10.433189
F 69.829150 54.058082 13.895589
F 69.563150 62.000382 14.068789
F 78.503650 54.313482 14.216189
F 78.785250 61.885882 14.118889
F 80.659950 55.514882 17.783889
F 81.030550 63.146882 17.932889
F 71.779650 55.662382 17.575989
F 72.162350 63.201182 17.783089
F 78.651950 59.113182 14.837389
F 78.667450 66.978882 15.115589
F 71.951750 58.257982 21.304189
F 76.054450 55.542482 17.790389
F 80.704350 58.067382 18.712289
F 80.942050 65.785282 18.625889
F 72.072550 58.138382 18.581189
F 71.927750 65.814082 18.624289
F 80.883650 55.451282 15.140589
F 80.972350 63.233982 15.150389
F 71.736750 55.814082 14.795289
F 71.810650 63.201082 14.949289
F 82.961850 54.239882 18.632489
F 83.158950 61.823882 18.744989
F 65.241450 54.214682 18.550589
F 65.267550 62.204382 18.473689
F 73.848850 54.092882 18.613789
F 74.322650 61.867382 18.621689
F 83.061550 59.467982 15.067089
F 82.993250 67.032782 14.974589
F 65.250050 59.395882 15.062789
F 65.266350 67.222182 15.105689
F 74.193150 59.411182 14.984889
F 74.237050 67.130882 14.951089
F 82.933850 59.176482 17.762589
F 83.241650 66.963182 17.831289
F 65.469650 59.382782 17.797389
F 65.295750 67.198582 17.871989
F 74.341350 59.312882 17.632289
F 74.114850 67.022582 17.593889
F 76.344750 58.070282 18.673689
F 78.691150 59.305882 0.402042
F 69.576950 59.535082 15.003489
F 76.343350 65.869582 18.613289
F 69.835250 67.198482 14.877689
F 78.665150 54.142482 21.471489
F 78.656850 67.023282 17.833689
F 78.671450 59.435382 17.685489
F 67.505250 55.304582 17.798589
F 80.905150 55.693582 0.618927
F 71.885250 55.736982 0.445364
F 80.876650 63.318182 0.226205
F 83.109650 54.089682 21.405189
F 80.872950 58.127682 21.314089
F 83.128650 59.183282 0.229432
F 69.491950 67.141382 0.340806
F 76.336950 63.208082 0.545413
F 78.490350 67.244382 0.434716
F 74.108650 59.407682 0.332292
F 69.732450 59.537082 0.327465
F 65.160250 59.453782 0.405340
F 67.381350 55.633782 0.408095
F 82.955650 69.825482 21.230689
F 74.075250 69.707582 14.116489
F 69.606450 69.715082 11.357889
F 65.131950 69.824682 6.845339
F 74.099550 69.915782 6.683669
F 65.092950 69.791382 4.126079
F 74.070750 69.813382 11.343389
F 78.603750 69.746482 11.369189
F 69.536750 69.704782 14.066289
F 81.030950 55.644282 24.978889
F 80.845750 63.375382 24.994789
F 71.871150 55.567582 25.045789
F 71.979850 63.536182 24.789289
F 80.549850 58.025082 28.573489
F 80.890650 65.827582 28.634789
F 71.771850 58.300982 28.592889
F 72.005250 65.688482 28.666189
F 80.738450 58.223882 25.910989
F 80.936350 65.949982 25.922989
F 71.864750 58.065282 25.869589
F 71.929850 65.910182 25.994489
F 74.103850 54.480382 43.264089
F 65.174550 67.247782 22.329289
F 76.506650 65.708982 43.309189
F 69.729350 54.270282 43.437989
F 83.111350 54.070282 25.867889
F 82.994450 62.080182 25.876089
F 65.259950 54.236382 26.060089
F 65.264850 62.170282 25.986389
F 74.000850 54.263982 26.089789
F 73.973350 62.005582 25.897289
F 76.510250 58.160982 43.257289
F 65.233350 59.556282 22.348489
F 74.251850 59.549182 22.259889
F 76.432550 63.133482 22.345089
F 74.202550 67.268482 22.287389
F 71.856350 65.985582 43.496489
F 82.922050 59.349582 25.077089
F 83.213550 67.232182 24.984189
F 65.046350 59.520282 25.142589
F 65.334950 67.124182 25.054489
F 74.006250 59.388282 25.027889
F 74.159450 67.146082 25.132289
F 82.972050 54.521682 28.546789
F 83.039550 61.842782 28.579489
F 65.078650 54.361382 28.810689
F 65.197350 62.075182 28.803689
F 73.850450 54.123882 28.799089
F 74.145850 62.025382 28.575389
F 78.457850 61.916882 43.216789
F 74.203950 62.083282 43.282689
F 67.331550 55.602282 24.997489
F 67.503350 63.372382 24.890689
F 76.297450 55.571182 25.154289
F 76.338650 63.297182 25.073989
F 80.772350 66.034382 43.308489
F 67.260850 65.793882 43.231889
F 67.285650 58.015982 28.768889
F 67.533250 65.777482 28.657189
F 76.067950 58.128382 28.731689
F 76.435150 65.790182 28.614889
F 83.112650 61.762582 43.225489
F 76.241650 65.807882 40.595889
F 67.389550 58.139482 26.045389
F 67.630150 65.824482 25.985389
F 76.444950 58.218282 26.038289
F 76.353050 65.864882 25.952589
F 67.380150 65.753282 40.458889
F 78.442150 67.045782 39.490689
F 83.044150 59.337982 22.294189
F 71.872250 58.346082 43.090789
F 76.323650 63.214682 39.599089
F 71.971150 63.491282 21.860489
F 69.484350 54.244182 26.041689
F 69.658650 61.953782 25.797689
F 78.701350 54.234282 25.922889
F 78.649550 62.161682 26.063489
F 65.247850 54.095082 43.348689
F 76.484850 63.412782 36.935789
F 76.731350 55.573882 39.573189
F 80.899450 55.521182 22.189889
F 69.633550 59.458582 24.803389
F 69.780550 67.200982 24.915089
F 78.457550 59.567282 25.005689
F 78.608150 66.914682 25.018189
F 69.511850 54.295282 28.722189
F 69.703250 62.085482 28.675189
F 78.422050 54.231082 28.568189
F 78.693250 62.124082 28.703889
F 80.905650 55.576982 32.310889
F 80.881350 63.414982 32.204789
F 71.778650 55.514382 32.422189
F 71.946750 63.328282 32.296389
F 80.920050 58.206782 35.870189
F 80.889650 65.785882 35.981189
F 71.887750 58.168482 35.761289
F 71.878750 65.686882 36.006589
F 80.887250 58.094882 33.177289
F 80.805550 66.089182 33.145489
F 71.867750 58.224282 33.099189
F 71.901250 65.973682 33.230689
F 80.700050 55.536582 29.567489
F 80.965950 63.259882 29.547989
F 71.773550 55.761182 29.564789
F 71.896950 63.231882 29.729489
F 83.120650 54.291482 33.102689
F 83.003850 62.087182 33.208889
F 65.345150 54.281582 33.303489
F 65.386050 62.064482 33.362189
F 74.027250 54.275982 33.156689
F 74.098050 62.136182 33.301189
F 82.817950 59.175482 29.635789
F 83.023050 66.954882 29.632389
F 65.193250 59.494282 29.679289
F 65.202350 67.093982 29.421689
F 73.967650 59.534682 29.669989
F 74.175050 67.107882 29.396389
F 82.937750 59.401882 32.380889
F 83.101550 67.087682 32.301789
F 65.376050 59.469482 32.347489
F 65.196850 67.129182 32.118789
F 74.245750 59.538982 32.313289
F 74.154450 67.133482 32.157789
F 83.252650 54.239282 35.872689
F 83.246950 62.006082 35.949289
F 65.284050 54.358582 36.087889
F 65.301050 62.004582 36.105589
F 74.249550 54.491682 35.947289
F 74.287950 62.207682 36.081289
F 82.904150 54.103382 43.137589
F 78.547950 59.490282 39.558389
F 67.415350 55.695982 32.410289
F 67.659250 63.256382 32.338489
F 76.370050 55.484582 32.224689
F 76.426950 63.319382 32.231089
F 65.173750 61.887182 43.266989
F 69.747650 59.427982 36.832889
F 67.498850 58.160782 36.253389
F 67.571450 65.785982 35.928489
F 76.499350 58.020882 35.773089
F 76.291150 65.840982 35.832289
F 69.615250 67.173882 39.626489
F 78.695250 61.983382 40.440989
F 67.785250 58.307882 33.481189
F 67.281150 65.746582 33.103889
F 76.376850 58.098682 33.041389
F 76.256150 65.898982 33.192789
F 69.802250 59.415382 39.524789
F 78.648650 54.154782 40.642189
F 67.350150 55.458682 29.797289
F 67.527550 63.245082 29.668589
F 76.065750 55.469182 29.496389
F 76.328150 63.223682 29.562789
F 69.538150 54.270782 33.325489
F 69.755650 62.074882 33.210489
F 78.522550 54.410982 33.108489
F 78.641450 61.935982 33.067589
F 69.526150 59.490282 29.526189
F 69.951250 67.136982 29.435189
F 78.382550 59.448982 29.445089
F 78.628950 67.096882 29.566489
F 69.717450 59.622982 32.153089
F 69.472450 66.931982 32.110489
F 78.681950 59.401182 32.128689
F 78.403650 67.153282 32.203289
F 69.799850 54.402882 35.948089
F 69.804750 62.041682 35.967989
F 78.765950 54.454782 35.878989
F 78.582450 61.985582 35.811089
F 80.815150 55.513382 39.547689
F 80.898350 63.328982 39.458089
F 71.977250 55.625182 39.563389
F 72.020850 63.185882 39.588889
F 78.571150 59.397882 36.722789
F 69.757950 54.412082 40.742689
F 69.666750 62.053582 40.472789
F 69.852150 67.231882 36.828489
F 80.718450 58.019282 40.444289
F 80.678250 65.921082 40.572289
F 72.019250 58.197182 40.378489
F 71.908250 65.749382 40.704089
F 80.962550 55.563582 36.797389
F 80.899850 63.175482 36.699989
F 71.900150 55.696982 36.841789
F 71.920050 63.197182 37.026789
F 83.043150 54.322282 40.565989
F 82.978850 61.834182 40.303389
F 65.542250 54.312982 40.493089
F 65.197650 62.004282 40.535889
F 74.322650 54.408682 40.510889
F 74.070350 61.699682 40.545589
F 83.302750 59.192382 36.729689
F 83.029750 67.137782 36.832089
F 65.255050 59.440582 36.969189
F 65.417850 67.056482 36.921789
F 74.178150 59.477682 36.511589
F 74.059850 67.132182 36.738889
F 83.071150 59.245582 39.439489
F 82.930550 67.186582 39.609489
F 65.317950 59.367782 39.615689
F 65.161550 67.029382 39.659489
F 74.355450 59.224182 39.308889
F 73.993350 67.087682 39.499589
F 78.804350 54.327482 43.400689
F 67.313450 55.364582 22.306289
F 67.453950 63.231882 36.896889
F 67.484450 55.678382 37.041289
F 76.549650 55.547582 36.886289
F 67.591950 58.362182 40.551089
F 76.461650 58.110082 40.437589
F 78.677350 67.050982 36.830089
F 67.719050 55.709582 39.761289
F 67.370150 63.121282 39.555989
F 67.530250 58.168182 43.242089
F 69.726050 67.448782 22.103889
F 69.690050 62.019582 43.246889
F 78.573950 59.263282 22.215989
F 67.432650 63.456982 22.142089
F 76.334250 55.202582 22.509289
F 80.852550 57.978282 43.058689
F 71.907750 55.755382 22.396989
F 69.772150 59.462582 22.179989
F 83.161750 67.173182 22.118389
F 78.547650 66.917782 22.246889
F 80.933850 63.299182 22.300989
F 65.122450 69.739282 43.136589
F 78.672250 69.831082 43.247989
F 65.275650 69.749982 40.497689
F 65.201250 69.781282 28.723989
F 74.044950 69.750982 25.890589
F 89.907850 1.223562 2.952009
F 89.732450 9.234002 3.180199
F 85.321350 11.787282 4.011769
F 98.785250 1.361922 3.127989
F 98.778950 9.098522 3.129659
F 98.772650 16.835082 3.131329
F 89.788050 3.827682 6.572489
F 89.800250 11.640082 6.896529
F 98.778750 3.939172 6.778729
F 98.772450 11.675782 6.780399
F 89.906750 3.860352 3.838389
F 89.836550 11.748182 3.965049
F 98.782850 3.940432 4.042249
F 98.776550 11.676982 4.043919
F 85.290550 1.357242 17.827689
F 85.159450 9.001112 10.360489
F 85.426950 16.780082 14.651689
F 87.731250 5.242222 0.344543
F 103.324650 16.834882 0.361577
F 85.326350 9.133612 15.139289
F 92.076250 7.804992 4.040579
F 92.073750 15.539482 4.043289
F 94.308250 11.670182 21.366189
F 101.015650 7.811882 4.035429
F 101.009650 15.548482 4.037099
F 98.790250 9.095482 0.392695
F 85.332650 4.005932 4.152789
F 87.593950 15.538082 21.288989
F 85.227650 16.917382 10.522389
F 85.245050 1.366042 0.281427
F 92.084550 5.226112 3.127229
F 92.076550 12.962182 3.129729
F 101.012650 5.231162 3.123959
F 101.006650 12.967782 3.125629
F 92.078350 7.802782 6.777059
F 92.075550 15.537182 6.776399
F 103.330650 9.098332 0.359908
F 101.005650 7.807492 6.773829
F 100.998650 15.544082 6.775499
F 96.547950 12.960782 14.983989
F 94.318350 1.357902 3.128739
F 94.311950 9.094532 3.130379
F 94.305650 16.831182 3.132029
F 103.249650 1.372792 3.097559
F 103.242650 9.109392 3.099229
F 103.236650 16.845982 3.100899
F 94.315150 3.936292 6.776879
F 94.308750 11.672882 6.778529
F 103.210650 3.927702 6.754219
F 103.204650 11.664282 6.755889
F 94.316050 3.936852 4.041119
F 94.309550 11.673382 4.042829
F 103.240650 3.932652 4.032279
F 103.233650 11.669282 4.033949
F 89.860250 16.784682 10.253889
F 96.548350 15.541982 21.368189
F 94.306550 16.831182 0.396484
F 103.246650 3.944982 21.270989
F 89.846650 1.394402 17.674589
F 94.312850 9.094522 0.394810
F 87.457750 7.792442 4.087289
F 87.647050 15.445982 4.034569
F 85.344950 3.941182 6.903449
F 96.546650 7.806912 4.042359
F 96.540350 15.543482 4.044029
F 85.434450 11.720682 21.364689
F 105.428650 7.800052 4.050289
F 105.422650 15.536682 4.051959
F 85.198150 16.618282 0.516340
F 85.424350 11.636282 6.708119
F 85.526050 3.829762 13.901389
F 85.586050 1.432852 10.461189
F 85.604650 3.891102 21.561789
F 105.615650 7.890312 21.195489
F 89.907950 16.841382 7.512469
F 87.549150 5.252202 3.023689
F 87.504650 12.978182 2.949649
F 96.548850 5.228062 3.129979
F 96.542450 12.964682 3.131649
F 105.427650 5.263912 3.098019
F 105.421650 13.000482 3.099689
F 87.736450 7.958342 6.770749
F 87.553950 15.514982 6.838249
F 89.796750 1.212382 0.213890
F 96.545050 7.806082 6.778219
F 96.538750 15.542682 6.779889
F 96.554250 5.224232 14.982389
F 105.429650 7.825212 6.748269
F 105.422650 15.561782 6.749939
F 85.466250 11.533782 18.729089
F 90.005050 1.228682 10.227889
F 89.915150 9.007002 10.582889
F 85.427950 9.160292 2.996599
F 98.791550 1.359542 10.427089
F 98.785250 9.096142 10.428789
F 98.778950 16.832682 10.430489
F 89.860650 3.868542 14.058989
F 89.939150 11.768582 14.019489
F 98.794750 3.939672 14.069789
F 98.788450 11.676282 14.071489
F 89.805950 3.816182 11.336789
F 89.802750 11.617282 11.371689
F 98.813550 3.944752 11.331789
F 98.807250 11.681382 11.333389
F 89.691150 1.201702 7.461129
F 89.896550 9.079792 7.792949
F 89.879250 16.874882 17.746989
F 98.782350 1.360672 7.690589
F 98.776150 9.097252 7.692259
F 98.769850 16.833882 7.693929
F 92.083350 7.798332 11.338189
F 92.071550 15.538282 11.336489
F 105.609650 15.626882 21.197189
F 101.022650 7.805702 11.335789
F 101.016650 15.542282 11.337389
F 87.669150 12.963982 15.084789
F 92.077750 5.221802 7.686529
F 92.073450 12.960082 7.689919
F 101.005650 5.232132 7.693669
F 100.999650 12.968682 7.695339
F 92.080050 5.221072 10.424289
F 92.074150 12.958082 10.425789
F 101.078650 5.217052 10.430489
F 101.072650 12.953682 10.432189
F 92.077050 7.802792 14.072189
F 92.071950 15.539882 14.073089
F 105.651650 12.878282 17.553289
F 101.075650 7.821872 14.072589
F 101.069650 15.558482 14.074289
F 85.323750 16.747482 3.334209
F 94.318650 1.355902 10.423989
F 94.312150 9.092582 10.425589
F 94.305950 16.829082 10.427289
F 103.255650 1.347092 10.395189
F 103.249650 9.083682 10.396789
F 103.242650 16.820282 10.398489
F 94.317150 3.935362 14.071189
F 94.310950 11.671982 14.072889
F 103.267650 3.956422 13.994789
F 103.261650 11.692982 13.996489
F 94.319850 3.936472 11.334689
F 94.313550 11.673082 11.336389
F 103.383650 3.937102 11.263989
F 103.376650 11.673682 11.265689
F 94.316550 1.357122 7.688099
F 94.310650 9.093542 7.689649
F 94.304250 16.830182 7.691349
F 103.232650 1.373142 7.679609
F 103.226650 9.109722 7.681279
F 103.220650 16.846282 7.682949
F 87.536950 7.726882 11.366389
F 87.588450 15.589882 11.368389
F 105.657650 5.141642 17.551689
F 96.549250 7.805912 11.338189
F 96.542950 15.542482 11.339889
F 98.788350 3.937312 21.359389
F 105.408650 7.656252 11.232189
F 105.401650 15.392882 11.233889
F 96.553750 12.958882 17.721589
F 87.570450 5.212872 7.532219
F 87.540850 12.816782 7.761689
F 96.546750 5.227492 7.691269
F 96.540450 12.964082 7.692939
F 105.385650 5.276632 7.628189
F 105.379650 13.013182 7.629859
F 87.686850 5.274732 10.212389
F 87.637050 12.938882 10.536489
F 96.561150 5.224012 10.427989
F 96.554850 12.960582 10.429589
F 105.730650 5.102982 10.302289
F 105.723650 12.839582 10.303889
F 87.577750 8.003742 14.073389
F 87.742250 15.526382 14.039289
F 96.560050 5.222292 17.719889
F 96.559750 7.807522 14.075089
F 96.553450 15.544082 14.076789
F 89.854050 17.057382 14.884989
F 105.693650 7.916062 13.909589
F 105.687650 15.652682 13.911289
F 85.280750 1.409742 3.022269
F 85.339050 1.162972 14.937389
F 89.740450 8.957542 17.604589
F 98.782050 11.673882 21.361089
F 98.794750 1.357432 17.713989
F 98.788450 9.094032 17.715689
F 98.782150 16.830582 17.717389
F 101.020650 12.964682 0.386936
F 85.334350 4.063442 11.132889
F 92.069650 15.537382 21.367689
F 85.356850 11.739382 14.229689
F 89.891550 3.997362 18.616489
F 89.835150 11.640082 18.572389
F 98.811850 3.942372 18.620889
F 98.805550 11.678982 18.622589
F 89.865850 1.248292 14.834689
F 89.727250 9.155852 14.993189
F 103.239650 11.681582 21.272589
F 98.816450 1.354162 14.975789
F 98.810250 9.090742 14.977389
F 98.803950 16.827382 14.979089
F 92.075550 7.800792 18.628089
F 92.070950 15.537082 18.631189
F 87.622850 12.960082 17.889589
F 101.034650 7.808152 18.606389
F 101.028650 15.544782 18.608089
F 101.057650 7.817442 21.348889
F 92.079450 5.221212 14.981689
F 92.076350 12.959982 14.984289
F 101.038650 5.227702 14.964889
F 101.032650 12.964282 14.966489
F 92.082450 5.221982 17.716989
F 92.074250 12.957482 17.718889
F 101.070650 5.216032 17.706489
F 101.064650 12.952582 17.708189
F 92.075250 12.961482 0.394682
F 94.314750 3.933702 21.364589
F 87.655450 5.143932 17.545589
F 85.410750 1.375442 7.712599
F 85.445750 3.857132 18.627389
F 105.434650 13.066982 0.389933
F 94.318350 1.354072 17.717289
F 94.311950 9.090742 17.718889
F 94.305750 16.827282 17.720689
F 103.261650 1.353332 17.626289
F 103.255650 9.089932 17.627989
F 103.248650 16.826482 17.629589
F 85.396650 8.918272 17.810789
F 85.330350 9.044082 7.668179
F 101.051650 15.554082 21.350589
F 92.078550 7.799462 21.364089
F 94.318850 3.934892 18.627989
F 94.312550 11.671482 18.629689
F 103.361650 3.928062 18.538489
F 103.355650 11.664682 18.540089
F 94.322050 1.354142 14.980789
F 94.315750 9.090702 14.982489
F 94.309550 16.827282 14.984089
F 103.381650 1.374372 14.892189
F 103.375650 9.110972 14.893889
F 103.369650 16.847582 14.895489
F 87.599450 7.669122 18.683789
F 87.620850 15.578382 18.610789
F 105.396650 13.118782 14.874089
F 96.551050 7.804892 18.629089
F 96.544750 15.541482 18.630789
F 85.395650 16.825782 7.818719
F 105.389650 7.672742 18.512789
F 105.383650 15.409382 18.514489
F 105.402650 5.382232 14.872389
F 87.583350 5.321782 14.787389
F 105.441650 5.330352 0.388263
F 96.554650 7.805402 21.366489
F 85.478450 16.831782 17.583989
F 89.836750 16.798482 3.165149
F 85.344350 11.538882 11.536089
F 89.949150 3.806722 21.453589
F 103.336650 1.361742 0.358252
F 101.026650 5.228112 0.385267
F 98.783950 16.832082 0.394364
F 89.851850 11.837382 21.379789
F 87.812750 7.709632 21.344389
F 96.550350 5.227942 0.394361
F 92.079950 5.223132 0.392368
F 98.796550 1.358902 0.391025
F 94.318950 1.358062 0.393209
F 96.544050 12.964482 0.396029
F 87.500050 12.968682 0.317423
F 89.853250 9.193512 0.372465
F 85.409450 9.125532 0.331258
F 89.878250 16.741082 0.372021
F 105.699650 0.179132 13.908089
F 105.621650 0.153388 21.193989
F 92.088850 0.062629 14.067789
F 87.611550 0.062833 11.344089
F 96.557250 0.068410 18.627489
F 101.081650 0.085155 14.071089
F 96.555450 0.069434 11.336589
F 96.560750 0.068680 21.364889
F 87.585850 -0.022397 14.033489
F 105.435650 0.088377 6.746719
F 101.063650 0.080726 21.347289
F 96.565850 0.070810 14.073589
F 92.088250 0.062663 11.334889
F 101.021650 0.075406 4.033859
F 96.552850 0.070432 4.040799
F 92.083750 0.065674 6.774309
F 92.085250 0.061825 21.362989
F 92.086950 0.065494 4.039459
F 101.011650 0.070772 6.772259
F 101.028650 0.069232 11.334189
F 101.040650 0.071677 18.604889
F 105.434650 0.063544 4.048719
F 92.082150 0.064494 18.627189
F 96.551150 0.069370 6.776659
F 87.552750 -0.007273 3.837159
F 87.406550 -0.102158 6.667609
F 89.648550 1.238142 25.132789
F 89.868250 8.902082 24.931089
F 87.866750 5.112892 22.415889
F 98.785150 1.356822 25.004789
F 98.778850 9.093422 25.006489
F 98.772550 16.829982 25.008189
F 89.937050 3.922322 28.659089
F 89.828250 11.679982 28.711589
F 98.777850 3.934592 28.652289
F 98.771550 11.671182 28.653989
F 89.862750 3.952282 25.916489
F 89.819750 11.423082 25.944889
F 98.799350 3.939092 25.914889
F 98.793050 11.675682 25.916589
F 85.403550 16.886482 24.941389
F 85.232250 3.976712 33.178489
F 85.220250 11.634482 33.249289
F 85.447750 9.136722 36.923189
F 105.644650 7.883702 43.184089
F 87.661550 7.895012 43.200289
F 92.076350 7.797202 25.923689
F 92.066450 15.536282 25.924989
F 85.372150 3.922122 43.118389
F 101.018650 7.805092 25.899789
F 101.012650 15.541682 25.901489
F 105.338650 5.325362 36.754289
F 87.538350 15.683182 43.153689
F 85.274050 16.836482 32.222489
F 89.878450 16.693082 32.193589
F 87.625350 13.059882 22.393789
F 92.078950 5.219802 25.010889
F 92.068750 12.953982 25.013889
F 101.046650 5.218422 24.993189
F 101.040650 12.954982 24.994889
F 92.076650 7.796612 28.657889
F 92.070350 15.533382 28.659589
F 85.457150 9.122082 24.886589
F 101.031650 7.811622 28.639889
F 101.024650 15.548182 28.641589
F 85.284750 3.903432 25.891389
F 94.314550 1.352892 25.010689
F 94.308450 9.089422 25.012489
F 94.302050 16.825982 25.014089
F 103.234650 1.359392 24.917189
F 103.228650 9.095992 24.918889
F 103.222650 16.832582 24.920589
F 94.310750 3.931762 28.658289
F 94.304250 11.668282 28.659889
F 103.218650 3.936562 28.565089
F 103.212650 11.673182 28.566789
F 94.314750 3.932892 25.922189
F 94.308550 11.669482 25.923789
F 103.319650 3.925302 25.837189
F 103.312650 11.661882 25.838889
F 89.788850 3.807622 43.122789
F 103.260650 3.940612 43.218289
F 105.638650 15.620282 43.185689
F 85.364450 11.633982 35.872789
F 92.079250 5.220252 22.276289
F 98.801950 9.089742 22.268389
F 87.779250 7.767092 26.041889
F 87.669150 15.328082 25.790089
F 85.304250 11.790282 43.200489
F 96.545550 7.802722 25.922889
F 96.539250 15.539282 25.924589
F 85.429450 9.127152 39.681789
F 105.368650 7.691732 25.795389
F 105.362650 15.428282 25.797089
F 103.254650 11.677182 43.219989
F 85.189750 11.593782 25.985589
F 89.933850 16.891682 29.476789
F 89.761550 11.756982 43.190489
F 105.374650 13.095782 22.155089
F 92.069050 7.795782 43.247589
F 85.422250 11.713082 40.442089
F 87.577450 5.219432 25.075889
F 87.586450 12.595782 25.039389
F 96.552950 5.221582 25.012289
F 96.546650 12.958182 25.013989
F 105.576650 5.162332 24.838789
F 105.570650 12.898882 24.840489
F 87.651150 7.820172 28.786889
F 87.632450 15.468682 28.505989
F 85.367050 16.628882 36.817589
F 96.546850 7.802912 28.659589
F 96.540550 15.539482 28.661189
F 85.520350 8.972202 32.269989
F 105.533650 7.865402 28.483489
F 105.526650 15.601982 28.485089
F 96.539450 7.799392 43.248489
F 89.811950 1.298502 32.226889
F 89.893850 9.105602 32.334889
F 101.028650 15.546382 43.247789
F 98.775250 1.355892 32.299789
F 98.769050 9.092492 32.301489
F 98.762650 16.829082 32.303189
F 89.817850 3.871262 35.942089
F 89.828950 11.740982 35.939589
F 98.769150 3.932492 35.948789
F 98.762850 11.669082 35.950389
F 89.802350 3.838772 33.247289
F 89.934550 11.674682 33.176889
F 98.784750 3.935532 33.212289
F 98.778450 11.672082 33.213889
F 89.713850 1.389712 29.534989
F 89.917950 9.074532 29.611089
F 89.767650 16.992282 39.574089
F 98.794150 1.353482 29.562889
F 98.787850 9.090062 29.564589
F 98.781550 16.826682 29.566189
F 92.072850 7.796282 33.218189
F 92.066250 15.532582 33.219189
F 94.306650 3.928902 43.247089
F 101.002650 7.802732 33.202489
F 100.996650 15.539282 33.204189
F 96.531950 12.957882 36.866989
F 92.077950 5.219952 29.571089
F 92.068650 12.955482 29.571589
F 101.012650 5.227372 29.548689
F 101.006650 12.963982 29.550389
F 92.072750 5.216882 32.306189
F 92.071150 12.956082 32.305989
F 101.021650 5.221162 32.288389
F 101.015650 12.957782 32.290089
F 92.072250 7.795952 35.952589
F 92.063850 15.534082 35.954589
F 85.116250 1.234662 36.681489
F 101.013650 7.808612 35.943289
F 101.007650 15.545182 35.944989
F 85.408450 3.915132 40.427289
F 94.310750 1.351562 32.304689
F 94.304550 9.088122 32.306389
F 94.298150 16.824782 32.308089
F 103.206650 1.365522 32.213189
F 103.199650 9.102122 32.214889
F 103.193650 16.838682 32.216489
F 94.306750 3.929812 35.952389
F 94.300450 11.666382 35.954089
F 103.199650 3.925622 35.874989
F 103.192650 11.662182 35.876689
F 94.310050 3.930782 33.216789
F 94.303850 11.667382 33.218389
F 103.275650 3.921392 33.146889
F 103.269650 11.657982 33.148589
F 94.314450 1.351732 29.568889
F 94.308350 9.088252 29.570489
F 94.302050 16.824782 29.572189
F 103.299650 1.374542 29.487089
F 103.292650 9.111132 29.488789
F 103.286650 16.847682 29.490389
F 87.753250 7.714312 33.217989
F 87.500550 15.486282 33.166789
F 85.285550 1.328022 29.582089
F 96.539050 7.800352 33.218089
F 96.532750 15.536982 33.219689
F 96.538250 5.221312 36.865289
F 105.347650 7.711202 33.078289
F 105.341650 15.447782 33.079989
F 105.440650 12.978282 39.457489
F 87.701850 5.094372 29.475389
F 87.570850 12.918482 29.536689
F 96.544350 5.222222 29.569589
F 96.538050 12.958782 29.571289
F 105.360650 5.336122 29.435989
F 105.354650 13.072682 29.437689
F 87.595250 4.945702 32.151689
F 87.475750 12.898982 32.241289
F 96.544850 5.220962 32.305789
F 96.538550 12.957582 32.307489
F 105.491650 5.184022 32.126889
F 105.485650 12.920582 32.128589
F 87.601950 7.843382 35.894289
F 87.536250 15.476882 35.864189
F 105.446650 5.241692 39.455789
F 96.540050 7.800632 35.954089
F 96.533750 15.537182 35.955689
F 98.795650 16.826382 22.270089
F 105.446650 7.840032 35.772189
F 105.440650 15.576582 35.773789
F 96.534650 12.956182 39.602689
F 89.825150 1.346282 39.545789
F 89.916950 9.117802 39.669989
F 89.738950 16.899882 25.133289
F 98.778350 1.353452 39.598789
F 98.772050 9.090052 39.600389
F 98.765750 16.826682 39.602089
F 92.066050 15.529982 43.247589
F 101.035650 7.809762 43.246089
F 98.775850 3.932182 43.246489
F 89.789050 16.930582 36.697289
F 89.864650 3.849482 40.477689
F 89.625650 11.645982 40.523089
F 98.778750 3.933282 40.510689
F 98.772450 11.669882 40.512289
F 89.837250 1.398472 36.777389
F 89.931150 9.095702 36.844989
F 85.059950 4.001852 36.068489
F 98.781950 1.353622 36.862089
F 98.775750 9.090202 36.863789
F 98.769450 16.826782 36.865489
F 92.072150 7.794432 40.512989
F 92.060550 15.534182 40.512289
F 96.540950 5.219602 39.601089
F 101.012650 7.806292 40.503989
F 101.006650 15.542882 40.505689
F 98.769550 11.668782 43.248189
F 92.071250 5.216772 36.863789
F 92.066950 12.954882 36.866489
F 100.999650 5.225842 36.853189
F 100.992650 12.962382 36.854889
F 92.072550 5.216572 39.599389
F 92.061950 12.951482 39.602489
F 101.014650 5.221812 39.593589
F 101.007650 12.958382 39.595289
F 85.240250 16.861982 39.508889
F 85.304750 3.946432 28.709589
F 87.524750 13.105882 39.544889
F 85.135250 1.230862 39.448689
F 87.521950 5.237372 36.787089
F 85.321650 1.312242 32.518289
F 94.309250 1.349852 39.599389
F 94.303150 9.086402 39.601089
F 94.296750 16.822982 39.602789
F 103.238650 1.370682 39.558389
F 103.232650 9.107282 39.560089
F 103.225650 16.843882 39.561789
F 85.368950 1.348162 25.098789
F 96.533150 15.535982 43.250189
F 94.300250 11.665482 43.248689
F 85.178450 11.677082 28.661689
F 94.306950 3.928972 40.511589
F 94.300450 11.665482 40.513289
F 103.266650 3.935452 40.481689
F 103.260650 11.672082 40.483389
F 94.310150 1.350552 36.863789
F 94.303950 9.087082 36.865389
F 94.297550 16.823782 36.867089
F 103.265650 1.374032 36.822989
F 103.259650 9.110622 36.824689
F 103.252650 16.847182 36.826389
F 87.730550 7.905082 40.426189
F 87.516350 15.758582 40.407389
F 87.648450 5.298292 39.711789
F 96.538650 7.799172 40.512589
F 96.532350 15.535782 40.514189
F 87.576250 13.013682 36.817589
F 105.394650 7.752082 40.480589
F 105.387650 15.488682 40.482289
F 105.331650 13.061982 36.755989
F 94.306550 16.825982 22.277789
F 85.353950 9.017402 29.565589
F 85.498250 16.682482 29.540989
F 85.358650 16.851382 22.238989
F 94.319150 1.352752 22.274489
F 96.544450 12.959682 22.276889
F 98.808250 1.353162 22.266689
F 89.766050 16.857482 22.349389
F 96.550750 5.223062 22.275189
F 103.336650 9.111362 22.188589
F 94.312850 9.089302 22.276089
F 92.074150 12.958482 22.278389
F 85.322350 1.286142 22.445989
F 101.029650 5.227642 22.251789
F 101.023650 12.964282 22.253489
F 103.330650 16.847982 22.190289
F 89.921350 9.155932 22.234789
F 105.380650 5.359222 22.153489
F 103.342650 1.374772 22.186989
F 85.630350 9.106522 22.324889
F 89.901550 1.292722 22.329489
F 105.651650 0.146829 43.182489
F 96.552950 0.066193 28.657989
F 105.539650 0.128493 28.481889
F 105.452650 0.103151 35.770589
F 101.019650 0.071891 35.941789
F 96.544750 0.062695 40.510989
F 101.041650 0.073032 43.244489
F 96.545550 0.062672 43.246889
F 96.551650 0.066246 25.921289
F 101.037650 0.074904 28.638289
F 92.077250 0.060405 33.215389
F 92.078950 0.062342 25.921889
F 101.024650 0.068614 25.898189
F 92.076950 0.059630 35.950989
F 101.018650 0.069810 40.502489
F 101.008650 0.066255 33.200989
F 92.076750 0.057258 43.244389
F 92.074150 0.059553 40.509289
F 96.546150 0.063917 35.952489
F 92.077750 0.062924 28.658289
F 96.545250 0.063881 33.216489
F 105.400650 0.015615 40.478989
F 87.431150 0.105370 43.012489
F 87.517250 0.010260 28.706389
F 87.506850 0.092388 40.335489
F 87.628150 0.128406 33.440689
F 87.515650 -0.052884 26.060389
F 87.502950 0.080083 36.222089
F 89.860250 24.697282 3.121669
F 89.790250 32.203982 3.161709
F 98.766350 24.571682 3.132999
F 98.760050 32.308282 3.134669
F 89.785050 27.341182 6.825899
F 94.295650 27.143482 21.369589
F 89.835650 19.488282 6.804689
F 98.759850 27.148982 6.783739
F 85.093550 19.389982 18.639589
F 98.766150 19.412382 6.782069
F 89.853450 27.184482 4.047299
F 85.400450 24.781082 17.791589
F 89.590750 19.426182 4.019969
F 98.763950 27.150182 4.047259
F 94.300250 24.567682 0.398156
F 98.770250 19.413582 4.045589
F 101.038650 31.027182 21.353889
F 98.769450 27.147082 21.364389
F 85.312850 32.220682 7.790689
F 96.537750 20.701082 0.397698
F 92.059550 31.013182 4.046179
F 92.065350 23.277482 4.044319
F 100.996650 31.021682 4.040439
F 101.002650 23.285082 4.038769
F 85.519950 24.601182 7.896239
F 87.363350 23.339582 21.396889
F 92.073450 20.700282 0.398744
F 85.327850 27.155382 11.395789
F 92.063450 28.434882 3.133629
F 92.065950 20.696382 3.133119
F 100.993650 28.440982 3.128969
F 101.000650 20.704382 3.127299
F 92.060350 31.012082 6.781799
F 92.067950 23.275082 6.779419
F 100.986650 31.017282 6.778839
F 100.992650 23.280682 6.777169
F 94.299450 24.567682 3.133739
F 94.292950 32.304382 3.135359
F 103.230650 24.582582 3.102569
F 103.223650 32.319182 3.104239
F 94.296150 27.145982 6.781829
F 85.239350 32.485782 17.536289
F 94.302550 19.409482 6.780209
F 103.191650 27.137482 6.759229
F 85.347750 27.109682 21.404889
F 103.197650 19.400882 6.757559
F 94.297050 27.146582 4.046119
F 96.541950 23.278582 21.369789
F 94.303150 19.409982 4.044509
F 103.221650 27.142382 4.037289
F 96.531450 28.437682 0.399370
F 103.227650 19.405882 4.035619
F 92.066750 23.270982 21.366889
F 92.056250 31.010882 21.370689
F 85.398850 27.308882 18.707089
F 101.007650 28.437882 0.390275
F 87.652250 31.120382 4.159319
F 87.540050 23.588882 4.129129
F 96.527750 31.016682 4.047369
F 96.534050 23.280082 4.045699
F 105.409650 31.009782 4.055299
F 105.415650 23.273282 4.053629
F 89.838250 32.464982 0.435547
F 85.434250 19.263182 4.091779
F 85.396650 24.815682 14.983689
F 85.322150 27.382182 14.213389
F 94.294050 32.304282 0.399816
F 85.481550 27.010182 6.866319
F 87.647850 28.567382 3.298469
F 87.594350 20.853382 3.140329
F 96.529950 28.437882 3.134989
F 96.536150 20.701282 3.133319
F 105.408650 28.473682 3.103029
F 105.414650 20.737082 3.101359
F 87.609550 31.135682 6.916509
F 87.703050 23.160082 6.918809
F 96.526150 31.015882 6.783229
F 96.532450 23.279282 6.781559
F 105.410650 31.034982 6.753279
F 105.416650 23.298382 6.751609
F 89.946550 24.533782 10.506489
F 89.768750 32.220582 10.534889
F 98.772650 24.569282 10.432089
F 98.766350 32.305882 10.433789
F 89.808550 27.286882 14.137389
F 85.355650 32.249082 0.466840
F 89.883750 19.613482 13.950089
F 98.775850 27.149482 14.074889
F 105.645650 20.614782 17.554989
F 98.782150 19.412882 14.073189
F 89.852750 27.106182 11.412389
F 105.638650 28.351382 17.556689
F 89.724450 19.419082 11.185389
F 98.794650 27.154482 11.336789
F 96.547350 20.695482 17.723189
F 98.800950 19.417982 11.335089
F 89.926550 24.591882 7.786849
F 89.900850 32.272382 7.801779
F 98.763450 24.570482 7.695599
F 98.757150 32.306982 7.697269
F 92.058650 31.011182 11.341089
F 92.069450 23.272382 11.340789
F 101.003650 31.015482 11.340789
F 101.010650 23.278882 11.339089
F 92.063450 28.435082 7.694089
F 92.069250 20.697982 7.691789
F 100.986650 28.441882 7.698669
F 100.993650 20.705282 7.696999
F 92.062250 28.431582 10.429289
F 92.068650 20.695582 10.426489
F 101.059650 28.426782 10.435489
F 101.066650 20.690282 10.433889
F 92.061150 31.010782 14.076689
F 92.067050 23.275182 14.074489
F 101.056650 31.031682 14.077589
F 101.062650 23.295082 14.075989
F 94.299650 24.565682 10.428989
F 94.293150 32.302382 10.430589
F 103.236650 24.556882 10.400189
F 103.230650 32.293482 10.401789
F 94.298150 27.145082 14.076089
F 96.541150 28.432082 17.724889
F 94.304550 19.408482 14.074489
F 103.248650 27.166182 13.999789
F 87.433450 20.665782 17.770989
F 103.255650 19.429582 13.998089
F 94.301050 27.146282 11.339689
F 87.786450 28.359182 17.724189
F 94.307150 19.409582 11.338089
F 103.364650 27.146882 11.268989
F 98.771350 32.305282 0.397703
F 103.370650 19.410282 11.267289
F 94.298150 24.566682 7.692969
F 94.291750 32.303282 7.694649
F 103.213650 24.582882 7.684619
F 103.207650 32.319482 7.686289
F 87.543350 31.147882 11.449289
F 87.549550 23.370782 11.487189
F 96.530350 31.015682 11.343189
F 96.536650 23.279082 11.341489
F 105.389650 30.865982 11.237289
F 105.395650 23.129482 11.235589
F 87.553950 28.542482 7.746919
F 87.581150 20.616982 7.649119
F 96.527850 28.437282 7.696279
F 96.534150 20.700682 7.694609
F 105.366650 28.486382 7.633199
F 105.373650 20.749782 7.631529
F 87.633650 28.511182 10.495689
F 87.540050 20.866782 10.507089
F 96.542250 28.433782 10.432989
F 96.548550 20.697182 10.431289
F 105.711650 28.312782 10.307289
F 105.717650 20.576182 10.305589
F 87.460950 31.145282 14.150189
F 87.602050 23.458882 14.133789
F 96.540850 31.017282 14.080089
F 96.547150 23.280682 14.078489
F 105.674650 31.125882 13.914689
F 105.681650 23.389282 13.912989
F 89.718450 24.445982 17.622689
F 89.795950 32.317982 17.983089
F 98.775850 24.567182 17.718989
F 98.769550 32.303782 17.720689
F 98.777650 24.568682 0.396034
F 105.389650 20.855382 14.875789
F 105.602650 23.363482 21.198889
F 98.775750 19.410482 21.362789
F 89.819250 26.967582 21.335889
F 101.013650 20.701282 0.388606
F 89.994850 27.039482 18.559889
F 105.383650 28.591982 14.877389
F 89.765150 19.465982 18.632989
F 98.792950 27.152182 18.625889
F 96.541650 20.697382 14.985689
F 98.799250 19.415582 18.624189
F 89.864450 24.634082 14.933589
F 89.820550 32.178882 15.175689
F 98.797650 24.563882 14.980789
F 98.791350 32.300482 14.982389
F 92.058650 31.009382 18.635489
F 92.062250 23.274082 18.631489
F 101.015650 31.017882 18.611389
F 101.021650 23.281382 18.609789
F 92.063550 28.433082 14.987889
F 92.070550 20.697082 14.985889
F 101.019650 28.437482 14.969889
F 101.026650 20.700882 14.968189
F 92.064550 28.431582 17.721489
F 92.066050 20.693282 17.721489
F 101.051650 28.425782 17.711489
F 101.058650 20.689182 17.709889
F 85.390550 32.320382 3.190629
F 94.301850 19.406782 21.367889
F 103.227650 27.154782 21.275989
F 101.044650 23.290582 21.352189
F 94.299250 24.563882 17.722289
F 94.292950 32.300482 17.723889
F 103.242650 24.563082 17.631289
F 103.236650 32.299682 17.632989
F 85.206150 19.419482 6.847349
F 96.535350 28.433982 14.987389
F 85.054550 32.241682 14.901789
F 85.426450 19.531882 14.041989
F 87.661450 20.798082 15.031589
F 85.444950 27.256582 4.081609
F 94.300150 27.144782 18.632989
F 87.536950 28.539082 15.088089
F 94.306150 19.408082 18.631389
F 103.342650 27.137882 18.543489
F 85.302650 24.651882 10.509089
F 103.349650 19.401282 18.541789
F 94.303250 24.563882 14.985789
F 94.296950 32.300482 14.987389
F 103.362650 24.584182 14.897189
F 103.356650 32.320782 14.898889
F 87.443050 31.041782 18.501189
F 87.472150 23.178482 18.680089
F 96.532150 31.014682 18.634089
F 96.538450 23.278082 18.632389
F 105.370650 30.882482 18.517789
F 105.377650 23.145882 18.516189
F 96.535650 31.015182 21.371489
F 103.233650 19.418182 21.274289
F 85.146150 24.632082 3.385049
F 85.250050 19.481582 11.310289
F 85.214950 32.332482 10.470689
F 105.596650 31.100082 21.200489
F 89.787350 19.477482 21.392889
F 92.060350 28.433282 0.397448
F 89.835350 24.573382 0.372058
F 85.357250 19.505982 21.385289
F 87.509350 31.015582 21.233489
F 105.422650 28.540082 0.393271
F 105.428650 20.803582 0.391602
F 85.447950 24.552882 0.673181
F 87.686650 20.524082 0.350691
F 103.311650 32.308082 0.364916
F 103.318650 24.571482 0.363247
F 87.557150 28.279282 0.571521
F 89.740450 34.960582 18.755789
F 89.803650 34.885182 21.481889
F 85.340150 35.113082 18.429489
F 89.759750 24.472382 24.995389
F 89.832250 32.258982 24.959889
F 98.766250 24.566582 25.009789
F 98.759950 32.303182 25.011489
F 89.788750 27.222382 28.667089
F 85.477450 27.143182 35.953089
F 89.947950 19.347682 28.563989
F 98.758950 27.144382 28.657389
F 94.300050 24.562582 22.279489
F 98.765250 19.407782 28.655689
F 89.655750 27.093482 25.956989
F 85.309950 32.285382 24.947489
F 89.717050 19.513182 25.865289
F 98.780450 27.148882 25.919889
F 85.195950 19.433282 40.537189
F 98.786750 19.412282 25.918189
F 85.337150 24.549082 39.509789
F 101.022650 23.282982 43.249389
F 85.465950 27.280782 28.682389
F 85.346350 27.068882 43.318789
F 92.055750 31.007782 25.928489
F 92.062150 23.271382 25.926789
F 100.999650 31.014882 25.904789
F 101.006650 23.278282 25.903189
F 103.317650 32.321182 22.193589
F 92.056650 28.428382 22.280089
F 85.488750 32.365882 32.181389
F 85.305850 19.338782 25.856289
F 92.055750 28.427282 25.017589
F 92.064150 20.692382 25.014689
F 101.027650 28.428182 24.998289
F 101.034650 20.691582 24.996589
F 92.055450 31.007882 28.664189
F 92.059050 23.272582 28.663189
F 101.012650 31.021382 28.644889
F 101.018650 23.284782 28.643189
F 94.295850 24.562582 25.015789
F 94.289550 32.299182 25.017489
F 103.215650 24.569182 24.922189
F 103.209650 32.305782 24.923889
F 94.291650 27.141482 28.663189
F 85.536950 19.315782 28.572389
F 94.298250 19.404982 28.661689
F 103.199650 27.146382 28.570089
F 85.288950 27.092882 26.050689
F 103.205650 19.409782 28.568489
F 94.295750 27.142582 25.927189
F 85.368750 19.315582 43.360489
F 94.302050 19.405982 25.925589
F 103.300650 27.135082 25.842189
F 94.294150 19.402182 43.250489
F 103.306650 19.398482 25.840589
F 85.509950 19.663082 33.123889
F 103.241650 27.150382 43.223389
F 96.526850 23.272582 43.251789
F 96.520550 31.009182 43.253489
F 87.533350 31.125282 25.785389
F 87.406850 23.207382 26.107889
F 96.526650 31.012482 25.927889
F 96.532950 23.275882 25.926189
F 105.349650 30.901482 25.800389
F 105.355650 23.164882 25.798789
F 85.475050 24.649482 29.558889
F 85.412250 27.161482 33.277789
F 85.259950 24.538582 25.073989
F 89.967950 19.405782 43.266789
F 98.756950 27.141982 43.251489
F 101.016650 31.019482 43.251089
F 87.620250 28.502382 24.998589
F 87.587250 20.705282 24.911289
F 96.533950 28.431382 25.017289
F 96.540250 20.694782 25.015689
F 105.558650 28.372082 24.843789
F 105.564650 20.635482 24.842089
F 87.611650 30.943482 28.546789
F 87.568550 23.167682 28.879589
F 96.527850 31.012682 28.664589
F 96.534150 23.276082 28.662889
F 105.514650 31.075182 28.488489
F 105.520650 23.338582 28.486789
F 89.772850 24.683882 32.311189
F 89.780950 32.316982 32.399689
F 98.756350 24.565682 32.304889
F 98.750050 32.302282 32.306489
F 89.883850 27.043882 35.928689
F 85.316450 32.249682 36.926089
F 89.837550 19.590082 35.785489
F 98.750250 27.142282 35.953789
F 85.610850 24.539982 32.399789
F 98.756550 19.405682 35.952089
F 89.877850 27.178882 33.118489
F 105.434650 20.714882 39.459189
F 89.878950 19.288682 33.097989
F 98.765850 27.145282 33.217289
F 105.427650 28.451482 39.460789
F 98.772150 19.408682 33.215589
F 89.705750 24.572982 29.595689
F 89.849650 32.259882 29.622189
F 98.775250 24.563282 29.567889
F 98.768950 32.299782 29.569589
F 92.052150 31.006982 33.222689
F 92.056950 23.271682 33.220189
F 100.983650 31.012482 33.207489
F 100.990650 23.275882 33.205889
F 92.056450 28.428782 29.574589
F 92.064350 20.692782 29.573289
F 100.993650 28.437182 29.553689
F 100.999650 20.700582 29.552089
F 92.060150 28.430382 32.308489
F 92.062850 20.691182 32.307989
F 101.002650 28.430882 32.293389
F 101.008650 20.694382 32.291689
F 92.053750 31.004882 35.957589
F 92.056450 23.270782 35.957789
F 100.994650 31.018382 35.948289
F 101.001650 23.281782 35.946689
F 94.291850 24.561382 32.309689
F 94.285550 32.297982 32.311389
F 103.187650 24.575282 32.218189
F 103.180650 32.311882 32.219889
F 94.287950 27.139582 35.957489
F 92.049250 31.006582 43.252889
F 94.294150 19.402982 35.955789
F 103.180650 27.135382 35.879989
F 85.378950 32.256482 39.625689
F 103.186650 19.398782 35.878289
F 94.291150 27.140582 33.221789
F 96.528350 20.692782 39.604389
F 94.297450 19.403982 33.220089
F 103.256650 27.131182 33.151889
F 85.395150 32.411582 29.439289
F 103.263650 19.394582 33.150189
F 94.295550 24.561482 29.573889
F 94.289350 32.298082 29.575589
F 103.280650 24.584282 29.492089
F 103.273650 32.320882 29.493789
F 87.519350 31.086482 33.208589
F 87.854250 23.245282 33.347089
F 96.520150 31.010082 33.223089
F 96.526450 23.273582 33.221389
F 105.328650 30.920982 33.083289
F 105.335650 23.184382 33.081589
F 87.679350 28.501282 29.643489
F 87.697050 20.577582 29.492889
F 96.525450 28.431982 29.574589
F 96.531750 20.695382 29.572989
F 105.341650 28.545882 29.440989
F 105.348650 20.809282 29.439389
F 87.614350 28.462282 32.249189
F 87.925050 20.787582 32.220989
F 96.525950 28.430682 32.310789
F 96.532250 20.694182 32.309189
F 105.472650 28.393782 32.131889
F 105.478650 20.657182 32.130289
F 87.467250 31.101582 35.957589
F 87.699650 23.311282 36.124389
F 96.521150 31.010382 35.959089
F 96.527450 23.273782 35.957389
F 105.427650 31.049782 35.777189
F 105.434650 23.313182 35.775489
F 89.717950 24.412982 39.715289
F 89.837850 32.297082 39.671889
F 98.759450 24.563282 39.603789
F 98.753150 32.299782 39.605489
F 94.287650 27.138682 43.252089
F 96.522050 28.429382 39.606089
F 89.787450 24.333682 22.190589
F 98.763250 19.405382 43.249889
F 87.399350 20.732882 39.715889
F 85.470750 19.321782 35.889389
F 89.869850 27.063782 40.432489
F 87.506150 28.338582 39.544989
F 89.648250 19.592782 40.654189
F 98.759850 27.143082 40.515689
F 105.325650 20.798582 36.757589
F 98.766150 19.406482 40.513989
F 89.768750 24.498182 37.028389
F 89.829250 32.213382 36.960489
F 98.763150 24.563382 36.867089
F 98.756850 32.299982 36.868789
F 92.051550 31.004782 40.517389
F 92.057450 23.267782 40.515789
F 100.993650 31.016082 40.508989
F 100.999650 23.279482 40.507389
F 92.053250 28.426282 36.868789
F 92.061250 20.691682 36.867789
F 100.980650 28.435582 36.858189
F 100.986650 20.698982 36.856589
F 92.053950 28.426182 39.603989
F 92.057350 20.689482 39.603689
F 100.995650 28.431582 39.598589
F 101.001650 20.694982 39.596989
F 103.248650 19.413782 43.221689
F 85.341950 27.093482 40.541589
F 85.394150 32.362182 22.267389
F 85.488650 24.643382 36.833189
F 94.290250 24.559682 39.604389
F 94.284150 32.296182 39.606089
F 103.219650 24.580482 39.563389
F 103.213650 32.317082 39.565089
F 92.056450 23.268882 43.250889
F 105.319650 28.535082 36.759289
F 94.293850 32.299082 22.281189
F 105.632650 23.356882 43.187389
F 96.525650 20.694482 36.868689
F 105.625650 31.093482 43.189089
F 94.288050 27.138782 40.516589
F 96.519350 28.431082 36.870289
F 94.294150 19.402082 40.514989
F 103.247650 27.145182 40.486689
F 87.514650 28.319182 22.186889
F 103.253650 19.408682 40.484989
F 94.291250 24.560382 36.868789
F 94.285050 32.296882 36.870389
F 103.246650 24.583782 36.827989
F 103.240650 32.320382 36.829689
F 87.692450 31.079782 40.531689
F 87.468850 23.308382 40.465889
F 96.519750 31.008982 40.517589
F 96.526050 23.272382 40.515889
F 105.375650 30.961882 40.485589
F 105.381650 23.225282 40.483889
F 87.748350 28.461282 36.891389
F 87.454850 20.701682 36.967189
F 89.755450 27.082182 43.129189
F 87.610550 23.287082 43.239589
F 92.064750 20.693182 22.278789
F 87.613350 30.858682 43.219789
F 98.789350 24.562882 22.271689
F 96.531850 28.432882 22.280189
F 98.783050 32.299482 22.273389
F 96.538150 20.696282 22.278589
F 101.010650 28.437382 22.256789
F 101.016650 20.700782 22.255189
F 85.212750 24.635182 22.463489
F 89.798150 32.365882 22.240389
F 87.578150 20.852582 22.066289
F 105.367650 20.832382 22.156789
F 105.361650 28.568982 22.158489
F 103.323650 24.584582 22.191889
F 85.311050 34.922882 35.912189
F 89.723950 34.791482 40.612889
F 85.418450 34.858382 40.546489
F 89.786350 35.114882 43.272689
F 89.757750 47.732782 3.197629
F 89.860250 40.057382 3.270759
F 98.747450 47.781482 3.138009
F 98.753750 40.044882 3.136339
F 89.843250 50.176782 6.943769
F 89.914950 42.662582 6.661349
F 98.740950 50.358682 6.788749
F 98.747250 42.622082 6.787079
F 89.852750 50.397982 4.187889
F 89.802150 42.693082 3.997419
F 98.745050 50.359982 4.052269
F 98.751350 42.623382 4.050599
F 85.295450 50.248982 6.667339
F 105.348650 51.696182 7.638209
F 85.262850 47.600582 10.276789
F 85.381050 40.206882 3.351739
F 92.056350 38.748582 4.048979
F 92.047350 46.486182 4.049569
F 100.990650 38.758282 4.042109
F 100.984650 46.494882 4.043779
F 105.409650 44.013282 0.396611
F 87.549750 43.818682 0.502559
F 87.427650 51.384782 14.941389
F 105.364650 51.801782 14.882389
F 85.364650 50.322382 4.042159
F 85.280450 50.203682 11.344389
F 92.043250 51.643682 3.139979
F 92.057550 36.171982 3.134789
F 92.050550 43.908082 3.136649
F 100.974650 51.650682 3.133969
F 100.987650 36.177482 3.130639
F 100.981650 43.914082 3.132309
F 92.052950 38.748682 6.782809
F 92.048350 46.484082 6.784019
F 100.979650 38.753882 6.780509
F 100.973650 46.490482 6.782179
F 94.280350 47.777482 3.138699
F 94.286850 40.040882 3.137069
F 103.211650 47.792382 3.107579
F 103.217650 40.055782 3.105909
F 94.277350 50.355882 6.786889
F 94.283750 42.619282 6.785259
F 103.172650 50.347282 6.764239
F 103.179650 42.610682 6.762569
F 94.278250 50.356382 4.051109
F 94.284350 42.619782 4.049479
F 103.202650 50.352182 4.042299
F 103.208650 42.615582 4.040629
F 85.404550 47.740582 3.155739
F 89.780850 42.740182 21.325589
F 87.743150 36.180582 7.510909
F 85.475150 40.018382 10.275689
F 87.580050 38.839182 3.941629
F 87.645950 46.438682 4.002109
F 96.521450 38.753282 4.049039
F 96.515150 46.489882 4.050709
F 105.403650 38.746382 4.056969
F 105.396650 46.482982 4.058639
F 103.208650 50.364482 21.280989
F 105.416650 36.276682 0.394941
F 103.299650 47.781282 0.368255
F 87.539050 46.546082 21.497289
F 103.305650 40.044682 0.366586
F 85.356450 50.357982 21.502589
F 105.389650 51.683482 3.108039
F 96.512550 51.647482 0.404376
F 85.367050 42.795282 4.131969
F 92.050850 38.747382 21.371689
F 87.468350 36.244882 3.230489
F 87.510550 43.941682 3.179089
F 96.510950 51.647582 3.139999
F 96.523550 36.174382 3.136659
F 96.517250 43.910982 3.138329
F 87.591250 38.806382 21.370689
F 105.402650 36.210282 3.104699
F 105.395650 43.946882 3.106369
F 87.447250 38.784382 6.666399
F 87.501250 46.215382 6.866379
F 96.519850 38.752482 6.784899
F 96.513550 46.489082 6.786569
F 105.404650 38.771582 6.754949
F 105.397650 46.508182 6.756619
F 89.845850 47.705882 10.441089
F 89.960850 40.057282 10.238589
F 98.753750 47.779082 10.437089
F 98.760050 40.042482 10.435489
F 89.866650 50.376982 13.925489
F 89.919750 42.655682 13.991889
F 98.756950 50.359182 14.079889
F 98.763250 42.622582 14.078189
F 89.782750 50.422182 11.185889
F 89.845350 42.543882 11.380489
F 98.775750 50.364282 11.341789
F 98.782050 42.627682 11.340089
F 89.703750 47.565482 7.596299
F 89.756850 40.050582 7.552809
F 98.744550 47.780182 7.700609
F 98.750850 40.043582 7.698939
F 92.053950 38.747582 11.341889
F 92.047950 46.483682 11.344589
F 100.997650 38.752082 11.342389
F 100.991650 46.488682 11.344089
F 92.042850 51.642382 7.698539
F 92.053550 36.168782 7.693749
F 92.050350 43.907082 7.696409
F 100.968650 51.651682 7.703679
F 100.980650 36.178482 7.700339
F 100.974650 43.915082 7.702009
F 92.045650 51.643482 10.432389
F 92.057750 36.169182 10.429689
F 92.049550 43.904582 10.432389
F 101.040650 51.636582 10.440489
F 101.053650 36.163382 10.437189
F 101.047650 43.899982 10.438889
F 92.053550 38.748382 14.078389
F 92.045650 46.485882 14.080289
F 101.050650 38.768282 14.079289
F 101.044650 46.504782 14.080989
F 94.280650 47.775482 10.433989
F 94.287250 40.038882 10.432389
F 103.217650 47.766682 10.405189
F 103.223650 40.030082 10.403489
F 94.279350 50.354882 14.081189
F 94.285750 42.618382 14.079589
F 103.229650 50.375982 14.004789
F 103.236650 42.639382 14.003189
F 94.281850 50.355882 11.344789
F 94.288450 42.619482 11.342989
F 103.345650 50.356682 11.273989
F 103.351650 42.620082 11.272389
F 94.278850 47.776682 7.698109
F 94.285250 40.039982 7.696389
F 103.195650 47.792682 7.689629
F 103.201650 40.056082 7.687959
F 87.726450 38.759882 11.150489
F 87.481150 46.370182 11.421789
F 96.524050 38.752282 11.344889
F 96.517750 46.488882 11.346489
F 105.382650 38.602582 11.238889
F 105.376650 46.339182 11.240589
F 96.529350 38.751782 21.373189
F 94.281350 47.777482 0.403161
F 87.705650 43.569482 7.801739
F 96.508950 51.647082 7.701289
F 96.521550 36.173882 7.697949
F 96.515250 43.910482 7.699619
F 85.334950 47.765082 0.484910
F 105.360650 36.222982 7.634869
F 105.354650 43.959582 7.636539
F 85.501250 40.015582 14.809089
F 87.623350 36.141082 10.337389
F 87.761450 43.833982 10.425189
F 96.523350 51.643582 10.437989
F 96.535950 36.170382 10.434589
F 96.529650 43.906982 10.436289
F 105.692650 51.522482 10.312289
F 105.705650 36.049382 10.308889
F 105.698650 43.785982 10.310589
F 87.714550 38.662582 14.026789
F 87.558150 46.360282 14.087389
F 96.534550 38.753882 14.081789
F 96.528250 46.490482 14.083489
F 105.668650 38.862382 13.916289
F 105.662650 46.598982 13.917989
F 89.837750 47.600382 17.745789
F 89.803550 40.072682 17.838389
F 98.756950 47.776982 17.723989
F 98.763250 40.040382 17.722389
F 105.583650 46.573282 21.203889
F 94.276750 50.353182 21.374589
F 92.043950 46.484482 21.373889
F 85.231150 42.772082 18.628489
F 89.856850 50.245982 18.544189
F 89.855250 42.702282 18.664689
F 98.774050 50.361882 18.630889
F 98.780350 42.625282 18.629289
F 89.723050 47.801782 14.946489
F 89.823450 40.033382 15.053289
F 98.778750 47.773682 14.985789
F 98.785050 40.037082 14.984089
F 92.051850 38.746582 18.636289
F 92.049850 46.480282 18.639289
F 101.009650 38.754482 18.613089
F 101.003650 46.491082 18.614789
F 92.041450 51.640982 14.990989
F 92.053950 36.167682 14.988489
F 92.050850 43.906182 14.990789
F 101.001650 51.647282 14.974889
F 101.013650 36.174082 14.971589
F 101.007650 43.910682 14.973189
F 92.042850 51.639882 17.726989
F 92.053350 36.166382 17.725289
F 92.050550 43.904582 17.725289
F 101.032650 51.635582 17.716589
F 101.045650 36.162382 17.713189
F 101.039650 43.898982 17.714889
F 85.229050 42.699282 11.305489
F 85.309150 50.495582 18.723789
F 87.405950 51.580182 10.288989
F 85.260150 40.314182 17.680889
F 94.280450 47.773682 17.727289
F 94.286750 40.037082 17.725589
F 103.223650 47.772882 17.636289
F 103.229650 40.036282 17.634589
F 87.711350 51.650482 3.247949
F 89.674350 39.947082 0.461997
F 96.518850 43.910882 0.402708
F 87.584850 36.134382 0.481735
F 94.281150 50.354482 18.637989
F 94.287350 42.617882 18.636389
F 103.323650 50.347582 18.548489
F 103.330650 42.610982 18.546789
F 94.284150 47.773682 14.990789
F 94.290650 40.037082 14.989089
F 103.343650 47.793882 14.902189
F 103.350650 40.057382 14.900489
F 87.542750 38.892482 18.574889
F 87.395150 46.478882 18.755189
F 96.525850 38.751282 18.635789
F 96.519550 46.487882 18.637389
F 105.364650 38.619082 18.519489
F 105.358650 46.355682 18.521189
F 94.282950 42.616582 21.372889
F 87.508750 36.030182 15.074889
F 87.639650 43.779582 14.852389
F 96.516450 51.643782 14.992389
F 96.529050 36.170582 14.988989
F 96.522750 43.907182 14.990689
F 103.214650 42.627882 21.279289
F 105.377650 36.328582 14.879089
F 105.371650 44.065182 14.880789
F 105.590650 38.836682 21.202189
F 87.603950 36.404782 17.795389
F 87.443150 43.920482 17.738289
F 96.522150 51.641882 17.729889
F 96.534750 36.168682 17.726589
F 96.528550 43.905282 17.728189
F 105.619650 51.561182 17.561689
F 105.632650 36.087982 17.558289
F 105.626650 43.824582 17.559989
F 89.777650 50.460582 21.195089
F 85.283450 47.670682 7.549819
F 98.758750 47.778482 0.401042
F 98.756850 42.620282 21.367789
F 85.344450 42.644882 6.784859
F 85.275150 47.638582 14.888589
F 85.311450 42.695282 14.013289
F 101.025650 46.500382 21.357189
F 96.523050 46.488382 21.374789
F 101.032650 38.763782 21.355589
F 87.634250 51.697882 17.754089
F 85.209250 42.733482 21.376189
F 85.221150 40.037782 7.614539
F 98.750550 50.356882 21.369389
F 85.342250 47.945082 17.613089
F 85.201750 50.148782 13.947289
F 87.449950 51.630682 7.620209
F 101.001650 36.174482 0.391945
F 94.287450 40.040982 0.401554
F 92.046150 51.645882 0.404965
F 92.047950 43.905782 0.401151
F 98.765050 40.041882 0.399373
F 92.059150 36.173182 0.401233
F 96.525150 36.174282 0.401035
F 100.994650 43.911082 0.393614
F 87.560450 51.574582 0.394270
F 100.988650 51.647682 0.395284
F 105.403650 51.749882 0.398280
F 89.810350 47.729882 0.531002
F 85.348650 40.024582 0.551458
F 89.818750 34.996482 3.990689
F 85.437950 34.850182 11.352889
F 89.778050 34.856682 14.086089
F 94.293550 34.881182 18.634689
F 103.357650 34.883482 11.270689
F 85.473850 34.707582 6.854009
F 89.822250 34.771582 6.689669
F 89.849850 34.862182 11.301589
F 94.290650 34.883182 4.047829
F 94.289950 34.882682 6.783559
F 94.294650 34.882882 11.341389
F 98.786650 34.888782 18.627589
F 98.769550 34.886082 14.076489
F 103.221650 34.891382 21.277589
F 98.788350 34.891082 11.338389
F 98.763150 34.883682 21.366089
F 103.336650 34.874382 18.545089
F 98.757650 34.886782 4.048929
F 98.753550 34.885482 6.785409
F 94.289350 34.879982 21.371189
F 103.214650 34.878982 4.038959
F 94.291950 34.881682 14.077889
F 103.185650 34.874082 6.760899
F 103.242650 34.902782 14.001489
F 85.294150 34.825482 4.011049
F 85.226250 34.807982 13.973389
F 85.279650 34.866882 21.206189
F 89.730250 47.729882 24.989589
F 89.892250 40.057182 24.953989
F 98.747350 47.776382 25.014789
F 98.753650 40.039782 25.013189
F 89.817950 50.313282 28.644189
F 89.827250 42.765682 28.595689
F 98.740050 50.354182 28.662389
F 98.746350 42.617582 28.660689
F 89.832450 50.262482 26.095389
F 89.903750 42.647082 25.999289
F 98.761550 50.358582 25.924889
F 98.767850 42.622082 25.923289
F 89.799150 40.152682 22.160289
F 92.042450 38.742282 43.254589
F 105.300650 51.744882 36.764289
F 87.615450 51.532082 37.143189
F 92.050450 38.744282 25.930189
F 92.040950 46.482482 25.930589
F 100.993650 38.751482 25.906489
F 100.987650 46.488082 25.908189
F 103.223650 50.360182 43.228389
F 101.003650 46.492682 43.254389
F 96.514250 38.745782 43.255189
F 85.496150 47.849982 36.763389
F 87.595450 46.340982 43.415489
F 85.310850 50.273982 43.302589
F 92.037950 51.637782 25.022389
F 92.051850 36.165082 25.018689
F 92.047950 43.903282 25.019189
F 101.008650 51.637982 25.003289
F 101.021650 36.164782 24.999889
F 101.015650 43.901382 25.001589
F 92.047550 38.745282 28.666089
F 92.046850 46.478782 28.665589
F 101.006650 38.757982 28.646589
F 100.999650 46.494582 28.648189
F 94.276850 47.772382 25.020789
F 94.283350 40.035682 25.019189
F 103.196650 47.778982 24.927189
F 103.203650 40.042382 24.925589
F 94.272850 50.351282 28.668289
F 94.279050 42.614682 28.666589
F 103.180650 50.356082 28.575189
F 103.186650 42.619482 28.573489
F 94.277050 50.352482 25.932189
F 94.283350 42.615882 25.930489
F 103.281650 50.344882 25.847189
F 103.287650 42.608282 25.845589
F 87.726950 51.677082 32.181889
F 85.551050 42.559582 25.946789
F 85.358150 39.985782 24.774089
F 85.272650 47.734782 29.555789
F 87.673750 38.816082 25.769789
F 87.600150 46.461182 25.919289
F 96.520350 38.749082 25.929589
F 96.514050 46.485682 25.931189
F 105.343650 38.638082 25.802089
F 105.336650 46.374682 25.803789
F 85.359250 42.483382 28.724189
F 85.288550 47.726882 39.547289
F 101.010650 38.756082 43.252789
F 85.441850 50.316282 25.884689
F 85.387950 39.960682 32.450889
F 85.361250 50.527682 28.699589
F 101.004650 36.173982 22.258489
F 85.373550 50.337882 40.661089
F 105.613650 46.566682 43.192389
F 105.322650 51.755682 29.445989
F 87.642850 36.125382 25.012589
F 87.705850 43.996482 25.095489
F 96.515050 51.641082 25.022289
F 96.527650 36.167982 25.018989
F 96.521350 43.904582 25.020689
F 105.539650 51.581882 24.848789
F 105.551650 36.108682 24.845489
F 105.545650 43.845282 24.847089
F 87.641550 38.721282 28.533589
F 87.550050 46.460382 28.596289
F 96.521550 38.749282 28.666189
F 96.515250 46.485882 28.667889
F 105.508650 38.811782 28.490189
F 105.501650 46.548382 28.491789
F 89.787750 47.711682 32.371889
F 89.792550 39.896982 32.282489
F 98.737450 47.775482 32.309889
F 98.743750 40.038882 32.308189
F 89.786950 50.387782 35.798789
F 89.939650 42.486882 35.968589
F 98.731350 50.351982 35.958789
F 98.737650 42.615482 35.957089
F 89.933550 50.298782 33.056589
F 89.852050 42.578982 33.219189
F 98.746850 50.355082 33.222289
F 98.753150 42.618482 33.220589
F 89.912850 47.679782 29.529189
F 89.777050 40.023382 29.628289
F 98.756350 47.772982 29.572889
F 98.762650 40.036382 29.571189
F 92.047350 38.742382 33.224489
F 92.039950 46.479682 33.226089
F 100.977650 38.749082 33.209189
F 100.971650 46.485682 33.210889
F 92.037750 51.638282 29.579789
F 92.050550 36.165482 29.577089
F 92.045450 43.903182 29.579189
F 100.974650 51.646882 29.558689
F 100.987650 36.173782 29.555389
F 100.980650 43.910282 29.557089
F 92.040650 51.639182 32.313589
F 92.047450 36.162782 32.313589
F 92.043050 43.901082 32.313589
F 100.983650 51.640682 32.298389
F 100.996650 36.167482 32.295089
F 100.989650 43.904082 32.296689
F 92.047750 38.741182 35.958789
F 92.039550 46.479682 35.961489
F 100.988650 38.754982 35.949989
F 100.982650 46.491582 35.951689
F 94.272950 47.771082 32.314689
F 94.279250 40.034582 32.313089
F 103.168650 47.785082 32.223189
F 103.174650 40.048482 32.221489
F 94.268950 50.349382 35.962389
F 94.275450 42.612882 35.960789
F 103.161650 50.345182 35.884989
F 103.167650 42.608582 35.883389
F 94.272250 50.350382 33.226789
F 94.278450 42.613782 33.225089
F 103.237650 50.340982 33.156889
F 103.244650 42.604382 33.155289
F 94.276750 47.771182 29.578889
F 94.282950 40.034682 29.577189
F 103.261650 47.794082 29.497089
F 103.267650 40.057482 29.495389
F 87.705850 38.721482 33.203289
F 87.484050 46.416882 33.247989
F 96.513850 38.746682 33.224689
F 96.507550 46.483282 33.226389
F 105.322650 38.657582 33.084989
F 105.316650 46.394182 33.086589
F 89.682450 42.472682 43.262489
F 87.600450 36.182182 29.695889
F 87.502550 43.858082 29.503589
F 96.506550 51.641782 29.579589
F 96.519150 36.168582 29.576289
F 96.512850 43.905182 29.577989
F 85.390350 39.909982 29.672989
F 105.335650 36.282482 29.442689
F 105.329650 44.019082 29.444389
F 100.991650 51.647182 22.261889
F 87.766550 36.203282 32.382889
F 87.549550 43.823782 32.209689
F 96.507050 51.640482 32.315789
F 96.519650 36.167282 32.312489
F 96.513350 43.903882 32.314189
F 105.453650 51.603582 32.136989
F 105.466650 36.130382 32.133589
F 105.459650 43.866982 32.135289
F 87.629650 38.804182 35.973889
F 87.682850 46.512382 35.898389
F 96.514850 38.746982 35.960689
F 96.508550 46.483582 35.962389
F 105.421650 38.786382 35.778789
F 105.415650 46.522982 35.780489
F 89.841650 47.896682 39.539989
F 89.863550 39.997182 39.565589
F 98.740550 47.772982 39.608789
F 98.746850 40.036382 39.607089
F 105.355650 36.305582 22.160089
F 105.619650 38.830082 43.190689
F 85.214150 42.474182 40.661189
F 89.872550 50.452082 43.309589
F 89.841550 50.352882 40.497589
F 89.855250 42.638482 40.479289
F 98.740950 50.352782 40.520689
F 98.747250 42.616282 40.518989
F 89.862850 47.873182 36.888789
F 89.874150 40.004982 36.819789
F 98.744150 47.773182 36.872089
F 98.750450 40.036582 36.870489
F 92.044950 38.741582 40.518489
F 92.036750 46.479682 40.519389
F 100.987650 38.752682 40.510689
F 100.981650 46.489282 40.512389
F 92.033450 51.636382 36.873089
F 92.046850 36.163182 36.871289
F 92.042150 43.900582 36.873089
F 100.961650 51.645382 36.863189
F 100.973650 36.172182 36.859889
F 100.967650 43.908782 36.861589
F 92.035850 51.637382 39.608689
F 92.044550 36.161482 39.607589
F 92.041550 43.900382 39.607589
F 100.976650 51.641382 39.603689
F 100.989650 36.168182 39.600289
F 100.982650 43.904782 39.601989
F 85.293250 50.429982 35.896389
F 92.037250 46.478482 43.256189
F 87.711650 51.444482 25.107889
F 85.383050 42.571282 33.263089
F 94.271650 47.769382 39.609489
F 94.277850 40.032782 39.607789
F 103.200650 47.790182 39.568389
F 103.206650 40.053682 39.566789
F 85.360650 42.503582 43.404889
F 85.246250 47.792882 32.474489
F 94.281250 47.772282 22.284489
F 98.738050 50.351682 43.256489
F 94.269150 50.348482 40.521589
F 94.275450 42.611982 40.519889
F 103.228650 50.354982 40.491689
F 103.234650 42.618382 40.489989
F 94.272450 47.770082 36.873789
F 94.278650 40.033482 36.872089
F 103.227650 47.793582 36.832989
F 103.233650 40.056982 36.831389
F 87.631850 38.747282 40.625089
F 87.662750 46.607382 40.657389
F 96.513450 38.745482 40.519189
F 96.507150 46.482082 40.520889
F 105.368650 38.698482 40.487289
F 105.362650 46.435082 40.488889
F 98.744350 42.615182 43.254889
F 87.600550 36.116682 36.949689
F 87.548650 43.873182 36.957889
F 96.500450 51.640882 36.875289
F 96.513050 36.167682 36.871989
F 96.506750 43.904282 36.873689
F 85.179650 47.763982 25.009289
F 105.312650 36.271682 36.760989
F 105.306650 44.008282 36.762689
F 87.493650 38.737782 43.348189
F 87.560650 36.242482 39.676089
F 87.454350 44.016082 39.767489
F 96.503150 51.639182 39.611089
F 96.515750 36.165982 39.607789
F 96.509450 43.902582 39.609389
F 105.408650 51.661182 39.465789
F 105.421650 36.188082 39.462489
F 105.415650 43.924682 39.464189
F 85.262150 39.943582 39.624989
F 94.275050 42.611782 43.255389
F 94.268650 50.348382 43.257089
F 87.581650 51.828482 29.420889
F 85.289650 42.711082 36.059389
F 85.293250 50.442982 33.135889
F 85.363850 40.031782 36.891389
F 87.531550 51.654882 39.992589
F 96.507950 46.482382 43.256789
F 103.229650 42.623582 43.226689
F 98.770450 47.772682 22.276789
F 105.349650 44.042182 22.161789
F 85.155550 47.798582 22.246189
F 96.512950 51.642582 22.285289
F 87.586350 36.298682 22.318289
F 92.039150 51.639482 22.284889
F 92.045950 43.903482 22.283889
F 92.053250 36.166982 22.282989
F 94.287550 40.035682 22.282789
F 89.792550 47.964482 22.210489
F 96.525550 36.169382 22.281889
F 98.776750 40.036082 22.275089
F 96.519250 43.905982 22.283589
F 100.997650 43.910582 22.260189
F 87.588050 51.673282 22.342589
F 103.305650 47.794282 22.196989
F 85.360250 40.094282 22.144689
F 103.311650 40.057682 22.195289
F 105.342650 51.778782 22.163489
F 87.641250 43.978882 22.360389
F 98.774150 34.885482 25.921589
F 89.793850 34.803982 36.106789
F 94.289650 34.879282 25.928789
F 85.390250 34.647382 43.280989
F 94.281450 34.876182 35.959089
F 103.241650 34.881782 40.488389
F 103.173650 34.871982 35.881689
F 103.235650 34.886982 43.224989
F 85.320850 34.952682 25.860589
F 103.193650 34.882882 28.571789
F 103.250650 34.867782 33.153589
F 94.281250 34.875182 43.253689
F 98.752650 34.880982 28.658989
F 98.753550 34.879682 40.517289
F 94.281650 34.875282 40.518289
F 98.750650 34.878582 43.253189
F 94.284850 34.877182 33.223389
F 103.293650 34.871682 25.843889
F 98.743950 34.878882 35.955389
F 94.285350 34.878082 28.664889
F 98.759450 34.881882 33.218989
F 89.845750 34.793182 25.986889
F 89.848550 34.868182 28.746789
F 85.307750 34.947182 28.599989
F 89.777750 34.771082 33.369489
F 85.508750 34.960082 33.184589
F 89.801350 55.580282 3.134109
F 89.758250 63.362382 3.138309
F 98.741150 55.518082 3.139679
F 98.734850 63.254682 3.141349
F 89.937750 58.004682 6.764299
F 89.721150 65.929182 6.710099
F 98.734650 58.095282 6.790419
F 98.728350 65.831882 6.792089
F 89.660250 58.044282 4.175859
F 89.689650 65.913982 4.017629
F 98.738750 58.096582 4.053939
F 98.732450 65.833182 4.055609
F 85.292850 55.494382 10.554089
F 85.291150 63.331982 10.187689
F 96.500050 67.120782 0.407606
F 105.571650 62.046482 21.207189
F 92.040150 54.223682 4.050849
F 92.032950 61.960882 4.052149
F 100.977650 54.231382 4.045449
F 100.971650 61.967982 4.047109
F 103.202650 58.101082 21.282589
F 85.268550 65.522082 6.681179
F 85.316350 58.169282 4.100959
F 85.168050 65.909882 3.915619
F 92.034550 59.379382 3.141779
F 92.029650 67.116482 3.142459
F 100.968650 59.387282 3.135639
F 100.962650 67.123782 3.137209
F 92.043850 54.219782 6.785469
F 92.032950 61.960282 6.788569
F 100.967650 54.227082 6.783839
F 100.960650 61.963582 6.785509
F 94.274150 55.514082 3.140409
F 94.267850 63.250682 3.142069
F 103.205650 55.528982 3.109249
F 103.198650 63.265482 3.110919
F 94.271250 58.092482 6.788609
F 94.264650 65.828982 6.790199
F 103.166650 58.083782 6.765909
F 103.160650 65.820382 6.767569
F 94.271750 58.092982 4.052829
F 94.265350 65.829482 4.054529
F 103.196650 58.088782 4.043969
F 103.189650 65.825382 4.045649
F 85.515350 65.635382 18.618689
F 94.264150 65.826382 21.377889
F 87.658250 59.284782 0.484818
F 105.390650 67.223282 0.401509
F 87.487950 54.196082 4.117919
F 87.514650 61.977382 4.224129
F 96.508850 54.226482 4.052379
F 96.502550 61.963082 4.054049
F 105.390650 54.219582 4.060309
F 105.384650 61.956182 4.061979
F 85.294950 58.073482 14.225289
F 105.577650 54.309882 21.205489
F 101.019650 54.236982 21.358889
F 85.324250 63.252982 14.962689
F 103.286650 63.254482 0.371595
F 85.188050 57.909382 18.506489
F 87.517050 59.373982 3.188459
F 87.473350 66.993582 2.926269
F 96.504650 59.384182 3.141669
F 96.498550 67.120682 3.143229
F 105.383650 59.420082 3.109709
F 105.377650 67.156482 3.111249
F 87.642150 54.326882 6.754769
F 87.673050 61.706982 6.765299
F 96.507250 54.225582 6.788239
F 96.500950 61.962182 6.789909
F 105.391650 54.244782 6.758289
F 105.385650 61.981382 6.759959
F 89.785850 55.458582 10.499489
F 89.722050 63.167682 10.354789
F 98.747450 55.515682 10.438789
F 98.741150 63.252282 10.440489
F 89.859350 57.916082 14.077189
F 89.818650 65.809482 14.230489
F 98.750650 58.095782 14.081489
F 98.744350 65.832382 14.083189
F 89.859350 58.046382 11.356489
F 89.636250 65.696582 11.413689
F 98.769450 58.100882 11.343389
F 98.763150 65.837482 11.345089
F 89.936150 55.426482 7.784849
F 89.810550 63.463082 7.664199
F 98.738250 55.516782 7.702279
F 98.731950 63.253382 7.703949
F 92.040850 54.220682 11.346289
F 92.031850 61.958582 11.346589
F 100.984650 54.225282 11.345789
F 100.978650 61.961782 11.347489
F 92.038050 59.380482 7.700199
F 92.028550 67.116382 7.700669
F 100.961650 59.388282 7.705349
F 100.955650 67.124982 7.706909
F 92.038750 59.378882 10.435089
F 92.028550 67.112882 10.438289
F 101.034650 59.373182 10.442189
F 101.028650 67.109682 10.443789
F 92.040450 54.221582 14.082089
F 92.036550 61.956782 14.082789
F 101.037650 54.241382 14.082689
F 101.031650 61.977982 14.084289
F 94.274350 55.512082 10.435589
F 94.268050 63.248682 10.437289
F 103.211650 55.503182 10.406789
F 103.205650 63.239782 10.408489
F 94.273150 58.091482 14.082889
F 94.266750 65.828082 14.084489
F 103.223650 58.112582 14.006489
F 103.217650 65.849182 14.008089
F 94.275850 58.092682 11.346389
F 94.269350 65.829182 11.348089
F 103.338650 58.093282 11.275689
F 103.332650 65.829782 11.277289
F 94.272750 55.513082 7.699659
F 94.266450 63.249682 7.701349
F 103.188650 55.529282 7.691299
F 103.182650 63.265882 7.692969
F 87.562850 54.120382 11.187689
F 87.338750 61.949482 11.368089
F 96.511450 54.225482 11.348189
F 96.505150 61.962082 11.349889
F 105.370650 54.075782 11.242289
F 105.363650 61.812382 11.243889
F 87.815250 59.254482 7.804309
F 87.401050 66.897382 7.636679
F 96.502650 59.383582 7.702959
F 96.496550 67.120382 7.704519
F 105.341650 59.432782 7.639879
F 105.335650 67.169482 7.641459
F 87.618050 59.337582 10.480789
F 87.626450 67.124182 10.346389
F 96.517050 59.380182 10.439589
F 96.510850 67.116582 10.441189
F 105.686650 59.259082 10.313889
F 105.679650 66.995382 10.315489
F 87.657550 54.039282 14.053289
F 87.670850 61.754082 14.144589
F 96.521950 54.227082 14.085089
F 96.515650 61.963682 14.086789
F 105.655650 54.335582 13.919689
F 105.649650 62.072182 13.921289
F 89.772150 55.538882 17.735389
F 89.714150 63.236982 17.814489
F 98.750650 55.513582 17.725689
F 98.744350 63.250182 17.727389
F 85.387850 58.043582 11.495089
F 100.982650 59.384282 0.396953
F 85.377850 55.346682 14.742689
F 89.857050 58.007382 21.422789
F 89.759250 58.222482 18.460089
F 89.850850 65.858482 18.544789
F 98.767750 58.098482 18.632589
F 98.761450 65.835082 18.634289
F 89.747650 55.509882 15.071289
F 89.811450 63.119782 15.090089
F 98.772350 55.510282 14.987489
F 98.766050 63.246882 14.989089
F 92.038350 54.220282 18.639189
F 92.031750 61.956882 18.640889
F 100.996650 54.227682 18.616489
F 100.990650 61.964282 18.618089
F 92.035250 59.376382 14.992989
F 92.030850 67.115182 14.995689
F 100.994650 59.383882 14.976589
F 100.988650 67.120582 14.978089
F 92.038150 59.378682 17.727889
F 92.032750 67.114882 17.729589
F 101.026650 59.372182 17.718189
F 101.020650 67.108682 17.719789
F 85.287350 63.133082 0.380826
F 98.737950 65.829982 21.372789
F 103.195650 65.837682 21.284289
F 85.290650 55.540182 7.857419
F 94.274150 55.510182 17.728989
F 94.267850 63.246882 17.730589
F 103.217650 55.509482 17.637989
F 103.210650 63.246082 17.639589
F 85.172850 63.275582 17.659289
F 85.308550 55.400982 17.551489
F 101.013650 61.973582 21.360589
F 105.414650 69.549182 11.230689
F 94.274650 58.090982 18.639789
F 94.268450 65.827682 18.641389
F 103.317650 58.084182 18.550189
F 103.311650 65.820782 18.551789
F 94.277950 55.510282 14.992489
F 94.271750 63.246782 14.994089
F 103.337650 55.530482 14.903889
F 103.331650 63.267082 14.905589
F 87.547850 54.239482 18.589189
F 87.395650 62.042182 18.619589
F 96.513250 54.224382 18.639089
F 96.506950 61.960982 18.640789
F 105.351650 54.092282 18.522889
F 105.345650 61.828882 18.524489
F 87.717550 59.202082 15.020789
F 87.522650 67.009382 14.888689
F 96.510150 59.380382 14.994089
F 96.504050 67.117082 14.995589
F 105.358650 59.538382 14.884089
F 105.352650 67.275182 14.885689
F 87.468250 59.426682 17.804989
F 87.564150 67.036782 17.646889
F 96.515850 59.378382 17.731589
F 96.509750 67.114882 17.733089
F 105.613650 59.297782 17.563289
F 105.607650 67.034082 17.564889
F 85.292050 65.952082 11.145389
F 85.300550 63.323482 3.036179
F 89.819150 55.489682 0.413616
F 105.395650 69.565682 18.511289
F 94.270550 58.089782 21.376289
F 85.347950 58.078182 6.925299
F 89.680250 63.339082 0.516377
F 89.811750 65.875282 21.265689
F 92.042250 54.218082 21.374389
F 98.744250 58.093482 21.371089
F 87.460950 61.892282 21.468089
F 87.696850 54.310582 21.285689
F 96.510450 61.961582 21.378189
F 85.136950 65.716782 13.916889
F 85.380550 57.965982 21.243189
F 96.516750 54.224982 21.376489
F 92.036250 61.953782 21.374789
F 85.412850 62.981382 7.531019
F 85.231250 55.466782 3.011729
F 85.409950 65.819982 21.377989
F 105.397650 59.486482 0.399950
F 85.166750 55.252282 0.279511
F 98.746150 63.251582 0.404381
F 94.274950 55.514082 0.404840
F 100.976650 67.120982 0.398518
F 92.039550 59.381582 0.406303
F 92.029650 67.116682 0.405945
F 94.268650 63.250682 0.406522
F 96.506250 59.384082 0.406047
F 98.752450 55.514982 0.402712
F 103.292650 55.517882 0.369925
F 87.470750 67.209182 0.153809
F 87.623750 69.726082 21.364289
F 87.546350 69.748882 18.694789
F 89.733650 55.710782 25.031789
F 89.905150 63.248482 24.850189
F 98.741050 55.512982 25.016489
F 98.734750 63.249582 25.018189
F 89.861950 58.112882 28.622089
F 89.732450 65.953782 28.548489
F 98.733750 58.090682 28.663989
F 98.727450 65.827282 28.665689
F 89.645750 58.358382 25.854589
F 89.744250 65.781582 25.768289
F 98.755150 58.095182 25.926589
F 98.748950 65.831782 25.928289
F 85.340250 65.946082 28.653789
F 92.022450 61.953282 43.260489
F 85.046450 55.710982 29.590989
F 103.216650 58.096782 43.229989
F 92.034150 54.220582 25.932589
F 92.031350 61.954582 25.934589
F 100.980650 54.224582 25.909789
F 100.974650 61.961182 25.911489
F 85.540350 63.397682 36.827089
F 98.731750 58.088282 43.258189
F 85.437650 65.678382 43.289189
F 92.031750 54.214782 43.257389
F 92.033450 59.376682 25.022589
F 92.026950 67.111482 25.024489
F 101.002650 59.374582 25.004889
F 100.996650 67.110982 25.006489
F 92.038450 54.215782 28.667689
F 92.027950 61.955782 28.670589
F 100.993650 54.231182 28.649889
F 100.987650 61.967782 28.651589
F 94.270650 55.508882 25.022489
F 94.264450 63.245482 25.024189
F 103.190650 55.515482 24.928889
F 103.184650 63.252082 24.930589
F 94.266550 58.087882 28.669989
F 94.260150 65.824382 28.671589
F 103.174650 58.092682 28.576789
F 103.168650 65.829282 28.578489
F 94.270350 58.088882 25.933989
F 94.264350 65.825582 25.935589
F 103.275650 58.081382 25.848889
F 103.268650 65.817982 25.850589
F 85.183150 55.492182 39.644989
F 96.495350 61.955482 43.260189
F 85.461550 66.061682 25.940589
F 105.606650 54.303282 43.194089
F 87.704050 54.222382 25.882089
F 87.644250 62.086882 25.894089
F 96.507750 54.222282 25.932889
F 96.501450 61.958882 25.934589
F 105.330650 54.111282 25.805389
F 105.324650 61.847882 25.807089
F 87.598850 54.200082 43.159689
F 85.067450 58.006882 25.880889
F 89.837950 58.033582 43.317289
F 85.355450 58.115382 32.916789
F 100.997650 54.229282 43.256089
F 85.341050 55.338782 25.043489
F 87.320250 59.515582 25.055489
F 87.692350 67.084582 24.879689
F 96.508750 59.377682 25.023989
F 96.502650 67.114182 25.025589
F 105.532650 59.318482 24.850489
F 105.526650 67.054782 24.851989
F 87.312650 54.311982 28.514489
F 87.585050 62.004782 28.491989
F 96.508950 54.222482 28.669589
F 96.502650 61.959082 28.671189
F 105.495650 54.284982 28.493489
F 105.489650 62.021482 28.495189
F 89.785050 55.413882 32.340689
F 89.907450 63.182982 32.076889
F 98.731150 55.512082 32.311489
F 98.724850 63.248582 32.313189
F 89.939350 57.883182 35.744289
F 89.768950 65.776082 36.185589
F 98.725050 58.088582 35.960389
F 98.718750 65.825182 35.962089
F 89.906750 57.980382 33.075589
F 89.696450 65.700982 33.276089
F 98.740550 58.091682 33.223989
F 98.734350 65.828282 33.225589
F 89.779250 55.333682 29.517789
F 89.667050 63.372482 29.431689
F 98.750050 55.509582 29.574589
F 98.743750 63.246182 29.576189
F 92.033250 54.216282 33.227689
F 92.028850 61.952082 33.228789
F 100.964650 54.222282 33.212589
F 100.958650 61.958882 33.214189
F 92.032650 59.376082 29.581989
F 92.024450 67.111982 29.582789
F 100.968650 59.383482 29.560389
F 100.962650 67.120182 29.561989
F 92.034350 59.375282 32.315389
F 92.021650 67.108782 32.319989
F 100.977650 59.377282 32.300089
F 100.971650 67.113782 32.301689
F 92.035750 54.214682 35.962789
F 92.027450 61.951682 35.963889
F 100.976650 54.228182 35.953389
F 100.969650 61.964782 35.954989
F 94.266550 55.507682 32.316389
F 94.260550 63.244282 32.318189
F 103.161650 55.521682 32.224889
F 103.155650 63.258282 32.226589
F 94.262950 58.085982 35.964189
F 94.256250 65.822482 35.965789
F 103.154650 58.081782 35.886689
F 103.148650 65.818382 35.888289
F 94.266050 58.086982 33.228389
F 94.259550 65.823482 33.230089
F 103.231650 58.077482 33.158589
F 103.225650 65.814082 33.160189
F 94.270250 55.507882 29.580589
F 94.264050 63.244482 29.582289
F 103.254650 55.530682 29.498789
F 103.248650 63.267282 29.500489
F 87.508750 54.048282 33.248189
F 87.570550 62.076882 33.255389
F 96.501250 54.219882 33.228089
F 96.494950 61.956482 33.229689
F 105.310650 54.130782 33.088289
F 105.303650 61.867282 33.089989
F 87.554450 59.407882 29.397389
F 87.524750 67.110882 29.549989
F 96.500250 59.378382 29.581289
F 96.494150 67.115082 29.582889
F 105.316650 59.492282 29.447689
F 105.310650 67.229082 29.449289
F 87.867150 59.459482 32.230489
F 87.690650 67.102482 32.235589
F 96.500750 59.377082 32.317489
F 96.494650 67.113582 32.319089
F 105.447650 59.340182 32.138589
F 105.441650 67.076482 32.140189
F 87.782950 54.107682 35.958689
F 87.549450 61.929082 35.995089
F 96.502250 54.220182 35.964089
F 96.495950 61.956782 35.965689
F 105.408650 54.259582 35.782189
F 105.402650 61.996182 35.783889
F 89.786050 55.544482 39.566189
F 89.787250 63.144982 39.624689
F 98.734250 55.509582 39.610489
F 98.727950 63.246182 39.612089
F 96.501650 54.218982 43.258489
F 85.413650 57.839882 35.671789
F 87.700450 61.880682 43.410889
F 89.835950 63.193982 22.063289
F 89.932350 58.026282 40.531489
F 89.812950 65.670682 40.539489
F 98.734650 58.089382 40.522289
F 98.728350 65.825982 40.523989
F 89.988750 55.479782 36.954189
F 89.752850 63.122682 36.818789
F 98.737850 55.509782 36.873789
F 98.731550 63.246282 36.875489
F 92.030950 54.215282 40.521489
F 92.025450 61.951082 40.523689
F 100.974650 54.225782 40.514089
F 100.968650 61.962382 40.515689
F 92.027750 59.372582 36.874789
F 92.022150 67.110082 36.878089
F 100.954650 59.381982 36.864889
F 100.948650 67.118682 36.866489
F 92.031950 59.374482 39.609789
F 92.020950 67.108182 39.613389
F 100.970650 59.377982 39.605289
F 100.964650 67.114382 39.606889
F 94.262550 58.085082 43.258789
F 103.210650 65.833282 43.231689
F 98.725450 65.824882 43.259889
F 100.991650 61.965882 43.257789
F 94.265250 55.505982 39.611089
F 94.258750 63.242582 39.612789
F 103.194650 55.526782 39.570089
F 103.188650 63.263382 39.571789
F 94.256050 65.821582 43.260389
F 85.157850 63.282782 39.545289
F 96.500450 67.115882 22.288489
F 105.600650 62.039882 43.195689
F 94.263050 58.085182 40.523189
F 94.256550 65.821682 40.524889
F 103.222650 58.091582 40.493389
F 103.216650 65.828182 40.494989
F 94.266250 55.506582 36.875389
F 94.259650 63.243282 36.877189
F 103.221650 55.530182 36.834689
F 103.214650 63.266782 36.836389
F 87.455050 54.243582 40.401189
F 87.463350 61.822982 40.670289
F 96.500850 54.218682 40.522589
F 96.494450 61.955282 40.524189
F 105.356650 54.171582 40.490589
F 105.349650 61.908182 40.492289
F 87.648050 59.292682 36.538589
F 87.549050 66.959882 37.105289
F 96.494150 59.377482 36.876989
F 96.487950 67.114182 36.878589
F 105.293650 59.481482 36.765989
F 105.287650 67.218282 36.767589
F 87.647950 59.297582 39.420389
F 87.519550 67.126882 39.780689
F 96.496850 59.375782 39.612789
F 96.490750 67.112182 39.614289
F 105.402650 59.397782 39.467489
F 105.396650 67.134182 39.469089
F 85.216650 63.143982 29.640089
F 89.919150 55.512482 22.269989
F 85.411050 63.358482 32.426289
F 85.287250 55.572382 32.288589
F 85.421250 55.410782 36.887189
F 85.506150 65.902182 33.358889
F 85.356550 65.888282 35.971889
F 85.313750 63.280382 25.221989
F 85.121850 58.266882 28.641589
F 85.442650 58.173682 40.498789
F 85.254150 65.864182 40.501289
F 87.646650 67.103682 22.055489
F 89.726450 65.830882 43.165789
F 92.036150 59.377582 22.288289
F 105.354650 69.604082 33.076689
F 94.275150 55.508782 22.286089
F 85.434250 57.818482 43.243489
F 94.268550 63.245582 22.287889
F 96.506650 59.379182 22.286889
F 92.028450 67.113382 22.288889
F 105.330650 67.252182 22.166689
F 98.757850 63.245882 22.280089
F 105.374650 69.584682 25.793889
F 98.764150 55.509282 22.278389
F 87.549550 59.305682 22.355989
F 103.298650 55.530882 22.198589
F 100.979650 67.120482 22.265089
F 103.292650 63.267482 22.200289
F 100.985650 59.383782 22.263489
F 85.396050 55.359282 22.320689
F 105.336650 59.515382 22.165089
F 85.311750 63.288882 22.489789
