# Supplementary material for: Molecular-resolution imaging of ice crystallized from liquid water by cryogenic liquid-cell TEM
Source: Nat Commun. 2025 Sep 25;16:8342. doi: 10.1038/s41467-025-62451-0 (PMC12462463; doi:10.1038/s41467-025-62451-0)
Supplement: Supplementary file 9 — Supplementary Data 1 [file 41467_2025_62451_MOESM9_ESM.zip › supercell_4_3_2/1.6/minimized.xyz]

10269
F10269
F 1.093397 1.391592 2.930245
F 1.093398 9.128184 2.930245
F 1.093398 16.864778 2.930245
F 9.982183 1.367983 3.152193
F 9.982183 9.104576 3.152193
F 9.982183 16.841169 3.152193
F 18.914531 1.368104 3.400867
F 18.914531 9.104696 3.400867
F 18.914531 16.841290 3.400867
F 1.028319 3.877011 6.477924
F 1.028320 11.613603 6.477924
F 9.931636 3.879800 6.725922
F 9.931636 11.616393 6.725922
F 18.868296 3.878680 6.972616
F 18.868296 11.615272 6.972616
F 1.063908 3.939326 3.794210
F 1.063909 11.675918 3.794210
F 9.963917 3.938459 4.013262
F 9.963917 11.675052 4.013262
F 18.897535 3.937927 4.261418
F 18.897535 11.674520 4.261418
F 0.427804 1.333235 0.309579
F 7.731514 0.070547 3.952204
F 0.427803 9.069824 0.309579
F 7.279352 0.004355 21.154072
F 0.427805 16.806419 0.309578
F 12.168693 0.010696 6.786333
F 9.819444 1.443793 0.454049
F 9.819443 9.180385 0.454049
F 9.819444 16.916979 0.454049
F 18.749872 1.442318 0.703475
F 18.749872 9.178910 0.703475
F 18.749872 16.915504 0.703475
F 3.276983 7.781701 3.826232
F 3.276983 15.518295 3.826232
F 16.237379 0.000219 21.399329
F 12.198860 7.806391 4.074608
F 12.198860 15.542984 4.074608
F 16.237379 15.473405 21.399329
F 21.130110 7.806207 4.323777
F 21.130111 15.542800 4.323776
F 7.367874 15.475040 18.416705
F 2.792226 5.212568 0.179761
F 2.792228 12.949160 0.179761
F 12.051974 5.310753 0.516550
F 12.051974 13.047346 0.516550
F 20.982366 5.310609 0.765830
F 20.982366 13.047202 0.765830
F 3.270064 5.235377 2.890111
F 3.270064 12.971971 2.890114
F 12.215154 5.235984 3.214371
F 12.215154 12.972577 3.214371
F 21.147077 5.236411 3.463211
F 21.147077 12.973004 3.463211
F 3.229454 7.734576 6.543334
F 3.229454 15.471170 6.543334
F 16.237379 7.736812 21.399329
F 12.168693 7.747289 6.786333
F 12.168693 15.483882 6.786333
F 7.279352 15.477541 21.154072
F 21.100904 7.746951 7.034945
F 21.100904 15.483544 7.034945
F 21.100904 0.010359 7.034945
F 5.515053 1.368886 3.026959
F 5.515053 9.105478 3.026959
F 5.515054 16.842072 3.026959
F 14.449011 1.368000 3.276318
F 14.449011 9.104592 3.276318
F 14.449011 16.841186 3.276318
F 5.446762 3.885454 6.613835
F 5.446762 11.622047 6.613835
F 14.402212 3.878896 6.848252
F 14.402212 11.615489 6.848252
F 5.484339 3.943992 3.887660
F 5.484339 11.680584 3.887661
F 14.431867 3.938049 4.136792
F 14.431867 11.674642 4.136792
F 5.328179 1.461114 0.320285
F 5.328176 9.197704 0.320285
F 5.328181 16.934300 0.320286
F 14.284832 1.442384 0.578797
F 14.284831 9.178976 0.578797
F 14.284832 16.915570 0.578797
F 7.731514 7.807139 3.952204
F 7.731514 15.543732 3.952204
F 7.279352 7.740948 21.154072
F 16.664917 7.806242 4.199071
F 16.664917 15.542835 4.199071
F 7.367874 7.738447 18.416705
F 7.578345 5.311513 0.390820
F 7.578346 13.048106 0.390820
F 16.517342 5.310602 0.641134
F 16.517342 13.047195 0.641134
F 7.744965 5.235336 3.091250
F 7.744965 12.971929 3.091250
F 16.681797 5.236344 3.338573
F 16.681797 12.972937 3.338573
F 7.696910 7.748316 6.666094
F 7.696910 15.484909 6.666094
F 16.338952 12.894060 17.756242
F 16.635598 7.747010 6.910317
F 16.635598 15.483603 6.910317
F 16.635598 0.010418 6.910317
F 0.923159 1.410178 10.080045
F 0.923159 9.146770 10.080045
F 0.923159 16.883364 10.080045
F 9.831914 1.287997 10.320059
F 9.831914 9.024589 10.320059
F 9.831914 16.761183 10.320059
F 18.774499 1.290203 10.565752
F 18.774499 9.026795 10.565752
F 18.774499 16.763388 10.565752
F 0.877585 3.719997 13.765445
F 0.877586 11.456588 13.765444
F 9.731678 3.870181 13.935106
F 9.731678 11.606774 13.935106
F 18.673914 3.868399 14.183279
F 18.673914 11.604991 14.183279
F 0.621038 3.946595 11.077564
F 0.621038 11.683187 11.077564
F 9.800601 3.872353 11.205599
F 9.800601 11.608945 11.205599
F 18.749648 3.868986 11.456752
F 18.749648 11.605578 11.456751
F 1.010290 1.328742 7.381273
F 1.010290 9.065334 7.381273
F 1.010291 16.801928 7.381273
F 9.910955 1.297369 7.599884
F 9.910955 9.033961 7.599884
F 9.910955 16.770555 7.599884
F 18.845114 1.298027 7.847318
F 18.845114 9.034619 7.847318
F 18.845114 16.771213 7.847318
F 3.050851 7.755358 11.076488
F 3.050851 15.491952 11.076488
F 16.338952 5.157467 17.756242
F 12.047153 7.738086 11.269794
F 12.047153 15.474679 11.269794
F 7.374523 12.888933 17.512398
F 20.982431 7.737214 11.519158
F 20.982431 15.473807 11.519158
F 20.982431 0.000622 11.519158
F 3.192072 5.175693 7.469830
F 3.192072 12.912286 7.469830
F 12.144879 5.165788 7.660804
F 12.144879 12.902381 7.660804
F 21.077681 5.166340 7.909675
F 21.077681 12.902933 7.909675
F 2.984425 5.162979 10.195636
F 2.984425 12.899572 10.195636
F 12.068730 5.156933 10.380256
F 12.068730 12.893526 10.380256
F 21.007135 5.158530 10.628073
F 21.007135 12.895123 10.628073
F 2.899254 7.729230 13.811641
F 2.899254 15.465823 13.811641
F 7.374523 5.152340 17.512398
F 11.967766 7.738258 13.997498
F 11.967766 15.474851 13.997498
F 16.415584 12.894156 15.024293
F 20.906569 7.736662 14.245617
F 20.906569 15.473255 14.245617
F 20.906569 0.000070 14.245617
F 5.333546 1.285187 10.215045
F 5.333546 9.021779 10.215045
F 5.333546 16.758373 10.215045
F 14.307539 1.289835 10.441517
F 14.307539 9.026428 10.441517
F 14.307539 16.763021 10.441517
F 5.240987 3.870798 13.825218
F 5.240987 11.607391 13.825218
F 14.206754 3.868785 14.058802
F 14.206754 11.605377 14.058802
F 5.270545 3.885483 11.086497
F 5.270545 11.622075 11.086497
F 14.281783 3.869608 11.331673
F 14.281783 11.606200 11.331673
F 5.436567 1.296214 7.487515
F 5.436567 9.032806 7.487515
F 5.436567 16.769399 7.487514
F 14.379354 1.297865 7.722732
F 14.379354 9.034457 7.722732
F 14.379354 16.771051 7.722732
F 7.563775 7.739307 11.149409
F 7.563775 15.475900 11.149409
F 16.415584 5.157563 15.024293
F 16.516755 7.737355 11.394419
F 16.516755 15.473948 11.394419
F 16.516755 0.000763 11.394419
F 7.670783 5.164687 7.541602
F 7.670783 12.901280 7.541602
F 16.612304 5.166257 7.784980
F 16.612304 12.902850 7.784980
F 7.568852 5.151279 10.264057
F 7.568852 12.887872 10.264057
F 16.541100 5.158312 10.503545
F 16.541100 12.894905 10.503545
F 7.470015 7.742921 13.879999
F 7.470015 15.479514 13.879999
F 7.465062 12.891772 14.776365
F 16.440362 7.736912 14.121086
F 16.440362 15.473505 14.121086
F 16.440362 0.000320 14.121086
F 0.788334 1.426524 17.428122
F 0.788334 9.163116 17.428122
F 0.788335 16.899710 17.428121
F 9.632241 1.288085 17.569184
F 9.632241 9.024678 17.569184
F 9.632241 16.761271 17.569184
F 18.572421 1.289372 17.818481
F 18.572421 9.025964 17.818481
F 18.572421 16.762558 17.818481
F 0.696332 3.742455 21.081228
F 0.696332 11.479047 21.081227
F 9.532880 3.869208 21.211703
F 9.532880 11.605800 21.211703
F 18.470701 3.868344 21.461607
F 18.470701 11.604936 21.461607
F 0.503006 3.956788 18.391678
F 0.503006 11.693380 18.391678
F 9.600251 3.871158 18.475421
F 9.600251 11.607751 18.475421
F 18.546870 3.868390 18.727830
F 18.546870 11.604982 18.727830
F 0.562362 1.193820 14.741763
F 0.562363 8.930412 14.741763
F 0.562362 16.667005 14.741763
F 9.699481 1.286216 14.834502
F 9.699481 9.022808 14.834502
F 9.699481 16.759401 14.834502
F 18.648534 1.289353 15.086693
F 18.648534 9.025945 15.086693
F 18.648534 16.762538 15.086693
F 2.899861 7.744023 18.366914
F 2.899861 15.480616 18.366914
F 7.465062 5.155179 14.776365
F 11.844706 7.737487 18.539900
F 11.844706 15.474080 18.539900
F 16.313965 0.000172 18.665401
F 20.779708 7.736609 18.790260
F 20.779708 15.473202 18.790260
F 20.779708 0.000017 18.790260
F 2.982905 5.147565 14.719005
F 2.982905 12.884157 14.719005
F 11.945664 5.156721 14.898980
F 11.945664 12.893314 14.898980
F 20.881394 5.157732 15.149122
F 20.881394 12.894325 15.149122
F 2.822166 5.168303 17.452591
F 2.822166 12.904896 17.452591
F 11.867251 5.156300 17.632087
F 11.867251 12.892893 17.632087
F 20.805060 5.157697 17.880835
F 20.805060 12.894289 17.880835
F 2.742503 7.725218 21.097653
F 2.742503 15.461811 21.097653
F 16.313965 15.473357 18.665401
F 11.766850 7.737753 21.274861
F 11.766850 15.474346 21.274861
F 16.313965 7.736764 18.665401
F 20.703315 7.736617 21.523968
F 20.703315 15.473210 21.523968
F 20.703315 0.000025 21.523968
F 5.148082 1.288398 17.458147
F 5.148082 9.024990 17.458147
F 5.148082 16.761584 17.458147
F 14.105516 1.289047 17.693830
F 14.105516 9.025639 17.693830
F 14.105516 16.762233 17.693830
F 5.054919 3.868443 21.100976
F 5.054919 11.605035 21.100976
F 14.004160 3.868598 21.336854
F 14.004160 11.605190 21.336854
F 5.088234 3.880799 18.358313
F 5.088234 11.617392 18.358313
F 14.079001 3.868971 18.602513
F 14.079001 11.605563 18.602513
F 5.176220 1.274394 14.714970
F 5.176220 9.010986 14.714970
F 5.176220 16.747579 14.714970
F 14.180382 1.288713 14.961426
F 14.180382 9.025306 14.961426
F 14.180382 16.761899 14.961426
F 12.198860 0.069799 4.074608
F 16.664917 0.069650 4.199071
F 21.130111 0.069614 4.323777
F 2.899861 0.007431 18.366914
F 7.563775 0.002715 11.149409
F 11.967766 0.001666 13.997498
F 7.470015 0.006329 13.879999
F 12.047153 0.001493 11.269794
F 3.050851 0.018766 11.076488
F 7.696910 0.011723 6.666094
F 11.844706 0.000895 18.539900
F 3.276983 0.045110 3.826233
F 11.766850 0.001161 21.274861
F 7.367874 0.001855 18.416705
F 0.603483 1.404619 24.731695
F 0.603483 9.141211 24.731695
F 0.603483 16.877805 24.731695
F 9.433438 1.288911 24.855993
F 9.433438 9.025504 24.855993
F 9.433438 16.762097 24.855993
F 18.368952 1.289390 25.106154
F 18.368952 9.025983 25.106154
F 18.368952 16.762576 25.106154
F 0.508694 3.763964 28.380199
F 0.508694 11.500555 28.380199
F 9.333859 3.868465 28.497039
F 9.333859 11.605058 28.497039
F 18.267302 3.868299 28.747292
F 18.267302 11.604892 28.747292
F 0.379160 3.934702 25.686961
F 0.379160 11.671295 25.686961
F 9.402769 3.870188 25.763776
F 9.402769 11.606780 25.763776
F 18.343433 3.868360 26.015541
F 18.343433 11.604952 26.015541
F 9.501492 1.287053 22.120205
F 9.501492 9.023645 22.120205
F 9.501492 16.760238 22.120205
F 18.445126 1.289349 22.372391
F 18.445126 9.025941 22.372391
F 18.445126 16.762534 22.372391
F 2.724054 7.737651 25.656423
F 2.724054 15.474244 25.656423
F 15.934021 15.320310 43.068261
F 11.643204 7.737128 25.827738
F 11.643204 15.473721 25.827738
F 15.934021 7.583717 43.068261
F 20.576171 7.736602 26.077955
F 20.576171 15.473195 26.077955
F 20.576171 0.000010 26.077955
F 2.812704 5.153391 22.012888
F 2.812704 12.889984 22.012888
F 11.743908 5.157004 22.184479
F 11.743908 12.893597 22.184479
F 20.677916 5.157710 22.434815
F 20.677916 12.894303 22.434815
F 2.661683 5.169630 24.740660
F 2.661683 12.906223 24.740660
F 11.666424 5.156822 24.919210
F 11.666424 12.893415 24.919210
F 20.601536 5.157704 25.168519
F 20.601536 12.894296 25.168519
F 2.579631 7.724005 28.380529
F 2.579631 15.460598 28.380529
F 6.996711 15.328150 42.822087
F 11.566040 7.737209 28.560212
F 11.566040 15.473802 28.560212
F 6.996711 7.591557 42.822087
F 20.499861 7.736583 28.809658
F 20.499861 15.473176 28.809658
F 0.441318 16.684916 22.040040
F 4.961161 1.290005 24.745285
F 4.961161 9.026597 24.745285
F 4.961161 16.763191 24.745285
F 13.902794 1.289210 24.981348
F 13.902794 9.025802 24.981348
F 13.902794 16.762396 24.981348
F 4.865947 3.867019 28.387124
F 4.865947 11.603611 28.387124
F 13.801497 3.868412 28.622463
F 13.801497 11.605005 28.622463
F 4.910109 3.876593 25.649752
F 4.910109 11.613186 25.649752
F 13.876494 3.868757 25.890344
F 13.876494 11.605349 25.890344
F 4.999661 1.279160 22.004710
F 4.999661 9.015752 22.004710
F 4.999661 16.752346 22.004710
F 13.977712 1.288857 22.247114
F 13.977712 9.025450 22.247114
F 13.977712 16.762043 22.247114
F 7.173849 7.737064 25.705241
F 7.173849 15.473657 25.705241
F 15.786033 12.824646 39.510305
F 16.110692 7.736701 25.953123
F 16.110692 15.473294 25.953123
F 16.110692 0.000109 25.953123
F 7.270974 5.156629 22.061403
F 7.270974 12.893222 22.061403
F 16.212298 5.157582 22.309962
F 16.212298 12.894175 22.309962
F 7.183915 5.154395 24.797850
F 7.183915 12.890988 24.797850
F 16.135781 5.157546 25.043852
F 16.135781 12.894139 25.043852
F 7.087722 7.739091 28.439022
F 7.087722 15.475684 28.439022
F 15.786033 5.088053 39.510304
F 16.034281 7.736704 28.684974
F 16.034281 15.473297 28.684974
F 16.034281 0.000112 28.684974
F 0.408075 1.381160 32.024522
F 0.408075 9.117752 32.024522
F 0.408076 16.854346 32.024522
F 9.234570 1.288995 32.126858
F 9.234570 9.025587 32.126858
F 9.234570 16.762181 32.126858
F 18.166329 1.288800 32.377260
F 18.166329 9.025393 32.377260
F 18.166329 16.761986 32.377260
F 0.296288 3.783510 35.665913
F 0.296288 11.520102 35.665913
F 9.139733 3.859264 35.736455
F 9.139733 11.595856 35.736455
F 18.071114 3.859690 35.986744
F 18.071114 11.596282 35.986744
F 0.249879 3.908732 32.969549
F 0.249879 11.645324 32.969549
F 9.205876 3.868531 33.017483
F 9.205876 11.605123 33.017483
F 18.141503 3.867508 33.268327
F 18.141503 11.604100 33.268327
F 0.316168 1.234519 29.330127
F 0.316168 8.971111 29.330128
F 0.316168 16.707705 29.330127
F 9.304116 1.287965 29.399410
F 9.304116 9.024558 29.399410
F 9.304116 16.761151 29.399410
F 18.241978 1.289337 29.650775
F 18.241978 9.025930 29.650775
F 18.241978 16.762523 29.650775
F 2.538745 7.730977 32.929324
F 2.538745 15.467570 32.929324
F 6.851739 12.826612 39.262444
F 11.442911 7.736024 33.080809
F 11.442911 15.472617 33.080809
F 6.851739 5.090020 39.262444
F 20.374150 7.735771 33.330720
F 20.374150 15.472364 33.330720
F 0.441318 8.948322 22.040040
F 2.633875 5.160064 29.295829
F 2.633875 12.896656 29.295829
F 11.542655 5.157312 29.463137
F 11.542655 12.893905 29.463137
F 20.474664 5.157676 29.713179
F 20.474664 12.894269 29.713179
F 2.492686 5.171141 32.015203
F 2.492686 12.907734 32.015203
F 11.466071 5.156687 32.190133
F 11.466071 12.893280 32.190133
F 20.398862 5.157103 32.439629
F 20.398862 12.893696 32.439629
F 2.395250 7.719053 35.644730
F 2.395249 15.455646 35.644730
F 15.815258 12.883923 36.799074
F 11.371711 7.728171 35.799572
F 11.371711 15.464764 35.799572
F 15.815258 5.147330 36.799074
F 20.303648 7.727976 36.049109
F 20.303648 15.464569 36.049109
F 0.441318 1.211730 22.040040
F 4.766629 1.289708 32.021372
F 4.766629 9.026300 32.021372
F 4.766629 16.762894 32.021373
F 13.700825 1.288749 32.252424
F 13.700825 9.025341 32.252424
F 13.700825 16.761934 32.252424
F 4.667281 3.863322 35.635435
F 4.667282 11.599915 35.635435
F 13.605718 3.859733 35.861927
F 13.605718 11.596326 35.861927
F 4.727089 3.873198 32.911605
F 4.727089 11.609791 32.911605
F 13.675397 3.867746 33.143310
F 13.675397 11.604339 33.143310
F 4.819371 1.282822 29.289162
F 4.819371 9.019414 29.289162
F 4.819371 16.756007 29.289162
F 13.775498 1.289031 29.525667
F 13.775498 9.025623 29.525667
F 13.775498 16.762217 29.525667
F 6.978746 7.735517 32.958553
F 6.978746 15.472110 32.958553
F 6.885665 12.884368 36.551532
F 15.908915 7.735818 33.205931
F 15.908915 15.472411 33.205931
F 13.582066 1.278875 36.736471
F 7.076350 5.157609 29.341350
F 7.076350 12.894202 29.341350
F 16.009314 5.157604 29.588373
F 16.009314 12.894196 29.588373
F 6.990896 5.154899 32.069262
F 6.990896 12.891492 32.069262
F 15.933424 5.157010 32.314933
F 15.933424 12.893603 32.314933
F 6.899450 7.729265 35.677330
F 6.899450 15.465858 35.677330
F 6.885665 5.147776 36.551532
F 15.838348 7.728038 35.924396
F 15.838348 15.464631 35.924396
F 4.640093 16.748991 36.501415
F 0.229590 1.375867 39.340438
F 0.229590 9.112459 39.340437
F 0.229590 16.849052 39.340437
F 9.089666 1.220880 39.322464
F 9.089666 8.957472 39.322464
F 9.089666 16.694066 39.322464
F 18.018793 1.219822 39.572631
F 18.018793 8.956414 39.572631
F 18.018793 16.693007 39.572631
F 0.511934 3.899408 43.106024
F 0.511932 11.636000 43.106024
F 9.234414 3.717343 42.881488
F 9.234413 11.453935 42.881488
F 18.166537 3.715414 43.130598
F 18.166536 11.452006 43.130598
F 0.161601 3.890318 40.386684
F 0.161600 11.626910 40.386681
F 9.068820 3.790771 40.183572
F 9.068820 11.527363 40.183572
F 18.001721 3.789621 40.433206
F 18.001721 11.526213 40.433206
F 0.182833 1.265397 36.632586
F 0.182834 9.001989 36.632585
F 0.182833 16.738582 36.632585
F 9.113840 1.278112 36.610873
F 9.113840 9.014705 36.610873
F 9.113840 16.751298 36.610873
F 18.047848 1.279051 36.861450
F 18.047848 9.015643 36.861450
F 18.047848 16.752237 36.861450
F 2.401012 7.696663 40.126010
F 2.401013 15.433256 40.126008
F 6.842922 15.395741 40.124371
F 11.304373 7.658023 40.246071
F 11.304373 15.394616 40.246071
F 6.842922 7.659148 40.124371
F 20.234309 7.657897 40.495582
F 20.234309 15.394490 40.495582
F 13.582066 16.752061 36.736471
F 2.442116 5.155511 36.542986
F 2.442116 12.892103 36.542986
F 11.349412 5.147054 36.674061
F 11.349412 12.883647 36.674061
F 20.280445 5.147368 36.923841
F 20.280445 12.883961 36.923841
F 2.344170 5.122872 39.259335
F 2.344170 12.859464 39.259335
F 11.319863 5.087934 39.385581
F 11.319863 12.824526 39.385581
F 20.251254 5.088109 39.635008
F 20.251254 12.824702 39.635008
F 2.442182 7.681854 42.840570
F 2.442181 15.418446 42.840567
F 13.582066 9.015467 36.736471
F 11.468524 7.583925 42.943636
F 11.468524 15.320518 42.943636
F 15.769310 15.394491 40.370849
F 20.399042 7.583705 43.192960
F 20.399042 15.320298 43.192960
F 15.769310 7.657898 40.370849
F 4.627465 1.226989 39.216261
F 4.627465 8.963581 39.216261
F 4.627465 16.700174 39.216261
F 13.553824 1.219871 39.447782
F 13.553824 8.956463 39.447781
F 13.553824 16.693056 39.447782
F 4.750209 3.773188 42.784971
F 4.750210 11.509779 42.784970
F 13.701367 3.715485 43.005882
F 13.701367 11.452077 43.005882
F 4.600001 3.802244 40.079049
F 4.600001 11.538836 40.079048
F 13.536150 3.789758 40.308398
F 13.536150 11.526351 40.308398
F 4.640093 1.275805 36.501415
F 4.640093 9.012397 36.501415
F 2.724054 0.001059 25.656423
F 11.643204 0.000536 25.827739
F 11.566040 0.000617 28.560212
F 7.173849 0.000472 25.705241
F 7.087722 0.002498 28.439022
F 1.093397 24.601371 2.930245
F 1.093398 32.337963 2.930245
F 9.982183 24.577762 3.152193
F 9.982183 32.314354 3.152193
F 18.914531 24.577883 3.400867
F 18.914531 32.314475 3.400867
F 1.028319 27.086790 6.477924
F 16.313965 23.209951 18.665401
F 1.028320 19.350197 6.477924
F 9.931636 27.089579 6.725922
F 16.313965 30.946543 18.665401
F 9.931636 19.352986 6.725922
F 18.868296 27.088458 6.972616
F 7.367874 23.211634 18.416705
F 18.868296 19.351866 6.972616
F 1.063908 27.149105 3.794210
F 7.367874 30.948226 18.416705
F 1.063909 19.412512 3.794210
F 9.963916 27.148238 4.013262
F 16.237379 30.946590 21.399329
F 9.963917 19.411645 4.013262
F 18.897535 27.147706 4.261418
F 7.279352 23.214134 21.154072
F 18.897535 19.411114 4.261418
F 0.427804 24.543013 0.309579
F 7.465062 20.628365 14.776365
F 0.427803 32.279603 0.309579
F 7.465062 28.364958 14.776365
F 9.819444 24.653572 0.454049
F 9.819443 32.390164 0.454049
F 18.749872 24.652097 0.703475
F 18.749871 32.388688 0.703475
F 3.276983 30.991480 3.826232
F 3.276983 23.254889 3.826233
F 12.198860 31.016170 4.074608
F 12.198860 23.279577 4.074608
F 21.130110 31.015985 4.323777
F 21.130111 23.279393 4.323777
F 2.792225 28.422346 0.179761
F 2.792229 20.685755 0.179762
F 12.051974 28.520532 0.516550
F 12.051974 20.783940 0.516550
F 20.982366 28.520388 0.765830
F 20.982367 20.783796 0.765830
F 3.270063 28.445156 2.890111
F 3.270065 20.708565 2.890114
F 12.215154 28.445763 3.214371
F 12.215154 20.709171 3.214371
F 21.147077 28.446189 3.463211
F 21.147078 20.709597 3.463211
F 3.229454 30.944355 6.543334
F 3.229454 23.207763 6.543334
F 12.168693 30.957068 6.786333
F 12.168693 23.220475 6.786333
F 21.100904 30.956730 7.034945
F 21.100904 23.220138 7.034945
F 5.515053 24.578665 3.026959
F 5.515053 32.315257 3.026958
F 14.449011 24.577779 3.276318
F 14.449011 32.314371 3.276318
F 5.446762 27.095233 6.613835
F 7.279352 30.950726 21.154072
F 5.446762 19.358640 6.613835
F 14.402212 27.088675 6.848252
F 14.180382 32.235084 14.961426
F 14.402212 19.352082 6.848252
F 5.484339 27.153771 3.887660
F 16.338952 20.630653 17.756242
F 5.484340 19.417178 3.887661
F 14.431867 27.147828 4.136792
F 16.338952 28.367245 17.756242
F 14.431867 19.411235 4.136792
F 5.328179 24.670893 0.320286
F 5.328176 32.407482 0.320285
F 14.284832 24.652162 0.578797
F 14.284831 32.388754 0.578797
F 7.731514 31.016918 3.952204
F 7.731514 23.280325 3.952204
F 16.664917 31.016021 4.199071
F 16.664917 23.279429 4.199071
F 7.578345 28.521292 0.390820
F 7.578346 20.784700 0.390820
F 16.517342 28.520380 0.641134
F 16.517342 20.783789 0.641134
F 7.744965 28.445115 3.091250
F 7.744965 20.708522 3.091250
F 16.681797 28.446122 3.338574
F 16.681797 20.709530 3.338573
F 7.696910 30.958094 6.666094
F 7.696910 23.221502 6.666094
F 16.635598 30.956789 6.910317
F 16.635598 23.220197 6.910317
F 0.923158 24.619957 10.080045
F 0.923159 32.356549 10.080045
F 9.831914 24.497776 10.320059
F 9.831914 32.234368 10.320059
F 18.774499 24.499981 10.565752
F 18.774499 32.236574 10.565752
F 0.877585 26.929775 13.765445
F 0.877586 34.666367 13.765444
F 0.877586 19.193182 13.765444
F 9.731678 27.079960 13.935106
F 14.180382 24.498492 14.961426
F 9.731678 19.343367 13.935106
F 18.673914 27.078177 14.183279
F 5.176220 32.220765 14.714970
F 18.673914 19.341585 14.183279
F 0.621038 27.156373 11.077564
F 5.176220 24.484173 14.714970
F 0.621038 19.419781 11.077564
F 9.800601 27.082132 11.205599
F 14.079001 19.342156 18.602513
F 9.800601 19.345539 11.205599
F 18.749648 27.078765 11.456752
F 14.079001 27.078749 18.602513
F 18.749648 19.342172 11.456752
F 1.010290 24.538521 7.381273
F 1.010290 32.275112 7.381273
F 9.910955 24.507148 7.599884
F 9.910955 32.243740 7.599884
F 18.845114 24.507806 7.847318
F 18.845114 32.244398 7.847318
F 3.050851 30.965137 11.076488
F 3.050850 23.228545 11.076488
F 12.047153 30.947864 11.269794
F 12.047153 23.211272 11.269794
F 20.982431 30.946993 11.519158
F 20.982431 23.210401 11.519158
F 3.192072 28.385472 7.469830
F 3.192072 20.648880 7.469830
F 12.144879 28.375567 7.660804
F 12.144879 20.638975 7.660804
F 21.077681 28.376119 7.909675
F 21.077681 20.639526 7.909675
F 2.984425 28.372758 10.195636
F 2.984425 20.636166 10.195636
F 12.068730 28.366712 10.380256
F 12.068730 20.630120 10.380256
F 21.007135 28.368308 10.628073
F 21.007135 20.631716 10.628073
F 2.899254 30.939008 13.811641
F 2.899254 23.202416 13.811641
F 11.967766 30.948037 13.997498
F 11.967765 23.211445 13.997498
F 20.906569 30.946441 14.245617
F 20.906569 23.209849 14.245617
F 5.333545 24.494966 10.215045
F 5.333546 32.231558 10.215045
F 14.307539 24.499614 10.441517
F 14.307539 32.236206 10.441517
F 5.240987 27.080577 13.825218
F 7.374523 20.625526 17.512398
F 5.240987 19.343984 13.825218
F 14.206754 27.078563 14.058802
F 5.088234 19.353985 18.358313
F 14.206754 19.341971 14.058802
F 5.270545 27.095261 11.086497
F 7.374523 28.362119 17.512398
F 5.270545 19.358669 11.086497
F 14.281783 27.079386 11.331673
F 16.415584 28.367342 15.024293
F 14.281783 19.342794 11.331673
F 5.436567 24.505992 7.487515
F 5.436567 32.242584 7.487515
F 14.379354 24.507644 7.722732
F 14.379354 32.244236 7.722732
F 7.563775 30.949086 11.149409
F 7.563775 23.212493 11.149409
F 16.516755 30.947134 11.394419
F 16.516755 23.210542 11.394419
F 7.670783 28.374465 7.541602
F 7.670783 20.637873 7.541602
F 16.612304 28.376036 7.784980
F 16.612304 20.639443 7.784980
F 7.568852 28.361058 10.264057
F 7.568852 20.624465 10.264057
F 16.541100 28.368091 10.503545
F 16.541100 20.631499 10.503545
F 7.470015 30.952700 13.879999
F 7.470015 23.216108 13.879999
F 16.440362 30.946691 14.121086
F 16.440362 23.210098 14.121086
F 0.788334 24.636302 17.428122
F 0.788334 32.372894 17.428121
F 9.632241 24.497864 17.569184
F 9.632241 32.234456 17.569184
F 18.572421 24.499151 17.818481
F 18.572421 32.235743 17.818481
F 0.696332 26.952234 21.081228
F 0.696332 34.688825 21.081227
F 0.696332 19.215640 21.081227
F 9.532880 27.078987 21.211703
F 5.088234 27.090578 18.358313
F 9.532880 19.342394 21.211703
F 18.470701 27.078123 21.461607
F 14.004160 19.341784 21.336854
F 18.470701 19.341530 21.461607
F 0.503006 27.166566 18.391678
F 16.237379 23.209998 21.399329
F 0.503006 19.429974 18.391678
F 9.600251 27.080937 18.475421
F 14.004160 27.078377 21.336854
F 9.600251 19.344344 18.475421
F 18.546870 27.078169 18.727830
F 5.054919 19.341629 21.100976
F 18.546870 19.341576 18.727830
F 0.562362 24.403598 14.741763
F 0.562363 32.140190 14.741763
F 9.699481 24.495994 14.834502
F 9.699481 32.232587 14.834502
F 18.648534 24.499131 15.086693
F 18.648534 32.235724 15.086693
F 2.899861 30.953802 18.366914
F 2.899861 23.217210 18.366914
F 11.844706 30.947266 18.539900
F 11.844706 23.210673 18.539900
F 20.779708 30.946388 18.790260
F 20.779708 23.209796 18.790260
F 2.982905 28.357343 14.719005
F 2.982905 20.620751 14.719005
F 11.945664 28.366500 14.898980
F 11.945664 20.629907 14.898980
F 20.881394 28.367511 15.149122
F 20.881394 20.630918 15.149122
F 2.822166 28.378082 17.452591
F 2.822166 20.641489 17.452591
F 11.867251 28.366078 17.632087
F 11.867251 20.629486 17.632087
F 20.805060 28.367475 17.880835
F 20.805060 20.630883 17.880835
F 2.742503 30.934996 21.097653
F 2.742503 23.198404 21.097653
F 11.766850 30.947532 21.274861
F 11.766850 23.210940 21.274861
F 20.703315 30.946396 21.523968
F 20.703315 23.209803 21.523968
F 5.148082 24.498177 17.458147
F 5.148082 32.234769 17.458147
F 14.105516 24.498826 17.693830
F 14.105516 32.235418 17.693830
F 5.054919 27.078222 21.100976
F 16.415584 20.630749 15.024293
F 0.603483 24.614398 24.731695
F 0.603483 32.350990 24.731695
F 9.433438 24.498690 24.855993
F 9.433438 32.235282 24.855993
F 18.368952 24.499169 25.106154
F 18.368952 32.235761 25.106154
F 0.508694 26.973742 28.380199
F 0.508694 34.710334 28.380199
F 0.508694 19.237149 28.380199
F 9.333859 27.078244 28.497039
F 0.441318 32.158101 22.040040
F 9.333859 19.341651 28.497039
F 18.267302 27.078078 28.747292
F 0.441318 24.421509 22.040040
F 18.267302 19.341485 28.747292
F 0.379160 27.144481 25.686961
F 15.934022 23.056904 43.068261
F 0.379160 19.407889 25.686961
F 9.402769 27.079967 25.763776
F 18.001721 34.735992 40.433206
F 9.402769 19.343374 25.763776
F 18.343433 27.078139 26.015541
F 4.600001 34.748615 40.079048
F 18.343433 19.341546 26.015541
F 9.501492 24.496831 22.120205
F 9.501492 32.233424 22.120205
F 18.445126 24.499127 22.372391
F 18.445126 32.235720 22.372391
F 2.724054 30.947430 25.656423
F 2.724054 23.210838 25.656423
F 11.643204 30.946907 25.827738
F 11.643204 23.210314 25.827739
F 20.576171 30.946381 26.077955
F 20.576171 23.209788 26.077955
F 2.812704 28.363170 22.012888
F 2.812704 20.626578 22.012888
F 11.743908 28.366783 22.184479
F 11.743908 20.630191 22.184479
F 20.677916 28.367489 22.434815
F 20.677916 20.630897 22.434815
F 2.661683 28.379409 24.740660
F 2.661683 20.642817 24.740660
F 11.666424 28.366601 24.919210
F 11.666424 20.630008 24.919210
F 20.601536 28.367482 25.168519
F 20.601536 20.630890 25.168519
F 2.579631 30.933784 28.380529
F 2.579631 23.197192 28.380529
F 11.566040 30.946988 28.560212
F 11.566040 23.210395 28.560212
F 20.499861 30.946362 28.809658
F 20.499861 23.209770 28.809658
F 4.961161 24.499784 24.745285
F 4.961161 32.236376 24.745285
F 13.902794 24.498989 24.981348
F 13.902794 32.235581 24.981348
F 4.865947 27.076798 28.387124
F 15.786033 28.297832 39.510304
F 4.865947 19.340205 28.387124
F 13.801497 27.078191 28.622463
F 13.536150 34.736129 40.308398
F 13.801497 19.341598 28.622463
F 4.910109 27.086372 25.649752
F 6.851739 20.563206 39.262444
F 4.910109 19.349779 25.649752
F 13.876494 27.078536 25.890344
F 9.068820 34.737142 40.183572
F 13.876494 19.341943 25.890344
F 4.999661 24.488939 22.004710
F 4.999661 32.225531 22.004710
F 13.977712 24.498636 22.247114
F 13.977712 32.235228 22.247114
F 7.173849 30.946843 25.705241
F 7.173849 23.210251 25.705241
F 16.110692 30.946480 25.953123
F 16.110692 23.209888 25.953123
F 7.270974 28.366408 22.061403
F 7.270974 20.629816 22.061403
F 16.212298 28.367361 22.309962
F 16.212298 20.630768 22.309962
F 7.183915 28.364174 24.797850
F 7.183915 20.627581 24.797850
F 16.135781 28.367324 25.043852
F 16.135781 20.630732 25.043852
F 7.087722 30.948869 28.439022
F 7.087722 23.212277 28.439022
F 16.034281 30.946483 28.684974
F 16.034281 23.209891 28.684973
F 0.408075 24.590939 32.024522
F 0.408075 32.327531 32.024522
F 9.234570 24.498774 32.126858
F 9.234570 32.235366 32.126858
F 18.166329 24.498579 32.377260
F 18.166329 32.235171 32.377260
F 0.296288 26.993288 35.665913
F 0.296288 34.729880 35.665913
F 0.296288 19.256695 35.665913
F 9.139733 27.069042 35.736455
F 9.139733 34.805635 35.736455
F 9.139733 19.332450 35.736456
F 18.071114 27.069468 35.986744
F 18.071114 34.806061 35.986744
F 18.071114 19.332876 35.986744
F 0.249879 27.118511 32.969549
F 6.851739 28.299798 39.262444
F 0.249879 19.381918 32.969549
F 9.205876 27.078309 33.017483
F 6.885665 20.620962 36.551532
F 9.205876 19.341716 33.017483
F 18.141503 27.077287 33.268327
F 18.141503 34.813879 33.268327
F 18.141503 19.340694 33.268327
F 0.316168 24.444298 29.330127
F 0.316168 32.180890 29.330128
F 9.304116 24.497744 29.399410
F 9.304116 32.234336 29.399410
F 18.241978 24.499116 29.650775
F 18.241978 32.235708 29.650775
F 2.538745 30.940755 32.929324
F 2.538745 23.204163 32.929324
F 11.442911 30.945803 33.080809
F 11.442911 23.209211 33.080809
F 20.374150 30.945549 33.330720
F 20.374150 23.208957 33.330720
F 2.633875 28.369842 29.295829
F 2.633875 20.633250 29.295829
F 11.542655 28.367091 29.463137
F 11.542655 20.630499 29.463137
F 20.474664 28.367455 29.713179
F 20.474664 20.630862 29.713179
F 2.492686 28.380920 32.015203
F 2.492686 20.644328 32.015203
F 11.466071 28.366466 32.190133
F 11.466071 20.629873 32.190133
F 20.398862 28.366881 32.439629
F 20.398862 20.630289 32.439629
F 2.395250 30.928832 35.644730
F 2.395249 23.192240 35.644730
F 11.371711 30.937949 35.799572
F 11.371711 23.201357 35.799572
F 20.303648 30.937755 36.049109
F 20.303648 23.201163 36.049109
F 4.766629 24.499487 32.021372
F 4.766629 32.236079 32.021372
F 13.700825 24.498527 32.252424
F 13.700825 32.235120 32.252424
F 4.667281 27.073101 35.635435
F 15.815258 20.620516 36.799074
F 4.667281 19.336508 35.635435
F 13.605718 27.069512 35.861927
F 13.605718 34.806105 35.861927
F 13.605718 19.332919 35.861927
F 4.727089 27.082977 32.911605
F 15.815258 28.357109 36.799074
F 4.727089 19.346384 32.911605
F 13.675397 27.077525 33.143310
F 13.675397 34.814117 33.143310
F 13.675397 19.340932 33.143310
F 4.819371 24.492600 29.289162
F 4.819371 32.229193 29.289162
F 13.775498 24.498810 29.525667
F 13.775498 32.235402 29.525667
F 6.978746 30.945296 32.958553
F 6.978746 23.208703 32.958553
F 15.908915 30.945597 33.205931
F 15.908915 23.209005 33.205931
F 7.076350 28.367388 29.341350
F 7.076350 20.630795 29.341350
F 16.009314 28.367382 29.588373
F 16.009314 20.630790 29.588373
F 6.990896 28.364678 32.069262
F 6.990896 20.628086 32.069262
F 15.933424 28.366789 32.314933
F 15.933424 20.630197 32.314933
F 6.899450 30.939043 35.677330
F 6.899450 23.202451 35.677330
F 15.838348 30.937817 35.924396
F 15.838348 23.201224 35.924396
F 0.229590 24.585646 39.340438
F 0.229590 32.322237 39.340437
F 9.089666 24.430659 39.322464
F 9.089666 32.167251 39.322464
F 18.018793 24.429600 39.572631
F 18.018793 32.166193 39.572631
F 0.511934 27.109187 43.106024
F 6.885665 28.357554 36.551532
F 0.511931 19.372596 43.106024
F 9.234414 26.927122 42.881488
F 9.234413 34.663714 42.881488
F 9.234414 19.190529 42.881488
F 18.166537 26.925193 43.130598
F 18.166536 34.661784 43.130598
F 18.166537 19.188600 43.130598
F 0.161601 27.100097 40.386684
F 15.769310 23.131084 40.370849
F 0.161600 19.363504 40.386680
F 9.068820 27.000550 40.183572
F 15.934021 30.793495 43.068261
F 9.068820 19.263957 40.183571
F 18.001722 26.999400 40.433206
F 6.996712 23.064744 42.822087
F 18.001722 19.262807 40.433206
F 0.182833 24.475176 36.632586
F 0.182834 32.211767 36.632585
F 9.113840 24.487891 36.610873
F 9.113840 32.224483 36.610873
F 18.047848 24.488830 36.861450
F 18.047848 32.225422 36.861450
F 2.401012 30.906442 40.126010
F 2.401012 23.169850 40.126009
F 11.304373 30.867802 40.246071
F 11.304373 23.131210 40.246071
F 20.234309 30.867676 40.495582
F 20.234309 23.131083 40.495582
F 2.442116 28.365289 36.542986
F 2.442116 20.628697 36.542986
F 11.349412 28.356833 36.674061
F 11.349412 20.620240 36.674061
F 20.280445 28.357147 36.923841
F 20.280445 20.620555 36.923841
F 2.344170 28.332651 39.259335
F 2.344171 20.596059 39.259335
F 11.319863 28.297712 39.385581
F 11.319863 20.561120 39.385581
F 20.251254 28.297888 39.635008
F 20.251254 20.561296 39.635008
F 2.442182 30.891633 42.840570
F 2.442181 23.155042 42.840568
F 11.468523 30.793704 42.943636
F 11.468524 23.057112 42.943636
F 20.399042 30.793484 43.192960
F 20.399043 23.056892 43.192960
F 4.627465 24.436767 39.216261
F 4.627465 32.173359 39.216261
F 13.553824 24.429649 39.447782
F 13.553824 32.166242 39.447781
F 4.750209 26.982967 42.784971
F 4.750210 34.719558 42.784970
F 4.750210 19.246373 42.784970
F 13.701367 26.925264 43.005882
F 13.701367 34.661856 43.005882
F 13.701367 19.188671 43.005882
F 4.600001 27.012023 40.079049
F 6.996711 30.801336 42.822087
F 4.600001 19.275429 40.079048
F 13.536150 26.999537 40.308398
F 15.786033 20.561239 39.510305
F 13.536150 19.262944 40.308398
F 4.640093 24.485584 36.501415
F 4.640093 32.222176 36.501415
F 13.582066 24.488654 36.736471
F 13.582066 32.225246 36.736471
F 6.842922 30.868926 40.124371
F 6.842922 23.132334 40.124371
F 15.769310 30.867676 40.370849
F 4.865947 34.813390 28.387124
F 4.667282 34.809693 35.635435
F 1.093397 47.811150 2.930245
F 1.093398 40.074557 2.930245
F 9.982183 47.787541 3.152193
F 9.982183 40.050948 3.152193
F 18.914531 47.787661 3.400867
F 18.914531 40.051068 3.400867
F 1.028319 50.296568 6.477924
F 1.028320 42.559976 6.477924
F 9.931636 50.299358 6.725922
F 9.931636 42.562765 6.725922
F 18.868296 50.298237 6.972616
F 18.868296 42.561644 6.972616
F 1.063908 50.358883 3.794210
F 1.063909 42.622290 3.794210
F 9.963917 50.358016 4.013262
F 9.963917 42.621424 4.013262
F 18.897535 50.357485 4.261418
F 18.897535 42.620892 4.261418
F 0.427804 47.752792 0.309579
F 5.088234 34.827171 18.358313
F 0.427804 40.016197 0.309578
F 5.054919 34.814814 21.100976
F 9.819444 47.863351 0.454049
F 9.819444 40.126758 0.454049
F 18.749872 47.861875 0.703475
F 18.749872 40.125282 0.703475
F 3.276983 38.728074 3.826232
F 3.276983 46.464667 3.826233
F 12.198860 38.752763 4.074608
F 12.198860 46.489356 4.074608
F 21.130110 38.752578 4.323777
F 21.130111 46.489172 4.323777
F 2.792226 51.632125 0.179761
F 2.792228 36.158939 0.179761
F 2.792229 43.895534 0.179762
F 12.051974 51.730311 0.516550
F 12.051974 36.257125 0.516550
F 12.051975 43.993719 0.516550
F 20.982366 51.730167 0.765830
F 20.982366 36.256981 0.765830
F 20.982366 43.993575 0.765830
F 3.270063 51.654935 2.890111
F 3.270064 36.181749 2.890114
F 3.270065 43.918343 2.890114
F 12.215154 51.655542 3.214371
F 12.215154 36.182356 3.214371
F 12.215154 43.918949 3.214371
F 21.147078 51.655968 3.463211
F 21.147077 36.182782 3.463211
F 21.147078 43.919376 3.463211
F 3.229454 38.680948 6.543334
F 3.229454 46.417542 6.543334
F 12.168693 38.693661 6.786333
F 12.168693 46.430254 6.786333
F 21.100904 38.693323 7.034945
F 21.100904 46.429916 7.034945
F 5.515053 47.788443 3.026959
F 5.515054 40.051850 3.026959
F 14.449011 47.787557 3.276318
F 14.449011 40.050964 3.276318
F 5.446762 50.305012 6.613835
F 5.446762 42.568419 6.613835
F 14.402212 50.298454 6.848252
F 14.402212 42.561861 6.848252
F 5.484339 50.363549 3.887660
F 5.484340 42.626956 3.887661
F 14.431867 50.357607 4.136792
F 14.431867 42.621014 4.136792
F 5.328178 47.880671 0.320285
F 5.328180 40.144078 0.320286
F 14.284832 47.861941 0.578797
F 14.284832 40.125348 0.578797
F 7.731514 38.753511 3.952203
F 7.731514 46.490104 3.952204
F 16.664917 38.752614 4.199071
F 16.664917 46.489207 4.199071
F 7.578345 51.731070 0.390820
F 7.578345 36.257885 0.390820
F 7.578346 43.994479 0.390820
F 16.517342 51.730159 0.641134
F 16.517342 36.256973 0.641134
F 16.517342 43.993567 0.641134
F 7.744965 51.654893 3.091250
F 7.744965 36.181707 3.091250
F 7.744965 43.918301 3.091250
F 16.681797 51.655901 3.338573
F 16.681797 36.182715 3.338573
F 16.681797 43.919309 3.338573
F 7.696910 38.694687 6.666094
F 7.696910 46.431281 6.666094
F 16.635598 38.693382 6.910317
F 16.635598 46.429975 6.910317
F 0.923158 47.829736 10.080045
F 0.923159 40.093143 10.080045
F 9.831914 47.707555 10.320059
F 9.831915 39.970962 10.320059
F 18.774499 47.709760 10.565752
F 18.774499 39.973167 10.565752
F 0.877585 50.139554 13.765445
F 0.877586 42.402961 13.765444
F 9.731678 50.289739 13.935106
F 9.731678 42.553146 13.935106
F 18.673914 50.287956 14.183279
F 18.673914 42.551363 14.183279
F 0.621038 50.366152 11.077564
F 0.621038 42.629559 11.077564
F 9.800601 50.291910 11.205599
F 9.800601 42.555317 11.205599
F 18.749648 50.288543 11.456752
F 18.749648 42.551950 11.456752
F 1.010290 47.748299 7.381273
F 1.010291 40.011706 7.381273
F 9.910955 47.716926 7.599884
F 9.910955 39.980333 7.599884
F 18.845114 47.717584 7.847318
F 18.845114 39.980991 7.847318
F 3.050851 38.701730 11.076488
F 3.050850 46.438324 11.076488
F 12.047153 38.684457 11.269794
F 12.047153 46.421051 11.269794
F 20.982431 38.683586 11.519158
F 20.982431 46.420179 11.519158
F 3.192072 51.595250 7.469830
F 3.192072 36.122065 7.469830
F 3.192072 43.858659 7.469830
F 12.144879 51.585346 7.660804
F 12.144879 36.112160 7.660804
F 12.144879 43.848753 7.660804
F 21.077681 51.585897 7.909675
F 21.077681 36.112711 7.909675
F 21.077681 43.849305 7.909675
F 2.984425 51.582536 10.195636
F 2.984425 36.109351 10.195636
F 2.984425 43.845944 10.195636
F 12.068730 51.576491 10.380256
F 12.068730 36.103305 10.380256
F 12.068730 43.839898 10.380256
F 21.007135 51.578087 10.628073
F 21.007135 36.104901 10.628073
F 21.007135 43.841495 10.628073
F 2.899254 38.675601 13.811641
F 2.899254 46.412195 13.811641
F 11.967766 38.684630 13.997498
F 11.967766 46.421223 13.997498
F 20.906569 38.683034 14.245617
F 20.906569 46.419627 14.245617
F 5.333545 47.704744 10.215045
F 5.333546 39.968151 10.215045
F 14.307539 47.709393 10.441517
F 14.307539 39.972800 10.441517
F 5.240987 50.290355 13.825218
F 5.240987 42.553763 13.825218
F 14.206754 50.288342 14.058802
F 14.206754 42.551749 14.058802
F 5.270545 50.305040 11.086497
F 5.270545 42.568447 11.086497
F 14.281783 50.289165 11.331673
F 14.281783 42.552572 11.331673
F 5.436567 47.715771 7.487515
F 5.436567 39.979178 7.487514
F 14.379354 47.717422 7.722732
F 14.379354 39.980829 7.722732
F 7.563775 38.685679 11.149409
F 7.563775 46.422272 11.149409
F 16.516755 38.683727 11.394419
F 16.516755 46.420320 11.394419
F 7.670783 51.584244 7.541602
F 7.670783 36.111058 7.541602
F 7.670783 43.847652 7.541602
F 16.612304 51.585814 7.784980
F 16.612304 36.112629 7.784980
F 16.612304 43.849222 7.784980
F 7.568852 51.570836 10.264057
F 7.568852 36.097651 10.264057
F 7.568852 43.834244 10.264057
F 16.541100 51.577870 10.503545
F 16.541100 36.104684 10.503545
F 16.541100 43.841277 10.503545
F 7.470015 38.689293 13.879999
F 7.470015 46.425886 13.879999
F 16.440362 38.683284 14.121086
F 16.440362 46.419877 14.121086
F 0.788334 47.846081 17.428122
F 0.788335 40.109488 17.428121
F 9.632241 47.707643 17.569184
F 9.632241 39.971050 17.569184
F 18.572421 47.708929 17.818481
F 18.572421 39.972336 17.818481
F 0.696332 50.162012 21.081228
F 0.696332 42.425419 21.081228
F 9.532880 50.288765 21.211703
F 9.532880 42.552172 21.211703
F 18.470701 50.287901 21.461607
F 18.470701 42.551308 21.461607
F 0.503006 50.376345 18.391678
F 0.503006 42.639752 18.391678
F 9.600251 50.290716 18.475421
F 9.600251 42.554123 18.475421
F 18.546870 50.287947 18.727830
F 18.546870 42.551354 18.727830
F 0.562362 47.613377 14.741763
F 0.562362 39.876784 14.741762
F 9.699481 47.705773 14.834502
F 9.699481 39.969180 14.834502
F 18.648534 47.708910 15.086693
F 18.648534 39.972317 15.086693
F 2.899861 38.690395 18.366914
F 2.899861 46.426988 18.366914
F 11.844706 38.683859 18.539900
F 11.844706 46.420452 18.539900
F 20.779708 38.682981 18.790260
F 20.779708 46.419574 18.790260
F 2.982905 51.567122 14.719005
F 2.982905 36.093936 14.719005
F 2.982905 43.830530 14.719005
F 11.945664 51.576278 14.898980
F 11.945664 36.103092 14.898980
F 11.945664 43.839686 14.898980
F 20.881394 51.577289 15.149122
F 20.881394 36.104103 15.149122
F 20.881394 43.840697 15.149122
F 2.822166 51.587860 17.452591
F 2.822166 36.114674 17.452591
F 2.822166 43.851268 17.452591
F 11.867251 51.575857 17.632087
F 11.867251 36.102671 17.632087
F 11.867251 43.839265 17.632087
F 20.805060 51.577254 17.880835
F 20.805060 36.104068 17.880835
F 20.805060 43.840662 17.880835
F 2.742503 38.671589 21.097653
F 2.742503 46.408183 21.097653
F 11.766850 38.684125 21.274861
F 11.766850 46.420718 21.274861
F 20.703315 38.682989 21.523968
F 20.703315 46.419582 21.523968
F 5.148082 47.707955 17.458147
F 5.148082 39.971362 17.458147
F 14.105516 47.708604 17.693830
F 14.105516 39.972011 17.693830
F 5.054919 50.288000 21.100976
F 5.054919 42.551407 21.100976
F 14.004160 50.288155 21.336854
F 14.004160 42.551563 21.336854
F 5.088234 50.300357 18.358313
F 5.088234 42.563764 18.358313
F 14.079001 50.288528 18.602513
F 14.079001 42.551935 18.602513
F 5.176220 47.693951 14.714970
F 5.176220 39.957358 14.714970
F 14.180382 47.708271 14.961426
F 14.180382 39.971678 14.961426
F 7.367874 38.684819 18.416705
F 7.367874 46.421412 18.416705
F 16.313965 38.683136 18.665401
F 16.313965 46.419729 18.665401
F 7.465062 51.574736 14.776365
F 7.465062 36.101551 14.776365
F 7.465062 43.838144 14.776365
F 16.415584 51.577120 15.024293
F 16.415584 36.103935 15.024293
F 16.415584 43.840528 15.024293
F 7.374523 51.571897 17.512398
F 7.374523 36.098711 17.512398
F 7.374523 43.835305 17.512398
F 16.338952 51.577024 17.756242
F 16.338952 36.103838 17.756242
F 16.338952 43.840432 17.756242
F 7.279352 38.687319 21.154072
F 7.279352 46.423913 21.154072
F 16.237379 38.683183 21.399329
F 16.237379 46.419777 21.399329
F 0.503006 34.903159 18.391678
F 9.963917 34.884830 4.013262
F 18.897535 34.884299 4.261418
F 5.446762 34.831825 6.613835
F 5.484340 34.890363 3.887661
F 14.431867 34.884420 4.136792
F 5.240987 34.817169 13.825218
F 5.270545 34.831854 11.086497
F 1.028320 34.823381 6.477924
F 9.931636 34.826172 6.725922
F 18.868296 34.825051 6.972616
F 1.063909 34.885697 3.794210
F 14.402212 34.825267 6.848252
F 9.731678 34.816552 13.935106
F 18.673914 34.814770 14.183279
F 0.621038 34.892965 11.077564
F 9.800601 34.818724 11.205599
F 18.749648 34.815357 11.456751
F 14.079001 34.815342 18.602513
F 14.206754 34.815156 14.058802
F 14.281783 34.815979 11.331673
F 9.532880 34.815579 21.211703
F 18.470701 34.814715 21.461607
F 9.600251 34.817530 18.475421
F 14.004160 34.814969 21.336854
F 18.546870 34.814761 18.727830
F 0.603483 47.824176 24.731695
F 0.603483 40.087584 24.731695
F 9.433438 47.708469 24.855993
F 9.433438 39.971876 24.855993
F 18.368952 47.708948 25.106154
F 18.368952 39.972355 25.106154
F 0.508694 50.183521 28.380199
F 0.508694 42.446928 28.380199
F 9.333859 50.288023 28.497039
F 9.333859 42.551430 28.497039
F 18.267302 50.287856 28.747292
F 18.267302 42.551264 28.747292
F 0.379160 50.354260 25.686961
F 0.379160 42.617667 25.686961
F 9.402769 50.289745 25.763776
F 9.402769 42.553152 25.763776
F 18.343433 50.287917 26.015541
F 18.343433 42.551324 26.015541
F 9.501492 47.706610 22.120205
F 9.501492 39.970017 22.120205
F 18.445126 47.708906 22.372391
F 18.445126 39.972313 22.372391
F 2.724054 38.684023 25.656423
F 2.724054 46.420616 25.656423
F 11.643204 38.683500 25.827738
F 11.643204 46.420093 25.827739
F 20.576171 38.682974 26.077955
F 20.576171 46.419567 26.077955
F 2.812704 51.572949 22.012888
F 2.812704 36.099763 22.012888
F 2.812704 43.836356 22.012888
F 11.743908 51.576562 22.184479
F 11.743908 36.103376 22.184479
F 11.743908 43.839969 22.184479
F 20.677916 51.577268 22.434815
F 20.677916 36.104082 22.434815
F 20.677916 43.840675 22.434815
F 2.661683 51.589188 24.740660
F 2.661683 36.116002 24.740660
F 2.661683 43.852595 24.740660
F 11.666424 51.576379 24.919210
F 11.666424 36.103193 24.919210
F 11.666424 43.839787 24.919210
F 20.601536 51.577261 25.168519
F 20.601536 36.104075 25.168519
F 20.601536 43.840668 25.168519
F 2.579631 38.670377 28.380529
F 2.579631 46.406970 28.380529
F 11.566040 38.683581 28.560212
F 11.566040 46.420174 28.560212
F 20.499861 38.682955 28.809658
F 20.499861 46.419548 28.809658
F 4.961161 47.709562 24.745285
F 4.961161 39.972969 24.745285
F 13.902794 47.708767 24.981348
F 13.902794 39.972174 24.981348
F 4.865947 50.286576 28.387124
F 4.865947 42.549983 28.387124
F 13.801497 50.287970 28.622463
F 13.801497 42.551377 28.622463
F 4.910109 50.296150 25.649752
F 4.910109 42.559558 25.649752
F 13.876494 50.288314 25.890344
F 13.876494 42.551722 25.890344
F 4.999661 47.698717 22.004710
F 4.999661 39.962124 22.004710
F 13.977712 47.708415 22.247114
F 13.977712 39.971822 22.247114
F 7.173849 38.683436 25.705241
F 7.173849 46.420029 25.705241
F 16.110692 38.683073 25.953123
F 16.110692 46.419666 25.953123
F 7.270974 51.576187 22.061403
F 7.270974 36.103001 22.061403
F 7.270974 43.839594 22.061403
F 16.212298 51.577139 22.309962
F 16.212298 36.103953 22.309962
F 16.212298 43.840547 22.309962
F 7.183915 51.573952 24.797850
F 7.183915 36.100767 24.797850
F 7.183915 43.837360 24.797850
F 16.135781 51.577103 25.043852
F 16.135781 36.103917 25.043852
F 16.135781 43.840511 25.043852
F 7.087722 38.685462 28.439022
F 7.087722 46.422056 28.439022
F 16.034281 38.683076 28.684974
F 16.034281 46.419669 28.684973
F 0.408075 47.800717 32.024522
F 0.408076 40.064125 32.024522
F 9.234570 47.708552 32.126858
F 9.234570 39.971959 32.126858
F 18.166329 47.708358 32.377260
F 18.166329 39.971765 32.377260
F 0.296288 50.203067 35.665913
F 0.296288 42.466474 35.665913
F 9.139733 50.278821 35.736455
F 9.139733 42.542228 35.736456
F 18.071114 50.279247 35.986744
F 18.071114 42.542654 35.986744
F 0.249879 50.328289 32.969549
F 0.249879 42.591697 32.969549
F 9.205876 50.288088 33.017483
F 9.205876 42.551495 33.017483
F 18.141503 50.287065 33.268327
F 18.141503 42.550472 33.268327
F 0.316168 47.654077 29.330127
F 0.316168 39.917483 29.330127
F 9.304116 47.707523 29.399410
F 9.304116 39.970930 29.399410
F 18.241978 47.708895 29.650775
F 18.241978 39.972302 29.650775
F 2.538745 38.677348 32.929324
F 2.538745 46.413942 32.929324
F 11.442911 38.682396 33.080809
F 11.442911 46.418989 33.080809
F 20.374150 38.682142 33.330720
F 20.374150 46.418736 33.330720
F 2.633875 51.579621 29.295829
F 2.633875 36.106435 29.295829
F 2.633875 43.843029 29.295829
F 11.542655 51.576870 29.463137
F 11.542655 36.103684 29.463137
F 11.542655 43.840277 29.463137
F 20.474664 51.577233 29.713179
F 20.474664 36.104047 29.713179
F 20.474664 43.840641 29.713179
F 2.492686 51.590699 32.015203
F 2.492686 36.117513 32.015203
F 2.492686 43.854106 32.015203
F 11.466071 51.576244 32.190133
F 11.466071 36.103058 32.190133
F 11.466071 43.839652 32.190133
F 20.398862 51.576660 32.439629
F 20.398862 36.103474 32.439629
F 20.398862 43.840068 32.439629
F 2.395249 38.665425 35.644730
F 2.395249 46.402018 35.644730
F 11.371711 38.674542 35.799572
F 11.371711 46.411136 35.799572
F 20.303648 38.674348 36.049109
F 20.303648 46.410941 36.049109
F 4.766629 47.709265 32.021372
F 4.766629 39.972672 32.021373
F 13.700825 47.708306 32.252424
F 13.700825 39.971713 32.252424
F 4.667281 50.282879 35.635435
F 4.667281 42.546287 35.635435
F 13.605718 50.279291 35.861927
F 13.605718 42.542698 35.861927
F 4.727089 50.292756 32.911605
F 4.727089 42.556163 32.911605
F 13.675397 50.287304 33.143310
F 13.675397 42.550711 33.143310
F 4.819371 47.702379 29.289162
F 4.819371 39.965786 29.289162
F 13.775498 47.708588 29.525667
F 13.775498 39.971995 29.525667
F 6.978746 38.681889 32.958553
F 6.978746 46.418482 32.958553
F 15.908915 38.682190 33.205931
F 15.908915 46.418783 33.205931
F 7.076350 51.577166 29.341350
F 7.076350 36.103981 29.341350
F 7.076350 43.840574 29.341350
F 16.009314 51.577161 29.588373
F 16.009314 36.103975 29.588373
F 16.009314 43.840569 29.588373
F 6.990896 51.574456 32.069262
F 6.990896 36.101271 32.069262
F 6.990896 43.837864 32.069262
F 15.933424 51.576568 32.314933
F 15.933424 36.103382 32.314933
F 15.933424 43.839975 32.314933
F 6.899450 38.675636 35.677330
F 6.899450 46.412230 35.677330
F 15.838348 38.674410 35.924396
F 15.838348 46.411003 35.924396
F 0.229590 47.795425 39.340438
F 0.229591 40.058831 39.340437
F 9.089666 47.640438 39.322464
F 9.089666 39.903844 39.322464
F 18.018793 47.639379 39.572631
F 18.018793 39.902786 39.572631
F 0.511934 50.318965 43.106024
F 0.511931 42.582374 43.106024
F 9.234414 50.136900 42.881488
F 9.234414 42.400307 42.881488
F 18.166537 50.134971 43.130598
F 18.166537 42.398378 43.130598
F 0.161601 50.309875 40.386684
F 0.161600 42.573283 40.386681
F 9.068820 50.210328 40.183572
F 9.068820 42.473735 40.183572
F 18.001721 50.209178 40.433206
F 18.001721 42.472585 40.433206
F 0.182833 47.684954 36.632586
F 0.182833 39.948361 36.632585
F 9.113840 47.697670 36.610873
F 9.113840 39.961077 36.610873
F 18.047848 47.698608 36.861450
F 18.047848 39.962015 36.861450
F 2.401013 38.643034 40.126008
F 2.401012 46.379628 40.126009
F 11.304373 38.604395 40.246071
F 11.304373 46.340988 40.246071
F 20.234309 38.604268 40.495582
F 20.234309 46.340862 40.495582
F 2.442116 51.575068 36.542986
F 2.442116 36.101882 36.542986
F 2.442116 43.838476 36.542986
F 11.349412 51.566611 36.674061
F 11.349412 36.093425 36.674061
F 11.349412 43.830019 36.674061
F 20.280445 51.566925 36.923841
F 20.280445 36.093740 36.923841
F 20.280445 43.830333 36.923841
F 2.344170 51.542429 39.259335
F 2.344170 36.069243 39.259335
F 2.344171 43.805837 39.259335
F 11.319863 51.507491 39.385581
F 11.319863 36.034305 39.385581
F 11.319863 43.770899 39.385581
F 20.251254 51.507667 39.635008
F 20.251254 36.034481 39.635008
F 20.251254 43.771074 39.635008
F 2.442181 38.628225 42.840567
F 2.442181 46.364821 42.840568
F 11.468524 38.530297 42.943636
F 11.468524 46.266891 42.943636
F 20.399042 38.530077 43.192960
F 20.399042 46.266671 43.192960
F 4.627465 47.646546 39.216261
F 4.627465 39.909953 39.216261
F 13.553824 47.639428 39.447781
F 13.553824 39.902835 39.447782
F 4.750209 50.192746 42.784971
F 4.750210 42.456152 42.784970
F 13.701367 50.135043 43.005882
F 13.701367 42.398450 43.005882
F 4.600001 50.221801 40.079049
F 4.600001 42.485208 40.079048
F 13.536150 50.209316 40.308398
F 13.536150 42.472723 40.308398
F 4.640093 47.695362 36.501415
F 4.640093 39.958769 36.501415
F 13.582066 47.698432 36.736471
F 13.582066 39.961839 36.736471
F 6.842922 38.605519 40.124371
F 6.842922 46.342113 40.124371
F 15.769310 38.604269 40.370849
F 15.769310 46.340863 40.370849
F 6.885665 51.567333 36.551532
F 6.885665 36.094147 36.551532
F 6.885665 43.830741 36.551532
F 15.815258 51.566887 36.799074
F 15.815258 36.093701 36.799074
F 15.815258 43.830295 36.799074
F 6.851739 51.509577 39.262444
F 6.851739 36.036391 39.262444
F 6.851739 43.772985 39.262444
F 15.786033 51.507610 39.510304
F 15.786033 36.034425 39.510305
F 15.786033 43.771018 39.510305
F 6.996711 38.537929 42.822087
F 6.996712 46.274523 42.822087
F 15.934021 38.530089 43.068261
F 15.934022 46.266682 43.068261
F 0.379160 34.881073 25.686961
F 0.441318 39.894694 22.040040
F 4.910109 34.822964 25.649752
F 0.249879 34.855103 32.969549
F 0.441317 47.631287 22.040040
F 4.727089 34.819570 32.911605
F 9.333859 34.814837 28.497039
F 18.267302 34.814670 28.747292
F 9.402769 34.816559 25.763776
F 18.343433 34.814731 26.015541
F 13.801497 34.814783 28.622463
F 13.876494 34.815128 25.890344
F 9.205876 34.814902 33.017483
F 0.511932 34.845779 43.106024
F 0.161600 34.836689 40.386681
F 1.093398 55.547741 2.930245
F 1.093398 63.284335 2.930245
F 9.982183 55.524133 3.152193
F 9.982183 63.260726 3.152193
F 18.914531 55.524253 3.400867
F 18.914531 63.260847 3.400867
F 1.028320 58.033160 6.477924
F 1.028320 65.769754 6.477924
F 9.931636 58.035950 6.725922
F 9.931636 65.772544 6.725922
F 18.868296 58.034829 6.972616
F 18.868296 65.771423 6.972616
F 1.063909 58.095475 3.794210
F 1.063909 65.832069 3.794210
F 9.963917 58.094609 4.013262
F 9.963917 65.831202 4.013262
F 18.897535 58.094077 4.261418
F 18.897535 65.830671 4.261418
F 0.427803 55.489381 0.309579
F 2.899254 69.621974 13.811641
F 0.427805 63.225976 0.309578
F 2.742503 69.617962 21.097653
F 9.819443 55.599942 0.454049
F 9.819444 63.336536 0.454049
F 18.749872 55.598467 0.703475
F 18.749872 63.335061 0.703475
F 3.276983 54.201258 3.826232
F 3.276983 61.937852 3.826232
F 12.198860 54.225948 4.074608
F 12.198860 61.962541 4.074607
F 21.130110 54.225764 4.323777
F 21.130111 61.962357 4.323776
F 2.792228 59.368717 0.179761
F 2.792229 67.105313 0.179762
F 12.051974 59.466903 0.516550
F 12.051974 67.203497 0.516550
F 20.982366 59.466759 0.765830
F 20.982367 67.203354 0.765830
F 3.270064 59.391528 2.890114
F 3.270065 67.128122 2.890114
F 12.215154 59.392135 3.214371
F 12.215154 67.128728 3.214371
F 21.147077 59.392561 3.463211
F 21.147078 67.129155 3.463211
F 3.229454 54.154134 6.543334
F 3.229454 61.890727 6.543334
F 12.168693 54.166846 6.786333
F 12.168693 61.903439 6.786333
F 21.100904 54.166509 7.034945
F 21.100904 61.903102 7.034945
F 5.515053 55.525035 3.026959
F 5.515054 63.261629 3.026959
F 14.449011 55.524150 3.276318
F 14.449011 63.260743 3.276318
F 5.446762 58.041604 6.613835
F 5.446762 65.778198 6.613835
F 14.402212 58.035046 6.848252
F 14.402212 65.771640 6.848252
F 5.484340 58.100141 3.887661
F 5.484340 65.836735 3.887661
F 14.431867 58.094199 4.136792
F 14.431867 65.830793 4.136792
F 5.328176 55.617261 0.320285
F 5.328181 63.353857 0.320286
F 14.284831 55.598533 0.578797
F 14.284832 63.335127 0.578797
F 7.731514 54.226696 3.952204
F 7.731514 61.963289 3.952204
F 16.664917 54.225800 4.199071
F 16.664917 61.962393 4.199071
F 7.578346 59.467663 0.390820
F 7.578346 67.204258 0.390820
F 16.517342 59.466752 0.641134
F 16.517342 67.203346 0.641134
F 7.744965 59.391486 3.091250
F 7.744965 67.128080 3.091250
F 16.681797 59.392494 3.338573
F 16.681797 67.129088 3.338573
F 7.696910 54.167873 6.666094
F 7.696910 61.904466 6.666094
F 16.635598 54.166567 6.910317
F 16.635598 61.903160 6.910317
F 0.923159 55.566327 10.080045
F 0.923159 63.302922 10.080045
F 9.831914 55.444147 10.320059
F 9.831915 63.180740 10.320059
F 18.774499 55.446352 10.565752
F 18.774499 63.182946 10.565752
F 0.877586 57.876146 13.765444
F 0.877586 65.612740 13.765444
F 9.731678 58.026331 13.935106
F 9.731678 65.762925 13.935106
F 18.673914 58.024548 14.183279
F 18.673914 65.761142 14.183279
F 0.621038 58.102744 11.077564
F 0.621038 65.839338 11.077564
F 9.800601 58.028503 11.205599
F 9.800601 65.765096 11.205599
F 18.749648 58.025136 11.456751
F 18.749648 65.761729 11.456752
F 1.010290 55.484891 7.381273
F 1.010291 63.221485 7.381273
F 9.910955 55.453519 7.599884
F 9.910955 63.190112 7.599884
F 18.845114 55.454176 7.847318
F 18.845114 63.190770 7.847318
F 3.050851 54.174916 11.076488
F 3.050851 61.911509 11.076488
F 12.047153 54.157643 11.269794
F 12.047153 61.894236 11.269794
F 20.982431 54.156772 11.519158
F 20.982431 61.893365 11.519158
F 3.192072 59.331843 7.469830
F 3.192072 67.068437 7.469830
F 12.144879 59.321938 7.660804
F 12.144879 67.058532 7.660804
F 21.077681 59.322490 7.909675
F 21.077681 67.059084 7.909675
F 2.984425 59.319129 10.195636
F 2.984425 67.055723 10.195636
F 12.068730 59.313083 10.380256
F 12.068730 67.049677 10.380256
F 21.007135 59.314680 10.628073
F 21.007135 67.051273 10.628073
F 2.899254 54.148787 13.811641
F 2.899254 61.885380 13.811641
F 11.967766 54.157815 13.997498
F 11.967766 61.894408 13.997498
F 20.906569 54.156220 14.245617
F 20.906569 61.892813 14.245617
F 5.333546 55.441337 10.215045
F 5.333546 63.177930 10.215045
F 14.307539 55.445985 10.441517
F 14.307539 63.182578 10.441517
F 5.240987 58.026948 13.825218
F 5.240987 65.763541 13.825218
F 14.206754 58.024934 14.058802
F 14.206754 65.761528 14.058802
F 5.270545 58.041632 11.086497
F 5.270545 65.778226 11.086497
F 14.281783 58.025757 11.331673
F 14.281783 65.762351 11.331673
F 5.436567 55.452363 7.487515
F 5.436567 63.188957 7.487514
F 14.379354 55.454015 7.722732
F 14.379354 63.190608 7.722732
F 7.563775 54.158864 11.149409
F 7.563775 61.895457 11.149409
F 16.516755 54.156912 11.394419
F 16.516755 61.893505 11.394419
F 7.670783 59.320837 7.541602
F 7.670783 67.057431 7.541602
F 16.612304 59.322407 7.784980
F 16.612304 67.059001 7.784980
F 7.568852 59.307429 10.264057
F 7.568852 67.044023 10.264057
F 16.541100 59.314462 10.503545
F 16.541100 67.051056 10.503545
F 7.470015 54.162479 13.879999
F 7.470015 61.899072 13.879999
F 16.440362 54.156469 14.121086
F 16.440362 61.893062 14.121086
F 0.788334 55.582673 17.428122
F 0.788335 63.319267 17.428121
F 9.632241 55.444235 17.569184
F 9.632241 63.180828 17.569184
F 18.572421 55.445522 17.818481
F 18.572421 63.182115 17.818481
F 0.696332 57.898604 21.081227
F 0.696332 65.635198 21.081227
F 9.532880 58.025358 21.211703
F 9.532880 65.761951 21.211703
F 18.470701 58.024493 21.461607
F 18.470701 65.761087 21.461607
F 0.503006 58.112937 18.391678
F 0.503006 65.849531 18.391678
F 9.600251 58.027308 18.475421
F 9.600251 65.763902 18.475421
F 18.546870 58.024539 18.727830
F 18.546870 65.761133 18.727830
F 0.562363 55.349969 14.741763
F 0.562362 63.086563 14.741762
F 9.699481 55.442365 14.834502
F 9.699481 63.178959 14.834502
F 18.648534 55.445502 15.086693
F 18.648534 63.182096 15.086693
F 2.899861 54.163580 18.366914
F 2.899861 61.900173 18.366914
F 11.844706 54.157044 18.539900
F 11.844706 61.893637 18.539900
F 20.779708 54.156167 18.790260
F 20.779708 61.892760 18.790260
F 2.982905 59.303715 14.719005
F 2.982905 67.040308 14.719005
F 11.945664 59.312871 14.898980
F 11.945664 67.049465 14.898980
F 20.881394 59.313882 15.149122
F 20.881394 67.050476 15.149122
F 2.822166 59.324453 17.452591
F 2.822166 67.061047 17.452591
F 11.867251 59.312450 17.632087
F 11.867251 67.049043 17.632087
F 20.805060 59.313847 17.880835
F 20.805060 67.050440 17.880835
F 2.742503 54.144775 21.097653
F 2.742503 61.881368 21.097653
F 11.766850 54.157310 21.274861
F 11.766850 61.893903 21.274861
F 20.703315 54.156174 21.523968
F 20.703315 61.892767 21.523968
F 5.148082 55.444547 17.458147
F 5.148082 63.181141 17.458147
F 14.105516 55.445196 17.693830
F 14.105516 63.181790 17.693830
F 5.054919 58.024592 21.100976
F 5.054919 65.761186 21.100976
F 14.004160 58.024748 21.336854
F 14.004160 65.761341 21.336854
F 5.088234 58.036949 18.358313
F 5.088234 65.773543 18.358313
F 14.079001 58.025120 18.602513
F 14.079001 65.761714 18.602513
F 5.176220 55.430543 14.714970
F 5.176220 63.167137 14.714970
F 14.180382 55.444863 14.961426
F 14.180382 63.181456 14.961426
F 7.367874 54.158005 18.416705
F 7.367874 61.894598 18.416705
F 16.313965 54.156322 18.665401
F 16.313965 61.892915 18.665401
F 7.465062 59.311329 14.776365
F 7.465062 67.047923 14.776365
F 16.415584 59.313713 15.024293
F 16.415584 67.050307 15.024293
F 7.374523 59.308490 17.512398
F 7.374523 67.045084 17.512398
F 16.338952 59.313617 17.756242
F 16.338952 67.050211 17.756242
F 7.279352 54.160505 21.154072
F 7.279352 61.897098 21.154072
F 16.237379 54.156369 21.399329
F 16.237379 61.892962 21.399329
F 3.229454 69.627321 6.543334
F 0.603483 55.560768 24.731695
F 0.603483 63.297363 24.731695
F 9.433438 55.445061 24.855993
F 9.433438 63.181654 24.855993
F 18.368952 55.445540 25.106154
F 18.368952 63.182133 25.106154
F 0.508694 57.920113 28.380199
F 0.508694 65.656706 28.380199
F 9.333859 58.024615 28.497039
F 9.333859 65.761209 28.497039
F 18.267302 58.024449 28.747292
F 18.267302 65.761042 28.747292
F 0.379160 58.090852 25.686961
F 0.379160 65.827446 25.686961
F 9.402769 58.026338 25.763776
F 9.402769 65.762931 25.763776
F 18.343433 58.024510 26.015541
F 18.343433 65.761103 26.015541
F 9.501492 55.443202 22.120205
F 9.501492 63.179796 22.120205
F 18.445126 55.445498 22.372391
F 18.445126 63.182092 22.372391
F 2.724054 54.157208 25.656423
F 2.724054 61.893802 25.656423
F 11.643204 54.156685 25.827738
F 11.643204 61.893278 25.827738
F 20.576171 54.156159 26.077955
F 20.576171 61.892752 26.077955
F 2.812704 59.309541 22.012888
F 2.812704 67.046135 22.012888
F 11.743908 59.313154 22.184479
F 11.743908 67.049748 22.184479
F 20.677916 59.313860 22.434815
F 20.677916 67.050454 22.434815
F 2.661683 59.325780 24.740660
F 2.661683 67.062374 24.740660
F 11.666424 59.312972 24.919210
F 11.666424 67.049566 24.919210
F 20.601536 59.313854 25.168519
F 20.601536 67.050447 25.168519
F 2.579631 54.143562 28.380529
F 2.579631 61.880156 28.380529
F 11.566040 54.156766 28.560212
F 11.566040 61.893359 28.560212
F 20.499861 54.156140 28.809658
F 20.499861 61.892733 28.809658
F 4.961161 55.446155 24.745285
F 4.961161 63.182748 24.745285
F 13.902794 55.445360 24.981348
F 13.902794 63.181953 24.981348
F 4.865947 58.023169 28.387124
F 4.865947 65.759762 28.387124
F 13.801497 58.024562 28.622463
F 13.801497 65.761156 28.622463
F 4.910109 58.032743 25.649752
F 4.910109 65.769336 25.649752
F 13.876494 58.024907 25.890344
F 13.876494 65.761500 25.890344
F 4.999661 55.435310 22.004710
F 4.999661 63.171903 22.004710
F 13.977712 55.445007 22.247114
F 13.977712 63.181600 22.247114
F 7.173849 54.156622 25.705241
F 7.173849 61.893215 25.705241
F 16.110692 54.156258 25.953123
F 16.110692 61.892851 25.953123
F 7.270974 59.312780 22.061403
F 7.270974 67.049373 22.061403
F 16.212298 59.313732 22.309962
F 16.212298 67.050326 22.309962
F 7.183915 59.310545 24.797850
F 7.183915 67.047139 24.797850
F 16.135781 59.313696 25.043852
F 16.135781 67.050290 25.043852
F 7.087722 54.158648 28.439022
F 7.087722 61.895241 28.439022
F 16.034281 54.156262 28.684974
F 16.034281 61.892855 28.684974
F 0.408075 55.537309 32.024522
F 0.408076 63.273903 32.024522
F 9.234570 55.445145 32.126858
F 9.234570 63.181738 32.126858
F 18.166329 55.444950 32.377260
F 18.166329 63.181543 32.377260
F 0.296288 57.939659 35.665913
F 0.296288 65.676253 35.665913
F 9.139733 58.015413 35.736455
F 9.139733 65.752007 35.736456
F 18.071114 58.015839 35.986744
F 18.071114 65.752433 35.986744
F 0.249879 58.064882 32.969549
F 0.249879 65.801476 32.969549
F 9.205876 58.024680 33.017483
F 9.205876 65.761274 33.017483
F 18.141503 58.023658 33.268327
F 18.141503 65.760251 33.268327
F 0.316168 55.390668 29.330128
F 0.316168 63.127262 29.330127
F 9.304116 55.444115 29.399410
F 9.304116 63.180708 29.399410
F 18.241978 55.445487 29.650775
F 18.241978 63.182080 29.650775
F 2.538745 54.150534 32.929324
F 2.538745 61.887127 32.929324
F 11.442911 54.155581 33.080809
F 11.442911 61.892174 33.080809
F 20.374150 54.155328 33.330720
F 20.374150 61.891921 33.330720
F 2.633875 59.316214 29.295829
F 2.633875 67.052807 29.295829
F 11.542655 59.313462 29.463137
F 11.542655 67.050056 29.463137
F 20.474664 59.313826 29.713179
F 20.474664 67.050420 29.713179
F 2.492686 59.327291 32.015203
F 2.492686 67.063885 32.015203
F 11.466071 59.312837 32.190133
F 11.466071 67.049431 32.190133
F 20.398862 59.313253 32.439629
F 20.398862 67.049846 32.439629
F 2.395250 54.138610 35.644730
F 2.395249 61.875203 35.644730
F 11.371711 54.147728 35.799572
F 11.371711 61.884321 35.799572
F 20.303648 54.147534 36.049109
F 20.303648 61.884127 36.049109
F 4.766629 55.445858 32.021372
F 4.766629 63.182451 32.021373
F 13.700825 55.444898 32.252424
F 13.700825 63.181492 32.252424
F 4.667282 58.019472 35.635435
F 4.667281 65.756066 35.635435
F 13.605718 58.015883 35.861927
F 13.605718 65.752477 35.861927
F 4.727089 58.029348 32.911605
F 4.727089 65.765942 32.911605
F 13.675397 58.023896 33.143310
F 13.675397 65.760490 33.143310
F 4.819371 55.438971 29.289162
F 4.819371 63.175565 29.289162
F 13.775498 55.445181 29.525667
F 13.775498 63.181774 29.525667
F 6.978746 54.155074 32.958553
F 6.978746 61.891667 32.958553
F 15.908915 54.155375 33.205931
F 15.908915 61.891968 33.205931
F 7.076350 59.313759 29.341350
F 7.076350 67.050353 29.341350
F 16.009314 59.313754 29.588373
F 16.009314 67.050347 29.588373
F 6.990896 59.311049 32.069262
F 6.990896 67.047643 32.069262
F 15.933424 59.313160 32.314933
F 15.933424 67.049754 32.314933
F 6.899450 54.148822 35.677330
F 6.899450 61.885415 35.677330
F 15.838348 54.147595 35.924396
F 15.838348 61.884188 35.924396
F 0.229590 55.532016 39.340437
F 0.229590 63.268610 39.340437
F 9.089666 55.377030 39.322464
F 9.089666 63.113623 39.322464
F 18.018793 55.375971 39.572631
F 18.018793 63.112565 39.572631
F 0.511932 58.055557 43.106024
F 0.511931 65.792153 43.106024
F 9.234413 57.873492 42.881488
F 9.234414 65.610086 42.881488
F 18.166536 57.871563 43.130598
F 18.166537 65.608157 43.130598
F 0.161600 58.046467 40.386681
F 0.161600 65.783062 40.386680
F 9.068820 57.946921 40.183572
F 9.068820 65.683514 40.183571
F 18.001721 57.945770 40.433206
F 18.001722 65.682364 40.433206
F 0.182834 55.421546 36.632585
F 0.182833 63.158139 36.632585
F 9.113840 55.434262 36.610873
F 9.113840 63.170855 36.610873
F 18.047848 55.435200 36.861450
F 18.047848 63.171794 36.861450
F 2.401012 54.116220 40.126010
F 2.401013 61.852813 40.126008
F 11.304373 54.077580 40.246071
F 11.304373 61.814173 40.246071
F 20.234309 54.077454 40.495582
F 20.234309 61.814047 40.495582
F 2.442116 59.311661 36.542986
F 2.442116 67.048255 36.542986
F 11.349412 59.303204 36.674061
F 11.349412 67.039798 36.674061
F 20.280445 59.303518 36.923841
F 20.280445 67.040112 36.923841
F 2.344170 59.279022 39.259335
F 2.344171 67.015616 39.259335
F 11.319863 59.244084 39.385581
F 11.319863 66.980677 39.385581
F 20.251254 59.244259 39.635008
F 20.251254 66.980853 39.635008
F 2.442182 54.101411 42.840570
F 2.442181 61.838004 42.840567
F 11.468524 54.003483 42.943636
F 11.468524 61.740076 42.943636
F 20.399042 54.003263 43.192960
F 20.399042 61.739856 43.192960
F 4.627465 55.383138 39.216261
F 4.627465 63.119731 39.216261
F 13.553824 55.376020 39.447781
F 13.553824 63.112614 39.447782
F 4.750210 57.929336 42.784970
F 4.750210 65.665930 42.784970
F 13.701366 57.871634 43.005882
F 13.701367 65.608229 43.005882
F 4.600001 57.958393 40.079048
F 4.600001 65.694987 40.079048
F 13.536150 57.945908 40.308398
F 13.536150 65.682502 40.308398
F 4.640093 55.431954 36.501415
F 4.640093 63.168548 36.501415
F 13.582066 55.435024 36.736471
F 13.582066 63.171618 36.736471
F 6.842922 54.078705 40.124371
F 6.842922 61.815298 40.124371
F 15.769310 54.077455 40.370849
F 15.769310 61.814048 40.370849
F 6.885665 59.303926 36.551532
F 6.885665 67.040519 36.551532
F 15.815258 59.303480 36.799074
F 15.815258 67.040074 36.799074
F 6.851739 59.246170 39.262444
F 6.851739 66.982763 39.262444
F 15.786033 59.244203 39.510305
F 15.786033 66.980797 39.510305
F 6.996711 54.011114 42.822087
F 6.996711 61.747707 42.822087
F 15.934021 54.003274 43.068261
F 15.934021 61.739867 43.068261
F 0.441318 63.104473 22.040040
F 15.934022 69.476461 43.068261
F 0.441318 55.367879 22.040040
F 2.579631 69.616749 28.380529
F 6.996712 69.484302 42.822087
F 15.769310 69.550641 40.370849
F 20.234309 69.550641 40.495582
F 11.304373 69.550767 40.246071
F 2.538745 69.623721 32.929324
F 11.442911 69.628768 33.080809
F 2.395249 69.611797 35.644730
F 11.371711 69.620914 35.799572
F 6.978746 69.628261 32.958553
F 6.899450 69.622009 35.677330
F 2.442181 69.574600 42.840568
F 11.468524 69.476669 42.943636
F 20.399042 69.476450 43.192960
F 2.401012 69.589407 40.126009
F 6.842922 69.551892 40.124371
F 20.499861 69.629327 28.809658
F 20.374150 69.628515 33.330720
F 20.303648 69.620720 36.049109
F 15.908915 69.628562 33.205931
F 15.838348 69.620782 35.924396
F 27.844648 1.368112 3.650289
F 27.844648 9.104704 3.650289
F 27.844648 16.841298 3.650289
F 36.779617 1.367286 3.900661
F 36.779617 9.103878 3.900661
F 36.779617 16.840472 3.900661
F 27.798431 3.878649 7.222014
F 27.798431 11.615242 7.222014
F 36.729248 3.878808 7.471018
F 36.729248 11.615400 7.471018
F 27.827667 3.937916 4.510848
F 27.827667 11.674509 4.510848
F 36.762648 3.938942 4.759405
F 36.762648 11.675535 4.759405
F 27.679852 1.442315 0.952910
F 27.679851 9.178907 0.952910
F 27.679852 16.915501 0.952910
F 36.610137 1.442178 1.203067
F 36.610136 9.178770 1.203067
F 36.610136 16.915363 1.203067
F 30.060314 7.806247 4.573183
F 30.060314 15.542840 4.573183
F 25.168404 15.473185 21.648673
F 39.001972 7.808423 4.820725
F 39.001972 15.545016 4.820725
F 25.168404 7.736592 21.648673
F 29.912347 5.310608 1.015282
F 29.912347 13.047201 1.015282
F 38.843349 5.310246 1.266548
F 38.843349 13.046839 1.266548
F 30.077277 5.236381 3.712672
F 30.077276 12.972974 3.712672
F 39.018997 5.234666 3.964194
F 39.018997 12.971259 3.964194
F 30.030962 7.746954 7.284369
F 30.030962 15.483547 7.284369
F 42.787340 15.344029 0.078117
F 38.963518 7.747436 7.532733
F 38.963518 15.484029 7.532733
F 42.787354 7.607444 0.078122
F 32.310241 1.367993 3.775120
F 32.310241 9.104586 3.775120
F 32.310241 16.841179 3.775120
F 41.264640 1.364768 4.028893
F 41.264640 9.101360 4.028892
F 41.264640 16.837954 4.028893
F 23.379602 1.368121 3.525563
F 23.379602 9.104713 3.525563
F 23.379602 16.841307 3.525563
F 32.263523 3.878672 7.346702
F 32.263522 11.615265 7.346702
F 41.196994 3.879167 7.592852
F 41.196994 11.615760 7.592852
F 23.333423 3.878650 7.097298
F 23.333423 11.615242 7.097298
F 32.293247 3.938049 4.635467
F 32.293247 11.674642 4.635467
F 41.248696 3.942519 4.880383
F 41.248696 11.679112 4.880383
F 23.362623 3.937907 4.386136
F 23.362623 11.674500 4.386136
F 32.144866 1.442304 1.077697
F 32.144865 9.178896 1.077697
F 32.144866 16.915490 1.077697
F 41.074068 1.437957 1.331015
F 41.074067 9.174549 1.331015
F 41.074068 16.911143 1.331015
F 23.214864 1.442315 0.828188
F 23.214863 9.178907 0.828187
F 23.214864 16.915501 0.828187
F 34.527051 7.806625 4.697608
F 34.527051 15.543218 4.697608
F 23.113936 1.289446 15.211486
F 25.595136 7.806204 4.448494
F 25.595136 15.542797 4.448494
F 40.975008 16.762581 15.708523
F 34.377432 5.310575 1.140215
F 34.377432 13.047168 1.140215
F 25.447356 5.310611 0.890547
F 25.447356 13.047204 0.890547
F 34.543959 5.236080 3.837702
F 34.543959 12.972673 3.837702
F 25.612110 5.236417 3.587923
F 25.612110 12.973009 3.587923
F 34.496348 7.747039 7.408982
F 34.496348 15.483632 7.408982
F 25.270171 12.894317 18.005537
F 25.565929 7.746944 7.159655
F 25.565929 15.483537 7.159655
F 25.270171 5.157725 18.005537
F 27.704725 1.290254 10.815134
F 27.704725 9.026847 10.815134
F 27.704725 16.763440 10.815134
F 36.635321 1.290132 11.064369
F 36.635321 9.026725 11.064369
F 36.635321 16.763318 11.064369
F 27.604193 3.868337 14.432674
F 27.604193 11.604929 14.432674
F 36.534489 3.868386 14.681994
F 36.534489 11.604978 14.681994
F 27.679985 3.868906 11.706237
F 27.679985 11.605498 11.706237
F 36.610569 3.869001 11.955455
F 36.610569 11.605593 11.955455
F 27.775218 1.298051 8.096751
F 27.775218 9.034643 8.096751
F 27.775218 16.771236 8.096751
F 36.706437 1.297798 8.345629
F 36.706437 9.034391 8.345629
F 36.706437 16.770984 8.345628
F 29.912504 7.737207 11.768591
F 29.912504 15.473800 11.768591
F 34.200109 12.894334 18.254870
F 38.843911 7.737428 12.017354
F 38.843911 15.474021 12.017354
F 34.200109 5.157742 18.254870
F 30.007735 5.166342 8.159100
F 30.007735 12.902935 8.159100
F 38.939831 5.166002 8.407180
F 38.939831 12.902594 8.407180
F 29.937239 5.158546 10.877494
F 29.937239 12.895139 10.877494
F 38.868321 5.158367 11.126271
F 38.868321 12.894959 11.126271
F 29.836705 7.736637 14.495034
F 29.836705 15.473230 14.495034
F 25.346462 12.894342 15.273851
F 38.767272 7.736705 14.743998
F 38.767272 15.473298 14.743998
F 25.346462 5.157749 15.273851
F 32.169802 1.290235 10.939846
F 32.169802 9.026827 10.939846
F 32.169802 16.763420 10.939846
F 41.101862 1.290042 11.187119
F 41.101862 9.026634 11.187119
F 41.101862 16.763227 11.187119
F 23.239714 1.290252 10.690419
F 23.239714 9.026845 10.690419
F 23.239714 16.763438 10.690419
F 32.069241 3.868349 14.557392
F 32.069241 11.604942 14.557392
F 40.999646 3.868219 14.805293
F 40.999646 11.604812 14.805293
F 23.139179 3.868340 14.307958
F 23.139179 11.604932 14.307958
F 32.145058 3.868923 11.830936
F 32.145058 11.605515 11.830936
F 41.077229 3.869077 12.078789
F 41.077229 11.605669 12.078789
F 23.214966 3.868910 11.581517
F 23.214966 11.605502 11.581517
F 32.240358 1.298016 8.221413
F 32.240358 9.034608 8.221413
F 32.240358 16.771201 8.221412
F 41.175989 1.297288 8.467462
F 41.175989 9.033880 8.467462
F 41.175989 16.770474 8.467462
F 23.310208 1.298051 7.972036
F 23.310208 9.034643 7.972035
F 23.310208 16.771237 7.972035
F 34.377742 7.737256 11.893237
F 34.377742 15.473849 11.893237
F 34.276616 12.894313 15.523211
F 25.447483 7.737201 11.643879
F 25.447483 15.473794 11.643879
F 34.276616 5.157721 15.523211
F 34.473056 5.166275 8.283658
F 34.473056 12.902867 8.283658
F 25.542711 5.166349 8.034395
F 25.542711 12.902942 8.034395
F 34.402439 5.158502 11.002176
F 34.402439 12.895095 11.002176
F 25.472220 5.158551 10.752776
F 25.472220 12.895144 10.752776
F 34.301846 7.736666 14.619732
F 34.301846 15.473259 14.619732
F 25.244773 15.473186 18.914992
F 25.371687 7.736634 14.370316
F 25.371687 15.473227 14.370316
F 25.244773 7.736593 18.914992
F 27.502676 1.289430 18.067894
F 27.502676 9.026022 18.067894
F 27.502676 16.762615 18.067894
F 36.432485 1.289485 18.316991
F 36.432485 9.026077 18.316991
F 36.432485 16.762670 18.316991
F 27.400892 3.868291 21.711028
F 27.400892 11.604884 21.711028
F 25.565929 0.010352 7.159655
F 34.496348 0.010447 7.408982
F 27.477271 3.868297 18.977350
F 27.477271 11.604889 18.977350
F 36.407025 3.868225 19.226461
F 36.407025 11.604817 19.226461
F 27.578964 1.289452 15.336209
F 27.578964 9.026045 15.336209
F 27.578964 16.762638 15.336209
F 36.509346 1.289391 15.585404
F 36.509346 9.025984 15.585404
F 36.509346 16.762577 15.585404
F 29.709775 7.736594 19.039702
F 29.709775 15.473187 19.039702
F 34.174768 15.473180 19.164313
F 38.639191 7.736476 19.288112
F 38.639190 15.473069 19.288112
F 34.174768 7.736587 19.164313
F 29.811476 5.157745 15.398563
F 29.811476 12.894338 15.398563
F 38.742082 5.157685 15.647306
F 38.742082 12.894278 15.647306
F 29.735172 5.157726 18.130249
F 29.735172 12.894318 18.130249
F 38.664067 5.158016 18.378619
F 38.664067 12.894609 18.378619
F 29.633335 7.736576 21.773372
F 29.633335 15.473169 21.773372
F 23.113936 16.762631 15.211485
F 25.595136 0.069612 4.448495
F 34.527051 0.070032 4.697608
F 23.113936 9.026038 15.211486
F 31.967677 1.289428 18.192590
F 31.967677 9.026020 18.192590
F 31.967677 16.762614 18.192590
F 40.895294 1.290147 18.439263
F 40.895294 9.026739 18.439263
F 40.895294 16.763333 18.439263
F 23.037666 1.289426 17.943178
F 23.037666 9.026018 17.943178
F 23.037666 16.762612 17.943179
F 31.865663 3.868244 21.835681
F 31.865663 11.604836 21.835681
F 34.377742 0.000664 11.893237
F 38.767272 0.000112 14.743998
F 22.935903 3.868299 21.586315
F 22.935903 11.604891 21.586315
F 31.942266 3.868295 19.102039
F 31.942266 11.604888 19.102039
F 40.869517 3.867781 19.349044
F 40.869517 11.604374 19.349043
F 23.012247 3.868304 18.852627
F 23.012247 11.604896 18.852627
F 32.044021 1.289439 15.460906
F 32.044021 9.026032 15.460906
F 32.044021 16.762625 15.460905
F 40.975008 1.289395 15.708523
F 40.975008 9.025987 15.708523
F 30.060314 0.069655 4.573183
F 39.001972 0.071830 4.820725
F 30.030962 0.010362 7.284369
F 38.963518 0.010843 7.532733
F 29.836705 0.000045 14.495034
F 25.447483 0.000609 11.643879
F 38.843911 0.000835 12.017354
F 34.301846 0.000074 14.619732
F 25.244773 0.000000 18.914992
F 29.912504 0.000615 11.768592
F 25.371687 0.000041 14.370316
F 29.709775 0.000002 19.039702
F 27.299093 1.289433 25.355584
F 27.299093 9.026025 25.355584
F 27.299093 16.762618 25.355584
F 36.226845 1.289887 25.604585
F 36.226845 9.026480 25.604585
F 36.226845 16.763073 25.604585
F 27.197402 3.868267 28.996726
F 27.197402 11.604859 28.996726
F 36.125486 3.867875 29.245929
F 36.125486 11.604468 29.245929
F 27.273689 3.868290 26.265046
F 27.273689 11.604883 26.265046
F 36.201424 3.867833 26.514752
F 36.201424 11.604425 26.514752
F 27.375448 1.289433 22.621907
F 27.375448 9.026025 22.621907
F 27.375448 16.762619 22.621907
F 36.303234 1.289876 22.871373
F 36.303234 9.026468 22.871373
F 36.303234 16.763061 22.871373
F 29.506134 7.736575 26.327413
F 29.506134 15.473168 26.327412
F 24.864031 15.320298 43.317676
F 38.430313 7.735477 26.577516
F 38.430313 15.472070 26.577516
F 24.864031 7.583705 43.317676
F 29.607895 5.157740 22.684269
F 29.607895 12.894333 22.684269
F 38.532257 5.158802 22.933693
F 38.532257 12.895395 22.933693
F 29.531537 5.157740 25.417933
F 29.531537 12.894333 25.417933
F 38.455720 5.158857 25.666244
F 38.455720 12.895450 25.666244
F 29.429855 7.736554 29.059079
F 29.429855 15.473147 29.059079
F 34.097619 15.473019 21.897869
F 38.354954 7.735615 29.307998
F 38.354954 15.472208 29.307998
F 34.097619 7.736426 21.897869
F 31.763859 1.289482 25.480259
F 31.763859 9.026074 25.480259
F 31.763859 16.762668 25.480259
F 40.680459 1.291791 25.727209
F 40.680459 9.028383 25.727209
F 40.680459 16.764977 25.727209
F 22.834108 1.289426 25.230869
F 22.834108 9.026018 25.230869
F 22.834108 16.762612 25.230869
F 31.662203 3.868225 29.121418
F 31.662203 11.604818 29.121418
F 40.580859 3.866252 29.369813
F 40.580859 11.602844 29.369813
F 22.732417 3.868272 28.872010
F 22.732417 11.604865 28.872010
F 31.738453 3.868240 26.389794
F 31.738453 11.604833 26.389794
F 40.654949 3.865903 26.640587
F 40.654949 11.602495 26.640587
F 22.808693 3.868299 26.140321
F 22.808693 11.604892 26.140321
F 31.840217 1.289482 22.746634
F 31.840217 9.026074 22.746634
F 31.840217 16.762668 22.746634
F 40.756647 1.291768 22.995843
F 40.756647 9.028360 22.995843
F 40.756647 16.764954 22.995843
F 22.910447 1.289422 22.497182
F 22.910447 9.026015 22.497182
F 22.910447 16.762608 22.497182
F 33.970412 7.736423 26.452221
F 33.970412 15.473016 26.452221
F 24.716266 12.824709 39.759724
F 25.041207 7.736590 26.202685
F 25.041207 15.473183 26.202685
F 24.716266 5.088117 39.759724
F 34.072202 5.157886 22.809006
F 34.072202 12.894478 22.809006
F 25.142965 5.157726 22.559547
F 25.142965 12.894318 22.559547
F 33.995817 5.157891 25.542512
F 33.995817 12.894484 25.542512
F 25.066606 5.157724 25.293228
F 25.066606 12.894317 25.293228
F 33.894246 7.736425 29.183718
F 33.894246 15.473018 29.183719
F 42.571359 12.825473 40.263256
F 42.800985 7.732861 29.431895
F 42.800985 15.469454 29.431895
F 42.872177 15.468371 26.704739
F 24.964915 7.736567 28.934369
F 24.964915 15.473160 28.934369
F 42.571359 5.088880 40.263256
F 27.096391 1.288823 32.626698
F 27.096391 9.025415 32.626699
F 27.096391 16.762009 32.626699
F 36.024918 1.289123 32.876019
F 36.024918 9.025716 32.876019
F 36.024918 16.762309 32.876019
F 27.001161 3.859669 36.236183
F 27.001161 11.596261 36.236183
F 35.930168 3.859464 36.485601
F 35.930168 11.596056 36.485601
F 27.071650 3.867466 33.517807
F 27.071650 11.604058 33.517807
F 36.000137 3.867164 33.767532
F 36.000137 11.603756 33.767532
F 27.172173 1.289392 29.900268
F 27.172173 9.025985 29.900268
F 27.172173 16.762578 29.900268
F 36.100233 1.289782 30.150017
F 36.100233 9.026374 30.150017
F 36.100233 16.762967 30.150017
F 29.304112 7.735754 33.580172
F 29.304112 15.472347 33.580172
F 33.646053 12.824744 40.009186
F 38.230255 7.735031 33.830387
F 38.230255 15.471624 33.830387
F 33.646053 5.088151 40.009186
F 29.404625 5.157698 29.962634
F 29.404625 12.894291 29.962634
F 38.329612 5.158637 30.212880
F 38.329612 12.895230 30.212880
F 29.328852 5.157126 32.689053
F 29.328852 12.893719 32.689054
F 38.255082 5.157849 32.938281
F 38.255082 12.894441 32.938281
F 29.233633 7.727960 36.298540
F 29.233633 15.464553 36.298540
F 24.745455 12.883967 37.048565
F 38.161260 7.727475 36.548057
F 38.161260 15.464068 36.548057
F 24.745455 5.147374 37.048566
F 31.561235 1.288855 32.751400
F 31.561235 9.025448 32.751400
F 31.561235 16.762041 32.751400
F 40.482749 1.290290 33.000775
F 40.482749 9.026882 33.000775
F 40.482749 16.763475 33.000775
F 22.631406 1.288819 32.501982
F 22.631406 9.025411 32.501982
F 22.631406 16.762004 32.501982
F 31.466049 3.859646 36.360893
F 31.466049 11.596238 36.360893
F 40.390622 3.858705 36.610825
F 40.390622 11.595298 36.610825
F 22.536175 3.859672 36.111465
F 22.536175 11.596265 36.111466
F 31.536491 3.867433 33.642552
F 31.536491 11.604025 33.642551
F 40.457581 3.865902 33.893932
F 40.457581 11.602494 33.893932
F 22.606658 3.867472 33.393083
F 22.606658 11.604064 33.393083
F 31.636972 1.289434 30.025016
F 31.636972 9.026027 30.025016
F 31.636972 16.762620 30.025016
F 40.555437 1.291443 30.276406
F 40.555437 9.028036 30.276406
F 40.555437 16.764629 30.276406
F 22.707180 1.289385 29.775543
F 22.707180 9.025977 29.775543
F 22.707180 16.762570 29.775543
F 33.768629 7.735654 33.704978
F 33.768629 15.472247 33.704978
F 42.593698 12.885681 37.552295
F 42.680644 7.732965 33.959696
F 42.680644 15.469558 33.959696
F 42.872177 7.731778 26.704740
F 24.839165 7.735764 33.455446
F 24.839165 15.472357 33.455446
F 42.593698 5.149089 37.552296
F 33.869004 5.157828 30.087451
F 33.869004 12.894421 30.087451
F 42.774866 5.161663 30.341434
F 42.774866 12.898256 30.341434
F 24.939689 5.157686 29.837907
F 24.939689 12.894278 29.837906
F 33.793379 5.157226 32.813726
F 33.793379 12.893819 32.813726
F 42.706060 5.159813 33.064145
F 42.706060 12.896406 33.064145
F 24.863902 5.157116 32.564341
F 24.863902 12.893709 32.564341
F 33.698311 7.727891 36.423242
F 33.698311 15.464484 36.423242
F 33.675077 12.884041 37.298089
F 42.619654 7.727320 36.676545
F 42.619654 15.463913 36.676545
F 38.260342 15.320048 43.692840
F 24.768671 7.727967 36.173825
F 24.768671 15.464560 36.173825
F 33.675077 5.147448 37.298089
F 26.948758 1.219822 39.822083
F 26.948758 8.956414 39.822083
F 26.948758 16.693008 39.822083
F 35.878256 1.219899 40.071637
F 35.878256 8.956491 40.071637
F 35.878256 16.693084 40.071638
F 27.096524 3.715408 43.380036
F 27.096523 11.452000 43.380035
F 36.328687 3.867846 21.959775
F 36.328687 11.604438 21.959775
F 26.931781 3.789601 40.682661
F 26.931781 11.526193 40.682661
F 35.861160 3.789455 40.932440
F 35.861160 11.526048 40.932440
F 26.977944 1.279079 37.110926
F 26.977944 9.015672 37.110926
F 26.977944 16.752265 37.110926
F 35.906931 1.279270 37.360627
F 35.906931 9.015862 37.360627
F 35.906931 16.752456 37.360627
F 29.164259 7.657893 40.745026
F 29.164259 15.394486 40.745026
F 33.794145 7.583701 43.567219
F 38.093074 7.657694 40.995342
F 38.093074 15.394287 40.995342
F 33.794145 15.320294 43.567219
F 29.210414 5.147381 37.173290
F 29.210414 12.883974 37.173290
F 38.137833 5.147830 37.423496
F 38.137833 12.884423 37.423496
F 29.181238 5.088121 39.884442
F 29.181238 12.824714 39.884442
F 38.109971 5.088315 40.134314
F 38.109971 12.824908 40.134314
F 29.329027 7.583706 43.442400
F 29.329027 15.320299 43.442400
F 24.699293 7.657897 40.620301
F 38.557487 7.735427 22.020873
F 38.557487 15.472020 22.020873
F 24.699293 15.394490 40.620301
F 31.413686 1.219834 39.946805
F 31.413686 8.956426 39.946805
F 31.413686 16.693020 39.946805
F 40.342306 1.220116 40.198078
F 40.342306 8.956709 40.198078
F 40.342306 16.693302 40.198078
F 22.483778 1.219821 39.697364
F 22.483778 8.956414 39.697364
F 22.483778 16.693007 39.697364
F 31.561546 3.715408 43.504782
F 31.561545 11.452000 43.504782
F 40.782178 3.865763 22.080639
F 40.782178 11.602355 22.080639
F 22.631536 3.715409 43.255316
F 22.631535 11.452001 43.255316
F 31.396704 3.789585 40.807407
F 31.396704 11.526177 40.807407
F 40.323481 3.788980 41.059473
F 40.323481 11.525573 41.059473
F 22.466792 3.789603 40.557940
F 22.466791 11.526196 40.557940
F 31.442829 1.279102 37.235667
F 31.442829 9.015694 37.235667
F 31.442829 16.752287 37.235667
F 40.367377 1.279953 37.487075
F 40.367377 9.016546 37.487075
F 40.367377 16.753139 37.487075
F 22.512953 1.279075 36.986203
F 22.512953 9.015667 36.986203
F 22.512953 16.752261 36.986203
F 33.629053 7.657843 40.869843
F 33.629053 15.394435 40.869843
F 42.556166 15.395203 41.130641
F 42.556166 7.658610 41.130643
F 36.026916 3.715326 43.629828
F 36.026916 11.451918 43.629828
F 38.260341 7.583455 43.692840
F 40.494429 3.713344 43.757157
F 40.494429 11.449936 43.757157
F 27.844648 24.577891 3.650289
F 27.844648 32.314483 3.650289
F 36.779617 24.577065 3.900661
F 36.779617 32.313657 3.900661
F 27.798431 27.088428 7.222014
F 34.276616 20.630907 15.523211
F 27.798431 19.351835 7.222014
F 36.729248 27.088587 7.471018
F 34.276616 28.367499 15.523211
F 36.729248 19.351994 7.471018
F 27.827667 27.147695 4.510848
F 42.787355 23.080631 0.078123
F 27.827668 19.411102 4.510848
F 36.762648 27.148721 4.759405
F 42.787353 30.817222 0.078122
F 36.762648 19.412128 4.759405
F 27.679852 24.652094 0.952910
F 27.679851 32.388685 0.952910
F 36.610136 24.651957 1.203067
F 36.610136 32.388549 1.203067
F 30.060314 31.016026 4.573183
F 30.060314 23.279434 4.573183
F 39.001972 31.018201 4.820725
F 39.001972 23.281609 4.820725
F 29.912347 28.520386 1.015282
F 29.912348 20.783795 1.015282
F 38.843349 28.520025 1.266548
F 38.843350 20.783433 1.266548
F 30.077276 28.446159 3.712672
F 30.077276 20.709567 3.712672
F 39.018997 28.444445 3.964194
F 39.018997 20.707852 3.964194
F 30.030962 30.956733 7.284369
F 30.030962 23.220140 7.284369
F 38.963518 30.957214 7.532733
F 38.963518 23.220622 7.532733
F 32.310241 24.577772 3.775120
F 32.310241 32.314364 3.775120
F 41.264640 24.574546 4.028892
F 41.264640 32.311139 4.028892
F 23.379602 24.577900 3.525563
F 23.379602 32.314492 3.525563
F 32.263523 27.088451 7.346702
F 25.244773 23.209779 18.914992
F 32.263522 19.351858 7.346702
F 41.196994 27.088946 7.592852
F 25.244773 30.946371 18.914992
F 41.196994 19.352353 7.592852
F 23.333423 27.088429 7.097298
F 34.174768 23.209774 19.164313
F 23.333423 19.351836 7.097298
F 32.293247 27.147828 4.635467
F 25.168404 30.946371 21.648673
F 32.293247 19.411235 4.635467
F 41.248696 27.152298 4.880383
F 25.168404 23.209778 21.648673
F 41.248696 19.415705 4.880383
F 23.362623 27.147686 4.386136
F 25.270171 20.630911 18.005537
F 23.362623 19.411093 4.386136
F 32.144866 24.652083 1.077697
F 32.144865 32.388674 1.077697
F 41.074067 24.647735 1.331015
F 41.074067 32.384327 1.331015
F 23.214864 24.652094 0.828188
F 23.214863 32.388686 0.828187
F 34.527051 31.016403 4.697608
F 34.527051 23.279811 4.697608
F 25.595136 31.015983 4.448494
F 25.595136 23.279391 4.448495
F 34.377432 28.520354 1.140215
F 34.377433 20.783762 1.140215
F 25.447356 28.520390 0.890547
F 25.447356 20.783798 0.890547
F 34.543959 28.445859 3.837702
F 34.543959 20.709266 3.837702
F 25.612110 28.446195 3.587923
F 25.612110 20.709603 3.587923
F 34.496348 30.956818 7.408982
F 34.496348 23.220226 7.408982
F 25.565929 30.956723 7.159655
F 25.565929 23.220131 7.159655
F 27.704725 24.500033 10.815134
F 27.704725 32.236625 10.815134
F 36.635321 24.499911 11.064369
F 36.635321 32.236503 11.064369
F 27.604193 27.078116 14.432674
F 34.174768 30.946366 19.164313
F 27.604193 19.341523 14.432674
F 36.534489 27.078164 14.681994
F 23.113936 32.235817 15.211486
F 36.534489 19.341572 14.681994
F 27.679985 27.078685 11.706237
F 23.113936 24.499225 15.211486
F 27.679985 19.342092 11.706237
F 36.610569 27.078780 11.955455
F 40.975008 32.235766 15.708523
F 36.610569 19.342187 11.955455
F 27.775218 24.507829 8.096751
F 27.775218 32.244422 8.096751
F 36.706437 24.507577 8.345629
F 36.706437 32.244169 8.345629
F 29.912504 30.946986 11.768591
F 29.912504 23.210394 11.768592
F 38.843911 30.947207 12.017354
F 38.843911 23.210614 12.017354
F 30.007735 28.376120 8.159100
F 30.007735 20.639528 8.159100
F 38.939831 28.375780 8.407180
F 38.939830 20.639188 8.407180
F 29.937239 28.368325 10.877494
F 29.937239 20.631732 10.877494
F 38.868321 28.368145 11.126271
F 38.868321 20.631553 11.126271
F 29.836705 30.946416 14.495034
F 29.836705 23.209823 14.495034
F 38.767272 30.946483 14.743998
F 38.767272 23.209891 14.743998
F 32.169802 24.500013 10.939846
F 32.169802 32.236606 10.939846
F 41.101862 24.499820 11.187119
F 41.101862 32.236412 11.187119
F 23.239714 24.500031 10.690419
F 23.239714 32.236623 10.690419
F 32.069241 27.078128 14.557392
F 40.975008 24.499174 15.708523
F 32.069241 19.341535 14.557392
F 40.999646 27.077998 14.805293
F 40.999646 34.814591 14.805293
F 40.999646 19.341405 14.805293
F 23.139179 27.078119 14.307958
F 32.044021 32.235810 15.460906
F 23.139179 19.341526 14.307958
F 32.145058 27.078701 11.830936
F 32.044021 24.499218 15.460906
F 32.145058 19.342109 11.830936
F 41.077229 27.078856 12.078789
F 23.012247 19.341490 18.852627
F 41.077229 19.342263 12.078789
F 23.214966 27.078689 11.581517
F 23.012247 27.078083 18.852627
F 23.214966 19.342096 11.581517
F 32.240358 24.507794 8.221413
F 32.240358 32.244387 8.221413
F 41.175989 24.507067 8.467462
F 41.175989 32.243659 8.467462
F 23.310208 24.507830 7.972036
F 23.310208 32.244422 7.972035
F 34.377742 30.947035 11.893237
F 34.377742 23.210443 11.893237
F 25.447483 30.946980 11.643879
F 25.447483 23.210388 11.643879
F 34.473056 28.376053 8.283658
F 34.473056 20.639461 8.283658
F 25.542711 28.376128 8.034395
F 25.542711 20.639535 8.034395
F 34.402439 28.368281 11.002176
F 34.402439 20.631689 11.002176
F 25.472220 28.368330 10.752776
F 25.472220 20.631737 10.752776
F 34.301846 30.946445 14.619732
F 34.301846 23.209853 14.619732
F 25.371687 30.946412 14.370316
F 25.371687 23.209820 14.370316
F 27.502676 24.499208 18.067894
F 27.502676 32.235801 18.067894
F 36.432485 24.499263 18.316991
F 36.432485 32.235856 18.316991
F 27.400892 27.078070 21.711028
F 27.400892 34.814662 21.711028
F 27.400892 19.341477 21.711028
F 25.270171 28.367503 18.005537
F 34.200109 20.630928 18.254870
F 34.200109 28.367520 18.254870
F 27.477271 27.078075 18.977350
F 27.477271 34.814668 18.977350
F 27.477271 19.341482 18.977350
F 36.407025 27.078004 19.226461
F 36.407025 34.814596 19.226461
F 36.407025 19.341411 19.226461
F 27.578964 24.499231 15.336209
F 27.578964 32.235823 15.336209
F 36.509346 24.499170 15.585404
F 36.509346 32.235762 15.585404
F 29.709775 30.946373 19.039702
F 29.709775 23.209780 19.039702
F 38.639190 30.946255 19.288112
F 38.639190 23.209663 19.288112
F 29.811476 28.367524 15.398563
F 29.811476 20.630932 15.398563
F 38.742082 28.367464 15.647306
F 38.742082 20.630872 15.647306
F 29.735172 28.367504 18.130249
F 29.735172 20.630912 18.130249
F 38.664067 28.367795 18.378619
F 38.664067 20.631202 18.378619
F 29.633335 30.946355 21.773372
F 29.633335 23.209762 21.773372
F 25.346462 20.630935 15.273851
F 25.346462 28.367528 15.273851
F 31.967677 24.499207 18.192590
F 31.967677 32.235799 18.192590
F 40.895294 24.499926 18.439263
F 40.895294 32.236518 18.439263
F 23.037666 24.499205 17.943178
F 23.037666 32.235797 17.943178
F 31.865663 27.078022 21.835681
F 31.865663 34.814615 21.835681
F 31.865663 19.341430 21.835681
F 40.869517 34.814152 19.349043
F 40.869517 27.077560 19.349044
F 31.942266 19.341481 19.102039
F 22.935903 27.078077 21.586315
F 40.869517 19.340967 19.349043
F 22.935903 19.341485 21.586315
F 31.942266 27.078074 19.102039
F 31.942266 34.814666 19.102039
F 27.299093 24.499211 25.355584
F 27.299093 32.235804 25.355584
F 36.226845 24.499666 25.604585
F 36.226845 32.236258 25.604585
F 27.197402 27.078046 28.996726
F 27.197402 34.814638 28.996726
F 27.197402 19.341453 28.996726
F 36.125486 27.077654 29.245929
F 36.125486 34.814246 29.245929
F 36.125486 19.341061 29.245929
F 27.273689 27.078069 26.265046
F 27.273689 34.814661 26.265046
F 27.273689 19.341476 26.265046
F 36.201424 27.077611 26.514752
F 36.201424 34.814204 26.514752
F 36.201424 19.341019 26.514752
F 27.375448 24.499212 22.621907
F 27.375448 32.235804 22.621907
F 36.303234 24.499654 22.871373
F 36.303234 32.236247 22.871373
F 29.506134 30.946354 26.327413
F 29.506134 23.209761 26.327412
F 38.430313 30.945255 26.577516
F 38.430313 23.208663 26.577516
F 29.607895 28.367519 22.684269
F 29.607895 20.630926 22.684269
F 38.532257 28.368580 22.933693
F 38.532257 20.631988 22.933693
F 29.531537 28.367519 25.417933
F 29.531537 20.630926 25.417933
F 38.455720 28.368635 25.666244
F 38.455720 20.632043 25.666244
F 29.429855 30.946332 29.059079
F 29.429855 23.209740 29.059079
F 38.354954 30.945393 29.307998
F 38.354954 23.208801 29.307998
F 31.763859 24.499261 25.480259
F 31.763859 32.235853 25.480259
F 40.680459 24.501570 25.727209
F 40.680459 32.238162 25.727209
F 22.834108 24.499205 25.230869
F 22.834108 32.235797 25.230869
F 31.662203 27.078004 29.121418
F 31.662203 34.814596 29.121418
F 31.662203 19.341411 29.121418
F 40.580859 27.076030 29.369813
F 40.580859 34.812623 29.369813
F 40.580859 19.339438 29.369813
F 22.732417 27.078051 28.872010
F 22.732417 34.814643 28.872010
F 22.732417 19.341458 28.872010
F 31.738453 27.078019 26.389794
F 31.738453 34.814612 26.389794
F 31.738453 19.341426 26.389794
F 40.654949 27.075681 26.640587
F 40.654949 34.812274 26.640587
F 40.654949 19.339089 26.640587
F 22.808693 27.078078 26.140321
F 42.872177 23.204965 26.704739
F 22.808693 19.341485 26.140321
F 31.840217 24.499261 22.746634
F 31.840217 32.235853 22.746634
F 40.756647 24.501547 22.995843
F 40.756647 32.238139 22.995843
F 22.910447 24.499201 22.497182
F 22.910447 32.235793 22.497182
F 33.970412 30.946202 26.452221
F 33.970412 23.209610 26.452221
F 25.041207 30.946368 26.202685
F 25.041207 23.209776 26.202685
F 34.072202 28.367664 22.809006
F 34.072202 20.631072 22.809006
F 25.142965 28.367504 22.559547
F 25.142965 20.630912 22.559547
F 33.995817 28.367670 25.542512
F 33.995817 20.631078 25.542512
F 25.066606 28.367503 25.293228
F 25.066606 20.630911 25.293228
F 33.894246 30.946203 29.183718
F 33.894246 23.209611 29.183718
F 42.800985 30.942639 29.431895
F 42.800985 23.206047 29.431895
F 24.964915 30.946345 28.934369
F 24.964915 23.209753 28.934369
F 27.096391 24.498602 32.626698
F 27.096391 32.235194 32.626699
F 36.024918 24.498902 32.876019
F 36.024918 32.235494 32.876019
F 27.001161 27.069448 36.236183
F 27.001161 34.806040 36.236183
F 27.001161 19.332855 36.236183
F 35.930168 27.069242 36.485601
F 35.930168 34.805835 36.485601
F 35.930168 19.332649 36.485601
F 27.071650 27.077244 33.517807
F 27.071650 34.813837 33.517807
F 27.071650 19.340652 33.517807
F 36.000137 27.076943 33.767532
F 36.000137 34.813535 33.767532
F 36.000137 19.340350 33.767532
F 27.172173 24.499171 29.900268
F 27.172173 32.235763 29.900268
F 36.100233 24.499560 30.150017
F 36.100233 32.236153 30.150017
F 29.304113 30.945533 33.580172
F 29.304112 23.208941 33.580172
F 38.230255 30.944810 33.830387
F 38.230254 23.208218 33.830387
F 29.404625 28.367477 29.962634
F 29.404625 20.630884 29.962634
F 38.329612 28.368416 30.212880
F 38.329612 20.631823 30.212880
F 29.328852 28.366905 32.689053
F 29.328852 20.630313 32.689053
F 38.255082 28.367627 32.938281
F 38.255082 20.631035 32.938282
F 29.233633 30.937738 36.298540
F 29.233633 23.201146 36.298540
F 38.161260 30.937254 36.548057
F 38.161260 23.200662 36.548057
F 31.561235 24.498634 32.751400
F 31.561235 32.235226 32.751400
F 40.482749 24.500068 33.000775
F 40.482749 32.236661 33.000775
F 22.631406 24.498597 32.501982
F 22.631406 32.235190 32.501982
F 31.466049 27.069425 36.360892
F 31.466049 34.806017 36.360893
F 31.466049 19.332832 36.360893
F 40.390622 27.068484 36.610825
F 40.390622 34.805077 36.610825
F 40.390622 19.331891 36.610825
F 22.536175 27.069451 36.111465
F 22.536175 34.806043 36.111465
F 22.536175 19.332858 36.111465
F 31.536491 27.077211 33.642551
F 31.536491 34.813804 33.642551
F 31.536491 19.340619 33.642551
F 40.457581 27.075681 33.893932
F 40.457581 34.812273 33.893932
F 40.457581 19.339088 33.893932
F 22.606658 27.077250 33.393083
F 22.606658 34.813843 33.393083
F 22.606658 19.340658 33.393083
F 31.636972 24.499213 30.025016
F 31.636972 32.235805 30.025016
F 40.555437 24.501222 30.276406
F 40.555437 32.237814 30.276406
F 22.707180 24.499163 29.775543
F 22.707180 32.235756 29.775543
F 33.768629 30.945432 33.704978
F 33.768629 23.208840 33.704978
F 42.680644 30.942743 33.959696
F 42.680644 23.206151 33.959696
F 24.839165 30.945543 33.455446
F 24.839165 23.208950 33.455446
F 33.869004 28.367607 30.087451
F 33.869004 20.631014 30.087451
F 42.774866 28.371441 30.341434
F 42.774866 20.634849 30.341434
F 24.939689 28.367464 29.837907
F 24.939689 20.630872 29.837906
F 33.793379 28.367005 32.813726
F 33.793379 20.630413 32.813726
F 42.706060 28.369592 33.064145
F 42.706060 20.632999 33.064145
F 24.863902 28.366895 32.564341
F 24.863902 20.630303 32.564341
F 33.698311 30.937670 36.423242
F 33.698311 23.201078 36.423242
F 42.619654 30.937099 36.676545
F 42.619654 23.200507 36.676545
F 24.768671 30.937746 36.173825
F 24.768671 23.201154 36.173825
F 26.948758 24.429601 39.822083
F 26.948758 32.166193 39.822083
F 35.878256 24.429677 40.071637
F 35.878256 32.166270 40.071637
F 27.096523 26.925187 43.380035
F 27.096523 34.661779 43.380035
F 27.096523 19.188594 43.380035
F 36.328687 27.077624 21.959775
F 36.328687 34.814217 21.959775
F 36.328687 19.341032 21.959775
F 26.931781 26.999379 40.682661
F 24.864032 23.056892 43.317676
F 26.931781 19.262787 40.682661
F 35.861160 26.999234 40.932440
F 24.864031 30.793484 43.317676
F 35.861160 19.262641 40.932440
F 26.977944 24.488858 37.110926
F 26.977944 32.225450 37.110926
F 35.906931 24.489049 37.360627
F 35.906931 32.225641 37.360627
F 29.164260 30.867672 40.745026
F 29.164260 23.131079 40.745026
F 38.093074 30.867473 40.995342
F 38.093074 23.130880 40.995342
F 29.210414 28.357159 37.173290
F 29.210414 20.620567 37.173290
F 38.137833 28.357609 37.423496
F 38.137833 20.621016 37.423496
F 29.181238 28.297900 39.884442
F 29.181238 20.561307 39.884443
F 38.109971 28.298094 40.134314
F 38.109971 20.561501 40.134314
F 29.329027 30.793485 43.442400
F 29.329027 23.056893 43.442400
F 38.557487 30.945206 22.020873
F 38.557487 23.208613 22.020873
F 31.413686 24.429613 39.946805
F 31.413686 32.166205 39.946805
F 40.342306 24.429895 40.198078
F 40.342306 32.166487 40.198078
F 22.483778 24.429600 39.697364
F 22.483778 32.166192 39.697364
F 31.561545 26.925187 43.504782
F 31.561545 34.661778 43.504782
F 31.561546 19.188594 43.504782
F 40.782178 27.075541 22.080639
F 40.782178 34.812134 22.080639
F 40.782178 19.338949 22.080639
F 22.631536 26.925188 43.255316
F 22.631535 34.661779 43.255316
F 22.631536 19.188595 43.255316
F 31.396704 26.999363 40.807407
F 34.097619 23.209612 21.897869
F 31.396704 19.262771 40.807407
F 40.323481 26.998759 41.059473
F 34.097619 30.946205 21.897869
F 40.323481 19.262166 41.059474
F 22.466792 26.999382 40.557940
F 24.716266 20.561303 39.759724
F 22.466792 19.262789 40.557940
F 31.442829 24.488880 37.235667
F 31.442829 32.225473 37.235667
F 40.367377 24.489732 37.487075
F 40.367377 32.226324 37.487075
F 22.512953 24.488854 36.986203
F 22.512953 32.225446 36.986203
F 33.629053 30.867621 40.869843
F 33.629053 23.131029 40.869843
F 42.556166 30.868389 41.130643
F 42.556167 23.131797 41.130643
F 24.699293 30.867676 40.620301
F 24.699293 23.131084 40.620301
F 33.675077 28.357227 37.298089
F 33.675077 20.620635 37.298089
F 42.593698 28.358867 37.552296
F 42.593698 20.622275 37.552296
F 24.745455 28.357153 37.048565
F 24.745455 20.620560 37.048565
F 33.646053 28.297930 40.009186
F 33.646053 20.561337 40.009186
F 42.571359 28.298659 40.263256
F 42.571359 20.562066 40.263256
F 24.716266 28.297895 39.759724
F 33.794145 30.793480 43.567220
F 33.794146 23.056888 43.567219
F 26.931781 34.735972 40.682661
F 35.861160 34.735826 40.932440
F 31.396704 34.735956 40.807407
F 22.466792 34.735975 40.557940
F 40.323481 34.735351 41.059473
F 36.026916 26.925105 43.629828
F 36.026916 34.661697 43.629828
F 36.026916 19.188512 43.629828
F 38.260341 30.793234 43.692840
F 38.260342 23.056642 43.692840
F 42.872177 30.941557 26.704740
F 40.494429 26.923123 43.757157
F 40.494429 34.659715 43.757157
F 40.494429 19.186530 43.757157
F 27.844648 47.787669 3.650289
F 27.844648 40.051076 3.650289
F 36.779617 47.786843 3.900661
F 36.779617 40.050250 3.900661
F 27.798431 50.298206 7.222014
F 27.798431 42.561614 7.222014
F 36.729248 50.298365 7.471018
F 36.729248 42.561773 7.471018
F 27.827667 50.357474 4.510848
F 27.827668 42.620881 4.510848
F 36.762648 50.358500 4.759405
F 36.762648 42.621907 4.759405
F 27.679852 47.861872 0.952910
F 27.679852 40.125279 0.952910
F 36.610137 47.861735 1.203067
F 36.610136 40.125142 1.203067
F 30.060314 38.752619 4.573183
F 30.060314 46.489212 4.573183
F 39.001972 38.754795 4.820725
F 39.001972 46.491388 4.820725
F 29.912347 51.730165 1.015282
F 29.912347 36.256979 1.015282
F 29.912348 43.993573 1.015282
F 38.843349 51.729803 1.266548
F 38.843349 36.256617 1.266548
F 38.843350 43.993211 1.266548
F 30.077276 51.655938 3.712672
F 30.077276 36.182752 3.712672
F 30.077276 43.919346 3.712672
F 39.018997 51.654223 3.964194
F 39.018997 36.181037 3.964194
F 39.018997 43.917631 3.964194
F 30.030962 38.693326 7.284369
F 30.030962 46.429919 7.284369
F 38.963518 38.693807 7.532733
F 38.963518 46.430401 7.532733
F 32.310241 47.787551 3.775120
F 32.310241 40.050958 3.775120
F 41.264640 47.784325 4.028893
F 41.264640 40.047732 4.028893
F 23.379602 47.787678 3.525563
F 23.379602 40.051085 3.525563
F 32.263523 50.298229 7.346702
F 32.263522 42.561637 7.346702
F 41.196994 50.298725 7.592852
F 41.196994 42.562132 7.592852
F 23.333423 50.298207 7.097298
F 23.333423 42.561614 7.097298
F 32.293247 50.357606 4.635467
F 32.293247 42.621014 4.635467
F 41.248696 50.362077 4.880383
F 41.248696 42.625484 4.880383
F 23.362623 50.357465 4.386136
F 23.362623 42.620872 4.386136
F 32.144866 47.861861 1.077697
F 32.144866 40.125268 1.077697
F 41.074068 47.857514 1.331015
F 41.074068 40.120922 1.331015
F 23.214864 47.861873 0.828188
F 23.214864 40.125280 0.828187
F 34.527051 38.752996 4.697608
F 34.527051 46.489590 4.697608
F 25.595136 38.752576 4.448494
F 25.595136 46.489169 4.448495
F 34.377432 51.730132 1.140215
F 34.377432 36.256946 1.140215
F 34.377432 43.993540 1.140214
F 25.447356 51.730168 0.890547
F 25.447356 36.256982 0.890547
F 25.447356 43.993576 0.890547
F 34.543959 51.655637 3.837702
F 34.543959 36.182451 3.837702
F 34.543959 43.919045 3.837702
F 25.612110 51.655974 3.587923
F 25.612110 36.182788 3.587923
F 25.612110 43.919381 3.587923
F 34.496348 38.693411 7.408982
F 34.496348 46.430004 7.408982
F 25.565929 38.693316 7.159655
F 25.565929 46.429909 7.159655
F 27.704725 47.709812 10.815134
F 27.704725 39.973219 10.815134
F 36.635321 47.709690 11.064369
F 36.635321 39.973097 11.064369
F 27.604193 50.287894 14.432674
F 27.604193 42.551301 14.432674
F 36.534489 50.287943 14.681994
F 36.534489 42.551350 14.681994
F 27.679985 50.288463 11.706237
F 27.679985 42.551871 11.706237
F 36.610569 50.288558 11.955455
F 36.610569 42.551965 11.955455
F 27.775218 47.717608 8.096751
F 27.775218 39.981015 8.096751
F 36.706437 47.717356 8.345629
F 36.706437 39.980763 8.345628
F 29.912504 38.683579 11.768591
F 29.912504 46.420172 11.768592
F 38.843911 38.683800 12.017354
F 38.843911 46.420393 12.017354
F 30.007735 51.585899 8.159100
F 30.007735 36.112713 8.159100
F 30.007735 43.849307 8.159100
F 38.939831 51.585559 8.407180
F 38.939831 36.112373 8.407180
F 38.939830 43.848966 8.407180
F 29.937239 51.578103 10.877494
F 29.937239 36.104917 10.877494
F 29.937239 43.841511 10.877494
F 38.868321 51.577924 11.126271
F 38.868321 36.104738 11.126271
F 38.868321 43.841331 11.126271
F 29.836705 38.683009 14.495034
F 29.836705 46.419602 14.495034
F 38.767272 38.683076 14.743998
F 38.767272 46.419670 14.743998
F 32.169802 47.709792 10.939846
F 32.169802 39.973199 10.939846
F 41.101862 47.709599 11.187119
F 41.101862 39.973006 11.187120
F 23.239714 47.709810 10.690419
F 23.239714 39.973217 10.690419
F 32.069241 50.287907 14.557392
F 32.069241 42.551314 14.557392
F 40.999646 50.287777 14.805293
F 40.999646 42.551184 14.805293
F 23.139179 50.287897 14.307958
F 23.139179 42.551305 14.307958
F 32.145058 50.288480 11.830936
F 32.145058 42.551887 11.830936
F 41.077229 50.288634 12.078789
F 41.077229 42.552041 12.078789
F 23.214966 50.288467 11.581517
F 23.214966 42.551874 11.581517
F 32.240358 47.717573 8.221413
F 32.240358 39.980980 8.221412
F 41.175989 47.716845 8.467462
F 41.175989 39.980252 8.467462
F 23.310208 47.717608 7.972036
F 23.310208 39.981015 7.972035
F 34.377742 38.683628 11.893237
F 34.377742 46.420221 11.893237
F 25.447483 38.683573 11.643879
F 25.447483 46.420166 11.643879
F 34.473056 51.585832 8.283658
F 34.473056 36.112646 8.283658
F 34.473056 43.849240 8.283658
F 25.542711 51.585906 8.034395
F 25.542711 36.112720 8.034395
F 25.542711 43.849314 8.034395
F 34.402439 51.578060 11.002176
F 34.402439 36.104874 11.002176
F 34.402439 43.841467 11.002176
F 25.472220 51.578108 10.752776
F 25.472220 36.104922 10.752776
F 25.472220 43.841516 10.752776
F 34.301846 38.683038 14.619732
F 34.301846 46.419631 14.619732
F 25.371687 38.683005 14.370316
F 25.371687 46.419599 14.370316
F 27.502676 47.708987 18.067894
F 27.502676 39.972394 18.067894
F 36.432485 47.709042 18.316991
F 36.432485 39.972449 18.316991
F 27.400892 50.287849 21.711028
F 27.400892 42.551256 21.711028
F 23.362623 34.884279 4.386136
F 41.248696 34.888890 4.880383
F 27.477271 50.287854 18.977350
F 27.477271 42.551261 18.977350
F 36.407025 50.287782 19.226461
F 36.407025 42.551189 19.226461
F 27.578964 47.709010 15.336209
F 27.578964 39.972417 15.336209
F 36.509346 47.708949 15.585404
F 36.509346 39.972356 15.585404
F 29.709775 38.682966 19.039702
F 29.709775 46.419559 19.039702
F 38.639190 38.682848 19.288112
F 38.639190 46.419441 19.288112
F 29.811476 51.577303 15.398563
F 29.811476 36.104117 15.398563
F 29.811476 43.840710 15.398563
F 38.742082 51.577243 15.647306
F 38.742082 36.104057 15.647306
F 38.742082 43.840650 15.647306
F 29.735172 51.577283 18.130249
F 29.735172 36.104097 18.130249
F 29.735172 43.840690 18.130249
F 38.664067 51.577573 18.378619
F 38.664067 36.104387 18.378619
F 38.664067 43.840981 18.378619
F 29.633335 38.682948 21.773372
F 29.633335 46.419541 21.773372
F 32.293247 34.884420 4.635467
F 36.762648 34.885314 4.759405
F 31.967677 47.708985 18.192590
F 31.967677 39.972392 18.192590
F 40.895294 47.709704 18.439263
F 40.895294 39.973111 18.439263
F 23.037666 47.708983 17.943178
F 23.037666 39.972390 17.943179
F 31.865663 50.287801 21.835681
F 31.865663 42.551208 21.835681
F 22.935903 34.814670 21.586315
F 23.012247 34.814675 18.852627
F 22.935903 50.287856 21.586315
F 22.935903 42.551263 21.586315
F 31.942266 50.287853 19.102039
F 31.942266 42.551260 19.102039
F 40.869517 50.287339 19.349044
F 40.869517 42.550746 19.349043
F 23.012247 50.287861 18.852627
F 23.012247 42.551268 18.852627
F 32.044021 47.708997 15.460906
F 32.044021 39.972404 15.460905
F 40.975008 47.708952 15.708523
F 40.975008 39.972359 15.708523
F 23.113936 47.709003 15.211486
F 23.113936 39.972410 15.211485
F 34.174768 38.682959 19.164313
F 34.174768 46.419552 19.164313
F 25.244773 38.682964 18.914992
F 25.244773 46.419558 18.914992
F 34.276616 51.577278 15.523211
F 34.276616 36.104092 15.523211
F 34.276616 43.840686 15.523211
F 25.346462 51.577306 15.273851
F 25.346462 36.104121 15.273851
F 25.346462 43.840714 15.273851
F 34.200109 51.577299 18.254870
F 34.200109 36.104113 18.254870
F 34.200109 43.840707 18.254870
F 25.270171 51.577282 18.005537
F 25.270171 36.104096 18.005537
F 25.270171 43.840689 18.005537
F 25.168404 46.419557 21.648673
F 25.168404 38.682963 21.648673
F 42.787341 38.553809 0.078118
F 42.787352 46.290408 0.078122
F 27.827667 34.884287 4.510848
F 27.798431 34.825020 7.222014
F 36.729248 34.825179 7.471018
F 32.263522 34.825043 7.346702
F 41.196994 34.825538 7.592852
F 23.333423 34.825021 7.097298
F 27.604193 34.814708 14.432674
F 36.534489 34.814757 14.681994
F 27.679985 34.815277 11.706237
F 36.610569 34.815372 11.955455
F 32.069241 34.814721 14.557392
F 23.139179 34.814711 14.307958
F 32.145058 34.815294 11.830936
F 41.077229 34.815448 12.078789
F 23.214966 34.815281 11.581517
F 27.299093 47.708990 25.355584
F 27.299093 39.972397 25.355584
F 36.226845 47.709445 25.604585
F 36.226845 39.972852 25.604585
F 27.197402 50.287824 28.996726
F 27.197402 42.551231 28.996726
F 36.125486 50.287432 29.245929
F 36.125486 42.550840 29.245929
F 27.273689 50.287848 26.265046
F 27.273689 42.551255 26.265046
F 36.201424 50.287390 26.514752
F 36.201424 42.550797 26.514752
F 27.375448 47.708990 22.621907
F 27.375448 39.972397 22.621907
F 36.303234 47.709433 22.871373
F 36.303234 39.972840 22.871373
F 29.506134 38.682946 26.327412
F 29.506134 46.419540 26.327412
F 38.430313 38.681848 26.577516
F 38.430313 46.418442 26.577516
F 29.607895 51.577297 22.684269
F 29.607895 36.104111 22.684269
F 29.607895 43.840705 22.684269
F 38.532257 51.578359 22.933693
F 38.532257 36.105173 22.933693
F 38.532257 43.841767 22.933693
F 29.531537 51.577297 25.417933
F 29.531537 36.104111 25.417933
F 29.531537 43.840705 25.417933
F 38.455720 51.578414 25.666244
F 38.455720 36.105228 25.666244
F 38.455720 43.841822 25.666244
F 29.429855 38.682925 29.059079
F 29.429855 46.419519 29.059079
F 38.354954 38.681986 29.307998
F 38.354954 46.418580 29.307998
F 31.763859 47.709039 25.480259
F 31.763859 39.972446 25.480259
F 40.680459 47.711349 25.727209
F 40.680459 39.974756 25.727209
F 22.834108 47.708983 25.230869
F 22.834108 39.972390 25.230869
F 31.662203 50.287782 29.121418
F 31.662203 42.551190 29.121418
F 40.580859 50.285809 29.369813
F 40.580859 42.549216 29.369813
F 22.732417 50.287830 28.872010
F 22.732417 42.551237 28.872010
F 31.738453 50.287798 26.389794
F 31.738453 42.551205 26.389794
F 40.654949 50.285460 26.640587
F 40.654949 42.548867 26.640587
F 22.808693 50.287857 26.140321
F 22.808693 42.551264 26.140321
F 31.840217 47.709039 22.746634
F 31.840217 39.972446 22.746634
F 40.756647 47.711325 22.995843
F 40.756647 39.974732 22.995843
F 22.910447 47.708980 22.497182
F 22.910447 39.972387 22.497182
F 33.970412 38.682795 26.452221
F 33.970412 46.419388 26.452221
F 25.041207 38.682961 26.202685
F 25.041207 46.419555 26.202685
F 34.072202 51.577443 22.809006
F 34.072202 36.104257 22.809006
F 34.072202 43.840850 22.809006
F 25.142965 51.577283 22.559547
F 25.142965 36.104097 22.559547
F 25.142965 43.840690 22.559547
F 33.995817 51.577449 25.542512
F 33.995817 36.104263 25.542512
F 33.995817 43.840856 25.542512
F 25.066606 51.577282 25.293228
F 25.066606 36.104096 25.293228
F 25.066606 43.840689 25.293228
F 33.894246 38.682796 29.183719
F 33.894246 46.419390 29.183718
F 42.800985 38.679232 29.431895
F 42.800985 46.415826 29.431895
F 24.964915 38.682938 28.934369
F 24.964915 46.419532 28.934369
F 27.096391 47.708380 32.626698
F 27.096391 39.971787 32.626699
F 36.024918 47.708681 32.876019
F 36.024918 39.972088 32.876019
F 27.001161 50.279226 36.236183
F 27.001161 42.542633 36.236183
F 35.930168 50.279021 36.485601
F 35.930168 42.542428 36.485601
F 27.071650 50.287023 33.517807
F 27.071650 42.550430 33.517807
F 36.000137 50.286721 33.767532
F 36.000137 42.550129 33.767532
F 27.172173 47.708950 29.900268
F 27.172173 39.972357 29.900268
F 36.100233 47.709339 30.150017
F 36.100233 39.972746 30.150017
F 29.304112 38.682126 33.580172
F 29.304112 46.418719 33.580172
F 38.230255 38.681403 33.830387
F 38.230255 46.417996 33.830387
F 29.404625 51.577255 29.962634
F 29.404625 36.104070 29.962634
F 29.404625 43.840663 29.962634
F 38.329612 51.578194 30.212880
F 38.329612 36.105009 30.212880
F 38.329612 43.841602 30.212880
F 29.328852 51.576684 32.689053
F 29.328852 36.103498 32.689054
F 29.328852 43.840091 32.689053
F 38.255082 51.577406 32.938281
F 38.255082 36.104220 32.938281
F 38.255082 43.840814 32.938282
F 29.233633 38.674331 36.298540
F 29.233633 46.410925 36.298540
F 38.161260 38.673847 36.548057
F 38.161260 46.410440 36.548057
F 31.561235 47.708413 32.751400
F 31.561235 39.971820 32.751400
F 40.482749 47.709847 33.000775
F 40.482749 39.973254 33.000775
F 22.631406 47.708376 32.501982
F 22.631406 39.971783 32.501982
F 31.466049 50.279203 36.360893
F 31.466049 42.542611 36.360893
F 40.390622 50.278263 36.610825
F 40.390622 42.541670 36.610825
F 22.536175 50.279229 36.111465
F 22.536175 42.542637 36.111465
F 31.536491 50.286990 33.642552
F 31.536491 42.550397 33.642552
F 40.457581 50.285459 33.893932
F 40.457581 42.548867 33.893932
F 22.606658 50.287029 33.393083
F 22.606658 42.550436 33.393083
F 31.636972 47.708992 30.025016
F 31.636972 39.972399 30.025016
F 40.555437 47.711001 30.276406
F 40.555437 39.974408 30.276406
F 22.707180 47.708942 29.775543
F 22.707180 39.972349 29.775543
F 33.768629 38.682025 33.704978
F 33.768629 46.418619 33.704978
F 42.680644 38.679336 33.959696
F 42.680644 46.415930 33.959696
F 24.839165 38.682136 33.455446
F 24.839165 46.418729 33.455446
F 33.869004 51.577385 30.087451
F 33.869004 36.104200 30.087451
F 33.869004 43.840793 30.087451
F 42.774866 51.581220 30.341434
F 42.774866 36.108034 30.341434
F 42.774866 43.844628 30.341434
F 24.939689 51.577243 29.837907
F 24.939689 36.104057 29.837906
F 24.939689 43.840650 29.837906
F 33.793379 51.576783 32.813726
F 33.793379 36.103598 32.813726
F 33.793379 43.840191 32.813726
F 42.706060 51.579370 33.064145
F 42.706060 36.106184 33.064145
F 42.706060 43.842778 33.064145
F 24.863902 51.576673 32.564341
F 24.863902 36.103488 32.564341
F 24.863902 43.840081 32.564341
F 33.698311 38.674263 36.423242
F 33.698311 46.410856 36.423242
F 42.619654 38.673692 36.676545
F 42.619654 46.410285 36.676545
F 24.768671 38.674339 36.173825
F 24.768671 46.410932 36.173825
F 26.948758 47.639379 39.822083
F 26.948758 39.902786 39.822083
F 35.878256 47.639456 40.071637
F 35.878256 39.902863 40.071637
F 27.096524 50.134966 43.380036
F 27.096524 42.398373 43.380036
F 36.328687 50.287403 21.959775
F 36.328687 42.550810 21.959775
F 26.931781 50.209158 40.682661
F 26.931781 42.472565 40.682661
F 35.861160 50.209013 40.932440
F 35.861160 42.472420 40.932440
F 26.977944 47.698637 37.110926
F 26.977944 39.962044 37.110926
F 35.906931 47.698827 37.360627
F 35.906931 39.962234 37.360627
F 29.164260 38.604265 40.745026
F 29.164260 46.340858 40.745026
F 38.093074 38.604066 40.995342
F 38.093074 46.340659 40.995342
F 29.210414 51.566938 37.173290
F 29.210414 36.093752 37.173290
F 29.210414 43.830346 37.173290
F 38.137833 51.567387 37.423496
F 38.137833 36.094201 37.423496
F 38.137833 43.830795 37.423496
F 29.181238 51.507678 39.884442
F 29.181238 36.034492 39.884442
F 29.181238 43.771086 39.884443
F 38.109971 51.507873 40.134314
F 38.109971 36.034687 40.134314
F 38.109971 43.771280 40.134314
F 29.329027 38.530078 43.442400
F 29.329027 46.266672 43.442400
F 38.557487 38.681799 22.020873
F 38.557487 46.418392 22.020873
F 31.413686 47.639391 39.946805
F 31.413686 39.902798 39.946805
F 40.342306 47.639674 40.198078
F 40.342306 39.903081 40.198078
F 22.483778 47.639378 39.697364
F 22.483778 39.902785 39.697364
F 31.561546 50.134965 43.504782
F 31.561546 42.398372 43.504782
F 40.782178 50.285320 22.080639
F 40.782178 42.548727 22.080639
F 22.631536 50.134966 43.255316
F 22.631536 42.398373 43.255316
F 31.396704 50.209142 40.807407
F 31.396704 42.472549 40.807407
F 40.323481 50.208538 41.059473
F 40.323481 42.471945 41.059474
F 22.466792 50.209161 40.557940
F 22.466792 42.472568 40.557940
F 31.442829 47.698659 37.235667
F 31.442829 39.962066 37.235667
F 40.367377 47.699511 37.487075
F 40.367377 39.962918 37.487075
F 22.512953 47.698632 36.986203
F 22.512953 39.962039 36.986203
F 33.629053 38.604214 40.869843
F 33.629053 46.340808 40.869843
F 42.556166 38.604982 41.130642
F 42.556167 46.341575 41.130643
F 24.699293 38.604269 40.620301
F 24.699293 46.340862 40.620301
F 33.675077 51.567005 37.298089
F 33.675077 36.093820 37.298089
F 33.675077 43.830413 37.298089
F 42.593698 51.568646 37.552296
F 42.593698 36.095460 37.552295
F 42.593698 43.832054 37.552296
F 24.745455 51.566931 37.048566
F 24.745455 36.093745 37.048565
F 24.745455 43.830339 37.048566
F 33.646053 51.507708 40.009186
F 33.646053 36.034522 40.009186
F 33.646053 43.771116 40.009186
F 42.571359 51.508437 40.263256
F 42.571359 36.035251 40.263256
F 42.571359 43.771845 40.263256
F 24.716266 51.507674 39.759724
F 24.716266 36.034488 39.759724
F 24.716266 43.771082 39.759724
F 34.097619 38.682798 21.897869
F 34.097619 46.419391 21.897869
F 24.864031 38.530076 43.317676
F 24.864031 46.266670 43.317676
F 33.794146 46.266666 43.567220
F 33.794145 38.530072 43.567219
F 36.026916 50.134884 43.629828
F 36.026916 42.398291 43.629828
F 38.260341 38.529827 43.692840
F 38.260342 46.266421 43.692840
F 42.872177 38.678150 26.704739
F 42.872177 46.414743 26.704739
F 22.808693 34.814671 26.140321
F 40.494429 50.132901 43.757157
F 40.494429 42.396309 43.757157
F 27.844648 55.524261 3.650289
F 27.844648 63.260855 3.650289
F 36.779617 55.523435 3.900661
F 36.779617 63.260029 3.900661
F 27.798431 58.034799 7.222014
F 27.798431 65.771393 7.222014
F 36.729248 58.034958 7.471018
F 36.729248 65.771551 7.471018
F 27.827667 58.094066 4.510848
F 27.827668 65.830660 4.510848
F 36.762648 58.095092 4.759405
F 36.762648 65.831686 4.759405
F 27.679851 55.598464 0.952910
F 27.679852 63.335058 0.952910
F 36.610136 55.598327 1.203067
F 36.610136 63.334921 1.203067
F 30.060314 54.225805 4.573183
F 30.060314 61.962398 4.573183
F 39.001972 54.227980 4.820725
F 39.001972 61.964573 4.820725
F 29.912347 59.466758 1.015282
F 29.912348 67.203352 1.015282
F 38.843349 59.466396 1.266548
F 38.843350 67.202990 1.266548
F 30.077276 59.392531 3.712672
F 30.077276 67.129124 3.712672
F 39.018997 59.390816 3.964194
F 39.018997 67.127410 3.964194
F 30.030962 54.166511 7.284369
F 30.030962 61.903104 7.284369
F 38.963518 54.166993 7.532733
F 38.963518 61.903586 7.532733
F 32.310241 55.524143 3.775120
F 32.310241 63.260737 3.775120
F 41.264640 55.520917 4.028892
F 41.264640 63.257511 4.028893
F 23.379602 55.524270 3.525563
F 23.379602 63.260864 3.525563
F 32.263522 58.034822 7.346702
F 32.263522 65.771416 7.346702
F 41.196994 58.035317 7.592852
F 41.196994 65.771911 7.592852
F 23.333423 58.034799 7.097298
F 23.333423 65.771393 7.097298
F 32.293247 58.094199 4.635467
F 32.293247 65.830793 4.635467
F 41.248696 58.098669 4.880383
F 41.248696 65.835263 4.880383
F 23.362623 58.094057 4.386136
F 23.362623 65.830651 4.386136
F 32.144865 55.598453 1.077697
F 32.144866 63.335047 1.077697
F 41.074067 55.594106 1.331015
F 41.074068 63.330701 1.331015
F 23.214863 55.598465 0.828187
F 23.214864 63.335059 0.828187
F 34.527051 54.226182 4.697608
F 34.527051 61.962775 4.697608
F 25.595136 54.225761 4.448494
F 25.595136 61.962355 4.448494
F 34.377432 59.466725 1.140215
F 34.377432 67.203319 1.140214
F 25.447356 59.466761 0.890547
F 25.447356 67.203355 0.890547
F 34.543959 59.392230 3.837702
F 34.543959 67.128824 3.837702
F 25.612110 59.392567 3.587923
F 25.612110 67.129160 3.587923
F 34.496348 54.166596 7.408982
F 34.496348 61.903189 7.408982
F 25.565929 54.166501 7.159655
F 25.565929 61.903095 7.159655
F 27.704725 55.446404 10.815134
F 27.704725 63.182997 10.815134
F 36.635321 55.446282 11.064369
F 36.635321 63.182875 11.064369
F 27.604193 58.024487 14.432674
F 27.604193 65.761080 14.432674
F 36.534489 58.024535 14.681994
F 36.534489 65.761129 14.681994
F 27.679985 58.025056 11.706237
F 27.679985 65.761649 11.706237
F 36.610569 58.025151 11.955455
F 36.610569 65.761744 11.955455
F 27.775218 55.454200 8.096751
F 27.775218 63.190794 8.096751
F 36.706437 55.453948 8.345629
F 36.706437 63.190541 8.345628
F 29.912504 54.156765 11.768591
F 29.912504 61.893358 11.768591
F 38.843911 54.156985 12.017354
F 38.843911 61.893578 12.017354
F 30.007735 59.322492 8.159100
F 30.007735 67.059085 8.159100
F 38.939831 59.322152 8.407180
F 38.939830 67.058745 8.407180
F 29.937239 59.314696 10.877494
F 29.937239 67.051290 10.877494
F 38.868321 59.314517 11.126271
F 38.868321 67.051110 11.126271
F 29.836705 54.156194 14.495034
F 29.836705 61.892787 14.495034
F 38.767272 54.156262 14.743998
F 38.767272 61.892855 14.743998
F 32.169802 55.446384 10.939846
F 32.169802 63.182978 10.939846
F 41.101862 55.446191 11.187119
F 41.101862 63.182785 11.187120
F 23.239714 55.446402 10.690419
F 23.239714 63.182995 10.690419
F 32.069241 58.024499 14.557392
F 32.069241 65.761093 14.557392
F 40.999646 58.024369 14.805293
F 40.999646 65.760963 14.805293
F 23.139179 58.024490 14.307958
F 23.139179 65.761083 14.307958
F 32.145058 58.025072 11.830936
F 32.145058 65.761666 11.830936
F 41.077229 58.025227 12.078789
F 41.077229 65.761820 12.078789
F 23.214966 58.025059 11.581517
F 23.214966 65.761653 11.581517
F 32.240358 55.454165 8.221413
F 32.240358 63.190759 8.221412
F 41.175989 55.453437 8.467462
F 41.175989 63.190031 8.467462
F 23.310208 55.454201 7.972035
F 23.310208 63.190794 7.972035
F 34.377742 54.156813 11.893237
F 34.377742 61.893407 11.893237
F 25.447483 54.156758 11.643879
F 25.447483 61.893352 11.643879
F 34.473056 59.322425 8.283658
F 34.473056 67.059018 8.283658
F 25.542711 59.322499 8.034395
F 25.542711 67.059092 8.034395
F 34.402439 59.314652 11.002176
F 34.402439 67.051246 11.002176
F 25.472220 59.314701 10.752776
F 25.472220 67.051295 10.752776
F 34.301846 54.156224 14.619732
F 34.301846 61.892817 14.619732
F 25.371687 54.156191 14.370316
F 25.371687 61.892784 14.370316
F 27.502676 55.445579 18.067894
F 27.502676 63.182173 18.067894
F 36.432485 55.445634 18.316991
F 36.432485 63.182228 18.316991
F 27.400892 58.024441 21.711028
F 27.400892 65.761035 21.711028
F 38.639190 69.629220 19.288112
F 42.787352 69.500187 0.078121
F 27.477271 58.024446 18.977350
F 27.477271 65.761040 18.977350
F 36.407025 58.024375 19.226461
F 36.407025 65.760968 19.226461
F 27.578964 55.445602 15.336209
F 27.578964 63.182195 15.336209
F 36.509346 55.445541 15.585404
F 36.509346 63.182134 15.585404
F 29.709775 54.156151 19.039702
F 29.709775 61.892744 19.039702
F 38.639190 54.156034 19.288112
F 38.639190 61.892627 19.288112
F 29.811476 59.313895 15.398563
F 29.811476 67.050489 15.398563
F 38.742082 59.313835 15.647306
F 38.742082 67.050429 15.647306
F 29.735172 59.313876 18.130249
F 29.735172 67.050469 18.130249
F 38.664067 59.314166 18.378619
F 38.664067 67.050760 18.378619
F 29.633335 54.156133 21.773372
F 29.633335 61.892726 21.773372
F 25.168404 69.629336 21.648673
F 34.174768 69.629331 19.164313
F 31.967677 55.445577 18.192590
F 31.967677 63.182171 18.192590
F 40.895294 55.446297 18.439263
F 40.895294 63.182890 18.439263
F 23.037666 55.445575 17.943178
F 23.037666 63.182169 17.943179
F 31.865663 58.024393 21.835681
F 31.865663 65.760987 21.835681
F 25.168404 54.156149 21.648673
F 42.787340 61.763586 0.078117
F 22.935903 58.024448 21.586315
F 22.935903 65.761042 21.586315
F 31.942266 58.024445 19.102039
F 31.942266 65.761039 19.102039
F 40.869517 58.023931 19.349043
F 40.869517 65.760525 19.349043
F 23.012247 58.024453 18.852627
F 23.012247 65.761047 18.852627
F 32.044021 55.445589 15.460906
F 32.044021 63.182182 15.460905
F 40.975008 55.445544 15.708523
F 40.975008 63.182138 15.708523
F 23.113936 55.445595 15.211486
F 23.113936 63.182189 15.211485
F 34.174768 54.156145 19.164313
F 34.174768 61.892738 19.164313
F 25.244773 54.156150 18.914992
F 25.244773 61.892743 18.914992
F 34.276616 59.313871 15.523211
F 34.276616 67.050464 15.523211
F 25.346462 59.313899 15.273851
F 25.346462 67.050493 15.273851
F 34.200109 59.313892 18.254870
F 34.200109 67.050485 18.254870
F 25.270171 59.313875 18.005537
F 25.270171 67.050468 18.005537
F 25.168404 61.892742 21.648673
F 29.633335 69.629320 21.773372
F 42.787354 54.027001 0.078122
F 27.299093 55.445582 25.355584
F 27.299093 63.182176 25.355584
F 36.226845 55.446037 25.604585
F 36.226845 63.182630 25.604585
F 27.197402 58.024417 28.996726
F 27.197402 65.761010 28.996726
F 36.125486 58.024025 29.245929
F 36.125486 65.760618 29.245929
F 27.273689 58.024440 26.265046
F 27.273689 65.761034 26.265046
F 36.201424 58.023982 26.514752
F 36.201424 65.760576 26.514752
F 27.375448 55.445583 22.621907
F 27.375448 63.182176 22.621907
F 36.303234 55.446025 22.871373
F 36.303234 63.182619 22.871373
F 29.506134 54.156132 26.327413
F 29.506134 61.892725 26.327412
F 38.430313 54.155034 26.577516
F 38.430313 61.891627 26.577516
F 29.607895 59.313890 22.684269
F 29.607895 67.050484 22.684269
F 38.532257 59.314952 22.933693
F 38.532257 67.051545 22.933693
F 29.531537 59.313890 25.417933
F 29.531537 67.050484 25.417933
F 38.455720 59.315007 25.666244
F 38.455720 67.051600 25.666244
F 29.429855 54.156111 29.059079
F 29.429855 61.892704 29.059079
F 38.354954 54.155172 29.307998
F 38.354954 61.891765 29.307998
F 31.763859 55.445631 25.480259
F 31.763859 63.182225 25.480259
F 40.680459 55.447941 25.727209
F 40.680459 63.184534 25.727209
F 22.834108 55.445575 25.230869
F 22.834108 63.182169 25.230869
F 31.662203 58.024375 29.121418
F 31.662203 65.760968 29.121418
F 40.580859 58.022401 29.369813
F 40.580859 65.758995 29.369813
F 22.732417 58.024422 28.872010
F 22.732417 65.761016 28.872010
F 31.738453 58.024390 26.389794
F 31.738453 65.760984 26.389794
F 40.654949 58.022052 26.640587
F 40.654949 65.758646 26.640587
F 22.808693 58.024449 26.140321
F 22.808693 65.761043 26.140321
F 31.840217 55.445631 22.746634
F 31.840217 63.182225 22.746634
F 40.756647 55.447918 22.995843
F 40.756647 63.184511 22.995843
F 22.910447 55.445572 22.497182
F 22.910447 63.182165 22.497182
F 33.970412 54.155980 26.452221
F 33.970412 61.892574 26.452221
F 25.041207 54.156147 26.202685
F 25.041207 61.892740 26.202685
F 34.072202 59.314036 22.809006
F 34.072202 67.050629 22.809006
F 25.142965 59.313876 22.559547
F 25.142965 67.050469 22.559547
F 33.995817 59.314041 25.542512
F 33.995817 67.050635 25.542512
F 25.066606 59.313874 25.293228
F 25.066606 67.050468 25.293228
F 33.894246 54.155982 29.183718
F 33.894246 61.892575 29.183719
F 42.800985 54.152418 29.431895
F 42.800985 61.889011 29.431895
F 24.964915 54.156124 28.934369
F 24.964915 61.892717 28.934369
F 27.096391 55.444972 32.626699
F 27.096391 63.181566 32.626699
F 36.024918 55.445273 32.876019
F 36.024918 63.181866 32.876019
F 27.001161 58.015819 36.236183
F 27.001161 65.752412 36.236183
F 35.930168 58.015613 36.485601
F 35.930168 65.752207 36.485601
F 27.071650 58.023615 33.517807
F 27.071650 65.760209 33.517807
F 36.000137 58.023314 33.767532
F 36.000137 65.759907 33.767532
F 27.172173 55.445542 29.900268
F 27.172173 63.182135 29.900268
F 36.100233 55.445931 30.150017
F 36.100233 63.182525 30.150017
F 29.304112 54.155311 33.580172
F 29.304112 61.891904 33.580172
F 38.230255 54.154589 33.830387
F 38.230255 61.891182 33.830387
F 29.404625 59.313848 29.962634
F 29.404625 67.050442 29.962634
F 38.329612 59.314787 30.212880
F 38.329612 67.051381 30.212880
F 29.328852 59.313276 32.689054
F 29.328852 67.049870 32.689053
F 38.255082 59.313999 32.938281
F 38.255082 67.050592 32.938282
F 29.233633 54.147517 36.298540
F 29.233633 61.884110 36.298540
F 38.161260 54.147033 36.548057
F 38.161260 61.883626 36.548057
F 31.561235 55.445005 32.751400
F 31.561235 63.181598 32.751400
F 40.482749 55.446439 33.000775
F 40.482749 63.183033 33.000775
F 22.631406 55.444968 32.501982
F 22.631406 63.181562 32.501982
F 31.466049 58.015796 36.360893
F 31.466049 65.752389 36.360893
F 40.390622 58.014855 36.610825
F 40.390622 65.751449 36.610825
F 22.536175 58.015822 36.111466
F 22.536175 65.752416 36.111465
F 31.536491 58.023582 33.642551
F 31.536491 65.760176 33.642551
F 40.457581 58.022052 33.893932
F 40.457581 65.758645 33.893932
F 22.606658 58.023621 33.393083
F 22.606658 65.760215 33.393083
F 31.636972 55.445584 30.025016
F 31.636972 63.182178 30.025016
F 40.555437 55.447593 30.276406
F 40.555437 63.184186 30.276406
F 22.707180 55.445534 29.775543
F 22.707180 63.182128 29.775543
F 33.768629 54.155211 33.704978
F 33.768629 61.891804 33.704978
F 42.680644 54.152522 33.959696
F 42.680644 61.889115 33.959696
F 24.839165 54.155321 33.455446
F 24.839165 61.891914 33.455446
F 33.869004 59.313978 30.087451
F 33.869004 67.050572 30.087451
F 42.774866 59.317813 30.341434
F 42.774866 67.054406 30.341434
F 24.939689 59.313836 29.837906
F 24.939689 67.050429 29.837906
F 33.793379 59.313376 32.813726
F 33.793379 67.049970 32.813726
F 42.706060 59.315963 33.064145
F 42.706060 67.052557 33.064145
F 24.863902 59.313266 32.564341
F 24.863902 67.049860 32.564341
F 33.698311 54.147449 36.423242
F 33.698311 61.884042 36.423242
F 42.619654 54.146878 36.676545
F 42.619654 61.883471 36.676545
F 24.768671 54.147524 36.173825
F 24.768671 61.884117 36.173825
F 26.948758 55.375971 39.822083
F 26.948758 63.112565 39.822083
F 35.878256 55.376048 40.071637
F 35.878256 63.112641 40.071638
F 27.096523 57.871557 43.380035
F 27.096523 65.608151 43.380035
F 36.328687 58.023995 21.959775
F 36.328687 65.760589 21.959775
F 26.931781 57.945750 40.682661
F 26.931781 65.682344 40.682661
F 35.861160 57.945605 40.932440
F 35.861160 65.682198 40.932440
F 26.977944 55.435229 37.110926
F 26.977944 63.171822 37.110926
F 35.906931 55.435419 37.360627
F 35.906931 63.172013 37.360627
F 29.164259 54.077450 40.745026
F 29.164259 61.814043 40.745026
F 38.093074 54.077251 40.995342
F 38.093074 61.813844 40.995342
F 29.210414 59.303531 37.173290
F 29.210414 67.040125 37.173290
F 38.137833 59.303980 37.423496
F 38.137833 67.040574 37.423496
F 29.181238 59.244271 39.884442
F 29.181238 66.980865 39.884443
F 38.109971 59.244465 40.134314
F 38.109971 66.981059 40.134314
F 29.329027 54.003263 43.442400
F 29.329027 61.739856 43.442400
F 38.557487 54.154984 22.020873
F 38.557487 61.891577 22.020873
F 31.413686 55.375983 39.946805
F 31.413686 63.112577 39.946805
F 40.342306 55.376266 40.198078
F 40.342306 63.112859 40.198078
F 22.483778 55.375971 39.697364
F 22.483778 63.112564 39.697364
F 31.561545 57.871557 43.504782
F 31.561545 65.608151 43.504782
F 40.782178 58.021912 22.080639
F 40.782178 65.758506 22.080639
F 22.631535 57.871558 43.255316
F 22.631536 65.608152 43.255316
F 31.396704 57.945734 40.807407
F 31.396704 65.682328 40.807407
F 40.323481 57.945130 41.059473
F 40.323481 65.681724 41.059474
F 22.466791 57.945753 40.557940
F 22.466792 65.682347 40.557940
F 31.442829 55.435251 37.235667
F 31.442829 63.171845 37.235667
F 40.367377 55.436103 37.487075
F 40.367377 63.172696 37.487075
F 22.512953 55.435224 36.986203
F 22.512953 63.171818 36.986203
F 33.629053 54.077400 40.869843
F 33.629053 61.813993 40.869843
F 42.556167 54.078167 41.130643
F 42.556166 61.814760 41.130641
F 24.699293 54.077455 40.620301
F 24.699293 61.814048 40.620301
F 33.675077 59.303598 37.298089
F 33.675077 67.040192 37.298089
F 42.593698 59.305239 37.552295
F 42.593698 67.041832 37.552296
F 24.745455 59.303524 37.048565
F 24.745455 67.040118 37.048565
F 33.646053 59.244301 40.009186
F 33.646053 66.980895 40.009186
F 42.571359 59.245030 40.263256
F 42.571359 66.981624 40.263256
F 24.716266 59.244267 39.759724
F 24.716266 66.980860 39.759724
F 34.097619 54.155983 21.897869
F 34.097619 61.892576 21.897869
F 24.864031 54.003262 43.317676
F 24.864031 61.739855 43.317676
F 29.506134 69.629319 26.327412
F 24.864031 69.476449 43.317676
F 38.430313 69.628220 26.577516
F 29.429855 69.629297 29.059079
F 34.097619 69.629170 21.897869
F 38.354954 69.628359 29.307998
F 33.970412 69.629167 26.452221
F 25.041207 69.629334 26.202685
F 33.894246 69.629169 29.183718
F 24.964915 69.629310 28.934369
F 29.304112 69.628498 33.580172
F 38.230255 69.627775 33.830387
F 29.233633 69.620704 36.298540
F 38.161260 69.620219 36.548057
F 33.768629 69.628397 33.704978
F 24.839165 69.628508 33.455446
F 33.698311 69.620635 36.423242
F 24.768672 69.620711 36.173825
F 29.329027 69.476451 43.442400
F 38.557487 69.628171 22.020873
F 33.794145 54.003258 43.567219
F 33.794145 61.739851 43.567219
F 33.794146 69.476445 43.567220
F 29.164260 69.550637 40.745026
F 38.093074 69.550438 40.995342
F 24.699293 69.550641 40.620301
F 33.629053 69.550586 40.869843
F 42.556167 69.551354 41.130643
F 36.026916 57.871475 43.629828
F 36.026916 65.608069 43.629828
F 38.260341 54.003013 43.692840
F 38.260341 61.739606 43.692840
F 38.260342 69.476200 43.692840
F 42.872177 54.151336 26.704740
F 42.872177 61.887929 26.704739
F 42.800985 69.625604 29.431895
F 42.872177 69.624522 26.704739
F 42.680644 69.625709 33.959696
F 42.619654 69.620064 36.676545
F 40.494429 57.869493 43.757157
F 40.494429 65.606087 43.757157
F 45.791838 1.355935 4.145473
F 45.791837 9.092528 4.145473
F 45.791838 16.829121 4.145475
F 45.666904 3.881299 7.704223
F 45.666904 11.617891 7.704223
F 45.787056 3.950783 4.988489
F 45.787056 11.687375 4.988489
F 45.460471 1.360728 1.431843
F 45.460468 9.097318 1.431842
F 45.460482 16.833920 1.431847
F 48.086842 7.822315 5.018515
F 48.086842 15.558908 5.018515
F 58.072338 3.865431 19.661118
F 47.768929 5.280959 1.528504
F 47.768931 13.017553 1.528505
F 48.109503 5.216351 4.215037
F 48.109504 12.952944 4.215038
F 47.913620 7.745656 7.730702
F 47.913620 15.482249 7.730703
F 58.060165 11.605717 0.555837
F 50.401773 1.330633 4.087916
F 50.401773 9.067225 4.087916
F 50.401773 16.803819 4.087916
F 50.063783 3.837702 7.737385
F 50.063783 11.574293 7.737385
F 50.464368 3.945163 5.037832
F 50.464368 11.681755 5.037831
F 49.614852 1.208494 1.425115
F 49.614851 8.945085 1.425115
F 49.614851 16.681679 1.425115
F 43.504793 7.813883 4.939452
F 43.504793 15.550476 4.939452
F 58.060165 3.869125 0.555837
F 43.313018 5.303632 1.399591
F 43.313019 13.040225 1.399591
F 43.524295 5.230132 4.095569
F 43.524295 12.966725 4.095569
F 43.435461 7.748657 7.652028
F 43.435461 15.485250 7.652028
F 43.435461 0.012064 7.652028
F 45.570203 1.288760 11.301438
F 45.570203 9.025353 11.301438
F 45.570203 16.761946 11.301438
F 45.464850 3.869279 14.924668
F 45.464850 11.605871 14.924668
F 45.546439 3.870319 12.195282
F 45.546438 11.606911 12.195282
F 45.655588 1.294623 8.576223
F 45.655588 9.031216 8.576223
F 45.655588 16.767809 8.576223
F 47.773355 7.728245 12.261757
F 47.773354 15.464838 12.261757
F 58.065281 16.762107 18.754295
F 47.877046 5.179212 8.626801
F 47.877046 12.915804 8.626800
F 47.797469 5.167678 11.345152
F 47.797468 12.904270 11.345152
F 47.693106 7.728468 14.980084
F 47.693105 15.465061 14.980084
F 58.065281 9.025514 18.754295
F 49.989418 1.310254 11.398545
F 49.989418 9.046846 11.398545
F 49.989417 16.783440 11.398545
F 49.882347 3.847550 15.030734
F 49.882346 11.584142 15.030734
F 49.961274 3.850245 12.331311
F 49.961274 11.586837 12.331311
F 50.082658 1.311280 8.702261
F 50.082658 9.047872 8.702261
F 50.082658 16.784466 8.702261
F 43.311803 7.738031 12.138253
F 43.311803 15.474624 12.138253
F 58.072339 11.602023 19.661118
F 43.409250 5.165984 8.526364
F 43.409250 12.902577 8.526364
F 43.334814 5.158367 11.246961
F 43.334814 12.894960 11.246961
F 43.232131 7.736738 14.865167
F 43.232131 15.473331 14.865167
F 55.895967 15.444091 0.539175
F 45.353802 1.288645 18.557182
F 45.353802 9.025238 18.557182
F 45.353802 16.761831 18.557182
F 44.970466 3.687899 0.130118
F 44.970464 11.424490 0.130118
F 45.322869 3.866792 19.462844
F 45.322869 11.603385 19.462844
F 45.440146 1.288499 15.826834
F 45.440146 9.025091 15.826834
F 45.440146 16.761685 15.826834
F 47.545558 7.723752 19.536363
F 47.545558 15.460345 19.536363
F 58.065281 1.288922 18.754295
F 47.666027 5.166257 15.893751
F 47.666026 12.902850 15.893751
F 47.569245 5.167273 18.611211
F 47.569245 12.903866 18.611211
F 47.437080 7.679683 0.318195
F 47.437081 15.416275 0.318195
F 60.295684 15.472626 0.544875
F 49.769832 1.297646 18.676870
F 49.769832 9.034238 18.676870
F 49.769831 16.770832 18.676870
F 49.452891 3.647582 0.273091
F 49.452890 11.384173 0.273091
F 49.698532 3.829244 19.628384
F 49.698531 11.565836 19.628384
F 49.854194 1.309454 15.975323
F 49.854194 9.046045 15.975323
F 49.854193 16.782640 15.975323
F 43.099539 7.735912 19.407918
F 43.099539 15.472505 19.407918
F 55.895967 7.707498 0.539175
F 43.207191 5.157890 15.767738
F 43.207191 12.894483 15.767738
F 43.122233 5.159595 18.497240
F 43.122233 12.896188 18.497240
F 51.647277 7.558965 0.345507
F 51.647277 15.295560 0.345507
F 60.295684 7.736033 0.544875
F 53.320020 1.274349 4.148869
F 53.320020 9.010940 4.148869
F 53.320020 16.747535 4.148869
F 62.495090 1.286403 4.189762
F 62.495090 9.022995 4.189762
F 62.495090 16.759588 4.189762
F 53.668250 3.824917 7.783632
F 53.668251 11.561509 7.783632
F 62.512262 3.868351 7.829328
F 62.512262 11.604943 7.829328
F 53.334704 3.897768 5.076768
F 53.334704 11.634359 5.076768
F 62.495042 3.871426 5.093545
F 62.495042 11.608019 5.093545
F 53.679756 1.243743 1.434503
F 53.679756 8.980334 1.434503
F 53.679756 16.716928 1.434503
F 62.521618 1.291709 1.454573
F 62.521618 9.028301 1.454573
F 62.521618 16.764895 1.454573
F 55.662946 7.757790 5.064609
F 55.662946 15.494383 5.064609
F 60.296100 12.897095 18.759958
F 55.828105 5.152466 1.476068
F 55.828105 12.889059 1.476068
F 55.674588 5.150187 4.204326
F 55.674588 12.886780 4.204326
F 55.804755 7.731829 7.796928
F 55.804755 15.468422 7.796928
F 60.296100 5.160502 18.759958
F 57.971126 1.281495 4.205170
F 57.971126 9.018087 4.205170
F 57.971126 16.754681 4.205170
F 58.046340 3.870330 7.823457
F 58.046340 11.606923 7.823456
F 57.969128 3.882898 5.086476
F 57.969127 11.619490 5.086476
F 58.078781 1.296289 1.471958
F 58.078781 9.032881 1.471958
F 58.078781 16.769474 1.471958
F 60.241525 7.742704 5.092267
F 60.241525 15.479297 5.092267
F 60.282498 12.894772 16.028589
F 60.287643 5.160809 1.459725
F 60.287643 12.897402 1.459725
F 60.241507 5.152756 4.194759
F 60.241507 12.889349 4.194759
F 60.275125 7.737420 7.827943
F 60.275125 15.474013 7.827943
F 60.282498 5.158179 16.028589
F 53.631727 1.310803 11.460066
F 53.631727 9.047394 11.460066
F 53.631727 16.783989 11.460066
F 62.512801 1.289432 11.476393
F 62.512801 9.026024 11.476393
F 62.512801 16.762618 11.476393
F 53.629945 3.845556 15.104544
F 53.629946 11.582148 15.104544
F 62.515119 3.867897 15.122649
F 62.515119 11.604490 15.122649
F 53.632289 3.849430 12.401884
F 53.632290 11.586021 12.401884
F 62.512772 3.868272 12.388130
F 62.512772 11.604865 12.388130
F 53.628943 1.303919 8.759597
F 53.628943 9.040510 8.759597
F 53.628943 16.777105 8.759597
F 62.510403 1.289016 8.740590
F 62.510403 9.025608 8.740590
F 62.510403 16.762201 8.740590
F 55.820657 7.727196 12.388832
F 55.820657 15.463789 12.388832
F 60.292061 15.471904 19.672539
F 55.825853 5.175191 8.731922
F 55.825853 12.911784 8.731922
F 55.819596 5.167833 11.459754
F 55.819596 12.904426 11.459754
F 55.820621 7.728887 15.111172
F 55.820622 15.465480 15.111172
F 60.292061 7.735311 19.672539
F 58.045746 1.288151 11.468558
F 58.045746 9.024743 11.468558
F 58.045746 16.761336 11.468558
F 58.051167 3.868626 15.115462
F 58.051167 11.605218 15.115462
F 58.045677 3.868829 12.380247
F 58.045677 11.605422 12.380247
F 58.036325 1.287164 8.728724
F 58.036325 9.023757 8.728724
F 58.036325 16.760350 8.728724
F 60.278668 7.737008 12.385196
F 60.278668 15.473601 12.385196
F 58.049266 16.761838 16.022937
F 60.279138 5.158020 8.738640
F 60.279138 12.894613 8.738640
F 60.280294 5.157919 11.474426
F 60.280294 12.894512 11.474426
F 60.282664 7.736391 15.119463
F 60.282664 15.472984 15.119463
F 58.049266 9.025245 16.022937
F 53.642789 1.289093 18.751934
F 53.642789 9.025685 18.751934
F 53.642790 16.762279 18.751934
F 62.520355 1.290800 18.766738
F 62.520355 9.027392 18.766738
F 62.520355 16.763985 18.766738
F 53.703423 3.785485 0.481197
F 53.703424 11.522077 0.481197
F 62.515964 3.868713 0.541005
F 62.515964 11.605306 0.541005
F 53.698333 3.824874 19.692510
F 53.698334 11.561465 19.692510
F 62.520711 3.867200 19.679065
F 62.520711 11.603792 19.679065
F 53.630031 1.305805 16.048469
F 53.630031 9.042397 16.048469
F 53.630032 16.778991 16.048469
F 62.514081 1.289589 16.033490
F 62.514081 9.026181 16.033490
F 62.514081 16.762775 16.033490
F 55.849360 7.721356 19.667601
F 55.849360 15.457949 19.667601
F 58.049266 1.288653 16.022937
F 55.823604 5.165504 16.023516
F 55.823605 12.902096 16.023516
F 55.853571 5.165942 18.741297
F 55.853571 12.902535 18.741297
F 43.504793 0.077291 4.939452
F 60.241525 0.006111 5.092267
F 55.662946 0.021197 5.064609
F 60.275125 0.000828 7.827943
F 43.232131 0.000146 14.865167
F 43.311803 0.001438 12.138253
F 60.278668 0.000416 12.385196
F 47.913620 0.009064 7.730703
F 48.086842 0.085723 5.018515
F 45.104371 1.297178 25.847116
F 45.104371 9.033770 25.847116
F 45.104371 16.770364 25.847117
F 45.012294 3.862331 29.495787
F 45.012294 11.598923 29.495787
F 45.077218 3.860030 26.771745
F 45.077218 11.596623 26.771745
F 45.175453 1.299548 23.120555
F 45.175453 9.036140 23.120555
F 45.175453 16.772734 23.120555
F 47.270895 7.725718 26.839389
F 47.270895 15.462311 26.839389
F 58.092256 1.295460 37.933349
F 47.359549 5.173452 23.191389
F 47.359549 12.910045 23.191389
F 47.296267 5.169227 25.912205
F 47.296267 12.905819 25.912206
F 47.213593 7.728176 29.560317
F 47.213593 15.464769 29.560317
F 55.971884 15.456205 22.384907
F 49.474085 1.305911 25.969476
F 49.474085 9.042503 25.969476
F 49.474085 16.779097 25.969476
F 49.402291 3.856142 29.627007
F 49.402291 11.592734 29.627007
F 49.449043 3.853189 26.909511
F 49.449043 11.589781 26.909511
F 49.520084 1.317653 23.252466
F 49.520084 9.054245 23.252466
F 49.520084 16.790838 23.252466
F 58.079470 9.031755 40.662016
F 58.079470 1.295163 40.662016
F 55.971884 7.719612 22.384907
F 51.621683 7.725688 26.966693
F 51.621683 15.462281 26.966693
F 60.335093 15.465185 22.402418
F 42.974037 5.162243 23.057142
F 42.974037 12.898836 23.057142
F 51.675616 5.195948 23.326860
F 51.675616 12.932540 23.326860
F 42.897835 5.162212 25.786738
F 42.897835 12.898805 25.786738
F 51.639364 5.179237 26.035820
F 51.639364 12.915830 26.035820
F 51.581798 7.723118 29.682844
F 51.581798 15.459711 29.682844
F 60.335093 7.728592 22.402418
F 44.923248 1.293002 33.128950
F 44.923248 9.029595 33.128950
F 44.923248 16.766188 33.128950
F 44.843221 3.856630 36.744618
F 44.843221 11.593222 36.744618
F 44.897055 3.862442 34.028092
F 44.897055 11.599035 34.028092
F 44.986005 1.295774 30.408501
F 44.986005 9.032366 30.408501
F 44.986005 16.768960 30.408501
F 47.105784 7.728743 34.098722
F 47.105784 15.465336 34.098721
F 58.072131 11.601672 41.585532
F 47.186252 5.167372 30.478941
F 47.186252 12.903965 30.478941
F 47.132852 5.163105 33.197169
F 47.132852 12.899698 33.197169
F 47.059970 7.724365 36.812112
F 47.059970 15.460959 36.812112
F 58.072131 3.865079 41.585532
F 49.334611 1.297100 33.267234
F 49.334611 9.033693 33.267235
F 49.334611 16.770286 33.267234
F 49.272479 3.857082 36.885719
F 49.272479 11.593674 36.885719
F 49.308908 3.859945 34.172101
F 49.308908 11.596537 34.172101
F 49.377207 1.300764 30.550647
F 49.377207 9.037356 30.550647
F 49.377207 16.773949 30.550647
F 51.510438 7.728684 34.236024
F 51.510438 15.465277 34.236024
F 60.293088 12.895843 40.661393
F 51.563588 5.169603 30.608977
F 51.563588 12.906196 30.608977
F 51.528613 5.167888 33.325650
F 51.528613 12.904480 33.325650
F 51.486991 7.728193 36.950534
F 51.486991 15.464786 36.950534
F 60.293088 5.159250 40.661393
F 44.817670 1.214420 40.348952
F 44.817670 8.951012 40.348952
F 44.817670 16.687606 40.348952
F 45.204310 3.860455 22.190401
F 45.204310 11.597048 22.190401
F 44.781735 3.789611 41.196456
F 44.781735 11.526203 41.196456
F 44.818771 1.280921 37.631431
F 44.818771 9.017513 37.631431
F 44.818771 16.754106 37.631431
F 47.025700 7.670868 41.361226
F 47.025700 15.407462 41.361225
F 58.141176 11.593435 22.388860
F 47.033707 5.155354 37.705800
F 47.033707 12.891947 37.705800
F 47.023392 5.114525 40.423748
F 47.023391 12.851118 40.423748
F 47.389020 7.723341 22.252885
F 47.389020 15.459934 22.252885
F 58.141176 3.856843 22.388860
F 49.241116 1.234154 40.477436
F 49.241116 8.970746 40.477436
F 49.241116 16.707339 40.477436
F 49.562952 3.860860 22.328243
F 49.562952 11.597452 22.328244
F 49.226036 3.799987 41.347449
F 49.226036 11.536579 41.347449
F 49.247425 1.284392 37.768811
F 49.247425 9.020985 37.768811
F 49.247425 16.757578 37.768811
F 51.450819 7.688015 41.418395
F 51.450819 15.424608 41.418395
F 60.305816 12.898221 37.929472
F 51.463523 5.156283 37.832533
F 51.463523 12.892875 37.832533
F 51.448265 5.124982 40.540480
F 51.448265 12.861575 40.540480
F 42.998494 7.731646 22.137579
F 42.998494 15.468239 22.137579
F 55.859513 12.896762 40.657572
F 51.695936 7.724436 22.385936
F 51.695936 15.461029 22.385937
F 60.305816 5.161628 37.929472
F 53.798933 1.310627 26.050384
F 53.798933 9.047220 26.050384
F 53.798933 16.783813 26.050384
F 62.542024 1.293788 26.062192
F 62.542024 9.030380 26.062192
F 62.542024 16.766974 26.062192
F 53.757321 3.853743 29.713436
F 53.757321 11.590336 29.713436
F 62.537632 3.864603 29.712554
F 62.537632 11.601196 29.712554
F 53.792373 3.852801 26.996757
F 53.792373 11.589394 26.996757
F 62.541801 3.863845 26.981734
F 62.541801 11.600437 26.981734
F 53.831392 1.324180 23.335909
F 53.831392 9.060772 23.335909
F 53.831392 16.797366 23.335909
F 62.541575 1.293695 23.330924
F 62.541575 9.030287 23.330924
F 62.541575 16.766881 23.330924
F 55.961021 7.721505 26.996644
F 55.961021 15.458098 26.996644
F 55.859513 5.160169 40.657572
F 55.972913 5.177978 23.334108
F 55.972913 12.914571 23.334108
F 55.962189 5.173721 26.054453
F 55.962189 12.910314 26.054453
F 55.935853 7.724417 29.717054
F 55.935853 15.461010 29.717055
F 55.881851 12.900450 37.932779
F 58.140131 1.300710 26.055210
F 58.140131 9.037302 26.055210
F 58.140131 16.773895 26.055210
F 58.124670 3.859313 29.714852
F 58.124670 11.595905 29.714852
F 58.140262 3.856426 26.990415
F 58.140262 11.593019 26.990415
F 58.144592 1.303455 23.329270
F 58.144592 9.040047 23.329270
F 58.144592 16.776641 23.329270
F 60.334019 7.728731 26.984998
F 60.334019 15.465324 26.984998
F 60.298064 15.470595 41.575809
F 60.332832 5.165018 23.329202
F 60.332832 12.901611 23.329202
F 60.333824 5.164995 26.058340
F 60.333824 12.901588 26.058340
F 60.325450 7.730557 29.713064
F 60.325450 15.467150 29.713065
F 60.298064 7.734002 41.575810
F 53.719097 1.299720 33.359526
F 53.719097 9.036312 33.359526
F 53.719097 16.772905 33.359526
F 62.532169 1.292316 33.361395
F 62.532169 9.028908 33.361395
F 62.532169 16.765502 33.361395
F 53.690772 3.858053 36.990960
F 53.690772 11.594645 36.990960
F 62.526238 3.866477 37.009474
F 62.526238 11.603069 37.009474
F 53.710131 3.859520 34.274247
F 53.710131 11.596112 34.274247
F 62.532666 3.865235 34.277414
F 62.532666 11.601827 34.277414
F 53.749414 1.301125 30.642056
F 53.749414 9.037718 30.642056
F 53.749413 16.774311 30.642056
F 62.538035 1.293336 30.630254
F 62.538035 9.029929 30.630254
F 62.538035 16.766522 30.630254
F 55.907840 7.727478 34.291137
F 55.907840 15.464071 34.291137
F 55.881851 5.163857 37.932779
F 55.935162 5.169894 30.648087
F 55.935162 12.906487 30.648087
F 55.910606 5.167583 33.368673
F 55.910606 12.904175 33.368673
F 55.888415 7.727550 37.012999
F 55.888415 15.464144 37.012999
F 58.079470 16.768348 40.662016
F 58.107779 1.296594 33.366951
F 58.107779 9.033187 33.366952
F 58.107779 16.769780 33.366952
F 58.091475 3.863257 37.015406
F 58.091475 11.599849 37.015406
F 58.108524 3.860711 34.288996
F 58.108524 11.597304 34.288996
F 58.125339 1.299178 30.642016
F 58.125339 9.035771 30.642016
F 58.125339 16.772364 30.642016
F 60.316364 7.731304 34.282061
F 60.316364 15.467897 34.282061
F 58.092256 16.768646 37.933349
F 60.326309 5.164308 30.635011
F 60.326309 12.900901 30.635011
F 60.315441 5.162354 33.363417
F 60.315441 12.898947 33.363417
F 60.305690 7.732979 37.011721
F 60.305690 15.469572 37.011721
F 58.092256 9.032053 37.933349
F 53.670709 1.291219 40.617578
F 53.670709 9.027811 40.617578
F 53.670709 16.764404 40.617578
F 62.521891 1.290859 40.656657
F 62.521891 9.027451 40.656657
F 62.521891 16.764045 40.656657
F 53.810367 3.856805 22.392336
F 53.810367 11.593397 22.392336
F 62.541668 3.863764 22.411069
F 62.541668 11.600356 22.411069
F 53.634433 3.855594 41.532544
F 53.634433 11.592186 41.532543
F 62.520811 3.867084 41.571004
F 62.520811 11.603676 41.571004
F 53.676267 1.295000 37.900774
F 53.676267 9.031592 37.900774
F 53.676267 16.768185 37.900774
F 62.527257 1.291724 37.923655
F 62.527257 9.028317 37.923655
F 62.527257 16.764910 37.923655
F 55.866424 7.728144 41.574435
F 55.866424 15.464737 41.574435
F 45.791838 24.565714 4.145473
F 45.791837 32.302306 4.145473
F 45.666904 27.091078 7.704223
F 60.295684 23.209219 0.544875
F 45.666904 19.354485 7.704223
F 45.787056 27.160561 4.988489
F 60.295684 30.945812 0.544875
F 45.787056 19.423969 4.988489
F 45.460468 24.570505 1.431841
F 45.460468 32.307097 1.431842
F 48.086842 31.032094 5.018515
F 48.086842 23.295502 5.018515
F 47.768929 28.490738 1.528504
F 47.768931 20.754147 1.528505
F 48.109503 28.426130 4.215037
F 48.109503 20.689538 4.215038
F 47.913620 30.955434 7.730702
F 47.913620 23.218842 7.730703
F 50.401773 24.540412 4.087916
F 50.401773 32.277004 4.087916
F 50.063783 27.047481 7.737385
F 50.063783 34.784072 7.737385
F 50.063783 19.310888 7.737385
F 50.464368 27.154942 5.037832
F 58.072339 19.338617 19.661118
F 50.464368 19.418349 5.037832
F 49.614852 24.418273 1.425115
F 49.614851 32.154864 1.425115
F 43.504793 31.023662 4.939452
F 43.504793 23.287069 4.939452
F 43.313018 28.513411 1.399591
F 43.313019 20.776819 1.399591
F 43.524295 28.439911 4.095569
F 43.524295 20.703319 4.095569
F 43.435461 30.958435 7.652028
F 43.435461 23.221843 7.652028
F 45.570203 24.498539 11.301438
F 45.570203 32.235131 11.301438
F 45.464850 27.079058 14.924668
F 60.296100 20.633688 18.759958
F 45.464850 19.342465 14.924668
F 45.546439 27.080097 12.195282
F 60.296100 28.370281 18.759958
F 45.546438 19.343505 12.195282
F 45.655588 24.504402 8.576223
F 45.655588 32.240994 8.576223
F 47.773355 30.938024 12.261757
F 47.773355 23.201432 12.261757
F 47.877046 28.388990 8.626801
F 47.877045 20.652398 8.626800
F 47.797469 28.377456 11.345152
F 47.797468 20.640864 11.345152
F 47.693106 30.938247 14.980084
F 47.693106 23.201655 14.980084
F 49.989418 24.520033 11.398545
F 49.989418 32.256625 11.398545
F 49.882347 27.057329 15.030734
F 49.882346 34.793920 15.030734
F 49.882346 19.320736 15.030734
F 49.961274 27.060024 12.331311
F 49.961274 34.796615 12.331311
F 49.961274 19.323431 12.331311
F 50.082658 24.521059 8.702261
F 50.082658 32.257650 8.702261
F 43.311803 30.947809 12.138253
F 43.311803 23.211217 12.138253
F 43.409250 28.375763 8.526364
F 43.409250 20.639170 8.526364
F 43.334814 28.368146 11.246961
F 43.334814 20.631554 11.246961
F 43.232131 30.946517 14.865167
F 43.232131 23.209925 14.865167
F 45.353802 24.498424 18.557182
F 45.353802 32.235016 18.557182
F 44.970467 26.897678 0.130118
F 44.970465 34.634269 0.130118
F 44.970464 19.161084 0.130118
F 45.322869 27.076571 19.462844
F 60.282498 20.631366 16.028589
F 45.322868 19.339978 19.462844
F 45.440146 24.498278 15.826834
F 45.440146 32.234870 15.826834
F 47.545558 30.933531 19.536363
F 47.545558 23.196939 19.536363
F 47.666027 28.376036 15.893751
F 47.666026 20.639444 15.893751
F 47.569245 28.377052 18.611211
F 47.569245 20.640460 18.611211
F 47.437080 30.889462 0.318195
F 47.437081 23.152870 0.318195
F 49.769832 24.507425 18.676870
F 49.769832 32.244017 18.676870
F 49.452891 26.857361 0.273091
F 49.452890 34.593952 0.273091
F 49.452889 19.120767 0.273091
F 49.698532 27.039023 19.628384
F 49.698531 34.775615 19.628384
F 49.698531 19.302430 19.628384
F 49.854194 24.519233 15.975323
F 49.854194 32.255824 15.975323
F 43.099539 30.945690 19.407918
F 43.099539 23.209098 19.407918
F 43.207191 28.367669 15.767738
F 43.207191 20.631076 15.767738
F 43.122233 28.369374 18.497240
F 43.122233 20.632781 18.497240
F 51.647277 30.768744 0.345507
F 51.647277 23.032153 0.345507
F 53.320020 24.484128 4.148869
F 53.320020 32.220719 4.148869
F 62.495090 24.496182 4.189762
F 62.495090 32.232774 4.189762
F 53.668250 27.034696 7.783632
F 53.668251 34.771287 7.783632
F 53.668251 19.298103 7.783632
F 62.512262 27.078130 7.829328
F 58.072338 27.075210 19.661118
F 62.512262 19.341537 7.829328
F 53.334704 27.107546 5.076768
F 58.060165 19.342311 0.555837
F 53.334704 19.370953 5.076768
F 62.495042 27.081205 5.093545
F 58.049266 24.498432 16.022937
F 62.495042 19.344612 5.093545
F 53.679756 24.453521 1.434503
F 53.679756 32.190113 1.434503
F 62.521618 24.501488 1.454573
F 62.521618 32.238080 1.454573
F 55.662946 30.967568 5.064609
F 55.662946 23.230976 5.064609
F 55.828105 28.362245 1.476068
F 55.828105 20.625652 1.476068
F 55.674588 28.359966 4.204326
F 55.674588 20.623374 4.204326
F 55.804755 30.941608 7.796928
F 55.804755 23.205016 7.796928
F 57.971126 24.491274 4.205170
F 57.971126 32.227866 4.205170
F 58.046340 27.080109 7.823456
F 60.282498 28.367958 16.028589
F 58.046340 19.343516 7.823456
F 57.969128 27.092677 5.086476
F 60.292061 23.208498 19.672539
F 57.969128 19.356084 5.086476
F 58.078781 24.506067 1.471958
F 58.078781 32.242659 1.471958
F 60.241525 30.952483 5.092267
F 60.241525 23.215890 5.092267
F 60.287643 28.370587 1.459725
F 60.287643 20.633995 1.459725
F 60.241507 28.362535 4.194759
F 60.241507 20.625942 4.194759
F 60.275125 30.947199 7.827943
F 60.275125 23.210607 7.827943
F 53.631726 24.520581 11.460066
F 53.631727 32.257173 11.460066
F 62.512801 24.499211 11.476393
F 62.512801 32.235803 11.476393
F 53.629945 27.055335 15.104544
F 53.629946 34.791926 15.104544
F 53.629946 19.318742 15.104544
F 62.515119 27.077676 15.122649
F 62.515119 34.814268 15.122649
F 62.515119 19.341083 15.122649
F 53.632289 27.059208 12.401884
F 53.632290 34.795800 12.401884
F 53.632290 19.322615 12.401884
F 62.512772 27.078051 12.388130
F 62.512772 34.814643 12.388130
F 62.512772 19.341458 12.388130
F 53.628943 24.513698 8.759597
F 53.628943 32.250289 8.759597
F 62.510403 24.498794 8.740590
F 62.510403 32.235387 8.740590
F 55.820657 30.936975 12.388832
F 55.820657 23.200383 12.388832
F 55.825853 28.384970 8.731922
F 55.825853 20.648378 8.731922
F 55.819596 28.377612 11.459754
F 55.819596 20.641020 11.459754
F 55.820621 30.938666 15.111172
F 55.820621 23.202074 15.111172
F 58.045746 24.497929 11.468558
F 58.045746 32.234522 11.468558
F 58.051167 27.078404 15.115462
F 60.292061 30.945090 19.672539
F 58.051167 19.341812 15.115462
F 58.045677 27.078608 12.380247
F 58.049266 32.235024 16.022937
F 58.045677 19.342015 12.380247
F 58.036325 24.496943 8.728724
F 58.036325 32.233535 8.728724
F 60.278668 30.946787 12.385196
F 60.278668 23.210194 12.385196
F 60.279138 28.367799 8.738640
F 60.279138 20.631206 8.738640
F 60.280294 28.367698 11.474426
F 60.280294 20.631106 11.474426
F 60.282664 30.946170 15.119463
F 60.282664 23.209577 15.119463
F 53.642789 24.498872 18.751934
F 53.642789 32.235463 18.751934
F 62.520355 24.500578 18.766737
F 62.520355 32.237171 18.766738
F 53.703423 26.995264 0.481197
F 53.703424 34.731855 0.481197
F 53.703424 19.258671 0.481197
F 62.515964 27.078492 0.541005
F 58.060165 27.078903 0.555837
F 62.515964 19.341899 0.541005
F 53.698333 27.034652 19.692510
F 53.698334 34.771244 19.692510
F 53.698334 19.298060 19.692510
F 62.520711 27.076978 19.679065
F 62.520711 34.813571 19.679065
F 62.520711 19.340386 19.679065
F 53.630031 24.515584 16.048469
F 53.630031 32.252175 16.048469
F 62.514081 24.499368 16.033490
F 62.514081 32.235960 16.033490
F 55.849360 30.931134 19.667601
F 55.849360 23.194542 19.667601
F 55.823604 28.375282 16.023516
F 55.823605 20.638690 16.023516
F 55.853571 28.375721 18.741297
F 55.853571 20.639129 18.741297
F 55.895967 30.917277 0.539175
F 55.895967 23.180685 0.539175
F 58.065281 24.498700 18.754295
F 58.065281 32.235293 18.754295
F 45.322868 34.813163 19.462844
F 58.072339 34.811802 19.661118
F 45.104371 24.506957 25.847116
F 45.104371 32.243549 25.847116
F 45.012294 27.072109 29.495787
F 45.012294 34.808702 29.495787
F 45.012294 19.335517 29.495787
F 45.077218 27.069809 26.771745
F 45.077218 34.806401 26.771745
F 45.077218 19.333216 26.771745
F 45.175453 24.509327 23.120555
F 45.175453 32.245919 23.120555
F 47.270895 30.935497 26.839389
F 47.270895 23.198905 26.839389
F 47.359549 28.383231 23.191389
F 47.359549 20.646639 23.191389
F 47.296267 28.379005 25.912205
F 47.296267 20.642413 25.912205
F 47.213593 30.937954 29.560317
F 47.213593 23.201362 29.560317
F 49.474085 24.515690 25.969476
F 49.474085 32.252282 25.969476
F 49.402291 27.065920 29.627007
F 60.335093 23.201779 22.402418
F 49.402291 19.329328 29.627007
F 49.449043 27.062968 26.909511
F 60.335093 30.938371 22.402418
F 49.449043 19.326375 26.909511
F 49.520084 24.527431 23.252466
F 49.520084 32.264023 23.252466
F 49.226036 34.746358 41.347449
F 44.781735 34.735981 41.196456
F 51.621683 30.935466 26.966693
F 51.621683 23.198874 26.966693
F 42.974037 28.372021 23.057142
F 42.974037 20.635429 23.057142
F 51.675617 28.405727 23.326860
F 51.675616 20.669134 23.326860
F 42.897835 28.371990 25.786738
F 42.897835 20.635398 25.786738
F 51.639364 28.389016 26.035820
F 51.639364 20.652424 26.035820
F 51.581799 30.932897 29.682844
F 51.581798 23.196305 29.682844
F 44.923248 24.502781 33.128950
F 44.923248 32.239373 33.128950
F 44.843221 27.066408 36.744618
F 44.843221 34.803001 36.744618
F 44.843221 19.329816 36.744618
F 44.897055 27.072221 34.028092
F 44.897055 34.808814 34.028092
F 44.897055 19.335628 34.028092
F 44.986005 24.505553 30.408501
F 44.986005 32.242145 30.408501
F 47.105784 30.938522 34.098722
F 47.105784 23.201929 34.098722
F 47.186252 28.377151 30.478941
F 47.186252 20.640558 30.478941
F 47.132852 28.372884 33.197169
F 47.132852 20.636291 33.197169
F 47.059970 30.934144 36.812112
F 47.059970 23.197552 36.812112
F 49.334611 24.506879 33.267234
F 49.334611 32.243471 33.267235
F 49.272479 27.066861 36.885719
F 60.293088 20.632437 40.661393
F 49.272479 19.330268 36.885719
F 49.308908 27.069724 34.172101
F 60.293088 28.369029 40.661393
F 49.308908 19.333131 34.172101
F 49.377207 24.510542 30.550647
F 49.377207 32.247135 30.550647
F 51.510438 30.938463 34.236024
F 51.510438 23.201870 34.236024
F 51.563588 28.379382 30.608977
F 51.563588 20.642790 30.608977
F 51.528613 28.377666 33.325650
F 51.528613 20.641074 33.325650
F 51.486991 30.937972 36.950534
F 51.486991 23.201380 36.950534
F 44.817670 24.424199 40.348952
F 44.817670 32.160791 40.348952
F 45.204310 27.070234 22.190401
F 45.204310 34.806826 22.190401
F 45.204310 19.333641 22.190401
F 44.781735 26.999389 41.196456
F 60.305816 20.634815 37.929472
F 44.781735 19.262796 41.196456
F 44.818771 24.490699 37.631431
F 44.818771 32.227292 37.631431
F 47.025700 30.880647 41.361226
F 47.025700 23.144055 41.361226
F 47.033707 28.365133 37.705800
F 47.033707 20.628541 37.705800
F 47.023392 28.324304 40.423748
F 47.023392 20.587711 40.423748
F 47.389020 30.933119 22.252885
F 47.389020 23.196527 22.252885
F 49.241116 24.443932 40.477436
F 49.241116 32.180524 40.477436
F 49.562952 27.070639 22.328243
F 60.305816 28.371407 37.929472
F 49.562952 19.334046 22.328244
F 49.226036 27.009766 41.347449
F 60.298064 23.207189 41.575810
F 49.226036 19.273173 41.347448
F 49.247425 24.494171 37.768811
F 49.247425 32.230763 37.768811
F 51.450819 30.897794 41.418395
F 51.450819 23.161201 41.418395
F 51.463523 28.366061 37.832533
F 51.463523 20.629469 37.832533
F 51.448265 28.334761 40.540480
F 51.448265 20.598168 40.540480
F 42.998494 30.941424 22.137579
F 42.998494 23.204832 22.137579
F 51.695936 30.934215 22.385936
F 51.695936 23.197623 22.385936
F 53.798933 24.520406 26.050384
F 53.798933 32.256998 26.050384
F 62.542024 24.503567 26.062192
F 62.542024 32.240159 26.062192
F 53.757321 27.063522 29.713436
F 53.757321 34.800115 29.713436
F 53.757321 19.326929 29.713436
F 62.537632 27.074382 29.712554
F 62.537632 34.810974 29.712554
F 62.537632 19.337789 29.712554
F 53.792373 27.062580 26.996757
F 53.792373 34.799173 26.996757
F 53.792373 19.325987 26.996757
F 62.541801 27.073623 26.981734
F 62.541801 34.810216 26.981734
F 62.541801 19.337031 26.981734
F 53.831392 24.533959 23.335909
F 53.831392 32.270551 23.335909
F 62.541575 24.503474 23.330924
F 62.541575 32.240066 23.330924
F 55.961021 30.931283 26.996644
F 55.961021 23.194691 26.996644
F 55.972913 28.387757 23.334108
F 55.972913 20.651164 23.334108
F 55.962189 28.383500 26.054453
F 55.962189 20.646907 26.054453
F 55.935853 30.934196 29.717054
F 55.935853 23.197604 29.717054
F 58.140131 24.510488 26.055210
F 58.140131 32.247081 26.055210
F 58.124670 27.069092 29.714852
F 58.124670 34.805684 29.714852
F 58.124670 19.332499 29.714852
F 58.140262 27.066205 26.990415
F 58.140262 34.802798 26.990415
F 58.140262 19.329612 26.990415
F 58.144592 24.513234 23.329270
F 58.144592 32.249826 23.329270
F 60.334019 30.938509 26.984998
F 60.334019 23.201917 26.984998
F 60.332832 28.374797 23.329202
F 60.332832 20.638205 23.329202
F 60.333824 28.374774 26.058340
F 60.333824 20.638181 26.058340
F 60.325450 30.940336 29.713064
F 60.325450 23.203743 29.713064
F 53.719097 24.509498 33.359526
F 53.719097 32.246091 33.359526
F 62.532169 24.502095 33.361395
F 62.532169 32.238687 33.361395
F 53.690772 27.067832 36.990960
F 53.690772 34.804424 36.990960
F 53.690772 19.331239 36.990960
F 62.526238 27.076255 37.009474
F 62.526238 34.812848 37.009474
F 62.526238 19.339663 37.009474
F 53.710131 27.069298 34.274247
F 53.710131 34.805891 34.274247
F 53.710131 19.332706 34.274247
F 62.532666 27.075013 34.277414
F 62.532666 34.811606 34.277414
F 62.532666 19.338421 34.277414
F 53.749414 24.510904 30.642056
F 53.749414 32.247496 30.642056
F 62.538035 24.503115 30.630254
F 62.538035 32.239707 30.630254
F 55.907840 30.937257 34.291137
F 55.907840 23.200664 34.291137
F 55.935162 28.379673 30.648087
F 55.935162 20.643080 30.648087
F 55.910606 28.377361 33.368673
F 55.910606 20.640769 33.368673
F 55.888415 30.937329 37.012999
F 55.888415 23.200737 37.012999
F 58.107779 24.506373 33.366951
F 58.107779 32.242965 33.366952
F 58.091475 27.073035 37.015406
F 58.091475 34.809628 37.015406
F 58.091475 19.336443 37.015406
F 58.108524 27.070490 34.288996
F 58.108524 34.807082 34.288996
F 58.108524 19.333897 34.288996
F 58.125339 24.508957 30.642016
F 58.125339 32.245549 30.642016
F 60.316364 30.941083 34.282061
F 60.316364 23.204490 34.282061
F 60.326309 28.374087 30.635011
F 60.326309 20.637494 30.635011
F 60.315441 28.372133 33.363417
F 60.315441 20.635540 33.363417
F 60.305690 30.942758 37.011721
F 60.305690 23.206166 37.011721
F 53.670709 24.500998 40.617578
F 53.670709 32.237590 40.617578
F 62.521891 24.500638 40.656657
F 62.521891 32.237230 40.656657
F 53.810367 27.066583 22.392336
F 53.810367 34.803176 22.392336
F 53.810367 19.329991 22.392336
F 62.541668 27.073542 22.411069
F 62.541668 34.810135 22.411069
F 62.541668 19.336950 22.411069
F 53.634433 27.065373 41.532544
F 53.634433 34.801965 41.532543
F 53.634433 19.328780 41.532543
F 62.520811 27.076863 41.571004
F 62.520811 34.813455 41.571004
F 62.520811 19.340270 41.571004
F 53.676267 24.504778 37.900774
F 53.676267 32.241371 37.900774
F 62.527257 24.501503 37.923655
F 62.527257 32.238095 37.923655
F 55.866424 30.937923 41.574435
F 55.866424 23.201330 41.574435
F 55.881851 28.373636 37.932779
F 55.881851 20.637043 37.932779
F 55.859513 28.369948 40.657572
F 55.859513 20.633355 40.657572
F 55.971884 30.929391 22.384907
F 55.971884 23.192799 22.384907
F 58.079470 24.504941 40.662016
F 58.079470 32.241534 40.662016
F 58.141176 27.066621 22.388860
F 60.298064 30.943781 41.575810
F 58.141176 19.330029 22.388860
F 58.072131 27.074858 41.585532
F 58.072131 34.811451 41.585532
F 58.072131 19.338265 41.585532
F 58.092256 24.505239 37.933349
F 58.092256 32.241831 37.933349
F 58.141176 34.803214 22.388860
F 49.308908 34.806316 34.172101
F 49.272479 34.803453 36.885719
F 49.449043 34.799560 26.909511
F 49.402291 34.802513 29.627007
F 49.562952 34.807231 22.328244
F 45.791838 47.775493 4.145473
F 45.791838 40.038900 4.145475
F 45.666904 50.300856 7.704223
F 45.666904 42.564264 7.704223
F 45.787056 50.370340 4.988489
F 45.787056 42.633747 4.988489
F 45.460470 47.780285 1.431843
F 45.460481 40.043698 1.431847
F 48.086842 38.768687 5.018515
F 48.086842 46.505280 5.018515
F 47.768929 51.700517 1.528504
F 47.768931 36.227332 1.528505
F 47.768931 43.963926 1.528505
F 48.109503 51.635909 4.215037
F 48.109504 36.162723 4.215038
F 48.109503 43.899316 4.215038
F 47.913620 38.692027 7.730703
F 47.913620 46.428621 7.730703
F 50.401773 47.750190 4.087916
F 50.401773 40.013598 4.087916
F 50.063783 50.257259 7.737385
F 50.063783 42.520666 7.737385
F 50.464368 50.364720 5.037832
F 50.464368 42.628127 5.037832
F 49.614852 47.628051 1.425115
F 49.614851 39.891458 1.425115
F 43.504793 38.760255 4.939452
F 43.504793 46.496848 4.939452
F 43.313018 51.723189 1.399591
F 43.313019 36.250004 1.399591
F 43.313019 43.986598 1.399591
F 43.524295 51.649690 4.095569
F 43.524295 36.176504 4.095569
F 43.524295 43.913097 4.095569
F 43.435461 38.695028 7.652028
F 43.435461 46.431622 7.652028
F 45.570203 47.708318 11.301438
F 45.570203 39.971725 11.301438
F 45.464850 50.288836 14.924668
F 45.464850 42.552243 14.924668
F 45.546439 50.289876 12.195282
F 45.546438 42.553283 12.195282
F 45.655588 47.714181 8.576223
F 45.655588 39.977588 8.576223
F 47.773354 38.674617 12.261757
F 47.773355 46.411211 12.261757
F 47.877046 51.598769 8.626801
F 47.877046 36.125583 8.626800
F 47.877045 43.862177 8.626800
F 47.797469 51.587235 11.345152
F 47.797468 36.114049 11.345152
F 47.797468 43.850643 11.345152
F 47.693105 38.674840 14.980084
F 47.693106 46.411434 14.980084
F 49.989418 47.729812 11.398545
F 49.989417 39.993219 11.398545
F 49.882347 50.267107 15.030734
F 49.882346 42.530514 15.030734
F 49.961274 50.269802 12.331311
F 49.961274 42.533209 12.331311
F 50.082658 47.730837 8.702261
F 50.082658 39.994244 8.702261
F 43.311803 38.684402 12.138253
F 43.311803 46.420996 12.138253
F 43.409250 51.585541 8.526364
F 43.409250 36.112355 8.526364
F 43.409250 43.848949 8.526364
F 43.334814 51.577925 11.246961
F 43.334814 36.104739 11.246961
F 43.334814 43.841332 11.246961
F 43.232131 38.683110 14.865167
F 43.232131 46.419703 14.865167
F 45.353802 47.708203 18.557182
F 45.353802 39.971610 18.557182
F 44.970466 50.107456 0.130118
F 44.970464 42.370863 0.130118
F 45.322869 50.286350 19.462844
F 45.322868 42.549757 19.462844
F 45.440146 47.708056 15.826834
F 45.440146 39.971463 15.826834
F 47.545558 38.670124 19.536363
F 47.545558 46.406718 19.536363
F 47.666027 51.585814 15.893751
F 47.666026 36.112629 15.893751
F 47.666026 43.849222 15.893751
F 47.569245 51.586830 18.611211
F 47.569245 36.113645 18.611211
F 47.569245 43.850238 18.611211
F 47.437081 38.626054 0.318195
F 47.437081 46.362648 0.318195
F 49.769832 47.717203 18.676870
F 49.769831 39.980611 18.676870
F 49.452891 50.067139 0.273091
F 49.452889 42.330546 0.273091
F 49.698532 50.248801 19.628384
F 49.698531 42.512209 19.628384
F 49.854194 47.729011 15.975323
F 49.854193 39.992418 15.975323
F 43.099539 38.682283 19.407918
F 43.099539 46.418877 19.407918
F 43.207191 51.577447 15.767738
F 43.207191 36.104261 15.767738
F 43.207191 43.840855 15.767738
F 43.122233 51.579152 18.497240
F 43.122233 36.105966 18.497240
F 43.122233 43.842560 18.497240
F 51.647277 38.505338 0.345507
F 51.647277 46.241931 0.345507
F 53.320020 47.693906 4.148869
F 53.320020 39.957313 4.148869
F 62.495090 47.705960 4.189762
F 62.495090 39.969367 4.189762
F 53.668250 50.244475 7.783632
F 53.668251 42.507882 7.783632
F 62.512262 50.287908 7.829328
F 62.512262 42.551315 7.829328
F 53.334704 50.317325 5.076768
F 53.334704 42.580732 5.076768
F 62.495042 50.290984 5.093545
F 62.495042 42.554391 5.093545
F 53.679756 47.663300 1.434503
F 53.679756 39.926707 1.434503
F 62.521618 47.711266 1.454573
F 62.521618 39.974673 1.454573
F 55.662946 38.704161 5.064609
F 55.662946 46.440755 5.064609
F 55.828105 51.572023 1.476068
F 55.828105 36.098837 1.476068
F 55.828105 43.835431 1.476068
F 55.674588 51.569745 4.204326
F 55.674588 36.096559 4.204326
F 55.674588 43.833153 4.204326
F 55.804755 38.678201 7.796928
F 55.804755 46.414794 7.796928
F 57.971126 47.701052 4.205170
F 57.971126 39.964459 4.205170
F 58.046340 50.289888 7.823456
F 58.046340 42.553295 7.823456
F 57.969128 50.302455 5.086476
F 57.969128 42.565862 5.086476
F 58.078781 47.715846 1.471958
F 58.078781 39.979253 1.471958
F 60.241525 38.689076 5.092267
F 60.241525 46.425669 5.092267
F 60.287643 51.580366 1.459725
F 60.287643 36.107180 1.459725
F 60.287643 43.843774 1.459725
F 60.241507 51.572313 4.194759
F 60.241507 36.099127 4.194759
F 60.241507 43.835721 4.194759
F 60.275125 38.683792 7.827943
F 60.275125 46.420385 7.827943
F 53.631726 47.730360 11.460066
F 53.631727 39.993767 11.460066
F 62.512801 47.708990 11.476393
F 62.512801 39.972397 11.476393
F 53.629945 50.265113 15.104544
F 53.629946 42.528521 15.104544
F 62.515119 50.287455 15.122649
F 62.515119 42.550862 15.122649
F 53.632289 50.268987 12.401884
F 53.632290 42.532394 12.401884
F 62.512772 50.287830 12.388130
F 62.512772 42.551237 12.388130
F 53.628943 47.723476 8.759597
F 53.628943 39.986883 8.759597
F 62.510403 47.708573 8.740590
F 62.510403 39.971980 8.740590
F 55.820657 38.673568 12.388832
F 55.820657 46.410162 12.388832
F 55.825853 51.594748 8.731922
F 55.825853 36.121562 8.731922
F 55.825853 43.858156 8.731922
F 55.819596 51.587391 11.459754
F 55.819596 36.114205 11.459754
F 55.819596 43.850799 11.459754
F 55.820622 38.675259 15.111172
F 55.820621 46.411853 15.111172
F 58.045746 47.707708 11.468558
F 58.045746 39.971115 11.468558
F 58.051167 50.288183 15.115462
F 58.051167 42.551590 15.115462
F 58.045677 50.288386 12.380247
F 58.045677 42.551794 12.380247
F 58.036325 47.706722 8.728724
F 58.036325 39.970129 8.728724
F 60.278668 38.683380 12.385196
F 60.278668 46.419973 12.385196
F 60.279138 51.577577 8.738640
F 60.279138 36.104392 8.738640
F 60.279138 43.840985 8.738640
F 60.280294 51.577477 11.474426
F 60.280294 36.104291 11.474426
F 60.280294 43.840884 11.474426
F 60.282664 38.682763 15.119463
F 60.282664 46.419356 15.119463
F 53.642789 47.708650 18.751934
F 53.642790 39.972058 18.751934
F 62.520355 47.710357 18.766737
F 62.520355 39.973764 18.766738
F 53.703423 50.205042 0.481197
F 53.703424 42.468449 0.481197
F 62.515964 50.288270 0.541005
F 62.515964 42.551678 0.541005
F 53.698333 50.244431 19.692510
F 53.698334 42.507838 19.692510
F 62.520711 50.286757 19.679065
F 62.520711 42.550164 19.679065
F 53.630031 47.725362 16.048469
F 53.630032 39.988769 16.048469
F 62.514081 47.709146 16.033490
F 62.514081 39.972553 16.033490
F 55.849360 38.667727 19.667601
F 55.849360 46.404321 19.667601
F 55.823604 51.585061 16.023516
F 55.823605 36.111875 16.023516
F 55.823605 43.848469 16.023516
F 55.853571 51.585499 18.741297
F 55.853571 36.112314 18.741297
F 55.853571 43.848907 18.741297
F 55.895967 38.653870 0.539175
F 55.895967 46.390464 0.539175
F 58.065281 47.708479 18.754295
F 58.065281 39.971886 18.754295
F 58.060165 50.288682 0.555837
F 58.060165 42.552089 0.555837
F 58.072338 50.284988 19.661118
F 58.072339 42.548395 19.661118
F 58.049266 47.708210 16.022937
F 58.049266 39.971617 16.022937
F 60.292061 38.681683 19.672539
F 60.292061 46.418276 19.672539
F 60.282498 51.577737 16.028589
F 60.282498 36.104551 16.028589
F 60.282498 43.841144 16.028589
F 60.296100 51.580059 18.759958
F 60.296100 36.106874 18.759958
F 60.296100 43.843467 18.759958
F 60.295684 38.682405 0.544875
F 60.295684 46.418998 0.544875
F 45.666904 34.827670 7.704223
F 45.787056 34.897154 4.988489
F 45.464850 34.815650 14.924668
F 45.546438 34.816690 12.195282
F 58.060165 34.815496 0.555837
F 58.046340 34.816701 7.823456
F 57.969128 34.829269 5.086476
F 58.051167 34.814997 15.115462
F 58.045677 34.815200 12.380247
F 50.464368 34.891533 5.037831
F 62.512262 34.814722 7.829328
F 53.334704 34.844138 5.076768
F 62.495042 34.817797 5.093545
F 62.515964 34.815084 0.541005
F 45.104371 47.716735 25.847116
F 45.104371 39.980142 25.847117
F 45.012294 50.281888 29.495787
F 45.012294 42.545295 29.495787
F 45.077218 50.279587 26.771745
F 45.077218 42.542995 26.771745
F 45.175453 47.719105 23.120555
F 45.175453 39.982512 23.120555
F 47.270895 38.672090 26.839389
F 47.270895 46.408683 26.839389
F 47.359549 51.593010 23.191389
F 47.359549 36.119824 23.191389
F 47.359549 43.856417 23.191389
F 47.296267 51.588784 25.912205
F 47.296267 36.115598 25.912206
F 47.296267 43.852192 25.912205
F 47.213593 38.674547 29.560317
F 47.213593 46.411141 29.560317
F 49.474085 47.725468 25.969476
F 49.474085 39.988875 25.969476
F 49.402291 50.275699 29.627007
F 49.402291 42.539106 29.627007
F 49.449043 50.272746 26.909511
F 49.449043 42.536153 26.909511
F 49.520084 47.737210 23.252466
F 49.520084 40.000617 23.252466
F 60.335093 46.411557 22.402418
F 60.335093 38.674964 22.402418
F 51.621683 38.672059 26.966693
F 51.621683 46.408653 26.966693
F 42.974037 51.581800 23.057142
F 42.974037 36.108614 23.057142
F 42.974037 43.845208 23.057142
F 51.675616 51.615505 23.326860
F 51.675616 36.142319 23.326860
F 51.675616 43.878913 23.326860
F 42.897835 51.581769 25.786738
F 42.897835 36.108583 25.786738
F 42.897835 43.845177 25.786738
F 51.639364 51.598794 26.035820
F 51.639364 36.125609 26.035820
F 51.639364 43.862202 26.035820
F 51.581799 38.669490 29.682844
F 51.581798 46.406083 29.682844
F 44.923248 47.712560 33.128950
F 44.923248 39.975967 33.128950
F 44.843221 50.276187 36.744618
F 44.843221 42.539594 36.744618
F 44.897055 50.282000 34.028092
F 44.897055 42.545407 34.028092
F 44.986005 47.715331 30.408501
F 44.986005 39.978738 30.408501
F 47.105784 38.675115 34.098721
F 47.105784 46.411708 34.098721
F 47.186252 51.586929 30.478941
F 47.186252 36.113743 30.478941
F 47.186252 43.850337 30.478941
F 47.132852 51.582662 33.197169
F 47.132852 36.109476 33.197169
F 47.132852 43.846070 33.197169
F 47.059970 38.670737 36.812112
F 47.059970 46.407330 36.812112
F 49.334611 47.716658 33.267234
F 49.334611 39.980065 33.267234
F 49.272479 50.276639 36.885719
F 49.272479 42.540046 36.885719
F 49.308908 50.279502 34.172101
F 49.308908 42.542909 34.172101
F 49.377207 47.720321 30.550647
F 49.377207 39.983728 30.550647
F 51.510438 38.675056 34.236024
F 51.510438 46.411649 34.236024
F 51.563588 51.589160 30.608977
F 51.563588 36.115975 30.608977
F 51.563588 43.852568 30.608977
F 51.528613 51.587445 33.325650
F 51.528613 36.114259 33.325650
F 51.528613 43.850852 33.325650
F 51.486991 38.674565 36.950534
F 51.486991 46.411158 36.950534
F 44.817670 47.633977 40.348952
F 44.817670 39.897384 40.348952
F 45.204310 50.280013 22.190401
F 45.204310 42.543420 22.190401
F 44.781735 50.209168 41.196456
F 44.781735 42.472575 41.196456
F 44.818771 47.700478 37.631431
F 44.818771 39.963885 37.631431
F 47.025700 38.617240 41.361225
F 47.025700 46.353833 41.361226
F 47.033707 51.574912 37.705800
F 47.033707 36.101726 37.705800
F 47.033707 43.838319 37.705800
F 47.023392 51.534082 40.423748
F 47.023391 36.060896 40.423748
F 47.023391 43.797490 40.423748
F 47.389020 38.669712 22.252885
F 47.389020 46.406306 22.252885
F 49.241116 47.653711 40.477436
F 49.241116 39.917118 40.477436
F 49.562952 50.280417 22.328243
F 49.562952 42.543824 22.328244
F 49.226036 50.219544 41.347449
F 49.226036 42.482951 41.347448
F 49.247425 47.703950 37.768811
F 49.247425 39.967357 37.768811
F 51.450819 38.634387 41.418395
F 51.450819 46.370980 41.418395
F 51.463523 51.575840 37.832533
F 51.463523 36.102654 37.832533
F 51.463523 43.839247 37.832533
F 51.448265 51.544539 40.540480
F 51.448265 36.071353 40.540480
F 51.448265 43.807947 40.540480
F 42.998494 38.678018 22.137579
F 42.998494 46.414611 22.137579
F 51.695936 38.670808 22.385937
F 51.695936 46.407401 22.385936
F 53.798933 47.730185 26.050384
F 53.798933 39.993592 26.050384
F 62.542024 47.713345 26.062192
F 62.542024 39.976752 26.062192
F 53.757321 50.273301 29.713436
F 53.757321 42.536708 29.713436
F 62.537632 50.284160 29.712554
F 62.537632 42.547568 29.712554
F 53.792373 50.272359 26.996757
F 53.792373 42.535766 26.996757
F 62.541801 50.283402 26.981734
F 62.541801 42.546809 26.981734
F 53.831392 47.743737 23.335909
F 53.831393 40.007144 23.335909
F 62.541575 47.713252 23.330924
F 62.541575 39.976659 23.330924
F 55.961021 38.667876 26.996644
F 55.961021 46.404469 26.996644
F 55.972913 51.597535 23.334108
F 55.972913 36.124349 23.334108
F 55.972913 43.860943 23.334108
F 55.962189 51.593278 26.054453
F 55.962189 36.120093 26.054453
F 55.962189 43.856686 26.054453
F 55.935853 38.670789 29.717055
F 55.935853 46.407382 29.717054
F 58.140131 47.720267 26.055210
F 58.140131 39.983674 26.055210
F 58.124670 50.278870 29.714852
F 58.124670 42.542278 29.714852
F 58.140262 50.275984 26.990415
F 58.140262 42.539391 26.990415
F 58.144592 47.723012 23.329270
F 58.144592 39.986419 23.329270
F 60.334019 38.675102 26.984998
F 60.334019 46.411696 26.984998
F 60.332832 51.584576 23.329202
F 60.332832 36.111390 23.329202
F 60.332832 43.847983 23.329202
F 60.333824 51.584552 26.058340
F 60.333824 36.111367 26.058340
F 60.333824 43.847960 26.058340
F 60.325450 38.676929 29.713065
F 60.325450 46.413522 29.713064
F 53.719097 47.719277 33.359526
F 53.719097 39.982684 33.359526
F 62.532169 47.711873 33.361395
F 62.532169 39.975280 33.361395
F 53.690772 50.277610 36.990960
F 53.690772 42.541017 36.990960
F 62.526238 50.286034 37.009474
F 62.526238 42.549441 37.009474
F 53.710131 50.279077 34.274247
F 53.710131 42.542484 34.274247
F 62.532666 50.284792 34.277414
F 62.532666 42.548199 34.277414
F 53.749413 47.720683 30.642056
F 53.749413 39.984090 30.642056
F 62.538035 47.712894 30.630254
F 62.538035 39.976301 30.630254
F 55.907840 38.673850 34.291137
F 55.907840 46.410443 34.291137
F 55.935162 51.589451 30.648087
F 55.935162 36.116266 30.648087
F 55.935162 43.852859 30.648087
F 55.910606 51.587140 33.368673
F 55.910606 36.113954 33.368673
F 55.910606 43.850548 33.368673
F 55.888415 38.673922 37.012999
F 55.888415 46.410516 37.012999
F 58.107779 47.716152 33.366951
F 58.107779 39.979559 33.366952
F 58.091475 50.282814 37.015406
F 58.091475 42.546221 37.015406
F 58.108524 50.280269 34.288996
F 58.108524 42.543676 34.288996
F 58.125339 47.718736 30.642016
F 58.125339 39.982143 30.642016
F 60.316364 38.677676 34.282061
F 60.316364 46.414269 34.282061
F 60.326309 51.583865 30.635011
F 60.326309 36.110679 30.635011
F 60.326309 43.847273 30.635011
F 60.315441 51.581911 33.363417
F 60.315441 36.108725 33.363417
F 60.315441 43.845319 33.363417
F 60.305690 38.679351 37.011721
F 60.305690 46.415944 37.011721
F 53.670709 47.710776 40.617578
F 53.670709 39.974183 40.617578
F 62.521891 47.710416 40.656657
F 62.521891 39.973823 40.656657
F 53.810367 50.276362 22.392336
F 53.810367 42.539769 22.392336
F 62.541668 50.283321 22.411069
F 62.541668 42.546728 22.411069
F 53.634433 50.275151 41.532544
F 53.634433 42.538558 41.532543
F 62.520811 50.286641 41.571004
F 62.520811 42.550049 41.571004
F 53.676267 47.714557 37.900774
F 53.676267 39.977964 37.900774
F 62.527257 47.711282 37.923655
F 62.527257 39.974689 37.923655
F 55.866424 38.674516 41.574435
F 55.866424 46.411109 41.574435
F 55.881851 51.583414 37.932779
F 55.881851 36.110228 37.932779
F 55.881851 43.846822 37.932779
F 55.859513 51.579726 40.657572
F 55.859513 36.106540 40.657572
F 55.859513 43.843134 40.657572
F 55.971884 38.665984 22.384907
F 55.971884 46.402577 22.384907
F 58.079470 47.714720 40.662016
F 58.079470 39.978127 40.662016
F 58.141176 50.276400 22.388860
F 58.141176 42.539807 22.388860
F 58.072131 50.284637 41.585532
F 58.072131 42.548044 41.585532
F 58.092256 47.715018 37.933349
F 58.092256 39.978425 37.933349
F 60.298064 38.680374 41.575809
F 60.298064 46.416967 41.575810
F 60.305816 51.581186 37.929472
F 60.305816 36.108000 37.929472
F 60.305816 43.844593 37.929472
F 60.293088 51.578808 40.661393
F 60.293088 36.105622 40.661393
F 60.293088 43.842215 40.661393
F 45.791838 55.512085 4.145473
F 45.791838 63.248679 4.145475
F 45.666904 58.037449 7.704223
F 45.666904 65.774042 7.704223
F 45.787056 58.106932 4.988489
F 45.787056 65.843526 4.988489
F 45.460468 55.516875 1.431842
F 45.460482 63.253477 1.431847
F 48.086842 54.241872 5.018515
F 48.086842 61.978465 5.018515
F 47.768931 59.437110 1.528505
F 47.768931 67.173705 1.528505
F 48.109504 59.372501 4.215038
F 48.109503 67.109095 4.215038
F 47.913620 54.165213 7.730702
F 47.913620 61.901806 7.730703
F 50.401773 55.486782 4.087916
F 50.401773 63.223377 4.087916
F 50.063783 57.993851 7.737385
F 50.063783 65.730445 7.737385
F 50.464368 58.101312 5.037831
F 50.464368 65.837906 5.037832
F 49.614851 55.364642 1.425115
F 49.614851 63.101236 1.425115
F 43.504793 54.233440 4.939452
F 43.504793 61.970033 4.939452
F 43.313019 59.459782 1.399591
F 43.313019 67.196376 1.399591
F 43.524295 59.386283 4.095569
F 43.524295 67.122876 4.095569
F 43.435461 54.168214 7.652028
F 43.435461 61.904807 7.652028
F 45.570203 55.444910 11.301438
F 45.570203 63.181503 11.301438
F 45.464850 58.025428 14.924668
F 45.464850 65.762022 14.924668
F 45.546438 58.026468 12.195282
F 45.546438 65.763062 12.195282
F 45.655588 55.450773 8.576223
F 45.655588 63.187366 8.576223
F 47.773355 54.147803 12.261757
F 47.773354 61.884396 12.261757
F 47.877046 59.335362 8.626800
F 47.877045 67.071956 8.626800
F 47.797468 59.323828 11.345152
F 47.797468 67.060422 11.345152
F 47.693106 54.148026 14.980084
F 47.693105 61.884619 14.980084
F 49.989418 55.466403 11.398545
F 49.989417 63.202998 11.398545
F 49.882346 58.003699 15.030734
F 49.882346 65.740293 15.030734
F 49.961274 58.006394 12.331311
F 49.961273 65.742988 12.331311
F 50.082658 55.467429 8.702261
F 50.082658 63.204023 8.702261
F 43.311803 54.157588 12.138253
F 43.311803 61.894181 12.138253
F 43.409250 59.322134 8.526364
F 43.409250 67.058728 8.526364
F 43.334814 59.314517 11.246961
F 43.334814 67.051111 11.246961
F 43.232131 54.156296 14.865167
F 43.232131 61.892889 14.865167
F 45.353802 55.444795 18.557182
F 45.353802 63.181389 18.557182
F 44.970464 57.844047 0.130118
F 44.970464 65.580642 0.130118
F 45.322869 58.022942 19.462844
F 45.322868 65.759536 19.462844
F 45.440146 55.444648 15.826834
F 45.440146 63.181242 15.826834
F 47.545558 54.143309 19.536363
F 47.545558 61.879903 19.536363
F 47.666026 59.322407 15.893751
F 47.666026 67.059001 15.893751
F 47.569245 59.323423 18.611211
F 47.569245 67.060017 18.611211
F 47.437080 54.099240 0.318195
F 47.437081 61.835833 0.318195
F 49.769832 55.453795 18.676870
F 49.769831 63.190390 18.676870
F 49.452890 57.803730 0.273091
F 49.452889 65.540324 0.273091
F 49.698531 57.985393 19.628384
F 49.698531 65.721987 19.628384
F 49.854194 55.465603 15.975323
F 49.854193 63.202197 15.975323
F 43.099539 54.155469 19.407918
F 43.099539 61.892062 19.407918
F 43.207191 59.314040 15.767738
F 43.207191 67.050634 15.767738
F 43.122233 59.315745 18.497240
F 43.122233 67.052339 18.497240
F 51.647277 53.978522 0.345507
F 51.647277 61.715117 0.345507
F 53.320020 55.430498 4.148869
F 53.320020 63.167092 4.148869
F 62.495090 55.442552 4.189762
F 62.495090 63.179146 4.189762
F 53.668251 57.981066 7.783632
F 53.668251 65.717660 7.783632
F 62.512262 58.024501 7.829328
F 62.512262 65.761094 7.829328
F 53.334704 58.053916 5.076768
F 53.334704 65.790511 5.076768
F 62.495042 58.027576 5.093545
F 62.495042 65.764170 5.093545
F 53.679756 55.399891 1.434503
F 53.679756 63.136485 1.434503
F 62.521618 55.447858 1.454573
F 62.521618 63.184452 1.454572
F 55.662946 54.177347 5.064609
F 55.662946 61.913940 5.064609
F 55.828105 59.308616 1.476068
F 55.828105 67.045210 1.476068
F 55.674588 59.306337 4.204326
F 55.674588 67.042931 4.204326
F 55.804755 54.151386 7.796928
F 55.804755 61.887979 7.796928
F 57.971126 55.437644 4.205170
F 57.971126 63.174238 4.205170
F 58.046340 58.026480 7.823456
F 58.046340 65.763074 7.823456
F 57.969128 58.039047 5.086476
F 57.969128 65.775641 5.086476
F 58.078781 55.452438 1.471958
F 58.078781 63.189032 1.471958
F 60.241525 54.162261 5.092267
F 60.241525 61.898854 5.092267
F 60.287643 59.316959 1.459725
F 60.287643 67.053553 1.459725
F 60.241507 59.308906 4.194759
F 60.241507 67.045500 4.194759
F 60.275125 54.156978 7.827943
F 60.275125 61.893571 7.827943
F 53.631727 55.466951 11.460066
F 53.631727 63.203546 11.460066
F 62.512801 55.445582 11.476393
F 62.512801 63.182175 11.476393
F 53.629946 58.001705 15.104544
F 53.629946 65.738299 15.104544
F 62.515119 58.024047 15.122649
F 62.515119 65.760641 15.122649
F 53.632290 58.005578 12.401884
F 53.632290 65.742173 12.401884
F 62.512772 58.024422 12.388130
F 62.512772 65.761016 12.388130
F 53.628943 55.460068 8.759597
F 53.628943 63.196662 8.759597
F 62.510403 55.445165 8.740590
F 62.510403 63.181759 8.740590
F 55.820657 54.146753 12.388832
F 55.820657 61.883346 12.388832
F 55.825853 59.331341 8.731922
F 55.825853 67.067935 8.731922
F 55.819596 59.323983 11.459754
F 55.819596 67.060577 11.459754
F 55.820621 54.148445 15.111172
F 55.820622 61.885038 15.111172
F 58.045746 55.444300 11.468558
F 58.045746 63.180894 11.468558
F 58.051167 58.024775 15.115462
F 58.051167 65.761369 15.115462
F 58.045677 58.024979 12.380247
F 58.045677 65.761572 12.380247
F 58.036325 55.443314 8.728724
F 58.036325 63.179908 8.728724
F 60.278668 54.156565 12.385196
F 60.278668 61.893158 12.385196
F 60.279138 59.314170 8.738640
F 60.279138 67.050764 8.738640
F 60.280294 59.314069 11.474426
F 60.280294 67.050663 11.474426
F 60.282664 54.155948 15.119463
F 60.282664 61.892541 15.119463
F 53.642789 55.445242 18.751934
F 53.642790 63.181836 18.751934
F 62.520355 55.446949 18.766738
F 62.520355 63.183543 18.766738
F 53.703424 57.941634 0.481197
F 53.703424 65.678228 0.481197
F 62.515964 58.024863 0.541005
F 62.515964 65.761456 0.541005
F 53.698334 57.981023 19.692510
F 53.698334 65.717617 19.692510
F 62.520711 58.023349 19.679065
F 62.520711 65.759943 19.679065
F 53.630031 55.461954 16.048469
F 53.630032 63.198548 16.048469
F 62.514081 55.445738 16.033490
F 62.514081 63.182332 16.033490
F 55.849360 54.140913 19.667601
F 55.849360 61.877506 19.667601
F 55.823605 59.321654 16.023516
F 55.823605 67.058248 16.023516
F 55.853571 59.322092 18.741297
F 55.853571 67.058686 18.741297
F 55.895967 54.127056 0.539175
F 55.895967 61.863649 0.539175
F 58.065281 55.445071 18.754295
F 58.065281 63.181665 18.754295
F 58.060165 58.025274 0.555837
F 58.060165 65.761868 0.555837
F 58.072339 58.021580 19.661118
F 58.072339 65.758174 19.661118
F 58.049266 55.444802 16.022937
F 58.049266 63.181396 16.022937
F 60.292061 54.154868 19.672539
F 60.292061 61.891462 19.672539
F 60.282498 59.314329 16.028589
F 60.282498 67.050923 16.028589
F 60.296100 59.316652 18.759958
F 60.296100 67.053246 18.759958
F 60.295684 54.155590 0.544875
F 60.295684 61.892183 0.544875
F 47.437081 69.572427 0.318195
F 47.545558 69.616497 19.536363
F 51.647277 69.451710 0.345507
F 43.099539 69.628656 19.407918
F 55.804755 69.624573 7.796928
F 47.693106 69.621213 14.980084
F 47.773355 69.620990 12.261757
F 55.820657 69.619940 12.388832
F 60.292061 69.628055 19.672539
F 55.820621 69.621632 15.111172
F 55.895967 69.600242 0.539175
F 60.282664 69.629135 15.119463
F 55.849360 69.614100 19.667601
F 60.295684 69.628777 0.544875
F 45.104371 55.453328 25.847116
F 45.104371 63.189921 25.847117
F 45.012294 58.018480 29.495787
F 45.012294 65.755074 29.495787
F 45.077218 58.016180 26.771745
F 45.077218 65.752773 26.771745
F 45.175453 55.455697 23.120555
F 45.175453 63.192291 23.120555
F 47.270895 54.145275 26.839389
F 47.270895 61.881868 26.839389
F 47.359549 59.329602 23.191389
F 47.359549 67.066196 23.191389
F 47.296267 59.325377 25.912206
F 47.296267 67.061970 25.912206
F 47.213593 54.147733 29.560317
F 47.213593 61.884326 29.560317
F 49.474085 55.462060 25.969476
F 49.474085 63.198654 25.969476
F 49.402291 58.012291 29.627007
F 49.402291 65.748885 29.627007
F 49.449043 58.009338 26.909511
F 49.449043 65.745932 26.909511
F 49.520084 55.473802 23.252466
F 49.520084 63.210396 23.252466
F 55.866424 69.620888 41.574435
F 47.389020 69.616085 22.252885
F 51.621683 54.145245 26.966693
F 51.621683 61.881838 26.966693
F 42.974037 59.318393 23.057142
F 42.974037 67.054987 23.057142
F 51.675616 59.352098 23.326860
F 51.675616 67.088691 23.326860
F 42.897835 59.318362 25.786738
F 42.897835 67.054956 25.786738
F 51.639364 59.335387 26.035820
F 51.639364 67.071981 26.035820
F 51.581798 54.142676 29.682844
F 51.581798 61.879269 29.682844
F 44.923248 55.449152 33.128950
F 44.923248 63.185746 33.128950
F 44.843221 58.012779 36.744618
F 44.843221 65.749373 36.744618
F 44.897055 58.018592 34.028092
F 44.897055 65.755186 34.028092
F 44.986005 55.451924 30.408501
F 44.986005 63.188517 30.408501
F 47.105784 54.148300 34.098722
F 47.105784 61.884893 34.098721
F 47.186252 59.323522 30.478941
F 47.186252 67.060116 30.478941
F 47.132852 59.319255 33.197169
F 47.132852 67.055849 33.197169
F 47.059970 54.143923 36.812112
F 47.059970 61.880516 36.812112
F 49.334611 55.453250 33.267235
F 49.334611 63.189843 33.267234
F 49.272479 58.013231 36.885719
F 49.272479 65.749825 36.885719
F 49.308908 58.016094 34.172101
F 49.308908 65.752688 34.172101
F 49.377207 55.456913 30.550647
F 49.377207 63.193507 30.550647
F 51.510438 54.148241 34.236024
F 51.510438 61.884834 34.236024
F 51.563588 59.325753 30.608977
F 51.563588 67.062347 30.608977
F 51.528613 59.324038 33.325650
F 51.528613 67.060631 33.325650
F 51.486991 54.147750 36.950534
F 51.486991 61.884343 36.950534
F 44.817670 55.370570 40.348952
F 44.817670 63.107163 40.348952
F 45.204310 58.016605 22.190401
F 45.204310 65.753199 22.190401
F 44.781735 57.945760 41.196456
F 44.781735 65.682354 41.196456
F 44.818771 55.437070 37.631431
F 44.818771 63.173664 37.631431
F 47.025700 54.090426 41.361226
F 47.025700 61.827019 41.361225
F 47.033707 59.311505 37.705800
F 47.033707 67.048098 37.705800
F 47.023391 59.270675 40.423748
F 47.023391 67.007269 40.423748
F 47.389020 54.142898 22.252885
F 47.389020 61.879491 22.252885
F 49.241116 55.390303 40.477436
F 49.241116 63.126896 40.477436
F 49.562952 58.017010 22.328244
F 49.562952 65.753603 22.328244
F 49.226036 57.956136 41.347449
F 49.226036 65.692730 41.347448
F 49.247425 55.440542 37.768811
F 49.247425 63.177135 37.768811
F 51.450819 54.107572 41.418395
F 51.450819 61.844165 41.418395
F 51.463523 59.312433 37.832533
F 51.463523 67.049026 37.832533
F 51.448265 59.281132 40.540480
F 51.448265 67.017726 40.540480
F 42.998494 54.151203 22.137579
F 42.998494 61.887796 22.137579
F 51.695936 54.143993 22.385936
F 51.695936 61.880586 22.385937
F 53.798933 55.466777 26.050384
F 53.798933 63.203370 26.050384
F 62.542024 55.449938 26.062192
F 62.542024 63.186531 26.062192
F 53.757321 58.009893 29.713436
F 53.757321 65.746487 29.713436
F 62.537632 58.020753 29.712554
F 62.537632 65.757346 29.712554
F 53.792373 58.008951 26.996757
F 53.792373 65.745545 26.996757
F 62.541801 58.019994 26.981734
F 62.541801 65.756588 26.981734
F 53.831392 55.480330 23.335909
F 53.831392 63.216923 23.335909
F 62.541575 55.449844 23.330924
F 62.541575 63.186438 23.330924
F 55.961021 54.141062 26.996644
F 55.961021 61.877655 26.996644
F 55.972913 59.334128 23.334108
F 55.972913 67.070722 23.334108
F 55.962189 59.329871 26.054453
F 55.962189 67.066465 26.054453
F 55.935853 54.143974 29.717054
F 55.935853 61.880567 29.717055
F 58.140131 55.456859 26.055210
F 58.140131 63.193453 26.055210
F 58.124670 58.015463 29.714852
F 58.124670 65.752056 29.714852
F 58.140262 58.012576 26.990415
F 58.140262 65.749170 26.990415
F 58.144592 55.459604 23.329270
F 58.144592 63.196198 23.329270
F 60.334019 54.148288 26.984998
F 60.334019 61.884881 26.984998
F 60.332832 59.321168 23.329202
F 60.332832 67.057762 23.329202
F 60.333824 59.321145 26.058340
F 60.333824 67.057739 26.058340
F 60.325450 54.150114 29.713064
F 60.325450 61.886707 29.713065
F 53.719097 55.455869 33.359526
F 53.719097 63.192463 33.359526
F 62.532169 55.448465 33.361395
F 62.532169 63.185059 33.361395
F 53.690772 58.014202 36.990960
F 53.690772 65.750796 36.990960
F 62.526238 58.022626 37.009474
F 62.526238 65.759220 37.009474
F 53.710131 58.015669 34.274247
F 53.710131 65.752263 34.274247
F 62.532666 58.021384 34.277414
F 62.532666 65.757978 34.277414
F 53.749414 55.457275 30.642056
F 53.749413 63.193868 30.642056
F 62.538035 55.449486 30.630254
F 62.538035 63.186079 30.630254
F 55.907840 54.147035 34.291137
F 55.907840 61.883628 34.291137
F 55.935162 59.326044 30.648087
F 55.935162 67.062638 30.648087
F 55.910606 59.323733 33.368673
F 55.910606 67.060326 33.368673
F 55.888415 54.147108 37.012999
F 55.888415 61.883701 37.012999
F 58.107779 55.452744 33.366952
F 58.107779 63.189337 33.366952
F 58.091475 58.019406 37.015406
F 58.091475 65.756000 37.015406
F 58.108524 58.016861 34.288996
F 58.108524 65.753455 34.288996
F 58.125339 55.455328 30.642016
F 58.125339 63.191921 30.642016
F 60.316364 54.150861 34.282061
F 60.316364 61.887454 34.282061
F 60.326309 59.320458 30.635011
F 60.326309 67.057052 30.635011
F 60.315441 59.318504 33.363417
F 60.315441 67.055098 33.363417
F 60.305690 54.152536 37.011721
F 60.305690 61.889129 37.011721
F 53.670709 55.447368 40.617578
F 53.670709 63.183962 40.617578
F 62.521891 55.447009 40.656657
F 62.521891 63.183602 40.656657
F 53.810367 58.012954 22.392336
F 53.810367 65.749548 22.392336
F 62.541668 58.019913 22.411069
F 62.541668 65.756507 22.411069
F 53.634433 58.011744 41.532543
F 53.634433 65.748337 41.532543
F 62.520811 58.023234 41.571004
F 62.520811 65.759827 41.571004
F 53.676267 55.451149 37.900774
F 53.676267 63.187743 37.900774
F 62.527257 55.447874 37.923655
F 62.527257 63.184467 37.923655
F 55.866424 54.147701 41.574435
F 55.866424 61.884294 41.574435
F 55.881851 59.320007 37.932779
F 55.881851 67.056601 37.932779
F 55.859513 59.316319 40.657572
F 55.859513 67.052913 40.657572
F 55.971884 54.139169 22.384907
F 55.971884 61.875762 22.384907
F 58.079470 55.451312 40.662016
F 58.079470 63.187906 40.662016
F 58.141176 58.012992 22.388860
F 58.141176 65.749586 22.388860
F 58.072131 58.021229 41.585532
F 58.072131 65.757823 41.585532
F 58.092256 55.451610 37.933349
F 58.092256 63.188203 37.933349
F 60.298064 54.153560 41.575810
F 60.298064 61.890153 41.575809
F 60.305816 59.317778 37.929472
F 60.305816 67.054372 37.929472
F 60.293088 59.315401 40.661393
F 60.293088 67.051994 40.661393
F 60.335093 54.148150 22.402418
F 60.335093 61.884743 22.402418
F 51.621683 69.618431 26.966693
F 60.305690 69.625723 37.011721
F 51.581799 69.615862 29.682844
F 51.510438 69.621428 34.236024
F 51.486991 69.620937 36.950534
F 51.450819 69.580759 41.418395
F 51.695936 69.617180 22.385936
F 60.316364 69.624048 34.282061
F 60.298064 69.626746 41.575810
F 60.325450 69.623301 29.713064
F 47.270895 69.618462 26.839389
F 60.334019 69.621475 26.984998
F 60.335093 69.621336 22.402418
F 47.105784 69.621487 34.098721
F 47.059970 69.617109 36.812112
F 47.025700 69.563612 41.361225
F 47.213593 69.620919 29.560317
F 55.971884 69.612356 22.384907
F 42.998494 69.624390 22.137579
F 55.961021 69.614248 26.996644
F 55.935853 69.617161 29.717054
F 55.907840 69.620222 34.291137
F 55.888415 69.620294 37.012999
F 80.380650 1.289429 4.184033
F 80.380650 9.026021 4.184033
F 80.380650 16.762615 4.184033
F 71.446780 1.289339 4.184140
F 71.446780 9.025932 4.184140
F 71.446780 16.762525 4.184140
F 80.380648 3.868295 7.831099
F 80.380648 11.604888 7.831099
F 71.447115 3.868311 7.831087
F 71.447115 11.604903 7.831088
F 80.380649 3.868296 5.095799
F 80.380649 11.604888 5.095799
F 71.446775 3.868388 5.095740
F 71.446775 11.604980 5.095740
F 80.380650 1.289429 1.448733
F 80.380650 9.026022 1.448733
F 80.380650 16.762615 1.448733
F 71.447379 1.289469 1.448821
F 71.447379 9.026061 1.448820
F 71.447379 16.762655 1.448820
F 82.614021 7.736593 5.095798
F 82.614021 15.473186 5.095798
F 78.147288 15.473183 0.536967
F 64.738890 7.737965 5.094982
F 64.738890 15.474558 5.094982
F 78.147288 7.736590 0.536967
F 73.680439 7.736617 5.095786
F 73.680439 15.473210 5.095786
F 73.680439 0.000025 5.095786
F 82.614018 5.157724 1.448732
F 82.614018 12.894317 1.448732
F 64.748461 5.158045 1.450560
F 64.748461 12.894637 1.450560
F 73.680573 5.157729 1.448748
F 73.680573 12.894322 1.448748
F 82.614020 5.157724 4.184034
F 82.614020 12.894317 4.184034
F 64.738651 5.156239 4.186124
F 64.738651 12.892832 4.186125
F 73.680434 5.157698 4.184058
F 73.680434 12.894291 4.184058
F 82.614018 7.736593 7.831100
F 82.614018 15.473186 7.831100
F 69.214153 15.473106 19.683789
F 64.745441 7.736867 7.830721
F 64.745441 15.473460 7.830721
F 69.214317 15.473075 0.537064
F 73.680522 7.736598 7.831101
F 73.680522 15.473191 7.831101
F 73.680522 0.000006 7.831101
F 84.847404 1.289424 4.184037
F 84.847404 9.026016 4.184037
F 84.847404 16.762609 4.184037
F 66.977051 1.288758 4.184989
F 66.977051 9.025351 4.184989
F 66.977051 16.761944 4.184989
F 75.913890 1.289422 4.184040
F 75.913890 9.026015 4.184040
F 75.913890 16.762608 4.184040
F 84.847401 3.868301 7.831106
F 84.847401 11.604893 7.831106
F 66.979977 3.868374 7.830883
F 66.979977 11.604966 7.830883
F 75.913911 3.868296 7.831099
F 75.913911 11.604889 7.831099
F 84.847404 3.868301 5.095796
F 84.847404 11.604893 5.095796
F 66.977036 3.868969 5.095318
F 66.977036 11.605562 5.095318
F 75.913890 3.868302 5.095795
F 75.913890 11.604894 5.095795
F 84.847403 1.289423 1.448729
F 84.847403 9.026015 1.448729
F 84.847403 16.762609 1.448729
F 66.981823 1.289698 1.449578
F 66.981823 9.026290 1.449578
F 66.981823 16.762884 1.449578
F 75.913938 1.289434 1.448739
F 75.913938 9.026026 1.448739
F 75.913938 16.762620 1.448739
F 69.212593 7.736840 5.095657
F 69.212593 15.473433 5.095657
F 69.212593 0.000248 5.095657
F 78.147279 7.736592 5.095799
F 78.147279 15.473185 5.095798
F 69.214317 7.736482 0.537064
F 69.214008 5.157745 1.448939
F 69.214009 12.894338 1.448939
F 78.147284 5.157726 1.448734
F 78.147284 12.894319 1.448734
F 69.212554 5.157466 4.184321
F 69.212554 12.894058 4.184321
F 78.147278 5.157724 4.184034
F 78.147278 12.894317 4.184034
F 69.213530 7.736651 7.831077
F 69.213530 15.473244 7.831077
F 69.213530 0.000058 7.831077
F 78.147281 7.736591 7.831099
F 78.147281 15.473184 7.831099
F 78.147288 12.894318 18.772296
F 80.380651 1.289429 11.478166
F 80.380651 9.026021 11.478166
F 80.380651 16.762615 11.478166
F 71.447115 1.289413 11.478163
F 71.447115 9.026005 11.478163
F 71.447115 16.762599 11.478163
F 80.380649 3.868296 15.125232
F 80.380649 11.604888 15.125232
F 71.447161 3.868300 15.125211
F 71.447161 11.604892 15.125211
F 80.380653 3.868296 12.389931
F 80.380653 11.604888 12.389930
F 71.447119 3.868309 12.389908
F 71.447119 11.604902 12.389908
F 80.380648 1.289429 8.742865
F 80.380648 9.026021 8.742865
F 80.380648 16.762615 8.742865
F 71.447083 1.289406 8.742829
F 71.447083 9.025998 8.742829
F 71.447083 16.762592 8.742829
F 82.614023 7.736593 12.389932
F 82.614023 15.473186 12.389931
F 78.147288 5.157726 18.772296
F 64.746209 7.736712 12.389189
F 64.746209 15.473305 12.389188
F 69.214271 12.894417 18.771991
F 73.680530 7.736597 12.389924
F 73.680530 15.473190 12.389924
F 73.680530 0.000004 12.389924
F 82.614017 5.157724 8.742865
F 82.614017 12.894317 8.742865
F 64.746046 5.157540 8.742018
F 64.746046 12.894133 8.742018
F 73.680529 5.157720 8.742857
F 73.680529 12.894313 8.742857
F 82.614033 5.157721 11.478169
F 82.614033 12.894314 11.478169
F 64.746533 5.157653 11.477629
F 64.746533 12.894245 11.477629
F 73.680532 5.157720 11.478166
F 73.680532 12.894313 11.478166
F 82.614044 7.736599 15.125237
F 82.614044 15.473192 15.125237
F 69.214271 5.157824 18.771991
F 64.747295 7.736526 15.124306
F 64.747295 15.473119 15.124306
F 78.147281 12.894318 16.036997
F 73.680538 7.736595 15.125228
F 73.680538 15.473188 15.125228
F 73.680538 0.000002 15.125228
F 84.847418 1.289420 11.478177
F 84.847418 9.026012 11.478177
F 84.847418 16.762606 11.478177
F 66.980049 1.289354 11.478019
F 66.980049 9.025947 11.478019
F 66.980049 16.762540 11.478019
F 75.913913 1.289428 11.478166
F 75.913913 9.026020 11.478166
F 75.913913 16.762613 11.478166
F 84.847441 3.868309 15.125244
F 84.847441 11.604902 15.125244
F 66.980507 3.868272 15.124925
F 66.980507 11.604864 15.124925
F 75.913913 3.868296 15.125231
F 75.913913 11.604888 15.125231
F 84.847459 3.868314 12.389921
F 84.847459 11.604907 12.389921
F 66.980070 3.868349 12.389691
F 66.980070 11.604941 12.389691
F 75.913913 3.868296 12.389930
F 75.913913 11.604889 12.389930
F 84.847400 1.289423 8.742864
F 84.847400 9.026016 8.742864
F 84.847400 16.762609 8.742864
F 66.979687 1.289279 8.742520
F 66.979687 9.025871 8.742520
F 66.979687 16.762464 8.742520
F 75.913910 1.289427 8.742863
F 75.913910 9.026020 8.742863
F 75.913910 16.762613 8.742863
F 69.213621 7.736629 12.389850
F 69.213621 15.473222 12.389850
F 69.213621 0.000037 12.389850
F 78.147283 7.736591 12.389931
F 78.147283 15.473184 12.389931
F 78.147281 5.157725 16.036997
F 69.213606 5.157679 8.742760
F 69.213606 12.894272 8.742759
F 78.147281 5.157725 8.742865
F 78.147281 12.894318 8.742865
F 69.213656 5.157692 11.478137
F 69.213656 12.894285 11.478137
F 78.147284 5.157725 11.478165
F 78.147284 12.894318 11.478165
F 69.213765 7.736601 15.125150
F 69.213765 15.473194 15.125150
F 69.213765 0.000009 15.125150
F 78.147283 7.736592 15.125231
F 78.147283 15.473185 15.125231
F 69.213767 12.894317 16.036838
F 80.380653 1.289429 18.772297
F 80.380653 9.026021 18.772297
F 80.380653 16.762614 18.772297
F 71.447298 1.289454 18.772207
F 71.447298 9.026047 18.772207
F 71.447298 16.762640 18.772207
F 80.380648 3.868295 0.536967
F 80.380648 11.604888 0.536967
F 71.447243 3.868284 0.537008
F 71.447243 11.604877 0.537008
F 80.380657 3.868297 19.684062
F 80.380657 11.604889 19.684062
F 71.447304 3.868266 19.683986
F 71.447304 11.604859 19.683986
F 80.380654 1.289428 16.036996
F 80.380654 9.026020 16.036996
F 80.380654 16.762613 16.036996
F 71.447145 1.289423 16.036950
F 71.447145 9.026015 16.036950
F 71.447145 16.762608 16.036950
F 82.614032 7.736595 19.684061
F 82.614032 15.473188 19.684061
F 69.213767 5.157724 16.036838
F 64.749665 7.736148 19.681847
F 64.749665 15.472741 19.681847
F 78.147286 15.473184 19.684062
F 73.680576 7.736586 19.684040
F 73.680576 15.473179 19.684040
F 69.214153 7.736513 19.683789
F 82.614026 5.157722 16.036996
F 82.614026 12.894315 16.036996
F 64.747247 5.157817 16.035618
F 64.747247 12.894409 16.035618
F 73.680538 5.157723 16.036985
F 73.680538 12.894315 16.036985
F 82.614047 5.157718 18.772303
F 82.614047 12.894311 18.772303
F 64.750533 5.158422 18.769923
F 64.750533 12.895015 18.769923
F 73.680588 5.157733 18.772272
F 73.680588 12.894326 18.772272
F 82.614019 7.736593 0.536968
F 82.614019 15.473186 0.536968
F 78.147286 7.736591 19.684062
F 64.750036 7.736167 0.538167
F 64.750036 15.472760 0.538167
F 75.913913 16.762614 16.036994
F 73.680614 7.736577 0.536969
F 73.680614 15.473171 0.536969
F 75.913913 9.026020 16.036994
F 84.847452 1.289413 18.772307
F 84.847452 9.026006 18.772307
F 84.847452 16.762599 18.772307
F 66.981606 1.289672 18.771408
F 66.981606 9.026264 18.771408
F 66.981606 16.762858 18.771408
F 75.913925 1.289431 18.772291
F 75.913925 9.026023 18.772291
F 75.913926 16.762616 18.772291
F 84.847402 3.868301 0.536973
F 84.847402 11.604893 0.536973
F 66.980863 3.868229 0.537458
F 66.980863 11.604821 0.537458
F 75.913923 3.868294 0.536969
F 75.913923 11.604886 0.536969
F 84.847502 3.868323 19.684043
F 84.847502 11.604916 19.684043
F 66.981645 3.868034 19.683310
F 66.981645 11.604626 19.683310
F 75.913926 3.868293 19.684058
F 75.913926 11.604886 19.684058
F 84.847498 1.289401 16.036979
F 84.847498 9.025993 16.036979
F 84.847498 16.762587 16.036979
F 66.980345 1.289433 16.036500
F 66.980345 9.026026 16.036500
F 66.980345 16.762619 16.036500
F 75.913913 1.289428 16.036994
F 82.614021 0.000000 5.095798
F 64.738890 0.001373 5.094982
F 82.614019 0.000000 0.536968
F 82.614018 0.000000 7.831100
F 64.745441 0.000275 7.830721
F 82.614032 0.000003 19.684061
F 78.147279 0.000000 5.095799
F 82.614023 0.000001 12.389932
F 64.746209 0.000119 12.389189
F 82.614044 0.000006 15.125237
F 80.380656 1.289430 26.066429
F 80.380656 9.026022 26.066429
F 80.380656 16.762615 26.066429
F 71.447970 1.289596 26.066308
F 71.447970 9.026188 26.066308
F 71.447970 16.762782 26.066308
F 80.380651 3.868295 29.713495
F 80.380651 11.604887 29.713495
F 71.447832 3.868155 29.713432
F 71.447832 11.604748 29.713432
F 80.380658 3.868295 26.978195
F 80.380658 11.604888 26.978195
F 71.447963 3.868129 26.978321
F 71.447963 11.604721 26.978321
F 80.380658 1.289429 23.331128
F 80.380658 9.026021 23.331129
F 80.380658 16.762615 23.331128
F 71.447960 1.289594 23.331187
F 71.447960 9.026186 23.331187
F 71.447960 16.762780 23.331187
F 82.614028 7.736594 26.978193
F 82.614028 15.473187 26.978193
F 78.147302 15.473180 22.419360
F 64.760589 7.734229 26.980075
F 64.760589 15.470822 26.980075
F 78.147302 7.736587 22.419359
F 73.680797 7.736537 26.978236
F 73.680797 15.473130 26.978236
F 69.214417 15.473065 41.566644
F 82.614028 5.157722 23.331127
F 82.614028 12.894315 23.331127
F 64.760034 5.159964 23.331331
F 64.760034 12.896557 23.331331
F 73.680790 5.157778 23.331150
F 73.680790 12.894371 23.331150
F 82.614039 5.157720 26.066433
F 82.614039 12.894313 26.066433
F 64.760578 5.160071 26.064360
F 64.760578 12.896664 26.064360
F 73.680794 5.157778 26.066392
F 73.680794 12.894371 26.066392
F 82.614031 7.736595 29.713498
F 82.614031 15.473189 29.713498
F 69.214416 7.736472 41.566645
F 64.758540 7.734584 29.712865
F 64.758540 15.471177 29.712865
F 69.216069 15.472732 22.418762
F 73.680751 7.736547 29.713474
F 73.680751 15.473140 29.713474
F 75.913945 16.762621 37.919399
F 84.847431 1.289418 26.066433
F 84.847431 9.026010 26.066433
F 84.847431 16.762604 26.066433
F 66.986291 1.290536 26.065528
F 66.986291 9.027128 26.065528
F 66.986291 16.763722 26.065528
F 75.913987 1.289444 26.066419
F 75.913987 9.026037 26.066419
F 75.913987 16.762630 26.066419
F 84.847414 3.868303 29.713496
F 84.847414 11.604896 29.713496
F 66.985363 3.867350 29.713138
F 66.985363 11.603943 29.713138
F 75.913972 3.868283 29.713489
F 75.913971 11.604875 29.713489
F 84.847470 3.868316 26.978177
F 84.847470 11.604909 26.978177
F 66.986243 3.867193 26.979051
F 66.986243 11.603786 26.979051
F 75.913986 3.868280 26.978206
F 75.913986 11.604872 26.978206
F 84.847487 1.289404 23.331109
F 84.847487 9.025996 23.331109
F 84.847487 16.762590 23.331109
F 66.986121 1.290497 23.331340
F 66.986121 9.027090 23.331340
F 66.986121 16.763683 23.331339
F 75.913987 1.289445 23.331136
F 75.913987 9.026037 23.331136
F 75.913987 16.762631 23.331136
F 69.216074 7.736131 26.978549
F 69.216074 15.472724 26.978549
F 75.913945 9.026028 37.919399
F 78.147302 7.736587 26.978198
F 78.147302 15.473180 26.978198
F 69.216069 7.736139 22.418762
F 69.215986 5.158164 23.331255
F 69.215986 12.894757 23.331255
F 78.147300 5.157729 23.331131
F 78.147300 12.894322 23.331131
F 69.216065 5.158181 26.066080
F 69.216065 12.894774 26.066080
F 78.147302 5.157729 26.066427
F 78.147302 12.894322 26.066427
F 69.215710 7.736201 29.713334
F 69.215710 15.472794 29.713334
F 75.913945 1.289435 37.919399
F 78.147297 7.736588 29.713494
F 78.147297 15.473181 29.713494
F 78.147287 12.894319 40.654693
F 80.380653 1.289430 33.360561
F 80.380653 9.026022 33.360561
F 80.380652 16.762616 33.360561
F 71.447673 1.289535 33.360531
F 71.447673 9.026127 33.360531
F 71.447673 16.762721 33.360531
F 80.380647 3.868294 37.007627
F 80.380647 11.604887 37.007627
F 71.447497 3.868228 37.007622
F 71.447497 11.604820 37.007623
F 80.380654 3.868295 34.272327
F 80.380654 11.604888 34.272327
F 71.447678 3.868190 34.272438
F 71.447678 11.604782 34.272438
F 80.380654 1.289429 30.625261
F 80.380654 9.026021 30.625261
F 80.380654 16.762615 30.625261
F 71.447841 1.289570 30.625392
F 71.447841 9.026163 30.625392
F 71.447841 16.762756 30.625392
F 82.614020 7.736592 34.272326
F 82.614020 15.473185 34.272326
F 78.147287 5.157726 40.654693
F 64.756074 7.734995 34.274523
F 64.756074 15.471588 34.274523
F 69.214256 12.894406 40.654760
F 73.680704 7.736558 34.272359
F 73.680704 15.473151 34.272359
F 66.983087 16.763125 37.920092
F 82.614021 5.157724 30.625259
F 82.614021 12.894316 30.625259
F 64.758675 5.159750 30.627605
F 64.758675 12.896342 30.627605
F 73.680752 5.157770 30.625301
F 73.680752 12.894363 30.625301
F 82.614027 5.157723 33.360562
F 82.614027 12.894315 33.360563
F 64.755814 5.159252 33.360665
F 64.755814 12.895845 33.360665
F 73.680701 5.157758 33.360550
F 73.680701 12.894351 33.360550
F 82.614019 7.736593 37.007628
F 82.614019 15.473186 37.007628
F 69.214256 5.157813 40.654760
F 64.753169 7.735487 37.008057
F 64.753169 15.472080 37.008057
F 78.147288 12.894320 37.919394
F 73.680651 7.736569 37.007622
F 73.680651 15.473162 37.007622
F 66.983087 9.026531 37.920092
F 84.847402 1.289424 33.360560
F 84.847402 9.026017 33.360560
F 84.847402 16.762610 33.360560
F 66.984191 1.290160 33.360490
F 66.984191 9.026752 33.360490
F 66.984191 16.763345 33.360490
F 75.913960 1.289438 33.360557
F 75.913960 9.026031 33.360557
F 75.913960 16.762624 33.360557
F 84.847378 3.868295 37.007623
F 84.847377 11.604888 37.007623
F 66.982913 3.867822 37.007742
F 66.982913 11.604415 37.007742
F 75.913943 3.868289 37.007626
F 75.913943 11.604882 37.007626
F 84.847427 3.868306 34.272315
F 84.847427 11.604899 34.272315
F 66.984251 3.867571 34.273245
F 66.984251 11.604164 34.273245
F 75.913960 3.868286 34.272336
F 75.913960 11.604878 34.272336
F 84.847448 1.289413 30.625246
F 84.847448 9.026005 30.625246
F 84.847448 16.762599 30.625246
F 66.985432 1.290379 30.626261
F 66.985432 9.026971 30.626261
F 66.985432 16.763565 30.626261
F 75.913973 1.289442 30.625272
F 75.913973 9.026034 30.625272
F 75.913973 16.762628 30.625272
F 69.215270 7.736294 34.272657
F 69.215270 15.472888 34.272657
F 66.983087 1.289939 37.920092
F 78.147295 7.736589 34.272329
F 78.147295 15.473182 34.272329
F 78.147288 5.157727 37.919395
F 69.215724 5.158114 30.625644
F 69.215724 12.894707 30.625644
F 78.147296 5.157729 30.625264
F 78.147296 12.894321 30.625264
F 69.215236 5.158019 33.360503
F 69.215236 12.894612 33.360503
F 78.147295 5.157728 33.360560
F 78.147295 12.894320 33.360560
F 69.214786 7.736384 37.007622
F 69.214786 15.472977 37.007623
F 84.847404 16.762608 37.919388
F 78.147289 7.736589 37.007626
F 78.147289 15.473183 37.007626
F 69.214771 12.894512 37.919660
F 80.380651 1.289429 40.654693
F 80.380651 9.026022 40.654693
F 80.380651 16.762615 40.654693
F 71.447381 1.289474 40.654692
F 71.447381 9.026067 40.654692
F 71.447381 16.762660 40.654692
F 80.380654 3.868295 22.419363
F 80.380654 11.604887 22.419363
F 71.447957 3.868133 22.419167
F 71.447957 11.604725 22.419167
F 80.380650 3.868295 41.566459
F 80.380650 11.604887 41.566459
F 71.447339 3.868263 41.566518
F 71.447339 11.604856 41.566518
F 80.380650 1.289429 37.919393
F 80.380650 9.026022 37.919393
F 80.380650 16.762615 37.919393
F 71.447519 1.289501 37.919472
F 71.447519 9.026093 37.919472
F 71.447519 16.762687 37.919472
F 82.614020 7.736593 41.566458
F 82.614020 15.473186 41.566458
F 69.214771 5.157919 37.919660
F 64.751047 7.735870 41.568101
F 64.751047 15.472463 41.568101
F 78.147289 15.473183 41.566460
F 73.680614 7.736578 41.566474
F 73.680614 15.473171 41.566473
F 84.847404 9.026015 37.919388
F 82.614011 5.157726 37.919393
F 82.614011 12.894318 37.919393
F 64.753196 5.158822 37.921369
F 64.753196 12.895415 37.921369
F 73.680648 5.157747 37.919417
F 73.680648 12.894339 37.919417
F 82.614017 5.157725 40.654694
F 82.614017 12.894318 40.654694
F 64.749945 5.158192 40.655590
F 64.749945 12.894784 40.655590
F 73.680596 5.157734 40.654696
F 73.680596 12.894327 40.654696
F 82.614042 7.736598 22.419368
F 82.614042 15.473191 22.419368
F 78.147289 7.736590 41.566460
F 64.760583 7.734197 22.415438
F 64.760583 15.470790 22.415438
F 84.847404 1.289423 37.919388
F 73.680800 7.736537 22.419303
F 73.680800 15.473130 22.419303
F 75.913931 11.604885 41.566463
F 84.847402 1.289424 40.654696
F 84.847402 9.026016 40.654696
F 84.847402 16.762610 40.654696
F 66.981984 1.289756 40.654838
F 66.981984 9.026349 40.654838
F 66.981984 16.762942 40.654838
F 75.913936 1.289433 40.654692
F 75.913936 9.026025 40.654692
F 75.913936 16.762619 40.654692
F 84.847441 3.868309 22.419369
F 84.847441 11.604902 22.419369
F 66.986143 3.867225 22.417802
F 66.986143 11.603818 22.417802
F 75.913985 3.868280 22.419347
F 75.913985 11.604872 22.419348
F 84.847394 3.868299 41.566458
F 84.847394 11.604891 41.566458
F 66.981731 3.868055 41.567073
F 66.981731 11.604647 41.567073
F 75.913931 3.868292 41.566463
F 82.614028 0.000002 26.978193
F 82.614031 0.000003 29.713498
F 82.614042 0.000006 22.419368
F 82.614020 0.000000 34.272326
F 82.614019 0.000001 37.007628
F 82.614020 0.000000 41.566458
F 80.380650 24.499208 4.184033
F 80.380650 32.235800 4.184033
F 71.446780 24.499118 4.184140
F 71.446780 32.235710 4.184140
F 80.380648 27.078074 7.831099
F 80.380648 34.814666 7.831099
F 80.380648 19.341481 7.831099
F 71.447115 27.078089 7.831087
F 78.147288 23.209776 0.536967
F 71.447115 19.341497 7.831088
F 80.380649 27.078074 5.095799
F 80.380649 34.814667 5.095799
F 80.380649 19.341481 5.095799
F 71.446775 27.078167 5.095740
F 78.147288 30.946369 0.536967
F 71.446775 19.341574 5.095740
F 80.380650 24.499208 1.448733
F 80.380650 32.235800 1.448733
F 71.447379 24.499248 1.448821
F 71.447379 32.235840 1.448820
F 82.614021 30.946371 5.095798
F 82.614021 23.209779 5.095798
F 64.738890 30.947744 5.094982
F 64.738890 23.211152 5.094982
F 73.680439 30.946396 5.095786
F 73.680439 23.209804 5.095786
F 82.614018 28.367503 1.448732
F 82.614018 20.630910 1.448732
F 64.748461 28.367823 1.450560
F 64.748461 20.631231 1.450560
F 73.680573 28.367508 1.448748
F 73.680573 20.630915 1.448748
F 82.614020 28.367503 4.184034
F 82.614020 20.630910 4.184034
F 64.738651 28.366017 4.186124
F 64.738651 20.629425 4.186125
F 73.680434 28.367477 4.184058
F 73.680434 20.630885 4.184058
F 82.614018 30.946371 7.831100
F 82.614018 23.209779 7.831100
F 64.745441 30.946646 7.830721
F 64.745441 23.210053 7.830721
F 73.680522 30.946377 7.831101
F 73.680522 23.209785 7.831101
F 84.847404 24.499202 4.184037
F 84.847404 32.235795 4.184037
F 66.977051 24.498537 4.184989
F 66.977051 32.235129 4.184989
F 75.913890 24.499201 4.184040
F 75.913890 32.235793 4.184040
F 84.847401 27.078080 7.831106
F 69.214317 23.209668 0.537064
F 84.847401 19.341487 7.831106
F 66.979977 27.078153 7.830883
F 69.214317 30.946260 0.537064
F 66.979977 19.341560 7.830883
F 75.913911 27.078075 7.831099
F 75.913911 34.814667 7.831099
F 75.913911 19.341482 7.831099
F 84.847404 27.078080 5.095796
F 78.147288 20.630912 18.772296
F 84.847404 19.341487 5.095796
F 66.977036 27.078748 5.095318
F 78.147288 28.367504 18.772296
F 66.977036 19.342155 5.095318
F 75.913890 27.078081 5.095795
F 69.214271 20.631010 18.771991
F 75.913890 19.341488 5.095795
F 84.847403 24.499202 1.448729
F 84.847403 32.235794 1.448729
F 66.981823 24.499477 1.449578
F 66.981823 32.236069 1.449578
F 75.913938 24.499213 1.448739
F 75.913938 32.235805 1.448739
F 69.212593 30.946619 5.095657
F 69.212593 23.210027 5.095657
F 78.147279 30.946371 5.095799
F 78.147279 23.209779 5.095799
F 69.214008 28.367524 1.448939
F 69.214009 20.630932 1.448939
F 78.147284 28.367505 1.448734
F 78.147284 20.630912 1.448734
F 69.212554 28.367244 4.184321
F 69.212554 20.630652 4.184322
F 78.147278 28.367503 4.184034
F 78.147278 20.630910 4.184034
F 69.213530 30.946429 7.831077
F 69.213530 23.209837 7.831077
F 78.147281 30.946370 7.831099
F 78.147281 23.209778 7.831099
F 80.380651 24.499208 11.478166
F 80.380651 32.235800 11.478166
F 71.447115 24.499192 11.478163
F 71.447115 32.235784 11.478163
F 80.380649 27.078074 15.125231
F 80.380649 34.814667 15.125232
F 80.380649 19.341482 15.125232
F 71.447161 27.078079 15.125211
F 69.214271 28.367603 18.771991
F 71.447161 19.341486 15.125211
F 80.380653 27.078075 12.389931
F 80.380653 34.814667 12.389930
F 80.380653 19.341482 12.389930
F 71.447119 27.078088 12.389908
F 78.147281 20.630912 16.036996
F 71.447119 19.341495 12.389908
F 80.380648 24.499208 8.742865
F 80.380648 32.235800 8.742865
F 71.447083 24.499185 8.742830
F 71.447083 32.235777 8.742829
F 82.614023 30.946372 12.389932
F 82.614023 23.209780 12.389932
F 64.746209 30.946490 12.389189
F 64.746209 23.209898 12.389188
F 73.680530 30.946375 12.389924
F 73.680530 23.209783 12.389924
F 82.614017 28.367503 8.742865
F 82.614017 20.630910 8.742865
F 64.746046 28.367319 8.742018
F 64.746046 20.630727 8.742018
F 73.680529 28.367499 8.742857
F 73.680529 20.630906 8.742857
F 82.614033 28.367500 11.478169
F 82.614033 20.630907 11.478169
F 64.746533 28.367431 11.477629
F 64.746533 20.630839 11.477629
F 73.680532 28.367499 11.478166
F 73.680532 20.630906 11.478166
F 82.614044 30.946377 15.125237
F 82.614044 23.209785 15.125237
F 64.747295 30.946304 15.124306
F 64.747295 23.209712 15.124306
F 73.680538 30.946373 15.125228
F 73.680538 23.209781 15.125228
F 84.847418 24.499199 11.478177
F 84.847418 32.235791 11.478177
F 66.980049 24.499133 11.478019
F 66.980049 32.235725 11.478019
F 75.913913 24.499207 11.478166
F 75.913913 32.235799 11.478166
F 84.847441 27.078088 15.125244
F 78.147281 28.367504 16.036997
F 84.847441 19.341495 15.125244
F 66.980507 27.078050 15.124925
F 66.980507 34.814643 15.124925
F 66.980507 19.341458 15.124925
F 75.913913 27.078075 15.125231
F 75.913913 34.814667 15.125231
F 75.913913 19.341482 15.125231
F 84.847459 27.078093 12.389921
F 69.213767 20.630910 16.036838
F 84.847459 19.341500 12.389921
F 66.980070 27.078127 12.389691
F 69.213767 28.367503 16.036838
F 66.980070 19.341535 12.389691
F 75.913913 27.078075 12.389930
F 75.913913 34.814668 12.389930
F 75.913913 19.341483 12.389930
F 84.847400 24.499202 8.742864
F 84.847400 32.235794 8.742864
F 66.979687 24.499057 8.742520
F 66.979687 32.235650 8.742520
F 75.913910 24.499206 8.742863
F 75.913910 32.235798 8.742863
F 69.213621 30.946408 12.389850
F 69.213621 23.209815 12.389850
F 78.147284 30.946370 12.389931
F 78.147284 23.209778 12.389931
F 69.213606 28.367458 8.742760
F 69.213606 20.630866 8.742759
F 78.147281 28.367504 8.742865
F 78.147281 20.630912 8.742865
F 69.213656 28.367470 11.478137
F 69.213656 20.630878 11.478138
F 78.147284 28.367504 11.478165
F 78.147284 20.630911 11.478165
F 69.213765 30.946380 15.125150
F 69.213765 23.209788 15.125150
F 78.147283 30.946370 15.125231
F 78.147283 23.209778 15.125231
F 80.380653 24.499208 18.772297
F 80.380653 32.235800 18.772297
F 71.447298 24.499233 18.772207
F 71.447298 32.235825 18.772207
F 80.380648 27.078074 0.536967
F 80.380648 34.814666 0.536967
F 80.380648 19.341481 0.536967
F 71.447243 27.078063 0.537008
F 71.447243 34.814655 0.537008
F 71.447243 19.341470 0.537008
F 80.380657 27.078075 19.684062
F 80.380657 34.814668 19.684062
F 80.380657 19.341483 19.684062
F 71.447304 27.078045 19.683986
F 71.447304 34.814637 19.683986
F 71.447304 19.341452 19.683986
F 80.380654 24.499207 16.036996
F 80.380654 32.235799 16.036996
F 71.447145 24.499201 16.036950
F 71.447145 32.235794 16.036950
F 82.614032 30.946374 19.684061
F 82.614032 23.209782 19.684061
F 64.749665 30.945926 19.681847
F 64.749665 23.209334 19.681847
F 73.680576 30.946364 19.684040
F 73.680576 23.209772 19.684040
F 82.614026 28.367501 16.036996
F 82.614026 20.630909 16.036996
F 64.747247 28.367595 16.035618
F 64.747247 20.631003 16.035618
F 73.680538 28.367501 16.036985
F 73.680538 20.630909 16.036985
F 82.614047 28.367497 18.772303
F 82.614047 20.630904 18.772303
F 64.750533 28.368201 18.769923
F 64.750533 20.631608 18.769923
F 73.680588 28.367512 18.772272
F 73.680588 20.630920 18.772272
F 82.614019 30.946371 0.536968
F 82.614019 23.209779 0.536968
F 64.750036 30.945946 0.538167
F 64.750036 23.209353 0.538167
F 73.680614 30.946356 0.536969
F 73.680614 23.209764 0.536969
F 84.847452 24.499192 18.772307
F 84.847452 32.235784 18.772307
F 66.981606 24.499451 18.771408
F 66.981606 32.236043 18.771408
F 75.913926 24.499209 18.772291
F 75.913926 32.235802 18.772291
F 84.847402 27.078080 0.536973
F 78.147286 23.209777 19.684062
F 84.847402 19.341487 0.536973
F 66.980863 27.078008 0.537458
F 66.980863 34.814600 0.537458
F 66.980863 19.341415 0.537458
F 75.913923 27.078073 0.536969
F 75.913923 34.814665 0.536969
F 75.913923 19.341480 0.536969
F 84.847502 27.078102 19.684043
F 78.147286 30.946370 19.684062
F 84.847502 19.341509 19.684043
F 66.981645 27.077812 19.683310
F 66.981645 34.814405 19.683310
F 66.981645 19.341220 19.683310
F 75.913926 27.078072 19.684058
F 75.913926 34.814665 19.684058
F 75.913926 19.341479 19.684058
F 84.847498 24.499180 16.036979
F 84.847498 32.235772 16.036979
F 66.980345 24.499212 16.036500
F 66.980345 32.235804 16.036500
F 75.913913 24.499207 16.036994
F 75.913913 32.235799 16.036994
F 69.214153 30.946292 19.683789
F 69.214153 23.209699 19.683789
F 80.380656 24.499209 26.066429
F 80.380656 32.235801 26.066429
F 71.447970 24.499375 26.066308
F 71.447970 32.235967 26.066308
F 80.380651 27.078073 29.713495
F 80.380651 34.814666 29.713495
F 80.380651 19.341481 29.713495
F 71.447832 27.077934 29.713432
F 71.447832 34.814526 29.713432
F 71.447832 19.341341 29.713432
F 80.380658 27.078074 26.978195
F 80.380658 34.814667 26.978195
F 80.380658 19.341481 26.978195
F 71.447963 27.077907 26.978321
F 71.447963 34.814500 26.978321
F 71.447963 19.341315 26.978321
F 80.380658 24.499208 23.331128
F 80.380658 32.235800 23.331129
F 71.447960 24.499373 23.331187
F 71.447960 32.235965 23.331187
F 82.614028 30.946373 26.978193
F 82.614028 23.209780 26.978193
F 64.760589 30.944008 26.980075
F 64.760589 23.207415 26.980075
F 73.680797 30.946316 26.978236
F 73.680797 23.209724 26.978236
F 82.614028 28.367501 23.331127
F 82.614028 20.630908 23.331126
F 64.760034 28.369743 23.331331
F 64.760034 20.633150 23.331331
F 73.680790 28.367557 23.331150
F 73.680790 20.630964 23.331150
F 82.614039 28.367499 26.066433
F 82.614039 20.630906 26.066433
F 64.760578 28.369850 26.064360
F 64.760578 20.633257 26.064360
F 73.680794 28.367557 26.066392
F 73.680794 20.630965 26.066392
F 82.614031 30.946374 29.713498
F 82.614031 23.209782 29.713498
F 64.758540 30.944362 29.712865
F 64.758540 23.207770 29.712865
F 73.680751 30.946325 29.713474
F 73.680751 23.209733 29.713474
F 84.847431 24.499197 26.066433
F 84.847431 32.235789 26.066433
F 66.986291 24.500315 26.065528
F 66.986291 32.236907 26.065528
F 75.913987 24.499223 26.066419
F 75.913987 32.235815 26.066419
F 84.847414 27.078082 29.713496
F 78.147302 23.209774 22.419359
F 84.847414 19.341489 29.713496
F 66.985363 27.077129 29.713138
F 66.985363 34.813722 29.713138
F 66.985363 19.340536 29.713138
F 75.913972 27.078061 29.713489
F 75.913971 34.814654 29.713489
F 75.913972 19.341469 29.713489
F 84.847470 27.078095 26.978177
F 78.147302 30.946366 22.419359
F 84.847470 19.341502 26.978177
F 66.986243 27.076972 26.979051
F 66.986243 34.813564 26.979051
F 66.986243 19.340379 26.979051
F 75.913986 27.078059 26.978206
F 75.913986 34.814651 26.978206
F 75.913986 19.341466 26.978206
F 84.847487 24.499183 23.331109
F 84.847487 32.235775 23.331109
F 66.986121 24.500276 23.331340
F 66.986121 32.236868 23.331340
F 75.913987 24.499224 23.331136
F 75.913987 32.235816 23.331136
F 69.216074 30.945910 26.978549
F 69.216074 23.209317 26.978549
F 78.147302 30.946366 26.978198
F 78.147302 23.209774 26.978198
F 69.215986 28.367943 23.331255
F 69.215986 20.631350 23.331255
F 78.147300 28.367508 23.331131
F 78.147300 20.630916 23.331131
F 69.216065 28.367959 26.066080
F 69.216065 20.631367 26.066080
F 78.147302 28.367508 26.066427
F 78.147302 20.630915 26.066427
F 69.215710 30.945980 29.713334
F 69.215710 23.209388 29.713334
F 78.147297 30.946367 29.713494
F 78.147297 23.209775 29.713494
F 80.380653 24.499209 33.360561
F 80.380653 32.235801 33.360561
F 71.447673 24.499314 33.360531
F 71.447673 32.235906 33.360531
F 80.380647 27.078073 37.007627
F 80.380647 34.814666 37.007627
F 80.380647 19.341480 37.007627
F 71.447497 27.078007 37.007622
F 71.447497 34.814599 37.007623
F 71.447498 19.341414 37.007623
F 80.380654 27.078074 34.272327
F 80.380654 34.814666 34.272327
F 80.380654 19.341481 34.272327
F 71.447678 27.077969 34.272438
F 71.447678 34.814561 34.272438
F 71.447678 19.341376 34.272438
F 80.380654 24.499208 30.625261
F 80.380654 32.235800 30.625261
F 71.447841 24.499349 30.625392
F 71.447841 32.235941 30.625392
F 82.614020 30.946371 34.272326
F 82.614020 23.209779 34.272326
F 64.756074 30.944774 34.274523
F 64.756074 23.208182 34.274524
F 73.680704 30.946336 34.272359
F 73.680704 23.209744 34.272359
F 82.614021 28.367502 30.625259
F 82.614021 20.630910 30.625259
F 64.758675 28.369528 30.627605
F 64.758675 20.632936 30.627605
F 73.680752 28.367549 30.625301
F 73.680752 20.630956 30.625300
F 82.614027 28.367501 33.360562
F 82.614027 20.630909 33.360562
F 64.755814 28.369031 33.360665
F 64.755814 20.632438 33.360665
F 73.680701 28.367537 33.360550
F 73.680701 20.630945 33.360550
F 82.614019 30.946372 37.007628
F 82.614019 23.209779 37.007628
F 64.753169 30.945266 37.008057
F 64.753169 23.208673 37.008057
F 73.680651 30.946347 37.007622
F 73.680651 23.209755 37.007622
F 84.847402 24.499203 33.360560
F 84.847402 32.235795 33.360560
F 66.984191 24.499938 33.360490
F 66.984191 32.236531 33.360490
F 75.913960 24.499217 33.360557
F 75.913960 32.235810 33.360557
F 84.847378 27.078074 37.007623
F 84.847378 34.814666 37.007623
F 84.847377 19.341481 37.007623
F 66.982913 27.077601 37.007742
F 66.982913 34.814194 37.007742
F 66.982913 19.341008 37.007742
F 75.913943 27.078068 37.007626
F 75.913943 34.814660 37.007626
F 75.913943 19.341475 37.007626
F 84.847427 27.078085 34.272315
F 69.216069 23.209325 22.418762
F 84.847427 19.341492 34.272315
F 66.984251 27.077350 34.273245
F 66.984251 34.813942 34.273245
F 66.984251 19.340757 34.273245
F 75.913960 27.078065 34.272336
F 75.913960 34.814657 34.272336
F 75.913960 19.341472 34.272336
F 84.847448 24.499192 30.625246
F 84.847448 32.235784 30.625246
F 66.985432 24.500158 30.626261
F 66.985432 32.236750 30.626261
F 75.913973 24.499221 30.625272
F 75.913973 32.235813 30.625272
F 69.215270 30.946073 34.272657
F 69.215270 23.209481 34.272657
F 78.147295 30.946367 34.272329
F 78.147295 23.209775 34.272329
F 69.215724 28.367893 30.625644
F 69.215724 20.631300 30.625644
F 78.147296 28.367507 30.625264
F 78.147296 20.630915 30.625264
F 69.215236 28.367797 33.360503
F 69.215236 20.631205 33.360503
F 78.147295 28.367506 33.360560
F 78.147295 20.630914 33.360560
F 69.214786 30.946163 37.007622
F 69.214786 23.209571 37.007623
F 78.147289 30.946368 37.007626
F 78.147289 23.209776 37.007626
F 80.380651 24.499208 40.654693
F 80.380651 32.235800 40.654693
F 71.447381 24.499253 40.654691
F 71.447381 32.235845 40.654692
F 80.380654 27.078074 22.419363
F 80.380654 34.814666 22.419363
F 80.380654 19.341481 22.419363
F 71.447957 27.077911 22.419167
F 71.447957 34.814504 22.419167
F 71.447957 19.341319 22.419167
F 80.380650 27.078074 41.566459
F 80.380650 34.814666 41.566459
F 80.380650 19.341481 41.566459
F 71.447339 27.078042 41.566518
F 71.447339 34.814634 41.566518
F 71.447339 19.341449 41.566518
F 80.380650 24.499208 37.919393
F 80.380650 32.235800 37.919393
F 71.447519 24.499280 37.919472
F 71.447519 32.235872 37.919472
F 82.614020 30.946371 41.566458
F 82.614020 23.209779 41.566458
F 64.751047 30.945648 41.568101
F 64.751047 23.209056 41.568101
F 73.680614 30.946357 41.566474
F 73.680614 23.209765 41.566474
F 82.614011 28.367504 37.919393
F 82.614011 20.630912 37.919393
F 64.753196 28.368601 37.921369
F 64.753196 20.632008 37.921369
F 73.680648 28.367525 37.919417
F 73.680648 20.630933 37.919417
F 82.614017 28.367504 40.654694
F 82.614017 20.630911 40.654694
F 64.749945 28.367970 40.655590
F 64.749945 20.631378 40.655590
F 73.680596 28.367513 40.654696
F 73.680597 20.630921 40.654696
F 82.614042 30.946377 22.419368
F 82.614042 23.209784 22.419368
F 64.760583 30.943976 22.415438
F 64.760583 23.207383 22.415438
F 73.680800 30.946315 22.419303
F 73.680800 23.209723 22.419303
F 84.847402 24.499203 40.654696
F 84.847402 32.235795 40.654696
F 66.981984 24.499535 40.654838
F 66.981984 32.236127 40.654838
F 75.913936 24.499212 40.654692
F 75.913936 32.235804 40.654692
F 84.847441 27.078088 22.419369
F 69.216069 30.945917 22.418762
F 84.847441 19.341495 22.419369
F 66.986143 27.077004 22.417802
F 66.986143 34.813597 22.417802
F 66.986143 19.340412 22.417802
F 75.913985 27.078058 22.419347
F 75.913985 34.814651 22.419348
F 75.913985 19.341466 22.419348
F 84.847394 27.078078 41.566458
F 78.147287 20.630913 40.654693
F 84.847394 19.341485 41.566458
F 66.981731 27.077834 41.567073
F 66.981731 34.814426 41.567073
F 66.981731 19.341241 41.567073
F 75.913931 27.078071 41.566463
F 75.913931 34.814663 41.566463
F 75.913931 19.341478 41.566463
F 84.847404 24.499202 37.919388
F 84.847404 32.235794 37.919388
F 66.983087 24.499718 37.920092
F 66.983087 32.236310 37.920092
F 75.913945 24.499214 37.919399
F 75.913945 32.235806 37.919399
F 69.214416 30.946251 41.566645
F 69.214417 23.209658 41.566645
F 78.147289 30.946369 41.566460
F 78.147289 23.209777 41.566460
F 69.214771 28.367698 37.919660
F 69.214771 20.631105 37.919660
F 78.147288 28.367506 37.919395
F 78.147288 20.630913 37.919395
F 69.214256 28.367592 40.654760
F 69.214256 20.631000 40.654760
F 78.147287 28.367505 40.654693
F 80.380650 47.708986 4.184033
F 80.380650 39.972393 4.184033
F 71.446780 47.708897 4.184140
F 71.446780 39.972304 4.184140
F 80.380648 50.287853 7.831099
F 80.380648 42.551260 7.831099
F 71.447115 50.287868 7.831087
F 71.447115 42.551275 7.831088
F 80.380649 50.287853 5.095799
F 80.380649 42.551260 5.095799
F 71.446775 50.287945 5.095740
F 71.446775 42.551352 5.095740
F 80.380650 47.708987 1.448733
F 80.380650 39.972394 1.448733
F 71.447379 47.709026 1.448820
F 71.447379 39.972434 1.448820
F 82.614021 38.682964 5.095798
F 82.614021 46.419558 5.095798
F 64.738890 38.684337 5.094982
F 64.738890 46.420930 5.094982
F 73.680439 38.682989 5.095786
F 73.680439 46.419582 5.095786
F 82.614018 51.577281 1.448732
F 82.614018 36.104096 1.448732
F 82.614018 43.840689 1.448732
F 64.748461 51.577602 1.450560
F 64.748461 36.104416 1.450560
F 64.748461 43.841009 1.450560
F 73.680573 51.577286 1.448748
F 73.680573 36.104100 1.448748
F 73.680573 43.840694 1.448748
F 82.614020 51.577281 4.184034
F 82.614020 36.104095 4.184034
F 82.614020 43.840689 4.184034
F 64.738651 51.575796 4.186124
F 64.738651 36.102610 4.186125
F 64.738651 43.839204 4.186125
F 73.680434 51.577256 4.184058
F 73.680434 36.104070 4.184058
F 73.680434 43.840663 4.184058
F 82.614018 38.682964 7.831100
F 82.614018 46.419558 7.831100
F 64.745441 38.683239 7.830721
F 64.745441 46.419832 7.830721
F 73.680522 38.682970 7.831101
F 73.680522 46.419563 7.831101
F 84.847404 47.708981 4.184037
F 84.847404 39.972388 4.184037
F 66.977051 47.708316 4.184989
F 66.977051 39.971723 4.184989
F 75.913890 47.708980 4.184040
F 75.913890 39.972387 4.184040
F 84.847401 50.287858 7.831106
F 84.847401 42.551265 7.831106
F 66.979977 50.287931 7.830883
F 66.979977 42.551339 7.830883
F 75.913911 50.287854 7.831099
F 75.913911 42.551261 7.831099
F 84.847404 50.287858 5.095796
F 84.847404 42.551266 5.095796
F 66.977036 50.288526 5.095318
F 66.977036 42.551934 5.095318
F 75.913890 50.287859 5.095795
F 75.913890 42.551266 5.095795
F 84.847403 47.708980 1.448729
F 84.847403 39.972387 1.448729
F 66.981823 47.709255 1.449578
F 66.981823 39.972662 1.449578
F 75.913938 47.708991 1.448739
F 75.913938 39.972398 1.448739
F 69.212593 38.683212 5.095657
F 69.212593 46.419805 5.095657
F 78.147279 38.682964 5.095798
F 78.147279 46.419557 5.095799
F 69.214008 51.577303 1.448939
F 69.214008 36.104117 1.448939
F 69.214009 43.840710 1.448939
F 78.147284 51.577283 1.448734
F 78.147284 36.104097 1.448734
F 78.147284 43.840691 1.448734
F 69.212554 51.577023 4.184321
F 69.212554 36.103837 4.184322
F 69.212554 43.840431 4.184322
F 78.147278 51.577281 4.184034
F 78.147278 36.104095 4.184034
F 78.147278 43.840689 4.184034
F 69.213530 38.683022 7.831077
F 69.213530 46.419616 7.831077
F 78.147281 38.682963 7.831099
F 78.147281 46.419556 7.831099
F 80.380651 47.708986 11.478166
F 80.380651 39.972393 11.478166
F 71.447115 47.708970 11.478163
F 71.447115 39.972377 11.478163
F 80.380649 50.287853 15.125232
F 80.380649 42.551260 15.125232
F 71.447161 50.287857 15.125211
F 71.447161 42.551265 15.125211
F 80.380653 50.287853 12.389931
F 80.380653 42.551260 12.389930
F 71.447119 50.287866 12.389908
F 71.447119 42.551274 12.389908
F 80.380648 47.708986 8.742865
F 80.380648 39.972393 8.742865
F 71.447083 47.708963 8.742829
F 71.447083 39.972370 8.742829
F 82.614023 38.682965 12.389931
F 82.614023 46.419558 12.389932
F 64.746209 38.683083 12.389188
F 64.746209 46.419677 12.389189
F 73.680530 38.682968 12.389924
F 73.680530 46.419562 12.389924
F 82.614017 51.577281 8.742865
F 82.614017 36.104096 8.742865
F 82.614017 43.840689 8.742865
F 64.746046 51.577098 8.742018
F 64.746046 36.103912 8.742018
F 64.746046 43.840505 8.742018
F 73.680529 51.577277 8.742857
F 73.680529 36.104091 8.742857
F 73.680529 43.840685 8.742857
F 82.614033 51.577278 11.478169
F 82.614033 36.104093 11.478169
F 82.614033 43.840686 11.478169
F 64.746533 51.577210 11.477629
F 64.746533 36.104024 11.477629
F 64.746533 43.840618 11.477629
F 73.680532 51.577277 11.478166
F 73.680532 36.104091 11.478166
F 73.680532 43.840685 11.478166
F 82.614044 38.682970 15.125237
F 82.614044 46.419564 15.125237
F 64.747295 38.682897 15.124306
F 64.747295 46.419491 15.124306
F 73.680538 38.682966 15.125228
F 73.680538 46.419560 15.125228
F 84.847418 47.708977 11.478177
F 84.847418 39.972384 11.478177
F 66.980049 47.708912 11.478019
F 66.980049 39.972319 11.478019
F 75.913913 47.708985 11.478166
F 75.913913 39.972392 11.478166
F 84.847441 50.287867 15.125244
F 84.847441 42.551274 15.125244
F 66.980507 50.287829 15.124925
F 66.980507 42.551236 15.124925
F 75.913913 50.287853 15.125231
F 75.913913 42.551260 15.125231
F 84.847459 50.287872 12.389921
F 84.847459 42.551279 12.389921
F 66.980070 50.287906 12.389691
F 66.980070 42.551313 12.389691
F 75.913913 50.287854 12.389930
F 75.913913 42.551261 12.389930
F 84.847400 47.708981 8.742864
F 84.847400 39.972388 8.742864
F 66.979687 47.708836 8.742520
F 66.979687 39.972243 8.742520
F 75.913910 47.708985 8.742863
F 75.913910 39.972392 8.742863
F 69.213621 38.683001 12.389850
F 69.213621 46.419594 12.389850
F 78.147284 38.682963 12.389931
F 78.147284 46.419556 12.389931
F 69.213606 51.577237 8.742760
F 69.213606 36.104051 8.742759
F 69.213606 43.840644 8.742759
F 78.147281 51.577282 8.742865
F 78.147281 36.104097 8.742865
F 78.147281 43.840690 8.742865
F 69.213656 51.577249 11.478137
F 69.213656 36.104063 11.478137
F 69.213656 43.840657 11.478138
F 78.147284 51.577282 11.478165
F 78.147284 36.104096 11.478165
F 78.147284 43.840690 11.478165
F 69.213765 38.682973 15.125150
F 69.213765 46.419566 15.125150
F 78.147283 38.682963 15.125231
F 78.147283 46.419557 15.125231
F 80.380653 47.708986 18.772297
F 80.380653 39.972393 18.772297
F 71.447298 47.709012 18.772207
F 71.447298 39.972419 18.772207
F 80.380648 50.287852 0.536967
F 80.380648 42.551260 0.536967
F 71.447243 50.287841 0.537008
F 71.447243 42.551249 0.537008
F 80.380657 50.287854 19.684062
F 80.380657 42.551261 19.684062
F 71.447304 50.287824 19.683986
F 71.447304 42.551231 19.683986
F 80.380654 47.708985 16.036996
F 80.380654 39.972392 16.036996
F 71.447145 47.708980 16.036950
F 71.447145 39.972387 16.036950
F 82.614032 38.682967 19.684061
F 82.614032 46.419560 19.684061
F 64.749665 38.682519 19.681847
F 64.749665 46.419113 19.681847
F 73.680576 38.682957 19.684040
F 73.680576 46.419551 19.684040
F 82.614026 51.577279 16.036996
F 82.614026 36.104094 16.036996
F 82.614026 43.840687 16.036996
F 64.747247 51.577374 16.035618
F 64.747247 36.104188 16.035618
F 64.747247 43.840782 16.035618
F 73.680538 51.577280 16.036985
F 73.680538 36.104094 16.036985
F 73.680538 43.840688 16.036985
F 82.614047 51.577275 18.772303
F 82.614047 36.104089 18.772303
F 82.614047 43.840683 18.772303
F 64.750533 51.577980 18.769923
F 64.750533 36.104794 18.769923
F 64.750533 43.841387 18.769923
F 73.680588 51.577290 18.772272
F 73.680588 36.104105 18.772272
F 73.680588 43.840698 18.772272
F 82.614019 38.682964 0.536968
F 82.614019 46.419558 0.536968
F 64.750036 38.682539 0.538167
F 64.750036 46.419132 0.538167
F 73.680614 38.682949 0.536969
F 73.680614 46.419542 0.536969
F 84.847452 47.708971 18.772307
F 84.847452 39.972378 18.772307
F 66.981606 47.709229 18.771408
F 66.981606 39.972636 18.771408
F 75.913925 47.708988 18.772291
F 75.913925 39.972395 18.772291
F 84.847402 50.287858 0.536973
F 84.847402 42.551266 0.536973
F 66.980863 50.287786 0.537458
F 66.980863 42.551193 0.537458
F 75.913923 50.287851 0.536969
F 75.913923 42.551258 0.536969
F 84.847502 50.287881 19.684043
F 84.847502 42.551288 19.684043
F 66.981645 50.287591 19.683310
F 66.981645 42.550998 19.683310
F 75.913926 50.287851 19.684058
F 75.913926 42.551258 19.684058
F 84.847498 47.708958 16.036979
F 84.847498 39.972365 16.036979
F 66.980345 47.708991 16.036500
F 66.980345 39.972398 16.036500
F 75.913913 47.708985 16.036994
F 75.913913 39.972392 16.036994
F 69.214153 38.682885 19.683789
F 69.214153 46.419478 19.683789
F 78.147286 38.682963 19.684062
F 78.147286 46.419556 19.684062
F 69.213767 51.577281 16.036838
F 69.213767 36.104096 16.036838
F 69.213767 43.840689 16.036838
F 78.147281 51.577282 16.036997
F 78.147281 36.104097 16.036997
F 78.147281 43.840690 16.036997
F 69.214271 51.577381 18.771991
F 69.214271 36.104195 18.771991
F 69.214271 43.840789 18.771991
F 78.147288 51.577283 18.772296
F 78.147288 36.104097 18.772296
F 78.147288 43.840690 18.772296
F 69.214317 38.682853 0.537064
F 69.214317 46.419447 0.537064
F 78.147288 38.682961 0.536967
F 78.147288 46.419555 0.536967
F 71.447115 34.814682 7.831088
F 71.446775 34.814759 5.095740
F 84.847401 34.814672 7.831106
F 66.979977 34.814745 7.830883
F 84.847404 34.814672 5.095796
F 66.977036 34.815340 5.095318
F 75.913890 34.814673 5.095795
F 71.447161 34.814671 15.125211
F 71.447119 34.814680 12.389908
F 84.847441 34.814681 15.125244
F 84.847459 34.814685 12.389921
F 66.980070 34.814720 12.389691
F 84.847402 34.814672 0.536973
F 84.847502 34.814695 19.684043
F 80.380656 47.708987 26.066429
F 80.380656 39.972394 26.066429
F 71.447970 47.709153 26.066308
F 71.447970 39.972560 26.066308
F 80.380651 50.287852 29.713495
F 80.380651 42.551259 29.713495
F 71.447832 50.287713 29.713432
F 71.447832 42.551120 29.713432
F 80.380658 50.287853 26.978195
F 80.380658 42.551260 26.978195
F 71.447963 50.287686 26.978321
F 71.447963 42.551093 26.978321
F 80.380658 47.708986 23.331128
F 80.380658 39.972393 23.331128
F 71.447960 47.709151 23.331187
F 71.447960 39.972558 23.331187
F 82.614028 38.682966 26.978193
F 82.614028 46.419559 26.978193
F 64.760589 38.680601 26.980075
F 64.760589 46.417194 26.980075
F 73.680797 38.682909 26.978236
F 73.680797 46.419502 26.978236
F 82.614028 51.577279 23.331127
F 82.614028 36.104093 23.331127
F 82.614028 43.840687 23.331126
F 64.760034 51.579521 23.331331
F 64.760034 36.106335 23.331331
F 64.760034 43.842929 23.331331
F 73.680790 51.577335 23.331150
F 73.680790 36.104149 23.331150
F 73.680790 43.840743 23.331150
F 82.614039 51.577277 26.066433
F 82.614039 36.104091 26.066433
F 82.614039 43.840685 26.066433
F 64.760578 51.579628 26.064360
F 64.760578 36.106442 26.064360
F 64.760578 43.843036 26.064360
F 73.680794 51.577336 26.066392
F 73.680794 36.104150 26.066392
F 73.680794 43.840743 26.066392
F 82.614031 38.682967 29.713498
F 82.614031 46.419561 29.713498
F 64.758540 38.680955 29.712865
F 64.758540 46.417549 29.712865
F 73.680751 38.682918 29.713474
F 73.680751 46.419512 29.713474
F 84.847431 47.708975 26.066433
F 84.847431 39.972382 26.066433
F 66.986291 47.710093 26.065528
F 66.986291 39.973500 26.065528
F 75.913987 47.709002 26.066419
F 75.913987 39.972409 26.066419
F 84.847414 50.287861 29.713496
F 84.847414 42.551268 29.713496
F 66.985363 50.286908 29.713138
F 66.985363 42.550315 29.713139
F 75.913972 50.287840 29.713489
F 75.913971 42.551247 29.713489
F 84.847470 50.287873 26.978177
F 84.847470 42.551281 26.978177
F 66.986243 50.286751 26.979051
F 66.986243 42.550158 26.979051
F 75.913986 50.287837 26.978206
F 75.913986 42.551244 26.978206
F 84.847487 47.708961 23.331109
F 84.847487 39.972368 23.331109
F 66.986121 47.710055 23.331340
F 66.986121 39.973462 23.331339
F 75.913987 47.709002 23.331136
F 75.913987 39.972409 23.331136
F 69.216074 38.682503 26.978549
F 69.216074 46.419096 26.978549
F 78.147302 38.682959 26.978198
F 78.147302 46.419552 26.978198
F 69.215986 51.577721 23.331255
F 69.215986 36.104536 23.331255
F 69.215986 43.841129 23.331255
F 78.147299 51.577287 23.331131
F 78.147300 36.104101 23.331131
F 78.147300 43.840694 23.331131
F 69.216065 51.577738 26.066080
F 69.216065 36.104552 26.066080
F 69.216065 43.841146 26.066080
F 78.147302 51.577286 26.066427
F 78.147302 36.104100 26.066427
F 78.147302 43.840694 26.066427
F 69.215710 38.682573 29.713334
F 69.215710 46.419166 29.713334
F 78.147297 38.682960 29.713494
F 78.147297 46.419553 29.713494
F 80.380652 47.708987 33.360561
F 80.380653 39.972394 33.360561
F 71.447673 47.709092 33.360531
F 71.447673 39.972499 33.360531
F 80.380647 50.287852 37.007627
F 80.380647 42.551259 37.007627
F 71.447497 50.287785 37.007622
F 71.447497 42.551192 37.007623
F 80.380654 50.287852 34.272327
F 80.380654 42.551260 34.272327
F 71.447678 50.287747 34.272438
F 71.447678 42.551155 34.272438
F 80.380654 47.708986 30.625261
F 80.380654 39.972393 30.625261
F 71.447841 47.709128 30.625392
F 71.447841 39.972535 30.625392
F 82.614020 38.682964 34.272326
F 82.614020 46.419557 34.272326
F 64.756075 38.681367 34.274523
F 64.756074 46.417960 34.274524
F 73.680704 38.682929 34.272359
F 73.680704 46.419523 34.272359
F 82.614021 51.577281 30.625259
F 82.614021 36.104095 30.625259
F 82.614021 43.840688 30.625259
F 64.758675 51.579307 30.627605
F 64.758675 36.106121 30.627605
F 64.758675 43.842714 30.627605
F 73.680752 51.577327 30.625301
F 73.680752 36.104141 30.625301
F 73.680752 43.840735 30.625300
F 82.614027 51.577280 33.360562
F 82.614027 36.104094 33.360562
F 82.614027 43.840688 33.360562
F 64.755814 51.578809 33.360665
F 64.755814 36.105624 33.360665
F 64.755814 43.842217 33.360665
F 73.680701 51.577315 33.360550
F 73.680701 36.104130 33.360550
F 73.680701 43.840723 33.360550
F 82.614019 38.682965 37.007628
F 82.614019 46.419558 37.007628
F 64.753169 38.681859 37.008057
F 64.753169 46.418452 37.008057
F 73.680651 38.682940 37.007622
F 73.680651 46.419534 37.007622
F 84.847402 47.708982 33.360560
F 84.847402 39.972389 33.360560
F 66.984191 47.709717 33.360490
F 66.984191 39.973124 33.360490
F 75.913960 47.708996 33.360557
F 75.913960 39.972403 33.360557
F 84.847377 50.287852 37.007623
F 84.847377 42.551260 37.007623
F 66.982913 50.287380 37.007742
F 66.982913 42.550787 37.007742
F 75.913943 50.287846 37.007626
F 75.913943 42.551254 37.007626
F 84.847427 50.287864 34.272315
F 84.847427 42.551271 34.272315
F 66.984251 50.287129 34.273245
F 66.984251 42.550536 34.273245
F 75.913960 50.287843 34.272336
F 75.913960 42.551250 34.272336
F 84.847448 47.708970 30.625246
F 84.847448 39.972377 30.625246
F 66.985432 47.709936 30.626261
F 66.985432 39.973343 30.626261
F 75.913973 47.708999 30.625272
F 75.913973 39.972406 30.625272
F 69.215270 38.682666 34.272657
F 69.215270 46.419259 34.272657
F 78.147295 38.682960 34.272329
F 78.147295 46.419554 34.272329
F 69.215724 51.577671 30.625644
F 69.215724 36.104485 30.625644
F 69.215724 43.841079 30.625644
F 78.147296 51.577286 30.625264
F 78.147296 36.104100 30.625264
F 78.147296 43.840693 30.625264
F 69.215236 51.577576 33.360503
F 69.215236 36.104390 33.360503
F 69.215236 43.840984 33.360503
F 78.147295 51.577285 33.360560
F 78.147295 36.104099 33.360560
F 78.147295 43.840693 33.360560
F 69.214786 38.682756 37.007623
F 69.214786 46.419349 37.007623
F 78.147289 38.682961 37.007626
F 78.147289 46.419554 37.007626
F 80.380651 47.708987 40.654693
F 80.380651 39.972394 40.654693
F 71.447381 47.709032 40.654691
F 71.447381 39.972439 40.654692
F 80.380654 50.287852 22.419363
F 80.380654 42.551259 22.419363
F 71.447957 50.287690 22.419167
F 71.447957 42.551097 22.419167
F 80.380650 50.287852 41.566459
F 80.380650 42.551259 41.566459
F 71.447339 50.287821 41.566518
F 71.447339 42.551228 41.566518
F 80.380650 47.708987 37.919393
F 80.380650 39.972394 37.919393
F 71.447519 47.709058 37.919472
F 71.447519 39.972465 37.919472
F 82.614020 38.682964 41.566458
F 82.614020 46.419558 41.566458
F 64.751047 38.682241 41.568101
F 64.751047 46.418835 41.568101
F 73.680614 38.682950 41.566473
F 73.680614 46.419543 41.566474
F 82.614011 51.577283 37.919393
F 82.614011 36.104097 37.919393
F 82.614011 43.840691 37.919393
F 64.753196 51.578379 37.921369
F 64.753196 36.105194 37.921369
F 64.753196 43.841787 37.921369
F 73.680648 51.577304 37.919417
F 73.680648 36.104118 37.919417
F 73.680648 43.840712 37.919417
F 82.614017 51.577282 40.654694
F 82.614017 36.104096 40.654694
F 82.614017 43.840690 40.654694
F 64.749945 51.577749 40.655590
F 64.749945 36.104563 40.655590
F 64.749945 43.841157 40.655590
F 73.680597 51.577292 40.654696
F 73.680596 36.104106 40.654696
F 73.680596 43.840699 40.654696
F 82.614042 38.682970 22.419368
F 82.614042 46.419563 22.419368
F 64.760583 38.680569 22.415438
F 64.760583 46.417162 22.415438
F 73.680800 38.682908 22.419303
F 73.680800 46.419502 22.419303
F 84.847402 47.708981 40.654696
F 84.847402 39.972388 40.654696
F 66.981984 47.709314 40.654838
F 66.981984 39.972721 40.654838
F 75.913936 47.708990 40.654692
F 75.913936 39.972397 40.654692
F 84.847441 50.287867 22.419369
F 84.847441 42.551274 22.419369
F 66.986143 50.286783 22.417802
F 66.986143 42.550190 22.417802
F 75.913985 50.287837 22.419347
F 75.913985 42.551244 22.419348
F 84.847394 50.287856 41.566458
F 84.847394 42.551263 41.566458
F 66.981731 50.287612 41.567073
F 66.981731 42.551020 41.567074
F 75.913931 50.287849 41.566463
F 75.913931 42.551257 41.566463
F 84.847404 47.708980 37.919388
F 84.847404 39.972387 37.919388
F 66.983087 47.709496 37.920092
F 66.983087 39.972903 37.920092
F 75.913945 47.708993 37.919399
F 75.913945 39.972400 37.919399
F 69.214416 38.682844 41.566645
F 69.214416 46.419437 41.566645
F 78.147289 38.682962 41.566460
F 78.147289 46.419555 41.566460
F 69.214771 51.577476 37.919660
F 69.214771 36.104290 37.919660
F 69.214771 43.840884 37.919660
F 78.147288 51.577284 37.919395
F 78.147288 36.104099 37.919394
F 78.147288 43.840692 37.919395
F 69.214256 51.577371 40.654760
F 69.214256 36.104185 40.654760
F 69.214256 43.840778 40.654760
F 78.147287 51.577283 40.654693
F 78.147287 36.104098 40.654693
F 78.147287 43.840691 40.654693
F 69.216069 38.682510 22.418762
F 69.216069 46.419104 22.418762
F 78.147302 38.682959 22.419359
F 78.147302 46.419552 22.419359
F 84.847414 34.814675 29.713496
F 84.847470 34.814687 26.978177
F 84.847427 34.814677 34.272315
F 84.847441 34.814680 22.419369
F 84.847394 34.814670 41.566458
F 80.380650 55.445578 4.184033
F 80.380650 63.182172 4.184033
F 71.446780 55.445489 4.184140
F 71.446780 63.182083 4.184140
F 80.380648 58.024445 7.831099
F 80.380648 65.761039 7.831099
F 71.447115 58.024460 7.831088
F 71.447115 65.761054 7.831088
F 80.380649 58.024445 5.095799
F 80.380649 65.761039 5.095799
F 71.446775 58.024538 5.095740
F 71.446775 65.761131 5.095740
F 80.380650 55.445579 1.448733
F 80.380650 63.182173 1.448733
F 71.447379 55.445619 1.448820
F 71.447379 63.182212 1.448820
F 82.614021 54.156150 5.095798
F 82.614021 61.892743 5.095798
F 64.738890 54.157522 5.094982
F 64.738890 61.894115 5.094982
F 73.680439 54.156174 5.095786
F 73.680439 61.892767 5.095786
F 82.614018 59.313874 1.448732
F 82.614018 67.050468 1.448732
F 64.748461 59.314195 1.450560
F 64.748461 67.050788 1.450560
F 73.680573 59.313879 1.448748
F 73.680573 67.050473 1.448748
F 82.614020 59.313874 4.184034
F 82.614020 67.050468 4.184034
F 64.738651 59.312389 4.186125
F 64.738651 67.048982 4.186125
F 73.680434 59.313848 4.184058
F 73.680434 67.050442 4.184058
F 82.614018 54.156150 7.831100
F 82.614018 61.892743 7.831100
F 64.745441 54.156424 7.830721
F 64.745441 61.893017 7.830721
F 73.680522 54.156155 7.831101
F 73.680522 61.892748 7.831101
F 84.847404 55.445573 4.184037
F 84.847404 63.182167 4.184037
F 66.977051 55.444908 4.184989
F 66.977051 63.181501 4.184989
F 75.913890 55.445572 4.184040
F 75.913890 63.182165 4.184040
F 84.847401 58.024451 7.831106
F 84.847401 65.761044 7.831106
F 66.979977 58.024524 7.830883
F 66.979977 65.761117 7.830883
F 75.913911 58.024446 7.831099
F 75.913911 65.761040 7.831099
F 84.847404 58.024451 5.095796
F 84.847404 65.761044 5.095796
F 66.977036 58.025119 5.095318
F 66.977036 65.761712 5.095318
F 75.913890 58.024452 5.095795
F 75.913890 65.761045 5.095795
F 84.847403 55.445573 1.448729
F 84.847403 63.182166 1.448729
F 66.981823 55.445848 1.449578
F 66.981823 63.182441 1.449578
F 75.913938 55.445583 1.448739
F 75.913938 63.182177 1.448739
F 69.212593 54.156397 5.095657
F 69.212593 61.892990 5.095657
F 78.147279 54.156150 5.095799
F 78.147279 61.892743 5.095798
F 69.214008 59.313895 1.448939
F 69.214009 67.050489 1.448939
F 78.147284 59.313876 1.448734
F 78.147284 67.050470 1.448734
F 69.212554 59.313616 4.184322
F 69.212554 67.050209 4.184322
F 78.147278 59.313874 4.184034
F 78.147278 67.050468 4.184034
F 69.213530 54.156208 7.831077
F 69.213530 61.892801 7.831077
F 78.147281 54.156149 7.831099
F 78.147281 61.892742 7.831099
F 80.380651 55.445579 11.478166
F 80.380651 63.182172 11.478166
F 71.447115 55.445562 11.478163
F 71.447115 63.182156 11.478163
F 80.380649 58.024445 15.125232
F 80.380649 65.761039 15.125232
F 71.447161 58.024450 15.125211
F 71.447161 65.761043 15.125211
F 80.380653 58.024446 12.389930
F 80.380653 65.761039 12.389930
F 71.447119 58.024459 12.389908
F 71.447119 65.761052 12.389908
F 80.380648 55.445579 8.742865
F 80.380648 63.182172 8.742865
F 71.447083 55.445556 8.742829
F 71.447083 63.182149 8.742829
F 82.614023 54.156150 12.389932
F 82.614023 61.892743 12.389931
F 64.746209 54.156269 12.389189
F 64.746209 61.892862 12.389188
F 73.680530 54.156154 12.389924
F 73.680530 61.892747 12.389924
F 82.614017 59.313874 8.742865
F 82.614017 67.050468 8.742865
F 64.746046 59.313690 8.742018
F 64.746046 67.050284 8.742018
F 73.680529 59.313870 8.742857
F 73.680529 67.050464 8.742857
F 82.614033 59.313871 11.478169
F 82.614033 67.050465 11.478169
F 64.746533 59.313803 11.477629
F 64.746533 67.050396 11.477629
F 73.680532 59.313870 11.478166
F 73.680532 67.050464 11.478166
F 82.614044 54.156156 15.125237
F 82.614044 61.892749 15.125237
F 64.747295 54.156083 15.124306
F 64.747295 61.892676 15.124306
F 73.680538 54.156152 15.125228
F 73.680538 61.892745 15.125228
F 84.847418 55.445570 11.478177
F 84.847418 63.182163 11.478177
F 66.980049 55.445504 11.478019
F 66.980049 63.182097 11.478019
F 75.913913 55.445577 11.478166
F 75.913913 63.182171 11.478166
F 84.847441 58.024459 15.125244
F 84.847441 65.761053 15.125244
F 66.980507 58.024421 15.124925
F 66.980507 65.761015 15.124925
F 75.913913 58.024446 15.125231
F 75.913913 65.761039 15.125231
F 84.847459 58.024464 12.389921
F 84.847459 65.761058 12.389921
F 66.980070 58.024498 12.389691
F 66.980070 65.761092 12.389691
F 75.913913 58.024446 12.389930
F 75.913913 65.761040 12.389930
F 84.847400 55.445573 8.742864
F 84.847400 63.182167 8.742864
F 66.979687 55.445428 8.742520
F 66.979687 63.182022 8.742520
F 75.913910 55.445577 8.742863
F 75.913910 63.182170 8.742863
F 69.213621 54.156186 12.389850
F 69.213621 61.892779 12.389850
F 78.147283 54.156149 12.389931
F 78.147283 61.892742 12.389931
F 69.213606 59.313829 8.742759
F 69.213606 67.050423 8.742759
F 78.147281 59.313875 8.742865
F 78.147281 67.050469 8.742865
F 69.213656 59.313842 11.478137
F 69.213656 67.050436 11.478138
F 78.147284 59.313875 11.478165
F 78.147284 67.050469 11.478165
F 69.213765 54.156158 15.125150
F 69.213765 61.892751 15.125150
F 78.147283 54.156149 15.125231
F 78.147283 61.892742 15.125231
F 80.380653 55.445578 18.772297
F 80.380653 63.182172 18.772297
F 71.447298 55.445604 18.772207
F 71.447298 63.182197 18.772207
F 80.380648 58.024445 0.536967
F 80.380648 65.761038 0.536967
F 71.447243 58.024434 0.537008
F 71.447243 65.761027 0.537008
F 80.380657 58.024446 19.684062
F 80.380657 65.761040 19.684062
F 71.447304 58.024416 19.683986
F 71.447304 65.761010 19.683986
F 80.380654 55.445577 16.036996
F 80.380654 63.182171 16.036996
F 71.447145 55.445572 16.036950
F 71.447145 63.182166 16.036950
F 82.614032 54.156152 19.684061
F 82.614032 61.892745 19.684061
F 64.749665 54.155705 19.681847
F 64.749665 61.892298 19.681847
F 73.680576 54.156143 19.684040
F 73.680576 61.892736 19.684040
F 82.614026 59.313872 16.036996
F 82.614026 67.050466 16.036996
F 64.747247 59.313967 16.035618
F 64.747247 67.050560 16.035618
F 73.680538 59.313873 16.036985
F 73.680538 67.050466 16.036985
F 82.614047 59.313868 18.772303
F 82.614047 67.050462 18.772303
F 64.750533 59.314572 18.769923
F 64.750533 67.051166 18.769923
F 73.680588 59.313883 18.772272
F 73.680588 67.050477 18.772272
F 82.614019 54.156150 0.536968
F 82.614019 61.892743 0.536968
F 64.750036 54.155724 0.538167
F 64.750036 61.892317 0.538167
F 73.680614 54.156135 0.536969
F 73.680614 61.892728 0.536969
F 84.847452 55.445563 18.772307
F 84.847452 63.182156 18.772307
F 66.981606 55.445821 18.771408
F 66.981606 63.182415 18.771408
F 75.913925 55.445580 18.772291
F 75.913926 63.182174 18.772291
F 84.847402 58.024451 0.536973
F 84.847402 65.761044 0.536973
F 66.980863 58.024379 0.537458
F 66.980863 65.760972 0.537458
F 75.913923 58.024444 0.536969
F 75.913923 65.761037 0.536969
F 84.847502 58.024473 19.684043
F 84.847502 65.761067 19.684042
F 66.981645 58.024184 19.683310
F 66.981645 65.760777 19.683310
F 75.913926 58.024443 19.684058
F 75.913926 65.761037 19.684058
F 84.847498 55.445550 16.036979
F 84.847498 63.182144 16.036979
F 66.980345 55.445583 16.036500
F 66.980345 63.182176 16.036500
F 75.913913 55.445578 16.036994
F 75.913913 63.182171 16.036994
F 69.214153 54.156070 19.683789
F 69.214153 61.892663 19.683789
F 78.147286 54.156148 19.684062
F 78.147286 61.892741 19.684062
F 69.213767 59.313874 16.036838
F 69.213767 67.050468 16.036838
F 78.147281 59.313875 16.036997
F 78.147281 67.050469 16.036996
F 69.214271 59.313974 18.771991
F 69.214271 67.050568 18.771991
F 78.147288 59.313876 18.772296
F 78.147288 67.050469 18.772296
F 69.214317 54.156039 0.537064
F 69.214317 61.892632 0.537064
F 78.147288 54.156147 0.536967
F 78.147288 61.892740 0.536967
F 64.750036 69.628911 0.538167
F 78.147288 69.629334 0.536967
F 78.147286 69.629335 19.684062
F 64.749665 69.628892 19.681847
F 78.147283 69.629335 15.125231
F 78.147284 69.629335 12.389931
F 78.147281 69.629335 7.831099
F 64.747295 69.629270 15.124306
F 69.214317 69.629226 0.537064
F 73.680576 69.629330 19.684040
F 69.214153 69.629257 19.683789
F 73.680614 69.629321 0.536969
F 80.380656 55.445579 26.066429
F 80.380656 63.182173 26.066429
F 71.447970 55.445746 26.066308
F 71.447970 63.182339 26.066308
F 80.380651 58.024444 29.713495
F 80.380651 65.761038 29.713495
F 71.447832 58.024305 29.713432
F 71.447832 65.760899 29.713432
F 80.380658 58.024445 26.978195
F 80.380658 65.761039 26.978195
F 71.447963 58.024278 26.978321
F 71.447963 65.760872 26.978321
F 80.380658 55.445578 23.331129
F 80.380658 63.182172 23.331128
F 71.447960 55.445743 23.331187
F 71.447960 63.182337 23.331187
F 82.614028 54.156151 26.978193
F 82.614028 61.892744 26.978193
F 64.760589 54.153786 26.980075
F 64.760589 61.890379 26.980075
F 73.680797 54.156094 26.978236
F 73.680797 61.892687 26.978236
F 82.614028 59.313872 23.331127
F 82.614028 67.050466 23.331126
F 64.760034 59.316114 23.331331
F 64.760034 67.052708 23.331331
F 73.680790 59.313928 23.331150
F 73.680790 67.050522 23.331150
F 82.614039 59.313870 26.066433
F 82.614039 67.050464 26.066433
F 64.760578 59.316221 26.064360
F 64.760578 67.052815 26.064360
F 73.680794 59.313929 26.066392
F 73.680794 67.050522 26.066392
F 82.614031 54.156153 29.713498
F 82.614031 61.892746 29.713498
F 64.758540 54.154141 29.712865
F 64.758540 61.890734 29.712865
F 73.680751 54.156104 29.713474
F 73.680751 61.892697 29.713474
F 84.847431 55.445567 26.066433
F 84.847431 63.182161 26.066433
F 66.986291 55.446685 26.065528
F 66.986291 63.183279 26.065528
F 75.913987 55.445594 26.066419
F 75.913987 63.182188 26.066419
F 84.847414 58.024453 29.713496
F 84.847414 65.761047 29.713496
F 66.985363 58.023500 29.713138
F 66.985363 65.760094 29.713139
F 75.913971 58.024432 29.713489
F 75.913971 65.761026 29.713489
F 84.847470 58.024466 26.978177
F 84.847470 65.761059 26.978177
F 66.986243 58.023343 26.979051
F 66.986243 65.759936 26.979051
F 75.913986 58.024430 26.978206
F 75.913986 65.761023 26.978206
F 84.847487 55.445554 23.331109
F 84.847487 63.182147 23.331109
F 66.986121 55.446647 23.331340
F 66.986121 63.183240 23.331339
F 75.913987 55.445594 23.331136
F 75.913987 63.182188 23.331136
F 69.216074 54.155688 26.978549
F 69.216074 61.892281 26.978549
F 78.147302 54.156144 26.978198
F 78.147302 61.892738 26.978198
F 69.215986 59.314314 23.331255
F 69.215986 67.050908 23.331255
F 78.147300 59.313879 23.331131
F 78.147300 67.050473 23.331131
F 69.216065 59.314331 26.066080
F 69.216065 67.050924 26.066080
F 78.147302 59.313879 26.066427
F 78.147302 67.050473 26.066427
F 69.215710 54.155758 29.713334
F 69.215710 61.892351 29.713334
F 78.147297 54.156145 29.713494
F 78.147297 61.892738 29.713494
F 80.380653 55.445579 33.360561
F 80.380652 63.182173 33.360561
F 71.447673 55.445685 33.360531
F 71.447673 63.182278 33.360531
F 80.380647 58.024444 37.007627
F 80.380647 65.761038 37.007627
F 71.447497 58.024377 37.007623
F 71.447497 65.760971 37.007623
F 80.380654 58.024445 34.272327
F 80.380654 65.761038 34.272327
F 71.447678 58.024340 34.272438
F 71.447678 65.760933 34.272438
F 80.380654 55.445579 30.625261
F 80.380654 63.182172 30.625261
F 71.447841 55.445720 30.625392
F 71.447841 63.182313 30.625392
F 82.614020 54.156150 34.272326
F 82.614020 61.892743 34.272326
F 64.756074 54.154552 34.274523
F 64.756074 61.891145 34.274523
F 73.680704 54.156115 34.272359
F 73.680704 61.892708 34.272359
F 82.614021 59.313874 30.625259
F 82.614021 67.050467 30.625259
F 64.758675 59.315900 30.627605
F 64.758675 67.052493 30.627605
F 73.680752 59.313920 30.625301
F 73.680752 67.050514 30.625300
F 82.614027 59.313873 33.360563
F 82.614027 67.050466 33.360562
F 64.755814 59.315402 33.360665
F 64.755814 67.051996 33.360665
F 73.680701 59.313908 33.360550
F 73.680701 67.050502 33.360550
F 82.614019 54.156150 37.007628
F 82.614019 61.892743 37.007628
F 64.753169 54.155044 37.008057
F 64.753169 61.891637 37.008057
F 73.680651 54.156126 37.007622
F 73.680651 61.892719 37.007622
F 84.847402 55.445574 33.360560
F 84.847402 63.182167 33.360560
F 66.984191 55.446309 33.360490
F 66.984191 63.182903 33.360490
F 75.913960 55.445588 33.360557
F 75.913960 63.182182 33.360557
F 84.847378 58.024445 37.007623
F 84.847377 65.761038 37.007623
F 66.982913 58.023972 37.007742
F 66.982913 65.760566 37.007742
F 75.913943 58.024439 37.007626
F 75.913943 65.761033 37.007626
F 84.847427 58.024456 34.272315
F 84.847427 65.761050 34.272315
F 66.984251 58.023721 34.273245
F 66.984251 65.760314 34.273245
F 75.913960 58.024435 34.272336
F 75.913960 65.761029 34.272336
F 84.847448 55.445562 30.625246
F 84.847448 63.182156 30.625246
F 66.985432 55.446529 30.626261
F 66.985432 63.183122 30.626261
F 75.913973 55.445591 30.625272
F 75.913973 63.182185 30.625272
F 69.215270 54.155852 34.272657
F 69.215270 61.892445 34.272657
F 78.147295 54.156146 34.272329
F 78.147295 61.892739 34.272329
F 69.215724 59.314264 30.625644
F 69.215724 67.050858 30.625644
F 78.147296 59.313879 30.625264
F 78.147296 67.050472 30.625264
F 69.215236 59.314169 33.360503
F 69.215236 67.050762 33.360503
F 78.147295 59.313878 33.360560
F 78.147295 67.050471 33.360560
F 69.214786 54.155942 37.007622
F 69.214786 61.892535 37.007623
F 78.147289 54.156147 37.007626
F 78.147289 61.892740 37.007626
F 80.380651 55.445579 40.654693
F 80.380651 63.182172 40.654693
F 71.447381 55.445624 40.654692
F 71.447381 63.182217 40.654692
F 80.380654 58.024444 22.419363
F 80.380654 65.761038 22.419363
F 71.447957 58.024282 22.419167
F 71.447957 65.760876 22.419167
F 80.380650 58.024444 41.566459
F 80.380650 65.761038 41.566459
F 71.447339 58.024413 41.566518
F 71.447339 65.761007 41.566518
F 80.380650 55.445579 37.919393
F 80.380650 63.182173 37.919393
F 71.447519 55.445650 37.919472
F 71.447519 63.182244 37.919472
F 82.614020 54.156150 41.566458
F 82.614020 61.892743 41.566458
F 64.751047 54.155427 41.568101
F 64.751047 61.892020 41.568101
F 73.680614 54.156135 41.566474
F 73.680614 61.892729 41.566473
F 82.614011 59.313876 37.919393
F 82.614011 67.050469 37.919393
F 64.753196 59.314972 37.921369
F 64.753196 67.051566 37.921369
F 73.680648 59.313897 37.919417
F 73.680648 67.050490 37.919417
F 82.614017 59.313875 40.654694
F 82.614017 67.050469 40.654694
F 64.749945 59.314342 40.655590
F 64.749945 67.050935 40.655590
F 73.680596 59.313884 40.654696
F 73.680596 67.050478 40.654696
F 82.614042 54.156155 22.419368
F 82.614042 61.892748 22.419368
F 64.760583 54.153754 22.415438
F 64.760583 61.890347 22.415438
F 73.680800 54.156094 22.419303
F 73.680800 61.892687 22.419303
F 84.847402 55.445574 40.654696
F 84.847402 63.182167 40.654696
F 66.981984 55.445906 40.654838
F 66.981984 63.182499 40.654838
F 75.913936 55.445583 40.654692
F 75.913936 63.182176 40.654692
F 84.847441 58.024459 22.419369
F 84.847441 65.761053 22.419369
F 66.986143 58.023375 22.417802
F 66.986143 65.759969 22.417802
F 75.913985 58.024429 22.419348
F 75.913985 65.761023 22.419348
F 84.847394 58.024448 41.566458
F 84.847394 65.761042 41.566458
F 66.981731 58.024205 41.567073
F 66.981731 65.760798 41.567073
F 75.913931 58.024442 41.566463
F 75.913931 65.761036 41.566463
F 84.847404 55.445572 37.919388
F 84.847404 63.182166 37.919388
F 66.983087 55.446088 37.920092
F 66.983087 63.182682 37.920092
F 75.913945 55.445585 37.919399
F 75.913945 63.182179 37.919399
F 69.214417 54.156029 41.566645
F 69.214417 61.892622 41.566644
F 78.147289 54.156147 41.566460
F 78.147289 61.892740 41.566460
F 69.214771 59.314069 37.919660
F 69.214771 67.050663 37.919660
F 78.147288 59.313877 37.919394
F 78.147288 67.050471 37.919395
F 69.214256 59.313963 40.654760
F 69.214256 67.050557 40.654760
F 78.147287 59.313876 40.654693
F 78.147287 67.050470 40.654693
F 69.216069 54.155696 22.418762
F 69.216069 61.892289 22.418762
F 78.147302 54.156144 22.419359
F 78.147302 61.892738 22.419360
F 64.760583 69.626941 22.415438
F 78.147302 69.629331 22.419359
F 64.760589 69.626973 26.980075
F 78.147289 69.629334 41.566460
F 64.758540 69.627327 29.712865
F 78.147302 69.629331 26.978198
F 78.147297 69.629332 29.713494
F 64.751047 69.628613 41.568101
F 64.756074 69.627739 34.274524
F 78.147289 69.629333 37.007626
F 64.753169 69.628231 37.008057
F 78.147295 69.629333 34.272329
F 73.680797 69.629281 26.978236
F 69.216069 69.628882 22.418762
F 73.680751 69.629291 29.713474
F 69.216074 69.628875 26.978549
F 69.215710 69.628945 29.713334
F 73.680704 69.629302 34.272359
F 73.680651 69.629313 37.007622
F 69.215270 69.629038 34.272657
F 69.214786 69.629128 37.007623
F 73.680614 69.629322 41.566474
F 69.214416 69.629216 41.566645
F 73.680800 69.629281 22.419303
F 89.314320 1.289389 4.184063
F 89.314320 9.025981 4.184063
F 89.314320 16.762574 4.184063
F 98.248700 1.289687 4.182305
F 98.248700 9.026279 4.182304
F 98.248700 16.762873 4.182305
F 89.314319 3.868341 7.831181
F 89.314319 11.604933 7.831181
F 98.245342 3.867725 7.832436
F 98.245342 11.604317 7.832436
F 89.314319 3.868337 5.095793
F 89.314319 11.604929 5.095793
F 98.248691 3.868392 5.095958
F 98.248691 11.604985 5.095958
F 89.314340 1.289383 1.448705
F 89.314340 9.025975 1.448705
F 89.314340 16.762568 1.448704
F 98.259485 1.286538 1.445346
F 98.259486 9.023130 1.445346
F 98.259485 16.759723 1.445346
F 91.547943 7.736670 5.095779
F 91.547943 15.473263 5.095779
F 105.126522 15.551865 0.470024
F 100.484612 7.737981 5.087851
F 100.484612 15.474574 5.087851
F 100.484612 0.001389 5.087851
F 91.548029 5.157633 1.448687
F 91.548029 12.894226 1.448687
F 100.492720 5.153859 1.438229
F 100.492720 12.890451 1.438229
F 91.547963 5.157633 4.184117
F 91.547963 12.894226 4.184117
F 100.479540 5.157099 4.176909
F 100.479540 12.893692 4.176909
F 91.547888 7.736658 7.831247
F 91.547888 15.473251 7.831247
F 105.126522 7.815272 0.470023
F 100.474913 7.734236 7.826230
F 100.474913 15.470829 7.826231
F 96.023873 12.892957 16.036370
F 93.781731 1.289317 4.184132
F 93.781731 9.025909 4.184132
F 93.781731 16.762502 4.184132
F 102.712728 1.296903 4.150971
F 102.712728 9.033495 4.150970
F 102.712728 16.770088 4.150971
F 93.781618 3.868469 7.831721
F 93.781618 11.605062 7.831721
F 102.677321 3.852620 7.807003
F 102.677321 11.589212 7.807003
F 93.781726 3.868422 5.095971
F 93.781726 11.605014 5.095971
F 102.706086 3.857003 5.085067
F 102.706085 11.593595 5.085068
F 93.782292 1.289203 1.448565
F 93.782292 9.025795 1.448564
F 93.782292 16.762388 1.448564
F 102.799967 1.285524 1.411510
F 102.799968 9.022116 1.411510
F 102.799967 16.758710 1.411510
F 87.080823 7.736609 5.095789
F 87.080823 15.473202 5.095789
F 96.017956 0.000585 0.537128
F 96.015600 7.736677 5.095808
F 96.015600 15.473270 5.095808
F 96.015600 0.000084 5.095808
F 104.897640 7.722519 5.101537
F 104.897639 15.459112 5.101537
F 96.017956 15.473770 0.537128
F 87.080824 5.157708 1.448724
F 87.080824 12.894301 1.448724
F 96.016661 5.157360 1.448364
F 96.016661 12.893953 1.448364
F 104.907803 5.252206 1.440073
F 104.907802 12.988798 1.440074
F 87.080824 5.157708 4.184047
F 87.080824 12.894301 4.184047
F 96.015413 5.157636 4.183988
F 96.015413 12.894228 4.183988
F 104.894229 5.186106 4.149915
F 104.894228 12.922698 4.149915
F 87.080816 7.736607 7.831116
F 87.080816 15.473200 7.831116
F 96.017956 7.737177 0.537128
F 96.014729 7.736452 7.831663
F 96.014729 15.473045 7.831663
F 96.023873 5.156364 16.036370
F 104.899130 7.748249 7.799538
F 104.899129 15.484841 7.799538
F 87.080826 15.473202 0.536980
F 89.314570 1.289329 11.478316
F 89.314570 9.025921 11.478316
F 89.314570 16.762514 11.478316
F 98.256820 1.288883 11.481371
F 98.256820 9.025475 11.481371
F 98.256820 16.762069 11.481371
F 89.314838 3.868446 15.125371
F 89.314838 11.605038 15.125371
F 98.263023 3.869770 15.123563
F 98.263023 11.606362 15.123563
F 89.315019 3.868497 12.389852
F 89.315019 11.605089 12.389852
F 98.281148 3.874262 12.385451
F 98.281148 11.610854 12.385451
F 89.314290 1.289389 8.742893
F 89.314290 9.025981 8.742893
F 89.314290 16.762575 8.742893
F 98.247059 1.289403 8.744844
F 98.247059 9.025995 8.744844
F 98.247059 16.762589 8.744844
F 91.548668 7.736775 12.390150
F 91.548668 15.473368 12.390150
F 87.080826 7.736609 0.536980
F 100.493714 7.733450 12.388105
F 100.493714 15.470043 12.388105
F 87.080972 12.894270 16.036981
F 91.547882 5.157672 8.743115
F 91.547882 12.894265 8.743115
F 100.473821 5.159043 8.746551
F 100.473821 12.895636 8.746551
F 91.550098 5.157172 11.478803
F 91.550098 12.893765 11.478803
F 100.547240 5.144553 11.483385
F 100.547240 12.881146 11.483385
F 91.550689 7.737249 15.125929
F 91.550689 15.473842 15.125929
F 105.130493 12.803139 18.602362
F 100.547192 7.750093 15.124988
F 100.547192 15.486686 15.124988
F 100.547192 0.013501 15.124988
F 93.783802 1.288925 11.479337
F 93.783802 9.025517 11.479337
F 93.783802 16.762110 11.479338
F 102.720895 1.272886 11.448430
F 102.720895 9.009478 11.448430
F 102.720895 16.746071 11.448431
F 93.785476 3.869092 15.126021
F 93.785476 11.605684 15.126021
F 102.736129 3.882813 15.047629
F 102.736129 11.619406 15.047629
F 93.787459 3.869622 12.389558
F 93.787459 11.606214 12.389558
F 102.850846 3.862761 12.316761
F 102.850846 11.599353 12.316761
F 93.781454 1.289356 8.743407
F 93.781454 9.025948 8.743407
F 93.781454 16.762542 8.743407
F 102.697753 1.298226 8.732876
F 102.697753 9.034818 8.732876
F 102.697753 16.771412 8.732876
F 87.080882 7.736620 12.389944
F 87.080882 15.473213 12.389944
F 105.130493 5.066547 18.602362
F 96.020041 7.737246 12.391601
F 96.020041 15.473839 12.391601
F 96.020041 0.000654 12.391601
F 104.877855 7.580030 12.283209
F 104.877855 15.316622 12.283210
F 96.030304 12.891606 18.773894
F 87.080816 5.157710 8.742874
F 87.080816 12.894302 8.742874
F 96.014573 5.158044 8.745244
F 96.014573 12.894637 8.745244
F 104.852975 5.200359 8.679699
F 104.852974 12.936951 8.679699
F 87.081034 5.157661 11.478228
F 87.081034 12.894253 11.478228
F 96.029539 5.155151 11.481915
F 96.029538 12.891744 11.481915
F 105.201861 5.026152 11.352861
F 105.201861 12.762745 11.352861
F 87.081148 7.736682 15.125315
F 87.081148 15.473275 15.125315
F 96.030304 5.155013 18.773894
F 96.031171 7.739443 15.128539
F 96.031171 15.476036 15.128539
F 96.031171 0.002850 15.128539
F 105.167992 7.840953 14.959712
F 105.167992 15.577547 14.959712
F 105.167992 0.104362 14.959712
F 89.314881 1.289272 18.772391
F 89.314881 9.025864 18.772391
F 89.314881 16.762457 18.772391
F 98.261884 1.288341 18.768320
F 98.261884 9.024934 18.768320
F 98.261884 16.761527 18.768320
F 89.314339 3.868343 0.537012
F 89.314339 11.604935 0.537012
F 98.251249 3.868163 0.535453
F 98.251249 11.604755 0.535453
F 89.315295 3.868540 19.683875
F 89.315295 11.605133 19.683875
F 98.281316 3.873447 19.674662
F 98.281316 11.610039 19.674662
F 89.315298 1.289179 16.036849
F 89.315298 9.025771 16.036849
F 89.315298 16.762364 16.036849
F 98.282916 1.284428 16.030047
F 98.282916 9.021020 16.030047
F 98.282916 16.757614 16.030047
F 91.549500 7.736946 19.683820
F 91.549500 15.473539 19.683819
F 87.081149 12.894228 18.772367
F 100.507316 7.737437 19.658904
F 100.507316 15.474030 19.658904
F 100.507316 0.000844 19.658904
F 91.549420 5.157380 16.036907
F 91.549420 12.893972 16.036907
F 100.508580 5.156152 16.017862
F 100.508580 12.892744 16.017862
F 91.550625 5.157077 18.772803
F 91.550625 12.893670 18.772803
F 100.541124 5.145086 18.759533
F 100.541124 12.881678 18.759534
F 91.548061 7.736703 0.537037
F 91.548061 15.473296 0.537037
F 87.081149 5.157635 18.772367
F 100.513672 7.743824 0.533590
F 100.513671 15.480417 0.533590
F 100.513672 0.007231 0.533590
F 93.785486 1.288637 18.772705
F 93.785486 9.025229 18.772705
F 93.785486 16.761822 18.772705
F 102.728662 1.280613 18.679739
F 102.728662 9.017206 18.679739
F 102.728662 16.753799 18.679739
F 93.782043 3.868515 0.537160
F 93.782043 11.605107 0.537160
F 102.736200 3.872781 0.506215
F 102.736199 11.609373 0.506215
F 93.788386 3.869633 19.682886
F 93.788386 11.606225 19.682886
F 102.831318 3.855275 19.591324
F 102.831318 11.591867 19.591324
F 93.788554 1.288037 16.036170
F 93.788554 9.024629 16.036170
F 93.788554 16.761223 16.036170
F 102.848265 1.301068 15.945591
F 102.848265 9.037660 15.945591
F 102.848265 16.774253 15.945591
F 87.080999 7.736646 19.684027
F 87.080999 15.473239 19.684027
F 104.871456 13.044146 15.923807
F 96.023738 7.737797 19.682542
F 96.023738 15.474390 19.682542
F 96.023738 0.001205 19.682542
F 104.861386 7.597973 19.563693
F 104.861385 15.334566 19.563693
F 104.871457 5.307553 15.923807
F 87.080972 5.157677 16.036981
F 91.547943 0.000077 5.095779
F 105.126522 0.078681 0.470023
F 87.080999 0.000053 19.684027
F 91.548061 0.000110 0.537037
F 91.549500 0.000354 19.683819
F 87.081148 0.000090 15.125315
F 91.547888 0.000066 7.831247
F 87.080882 0.000027 12.389944
F 91.550689 0.000657 15.125929
F 91.548668 0.000182 12.390150
F 87.080826 0.000017 0.536980
F 104.899130 0.011657 7.799539
F 87.080816 0.000014 7.831116
F 87.080823 0.000016 5.095789
F 89.314647 1.289320 26.066445
F 89.314647 9.025912 26.066445
F 89.314647 16.762506 26.066445
F 98.254299 1.289301 26.059151
F 98.254299 9.025893 26.059151
F 98.254299 16.762487 26.059151
F 89.314486 3.868371 29.713484
F 89.314486 11.604963 29.713484
F 98.250013 3.867864 29.706115
F 98.250013 11.604457 29.706115
F 89.314977 3.868473 26.978020
F 89.314977 11.605066 26.978020
F 98.270710 3.871752 26.968675
F 98.270710 11.608344 26.968675
F 89.315160 1.289212 23.330937
F 89.315160 9.025804 23.330937
F 89.315160 16.762397 23.330937
F 98.276607 1.285011 23.321057
F 98.276607 9.021603 23.321057
F 98.276607 16.758197 23.321057
F 91.548862 7.736819 26.977917
F 91.548862 15.473412 26.977917
F 105.090955 0.080085 22.245698
F 100.493523 7.735959 26.952288
F 100.493523 15.472553 26.952288
F 104.812708 5.255438 37.805266
F 91.549240 5.157424 23.330839
F 91.549240 12.894017 23.330839
F 100.501010 5.157664 23.304866
F 100.501010 12.894257 23.304866
F 91.549724 5.157254 26.066640
F 91.549724 12.893847 26.066640
F 100.519122 5.149053 26.046285
F 100.519122 12.885645 26.046285
F 91.549163 7.736951 29.713606
F 91.549163 15.473544 29.713606
F 105.090955 15.553270 22.245698
F 100.506706 7.743040 29.692366
F 100.506706 15.479634 29.692366
F 100.506706 0.006448 29.692366
F 93.783828 1.288914 26.066225
F 93.783828 9.025506 26.066225
F 93.783828 16.762099 26.066225
F 102.703937 1.288264 25.970702
F 102.703937 9.024856 25.970702
F 102.703937 16.761450 25.970702
F 93.782770 3.868627 29.713127
F 93.782770 11.605219 29.713127
F 102.690849 3.866159 29.618060
F 102.690849 11.602751 29.618060
F 93.786182 3.869203 26.977036
F 93.786182 11.605796 26.977036
F 102.790825 3.854131 26.890094
F 102.790825 11.590723 26.890094
F 93.787434 1.288280 23.329887
F 93.787434 9.024872 23.329887
F 93.787434 16.761465 23.329887
F 102.811424 1.303056 23.240356
F 102.811425 9.039648 23.240356
F 102.811425 16.776241 23.240356
F 87.080927 7.736630 26.978159
F 87.080927 15.473223 26.978159
F 105.090955 7.816677 22.245698
F 96.020127 7.737209 26.976349
F 96.020126 15.473803 26.976349
F 96.020126 0.000617 26.976349
F 104.842098 7.618543 26.846191
F 104.842098 15.355135 26.846191
F 96.027965 0.002304 22.419938
F 87.080968 5.157677 23.331090
F 87.080968 12.894270 23.331090
F 96.022223 5.156766 23.329253
F 96.022223 12.893358 23.329253
F 104.851335 5.286166 23.204785
F 104.851334 13.022759 23.204785
F 87.081041 5.157659 26.066466
F 87.081041 12.894252 26.066466
F 96.025126 5.155876 26.066344
F 96.025126 12.892469 26.066344
F 105.051001 5.089028 25.889630
F 105.051001 12.825620 25.889630
F 87.080970 7.736643 29.713519
F 87.080970 15.473236 29.713519
F 96.027965 15.475489 22.419938
F 96.022093 7.737994 29.713008
F 96.022093 15.474587 29.713008
F 96.022093 0.001401 29.713008
F 105.010116 7.793240 29.533804
F 105.010116 15.529834 29.533804
F 105.010116 0.056649 29.533804
F 89.314329 1.289385 33.360531
F 89.314329 9.025978 33.360531
F 89.314329 16.762571 33.360531
F 98.246335 1.289953 33.354167
F 98.246335 9.026545 33.354167
F 98.246335 16.763139 33.354167
F 89.314139 3.868297 37.007585
F 89.314139 11.604890 37.007585
F 98.243194 3.867338 37.002496
F 98.243194 11.603931 37.002496
F 89.314545 3.868383 34.272212
F 89.314545 11.604976 34.272212
F 98.258040 3.869779 34.266013
F 98.258040 11.606371 34.266013
F 89.314770 1.289294 30.625113
F 89.314770 9.025886 30.625113
F 89.314770 16.762479 30.625114
F 98.264399 1.286912 30.617203
F 98.264400 9.023504 30.617203
F 98.264400 16.760097 30.617203
F 91.547993 7.736658 34.272181
F 91.547993 15.473251 34.272181
F 96.027965 7.738896 22.419938
F 100.479424 7.735182 34.254958
F 100.479424 15.471775 34.254958
F 96.013579 12.894759 37.919321
F 91.548427 5.157581 30.625016
F 91.548427 12.894174 30.625016
F 100.486028 5.158986 30.601725
F 100.486028 12.895579 30.601725
F 91.548562 5.157492 33.360584
F 91.548562 12.894085 33.360584
F 100.495726 5.153380 33.341406
F 100.495726 12.889973 33.341406
F 91.548147 7.736758 37.007681
F 91.548147 15.473351 37.007681
F 87.081101 15.473265 22.419414
F 100.491242 7.741616 36.995742
F 100.491242 15.478209 36.995742
F 100.491242 0.005023 36.995742
F 93.781778 1.289247 33.360156
F 93.781778 9.025839 33.360156
F 93.781778 16.762433 33.360156
F 102.677302 1.295975 33.266656
F 102.677302 9.032567 33.266656
F 102.677302 16.769161 33.266656
F 93.780792 3.868292 37.007289
F 93.780792 11.604885 37.007289
F 102.673307 3.856809 36.927826
F 102.673307 11.593401 36.927826
F 93.783338 3.868668 34.271626
F 93.783338 11.605260 34.271626
F 102.749214 3.851858 34.199701
F 102.749214 11.588451 34.199701
F 93.784798 1.288783 30.624299
F 93.784798 9.025375 30.624298
F 93.784798 16.761969 30.624298
F 102.769565 1.304415 30.540507
F 102.769565 9.041007 30.540507
F 102.769565 16.777601 30.540507
F 87.080825 7.736609 34.272305
F 87.080825 15.473202 34.272305
F 87.081101 7.736672 22.419414
F 96.015568 7.736429 34.271504
F 96.015568 15.473022 34.271504
F 96.013579 5.158166 37.919321
F 104.823489 7.639577 34.128842
F 104.823489 15.376169 34.128842
F 104.923560 12.908393 40.506835
F 87.080875 5.157697 30.625229
F 87.080875 12.894290 30.625229
F 96.017810 5.157503 30.623641
F 96.017810 12.894096 30.623641
F 104.833389 5.264677 30.487217
F 104.833388 13.001270 30.487217
F 87.080896 5.157692 33.360571
F 87.080896 12.894284 33.360571
F 96.019005 5.156834 33.359841
F 96.019005 12.893427 33.359841
F 104.966638 5.112529 33.177914
F 104.966638 12.849121 33.177914
F 87.080833 7.736613 37.007637
F 87.080833 15.473206 37.007637
F 104.923561 5.171800 40.506835
F 96.017257 7.737297 37.007506
F 96.017257 15.473890 37.007506
F 96.017257 0.000705 37.007506
F 104.924640 7.769402 36.822592
F 104.924640 15.505995 36.822592
F 96.017021 12.893646 40.655072
F 89.314344 1.289382 40.654720
F 89.314344 9.025974 40.654720
F 89.314344 16.762567 40.654720
F 98.251294 1.289091 40.653041
F 98.251294 9.025683 40.653041
F 98.251294 16.762277 40.653041
F 89.314783 3.868433 22.419413
F 89.314783 11.605025 22.419413
F 98.258543 3.868991 22.413185
F 98.258543 11.605584 22.413185
F 89.314303 3.868333 41.566449
F 89.314303 11.604926 41.566449
F 98.253976 3.869097 41.564379
F 98.253976 11.605689 41.564379
F 89.314368 1.289376 37.919350
F 89.314368 9.025968 37.919350
F 89.314368 16.762561 37.919350
F 98.254186 1.288640 37.916410
F 98.254186 9.025232 37.916410
F 98.254186 16.761826 37.916410
F 91.548069 7.736697 41.566385
F 91.548069 15.473290 41.566385
F 96.017021 5.157053 40.655072
F 100.491110 7.740278 41.556338
F 100.491110 15.476871 41.556338
F 100.491110 0.003686 41.556338
F 91.547525 5.157740 37.919368
F 91.547525 12.894333 37.919368
F 100.474571 5.159046 37.906155
F 100.474571 12.895638 37.906155
F 91.548026 5.157597 40.654802
F 91.548026 12.894190 40.654802
F 100.490415 5.155605 40.646541
F 100.490415 12.892198 40.646541
F 91.550235 7.737165 22.419697
F 91.550235 15.473758 22.419697
F 87.080806 12.894304 40.654706
F 100.530875 7.747258 22.401359
F 100.530875 15.483851 22.401359
F 100.530875 0.010666 22.401359
F 93.782217 1.289123 40.654826
F 93.782217 9.025715 40.654826
F 93.782217 16.762309 40.654826
F 102.711627 1.302613 40.611761
F 102.711627 9.039205 40.611761
F 102.711627 16.775798 40.611762
F 93.784787 3.868972 22.419400
F 93.784787 11.605565 22.419400
F 102.716613 3.872972 22.323870
F 102.716613 11.609564 22.323870
F 93.782129 3.868424 41.566419
F 93.782129 11.605016 41.566419
F 102.741752 3.867524 41.534279
F 102.741752 11.604116 41.534279
F 93.782369 1.289215 37.919178
F 93.782369 9.025807 37.919178
F 93.782369 16.762401 37.919178
F 102.737711 1.305471 37.876318
F 102.737711 9.042063 37.876318
F 102.737711 16.778657 37.876318
F 87.080824 7.736611 41.566448
F 87.080824 15.473204 41.566447
F 87.080806 5.157711 40.654705
F 96.016983 7.736815 41.565991
F 96.016983 15.473408 41.565991
F 96.016983 0.000222 41.565992
F 104.871966 7.682380 41.531517
F 104.871966 15.418973 41.531517
F 104.812708 12.992031 37.805266
F 87.080754 5.157722 37.919386
F 87.080754 12.894315 37.919386
F 91.548862 0.000226 26.977917
F 91.549163 0.000359 29.713606
F 87.080824 0.000018 41.566448
F 91.550235 0.000572 22.419697
F 91.548069 0.000104 41.566385
F 104.924640 0.032810 36.822592
F 87.080833 0.000021 37.007637
F 87.080927 0.000038 26.978159
F 87.080825 0.000016 34.272305
F 87.081101 0.000079 22.419414
F 91.548147 0.000165 37.007681
F 91.547993 0.000066 34.272181
F 87.080970 0.000050 29.713519
F 89.314320 24.499167 4.184063
F 89.314320 32.235760 4.184063
F 98.248700 24.499466 4.182305
F 98.248700 32.236058 4.182304
F 89.314319 27.078119 7.831181
F 105.126522 23.288460 0.470023
F 89.314319 19.341527 7.831181
F 98.245342 27.077504 7.832436
F 98.245342 34.814096 7.832436
F 98.245342 19.340911 7.832437
F 89.314319 27.078116 5.095793
F 105.126522 31.025050 0.470023
F 89.314319 19.341523 5.095793
F 98.248691 27.078171 5.095958
F 96.017956 23.210363 0.537128
F 98.248691 19.341578 5.095958
F 89.314340 24.499161 1.448705
F 89.314340 32.235754 1.448705
F 98.259485 24.496316 1.445346
F 98.259486 32.232908 1.445346
F 91.547943 30.946448 5.095779
F 91.547943 23.209856 5.095779
F 100.484612 30.947760 5.087851
F 100.484612 23.211167 5.087851
F 91.548029 28.367412 1.448687
F 91.548029 20.630820 1.448687
F 100.492720 28.363637 1.438229
F 100.492720 20.627045 1.438229
F 91.547963 28.367412 4.184117
F 91.547963 20.630820 4.184117
F 100.479540 28.366878 4.176909
F 100.479540 20.630286 4.176909
F 91.547888 30.946437 7.831247
F 91.547888 23.209845 7.831247
F 100.474913 30.944015 7.826230
F 100.474913 23.207423 7.826231
F 93.781731 24.499095 4.184132
F 93.781731 32.235687 4.184132
F 102.712728 24.506681 4.150971
F 102.712728 32.243273 4.150970
F 93.781618 27.078248 7.831721
F 96.017956 30.946956 0.537128
F 93.781618 19.341655 7.831721
F 102.677321 27.062399 7.807003
F 102.677321 34.798991 7.807003
F 102.677321 19.325806 7.807004
F 93.781726 27.078200 5.095971
F 87.080826 23.209796 0.536980
F 93.781726 19.341608 5.095971
F 102.706086 27.066782 5.085067
F 102.706085 34.803374 5.085068
F 102.706086 19.330189 5.085068
F 93.782292 24.498981 1.448565
F 93.782292 32.235574 1.448564
F 102.799967 24.495303 1.411510
F 102.799968 32.231894 1.411510
F 87.080823 30.946387 5.095789
F 87.080823 23.209795 5.095789
F 96.015600 30.946455 5.095808
F 96.015600 23.209863 5.095808
F 104.897640 30.932298 5.101537
F 104.897640 23.195706 5.101537
F 87.080824 28.367487 1.448724
F 87.080824 20.630894 1.448724
F 96.016661 28.367139 1.448364
F 96.016661 20.630546 1.448364
F 104.907803 28.461984 1.440074
F 104.907802 20.725393 1.440074
F 87.080824 28.367487 4.184047
F 87.080824 20.630894 4.184047
F 96.015413 28.367414 4.183988
F 96.015413 20.630822 4.183988
F 104.894229 28.395885 4.149915
F 104.894228 20.659293 4.149915
F 87.080816 30.946385 7.831116
F 87.080816 23.209793 7.831116
F 96.014729 30.946230 7.831663
F 96.014729 23.209638 7.831663
F 104.899130 30.958027 7.799538
F 104.899130 23.221436 7.799539
F 89.314570 24.499107 11.478316
F 89.314570 32.235700 11.478316
F 98.256820 24.498662 11.481371
F 98.256820 32.235254 11.481371
F 89.314838 27.078225 15.125371
F 87.080826 30.946388 0.536980
F 89.314838 19.341632 15.125371
F 98.263023 27.079549 15.123563
F 105.130493 20.539733 18.602362
F 98.263023 19.342956 15.123563
F 89.315019 27.078276 12.389852
F 105.130493 28.276326 18.602362
F 89.315018 19.341683 12.389852
F 98.281148 27.084041 12.385451
F 96.030304 20.628200 18.773894
F 98.281148 19.347448 12.385451
F 89.314290 24.499168 8.742893
F 89.314291 32.235760 8.742893
F 98.247059 24.499182 8.744844
F 98.247059 32.235774 8.744844
F 91.548668 30.946553 12.390150
F 91.548668 23.209961 12.390150
F 100.493714 30.943229 12.388105
F 100.493714 23.206637 12.388105
F 91.547882 28.367451 8.743115
F 91.547882 20.630858 8.743115
F 100.473821 28.368822 8.746551
F 100.473821 20.632230 8.746551
F 91.550098 28.366951 11.478803
F 91.550098 20.630359 11.478803
F 100.547240 28.354332 11.483385
F 100.547240 20.617740 11.483385
F 91.550689 30.947028 15.125929
F 91.550689 23.210436 15.125929
F 100.547192 30.959872 15.124988
F 100.547192 23.223280 15.124988
F 93.783802 24.498703 11.479337
F 93.783802 32.235296 11.479337
F 102.720895 24.482665 11.448430
F 102.720895 32.219256 11.448430
F 93.785476 27.078871 15.126021
F 96.030304 28.364792 18.773894
F 93.785476 19.342278 15.126021
F 102.736129 27.092592 15.047629
F 87.081149 20.630821 18.772367
F 102.736129 19.355999 15.047629
F 93.787459 27.079400 12.389558
F 87.081149 28.367414 18.772367
F 93.787459 19.342808 12.389558
F 102.850846 27.072540 12.316761
F 102.850846 34.809132 12.316761
F 102.850846 19.335947 12.316761
F 93.781454 24.499135 8.743407
F 93.781454 32.235727 8.743407
F 102.697753 24.508005 8.732876
F 102.697753 32.244597 8.732876
F 87.080882 30.946399 12.389944
F 87.080882 23.209806 12.389944
F 96.020041 30.947025 12.391601
F 96.020041 23.210433 12.391601
F 104.877855 30.789808 12.283209
F 104.877855 23.053217 12.283209
F 87.080816 28.367488 8.742874
F 87.080816 20.630896 8.742874
F 96.014573 28.367823 8.745244
F 96.014573 20.631230 8.745244
F 104.852975 28.410138 8.679699
F 104.852974 20.673546 8.679699
F 87.081034 28.367439 11.478228
F 87.081034 20.630847 11.478228
F 96.029539 28.364930 11.481915
F 96.029538 20.628337 11.481915
F 105.201861 28.235931 11.352861
F 105.201861 20.499339 11.352861
F 87.081148 30.946461 15.125314
F 87.081148 23.209868 15.125315
F 96.031171 30.949221 15.128539
F 96.031171 23.212629 15.128539
F 105.167992 31.050732 14.959712
F 105.167992 23.314140 14.959712
F 89.314881 24.499051 18.772391
F 89.314881 32.235643 18.772391
F 98.261884 24.498120 18.768320
F 98.261884 32.234712 18.768320
F 89.314339 27.078121 0.537012
F 104.871456 20.780740 15.923807
F 89.314339 19.341528 0.537012
F 98.251249 27.077941 0.535453
F 98.251248 34.814534 0.535453
F 98.251249 19.341349 0.535453
F 89.315295 27.078319 19.683875
F 104.871457 28.517332 15.923807
F 89.315295 19.341726 19.683875
F 98.281316 27.083226 19.674662
F 96.023873 20.629550 16.036370
F 98.281316 19.346633 19.674662
F 89.315298 24.498957 16.036849
F 89.315298 32.235550 16.036849
F 98.282916 24.494207 16.030047
F 98.282916 32.230799 16.030047
F 91.549500 30.946725 19.683820
F 91.549500 23.210133 19.683819
F 100.507316 30.947215 19.658904
F 100.507316 23.210623 19.658904
F 91.549420 28.367158 16.036907
F 91.549420 20.630566 16.036907
F 100.508580 28.365930 16.017862
F 100.508580 20.629338 16.017862
F 91.550625 28.366856 18.772803
F 91.550625 20.630263 18.772803
F 100.541124 28.354864 18.759533
F 100.541124 20.618272 18.759534
F 91.548061 30.946481 0.537037
F 91.548061 23.209889 0.537037
F 100.513672 30.953602 0.533590
F 100.513672 23.217010 0.533590
F 93.785486 24.498415 18.772705
F 93.785486 32.235008 18.772705
F 102.728662 24.490392 18.679739
F 102.728662 32.226984 18.679739
F 93.782043 27.078294 0.537160
F 96.023873 28.366143 16.036370
F 93.782043 19.341701 0.537160
F 102.736200 27.082560 0.506215
F 87.080972 20.630863 16.036981
F 102.736199 19.345967 0.506215
F 93.788386 27.079411 19.682886
F 87.080972 28.367455 16.036981
F 93.788386 19.342819 19.682886
F 102.831318 27.065054 19.591324
F 102.831318 34.801646 19.591324
F 102.831319 19.328461 19.591323
F 93.788554 24.497816 16.036170
F 93.788554 32.234408 16.036170
F 102.848265 24.510847 15.945591
F 102.848265 32.247438 15.945591
F 87.080999 30.946425 19.684027
F 87.080999 23.209832 19.684027
F 96.023738 30.947576 19.682542
F 96.023738 23.210983 19.682542
F 104.861386 30.807752 19.563693
F 104.861386 23.071160 19.563693
F 89.314647 24.499099 26.066445
F 89.314647 32.235691 26.066445
F 98.254299 24.499079 26.059151
F 98.254299 32.235672 26.059151
F 89.314486 27.078150 29.713484
F 105.090955 23.289864 22.245698
F 89.314486 19.341557 29.713484
F 98.250013 27.077643 29.706115
F 98.250013 34.814235 29.706115
F 98.250013 19.341050 29.706115
F 89.314977 27.078252 26.978020
F 105.090955 31.026455 22.245698
F 89.314977 19.341659 26.978020
F 98.270710 27.081530 26.968675
F 96.027965 23.212083 22.419938
F 98.270710 19.344938 26.968675
F 89.315160 24.498990 23.330937
F 89.315160 32.235583 23.330937
F 98.276607 24.494790 23.321057
F 98.276607 32.231382 23.321057
F 91.548862 30.946597 26.977917
F 91.548862 23.210005 26.977917
F 100.493523 30.945738 26.952288
F 100.493523 23.209146 26.952288
F 91.549240 28.367203 23.330839
F 91.549240 20.630610 23.330839
F 100.501010 28.367443 23.304866
F 100.501010 20.630851 23.304866
F 91.549724 28.367033 26.066640
F 91.549724 20.630441 26.066640
F 100.519122 28.358831 26.046285
F 100.519122 20.622239 26.046285
F 91.549163 30.946730 29.713606
F 91.549163 23.210138 29.713606
F 100.506706 30.952819 29.692366
F 100.506706 23.216227 29.692366
F 93.783828 24.498692 26.066225
F 93.783828 32.235285 26.066225
F 102.703937 24.498043 25.970702
F 102.703937 32.234635 25.970702
F 93.782770 27.078405 29.713127
F 96.027965 30.948675 22.419938
F 93.782770 19.341813 29.713127
F 102.690849 27.075938 29.618060
F 102.690849 34.812530 29.618060
F 102.690849 19.339345 29.618060
F 93.786182 27.078982 26.977036
F 87.081101 23.209858 22.419414
F 93.786182 19.342389 26.977036
F 102.790825 27.063910 26.890094
F 102.790825 34.800502 26.890094
F 102.790825 19.327317 26.890094
F 93.787434 24.498058 23.329887
F 93.787434 32.234651 23.329887
F 102.811424 24.512834 23.240356
F 102.811425 32.249426 23.240356
F 87.080927 30.946409 26.978159
F 87.080927 23.209817 26.978159
F 96.020126 30.946988 26.976349
F 96.020127 23.210396 26.976349
F 104.842098 30.828321 26.846191
F 104.842098 23.091729 26.846191
F 87.080968 28.367456 23.331090
F 87.080968 20.630863 23.331090
F 96.022223 28.366544 23.329253
F 96.022223 20.629952 23.329253
F 104.851335 28.495945 23.204785
F 104.851334 20.759353 23.204785
F 87.081041 28.367437 26.066466
F 87.081041 20.630845 26.066466
F 96.025126 28.365655 26.066344
F 96.025126 20.629063 26.066344
F 105.051001 28.298806 25.889630
F 105.051001 20.562214 25.889630
F 87.080970 30.946421 29.713519
F 87.080970 23.209829 29.713519
F 96.022093 30.947772 29.713008
F 96.022093 23.211180 29.713008
F 105.010116 31.003019 29.533804
F 105.010116 23.266427 29.533804
F 89.314329 24.499164 33.360531
F 89.314329 32.235756 33.360531
F 98.246335 24.499732 33.354167
F 98.246335 32.236324 33.354167
F 89.314139 27.078076 37.007585
F 87.081101 30.946450 22.419414
F 89.314139 19.341483 37.007586
F 98.243194 27.077117 37.002496
F 98.243194 34.813709 37.002496
F 98.243194 19.340524 37.002496
F 89.314545 27.078162 34.272212
F 104.923560 20.644987 40.506835
F 89.314545 19.341569 34.272212
F 98.258040 27.079557 34.266013
F 104.923561 28.381578 40.506835
F 98.258040 19.342965 34.266013
F 89.314770 24.499072 30.625113
F 89.314770 32.235665 30.625113
F 98.264399 24.496690 30.617203
F 98.264399 32.233283 30.617203
F 91.547993 30.946437 34.272181
F 91.547993 23.209844 34.272181
F 100.479424 30.944961 34.254958
F 100.479424 23.208368 34.254958
F 91.548427 28.367360 30.625016
F 91.548427 20.630768 30.625016
F 100.486028 28.368765 30.601725
F 100.486028 20.632173 30.601725
F 91.548562 28.367271 33.360584
F 91.548562 20.630679 33.360584
F 100.495726 28.363159 33.341406
F 100.495727 20.626567 33.341406
F 91.548147 30.946536 37.007681
F 91.548147 23.209944 37.007681
F 100.491242 30.951394 36.995742
F 100.491242 23.214802 36.995742
F 93.781778 24.499026 33.360156
F 93.781778 32.235618 33.360156
F 102.677302 24.505754 33.266656
F 102.677302 32.242346 33.266656
F 93.780792 27.078071 37.007289
F 93.780792 34.814663 37.007289
F 93.780792 19.341478 37.007289
F 102.673307 27.066588 36.927826
F 102.673307 34.803180 36.927826
F 102.673307 19.329995 36.927826
F 93.783338 27.078446 34.271626
F 96.017021 20.630239 40.655072
F 93.783338 19.341853 34.271626
F 102.749214 27.061637 34.199701
F 102.749214 34.798229 34.199701
F 102.749214 19.325045 34.199701
F 93.784798 24.498561 30.624299
F 93.784798 32.235154 30.624298
F 102.769565 24.514194 30.540507
F 102.769565 32.250786 30.540507
F 87.080825 30.946387 34.272305
F 87.080825 23.209795 34.272305
F 96.015568 30.946208 34.271504
F 96.015568 23.209616 34.271504
F 104.823489 30.849356 34.128842
F 104.823489 23.112763 34.128842
F 87.080875 28.367476 30.625229
F 87.080875 20.630883 30.625229
F 96.017810 28.367282 30.623641
F 96.017810 20.630689 30.623641
F 104.833389 28.474456 30.487217
F 104.833388 20.737864 30.487217
F 87.080896 28.367470 33.360571
F 87.080896 20.630878 33.360571
F 96.019005 28.366612 33.359841
F 96.019005 20.630020 33.359841
F 104.966638 28.322308 33.177914
F 104.966639 20.585716 33.177914
F 87.080833 30.946392 37.007637
F 87.080833 23.209800 37.007637
F 96.017257 30.947076 37.007506
F 96.017257 23.210484 37.007506
F 104.924640 30.979181 36.822592
F 104.924640 23.242589 36.822592
F 89.314344 24.499160 40.654720
F 89.314344 32.235753 40.654720
F 98.251294 24.498869 40.653041
F 98.251294 32.235462 40.653041
F 89.314783 27.078212 22.419413
F 96.017021 28.366831 40.655072
F 89.314783 19.341619 22.419413
F 98.258543 27.078770 22.413185
F 87.080806 20.630898 40.654706
F 98.258543 19.342177 22.413185
F 89.314303 27.078112 41.566449
F 87.080806 28.367490 40.654705
F 89.314303 19.341519 41.566449
F 98.253976 27.078875 41.564379
F 104.812708 20.728625 37.805267
F 98.253976 19.342283 41.564379
F 89.314368 24.499154 37.919350
F 89.314368 32.235747 37.919350
F 98.254186 24.498419 37.916410
F 98.254186 32.235011 37.916410
F 91.548069 30.946476 41.566385
F 91.548069 23.209883 41.566385
F 100.491110 30.950057 41.556338
F 100.491110 23.213465 41.556338
F 91.547525 28.367519 37.919368
F 91.547525 20.630926 37.919368
F 100.474571 28.368824 37.906155
F 100.474571 20.632232 37.906155
F 91.548026 28.367376 40.654802
F 91.548026 20.630783 40.654802
F 100.490415 28.365384 40.646541
F 100.490415 20.628791 40.646541
F 91.550235 30.946943 22.419697
F 91.550235 23.210351 22.419697
F 100.530875 30.957037 22.401359
F 100.530875 23.220445 22.401359
F 93.782217 24.498902 40.654826
F 93.782217 32.235494 40.654826
F 102.711627 24.512391 40.611761
F 102.711627 32.248984 40.611761
F 93.784787 27.078751 22.419400
F 104.812708 28.465216 37.805266
F 93.784787 19.342158 22.419400
F 102.716613 27.082751 22.323870
F 96.013579 20.631352 37.919321
F 102.716613 19.346158 22.323870
F 93.782129 27.078203 41.566419
F 96.013579 28.367944 37.919321
F 93.782129 19.341610 41.566419
F 102.741752 27.077303 41.534279
F 102.741752 34.813895 41.534279
F 102.741752 19.340710 41.534279
F 93.782369 24.498994 37.919178
F 93.782369 32.235586 37.919178
F 102.737711 24.515250 37.876318
F 102.737711 32.251842 37.876318
F 87.080824 30.946389 41.566448
F 87.080824 23.209797 41.566448
F 96.016983 30.946593 41.565992
F 96.016983 23.210001 41.565992
F 104.871966 30.892159 41.531517
F 104.871966 23.155567 41.531517
F 87.080754 28.367501 37.919386
F 87.080754 20.630908 37.919386
F 89.314320 47.708946 4.184063
F 89.314320 39.972353 4.184063
F 98.248700 47.709244 4.182305
F 98.248700 39.972651 4.182305
F 89.314319 50.287898 7.831181
F 89.314319 42.551305 7.831181
F 98.245342 50.287282 7.832436
F 98.245342 42.550690 7.832437
F 89.314319 50.287894 5.095793
F 89.314319 42.551301 5.095793
F 98.248691 50.287949 5.095958
F 98.248691 42.551357 5.095958
F 89.314340 47.708940 1.448705
F 89.314340 39.972347 1.448704
F 98.259486 47.706095 1.445346
F 98.259485 39.969502 1.445346
F 91.547943 38.683041 5.095779
F 91.547943 46.419635 5.095779
F 100.484612 38.684352 5.087851
F 100.484612 46.420946 5.087851
F 91.548029 51.577191 1.448687
F 91.548029 36.104005 1.448687
F 91.548029 43.840598 1.448687
F 100.492721 51.573416 1.438229
F 100.492720 36.100230 1.438229
F 100.492720 43.836824 1.438229
F 91.547963 51.577191 4.184117
F 91.547963 36.104005 4.184117
F 91.547963 43.840598 4.184117
F 100.479540 51.576657 4.176909
F 100.479540 36.103471 4.176909
F 100.479540 43.840064 4.176909
F 91.547888 38.683030 7.831247
F 91.547888 46.419623 7.831247
F 100.474913 38.680608 7.826231
F 100.474913 46.417201 7.826231
F 93.781731 47.708874 4.184132
F 93.781731 39.972281 4.184132
F 102.712728 47.716460 4.150971
F 102.712728 39.979867 4.150971
F 93.781618 50.288027 7.831721
F 93.781618 42.551434 7.831721
F 102.677321 50.272177 7.807003
F 102.677321 42.535584 7.807004
F 93.781726 50.287979 5.095971
F 93.781726 42.551386 5.095971
F 102.706086 50.276560 5.085067
F 102.706086 42.539968 5.085068
F 93.782292 47.708760 1.448565
F 93.782292 39.972167 1.448564
F 102.799967 47.705081 1.411510
F 102.799967 39.968488 1.411510
F 87.080823 38.682980 5.095789
F 87.080823 46.419574 5.095789
F 96.015600 38.683048 5.095808
F 96.015600 46.419642 5.095808
F 104.897639 38.668891 5.101537
F 104.897640 46.405485 5.101537
F 87.080824 51.577265 1.448724
F 87.080824 36.104079 1.448724
F 87.080824 43.840673 1.448724
F 96.016661 51.576917 1.448364
F 96.016660 36.103731 1.448364
F 96.016661 43.840325 1.448364
F 104.907803 51.671763 1.440073
F 104.907802 36.198577 1.440074
F 104.907802 43.935171 1.440074
F 87.080824 51.577265 4.184047
F 87.080824 36.104079 4.184047
F 87.080824 43.840673 4.184047
F 96.015413 51.577193 4.183988
F 96.015413 36.104007 4.183988
F 96.015413 43.840601 4.183988
F 104.894229 51.605663 4.149915
F 104.894228 36.132477 4.149915
F 104.894228 43.869071 4.149915
F 87.080816 38.682978 7.831116
F 87.080816 46.419572 7.831116
F 96.014729 38.682823 7.831663
F 96.014729 46.419417 7.831663
F 104.899129 38.694620 7.799538
F 104.899130 46.431214 7.799539
F 89.314570 47.708886 11.478316
F 89.314570 39.972293 11.478316
F 98.256820 47.708440 11.481371
F 98.256819 39.971847 11.481371
F 89.314838 50.288003 15.125371
F 89.314838 42.551410 15.125371
F 98.263023 50.289327 15.123563
F 98.263023 42.552735 15.123563
F 89.315019 50.288054 12.389852
F 89.315019 42.551461 12.389852
F 98.281148 50.293819 12.385451
F 98.281148 42.557226 12.385451
F 89.314290 47.708946 8.742893
F 89.314290 39.972353 8.742893
F 98.247059 47.708960 8.744844
F 98.247059 39.972367 8.744844
F 91.548668 38.683146 12.390150
F 91.548668 46.419740 12.390150
F 100.493714 38.679822 12.388105
F 100.493714 46.416415 12.388105
F 91.547882 51.577229 8.743115
F 91.547882 36.104044 8.743115
F 91.547882 43.840637 8.743115
F 100.473821 51.578600 8.746551
F 100.473821 36.105415 8.746551
F 100.473821 43.842008 8.746551
F 91.550098 51.576730 11.478803
F 91.550098 36.103544 11.478803
F 91.550098 43.840137 11.478803
F 100.547240 51.564111 11.483385
F 100.547240 36.090925 11.483385
F 100.547240 43.827518 11.483385
F 91.550689 38.683621 15.125929
F 91.550689 46.420214 15.125929
F 100.547192 38.696465 15.124988
F 100.547192 46.433058 15.124988
F 93.783802 47.708482 11.479337
F 93.783802 39.971889 11.479338
F 102.720895 47.692443 11.448430
F 102.720895 39.955850 11.448431
F 93.785476 50.288649 15.126021
F 93.785476 42.552056 15.126021
F 102.736129 50.302371 15.047629
F 102.736129 42.565778 15.047629
F 93.787459 50.289179 12.389558
F 93.787459 42.552586 12.389558
F 102.850846 50.282318 12.316761
F 102.850846 42.545726 12.316761
F 93.781454 47.708913 8.743407
F 93.781454 39.972320 8.743407
F 102.697753 47.717783 8.732876
F 102.697753 39.981190 8.732876
F 87.080882 38.682992 12.389944
F 87.080882 46.419585 12.389944
F 96.020041 38.683618 12.391601
F 96.020041 46.420211 12.391601
F 104.877855 38.526401 12.283210
F 104.877855 46.262995 12.283210
F 87.080816 51.577267 8.742874
F 87.080816 36.104081 8.742874
F 87.080816 43.840675 8.742874
F 96.014573 51.577601 8.745244
F 96.014573 36.104415 8.745244
F 96.014573 43.841009 8.745244
F 104.852975 51.619916 8.679699
F 104.852974 36.146730 8.679699
F 104.852974 43.883324 8.679700
F 87.081034 51.577218 11.478228
F 87.081034 36.104032 11.478228
F 87.081034 43.840626 11.478228
F 96.029539 51.574708 11.481915
F 96.029538 36.101522 11.481915
F 96.029538 43.838116 11.481915
F 105.201861 51.445710 11.352861
F 105.201861 35.972524 11.352861
F 105.201861 43.709117 11.352861
F 87.081148 38.683054 15.125315
F 87.081148 46.419647 15.125315
F 96.031171 38.685814 15.128539
F 96.031171 46.422408 15.128539
F 105.167992 38.787325 14.959712
F 105.167992 46.523919 14.959712
F 89.314881 47.708829 18.772391
F 89.314881 39.972236 18.772391
F 98.261884 47.707899 18.768320
F 98.261884 39.971306 18.768320
F 89.314339 50.287900 0.537012
F 89.314339 42.551307 0.537012
F 98.251249 50.287720 0.535453
F 98.251249 42.551127 0.535453
F 89.315295 50.288098 19.683875
F 89.315295 42.551505 19.683875
F 98.281316 50.293004 19.674662
F 98.281316 42.556412 19.674662
F 89.315298 47.708736 16.036849
F 89.315298 39.972143 16.036849
F 98.282916 47.703985 16.030047
F 98.282916 39.967392 16.030047
F 91.549500 38.683318 19.683819
F 91.549500 46.419911 19.683820
F 100.507316 38.683808 19.658904
F 100.507316 46.420402 19.658904
F 91.549420 51.576937 16.036907
F 91.549420 36.103751 16.036907
F 91.549420 43.840345 16.036907
F 100.508580 51.575709 16.017862
F 100.508580 36.102523 16.017862
F 100.508580 43.839117 16.017862
F 91.550625 51.576634 18.772803
F 91.550625 36.103449 18.772803
F 91.550625 43.840042 18.772803
F 100.541124 51.564643 18.759533
F 100.541124 36.091457 18.759534
F 100.541124 43.828050 18.759534
F 91.548061 38.683074 0.537037
F 91.548061 46.419668 0.537037
F 100.513671 38.690195 0.533590
F 100.513672 46.426789 0.533590
F 93.785486 47.708194 18.772705
F 93.785486 39.971601 18.772705
F 102.728662 47.700171 18.679739
F 102.728662 39.963578 18.679739
F 93.782043 50.288072 0.537160
F 93.782043 42.551480 0.537160
F 102.736200 50.292339 0.506215
F 102.736199 42.555746 0.506215
F 93.788386 50.289190 19.682886
F 93.788386 42.552597 19.682886
F 102.831318 50.274832 19.591324
F 102.831318 42.538239 19.591323
F 93.788554 47.707594 16.036170
F 93.788554 39.971001 16.036170
F 102.848265 47.720625 15.945591
F 102.848265 39.984032 15.945591
F 87.080999 38.683018 19.684027
F 87.080999 46.419611 19.684027
F 96.023738 38.684169 19.682542
F 96.023738 46.420762 19.682542
F 104.861385 38.544344 19.563693
F 104.861386 46.280938 19.563693
F 87.080972 51.577234 16.036981
F 87.080972 36.104048 16.036981
F 87.080972 43.840642 16.036981
F 96.023873 51.575921 16.036370
F 96.023873 36.102735 16.036370
F 96.023873 43.839329 16.036370
F 104.871457 51.727110 15.923807
F 104.871456 36.253925 15.923807
F 104.871456 43.990519 15.923807
F 87.081149 51.577192 18.772367
F 87.081149 36.104006 18.772367
F 87.081149 43.840600 18.772367
F 96.030304 51.574570 18.773894
F 96.030304 36.101385 18.773894
F 96.030304 43.837978 18.773894
F 105.130493 51.486104 18.602362
F 105.130493 36.012918 18.602362
F 105.130493 43.749512 18.602362
F 87.080826 38.682981 0.536980
F 87.080826 46.419574 0.536980
F 96.017956 38.683549 0.537128
F 96.017956 46.420142 0.537128
F 105.126522 38.761644 0.470024
F 105.126522 46.498238 0.470023
F 89.314319 34.814712 7.831181
F 89.314319 34.814708 5.095793
F 98.248691 34.814763 5.095958
F 93.781618 34.814841 7.831721
F 93.781726 34.814793 5.095971
F 89.314838 34.814817 15.125371
F 98.263023 34.816141 15.123563
F 89.315019 34.814868 12.389852
F 98.281148 34.820633 12.385451
F 93.785476 34.815463 15.126021
F 102.736129 34.829184 15.047629
F 93.787459 34.815993 12.389558
F 89.314339 34.814714 0.537012
F 89.315295 34.814911 19.683875
F 98.281316 34.819818 19.674662
F 93.782043 34.814886 0.537160
F 102.736199 34.819152 0.506215
F 93.788386 34.816004 19.682886
F 89.314647 47.708877 26.066445
F 89.314647 39.972284 26.066445
F 98.254299 47.708858 26.059151
F 98.254299 39.972265 26.059151
F 89.314486 50.287928 29.713484
F 89.314486 42.551335 29.713484
F 98.250013 50.287421 29.706115
F 98.250013 42.550829 29.706115
F 89.314977 50.288031 26.978020
F 89.314977 42.551438 26.978020
F 98.270710 50.291309 26.968675
F 98.270710 42.554716 26.968675
F 89.315160 47.708769 23.330937
F 89.315160 39.972176 23.330937
F 98.276607 47.704568 23.321057
F 98.276607 39.967975 23.321057
F 91.548862 38.683191 26.977917
F 91.548862 46.419784 26.977917
F 100.493523 38.682331 26.952288
F 100.493523 46.418925 26.952288
F 91.549240 51.576981 23.330839
F 91.549240 36.103796 23.330839
F 91.549240 43.840389 23.330839
F 100.501010 51.577221 23.304866
F 100.501010 36.104036 23.304866
F 100.501010 43.840629 23.304866
F 91.549724 51.576812 26.066640
F 91.549724 36.103626 26.066640
F 91.549724 43.840219 26.066640
F 100.519122 51.568610 26.046285
F 100.519122 36.095424 26.046285
F 100.519122 43.832017 26.046285
F 91.549163 38.683323 29.713606
F 91.549163 46.419916 29.713606
F 100.506706 38.689412 29.692366
F 100.506706 46.426005 29.692366
F 93.783828 47.708471 26.066225
F 93.783828 39.971878 26.066225
F 102.703937 47.707821 25.970702
F 102.703937 39.971228 25.970702
F 93.782770 50.288184 29.713127
F 93.782770 42.551591 29.713127
F 102.690849 50.285716 29.618060
F 102.690849 42.549124 29.618060
F 93.786182 50.288761 26.977036
F 93.786182 42.552168 26.977036
F 102.790825 50.273688 26.890094
F 102.790825 42.537096 26.890094
F 93.787434 47.707837 23.329887
F 93.787434 39.971244 23.329887
F 102.811424 47.722613 23.240356
F 102.811424 39.986020 23.240356
F 87.080927 38.683002 26.978159
F 87.080927 46.419595 26.978159
F 96.020126 38.683581 26.976349
F 96.020127 46.420174 26.976349
F 104.842098 38.564914 26.846191
F 104.842098 46.301508 26.846191
F 87.080968 51.577234 23.331090
F 87.080968 36.104048 23.331090
F 87.080968 43.840642 23.331090
F 96.022223 51.576323 23.329253
F 96.022223 36.103137 23.329253
F 96.022223 43.839731 23.329253
F 104.851335 51.705723 23.204785
F 104.851334 36.232538 23.204785
F 104.851334 43.969132 23.204785
F 87.081041 51.577216 26.066466
F 87.081041 36.104030 26.066466
F 87.081041 43.840624 26.066466
F 96.025126 51.575434 26.066344
F 96.025126 36.102248 26.066344
F 96.025126 43.838841 26.066344
F 105.051001 51.508585 25.889630
F 105.051001 36.035399 25.889630
F 105.051001 43.771993 25.889630
F 87.080970 38.683014 29.713519
F 87.080970 46.419608 29.713519
F 96.022093 38.684365 29.713008
F 96.022093 46.420959 29.713008
F 105.010116 38.739612 29.533804
F 105.010116 46.476206 29.533804
F 89.314329 47.708943 33.360531
F 89.314329 39.972350 33.360531
F 98.246335 47.709510 33.354167
F 98.246335 39.972917 33.354167
F 89.314139 50.287855 37.007585
F 89.314139 42.551262 37.007586
F 98.243194 50.286896 37.002496
F 98.243194 42.550303 37.002496
F 89.314545 50.287941 34.272212
F 89.314545 42.551348 34.272212
F 98.258040 50.289336 34.266013
F 98.258040 42.552743 34.266013
F 89.314770 47.708851 30.625114
F 89.314770 39.972258 30.625114
F 98.264399 47.706469 30.617203
F 98.264399 39.969876 30.617203
F 91.547993 38.683030 34.272181
F 91.547993 46.419623 34.272181
F 100.479424 38.681554 34.254958
F 100.479424 46.418147 34.254958
F 91.548427 51.577139 30.625016
F 91.548427 36.103953 30.625016
F 91.548427 43.840546 30.625016
F 100.486028 51.578543 30.601725
F 100.486028 36.105358 30.601725
F 100.486028 43.841951 30.601725
F 91.548562 51.577050 33.360584
F 91.548563 36.103864 33.360584
F 91.548562 43.840457 33.360584
F 100.495726 51.572937 33.341406
F 100.495726 36.099752 33.341406
F 100.495726 43.836345 33.341406
F 91.548147 38.683129 37.007681
F 91.548147 46.419723 37.007681
F 100.491242 38.687987 36.995742
F 100.491242 46.424581 36.995742
F 93.781778 47.708804 33.360156
F 93.781778 39.972211 33.360156
F 102.677302 47.715532 33.266656
F 102.677302 39.978939 33.266656
F 93.780792 50.287850 37.007289
F 93.780792 42.551257 37.007289
F 102.673307 50.276366 36.927826
F 102.673307 42.539773 36.927826
F 93.783338 50.288225 34.271626
F 93.783338 42.551632 34.271626
F 102.749214 50.271416 34.199701
F 102.749214 42.534823 34.199701
F 93.784798 47.708340 30.624299
F 93.784798 39.971747 30.624298
F 102.769565 47.723972 30.540507
F 102.769565 39.987379 30.540507
F 87.080825 38.682980 34.272305
F 87.080825 46.419574 34.272305
F 96.015568 38.682801 34.271504
F 96.015568 46.419394 34.271504
F 104.823489 38.585948 34.128842
F 104.823489 46.322542 34.128842
F 87.080875 51.577254 30.625229
F 87.080875 36.104069 30.625229
F 87.080875 43.840662 30.625229
F 96.017810 51.577060 30.623641
F 96.017810 36.103874 30.623641
F 96.017810 43.840468 30.623641
F 104.833389 51.684234 30.487217
F 104.833388 36.211049 30.487217
F 104.833388 43.947643 30.487217
F 87.080896 51.577249 33.360571
F 87.080896 36.104063 33.360571
F 87.080896 43.840657 33.360571
F 96.019005 51.576391 33.359841
F 96.019005 36.103205 33.359841
F 96.019005 43.839799 33.359841
F 104.966638 51.532086 33.177914
F 104.966638 36.058900 33.177914
F 104.966639 43.795494 33.177914
F 87.080833 38.682985 37.007637
F 87.080833 46.419578 37.007637
F 96.017257 38.683669 37.007506
F 96.017257 46.420262 37.007506
F 104.924640 38.715774 36.822592
F 104.924640 46.452367 36.822592
F 89.314344 47.708939 40.654720
F 89.314344 39.972346 40.654720
F 98.251294 47.708648 40.653041
F 98.251294 39.972055 40.653041
F 89.314783 50.287990 22.419413
F 89.314783 42.551398 22.419413
F 98.258543 50.288549 22.413185
F 98.258543 42.551956 22.413185
F 89.314303 50.287891 41.566449
F 89.314303 42.551298 41.566449
F 98.253976 50.288654 41.564379
F 98.253976 42.552061 41.564379
F 89.314368 47.708933 37.919350
F 89.314368 39.972340 37.919350
F 98.254186 47.708197 37.916410
F 98.254186 39.971604 37.916410
F 91.548069 38.683069 41.566385
F 91.548069 46.419662 41.566385
F 100.491110 38.686650 41.556338
F 100.491110 46.423243 41.556338
F 91.547525 51.577297 37.919368
F 91.547525 36.104111 37.919368
F 91.547525 43.840705 37.919368
F 100.474571 51.578603 37.906155
F 100.474571 36.105417 37.906155
F 100.474571 43.842011 37.906155
F 91.548026 51.577154 40.654802
F 91.548026 36.103968 40.654802
F 91.548026 43.840562 40.654802
F 100.490415 51.575162 40.646541
F 100.490415 36.101976 40.646541
F 100.490415 43.838570 40.646541
F 91.550235 38.683536 22.419697
F 91.550235 46.420130 22.419697
F 100.530875 38.693630 22.401359
F 100.530875 46.430223 22.401359
F 93.782217 47.708680 40.654826
F 93.782217 39.972087 40.654826
F 102.711627 47.722170 40.611761
F 102.711627 39.985577 40.611762
F 93.784787 50.288530 22.419400
F 93.784787 42.551937 22.419400
F 102.716613 50.292529 22.323870
F 102.716613 42.555937 22.323870
F 93.782129 50.287981 41.566419
F 93.782129 42.551389 41.566419
F 102.741752 50.287081 41.534279
F 102.741752 42.550489 41.534279
F 93.782369 47.708772 37.919178
F 93.782369 39.972179 37.919178
F 102.737711 47.725028 37.876318
F 102.737711 39.988435 37.876318
F 87.080824 38.682982 41.566447
F 87.080824 46.419576 41.566448
F 96.016983 38.683186 41.565991
F 96.016983 46.419780 41.565992
F 104.871966 38.628752 41.531517
F 104.871966 46.365345 41.531517
F 87.080754 51.577279 37.919386
F 87.080754 36.104093 37.919386
F 87.080754 43.840687 37.919386
F 96.013579 51.577723 37.919321
F 96.013579 36.104537 37.919321
F 96.013579 43.841131 37.919321
F 104.812708 51.674995 37.805266
F 104.812708 36.201810 37.805266
F 104.812708 43.938403 37.805266
F 87.080806 51.577269 40.654705
F 87.080806 36.104083 40.654706
F 87.080806 43.840676 40.654706
F 96.017021 51.576610 40.655072
F 96.017021 36.103424 40.655072
F 96.017021 43.840018 40.655072
F 104.923561 51.591357 40.506835
F 104.923560 36.118171 40.506835
F 104.923560 43.854765 40.506835
F 87.081101 38.683043 22.419414
F 87.081101 46.419637 22.419414
F 96.027965 38.685268 22.419938
F 96.027965 46.421861 22.419938
F 105.090955 38.763049 22.245698
F 105.090955 46.499642 22.245698
F 89.314486 34.814742 29.713484
F 89.314977 34.814845 26.978020
F 98.270710 34.818123 26.968675
F 93.782770 34.814998 29.713127
F 93.786182 34.815574 26.977036
F 89.314139 34.814669 37.007585
F 89.314545 34.814754 34.272212
F 98.258040 34.816150 34.266013
F 93.783338 34.815039 34.271626
F 89.314783 34.814804 22.419413
F 98.258543 34.815362 22.413185
F 89.314303 34.814704 41.566449
F 98.253976 34.815468 41.564379
F 93.784787 34.815343 22.419400
F 102.716613 34.819343 22.323870
F 93.782129 34.814795 41.566419
F 89.314320 55.445538 4.184063
F 89.314320 63.182132 4.184063
F 98.248700 55.445836 4.182304
F 98.248700 63.182430 4.182305
F 89.314319 58.024490 7.831181
F 89.314319 65.761084 7.831181
F 98.245342 58.023875 7.832436
F 98.245342 65.760468 7.832437
F 89.314319 58.024487 5.095793
F 89.314319 65.761080 5.095793
F 98.248691 58.024542 5.095958
F 98.248691 65.761135 5.095958
F 89.314340 55.445532 1.448705
F 89.314340 63.182126 1.448704
F 98.259486 55.442687 1.445346
F 98.259485 63.179281 1.445346
F 91.547943 54.156227 5.095779
F 91.547943 61.892820 5.095779
F 100.484612 54.157538 5.087851
F 100.484612 61.894131 5.087851
F 91.548029 59.313783 1.448687
F 91.548029 67.050377 1.448687
F 100.492720 59.310009 1.438229
F 100.492720 67.046603 1.438229
F 91.547963 59.313783 4.184117
F 91.547963 67.050377 4.184117
F 100.479540 59.313250 4.176909
F 100.479540 67.049843 4.176909
F 91.547888 54.156215 7.831247
F 91.547888 61.892808 7.831247
F 100.474913 54.153793 7.826230
F 100.474913 61.890386 7.826231
F 93.781731 55.445466 4.184132
F 93.781731 63.182060 4.184132
F 102.712728 55.453052 4.150970
F 102.712728 63.189646 4.150971
F 93.781618 58.024619 7.831721
F 93.781618 65.761213 7.831721
F 102.677321 58.008769 7.807003
F 102.677321 65.745363 7.807004
F 93.781726 58.024571 5.095971
F 93.781726 65.761165 5.095971
F 102.706085 58.013152 5.085068
F 102.706085 65.749746 5.085068
F 93.782292 55.445352 1.448564
F 93.782292 63.181946 1.448564
F 102.799968 55.441673 1.411510
F 102.799967 63.178267 1.411510
F 87.080823 54.156166 5.095789
F 87.080823 61.892759 5.095789
F 96.015600 54.156234 5.095808
F 96.015600 61.892827 5.095808
F 104.897640 54.142076 5.101537
F 104.897639 61.878669 5.101537
F 87.080824 59.313858 1.448724
F 87.080824 67.050452 1.448724
F 96.016660 59.313510 1.448364
F 96.016661 67.050104 1.448364
F 104.907802 59.408355 1.440074
F 104.907802 67.144950 1.440074
F 87.080824 59.313858 4.184047
F 87.080824 67.050452 4.184047
F 96.015413 59.313786 4.183988
F 96.015413 67.050379 4.183988
F 104.894228 59.342256 4.149915
F 104.894228 67.078850 4.149915
F 87.080816 54.156164 7.831116
F 87.080816 61.892757 7.831116
F 96.014729 54.156009 7.831663
F 96.014729 61.892602 7.831663
F 104.899130 54.167806 7.799538
F 104.899129 61.904398 7.799538
F 89.314570 55.445478 11.478316
F 89.314570 63.182072 11.478316
F 98.256820 55.445032 11.481371
F 98.256820 63.181626 11.481371
F 89.314838 58.024595 15.125371
F 89.314838 65.761189 15.125371
F 98.263023 58.025920 15.123563
F 98.263023 65.762513 15.123563
F 89.315018 58.024646 12.389852
F 89.315018 65.761240 12.389852
F 98.281148 58.030412 12.385451
F 98.281148 65.767005 12.385451
F 89.314290 55.445539 8.742893
F 89.314290 63.182132 8.742893
F 98.247059 55.445552 8.744844
F 98.247059 63.182146 8.744844
F 91.548668 54.156332 12.390150
F 91.548668 61.892925 12.390150
F 100.493714 54.153007 12.388105
F 100.493714 61.889600 12.388105
F 91.547882 59.313822 8.743115
F 91.547882 67.050416 8.743115
F 100.473821 59.315193 8.746551
F 100.473821 67.051787 8.746551
F 91.550098 59.313322 11.478803
F 91.550098 67.049916 11.478803
F 100.547240 59.300703 11.483385
F 100.547240 67.037297 11.483385
F 91.550689 54.156806 15.125929
F 91.550689 61.893399 15.125929
F 100.547192 54.169650 15.124988
F 100.547192 61.906244 15.124988
F 93.783802 55.445074 11.479337
F 93.783802 63.181668 11.479338
F 102.720895 55.429035 11.448430
F 102.720895 63.165629 11.448431
F 93.785476 58.025241 15.126021
F 93.785476 65.761835 15.126021
F 102.736129 58.038963 15.047629
F 102.736129 65.775557 15.047629
F 93.787459 58.025771 12.389558
F 93.787459 65.762365 12.389558
F 102.850846 58.018910 12.316761
F 102.850846 65.755504 12.316761
F 93.781454 55.445505 8.743407
F 93.781454 63.182099 8.743407
F 102.697753 55.454375 8.732876
F 102.697753 63.190969 8.732876
F 87.080882 54.156177 12.389944
F 87.080882 61.892770 12.389944
F 96.020041 54.156803 12.391601
F 96.020041 61.893397 12.391601
F 104.877855 53.999587 12.283209
F 104.877855 61.736180 12.283210
F 87.080816 59.313860 8.742874
F 87.080816 67.050453 8.742874
F 96.014573 59.314194 8.745244
F 96.014573 67.050788 8.745244
F 104.852974 59.356509 8.679699
F 104.852974 67.093103 8.679700
F 87.081034 59.313811 11.478228
F 87.081034 67.050404 11.478228
F 96.029538 59.311301 11.481915
F 96.029538 67.047895 11.481915
F 105.201861 59.182302 11.352861
F 105.201861 66.918896 11.352861
F 87.081148 54.156239 15.125315
F 87.081148 61.892832 15.125315
F 96.031171 54.159000 15.128539
F 96.031171 61.895593 15.128539
F 105.167992 54.260511 14.959712
F 105.167992 61.997104 14.959712
F 89.314881 55.445421 18.772391
F 89.314881 63.182015 18.772391
F 98.261884 55.444491 18.768320
F 98.261884 63.181085 18.768320
F 89.314339 58.024492 0.537012
F 89.314339 65.761086 0.537012
F 98.251249 58.024312 0.535453
F 98.251249 65.760906 0.535453
F 89.315295 58.024690 19.683875
F 89.315295 65.761284 19.683875
F 98.281316 58.029597 19.674662
F 98.281316 65.766190 19.674662
F 89.315298 55.445328 16.036849
F 89.315298 63.181922 16.036849
F 98.282916 55.440578 16.030047
F 98.282916 63.177171 16.030047
F 91.549500 54.156504 19.683820
F 91.549500 61.893097 19.683819
F 100.507316 54.156994 19.658904
F 100.507316 61.893587 19.658904
F 91.549420 59.313530 16.036907
F 91.549420 67.050123 16.036907
F 100.508580 59.312302 16.017862
F 100.508580 67.048895 16.017862
F 91.550625 59.313227 18.772803
F 91.550625 67.049821 18.772803
F 100.541124 59.301236 18.759534
F 100.541124 67.037829 18.759534
F 91.548061 54.156260 0.537037
F 91.548061 61.892853 0.537037
F 100.513672 54.163381 0.533590
F 100.513671 61.899974 0.533590
F 93.785486 55.444786 18.772705
F 93.785486 63.181380 18.772705
F 102.728662 55.436763 18.679739
F 102.728662 63.173356 18.679739
F 93.782043 58.024665 0.537160
F 93.782043 65.761258 0.537160
F 102.736199 58.028930 0.506215
F 102.736199 65.765525 0.506215
F 93.788386 58.025782 19.682886
F 93.788386 65.762376 19.682886
F 102.831318 58.011424 19.591324
F 102.831318 65.748018 19.591323
F 93.788554 55.444186 16.036170
F 93.788554 63.180780 16.036170
F 102.848265 55.457217 15.945591
F 102.848265 63.193811 15.945591
F 87.080999 54.156203 19.684027
F 87.080999 61.892796 19.684027
F 96.023738 54.157354 19.682542
F 96.023738 61.893947 19.682542
F 104.861386 54.017530 19.563693
F 104.861385 61.754123 19.563693
F 87.080972 59.313827 16.036981
F 87.080972 67.050420 16.036981
F 96.023873 59.312514 16.036370
F 96.023873 67.049108 16.036370
F 104.871456 59.463703 15.923807
F 104.871456 67.200297 15.923807
F 87.081149 59.313785 18.772367
F 87.081149 67.050379 18.772367
F 96.030304 59.311163 18.773894
F 96.030304 67.047757 18.773894
F 105.130493 59.222697 18.602362
F 105.130493 66.959291 18.602362
F 87.080826 54.156167 0.536980
F 87.080826 61.892760 0.536980
F 96.017956 54.156734 0.537128
F 96.017956 61.893327 0.537128
F 105.126522 54.234829 0.470023
F 105.126522 61.971423 0.470024
F 104.861386 69.490717 19.563693
F 104.877855 69.472774 12.283210
F 104.897640 69.615264 5.101537
F 100.474913 69.626980 7.826231
F 96.014729 69.629195 7.831663
F 100.493714 69.626194 12.388105
F 89.314647 55.445470 26.066445
F 89.314647 63.182063 26.066445
F 98.254299 55.445450 26.059151
F 98.254299 63.182044 26.059151
F 89.314486 58.024521 29.713484
F 89.314486 65.761114 29.713484
F 98.250013 58.024014 29.706115
F 98.250013 65.760607 29.706115
F 89.314977 58.024623 26.978020
F 89.314977 65.761217 26.978020
F 98.270710 58.027901 26.968675
F 98.270710 65.764495 26.968675
F 89.315160 55.445361 23.330937
F 89.315160 63.181955 23.330937
F 98.276607 55.441160 23.321057
F 98.276607 63.177754 23.321057
F 91.548862 54.156376 26.977917
F 91.548862 61.892969 26.977917
F 100.493523 54.155517 26.952288
F 100.493523 61.892110 26.952288
F 91.549240 59.313574 23.330839
F 91.549240 67.050168 23.330839
F 100.501010 59.313814 23.304866
F 100.501010 67.050408 23.304866
F 91.549724 59.313404 26.066640
F 91.549724 67.049998 26.066640
F 100.519122 59.305203 26.046285
F 100.519122 67.041796 26.046285
F 91.549163 54.156509 29.713606
F 91.549163 61.893102 29.713606
F 100.506706 54.162598 29.692366
F 100.506706 61.899191 29.692366
F 93.783828 55.445063 26.066225
F 93.783828 63.181657 26.066225
F 102.703937 55.444414 25.970702
F 102.703937 63.181007 25.970702
F 93.782770 58.024776 29.713127
F 93.782770 65.761370 29.713127
F 102.690849 58.022309 29.618060
F 102.690849 65.758902 29.618060
F 93.786182 58.025353 26.977036
F 93.786182 65.761947 26.977036
F 102.790825 58.010281 26.890094
F 102.790825 65.746874 26.890094
F 93.787434 55.444429 23.329887
F 93.787434 63.181023 23.329887
F 102.811425 55.459205 23.240356
F 102.811424 63.195799 23.240356
F 87.080927 54.156188 26.978159
F 87.080927 61.892781 26.978159
F 96.020127 54.156767 26.976349
F 96.020126 61.893360 26.976349
F 104.842098 54.038100 26.846191
F 104.842098 61.774692 26.846191
F 87.080968 59.313827 23.331090
F 87.080968 67.050421 23.331090
F 96.022223 59.312916 23.329253
F 96.022223 67.049509 23.329253
F 104.851334 59.442316 23.204785
F 104.851334 67.178911 23.204785
F 87.081041 59.313809 26.066466
F 87.081041 67.050402 26.066466
F 96.025126 59.312026 26.066344
F 96.025126 67.048620 26.066344
F 105.051001 59.245177 25.889630
F 105.051001 66.981771 25.889630
F 87.080970 54.156200 29.713519
F 87.080970 61.892793 29.713519
F 96.022093 54.157551 29.713008
F 96.022093 61.894144 29.713008
F 105.010116 54.212798 29.533804
F 105.010116 61.949391 29.533804
F 89.314329 55.445535 33.360531
F 89.314329 63.182128 33.360531
F 98.246335 55.446102 33.354167
F 98.246335 63.182696 33.354167
F 89.314139 58.024447 37.007585
F 89.314139 65.761041 37.007586
F 98.243194 58.023488 37.002496
F 98.243194 65.760082 37.002496
F 89.314545 58.024533 34.272212
F 89.314545 65.761127 34.272212
F 98.258040 58.025928 34.266013
F 98.258040 65.762522 34.266013
F 89.314770 55.445443 30.625113
F 89.314770 63.182037 30.625114
F 98.264400 55.443061 30.617203
F 98.264399 63.179655 30.617203
F 91.547993 54.156215 34.272181
F 91.547993 61.892808 34.272181
F 100.479424 54.154739 34.254958
F 100.479424 61.891332 34.254958
F 91.548427 59.313731 30.625016
F 91.548427 67.050325 30.625016
F 100.486028 59.315136 30.601725
F 100.486028 67.051730 30.601725
F 91.548562 59.313642 33.360584
F 91.548562 67.050236 33.360584
F 100.495726 59.309530 33.341406
F 100.495726 67.046124 33.341406
F 91.548147 54.156315 37.007681
F 91.548147 61.892908 37.007681
F 100.491242 54.161173 36.995742
F 100.491242 61.897766 36.995742
F 93.781778 55.445397 33.360156
F 93.781778 63.181990 33.360156
F 102.677302 55.452124 33.266656
F 102.677302 63.188718 33.266656
F 93.780792 58.024442 37.007289
F 93.780792 65.761036 37.007289
F 102.673307 58.012958 36.927826
F 102.673307 65.749552 36.927826
F 93.783338 58.024817 34.271626
F 93.783338 65.761411 34.271626
F 102.749214 58.008008 34.199701
F 102.749214 65.744602 34.199701
F 93.784798 55.444932 30.624298
F 93.784798 63.181526 30.624298
F 102.769565 55.460564 30.540507
F 102.769565 63.197158 30.540507
F 87.080825 54.156166 34.272305
F 87.080825 61.892759 34.272305
F 96.015568 54.155987 34.271504
F 96.015568 61.892580 34.271504
F 104.823489 54.059134 34.128842
F 104.823489 61.795727 34.128842
F 87.080875 59.313847 30.625229
F 87.080875 67.050441 30.625229
F 96.017810 59.313653 30.623641
F 96.017810 67.050247 30.623641
F 104.833388 59.420828 30.487217
F 104.833388 67.157422 30.487217
F 87.080896 59.313842 33.360571
F 87.080896 67.050435 33.360571
F 96.019005 59.312984 33.359841
F 96.019005 67.049578 33.359841
F 104.966638 59.268679 33.177914
F 104.966639 67.005273 33.177914
F 87.080833 54.156170 37.007637
F 87.080833 61.892763 37.007637
F 96.017257 54.156854 37.007506
F 96.017257 61.893447 37.007506
F 104.924640 54.188959 36.822592
F 104.924640 61.925552 36.822592
F 89.314344 55.445531 40.654720
F 89.314344 63.182125 40.654720
F 98.251294 55.445240 40.653041
F 98.251294 63.181834 40.653041
F 89.314783 58.024583 22.419413
F 89.314783 65.761176 22.419413
F 98.258543 58.025141 22.413185
F 98.258543 65.761735 22.413185
F 89.314303 58.024483 41.566449
F 89.314303 65.761077 41.566449
F 98.253976 58.025246 41.564379
F 98.253976 65.761840 41.564379
F 89.314368 55.445525 37.919350
F 89.314368 63.182119 37.919350
F 98.254186 55.444790 37.916410
F 98.254186 63.181383 37.916410
F 91.548069 54.156254 41.566385
F 91.548069 61.892847 41.566385
F 100.491110 54.159835 41.556338
F 100.491110 61.896429 41.556338
F 91.547525 59.313890 37.919368
F 91.547525 67.050484 37.919368
F 100.474571 59.315196 37.906155
F 100.474571 67.051789 37.906155
F 91.548026 59.313747 40.654802
F 91.548026 67.050341 40.654802
F 100.490415 59.311755 40.646541
F 100.490415 67.048349 40.646541
F 91.550235 54.156722 22.419697
F 91.550235 61.893315 22.419697
F 100.530875 54.166815 22.401359
F 100.530875 61.903408 22.401359
F 93.782217 55.445272 40.654826
F 93.782217 63.181866 40.654826
F 102.711627 55.458762 40.611761
F 102.711627 63.195356 40.611762
F 93.784787 58.025122 22.419400
F 93.784787 65.761715 22.419400
F 102.716613 58.029122 22.323870
F 102.716613 65.765715 22.323870
F 93.782129 58.024574 41.566419
F 93.782129 65.761167 41.566419
F 102.741752 58.023674 41.534279
F 102.741752 65.760267 41.534279
F 93.782369 55.445365 37.919178
F 93.782369 63.181958 37.919178
F 102.737711 55.461620 37.876318
F 102.737711 63.198214 37.876318
F 87.080824 54.156168 41.566448
F 87.080824 61.892761 41.566447
F 96.016983 54.156372 41.565992
F 96.016983 61.892965 41.565991
F 104.871966 54.101937 41.531517
F 104.871966 61.838530 41.531517
F 87.080754 59.313872 37.919386
F 87.080754 67.050466 37.919386
F 96.013579 59.314316 37.919321
F 96.013579 67.050909 37.919321
F 104.812708 59.411588 37.805266
F 104.812707 67.148182 37.805266
F 87.080806 59.313861 40.654706
F 87.080806 67.050455 40.654706
F 96.017021 59.313203 40.655072
F 96.017021 67.049796 40.655072
F 104.923560 59.327950 40.506835
F 104.923560 67.064544 40.506835
F 87.081101 54.156229 22.419414
F 87.081101 61.892822 22.419414
F 96.027965 54.158454 22.419938
F 96.027965 61.895047 22.419938
F 105.090955 54.236234 22.245698
F 105.090955 61.972827 22.245698
F 104.871966 69.575124 41.531517
F 104.823489 69.532321 34.128842
F 104.842098 69.511287 26.846191
F 100.493523 69.628703 26.952288
F 100.479424 69.627926 34.254958
F 96.015568 69.629173 34.271504
