# Supplementary material for: Molecular-resolution imaging of ice crystallized from liquid water by cryogenic liquid-cell TEM
Source: Nat Commun. 2025 Sep 25;16:8342. doi: 10.1038/s41467-025-62451-0 (PMC12462463; doi:10.1038/s41467-025-62451-0)
Supplement: Supplementary file 9 — Supplementary Data 1 [file 41467_2025_62451_MOESM9_ESM.zip › supercell_4_3_2/1.8/93K_relaxed.xyz]

10269
F10269
F 1.119736 1.330371 2.859104
F 1.119736 9.072281 2.859104
F 1.119736 16.814251 2.859104
F 10.035226 1.314811 3.184144
F 10.035226 9.056721 3.184144
F 10.035226 16.798651 3.184144
F 18.835826 1.366741 3.134054
F 18.737926 8.968311 2.920314
F 18.634726 16.906351 17.823654
F 1.030096 3.854051 6.395094
F 1.030096 11.595951 6.395094
F 9.939726 3.871551 6.689434
F 9.939726 11.613451 6.689434
F 18.753926 3.825861 6.809364
F 18.700326 11.436851 6.854834
F 1.091986 3.878361 3.714604
F 1.091986 11.620251 3.714604
F 10.013556 3.890641 3.988934
F 10.013556 11.632551 3.988934
F 18.937726 3.979141 3.921934
F 18.602126 11.497151 4.155414
F 0.903807 1.643951 0.219373
F 7.705476 0.000746 6.619324
F 0.903806 9.385861 0.219374
F 7.779466 0.019785 3.918704
F 0.903808 17.127751 0.219373
F 7.245346 0.000719 21.185754
F 9.917026 1.545691 0.521336
F 9.917026 9.287611 0.521336
F 9.917026 17.029551 0.521336
F 21.052826 15.491051 11.394654
F 12.031426 0.000005 11.294354
F 21.025426 5.104601 15.174154
F 3.305046 7.757711 3.775094
F 3.305046 15.499651 3.775094
F 12.173626 0.000600 6.759644
F 12.247426 7.761611 4.059134
F 12.247426 15.503551 4.059124
F 20.718726 12.843051 3.113724
F 20.903026 7.746361 11.545654
F 20.964226 15.406951 6.795074
F 7.333976 15.483951 18.449454
F 3.205316 5.436471 0.302611
F 3.205316 13.178351 0.302611
F 12.150826 5.416651 0.591542
F 12.150826 13.158551 0.591541
F 20.814426 7.642681 3.985884
F 16.204426 7.816331 21.757954
F 3.328376 5.188551 2.965874
F 3.328376 12.930451 2.965874
F 12.269126 5.185761 3.254354
F 12.269126 12.927651 3.254354
F 20.812926 7.769321 6.608254
F 20.600726 12.755851 17.666354
F 3.231066 7.737451 6.473834
F 3.231066 15.479351 6.473834
F 16.134526 15.383151 21.411154
F 12.173626 7.742521 6.759644
F 12.173626 15.484451 6.759644
F 7.245346 15.484551 21.185754
F 20.552326 15.325751 21.342854
F 20.988726 15.423151 4.048644
F 11.802126 0.000005 18.589854
F 5.564776 1.313001 3.045744
F 5.564776 9.054921 3.045744
F 5.564776 16.796851 3.045744
F 14.503026 1.314811 3.324554
F 14.503026 9.056721 3.324554
F 14.503026 16.798651 3.324554
F 5.467816 3.873911 6.550374
F 5.467816 11.615851 6.550374
F 14.407426 3.871551 6.829834
F 14.407426 11.613451 6.829834
F 5.542086 3.892581 3.846964
F 5.542086 11.634551 3.846964
F 14.481326 3.890651 4.129334
F 14.481326 11.632551 4.129334
F 5.448926 1.546451 0.381588
F 5.448926 9.288371 0.381588
F 5.448926 17.030251 0.381588
F 14.384626 1.545691 0.661741
F 14.384626 9.287611 0.661741
F 14.384626 17.029551 0.661741
F 7.779466 7.761701 3.918704
F 7.779466 15.503651 3.918704
F 7.245346 7.742631 21.185754
F 16.538426 7.565181 4.099404
F 16.795126 15.474151 3.999284
F 7.333976 7.742051 18.449454
F 7.683246 5.416671 0.451140
F 7.683246 13.158551 0.451139
F 18.296826 3.869061 21.425654
F 20.839426 15.687451 14.156754
F 7.800916 5.185561 3.114094
F 7.800916 12.927451 3.114094
F 16.622326 5.016381 3.022184
F 16.546626 12.889551 3.061494
F 7.705476 7.742661 6.619324
F 7.705476 15.484551 6.619324
F 16.295326 12.900751 17.938354
F 16.347326 7.674531 6.865044
F 16.694026 15.332551 6.820644
F 7.333976 0.000132 18.449454
F 0.920421 1.309861 10.016794
F 0.920421 9.051781 10.016794
F 0.920422 16.793651 10.016794
F 9.826176 1.290321 10.312854
F 9.826176 9.032231 10.312854
F 9.826176 16.774151 10.312854
F 18.686726 1.371931 10.434354
F 18.712726 8.949101 10.520054
F 3.305046 0.015789 3.775094
F 0.805727 3.849801 13.664354
F 0.805727 11.591751 13.664354
F 9.711546 3.870961 13.959954
F 9.711546 11.612851 13.959954
F 18.795626 3.807231 14.299954
F 18.504226 11.406251 14.183554
F 0.890928 3.851231 10.960654
F 0.890929 11.593151 10.960654
F 9.797536 3.870961 11.224154
F 9.797536 11.612851 11.224154
F 18.656726 3.835941 11.543054
F 18.845026 11.544051 11.457854
F 1.004170 1.309401 7.314804
F 1.004170 9.051321 7.314804
F 1.004170 16.793251 7.314804
F 9.911976 1.290481 7.580084
F 9.911976 9.032401 7.580084
F 9.911976 16.774351 7.580084
F 18.819926 1.265391 7.785004
F 18.633526 8.950381 7.750224
F 20.922526 12.898851 10.433554
F 3.088496 7.736571 11.017354
F 3.088496 15.478451 11.017354
F 16.276526 5.195061 17.832254
F 12.031426 7.741921 11.294354
F 12.031426 15.483851 11.294354
F 7.361086 12.902751 17.537754
F 18.943026 16.845651 3.089404
F 20.840926 5.098461 17.805154
F 11.716126 0.000006 21.325754
F 3.203036 5.166711 7.372634
F 3.203036 12.908651 7.372634
F 12.145926 5.161441 7.650284
F 12.145926 12.903351 7.650284
F 7.477196 0.000169 13.889854
F 18.780026 16.755551 10.579654
F 3.117486 5.166671 10.098754
F 3.117486 12.908551 10.098754
F 12.060126 5.161271 10.383054
F 12.060126 12.903151 10.383054
F 20.778426 7.701181 21.379954
F 20.778926 7.642901 18.641654
F 3.000166 7.737061 13.747854
F 3.000166 15.478951 13.747854
F 7.361086 5.160801 17.537754
F 11.945426 7.741921 14.030154
F 11.945426 15.483851 14.030154
F 16.379726 12.831251 15.203154
F 20.648626 15.269951 18.657254
F 11.945426 0.000005 14.030154
F 2.708866 0.010634 21.066654
F 5.354316 1.287951 10.173954
F 5.354316 9.029861 10.173954
F 5.354316 16.771751 10.173954
F 14.293926 1.290321 10.453254
F 14.293926 9.032241 10.453254
F 14.293926 16.774151 10.453254
F 5.239306 3.873531 13.821754
F 5.239306 11.615451 13.821754
F 14.179226 3.870961 14.100354
F 14.179226 11.612851 14.100354
F 5.325786 3.873331 11.082154
F 5.325786 11.615251 11.082154
F 14.265226 3.870961 11.364554
F 14.265226 11.612851 11.364554
F 5.440206 1.288121 7.437944
F 5.440206 9.030041 7.437944
F 5.440206 16.771951 7.437944
F 14.379726 1.290491 7.720494
F 14.379726 9.032401 7.720494
F 14.379726 16.774351 7.720494
F 7.563286 7.742061 11.153854
F 7.563286 15.483951 11.153854
F 16.439326 5.077211 15.171354
F 16.338326 7.846531 11.540154
F 16.434526 15.545751 11.554554
F 12.247426 0.019695 4.059134
F 7.677716 5.161291 7.509774
F 7.677716 12.903251 7.509774
F 16.544426 5.194021 7.850134
F 16.612526 12.862951 7.712914
F 7.591916 5.161131 10.242754
F 7.591916 12.903051 10.242754
F 16.433926 5.268331 10.671254
F 16.630226 12.886351 10.427454
F 7.477196 7.742081 13.889854
F 7.477196 15.484051 13.889854
F 7.448626 12.903051 14.801654
F 16.521826 7.657381 14.282654
F 16.388726 15.413051 14.279554
F 14.150626 16.774151 15.012254
F 0.685003 1.353641 17.328154
F 0.685003 9.095551 17.328154
F 0.685003 16.837451 17.328154
F 9.596916 1.290311 17.607754
F 9.596916 9.032221 17.607754
F 9.596916 16.774151 17.607754
F 18.400426 1.369901 17.922254
F 18.470326 8.991231 17.917654
F 18.459026 16.543151 0.277374
F 0.585538 3.789541 21.017354
F 0.585539 11.531451 21.017354
F 9.482276 3.870971 21.255554
F 9.482276 11.612851 21.255554
F 21.038026 7.787391 14.234954
F 7.563286 0.000147 11.153854
F 0.434726 3.937121 18.288154
F 0.434726 11.679051 18.288154
F 9.568106 3.870991 18.519654
F 9.568106 11.612951 18.519654
F 18.468126 3.940131 18.685654
F 18.465026 11.529151 18.943854
F 0.769283 1.308791 14.612954
F 0.769283 9.050711 14.612954
F 0.769284 16.792651 14.612954
F 9.682886 1.290311 14.871854
F 9.682886 9.032231 14.871854
F 9.682886 16.774151 14.871854
F 18.644926 1.261181 15.337654
F 18.709626 8.956641 15.050554
F 20.346826 12.896251 0.383326
F 2.853106 7.742971 18.322354
F 2.853106 15.484851 18.322354
F 7.448626 5.161131 14.801654
F 11.802126 7.741921 18.589854
F 11.802126 15.483851 18.589854
F 14.150626 9.032231 15.012254
F 21.055926 5.069511 2.858214
F 20.932526 5.297601 7.843084
F 14.150626 1.290321 15.012254
F 2.971676 5.165731 14.670754
F 2.971676 12.907651 14.670754
F 11.916826 5.161271 14.942054
F 11.916826 12.903151 14.942054
F 20.884826 5.172221 10.604054
F 20.897126 12.697251 7.721424
F 2.833836 5.151931 17.414954
F 2.833836 12.893851 17.414954
F 11.830826 5.161271 17.677954
F 11.830826 12.903151 17.677954
F 18.810626 16.536851 7.971264
F 5.210686 9.029781 14.729954
F 2.708866 7.752551 21.066654
F 2.708866 15.494451 21.066654
F 16.263726 15.508651 18.731854
F 11.716126 7.741921 21.325754
F 11.716126 15.483851 21.325754
F 16.176026 7.684881 18.823654
F 18.539626 16.886151 15.119754
F 2.853106 0.001049 18.322354
F 5.210686 16.771751 14.729954
F 5.124546 1.287261 17.469754
F 5.124546 9.029181 17.469754
F 5.124546 16.771051 17.469754
F 14.064626 1.290321 17.748154
F 14.064626 9.032231 17.748154
F 14.064626 16.774151 17.748154
F 5.010566 3.873861 21.117454
F 5.010566 11.615751 21.117454
F 13.950026 3.870961 21.395954
F 13.950026 11.612851 21.395954
F 5.087626 3.873921 18.377454
F 5.087626 11.615851 18.377454
F 14.036026 3.870961 18.660054
F 14.036026 11.612851 18.660054
F 5.210686 1.287871 14.729954
F 18.343926 8.870151 0.162320
F 20.744126 13.129151 15.015154
F 20.697126 4.974601 0.170298
F 18.254426 1.149301 0.449080
F 16.082126 -0.046700 21.521854
F 18.461826 11.596051 21.600354
F 15.823626 4.865861 0.323421
F 16.671026 -0.108382 6.710004
F 0.479315 1.360101 24.668854
F 0.479314 9.102021 24.668854
F 0.479315 16.843951 24.668854
F 9.367676 1.290311 24.903254
F 9.367676 9.032231 24.903254
F 9.367676 16.774151 24.903254
F 18.397026 1.299921 25.147354
F 18.366726 9.026221 25.195454
F 20.367726 12.636051 39.633354
F 0.368153 3.809581 28.315254
F 0.368154 11.551451 28.315254
F 9.253046 3.870961 28.551054
F 9.253046 11.612851 28.551054
F 18.083826 3.873581 28.589354
F 18.259626 11.584851 28.766854
F 0.274699 3.924481 25.593454
F 0.274699 11.666451 25.593454
F 9.338676 3.871021 25.815154
F 9.338676 11.612951 25.815154
F 18.277126 3.878221 25.891054
F 18.189326 11.564351 26.101554
F 9.453316 1.290251 22.167354
F 9.453316 9.032171 22.167354
F 9.453316 16.774051 22.167354
F 20.263026 7.749391 33.137154
F 7.104956 0.000127 25.744954
F 16.068626 5.058211 22.300454
F 2.634636 7.738191 25.619454
F 2.634636 15.480151 25.619454
F 18.385226 1.321041 22.429554
F 11.572926 7.741921 25.885454
F 11.572926 15.483851 25.885454
F 18.007826 16.762551 36.809954
F 20.397126 7.731661 26.104854
F 20.418426 15.524651 26.009254
F 0.339448 1.224301 21.945454
F 2.742806 5.161421 21.971054
F 2.742806 12.903351 21.971054
F 11.687526 5.161271 22.237654
F 11.687526 12.903151 22.237654
F 20.398226 5.115361 22.280254
F 18.204026 16.737951 24.933754
F 2.610786 5.156001 24.710354
F 2.610786 12.897951 24.710354
F 11.601526 5.161271 24.973454
F 11.601526 12.903151 24.973454
F 18.452626 8.942451 22.421754
F 20.468926 12.845651 25.216654
F 2.508616 7.743791 28.355154
F 2.508616 15.485751 28.355154
F 6.785216 15.228651 42.831554
F 11.486926 7.741921 28.621254
F 11.486926 15.483851 28.621254
F 6.785216 7.486691 42.831554
F 20.513826 7.573681 28.942854
F 20.419726 15.584651 28.773554
F 7.017086 0.000502 28.481154
F 4.896716 1.287931 24.764954
F 4.896716 9.029851 24.764954
F 4.896716 16.771751 24.764954
F 13.835326 1.290321 25.043654
F 13.835326 9.032231 25.043654
F 13.835326 16.774151 25.043654
F 4.782636 3.873001 28.412454
F 4.782636 11.614951 28.412454
F 13.720726 3.870961 28.691454
F 13.720726 11.612851 28.691454
F 4.856336 3.875121 25.672154
F 4.856336 11.617051 25.672154
F 13.806726 3.870961 25.955654
F 13.806726 11.612851 25.955654
F 4.968786 1.286161 22.024454
F 4.968786 9.028081 22.024454
F 4.968786 16.770051 22.024454
F 13.921326 1.290321 22.307854
F 13.921326 9.032231 22.307854
F 13.921326 16.774151 22.307854
F 7.104956 7.742041 25.744954
F 7.104956 15.483951 25.744954
F 15.780126 12.882351 39.360254
F 16.084726 7.816581 26.054254
F 16.012426 15.421151 25.793054
F 13.463926 1.289721 36.873954
F 7.219436 5.161161 22.097254
F 7.219436 12.903051 22.097254
F 20.568426 5.258281 25.192154
F 6.875996 0.000132 33.039854
F 7.130986 5.160601 24.833454
F 7.130986 12.902551 24.833454
F 15.893026 5.254161 25.013254
F 16.033426 12.907451 25.141854
F 7.017086 7.742421 28.481154
F 7.017086 15.484351 28.481154
F 15.788826 5.112751 39.718854
F 15.971826 7.787691 28.822354
F 15.808526 15.530951 28.494954
F 4.524386 16.771151 36.591654
F 0.263037 1.347391 31.964854
F 0.263037 9.089301 31.964854
F 0.263037 16.831251 31.964854
F 9.138446 1.290331 32.198754
F 9.138446 9.032251 32.198754
F 9.138446 16.774151 32.198754
F 18.164726 1.067756 32.438954
F 18.182126 9.066851 32.256954
F 16.175926 7.508371 43.257254
F 0.163104 3.825281 35.616554
F 0.163105 11.567151 35.616554
F 9.024026 3.870761 35.842854
F 9.024026 11.612651 35.842854
F 18.086026 3.743751 35.928154
F 17.902626 11.555551 35.831954
F 0.121921 3.899151 32.902754
F 0.121921 11.641051 32.902754
F 9.109636 3.870981 33.110054
F 9.109636 11.612851 33.110054
F 17.985326 3.705061 33.088854
F 18.084926 11.534751 33.210154
F 0.197289 1.250071 29.242954
F 0.197289 8.991981 29.242954
F 0.197289 16.733951 29.242954
F 9.224136 1.290271 29.462954
F 9.224136 9.032191 29.462954
F 9.224136 16.774151 29.462954
F 18.342826 1.323051 29.699754
F 18.263426 8.969461 29.615954
F 20.651426 7.562231 43.201954
F 2.414786 7.733931 32.914354
F 2.414786 15.475851 32.914354
F 6.688716 12.883651 39.363654
F 11.343626 7.741921 33.180354
F 11.343626 15.483851 33.180354
F 6.688716 5.141781 39.363654
F 18.116626 11.503451 43.030354
F 20.376826 15.550651 33.269054
F 4.524386 9.029281 36.591654
F 2.523536 5.166581 29.267354
F 2.523536 12.908451 29.267354
F 11.458226 5.161271 29.533154
F 11.458226 12.903151 29.533154
F 20.344826 4.894391 29.591254
F 20.573726 13.004051 29.705654
F 2.406166 5.162511 31.999854
F 2.406166 12.904451 31.999854
F 11.372226 5.161271 32.268954
F 11.372226 12.903151 32.268954
F 20.207026 5.047531 32.280154
F 20.369726 12.900251 32.323954
F 2.312486 7.733671 35.639254
F 2.312486 15.475551 35.639254
F 15.771626 12.819351 36.609254
F 11.257826 7.741751 35.913054
F 11.257826 15.483651 35.913054
F 15.804526 5.065101 36.899754
F 20.196126 7.766681 36.004454
F 20.298226 15.453851 36.192454
F 4.524386 1.287361 36.591654
F 4.669136 1.288641 32.059854
F 4.669136 9.030561 32.059854
F 4.669136 16.772451 32.059854
F 13.606126 1.290321 32.339154
F 13.606126 9.032231 32.339154
F 13.606126 16.774151 32.339154
F 4.555816 3.872221 35.704054
F 4.555816 11.614151 35.704054
F 13.491626 3.870791 35.983254
F 13.491626 11.612751 35.983254
F 4.633496 3.874111 32.967854
F 4.633496 11.616051 32.967854
F 13.577426 3.870961 33.250554
F 13.577426 11.612851 33.250554
F 4.744926 1.286681 29.320354
F 4.744926 9.028601 29.320354
F 4.744926 16.770551 29.320354
F 13.692026 1.290321 29.603354
F 13.692026 9.032231 29.603354
F 13.692026 16.774151 29.603354
F 6.875996 7.742051 33.039854
F 6.875996 15.483951 33.039854
F 6.762696 12.902451 36.663254
F 15.973426 7.791891 33.026954
F 15.781226 15.418351 33.223154
F 13.368426 11.588351 40.379254
F 6.990406 5.161131 29.392654
F 6.990406 12.903051 29.392654
F 15.994126 5.077231 29.496154
F 16.029626 13.019851 29.596554
F 6.903236 5.160971 32.128754
F 6.903236 12.902851 32.128754
F 15.786326 5.116761 32.252854
F 15.879926 12.813751 32.320154
F 6.789676 7.741871 35.772754
F 6.789676 15.483751 35.772754
F 6.762696 5.160571 36.663254
F 15.608926 7.711021 35.762654
F 15.720926 15.621451 35.995354
F 13.368426 3.846471 40.379254
F 0.024223 1.313231 39.271654
F 0.024222 9.055141 39.271654
F 0.024224 16.797051 39.271654
F 8.922426 1.270661 39.434054
F 8.922426 9.012571 39.434054
F 8.922426 16.754451 39.434054
F 18.131026 1.281461 39.665254
F 17.905426 8.874091 39.490854
F 20.674226 15.376051 43.236754
F 0.339448 16.708151 21.945454
F 0.339448 8.966221 21.945454
F 9.019116 3.615581 42.901654
F 9.019116 11.357451 42.901654
F 18.211826 3.770511 43.365754
F 11.343626 0.000003 33.180354
F 0.010728 3.850911 40.130554
F 0.010729 11.592851 40.130554
F 8.900776 3.846461 40.238854
F 8.900776 11.588351 40.238854
F 18.228826 3.954031 40.562754
F 17.917226 11.513251 40.327554
F 0.069477 1.280701 36.538254
F 0.069478 9.022621 36.538254
F 0.069477 16.764551 36.538254
F 8.996176 1.289731 36.733554
F 8.996176 9.031641 36.733554
F 8.996176 16.773551 36.733554
F 17.986726 1.081996 36.950254
F 17.920726 8.984581 36.814454
F 16.032026 15.272651 43.349054
F 2.213276 7.707111 40.052454
F 2.213276 15.449051 40.052454
F 6.666906 15.459551 40.168454
F 11.134526 7.717431 40.309054
F 11.134526 15.459351 40.309054
F 6.666906 7.717671 40.168454
F 20.597626 7.727391 40.420454
F 20.367126 15.465051 40.376354
F 13.463926 16.773551 36.873954
F 2.310706 5.172801 36.547154
F 2.310706 12.914751 36.547154
F 11.230126 5.160681 36.803754
F 11.230126 12.902551 36.803754
F 20.372426 5.110111 36.750054
F 20.174426 12.901651 36.882954
F 2.209416 5.142641 39.242954
F 2.209416 12.884551 39.242954
F 11.156226 5.141581 39.504254
F 11.156226 12.883551 39.504254
F 20.450026 5.099891 39.495954
F 17.918626 16.672651 39.512054
F 2.282766 7.540171 42.711854
F 2.282766 15.282051 42.711854
F 13.463926 9.031641 36.873954
F 11.252926 7.486541 42.971854
F 11.252926 15.228451 42.971854
F 15.650326 15.636451 40.629354
F 18.001326 16.665551 32.369154
F 16.222826 12.845151 22.297654
F 15.700326 7.756151 40.450354
F 4.453926 1.269401 39.294054
F 4.453926 9.011311 39.294054
F 4.453926 16.753251 39.294054
F 13.390026 1.270631 39.574454
F 13.390026 9.012551 39.574454
F 13.390026 16.754451 39.574454
F 4.548616 3.620231 42.761654
F 4.548616 11.362151 42.761654
F 13.486726 3.615581 43.042054
F 13.486726 11.357451 43.042054
F 4.432286 3.847411 40.097254
F 4.432286 11.589351 40.097254
F 11.572926 0.000006 25.885454
F 2.508616 0.001870 28.355154
F 11.486926 0.000007 28.621254
F 18.045026 16.788651 29.476754
F 18.489026 16.708351 22.112254
F 20.622826 12.826851 22.578454
F 20.450626 -0.054083 26.129354
F 16.021326 0.009885 26.042054
F 15.952226 0.012973 28.787754
F 20.718626 -0.065296 43.473954
F 15.784126 -0.155893 36.003254
F 15.821226 12.736251 44.128154
F 1.119736 24.556151 2.859104
F 1.119736 32.298051 2.859104
F 10.035226 24.540551 3.184144
F 10.035226 32.282451 3.184144
F 18.505326 24.559851 2.815334
F 18.604526 32.511751 2.823784
F 1.030096 27.079851 6.395094
F 1.030096 34.821751 6.395094
F 1.030096 19.337851 6.395094
F 9.939726 27.097351 6.689434
F 20.544326 23.223651 21.491354
F 9.939726 19.355351 6.689434
F 18.577426 26.927251 6.614934
F 20.630126 23.180851 3.984764
F 18.832426 18.897151 6.700364
F 1.091986 27.104151 3.714604
F 7.333976 30.967851 18.449454
F 1.091986 19.362151 3.714604
F 10.013556 27.116451 3.988934
F 7.245346 23.226451 21.185754
F 10.013556 19.374451 3.988934
F 18.629826 27.121551 3.893564
F 7.245346 30.968351 21.185754
F 18.711926 19.350851 4.069944
F 0.903807 24.869751 0.219373
F 16.253226 30.900951 18.752654
F 0.903807 32.611651 0.219374
F 7.333976 23.225851 18.449454
F 9.917026 24.771451 0.521336
F 9.917026 32.513351 0.521336
F 20.936726 23.104151 11.311554
F 20.768226 30.810351 18.691854
F 3.305046 30.983451 3.775094
F 3.305046 23.241551 3.775094
F 12.247426 30.987351 4.059134
F 12.247426 23.245451 4.059134
F 20.808926 31.047351 3.973194
F 20.885426 20.566251 2.920154
F 3.205316 28.662251 0.302611
F 3.205316 20.920351 0.302610
F 12.150826 28.642451 0.591542
F 12.150826 20.900451 0.591542
F 16.047826 20.361251 0.178848
F 18.526926 19.308251 21.223454
F 3.328376 28.414351 2.965874
F 3.328376 20.672351 2.965874
F 12.269126 28.411551 3.254354
F 12.269126 20.669551 3.254354
F 21.083226 20.562051 17.744354
F 16.251926 23.380251 18.856654
F 3.231066 30.963251 6.473834
F 3.231066 23.221251 6.473834
F 12.173626 30.968251 6.759644
F 12.173626 23.226351 6.759644
F 20.681726 28.102551 17.920054
F 18.518126 26.996451 21.562754
F 5.564776 24.538751 3.045744
F 5.564776 32.280651 3.045744
F 14.503026 24.540551 3.324554
F 14.503026 32.282451 3.324554
F 5.467816 27.099651 6.550374
F 16.397926 20.740951 17.979954
F 5.467816 19.357751 6.550374
F 14.407426 27.097351 6.829834
F 16.287026 28.419551 17.746654
F 14.407426 19.355351 6.829834
F 5.542086 27.118351 3.846964
F 7.361086 20.644651 17.537754
F 5.542086 19.376451 3.846964
F 14.481326 27.116451 4.129334
F 7.361086 28.386551 17.537754
F 14.481326 19.374451 4.129334
F 5.448926 24.772251 0.381588
F 5.448926 32.514151 0.381588
F 14.384626 24.771451 0.661741
F 14.384626 32.513351 0.661741
F 7.779466 30.987451 3.918704
F 7.779466 23.245551 3.918704
F 16.755426 30.887351 4.090094
F 16.625726 23.100251 4.079444
F 7.683246 28.642451 0.451140
F 7.683246 20.900551 0.451139
F 20.838826 20.575051 10.306854
F 20.693026 23.143151 6.696684
F 7.800916 28.411351 3.114094
F 7.800916 20.669351 3.114094
F 16.461826 28.529951 3.015484
F 16.563826 20.700051 2.963124
F 7.705476 30.968451 6.619324
F 7.705476 23.226551 6.619324
F 16.516626 30.969451 6.703614
F 16.548826 23.274451 6.839604
F 0.920421 24.535651 10.016794
F 0.920421 32.277551 10.016794
F 9.826176 24.516051 10.312854
F 9.826176 32.257951 10.312854
F 18.743226 24.587251 10.398654
F 18.715026 32.091951 10.413254
F 0.805727 27.075551 13.664354
F 0.805727 34.817451 13.664354
F 0.805727 19.333651 13.664354
F 9.711546 27.096751 13.959954
F 9.711546 34.838651 13.959954
F 9.711546 19.354751 13.959954
F 18.603926 26.937151 14.265754
F 14.036026 34.838651 18.660054
F 18.491126 19.384651 14.194154
F 0.890928 27.076951 10.960654
F 0.890929 34.818951 10.960654
F 0.890929 19.335051 10.960654
F 9.797536 27.096751 11.224154
F 9.797536 34.838651 11.224154
F 9.797536 19.354751 11.224154
F 18.617726 27.113051 11.497754
F 5.210686 24.513651 14.729954
F 18.629526 19.327251 11.536154
F 1.004170 24.535151 7.314804
F 1.004170 32.277051 7.314804
F 9.911976 24.516251 7.580084
F 9.911976 32.258151 7.580084
F 18.644826 24.523551 7.782614
F 18.646826 32.377051 7.627604
F 3.088496 30.962351 11.017354
F 3.088496 23.220451 11.017354
F 12.031426 30.967651 11.294354
F 12.031426 23.225751 11.294354
F 20.770126 20.414951 15.037954
F 13.950026 34.838651 21.395954
F 3.203036 28.392451 7.372634
F 3.203036 20.650551 7.372634
F 12.145926 28.387151 7.650284
F 12.145926 20.645251 7.650284
F 20.870626 31.013351 14.210954
F 20.838426 23.130151 18.675454
F 3.117486 28.392451 10.098754
F 3.117486 20.650551 10.098754
F 12.060126 28.387051 10.383054
F 12.060126 20.645151 10.383054
F 13.950026 19.354751 21.395954
F 14.036026 27.096751 18.660054
F 3.000166 30.962851 13.747854
F 3.000166 23.220851 13.747854
F 11.945426 30.967651 14.030154
F 11.945426 23.225751 14.030154
F 20.856626 20.597251 7.539154
F 21.025326 31.055851 11.533154
F 5.354316 24.513751 10.173954
F 5.354316 32.255651 10.173954
F 14.293926 24.516051 10.453254
F 14.293926 32.257951 10.453254
F 5.239306 27.099251 13.821754
F 16.254326 20.642251 15.203854
F 5.239306 19.357351 13.821754
F 14.179226 27.096751 14.100354
F 14.179226 34.838651 14.100354
F 14.179226 19.354751 14.100354
F 5.325786 27.099051 11.082154
F 16.316526 28.439851 15.164154
F 5.325786 19.357151 11.082154
F 14.265226 27.096751 11.364554
F 14.265226 34.838651 11.364554
F 14.265226 19.354751 11.364554
F 5.440206 24.513851 7.437944
F 5.440206 32.255751 7.437944
F 14.379726 24.516251 7.720494
F 14.379726 32.258151 7.720494
F 7.563286 30.967851 11.153854
F 7.563286 23.225951 11.153854
F 16.498526 30.892851 11.584754
F 16.509226 23.209451 11.413954
F 7.677716 28.387051 7.509774
F 7.677716 20.645151 7.509774
F 16.697426 28.541851 7.722984
F 16.706526 20.701151 7.606634
F 7.591916 28.386851 10.242754
F 7.591916 20.644951 10.242754
F 16.396226 28.410851 10.483654
F 16.537626 20.582651 10.623154
F 7.477196 30.967851 13.889854
F 7.477196 23.225951 13.889854
F 16.306026 31.004351 14.330154
F 16.522626 23.206851 14.185354
F 0.685003 24.579351 17.328154
F 0.685003 32.321351 17.328154
F 9.596916 24.516051 17.607754
F 9.596916 32.257951 17.607754
F 18.535926 24.547851 17.973454
F 18.510926 32.170551 17.643654
F 0.585538 27.015251 21.017354
F 0.585539 34.757251 21.017354
F 0.585539 19.273351 21.017354
F 9.482276 27.096751 21.255554
F 14.150626 32.257951 15.012254
F 9.482276 19.354851 21.255554
F 20.579226 28.102851 0.374299
F 5.210686 32.255551 14.729954
F 5.087626 19.357751 18.377454
F 0.434725 27.162851 18.288154
F 7.448626 20.644951 14.801654
F 0.434726 19.420951 18.288154
F 9.568106 27.096751 18.519654
F 14.150626 24.516051 15.012254
F 9.568106 19.354851 18.519654
F 18.300326 27.118551 18.826454
F 14.036026 19.354751 18.660054
F 18.672926 19.516851 18.667854
F 0.769283 24.534551 14.612954
F 0.769283 32.276451 14.612954
F 9.682886 24.516051 14.871854
F 9.682886 32.257951 14.871854
F 18.789426 24.314051 15.163854
F 18.585226 32.290951 14.962254
F 2.853106 30.968751 18.322354
F 2.853106 23.226851 18.322354
F 11.802126 30.967651 18.589854
F 11.802126 23.225751 18.589854
F 20.679326 28.456251 10.504254
F 21.042026 30.894451 6.845864
F 2.971676 28.391451 14.670754
F 2.971676 20.649551 14.670754
F 11.916826 28.387051 14.942054
F 11.916826 20.645151 14.942054
F 20.725126 28.259551 7.605154
F 20.908826 28.363951 15.226854
F 2.833836 28.377651 17.414954
F 2.833836 20.635751 17.414954
F 11.830826 28.387051 17.677954
F 11.830826 20.645151 17.677954
F 20.790926 30.755051 21.364554
F 5.087626 27.099651 18.377454
F 2.708866 30.978351 21.066654
F 2.708866 23.236351 21.066654
F 11.716126 30.967651 21.325754
F 11.716126 23.225751 21.325754
F 20.753626 28.422551 3.166074
F 18.215426 24.284351 0.189659
F 5.124546 24.513051 17.469754
F 5.124546 32.254951 17.469754
F 14.064626 24.516051 17.748154
F 14.064626 32.257951 17.748154
F 5.010566 27.099651 21.117454
F 7.448626 28.386851 14.801654
F 5.010566 19.357751 21.117454
F 13.950026 27.096751 21.395954
F 20.979526 22.979651 14.064754
F 16.065026 23.099751 21.456554
F 16.106726 30.904551 21.476754
F 18.307426 32.338951 0.170052
F 20.485726 20.620951 0.212033
F 15.989926 28.384551 0.184435
F 18.248426 34.601151 21.403854
F 18.677826 34.864151 3.919034
F 18.854426 34.887051 6.664564
F 0.479314 24.585851 24.668854
F 0.479315 32.327751 24.668854
F 9.367676 24.516051 24.903254
F 9.367676 32.257951 24.903254
F 18.091526 24.449051 25.183054
F 18.310726 32.068251 25.168354
F 0.368153 27.035351 28.315254
F 0.368154 34.777251 28.315254
F 0.368154 19.293451 28.315254
F 9.253046 27.096751 28.551054
F 9.253046 34.838651 28.551054
F 9.253046 19.354751 28.551054
F 18.253326 27.044551 28.651554
F 6.762696 20.644451 36.663254
F 18.067026 19.364951 28.613354
F 0.274699 27.150251 25.593454
F 20.587826 20.575351 25.106054
F 0.274699 19.408351 25.593454
F 9.338676 27.096751 25.815154
F 4.432286 34.815051 40.097254
F 9.338676 19.354851 25.815154
F 18.430726 27.004151 26.023554
F 15.620826 23.239851 40.465054
F 18.271926 19.437051 25.840754
F 9.453316 24.516051 22.167354
F 9.453316 32.257951 22.167354
F 16.089126 23.048551 43.137654
F 20.738326 23.322751 43.234554
F 2.634636 30.963951 25.619454
F 2.634636 23.222051 25.619454
F 11.572926 30.967651 25.885454
F 11.572926 23.225751 25.885454
F 20.599526 31.064851 26.151954
F 20.429826 23.282051 25.826254
F 2.742806 28.387151 21.971054
F 2.742806 20.645251 21.971054
F 11.687526 28.387051 22.237654
F 11.687526 20.645151 22.237654
F 20.666626 30.891851 43.070454
F 18.385726 19.139951 43.266754
F 2.610786 28.381751 24.710354
F 2.610786 20.639851 24.710354
F 11.601526 28.387051 24.973454
F 11.601526 20.645151 24.973454
F 20.584226 28.435751 25.113154
F 18.428826 32.149751 22.315454
F 2.508616 30.969551 28.355154
F 2.508616 23.227651 28.355154
F 11.486926 30.967651 28.621254
F 11.486926 23.225751 28.621254
F 20.544526 31.136451 28.791954
F 20.383226 23.357451 28.588554
F 4.896716 24.513651 24.764954
F 4.896716 32.255651 24.764954
F 13.835326 24.516051 25.043654
F 13.835326 32.257951 25.043654
F 4.782636 27.098751 28.412454
F 6.688716 20.625651 39.363654
F 4.782636 19.356851 28.412454
F 13.720726 27.096751 28.691454
F 13.720726 34.838651 28.691454
F 13.720726 19.354751 28.691454
F 4.856336 27.100851 25.672154
F 6.688716 28.367551 39.363654
F 4.856336 19.358951 25.672154
F 13.806726 27.096751 25.955654
F 13.806726 34.838651 25.955654
F 13.806726 19.354751 25.955654
F 4.968786 24.511951 22.024454
F 4.968786 32.253851 22.024454
F 13.921326 24.516051 22.307854
F 13.921326 32.257951 22.307854
F 7.104956 30.967851 25.744954
F 7.104956 23.225851 25.744954
F 15.950626 30.914351 25.946754
F 15.890426 23.168051 25.993654
F 7.219436 28.386951 22.097254
F 7.219436 20.644951 22.097254
F 20.513626 20.636251 22.288354
F 13.463926 32.257351 36.873954
F 7.130986 28.386351 24.833454
F 7.130986 20.644451 24.833454
F 16.083426 28.223851 25.191754
F 16.019926 20.703551 25.020654
F 7.017086 30.968151 28.481154
F 7.017086 23.226251 28.481154
F 15.979726 31.207251 28.773254
F 15.743926 23.193051 28.626754
F 0.263037 24.573151 31.964854
F 0.263037 32.315051 31.964854
F 9.138446 24.516051 32.198754
F 9.138446 32.258051 32.198754
F 17.996626 24.613651 32.328854
F 18.132626 32.305651 32.408454
F 0.163104 27.051051 35.616554
F 0.163105 34.792951 35.616454
F 0.163105 19.309151 35.616554
F 9.024026 27.096551 35.842854
F 9.024026 34.838451 35.842854
F 9.024026 19.354651 35.842854
F 17.990126 27.149451 36.056654
F 6.762696 28.386351 36.663254
F 18.043926 19.382651 35.876354
F 0.121921 27.124951 32.902754
F 18.149626 24.403051 22.455954
F 0.121921 19.382951 32.902754
F 9.109636 27.096751 33.110054
F 13.368426 34.814151 40.379254
F 9.109636 19.354851 33.110054
F 17.983626 27.304451 33.176054
F 8.900776 34.814151 40.238854
F 18.240826 19.283051 33.181254
F 0.197289 24.475851 29.242954
F 0.197289 32.217751 29.242954
F 9.224136 24.516051 29.462954
F 9.224136 32.257951 29.462954
F 17.994226 24.480051 29.629854
F 18.260226 32.338951 29.676254
F 2.414786 30.959651 32.914354
F 2.414786 23.217751 32.914354
F 11.343626 30.967651 33.180354
F 11.343626 23.225751 33.180354
F 20.511926 31.216351 33.396054
F 20.282326 23.409951 33.279854
F 2.523536 28.392351 29.267354
F 2.523536 20.650451 29.267354
F 11.458226 28.387051 29.533154
F 11.458226 20.645151 29.533154
F 20.591026 28.542551 29.688254
F 20.220626 20.670751 29.707654
F 2.406166 28.388251 31.999854
F 2.406166 20.646351 31.999854
F 11.372226 28.387051 32.268954
F 11.372226 20.645151 32.268954
F 20.304826 28.529851 32.345654
F 20.432026 20.604051 32.484154
F 2.312486 30.959451 35.639254
F 2.312486 23.217551 35.639254
F 11.257826 30.967551 35.913054
F 11.257826 23.225551 35.913054
F 20.513926 31.043651 36.042554
F 20.482326 23.330151 35.995154
F 4.669136 24.514451 32.059854
F 4.669136 32.256351 32.059854
F 13.606126 24.516051 32.339154
F 13.606126 32.257951 32.339154
F 4.555816 27.097951 35.704054
F 15.626526 20.615751 36.991454
F 4.555816 19.356051 35.704054
F 13.491626 27.096551 35.983254
F 13.491626 34.838451 35.983254
F 13.491626 19.354651 35.983254
F 4.633496 27.099851 32.967854
F 15.731126 28.400351 36.870554
F 4.633496 19.357951 32.967854
F 13.577426 27.096751 33.250554
F 13.577426 34.838651 33.250554
F 13.577426 19.354751 33.250554
F 4.744926 24.512451 29.320354
F 4.744926 32.254351 29.320354
F 13.692026 24.516051 29.603354
F 13.692026 32.257951 29.603354
F 6.875996 30.967851 33.039854
F 6.875996 23.225851 33.039854
F 16.022226 31.000851 33.390354
F 15.917526 23.295451 33.247554
F 6.990406 28.386851 29.392654
F 6.990406 20.644951 29.392654
F 16.123526 28.480351 29.536654
F 15.801726 20.655951 29.734754
F 6.903236 28.386751 32.128754
F 6.903236 20.644851 32.128754
F 15.784926 28.429551 32.263754
F 15.974326 20.727051 32.441254
F 6.789676 30.967651 35.772754
F 6.789676 23.225751 35.772754
F 15.700126 30.986551 36.110654
F 15.782626 23.196251 36.153454
F 0.024222 24.538951 39.271654
F 0.024222 32.280951 39.271654
F 8.922426 24.496451 39.434054
F 8.922426 32.238351 39.434054
F 18.053526 24.286451 39.451654
F 18.076826 32.254151 39.422154
F 0.339448 32.191951 21.945454
F 0.339448 24.450051 21.945454
F 15.851426 31.266651 40.304454
F 9.019116 26.841351 42.901654
F 9.019116 34.583251 42.901654
F 9.019116 19.099451 42.901654
F 6.666906 23.201551 40.168454
F 6.666906 30.943451 40.168454
F 16.089426 30.962151 43.155554
F 0.010728 27.076651 40.130554
F 0.010728 34.818551 40.130554
F 0.010728 19.334751 40.130554
F 8.900776 27.072251 40.238854
F 6.785216 22.970551 42.831554
F 8.900776 19.330351 40.238854
F 18.032026 26.804251 40.639454
F 6.785216 30.712451 42.831554
F 17.967726 19.239551 40.460854
F 0.069477 24.506451 36.538254
F 0.069477 32.248351 36.538254
F 8.996176 24.515451 36.733554
F 8.996176 32.257451 36.733554
F 18.152926 24.458651 36.826254
F 18.038326 32.272551 36.796554
F 2.213276 30.932851 40.052454
F 2.213276 23.190951 40.052454
F 11.134526 30.943151 40.309054
F 11.134526 23.201251 40.309054
F 20.289826 30.820451 40.352254
F 20.216826 22.976051 40.637654
F 2.310706 28.398551 36.547154
F 2.310706 20.656651 36.547154
F 11.230126 28.386451 36.803754
F 11.230126 20.644551 36.803754
F 20.226926 28.317151 36.880554
F 20.300626 20.786551 36.939054
F 2.209416 28.368351 39.242954
F 2.209416 20.626451 39.242954
F 11.156226 28.367351 39.504254
F 11.156226 20.625451 39.504254
F 20.232026 28.070151 39.662754
F 20.400226 20.503051 39.598554
F 2.282766 30.765951 42.711854
F 2.282766 23.024051 42.711854
F 11.252926 30.712251 42.971854
F 11.252926 22.970351 42.971854
F 18.216926 26.968551 43.264354
F 13.463926 24.515451 36.873954
F 4.453926 24.495151 39.294054
F 4.453926 32.237051 39.294054
F 13.390026 24.496351 39.574454
F 13.390026 32.238351 39.574454
F 4.548616 26.845951 42.761654
F 4.548616 34.587951 42.761654
F 4.548616 19.104051 42.761654
F 13.486726 26.841351 43.042054
F 13.486726 34.583251 43.042054
F 13.486726 19.099451 43.042054
F 4.432286 27.073151 40.097254
F 15.647126 20.487151 39.653854
F 4.432286 19.331251 40.097254
F 13.368426 27.072251 40.379254
F 15.797226 28.364151 39.672954
F 13.368426 19.330351 40.379254
F 4.524386 24.513151 36.591654
F 4.524386 32.255051 36.591654
F 16.294726 28.223351 22.396054
F 16.354026 20.563251 22.244854
F 20.748726 28.277651 22.508554
F 18.234026 34.934851 43.068854
F 18.176526 34.883751 40.237854
F 18.139526 34.905551 33.198254
F 1.119736 47.781851 2.859104
F 1.119736 40.039951 2.859104
F 10.035226 47.766351 3.184144
F 10.035226 40.024451 3.184144
F 18.605126 47.847651 2.967444
F 18.797526 39.942951 3.179764
F 1.030096 50.305551 6.395094
F 1.030096 42.563651 6.395094
F 9.939726 50.323051 6.689434
F 9.939726 42.581151 6.689434
F 18.728026 50.381551 6.909224
F 18.684726 42.538151 6.815434
F 1.091986 50.329851 3.714604
F 1.091986 42.587951 3.714604
F 10.013556 50.342151 3.988934
F 10.013556 42.600251 3.988934
F 18.597626 50.464451 4.107254
F 18.623926 42.385151 4.116704
F 0.903807 48.095451 0.219373
F 5.087626 34.841651 18.377454
F 0.903807 40.353551 0.219373
F 5.010566 34.841551 21.117454
F 9.917026 47.997251 0.521336
F 9.917026 40.255251 0.521336
F 20.895826 51.637151 7.879644
F 20.617526 36.110951 17.726354
F 3.305046 38.725351 3.775094
F 3.305046 46.467351 3.775094
F 12.247426 38.729251 4.059124
F 12.247426 46.471251 4.059134
F 21.000526 51.448951 10.590054
F 20.815426 46.538951 18.694654
F 3.205316 51.887951 0.302611
F 3.205316 36.404151 0.302610
F 3.205316 44.146051 0.302610
F 12.150826 51.868151 0.591542
F 12.150826 36.384351 0.591541
F 12.150826 44.126251 0.591542
F 20.823026 38.703251 6.739664
F 16.272826 36.235551 15.154254
F 0.434726 34.904751 18.288154
F 3.328376 51.640051 2.965874
F 3.328376 36.156251 2.965874
F 3.328376 43.898151 2.965874
F 12.269126 51.637251 3.254354
F 12.269126 36.153451 3.254354
F 12.269126 43.895351 3.254354
F 20.666226 46.377951 21.461054
F 20.893026 43.873951 15.228454
F 20.711426 38.796151 14.215554
F 3.231066 38.705151 6.473834
F 3.231066 46.447051 6.473834
F 12.173626 38.710151 6.759644
F 12.173626 46.452151 6.759644
F 21.048826 36.063751 7.682974
F 16.451026 51.485451 10.680154
F 5.564776 47.764551 3.045744
F 5.564776 40.022551 3.045744
F 14.503026 47.766351 3.324554
F 14.503026 40.024451 3.324554
F 5.467816 50.325451 6.550374
F 5.467816 42.583551 6.550374
F 14.407426 50.323051 6.829834
F 14.407426 42.581151 6.829834
F 5.542086 50.344051 3.846964
F 5.542086 42.602151 3.846964
F 14.481326 50.342151 4.129334
F 14.481326 42.600251 4.129334
F 5.448926 47.997951 0.381588
F 5.448926 40.256051 0.381588
F 14.384626 47.997251 0.661741
F 14.384626 40.255251 0.661741
F 7.779466 38.729351 3.918704
F 7.779466 46.471251 3.918704
F 16.645826 38.597551 4.077834
F 16.740826 46.283651 3.983584
F 7.683246 51.868151 0.451140
F 7.683246 36.384351 0.451139
F 7.683246 44.126251 0.451139
F 16.291326 51.599551 15.082554
F 18.351326 50.296051 21.420454
F 20.850726 38.838551 11.390054
F 7.800916 51.637051 3.114094
F 7.800916 36.153251 3.114094
F 7.800916 43.895151 3.114094
F 20.455326 51.467951 0.373342
F 16.441626 36.199751 2.992194
F 16.628826 43.798851 3.006574
F 7.705476 38.710351 6.619324
F 7.705476 46.452251 6.619324
F 16.659826 38.772151 6.813464
F 16.471126 46.365251 6.752874
F 0.920421 47.761351 10.016794
F 0.920422 40.019451 10.016794
F 9.826176 47.741851 10.312854
F 9.826176 39.999951 10.312854
F 18.698726 47.655451 10.483654
F 18.593726 40.170951 10.513154
F 0.805727 50.301351 13.664354
F 0.805727 42.559351 13.664354
F 9.711546 50.322451 13.959954
F 9.711546 42.580551 13.959954
F 18.604326 50.388651 14.104654
F 18.707826 42.800951 14.135254
F 0.890928 50.302751 10.960654
F 0.890929 42.560851 10.960654
F 9.797536 50.322451 11.224154
F 9.797536 42.580551 11.224154
F 18.702926 50.242351 11.392154
F 18.550626 42.729851 11.400154
F 1.004169 47.760951 7.314804
F 1.004170 40.018951 7.314804
F 9.911976 47.742051 7.580084
F 9.911976 40.000051 7.580084
F 18.660326 47.770251 7.727044
F 18.709226 40.035451 7.779794
F 3.088496 38.704251 11.017354
F 3.088496 46.446151 11.017354
F 12.031426 38.709551 11.294354
F 12.031426 46.451551 11.294354
F 16.437526 51.541151 2.994944
F 20.799826 43.933251 17.890454
F 3.203036 51.618251 7.372634
F 3.203036 36.134351 7.372634
F 3.203036 43.876351 7.372634
F 12.145926 51.612951 7.650284
F 12.145926 36.129151 7.650284
F 12.145926 43.871051 7.650284
F 20.711826 51.565851 15.014854
F 20.957426 51.585751 3.131304
F 14.407426 34.839251 6.829834
F 3.117486 51.618151 10.098754
F 3.117486 36.134351 10.098754
F 3.117486 43.876251 10.098754
F 12.060126 51.612751 10.383054
F 12.060126 36.128951 10.383054
F 12.060126 43.870851 10.383054
F 20.842026 44.063951 10.485054
F 18.434026 42.548951 21.512254
F 18.411626 47.507951 0.248958
F 3.000166 38.704751 13.747854
F 3.000166 46.446651 13.747854
F 11.945426 38.709551 14.030154
F 11.945426 46.451551 14.030154
F 5.542086 34.860251 3.846964
F 16.310926 51.624651 17.852354
F 5.354316 47.739451 10.173954
F 5.354316 39.997551 10.173954
F 14.293926 47.741851 10.453254
F 14.293926 39.999951 10.453254
F 5.239306 50.325051 13.821754
F 5.239306 42.583151 13.821754
F 14.179226 50.322451 14.100354
F 14.179226 42.580551 14.100354
F 5.325786 50.324851 11.082154
F 5.325786 42.582951 11.082154
F 14.265226 50.322451 11.364554
F 14.265226 42.580551 11.364554
F 5.440206 47.739651 7.437944
F 5.440206 39.997751 7.437944
F 14.379726 47.742051 7.720494
F 14.379726 40.000051 7.720494
F 7.563286 38.709751 11.153854
F 7.563286 46.451651 11.153854
F 16.545426 38.581851 11.274554
F 16.532026 46.678651 11.458754
F 7.677716 51.612851 7.509774
F 7.677716 36.128951 7.509774
F 7.677716 43.870851 7.509774
F 18.534726 39.958051 0.410369
F 16.679426 36.170051 7.728624
F 16.538326 43.976351 7.814914
F 7.591916 51.612651 10.242754
F 7.591916 36.128851 10.242754
F 7.591916 43.870751 10.242754
F 20.951626 38.568451 4.001434
F 16.649926 35.957051 10.331954
F 16.389126 44.128551 10.467554
F 7.477196 38.709751 13.889854
F 7.477196 46.451651 13.889854
F 16.265726 38.851651 13.934054
F 16.229126 46.419551 14.169754
F 0.685003 47.805151 17.328154
F 0.685003 40.063251 17.328154
F 9.596916 47.741851 17.607754
F 9.596916 39.999951 17.607754
F 18.598926 47.798151 17.993954
F 18.401626 39.972751 17.870654
F 0.585538 50.241051 21.017354
F 0.585539 42.499151 21.017354
F 9.482276 50.322451 21.255554
F 9.482276 42.580551 21.255554
F 14.481326 34.858351 4.129334
F 20.735226 46.503951 4.021574
F 0.434726 50.388651 18.288154
F 0.434726 42.646751 18.288154
F 9.568106 50.322551 18.519654
F 9.568106 42.580551 18.519654
F 18.607626 50.446451 18.744854
F 18.558426 42.598451 18.788954
F 0.769283 47.760351 14.612954
F 0.769284 40.018351 14.612954
F 9.682886 47.741851 14.871854
F 9.682886 39.999951 14.871854
F 18.545826 47.896151 15.094254
F 18.527226 40.148851 15.056054
F 2.853106 38.710651 18.322354
F 2.853106 46.452551 18.322354
F 11.802126 38.709551 18.589854
F 11.802126 46.451551 18.589854
F 20.738926 43.887751 3.137294
F 20.518326 36.137151 14.989154
F 2.971676 51.617251 14.670754
F 2.971676 36.133451 14.670754
F 2.971676 43.875351 14.670754
F 11.916826 51.612751 14.942054
F 11.916826 36.128951 14.942054
F 11.916826 43.870851 14.942054
F 20.603226 38.643251 18.971954
F 20.913426 43.773251 7.844094
F 20.901326 35.999851 3.029144
F 2.833836 51.603451 17.414954
F 2.833836 36.119651 17.414954
F 2.833836 43.861551 17.414954
F 11.830826 51.612751 17.677954
F 11.830826 36.128951 17.677954
F 11.830826 43.870851 17.677954
F 16.485826 51.735051 7.940394
F 20.788426 51.522751 17.875854
F 21.024926 36.166851 10.389254
F 2.708866 38.720251 21.066654
F 2.708866 46.462151 21.066654
F 11.716126 38.709651 21.325754
F 11.716126 46.451551 21.325754
F 1.091986 34.846051 3.714604
F 5.325786 34.841051 11.082154
F 5.124546 47.738751 17.469754
F 5.124546 39.996851 17.469754
F 14.064626 47.741851 17.748154
F 14.064626 39.999951 17.748154
F 5.010566 50.325351 21.117454
F 5.010566 42.583451 21.117454
F 13.950026 50.322451 21.395954
F 13.950026 42.580551 21.395954
F 5.087626 50.325451 18.377454
F 5.087626 42.583551 18.377454
F 14.036026 50.322451 18.660054
F 14.036026 42.580551 18.660054
F 5.210686 47.739351 14.729954
F 5.210686 39.997451 14.729954
F 14.150626 47.741851 15.012254
F 14.150626 39.999951 15.012254
F 7.333976 38.709751 18.449454
F 7.333976 46.451651 18.449454
F 16.273826 38.601751 18.768854
F 16.418026 46.485551 18.808554
F 7.448626 51.612651 14.801654
F 7.448626 36.128851 14.801654
F 7.448626 43.870751 14.801654
F 20.821826 46.446951 6.721974
F 20.870626 46.517251 11.581754
F 16.354326 43.935351 15.021954
F 7.361086 51.612351 17.537754
F 7.361086 36.128451 17.537754
F 7.361086 43.870451 17.537754
F 5.467816 34.841551 6.550374
F 16.278026 36.122751 17.838454
F 16.329826 43.829051 17.683354
F 7.245346 38.710351 21.185754
F 7.245346 46.452251 21.185754
F 5.239306 34.841251 13.821754
F 20.683626 46.434351 14.204754
F 9.939726 34.839251 6.689434
F 9.482276 34.838651 21.255554
F 10.013556 34.858351 3.988934
F 9.568106 34.838651 18.519654
F 16.103526 46.640551 21.449954
F 16.057526 38.705151 21.413754
F 20.647526 38.671651 21.651654
F 20.509926 43.880551 0.486742
F 15.908326 43.617551 0.294785
F 15.920326 36.016551 0.289054
F 20.535426 36.175151 0.245916
F 15.944926 51.356151 0.187893
F 18.274726 34.830551 14.102154
F 18.710326 34.841751 11.388754
F 18.361026 34.728151 18.637354
F 0.479315 47.811651 24.668854
F 0.479315 40.069651 24.668854
F 9.367676 47.741851 24.903254
F 9.367676 39.999951 24.903254
F 18.150726 47.750751 25.002154
F 18.239326 39.851351 25.241154
F 0.368153 50.261051 28.315254
F 0.368154 42.519151 28.315254
F 9.253046 50.322451 28.551054
F 9.253046 42.580551 28.551054
F 18.272226 50.299751 28.677054
F 18.211126 42.690551 28.570954
F 0.274699 50.375951 25.593454
F 0.274699 42.634051 25.593454
F 9.338676 50.322551 25.815154
F 9.338676 42.580651 25.815154
F 18.324626 50.306451 25.898854
F 18.349426 42.690451 25.856954
F 9.453316 47.741751 22.167354
F 9.453316 39.999851 22.167354
F 16.119526 51.514151 24.985254
F 15.919326 51.605551 29.530154
F 2.634636 38.705851 25.619454
F 2.634636 46.447751 25.619454
F 11.572926 38.709651 25.885454
F 11.572926 46.451551 25.885454
F 20.594026 38.652751 26.041454
F 20.413426 46.651551 25.870754
F 2.742806 51.612951 21.971054
F 2.742806 36.129151 21.971054
F 2.742806 43.871051 21.971054
F 11.687526 51.612751 22.237654
F 11.687526 36.128951 22.237654
F 11.687526 43.870851 22.237654
F 20.410326 35.992951 22.324254
F 16.176126 43.942151 22.278854
F 20.248426 51.469251 39.697754
F 2.610786 51.607551 24.710354
F 2.610786 36.123651 24.710354
F 2.610786 43.865551 24.710354
F 11.601526 51.612751 24.973454
F 11.601526 36.128951 24.973454
F 11.601526 43.870851 24.973454
F 15.719926 51.528051 39.639054
F 20.618126 35.997551 25.106554
F 20.580526 44.042051 25.130654
F 2.508616 38.711451 28.355154
F 2.508616 46.453351 28.355154
F 11.486926 38.709651 28.621254
F 11.486926 46.451551 28.621254
F 20.598026 38.768651 28.885454
F 20.462726 46.621751 28.607454
F 4.896716 47.739451 24.764954
F 4.896716 39.997551 24.764954
F 13.835326 47.741851 25.043654
F 13.835326 39.999951 25.043654
F 4.782636 50.324551 28.412454
F 4.782636 42.582551 28.412454
F 13.720726 50.322451 28.691454
F 13.720726 42.580551 28.691454
F 4.856336 50.326651 25.672154
F 4.856336 42.584751 25.672154
F 13.806726 50.322451 25.955654
F 13.806726 42.580551 25.955654
F 4.968786 47.737651 22.024454
F 4.968786 39.995751 22.024454
F 13.921326 47.741851 22.307854
F 13.921326 39.999951 22.307854
F 7.104956 38.709751 25.744954
F 7.104956 46.451651 25.744954
F 16.025026 38.462251 26.002754
F 16.015226 46.526551 25.820654
F 7.219436 51.612651 22.097254
F 7.219436 36.128851 22.097254
F 7.219436 43.870751 22.097254
F 4.633496 34.841751 32.967854
F 20.475626 38.758351 33.301054
F 18.556426 47.694951 22.300754
F 7.130986 51.612151 24.833454
F 7.130986 36.128251 24.833454
F 7.130986 43.870151 24.833454
F 20.246226 51.697151 29.605854
F 16.099626 35.965051 25.008254
F 16.185826 43.882751 24.956854
F 7.017086 38.710051 28.481154
F 7.017086 46.452051 28.481154
F 16.017626 38.756451 28.720354
F 15.841826 46.346851 28.643254
F 0.263037 47.798951 31.964854
F 0.263037 40.056951 31.964854
F 9.138446 47.741851 32.198754
F 9.138446 39.999951 32.198754
F 18.055826 47.608251 32.365854
F 18.211326 39.964551 32.362454
F 0.163104 50.276751 35.616554
F 0.163105 42.534851 35.616554
F 9.024026 50.322251 35.842854
F 9.024026 42.580351 35.842854
F 18.112726 50.208351 35.969854
F 17.937326 42.681351 35.924854
F 0.121921 50.350651 32.902754
F 0.121921 42.608751 32.902754
F 9.109636 50.322451 33.110054
F 9.109636 42.580551 33.110054
F 17.947726 50.482751 33.178654
F 18.138726 42.574651 33.280554
F 0.197289 47.701551 29.242954
F 0.197289 39.959651 29.242954
F 9.224136 47.741751 29.462954
F 9.224136 39.999851 29.462954
F 18.006926 47.765151 29.629154
F 18.306426 40.173951 29.699354
F 2.414786 38.701651 32.914354
F 2.414786 46.443551 32.914354
F 11.343626 38.709551 33.180354
F 11.343626 46.451551 33.180354
F 16.146926 36.187851 22.339154
F 20.127226 46.381751 33.461454
F 2.523536 51.618051 29.267354
F 2.523536 36.134251 29.267354
F 2.523536 43.876151 29.267354
F 11.458226 51.612751 29.533154
F 11.458226 36.128951 29.533154
F 11.458226 43.870851 29.533154
F 16.099926 46.267451 43.322354
F 20.499426 36.190151 29.641054
F 20.464026 43.977651 29.660854
F 2.406166 51.614051 31.999854
F 2.406166 36.130151 31.999854
F 2.406166 43.872151 31.999854
F 11.372226 51.612751 32.268954
F 11.372226 36.128951 32.268954
F 11.372226 43.870851 32.268954
F 18.340426 39.935351 22.403454
F 20.484226 36.206451 32.369454
F 20.186826 43.832251 32.389854
F 2.312486 38.701351 35.639254
F 2.312486 46.443251 35.639254
F 11.257826 38.709451 35.913054
F 11.257826 46.451351 35.913054
F 20.160226 38.963951 35.939754
F 20.337726 46.518751 36.189654
F 4.669136 47.740151 32.059854
F 4.669136 39.998251 32.059854
F 13.606126 47.741851 32.339154
F 13.606126 39.999951 32.339154
F 4.555816 50.323751 35.704054
F 4.555816 42.581851 35.704054
F 13.491626 50.322351 35.983254
F 13.491626 42.580351 35.983254
F 4.633496 50.325651 32.967854
F 4.633496 42.583751 32.967854
F 13.577426 50.322451 33.250554
F 13.577426 42.580551 33.250554
F 4.744926 47.738151 29.320354
F 4.744926 39.996251 29.320354
F 13.692026 47.741851 29.603354
F 13.692026 39.999951 29.603354
F 6.875996 38.709751 33.039854
F 6.875996 46.451651 33.039854
F 15.828726 38.706051 33.185754
F 15.714426 46.326851 33.448354
F 6.990406 51.612651 29.392654
F 6.990406 36.128851 29.392654
F 6.990406 43.870751 29.392654
F 20.596626 51.668351 22.297054
F 16.102126 36.109151 29.704654
F 15.993126 43.901251 29.680854
F 6.903236 51.612451 32.128754
F 6.903236 36.128651 32.128754
F 6.903236 43.870551 32.128754
F 18.197926 50.037151 43.267954
F 15.709226 36.167551 32.515254
F 15.846226 43.850951 32.421754
F 6.789676 38.709551 35.772754
F 6.789676 46.451451 35.772754
F 15.787426 38.729951 35.987754
F 15.772926 46.720751 36.157254
F 0.024223 47.764751 39.271654
F 0.024224 40.022851 39.271654
F 8.922426 47.722151 39.434054
F 8.922426 39.980251 39.434054
F 18.102426 47.712551 39.562754
F 18.013726 39.924951 39.572154
F 0.339448 39.933851 21.945454
F 0.339448 47.675851 21.945454
F 9.019116 50.067051 42.901654
F 9.019116 42.325151 42.901654
F 9.109636 34.838651 33.110054
F 9.338676 34.838651 25.815154
F 0.010728 50.302451 40.130554
F 0.010728 42.560551 40.130554
F 8.900776 50.297951 40.238854
F 8.900776 42.556051 40.238854
F 17.894626 50.122651 40.573154
F 17.969026 42.424551 40.613554
F 0.069477 47.732251 36.538254
F 0.069477 39.990351 36.538254
F 8.996176 47.741251 36.733554
F 8.996176 39.999351 36.733554
F 18.014226 47.737251 36.961154
F 17.915526 40.153151 36.904054
F 2.213276 38.674751 40.052454
F 2.213276 46.416751 40.052454
F 11.134526 38.685151 40.309054
F 11.134526 46.427051 40.309054
F 20.305326 38.592851 40.296554
F 20.396226 46.396951 40.602154
F 2.310706 51.624351 36.547154
F 2.310706 36.140451 36.547154
F 2.310706 43.882351 36.547154
F 11.230126 51.612151 36.803754
F 11.230126 36.128351 36.803754
F 11.230126 43.870251 36.803754
F 20.444326 51.731651 25.125654
F 20.404526 36.238651 36.804554
F 20.210126 43.863451 36.932854
F 2.209416 51.594151 39.242954
F 2.209416 36.110351 39.242954
F 2.209416 43.852251 39.242954
F 11.156226 51.593051 39.504254
F 11.156226 36.109251 39.504254
F 11.156226 43.851151 39.504254
F 20.136026 51.598151 37.097554
F 20.689826 36.022351 39.619954
F 20.210826 43.901151 39.690754
F 2.282766 38.507851 42.711854
F 2.282766 46.249751 42.711854
F 11.252926 38.454251 42.971854
F 11.252926 46.196151 42.971854
F 20.548726 38.679951 42.988854
F 20.640126 46.326951 43.422354
F 4.453926 47.720951 39.294054
F 4.453926 39.978951 39.294054
F 13.390026 47.722151 39.574454
F 13.390026 39.980251 39.574454
F 4.548616 50.071751 42.761654
F 4.548616 42.329851 42.761654
F 13.486726 50.067051 43.042054
F 13.486726 42.325151 43.042054
F 4.432286 50.298951 40.097254
F 4.432286 42.557051 40.097254
F 13.368426 50.297951 40.379254
F 13.368426 42.556051 40.379254
F 4.524386 47.738851 36.591654
F 4.524386 39.996951 36.591654
F 13.463926 47.741251 36.873954
F 13.463926 39.999351 36.873954
F 6.666906 38.685351 40.168454
F 6.666906 46.427251 40.168454
F 15.709526 38.558451 40.511254
F 15.699626 46.371751 40.656354
F 6.762696 51.612051 36.663254
F 6.762696 36.128251 36.663254
F 6.762696 43.870151 36.663254
F 15.838926 51.541251 36.838254
F 15.713326 36.157251 36.866554
F 15.639526 44.055951 36.817454
F 6.688716 51.593251 39.363654
F 6.688716 36.109451 39.363654
F 6.688716 43.851351 39.363654
F 16.239426 38.663551 43.276354
F 15.818826 36.105651 39.531954
F 15.884726 43.707751 39.572154
F 6.785216 38.454351 42.831554
F 6.785216 46.196251 42.831554
F 15.774126 51.723951 32.321554
F 20.250526 51.644851 32.323554
F 0.274699 34.892151 25.593454
F 0.121921 34.866851 32.902754
F 4.782636 34.840651 28.412454
F 4.856336 34.842751 25.672154
F 4.555816 34.839851 35.704054
F 18.284126 42.550451 43.279954
F 16.221726 51.701851 22.360454
F 20.462026 43.869551 22.465854
F 18.313326 34.690251 26.143754
F 18.218326 34.956451 28.848554
F 18.080326 34.990851 35.880954
F 1.119736 55.523751 2.859104
F 1.119736 63.265751 2.859104
F 10.035226 55.508251 3.184144
F 10.035226 63.250151 3.184144
F 18.869326 55.319151 3.170374
F 18.691426 63.219551 3.286024
F 1.030096 58.047451 6.395094
F 1.030096 65.789451 6.395094
F 9.939726 58.064951 6.689434
F 9.939726 65.806951 6.689434
F 18.847226 58.141551 6.655974
F 18.839726 65.743951 6.821304
F 1.091986 58.071751 3.714604
F 1.091986 65.813751 3.714604
F 10.013556 58.084051 3.988934
F 10.013556 65.826051 3.988934
F 18.759326 57.877151 4.063504
F 18.811626 65.774351 3.991594
F 0.903806 55.837351 0.219374
F 3.000166 69.672451 13.747854
F 0.903808 63.579351 0.219373
F 3.088496 69.671951 11.017354
F 9.917026 55.739151 0.521336
F 9.917026 63.481051 0.521336
F 20.705726 59.383951 17.963154
F 21.000926 59.376951 7.840904
F 3.305046 54.209251 3.775094
F 3.305046 61.951151 3.775094
F 12.247426 54.213151 4.059134
F 12.247426 61.955051 4.059124
F 21.090226 67.200651 10.703554
F 20.758126 67.205751 15.057154
F 3.205316 59.629951 0.302611
F 3.205316 67.371851 0.302610
F 12.150826 59.610051 0.591541
F 12.150826 67.352051 0.591542
F 20.697526 61.828151 14.193654
F 20.819126 54.300551 21.436454
F 3.328376 59.381951 2.965874
F 3.328376 67.123951 2.965874
F 12.269126 59.379151 3.254354
F 12.269126 67.121151 3.254354
F 20.762526 54.220551 18.766354
F 20.811926 54.164651 14.043354
F 3.231066 54.188951 6.473834
F 3.231066 61.930851 6.473834
F 12.173626 54.194051 6.759644
F 12.173626 61.935951 6.759644
F 16.215326 61.842051 21.456554
F 20.665026 61.807651 18.844054
F 5.564776 55.506451 3.045744
F 5.564776 63.248351 3.045744
F 14.503026 55.508251 3.324554
F 14.503026 63.250151 3.324554
F 5.467816 58.067351 6.550374
F 5.467816 65.809251 6.550374
F 14.407426 58.064951 6.829834
F 14.407426 65.806951 6.829834
F 5.542086 58.086051 3.846964
F 5.542086 65.827951 3.846964
F 14.481326 58.084051 4.129334
F 14.481326 65.826051 4.129334
F 5.448926 55.739851 0.381588
F 5.448926 63.481851 0.381588
F 14.384626 55.739151 0.661741
F 14.384626 63.481051 0.661741
F 7.779466 54.213251 3.918704
F 7.779466 61.955151 3.918704
F 16.653226 54.065151 3.954264
F 16.698826 61.805351 4.170604
F 7.683246 59.610151 0.451139
F 7.683246 67.352051 0.451139
F 3.231066 69.672851 6.473834
F 21.029026 61.977751 11.378754
F 7.800916 59.378951 3.114094
F 7.800916 67.120951 3.114094
F 16.571126 59.328851 3.002844
F 16.572126 67.205751 3.057604
F 7.705476 54.194151 6.619324
F 7.705476 61.936051 6.619324
F 16.503226 54.199251 6.718324
F 16.474326 61.802951 6.888334
F 0.920421 55.503251 10.016794
F 0.920422 63.245251 10.016794
F 9.826176 55.483751 10.312854
F 9.826176 63.225651 10.312854
F 18.529326 55.581351 10.473754
F 18.788926 63.176251 10.681954
F 0.805727 58.043251 13.664354
F 0.805727 65.785151 13.664354
F 9.711546 58.064351 13.959954
F 9.711546 65.806351 13.959954
F 18.589026 57.874351 14.188554
F 18.598526 65.808651 14.110654
F 0.890929 58.044651 10.960654
F 0.890929 65.786551 10.960654
F 9.797536 58.064351 11.224154
F 9.797536 65.806351 11.224154
F 18.537426 58.104851 11.541654
F 18.709526 65.756751 11.270554
F 1.004170 55.502851 7.314804
F 1.004170 63.244751 7.314804
F 9.911976 55.483951 7.580084
F 9.911976 63.225851 7.580084
F 18.540126 55.518751 7.731554
F 18.699826 63.184451 7.819814
F 3.088496 54.188051 11.017354
F 3.088496 61.930051 11.017354
F 12.031426 54.193451 11.294354
F 12.031426 61.935351 11.294354
F 7.245346 54.194151 21.185754
F 20.701026 59.295751 15.252054
F 3.203036 59.360151 7.372634
F 3.203036 67.102051 7.372634
F 12.145926 59.354851 7.650284
F 12.145926 67.096751 7.650284
F 16.193926 69.666251 18.819354
F 21.038526 67.007851 7.923354
F 3.117486 59.360151 10.098754
F 3.117486 67.102051 10.098754
F 12.060126 59.354751 10.383054
F 12.060126 67.096651 10.383054
F 20.979326 67.175851 3.238284
F 20.789026 54.152851 11.364054
F 3.000166 54.188551 13.747854
F 3.000166 61.930451 13.747854
F 11.945426 54.193451 14.030154
F 11.945426 61.935351 14.030154
F 20.772526 54.218851 7.029694
F 20.907826 61.983951 6.880704
F 5.354316 55.481351 10.173954
F 5.354316 63.223351 10.173954
F 14.293926 55.483751 10.453254
F 14.293926 63.225651 10.453254
F 5.239306 58.066951 13.821754
F 5.239306 65.808851 13.821754
F 14.179226 58.064351 14.100354
F 14.179226 65.806351 14.100354
F 5.325786 58.066751 11.082154
F 5.325786 65.808651 11.082154
F 14.265226 58.064351 11.364554
F 14.265226 65.806351 11.364554
F 5.440206 55.481551 7.437944
F 5.440206 63.223451 7.437944
F 14.379726 55.483951 7.720494
F 14.379726 63.225851 7.720494
F 7.563286 54.193551 11.153854
F 7.563286 61.935451 11.153854
F 16.383626 54.118251 11.348854
F 16.619226 61.926851 11.403054
F 7.677716 59.354751 7.509774
F 7.677716 67.096651 7.509774
F 16.645026 59.274651 7.805154
F 16.639726 67.064051 7.558614
F 7.591916 59.354551 10.242754
F 7.591916 67.096451 10.242754
F 16.423526 59.514151 10.499254
F 16.524526 67.106551 10.297454
F 7.477196 54.193651 13.889854
F 7.477196 61.935551 13.889854
F 16.399426 54.075651 14.013454
F 16.305226 61.738451 14.104754
F 0.685003 55.547051 17.328154
F 0.685003 63.288951 17.328154
F 9.596916 55.483751 17.607754
F 9.596916 63.225651 17.607754
F 18.623926 55.418851 17.754054
F 18.611626 63.318651 17.961554
F 0.585539 57.982951 21.017354
F 0.585539 65.724851 21.017354
F 9.482276 58.064451 21.255554
F 9.482276 65.806351 21.255554
F 20.517326 59.142051 0.413864
F 20.575826 61.809751 21.480154
F 0.434726 58.130551 18.288154
F 0.434726 65.872451 18.288154
F 9.568106 58.064451 18.519654
F 9.568106 65.806351 18.519654
F 18.535326 57.874451 18.721854
F 18.482326 65.820951 18.837654
F 0.769283 55.502251 14.612954
F 0.769284 63.244151 14.612954
F 9.682886 55.483751 14.871854
F 9.682886 63.225651 14.871854
F 18.573026 55.373451 15.193554
F 18.460626 63.161751 15.001054
F 2.853106 54.194451 18.322354
F 2.853106 61.936451 18.322354
F 11.802126 54.193451 18.589854
F 11.802126 61.935351 18.589854
F 20.903526 54.057651 4.360724
F 15.803026 66.795451 0.203022
F 2.971676 59.359151 14.670754
F 2.971676 67.101051 14.670754
F 11.916826 59.354751 14.942054
F 11.916826 67.096651 14.942054
F 16.255726 54.272751 21.412154
F 20.744626 67.122051 17.941254
F 2.833836 59.345351 17.414954
F 2.833836 67.087251 17.414954
F 11.830826 59.354751 17.677954
F 11.830826 67.096651 17.677954
F 18.505126 65.745451 21.563754
F 20.806326 59.400651 2.974464
F 2.708866 54.204051 21.066654
F 2.708866 61.945951 21.066654
F 11.716126 54.193451 21.325754
F 11.716126 61.935351 21.325754
F 7.245346 61.936051 21.185754
F 18.517726 55.364251 0.329824
F 5.124546 55.480651 17.469754
F 5.124546 63.222651 17.469754
F 14.064626 55.483751 17.748154
F 14.064626 63.225651 17.748154
F 5.010566 58.067251 21.117454
F 5.010566 65.809251 21.117454
F 13.950026 58.064351 21.395954
F 13.950026 65.806351 21.395954
F 5.087626 58.067351 18.377454
F 5.087626 65.809251 18.377454
F 14.036026 58.064351 18.660054
F 14.036026 65.806351 18.660054
F 5.210686 55.481251 14.729954
F 5.210686 63.223251 14.729954
F 14.150626 55.483751 15.012254
F 14.150626 63.225651 15.012254
F 7.333976 54.193551 18.449454
F 7.333976 61.935451 18.449454
F 16.239726 54.237451 18.570054
F 16.360526 61.877051 18.706454
F 7.448626 59.354551 14.801654
F 7.448626 67.096451 14.801654
F 16.429926 59.179151 15.210354
F 16.393026 67.238551 15.096954
F 7.361086 59.354251 17.537754
F 7.361086 67.096151 17.537754
F 16.381126 59.296851 17.861654
F 16.280326 67.169551 17.979054
F 20.836126 61.846951 4.064144
F 20.781226 59.329751 10.628854
F 18.513326 58.021751 21.358054
F 18.398426 63.158051 0.441113
F 20.634326 67.023351 0.383736
F 15.939226 59.110951 0.311023
F 20.722026 69.762451 14.128254
F 16.790226 69.637251 4.022434
F 20.828626 69.593551 4.209234
F 20.571226 69.652551 21.681354
F 21.017426 69.529551 6.901464
F 16.624926 69.658851 11.365754
F 20.688326 69.700051 18.886654
F 16.433326 69.823951 14.138354
F 20.861626 69.876251 11.394654
F 0.479314 55.553551 24.668854
F 0.479315 63.295451 24.668854
F 9.367676 55.483751 24.903254
F 9.367676 63.225651 24.903254
F 18.238226 55.351051 25.147054
F 18.214026 63.288751 25.062254
F 0.368154 58.003051 28.315254
F 0.368154 65.744951 28.315254
F 9.253046 58.064351 28.551054
F 9.253046 65.806351 28.551054
F 18.354926 57.980251 28.976754
F 18.317926 65.771651 28.723154
F 0.274699 58.117951 25.593454
F 0.274699 65.859851 25.593454
F 9.338676 58.064451 25.815154
F 9.338676 65.806351 25.815154
F 18.491226 58.045251 26.161854
F 18.207426 65.791351 25.956254
F 9.453316 55.483651 22.167354
F 9.453316 63.225651 22.167354
F 18.657226 55.502351 22.384254
F 20.619426 54.241851 26.056554
F 2.634636 54.189751 25.619454
F 2.634636 61.931651 25.619454
F 11.572926 54.193451 25.885454
F 11.572926 61.935351 25.885454
F 6.789676 69.677251 35.772754
F 20.447426 62.029251 25.978354
F 2.742806 59.354851 21.971054
F 2.742806 67.096751 21.971054
F 11.687526 59.354751 22.237654
F 11.687526 67.096651 22.237654
F 20.577826 59.354351 22.473754
F 18.187226 57.797351 43.171954
F 2.610786 59.349451 24.710354
F 2.610786 67.091351 24.710354
F 11.601526 59.354751 24.973454
F 11.601526 67.096651 24.973454
F 20.798526 59.491451 25.228354
F 20.666826 66.957751 25.286954
F 2.508616 54.195351 28.355154
F 2.508616 61.937251 28.355154
F 11.486926 54.193451 28.621254
F 11.486926 61.935351 28.621254
F 20.490526 54.147751 28.742154
F 20.501026 61.739751 28.730654
F 4.896716 55.481351 24.764954
F 4.896716 63.223251 24.764954
F 13.835326 55.483751 25.043654
F 13.835326 63.225651 25.043654
F 4.782636 58.066451 28.412454
F 4.782636 65.808351 28.412454
F 13.720726 58.064351 28.691454
F 13.720726 65.806351 28.691454
F 4.856336 58.068551 25.672154
F 4.856336 65.810451 25.672154
F 13.806726 58.064351 25.955654
F 13.806726 65.806351 25.955654
F 4.968786 55.479551 22.024454
F 4.968786 63.221551 22.024454
F 13.921326 55.483751 22.307854
F 13.921326 63.225651 22.307854
F 7.104956 54.193551 25.744954
F 7.104956 61.935451 25.744954
F 15.980926 54.162351 25.801754
F 15.921626 61.920851 26.041954
F 7.219436 59.354551 22.097254
F 7.219436 67.096551 22.097254
F 20.596426 66.967451 36.962454
F 20.713626 67.028951 22.449854
F 7.130986 59.354051 24.833454
F 7.130986 67.095951 24.833454
F 16.202926 59.375851 25.207954
F 16.049026 67.068351 24.987254
F 7.017086 54.193951 28.481154
F 7.017086 61.935851 28.481154
F 15.899626 54.055051 28.636154
F 15.880226 61.840351 28.772954
F 0.263037 55.540851 31.964854
F 0.263037 63.282751 31.964854
F 9.138446 55.483751 32.198754
F 9.138446 63.225651 32.198754
F 18.234126 55.566451 32.449554
F 18.161726 63.013851 32.319254
F 0.163105 58.018751 35.616554
F 0.163105 65.760651 35.616554
F 9.024026 58.064151 35.842854
F 9.024026 65.806151 35.842854
F 18.068626 58.159851 36.182954
F 18.154526 65.882651 35.934154
F 0.121921 58.092551 32.902754
F 0.121921 65.834551 32.902754
F 9.109636 58.064451 33.110054
F 9.109636 65.806351 33.110054
F 18.120826 58.140351 33.426154
F 18.294826 65.733851 33.122754
F 0.197289 55.443551 29.242954
F 0.197289 63.185451 29.242954
F 9.224136 55.483751 29.462954
F 9.224136 63.225651 29.462954
F 18.217826 55.432651 29.664754
F 18.297526 63.169051 29.617054
F 2.414786 54.185451 32.914354
F 2.414786 61.927351 32.914354
F 11.343626 54.193451 33.180354
F 11.343626 61.935351 33.180354
F 20.459526 54.236051 33.279154
F 20.480726 61.802551 33.303354
F 2.523536 59.360051 29.267354
F 2.523536 67.101951 29.267354
F 11.458226 59.354751 29.533154
F 11.458226 67.096651 29.533154
F 20.742426 59.298851 29.765454
F 20.367326 67.096851 29.868854
F 2.406166 59.355951 31.999854
F 2.406166 67.097851 31.999854
F 11.372226 59.354751 32.268954
F 11.372226 67.096651 32.268954
F 20.400226 59.158251 32.551054
F 20.620626 67.065751 32.447954
F 2.312486 54.185151 35.639254
F 2.312486 61.927151 35.639254
F 11.257826 54.193251 35.913054
F 11.257826 61.935151 35.913054
F 16.197526 61.763651 43.393754
F 20.416826 61.905251 36.060654
F 4.669136 55.482051 32.059854
F 4.669136 63.223951 32.059854
F 13.606126 55.483751 32.339154
F 13.606126 63.225651 32.339154
F 4.555816 58.065651 35.704054
F 4.555816 65.807551 35.704054
F 13.491626 58.064251 35.983254
F 13.491626 65.806151 35.983254
F 4.633496 58.067551 32.967854
F 4.633496 65.809451 32.967854
F 13.577426 58.064351 33.250554
F 13.577426 65.806351 33.250554
F 4.744926 55.480151 29.320354
F 4.744926 63.222051 29.320354
F 13.692026 55.483751 29.603354
F 13.692026 63.225651 29.603354
F 6.875996 54.193551 33.039854
F 6.875996 61.935451 33.039854
F 15.997426 54.286951 33.354554
F 15.831426 62.023951 33.319654
F 6.990406 59.354551 29.392654
F 6.990406 67.096451 29.392654
F 16.048526 59.271051 29.707454
F 15.992726 66.980751 29.618854
F 6.903236 59.354451 32.128754
F 6.903236 67.096351 32.128754
F 15.891326 59.365651 32.309554
F 15.951326 66.859651 32.342754
F 6.789676 54.193351 35.772754
F 6.789676 61.935351 35.772754
F 15.710726 54.418851 36.018454
F 15.884026 61.949351 36.184154
F 0.024222 55.506651 39.271654
F 0.024224 63.248551 39.271654
F 8.922426 55.464051 39.434054
F 8.922426 63.206051 39.434054
F 17.954426 55.192251 39.668254
F 17.975026 63.293951 39.761854
F 0.339448 63.159651 21.945454
F 0.339448 55.417751 21.945454
F 9.019116 57.809051 42.901654
F 9.019116 65.550951 42.901654
F 2.213276 69.642451 40.052454
F 2.312486 69.669051 35.639254
F 0.010728 58.044351 40.130554
F 0.010728 65.786251 40.130554
F 8.900776 58.039851 40.238854
F 8.900776 65.781851 40.238854
F 18.059126 58.033351 40.436654
F 17.966226 65.844651 40.557754
F 0.069477 55.474151 36.538254
F 0.069477 63.216051 36.538254
F 8.996176 55.483151 36.733554
F 8.996176 63.225051 36.733554
F 18.073126 55.414551 36.965254
F 18.160126 63.238551 36.998354
F 2.213276 54.158651 40.052454
F 2.213276 61.900551 40.052454
F 11.134526 54.168951 40.309054
F 11.134526 61.910851 40.309054
F 20.267326 54.128451 40.790354
F 20.443926 61.984951 40.703654
F 2.310706 59.366251 36.547154
F 2.310706 67.108151 36.547154
F 11.230126 59.354151 36.803754
F 11.230126 67.096051 36.803754
F 20.364226 59.324951 36.987454
F 2.414786 69.669251 32.914354
F 2.209416 59.336051 39.242954
F 2.209416 67.077951 39.242954
F 11.156226 59.335051 39.504254
F 11.156226 67.076951 39.504254
F 20.483526 59.416251 39.800254
F 20.303626 67.007351 39.664954
F 2.282766 53.991651 42.711854
F 2.282766 61.733651 42.711854
F 11.252926 53.938051 42.971854
F 11.252926 61.679951 42.971854
F 20.656326 54.081851 43.385454
F 16.279926 59.316651 22.429054
F 4.453926 55.462851 39.294054
F 4.453926 63.204751 39.294054
F 13.390026 55.464051 39.574454
F 13.390026 63.205951 39.574454
F 4.548616 57.813651 42.761654
F 4.548616 65.555551 42.761654
F 13.486726 57.809051 43.042054
F 13.486726 65.550951 43.042054
F 4.432286 58.040851 40.097254
F 4.432286 65.782751 40.097254
F 13.368426 58.039951 40.379254
F 13.368426 65.781851 40.379254
F 4.524386 55.480751 36.591654
F 4.524386 63.222751 36.591654
F 13.463926 55.483151 36.873954
F 13.463926 63.225051 36.873954
F 6.666906 54.169151 40.168454
F 6.666906 61.911151 40.168454
F 15.542726 54.183251 40.419254
F 15.702626 61.989251 40.592254
F 6.762696 59.354051 36.663254
F 6.762696 67.095951 36.663254
F 15.873126 59.328551 36.995154
F 15.818126 66.953751 36.930654
F 6.688716 59.335251 39.363654
F 6.688716 67.077151 39.363654
F 15.682126 59.406051 39.735754
F 15.752326 66.965851 39.712554
F 6.785216 53.938251 42.831554
F 6.785216 61.680151 42.831554
F 20.586626 61.689051 43.396454
F 11.252926 69.421851 42.971854
F 2.634636 69.673551 25.619454
F 11.257826 69.677151 35.913054
F 2.282766 69.475551 42.711854
F 18.340826 65.721351 43.356554
F 6.785216 69.422051 42.831554
F 11.134526 69.652751 40.309054
F 6.666906 69.653051 40.168454
F 16.107626 67.079351 22.407054
F 20.254426 54.169151 35.998854
F 16.182026 54.069551 43.290154
F 18.345726 63.207251 22.331354
F 16.108026 69.426951 43.249054
F 20.363426 69.622451 33.524054
F 20.396726 69.624951 36.278554
F 15.956226 69.443551 33.190754
F 15.750526 69.701251 40.540554
F 20.709326 69.596051 28.884754
F 20.393226 69.600351 40.654154
F 27.505826 0.966311 3.001014
F 27.535426 8.875571 3.066314
F 27.474126 3.897321 21.791354
F 36.353026 1.125571 3.225554
F 36.546126 8.917151 2.946524
F 40.757326 16.849951 0.455813
F 27.526226 3.702761 6.710964
F 27.645226 11.229951 6.843094
F 36.407026 3.547391 6.949294
F 36.262026 11.542651 6.724694
F 27.411926 3.545681 3.865834
F 27.600426 11.474451 3.967854
F 36.320726 3.697361 4.303834
F 36.295926 11.465451 4.059744
F 29.644226 5.240531 0.197010
F 25.237326 15.390951 21.199454
F 27.369626 11.609251 21.563854
F 36.207926 1.172201 0.462701
F 40.659726 3.793991 21.584254
F 29.463226 15.414151 21.566354
F 29.682426 7.418571 3.892444
F 29.760126 15.506151 4.237954
F 40.658326 8.984721 14.847654
F 38.537826 7.665291 4.070554
F 38.490126 15.385951 3.962144
F 25.012526 12.750251 0.373889
F 32.044126 1.361621 10.466254
F 33.943726 12.985951 0.466037
F 43.093426 7.781501 4.153274
F 43.027426 15.440251 21.446254
F 29.634826 4.848551 2.967854
F 29.782026 13.116651 3.145354
F 38.494026 5.104671 3.294514
F 38.525726 12.762751 3.219654
F 29.623326 7.751221 6.695354
F 29.585526 15.415451 7.048714
F 34.089126 5.120551 0.278968
F 38.525226 7.793431 6.966794
F 38.624426 15.362551 6.847784
F 31.944626 1.138831 15.103554
F 32.075826 1.210851 3.032444
F 31.894726 8.955681 3.207434
F 38.214826 7.814461 21.421054
F 40.818326 1.404531 3.229144
F 40.994126 9.195271 3.365494
F 33.927426 15.391451 21.564454
F 23.114326 1.096616 3.270104
F 23.035926 8.903411 3.066604
F 25.298026 -0.030738 14.175354
F 31.907726 3.923051 6.705514
F 31.787426 11.618951 6.689014
F 40.984126 3.977991 6.948334
F 40.614226 11.570151 6.987904
F 22.950926 3.865811 6.821814
F 22.952026 11.499551 6.743564
F 31.957126 3.781781 3.895324
F 31.777126 11.583851 3.987134
F 40.784326 3.922671 4.225644
F 40.869826 11.653751 4.234384
F 23.188926 3.656841 3.947894
F 23.083426 11.597551 3.995854
F 25.107126 7.817491 21.787354
F 23.008626 1.263891 0.587765
F 43.270626 7.609611 6.964914
F 22.937926 3.784711 21.682254
F 40.785926 9.109431 0.624593
F 36.283526 11.710751 21.351354
F 36.249226 3.737991 21.458454
F 42.948826 7.630401 14.164154
F 23.053526 16.826051 7.615734
F 34.335926 7.626081 3.847754
F 34.093726 15.386051 4.288864
F 42.803626 7.539021 18.640554
F 25.340426 7.619381 3.944914
F 25.107926 15.621251 4.096444
F 31.822826 9.104581 0.371097
F 41.161726 1.451981 7.976884
F 31.813426 3.648361 21.570154
F 27.454326 16.817451 7.795564
F 40.419526 11.575251 21.373754
F 34.370826 4.912761 3.091924
F 34.105626 12.742351 3.298824
F 25.263826 5.097681 3.046694
F 25.372426 12.964951 3.072074
F 34.003826 7.559471 6.643984
F 34.063126 15.343851 7.024464
F 25.258426 12.924851 17.647754
F 25.131326 7.585801 6.730534
F 25.297026 15.485551 6.720234
F 24.945526 5.124951 17.903554
F 27.751926 1.410091 10.373554
F 27.418626 8.811581 10.426854
F 40.699426 16.641651 3.271544
F 36.461026 1.228771 10.550954
F 36.154326 9.132301 10.490254
F 36.178426 16.657851 0.241040
F 27.480426 3.848521 14.207454
F 27.288926 11.714551 14.122654
F 36.315026 3.691481 14.275654
F 36.109026 11.750451 14.390754
F 27.538926 3.926711 11.425454
F 27.468726 11.407451 11.327354
F 36.127426 3.693201 11.502554
F 36.250326 11.589751 11.674454
F 27.631226 1.067118 7.728014
F 27.335726 8.683621 7.780584
F 31.781026 16.543151 10.476154
F 36.649526 1.055005 7.766324
F 36.185726 9.151081 7.694654
F 43.113826 12.714751 17.812854
F 29.607026 7.698291 11.266154
F 29.670626 15.310551 11.287954
F 33.996126 12.953851 18.059954
F 38.376426 7.801451 11.420254
F 38.479026 15.374851 11.265454
F 33.931826 5.122431 17.714054
F 29.677826 5.290321 7.687724
F 29.596526 12.869351 7.777124
F 38.408226 5.117081 7.809594
F 38.431826 12.872251 7.884014
F 29.709026 5.188131 10.349354
F 29.687026 12.782751 10.535954
F 38.243426 5.233721 10.515454
F 38.516726 12.802451 10.562954
F 29.689126 7.818451 14.031654
F 29.753126 15.533251 14.077354
F 25.055726 12.927951 14.951854
F 38.342226 7.781561 14.152054
F 38.584826 15.421251 14.163754
F 25.258326 4.983261 15.244154
F 36.272426 9.042961 0.309809
F 31.648626 9.176521 10.473854
F 38.389426 15.470451 21.346654
F 43.206526 15.436051 14.098654
F 40.879526 8.923651 10.534554
F 31.883826 1.294541 0.258354
F 23.263726 1.281501 10.712754
F 23.029426 8.763731 10.297654
F 31.699226 11.447151 21.588954
F 31.865526 3.816801 14.144454
F 31.700826 11.719451 14.179154
F 40.538826 3.888421 14.188254
F 40.706626 11.513651 14.118654
F 23.117426 3.857641 14.086854
F 22.875626 11.540251 14.055754
F 31.795326 3.936801 11.434354
F 31.821526 11.646751 11.525854
F 40.528426 3.852061 11.409754
F 40.709126 11.568751 11.396454
F 23.104926 3.933111 11.268654
F 23.090626 11.285851 11.291754
F 31.997426 1.506931 7.820244
F 31.854126 9.121291 7.493964
F 31.833126 9.053341 15.258954
F 34.021326 7.643241 21.428854
F 40.861926 8.886091 7.652014
F 25.064526 5.014171 0.363104
F 23.217426 1.279441 7.862064
F 23.067226 8.993941 7.657294
F 40.655926 16.852251 7.547174
F 33.921726 7.636291 11.546754
F 34.143126 15.496851 11.398754
F 33.907526 12.966851 15.319554
F 25.221426 7.766931 11.449454
F 25.226226 15.468551 11.130854
F 34.049726 5.115061 15.064354
F 34.128626 5.079211 7.757384
F 34.078726 12.673151 7.880024
F 25.203426 5.018191 7.516144
F 25.364826 12.815451 7.700424
F 34.075226 5.182841 10.470054
F 34.030826 12.875451 10.637054
F 25.338726 5.176091 10.204554
F 25.334626 12.746451 10.476054
F 34.049026 7.642751 14.306554
F 34.234826 15.526151 14.041854
F 25.159626 15.487251 18.668454
F 25.255026 7.625331 14.140554
F 25.188426 15.549251 13.993654
F 25.124226 7.619561 18.954454
F 27.503026 1.422481 17.849354
F 27.135626 9.102251 17.852254
F 36.234526 16.675151 10.411654
F 36.147326 1.121691 18.104254
F 36.222526 9.088221 17.773754
F 22.869926 16.617151 17.783354
F 27.580726 16.786751 10.415654
F 31.886426 16.775451 3.356354
F 31.935226 16.812751 17.719754
F 32.013426 16.884351 14.959454
F 27.269526 3.872731 19.027554
F 27.370626 11.669251 18.812254
F 36.126926 3.793991 18.638354
F 36.353326 11.657751 18.584854
F 27.585626 1.121821 15.120954
F 27.374826 9.024651 15.086354
F 29.488126 7.546321 21.599554
F 36.392226 1.267241 15.393954
F 36.161026 9.131011 15.081854
F 23.144126 16.796951 10.255254
F 29.488026 7.704891 18.882654
F 29.596426 15.547151 18.699354
F 34.050026 15.560251 18.850454
F 38.483326 7.780271 18.657854
F 38.642626 15.442351 18.597254
F 33.969326 7.760751 18.687754
F 29.651026 5.247761 15.211154
F 29.327926 12.988451 15.113654
F 38.391926 5.339041 15.050054
F 38.470626 12.846051 15.111054
F 29.420526 4.932811 18.011754
F 29.530426 12.953251 17.875554
F 38.455426 5.151431 17.748254
F 38.420826 13.010351 17.733154
F 36.265226 16.511451 3.037914
F 36.341426 16.595351 7.670414
F 40.901426 1.158571 10.726954
F 27.371726 16.739751 3.211244
F 40.599326 1.381341 15.223454
F 23.297826 9.179351 15.193154
F 31.950526 1.268361 17.809854
F 31.693126 9.144811 17.987054
F 23.037126 16.894251 2.992084
F 40.640626 16.855851 10.234254
F 40.634026 8.861451 17.642654
F 31.770026 16.822151 7.656124
F 23.000026 1.257061 17.853354
F 22.972226 9.153611 18.072054
F 42.897326 12.858351 15.087854
F 22.953326 1.256991 15.110954
F 27.510726 16.866351 15.020854
F 27.336526 16.800951 0.455157
F 27.380726 16.819951 17.820954
F 42.845026 15.335551 18.686554
F 40.362326 1.377521 17.889354
F 31.667026 3.769701 18.788554
F 31.831626 11.721551 18.924454
F 40.594726 3.861711 18.845154
F 40.717226 11.428051 18.590254
F 22.769026 3.673861 18.919154
F 23.041726 11.900651 18.780454
F 40.857326 16.832551 14.920454
F 36.407926 16.819951 15.016054
F 22.895526 11.650151 21.531654
F 23.168426 16.904251 14.946954
F 36.418426 16.618451 17.610154
F 38.540126 12.728051 0.589939
F 40.923626 16.815951 17.596454
F 22.762826 9.052981 0.296565
F 27.562626 1.142331 0.268971
F 42.896626 5.345411 3.016004
F 42.969126 15.576051 4.119604
F 31.788026 16.765451 0.628604
F 42.906826 15.379651 6.871434
F 29.472726 12.804951 0.261000
F 38.423926 5.165271 0.625666
F 40.808326 1.264081 0.438595
F 22.942626 16.611351 0.365386
F 27.235126 8.839951 0.254240
F 42.830626 5.293101 0.329835
F 42.802826 4.949191 15.121454
F 42.764626 4.983071 17.855954
F 42.858926 12.778851 7.938514
F 42.905026 15.564851 11.325754
F 29.754426 -0.127689 14.034654
F 29.610926 0.121301 18.765854
F 29.935026 0.029651 11.420854
F 25.219126 -0.255916 3.869534
F 34.261426 -0.288448 14.192454
F 27.297726 1.368401 25.167854
F 27.332326 8.956771 25.332554
F 40.824326 1.191491 22.467854
F 36.293726 1.223441 25.198654
F 36.089726 9.171761 25.190454
F 42.767426 12.809851 22.245254
F 27.257026 3.688741 28.925254
F 27.086626 11.781151 28.673454
F 36.115126 3.847071 28.837254
F 36.199626 11.391151 28.650654
F 27.372426 3.834531 26.297554
F 27.275626 11.664551 25.958754
F 36.190526 3.785161 26.031454
F 36.411126 11.763251 25.893054
F 42.812526 15.151051 28.638954
F 40.659526 16.736551 22.225754
F 42.966826 5.321061 36.928254
F 36.186326 11.734651 43.376154
F 42.939226 15.593251 40.607854
F 40.769126 11.532351 40.496754
F 29.604026 7.748611 26.246154
F 29.505826 15.522151 25.889054
F 27.246126 16.756451 39.535454
F 38.242726 7.681691 25.937754
F 38.579826 15.529651 26.057654
F 31.716526 16.758851 39.468154
F 40.517126 3.784911 40.586354
F 27.312926 3.771451 43.217654
F 42.846826 4.952051 29.667054
F 25.139426 12.945551 22.424354
F 29.615026 5.173061 25.580954
F 29.454326 12.959051 25.044554
F 38.331826 5.158451 25.005454
F 38.722326 12.960551 24.911054
F 29.356626 7.820391 28.983154
F 29.433626 15.556251 28.726254
F 31.743226 3.805731 43.194054
F 38.473626 7.608701 28.812954
F 38.621626 15.452651 28.727054
F 31.777026 11.693551 43.273854
F 31.944226 1.215371 25.184254
F 31.779926 9.023581 25.179054
F 33.867026 15.478051 43.380354
F 29.650226 7.767351 43.093554
F 40.612726 8.845001 25.019254
F 27.203526 11.458651 43.144754
F 22.730226 1.141871 25.223054
F 22.794226 8.912221 25.219654
F 36.362126 3.846901 43.301754
F 31.812626 3.870301 29.001954
F 31.776726 11.695551 28.929454
F 40.601826 3.750961 28.710954
F 40.683526 11.430351 28.624354
F 22.789726 3.874661 28.893454
F 22.709826 11.594351 28.718254
F 31.998926 3.678141 26.229754
F 31.722926 11.554851 26.164054
F 40.651626 3.869001 25.975854
F 40.742326 11.482051 25.884754
F 22.766326 3.888901 26.114854
F 22.796426 11.687451 26.034154
F 42.982126 12.589551 29.743654
F 24.997126 7.652601 43.143254
F 27.256126 16.842451 25.154454
F 27.105426 16.625051 36.802654
F 41.052426 11.660651 43.273554
F 22.888126 1.173061 22.630154
F 31.710026 11.554051 40.531454
F 27.449826 1.208141 22.408754
F 22.783526 9.187511 22.640154
F 33.901626 7.805481 26.165454
F 34.101826 15.410651 25.896254
F 24.960526 12.966151 39.606454
F 25.133326 7.686561 26.150854
F 24.959426 15.562951 25.972054
F 24.852326 5.255961 39.572354
F 25.245726 15.249251 43.263454
F 38.547826 7.641581 43.237254
F 42.949026 15.415451 36.031854
F 42.905026 12.830151 32.414954
F 34.059326 5.213311 25.210154
F 33.942426 12.750451 25.012954
F 25.066026 5.045701 25.305954
F 24.957926 13.001151 25.148954
F 33.867526 7.729301 28.982654
F 33.886326 15.426451 28.561254
F 38.388826 13.068151 22.286154
F 31.635126 16.876151 22.283654
F 33.899526 12.866351 22.262854
F 31.723726 9.036541 36.790454
F 24.849026 7.823491 28.730354
F 24.759826 15.597751 28.778654
F 22.479926 8.988311 36.691954
F 27.188126 1.229531 32.595654
F 27.056826 9.114321 32.507354
F 40.505526 8.836531 22.336454
F 36.300026 1.129621 32.543254
F 36.181026 9.033981 32.489754
F 23.074126 1.343791 29.905154
F 27.170026 3.987741 36.158054
F 27.240726 11.684451 36.048554
F 36.357226 3.696421 36.042354
F 36.340426 11.584251 35.926154
F 27.118326 3.860371 33.537454
F 27.152226 11.836951 33.402954
F 36.142426 3.771941 33.365054
F 36.336326 11.667251 33.202554
F 27.180626 1.025480 29.817654
F 27.024226 9.215091 29.810654
F 36.326326 16.723251 25.075754
F 36.295626 1.177781 29.729854
F 36.207226 8.910471 29.675154
F 38.538126 15.373751 43.351854
F 29.347726 7.811201 33.172754
F 29.179426 15.460951 33.157454
F 34.098226 12.807251 39.622854
F 38.487526 7.785211 33.369654
F 38.460426 15.590551 33.261454
F 33.991126 5.384851 39.554254
F 29.587526 5.075661 29.856154
F 29.321226 12.955851 29.586554
F 38.394326 5.041891 29.913854
F 38.381126 12.828751 29.583554
F 29.286526 5.160301 32.590654
F 29.381426 12.954051 32.264054
F 38.458026 5.216451 32.560354
F 38.594026 12.939351 32.231854
F 29.499626 7.824361 35.911454
F 29.335026 15.500051 35.858254
F 24.923626 12.996551 36.927854
F 38.493026 7.824331 36.146554
F 38.581426 15.605851 35.963054
F 24.906026 5.169731 36.956454
F 31.767926 1.310441 32.525054
F 31.660826 9.044501 32.443554
F 42.920226 4.985151 22.250654
F 40.732826 1.417221 32.258054
F 40.645626 8.901351 32.303554
F 31.808026 1.142231 22.489554
F 22.625326 1.324921 32.676554
F 22.810126 8.889801 32.486954
F 22.911626 3.725071 43.043054
F 31.753326 3.760481 36.153854
F 31.815326 11.697951 35.967954
F 40.713326 3.832071 35.969154
F 40.700226 11.492051 36.242454
F 22.613826 3.880131 36.055054
F 22.534226 11.727451 35.887154
F 31.477226 3.951061 33.456254
F 31.693426 11.650651 33.232354
F 40.652926 3.907741 33.201354
F 40.705026 11.512751 33.363254
F 22.526726 4.004011 33.373654
F 22.626626 11.458851 33.153554
F 31.838126 1.242021 29.717354
F 31.602626 9.107661 29.642854
F 31.758926 4.009681 40.493254
F 40.795426 1.242241 29.574654
F 40.800526 8.811651 29.611754
F 43.003026 5.303511 32.423954
F 36.260526 16.642151 29.263954
F 22.645726 9.056081 29.685654
F 40.723026 16.935851 24.940854
F 33.820826 7.660151 33.307454
F 33.998726 15.488451 33.187154
F 36.247126 1.258471 22.517954
F 22.657426 16.732651 24.985154
F 31.890826 1.244301 36.986854
F 27.343426 16.911451 22.355954
F 25.028226 7.631721 33.416054
F 24.770926 15.559451 32.989954
F 22.654226 3.748201 40.215854
F 33.908626 5.125441 29.939654
F 33.993626 13.028351 29.792054
F 43.008026 7.899811 33.229854
F 40.545926 3.855511 43.236254
F 25.064426 5.168471 29.788354
F 24.810426 13.005551 29.707654
F 33.802726 5.050401 32.501754
F 33.916426 12.913751 32.413954
F 22.840526 16.644051 22.175854
F 40.701726 16.768451 39.680554
F 24.870626 5.028441 32.354254
F 24.639226 13.042651 32.463754
F 34.039226 7.612231 36.039554
F 33.979626 15.467151 35.928254
F 33.984426 12.765451 36.887954
F 22.514326 1.327351 36.985954
F 22.721426 11.407851 40.401754
F 42.907726 7.447971 25.992654
F 24.813926 7.707031 36.101654
F 24.580026 15.455351 35.765254
F 33.943126 5.019621 37.014954
F 27.476326 1.317481 39.318254
F 27.073126 9.010091 39.615554
F 36.209426 16.757351 32.123454
F 36.272826 1.354581 39.661354
F 36.248226 9.042491 39.533454
F 29.589026 15.333251 43.372254
F 40.820126 16.717651 32.560754
F 22.704426 11.688951 43.083754
F 40.869026 16.674951 29.642154
F 31.819826 16.778651 25.157054
F 27.276426 3.914541 40.519754
F 27.080626 11.640251 40.544754
F 36.130526 3.817031 40.586854
F 36.364426 11.659151 40.624154
F 26.913026 1.188871 36.526654
F 27.226826 9.108781 36.838854
F 27.053226 16.687351 32.246354
F 36.614926 1.317261 37.025554
F 36.139226 8.931501 36.844354
F 31.687926 16.707851 36.900654
F 29.564726 7.780681 40.255454
F 29.634926 15.462751 40.627254
F 40.852026 1.152291 25.118654
F 38.331226 7.559771 40.527154
F 38.579426 15.556551 40.658254
F 27.172526 16.771851 29.573654
F 29.651626 5.204661 36.870654
F 29.593226 12.901551 36.812254
F 38.534226 5.198141 36.882354
F 38.517926 13.059751 36.938554
F 29.471626 5.197951 39.629254
F 29.409626 12.956851 39.600654
F 38.244926 5.095431 39.558454
F 38.612826 12.999151 39.632054
F 33.940026 15.387851 40.498154
F 34.104626 7.823401 40.533354
F 24.905226 7.688801 40.447354
F 40.816126 9.003021 37.152554
F 40.722426 16.882351 37.014054
F 25.054326 15.466751 40.594554
F 31.718126 1.371501 39.624354
F 31.769426 9.120431 39.572754
F 22.929626 16.655551 39.481154
F 40.516426 1.332921 39.586554
F 40.627226 8.963971 39.776654
F 29.515526 12.950951 22.431054
F 22.789626 0.962972 39.673454
F 22.707826 9.025511 39.377054
F 22.581426 16.808951 36.868054
F 42.919626 7.735941 40.542354
F 34.029026 4.955431 22.306154
F 29.791226 5.100331 22.706054
F 40.781026 1.266691 36.864754
F 36.266626 16.730251 39.615054
F 31.525326 16.648951 32.253954
F 22.633826 16.938851 29.602854
F 34.038326 7.700651 43.303454
F 36.036826 8.967321 22.522054
F 31.814726 16.855251 29.511354
F 36.166026 16.621851 36.837954
F 22.583326 16.998251 32.322354
F 43.014526 7.883631 35.892454
F 27.478026 9.180341 22.642554
F 43.009026 15.407551 33.348454
F 25.088126 5.161781 22.627554
F 38.398726 5.186611 22.306254
F 31.766226 8.854571 22.303254
F 36.279626 16.824251 22.395054
F 43.076926 12.712551 25.121354
F 42.993926 4.936351 24.996554
F 42.790926 15.406351 25.981954
F 42.986226 7.571161 28.648354
F 42.902326 5.091991 39.881354
F 42.901926 7.886431 43.246154
F 43.138726 15.605651 43.436054
F 42.787926 12.883051 37.100654
F 43.051226 12.960551 39.698954
F 29.567226 -0.165615 28.856754
F 34.191826 -0.027539 36.363754
F 25.036926 -0.098895 28.807554
F 34.205126 -0.067037 26.306354
F 38.518526 -0.115686 25.965654
F 43.091326 0.024384 25.813254
F 33.940126 0.070685 40.539954
F 27.135426 24.464951 3.055934
F 27.447726 32.333851 3.172984
F 36.094126 24.153751 3.070444
F 36.314526 32.132551 3.209944
F 27.495926 26.989751 6.767734
F 22.993926 32.396951 15.008854
F 27.415326 19.399451 6.940184
F 36.299426 26.986351 6.740714
F 34.102026 28.482551 14.839654
F 36.297026 19.167451 6.709114
F 27.321826 27.033251 3.988654
F 25.159526 23.152951 18.837854
F 27.289426 19.250851 4.354874
F 36.075926 26.799451 3.992634
F 25.156026 20.664751 17.635354
F 36.236726 19.116251 3.973594
F 38.224626 28.151551 0.417026
F 27.184626 24.455451 0.333064
F 31.604626 19.425651 21.480354
F 36.401826 19.371751 21.338154
F 29.331926 30.873551 4.110714
F 29.505826 23.267051 4.078164
F 38.469426 30.849651 4.043904
F 38.457626 23.067351 3.938784
F 43.027326 23.146451 21.619954
F 38.390926 30.963151 21.437254
F 34.028626 31.041951 21.366454
F 27.453226 32.038051 0.414637
F 29.470026 28.440151 3.007734
F 29.365726 20.614251 3.360104
F 38.352026 28.088351 3.173104
F 38.536626 20.581251 3.139214
F 29.696126 30.800251 6.811524
F 29.464626 23.242951 6.854904
F 38.473426 30.990251 6.773574
F 38.667426 23.052151 6.800004
F 31.741626 24.510151 3.090874
F 31.818726 32.204651 3.007634
F 33.878326 28.207951 0.285379
F 27.314126 19.488951 21.316854
F 22.752426 24.632351 3.137384
F 22.952626 32.311951 2.907094
F 31.809426 26.989851 6.737074
F 25.190526 28.532751 17.974354
F 31.657426 19.313951 6.665644
F 33.935126 23.330351 21.294654
F 34.112926 20.520951 17.596154
F 40.563726 19.423151 6.678574
F 23.023426 27.046051 6.902024
F 34.286626 28.471551 17.560754
F 23.159626 19.401551 6.539134
F 31.767126 27.031851 3.994474
F 25.156326 20.921951 14.923154
F 31.614526 19.403651 4.044794
F 25.040226 30.888751 21.422254
F 25.298926 28.582151 15.081754
F 27.336726 27.259051 21.400854
F 23.015826 27.107151 4.145984
F 34.191126 20.837651 14.802354
F 23.038926 19.541651 3.813394
F 38.400326 20.732051 0.331957
F 40.638726 26.984551 21.423054
F 25.094026 23.348251 21.600454
F 25.155426 28.307251 0.311308
F 40.642026 26.817151 4.075964
F 40.429526 24.434951 0.175857
F 33.961426 30.937351 3.948344
F 33.840626 23.071451 4.094104
F 25.037226 31.070451 4.095994
F 24.932526 23.257651 4.085964
F 25.114726 20.646651 0.156831
F 40.599726 24.260651 3.064454
F 36.094026 32.123251 0.439119
F 31.611526 24.489551 0.403583
F 34.130326 28.348451 3.027654
F 33.974526 20.445251 3.120614
F 25.251226 28.375051 3.112744
F 25.393826 20.726551 3.010814
F 33.993726 30.902851 6.814264
F 34.056626 23.076251 6.839174
F 25.418726 30.747151 6.920144
F 25.218626 23.186551 6.836724
F 27.502826 24.658151 10.536654
F 27.408126 32.446651 10.490954
F 36.267226 24.391451 10.349054
F 36.293826 32.078851 10.450054
F 27.494426 27.125351 14.263754
F 40.791426 19.331551 21.410254
F 27.365826 19.400151 14.250554
F 36.306926 27.217851 14.002554
F 42.857426 20.763551 0.232371
F 36.476826 19.347251 14.000254
F 27.603226 27.175251 11.523254
F 43.030626 28.446251 10.365054
F 27.490526 19.349751 11.474354
F 36.384526 27.051951 11.273554
F 31.860726 27.129051 21.053954
F 35.972526 19.211751 11.371054
F 27.364626 24.548751 7.834084
F 27.554326 32.281151 7.756434
F 36.428426 24.353551 7.616184
F 36.249426 32.241051 7.563904
F 29.537126 31.025251 11.383754
F 29.722826 23.269051 11.114354
F 38.684226 30.959151 11.318454
F 38.502026 23.195851 11.252354
F 29.693626 28.226951 7.941094
F 29.491326 20.813351 7.864724
F 38.516226 28.411951 7.681934
F 38.281726 20.579751 7.746874
F 29.808326 28.385751 10.623154
F 29.719526 20.699951 10.518754
F 38.568526 28.313551 10.368754
F 38.187926 20.486051 10.396254
F 29.518226 30.874451 14.067054
F 29.596726 23.197051 13.950054
F 38.378226 30.939551 14.073754
F 38.613626 23.256251 13.926854
F 32.111426 24.535251 10.447254
F 31.851126 32.200651 10.412854
F 40.661526 24.583851 10.414554
F 40.796326 32.342251 10.505554
F 23.030926 24.618251 10.597354
F 23.016926 32.395851 10.527454
F 31.815326 27.093951 14.007154
F 43.006526 20.844851 15.078754
F 31.927926 19.520651 14.205254
F 40.627026 27.191751 13.958354
F 22.840326 32.247751 0.077953
F 40.993826 19.405851 14.036954
F 23.029126 26.978151 14.260054
F 40.434926 34.986351 14.025154
F 23.148226 19.444551 13.964654
F 31.919726 27.042251 11.302154
F 22.992226 24.455251 15.159754
F 31.864326 19.335851 11.457754
F 40.838526 27.167351 11.188454
F 40.547626 32.517151 14.902454
F 40.632126 19.306751 11.211754
F 23.025626 27.166351 11.554954
F 40.649526 24.646851 14.925154
F 23.015426 19.323751 11.163554
F 31.876026 24.472651 7.674074
F 31.799726 32.320051 7.736114
F 40.815326 24.519851 7.624324
F 40.854126 32.155151 7.794874
F 22.926226 24.397051 7.818614
F 23.248426 32.104251 7.866484
F 34.089326 30.784551 11.195354
F 34.128826 23.107851 11.276854
F 25.160326 31.000351 11.183254
F 25.303826 23.418451 11.350154
F 33.889126 28.334051 7.648374
F 34.077226 20.521751 7.613644
F 25.312126 28.307551 7.908694
F 25.206726 20.682951 7.767044
F 34.112826 28.338951 10.268354
F 34.018526 20.589851 10.316654
F 25.339426 28.326451 10.600854
F 25.166826 20.570751 10.442554
F 34.180426 31.068951 14.002354
F 34.136626 23.318251 14.007454
F 25.185626 31.138751 13.957054
F 25.136326 23.411451 14.064454
F 27.217326 24.430351 17.806254
F 27.438226 32.232151 17.595054
F 36.495726 24.470751 17.687454
F 36.207026 32.367851 17.595754
F 31.813126 19.349651 18.706354
F 32.083826 27.121551 18.454754
F 23.107326 19.250151 18.751054
F 25.157326 31.103151 18.602754
F 34.252826 23.236651 18.452754
F 34.054526 30.986551 18.587454
F 27.460826 27.070751 18.660854
F 31.847926 32.235851 14.781554
F 27.421226 19.360251 18.645454
F 36.401026 27.114151 18.529054
F 40.671726 27.040851 6.821474
F 36.368826 19.406751 18.409054
F 27.390026 24.415251 15.034154
F 27.366226 32.179551 14.948254
F 36.374526 24.555551 14.930354
F 36.297226 32.131051 15.030254
F 29.727226 30.908151 18.607754
F 29.551226 23.330051 18.809354
F 38.498926 31.068351 18.671954
F 38.571026 23.164951 18.470354
F 29.617526 28.424751 15.019254
F 29.684626 20.733451 15.139854
F 38.533726 28.497651 15.057554
F 38.772426 20.677251 14.729454
F 29.736826 28.348151 17.665954
F 29.611726 20.710451 17.795954
F 38.605226 28.431751 17.807854
F 38.588826 20.693651 17.468554
F 29.560526 28.206651 0.323567
F 42.900426 30.895551 18.567654
F 40.721626 26.975451 18.666854
F 23.051326 27.104151 18.799854
F 31.972426 24.443951 17.799754
F 31.920626 32.055551 17.507254
F 40.764326 24.434451 17.635854
F 40.762626 32.189251 17.681154
F 23.046526 24.464351 17.893454
F 22.943126 32.263351 17.666554
F 40.824326 19.400351 18.655154
F 40.741926 19.338551 3.941574
F 29.475526 20.585851 0.443339
F 42.924926 30.703651 21.286354
F 31.796426 24.542051 14.871754
F 38.593626 23.161351 21.300454
F 42.790626 28.264751 17.517754
F 40.638926 32.031451 3.036574
F 36.025626 24.252651 0.264899
F 22.837126 26.944051 21.496154
F 40.470326 32.066651 0.305738
F 42.976926 23.205151 4.072524
F 22.746126 19.259351 21.369954
F 29.575726 31.076551 21.354954
F 35.941626 34.801651 21.648154
F 42.897126 28.242651 7.619754
F 42.797726 30.908551 11.380854
F 29.564226 23.338251 21.510154
F 42.876826 23.435451 14.127454
F 36.220126 27.058551 21.301254
F 43.055126 23.224651 18.788154
F 27.507526 34.723551 14.170254
F 42.913726 28.375951 14.734654
F 42.850126 20.728151 7.515984
F 31.855526 32.195451 0.251962
F 42.820526 31.211651 14.046654
F 34.069726 20.637951 0.463920
F 43.093626 30.855551 6.849534
F 42.942826 20.740551 17.723554
F 42.814626 30.711551 4.029814
F 40.580026 34.733551 21.375254
F 31.632926 34.844751 3.975304
F 36.230226 34.769951 14.095754
F 42.984426 20.548251 10.420454
F 40.913426 34.939351 11.244954
F 23.084526 34.718451 4.051444
F 42.678426 23.211751 11.395354
F 43.085826 23.403651 6.824214
F 36.289726 34.920451 18.907654
F 42.894326 20.601551 3.170294
F 42.938226 28.156251 3.098484
F 31.768026 34.867351 21.316154
F 31.791826 34.688551 11.392054
F 22.826226 34.997151 14.204454
F 41.046026 34.629751 6.675704
F 27.080126 34.997351 21.551554
F 27.436026 34.914951 4.038894
F 40.825426 34.588051 4.101354
F 27.148626 34.713951 18.811754
F 40.632626 34.795151 18.747554
F 27.118626 24.404951 25.368454
F 27.436026 32.228551 24.987654
F 36.453926 24.524251 25.009654
F 36.175126 32.159551 25.127554
F 27.272126 27.075651 28.891554
F 43.143326 20.587351 25.140954
F 27.286026 19.385551 28.708054
F 36.297126 27.122751 28.639554
F 36.173626 19.210251 43.123654
F 36.161926 19.302551 28.484354
F 27.192326 27.011351 26.136254
F 40.796626 32.130251 22.151754
F 27.283326 19.427751 25.900654
F 36.246326 26.958851 25.925454
F 27.373126 26.981851 43.110254
F 36.267026 19.404051 25.676554
F 27.221726 24.603551 22.608354
F 22.810526 32.253951 22.309354
F 29.666526 28.373151 22.351454
F 42.769826 30.674151 43.245254
F 29.671026 30.879251 25.748854
F 29.473626 23.177651 26.023954
F 38.532326 30.858651 25.903554
F 38.644026 23.254251 26.133254
F 36.323026 24.343451 22.206754
F 40.584826 19.434951 43.276154
F 27.235426 34.948351 28.657954
F 31.868326 24.613851 22.240254
F 29.481826 28.302351 25.125054
F 29.553126 20.702951 25.058054
F 38.376526 28.262051 24.953354
F 38.677026 20.724251 25.141554
F 29.769426 30.792051 28.402954
F 29.661826 23.075851 28.664954
F 38.517926 30.821251 28.588154
F 38.489426 23.025351 28.931054
F 31.630426 24.376151 24.868754
F 31.795926 32.297751 24.797354
F 40.852526 24.521951 25.032954
F 40.782426 32.241751 24.899954
F 22.664526 24.645651 25.040054
F 22.866126 32.103451 25.159054
F 31.648626 26.943251 28.565054
F 31.758326 19.336551 43.411354
F 31.853726 19.425251 28.637554
F 40.685926 26.968551 28.827854
F 24.840326 23.198851 43.115854
F 40.801526 19.155551 28.688554
F 22.767426 27.115751 28.895054
F 22.783826 27.008051 43.320154
F 22.589626 19.619151 28.689454
F 31.893126 26.995951 25.847354
F 22.800126 24.507951 29.586454
F 31.858926 19.384651 25.915354
F 40.684926 26.984051 26.072654
F 33.780526 23.008151 43.158654
F 40.913526 19.352751 25.999854
F 22.876726 27.240551 26.183754
F 38.398326 28.339651 22.279854
F 22.845026 19.301151 25.908554
F 25.011326 20.668451 22.284054
F 33.993026 28.512951 22.092654
F 36.283026 32.339451 22.457654
F 42.836626 23.238751 36.167254
F 33.893226 30.745851 43.119354
F 42.878126 30.707051 28.689954
F 33.940926 30.865451 25.817754
F 34.135126 23.295751 25.831154
F 25.210826 31.017451 26.036554
F 24.900026 23.021251 25.958154
F 25.221126 31.040251 43.227054
F 40.635426 34.876551 40.578954
F 29.419926 23.248051 43.140554
F 22.872126 34.840851 40.573954
F 33.938626 28.397851 24.928254
F 33.972226 20.686151 24.849654
F 25.083026 28.396151 24.994254
F 25.016926 20.528651 24.969354
F 34.016426 30.875451 28.702854
F 34.206626 23.085551 28.620354
F 38.337626 23.061251 43.107054
F 29.585726 30.810151 43.146654
F 25.179826 30.906551 28.690754
F 25.115626 23.408651 28.656854
F 27.282326 24.407251 32.277454
F 27.336226 32.473251 32.285054
F 36.316226 24.384051 32.079654
F 36.136826 32.054051 32.320254
F 27.227526 26.974051 36.092054
F 22.797926 24.396851 22.292154
F 27.139026 19.425951 36.058554
F 36.233726 26.831151 36.028454
F 34.071326 30.930051 40.333154
F 36.180026 19.170951 35.903354
F 27.207826 27.013351 33.410154
F 24.966226 23.280051 40.435354
F 27.084626 19.270651 33.239354
F 36.287726 26.921751 33.221054
F 24.831726 31.089051 40.588654
F 36.120426 19.171151 33.149554
F 27.397526 24.420451 29.582154
F 27.503226 32.401051 29.629954
F 36.325326 24.502251 29.531854
F 36.356726 31.883151 29.695654
F 29.271026 31.072251 33.308754
F 29.442526 23.058951 33.181654
F 38.378326 30.846751 33.317054
F 38.577626 23.104751 33.066354
F 29.549326 28.343451 29.505854
F 29.565626 20.488951 29.665154
F 38.470826 28.362951 29.475754
F 38.452926 20.462151 29.588254
F 29.467526 28.446251 32.320054
F 29.468326 20.457851 32.363154
F 38.416226 28.254451 32.244054
F 38.373126 20.418051 32.339154
F 29.343826 30.937951 35.988954
F 29.434626 23.020751 36.001554
F 38.526226 30.848251 36.194554
F 38.285426 22.985751 35.761954
F 31.791826 24.473751 32.267654
F 31.621826 32.190351 32.395554
F 40.824426 24.543251 32.465354
F 40.585826 32.056851 32.332254
F 22.763226 24.713951 32.305754
F 22.773926 32.428551 32.467854
F 31.579326 26.908151 36.055054
F 40.412026 26.887451 40.292454
F 31.772126 19.309351 35.862454
F 40.634626 26.892851 36.017954
F 38.231326 30.790051 43.379954
F 40.609326 19.366051 35.956054
F 22.742326 27.299551 36.153954
F 24.836526 20.572951 39.555254
F 22.516426 19.497951 36.026354
F 31.784526 27.067951 33.262054
F 43.036526 28.164251 32.519554
F 31.713326 19.173351 33.075754
F 40.701226 26.987951 33.416654
F 40.708926 32.220751 37.027054
F 40.630026 19.389051 33.237554
F 22.694626 27.351051 33.313054
F 31.752026 19.194151 40.689054
F 22.608326 19.473051 33.379754
F 31.925726 24.431851 29.569954
F 31.692026 32.324351 29.671854
F 40.603026 24.367051 29.743254
F 40.693926 32.152951 29.494854
F 42.789526 30.651551 36.175354
F 22.871826 32.145151 29.599654
F 33.808626 30.768651 33.137354
F 34.116926 23.105251 33.165554
F 42.890726 20.735151 36.930054
F 33.781326 20.532551 39.444754
F 25.074526 31.170451 33.288354
F 25.023626 23.306851 33.201154
F 33.980026 28.303951 29.534554
F 34.068726 20.587251 29.648254
F 29.573226 20.798951 22.274254
F 40.624026 26.973951 43.119254
F 24.990826 28.285851 29.737754
F 24.955326 20.716951 29.462954
F 34.065126 28.119751 32.257354
F 33.929626 20.447851 32.395954
F 35.997726 26.767251 43.290154
F 25.155026 28.443351 37.064254
F 24.983426 28.528551 32.439054
F 24.837226 20.645951 32.499754
F 33.795226 30.684251 35.873454
F 33.682926 23.051251 35.800754
F 22.543526 32.386651 36.911954
F 22.665426 19.249551 40.535354
F 24.938226 31.007951 35.990454
F 24.874926 23.288851 36.014154
F 27.242326 24.516851 39.512554
F 27.120426 32.182151 39.563254
F 35.998226 24.492051 39.615354
F 36.354526 32.300551 39.566754
F 42.790826 28.098151 39.705154
F 40.560826 24.390251 36.889054
F 33.889426 28.366951 39.475754
F 31.714426 26.935451 40.408454
F 24.964926 28.375551 39.768554
F 25.002126 20.540851 36.797954
F 27.214426 27.130751 40.465854
F 33.896226 28.203951 36.746454
F 27.237026 19.383851 40.423154
F 36.075126 27.049551 40.571754
F 31.579826 24.369551 36.853454
F 35.999426 19.243751 40.476054
F 27.218026 24.310951 36.892254
F 27.107926 32.406951 36.758254
F 35.865626 24.220151 36.678254
F 36.203826 32.076651 36.834954
F 29.359126 30.786651 40.349054
F 29.506626 23.004151 40.454154
F 38.488126 30.950951 40.593254
F 38.312326 23.272651 40.433154
F 29.433226 28.316051 36.953854
F 29.666026 20.455151 36.861454
F 38.436226 28.160951 36.927454
F 38.369026 20.614851 36.942054
F 29.502026 28.347551 39.604854
F 29.727826 20.561451 39.561854
F 38.233426 28.322251 39.689054
F 38.282326 20.736951 39.663854
F 31.621526 32.129151 36.918154
F 33.868126 20.487851 36.751254
F 34.100126 20.793351 22.093454
F 27.162826 32.331651 22.181354
F 31.701626 24.329651 39.540854
F 31.715826 32.222251 39.637654
F 40.464426 24.378751 39.487654
F 40.700826 32.195451 39.701454
F 22.535926 24.434451 39.715454
F 22.461526 32.308351 39.595154
F 22.786626 26.995751 40.528154
F 27.405526 19.318251 43.228254
F 33.893626 23.016651 40.441554
F 22.571126 24.684551 36.968954
F 40.389326 19.336251 40.514054
F 43.013526 20.512051 22.347754
F 22.806826 19.202751 43.346954
F 42.721226 23.290751 43.285354
F 42.902926 30.818351 25.930054
F 31.716726 26.960251 43.099754
F 38.503526 20.794151 22.406154
F 25.092526 28.161251 22.396554
F 40.736726 24.305551 22.383254
F 42.928426 20.509251 32.187754
F 31.917126 32.317251 22.166054
F 42.910126 30.781151 33.326554
F 27.243126 35.036351 33.280454
F 42.916826 23.141751 28.811554
F 42.792226 23.020051 33.321254
F 42.952526 30.721251 40.524654
F 42.691626 20.486551 39.765454
F 36.114626 34.736751 43.466254
F 43.038826 20.486151 29.478354
F 27.206826 34.999251 35.946254
F 40.792726 34.626451 28.683854
F 42.939026 23.128751 26.051154
F 42.869626 28.024351 36.990954
F 27.447826 34.721351 40.403354
F 40.425126 34.776551 33.338454
F 27.400126 34.575851 43.280954
F 22.847826 34.873251 43.244554
F 31.796126 34.718151 42.961854
F 36.196526 34.564751 28.870654
F 22.849626 34.728851 25.952454
F 36.386626 34.698251 40.627054
F 36.108626 34.592551 26.132954
F 40.585226 34.701151 43.328554
F 22.834326 24.564751 44.335754
F 27.423026 47.810451 3.074484
F 27.233026 40.062451 2.987174
F 36.318126 47.789751 3.075554
F 36.250526 39.937751 3.132974
F 27.520126 50.254251 6.890814
F 27.408726 42.472151 6.715484
F 36.642526 50.325351 6.812614
F 36.140626 42.601751 6.775764
F 27.431226 50.352551 4.052074
F 27.294526 42.581051 3.894734
F 36.354826 50.409851 4.178074
F 36.271426 42.617551 3.938584
F 34.100226 51.486351 0.476033
F 36.360926 50.138451 21.457754
F 25.132026 43.723551 0.246140
F 36.184526 47.704551 0.275688
F 29.466926 38.801651 4.045334
F 29.566026 46.502851 4.064284
F 38.465326 38.684251 4.087274
F 38.617926 46.411151 3.887884
F 31.768626 42.691251 21.416954
F 27.298926 50.387551 21.597554
F 42.970726 51.630251 15.301154
F 38.406026 38.783651 21.293554
F 22.704926 42.513851 21.714754
F 31.916426 34.964051 14.141554
F 29.616726 35.911551 0.385078
F 29.602926 36.247851 3.206854
F 29.497526 43.804751 3.216774
F 40.742926 39.917551 0.298318
F 38.468726 35.945851 3.106664
F 38.535026 43.831651 2.913184
F 29.538426 38.857651 6.763954
F 29.706026 46.416051 6.779534
F 38.536926 38.678751 6.731864
F 38.602026 46.497551 6.617484
F 31.951126 47.652851 3.081394
F 31.626726 39.862451 3.287534
F 40.825426 47.677651 3.128294
F 40.702026 39.835151 3.028084
F 23.029426 47.617551 3.117784
F 22.783626 40.123151 2.989774
F 31.839526 50.215051 7.000464
F 31.702426 42.466651 6.648914
F 40.817426 50.537351 6.773784
F 40.502626 42.601651 6.765844
F 23.155426 50.067751 7.019254
F 23.000226 42.406451 6.736314
F 31.954926 50.144951 4.208714
F 31.823126 42.574051 3.844654
F 40.738826 50.219251 4.088454
F 40.743626 42.422451 4.058964
F 22.987226 50.036751 4.280654
F 22.928626 42.530351 4.016974
F 36.192026 42.628651 21.745254
F 38.462326 43.850951 0.303040
F 33.936726 43.859051 -0.090286
F 38.692126 51.566851 17.827754
F 38.415726 36.068951 0.374485
F 27.258826 39.759051 0.243586
F 33.975826 38.778151 4.163484
F 34.074426 46.412551 3.877494
F 25.073926 38.819651 3.954964
F 25.355326 46.507651 4.135224
F 29.699626 46.330551 21.458954
F 42.740826 36.095551 0.418420
F 42.803326 38.933151 14.582754
F 33.889226 38.611051 21.584954
F 34.249726 46.545451 21.488554
F 36.243626 39.958551 0.358809
F 29.563626 43.764451 0.416309
F 33.950126 36.235651 3.226364
F 33.998926 43.889151 2.736054
F 29.447326 38.772451 21.446054
F 40.921626 50.270851 21.434554
F 25.105426 43.962051 3.030164
F 34.111426 38.712951 6.937984
F 33.928526 46.676451 6.916544
F 25.272926 38.606151 6.780734
F 25.247626 46.347551 6.850294
F 27.593926 47.689151 10.456154
F 27.477826 40.038751 10.489854
F 36.531026 47.686151 10.361954
F 36.226126 40.070051 10.473654
F 27.351826 50.204951 14.239454
F 27.408726 42.481451 14.261154
F 36.212326 50.211151 14.048154
F 36.232326 42.665351 14.177154
F 27.583126 50.247751 11.550154
F 27.739726 42.545051 11.649554
F 36.389026 50.367051 11.304054
F 36.198626 42.717451 11.485654
F 27.471826 47.639951 7.764144
F 27.287626 39.936251 7.879654
F 36.380326 47.824551 7.511274
F 36.323826 40.028051 7.737384
F 29.781126 38.648151 11.390554
F 29.852326 46.172051 11.466954
F 38.525126 38.744551 11.291754
F 38.771126 46.709351 11.424254
F 43.009326 46.211351 4.117704
F 29.714626 36.192651 7.790934
F 29.551526 43.718751 7.682674
F 31.820426 50.398151 21.487954
F 38.774426 35.993151 7.477394
F 38.317526 43.897751 7.765554
F 29.438626 51.362051 0.463623
F 29.746426 36.099651 10.459754
F 29.844126 43.687751 10.445554
F 38.619926 51.918951 7.977674
F 38.574526 36.113751 10.342454
F 38.469026 44.070451 10.605954
F 29.718626 38.603951 14.127454
F 29.822526 46.356551 14.273054
F 38.464326 38.931951 13.993654
F 38.543126 46.603551 14.325654
F 31.933126 47.591051 10.671754
F 31.965326 39.990551 10.430754
F 40.813726 47.953551 10.223654
F 40.819826 40.017351 10.472954
F 23.168526 47.666051 10.762754
F 23.158826 40.051451 10.518054
F 32.015426 50.362951 14.256854
F 31.882726 42.386251 14.119454
F 40.793526 50.503651 14.261854
F 40.736026 42.717851 14.271054
F 23.032126 50.315251 14.229854
F 23.098726 42.685051 14.074854
F 32.132926 50.290151 11.500254
F 31.970526 42.506251 11.347554
F 40.941926 50.378751 11.360454
F 40.673826 42.662351 11.402554
F 23.226226 50.368151 11.552154
F 23.018826 42.665751 11.403054
F 31.799726 47.619751 8.033044
F 31.831926 40.085451 7.708804
F 40.829126 47.726551 7.484224
F 40.660726 40.071751 7.576614
F 23.080926 47.612451 7.966514
F 23.146426 39.935251 7.713264
F 34.044926 38.576951 11.332654
F 34.253026 46.484351 11.563654
F 25.250326 38.745851 11.472254
F 25.570526 46.275951 11.498054
F 25.211026 36.169751 15.063554
F 34.226226 36.027551 7.750394
F 33.832926 43.986451 7.662774
F 25.174826 36.151151 3.062974
F 25.347426 36.057651 7.641294
F 25.284426 43.763451 7.779594
F 40.556726 42.525651 21.562954
F 33.990226 36.024251 10.518254
F 34.186026 44.016651 10.425454
F 24.929226 46.317851 21.254554
F 25.280926 36.319351 10.378154
F 25.450326 43.756851 10.498454
F 34.150126 38.560551 14.067154
F 34.038726 46.339451 14.402154
F 25.317126 38.672551 14.179954
F 25.304326 46.407651 14.129954
F 27.491626 47.697951 17.729254
F 27.387126 39.766951 17.981554
F 36.358326 47.807051 17.640254
F 36.168726 39.853551 17.652454
F 29.625926 36.061751 15.111554
F 25.158826 36.004451 0.264313
F 34.396726 51.574051 17.790954
F 22.682026 50.261851 21.279054
F 27.741026 50.291151 18.712954
F 27.511526 42.375451 18.783454
F 36.591026 50.218451 18.763454
F 36.165126 42.637651 18.770054
F 27.378126 47.680851 15.089454
F 27.460826 39.812151 15.197054
F 36.261826 47.592151 15.131254
F 36.251826 40.065751 14.978354
F 29.681926 38.472451 18.567954
F 29.714326 46.369251 18.815354
F 38.359326 38.719751 18.622454
F 38.512226 46.493751 18.929154
F 25.021726 51.556851 3.183224
F 34.198526 51.587851 10.148554
F 29.659826 43.753851 15.081254
F 38.397626 51.570151 15.164354
F 38.332826 36.380651 14.934754
F 38.346226 44.043351 15.155454
F 29.969326 51.624151 17.685354
F 29.355326 35.904951 17.722954
F 29.555726 43.799451 17.767954
F 42.574826 36.318651 15.042154
F 38.496426 36.113351 17.746654
F 38.343026 43.890051 17.798754
F 27.413626 42.739751 21.414054
F 34.226926 51.590451 7.324404
F 25.215026 51.599251 15.163454
F 38.566226 46.389951 21.716054
F 31.948426 47.646751 18.044154
F 31.863326 40.007351 17.796654
F 40.907326 47.562551 17.742854
F 40.525226 40.088851 17.984554
F 23.010426 47.804551 17.620454
F 22.923626 39.923951 17.702054
F 29.860026 51.503451 10.539454
F 24.934926 38.822151 21.587854
F 38.743526 51.772651 10.634254
F 29.647726 51.603251 7.834164
F 22.874526 47.762751 0.294540
F 22.728826 39.968851 0.223531
F 32.112526 50.457251 18.676554
F 31.888326 42.632351 18.724454
F 40.961826 50.114351 18.663054
F 40.667326 42.550751 18.886454
F 23.169226 50.279651 18.608254
F 23.007726 42.436751 18.804354
F 31.980126 47.721751 15.287954
F 31.940226 39.787151 14.921454
F 40.780426 48.073051 15.071254
F 40.479626 40.192251 15.356154
F 23.024326 47.712751 14.930154
F 23.109626 40.030751 14.952454
F 34.125926 38.489051 18.868454
F 34.282926 46.466251 18.744754
F 25.008026 38.648451 18.764554
F 25.261026 46.194751 18.575754
F 34.076726 51.474351 3.271654
F 34.147126 36.166651 15.224354
F 34.045326 43.752051 15.140854
F 31.643126 47.655251 0.354301
F 38.513726 51.632851 0.534085
F 25.335326 43.729451 15.161454
F 29.782826 51.612851 3.254794
F 33.970826 35.972151 17.900654
F 34.113426 43.917651 17.904554
F 25.202526 51.581751 7.829684
F 24.910526 36.227351 17.726054
F 25.340426 43.669051 17.951554
F 40.733426 47.667251 0.445401
F 25.442226 51.626551 10.548954
F 38.568226 51.574551 3.239634
F 25.473726 51.540351 18.118054
F 34.196026 51.713751 15.067354
F 29.699826 51.547051 14.945254
F 43.106426 46.317051 18.736054
F 42.853726 51.606551 0.624856
F 31.654926 39.776351 0.553476
F 33.826626 36.060951 0.537144
F 25.070926 51.570351 0.521719
F 27.234226 47.771951 0.405202
F 43.091526 43.595951 0.456914
F 42.830926 46.484451 11.500254
F 42.981426 46.618651 14.152954
F 43.094826 43.594251 3.256894
F 43.169326 51.534351 18.047554
F 43.083726 46.230051 21.416954
F 42.864026 38.663551 21.438954
F 42.833326 38.642151 4.090134
F 42.869426 36.134851 17.853554
F 42.810326 44.048351 15.010754
F 23.191626 34.851551 11.474254
F 31.983826 34.798051 6.654584
F 31.642826 34.604351 18.541354
F 36.320926 34.811651 11.359954
F 36.101826 34.732551 3.984964
F 27.422026 35.039051 11.380954
F 27.579026 34.889751 6.876044
F 22.761926 34.763151 21.501254
F 22.851226 34.772251 18.712854
F 23.180826 34.626351 6.736324
F 36.447226 34.805251 6.653614
F 27.222926 47.771451 25.139654
F 27.381926 39.955051 25.078454
F 36.371026 47.685251 25.359654
F 36.310526 39.779451 25.171354
F 26.981126 50.260351 28.641254
F 27.274126 42.714351 28.727854
F 36.206426 50.028851 28.754054
F 36.083026 42.384451 28.637054
F 27.253026 50.412451 25.987154
F 27.203626 42.596851 25.920554
F 36.205026 50.250151 25.982654
F 36.360726 42.327651 26.022954
F 24.820626 36.312551 22.446354
F 25.156226 51.575551 39.623554
F 25.077626 38.559051 43.233154
F 22.800226 42.580151 43.049854
F 29.643126 38.739251 26.121554
F 29.393826 46.548951 25.928954
F 38.421326 38.478651 26.143354
F 38.660026 46.209451 26.309454
F 22.770926 50.454051 43.242854
F 33.877726 36.074151 22.622854
F 38.406726 46.448051 43.330754
F 36.135026 39.803251 22.412054
F 40.965626 47.719551 22.450654
F 29.467826 38.451951 43.221954
F 22.753126 42.642451 25.971354
F 29.583726 36.194151 25.132554
F 29.364526 43.932351 25.121254
F 27.283926 50.251251 43.187154
F 36.302026 50.235651 43.391654
F 38.521726 43.753651 25.325654
F 29.653326 38.807651 28.756754
F 29.405526 46.496251 28.718754
F 38.694426 38.564551 28.802254
F 38.472426 46.089451 29.017154
F 31.717026 47.630651 25.054754
F 31.940926 40.036851 25.293554
F 40.750226 47.588851 25.252854
F 40.725826 39.822451 25.156054
F 22.661426 47.907551 24.976454
F 22.738426 39.987051 25.337254
F 31.451626 50.383151 28.827554
F 31.605126 42.591351 28.582454
F 40.714626 50.167751 28.730854
F 40.726026 42.521451 28.832454
F 22.605826 50.470551 28.789654
F 22.694726 42.718051 28.651454
F 31.724726 50.278451 25.929454
F 31.819926 42.710351 25.959054
F 40.692026 50.104851 26.054554
F 40.665726 42.490351 26.083754
F 22.715226 50.397051 26.020754
F 33.976126 46.562651 43.058254
F 38.478626 43.957751 22.697354
F 42.769726 51.353651 32.334754
F 40.696526 42.546151 43.429654
F 29.668726 51.618951 22.338054
F 29.684226 35.972851 39.582454
F 31.708426 40.097551 22.496354
F 34.041526 38.632751 26.168354
F 34.079926 46.445151 26.125554
F 25.060526 38.881351 26.163454
F 24.749226 46.516351 26.043554
F 42.857126 35.733451 32.359754
F 42.951926 51.638851 37.135554
F 42.882026 51.530351 29.578154
F 33.925426 44.159351 22.534854
F 42.912026 36.119951 36.926954
F 43.008626 46.261551 28.832254
F 29.297326 46.419351 43.295554
F 34.103626 36.089851 25.256154
F 34.073726 43.880851 25.271754
F 22.829126 47.717051 22.304054
F 25.043526 36.295651 25.179154
F 25.067426 44.052851 25.072154
F 34.091826 38.601951 28.918854
F 33.811426 46.448151 28.903654
F 24.991926 43.832851 22.325054
F 29.122726 51.475351 29.626754
F 25.048226 38.994551 28.935954
F 24.751526 46.385151 28.771954
F 26.905826 47.768051 32.437054
F 27.334226 40.111751 32.636154
F 36.159426 47.622751 32.387554
F 36.152426 39.954351 32.368354
F 26.989526 50.396551 36.111754
F 26.908826 42.616451 36.172054
F 36.273326 50.369551 35.983354
F 36.163526 42.755751 36.068254
F 26.973226 50.367651 33.220954
F 27.092026 42.760051 33.488054
F 36.103526 50.072451 33.258754
F 35.785826 42.546951 33.322054
F 27.060626 47.754251 29.743054
F 27.512826 40.111951 29.979254
F 36.310326 47.528151 29.526854
F 36.430626 39.821551 29.646354
F 29.622426 38.813651 33.381354
F 29.267126 46.696751 33.193154
F 38.535926 38.719851 33.349954
F 38.390826 46.342551 33.301954
F 38.468126 51.530351 29.627054
F 29.553626 36.117451 29.628254
F 29.407026 44.047851 29.688554
F 38.415626 36.087751 22.479054
F 38.431226 35.900751 29.557054
F 38.341926 43.542351 29.801554
F 40.778926 50.268351 43.461454
F 29.538226 36.212551 32.363754
F 29.320026 44.002651 32.422654
F 24.938326 51.432051 25.008354
F 38.323526 35.997351 32.265054
F 38.279326 43.612351 32.448954
F 29.581826 38.899251 36.073754
F 29.259926 46.516051 35.872854
F 38.625526 38.777451 35.997554
F 38.529426 46.542351 36.016354
F 31.578126 47.799651 32.264654
F 31.869726 40.176251 32.460354
F 40.790526 47.481151 32.447154
F 40.815726 39.971651 32.321254
F 22.327926 47.716951 32.430354
F 22.584626 40.013751 32.385154
F 31.658826 50.376351 35.935254
F 31.627526 42.635751 35.987754
F 40.638626 50.413351 36.069854
F 40.676426 42.622851 36.136554
F 22.386026 50.352451 36.186154
F 22.490826 42.397151 35.994354
F 31.444826 50.458751 33.193454
F 31.591326 42.749651 33.294754
F 40.488026 50.147951 33.352054
F 40.659326 42.350651 33.422954
F 22.471126 50.318251 33.374454
F 22.487026 42.532551 33.407754
F 31.520126 47.794551 29.624354
F 31.970626 40.132051 29.677254
F 40.742826 47.494651 29.653754
F 41.025026 39.855651 29.712654
F 22.593026 47.875751 29.671654
F 22.760826 40.113551 29.657754
F 33.997726 38.571451 33.318954
F 33.804626 46.500151 33.316054
F 29.577126 43.824251 22.434954
F 27.317126 42.335051 43.251654
F 24.940626 38.902851 33.252754
F 24.717626 46.476451 33.370754
F 29.471726 36.202251 22.363254
F 33.957426 36.007351 29.866054
F 33.916626 43.897951 29.588754
F 42.845226 35.915551 29.626154
F 43.008026 38.520151 26.027354
F 38.381526 51.648451 39.820054
F 29.120926 51.737251 32.331454
F 24.955026 36.233051 29.543554
F 24.928426 43.868351 29.836854
F 42.978526 46.265551 33.338854
F 33.963426 35.858751 32.642654
F 33.709926 44.005451 32.341054
F 31.893626 47.728151 22.285354
F 25.117326 46.249151 43.470254
F 40.658326 39.864851 22.333754
F 42.848226 36.000651 22.500454
F 24.977126 36.090351 32.301554
F 24.768426 43.793351 32.592254
F 34.239426 38.700651 36.096854
F 33.803126 46.612151 36.059954
F 24.785226 51.615651 32.574154
F 29.506626 51.798551 25.059054
F 25.014126 38.798451 35.968754
F 24.655726 46.601651 36.004354
F 27.183526 47.577551 39.523054
F 27.315926 39.890151 39.635654
F 36.402426 47.895051 39.522754
F 36.330726 40.098351 39.647854
F 25.201226 35.865651 39.544354
F 34.260126 36.094351 39.705354
F 38.457826 51.607551 24.980354
F 34.085826 51.684751 39.855054
F 27.187226 50.217751 40.511254
F 27.277526 42.506951 40.469654
F 36.260226 50.269251 40.664854
F 36.278526 42.638251 40.534954
F 27.081126 47.772351 36.809254
F 27.297026 40.072951 36.813854
F 36.188426 47.725051 36.818854
F 36.367426 40.145051 36.884054
F 29.656226 38.550551 40.505354
F 29.547026 46.440151 40.519254
F 38.593726 38.729751 40.640554
F 38.461826 46.618551 40.621854
F 38.530926 38.581151 43.300754
F 29.681426 36.303251 36.778654
F 29.312726 43.916551 36.685354
F 27.298526 47.646851 22.338354
F 38.423626 36.039251 36.795654
F 38.503426 44.039451 36.946554
F 31.733126 42.387051 43.387054
F 24.674826 51.643951 36.863654
F 29.451726 43.866451 39.578654
F 38.382626 36.033551 25.251354
F 42.896226 36.196051 39.712954
F 38.433926 44.134151 39.581754
F 42.894526 46.313251 36.027854
F 38.444526 51.646551 36.971854
F 38.419926 51.518051 32.448554
F 33.830626 51.542951 32.586254
F 31.681026 47.827651 39.458654
F 31.811226 40.078951 39.617354
F 40.868226 47.787251 39.807554
F 40.889626 39.988051 39.729454
F 22.780226 47.621051 39.901654
F 22.760426 39.960551 39.616554
F 33.818726 51.612351 29.735254
F 22.775226 40.039651 22.604954
F 24.810226 51.636151 29.910554
F 31.895526 50.304551 43.210354
F 29.370326 51.670451 39.712354
F 24.672926 43.878851 36.888654
F 31.712426 50.391351 40.554154
F 31.590926 42.606251 40.577454
F 40.567926 50.307051 40.705154
F 40.568126 42.639751 40.589254
F 22.669526 50.361151 40.476554
F 22.572426 42.621351 40.390654
F 31.511826 47.894951 36.745354
F 31.957326 40.089451 36.873654
F 40.730726 47.771751 37.011054
F 40.779226 40.125351 36.896054
F 22.683526 47.781851 37.101454
F 22.639826 39.821651 37.006554
F 33.922026 38.696551 40.403154
F 34.100926 46.613951 40.414654
F 33.856326 38.810151 43.161354
F 29.307626 51.558951 36.954854
F 25.030226 38.695951 40.498054
F 25.033326 46.364951 40.702954
F 24.901826 51.576451 22.226754
F 34.181126 36.135251 37.013554
F 33.859726 43.906551 37.107054
F 34.035626 43.805551 39.873354
F 33.904026 51.643451 25.141454
F 24.940026 43.813351 39.767654
F 34.103326 51.412551 37.040554
F 24.948226 36.196051 36.813854
F 38.425726 36.271951 39.622154
F 34.088726 51.635951 22.401854
F 42.942826 35.960151 25.063654
F 43.039026 43.619651 29.550454
F 42.971826 43.621851 32.352554
F 38.562726 51.489151 22.347354
F 36.260826 42.570051 43.244054
F 43.068526 38.622151 40.734354
F 36.438426 47.680451 22.595754
F 43.237626 38.650051 36.133354
F 42.983826 46.442751 26.161254
F 43.104026 43.714751 36.969254
F 27.194926 39.952351 22.410654
F 42.856526 38.313851 33.318654
F 27.275426 34.771051 25.885154
F 43.168926 38.456551 28.733154
F 42.988826 51.517551 25.249254
F 43.003126 43.792751 39.666854
F 42.986826 46.225651 40.757254
F 43.110526 51.634051 22.601954
F 31.915026 34.840751 40.356954
F 42.879126 43.839151 25.229754
F 42.940126 38.697851 43.320154
F 42.883826 51.591851 39.931354
F 22.748826 34.723651 28.760854
F 40.645726 34.748451 26.063854
F 31.690226 34.922351 28.653954
F 40.641926 34.579351 36.040454
F 36.213426 34.669051 36.083754
F 36.263126 34.596051 33.314454
F 22.677326 35.047451 33.260454
F 31.835626 34.811051 36.232254
F 22.650526 34.941451 35.886354
F 31.682426 34.790051 25.914054
F 31.608926 34.770651 33.444054
F 27.511426 55.626251 3.145654
F 27.482526 63.183851 3.195064
F 36.431826 55.236351 3.286424
F 36.414226 63.068351 3.253384
F 27.630526 57.964351 6.941194
F 27.535526 65.801951 7.045634
F 36.285226 58.148351 6.994394
F 36.403326 65.773251 7.060694
F 27.545426 58.017051 4.252234
F 27.639726 65.689151 4.189124
F 36.212126 57.793551 4.272744
F 36.421726 65.638251 4.314294
F 31.950126 65.665651 21.706154
F 22.842126 63.116151 0.562253
F 38.663126 61.907351 21.410654
F 29.673526 67.091551 0.552681
F 29.687026 54.157351 4.149234
F 29.650026 61.907951 4.197274
F 38.716826 54.195351 4.142124
F 38.767526 61.681851 4.126504
F 29.834226 54.106951 21.475754
F 36.266226 63.226951 0.526523
F 23.260526 65.868851 11.444154
F 38.483426 59.296851 0.526209
F 29.583826 59.339551 3.227294
F 29.826426 67.138651 3.262344
F 38.498726 59.185651 3.294964
F 38.575626 67.107051 3.216954
F 29.652326 54.041951 6.892604
F 29.769226 61.909251 6.977034
F 38.602726 54.420851 6.943414
F 38.603526 61.933951 6.911514
F 31.838726 55.325151 3.167734
F 32.103826 63.166251 3.307074
F 41.000426 55.614751 3.176934
F 40.915826 63.263751 3.327674
F 23.015626 55.560751 3.289264
F 23.190326 63.080351 3.138304
F 31.868426 58.061451 6.955274
F 31.937826 65.857151 6.676754
F 40.898626 58.050351 6.925414
F 40.844626 65.702051 6.986914
F 23.145626 57.963251 6.907394
F 23.255126 65.778951 6.875124
F 31.782126 57.982851 4.108654
F 32.028426 65.684351 4.100604
F 40.781326 58.044451 4.296294
F 40.702226 65.772651 4.124574
F 23.019026 58.069351 4.127374
F 23.133626 65.680651 4.093794
F 40.726326 63.227651 0.573875
F 31.860526 63.187651 0.413010
F 33.969826 61.720351 21.545954
F 27.440426 65.712951 21.408154
F 34.189426 54.273451 21.430754
F 40.725726 65.655551 21.515554
F 34.165926 53.998951 3.994974
F 34.205126 61.568351 4.109614
F 25.335626 54.193951 4.329184
F 25.340126 61.787851 4.194974
F 38.536426 69.504751 14.467354
F 36.314626 55.389451 0.413441
F 31.742926 57.988351 21.318454
F 25.073026 54.139451 21.532254
F 34.151226 59.189151 3.115964
F 34.264726 66.863651 3.103924
F 25.331126 59.291451 3.324784
F 25.373026 66.936351 2.950394
F 34.138826 54.217851 6.812374
F 34.113026 61.945751 6.811774
F 25.196726 54.177751 6.979514
F 25.479826 61.849051 6.981314
F 27.631126 55.340151 10.576054
F 27.656326 63.328751 10.577254
F 36.443826 55.549551 10.690954
F 36.339926 63.069251 10.449054
F 27.550226 58.136151 14.138754
F 27.536526 65.833851 14.298354
F 36.346026 57.994951 14.157154
F 36.261726 65.481051 14.216354
F 27.684026 57.916951 11.453454
F 27.607926 65.933651 11.560354
F 36.472126 58.199151 11.533854
F 36.565226 65.586551 11.417754
F 27.491426 55.273551 7.931574
F 27.671526 63.261751 7.891774
F 36.357326 55.459051 8.023924
F 36.301226 63.137451 7.734934
F 29.841026 54.129151 11.430454
F 29.891826 61.931751 11.510654
F 38.595926 54.223751 11.658554
F 38.765026 61.825251 11.454554
F 29.700826 59.365251 7.812924
F 29.803326 67.115551 7.839314
F 38.570126 59.271451 7.666054
F 38.652726 67.081051 7.871954
F 29.801126 59.362751 10.507754
F 29.836426 67.063951 10.596254
F 38.750526 59.300051 10.446154
F 38.747626 67.179751 10.626154
F 29.880026 54.241051 14.181654
F 29.478026 62.069051 14.256254
F 38.651926 54.276351 14.289354
F 38.811726 61.917551 14.219354
F 32.045926 55.507951 10.403554
F 31.950426 63.371551 10.639854
F 40.912426 55.228751 10.628654
F 40.949726 63.341551 10.539054
F 22.943926 55.576751 10.628554
F 23.317026 63.252051 10.668554
F 32.012026 57.955051 14.205354
F 31.912026 65.771251 14.303454
F 40.837426 58.093351 14.104954
F 40.887226 65.851251 14.267254
F 22.909726 58.126551 14.308854
F 22.971626 66.041151 14.194754
F 31.863726 58.019951 11.415254
F 32.046426 65.840351 11.639654
F 40.956426 57.975651 11.463954
F 40.946326 65.897751 11.485954
F 22.935026 58.086851 11.578454
F 27.212526 57.858351 21.521254
F 31.989926 55.450151 7.714334
F 31.971826 63.395051 7.796574
F 40.839826 55.688951 7.928474
F 40.722926 63.207351 7.883714
F 22.952926 55.525951 7.969764
F 23.229126 63.045151 7.884144
F 34.325426 54.261351 11.381354
F 34.041226 61.991051 11.560654
F 25.273426 54.172051 11.446454
F 25.543426 62.080451 11.664854
F 34.119726 59.322551 7.949044
F 34.092426 67.128751 7.514844
F 25.395926 59.258051 8.101074
F 25.381126 67.144851 8.032624
F 34.220726 59.470851 10.720054
F 34.369926 66.758851 10.408854
F 25.231726 59.452151 10.939154
F 25.413326 67.112551 10.558254
F 34.234426 54.168351 14.018954
F 34.058826 61.645951 14.276554
F 25.319326 54.188751 14.207054
F 25.104626 62.167951 14.323454
F 27.509626 55.505751 17.773554
F 27.458626 63.424951 17.909954
F 36.437526 55.394551 17.822654
F 36.298926 63.018151 17.889254
F 40.772526 55.534251 0.491167
F 38.700126 66.943351 0.435704
F 22.918826 65.675751 21.425254
F 38.595526 69.767851 11.742854
F 27.529726 58.092251 18.646954
F 27.501826 66.010851 18.782954
F 36.361726 57.969451 18.781454
F 36.241826 65.518751 18.906154
F 27.634926 55.376951 14.956054
F 27.403926 63.303751 15.234254
F 36.416626 55.486751 15.166954
F 36.406926 62.911251 15.064354
F 29.774226 54.219251 18.797654
F 29.592926 61.897451 18.844754
F 38.703026 54.158351 18.737954
F 38.636326 61.858051 18.606254
F 29.713426 59.327451 15.137354
F 29.705826 67.200851 15.217354
F 38.602026 59.296851 15.077054
F 38.539426 66.852051 15.136954
F 29.702526 59.240951 17.895354
F 29.755026 67.211551 17.913754
F 38.546126 59.213551 17.768354
F 38.391026 67.022551 17.912454
F 40.718826 57.975151 21.511054
F 25.127026 67.056751 17.956054
F 27.461826 55.423051 0.360358
F 25.261026 59.337851 17.635954
F 32.100026 55.279651 17.872354
F 31.846826 63.177051 17.999754
F 40.808326 55.512851 17.918454
F 40.874326 63.297451 17.837954
F 22.957126 55.614151 17.726454
F 22.822226 63.246251 17.944354
F 36.168426 58.186851 21.445454
F 31.819026 55.494451 0.453462
F 24.977526 59.365051 0.613272
F 27.327026 63.150151 0.466294
F 42.820126 61.852651 21.302554
F 29.475826 61.902451 21.533754
F 32.068526 57.847951 18.584954
F 31.873826 65.795851 18.930054
F 40.770626 58.085751 18.769554
F 40.674926 65.886651 18.752354
F 22.868226 58.174351 18.861454
F 22.893026 65.758351 18.742554
F 31.954926 55.447851 15.212254
F 31.829726 63.122951 15.180954
F 40.841726 55.602951 15.251054
F 40.971826 63.291151 15.112654
F 23.038426 55.493951 15.032454
F 22.947426 63.340251 15.215854
F 34.253326 54.065551 18.592554
F 34.048526 61.897551 18.884854
F 25.354226 54.318151 18.886454
F 25.174226 61.910851 18.581754
F 34.266426 59.144851 15.284254
F 34.174426 66.850151 15.208654
F 25.174326 59.334951 14.959254
F 25.251326 67.070151 15.288554
F 34.153626 59.313451 18.120354
F 34.256026 66.899051 17.891854
F 38.592026 54.049151 21.411954
F 34.055226 67.038151 0.366205
F 25.070326 62.012151 21.287954
F 38.873026 69.503551 7.026294
F 25.201626 69.660151 18.811154
F 34.085826 69.488951 21.617454
F 22.907126 55.377151 0.613916
F 36.335126 65.627951 21.570054
F 42.880026 59.414851 17.774154
F 34.171826 69.788151 6.806664
F 29.449726 59.288551 0.491764
F 33.930526 59.306851 0.484866
F 29.592926 69.518651 21.447654
F 22.978126 58.224651 21.586254
F 43.272626 54.142251 4.202074
F 43.217226 54.168451 21.508454
F 34.255226 69.567351 11.362154
F 25.069926 66.960451 0.270937
F 42.951226 67.156451 3.142434
F 34.177526 69.415351 4.030044
F 29.808126 69.656251 4.131084
F 42.921426 67.088951 17.762954
F 33.984826 69.469951 18.928354
F 43.026626 62.006251 18.551054
F 43.283426 62.053751 14.370354
F 38.721526 69.685151 4.214804
F 43.118226 59.367251 14.987354
F 42.945926 69.658351 4.150074
F 38.518326 69.620151 21.521854
F 43.180926 67.161851 7.643864
F 42.832326 67.090451 0.449702
F 43.040026 54.192251 18.729954
F 29.903526 69.687251 6.747194
F 42.926026 69.649251 21.210954
F 25.357726 69.606051 6.725334
F 25.539526 69.715951 11.505554
F 25.119526 69.537051 21.638954
F 38.404426 69.588151 18.779154
F 27.145326 55.603051 25.088554
F 27.238526 63.224751 25.045254
F 36.367826 55.485151 25.013954
F 36.256926 63.053551 25.065954
F 27.324426 57.934651 28.788154
F 27.199626 65.654951 28.997054
F 36.463326 58.058551 28.802654
F 36.254626 65.883151 28.696254
F 27.361326 58.057351 26.084754
F 27.531526 65.722051 26.159554
F 36.383226 58.071751 26.032254
F 36.503826 65.644951 25.960154
F 22.951126 57.956251 25.910554
F 27.229726 58.136651 43.403754
F 31.733826 63.038251 22.444154
F 38.544326 67.081551 22.366254
F 29.384226 54.313251 26.052254
F 29.354526 61.952851 25.978854
F 38.691426 54.043251 25.923654
F 38.583326 61.846551 25.897754
F 25.158326 69.435051 26.066854
F 38.585826 59.230051 22.270154
F 27.418226 55.291851 22.375454
F 22.538026 57.876351 40.571554
F 29.423426 59.433151 25.024754
F 29.842226 67.115851 25.160554
F 38.680726 59.267351 25.118254
F 38.567926 67.000551 25.078954
F 29.606626 54.115251 28.771954
F 29.356026 61.760451 28.770654
F 38.383726 54.028951 28.643954
F 38.477226 62.093451 28.599954
F 31.807226 55.441851 25.186854
F 31.646926 63.016651 25.111154
F 40.899026 55.387851 24.983854
F 40.739026 63.091251 25.061654
F 22.992526 55.278151 25.011854
F 22.827426 63.254251 25.362954
F 31.859526 58.119351 28.750254
F 31.809126 65.721251 29.035454
F 40.755126 58.064951 28.721254
F 40.732726 65.802951 28.698854
F 22.946426 58.045851 28.743054
F 22.723826 65.768851 28.899954
F 31.799926 58.088251 26.018754
F 31.916226 65.568051 26.063754
F 40.895626 58.076751 25.820454
F 40.917526 65.710051 25.877754
F 34.075026 61.849451 43.576654
F 23.025326 65.799151 26.135254
F 25.081226 61.880251 43.542554
F 42.997226 69.771651 35.991354
F 23.146626 55.621151 22.330754
F 33.983226 66.986551 39.813954
F 43.010226 59.403251 29.703554
F 31.820826 65.820651 43.381854
F 34.082226 54.127651 26.042854
F 33.978126 61.811851 25.908154
F 25.147926 53.974251 26.022054
F 25.067226 61.847251 26.045254
F 36.340526 63.150851 22.232054
F 38.504226 61.825451 43.365854
F 25.066326 54.334251 43.394054
F 36.246026 57.955851 43.295554
F 33.977426 59.225951 25.122754
F 34.130026 66.982351 25.299454
F 25.202426 59.313151 25.050954
F 25.242026 66.968051 25.084554
F 33.927226 54.164651 28.785854
F 33.963126 61.783051 28.749854
F 33.923226 54.210051 43.355354
F 31.970426 55.534651 22.486954
F 24.982726 54.155951 28.772454
F 24.902726 61.976451 28.820554
F 27.083826 55.473151 32.305254
F 27.223426 63.029251 32.585454
F 36.113626 55.472051 32.339154
F 36.108826 63.214451 32.343054
F 27.113626 58.126751 35.934054
F 27.178026 65.821451 36.378554
F 36.218526 58.104751 36.015154
F 36.368926 65.793851 36.011354
F 27.118226 58.011051 33.294554
F 27.272926 65.677251 33.648154
F 36.225726 57.980251 33.291454
F 36.304526 65.722251 33.265054
F 27.317126 55.372051 29.627054
F 27.165926 63.129951 29.962754
F 36.237626 55.303551 29.649954
F 36.079626 63.331651 29.644454
F 29.353426 54.254051 33.337254
F 29.582726 61.849851 33.388854
F 38.362426 54.050951 33.241954
F 38.227426 61.853051 33.299954
F 29.548626 59.291851 29.777254
F 29.481026 67.041551 29.812154
F 38.576826 59.576351 29.492054
F 38.598726 67.078551 29.615254
F 29.448226 59.071151 32.481154
F 29.532626 67.004751 32.699554
F 38.321126 59.270151 32.404454
F 38.509426 67.070551 32.253854
F 29.350226 54.231751 36.110954
F 29.345826 61.874651 36.093154
F 38.521026 54.199851 35.973554
F 38.461426 61.943451 35.987054
F 31.705226 55.499751 32.361654
F 31.880826 63.067751 32.391354
F 40.606826 55.427351 32.319354
F 40.717626 63.118951 32.289454
F 22.619826 55.607051 32.339354
F 22.783026 63.128451 32.370654
F 31.810626 58.067751 36.118854
F 31.844726 65.898751 36.111054
F 40.631326 58.036351 36.144254
F 40.777126 65.842151 35.961054
F 22.621926 57.953651 36.181654
F 22.690126 65.537151 36.009154
F 31.740626 57.971451 33.403954
F 31.791126 65.769351 33.421854
F 40.666726 58.008951 33.267354
F 40.637926 65.622451 33.260054
F 22.744526 57.995951 33.446854
F 22.780626 65.642451 33.256454
F 31.815226 55.528651 29.588754
F 31.773526 63.043351 29.600554
F 40.480026 55.412751 29.580254
F 40.604726 63.339051 29.670054
F 22.723126 55.366951 29.580454
F 22.685726 63.070751 29.607954
F 33.878426 54.105351 33.329654
F 33.959626 61.846951 33.390954
F 36.431526 55.469651 22.306554
F 22.789526 63.147751 22.380054
F 24.667226 54.217251 33.452054
F 25.008526 61.787651 33.347654
F 34.063626 59.223251 29.615854
F 33.967426 66.903351 29.910754
F 36.352926 65.759551 43.450354
F 38.552826 54.106851 43.392854
F 25.072826 59.424851 29.624754
F 24.974426 66.976251 29.680054
F 34.041526 59.408651 32.280454
F 34.161626 67.050951 32.586754
F 25.137826 66.860051 22.289254
F 42.713526 59.362451 39.905154
F 24.927526 59.315251 32.433154
F 25.088426 67.032751 32.603054
F 33.798026 54.270751 36.112354
F 33.797626 61.806751 36.172354
F 40.802326 55.317951 22.285354
F 29.580126 69.541351 40.298554
F 24.923726 54.251451 36.086054
F 25.045926 61.967451 36.113354
F 27.079826 55.569251 39.613954
F 27.086326 63.253851 39.833054
F 36.238226 55.528151 39.680654
F 36.197126 63.151551 39.737354
F 25.206026 69.641451 43.306054
F 22.634426 63.122651 39.748254
F 38.645026 69.466651 35.932654
F 34.040226 59.289351 39.722654
F 27.130326 58.090651 40.752854
F 27.077226 65.820851 40.621354
F 36.263726 58.005851 40.490454
F 36.170526 65.636351 40.698954
F 27.181726 55.506351 36.837354
F 27.250126 63.277051 37.116354
F 36.119226 55.387451 36.908254
F 36.110626 63.119051 36.942054
F 29.484926 54.211751 40.430354
F 29.351326 62.030851 40.637554
F 38.482826 54.290751 40.721554
F 38.401926 61.985151 40.600154
F 29.373926 59.294351 36.878954
F 29.614426 67.133451 36.944554
F 38.382626 59.360651 37.022554
F 38.632926 67.042051 37.170854
F 29.290926 59.413651 39.588254
F 29.529226 66.994751 39.684454
F 38.377226 59.444551 39.653254
F 38.427226 67.103651 39.926954
F 24.907826 66.980151 39.719554
F 24.772326 66.986951 37.013054
F 27.207526 63.167051 22.316154
F 43.017526 59.294551 32.463154
F 31.712926 55.721351 39.731054
F 31.793026 63.206151 39.741754
F 40.704426 55.485051 39.875854
F 40.551626 63.343051 39.816854
F 22.576326 55.242751 39.785254
F 22.841426 65.793651 43.366754
F 29.410726 59.217851 22.272054
F 42.877326 69.635451 40.581754
F 40.681826 58.203351 43.458654
F 34.210426 66.928351 22.541554
F 27.362226 65.707151 43.431454
F 29.517926 61.949151 43.302354
F 31.705226 58.304951 40.612754
F 31.816426 65.763251 40.599454
F 40.516826 58.094451 40.769654
F 40.776826 65.935651 40.600854
F 31.659026 58.024751 43.417454
F 22.553726 65.666151 40.626754
F 31.538826 55.341351 36.958954
F 31.566126 63.193451 36.928354
F 40.568726 55.291751 37.039654
F 40.571426 63.304951 36.953854
F 22.548926 55.225151 36.895354
F 22.632926 63.105451 37.017554
F 34.033826 54.421151 40.686854
F 33.874826 61.910851 40.597254
F 33.956826 69.563451 43.383054
F 40.822826 65.643151 43.235354
F 24.893026 54.103251 40.646654
F 24.793426 61.892251 40.695554
F 34.073426 59.257151 36.977354
F 34.152526 66.905851 37.180854
F 24.938026 59.311751 36.848054
F 24.896026 59.228451 39.661654
F 40.746626 63.251551 22.392254
F 38.406826 69.679151 28.686654
F 42.854926 69.715151 33.225854
F 25.201626 59.551651 22.332254
F 29.712326 66.975351 22.420854
F 29.653726 54.063051 43.158754
F 42.864926 61.831351 33.459754
F 22.901126 57.895951 43.332754
F 42.868626 66.984751 29.636754
F 43.035426 67.174151 36.863654
F 33.836026 59.192051 22.410254
F 43.033726 61.819051 25.907654
F 42.740826 59.567551 37.140554
F 43.150426 54.162151 26.105654
F 42.836626 54.182151 28.822554
F 24.692726 69.522551 36.001354
F 43.002326 67.101951 22.239254
F 43.171026 66.960951 25.008454
F 38.729126 69.587251 43.336054
F 29.722926 69.606151 43.067154
F 43.073426 67.106051 39.576754
F 42.880826 61.806451 28.642254
F 29.490426 69.742551 36.235254
F 38.753726 69.527851 33.304954
F 43.072726 69.567151 28.686254
F 43.172326 59.195151 25.006054
F 24.871126 69.749151 33.407454
F 43.088526 59.208551 22.220154
F 25.181926 69.508451 40.464654
F 42.809726 53.966651 33.230254
F 42.780626 54.102551 35.930154
F 29.599626 69.735351 26.065754
F 38.318226 69.707551 40.530154
F 42.929326 69.625651 43.268354
F 34.029126 69.584151 33.685354
F 34.053126 69.662351 29.064554
F 29.559226 69.739551 33.469754
F 45.106726 3.722141 21.358754
F 45.197926 9.308941 3.355264
F 56.225526 13.005251 7.801204
F 47.374126 7.623691 21.398954
F 45.201626 8.736651 10.432054
F 45.147426 3.968741 3.786584
F 43.026426 7.335101 11.428454
F 58.477226 1.175011 17.856454
F 47.480826 15.629851 6.873664
F 54.087626 1.460011 3.254244
F 43.050626 0.284115 14.683754
F 43.064426 13.007351 0.525362
F 58.374026 3.731421 18.659254
F 62.989526 11.534751 21.465454
F 51.684926 12.898151 10.429154
F 47.854926 7.789691 6.699814
F 58.566726 4.019441 4.236404
F 58.384126 16.795851 7.771624
F 47.390326 15.540851 4.291874
F 45.002426 1.270621 2.976784
F 48.202726 4.931271 6.847604
F 60.739126 5.283691 7.926164
F 63.127926 1.355111 15.041554
F 58.441926 9.220091 0.423336
F 51.839326 12.784651 3.146954
F 49.417526 3.922851 21.531454
F 47.392026 7.760631 3.961534
F 47.357726 4.803941 15.101754
F 49.407226 1.275961 0.651867
F 47.335526 15.598551 21.460254
F 58.614626 16.938451 17.896254
F 51.753326 12.819951 0.527429
F 45.162726 1.176681 0.357927
F 47.473326 12.965251 0.348190
F 54.197726 11.478351 21.365554
F 60.875126 5.071161 10.682154
F 63.065026 9.171011 0.418706
F 52.020426 7.669001 11.475754
F 49.604726 1.355391 17.605954
F 54.081926 17.097051 7.802284
F 54.051126 16.663651 17.675554
F 49.816326 8.886611 10.511654
F 56.403526 13.088651 0.461011
F 49.448826 1.398331 3.268634
F 45.161426 11.483851 14.252754
F 56.237126 7.546321 3.923074
F 45.547526 9.031191 7.787054
F 52.033526 7.630221 21.580654
F 45.299726 11.841151 4.250354
F 54.021526 11.591651 3.861764
F 49.672626 3.959001 18.777054
F 47.522826 5.084621 3.181264
F 54.014526 11.596351 11.396354
F 45.120926 16.671251 7.732414
F 49.466026 11.745851 6.940404
F 54.093726 11.436051 6.657194
F 56.238026 7.811181 14.101554
F 44.257826 2.872121 11.940454
F 60.818826 15.595751 21.494554
F 54.172026 1.525381 0.531787
F 51.909926 7.979401 14.129154
F 49.714026 9.149751 3.032984
F 51.852126 12.775351 17.580854
F 47.399426 7.437481 14.276254
F 53.997326 11.501251 18.610854
F 58.278226 3.878171 21.411854
F 45.144426 11.300851 11.623554
F 62.839726 16.771651 7.920474
F 54.087126 16.732051 14.979254
F 49.517526 16.812851 0.396922
F 49.583526 9.009461 0.248510
F 47.239526 13.064651 7.832414
F 58.311126 16.843851 3.190654
F 56.415426 5.171771 0.453113
F 63.027426 16.855351 10.572854
F 63.082326 16.769351 17.780954
F 45.051126 16.752551 17.744654
F 60.664126 15.638851 6.956034
F 51.892726 15.322951 4.038314
F 49.584326 11.684251 4.100374
F 60.760826 13.069351 0.607950
F 45.104026 9.139791 17.908454
F 49.505526 8.901461 15.040354
F 54.143426 9.123151 14.973854
F 53.847626 16.907851 3.388914
F 56.292826 5.190531 17.758654
F 45.288126 11.768251 18.886354
F 62.889826 16.640251 3.173054
F 45.142226 8.846761 15.174354
F 49.853526 9.181331 7.715244
F 47.280826 7.615291 18.630554
F 47.327326 15.519851 18.709954
F 58.648626 9.079991 15.062954
F 47.464826 4.924751 17.862654
F 47.352226 12.980651 15.121754
F 45.152726 3.564891 18.640754
F 47.509926 12.842751 17.863954
F 45.820826 1.069459 6.567734
F 58.535726 11.470151 21.478954
F 47.409526 15.519751 14.153154
F 53.964226 8.920551 10.232554
F 58.443526 1.277951 0.617218
F 51.984926 7.724051 6.737634
F 51.664026 5.225321 3.166734
F 58.449426 16.929351 15.074454
F 49.650426 16.645551 3.156534
F 53.964426 8.820851 17.563154
F 51.900726 15.333451 13.941554
F 49.762926 11.515351 18.762954
F 45.327826 16.858451 3.350344
F 53.952226 1.429491 17.940054
F 45.096526 11.516851 21.488254
F 58.427826 11.564051 18.827554
F 56.477026 7.242311 6.664634
F 54.130126 8.961821 0.334355
F 54.327826 8.848911 7.578734
F 58.589826 17.037051 10.487354
F 49.603426 11.493551 21.504954
F 56.209526 13.059951 3.391454
F 56.428726 15.489551 18.665954
F 56.626226 5.251611 15.022254
F 58.221926 5.075421 6.652044
F 62.886426 3.871491 18.737954
F 62.956126 1.300871 3.114444
F 63.002126 9.328401 3.376884
F 49.754826 16.727851 14.866054
F 56.330826 7.496071 21.314354
F 51.889926 15.248551 21.326754
F 62.962526 3.852691 6.998894
F 63.019026 11.804051 6.817484
F 60.834026 7.571201 21.568954
F 49.653326 16.345551 17.638854
F 63.227926 3.635051 4.281544
F 62.844826 11.869851 4.072494
F 58.719526 3.503871 14.356754
F 49.923326 16.767451 7.800194
F 44.939726 1.390321 16.792054
F 58.769426 11.654351 14.189054
F 49.659926 3.973571 4.378594
F 60.884926 15.615851 14.214354
F 45.068626 3.220361 14.584354
F 51.844526 12.727251 14.929154
F 60.774326 13.003051 17.887754
F 56.171626 15.564551 6.803194
F 56.216926 12.919651 17.803854
F 53.951126 4.065531 4.027254
F 56.111926 15.598751 4.094704
F 47.249226 12.905151 10.539754
F 63.151526 1.158771 0.468329
F 60.588726 5.076981 17.787354
F 56.363226 15.347351 11.359854
F 58.628226 8.968511 3.188974
F 56.276426 7.787171 18.494754
F 60.710926 7.780881 11.468354
F 62.887626 9.077421 17.927654
F 45.212026 16.900451 15.083654
F 58.513226 11.600751 4.173894
F 49.681126 16.713751 10.527554
F 49.624526 11.555851 14.103154
F 58.650126 9.073781 17.857754
F 60.881826 7.781001 4.024824
F 60.667026 15.681151 4.280744
F 60.950226 13.032451 15.183854
F 63.164826 1.124301 7.863174
F 63.100926 1.198961 10.509754
F 60.979026 5.018311 3.438444
F 60.556126 13.090951 3.253654
F 53.999026 3.845671 21.180054
F 60.682026 13.055051 7.804524
F 58.706726 1.030006 15.130154
F 47.398926 5.202011 0.464536
F 49.691226 8.930281 17.857654
F 62.948626 11.699751 18.793054
F 45.655226 3.777951 6.503544
F 62.904726 9.252921 10.502454
F 51.880426 12.841751 7.790744
F 58.484826 11.573951 11.237154
F 58.505926 1.381751 3.332784
F 63.286126 3.823451 14.166554
F 62.954126 11.483951 14.143454
F 51.955226 15.266651 18.607154
F 51.946126 15.406551 11.263754
F 63.063726 3.786111 11.342054
F 63.016326 11.778351 11.515554
F 45.265126 16.741751 10.502654
F 49.551326 11.638551 11.409654
F 63.019826 1.278441 17.771254
F 62.885026 3.899101 21.407254
F 62.955926 9.156831 7.687914
F 62.909126 9.006221 15.299754
F 47.576426 7.778681 11.483154
F 47.457926 13.012851 3.260854
F 60.766926 15.594651 18.721654
F 63.064426 16.979151 14.999954
F 51.847326 7.859571 3.795414
F 52.081826 15.361051 6.859414
F 54.114526 9.092991 3.030764
F 56.140526 7.818121 11.317154
F 51.930926 7.593441 18.928054
F 60.788326 7.684991 18.833254
F 60.903626 4.943871 15.146454
F 47.377726 15.566451 11.451354
F 51.660426 5.209781 17.625554
F 56.336726 5.049541 3.063484
F 56.299726 15.479951 14.047354
F 60.725026 7.727081 6.710004
F 56.350126 12.931951 14.987654
F 53.904326 3.952021 18.495354
F 56.189626 12.894751 10.461154
F 45.183126 11.562851 7.026904
F 58.397726 8.901711 7.660404
F 60.806226 15.689151 11.421154
F 54.150126 11.709251 14.028854
F 60.899426 7.617231 14.328254
F 58.404326 11.640951 6.941944
F 58.618926 8.810261 10.391054
F 60.747226 13.143051 10.588854
F 56.343626 15.386151 21.352954
F 54.142326 16.797651 10.469254
F 51.925326 5.068191 0.529645
F 58.382126 16.628951 0.393390
F 45.113026 16.895951 0.658551
F 45.100326 9.058921 0.556490
F 53.943726 16.768451 0.715627
F 62.825926 16.838551 0.389754
F 61.039226 5.159071 0.628126
F 43.065726 4.716461 10.467554
F 43.593126 4.960031 7.790634
F 42.945926 12.913851 10.711954
F 43.134626 0.111828 11.794354
F 42.998126 12.989151 3.220964
F 47.173526 0.189476 4.200854
F 42.799526 7.591491 21.371054
F 60.840026 -0.035741 4.061454
F 56.235026 0.161085 4.196074
F 51.802026 0.186495 3.975364
F 45.308926 1.214451 24.964854
F 45.112226 8.711731 25.092854
F 62.840326 1.161631 25.148854
F 45.082426 3.729311 28.764454
F 45.134626 11.511751 28.701054
F 45.178126 3.749051 26.006254
F 45.206426 11.408951 26.046554
F 49.530826 1.323131 22.135454
F 63.017326 16.981451 22.222254
F 54.198126 4.000141 43.290954
F 47.439926 7.541401 25.964854
F 47.419726 15.377851 25.774854
F 58.476126 1.093116 37.169454
F 54.231326 16.651951 32.310154
F 45.203826 11.605351 43.228854
F 47.357226 4.975721 24.953954
F 47.330226 12.632651 24.974654
F 47.328026 7.689021 28.571854
F 47.492026 15.441351 28.598254
F 58.689626 11.478351 40.812754
F 49.577326 1.222681 24.844154
F 49.690126 8.975961 25.133454
F 49.635826 3.813731 43.553054
F 49.432826 3.650471 28.751854
F 49.643426 11.403751 28.703054
F 49.606826 3.650351 25.965954
F 49.769426 11.561751 25.909454
F 62.897526 1.016298 29.617554
F 58.515026 8.783221 22.256654
F 58.583526 16.739951 25.021654
F 56.348226 5.071191 36.871554
F 56.553726 12.703151 39.502254
F 56.489026 5.060161 39.617354
F 51.844626 7.542291 26.006554
F 52.018026 15.139751 25.959054
F 58.669326 11.732951 43.403854
F 45.221926 16.852051 36.883354
F 56.328726 15.243451 40.546454
F 49.657726 16.884151 39.833354
F 54.045726 4.077611 40.595054
F 56.206726 7.552661 40.637354
F 62.830426 1.032597 37.059954
F 51.707026 5.077191 24.968054
F 52.081226 12.706251 25.022154
F 51.845426 7.496741 28.721954
F 51.876326 15.529451 28.799754
F 45.165026 1.326481 39.826254
F 47.379726 7.610701 43.236054
F 45.308326 8.971961 32.196054
F 49.627926 16.703951 32.244654
F 45.093726 3.683711 36.085554
F 45.070826 11.596051 36.141254
F 45.136626 3.765731 33.387154
F 45.255426 11.546051 33.300454
F 45.139126 1.207081 29.790554
F 45.141726 9.014111 29.555654
F 62.719926 16.718751 36.962454
F 47.392426 7.776141 33.309954
F 47.461526 15.458151 33.012454
F 58.563726 3.843901 40.818254
F 47.228426 5.088021 29.724154
F 47.388126 12.722951 29.636754
F 47.200326 5.278691 32.392554
F 47.594226 12.755551 32.393954
F 47.358526 7.575741 36.219654
F 47.555926 15.524351 35.836054
F 45.087526 1.185521 32.463654
F 49.271226 1.263731 32.458254
F 49.661026 9.128661 32.314454
F 60.768926 12.825251 22.329854
F 49.637626 3.918481 36.129354
F 49.648126 11.415451 35.976554
F 49.446226 3.990231 33.206854
F 49.912026 11.663251 33.407454
F 49.533626 1.106749 29.750054
F 49.684026 8.815761 29.555154
F 47.230326 15.651051 43.392554
F 51.611326 7.620721 33.191154
F 51.925126 15.610151 33.245754
F 60.679826 12.942151 39.644954
F 51.627426 4.972221 29.661154
F 51.801726 12.952051 29.588054
F 51.791526 4.999711 32.399854
F 51.975726 12.986651 32.335854
F 51.823026 7.629511 35.940654
F 51.719926 15.510651 36.098754
F 60.863326 4.908881 39.705754
F 49.621126 11.606051 43.350654
F 45.183226 8.957561 39.673754
F 49.648326 16.898251 29.654954
F 63.072026 3.801431 40.610654
F 45.069326 16.483251 29.540154
F 45.143326 3.885681 40.794054
F 45.134726 11.538551 40.540954
F 45.169526 1.259961 36.996854
F 45.278426 9.154371 37.131554
F 54.156926 11.587451 43.178054
F 47.342826 7.578531 40.593954
F 47.341926 15.662151 40.664054
F 45.168726 1.071416 22.187854
F 47.369526 4.950541 36.980654
F 47.605426 12.957551 36.740054
F 47.383926 4.936851 39.837354
F 47.450926 12.836051 39.705954
F 54.080226 9.047151 36.905354
F 54.254126 8.983041 22.407554
F 49.782126 16.551551 25.084954
F 49.574826 1.144071 39.718454
F 49.722926 8.882801 39.666754
F 62.845626 0.907125 32.371054
F 58.532326 16.621251 39.638954
F 45.140926 16.938351 32.284354
F 49.456426 3.687131 40.615054
F 49.555726 11.378851 40.543054
F 49.497126 1.212331 37.090554
F 49.706226 8.819111 37.013954
F 51.845126 7.716031 40.755354
F 58.805426 3.848671 43.536054
F 51.640926 12.755251 39.490454
F 60.787326 12.796351 36.962854
F 51.900726 5.128131 37.000654
F 51.746126 12.987551 36.838654
F 51.767726 5.172311 39.719554
F 51.946126 15.435751 40.757954
F 62.957526 8.883971 36.995154
F 60.727826 0.034870 43.529454
F 56.179826 12.789351 36.894354
F 58.636026 16.586751 29.429654
F 54.161026 1.256261 22.138054
F 60.714126 4.793211 36.987154
F 53.866026 0.995571 24.893054
F 54.156226 8.860391 25.141754
F 54.222226 16.644851 29.549254
F 51.842626 7.744931 43.569154
F 62.891526 8.920271 25.222854
F 62.751326 8.791341 39.760254
F 53.903226 3.711931 28.547554
F 53.912026 11.399551 28.816854
F 62.782026 3.591751 28.716954
F 62.976126 11.277551 28.836154
F 53.911726 3.543991 25.813254
F 54.258726 11.445351 26.032454
F 62.708526 3.638981 26.018054
F 62.737026 11.517451 26.074754
F 62.691226 11.630451 43.187254
F 62.981526 16.887451 25.000954
F 58.673726 16.594851 36.995754
F 56.135426 5.077421 22.369754
F 56.041926 15.467051 43.324754
F 54.112726 11.589951 40.536954
F 56.407526 7.569681 26.062954
F 56.498626 15.491051 26.016854
F 58.587126 8.864381 39.873754
F 54.181926 16.687451 25.017554
F 45.110326 16.763551 22.419654
F 56.244826 5.023191 25.126254
F 56.376526 12.919151 25.080554
F 56.326226 7.549511 28.800154
F 56.355626 15.171051 28.694454
F 58.630226 16.605551 32.151354
F 58.440626 1.030015 25.337554
F 58.423926 8.804181 25.002854
F 45.212426 16.619151 24.979954
F 58.210626 3.634451 28.788054
F 58.566926 11.468851 28.678954
F 58.287226 3.648921 26.077054
F 58.519726 11.420051 25.893454
F 53.910126 1.284621 39.847254
F 45.067426 3.990421 43.411654
F 63.086526 1.306051 39.744854
F 60.531326 7.596651 25.879454
F 60.732226 15.423851 25.950054
F 60.832826 15.481251 40.428654
F 62.983226 16.775151 32.404354
F 58.250326 1.284391 39.799354
F 60.599926 4.961641 25.043954
F 60.653326 12.727151 25.147154
F 60.691426 7.516251 28.638254
F 60.901726 15.198351 28.601554
F 60.920126 7.285331 40.877654
F 54.035526 1.198901 32.295854
F 54.073726 8.880071 32.386354
F 45.135926 16.953451 39.642754
F 54.186226 16.587851 39.616354
F 62.908126 8.815821 32.541154
F 53.983326 8.901791 39.625854
F 54.045226 3.566251 36.295454
F 53.905326 11.511551 36.106254
F 62.955526 3.545011 36.022354
F 63.090426 11.508551 36.207054
F 53.980926 3.831731 33.592654
F 54.100726 11.380151 33.447854
F 63.011726 3.469211 33.323554
F 63.106926 11.455751 33.529554
F 53.810926 1.127831 29.611854
F 54.078026 8.898861 29.719354
F 49.747126 16.637051 22.407154
F 54.042826 16.616951 36.830754
F 62.828126 8.685111 29.676854
F 44.954226 8.836691 22.287454
F 56.362726 7.718041 33.396254
F 56.411826 15.260951 33.340254
F 51.706426 15.477451 43.528754
F 56.075126 4.940061 29.846054
F 56.427126 12.603651 29.852854
F 56.237926 5.068091 32.571354
F 56.441326 12.550651 32.528754
F 56.213426 7.706531 36.013154
F 56.331426 15.298651 36.124654
F 54.103026 0.908291 37.144954
F 58.481626 0.995393 32.349054
F 58.641026 8.875451 32.360754
F 62.759726 11.509251 40.474654
F 58.550726 3.615001 35.916854
F 58.603826 11.397551 36.274954
F 58.485126 3.589921 33.216654
F 58.653626 11.434651 33.464154
F 58.281926 1.126321 29.712754
F 58.532226 8.932211 29.674254
F 58.509026 8.729051 37.090454
F 60.621426 7.350321 33.399954
F 60.782926 15.328551 33.285854
F 49.702426 16.883251 37.085954
F 60.616426 4.873321 29.542654
F 60.728426 12.666151 29.795954
F 60.670026 4.793491 32.214254
F 60.869426 12.714351 32.612454
F 60.756626 7.398311 36.150454
F 60.721226 15.254551 35.967054
F 58.479526 1.369731 22.425454
F 62.965826 16.807551 29.632054
F 62.761526 1.359541 22.334654
F 60.691226 15.466551 43.207054
F 63.155526 3.747251 43.349054
F 56.386726 7.658441 43.220654
F 56.505426 12.828951 22.430554
F 49.705326 8.872761 22.223454
F 51.799226 4.988031 22.420454
F 63.036926 16.860851 39.654054
F 60.527426 5.044751 22.452554
F 58.472026 16.634851 22.335454
F 47.122326 5.161091 22.206754
F 60.902226 7.816751 43.499154
F 47.365926 12.842751 22.326654
F 52.014126 12.686751 22.331954
F 62.876326 9.068051 22.476854
F 54.196526 16.624451 22.253954
F 47.355626 -0.134387 43.431354
F 51.779126 0.102313 43.652954
F 55.972626 -0.108288 26.071654
F 60.609426 -0.194711 33.455954
F 60.698826 -0.147830 36.124054
F 51.691026 0.031157 40.918054
F 56.364826 0.054826 43.380454
F 52.045126 30.963351 21.156554
F 54.162226 24.532751 0.422787
F 56.463726 31.076451 14.102054
F 49.722026 19.344751 14.141654
F 56.260026 20.674751 3.429394
F 58.424426 19.299451 6.829324
F 61.028026 20.746851 17.719954
F 56.353226 23.263751 11.530354
F 49.769726 24.746551 15.214054
F 58.475926 27.253251 21.487154
F 49.582326 18.939351 18.658954
F 45.167126 19.252951 6.853424
F 63.035626 27.171751 21.460254
F 54.210726 26.879051 21.638454
F 45.195126 27.211851 11.396254
F 47.567726 28.156151 0.370700
F 49.339626 32.765151 14.799854
F 54.193226 24.574751 15.086754
F 54.099626 19.226751 14.193954
F 49.658726 27.213451 21.511554
F 47.566626 23.601151 14.071654
F 55.915626 23.401351 4.135244
F 47.469026 20.722751 3.254604
F 51.733226 28.483451 17.731254
F 60.548426 28.486051 17.792054
F 58.816726 19.431051 18.728454
F 51.752526 20.772951 3.321074
F 54.026626 27.296651 18.799354
F 45.068726 32.403851 14.991254
F 58.588126 24.399451 0.564187
F 58.626426 24.436251 17.935054
F 54.425626 33.954951 11.209154
F 60.630026 28.565251 10.509754
F 45.445026 27.073651 4.026294
F 44.874226 32.160151 3.049884
F 63.015526 32.177051 0.525975
F 58.607226 32.212851 0.501009
F 58.713026 19.515551 21.501154
F 47.475226 20.856551 15.066854
F 51.947526 20.794251 0.667128
F 45.203726 19.525051 14.135554
F 51.696226 20.894651 7.939584
F 60.900026 20.739051 15.028254
F 54.311726 19.280851 18.628754
F 45.243726 19.189851 21.375554
F 45.520826 24.505451 7.682874
F 45.069026 19.518451 4.116014
F 45.211226 27.005751 6.751354
F 63.130926 19.485051 21.391854
F 45.024226 24.449551 0.333848
F 53.768326 24.710351 3.231354
F 60.935726 20.740751 3.240814
F 51.823526 22.939351 21.497754
F 60.723326 28.390551 0.511049
F 50.663026 23.095851 6.665474
F 51.721626 20.448451 17.649854
F 58.514526 24.626251 10.382554
F 58.267426 32.204851 7.780854
F 53.740126 27.211651 14.225254
F 47.464326 28.386851 17.888354
F 47.391626 23.318051 21.367654
F 56.374326 23.260051 14.287154
F 47.333226 31.268051 13.830054
F 45.057326 31.953451 0.417935
F 62.920626 32.252551 17.771254
F 58.628426 19.594051 11.375154
F 60.852426 23.378451 14.217054
F 49.564826 27.254051 14.107354
F 47.947926 23.041351 6.775004
F 45.170526 24.460651 3.121244
F 53.902126 34.528251 21.262254
F 62.966926 32.484651 15.123654
F 45.065126 24.583451 17.798354
F 44.985226 32.056151 17.643854
F 54.112926 19.320551 11.524154
F 60.799026 31.197851 14.139654
F 49.687526 32.149051 0.550478
F 45.204326 27.190751 18.655454
F 60.315626 28.765051 15.052254
F 45.211126 19.352251 18.598754
F 45.033626 24.725651 15.058054
F 60.878426 23.490451 21.432154
F 47.345526 31.158651 18.656554
F 47.468126 23.282251 18.638454
F 47.306626 23.213951 11.520454
F 62.853026 34.802851 4.108144
F 47.499326 28.709151 15.012654
F 47.459626 20.481051 17.643454
F 60.663126 31.153651 11.470454
F 51.897026 20.569151 15.052454
F 51.991326 22.987351 18.694954
F 51.543226 31.046351 18.611754
F 54.190226 32.325451 3.660634
F 62.838226 27.194751 18.638354
F 56.370626 23.188551 18.693454
F 49.709426 27.222051 18.817954
F 60.652826 23.373151 11.457454
F 53.935726 19.479351 4.282204
F 49.809426 24.648851 18.011054
F 60.746226 20.598551 7.520174
F 45.158726 27.114551 21.327354
F 56.257126 31.072851 18.739854
F 52.116426 28.132851 0.804323
F 49.686726 19.315151 4.167724
F 56.460626 20.627551 17.682854
F 60.621126 28.513051 7.874544
F 56.060026 20.727451 0.708464
F 56.275026 28.526251 17.739254
F 56.415026 29.222351 9.915894
F 51.932126 23.191551 14.550854
F 62.965026 24.767151 3.242074
F 62.881626 32.320051 3.202784
F 47.293026 20.587251 7.845904
F 58.402826 26.994151 18.720854
F 45.237526 27.243851 14.057254
F 63.049126 27.238251 7.016844
F 53.855726 27.528351 2.978684
F 63.174226 19.254551 6.886374
F 56.894626 29.875751 7.150234
F 60.832326 23.153651 18.749354
F 45.238826 19.308351 11.398354
F 63.021926 27.258351 4.152854
F 58.432826 32.285951 17.911554
F 63.033526 19.274251 4.122524
F 54.395726 19.394051 21.315454
F 56.476826 20.804051 7.995384
F 62.964726 24.601251 0.482082
F 55.936426 31.518451 11.454554
F 56.403126 28.497451 3.148084
F 47.403526 23.319351 4.146294
F 51.682426 31.293651 14.343354
F 56.146826 23.341651 6.925364
F 58.440026 24.594151 3.202144
F 58.533126 24.719551 7.635374
F 51.336526 23.465851 4.140134
F 51.977126 20.759351 10.561254
F 58.521826 27.133851 4.096674
F 58.431726 32.092451 3.285034
F 56.367226 20.652151 10.707454
F 60.813326 31.001651 18.753354
F 60.779626 20.816251 10.355254
F 58.339326 27.432351 6.787304
F 58.558626 32.356251 15.144954
F 58.644226 19.528251 4.077744
F 53.839026 32.084251 17.879954
F 56.540926 23.187951 21.453654
F 60.720226 30.927551 4.246164
F 60.665026 23.281351 6.759724
F 54.128026 32.251351 1.036344
F 49.745126 19.302451 11.370954
F 60.761726 28.439251 3.146994
F 60.633526 23.409051 4.087594
F 60.636426 31.072151 6.870874
F 49.336326 32.514851 17.552654
F 58.432726 34.807851 4.160674
F 62.879526 24.989751 15.106154
F 62.756826 24.742051 10.573954
F 62.927626 32.190951 10.477054
F 54.092826 32.225251 15.129554
F 49.432126 25.051051 3.006064
F 60.862226 31.034051 21.394654
F 62.686426 27.575751 14.243554
F 47.971126 27.674251 3.058344
F 63.018326 19.458351 14.012454
F 54.043526 19.769951 6.987944
F 47.273226 30.882951 21.350254
F 49.371226 33.974051 2.926844
F 62.806026 27.366451 11.518154
F 56.605826 20.588751 14.792754
F 63.198726 19.515851 11.360354
F 49.573926 19.322651 6.857404
F 47.355926 20.701151 0.571460
F 62.899626 24.661951 7.801014
F 62.963026 32.325651 7.751394
F 47.392126 20.540351 10.545254
F 51.682526 28.714651 15.019354
F 63.000226 24.549551 17.911054
F 54.323226 24.643151 17.858354
F 58.363026 32.406251 10.558354
F 63.137626 19.298351 18.644954
F 56.278426 30.906351 4.602444
F 49.757126 19.139451 21.343454
F 45.179726 24.602951 10.417854
F 56.241226 28.360751 15.017954
F 58.557526 27.120251 14.068954
F 58.562826 24.566951 15.189654
F 58.781526 19.358851 14.029254
F 58.317626 27.362251 11.327554
F 56.443326 30.959151 21.423454
F 56.305026 28.556151 0.328906
F 60.874026 20.646151 0.555607
F 52.327626 34.392151 9.579064
F 49.629026 24.546151 0.398145
F 49.416426 34.691051 21.266054
F 53.997926 34.851651 4.539794
F 58.203526 34.799451 6.892684
F 62.853626 34.867451 11.264054
F 42.815126 28.153351 0.403755
F 58.618026 34.852151 18.508954
F 53.945226 34.737451 18.620854
F 62.887426 34.889651 6.959654
F 58.499226 34.907051 21.246454
F 51.914426 30.879251 -0.068610
F 45.147326 24.546551 25.185754
F 45.112726 32.053751 25.133054
F 45.148226 26.968651 28.881154
F 56.344226 23.180951 43.432754
F 45.478326 19.076551 28.519654
F 45.301126 27.070951 26.166054
F 60.805826 31.078751 40.592154
F 45.475126 19.349451 25.867754
F 49.764626 27.114251 43.177954
F 47.522326 30.824851 43.481054
F 47.355526 30.877551 25.874654
F 47.371826 22.915651 25.918154
F 44.982326 32.161551 22.328554
F 58.514526 27.074851 43.584954
F 47.431726 28.251751 24.984054
F 47.594826 20.529151 24.759654
F 47.260126 30.943451 28.633754
F 47.331026 23.025051 28.630554
F 49.432226 24.516951 24.963554
F 49.682926 32.089451 24.899354
F 49.375926 27.086651 28.566854
F 60.737226 30.917251 43.264754
F 49.723726 19.370751 28.711654
F 49.748626 27.101851 25.910854
F 62.939526 24.705851 39.605854
F 49.865226 19.185151 25.975354
F 62.897126 19.234851 43.193554
F 58.525326 24.649451 22.349954
F 54.184826 32.107951 22.261254
F 58.510026 32.297951 36.949754
F 51.916426 30.976651 26.018754
F 51.707326 23.389951 25.990554
F 49.724826 32.177251 22.094854
F 47.482826 23.286851 43.369954
F 45.049926 19.486551 43.424254
F 51.839926 23.179951 43.367754
F 54.093926 32.057151 39.742454
F 58.573126 32.290751 39.561554
F 52.032926 28.401351 25.096654
F 51.931926 20.707151 24.976454
F 51.676926 31.072451 28.735054
F 51.957826 23.231051 28.693054
F 45.147926 24.183551 32.455654
F 45.065626 32.052551 32.385254
F 45.166126 27.034951 36.002854
F 58.331726 24.599151 39.848554
F 45.030426 19.471651 36.007554
F 45.036926 26.707451 33.321254
F 56.320726 28.399951 22.502754
F 45.163126 19.559451 33.243354
F 45.312126 24.434151 29.728754
F 44.872126 32.128751 29.710854
F 47.412726 30.627551 33.305454
F 47.542826 22.969651 33.023754
F 47.422126 28.440751 29.609554
F 47.455726 20.531851 29.539654
F 47.262526 28.102151 32.306854
F 47.532226 20.322051 32.185254
F 47.344426 28.218551 37.046454
F 47.447426 23.127151 35.734354
F 49.718326 24.562651 32.182454
F 49.446826 32.222151 32.356654
F 49.609726 27.017451 36.031754
F 60.827626 20.644851 39.830754
F 49.695826 19.599651 36.140354
F 49.568326 27.052551 33.240654
F 60.543226 28.477851 39.792154
F 49.633326 19.244551 33.393754
F 49.642926 24.543251 29.343754
F 49.397626 32.310751 29.487354
F 51.681126 31.001351 33.355154
F 51.978026 23.298551 33.298154
F 51.629926 28.389251 29.605454
F 51.937426 20.710351 29.669154
F 51.661326 28.507651 32.382854
F 51.861226 20.656751 32.435054
F 51.905626 30.987851 36.134854
F 51.836226 23.323451 35.981454
F 45.081826 24.134551 39.512054
F 47.315626 28.263651 39.790954
F 45.079626 32.172451 39.858754
F 47.399026 30.778251 40.705354
F 56.188926 31.109551 43.396454
F 45.007926 26.835651 40.576554
F 60.966526 20.786151 36.998254
F 45.102826 19.439951 40.661054
F 45.314226 24.433151 36.830154
F 44.982526 32.112951 37.091554
F 49.541526 31.901651 39.720254
F 47.286726 23.260951 40.544654
F 47.350726 30.746251 35.981454
F 47.318326 20.764351 36.885454
F 47.311226 28.392951 22.332954
F 49.730426 19.456251 40.771754
F 49.664626 19.418151 43.454654
F 56.352126 30.844351 40.657354
F 47.418926 20.619351 39.665454
F 54.081326 26.958851 40.427054
F 52.004626 20.448551 22.189954
F 60.566526 28.556751 37.148554
F 56.378926 20.558651 39.855954
F 45.165826 26.982051 43.265254
F 60.624026 23.357151 40.652654
F 51.959326 20.455051 39.644554
F 49.506926 24.449751 36.849754
F 49.574426 32.107851 37.011554
F 51.950826 30.634651 40.824754
F 49.597226 24.451551 39.586154
F 51.851126 28.382851 36.890454
F 51.943726 20.825751 36.901654
F 51.892226 28.208251 39.507354
F 54.005426 24.295051 39.807454
F 54.344426 27.008151 43.202754
F 58.282326 24.488451 37.193954
F 62.913426 27.204051 40.603854
F 62.990826 24.674951 22.437854
F 54.095126 24.440551 25.192154
F 53.997426 32.159051 25.055654
F 63.126326 24.558651 25.140754
F 63.040826 32.160751 25.122854
F 54.022126 27.130051 28.796554
F 58.607626 19.251051 40.535954
F 54.170626 19.136051 28.656954
F 62.878526 27.190351 28.907454
F 45.037126 34.732851 40.716254
F 62.755726 19.349551 28.709554
F 54.074326 27.066551 26.049154
F 49.693526 26.973951 40.466054
F 54.082326 19.233151 25.896554
F 62.744726 27.146751 26.083354
F 58.424026 27.018651 40.908554
F 62.934526 19.502051 25.894854
F 58.562026 32.311151 22.271154
F 49.561926 34.624751 43.202854
F 47.548126 20.576551 22.076454
F 54.077426 19.134251 40.699954
F 56.441926 30.926151 25.770054
F 56.269526 23.218851 26.062254
F 45.222026 24.617451 22.371054
F 63.072926 32.284251 39.757754
F 56.327526 28.230351 25.198154
F 56.386626 20.472951 25.075054
F 56.120626 31.089751 28.628654
F 56.341426 23.105551 28.735054
F 58.554426 24.490951 25.126654
F 58.579226 32.504751 25.005454
F 58.554126 27.193051 28.640654
F 54.005226 24.387451 37.105454
F 58.684126 19.148051 28.595954
F 58.581126 27.076451 25.970054
F 51.714126 23.020251 40.642354
F 58.687626 19.260151 25.882154
F 63.081926 32.182251 37.002254
F 60.800826 23.248851 43.295854
F 60.710926 31.273451 25.939054
F 60.785326 23.205051 25.924254
F 63.244126 19.447451 40.522754
F 60.660226 23.310751 36.001054
F 60.665526 28.587951 25.095054
F 60.769226 20.727551 24.902654
F 60.722326 31.165451 28.711154
F 60.560426 23.262151 28.671154
F 54.173726 24.540751 32.475254
F 53.870826 32.115251 32.429154
F 62.885126 24.492251 32.293554
F 62.825926 32.251751 32.488354
F 54.030726 26.967151 36.106054
F 62.866026 24.445051 36.998554
F 54.207926 19.319051 36.111754
F 62.884726 27.201451 36.223854
F 54.034826 32.373951 37.019254
F 63.098026 19.341751 36.061954
F 54.078726 27.094151 33.268954
F 56.350326 23.075251 40.679154
F 53.987626 19.297551 33.387654
F 62.972726 26.994551 33.317254
F 56.243426 28.296751 37.037754
F 62.903326 19.354451 33.371754
F 54.103626 24.564851 29.742254
F 54.043326 32.080551 29.804954
F 63.020726 24.624451 29.592154
F 62.946026 32.452651 29.809454
F 56.026526 30.876151 33.382854
F 56.310926 23.069651 33.281654
F 56.348426 28.427651 29.499054
F 56.334026 20.399451 29.591854
F 56.363926 28.358251 32.246254
F 56.297726 20.574051 32.333154
F 56.304226 30.940651 36.114754
F 56.226626 23.196651 36.005754
F 58.363926 24.493451 32.274254
F 58.370926 32.094451 32.341854
F 58.444026 27.053551 36.059154
F 56.267626 28.189551 39.693054
F 58.754126 19.287351 36.164554
F 58.496226 26.967851 33.194654
F 56.421226 20.623151 36.958154
F 58.640026 19.272751 33.413054
F 58.452326 24.590751 29.589354
F 58.418226 32.283451 29.550854
F 60.518626 30.800951 33.270354
F 60.696126 23.302351 33.295654
F 60.666326 28.461551 29.727554
F 60.629726 20.740151 29.685054
F 60.705526 28.215451 32.481854
F 60.685726 20.729651 32.344254
F 60.752926 31.057751 36.119654
F 54.005826 19.279151 43.570154
F 62.903026 27.119251 43.413754
F 58.454226 19.375851 43.343754
F 51.958426 28.437151 22.288954
F 60.716226 28.602751 22.336054
F 49.606326 24.433451 22.248854
F 60.969126 20.958451 22.241454
F 62.897626 32.392451 22.476654
F 56.452226 20.662851 22.347354
F 58.539926 34.657851 32.950854
F 53.886126 34.665951 33.333654
F 54.068726 24.231051 22.347754
F 44.974226 34.545051 36.061654
F 54.032926 34.743851 35.942854
F 42.984026 28.237651 25.294354
F 58.466426 34.782351 28.613154
F 49.574126 34.686451 40.484254
F 43.080326 28.210251 29.799854
F 42.723926 23.126351 40.691854
F 63.045326 34.880751 25.907554
F 45.152126 34.661551 43.487354
F 43.048626 28.193151 22.515254
F 63.059626 34.887551 33.378154
F 62.963026 34.897351 40.585154
F 63.152226 34.875451 36.218454
F 49.337826 34.834451 36.123254
F 63.000426 34.908051 28.627554
F 58.637726 34.855751 35.826054
F 49.494226 34.714751 25.736354
F 45.275226 50.130551 7.148204
F 60.818326 38.814751 21.410154
F 45.170426 47.799651 10.775654
F 47.449326 36.111051 2.754924
F 45.090526 39.902251 0.290930
F 49.564126 39.729251 3.208594
F 47.510026 43.740651 0.448215
F 51.786926 43.347351 8.239494
F 62.997026 42.619251 21.392454
F 45.198426 42.109751 7.023444
F 42.747826 43.995551 10.258554
F 56.059826 46.531151 11.399354
F 45.079226 42.543351 11.338254
F 49.677826 50.203351 21.277454
F 51.723826 38.159851 3.909184
F 49.537626 39.802251 0.456575
F 53.995626 42.468151 21.243054
F 45.223326 47.484751 8.097534
F 53.214526 42.690151 10.607254
F 58.574626 47.841551 0.610129
F 60.612926 43.998051 17.759754
F 53.880226 42.196251 6.802834
F 53.303926 40.071151 10.448354
F 58.362926 50.196651 21.586654
F 60.707626 36.115951 3.263014
F 51.543926 35.549051 3.232844
F 47.345226 36.413051 14.580654
F 45.135126 42.435751 21.555954
F 56.151026 51.446851 0.403060
F 60.515326 36.157251 7.789644
F 60.523226 36.164551 10.558354
F 49.737326 42.230551 18.444354
F 56.171126 38.616351 21.404454
F 49.574826 42.265851 4.331444
F 47.370926 43.578751 3.368594
F 43.031926 46.315751 6.824394
F 51.969126 38.052151 6.837974
F 49.675926 39.260351 7.930054
F 45.212926 50.417851 14.347654
F 47.616726 43.830051 14.782854
F 45.347226 50.449251 11.588254
F 47.427726 35.973651 0.077668
F 58.234326 39.799951 0.310797
F 60.701226 46.377851 21.293454
F 56.190426 46.267551 6.943834
F 56.219126 38.609851 18.557454
F 62.774226 39.979751 0.548628
F 45.128126 50.073351 4.390414
F 49.747426 47.439851 8.195044
F 50.741026 38.814451 10.721654
F 46.945426 38.868951 13.244454
F 45.085426 39.782651 3.002134
F 55.712126 43.956451 10.420154
F 45.590326 36.159751 6.281614
F 51.928326 46.784351 12.848354
F 56.191626 36.178951 3.286214
F 56.365726 38.729951 4.013024
F 56.287926 43.800851 17.832654
F 51.809526 51.572351 12.842754
F 60.782226 36.189551 0.482745
F 47.461626 43.506351 8.069554
F 49.760226 47.482851 11.001054
F 47.403526 36.163851 17.315054
F 49.733726 50.105751 4.422604
F 42.906526 36.041251 3.100134
F 51.797426 43.726851 3.467904
F 60.646026 51.706351 0.571747
F 56.173626 36.006751 17.651354
F 47.242026 46.250551 21.401554
F 47.576426 46.050651 7.212834
F 62.986726 47.799751 0.565403
F 47.379726 51.311151 3.393464
F 45.183726 47.787351 17.729354
F 45.095826 39.944451 17.949954
F 58.407726 42.444951 21.405054
F 54.061626 47.431951 7.959834
F 45.389226 50.173251 18.785754
F 45.253326 42.471351 18.764754
F 45.305126 47.910451 15.046554
F 45.129326 42.869551 14.128554
F 47.575626 38.534851 18.554054
F 49.711726 47.449751 17.651554
F 53.273726 42.937351 15.113854
F 43.002026 51.673951 7.814094
F 47.468026 46.295151 11.498054
F 60.668626 43.776451 0.418824
F 60.841226 51.544051 3.297164
F 47.315626 46.196851 18.654954
F 53.971626 47.582351 3.494224
F 50.511026 36.047751 10.946054
F 56.171226 46.367651 21.300754
F 47.544126 43.697851 17.670854
F 51.798426 36.028851 17.476154
F 56.381326 36.090851 0.629497
F 51.858026 51.540151 17.483554
F 49.184026 42.772751 12.908754
F 45.312726 39.809351 10.831254
F 51.726826 38.518051 18.728454
F 51.062526 38.932151 14.862854
F 47.462626 43.641551 10.849354
F 47.535626 51.454251 17.851854
F 60.367526 51.683451 10.423754
F 45.185326 42.217651 4.270074
F 47.527626 51.599251 10.679554
F 58.243926 34.946351 11.395754
F 47.579126 51.343951 7.876064
F 51.740126 51.310151 0.613299
F 60.544426 36.334251 15.131254
F 47.336626 38.590451 21.405354
F 51.950126 51.292351 8.133884
F 62.934626 47.758451 3.412324
F 62.890926 40.086651 3.308474
F 53.602226 40.075051 15.145854
F 45.176526 39.610351 7.968064
F 62.969226 50.551551 6.955224
F 62.914926 42.641751 6.833734
F 45.050426 47.606451 0.638474
F 51.877026 43.714651 0.671027
F 62.979226 50.275351 4.254454
F 63.110826 42.757151 4.051894
F 47.331126 45.988751 4.555664
F 53.618626 48.041751 14.853454
F 53.373926 50.959751 15.066354
F 49.557126 42.020351 7.262464
F 53.826726 39.722851 7.817234
F 47.293826 38.249451 6.598474
F 54.014026 50.033651 4.399894
F 56.416026 51.565951 17.850554
F 56.203426 51.281851 3.166824
F 60.877026 36.407751 17.814754
F 60.514526 46.491351 18.531454
F 56.302526 43.651951 3.172614
F 53.925026 39.744851 3.152894
F 58.354526 47.675351 7.747674
F 58.624126 47.648351 3.285374
F 58.608626 39.954351 3.126384
F 58.602526 50.256151 6.901444
F 58.392126 42.422151 6.733154
F 58.579026 50.248451 4.214774
F 58.560626 42.513651 4.056764
F 55.999526 51.830251 15.158854
F 51.921726 38.507951 21.450454
F 60.619426 38.712551 4.200664
F 60.673526 46.331351 4.261264
F 54.019826 39.926751 17.754954
F 53.828526 40.038551 0.444208
F 55.960126 36.292451 7.773134
F 60.430726 44.098351 15.038854
F 43.147826 43.790551 17.708554
F 60.763226 43.804151 3.181434
F 60.607326 38.609351 6.959484
F 60.555126 46.304951 7.073134
F 49.562726 47.420151 3.462444
F 45.343626 47.546851 3.518264
F 62.546626 47.868851 10.564054
F 62.578426 40.016351 10.521754
F 54.051826 50.153651 7.125714
F 51.784726 36.140951 14.760454
F 62.808426 50.685451 14.166954
F 62.540926 42.703651 14.185454
F 54.065526 42.528851 18.649854
F 55.792726 44.046351 15.026454
F 62.717226 50.399151 11.342954
F 62.647426 42.697251 11.382254
F 51.755526 46.294151 4.580734
F 54.091326 42.274651 4.031504
F 62.844926 47.640651 7.762544
F 62.833826 40.016151 7.689174
F 60.737926 51.765551 7.672464
F 51.939626 45.950551 7.442234
F 60.563626 51.639251 17.792154
F 49.555526 39.917251 12.940454
F 56.438226 46.255451 4.031794
F 55.867626 38.873951 14.092454
F 45.359626 50.255651 21.614754
F 56.073426 43.693851 7.641924
F 49.980926 47.565051 14.909054
F 47.377726 51.420951 0.689579
F 58.239226 47.894051 10.428754
F 58.031426 40.064851 10.590354
F 58.285426 50.389251 14.173754
F 58.162426 40.096051 15.052354
F 58.123426 50.603551 11.521554
F 57.962626 42.596051 11.505954
F 55.946726 36.230951 10.582654
F 58.240026 39.963351 7.748044
F 60.362926 38.804351 11.449854
F 60.331426 46.405551 11.278654
F 45.136426 40.192251 15.112454
F 62.977026 50.266351 21.504754
F 60.526226 43.755351 7.623814
F 60.496026 51.773851 15.082954
F 49.920226 50.251151 14.516754
F 60.316626 43.736151 10.374454
F 60.527926 38.909651 14.360154
F 60.705026 46.619651 14.137854
F 52.007426 46.180451 18.608754
F 58.129526 42.840751 14.231254
F 62.826726 47.960351 17.857654
F 63.024026 40.175551 17.703754
F 49.680126 50.156851 18.561254
F 47.541726 51.612251 14.980554
F 51.772126 43.662851 17.502554
F 55.547226 38.952151 11.376154
F 54.181326 50.269951 18.639554
F 47.476226 46.521751 14.250954
F 62.869026 50.453751 18.723154
F 62.887426 42.680551 18.599854
F 49.638426 50.170251 11.638654
F 51.852926 43.823851 12.899654
F 62.727826 48.105851 15.205554
F 62.781426 40.085051 15.095554
F 49.678526 39.784151 17.335754
F 55.943026 46.333351 18.677554
F 47.353326 38.583351 3.845914
F 56.323626 43.749651 0.519156
F 53.928826 47.713651 17.594754
F 53.645626 47.936351 10.769154
F 60.704626 38.948651 18.696954
F 55.845126 46.595051 14.124854
F 53.373226 50.769451 10.533854
F 55.989926 51.826251 10.271854
F 58.126426 47.620851 17.913554
F 51.739026 51.330151 3.350964
F 49.846826 50.024751 7.214844
F 56.118326 38.717151 6.684924
F 58.512926 50.236151 18.793354
F 58.411026 42.422351 18.718154
F 58.460526 47.767351 15.011454
F 58.462626 40.038551 17.580954
F 53.281426 35.590551 7.213624
F 56.398526 51.656651 7.573174
F 56.003926 36.477451 14.879254
F 49.445926 42.561151 21.214154
F 52.074726 46.128251 21.425554
F 53.825426 50.065951 21.335354
F 54.092926 47.637951 0.716849
F 49.679426 47.444351 0.721890
F 49.508726 35.097551 13.588054
F 42.995826 36.228951 10.303854
F 51.856226 35.861951 0.385539
F 49.604026 35.044351 18.553154
F 53.908426 34.762551 13.803254
F 58.344726 34.868351 14.102154
F 62.847226 35.101351 14.014854
F 42.892526 43.793751 7.502534
F 43.077926 36.230951 7.656704
F 43.038126 51.541151 3.387544
F 43.237326 51.734151 10.549154
F 42.871826 38.813151 6.720974
F 42.964126 38.692251 11.540354
F 42.825026 38.686351 18.843954
F 45.214726 34.804351 18.595854
F 63.027626 34.913551 18.733454
F 45.260626 34.867651 3.842084
F 63.027626 35.015651 21.514554
F 44.960026 35.187651 14.143854
F 45.040326 34.674651 21.365654
F 45.059826 47.805251 25.245454
F 45.122526 39.870051 25.191154
F 45.124926 50.284851 28.801054
F 45.228326 42.250451 28.724554
F 45.220426 50.304751 26.104654
F 45.097726 42.473151 26.108754
F 60.652126 36.147151 39.539054
F 60.561126 38.563851 43.212554
F 47.426326 38.662951 26.004254
F 47.294126 46.243351 26.022554
F 60.504226 43.914751 24.886254
F 58.521626 39.797351 22.319554
F 60.741626 51.384851 39.579254
F 51.784526 43.594751 22.239754
F 47.302126 36.131251 24.949454
F 47.304126 43.626051 25.214154
F 47.483426 38.678451 28.708654
F 47.146126 46.231451 28.752654
F 49.561926 47.665551 25.125254
F 49.592226 39.882451 24.992654
F 49.484126 50.305751 28.997154
F 49.550726 42.553651 28.954854
F 49.559426 50.016151 26.260154
F 49.508626 42.428651 26.214654
F 60.749126 35.983851 36.944154
F 52.023726 46.289351 43.660054
F 56.371526 46.390951 43.640054
F 51.777726 38.463151 43.403754
F 51.960026 38.498551 25.868054
F 51.610026 46.143151 26.037654
F 55.847526 36.051551 25.019854
F 47.581226 51.496651 36.963154
F 60.668626 51.388351 36.798454
F 60.773526 36.169251 22.312854
F 56.134126 35.882151 39.619054
F 58.645826 42.648151 40.591954
F 60.755926 46.401751 43.580054
F 60.827626 43.779451 39.612254
F 51.762826 35.740051 22.145354
F 47.388126 38.456451 40.529254
F 51.792626 51.630351 37.229854
F 51.693726 43.596651 24.953454
F 51.618626 38.555251 28.684454
F 51.783626 46.322051 28.767154
F 45.068926 47.684451 32.280554
F 44.975226 39.701451 32.479654
F 45.072926 50.336151 36.081454
F 45.328226 42.418351 36.158554
F 45.100926 50.181751 33.348754
F 45.252926 42.212451 33.460754
F 45.037126 47.691251 29.658354
F 45.258726 39.760151 29.788754
F 47.252626 38.478351 33.303554
F 47.408826 46.451451 32.947754
F 49.590626 42.417551 43.337654
F 47.352126 36.039051 29.329154
F 47.216626 43.817151 29.777154
F 51.760226 36.050051 29.643554
F 47.222326 35.976851 32.233154
F 47.337626 43.814051 32.540054
F 47.332626 38.348351 36.038254
F 47.289926 46.272751 35.881554
F 49.789526 47.740151 32.296654
F 49.440026 39.947251 32.548854
F 49.833026 50.210151 36.123354
F 49.708726 42.259451 36.078754
F 49.425926 50.297151 33.390254
F 49.504526 42.489851 33.396154
F 49.549726 47.580251 29.719854
F 49.559626 39.993551 29.801854
F 51.665426 38.543151 33.425654
F 51.909726 46.212851 33.333354
F 62.859226 50.481851 43.384054
F 56.199126 51.566651 37.022154
F 51.876226 43.823851 29.728854
F 49.419226 49.936051 43.457854
F 51.695926 35.995151 32.349254
F 51.802926 43.722151 32.309754
F 51.778026 38.538451 36.187254
F 51.882126 46.285051 36.130154
F 45.139626 47.595451 39.914454
F 45.205126 39.816151 39.794254
F 51.825526 51.578851 22.357454
F 58.508426 50.255251 43.348554
F 44.957226 50.180051 40.773654
F 45.304926 42.549151 40.685254
F 45.026526 47.548551 37.207354
F 45.429726 39.918151 36.822354
F 51.522226 51.541151 25.102054
F 47.590026 46.469951 40.626354
F 56.046826 51.381451 25.221054
F 47.126326 35.859251 36.990454
F 47.453726 43.735551 36.934354
F 58.742626 39.672951 37.089554
F 45.105726 50.221051 43.644554
F 47.463826 43.842851 39.654954
F 60.706626 43.828951 22.144254
F 55.948426 38.492651 43.255954
F 49.721626 47.687751 39.794954
F 49.659526 39.777451 39.892654
F 49.600026 39.825451 22.392454
F 60.602326 51.611351 32.542254
F 49.561726 50.143751 40.721854
F 49.657426 42.498051 40.716954
F 49.497226 47.680551 36.921754
F 49.507226 39.832951 37.044554
F 51.966026 38.333451 40.660354
F 51.834526 46.106351 40.857754
F 60.571926 51.614251 22.433654
F 51.700926 35.933151 36.795354
F 51.851326 43.776851 37.029554
F 47.241826 51.752851 29.720854
F 42.869426 46.251751 43.534154
F 51.804126 43.681651 39.777954
F 60.698526 43.840051 36.880054
F 42.925926 43.624851 22.485454
F 51.612526 51.507651 32.589154
F 58.474326 50.080951 40.653854
F 53.970126 47.433851 25.049954
F 47.373426 38.611051 43.257754
F 62.964526 47.866451 25.038854
F 62.873426 40.246151 25.088754
F 53.986326 50.189551 28.787554
F 54.076826 42.523451 28.642854
F 62.928626 50.415251 28.661154
F 62.710526 42.666351 28.648654
F 53.890226 50.180751 26.100854
F 56.213226 38.441951 26.078554
F 62.991326 50.396351 26.011054
F 62.714126 42.738151 26.051654
F 51.799026 35.874451 39.525454
F 47.385326 51.259051 39.712054
F 58.485726 42.415951 43.199854
F 56.151326 51.482551 22.561754
F 62.960926 47.767851 22.365754
F 56.224426 46.391751 26.085754
F 47.223026 35.884951 39.687054
F 58.463426 39.890751 39.797954
F 58.667826 47.513751 37.135554
F 60.630726 51.669951 25.050854
F 51.678226 35.982051 24.951254
F 54.030926 42.461851 25.937454
F 56.211926 38.837651 28.941254
F 56.153326 46.502151 28.918154
F 58.544826 47.754551 25.163654
F 58.281126 39.904551 25.012554
F 58.438026 50.263251 28.735154
F 58.500026 42.396651 28.845054
F 58.391026 50.338451 26.051354
F 56.268126 43.837351 25.030654
F 49.635626 47.639251 22.458954
F 54.075126 39.965751 22.345454
F 60.654126 38.679851 25.808154
F 60.787626 46.467651 25.961154
F 62.962926 42.380651 43.278354
F 47.519526 46.427251 43.435154
F 60.862226 46.361051 40.816954
F 54.158026 39.852751 25.186554
F 60.789026 36.105551 25.099054
F 58.379026 42.509051 26.047354
F 60.725426 38.675151 28.748254
F 60.554226 46.535351 28.753654
F 54.089126 47.783151 32.563754
F 53.888526 39.850951 32.386254
F 62.994826 47.774751 32.330254
F 62.947426 40.131351 32.526754
F 54.034326 50.188051 36.267554
F 54.061426 42.412451 36.185154
F 62.872426 50.191451 36.083454
F 63.036226 42.478251 36.099754
F 53.752926 50.232951 33.535154
F 53.999726 42.413151 33.341954
F 62.957126 50.432051 33.320454
F 62.990626 42.688651 33.389554
F 53.955226 47.766451 29.873654
F 53.929426 39.989051 29.596254
F 62.842126 47.846451 29.632554
F 62.788026 40.054551 29.839054
F 56.076126 38.458751 33.103754
F 56.412226 46.333651 33.455654
F 56.229526 51.508251 29.742154
F 56.217226 36.075651 29.605254
F 56.308926 43.896251 29.555354
F 47.622626 51.572351 22.432554
F 56.166726 35.825351 32.285254
F 56.191626 43.750151 32.451654
F 56.401926 38.459851 35.958554
F 56.301126 46.377751 36.183554
F 58.572726 47.867751 32.464954
F 58.272126 39.776351 32.405254
F 58.396626 50.150951 36.123754
F 58.435926 42.247451 35.853254
F 58.385126 50.359251 33.381854
F 58.369526 42.338951 33.180154
F 58.372926 47.726051 29.767754
F 58.582526 39.916351 29.711554
F 60.660326 38.689251 33.313754
F 60.723726 46.436551 33.270354
F 53.988726 50.145151 43.435154
F 60.805526 35.978151 29.660754
F 60.528426 43.905251 29.679954
F 56.309726 51.579151 39.886254
F 60.790226 36.187851 32.343854
F 60.600526 43.894151 32.387054
F 60.936926 38.596951 36.032254
F 60.744526 46.313151 35.929854
F 54.049426 47.539651 40.065354
F 54.233826 39.762151 39.897554
F 62.904726 47.803351 39.676054
F 62.984726 40.124451 39.637854
F 58.445426 47.553051 39.851054
F 60.759426 38.707051 40.533754
F 55.978526 51.340151 32.460054
F 51.783326 51.450551 29.827154
F 54.023526 50.161451 40.873454
F 54.111526 42.587651 40.684954
F 62.943626 50.433551 40.631254
F 62.970326 42.641451 40.600454
F 54.047726 47.602251 37.157954
F 54.016726 39.802551 37.179654
F 62.910926 47.582151 36.959454
F 63.090526 39.915051 36.862054
F 56.475826 38.390051 40.659754
F 56.297326 46.353951 40.895054
F 47.231026 51.680951 32.584454
F 56.268526 35.911751 36.869254
F 56.419526 43.676351 36.788654
F 51.869526 51.609851 39.879354
F 54.035726 42.597751 43.319754
F 56.358826 43.870151 39.644854
F 60.713226 51.681651 29.747154
F 63.001526 40.098451 22.386454
F 47.501526 51.454951 25.190054
F 47.300626 43.718851 22.419754
F 45.311826 42.528651 43.318054
F 45.028426 39.930051 22.399654
F 56.207026 43.876451 22.324054
F 45.094026 47.665951 22.551654
F 53.968926 47.470351 22.398854
F 58.600226 47.513751 22.504454
F 47.161126 35.959251 22.390654
F 56.133126 36.055751 22.191054
F 49.646926 34.780651 28.596054
F 62.862226 34.745351 43.267654
F 45.227426 34.733351 25.973154
F 53.965526 34.552951 40.675154
F 45.060326 34.710451 28.615154
F 58.340726 35.084151 26.011954
F 54.105926 34.690651 43.400254
F 58.580726 34.694851 43.459254
F 53.806726 34.727851 26.105354
F 45.081826 34.627351 33.303554
F 58.342326 34.786551 40.755754
F 49.540126 34.724851 33.392554
F 53.992726 34.673451 28.813954
F 45.466526 55.506651 3.231684
F 58.413126 65.563951 6.738174
F 47.757726 54.288351 11.428054
F 45.224526 65.524051 6.885304
F 49.756126 57.828251 4.336034
F 45.214926 63.002551 3.145774
F 60.757826 67.153751 0.588949
F 51.934326 53.882351 7.058234
F 47.774426 54.278451 14.213854
F 47.545426 61.977651 4.050514
F 43.175126 69.841851 6.961224
F 45.346426 58.027151 4.311734
F 45.384926 57.984751 7.159074
F 54.059326 55.288951 3.315564
F 56.418426 67.462351 2.981514
F 47.517326 54.096451 21.501754
F 62.949026 65.864751 21.652554
F 53.839526 63.187551 17.848654
F 51.542626 62.091451 21.064754
F 45.155126 65.669651 4.111334
F 55.936826 59.336051 14.542454
F 52.334026 59.179951 8.266564
F 54.267426 63.147651 0.383736
F 56.331126 54.228251 6.807324
F 58.422126 58.150451 21.405954
F 45.441326 55.561951 10.693154
F 53.888526 65.759251 21.397154
F 49.713326 65.853251 20.700054
F 51.588326 61.685851 18.159154
F 47.639926 61.829551 18.593754
F 58.324726 58.068551 14.155354
F 50.165826 55.358151 14.993154
F 58.233326 63.323951 10.420554
F 50.060426 58.221151 11.904854
F 45.260726 65.772751 18.520554
F 47.495226 59.404251 17.717854
F 50.017726 55.617351 10.832954
F 49.709226 57.888351 21.508854
F 47.616426 59.282251 3.372354
F 46.941226 67.167751 16.853854
F 55.613626 54.508951 10.420354
F 47.375326 66.969151 0.479399
F 45.419726 55.358151 7.981004
F 49.990826 57.935151 7.044364
F 51.842726 67.106151 0.507952
F 58.275526 63.118451 7.831644
F 45.463526 58.165751 11.453354
F 54.462126 58.138851 12.420254
F 49.317226 63.248451 17.152054
F 47.410526 54.005751 4.343854
F 60.865426 69.563551 14.048854
F 60.698926 61.927151 21.516954
F 56.082426 62.072551 11.296354
F 58.664426 55.475051 17.988254
F 53.821226 65.751151 18.827754
F 56.377026 59.020951 0.632289
F 51.806626 54.157251 21.423754
F 54.281826 57.721751 7.054424
F 47.503026 59.244451 0.683730
F 49.736026 63.119151 0.584923
F 58.643026 65.641851 14.295754
F 47.659226 53.928551 7.161394
F 56.067926 59.414451 10.551254
F 51.719026 54.435851 12.862354
F 45.430826 55.415451 18.046554
F 45.543826 63.293551 10.842154
F 51.605726 67.150051 17.697054
F 56.194826 61.985651 21.431054
F 45.330426 58.084251 18.628154
F 62.800726 63.247751 0.413657
F 45.400426 55.566051 15.157354
F 45.454926 62.992451 8.000544
F 47.678326 54.038851 18.782754
F 45.597026 66.062951 14.354054
F 45.216826 65.785651 21.177154
F 49.757826 65.931651 3.989644
F 51.468226 59.110251 17.166254
F 47.866826 59.496951 15.049454
F 60.758926 54.238951 21.601154
F 45.346826 55.304451 0.523185
F 52.157526 54.070851 18.601854
F 56.261326 66.899251 17.950154
F 47.390826 62.029151 21.413354
F 45.235826 65.884951 11.623254
F 49.891826 55.263751 17.720754
F 63.064226 55.330451 0.346367
F 43.003926 59.156051 3.294284
F 49.672826 57.809351 18.822254
F 60.566126 67.077751 17.965454
F 56.298326 54.038551 21.722154
F 58.382126 65.676851 18.723954
F 49.639726 55.632951 0.558527
F 51.974426 61.944851 4.378014
F 58.616426 65.762851 11.613354
F 49.892426 63.238751 3.313544
F 60.828526 59.245351 0.669836
F 56.241026 59.348651 17.443654
F 47.195826 69.686751 18.066854
F 62.962326 55.477651 3.192714
F 63.210426 63.042151 3.014754
F 53.188426 61.775551 6.819914
F 58.343326 58.206751 18.633254
F 62.805126 58.164251 6.895464
F 63.000326 65.772151 6.568044
F 51.777926 59.428751 3.389854
F 54.359326 65.846151 3.661534
F 62.878326 58.036851 4.096404
F 63.003426 65.648151 3.903014
F 45.088526 63.224151 0.458997
F 51.950126 53.828751 4.358114
F 58.150726 63.108151 15.119354
F 60.631326 66.887451 7.686494
F 45.510826 63.374551 15.117554
F 62.883126 55.495651 15.162054
F 58.249326 55.522651 15.161154
F 56.132226 53.887051 4.088734
F 56.186326 59.110551 3.448774
F 58.391126 65.643051 21.543954
F 58.578026 55.466151 0.487922
F 56.388726 61.802051 4.023434
F 58.379526 55.431451 3.296874
F 58.724626 62.986851 3.211944
F 58.503326 58.063851 7.013034
F 54.088126 55.366451 0.549492
F 58.505926 58.039651 4.279014
F 53.965126 57.783051 4.314054
F 60.555926 59.231751 15.215954
F 60.573026 62.100951 18.752254
F 60.712926 54.207251 4.028824
F 61.076826 61.880951 4.217204
F 54.400526 55.378351 12.772354
F 61.010126 54.120951 18.902954
F 60.649326 59.420251 3.360124
F 60.726226 67.043651 3.253124
F 60.766726 54.266951 6.625114
F 60.778226 61.993851 7.010714
F 47.791326 59.363151 7.943004
F 56.056826 61.807951 6.743804
F 62.734726 55.651651 10.660354
F 62.924526 63.224851 10.450154
F 55.970526 61.967951 13.945354
F 56.546326 54.149151 18.931054
F 62.757026 58.099151 14.319754
F 62.873126 65.671151 14.255654
F 62.765126 63.082051 15.178554
F 47.380926 67.209451 3.284994
F 62.610526 58.182751 11.667154
F 62.981526 65.720651 11.593354
F 49.643126 55.208951 3.362864
F 47.899326 59.422751 10.731254
F 63.053526 55.600551 7.943584
F 63.090826 63.244551 7.762024
F 49.782126 55.395451 7.946484
F 58.391926 65.705251 3.838814
F 47.479926 61.915251 6.796884
F 48.017126 62.223251 14.599154
F 45.676926 58.032851 14.223754
F 54.171626 63.100251 3.167664
F 55.683326 54.607451 15.244954
F 56.305426 59.249151 7.806014
F 58.203726 55.446451 10.421154
F 54.093626 55.293551 8.098114
F 58.451726 58.155151 11.380454
F 49.241326 65.933451 17.901054
F 50.276126 58.011751 14.613254
F 45.355726 63.146451 17.728654
F 58.486526 55.493051 7.721724
F 60.761126 67.051951 15.290454
F 60.493226 54.322551 11.462854
F 60.476026 62.139051 11.607454
F 60.646826 59.338251 7.999774
F 60.821626 66.901551 10.463654
F 60.701726 59.615851 10.567354
F 47.694226 62.131751 11.646254
F 60.583426 54.257351 14.247254
F 60.435226 61.965051 14.421154
F 54.474726 55.457751 17.705054
F 51.969226 67.303451 3.150794
F 63.121826 55.526251 17.946054
F 62.892026 63.120051 17.888354
F 60.774626 59.468751 17.925954
F 62.911026 58.137051 21.514154
F 55.983126 61.865951 18.637954
F 58.194626 63.079451 17.928554
F 54.002826 58.040951 18.373754
F 52.227726 59.478251 10.919254
F 63.016626 58.118551 18.836754
F 62.930926 65.653651 18.834554
F 45.319126 58.006851 21.250654
F 54.133526 57.973951 21.107154
F 52.027326 59.414451 0.554954
F 56.325626 67.084951 0.190910
F 58.410126 63.090151 0.356670
F 42.945626 59.377251 7.833994
F 51.710326 69.704451 18.676554
F 43.238726 59.460251 10.633954
F 43.033926 61.960251 7.016394
F 60.710526 69.609251 18.777354
F 61.025926 69.324351 11.418354
F 51.808926 69.751051 21.384854
F 42.990526 61.883351 4.182824
F 42.799826 69.843051 18.434254
F 43.122326 67.324851 15.078954
F 47.386726 69.701651 20.993454
F 43.134526 59.361751 0.469016
F 43.067326 54.371351 7.022524
F 43.089326 54.246451 14.324954
F 43.257726 67.274251 10.516754
F 43.268926 54.338451 11.565854
F 43.245626 62.018451 11.476054
F 60.636826 69.625451 21.471354
F 56.148726 69.618751 18.660354
F 56.456326 69.642551 21.328454
F 60.990526 69.452451 6.685444
F 45.267626 55.560651 25.151654
F 45.130026 63.144851 24.880154
F 45.213826 57.999851 28.952654
F 45.151126 65.702751 28.706954
F 45.439826 58.097151 26.167654
F 45.403526 65.690351 25.963754
F 45.293126 57.982651 43.370254
F 54.077726 55.533351 22.282754
F 47.488726 54.063451 26.199154
F 47.391226 61.846451 25.903754
F 49.624526 65.761951 43.463354
F 47.335026 61.846151 43.450254
F 47.584726 59.323451 24.822454
F 47.429026 67.050551 24.887054
F 47.368426 54.279751 28.906254
F 47.360326 61.876851 28.667954
F 49.713226 55.403951 25.247854
F 49.561226 63.159351 24.963254
F 49.547926 58.153551 28.807054
F 49.662126 65.753351 28.736554
F 49.545026 58.071151 26.178354
F 49.547326 65.691251 26.061054
F 63.070226 55.646251 22.461154
F 47.519826 59.213951 22.154954
F 51.782726 67.050651 22.135654
F 51.953726 54.004751 43.581754
F 51.821126 54.007051 26.106654
F 51.825626 61.782251 25.799754
F 47.572326 53.966051 43.476454
F 56.376126 54.158351 43.484254
F 45.040126 63.114251 22.128454
F 60.680126 67.133651 22.352054
F 58.511926 57.961251 40.585954
F 49.703226 58.332751 43.394954
F 51.679326 59.260351 24.895854
F 51.626926 67.032051 24.906254
F 51.756626 54.030451 28.956854
F 51.891426 61.766951 28.593154
F 45.051426 55.474151 32.365854
F 44.952826 63.161451 32.498854
F 44.896126 57.994851 36.507254
F 45.239026 65.727851 36.083454
F 45.091026 57.995651 33.716954
F 45.023026 65.665651 33.439354
F 45.099526 55.463951 29.753654
F 45.203326 63.152951 29.692954
F 47.229926 54.266351 33.552254
F 47.122126 61.912951 33.633354
F 47.331426 59.381251 29.787254
F 47.335926 66.908251 29.646354
F 47.328326 59.280351 32.535654
F 47.225426 66.890151 32.334254
F 47.193526 54.220851 36.268354
F 47.224826 61.919351 36.299954
F 49.486226 55.462451 32.622954
F 49.333026 63.205051 32.476354
F 49.608726 58.075851 36.083954
F 49.662426 65.745951 36.148454
F 49.593726 58.086251 33.408554
F 49.622626 65.759951 33.338254
F 49.464226 55.525751 29.840754
F 49.758826 63.318651 29.567654
F 51.880426 54.216451 33.314654
F 51.758126 62.171051 33.372354
F 51.951226 59.274751 29.717954
F 51.622826 67.198951 29.819554
F 51.759626 59.542251 32.468554
F 51.755626 67.023251 32.549154
F 51.739026 54.181651 36.147554
F 51.706426 61.812351 36.046754
F 45.091826 55.419551 39.786854
F 45.031526 63.023851 40.046354
F 54.050326 65.728251 43.343054
F 45.074026 65.804551 43.366554
F 44.997826 58.112351 40.613954
F 45.151526 65.658651 40.758954
F 44.901826 55.349651 37.155454
F 45.137026 63.219851 37.274454
F 47.148726 53.718651 40.772254
F 47.513726 61.828851 40.667354
F 47.232226 59.186051 37.083654
F 47.405826 66.998751 37.128354
F 47.335926 59.229251 39.799454
F 47.430326 66.934751 39.961754
F 62.878426 63.381151 22.547054
F 51.983526 61.984851 43.349454
F 49.333526 55.270151 39.803054
F 49.661226 63.041751 39.742554
F 62.949226 57.875351 43.286854
F 60.804226 53.912251 40.454754
F 49.642126 57.863551 40.717354
F 49.835126 65.517551 40.763054
F 49.536226 55.479851 37.094554
F 49.540626 63.136051 37.120354
F 51.650026 54.115651 40.803154
F 51.967026 61.838851 40.436954
F 52.014126 59.195451 36.896754
F 51.787426 67.096651 37.117554
F 51.730326 59.266251 39.580154
F 51.895926 67.117751 39.829754
F 60.800026 59.392451 37.070654
F 60.647126 61.996451 40.557154
F 60.745326 66.910251 36.766954
F 47.296226 69.509751 28.758954
F 53.972926 55.315051 25.141754
F 54.053626 63.056251 24.959554
F 63.120826 55.305351 25.184954
F 62.954126 63.198851 25.172154
F 54.148526 58.000551 28.647854
F 53.833526 65.787951 28.793654
F 62.820926 57.783551 28.779254
F 62.900626 65.494051 29.033654
F 53.885926 58.013251 25.716154
F 53.839926 65.632651 26.046554
F 62.851626 57.959051 25.936754
F 62.790826 65.872451 26.294154
F 56.512726 67.003751 39.706454
F 56.321326 59.215451 39.662154
F 58.368426 63.231051 39.695654
F 60.703826 54.193051 43.189654
F 56.233726 54.021651 26.050354
F 56.260226 61.941051 25.955854
F 47.219126 69.558551 33.355454
F 56.209526 67.058351 37.046954
F 56.182726 59.348551 24.958754
F 56.144126 66.917651 25.182554
F 56.157226 54.095951 28.846554
F 56.205126 62.148551 28.799454
F 58.594726 55.366951 25.344254
F 58.569026 63.118651 25.036854
F 58.428926 58.126551 28.692354
F 58.535226 65.844951 28.754854
F 58.228626 58.056651 25.987154
F 58.623526 65.593851 25.994854
F 54.038726 57.796951 43.295854
F 62.959226 65.869751 43.261854
F 60.853526 54.159451 26.128454
F 60.677826 61.827551 25.995454
F 60.690626 59.285251 39.807554
F 58.481726 55.343851 39.640354
F 60.485426 59.288751 25.276154
F 60.642426 67.002551 24.975854
F 60.673026 54.226751 28.760554
F 60.640826 61.904951 28.862454
F 54.030226 55.483051 32.536954
F 53.934126 63.212251 32.406354
F 62.820926 55.556451 32.542754
F 62.890226 62.894751 32.652654
F 54.142526 57.738551 36.101854
F 53.980426 65.836051 36.185854
F 63.015226 57.901651 36.128954
F 62.982126 65.710751 35.911354
F 53.947026 58.001551 33.266754
F 53.987826 65.784551 33.354654
F 62.961926 58.081151 33.384354
F 62.907626 65.512351 33.233554
F 53.946126 55.505251 29.792354
F 53.895626 63.322151 29.716854
F 63.022526 55.362851 29.840154
F 62.885326 62.901651 29.889854
F 56.165026 53.974851 33.326154
F 56.003726 61.710351 33.235254
F 56.267126 59.346951 29.640554
F 56.312226 67.051051 29.809854
F 56.232926 59.235651 32.220454
F 56.191026 67.157251 32.517954
F 56.288926 54.143851 35.963454
F 56.217926 61.854751 35.953354
F 58.301126 55.411951 32.325554
F 58.267426 63.029251 32.521554
F 58.652726 57.998451 36.045254
F 58.351426 65.799251 36.112454
F 58.368126 58.028251 33.283454
F 58.327626 65.697651 33.343454
F 58.515526 55.468651 29.508654
F 58.478826 63.252651 29.804554
F 60.533326 54.120851 33.305354
F 60.532226 61.786551 33.424054
F 60.702626 59.264051 29.679054
F 60.654026 66.910251 29.799754
F 60.600526 59.296151 32.402154
F 60.761426 66.781551 32.417154
F 60.822426 54.150951 36.103054
F 60.617326 61.887151 36.076054
F 53.846026 55.259051 39.617954
F 54.067126 63.261751 39.527454
F 63.084226 55.371151 39.991054
F 62.966626 63.202651 39.693054
F 58.436326 63.244151 36.942554
F 58.752526 65.646151 40.638954
F 58.586726 55.341451 36.955454
F 60.897626 67.084251 39.423054
F 54.011426 57.894651 40.440454
F 54.233526 65.762351 40.616454
F 63.033826 58.183451 40.495454
F 63.106426 65.787051 40.526254
F 54.038926 55.190251 36.952454
F 54.049126 63.150851 36.823954
F 63.024926 55.388351 37.222254
F 62.835026 63.190851 36.877354
F 56.152226 54.152551 40.779454
F 56.093726 61.811451 40.640354
F 56.357926 59.323351 36.884654
F 60.723926 61.753651 43.346754
F 47.699626 66.922551 22.087754
F 56.257926 61.531451 43.450754
F 58.620526 65.754951 43.352054
F 56.185626 66.962651 22.348654
F 58.447426 55.628751 22.542954
F 45.228826 55.531751 22.443154
F 49.733226 55.423351 22.531754
F 60.732626 59.339751 22.532954
F 58.403726 63.182151 22.330954
F 52.125126 59.316151 22.124954
F 42.904126 61.904151 43.442454
F 42.966426 67.051151 32.429954
F 58.644526 57.947951 43.297954
F 56.252426 59.376351 22.295554
F 47.337126 69.698851 40.642854
F 51.587226 69.621151 28.539054
F 60.500926 69.551951 28.873154
F 53.831126 63.137751 22.159554
F 43.001726 54.287651 43.415454
F 56.345326 69.539051 36.128554
F 42.889426 54.296251 40.793754
F 56.009726 69.602751 28.678754
F 47.424826 69.536451 36.215954
F 49.515726 63.536851 22.247854
F 42.910026 62.015851 36.172454
F 56.185226 69.644551 33.500654
F 47.418626 69.649051 26.040554
F 60.627426 69.639551 40.782854
F 56.081426 69.541951 40.604654
F 42.721726 61.882351 40.671654
F 60.802826 69.493051 26.245554
F 51.676826 69.611451 33.336254
F 51.809126 69.704351 36.252654
F 51.647326 69.528351 25.792754
F 80.910126 1.112621 3.255974
F 80.770526 8.948171 3.232934
F 85.283926 8.966131 17.804754
F 71.934026 1.011841 3.192894
F 71.945326 9.106461 3.226814
F 65.237426 15.489851 4.345464
F 80.708926 3.807881 6.834484
F 80.678326 11.437751 6.636854
F 72.016126 3.766751 6.848284
F 71.996226 11.508551 6.874914
F 80.635026 3.808531 4.191494
F 80.872726 11.617251 3.957834
F 71.854126 3.679921 4.139994
F 71.837926 11.575551 4.219664
F 82.929226 5.228371 0.463108
F 82.988526 7.790961 21.448554
F 65.269726 7.761191 21.633454
F 67.586426 1.396221 7.724914
F 85.345326 9.046021 14.985854
F 71.980826 1.245811 0.517972
F 82.990926 7.578861 4.036874
F 82.971726 15.398951 4.083694
F 71.893526 1.210911 10.492754
F 69.815026 5.152071 0.362808
F 85.126426 3.957011 6.985014
F 65.189026 5.247841 0.626748
F 74.047126 7.771391 4.204064
F 74.173726 15.338451 4.115274
F 69.597526 15.242651 18.681154
F 69.639526 12.792651 0.618952
F 65.224726 12.747951 15.035854
F 80.857426 1.099983 17.769454
F 65.013826 12.896051 0.428086
F 85.213126 8.883931 7.893904
F 74.145526 7.779441 21.435654
F 82.911226 4.939491 3.267934
F 83.085726 12.839851 3.193044
F 85.180026 1.313981 0.491917
F 67.335826 3.819401 21.490554
F 74.119426 5.128741 3.211054
F 73.930426 12.811051 3.151664
F 82.945126 7.669591 6.718644
F 82.872926 15.273751 6.896514
F 69.643026 7.609011 18.735854
F 65.323326 15.499251 14.321154
F 78.656426 15.515651 21.556454
F 85.300326 3.928751 4.171734
F 74.190526 7.770611 6.868384
F 73.978726 15.199151 6.919714
F 65.075626 7.922981 11.427554
F 85.351426 1.432501 3.267404
F 85.188426 11.835751 21.287654
F 85.374726 1.250781 17.878454
F 67.553426 1.278941 3.174534
F 67.659226 8.809601 3.254024
F 65.248726 7.820921 4.295554
F 76.206126 3.850751 21.736454
F 76.442426 8.887661 3.212114
F 65.244926 15.510751 18.650954
F 85.626726 16.806051 14.901154
F 83.116026 15.552551 21.452954
F 67.472826 3.938931 6.935454
F 67.482126 11.611651 6.825404
F 76.402126 4.108841 6.932334
F 76.498426 11.456051 6.828314
F 85.249326 3.961411 11.361854
F 65.323626 7.917201 6.923114
F 67.508426 3.849431 4.060884
F 67.418926 11.513651 3.989704
F 76.276926 3.875771 4.248774
F 76.049626 11.365251 4.012994
F 85.281226 16.687551 0.293367
F 69.738926 15.475051 21.407554
F 71.810526 1.292541 17.689154
F 73.990926 12.702851 0.415382
F 71.850926 16.719651 7.610074
F 65.134326 7.771051 18.923954
F 85.100426 1.275551 15.109454
F 80.748226 1.347521 7.933294
F 80.556626 16.650751 7.608054
F 69.809626 7.624341 4.211054
F 69.764326 15.446351 4.193124
F 76.114826 8.937341 15.193354
F 78.739326 7.735411 4.208594
F 78.492326 15.115751 4.025214
F 85.129526 1.342291 7.553404
F 69.551726 7.743991 21.487854
F 72.005526 1.195451 7.731974
F 67.510326 1.321801 15.496754
F 80.713726 3.620741 21.362354
F 69.717626 5.177091 3.086044
F 69.742526 12.920951 3.349554
F 78.493126 5.126221 3.206744
F 78.340326 12.564551 3.081714
F 69.868226 7.572131 6.839444
F 69.535926 15.494151 6.918524
F 76.551526 1.187281 15.107154
F 78.640826 7.558751 6.956134
F 78.574026 15.234051 6.719404
F 78.431326 12.799451 17.908654
F 80.955926 1.163041 10.715354
F 80.591226 8.955311 10.488354
F 65.004826 7.792901 14.287354
F 67.426426 1.400441 18.114354
F 72.016226 9.045851 10.610154
F 76.432926 16.774951 10.344054
F 80.819626 3.739531 14.430954
F 80.806626 11.677051 14.152454
F 71.849726 3.792901 14.072454
F 71.940726 11.652151 14.249054
F 80.823526 3.877061 11.797054
F 80.622026 11.509751 11.443554
F 71.691826 3.901091 11.354754
F 71.756826 11.510151 11.454654
F 80.651026 16.495651 3.229874
F 80.774126 8.976651 7.706124
F 65.089026 5.194521 17.990554
F 71.948626 8.862781 0.356169
F 71.968926 8.949171 7.964444
F 85.300226 11.450351 3.932534
F 82.799626 7.770401 11.459954
F 83.021226 15.319051 11.203354
F 78.624626 5.041721 17.905354
F 71.820226 16.851551 0.447642
F 78.461826 12.832451 0.409830
F 69.513826 12.613851 17.809054
F 74.035426 7.409631 11.468354
F 74.076526 15.505751 11.382954
F 85.222026 11.488651 11.393954
F 82.797526 5.147581 7.891744
F 82.810526 12.719251 7.753054
F 76.299426 9.025541 17.997154
F 76.253026 16.481651 7.593764
F 74.133826 5.290331 7.654554
F 74.255926 12.703351 7.955074
F 82.999326 5.157761 10.643754
F 82.980526 12.707851 10.461954
F 76.273926 16.473851 3.064934
F 65.151626 15.407351 21.530554
F 73.953226 4.987441 10.291454
F 74.020026 12.721751 10.665754
F 82.965826 7.843491 14.181454
F 83.308626 15.450651 14.000954
F 69.568126 5.114491 17.699054
F 76.433026 1.218771 17.848754
F 85.230326 3.623091 21.539854
F 78.557526 12.816451 15.156454
F 74.048826 7.541361 14.231154
F 74.101026 15.439051 14.142754
F 67.328426 9.135351 15.107554
F 65.428726 5.251221 15.224654
F 85.149026 8.912251 10.563454
F 71.889526 16.940751 10.436254
F 67.440726 1.326331 10.587654
F 67.518226 9.141751 10.734854
F 80.871226 16.345051 14.827254
F 76.295926 1.190481 10.581854
F 76.141926 8.789891 10.563854
F 85.104726 3.836631 14.156754
F 65.263726 12.975751 10.588154
F 65.176526 5.345671 7.812954
F 67.418026 3.683181 14.223654
F 67.469126 11.629951 14.192054
F 76.586626 3.721241 14.118454
F 76.352126 11.477751 14.231154
F 85.341326 16.733851 10.509854
F 71.835926 16.615251 17.986054
F 67.303126 3.942921 11.541354
F 67.439726 11.580351 11.459854
F 76.146926 3.729981 11.326854
F 76.271326 11.300251 11.485854
F 67.564526 16.901651 15.088654
F 71.894626 3.732411 21.535254
F 76.135626 16.696651 17.949054
F 85.189826 11.619151 18.614554
F 67.563126 9.103291 7.864244
F 85.279226 16.692551 17.736854
F 76.497326 1.447161 7.819274
F 76.438626 8.898431 7.872744
F 65.156026 12.903251 17.767554
F 69.698626 7.806061 11.613654
F 69.774626 15.678551 11.421154
F 80.758926 1.129161 15.130254
F 78.281826 7.622131 11.569654
F 78.546626 15.394251 11.490354
F 78.481326 5.225411 15.268554
F 69.690826 5.006151 7.768384
F 69.688926 12.768951 7.697824
F 78.739426 5.029951 7.974924
F 78.581026 12.706051 7.808074
F 69.479026 5.282301 10.608154
F 69.637626 12.964451 10.466654
F 78.535626 4.846941 10.606054
F 78.506626 12.853751 10.565054
F 69.415826 7.608641 14.249854
F 69.737326 15.505151 14.133054
F 85.029426 11.434251 6.790224
F 78.494626 7.817651 14.355154
F 78.513026 15.302551 14.103754
F 69.548526 12.998551 15.109454
F 85.114926 16.696851 7.708904
F 80.647326 9.049801 17.952954
F 80.756126 16.620051 10.378154
F 65.120726 5.326531 10.603954
F 71.899826 8.824251 17.688854
F 85.092826 8.983441 3.030214
F 78.465626 7.709411 21.495954
F 67.632126 16.685351 3.338844
F 85.456226 11.443651 14.048754
F 65.192226 5.111421 3.417724
F 80.860026 3.718191 18.752254
F 80.604626 11.738851 18.798154
F 71.835526 3.878761 18.624554
F 72.010026 11.411651 18.617554
F 76.461026 16.768451 15.166454
F 80.821626 9.185951 15.155254
F 71.911926 16.824751 3.096364
F 71.899726 1.236421 15.029454
F 71.765926 8.930551 15.027154
F 65.098626 15.590251 7.052554
F 82.986726 7.709041 18.708554
F 83.077526 15.398451 18.696354
F 69.702926 5.009281 14.993254
F 76.372326 3.771071 18.884854
F 85.318926 3.917761 18.888854
F 78.390126 15.485451 18.916754
F 74.273826 7.464261 18.656754
F 74.101026 15.447251 18.910454
F 74.090126 15.643451 21.655654
F 82.998126 5.179621 15.303054
F 83.142126 12.676851 14.788654
F 67.213726 11.438151 18.784954
F 80.823226 16.600651 17.583154
F 74.273526 4.841541 15.052954
F 74.260826 12.937551 14.991754
F 83.012926 5.146191 17.943054
F 82.932126 12.857351 17.586054
F 67.441826 3.948541 18.727154
F 67.308426 8.855101 17.854054
F 74.138226 4.989271 17.683554
F 74.224426 12.952751 17.747854
F 85.230626 16.912651 3.059554
F 67.385026 16.883351 10.631754
F 78.555726 7.685521 18.813354
F 65.196226 13.030351 7.869894
F 85.107326 1.289871 10.394454
F 71.948326 11.565151 21.476954
F 76.378926 1.268551 3.103354
F 67.376526 16.816051 7.833374
F 76.258226 11.514451 18.931454
F 80.714626 11.477951 21.629354
F 76.276026 11.692551 21.598354
F 65.232826 12.950051 3.134144
F 67.492126 11.629151 21.467754
F 65.248626 15.561451 11.595154
F 71.966726 16.633451 15.224554
F 67.459126 16.556751 17.723154
F 78.503126 5.289531 0.412544
F 67.569226 8.954921 0.396489
F 76.481126 9.078801 0.537435
F 82.880826 12.891351 0.443673
F 80.774026 1.193631 0.554511
F 74.213526 5.228771 0.550378
F 76.608526 1.187501 0.392262
F 80.729126 16.537451 0.458840
F 80.710526 8.867781 0.544010
F 67.301626 16.561851 0.583003
F 67.565626 1.280181 0.455517
F 85.286326 8.812931 0.370102
F 76.281726 16.667851 0.270257
F 83.197126 -0.043368 18.863454
F 78.446726 -0.003808 21.585154
F 82.973926 -0.010782 6.970424
F 82.883326 -0.106222 21.590754
F 69.725626 0.035121 6.831104
F 83.147826 -0.213456 11.458854
F 80.761326 1.035842 25.171854
F 80.764426 8.922381 25.198654
F 85.210826 3.816301 33.514854
F 71.854326 1.021528 29.643054
F 71.785626 8.941811 24.915354
F 80.614026 1.042759 22.321954
F 80.946126 3.879921 28.704654
F 80.891726 11.513051 28.654054
F 71.785426 3.726161 28.885754
F 71.741426 11.419851 28.677454
F 81.003926 3.555961 25.966954
F 80.800926 11.515851 25.966954
F 71.935926 3.950321 26.055854
F 71.801526 11.518551 25.947254
F 71.917426 16.509351 29.507054
F 78.565126 5.112351 22.426254
F 71.854726 1.435111 25.160454
F 65.237826 15.608551 36.166054
F 67.314326 11.583251 43.532654
F 69.794826 12.915851 22.308554
F 83.173426 7.674711 25.874454
F 82.818426 15.417451 25.980054
F 65.093626 7.427771 36.076854
F 69.658926 7.766071 43.298454
F 73.914826 15.542051 36.036254
F 65.013126 7.592101 28.710754
F 73.975226 7.839681 25.953354
F 74.055326 15.469251 25.835754
F 69.683426 15.288851 40.546154
F 65.089926 15.491851 33.526354
F 64.919426 4.909611 25.180854
F 65.094326 4.956541 32.373454
F 76.159326 9.143461 39.495054
F 65.093626 15.339951 43.093254
F 65.235726 7.595171 33.352254
F 82.998026 5.015761 24.959054
F 83.072326 12.699851 25.110554
F 76.300326 1.333001 22.501354
F 65.111226 15.349151 40.354754
F 74.004926 5.224941 25.073054
F 73.881526 12.890451 24.941054
F 83.028126 7.558941 28.618254
F 83.090626 15.483851 28.788454
F 69.494726 7.793841 40.557454
F 76.380726 1.155971 25.364754
F 83.000526 15.439051 43.388154
F 85.306126 3.800161 36.213054
F 74.221326 7.753901 28.645654
F 74.180026 15.446451 28.579654
F 76.205226 1.501191 32.432154
F 85.345926 3.910721 43.234254
F 80.830326 1.301871 32.417554
F 85.077326 1.174871 25.165154
F 67.431326 1.265171 25.164654
F 67.280126 9.069921 25.042754
F 80.750126 3.918321 43.353854
F 71.839626 9.052771 22.318454
F 76.169126 8.896171 24.993054
F 82.817726 7.737671 43.459254
F 74.100926 15.346851 43.262354
F 85.322926 1.162041 37.205154
F 67.238726 3.906101 28.819154
F 67.322426 11.601851 28.695654
F 76.282326 3.817111 28.730754
F 76.211626 11.537151 28.648354
F 85.204426 11.592851 35.891854
F 65.069926 4.881401 37.107754
F 67.201126 3.856161 26.121354
F 67.235226 11.627051 26.064054
F 76.436326 3.866131 25.867754
F 76.053326 11.587651 25.851554
F 72.038726 3.792251 43.349554
F 85.392626 11.417051 40.645254
F 65.183126 5.070221 22.520054
F 65.083726 7.401931 26.051154
F 85.151126 9.167641 22.115654
F 65.303226 5.064681 39.776154
F 85.097826 3.713281 28.780054
F 85.258926 1.235811 29.737454
F 85.188626 8.947501 24.940854
F 69.499326 7.704871 25.860954
F 69.447826 15.307951 25.885254
F 76.159426 9.016601 36.710854
F 78.605126 7.601661 25.937954
F 78.668326 15.318051 26.111354
F 80.864426 16.824651 22.322854
F 85.294026 8.931761 36.754354
F 67.296726 9.162651 39.588154
F 65.178226 15.699251 26.020054
F 76.476926 16.790051 22.387454
F 69.507126 5.074691 25.008754
F 69.407926 12.803651 25.169054
F 78.694126 5.043311 25.162454
F 78.552526 12.909351 25.303954
F 69.503226 7.661871 28.561854
F 69.580126 15.277351 28.679954
F 76.132426 1.125991 36.963054
F 78.569126 7.692391 28.737054
F 78.589826 15.572251 28.797554
F 78.546326 12.786551 39.548154
F 65.150426 7.604411 40.623854
F 80.643626 8.993011 32.380454
F 76.230626 11.654851 43.177854
F 71.813026 1.223771 32.413854
F 71.905626 8.961631 32.308854
F 76.252126 16.772351 29.768554
F 80.726026 3.915861 36.256954
F 80.809126 11.570951 36.017054
F 71.593326 3.598801 36.124254
F 71.728026 11.721451 36.159754
F 80.828826 3.932231 33.389654
F 80.539726 11.540851 33.239354
F 71.514026 3.736021 33.406154
F 71.843526 11.434051 33.398254
F 80.698726 1.212691 29.587754
F 80.822426 8.788351 29.601254
F 65.099526 12.993451 25.323154
F 71.723226 0.985404 36.982754
F 71.791526 8.866521 29.535954
F 67.474726 16.797751 25.048754
F 82.863226 7.652981 33.169454
F 83.006026 15.302551 33.406854
F 78.524726 5.194601 39.666954
F 65.005526 15.461651 28.722154
F 65.253526 12.739851 32.561754
F 69.299626 12.865651 39.694354
F 73.953926 7.597701 33.334654
F 74.021126 15.328851 33.314254
F 67.589726 3.872691 40.625154
F 83.069526 5.188511 29.585154
F 83.090126 12.845151 29.550354
F 76.450726 3.853911 40.833654
F 80.641726 16.890751 24.998254
F 74.072526 5.150021 29.569854
F 73.951126 12.839451 29.671254
F 82.993726 5.049881 32.284254
F 82.777726 12.961851 32.249854
F 74.350026 7.673471 43.417654
F 71.865226 1.219781 39.620354
F 74.054626 4.940151 32.252554
F 73.918426 12.798851 32.367354
F 83.127126 7.513061 35.946154
F 82.886226 15.413751 36.062954
F 69.700026 5.276881 39.707154
F 85.296426 16.794551 39.724554
F 69.608826 15.363951 43.434654
F 78.428626 12.769451 36.867354
F 73.999326 7.467721 36.022354
F 76.319926 16.683451 32.509654
F 67.262126 8.954961 36.939454
F 78.556826 7.785511 43.276354
F 65.327526 13.085751 37.010054
F 76.267026 1.315421 39.824254
F 67.408326 1.348651 32.438854
F 67.226026 8.880861 32.290054
F 67.415726 16.894451 37.077654
F 78.536726 15.440551 43.289054
F 76.112226 9.041181 32.307254
F 85.261226 1.312671 32.516254
F 71.751526 16.735751 32.212154
F 76.330226 1.232411 29.685454
F 67.401726 3.798581 36.174354
F 67.336726 11.457751 36.033054
F 76.442426 3.860321 36.154554
F 76.093326 11.616251 35.919154
F 80.767326 16.484851 39.717254
F 85.012626 11.577051 33.101454
F 67.241326 3.870741 33.360054
F 67.569826 11.370151 33.203154
F 76.180226 3.887221 33.432454
F 76.323626 11.695651 33.276954
F 85.197826 16.681851 32.313154
F 67.303826 16.719751 32.442454
F 85.069526 11.438451 43.366754
F 67.307626 1.077664 29.662554
F 67.168426 8.925091 29.613054
F 85.462826 3.770711 40.557254
F 76.311026 16.743351 36.794454
F 76.353626 9.062041 29.518854
F 80.742026 11.563351 43.153654
F 69.572726 7.786261 33.359054
F 69.645226 15.386951 33.078654
F 67.427926 1.285721 37.160554
F 78.476926 7.591731 33.231054
F 78.598726 15.439851 33.364754
F 78.493026 5.068241 37.080954
F 69.613826 5.124331 29.614854
F 69.593726 12.658251 29.572754
F 78.556126 5.136281 29.398954
F 78.424926 12.851151 29.465954
F 69.425426 5.071411 32.438754
F 69.777926 12.790951 32.389554
F 78.449226 4.925271 32.270754
F 78.437026 12.985251 32.297154
F 69.676126 7.865451 36.203554
F 69.470026 15.467751 35.900454
F 85.165926 16.613151 25.066254
F 78.489826 7.787971 36.007054
F 78.531126 15.356051 35.977754
F 69.363026 12.941451 36.962754
F 80.744126 1.355121 39.977554
F 80.564426 8.902121 39.624554
F 67.512926 16.765551 39.753154
F 85.413126 11.448751 25.810054
F 71.846026 9.006021 39.750954
F 85.073526 8.875261 39.669854
F 76.425326 16.599551 25.127754
F 65.051026 12.824351 29.667554
F 65.017826 12.777651 39.860854
F 71.620926 16.508551 36.923854
F 80.742826 3.996141 40.668754
F 80.820526 11.516651 40.538954
F 71.963326 3.975511 40.407254
F 71.689226 11.732551 40.528254
F 80.989926 1.357221 37.255954
F 80.795426 9.018061 36.824754
F 65.280426 7.859831 43.246454
F 80.869026 16.866751 29.678854
F 71.951826 8.947671 36.962454
F 67.621826 1.247501 39.823754
F 82.849926 7.713971 40.740754
F 83.063526 15.256151 40.470654
F 69.584126 5.264911 36.904154
F 71.840526 16.608851 39.581354
F 85.320826 8.718161 29.523954
F 78.422226 15.311851 40.539854
F 74.146626 7.669971 40.620454
F 74.151926 15.466351 40.329654
F 76.362126 16.697951 39.427854
F 82.977026 5.079751 37.125254
F 83.013626 12.909851 36.934154
F 85.129626 16.842651 36.960854
F 71.725726 11.354751 43.285854
F 73.979226 4.984881 36.974454
F 73.908226 12.992051 37.018254
F 83.187226 4.982811 39.864154
F 83.096126 12.683151 39.770454
F 85.203826 3.833061 26.035354
F 67.295926 16.688051 29.603054
F 74.253326 5.207361 39.679454
F 74.034726 12.907251 39.679954
F 80.814626 16.738851 32.398054
F 64.945326 5.044891 29.629954
F 78.267226 7.695991 40.618854
F 80.660826 16.635351 36.923454
F 85.172926 8.974471 32.501854
F 71.809626 16.557651 25.023654
F 67.229926 11.557051 40.784754
F 85.313726 11.265851 28.623354
F 76.324226 11.670351 40.560154
F 85.164226 1.189881 39.972954
F 85.346826 16.756851 29.563554
F 67.309826 9.067581 22.362254
F 76.317626 3.806571 43.524754
F 67.472026 16.730751 22.340754
F 69.599826 5.010161 22.219754
F 67.509326 1.251511 22.389754
F 78.461126 12.941251 22.558454
F 76.287126 9.144051 22.143354
F 74.088626 5.215621 22.388354
F 71.936326 1.236931 22.350454
F 85.326926 16.973451 22.336254
F 80.704726 8.970081 22.429554
F 71.844126 16.892451 22.321054
F 82.904726 13.074351 22.404254
F 85.195026 1.168431 22.498454
F 67.404226 3.909301 43.326154
F 74.023426 12.940451 22.337754
F 65.139026 12.790351 22.556154
F 82.857926 5.049631 22.219954
F 69.623926 -0.032260 26.080354
F 73.976726 0.009799 25.870954
F 83.065526 -0.079615 43.393954
F 65.237526 -0.001943 33.528554
F 80.551126 24.402551 3.255564
F 80.632426 32.295251 3.228204
F 71.822926 24.307751 3.305674
F 71.814726 32.293251 3.229934
F 80.693826 27.278551 6.816624
F 71.984026 19.470751 21.286254
F 80.691926 19.355351 6.904234
F 71.886526 27.205351 6.917374
F 65.317226 20.902251 10.397854
F 72.070426 19.601051 6.659084
F 80.607526 26.956851 4.042684
F 80.632926 19.155151 21.278654
F 80.740726 18.989151 4.144144
F 72.013526 26.991051 4.130824
F 69.679726 30.909551 18.545854
F 71.776726 19.414151 3.948344
F 65.146826 23.259751 4.188114
F 78.406626 23.088251 21.264654
F 69.458026 23.285351 21.454854
F 82.923026 23.400851 21.184954
F 82.860926 30.854951 4.045284
F 82.891226 23.194751 4.050694
F 64.974626 28.501851 10.625354
F 69.830226 28.424151 0.503909
F 74.002026 31.073451 4.126744
F 73.936826 23.228951 4.035794
F 85.250526 26.920551 3.974224
F 65.110026 23.233651 18.770154
F 85.261826 27.036251 6.770154
F 74.102526 20.637851 0.458201
F 80.770526 32.354151 0.376784
F 65.276726 20.768151 17.632554
F 82.887026 28.198951 3.130974
F 82.877126 20.581551 3.198064
F 65.049526 31.121251 11.563154
F 65.173626 31.064751 4.043024
F 74.012426 28.521251 3.191874
F 74.058526 20.615651 3.192744
F 83.113026 30.952551 6.839064
F 82.917026 23.163651 6.871464
F 82.767526 28.095051 0.380329
F 65.095226 20.568951 0.225831
F 74.152726 31.107651 6.884814
F 74.207926 23.249551 6.867204
F 76.227526 19.348151 21.405354
F 85.195326 32.061951 3.224364
F 67.327126 24.469151 3.084684
F 67.404726 32.341851 3.242614
F 76.165926 24.771051 3.267284
F 76.130926 32.360351 3.148754
F 65.142226 28.268651 0.472918
F 65.055226 30.984451 21.528654
F 65.173726 28.393151 17.905154
F 67.358326 27.164851 6.783214
F 76.358526 32.239551 14.913554
F 67.449426 19.375751 6.720054
F 76.457426 27.079551 6.829044
F 65.088226 31.019451 18.684654
F 76.454226 19.148751 6.732274
F 85.262226 19.271951 18.566754
F 84.914226 24.512651 17.607954
F 71.672026 27.086751 21.221654
F 67.361626 27.077451 4.047364
F 76.203826 27.167751 18.636654
F 67.480326 19.258751 4.071354
F 76.305726 27.278451 4.063184
F 78.389326 20.442951 17.562254
F 76.359926 19.092151 4.083694
F 67.247626 27.023251 21.703854
F 85.212026 19.491051 21.361154
F 78.461426 23.066151 18.626354
F 85.220326 27.127251 13.888054
F 85.138426 24.454151 0.369891
F 85.297926 27.030751 11.152254
F 69.551026 31.067451 4.277414
F 69.509126 23.227951 4.095544
F 78.272226 31.000051 3.935304
F 78.236826 23.196851 4.199464
F 67.455126 19.138751 21.313954
F 78.543026 30.749551 21.383354
F 85.273326 24.438551 10.351154
F 65.098526 28.489151 3.154144
F 69.708926 28.347651 3.290024
F 69.669926 20.696451 3.132944
F 78.469326 28.439151 3.232754
F 78.493226 20.468451 3.280934
F 69.736926 31.201951 7.025994
F 69.639226 23.434151 6.775304
F 78.555526 30.925551 6.605934
F 78.466726 23.117351 6.918824
F 80.781726 24.704551 10.384454
F 80.768426 32.300551 10.412854
F 71.830526 24.620951 10.494154
F 71.914726 32.227851 10.684354
F 80.778526 27.114451 13.976554
F 78.372926 28.441551 17.626754
F 80.803826 19.159851 14.260954
F 71.965326 26.871251 13.945654
F 67.416926 19.118551 18.533054
F 71.899826 19.172651 13.995854
F 80.778326 27.364351 11.190254
F 69.508826 20.869651 17.607754
F 80.823726 19.208251 11.409354
F 71.814926 27.180751 11.334754
F 76.131526 24.379851 15.122654
F 71.909226 19.365151 11.241154
F 80.713226 24.591451 7.763924
F 80.837126 32.033751 7.691084
F 71.966026 24.630851 7.809914
F 72.082526 32.402751 7.943734
F 83.146526 30.947051 11.216654
F 82.927726 23.246951 11.405054
F 85.319226 19.350551 11.209354
F 64.985626 23.295651 11.553154
F 74.144026 30.921951 11.409254
F 73.999126 23.251551 11.404754
F 83.106626 28.379651 7.651974
F 82.886526 20.559251 7.721304
F 65.040726 31.004451 14.270354
F 85.049126 27.067651 18.428454
F 74.096726 28.468551 7.674664
F 74.318426 20.552651 7.761614
F 83.137826 28.397751 10.339354
F 83.117426 20.660051 10.450154
F 71.779926 32.361151 0.572652
F 85.208926 24.312451 3.065764
F 74.174726 28.333651 10.479854
F 74.176326 20.714351 10.386154
F 83.059726 31.004051 14.002854
F 83.104026 23.164251 14.073754
F 65.053426 23.398951 14.345054
F 78.511326 30.996851 18.654154
F 74.147926 31.068051 14.131454
F 74.088026 23.111451 13.996254
F 67.436426 24.485551 0.340878
F 85.381826 32.221251 10.500954
F 67.285626 24.727051 10.523854
F 67.373826 32.510451 10.631154
F 76.301926 24.479951 10.609154
F 76.225126 32.415351 10.513754
F 74.057126 31.002351 21.416654
F 76.115526 19.320051 18.660954
F 85.057126 19.258251 14.023754
F 67.382926 27.156051 14.206554
F 69.436226 23.274251 18.818954
F 67.244926 19.403651 14.101754
F 76.174226 26.882751 14.123454
F 69.633826 28.295251 17.787854
F 76.258526 19.235951 13.972354
F 65.274026 31.148951 6.832314
F 67.307726 27.257951 18.985454
F 69.595926 20.537451 0.310744
F 67.340126 27.403951 11.407054
F 67.387526 32.230551 15.174254
F 67.392826 19.538051 11.399554
F 76.205326 26.986251 11.467454
F 78.530326 20.637451 14.860754
F 76.440726 19.318251 11.302154
F 85.305126 24.337351 7.540294
F 73.815126 23.423751 21.406954
F 67.398926 24.700451 7.675434
F 67.560426 32.339951 7.935944
F 76.363126 24.565851 7.918244
F 76.480826 32.441851 7.622304
F 69.475326 31.165351 11.491454
F 69.548126 23.256651 11.190254
F 78.428026 31.141851 11.288354
F 78.726126 23.175851 11.443954
F 69.707526 28.390651 7.825454
F 69.635826 20.806951 7.603084
F 78.482226 28.535051 7.809094
F 78.437926 20.659951 7.816494
F 69.645026 28.584151 10.507254
F 69.723126 20.670551 10.335454
F 78.381726 28.511651 10.679154
F 78.734126 20.590651 10.568954
F 69.566126 30.882251 14.328254
F 69.719626 23.107751 13.879454
F 78.404326 30.780351 14.046854
F 78.494426 23.203451 14.191754
F 80.629326 24.491551 17.580654
F 80.663426 32.205651 17.727254
F 71.583226 24.313751 17.698954
F 72.000826 32.404651 17.685154
F 65.210326 28.584951 7.991974
F 78.350826 28.208951 15.017254
F 85.145926 32.181251 17.752554
F 76.032326 26.996151 21.382254
F 69.626226 20.575351 14.919154
F 65.101226 28.466351 15.220654
F 80.523226 27.037151 18.369754
F 69.763026 28.281151 15.074954
F 80.638926 19.134851 18.608654
F 71.788826 27.078851 18.513154
F 67.354326 24.522951 14.985654
F 71.764326 19.288851 18.555854
F 80.783026 24.480051 14.845554
F 80.686326 31.859051 14.959654
F 71.900326 24.339651 14.886654
F 71.833326 32.225051 14.920054
F 82.904726 30.921251 18.647454
F 82.838226 23.173251 18.551354
F 67.445526 32.312551 17.833454
F 76.347926 32.160351 17.641954
F 74.243826 30.980451 18.582654
F 73.856726 23.283051 18.678954
F 83.004326 28.306351 14.999254
F 82.974126 20.719151 14.973154
F 85.193326 19.544951 3.969424
F 76.250626 24.400451 17.940054
F 74.014726 28.464551 14.870054
F 73.938326 20.584751 15.022754
F 82.761326 28.338851 17.705354
F 82.945726 20.409551 17.709754
F 67.300626 24.704751 17.927654
F 85.167526 32.080151 15.039254
F 73.998026 28.398251 17.634054
F 74.114526 20.692551 17.774654
F 65.109326 20.818051 7.659494
F 85.283226 32.143451 7.812484
F 85.083126 27.035151 21.093154
F 85.092426 19.313351 6.703584
F 65.181426 20.800751 14.942654
F 65.169826 20.695651 3.077564
F 85.127326 24.624051 14.961354
F 69.656526 30.864451 21.284654
F 80.658626 27.015551 21.079554
F 82.995626 30.864951 21.405654
F 73.936526 28.468151 0.397932
F 65.129826 23.523651 6.866244
F 82.892326 20.474551 0.601989
F 78.494126 20.576151 0.615438
F 65.016526 23.180751 21.470354
F 85.093726 32.180351 0.518992
F 76.232526 32.329651 0.430637
F 71.726026 24.484151 0.461823
F 78.487826 28.472951 0.489220
F 67.434926 32.147151 0.476283
F 76.113126 24.549851 0.541014
F 85.184726 34.826351 18.620154
F 80.572426 24.330651 0.444686
F 71.808626 35.034351 18.649154
F 72.010426 35.010251 6.963414
F 71.828826 34.853551 14.160354
F 76.233526 34.767151 18.509354
F 67.495826 34.867451 21.619954
F 67.310626 34.791251 18.892154
F 72.011826 34.853951 21.462454
F 85.258726 34.588951 4.022174
F 80.741626 34.913251 4.225274
F 76.209426 34.876651 6.784444
F 76.348326 34.807851 14.129854
F 80.636526 34.781151 18.640954
F 71.676726 35.008951 11.448054
F 67.400326 34.976151 14.393054
F 67.392326 35.030451 4.104744
F 67.414426 34.963351 6.852094
F 85.225126 34.857151 14.276954
F 80.738126 34.653751 6.877434
F 76.313526 34.609651 21.241654
F 80.854626 24.381451 24.825054
F 80.756926 31.999951 25.031754
F 71.721626 24.496851 25.119954
F 71.871426 32.208451 25.000054
F 80.581226 27.124151 28.401554
F 78.453026 31.035051 43.436054
F 80.544426 19.436851 28.798654
F 71.841026 27.236051 28.868354
F 76.388426 19.241451 43.376854
F 71.849926 19.141451 28.644454
F 80.762226 26.961451 25.619754
F 85.220626 19.316851 43.394754
F 80.639926 19.535151 26.019154
F 71.846526 27.121951 26.017154
F 85.291626 26.932251 40.564754
F 71.857626 19.305051 25.953054
F 85.345826 26.926151 36.041654
F 82.772226 28.231351 22.125454
F 65.135126 28.506651 29.798054
F 65.365426 20.780651 39.550054
F 83.188126 30.713051 25.837754
F 83.148926 23.305151 25.935754
F 71.603326 24.628651 22.341554
F 76.192726 24.571551 39.627854
F 73.978026 30.808351 25.890154
F 73.993126 23.257651 26.087554
F 65.305226 20.566151 25.064754
F 65.119626 28.419851 32.472354
F 85.320126 26.857651 28.633054
F 80.486626 26.954151 43.198454
F 85.228326 19.257651 25.913754
F 85.322026 32.117351 24.953054
F 83.105626 28.239651 24.881554
F 82.708426 20.739151 24.999954
F 78.276026 23.104551 43.357354
F 67.223226 24.398651 22.434954
F 74.037626 28.288451 24.973254
F 74.028026 20.639851 24.870054
F 82.998326 30.807851 28.576354
F 82.966226 23.323851 28.635754
F 67.579226 27.211551 43.471154
F 85.287226 32.171351 32.519154
F 73.970226 31.180551 28.551454
F 73.660526 23.300351 28.868254
F 85.463626 19.381751 40.590354
F 85.249926 24.232351 29.703154
F 67.299326 24.373551 25.126154
F 67.332626 32.325351 24.988254
F 76.416326 24.446151 25.037254
F 76.278926 32.332651 24.954454
F 65.195226 28.601851 36.922254
F 78.456926 28.142351 22.192354
F 65.129026 28.521951 25.501754
F 67.183126 27.114151 28.781654
F 78.591026 20.546951 39.544254
F 67.407626 19.129351 28.793654
F 76.272326 27.216451 28.746154
F 78.523326 28.329051 39.499154
F 76.115226 19.344251 28.947954
F 80.729026 32.274451 22.293554
F 65.217926 23.078951 26.112854
F 67.300226 19.149551 43.316654
F 67.381126 26.973251 25.986754
F 69.640426 20.698051 39.735554
F 67.572326 19.346851 26.015954
F 76.280826 27.072751 25.954154
F 69.659326 28.361451 39.566854
F 76.136626 19.287651 26.074254
F 85.346026 26.938751 33.234654
F 65.410626 31.034851 35.905654
F 82.843026 23.074151 43.402554
F 65.127526 20.584951 29.579054
F 80.653326 24.401251 22.013054
F 85.288426 19.407251 35.936454
F 69.513026 30.986451 25.883454
F 69.449126 23.034551 25.915854
F 78.484126 30.785651 25.899854
F 78.633426 23.197651 25.885154
F 82.941426 30.788351 43.153754
F 71.885426 19.367051 43.231354
F 65.107726 31.153051 28.976854
F 85.118526 24.397551 39.620354
F 69.516526 28.361451 25.111254
F 69.610326 20.581251 24.862954
F 78.511626 28.217551 24.941654
F 78.339926 20.674151 25.031054
F 69.740326 30.945351 28.608654
F 69.602826 23.156951 28.688154
F 78.573326 31.108651 28.639954
F 78.454626 23.229051 28.553654
F 80.636426 24.487951 32.238154
F 80.885626 32.254251 32.438754
F 71.665426 24.510851 32.371854
F 71.859526 32.301851 32.437654
F 80.759826 26.966151 36.089054
F 78.530826 20.616451 36.819854
F 80.764026 19.211951 36.045254
F 71.909026 27.239151 35.984154
F 85.239226 32.092151 37.008854
F 71.682526 19.173651 35.850254
F 80.784626 27.125351 33.219754
F 78.471826 28.439451 36.666854
F 80.596326 19.291351 33.222754
F 71.928326 27.217251 33.345554
F 67.580826 32.368351 36.844854
F 71.608626 19.296951 33.096154
F 80.731226 24.611451 29.427854
F 80.868726 32.204751 29.705354
F 71.629926 24.729251 29.798154
F 71.661226 32.399351 29.686354
F 83.183426 30.888751 33.386754
F 82.882826 23.121351 32.958754
F 73.939026 31.049551 43.102654
F 65.255726 30.860551 43.146954
F 74.174626 31.232851 33.183054
F 73.934026 23.209551 33.235854
F 83.135326 28.245451 29.524254
F 82.837526 20.650151 29.485954
F 67.380126 24.581451 39.533254
F 76.395926 27.275851 43.344854
F 74.019826 28.541551 29.602554
F 73.850926 20.662951 29.734054
F 83.151026 28.248751 32.317054
F 82.944726 20.504651 32.239454
F 85.249426 24.362651 36.886454
F 65.239326 23.157251 28.782154
F 74.050826 28.523451 32.383854
F 73.903226 20.420951 32.396554
F 83.055026 30.488751 36.221454
F 82.814226 23.298551 35.682254
F 65.122226 23.308551 43.147454
F 85.376426 26.790851 25.826254
F 74.113826 31.091551 35.847454
F 73.980526 23.392851 35.922954
F 69.727526 30.960151 43.240454
F 80.694826 19.179951 43.526854
F 67.379626 24.439751 32.376654
F 67.567126 32.117751 32.500654
F 75.992826 24.550851 32.233454
F 76.429226 32.379151 32.186154
F 85.134226 19.229251 28.614354
F 85.093326 19.196451 33.238154
F 65.133726 28.456251 39.663454
F 67.481726 27.258351 35.996854
F 69.713926 20.510051 37.019654
F 67.568726 19.420951 35.858354
F 76.307226 27.109451 35.820954
F 76.268826 24.545351 36.902254
F 76.279226 19.330751 36.037554
F 85.355226 24.277651 25.037754
F 76.247326 27.154551 40.496954
F 71.876226 26.961851 43.355054
F 67.432826 27.153351 33.202554
F 69.712626 28.522851 36.873754
F 67.370126 19.406351 33.172854
F 76.218426 27.141451 33.120754
F 67.492326 19.389851 40.625554
F 76.252826 19.444751 33.201754
F 73.886426 23.179751 43.254254
F 78.537026 20.623551 22.235454
F 67.415526 24.588251 29.608854
F 67.526426 32.226551 29.698154
F 76.177926 24.602151 29.398154
F 76.238326 32.431451 29.512754
F 69.704426 30.867651 33.323254
F 69.459026 23.139751 33.418954
F 78.627326 30.922451 33.317354
F 78.386826 23.360551 33.247854
F 69.538726 28.364251 29.704354
F 69.676226 20.525151 29.476354
F 78.548326 28.449051 29.388754
F 78.393226 20.677751 29.689854
F 69.687426 28.225851 32.363154
F 69.480526 20.655051 32.285654
F 78.552626 28.370751 32.080954
F 78.496626 20.768751 32.293654
F 69.840526 31.154051 36.049854
F 69.668826 23.149551 36.173054
F 78.615626 30.964451 36.009954
F 78.487526 23.232751 36.027054
F 80.736726 24.394651 39.709154
F 80.829226 32.048151 39.756354
F 71.960226 24.471951 39.638854
F 71.993126 32.446751 39.458654
F 65.038826 20.653851 32.359754
F 67.439826 24.650351 36.877454
F 76.440826 32.141851 22.248754
F 65.240426 31.017951 26.261554
F 78.347226 23.151451 40.657654
F 76.382826 32.245851 39.546654
F 80.573726 26.905151 40.519054
F 78.395626 30.842851 40.686954
F 80.937526 19.159151 40.624754
F 71.727326 27.006151 40.523054
F 65.106726 31.001851 33.219354
F 71.872326 19.256751 40.500654
F 80.775626 24.486051 36.928354
F 80.908126 32.114751 36.890454
F 71.820426 24.754851 36.974754
F 71.951126 32.414251 36.763354
F 83.147426 30.877551 40.466854
F 82.851026 23.123151 40.689654
F 69.802526 31.077451 40.515754
F 67.632026 32.280851 39.600054
F 74.087326 30.991251 40.424254
F 74.104826 23.111151 40.469554
F 83.033726 27.845551 37.003154
F 83.053526 20.709751 36.811154
F 69.638326 28.247751 22.332654
F 65.403626 30.858651 40.421954
F 74.196226 28.471751 36.879254
F 73.982526 20.732551 36.722954
F 83.045426 28.111951 39.846654
F 83.033426 20.643651 39.589654
F 76.254426 32.169951 36.861954
F 69.563826 23.389551 40.411154
F 73.882126 28.480651 39.605554
F 74.184926 20.344351 39.558654
F 67.400726 27.163351 40.633054
F 85.242426 24.333351 32.472354
F 76.395726 19.219651 40.548954
F 69.707326 20.667351 22.145054
F 73.792226 28.439651 22.267554
F 85.355326 32.291851 39.698854
F 85.329426 32.039351 29.702854
F 65.206926 23.254551 35.895454
F 65.159926 23.401151 40.452954
F 65.366826 20.681151 36.774054
F 65.072826 23.232951 33.073354
F 85.186326 24.553551 22.271454
F 69.553426 23.216551 43.202854
F 85.123226 26.935351 43.380354
F 67.305026 32.208251 22.281554
F 71.896026 32.377851 22.329254
F 65.431126 20.729151 22.301854
F 85.291426 32.095451 22.233654
F 82.863426 20.825951 22.144054
F 65.100126 28.443251 22.709754
F 74.066726 20.883451 22.308654
F 76.204526 24.346451 22.263154
F 85.344326 34.944651 40.625154
F 71.990426 34.830751 33.275254
F 76.424726 34.821151 35.879654
F 85.149826 34.652551 25.926154
F 80.981926 34.890851 43.195254
F 67.464526 34.814451 43.517654
F 72.048326 34.917351 40.467054
F 67.478726 34.896151 28.731854
F 80.644226 34.649351 25.974354
F 67.397426 34.892251 35.904854
F 80.883826 34.732451 28.769754
F 67.558926 34.655551 33.140654
F 85.305926 34.548051 28.763854
F 85.192426 34.777451 43.340954
F 76.351426 34.801951 40.550254
F 80.792826 34.854051 36.102254
F 67.485426 34.815951 25.919954
F 67.601626 34.863451 40.677554
F 85.306326 34.776151 33.281254
F 80.777126 34.816251 33.359454
F 71.839026 35.116551 28.637454
F 76.548726 34.862251 33.244954
F 80.978426 34.734351 40.525454
F 80.818126 47.863751 2.981194
F 80.883026 39.777951 3.232434
F 71.843626 47.548551 3.320294
F 71.853026 40.065351 3.161244
F 80.780126 50.229551 6.866284
F 80.777226 42.539951 6.841894
F 71.960026 50.424751 6.898864
F 71.747426 42.492851 6.784994
F 80.867726 50.457451 4.223064
F 80.711026 42.666351 3.938414
F 71.760726 50.172751 4.114584
F 71.783226 42.644151 4.038324
F 73.873326 46.576951 21.655654
F 69.696126 36.249551 0.395844
F 85.160926 50.302851 18.644654
F 82.976426 36.192851 10.542154
F 82.940526 38.545551 4.274074
F 82.859626 46.343951 4.097794
F 78.460726 46.580051 21.354754
F 80.560826 40.106051 0.520545
F 74.028826 38.666551 4.014524
F 74.075726 46.290951 4.214724
F 69.482426 51.512851 10.516754
F 85.205726 42.442251 14.320654
F 78.537926 36.053351 15.098054
F 85.119726 47.723551 7.955774
F 85.139126 47.667651 3.165454
F 69.560926 46.354951 18.795954
F 69.724426 43.965751 0.431689
F 76.304426 42.598451 21.450554
F 85.137626 47.838151 15.022054
F 85.355226 50.307851 21.349954
F 83.043926 35.903351 3.295164
F 82.964526 43.873851 3.026064
F 71.840626 42.713651 21.608754
F 65.299626 51.859451 7.853084
F 64.903426 44.048051 15.136354
F 78.506126 36.011551 3.180974
F 74.128226 36.233151 2.950384
F 74.059526 43.747251 3.060344
F 82.917726 38.584151 6.941414
F 82.848926 46.491851 6.801054
F 69.578726 38.837151 21.642554
F 82.829926 38.682151 21.500554
F 73.911226 38.741451 6.788644
F 74.249126 46.516951 6.911184
F 65.147626 36.274251 7.784404
F 85.104726 40.113751 3.307054
F 67.427126 48.033651 2.929674
F 67.495926 40.138251 3.412054
F 76.201826 47.718051 3.207534
F 76.198426 40.122551 3.395044
F 65.104326 38.696851 18.912754
F 74.046426 36.284151 17.675554
F 67.337226 50.161751 6.858664
F 67.470226 42.695151 6.909204
F 76.393226 50.331051 6.946064
F 76.195126 42.587951 6.954954
F 74.013626 51.769351 0.464643
F 85.460826 42.347251 11.573154
F 67.322326 50.331851 4.232464
F 67.454126 42.665551 4.187784
F 76.463826 50.275851 4.263994
F 76.197226 42.793851 4.156714
F 78.594126 38.799751 21.674454
F 65.004926 46.515051 18.771254
F 84.988426 42.612351 18.737754
F 78.374326 43.974751 0.451125
F 69.613026 51.554051 0.494781
F 83.050926 46.317551 21.598454
F 69.812226 38.703151 4.301884
F 69.502626 46.639051 4.107634
F 78.411826 38.634751 4.188144
F 78.478026 46.543451 3.904814
F 78.513926 38.812051 18.970154
F 74.096226 36.417351 7.762424
F 65.162626 43.958651 17.975154
F 69.568226 38.630851 18.780354
F 65.226626 51.655551 17.925854
F 69.612026 51.570551 7.794564
F 76.111626 40.043151 15.214454
F 69.642126 36.196451 3.094784
F 69.593426 44.048551 3.187704
F 65.059926 46.574551 21.383254
F 67.506926 47.834151 0.212716
F 78.558126 43.948951 3.123824
F 69.563126 38.720551 7.007344
F 69.666726 46.561551 6.803454
F 78.407126 38.571351 6.858124
F 78.547126 46.476451 6.787714
F 80.880726 47.393151 10.405154
F 80.650026 40.072551 10.427854
F 72.022726 47.623951 10.381954
F 71.692426 40.204751 10.661354
F 80.704926 50.254351 14.269354
F 80.652526 42.490251 14.234154
F 71.948326 50.117151 14.035554
F 71.642326 42.695751 14.241254
F 80.796926 49.881651 11.516254
F 80.827626 42.548351 11.445754
F 71.723826 50.205351 11.313654
F 71.477226 42.747751 11.481754
F 80.678626 47.782251 7.763484
F 80.688426 39.874251 7.570014
F 71.868926 47.637351 7.721024
F 71.763626 40.028051 7.870774
F 82.823026 38.676451 11.472554
F 83.078626 46.148651 11.673654
F 69.373026 36.134751 17.744754
F 65.236726 51.661151 15.225654
F 73.942526 38.970851 11.492954
F 73.994326 46.501551 11.671954
F 65.048226 46.665951 14.170254
F 82.977626 35.982451 7.797564
F 83.024526 43.949651 7.805684
F 85.322626 50.134651 4.023454
F 78.500726 46.659751 18.647754
F 65.285226 46.700951 4.015554
F 65.143326 51.607651 3.289274
F 76.291026 47.833251 0.511291
F 73.906726 43.891351 7.776244
F 67.366626 50.246651 21.517354
F 85.242926 47.754151 17.753354
F 83.267226 43.594651 10.593354
F 85.078426 42.654951 21.410654
F 69.415326 43.902851 17.782554
F 74.125126 51.795551 10.458954
F 85.234426 42.628951 4.252924
F 78.696226 51.429351 0.462018
F 73.805226 43.896051 10.551554
F 82.793926 38.565051 14.161354
F 82.850026 46.403551 14.365754
F 85.318226 42.649751 6.957624
F 80.748026 47.724751 0.238571
F 73.843026 38.712351 14.276154
F 74.151626 46.444151 14.268554
F 78.691326 51.625551 10.558654
F 85.232626 39.857651 10.573854
F 67.132426 47.722051 10.399254
F 67.146826 40.267951 10.455554
F 76.259326 47.606451 10.688454
F 76.297826 40.088951 10.471654
F 85.017126 50.277051 14.092854
F 78.680126 51.729551 3.242554
F 67.251226 50.336951 14.020854
F 66.982426 42.766151 14.184754
F 76.223126 50.395851 14.110554
F 76.277626 42.604751 14.251654
F 65.248126 38.796151 21.476954
F 65.316826 38.902751 4.141784
F 67.234926 50.358251 11.235954
F 67.057626 42.891351 11.294954
F 76.403926 50.397751 11.479554
F 76.196626 42.793051 11.629154
F 85.291926 40.029151 7.875084
F 65.464726 44.202551 3.279724
F 67.377426 47.631951 7.772914
F 67.505326 40.138251 7.877844
F 76.305826 47.704251 8.065024
F 76.160726 40.034851 7.739994
F 69.476826 38.889751 11.408954
F 69.645226 46.693951 11.376654
F 78.480226 38.654951 11.395054
F 78.572226 46.397151 11.292754
F 64.787226 46.698851 11.377954
F 69.716126 36.228251 7.837074
F 69.674926 44.031951 7.791354
F 64.943926 51.844651 10.585254
F 78.422926 36.135751 17.843254
F 78.642126 43.902351 7.771594
F 82.899026 51.530251 17.815054
F 65.063926 46.555951 6.713454
F 69.342426 44.189251 10.484254
F 85.115926 50.246751 11.400254
F 78.519426 36.174051 10.393954
F 78.632226 43.828951 10.485754
F 69.572026 38.823751 14.126054
F 69.675326 46.470451 14.061054
F 78.374926 38.613251 14.295754
F 78.482726 46.550351 14.212054
F 81.006226 47.757051 17.992654
F 80.622926 40.047251 17.804354
F 71.864726 47.796051 17.931354
F 71.758026 40.103751 17.951654
F 69.377926 43.994851 15.071754
F 73.916526 51.524751 15.175954
F 73.733226 36.443251 10.586554
F 64.795126 44.212351 10.557554
F 80.638026 50.337851 18.683854
F 80.616126 42.666451 18.811254
F 71.681826 50.290351 18.755054
F 71.828326 42.880051 18.819454
F 80.696726 47.798151 15.246054
F 80.598226 39.922551 15.050454
F 71.882226 47.576951 15.116954
F 71.736526 40.102351 15.237454
F 82.814426 38.763651 18.715554
F 83.094426 46.296451 18.966254
F 69.632826 36.229251 15.120654
F 64.993026 38.846251 11.391354
F 74.079926 38.756751 18.720054
F 74.126026 46.558151 18.855754
F 78.674526 51.593751 7.836194
F 85.232226 50.143451 6.855564
F 82.912826 43.626251 14.883354
F 65.181526 36.193551 17.871054
F 74.213126 38.822951 21.421354
F 78.649726 36.089251 0.350842
F 69.434026 36.303851 10.727754
F 74.081726 36.127951 14.935054
F 74.037026 43.814751 15.074954
F 78.607526 51.483551 15.121054
F 82.763726 36.048951 17.812554
F 82.770226 43.847651 17.718654
F 78.465526 43.879551 18.065654
F 65.040726 36.251151 10.416854
F 83.102026 51.534951 7.776964
F 71.963626 47.866251 0.590890
F 65.162126 38.824351 6.973204
F 74.060426 44.037351 17.773454
F 69.555626 51.638851 17.624354
F 78.514226 43.888351 15.151654
F 78.513926 36.002651 7.637614
F 82.764926 35.989951 15.005854
F 85.272226 39.993851 0.418009
F 80.762826 50.472551 21.556554
F 65.125426 36.141851 3.203524
F 85.082326 40.071351 18.029154
F 67.468126 47.878651 17.807454
F 67.272126 39.995951 17.848254
F 76.301626 47.823651 17.771154
F 76.189126 39.928651 17.976354
F 67.325426 42.526751 21.465254
F 80.607026 42.555851 21.587454
F 74.232326 51.711851 7.653334
F 74.194326 36.018251 0.228673
F 65.294626 51.738651 0.436824
F 65.071926 38.912551 14.081354
F 73.982326 51.705651 17.932254
F 85.069426 47.719051 10.549954
F 67.415226 50.368051 18.809954
F 67.275126 42.561351 18.749654
F 76.165026 50.301951 18.824354
F 76.160226 42.691951 18.802554
F 69.654126 51.489451 3.138784
F 85.016226 39.840651 15.339754
F 67.444326 47.690651 14.961154
F 67.242226 40.140851 15.008554
F 76.295926 47.871351 15.070754
F 82.805126 51.662451 10.618654
F 83.097226 51.651451 3.163834
F 78.434526 51.609851 17.875854
F 71.802226 39.900551 0.512119
F 65.019226 43.870351 7.838724
F 82.890226 51.418051 15.064354
F 71.857326 50.454851 21.571654
F 65.060226 36.190851 15.060354
F 74.012326 51.292751 3.183774
F 76.233326 50.199251 21.543054
F 69.755126 51.388451 14.925854
F 83.162326 51.635551 0.461524
F 65.091126 35.847351 0.513119
F 82.904526 43.807851 0.433001
F 83.068126 36.292451 0.692849
F 65.189026 43.826351 0.516580
F 74.177126 43.947051 0.375579
F 76.364326 40.107151 0.587440
F 67.306826 39.873451 0.626716
F 85.105026 47.704451 0.229566
F 69.424326 46.430851 21.467954
F 80.828726 34.859351 21.513554
F 71.908226 34.904351 4.149694
F 80.756226 34.836951 11.430854
F 85.102726 34.773651 11.451354
F 85.144026 34.691951 6.767514
F 85.081126 34.723951 21.336554
F 80.641726 34.553351 14.091854
F 76.119126 34.966251 11.536354
F 67.178426 35.068251 11.671254
F 76.260326 34.967351 4.185414
F 80.764226 47.867351 25.066454
F 81.142126 39.952551 25.170454
F 71.796226 47.814651 25.041554
F 71.944526 40.096651 25.102554
F 80.800826 50.570351 28.732454
F 80.926126 42.781151 28.985754
F 71.851726 50.221051 28.853654
F 71.863526 42.717651 28.844654
F 80.806526 50.563251 25.975054
F 80.809026 42.488851 26.196554
F 71.791726 50.259451 26.149754
F 71.866426 42.593351 26.108154
F 69.685526 51.586151 29.916054
F 74.248526 36.069051 32.371854
F 65.044226 38.914251 26.089954
F 65.246926 43.909851 39.822154
F 83.339426 38.506351 26.168654
F 82.903626 46.499751 26.065554
F 69.736326 36.241851 22.268554
F 85.199926 42.800651 35.916654
F 74.108526 38.773651 25.968854
F 73.853626 46.451251 26.143454
F 80.785926 40.044651 22.506854
F 78.504526 51.676551 22.512754
F 65.158626 46.439951 28.710854
F 65.185826 38.709751 33.341554
F 65.000526 43.998151 24.992754
F 74.104626 46.509751 43.276854
F 65.216126 46.622951 43.530454
F 69.681326 51.497651 37.103154
F 65.145226 36.196751 29.749554
F 65.010226 43.919751 29.751654
F 85.460326 47.842551 32.228054
F 83.137326 43.862251 25.141754
F 85.212826 47.791551 39.764754
F 65.251626 36.273951 25.133854
F 85.411126 47.753751 37.089554
F 85.359326 39.959751 29.588354
F 73.978626 36.354251 24.919954
F 74.202826 43.877051 25.384454
F 83.129726 38.544351 28.900354
F 83.106926 46.696751 28.776454
F 78.489426 36.266851 25.071654
F 65.138426 46.431751 25.956954
F 74.223126 38.706951 28.843454
F 74.189226 46.401851 28.891854
F 85.243326 47.578251 24.977854
F 85.209426 50.283551 28.733854
F 67.553926 47.652251 25.284054
F 67.427126 39.972251 25.223454
F 76.228426 47.549751 25.234454
F 76.300426 40.106651 25.005254
F 85.226026 42.374451 26.037354
F 65.049526 46.441851 40.817654
F 67.481226 50.327551 29.006254
F 67.321226 42.794051 28.886554
F 76.410926 50.411151 29.118054
F 76.515826 42.569351 28.787654
F 85.524226 47.705651 29.633654
F 83.305726 51.613751 22.359854
F 67.566726 50.351751 26.207854
F 67.160326 42.579151 26.113854
F 76.253826 50.259551 26.327454
F 76.440126 42.623851 26.024354
F 74.086426 43.886151 22.591254
F 65.281026 36.191151 32.476854
F 69.724826 36.333051 39.794154
F 74.121526 36.329951 22.261054
F 76.390126 40.123551 22.425654
F 71.882426 40.098651 22.382454
F 69.770926 38.871551 25.976854
F 69.795926 46.398651 26.195754
F 78.602126 38.948551 25.959454
F 78.590226 46.622551 26.177254
F 69.789226 51.683951 39.803554
F 78.492626 43.744851 39.602954
F 65.054326 51.588951 37.045854
F 78.631226 35.930851 39.633454
F 78.462226 38.606051 43.264354
F 80.817226 47.838351 22.337454
F 85.244126 50.253951 40.514454
F 69.658626 36.172451 25.038154
F 69.538726 43.867251 25.246654
F 83.088826 51.589851 32.252054
F 65.202626 46.352551 33.475954
F 78.559226 44.107251 25.274354
F 69.617726 38.911251 28.721254
F 69.649626 46.609951 29.000654
F 78.698726 38.840451 28.666254
F 78.667826 46.599351 29.002354
F 80.976726 47.842651 32.393254
F 80.892726 40.246351 32.289854
F 71.698826 47.814251 32.443354
F 71.962526 39.902351 32.404354
F 80.969126 50.526051 36.053654
F 80.766426 42.545951 35.929554
F 71.893126 50.168851 36.173154
F 71.811326 42.599151 36.087654
F 80.974926 50.505551 33.252754
F 81.033026 42.894251 33.156154
F 71.877426 50.404751 33.236354
F 71.771426 42.461351 33.365554
F 80.883426 47.969451 29.747754
F 80.879326 39.984051 29.646754
F 71.993926 47.692251 29.771454
F 72.017726 40.012851 29.540954
F 82.909026 38.550951 33.059654
F 83.242526 46.645851 33.285954
F 85.080926 40.085951 22.280154
F 83.137826 51.822351 39.734854
F 74.153326 38.588251 33.470954
F 73.887926 46.582451 33.380854
F 67.291626 47.717451 22.457354
F 85.546126 42.542851 33.192554
F 83.242026 44.008151 29.563554
F 76.244626 50.506251 43.437854
F 78.436626 46.438051 43.315854
F 82.873426 35.933851 25.166354
F 85.276526 39.758751 25.017854
F 74.271226 36.057351 29.638254
F 74.232226 43.785051 29.702154
F 83.166726 35.837251 29.720854
F 83.074726 35.910651 32.412754
F 83.334526 44.076051 32.273954
F 82.870026 46.318051 43.279654
F 74.118926 51.501951 25.361454
F 85.330726 40.022151 39.561254
F 85.283826 40.185551 36.825954
F 78.640126 46.329151 40.408854
F 73.883626 43.948851 32.459954
F 83.163326 38.587751 35.849054
F 83.155826 46.541651 36.065154
F 85.381626 50.261051 36.207654
F 69.726526 51.770151 25.239054
F 73.976926 38.792651 36.158054
F 74.233426 46.311051 35.975654
F 83.095626 36.122251 36.765554
F 65.292126 43.849451 37.014854
F 67.519026 47.712151 32.471254
F 67.400626 40.046351 32.302954
F 76.197526 47.901451 32.525754
F 76.357226 40.119551 32.483154
F 65.197226 51.604251 29.767154
F 78.317926 36.127351 22.198454
F 67.314526 50.195851 36.203354
F 67.451526 42.608951 36.268054
F 76.500126 50.397251 36.018954
F 76.496926 42.712451 35.874854
F 69.557726 51.591551 32.611854
F 85.260026 50.274051 43.126154
F 67.402926 50.118051 33.495154
F 67.280226 42.445351 33.489054
F 76.395126 50.469651 33.391754
F 76.359426 42.797451 33.251554
F 65.344026 36.128151 39.917354
F 65.020326 38.739551 28.786554
F 67.274626 47.796551 29.866054
F 67.276826 40.158151 29.629954
F 76.319526 47.742951 29.872254
F 76.411326 40.019351 29.757854
F 69.582726 38.793451 33.305054
F 69.579726 46.291051 33.256654
F 78.620726 38.904951 33.248054
F 78.700526 46.630751 33.238854
F 85.062026 39.954751 32.357454
F 69.649226 36.316651 29.598754
F 69.546026 43.989251 29.790854
F 65.334626 36.247051 37.159054
F 78.683826 36.138951 29.588654
F 78.645726 44.005251 29.665754
F 85.356926 50.275651 33.149654
F 83.188226 51.555551 29.618654
F 69.508626 43.627151 32.383654
F 85.328826 50.053851 26.042754
F 74.034526 51.594951 39.782154
F 78.736926 44.015451 32.305854
F 69.758526 38.633851 35.970854
F 69.627926 46.599351 36.135654
F 78.527426 38.628651 36.054754
F 78.628426 46.589751 35.963954
F 80.724426 47.989251 39.520954
F 80.978726 40.036451 39.694754
F 72.017626 47.696551 39.718254
F 71.995926 40.191551 39.914954
F 69.827226 36.076051 32.314954
F 85.175526 42.570351 43.314154
F 65.317126 51.487751 25.153454
F 78.630726 51.781351 29.847054
F 80.920026 50.607751 40.335854
F 80.917626 42.580751 40.423554
F 71.971926 50.168951 40.693954
F 71.845326 42.714051 40.807254
F 80.937826 47.981451 36.843354
F 80.934926 39.946651 36.835154
F 72.065926 47.596051 37.013654
F 71.777126 40.122851 37.069854
F 83.104226 38.483851 40.618154
F 82.886226 46.392051 40.503654
F 67.310926 40.119851 22.531754
F 65.039426 38.610051 43.345354
F 74.234126 38.631151 40.723054
F 74.232826 46.180251 40.656454
F 65.058126 51.656251 39.709854
F 85.346526 42.572051 28.781654
F 82.839226 43.966151 36.951954
F 78.681026 51.753351 36.950554
F 74.145026 51.786351 32.633454
F 65.173826 43.900151 32.493554
F 65.264726 46.464351 36.214454
F 74.287126 36.186451 36.864954
F 74.133126 43.751151 36.929354
F 67.338826 42.519551 43.425754
F 83.040426 36.034251 39.413954
F 83.070626 43.930351 39.517154
F 76.278726 42.617251 43.216954
F 74.142226 38.802051 43.415254
F 80.805626 50.340951 43.037854
F 65.409926 38.795751 36.004654
F 78.661626 51.696651 32.515554
F 74.123226 43.600151 39.699354
F 78.710526 43.932951 36.940254
F 69.722626 44.039951 37.090354
F 78.765926 36.298951 32.320454
F 74.170626 36.091451 39.641954
F 69.778726 43.862251 39.784454
F 78.718126 38.655451 40.585854
F 71.890726 50.378051 43.398754
F 83.313126 51.678551 36.969654
F 67.382026 47.820451 40.078254
F 67.502326 40.046851 39.785454
F 76.219526 47.731451 39.576554
F 76.425226 39.856951 39.519954
F 71.876026 42.607751 43.522154
F 69.636226 36.099651 36.947354
F 74.069126 51.659851 29.819354
F 69.576526 43.911851 22.515754
F 65.309526 51.541551 32.428054
F 78.553126 36.034151 36.969054
F 78.473626 51.595751 39.635154
F 83.275426 51.547551 25.021554
F 67.445326 50.505051 40.358854
F 67.589426 42.693551 40.682154
F 76.354426 50.115651 40.731754
F 76.269926 42.457351 40.487554
F 69.738826 46.459051 40.674954
F 85.245726 42.702851 40.410154
F 67.403726 47.793151 37.280054
F 67.584426 39.987551 36.930154
F 76.363426 47.723751 36.891954
F 76.388026 40.027251 36.854654
F 69.677926 38.960851 40.597054
F 65.165426 43.973251 22.253154
F 82.898026 38.834251 43.414954
F 69.530726 38.769951 43.265054
F 69.796526 46.541451 43.385654
F 74.110326 51.601251 37.058254
F 78.426626 51.616051 25.199154
F 65.188226 38.899451 40.560854
F 67.405526 50.422151 43.184754
F 74.159226 51.750851 22.493854
F 76.327226 47.666651 22.520354
F 78.558126 44.031151 22.470354
F 82.976726 36.120251 22.370154
F 80.573926 42.615751 43.318154
F 69.618426 51.658451 22.412954
F 85.420726 47.681351 22.222554
F 71.651226 47.812451 22.340854
F 65.382026 36.097851 22.480554
F 82.868626 43.848151 22.392154
F 65.204626 51.613151 22.489154
F 71.908126 34.883551 43.170354
F 85.360626 34.729551 36.009054
F 71.898026 34.785951 25.924154
F 76.414326 34.814851 43.232054
F 76.499226 34.935351 28.635754
F 76.167626 34.971051 25.935054
F 71.925026 34.935951 36.029754
F 81.011226 55.507851 3.324174
F 80.796026 63.291951 3.046404
F 71.893226 55.529151 3.329544
F 71.850626 63.238351 3.371064
F 81.007526 58.183551 6.742574
F 80.652226 65.883651 6.878434
F 71.774826 57.819551 6.927824
F 71.925826 65.824651 6.956894
F 80.935126 58.113651 3.909024
F 80.773326 65.898651 4.055814
F 72.010026 58.135551 4.191324
F 71.902126 65.900151 4.055544
F 85.271026 63.322551 14.957454
F 85.186226 58.228151 3.902984
F 74.137226 62.032051 21.693654
F 85.223126 55.518551 10.252454
F 83.252126 54.113051 4.266064
F 82.863426 61.884751 4.052734
F 65.326026 61.584951 4.151714
F 65.196326 67.060251 7.665014
F 74.096426 54.010651 3.974724
F 74.206126 62.014551 3.938544
F 85.331126 55.524151 7.621484
F 67.056126 57.944651 21.502854
F 67.394126 63.194251 0.544640
F 71.857426 63.163351 0.519430
F 65.154926 59.258051 17.908054
F 65.115726 61.943451 21.466754
F 83.026426 59.479151 3.176654
F 82.985126 67.073551 3.242994
F 69.507626 67.131451 0.565614
F 85.248426 57.923851 11.493854
F 74.178726 59.431351 3.160524
F 74.038026 67.212751 3.084724
F 83.015326 54.194551 7.076514
F 82.991226 62.162151 6.834984
F 69.629826 67.120651 15.124954
F 78.529326 62.097551 18.944754
F 74.176026 54.133451 6.674264
F 74.179626 61.777751 6.836924
F 85.345526 55.541051 0.334783
F 85.216426 65.888751 14.060054
F 67.352226 55.430151 3.389364
F 67.383826 63.113851 3.245934
F 76.442426 55.384051 3.416674
F 76.442726 63.422451 3.061414
F 85.444326 58.069851 6.888734
F 65.271926 67.003751 3.268964
F 67.218926 58.211851 7.006164
F 67.366926 65.800951 6.794694
F 76.522926 58.008451 6.886744
F 76.224726 65.892851 6.769274
F 65.101126 61.828451 18.621854
F 85.124526 65.880151 4.246564
F 67.410526 58.030351 4.192884
F 67.553726 65.590251 4.270194
F 76.519426 57.953151 4.156934
F 76.190326 66.013051 4.105014
F 78.602526 54.237151 21.572054
F 65.202626 59.231851 15.098254
F 85.235426 65.509451 21.490254
F 85.254326 57.818251 14.257454
F 78.689326 59.131251 0.457242
F 65.339026 61.788251 6.862294
F 69.646726 54.146151 4.139864
F 69.753526 62.010151 4.259454
F 78.890626 54.247851 4.154624
F 78.447626 62.009751 4.025914
F 71.806626 58.247751 21.581354
F 74.164726 69.474051 14.478654
F 76.514126 55.450551 0.716378
F 85.125926 65.743551 7.178244
F 69.523526 59.469451 3.400274
F 69.662326 67.031651 3.243954
F 78.636026 59.379251 3.309504
F 78.612326 67.042051 3.203044
F 69.573326 54.089051 6.755234
F 69.767826 61.863451 7.030434
F 78.635726 54.200651 6.853314
F 78.547926 62.076251 6.747734
F 80.846226 55.679851 10.526654
F 80.821226 63.275851 10.634454
F 71.766726 55.540851 10.576554
F 71.762626 63.178351 10.430454
F 80.921326 57.874151 14.201454
F 80.678326 65.581051 14.257054
F 71.637926 58.110351 14.229054
F 71.846726 65.689951 14.227854
F 80.741526 58.220351 11.483154
F 80.818826 65.780551 11.575254
F 71.895126 58.236651 11.446654
F 71.677026 65.713551 11.537354
F 80.846326 55.724851 7.892814
F 80.500626 63.358151 7.773144
F 71.887226 55.092351 7.746114
F 72.029426 63.176851 7.659494
F 82.969426 54.393451 11.415954
F 83.032426 62.014151 11.482254
F 83.069726 62.047851 21.604354
F 85.401526 63.132551 7.929894
F 73.963126 54.397451 11.664254
F 73.940626 62.045951 11.554154
F 83.221526 59.612751 7.774534
F 82.856826 67.069451 7.800944
F 65.043626 59.230951 10.723654
F 65.279526 67.110651 18.015054
F 74.061326 59.100851 7.704414
F 73.992826 67.172851 7.943064
F 83.048726 59.424251 10.472654
F 83.069826 67.021551 10.513554
F 65.135926 61.920351 14.366254
F 65.007626 54.400651 11.602154
F 74.233426 59.491751 10.497154
F 73.981226 67.100651 10.670054
F 83.047526 53.949351 14.212054
F 83.097426 61.799651 14.358554
F 65.028726 59.354351 7.990094
F 69.581726 59.401651 15.153154
F 74.149826 54.295851 14.452354
F 74.109526 62.006151 14.333554
F 65.290326 59.120951 3.186574
F 85.235126 63.159051 10.533054
F 67.348726 55.476451 10.534154
F 67.448726 63.162651 10.738654
F 76.324126 55.611251 10.653354
F 76.274926 63.278051 10.364454
F 65.213326 54.465651 6.919394
F 65.050726 54.369051 4.210634
F 67.453326 57.969151 14.295154
F 67.332226 65.894351 14.283954
F 76.208526 58.076051 14.248854
F 76.230926 65.684351 14.320154
F 85.320126 63.145351 0.604904
F 85.284626 65.777651 11.249754
F 67.392126 58.126351 11.559554
F 67.448426 65.783551 11.589854
F 76.191826 58.125151 11.584654
F 76.187426 65.813751 11.645354
F 78.673326 62.036551 21.731454
F 80.904926 55.215251 0.517479
F 67.510526 55.719051 7.831064
F 67.527426 63.171151 7.956104
F 76.332926 55.275151 7.926174
F 76.321426 63.276051 7.643214
F 69.589026 54.159251 11.330454
F 69.649526 61.908551 11.546654
F 78.596826 54.287251 11.449554
F 78.438726 62.080551 11.570054
F 69.640626 59.350851 7.919884
F 69.541726 67.137151 7.829524
F 78.703126 59.506151 7.891234
F 78.500326 67.088351 7.781434
F 69.588826 59.414451 10.638354
F 69.613426 67.091651 10.446354
F 78.414226 59.563051 10.676254
F 78.430026 66.997851 10.567854
F 69.788926 54.064851 13.994754
F 69.707826 62.004651 14.226454
F 78.623926 54.058151 14.127654
F 78.735326 61.798751 14.390954
F 80.722026 55.691651 17.757654
F 80.630726 63.358051 17.997654
F 71.764126 55.368651 17.850254
F 71.907626 63.190951 18.014554
F 76.341826 63.134751 15.284554
F 69.672126 54.120051 21.514354
F 69.645726 59.587651 0.741839
F 71.700826 65.903551 21.396154
F 80.723226 58.173451 18.888554
F 80.709226 65.853051 18.871654
F 71.839526 57.976051 18.712554
F 71.816126 65.756451 18.817254
F 80.978126 55.316851 15.029454
F 80.852226 63.053051 15.305354
F 71.820826 55.569651 15.159754
F 71.845526 63.136351 15.281754
F 82.950926 54.131451 18.670654
F 82.942426 62.036651 18.881954
F 74.094426 54.301151 21.573754
F 69.748026 67.232751 17.833554
F 74.062826 54.338651 18.850654
F 74.008326 61.959551 18.976154
F 83.092026 59.180751 15.179754
F 83.090226 66.998151 15.171454
F 69.670526 59.278751 17.862054
F 78.567926 67.161751 18.027154
F 74.054826 59.480651 15.142754
F 73.991226 66.910051 15.308254
F 83.024626 59.319551 17.897554
F 83.143626 66.991251 17.777054
F 78.563926 66.953151 15.221854
F 78.592526 59.502051 17.952054
F 74.055426 59.458551 17.960554
F 74.156826 67.090151 17.970954
F 65.222326 66.991951 0.531216
F 85.225026 58.043951 21.562254
F 78.681526 59.149851 15.152854
F 78.591626 54.306851 18.886254
F 83.083926 54.135051 21.441054
F 65.080026 61.924851 11.588754
F 80.857526 63.018351 0.460018
F 85.236126 63.241751 17.714954
F 67.650026 55.426051 17.931454
F 67.192126 63.252851 17.884754
F 76.440726 55.473351 17.872354
F 76.377626 63.191351 17.949754
F 85.062026 63.247751 3.341774
F 76.280426 65.796051 21.407754
F 69.635426 53.971751 18.703154
F 69.382826 61.861551 18.748854
F 65.257226 54.175051 21.667754
F 80.761426 65.873951 21.470554
F 85.351526 57.993751 18.782954
F 85.310226 55.582251 3.173584
F 67.332126 57.860451 18.884854
F 67.465226 65.805151 18.747654
F 76.285126 58.202151 18.638154
F 76.370726 65.779351 18.725254
F 85.136926 55.262751 15.055054
F 85.191026 55.468651 17.901854
F 67.666226 55.302951 15.101154
F 67.407926 63.240851 15.155654
F 76.452726 55.447451 15.125754
F 85.226726 65.590551 18.854654
F 65.324626 54.260351 18.855354
F 67.340426 65.692051 21.486554
F 65.092326 67.083451 15.165554
F 76.247726 58.032251 21.518454
F 65.267926 66.968351 10.379954
F 65.157826 54.188051 14.356754
F 80.819426 58.091951 21.599354
F 83.073326 67.088651 0.550107
F 72.006826 55.563751 0.608082
F 76.299226 63.408051 0.315657
F 67.625826 55.515951 0.604768
F 74.091326 67.024051 0.383630
F 74.249326 59.330851 0.400358
F 78.655626 66.897151 0.594288
F 65.007226 59.107151 0.453141
F 69.608026 61.819351 21.580054
F 83.129726 59.535351 0.458173
F 69.680426 69.656151 18.754954
F 74.242226 69.796951 21.510054
F 82.969326 69.445251 14.173554
F 74.193826 69.609151 11.695254
F 69.705226 69.712951 14.357554
F 65.127426 69.681551 21.479754
F 78.609226 69.642551 11.479154
F 69.667826 69.497051 21.573054
F 65.402726 69.675951 14.442454
F 78.542826 69.837851 18.880454
F 65.207626 69.667351 18.776154
F 74.171626 69.760051 4.147644
F 74.369126 69.781851 6.844094
F 69.660026 69.681751 4.184464
F 69.612826 69.696451 11.466954
F 78.504426 69.737751 6.748554
F 65.394326 69.659451 4.183134
F 65.392526 69.455951 11.702954
F 74.291726 69.740251 18.868154
F 78.478226 69.598851 4.041534
F 65.489426 69.604851 6.903694
F 78.688826 69.485851 14.242054
F 83.200926 69.591651 4.090374
F 80.877526 55.474851 25.138454
F 80.810626 63.093551 25.180254
F 71.775626 55.416551 25.269254
F 71.898426 63.310951 25.215454
F 80.937826 58.122851 28.601154
F 80.813826 65.726351 28.682354
F 71.793126 57.964851 28.819954
F 71.826026 66.007651 28.752754
F 80.688126 58.143851 25.904454
F 80.831626 65.685451 25.932854
F 71.771926 58.051451 26.165854
F 71.862426 65.918951 26.123254
F 76.303126 63.313751 22.436754
F 80.966126 65.597951 43.362554
F 85.420126 63.313151 32.426154
F 78.443526 59.192751 22.467354
F 83.210626 54.379551 25.910154
F 82.997126 61.663451 26.081754
F 76.388726 55.492551 22.355554
F 80.943326 63.269151 22.504554
F 74.075326 54.230151 25.961254
F 74.032026 61.966651 26.051054
F 64.987226 59.376651 25.152354
F 71.647226 65.779051 43.404154
F 65.019626 59.406151 22.422154
F 85.199526 58.179351 40.555054
F 71.777626 55.649651 22.591354
F 85.394326 55.464351 22.262054
F 82.956926 59.184751 24.999554
F 83.132126 66.974351 25.210554
F 67.640426 58.141751 43.612754
F 83.200326 54.281351 43.326354
F 74.114026 59.315851 25.331454
F 74.107726 67.128951 25.146954
F 83.085526 54.033751 28.629454
F 83.053626 61.755151 28.765554
F 85.361926 65.767051 36.169854
F 85.378826 63.128151 37.058654
F 73.921826 54.122651 28.724654
F 74.000526 62.144851 28.739354
F 85.414526 55.458851 24.878354
F 85.278626 63.015151 25.338254
F 67.441026 55.528351 25.263954
F 67.404126 63.170851 25.120854
F 76.345426 55.499351 25.202354
F 76.273126 63.245051 25.254154
F 65.362026 54.128351 40.614654
F 65.120626 59.329651 29.625654
F 67.448726 57.968251 28.871754
F 67.350426 65.692951 28.824254
F 76.257926 58.139851 28.949454
F 76.406026 65.695851 28.823254
F 76.450026 57.993351 43.353754
F 65.241026 54.120051 28.913954
F 67.206526 58.212051 26.031854
F 67.219826 65.739951 26.173654
F 76.406326 58.077551 26.306354
F 76.389926 65.873351 26.203954
F 85.204126 63.059951 29.753154
F 85.221226 57.833551 28.593354
F 65.084326 66.998451 25.245754
F 65.073726 66.967451 32.573054
F 67.365526 65.661151 43.418954
F 83.051826 66.866651 22.486754
F 69.642426 54.236851 26.214654
F 69.622226 61.842151 25.994954
F 78.472026 54.234051 26.207654
F 78.569726 62.001151 26.017454
F 80.940926 55.506951 22.355654
F 85.222626 58.059651 36.131754
F 65.443026 54.302051 43.313954
F 85.264326 65.780651 33.438154
F 69.484726 59.362651 25.162054
F 69.556926 66.958251 25.300554
F 78.451626 59.398351 25.153454
F 78.552126 66.875551 25.192054
F 69.743726 54.108951 28.978154
F 69.677226 62.031951 28.725354
F 78.548726 54.354451 29.018654
F 78.503126 61.974951 28.866254
F 80.846526 55.592851 32.357454
F 80.762526 62.933451 32.486954
F 71.944726 55.501751 32.494854
F 71.792326 63.462751 32.386754
F 80.914526 57.936951 36.068554
F 80.716726 65.786051 36.143254
F 71.869026 58.141351 35.986854
F 71.896726 65.884051 36.175454
F 80.642626 58.175851 33.116854
F 80.818326 65.566351 33.351854
F 71.727626 58.194351 33.303854
F 71.942426 65.957651 33.417454
F 80.977326 55.590551 29.525354
F 80.814526 63.122351 29.649254
F 71.859626 55.356151 29.808854
F 71.799626 63.435151 29.643754
F 82.996926 54.145751 33.270254
F 83.143026 61.861351 33.372654
F 85.209326 57.936651 33.350654
F 78.426626 61.779851 43.231554
F 74.053826 54.346551 33.524054
F 74.012226 62.124751 33.299854
F 83.217926 59.320551 29.744854
F 83.034726 66.977451 29.813454
F 65.376926 59.341751 39.774954
F 85.119326 55.361051 32.306454
F 73.984526 59.473351 29.718654
F 74.144326 67.110751 29.557954
F 83.014126 59.225951 32.478154
F 82.887426 67.138951 32.509154
F 65.221826 59.312051 36.890254
F 74.263526 54.289151 43.311054
F 73.916126 59.474151 32.424354
F 74.227326 67.138651 32.256654
F 83.164126 54.152551 36.002954
F 83.162526 61.985051 36.021754
F 85.225626 55.382051 29.593554
F 65.367426 67.163351 39.675054
F 73.932026 54.269151 36.171154
F 74.027626 61.969151 35.977854
F 65.236326 59.231951 32.380754
F 65.151226 54.108651 33.267354
F 67.403126 55.525851 32.441454
F 67.225226 63.334051 32.328854
F 76.230626 55.521151 32.334654
F 76.330526 63.220251 32.434554
F 69.537026 67.090351 22.516054
F 74.021026 67.210551 22.396254
F 67.509426 58.044251 36.014854
F 67.479226 65.663251 36.161154
F 76.258826 58.157351 35.969954
F 76.445226 65.823251 36.134154
F 85.316326 65.806351 40.735354
F 65.253826 66.895551 36.970954
F 67.515426 57.981751 33.305454
F 67.326426 65.767651 33.361054
F 76.119826 58.181651 33.185254
F 76.435126 65.825851 33.324654
F 85.203726 65.761851 28.892754
F 74.087826 59.409951 22.472354
F 67.435626 55.303651 29.727654
F 67.253326 63.126251 29.731254
F 76.198926 55.508651 29.614854
F 76.332826 63.168551 29.834554
F 69.645526 54.247051 33.390254
F 69.559226 62.082351 33.317154
F 78.651826 54.301151 33.365854
F 78.523426 61.893751 33.337954
F 69.728526 59.417551 29.568054
F 69.417526 67.130751 29.707554
F 78.543826 59.436651 29.594654
F 78.723626 66.794851 29.752754
F 69.643526 59.615551 32.350154
F 69.577926 67.079451 32.357254
F 78.437526 59.410151 32.364254
F 78.578526 67.096051 32.445454
F 69.476826 54.184751 36.096354
F 69.786726 61.948651 35.981454
F 78.426526 54.341951 36.120654
F 78.450926 61.838251 36.111754
F 80.694326 55.402351 39.908354
F 80.665726 63.297851 39.677654
F 71.891926 55.527051 39.636854
F 72.059926 63.238451 39.717754
F 65.219826 61.835151 26.098454
F 78.616026 66.998151 22.368554
F 65.142326 61.998551 40.673454
F 76.375426 65.891651 43.375454
F 80.895426 58.114851 40.784554
F 81.025926 65.861751 40.652454
F 71.767626 58.072451 40.734054
F 71.810826 65.759251 40.678454
F 81.017026 55.239951 37.102254
F 80.931726 63.134551 36.905254
F 71.645226 55.583251 36.918154
F 71.784326 63.325351 37.029254
F 83.013626 54.275651 40.687354
F 82.908826 61.992651 40.645854
F 78.494026 54.068751 40.666654
F 78.597626 54.098751 43.449654
F 74.033026 54.227751 40.558154
F 74.100126 61.995151 40.669254
F 82.980226 59.496351 37.016054
F 83.151026 67.007951 36.947054
F 85.201026 55.625951 39.895554
F 80.992026 57.949651 43.479754
F 74.128026 59.391251 36.930954
F 74.165126 67.021451 36.988154
F 82.922426 59.383351 39.708554
F 83.182526 67.066551 39.744154
F 85.418526 55.495951 37.056354
F 78.598326 59.277951 37.114454
F 74.238826 59.262051 39.810454
F 74.011326 66.978151 39.719754
F 69.560126 66.942551 37.033754
F 85.358326 65.652451 26.196054
F 69.632626 54.254851 40.762154
F 78.611726 59.157251 39.776654
F 69.654026 59.460651 39.771854
F 65.186626 61.667951 33.427354
F 85.239826 58.095751 43.147054
F 85.248926 63.036451 39.731054
F 67.446326 55.423151 39.761454
F 67.358326 63.127451 39.671354
F 76.352626 55.400851 39.758354
F 76.268626 63.151051 39.660554
F 69.741326 59.371351 37.012754
F 78.480326 67.313551 36.971154
F 78.558626 66.933251 39.767554
F 69.665126 62.185851 40.683454
F 69.594926 66.928651 39.706354
F 78.476426 61.897451 40.623154
F 85.160326 57.943951 25.819554
F 69.343326 59.258251 22.510454
F 67.486126 58.010751 40.855554
F 67.383626 65.687251 40.622354
F 76.419326 57.865951 40.753354
F 76.499426 65.679951 40.686554
F 65.185326 54.180451 36.050154
F 65.228026 61.916951 36.089854
F 67.391726 55.471351 36.985054
F 67.442126 63.067751 36.963554
F 76.188026 55.561651 36.965254
F 76.276826 63.179851 37.108954
F 65.061626 66.992551 29.870954
F 83.117926 62.046351 43.344854
F 74.146326 61.925251 43.446754
F 65.176926 61.854651 28.745854
F 69.832526 54.338551 43.420054
F 65.317226 54.013651 26.223854
F 67.364026 63.145551 22.309754
F 71.948726 58.103851 43.536654
F 69.598826 62.072351 43.474354
F 85.401926 63.032351 22.639454
F 65.050926 61.730351 43.390454
F 71.779026 63.463951 22.573754
F 65.243826 67.076251 22.503254
F 67.407326 55.495751 22.480254
F 85.351826 65.834951 43.463554
F 82.970926 59.522251 22.377454
F 69.728026 69.553751 40.761454
F 78.714026 69.458751 43.301954
F 69.797826 69.557551 43.411954
F 65.139726 69.489551 28.739154
F 69.514826 69.514351 35.992954
F 83.181126 69.634251 36.233354
F 78.477626 69.621551 40.674954
F 65.322426 69.681451 40.682054
F 65.264226 69.640551 36.210754
F 73.973426 69.507251 36.054854
F 82.993426 69.530651 26.081554
F 78.682826 69.873851 36.046154
F 83.053226 69.696451 40.754554
F 78.601026 69.423651 26.135054
F 74.239926 69.625851 43.321254
F 65.193126 69.579851 25.946554
F 74.130326 69.604551 40.665954
F 78.525326 69.764751 33.333454
F 73.968626 69.688051 33.344654
F 78.660526 69.498851 28.806654
F 69.584026 69.638751 33.305854
F 82.939026 69.658251 28.821354
F 74.136426 69.686151 28.569854
F 65.497426 69.564651 43.405554
F 69.465426 69.638951 28.814854
F 83.008626 69.667551 33.579754
F 89.750726 1.414731 3.243874
F 89.558226 9.070581 3.120424
F 94.176726 1.226651 0.425643
F 98.643426 1.224171 3.160984
F 98.644126 8.966091 3.160734
F 98.644826 16.708051 3.160494
F 89.669026 3.796351 6.939744
F 89.744926 11.682251 6.764914
F 98.643926 3.805241 6.810474
F 98.644626 11.547151 6.810234
F 89.780426 4.076871 4.148414
F 89.683426 11.719651 3.927234
F 98.643726 3.805151 4.073114
F 98.644426 11.547051 4.072864
F 87.389326 7.852661 21.384454
F 103.120826 8.971201 0.426972
F 103.120826 16.713151 0.426725
F 89.612126 1.164481 15.093954
F 94.175426 16.708651 0.424125
F 94.172626 8.965771 0.423219
F 91.980026 7.602011 4.021294
F 92.036526 15.207851 3.972214
F 89.791526 11.699451 21.315454
F 100.882826 7.678101 4.071304
F 100.883826 15.420051 4.071064
F 105.302826 7.598961 18.628554
F 89.784926 16.543551 3.128544
F 87.666126 4.979181 0.411284
F 96.410826 15.418651 21.408454
F 100.881826 5.092791 0.422035
F 92.129326 5.169811 3.055444
F 91.958926 12.784251 3.122204
F 100.882826 5.092731 3.162264
F 100.882826 12.834651 3.162014
F 91.957226 7.714451 6.906434
F 91.867026 15.588951 6.879284
F 89.481926 16.737451 7.689034
F 100.882826 7.678181 6.811694
F 100.883826 15.420051 6.811444
F 105.300826 5.124141 15.000154
F 94.172726 1.224791 3.161454
F 94.174626 8.967131 3.160604
F 94.175326 16.708251 3.160314
F 103.119826 1.229351 3.157184
F 103.120826 8.971261 3.156944
F 103.121826 16.713151 3.156694
F 94.172026 3.806641 6.811434
F 94.173426 11.548551 6.810544
F 103.120826 3.799241 6.806574
F 103.120826 11.541151 6.806324
F 94.176126 3.804091 4.074344
F 94.174026 11.546851 4.072994
F 103.120826 3.799161 4.076314
F 103.120826 11.541051 4.076064
F 105.317826 5.114771 0.438079
F 89.612126 3.945461 21.470854
F 94.173426 1.225231 15.022454
F 103.174826 11.556951 18.650254
F 100.897826 7.680371 21.410554
F 98.644126 8.966051 0.423360
F 87.375326 7.718971 4.153344
F 87.336126 15.478651 4.157844
F 96.409126 5.095891 15.022054
F 96.408826 7.676201 4.073224
F 96.409526 15.418151 4.072974
F 87.689426 15.611451 18.642954
F 105.318826 7.655641 4.088644
F 105.319826 15.397551 4.088394
F 89.725226 16.700351 10.473254
F 96.410226 7.676721 21.408754
F 91.817626 12.727451 0.393065
F 92.027926 5.090891 0.450461
F 89.847726 16.766851 17.796354
F 94.176326 11.547451 18.671554
F 94.175426 3.805051 18.672254
F 87.471126 5.124861 3.138114
F 87.456826 12.840951 3.174194
F 96.408626 5.095401 3.161004
F 96.409126 12.837451 3.160704
F 105.318826 5.114361 3.143854
F 105.319826 12.856251 3.143604
F 87.445026 7.669581 6.837584
F 87.487026 15.352151 6.857564
F 94.176826 16.710151 15.022054
F 96.408826 7.676251 6.810424
F 96.409426 15.418051 6.810104
F 87.603726 12.821751 15.021954
F 105.318826 7.655741 6.793724
F 105.319826 15.397651 6.793474
F 103.119826 1.229281 0.427218
F 89.645426 1.159131 10.409354
F 89.765326 9.035841 10.378354
F 91.851426 15.490351 21.569854
F 98.643926 1.224411 10.460154
F 98.644626 8.966331 10.459854
F 98.645326 16.708251 10.459654
F 89.531126 3.762121 14.273354
F 89.928926 11.719351 14.004454
F 98.644226 3.805471 14.109654
F 98.645026 11.547351 14.109454
F 89.836826 3.862421 11.441854
F 89.558226 11.583851 11.227454
F 98.644226 3.805391 11.372254
F 98.644926 11.547351 11.372054
F 89.552826 1.195391 7.655064
F 89.649526 9.014141 7.634414
F 100.897826 15.422251 21.410254
F 98.643726 1.224321 7.722764
F 98.644426 8.966231 7.722524
F 98.645126 16.708151 7.722274
F 92.006126 7.782291 11.487454
F 92.001226 15.507951 11.259654
F 103.121826 8.971321 15.022054
F 100.882826 7.678281 11.370454
F 100.883826 15.420151 11.370154
F 87.565926 7.777991 18.749654
F 91.904826 5.181781 7.763654
F 91.944026 12.973951 7.669674
F 100.882826 5.092881 7.720944
F 100.883826 12.834851 7.720704
F 91.893826 5.250631 10.425954
F 91.858526 12.766651 10.505254
F 100.882826 5.093021 10.461254
F 100.883826 12.834951 10.461054
F 91.940526 7.752971 14.124754
F 91.955626 15.508951 13.976954
F 105.544826 12.759151 17.709954
F 100.883826 7.678291 14.110554
F 100.884826 15.420251 14.110354
F 96.410626 15.418651 18.671254
F 94.172426 1.224441 10.460354
F 94.176226 8.968101 10.459954
F 94.178126 16.710751 10.458254
F 103.119826 1.229771 10.455854
F 103.120826 8.971691 10.455554
F 103.120826 16.713651 10.455354
F 94.171726 3.806871 14.110854
F 94.176726 11.547451 14.108954
F 103.112826 3.796181 14.103254
F 103.113826 11.538051 14.103054
F 94.171926 3.807261 11.371954
F 94.173826 11.547651 11.372254
F 103.119826 3.799021 11.374754
F 103.120826 11.540951 11.374454
F 94.172126 1.224791 7.722724
F 94.175126 8.967791 7.723824
F 94.176626 16.710551 7.723704
F 103.119826 1.229511 7.725864
F 103.120826 8.971431 7.725624
F 103.121826 16.713351 7.725374
F 87.539626 7.781131 11.407254
F 87.609226 15.358951 11.272054
F 105.543826 5.017191 17.710254
F 96.409326 7.676421 11.372354
F 96.409826 15.418251 11.372154
F 87.269426 5.081531 15.041254
F 105.318826 7.656131 11.385854
F 105.318826 15.398051 11.385654
F 96.410526 12.837751 17.759054
F 87.442826 5.171431 7.817344
F 87.462626 12.769551 7.575754
F 96.408726 5.095621 7.722894
F 96.409526 12.837551 7.722644
F 105.318826 5.114431 7.738224
F 105.319826 12.856351 7.737974
F 87.583326 5.135471 10.696954
F 87.443226 12.755551 10.327354
F 96.409026 5.095711 10.460054
F 96.409526 12.837651 10.459754
F 105.318826 5.114001 10.443354
F 105.319826 12.855951 10.443054
F 87.592726 7.703031 14.148154
F 87.737426 15.416151 13.990654
F 96.409626 5.095941 17.759254
F 96.409426 7.676461 14.109554
F 96.410226 15.418451 14.109354
F 96.410126 12.837751 15.021754
F 105.325826 7.667191 14.090454
F 105.326826 15.409151 14.090154
F 87.522026 12.741451 17.858654
F 89.663526 1.200591 17.842054
F 89.859226 8.925901 17.775054
F 103.121826 1.229401 15.022354
F 98.644126 1.224671 17.759354
F 98.644926 8.966591 17.759054
F 98.645626 16.708551 17.758854
F 94.175226 8.967461 15.022454
F 89.836126 16.829751 15.023754
F 105.526826 7.747101 21.345354
F 94.172326 3.807501 21.409854
F 89.643026 3.837041 18.773654
F 89.891426 11.475351 18.617654
F 98.646526 3.806001 18.671154
F 98.647226 11.547951 18.670854
F 105.318826 12.856651 0.437832
F 89.919526 9.189821 14.961254
F 103.117826 11.545251 21.392154
F 98.644326 1.224521 15.021854
F 98.645026 8.966441 15.021654
F 98.645826 16.708351 15.021454
F 91.983226 7.720481 18.712854
F 92.056526 15.345551 18.743854
F 87.458126 5.094611 17.829454
F 100.881826 7.678391 18.669854
F 100.882826 15.420351 18.669554
F 96.409826 7.676651 18.671554
F 91.882926 5.134731 15.122454
F 92.084626 12.993551 14.968354
F 100.881826 5.093441 15.020054
F 100.882826 12.835351 15.019754
F 91.949026 5.047321 17.775254
F 92.024526 12.910851 17.702054
F 100.892826 5.092751 17.760254
F 100.893826 12.834651 17.760054
F 103.117826 3.803291 21.392354
F 103.122826 16.713251 15.021854
F 105.301826 12.866051 14.999854
F 98.644626 3.805651 21.408754
F 103.174826 3.815001 18.650554
F 105.303826 15.340851 18.628354
F 94.173626 1.225201 17.759854
F 94.176426 8.967931 17.758754
F 94.177126 16.709751 17.758754
F 103.112826 1.228521 17.749454
F 103.113826 8.970441 17.749254
F 103.113826 16.712351 17.748954
F 105.526826 15.489051 21.345054
F 87.598226 15.736051 21.263654
F 98.645426 11.547551 21.408454
F 94.176926 11.547651 21.408154
F 91.895726 7.864691 21.481654
F 98.644826 16.707951 0.423113
F 98.643326 1.224131 0.423604
F 96.408426 5.095431 0.423732
F 96.408926 12.837451 0.423565
F 89.805826 16.898351 0.364235
F 89.647626 8.975171 0.504441
F 100.882826 12.834751 0.421789
F 89.735726 1.278991 0.471062
F 87.250426 13.008151 0.467089
F 100.896826 -0.061531 21.410754
F 100.881826 -0.063726 6.811934
F 100.882826 -0.063610 14.110854
F 100.882826 -0.063648 11.370654
F 100.881826 -0.063831 4.071544
F 105.525826 0.005217 21.345554
F 87.708826 -0.139106 21.550154
F 91.896526 -0.040482 4.065134
F 91.869726 -0.010063 14.200254
F 89.695726 1.359391 25.218054
F 89.712526 9.110601 25.046254
F 100.882826 12.835151 22.318754
F 98.644726 1.224921 25.058354
F 98.645426 8.966831 25.058154
F 98.646126 16.708751 25.057854
F 89.714826 3.757981 28.657654
F 89.715326 11.740651 28.695354
F 98.644926 3.805881 28.707854
F 98.645726 11.547751 28.707554
F 89.768726 3.922381 25.928354
F 89.726026 11.616051 25.900454
F 98.647926 3.806431 25.970154
F 98.648626 11.548351 25.969854
F 96.412226 15.419351 43.305954
F 100.885826 15.421151 43.307154
F 103.135826 16.711151 36.911854
F 89.654026 16.696851 32.398854
F 98.648426 8.966061 22.320354
F 91.938826 7.601501 43.267254
F 91.933426 7.747381 26.037854
F 91.762526 15.520751 25.819754
F 87.638526 5.056111 39.615154
F 100.882826 7.678941 25.967854
F 100.883826 15.420851 25.967654
F 87.364126 12.963151 37.029654
F 96.410626 12.837951 22.320954
F 89.413726 11.580251 43.316354
F 98.646426 3.806381 43.306254
F 89.878526 3.722971 43.247754
F 91.997826 5.268281 25.058754
F 92.034626 12.944751 24.996354
F 100.894826 5.091631 25.060054
F 100.895826 12.833551 25.059854
F 91.919226 7.689671 28.750754
F 92.064126 15.320351 28.737754
F 94.175926 16.709651 22.321454
F 100.891826 7.680111 28.709154
F 100.892826 15.422051 28.708854
F 87.581226 4.955191 36.971854
F 94.172226 1.224511 25.059954
F 94.176726 8.968571 25.058054
F 94.174226 16.709051 25.058554
F 103.116826 1.228181 25.037554
F 103.116826 8.970091 25.037254
F 103.117826 16.712051 25.037054
F 94.171626 3.808401 28.709654
F 94.178026 11.546651 28.707554
F 103.109826 3.798381 28.684554
F 103.109826 11.540351 28.684254
F 94.174626 3.807051 25.970754
F 94.176126 11.548751 25.970654
F 103.169826 3.810131 25.947454
F 103.170826 11.552051 25.947254
F 96.409726 5.096101 22.321254
F 103.120826 16.713851 39.646454
F 94.176026 11.547951 43.305954
F 98.647126 11.548251 43.305954
F 89.702226 16.701851 29.605754
F 96.411426 7.677391 43.306254
F 87.507526 7.816171 25.995254
F 87.514726 15.307651 25.802154
F 103.134826 8.969261 36.912054
F 96.410226 7.676851 25.970754
F 96.410726 15.418651 25.970554
F 105.294826 12.880851 36.897354
F 105.296826 7.603891 25.923454
F 105.297826 15.345851 25.923254
F 105.293826 5.138921 36.897654
F 91.968726 15.388051 43.399054
F 94.176826 3.806371 43.306354
F 103.121826 11.541551 43.302054
F 87.425326 5.264501 22.452854
F 105.321826 7.658881 43.289254
F 103.121826 3.799611 43.302254
F 87.529126 5.219601 25.133054
F 87.499926 12.826351 24.759754
F 96.410526 5.096061 25.058454
F 96.411226 12.837951 25.058254
F 105.476826 5.041591 24.992354
F 105.477826 12.783551 24.992054
F 87.611026 7.762441 28.650754
F 87.420926 15.399851 28.551354
F 103.118826 1.230041 39.646854
F 96.410626 7.676961 28.707854
F 96.411726 15.419051 28.707754
F 96.411626 12.838451 36.919254
F 105.433826 7.717341 28.638154
F 105.433826 15.459251 28.637954
F 96.412226 15.419251 40.568754
F 89.827426 1.299681 32.401454
F 89.499626 8.991901 32.232754
F 103.119826 8.971961 39.646654
F 98.644726 1.225191 32.357454
F 98.645426 8.967101 32.357254
F 98.646126 16.709051 32.356954
F 89.834526 3.674611 36.087454
F 89.516626 11.588051 35.959754
F 98.645626 3.806131 36.007054
F 98.646326 11.548051 36.006754
F 89.760826 3.938181 33.334054
F 89.567626 11.472351 33.277154
F 98.646726 3.806221 33.269554
F 98.647426 11.548151 33.269354
F 89.653326 1.275751 29.668554
F 89.716226 9.119321 29.565454
F 103.111826 11.539151 40.570254
F 98.647026 1.224651 29.619954
F 98.647726 8.966571 29.619654
F 98.648526 16.708451 29.619454
F 91.852226 7.806381 33.390354
F 92.025726 15.303451 33.185454
F 103.133826 1.227351 36.912354
F 100.880826 7.678411 33.267454
F 100.881826 15.420351 33.267154
F 96.411526 7.677381 40.568954
F 91.737326 5.257481 29.683454
F 92.043626 12.813151 29.725954
F 100.881826 5.093801 29.617654
F 100.882826 12.835751 29.617454
F 91.883826 5.207011 32.366354
F 91.820826 12.774251 32.559154
F 100.888826 5.092901 32.358754
F 100.889826 12.834851 32.358454
F 91.758726 7.703181 36.115254
F 91.863226 15.537451 35.937054
F 87.430126 15.450851 40.633154
F 100.886826 7.678981 36.007654
F 100.886826 15.420851 36.007454
F 105.320826 15.410951 40.581754
F 94.175326 1.225401 32.357254
F 94.174526 8.967391 32.358754
F 94.177126 16.708951 32.356954
F 103.102826 1.235471 32.335154
F 103.103826 8.977391 32.334854
F 103.103826 16.719351 32.334654
F 94.175526 3.806971 36.007454
F 94.175126 11.549751 36.007454
F 103.112826 3.797071 35.993054
F 103.112826 11.538951 35.992754
F 94.173526 3.807721 33.269354
F 94.176826 11.547451 33.270754
F 103.143826 3.803741 33.257054
F 103.144826 11.545651 33.256854
F 94.174626 1.225591 29.620454
F 94.175526 8.967251 29.620854
F 94.179026 16.710551 29.620854
F 103.155826 1.223921 29.601154
F 103.156826 8.965841 29.600954
F 103.156826 16.707751 29.600654
F 87.418726 7.724151 33.341154
F 87.423426 15.439151 33.290154
F 94.175626 16.709651 36.918754
F 96.410626 7.677031 33.269854
F 96.411526 15.419051 33.269654
F 107.590826 11.568351 41.659654
F 105.273826 7.612611 33.226754
F 105.273826 15.354551 33.226454
F 105.363826 12.833351 39.685154
F 87.370926 5.048401 29.619954
F 87.360926 12.813351 29.686754
F 96.410226 5.096381 29.620354
F 96.411126 12.838251 29.620054
F 105.285826 5.161751 29.562954
F 105.286826 12.903651 29.562654
F 87.494626 5.148851 32.446754
F 87.478626 12.958751 32.372154
F 96.410626 5.096401 32.357554
F 96.411226 12.838451 32.357254
F 105.386826 5.068851 32.276354
F 105.387826 12.810751 32.276154
F 87.477626 7.660091 36.038654
F 87.369526 15.593851 36.069954
F 105.363826 5.091431 39.685454
F 96.410826 7.677111 36.006954
F 96.411626 15.419051 36.006754
F 96.410826 5.096561 36.919554
F 105.355826 7.678561 35.935454
F 105.356826 15.420451 35.935254
F 96.411626 12.838651 39.656454
F 89.498326 1.085640 39.749054
F 89.812926 9.058651 39.644254
F 103.111826 3.797241 40.570554
F 98.646026 1.225371 39.656754
F 98.646726 8.967291 39.656554
F 98.647426 16.709251 39.656254
F 94.173026 8.966651 36.919254
F 94.175326 11.549351 40.568554
F 94.178426 3.805491 40.570154
F 100.885826 7.679271 43.307454
F 89.770526 3.729961 40.534554
F 89.627526 11.552551 40.652754
F 98.645726 3.806291 40.568854
F 98.646426 11.548251 40.568654
F 89.854526 1.093547 36.898554
F 89.579226 9.121371 36.958754
F 87.423226 7.676621 40.454354
F 98.646226 1.225171 36.919354
F 98.646926 8.967091 36.919054
F 98.647626 16.709051 36.918854
F 92.031426 7.703361 40.668554
F 92.007326 15.453151 40.692854
F 96.411026 5.096661 39.656654
F 100.884826 7.679101 40.566954
F 100.885826 15.421051 40.566754
F 105.319826 7.669041 40.582054
F 91.956326 5.098321 36.967954
F 91.905026 13.052651 36.819954
F 100.882826 5.094211 36.917054
F 100.883826 12.836151 36.916854
F 91.988526 5.094811 39.696654
F 91.874926 12.918051 39.680854
F 100.881826 5.095741 39.656354
F 100.881826 12.837651 39.656054
F 94.176526 1.226151 36.919854
F 89.797426 16.637651 39.782954
F 87.563026 12.926251 39.648754
F 105.321826 15.400851 43.289054
F 89.661426 16.722651 36.971654
F 107.590826 3.826471 41.659854
F 94.178226 1.228011 39.655754
F 94.177926 8.968621 39.656654
F 94.177726 16.710051 39.656654
F 89.553326 16.790951 24.997954
F 89.774126 1.394461 22.311954
F 94.175926 8.968261 22.321854
F 87.537926 15.492351 43.284054
F 89.674526 16.910951 22.387454
F 94.174626 1.225371 22.321554
F 98.647726 1.224141 22.320554
F 103.185826 8.955911 22.294754
F 103.184826 1.213991 22.294954
F 87.591526 13.029951 21.988554
F 103.185826 16.697851 22.294454
F 100.881826 5.093211 22.318954
F 98.649126 16.707951 22.320054
F 105.301826 12.922651 22.275554
F 105.300826 5.180721 22.275754
F 91.871926 5.185741 22.336754
F 91.991326 12.959351 22.303254
F 89.612126 9.202471 22.312954
F 87.462526 7.595021 43.159954
F 91.839126 -0.029374 26.115854
F 91.953226 0.083398 40.633954
F 92.027126 -0.109176 35.985554
F 105.432826 -0.024550 28.638454
F 87.344426 -0.167215 26.042154
F 87.602526 -0.005668 33.252254
F 87.481026 -0.151183 35.999454
F 87.410526 -0.114414 40.899054
F 89.453626 24.328651 3.019744
F 89.585126 32.182751 3.101454
F 98.645526 24.449951 3.160244
F 98.646326 32.191851 3.160004
F 89.772626 27.072451 6.764414
F 87.446926 30.978551 18.459054
F 89.562426 19.358051 6.785634
F 98.646026 27.031051 6.809744
F 103.121826 24.455051 0.426480
F 98.645326 19.289051 6.809994
F 89.423526 27.037151 4.051274
F 105.302826 28.349851 14.999354
F 89.761126 19.149851 4.124524
F 98.645826 27.030951 4.072374
F 94.174326 27.032451 21.409654
F 98.645126 19.288951 4.072614
F 91.952426 30.879951 21.423554
F 100.898826 23.164251 21.410054
F 89.801926 19.465751 21.435254
F 100.899826 30.906151 21.409754
F 91.820826 30.804451 3.928494
F 91.865826 23.176951 3.968524
F 100.884826 30.903851 4.070574
F 100.883826 23.161951 4.070814
F 96.411626 23.160551 21.408254
F 98.646826 27.031451 21.408054
F 89.584326 27.070551 21.327954
F 105.528826 30.972851 21.344554
F 91.809426 28.158351 3.295034
F 91.965726 20.507451 3.246594
F 100.884826 28.318451 3.161524
F 100.883826 20.576551 3.161764
F 92.021426 30.971551 6.656654
F 91.916926 23.063651 6.757304
F 100.884826 30.903951 6.810954
F 100.883826 23.162051 6.811204
F 94.175026 24.450651 3.160174
F 94.173926 32.191051 3.160104
F 103.121826 24.455151 3.156444
F 103.122826 32.197051 3.156204
F 94.176426 27.030651 6.809774
F 103.119826 27.029051 21.391654
F 94.173826 19.289251 6.810634
F 103.122826 27.025051 6.805834
F 96.410726 20.579751 15.021554
F 103.121826 19.283051 6.806084
F 94.175026 27.030451 4.073334
F 96.410426 28.321251 0.423040
F 94.176726 19.287951 4.074204
F 103.122826 27.024951 4.075574
F 96.411426 28.321651 15.021354
F 103.121826 19.282951 4.075824
F 91.837126 28.304051 0.424970
F 105.319826 28.340551 0.437340
F 92.045326 20.603651 0.453876
F 94.177426 19.289351 21.408354
F 87.523526 31.103551 4.306144
F 87.430926 22.975051 4.100274
F 96.410726 30.901851 4.072524
F 96.410026 23.159951 4.072784
F 105.320826 30.881451 4.087904
F 105.320826 23.139451 4.088154
F 94.173126 24.450051 0.423110
F 105.527826 23.230951 21.344854
F 103.118826 19.287151 21.391854
F 94.172926 32.190951 0.421641
F 96.412526 30.902551 21.408054
F 91.874526 23.189051 21.497754
F 87.299426 28.571051 3.118094
F 87.463926 20.449951 3.182364
F 96.410326 28.321351 3.160114
F 96.409826 20.579351 3.160424
F 105.320826 28.340151 3.143114
F 105.319826 20.598251 3.143354
F 87.629526 30.899051 6.914824
F 87.473926 22.941551 6.802854
F 96.411226 30.902051 6.809734
F 96.410426 23.160151 6.809944
F 105.320826 30.881451 6.792984
F 105.320826 23.139551 6.793234
F 89.749126 24.487451 10.306554
F 89.770126 32.352651 10.521754
F 98.646026 24.450151 10.459354
F 98.646826 32.192051 10.459154
F 89.848426 27.056851 13.995154
F 87.267426 20.699151 14.921954
F 89.621826 19.379351 14.117354
F 98.646426 27.031251 14.108954
F 87.404426 23.288351 21.222354
F 98.645726 19.289351 14.109154
F 89.756526 26.990251 11.271954
F 87.312526 23.315851 18.477154
F 89.529326 19.279751 11.322554
F 98.646426 27.031151 11.371554
F 94.177626 27.031051 18.671954
F 98.645626 19.289251 11.371754
F 89.607826 24.406951 7.605554
F 90.042726 32.083851 7.827594
F 98.645926 24.450051 7.722034
F 98.646626 32.191951 7.721784
F 91.865726 30.908551 11.405754
F 91.925426 23.148451 11.233954
F 100.884826 30.904051 11.369654
F 100.884826 23.162151 11.369954
F 91.960026 28.303451 7.727794
F 91.848826 20.399251 7.737274
F 100.884826 28.318651 7.720204
F 100.883826 20.576751 7.720454
F 92.030126 28.257051 10.436854
F 91.807826 20.557351 10.507054
F 100.884826 28.318751 10.460554
F 100.883826 20.576851 10.460754
F 91.860026 31.084951 14.236054
F 91.989126 23.239051 14.009354
F 100.885826 30.904051 14.109854
F 100.884826 23.162151 14.110154
F 94.175826 24.450351 10.459154
F 94.174426 32.191451 10.460254
F 103.121826 24.455551 10.455154
F 103.122826 32.197451 10.454854
F 94.173726 27.033751 14.110354
F 105.545826 20.501051 17.709754
F 94.173626 19.290951 14.110454
F 103.114826 27.021951 14.102554
F 87.597026 28.307751 14.835054
F 103.113826 19.280051 14.102754
F 94.177926 27.030351 11.372554
F 105.545826 28.242951 17.709454
F 94.174026 19.289851 11.372154
F 103.121826 27.024751 11.373954
F 105.303826 23.082851 18.628054
F 103.121826 19.282851 11.374254
F 94.174126 24.449451 7.721624
F 94.179226 32.193951 7.722454
F 103.122826 24.455251 7.725124
F 103.122826 32.197151 7.724884
F 87.587226 30.980751 11.399554
F 87.714926 23.273851 11.372254
F 96.411326 30.902151 11.371654
F 96.410626 23.160251 11.371954
F 105.320826 30.881851 11.385154
F 105.319826 23.139951 11.385354
F 87.533126 28.330451 7.717564
F 87.320726 20.492551 7.625194
F 96.410926 28.321351 7.722164
F 96.409926 20.579551 7.722474
F 105.320826 28.340151 7.737484
F 105.320826 20.598251 7.737724
F 87.530126 28.448751 10.488554
F 87.500126 20.541651 10.260754
F 96.411126 28.321451 10.459354
F 96.410226 20.579651 10.459554
F 105.320826 28.339751 10.442554
F 105.320826 20.597851 10.442854
F 87.493226 30.815551 14.079954
F 87.365926 23.357351 14.098954
F 96.411426 30.902151 14.108754
F 96.410926 23.160351 14.109154
F 105.327826 30.892951 14.089654
F 105.327826 23.151051 14.089954
F 89.639626 24.638651 17.693254
F 89.893226 32.319751 18.008554
F 98.646326 24.450451 17.758554
F 98.647026 32.192351 17.758354
F 94.178426 32.194551 15.022354
F 105.304826 30.824751 18.627854
F 103.123826 24.455151 15.021554
F 103.122826 32.196951 0.426233
F 96.411026 20.579751 17.758754
F 94.177026 24.451651 15.021654
F 89.508226 27.116751 18.745854
F 96.411026 23.160451 18.671154
F 89.664126 19.548251 18.725654
F 98.648726 27.031751 18.670354
F 96.411826 28.321651 17.758554
F 98.648026 19.289851 18.670654
F 89.813526 24.526251 14.921454
F 89.506426 32.200951 15.281754
F 98.646526 24.450251 15.021154
F 98.647226 32.192151 15.020954
F 92.067426 30.853351 18.578154
F 91.788926 23.298051 18.761254
F 100.883826 30.904151 18.669054
F 100.883826 23.162251 18.669354
F 91.866826 28.513151 15.095854
F 91.863926 20.662951 15.086154
F 100.884826 28.319151 15.019254
F 100.883826 20.577251 15.019554
F 91.964726 28.357451 17.914254
F 91.839326 20.701151 17.803154
F 100.894826 28.318551 17.759554
F 100.893826 20.576551 17.759854
F 103.123826 32.197051 15.021354
F 103.175826 19.298851 18.650054
F 105.302826 20.607951 14.999654
F 103.176826 27.040751 18.649754
F 94.174126 24.450351 17.759754
F 94.179426 32.193851 17.757454
F 103.114826 24.454251 17.748754
F 103.115826 32.196151 17.748454
F 94.173426 19.291251 18.670854
F 87.417026 20.788451 17.690154
F 96.411926 30.902451 18.670854
F 87.347626 28.380951 17.531254
F 98.646126 19.289451 21.408254
F 105.319826 20.598651 0.437587
F 100.883826 20.576651 0.421542
F 89.319726 24.540351 0.294329
F 96.409826 20.579251 0.423226
F 100.883826 28.318551 0.421297
F 87.583426 30.871851 21.244854
F 98.645526 24.449851 0.422865
F 98.646226 32.191851 0.422620
F 87.552926 20.491351 0.433060
F 87.314326 28.298851 0.389149
F 89.531626 32.174251 0.400781
F 89.437326 34.736251 14.372654
F 89.788126 34.773951 21.493454
F 98.646826 34.772951 6.809494
F 89.476326 34.771851 11.617154
F 98.647126 34.773151 14.108654
F 94.176326 34.773151 4.072954
F 103.123826 34.766951 6.805594
F 103.115826 34.763851 14.102254
F 103.122826 34.766651 11.373754
F 103.122826 34.766851 4.075334
F 98.647126 34.773051 11.371254
F 94.176226 34.773551 14.109354
F 94.180826 34.771751 21.406654
F 98.647526 34.773351 21.407754
F 94.178326 34.773251 18.671354
F 98.649426 34.773651 18.670154
F 98.646626 34.772851 4.072124
F 94.174926 34.774151 6.811014
F 103.120826 34.770951 21.391354
F 94.177926 34.771951 11.372854
F 89.703826 24.435551 25.215754
F 89.641526 32.406851 25.065054
F 98.646826 24.450651 25.057654
F 98.647626 32.192551 25.057354
F 89.820026 27.002251 28.728854
F 96.413326 30.902951 40.568354
F 89.583726 19.188651 28.629954
F 98.647126 27.031651 28.707054
F 107.591826 19.310351 41.659354
F 98.646426 19.289751 28.707354
F 89.636226 27.082351 25.986554
F 87.672626 20.607651 39.628254
F 89.633326 19.371551 25.982654
F 98.650026 27.032151 25.969354
F 91.795526 28.215851 22.497354
F 98.649326 19.290251 25.969654
F 94.176226 27.033151 43.306254
F 89.900526 19.332751 43.363654
F 91.773926 23.177451 43.416954
F 98.647826 19.290251 43.305754
F 91.729526 30.935651 26.040854
F 92.021526 23.143451 25.835454
F 100.885826 30.904651 25.967154
F 100.884826 23.162751 25.967454
F 96.413026 28.322451 39.655954
F 96.412726 23.161151 43.305654
F 98.648526 27.032151 43.305454
F 94.176726 27.033051 40.568254
F 92.011326 28.271651 25.140454
F 91.929726 20.521751 25.094654
F 100.897826 28.317351 25.059354
F 100.896826 20.575451 25.059554
F 91.951626 30.764351 28.782154
F 91.825626 23.085351 28.535254
F 100.893826 30.905851 28.708354
F 100.893826 23.163951 28.708654
F 94.180626 24.453151 25.056354
F 94.174226 32.191551 25.059154
F 103.118826 24.453951 25.036754
F 103.118826 32.195851 25.036554
F 94.181126 27.029751 28.706454
F 107.592826 27.052251 41.659154
F 94.176726 19.289651 28.707454
F 103.111826 27.024151 28.683754
F 105.321826 23.152851 40.581554
F 103.110826 19.282251 28.684054
F 94.180626 27.029851 25.971954
F 103.112826 19.281051 40.570054
F 94.176426 19.289551 25.970754
F 103.171826 27.035851 25.946754
F 105.322826 23.142751 43.288754
F 103.171826 19.293951 25.947054
F 94.177226 24.450751 36.918454
F 87.358526 20.835651 36.804554
F 94.177626 19.290851 43.306054
F 105.323826 30.884651 43.288554
F 87.515226 30.873451 25.986454
F 87.471626 23.105451 26.128954
F 96.412326 30.902551 25.970054
F 96.411826 23.160751 25.970154
F 105.298826 30.829651 25.922754
F 105.297826 23.087751 25.922954
F 103.122826 19.283451 43.301754
F 100.883826 20.577051 22.318454
F 94.178226 32.193751 36.919454
F 87.516426 28.300951 37.003554
F 103.123826 27.025351 43.301554
F 87.285826 22.981151 43.137654
F 87.492126 28.539951 24.904954
F 87.405626 20.566451 25.196654
F 96.412526 28.321851 25.057754
F 96.411726 20.579951 25.057954
F 105.478826 28.267351 24.991654
F 105.478826 20.525451 24.991854
F 87.480926 30.917051 28.720854
F 87.494126 23.046651 28.835454
F 96.412926 30.902751 28.707154
F 96.412226 23.160851 28.707454
F 105.435826 30.943051 28.637454
F 105.434826 23.201151 28.637654
F 89.670426 24.445451 32.350254
F 89.846726 32.194151 32.386054
F 98.646926 24.450951 32.356754
F 98.647626 32.192851 32.356454
F 89.789726 27.150551 35.975254
F 87.480626 28.296651 39.694654
F 89.565226 19.356951 35.942954
F 98.647826 27.031851 36.006254
F 100.886826 23.163151 43.306954
F 98.647126 19.289951 36.006554
F 89.626626 27.114251 33.130454
F 105.295826 20.622751 36.897154
F 89.602826 19.236751 33.151854
F 98.648926 27.031951 33.268854
F 96.412826 23.161151 40.568454
F 98.648126 19.290051 33.269054
F 89.741226 24.473651 29.499354
F 89.770026 32.147151 29.700154
F 98.649226 24.450451 29.619154
F 98.649926 32.192351 29.618954
F 92.020326 30.961351 33.430154
F 91.802026 23.231951 33.015154
F 100.882826 30.904151 33.266654
F 100.882826 23.162251 33.266954
F 92.029126 28.270051 29.702454
F 91.922926 20.505951 29.606754
F 100.884826 28.319551 29.616954
F 100.883826 20.577651 29.617154
F 91.973326 28.405951 32.406154
F 91.890326 20.469551 32.249454
F 100.890826 28.318651 32.357954
F 100.889826 20.576751 32.358254
F 91.875526 30.880251 36.190654
F 91.967326 23.120051 35.912554
F 100.888826 30.904751 36.006954
F 100.887826 23.162851 36.007154
F 94.177626 24.452051 32.356054
F 94.180226 32.194551 32.356654
F 103.104826 24.461251 32.334354
F 103.105826 32.203151 32.334154
F 94.178426 27.031951 36.006454
F 87.247726 30.980051 43.259254
F 94.177626 19.289651 36.005754
F 103.114826 27.022851 35.992254
F 105.322826 30.894751 40.581254
F 103.113826 19.280951 35.992554
F 94.178126 27.031751 33.269954
F 105.364826 20.575251 39.684954
F 94.175926 19.290151 33.268954
F 103.145826 27.029451 33.256354
F 105.295826 28.364651 36.896954
F 103.144826 19.287551 33.256654
F 94.174626 24.449551 29.618154
F 94.177526 32.192751 29.619554
F 103.157826 24.449651 29.600454
F 103.158826 32.191551 29.600154
F 87.727426 30.981651 33.326354
F 87.493926 23.111251 33.282054
F 96.413126 30.902851 33.269054
F 96.412026 23.160751 33.269454
F 105.275826 30.838351 33.225954
F 105.274826 23.096451 33.226254
F 87.657326 28.332351 29.723254
F 87.318126 20.514051 29.683654
F 96.412526 28.322051 29.619654
F 96.411626 20.580151 29.619854
F 105.287826 28.387551 29.562154
F 105.286826 20.645551 29.562454
F 87.455326 28.338051 32.363354
F 87.218826 20.576651 32.292854
F 96.412826 28.322151 32.356854
F 96.412026 20.580251 32.357054
F 105.388826 28.294651 32.275654
F 105.388826 20.552651 32.275854
F 87.486726 30.887151 36.058554
F 87.680926 23.388051 35.942554
F 96.413126 30.902851 36.006254
F 96.412526 23.161051 36.006554
F 105.357826 30.904351 35.934754
F 105.356826 23.162451 35.934954
F 89.738226 24.550051 39.720154
F 89.692126 32.414851 39.546554
F 98.648226 24.451151 39.656054
F 98.648926 32.193051 39.655754
F 103.136826 32.195051 36.911354
F 96.412126 20.580551 36.919054
F 87.499426 30.954751 40.556754
F 91.770126 30.895651 43.187654
F 105.365826 28.317151 39.684654
F 103.113826 27.022951 40.569854
F 89.592926 27.030751 40.624954
F 96.412926 28.322351 36.918754
F 89.821826 19.349651 40.577754
F 98.647826 27.032051 40.568154
F 96.412426 20.580551 39.656254
F 98.647126 19.290151 40.568454
F 89.893126 24.502351 36.931854
F 89.644426 32.140851 36.821454
F 98.648426 24.450951 36.918554
F 98.649126 32.192851 36.918354
F 91.827026 31.032851 40.466554
F 92.005926 23.178251 40.630854
F 100.886826 30.904851 40.566254
F 100.886826 23.162951 40.566454
F 91.983426 28.301851 36.918754
F 91.848826 20.581451 36.623554
F 100.884826 28.319951 36.916354
F 100.884826 20.578051 36.916654
F 91.862226 28.315251 39.650554
F 91.913726 20.646051 39.507854
F 100.883826 28.321451 39.655554
F 100.882826 20.579551 39.655854
F 103.135826 24.453151 36.911554
F 87.571326 23.103451 40.377154
F 100.887826 30.905051 43.306654
F 96.413526 30.903051 43.305454
F 94.178926 24.452251 39.656254
F 94.178226 32.193851 39.655954
F 103.120826 24.455851 39.646154
F 103.121826 32.197751 39.645954
F 94.175926 19.291751 40.567554
F 89.568626 27.168451 43.407354
F 87.446426 20.756251 22.456754
F 89.558826 24.615551 22.517254
F 98.649826 24.449951 22.319854
F 103.187826 32.181651 22.293954
F 100.884826 28.318951 22.318254
F 103.186826 24.439751 22.294254
F 105.302826 28.406451 22.275054
F 98.650626 32.191851 22.319654
F 105.302826 20.664551 22.275354
F 94.178026 32.193251 22.320954
F 96.411326 20.579851 22.320654
F 94.176126 24.450951 22.320654
F 96.411826 28.321951 22.320554
F 89.665826 34.786851 33.337854
F 92.024526 20.605751 22.403154
F 87.284326 28.219051 22.100554
F 89.753626 32.207051 22.250554
F 89.598726 34.905951 43.438554
F 103.146826 34.771451 33.256154
F 89.530626 34.738851 26.094654
F 103.113826 34.764951 40.569554
F 89.748326 34.723751 28.706554
F 98.648526 34.773851 36.006054
F 94.179926 34.773151 40.569554
F 94.176226 34.774151 25.969554
F 98.648626 34.773951 40.567954
F 103.114826 34.764751 35.992054
F 94.175626 34.775151 28.708454
F 98.649226 34.774051 43.305254
F 103.123826 34.767251 43.301354
F 103.111826 34.766051 28.683554
F 94.176126 34.775551 43.306954
F 98.650826 34.774151 25.969154
F 98.647826 34.773551 28.706854
F 94.178926 34.774551 36.006554
F 94.178326 34.774551 33.269254
F 98.649626 34.773851 33.268654
F 89.817026 34.786851 36.250954
F 89.725226 47.506551 2.982994
F 89.497526 40.050351 3.284344
F 98.647726 47.675651 3.159504
F 98.647026 39.933751 3.159754
F 89.682026 50.215851 6.636224
F 89.604726 42.406251 7.008704
F 98.648226 50.256751 6.809004
F 98.647526 42.514851 6.809254
F 89.784326 50.210851 3.914734
F 89.638526 42.584951 4.239604
F 98.648026 50.256651 4.071634
F 98.647326 42.514751 4.071874
F 87.285226 36.289951 15.227554
F 87.319626 36.030251 10.471854
F 103.121826 50.254851 21.390954
F 87.265126 51.555651 14.799354
F 91.886226 38.650251 4.216114
F 91.887226 46.358451 4.226914
F 100.885826 38.645751 4.070324
F 100.885826 46.387651 4.070074
F 91.875126 43.804551 0.548286
F 87.462026 51.550851 10.217854
F 87.753726 46.318351 21.523354
F 87.316626 36.292851 0.540729
F 94.175626 39.932951 0.422384
F 91.947326 46.329351 21.347054
F 105.321826 43.824351 0.436848
F 91.935926 36.150451 3.271594
F 91.968726 43.807851 3.330664
F 100.886826 51.544251 3.160784
F 100.884826 36.060451 3.161274
F 100.885826 43.802351 3.161034
F 92.050826 38.581651 6.880764
F 91.860026 46.381451 6.981124
F 100.885826 38.645851 6.810714
F 100.886826 46.387751 6.810464
F 94.175126 47.675051 3.161124
F 94.175026 39.933751 3.160804
F 103.124826 47.680851 3.155714
F 103.123826 39.938951 3.155954
F 94.178826 50.256051 6.808794
F 94.176626 42.514851 6.810074
F 103.124826 50.250751 6.805094
F 103.123826 42.508851 6.805344
F 94.176826 50.257951 4.071274
F 94.179426 42.513651 4.073834
F 103.124826 50.250651 4.074834
F 103.123826 42.508751 4.075084
F 91.899126 51.579651 14.941554
F 87.285826 36.057451 3.211224
F 89.943426 40.041951 0.540211
F 87.606226 51.522151 3.027444
F 87.342626 38.610551 4.133914
F 87.425726 46.322451 4.048664
F 96.411526 38.643851 4.072264
F 96.412326 46.385751 4.072014
F 105.321826 38.623351 4.087664
F 105.322826 46.365251 4.087414
F 103.123826 47.680751 0.425741
F 96.412626 36.063551 17.758354
F 87.335726 51.573551 17.536754
F 96.413926 51.547451 17.757754
F 94.178226 50.258351 21.407154
F 96.413926 46.386451 21.407554
F 89.644126 42.519851 21.619354
F 105.529826 46.456751 21.344054
F 105.546826 35.984851 17.709254
F 96.413326 38.644551 21.407854
F 98.649026 50.257151 21.407254
F 87.405426 43.830751 3.388894
F 96.412826 51.546951 3.159484
F 96.411326 36.063151 3.159954
F 96.411926 43.805151 3.159684
F 105.322826 51.565851 3.142374
F 105.321826 36.082051 3.142864
F 105.321826 43.823951 3.142624
F 87.711826 38.552751 6.923024
F 87.463226 46.525051 6.866794
F 96.411826 38.643951 6.809464
F 96.412326 46.385751 6.809144
F 105.321826 38.623451 6.792734
F 105.322826 46.365351 6.792494
F 89.812726 47.727751 10.444854
F 89.603226 39.803751 10.716554
F 98.648226 47.675951 10.458654
F 98.647526 39.934051 10.458954
F 89.649826 50.325951 14.029754
F 89.870826 42.661751 13.994954
F 98.648626 50.256951 14.108154
F 98.647926 42.515051 14.108454
F 89.591926 50.339251 11.274454
F 89.715126 42.575251 11.278854
F 98.648526 50.256951 11.370754
F 98.647826 42.514951 11.371054
F 89.660526 47.660451 7.740204
F 89.868926 39.784551 8.012764
F 98.648026 47.675851 7.721284
F 98.647326 39.933951 7.721534
F 91.977226 38.469551 11.456154
F 91.934626 46.397851 11.464154
F 100.885826 38.645951 11.369454
F 100.886826 46.387851 11.369154
F 103.122826 39.938851 0.425987
F 91.897626 36.115551 7.868394
F 91.888526 43.681751 7.827344
F 100.886826 51.544351 7.719474
F 100.885826 36.060551 7.719964
F 100.885826 43.802451 7.719714
F 94.176326 42.516551 21.408854
F 91.869226 35.965651 10.617154
F 92.012926 43.912651 10.490454
F 100.886826 51.544551 10.459754
F 100.885826 36.060651 10.460254
F 100.886826 43.802651 10.460054
F 92.015826 38.537751 14.133954
F 91.845026 46.437551 14.256154
F 100.886826 38.645951 14.109654
F 100.886826 46.387851 14.109354
F 94.177426 47.676251 10.459854
F 94.175326 39.933051 10.459954
F 103.123826 47.681251 10.454354
F 103.123826 39.939351 10.454654
F 94.176526 50.258051 14.108954
F 94.182026 42.513151 14.106854
F 103.116826 50.247651 14.101754
F 103.116826 42.505751 14.102054
F 94.176426 50.258051 11.370554
F 94.177726 42.515351 11.371754
F 103.124826 50.250551 11.373254
F 103.123826 42.508651 11.373454
F 94.177726 47.676551 7.722434
F 94.178126 39.934551 7.722494
F 103.124826 47.681051 7.724394
F 103.123826 39.939151 7.724634
F 87.364826 38.511151 11.515354
F 87.468126 46.632951 11.290854
F 96.412226 38.644151 11.371354
F 96.412826 46.386051 11.371154
F 105.320826 38.623851 11.384854
F 105.321826 46.365751 11.384654
F 98.648226 42.515251 21.407554
F 91.970126 38.599451 21.245354
F 87.549926 44.000951 7.847484
F 96.413026 51.547151 7.721444
F 96.411626 36.063351 7.721914
F 96.412226 43.805251 7.721694
F 105.322826 51.565951 7.736744
F 105.321826 36.082151 7.737234
F 105.322826 43.824051 7.736994
F 87.289526 43.751051 17.832954
F 100.884826 36.060451 0.421050
F 87.351426 43.957351 10.682154
F 96.413226 51.547251 10.458554
F 96.411626 36.063551 10.459054
F 96.412626 43.805251 10.458854
F 105.323826 51.565551 10.441854
F 105.321826 36.081651 10.442354
F 105.322826 43.823651 10.442054
F 87.350226 38.817051 14.221154
F 87.206726 46.576851 14.006154
F 96.412426 38.644251 14.108654
F 96.412926 46.386051 14.108354
F 105.328826 38.634851 14.089454
F 105.329826 46.376751 14.089154
F 89.657026 47.651351 17.685354
F 89.811426 40.044151 17.696754
F 98.648526 47.676151 17.757854
F 98.647826 39.934251 17.758054
F 87.572426 35.984851 7.583924
F 100.886826 51.544351 0.420558
F 91.818326 51.556751 17.741554
F 100.900826 38.648051 21.409554
F 89.634526 50.201451 18.432454
F 89.582026 42.631551 18.676354
F 98.650826 50.257551 18.669654
F 98.650126 42.515551 18.669954
F 89.578526 47.741951 14.876854
F 89.738826 40.029451 14.866754
F 98.648726 47.676051 15.020454
F 98.647926 39.934151 15.020654
F 91.981126 38.788251 18.533854
F 91.915726 46.194351 18.578054
F 100.884826 38.646051 18.668854
F 100.885826 46.387951 18.668554
F 91.878026 51.553851 10.429754
F 91.915226 36.059851 15.063754
F 92.090726 43.796551 15.016554
F 100.886826 51.544951 15.018554
F 100.884826 36.061151 15.019054
F 100.885826 43.803051 15.018754
F 105.548826 51.468751 17.708754
F 92.027726 36.162351 17.840254
F 91.923326 43.641751 17.716954
F 100.896826 51.544251 17.758854
F 100.895826 36.060451 17.759354
F 100.896826 43.802351 17.759054
F 91.979726 51.607851 3.038084
F 105.321826 51.566251 0.436602
F 105.320826 36.082451 0.437094
F 87.274626 38.565651 21.546454
F 94.177226 47.675651 17.758154
F 94.184126 39.938351 17.755754
F 103.116826 47.680051 17.748054
F 103.115826 39.938151 17.748254
F 98.647726 47.675651 0.422129
F 96.413226 43.805551 17.758054
F 91.938626 51.490651 7.699054
F 87.461126 36.029351 17.956754
F 94.176426 50.258451 18.669554
F 94.178626 42.514851 18.670954
F 103.178826 50.266551 18.649054
F 103.177826 42.524551 18.649254
F 94.177526 47.676851 15.021054
F 94.178226 39.934551 15.021154
F 103.125826 47.680951 15.020854
F 103.124826 39.939051 15.021054
F 87.430326 38.599351 18.729754
F 87.416826 46.330751 18.746954
F 96.412626 38.644251 18.670654
F 96.413326 46.386251 18.670354
F 105.305826 38.566651 18.627554
F 105.305826 46.308551 18.627354
F 105.547826 43.726751 17.709054
F 89.727226 50.200651 21.258054
F 87.529526 43.804351 15.055554
F 96.413426 51.547451 15.020654
F 96.412026 36.063551 15.021054
F 96.413026 43.805451 15.020754
F 105.305826 51.575651 14.998654
F 105.303826 36.091851 14.999154
F 105.304826 43.833751 14.998854
F 96.411926 43.805051 0.422526
F 103.120826 42.512851 21.391154
F 100.900826 46.389951 21.409254
F 105.528826 38.714751 21.344354
F 87.475226 51.509551 7.556764
F 98.646926 39.933751 0.422375
F 94.178126 47.676651 0.423067
F 96.412626 51.547051 0.422301
F 96.411126 36.063151 0.422793
F 100.885826 43.802351 0.420804
F 91.778126 36.123151 0.527765
F 91.943826 51.505251 0.317062
F 89.703026 47.663051 0.340498
F 87.341226 43.895951 0.559748
F 87.496026 51.506751 0.339147
F 103.177826 34.782651 18.649554
F 89.678226 34.872151 4.162144
F 89.723026 34.606151 6.826394
F 89.723126 34.941351 18.908554
F 89.858826 47.580851 25.164154
F 89.739626 39.837151 24.829554
F 98.649026 47.676451 25.056854
F 98.648326 39.934551 25.057154
F 89.828926 50.299151 28.569954
F 89.729026 42.509851 28.467054
F 98.649326 50.257351 28.706354
F 98.648526 42.515451 28.706554
F 89.795426 50.152251 25.922954
F 89.755826 42.478851 25.896054
F 98.652226 50.257951 25.968654
F 98.651526 42.516051 25.968854
F 89.871526 47.671751 22.385954
F 87.483526 35.953351 29.540054
F 96.415026 46.387051 43.304954
F 96.414326 38.645051 43.305254
F 92.025626 38.515251 25.838954
F 92.050626 46.405751 26.073454
F 100.885826 38.646651 25.966954
F 100.886826 46.388551 25.966654
F 87.561026 51.481451 32.247354
F 105.296826 36.106551 36.896654
F 87.500226 51.611351 39.598454
F 87.475426 46.384151 43.171454
F 87.589626 51.393251 25.063154
F 103.125826 50.251151 43.300854
F 87.409826 51.419451 29.491954
F 91.844526 35.960451 25.018154
F 92.125326 43.888451 25.191754
F 100.899826 51.543151 25.058554
F 100.897826 36.059351 25.059054
F 100.898826 43.801251 25.058854
F 92.130726 38.603751 28.604754
F 91.992126 46.398051 28.678454
F 100.894826 38.647751 28.708154
F 100.895826 46.389751 28.707854
F 94.181426 47.678451 25.056654
F 94.179826 39.935351 25.056154
F 103.120826 47.679651 25.036054
F 103.119826 39.937751 25.036254
F 94.184526 50.254851 28.704854
F 94.177726 42.516551 28.707654
F 103.113826 50.249851 28.683054
F 103.112826 42.507951 28.683254
F 94.181426 50.256851 25.969354
F 94.183626 42.512951 25.972154
F 103.173826 50.261651 25.946054
F 103.173826 42.519751 25.946254
F 91.974726 51.507351 37.093354
F 100.885826 43.802851 22.317754
F 87.415826 36.419751 39.703954
F 91.949626 36.156451 32.418154
F 87.633926 38.467751 25.883654
F 87.544526 46.129151 25.910654
F 96.413326 38.644651 25.969654
F 96.414026 46.386551 25.969454
F 105.299826 38.571551 25.922554
F 105.299826 46.313451 25.922254
F 100.884826 36.060851 22.317954
F 103.124826 42.509251 43.301054
F 105.298826 51.590451 36.896154
F 105.289826 51.613251 29.561454
F 92.020226 51.574651 32.282154
F 105.324826 46.368451 43.288054
F 87.677626 38.792551 43.425054
F 91.919026 51.546651 39.662754
F 91.922326 38.571351 43.301354
F 87.599726 51.588851 36.890254
F 87.316626 35.984951 24.915454
F 87.447826 43.628551 25.032654
F 96.415026 51.547551 25.057054
F 96.413126 36.063851 25.057454
F 96.414126 43.805651 25.057254
F 105.481826 51.493151 24.990854
F 105.479826 36.009251 24.991354
F 105.480826 43.751151 24.991154
F 87.561626 38.646151 28.618054
F 87.702726 46.291451 28.722654
F 96.413926 38.644751 28.707054
F 96.414326 46.386651 28.706754
F 105.435826 38.685051 28.637254
F 105.436826 46.426951 28.636954
F 89.666426 47.849851 32.371354
F 89.782726 40.137751 32.243654
F 98.649026 47.676751 32.355954
F 98.648326 39.934751 32.356254
F 89.753626 50.190651 36.019154
F 89.803026 42.510151 36.226954
F 98.649926 50.257651 36.005554
F 98.649226 42.515751 36.005754
F 89.827026 50.337451 33.280254
F 89.845526 42.474851 33.451454
F 98.651026 50.257751 33.268154
F 98.650326 42.515851 33.268354
F 89.851726 47.727351 29.531154
F 89.865626 39.912751 29.454754
F 98.651326 47.676151 29.618454
F 98.650626 39.934251 29.618654
F 91.844726 38.719151 33.363654
F 91.900826 46.450951 33.317154
F 100.883826 38.646051 33.266454
F 100.884826 46.388051 33.266254
F 105.297826 43.848551 36.896454
F 91.858626 36.113551 29.727654
F 91.945526 43.853551 29.623054
F 100.886826 51.545351 29.616154
F 100.884826 36.061451 29.616654
F 100.885826 43.803451 29.616454
F 92.127726 51.518051 29.643754
F 100.888826 38.646951 43.306454
F 92.006526 43.841651 32.445654
F 100.892826 51.544451 32.357254
F 100.891826 36.060551 32.357754
F 100.891826 43.802451 32.357454
F 91.808526 38.663651 36.142154
F 92.003326 46.432751 35.979854
F 100.888826 38.646651 36.006654
F 100.889826 46.388551 36.006454
F 94.178526 47.676951 32.356754
F 94.176426 39.934251 32.357854
F 103.106826 47.686951 32.333654
F 103.106826 39.945051 32.333954
F 94.180126 50.257751 36.006654
F 94.180026 42.516151 36.006454
F 103.116826 50.248551 35.991554
F 103.115826 42.506651 35.991854
F 94.180326 50.258051 33.268954
F 94.180926 42.515451 33.269754
F 103.147826 50.255251 33.255654
F 103.146826 42.513351 33.255854
F 94.179626 47.677051 29.619254
F 94.181426 39.936551 29.620254
F 103.159826 47.675451 29.599654
F 103.158826 39.933551 29.599954
F 87.503026 38.808051 33.173054
F 87.586726 46.346951 33.302954
F 96.413526 38.644751 33.268954
F 96.414326 46.386651 33.268654
F 105.275826 38.580251 33.225754
F 105.276826 46.322251 33.225554
F 105.323826 38.626551 43.288254
F 98.650726 50.257851 43.304754
F 87.697026 43.770651 29.619954
F 96.414726 51.547751 29.618854
F 96.413126 36.064051 29.619354
F 96.413926 43.805951 29.619154
F 92.004826 46.400151 43.313454
F 105.288826 36.129451 29.561954
F 105.289826 43.871351 29.561654
F 94.178126 42.516651 43.306254
F 87.417026 36.141851 32.271654
F 87.776126 43.765551 32.423154
F 96.415126 51.547851 32.356154
F 96.413626 36.064051 32.356554
F 96.414326 43.805951 32.356354
F 105.391826 51.520351 32.274954
F 105.389826 36.036551 32.275354
F 105.390826 43.778451 32.275154
F 87.461626 38.639451 35.939054
F 87.575026 46.339451 36.231654
F 96.413726 38.644751 36.006054
F 96.414726 46.386851 36.005854
F 105.358826 38.646251 35.934454
F 105.359826 46.388151 35.934254
F 89.774826 47.738851 39.658754
F 89.973926 40.103351 39.749554
F 98.650326 47.676851 39.655254
F 98.649626 39.934951 39.655554
F 107.594826 50.277951 41.658354
F 96.414726 43.806151 39.655554
F 96.413626 36.064451 39.655654
F 89.663126 42.692351 43.537754
F 89.583926 50.401551 40.481454
F 89.958026 42.643851 40.722954
F 98.650026 50.257851 40.567454
F 98.649326 42.515851 40.567654
F 89.660526 47.646051 36.883354
F 89.634426 40.003451 37.095854
F 98.650526 47.676651 36.917854
F 98.649826 39.934751 36.918054
F 92.008026 38.628851 40.633754
F 92.034826 46.420851 40.530854
F 100.887826 38.646751 40.565954
F 100.888826 46.388751 40.565754
F 98.650026 42.515951 43.305054
F 92.039326 36.162951 37.020354
F 92.086926 43.942751 37.085854
F 100.886826 51.545751 36.915654
F 100.885826 36.061851 36.916154
F 100.886826 43.803851 36.915854
F 105.365826 36.059151 39.684454
F 91.887226 35.966851 39.858454
F 92.114226 43.900951 39.724154
F 100.885826 51.547251 39.654854
F 100.884826 36.063451 39.655354
F 100.884826 43.805351 39.655154
F 92.059326 36.080251 22.184954
F 96.415126 51.548251 39.655154
F 87.775926 43.776551 39.574154
F 92.127926 51.646951 24.878954
F 94.183926 47.679751 39.654054
F 94.179626 39.935151 39.656054
F 103.122826 47.681551 39.645454
F 103.122826 39.939651 39.645654
F 105.366826 43.801051 39.684154
F 100.888826 46.388851 43.306154
F 94.181726 50.257251 43.304054
F 105.367826 51.542951 39.683954
F 94.179826 50.257951 40.567954
F 94.184926 42.513551 40.570354
F 103.115826 50.248751 40.569054
F 103.114826 42.506851 40.569354
F 94.181626 47.678651 36.918754
F 94.177626 39.935151 36.918554
F 103.137826 47.678851 36.910854
F 103.137826 39.936951 36.911054
F 87.620026 38.944951 40.632154
F 87.486426 46.326151 40.388754
F 96.414326 38.645051 40.568054
F 96.415126 46.386951 40.567754
F 105.322826 38.636751 40.581054
F 105.323826 46.378651 40.580754
F 107.593826 42.536051 41.658654
F 87.497326 36.112651 36.983854
F 87.591226 43.694551 36.992654
F 96.415226 51.548051 36.918054
F 96.413826 36.064251 36.918454
F 96.414726 43.806051 36.918254
F 89.696326 50.309151 43.351154
F 105.304826 43.890351 22.274554
F 100.886826 51.544751 22.317454
F 94.177926 47.676451 22.319454
F 96.413326 43.805651 22.319954
F 94.177826 39.934751 22.319654
F 98.652026 47.675651 22.319154
F 96.412726 36.063751 22.320254
F 105.305826 51.632251 22.274354
F 105.303826 36.148351 22.274854
F 98.651326 39.933751 22.319354
F 96.414026 51.547651 22.319754
F 103.188826 39.923551 22.293754
F 103.188826 47.665551 22.293454
F 87.365126 43.781551 22.371054
F 87.361126 36.008651 22.191854
F 91.893026 51.677651 22.118054
F 91.927726 43.798351 22.483554
F 89.714926 39.807051 22.168954
F 87.601026 51.518451 22.364554
F 89.509426 34.933051 40.807754
F 103.172826 34.777851 25.946554
F 107.592826 34.794151 41.658854
F 89.811926 55.521751 3.100444
F 89.713526 63.307451 3.275564
F 98.648426 55.417651 3.159264
F 98.649126 63.159551 3.159014
F 89.722526 58.021051 6.767724
F 89.628626 65.834351 6.901354
F 98.648926 57.998651 6.808754
F 98.649626 65.740551 6.808514
F 89.719626 58.238951 3.950164
F 89.754326 65.909251 4.134564
F 98.648726 57.998551 4.071384
F 98.649426 65.740551 4.071144
F 89.741326 63.163551 0.487738
F 100.887826 67.028151 0.420076
F 105.301826 69.534351 18.628854
F 98.650426 65.741051 21.406754
F 91.920626 54.203751 3.913714
F 91.960226 61.984051 4.245094
F 100.886826 54.129651 4.069834
F 100.887826 61.871551 4.069584
F 96.414626 54.128351 21.407354
F 103.123826 65.738651 21.390454
F 105.322826 59.308251 0.436356
F 89.710326 65.696651 21.328254
F 92.020226 59.490651 3.247084
F 92.008726 67.094651 3.111224
F 100.887826 59.286151 3.160534
F 100.887826 67.028151 3.160304
F 92.067826 54.038251 6.658164
F 91.898326 61.888251 6.924084
F 100.886826 54.129651 6.810214
F 100.887826 61.871651 6.809974
F 94.180026 55.419751 3.158304
F 94.178926 63.160551 3.160114
F 103.124826 55.422751 3.155464
F 103.125826 63.164751 3.155214
F 94.178526 57.998851 6.809294
F 94.178626 65.741151 6.809614
F 103.125826 57.992651 6.804854
F 103.125826 65.734651 6.804604
F 94.179426 57.998851 4.072574
F 94.178726 65.741451 4.071474
F 103.125826 57.992551 4.074594
F 103.125826 65.734551 4.074344
F 100.901826 54.131851 21.409054
F 105.323826 67.050151 0.436119
F 103.125826 63.164651 0.425249
F 91.958226 54.249251 21.236554
F 87.567426 54.302051 4.046804
F 87.451426 62.103151 4.126224
F 96.412926 54.127651 4.071814
F 96.413726 61.869651 4.071514
F 105.322826 54.107151 4.087164
F 105.323826 61.849051 4.086924
F 105.531826 61.940551 21.343554
F 89.653726 58.125451 21.240454
F 87.321526 67.021151 17.723454
F 94.179926 63.160651 0.423156
F 94.183526 65.739351 21.405454
F 96.415526 61.870251 21.407054
F 87.464926 59.571851 3.098334
F 87.512826 67.191251 3.452564
F 96.413626 59.288851 3.159244
F 96.414226 67.030851 3.158994
F 105.323826 59.307751 3.142124
F 105.324826 67.049751 3.141894
F 87.713726 54.188751 6.715864
F 87.512426 61.883651 6.907974
F 96.413426 54.127851 6.809004
F 96.413826 61.869651 6.808674
F 105.323826 54.107251 6.792244
F 105.323826 61.849151 6.792004
F 89.674926 55.402351 10.315954
F 89.662526 63.026351 10.693254
F 98.648926 55.417851 10.458454
F 98.649726 63.159751 10.458154
F 89.711726 57.939151 14.103854
F 89.480426 65.589751 14.358754
F 98.649326 57.998851 14.107954
F 98.650026 65.740851 14.107654
F 89.850126 57.889951 11.348554
F 89.673826 65.705251 11.625154
F 98.649326 57.998851 11.370554
F 98.650026 65.740751 11.370254
F 89.958226 55.366351 7.524814
F 89.757026 63.163951 7.913334
F 98.648826 55.417751 7.721044
F 98.649526 63.159651 7.720794
F 91.893326 54.040251 11.234554
F 91.951926 61.750651 11.352754
F 100.887826 54.129751 11.368954
F 100.887826 61.871751 11.368654
F 91.936326 59.231451 7.791664
F 91.960926 66.982551 7.954044
F 100.887826 59.286351 7.719224
F 100.888826 67.028251 7.718984
F 91.965926 59.184751 10.540654
F 91.836926 66.947051 10.634354
F 100.887826 59.286451 10.459554
F 100.888826 67.028351 10.459254
F 91.949626 54.127751 13.971554
F 91.990026 61.759851 14.059554
F 100.887826 54.129851 14.109154
F 100.888826 61.871751 14.108854
F 94.177426 55.417251 10.458554
F 94.178526 63.159551 10.458654
F 103.124826 55.423251 10.454154
F 103.125826 63.165151 10.453854
F 94.178326 57.999651 14.108654
F 94.177426 65.742151 14.108754
F 103.117826 57.989651 14.101554
F 103.118826 65.731551 14.101354
F 94.181826 57.997151 11.372254
F 94.179626 65.740651 11.371454
F 103.124826 57.992451 11.372954
F 103.125826 65.734351 11.372754
F 94.178926 55.417851 7.720724
F 94.179426 63.160351 7.721694
F 103.125826 55.422951 7.724144
F 103.125826 63.164851 7.723894
F 87.509126 54.044551 11.306754
F 87.284526 61.707351 11.476454
F 96.413526 54.127851 11.370954
F 96.414326 61.869851 11.370654
F 105.322826 54.107651 11.384354
F 105.323826 61.849551 11.384154
F 87.618426 59.259451 7.886274
F 87.536326 67.048851 7.927124
F 96.413726 59.289051 7.721184
F 96.414526 67.030951 7.720924
F 105.323826 59.307851 7.736494
F 105.324826 67.049751 7.736264
F 87.651226 59.213351 10.611754
F 87.602026 67.175151 10.518354
F 96.413926 59.289151 10.458354
F 96.414526 67.031151 10.458054
F 105.323826 59.307451 10.441554
F 105.324826 67.049351 10.441354
F 87.377126 54.093651 14.058854
F 87.390926 61.745651 14.110254
F 96.413826 54.128051 14.108154
F 96.414626 61.869951 14.107854
F 105.330826 54.118751 14.088954
F 105.330826 61.860651 14.088654
F 89.793726 55.515651 17.643954
F 89.710026 63.269951 17.841354
F 98.649226 55.418051 17.757654
F 98.649926 63.160051 17.757354
F 98.649726 57.999051 21.407054
F 87.407726 59.380951 17.608854
F 105.306826 67.059451 14.998154
F 94.177926 58.000051 21.407354
F 89.685126 58.081651 18.541754
F 89.671426 65.874451 18.644454
F 98.651626 57.999451 18.669454
F 98.652326 65.741351 18.669154
F 89.684926 55.395651 14.822454
F 89.629926 62.900151 15.021654
F 98.649426 55.417951 15.020154
F 98.650126 63.159851 15.019954
F 91.806526 54.170151 18.539254
F 91.873126 61.816151 18.610154
F 100.885826 54.129951 18.668354
F 100.886826 61.871851 18.668054
F 91.935426 59.288851 15.015354
F 91.840926 67.092051 15.014954
F 100.886826 59.286851 15.018254
F 100.887826 67.028751 15.018054
F 91.888726 59.311451 17.605054
F 91.968726 67.183951 17.750354
F 100.897826 59.286151 17.758554
F 100.898826 67.028151 17.758354
F 87.625426 54.021251 21.198754
F 100.886826 59.286251 0.420312
F 103.122826 57.996751 21.390654
F 105.549826 66.952551 17.708254
F 94.178426 55.418351 17.757354
F 94.178326 63.159851 17.757654
F 103.117826 55.421951 17.747754
F 103.118826 63.163851 17.747554
F 105.548826 59.210651 17.708554
F 105.530826 54.198651 21.343854
F 96.415526 67.031251 17.757354
F 96.414726 59.289351 17.757554
F 94.177026 58.000651 18.668654
F 94.179026 65.742351 18.669154
F 103.179826 58.008451 18.648754
F 103.180826 65.750351 18.648554
F 94.178226 55.418151 15.019554
F 94.178326 63.159551 15.019554
F 103.126826 55.422851 15.020554
F 103.126826 63.164751 15.020354
F 87.567626 54.193551 18.462454
F 87.609726 61.915251 18.747254
F 96.413926 54.128051 18.670154
F 96.414726 61.870051 18.669854
F 105.306826 54.050451 18.627054
F 105.307826 61.792351 18.626854
F 87.453826 59.224351 14.890654
F 87.348926 67.193251 15.030554
F 96.414326 59.289351 15.020354
F 96.414926 67.031251 15.020154
F 105.305826 59.317551 14.998354
F 100.902826 61.873851 21.408754
F 98.648426 55.417551 0.421881
F 103.124826 55.422751 0.425495
F 92.015026 61.817351 21.354354
F 96.414226 67.030751 0.421741
F 98.649126 63.159451 0.421635
F 87.552526 61.846251 21.425654
F 94.178026 55.418251 0.422682
F 96.413426 59.288851 0.422002
F 87.574826 67.056351 0.632822
F 87.445126 59.353351 0.402380
F 91.992526 59.305251 0.512953
F 89.491726 55.535751 0.345483
F 92.091626 67.027351 0.454499
F 87.318726 69.634951 14.204554
F 87.454426 69.590251 18.781454
F 87.567426 69.876751 4.065244
F 91.930326 69.586651 11.320154
F 91.951426 69.593551 21.386254
F 105.318826 69.591151 6.793954
F 105.317826 69.591451 11.386054
F 105.317826 69.590951 4.088884
F 96.409026 69.611951 18.671854
F 91.889226 69.680851 6.777414
F 87.481326 69.517451 6.873994
F 87.413426 69.762851 11.407354
F 91.913626 69.679251 18.669354
F 96.408626 69.611851 14.109754
F 100.880826 69.613751 18.670054
F 96.407926 69.611451 4.073494
F 96.408126 69.611651 6.810644
F 105.325826 69.602551 14.090654
F 96.409626 69.612151 21.409054
F 96.408426 69.611751 11.372654
F 89.761426 55.254651 25.012954
F 89.979626 63.189051 24.997554
F 98.649726 55.418351 25.056654
F 98.650426 63.160251 25.056354
F 89.559826 58.016351 28.828254
F 89.704826 65.544151 28.558554
F 98.650026 57.999351 28.706054
F 98.650726 65.741251 28.705854
F 89.651226 57.995751 25.974154
F 89.824626 65.783551 25.907654
F 98.652926 57.999851 25.968354
F 98.653626 65.741751 25.968154
F 105.326826 61.852351 43.287554
F 100.890826 61.872751 43.305654
F 94.181026 58.000051 43.305254
F 105.325826 54.110351 43.287754
F 92.027326 54.031651 26.025854
F 92.084026 61.619851 25.849054
F 100.887826 54.130451 25.966454
F 100.887826 61.872351 25.966154
F 96.416626 67.031851 36.917554
F 96.415626 54.128851 43.304654
F 87.542726 61.909551 43.286154
F 89.667726 58.137051 43.277954
F 92.042526 59.195951 24.917354
F 91.966526 67.051451 24.993054
F 100.899826 59.285051 25.058354
F 100.900826 67.026951 25.058154
F 92.068126 53.970251 28.731354
F 92.037826 61.754351 28.605654
F 100.896826 54.131651 28.707654
F 100.896826 61.873551 28.707354
F 94.179926 55.418651 25.057154
F 94.180926 63.159951 25.056354
F 103.121826 55.421651 25.035854
F 103.121826 63.163551 25.035554
F 94.182426 57.997451 28.704754
F 94.181226 65.741151 28.705954
F 103.114826 57.991851 28.682754
F 103.114826 65.733751 28.682554
F 94.182626 57.997551 25.969554
F 94.180026 65.741951 25.968754
F 103.174826 58.003551 25.945754
F 103.175826 65.745451 25.945554
F 100.889826 54.130751 43.305954
F 89.876626 65.795051 43.362754
F 98.653426 63.159451 22.318654
F 91.924426 61.853651 43.501154
F 87.562926 54.033051 25.980354
F 87.572626 61.759751 25.992554
F 96.414726 54.128451 25.969154
F 96.415526 61.870351 25.968954
F 105.300826 54.055451 25.922054
F 105.301826 61.797351 25.921754
F 105.299826 67.074251 36.895654
F 87.662826 67.052351 39.856454
F 87.517826 59.439251 39.630754
F 98.651426 57.999851 43.304554
F 103.126826 65.734951 43.300354
F 94.184026 65.740851 43.304054
F 87.402226 59.159751 25.166254
F 87.460026 66.975251 25.241754
F 96.415526 59.289551 25.056754
F 96.416126 67.031451 25.056554
F 105.481826 59.235051 24.990654
F 105.482826 66.976951 24.990354
F 87.626826 54.096851 28.698754
F 87.712326 61.851051 28.767054
F 96.415326 54.128551 28.706454
F 96.415926 61.870451 28.706254
F 105.437826 54.168851 28.636754
F 105.438826 61.910751 28.636454
F 89.603826 55.564151 32.361454
F 89.883026 63.249951 32.334254
F 98.649726 55.418651 32.355754
F 98.650526 63.160551 32.355454
F 89.542526 58.152951 35.933354
F 89.799226 65.774951 36.105554
F 98.650726 57.999551 36.005254
F 98.651426 65.741451 36.005054
F 89.691026 58.126051 33.293954
F 89.782926 65.778151 33.484854
F 98.651726 57.999651 33.267854
F 98.652526 65.741551 33.267654
F 89.873626 55.449951 29.584454
F 89.933126 62.995951 29.591754
F 98.652126 55.418051 29.618254
F 98.652826 63.160051 29.617954
F 91.852726 54.272651 33.303954
F 92.057626 61.799651 33.324854
F 100.885826 54.129951 33.265954
F 100.885826 61.871851 33.265754
F 91.933826 59.169951 29.458554
F 91.915926 67.003551 29.626354
F 100.886826 59.287251 29.615954
F 100.887826 67.029151 29.615754
F 91.988126 59.280351 32.192554
F 91.954126 66.940151 32.316854
F 100.893826 59.286351 32.356954
F 100.894826 67.028251 32.356754
F 92.113226 53.978351 35.983154
F 91.964026 61.835551 36.003254
F 100.890826 54.130451 36.006154
F 100.891826 61.872451 36.005954
F 94.179026 55.419151 32.356454
F 94.180826 63.160351 32.356254
F 103.107826 55.428951 32.333454
F 103.108826 63.170851 32.333154
F 94.178626 58.000651 36.006554
F 94.182526 65.741251 36.005154
F 103.117826 57.990551 35.991354
F 103.117826 65.732451 35.991054
F 94.180026 58.000151 33.267554
F 94.183026 65.740451 33.268754
F 103.148826 57.997151 33.255354
F 103.149826 65.739051 33.255154
F 94.181426 55.418951 29.619454
F 94.180426 63.159951 29.617854
F 103.160826 55.417351 29.599454
F 103.161826 63.159251 29.599154
F 87.487526 54.091751 33.289954
F 87.643826 62.103551 33.254954
F 96.414926 54.128551 33.268454
F 96.415926 61.870551 33.268154
F 105.277826 54.064151 33.225254
F 105.278826 61.806051 33.225054
F 87.281626 59.276251 29.639554
F 87.605126 66.806951 29.828754
F 96.415226 59.289851 29.618654
F 96.415926 67.031751 29.618454
F 105.290826 59.355151 29.561254
F 105.291826 67.097051 29.560954
F 87.527326 59.415551 32.304254
F 87.591026 67.013651 32.400754
F 96.415826 59.289851 32.355854
F 96.416426 67.031751 32.355654
F 105.391826 59.262251 32.274654
F 105.392826 67.004251 32.274454
F 87.562326 54.079151 35.953254
F 87.611126 61.996351 36.039454
F 96.415626 54.128851 36.005654
F 96.416126 61.870651 36.005354
F 105.359826 54.130051 35.934054
F 105.360826 61.872051 35.933754
F 89.794426 55.478151 39.670954
F 89.865426 63.250351 39.656154
F 98.651026 55.418851 39.655054
F 98.651826 63.160751 39.654754
F 105.306826 67.116051 22.273854
F 96.416426 61.870751 43.304454
F 103.126826 57.993051 43.300554
F 98.652126 65.741751 43.304254
F 89.505626 57.898851 40.652654
F 89.869726 65.777151 40.793354
F 98.650726 57.999751 40.567154
F 98.651426 65.741651 40.566954
F 89.855126 55.558851 36.766354
F 89.879126 63.200951 37.082654
F 98.651226 55.418651 36.917554
F 98.652026 63.160551 36.917354
F 91.984226 54.115751 40.611654
F 92.068526 61.732851 40.623654
F 100.888826 54.130651 40.565454
F 100.889826 61.872551 40.565254
F 91.896526 59.307751 37.070754
F 92.020426 67.047251 36.940054
F 100.887826 59.287651 36.915354
F 100.888826 67.029551 36.915154
F 91.836426 59.170251 39.687654
F 91.875326 67.158351 39.781054
F 100.886826 59.289151 39.654654
F 100.886826 67.031151 39.654354
F 107.595826 65.761851 41.657954
F 96.415826 59.290051 36.917754
F 105.298826 59.332351 36.895954
F 107.595826 58.019951 41.658154
F 94.181026 55.419051 39.655654
F 94.182126 63.160951 39.655154
F 103.123826 55.423451 39.645154
F 103.124826 63.165351 39.644954
F 105.368826 59.284851 39.683754
F 105.368826 67.026851 39.683454
F 96.416726 67.032051 39.654754
F 96.415826 59.290151 39.654954
F 94.180226 57.999651 40.567654
F 94.181226 65.742751 40.567454
F 103.116826 57.990651 40.568854
F 103.116826 65.732551 40.568554
F 94.182626 55.419751 36.918654
F 94.181426 63.161051 36.917954
F 103.138826 55.420751 36.910654
F 103.139826 63.162751 36.910354
F 87.587826 54.258151 40.523254
F 87.693126 61.981851 40.504154
F 96.415826 54.128851 40.567554
F 96.416626 61.870851 40.567254
F 105.324826 54.120551 40.580554
F 105.324826 61.862451 40.580254
F 87.356326 59.494051 36.914154
F 87.602426 66.976651 37.204954
F 89.853626 63.239551 22.272254
F 100.886826 59.286651 22.317254
F 87.396726 54.073751 43.205354
F 87.528326 59.318051 22.375354
F 105.305826 59.374151 22.274054
F 103.190826 63.149351 22.292954
F 94.182026 63.161151 22.319854
F 89.652726 55.567751 22.328554
F 103.189826 55.407451 22.293254
F 98.652726 55.417551 22.318854
F 96.415526 67.031451 22.319254
F 96.414626 59.289651 22.319554
F 94.179226 55.418951 22.319054
F 100.887826 67.028551 22.317054
F 91.819126 59.275851 22.249454
F 91.917426 54.122351 43.422354
F 87.583926 66.905951 22.390354
F 91.959126 66.966451 22.228054
F 105.295826 69.539251 25.923754
F 87.448226 69.556551 28.847754
F 105.320826 69.594251 43.289554
F 105.272826 69.547951 33.226954
F 96.409526 69.612151 25.970954
F 91.918326 69.485851 33.053554
F 100.882826 69.614251 25.968154
F 105.354826 69.613951 35.935754
F 92.050126 69.545751 43.409854
F 91.927326 69.629051 28.719554
F 96.410826 69.612751 43.306454
F 96.410626 69.612651 40.569254
F 100.883826 69.614451 40.567154
F 100.884826 69.614651 43.307654
F 100.885826 69.614351 36.007954
F 100.880826 69.613751 33.267654
F 96.410026 69.612351 28.708154
F 105.319826 69.604351 40.582254
F 96.410426 69.612651 36.007354
F 96.410026 69.612451 33.270154
F 87.469726 69.596951 43.573854
F 100.891826 69.615451 28.709354
