# Supplementary material for: Molecular-resolution imaging of ice crystallized from liquid water by cryogenic liquid-cell TEM
Source: Nat Commun. 2025 Sep 25;16:8342. doi: 10.1038/s41467-025-62451-0 (PMC12462463; doi:10.1038/s41467-025-62451-0)
Supplement: Supplementary file 9 — Supplementary Data 1 [file 41467_2025_62451_MOESM9_ESM.zip › supercell_4_3_2/1.8/input.xyz]

10269
F10269
F 1.257074 1.286291 2.727293
F 0.571405 1.286291 24.545629
F 1.257074 24.439548 2.727293
F 0.571405 24.439548 24.545629
F 1.257074 47.592806 2.727293
F 0.571405 47.592806 24.545629
F 27.978984 1.286291 3.567063
F 27.293316 1.286291 25.385398
F 27.978984 24.439548 3.567063
F 27.293316 24.439548 25.385398
F 27.978984 47.592806 3.567063
F 27.293316 47.592806 25.385398
F 1.257074 9.004040 2.727293
F 0.571405 9.004040 24.545629
F 1.257074 32.157298 2.727293
F 0.571405 32.157298 24.545629
F 1.257074 55.310555 2.727293
F 0.571405 55.310555 24.545629
F 27.978984 9.004040 3.567063
F 27.293316 9.004040 25.385398
F 27.978984 32.157298 3.567063
F 27.293316 32.157298 25.385398
F 27.978984 55.310555 3.567063
F 27.293316 55.310555 25.385398
F 1.257074 16.721795 2.727293
F 0.571405 16.721795 24.545630
F 1.257074 39.875053 2.727293
F 0.571405 39.875053 24.545630
F 1.257074 63.028310 2.727293
F 0.571405 63.028310 24.545630
F 27.978984 16.721795 3.567063
F 27.293316 16.721795 25.385399
F 27.978984 39.875053 3.567063
F 27.293316 39.875053 25.385399
F 27.978984 63.028310 3.567063
F 27.293316 63.028310 25.385399
F 10.164373 1.286291 3.007216
F 9.478704 1.286291 24.825552
F 10.164373 24.439548 3.007216
F 9.478704 24.439548 24.825552
F 10.164373 47.592806 3.007216
F 9.478704 47.592806 24.825552
F 36.886284 1.286291 3.846986
F 36.200615 1.286291 25.665322
F 36.886284 24.439548 3.846986
F 36.200615 24.439548 25.665322
F 36.886284 47.592806 3.846986
F 36.200615 47.592806 25.665322
F 10.164373 9.004040 3.007216
F 9.478704 9.004040 24.825552
F 10.164373 32.157298 3.007216
F 9.478704 32.157298 24.825552
F 10.164373 55.310555 3.007216
F 9.478704 55.310555 24.825552
F 36.886284 9.004040 3.846986
F 36.200615 9.004040 25.665322
F 36.886284 32.157298 3.846986
F 36.200615 32.157298 25.665322
F 36.886284 55.310555 3.846986
F 36.200615 55.310555 25.665322
F 10.164373 16.721795 3.007217
F 9.478704 16.721795 24.825553
F 10.164373 39.875053 3.007217
F 9.478704 39.875053 24.825553
F 10.164373 63.028310 3.007217
F 9.478704 63.028310 24.825553
F 36.886284 16.721795 3.846987
F 36.200615 16.721795 25.665323
F 36.886284 39.875053 3.846987
F 36.200615 39.875053 25.665323
F 36.886284 63.028310 3.846987
F 36.200615 63.028310 25.665323
F 19.071679 1.286290 3.287140
F 18.386010 1.286290 25.105476
F 19.071679 24.439547 3.287140
F 18.386010 24.439547 25.105476
F 19.071679 47.592805 3.287140
F 18.386010 47.592805 25.105476
F 45.793591 1.286290 4.126910
F 45.107922 1.286290 25.945246
F 45.793591 24.439547 4.126910
F 45.107922 24.439547 25.945246
F 45.793591 47.592805 4.126910
F 45.107922 47.592805 25.945246
F 19.071679 9.004039 3.287140
F 18.386010 9.004039 25.105476
F 19.071679 32.157297 3.287140
F 18.386010 32.157297 25.105476
F 19.071679 55.310554 3.287140
F 18.386010 55.310554 25.105476
F 45.793591 9.004039 4.126910
F 45.107922 9.004039 25.945246
F 45.793591 32.157297 4.126910
F 45.107922 32.157297 25.945246
F 45.793591 55.310554 4.126910
F 45.107922 55.310554 25.945246
F 19.071679 16.721795 3.287141
F 18.386010 16.721795 25.105477
F 19.071679 39.875052 3.287141
F 18.386010 39.875052 25.105477
F 19.071679 63.028310 3.287141
F 18.386010 63.028310 25.105477
F 45.793591 16.721795 4.126911
F 45.107922 16.721795 25.945247
F 45.793591 39.875052 4.126911
F 45.107922 39.875052 25.945247
F 45.793591 63.028310 4.126911
F 45.107922 63.028310 25.945247
F 1.142781 3.858875 6.363681
F 0.457113 3.858875 28.182018
F 1.142781 27.012132 6.363681
F 0.457113 27.012132 28.182018
F 1.142781 50.165390 6.363681
F 0.457113 50.165390 28.182018
F 27.864692 3.858875 7.203451
F 27.179023 3.858875 29.021788
F 27.864692 27.012132 7.203451
F 27.179023 27.012132 29.021788
F 27.864692 50.165390 7.203451
F 27.179023 50.165390 29.021788
F 1.142781 11.576625 6.363681
F 0.457113 11.576625 28.182018
F 1.142781 34.729882 6.363681
F 0.457113 34.729882 28.182018
F 1.142781 57.883140 6.363681
F 0.457113 57.883140 28.182018
F 27.864692 11.576625 7.203451
F 27.179023 11.576625 29.021788
F 27.864692 34.729882 7.203451
F 27.179023 34.729882 29.021788
F 27.864692 57.883140 7.203451
F 27.179023 57.883140 29.021788
F 1.142781 19.294380 6.363682
F 0.457113 19.294380 28.182018
F 1.142781 42.447638 6.363682
F 0.457113 42.447638 28.182018
F 1.142781 65.600895 6.363682
F 0.457113 65.600895 28.182018
F 27.864692 19.294380 7.203452
F 27.179023 19.294380 29.021788
F 27.864692 42.447638 7.203452
F 27.179023 42.447638 29.021788
F 27.864692 65.600895 7.203452
F 27.179023 65.600895 29.021788
F 10.050079 3.858875 6.643605
F 9.364410 3.858875 28.461941
F 10.050079 27.012133 6.643605
F 9.364410 27.012133 28.461941
F 10.050079 50.165390 6.643605
F 9.364410 50.165390 28.461941
F 36.771991 3.858875 7.483375
F 36.086322 3.858875 29.301711
F 36.771991 27.012133 7.483375
F 36.086322 27.012133 29.301711
F 36.771991 50.165390 7.483375
F 36.086322 50.165390 29.301711
F 10.050079 11.576625 6.643605
F 9.364410 11.576625 28.461941
F 10.050079 34.729883 6.643605
F 9.364410 34.729883 28.461941
F 10.050079 57.883140 6.643605
F 9.364410 57.883140 28.461941
F 36.771991 11.576625 7.483375
F 36.086322 11.576625 29.301711
F 36.771991 34.729883 7.483375
F 36.086322 34.729883 29.301711
F 36.771991 57.883140 7.483375
F 36.086322 57.883140 29.301711
F 10.050079 19.294380 6.643605
F 9.364410 19.294380 28.461942
F 10.050079 42.447638 6.643605
F 9.364410 42.447638 28.461942
F 10.050079 65.600896 6.643605
F 9.364410 65.600896 28.461942
F 36.771991 19.294380 7.483375
F 36.086322 19.294380 29.301712
F 36.771991 42.447638 7.483375
F 36.086322 42.447638 29.301712
F 36.771991 65.600896 7.483375
F 36.086322 65.600896 29.301712
F 18.957388 3.858876 6.923530
F 18.271719 3.858876 28.741866
F 18.957388 27.012134 6.923530
F 18.271719 27.012134 28.741866
F 18.957388 50.165391 6.923530
F 18.271719 50.165391 28.741866
F 45.679298 3.858876 7.763300
F 44.993630 3.858876 29.581635
F 45.679298 27.012134 7.763300
F 44.993630 27.012134 29.581635
F 45.679298 50.165391 7.763300
F 44.993630 50.165391 29.581635
F 18.957388 11.576626 6.923530
F 18.271719 11.576626 28.741866
F 18.957388 34.729884 6.923530
F 18.271719 34.729884 28.741866
F 18.957388 57.883141 6.923530
F 18.271719 57.883141 28.741866
F 45.679298 11.576626 7.763300
F 44.993630 11.576626 29.581635
F 45.679298 34.729884 7.763300
F 44.993630 34.729884 29.581635
F 45.679298 57.883141 7.763300
F 44.993630 57.883141 29.581635
F 18.957388 19.294382 6.923530
F 18.271719 19.294382 28.741867
F 18.957388 42.447639 6.923530
F 18.271719 42.447639 28.741867
F 18.957388 65.600897 6.923530
F 18.271719 65.600897 28.741867
F 45.679298 19.294382 7.763300
F 44.993630 19.294382 29.581636
F 45.679298 42.447639 7.763300
F 44.993630 42.447639 29.581636
F 45.679298 65.600897 7.763300
F 44.993630 65.600897 29.581636
F 1.228502 3.858875 3.636391
F 0.542833 3.858875 25.454727
F 1.228502 27.012133 3.636391
F 0.542833 27.012133 25.454727
F 1.228502 50.165390 3.636391
F 0.542833 50.165390 25.454727
F 27.950413 3.858875 4.476161
F 27.264744 3.858875 26.294497
F 27.950413 27.012133 4.476161
F 27.264744 27.012133 26.294497
F 27.950413 50.165390 4.476161
F 27.264744 50.165390 26.294497
F 1.228502 11.576625 3.636391
F 0.542833 11.576625 25.454727
F 1.228502 34.729883 3.636391
F 0.542833 34.729883 25.454727
F 1.228502 57.883140 3.636391
F 0.542833 57.883140 25.454727
F 27.950413 11.576625 4.476161
F 27.264744 11.576625 26.294497
F 27.950413 34.729883 4.476161
F 27.264744 34.729883 26.294497
F 27.950413 57.883140 4.476161
F 27.264744 57.883140 26.294497
F 1.228502 19.294381 3.636390
F 0.542833 19.294381 25.454727
F 1.228502 42.447638 3.636390
F 0.542833 42.447638 25.454727
F 1.228502 65.600896 3.636390
F 0.542833 65.600896 25.454727
F 27.950413 19.294381 4.476160
F 27.264744 19.294381 26.294497
F 27.950413 42.447638 4.476160
F 27.264744 42.447638 26.294497
F 27.950413 65.600896 4.476160
F 27.264744 65.600896 26.294497
F 10.135801 3.858875 3.916314
F 9.450132 3.858875 25.734650
F 10.135801 27.012133 3.916314
F 9.450132 27.012133 25.734650
F 10.135801 50.165390 3.916314
F 9.450132 50.165390 25.734650
F 36.857712 3.858875 4.756084
F 36.172044 3.858875 26.574420
F 36.857712 27.012133 4.756084
F 36.172044 27.012133 26.574420
F 36.857712 50.165390 4.756084
F 36.172044 50.165390 26.574420
F 10.135801 11.576625 3.916314
F 9.450132 11.576625 25.734650
F 10.135801 34.729883 3.916314
F 9.450132 34.729883 25.734650
F 10.135801 57.883140 3.916314
F 9.450132 57.883140 25.734650
F 36.857712 11.576625 4.756084
F 36.172044 11.576625 26.574420
F 36.857712 34.729883 4.756084
F 36.172044 34.729883 26.574420
F 36.857712 57.883140 4.756084
F 36.172044 57.883140 26.574420
F 10.135801 19.294381 3.916313
F 9.450132 19.294381 25.734650
F 10.135801 42.447638 3.916313
F 9.450132 42.447638 25.734650
F 10.135801 65.600896 3.916313
F 9.450132 65.600896 25.734650
F 36.857712 19.294381 4.756083
F 36.172044 19.294381 26.574420
F 36.857712 42.447638 4.756083
F 36.172044 42.447638 26.574420
F 36.857712 65.600896 4.756083
F 36.172044 65.600896 26.574420
F 19.043108 3.858876 4.196237
F 18.357439 3.858876 26.014572
F 19.043108 27.012133 4.196237
F 18.357439 27.012133 26.014572
F 19.043108 50.165391 4.196237
F 18.357439 50.165391 26.014572
F 45.765019 3.858876 5.036007
F 45.079350 3.858876 26.854342
F 45.765019 27.012133 5.036007
F 45.079350 27.012133 26.854342
F 45.765019 50.165391 5.036007
F 45.079350 50.165391 26.854342
F 19.043108 11.576626 4.196237
F 18.357439 11.576626 26.014572
F 19.043108 34.729883 4.196237
F 18.357439 34.729883 26.014572
F 19.043108 57.883141 4.196237
F 18.357439 57.883141 26.014572
F 45.765019 11.576626 5.036007
F 45.079350 11.576626 26.854342
F 45.765019 34.729883 5.036007
F 45.079350 34.729883 26.854342
F 45.765019 57.883141 5.036007
F 45.079350 57.883141 26.854342
F 19.043108 19.294381 4.196236
F 18.357439 19.294381 26.014572
F 19.043108 42.447639 4.196236
F 18.357439 42.447639 26.014572
F 19.043108 65.600896 4.196236
F 18.357439 65.600896 26.014572
F 45.765019 19.294381 5.036006
F 45.079350 19.294381 26.854342
F 45.765019 42.447639 5.036006
F 45.079350 42.447639 26.854342
F 45.765019 65.600896 5.036006
F 45.079350 65.600896 26.854342
F 1.342770 1.286291 0.000001
F 0.657101 1.286291 21.818338
F 1.342770 24.439549 0.000001
F 0.657101 24.439549 21.818338
F 1.342770 47.592806 0.000001
F 0.657101 47.592806 21.818338
F 28.064681 1.286291 0.839771
F 27.379012 1.286291 22.658108
F 28.064681 24.439549 0.839771
F 27.379012 24.439549 22.658108
F 28.064681 47.592806 0.839771
F 27.379012 47.592806 22.658108
F 1.342770 9.004040 0.000001
F 0.657101 9.004040 21.818338
F 1.342770 32.157298 0.000001
F 0.657101 32.157298 21.818338
F 1.342770 55.310555 0.000001
F 0.657101 55.310555 21.818338
F 28.064681 9.004040 0.839771
F 27.379012 9.004040 22.658108
F 28.064681 32.157298 0.839771
F 27.379012 32.157298 22.658108
F 28.064681 55.310555 0.839771
F 27.379012 55.310555 22.658108
F 1.342770 16.721796 0.000000
F 0.657101 16.721796 21.818337
F 1.342770 39.875053 0.000000
F 0.657101 39.875053 21.818337
F 1.342770 63.028311 0.000000
F 0.657101 63.028311 21.818337
F 28.064681 16.721796 0.839770
F 27.379012 16.721796 22.658107
F 28.064681 39.875053 0.839770
F 27.379012 39.875053 22.658107
F 28.064681 63.028311 0.839770
F 27.379012 63.028311 22.658107
F 10.250069 1.286291 0.279924
F 9.564400 1.286291 22.098261
F 10.250069 24.439548 0.279924
F 9.564400 24.439548 22.098261
F 10.250069 47.592806 0.279924
F 9.564400 47.592806 22.098261
F 36.971980 1.286291 1.119694
F 36.286311 1.286291 22.938031
F 36.971980 24.439548 1.119694
F 36.286311 24.439548 22.938031
F 36.971980 47.592806 1.119694
F 36.286311 47.592806 22.938031
F 10.250069 9.004040 0.279924
F 9.564400 9.004040 22.098261
F 10.250069 32.157298 0.279924
F 9.564400 32.157298 22.098261
F 10.250069 55.310555 0.279924
F 9.564400 55.310555 22.098261
F 36.971980 9.004040 1.119694
F 36.286311 9.004040 22.938031
F 36.971980 32.157298 1.119694
F 36.286311 32.157298 22.938031
F 36.971980 55.310555 1.119694
F 36.286311 55.310555 22.938031
F 10.250069 16.721795 0.279923
F 9.564400 16.721795 22.098260
F 10.250069 39.875053 0.279923
F 9.564400 39.875053 22.098260
F 10.250069 63.028310 0.279923
F 9.564400 63.028310 22.098260
F 36.971980 16.721795 1.119693
F 36.286311 16.721795 22.938030
F 36.971980 39.875053 1.119693
F 36.286311 39.875053 22.938030
F 36.971980 63.028310 1.119693
F 36.286311 63.028310 22.938030
F 19.157375 1.286290 0.559847
F 18.471707 1.286290 22.378182
F 19.157375 24.439547 0.559847
F 18.471707 24.439547 22.378182
F 19.157375 47.592805 0.559847
F 18.471707 47.592805 22.378182
F 45.879287 1.286290 1.399616
F 45.193618 1.286290 23.217952
F 45.879287 24.439547 1.399616
F 45.193618 24.439547 23.217952
F 45.879287 47.592805 1.399616
F 45.193618 47.592805 23.217952
F 19.157375 9.004039 0.559847
F 18.471707 9.004039 22.378182
F 19.157375 32.157296 0.559847
F 18.471707 32.157296 22.378182
F 19.157375 55.310554 0.559847
F 18.471707 55.310554 22.378182
F 45.879287 9.004039 1.399616
F 45.193618 9.004039 23.217952
F 45.879287 32.157296 1.399616
F 45.193618 32.157296 23.217952
F 45.879287 55.310554 1.399616
F 45.193618 55.310554 23.217952
F 19.157375 16.721794 0.559846
F 18.471707 16.721794 22.378182
F 19.157375 39.875052 0.559846
F 18.471707 39.875052 22.378182
F 19.157375 63.028309 0.559846
F 18.471707 63.028309 22.378182
F 45.879287 16.721794 1.399615
F 45.193618 16.721794 23.217952
F 45.879287 39.875052 1.399615
F 45.193618 39.875052 23.217952
F 45.879287 63.028309 1.399615
F 45.193618 63.028309 23.217952
F 3.455329 7.717750 3.706372
F 2.769660 7.717750 25.524708
F 3.455329 30.871007 3.706372
F 2.769660 30.871007 25.524708
F 3.455329 54.024265 3.706372
F 2.769660 54.024265 25.524708
F 30.177239 7.717750 4.546142
F 29.491571 7.717750 26.364477
F 30.177239 30.871007 4.546142
F 29.491571 30.871007 26.364477
F 30.177239 54.024265 4.546142
F 29.491571 54.024265 26.364477
F 3.455329 15.435503 3.706371
F 2.769660 15.435503 25.524707
F 3.455329 38.588760 3.706371
F 2.769660 38.588760 25.524707
F 3.455329 61.742018 3.706371
F 2.769660 61.742018 25.524707
F 30.177239 15.435503 4.546141
F 29.491571 15.435503 26.364476
F 30.177239 38.588760 4.546141
F 29.491571 38.588760 26.364476
F 30.177239 61.742018 4.546141
F 29.491571 61.742018 26.364476
F 3.455329 0.000000 3.706372
F 2.769660 0.000000 25.524708
F 3.455329 23.153258 3.706372
F 2.769660 23.153258 25.524708
F 3.455329 46.306515 3.706372
F 2.769660 46.306515 25.524708
F 30.177239 0.000000 4.546142
F 29.491571 0.000000 26.364477
F 30.177239 23.153258 4.546142
F 29.491571 23.153258 26.364477
F 30.177239 46.306515 4.546142
F 29.491571 46.306515 26.364477
F 12.362629 7.717750 3.986295
F 11.676960 7.717750 25.804631
F 12.362629 30.871007 3.986295
F 11.676960 30.871007 25.804631
F 12.362629 54.024265 3.986295
F 11.676960 54.024265 25.804631
F 39.084540 7.717750 4.826065
F 38.398871 7.717750 26.644401
F 39.084540 30.871007 4.826065
F 38.398871 30.871007 26.644401
F 39.084540 54.024265 4.826065
F 38.398871 54.024265 26.644401
F 12.362629 15.435502 3.986294
F 11.676960 15.435502 25.804630
F 12.362629 38.588760 3.986294
F 11.676960 38.588760 25.804630
F 12.362629 61.742017 3.986294
F 11.676960 61.742017 25.804630
F 39.084540 15.435502 4.826064
F 38.398871 15.435502 26.644400
F 39.084540 38.588760 4.826064
F 38.398871 38.588760 26.644400
F 39.084540 61.742017 4.826064
F 38.398871 61.742017 26.644400
F 12.362629 0.000000 3.986295
F 11.676960 0.000000 25.804631
F 12.362629 23.153258 3.986295
F 11.676960 23.153258 25.804631
F 12.362629 46.306515 3.986295
F 11.676960 46.306515 25.804631
F 39.084540 0.000000 4.826065
F 38.398871 0.000000 26.644401
F 39.084540 23.153258 4.826065
F 38.398871 23.153258 26.644401
F 39.084540 46.306515 4.826065
F 38.398871 46.306515 26.644401
F 21.269937 7.717750 4.266218
F 20.584268 7.717750 26.084553
F 21.269937 30.871008 4.266218
F 20.584268 30.871008 26.084553
F 21.269937 54.024265 4.266218
F 20.584268 54.024265 26.084553
F 47.991848 7.717750 5.105987
F 47.306179 7.717750 26.924323
F 47.991848 30.871008 5.105987
F 47.306179 30.871008 26.924323
F 47.991848 54.024265 5.105987
F 47.306179 54.024265 26.924323
F 21.269937 15.435503 4.266217
F 20.584268 15.435503 26.084552
F 21.269937 38.588760 4.266217
F 20.584268 38.588760 26.084552
F 21.269937 61.742018 4.266217
F 20.584268 61.742018 26.084552
F 47.991848 15.435503 5.105986
F 47.306179 15.435503 26.924322
F 47.991848 38.588760 5.105986
F 47.306179 38.588760 26.924322
F 47.991848 61.742018 5.105986
F 47.306179 61.742018 26.924322
F 21.269937 0.000001 4.266218
F 20.584268 0.000001 26.084553
F 21.269937 23.153258 4.266218
F 20.584268 23.153258 26.084553
F 21.269937 46.306516 4.266218
F 20.584268 46.306516 26.084553
F 47.991848 0.000001 5.105987
F 47.306179 0.000001 26.924323
F 47.991848 23.153258 5.105987
F 47.306179 23.153258 26.924323
F 47.991848 46.306516 5.105987
F 47.306179 46.306516 26.924323
F 3.569593 5.145166 0.069983
F 2.883924 5.145166 21.888318
F 3.569593 28.298423 0.069983
F 2.883924 28.298423 21.888318
F 3.569593 51.451681 0.069983
F 2.883924 51.451681 21.888318
F 30.291504 5.145166 0.909753
F 29.605835 5.145166 22.728088
F 30.291504 28.298423 0.909753
F 29.605835 28.298423 22.728088
F 30.291504 51.451681 0.909753
F 29.605835 51.451681 22.728088
F 3.569593 12.862918 0.069982
F 2.883924 12.862918 21.888317
F 3.569593 36.016175 0.069982
F 2.883924 36.016175 21.888317
F 3.569593 59.169433 0.069982
F 2.883924 59.169433 21.888317
F 30.291504 12.862918 0.909752
F 29.605835 12.862918 22.728087
F 30.291504 36.016175 0.909752
F 29.605835 36.016175 22.728087
F 30.291504 59.169433 0.909752
F 29.605835 59.169433 22.728087
F 3.569593 20.580673 0.069982
F 2.883924 20.580673 21.888318
F 3.569593 43.733931 0.069982
F 2.883924 43.733931 21.888318
F 3.569593 66.887188 0.069982
F 2.883924 66.887188 21.888318
F 30.291504 20.580673 0.909752
F 29.605835 20.580673 22.728088
F 30.291504 43.733931 0.909752
F 29.605835 43.733931 22.728088
F 30.291504 66.887188 0.909752
F 29.605835 66.887188 22.728088
F 12.476892 5.145165 0.349905
F 11.791224 5.145165 22.168241
F 12.476892 28.298422 0.349905
F 11.791224 28.298422 22.168241
F 12.476892 51.451680 0.349905
F 11.791224 51.451680 22.168241
F 39.198803 5.145165 1.189675
F 38.513134 5.145165 23.008010
F 39.198803 28.298422 1.189675
F 38.513134 28.298422 23.008010
F 39.198803 51.451680 1.189675
F 38.513134 51.451680 23.008010
F 12.476892 12.862917 0.349904
F 11.791224 12.862917 22.168240
F 12.476892 36.016174 0.349904
F 11.791224 36.016174 22.168240
F 12.476892 59.169432 0.349904
F 11.791224 59.169432 22.168240
F 39.198803 12.862917 1.189674
F 38.513134 12.862917 23.008009
F 39.198803 36.016174 1.189674
F 38.513134 36.016174 23.008009
F 39.198803 59.169432 1.189674
F 38.513134 59.169432 23.008009
F 12.476892 20.580672 0.349905
F 11.791224 20.580672 22.168241
F 12.476892 43.733930 0.349905
F 11.791224 43.733930 22.168241
F 12.476892 66.887187 0.349905
F 11.791224 66.887187 22.168241
F 39.198803 20.580672 1.189675
F 38.513134 20.580672 23.008010
F 39.198803 43.733930 1.189675
F 38.513134 43.733930 23.008010
F 39.198803 66.887187 1.189675
F 38.513134 66.887187 23.008010
F 21.384202 5.145164 0.629827
F 20.698533 5.145164 22.448164
F 21.384202 28.298422 0.629827
F 20.698533 28.298422 22.448164
F 21.384202 51.451679 0.629827
F 20.698533 51.451679 22.448164
F 48.106113 5.145164 1.469597
F 47.420444 5.145164 23.287934
F 48.106113 28.298422 1.469597
F 47.420444 28.298422 23.287934
F 48.106113 51.451679 1.469597
F 47.420444 51.451679 23.287934
F 21.384202 12.862916 0.629827
F 20.698533 12.862916 22.448163
F 21.384202 36.016174 0.629827
F 20.698533 36.016174 22.448163
F 21.384202 59.169431 0.629827
F 20.698533 59.169431 22.448163
F 48.106113 12.862916 1.469597
F 47.420444 12.862916 23.287933
F 48.106113 36.016174 1.469597
F 47.420444 36.016174 23.287933
F 48.106113 59.169431 1.469597
F 47.420444 59.169431 23.287933
F 21.384202 20.580672 0.629827
F 20.698533 20.580672 22.448164
F 21.384202 43.733929 0.629827
F 20.698533 43.733929 22.448164
F 21.384202 66.887187 0.629827
F 20.698533 66.887187 22.448164
F 48.106113 20.580672 1.469597
F 47.420444 20.580672 23.287934
F 48.106113 43.733929 1.469597
F 47.420444 43.733929 23.287934
F 48.106113 66.887187 1.469597
F 47.420444 66.887187 23.287934
F 3.483896 5.145165 2.797273
F 2.798227 5.145165 24.615609
F 3.483896 28.298423 2.797273
F 2.798227 28.298423 24.615609
F 3.483896 51.451680 2.797273
F 2.798227 51.451680 24.615609
F 30.205807 5.145165 3.637043
F 29.520138 5.145165 25.455379
F 30.205807 28.298423 3.637043
F 29.520138 28.298423 25.455379
F 30.205807 51.451680 3.637043
F 29.520138 51.451680 25.455379
F 3.483896 12.862917 2.797274
F 2.798227 12.862917 24.615610
F 3.483896 36.016175 2.797274
F 2.798227 36.016175 24.615610
F 3.483896 59.169432 2.797274
F 2.798227 59.169432 24.615610
F 30.205807 12.862917 3.637044
F 29.520138 12.862917 25.455380
F 30.205807 36.016175 3.637044
F 29.520138 36.016175 25.455380
F 30.205807 59.169432 3.637044
F 29.520138 59.169432 25.455380
F 3.483896 20.580673 2.797274
F 2.798227 20.580673 24.615609
F 3.483896 43.733930 2.797274
F 2.798227 43.733930 24.615609
F 3.483896 66.887188 2.797274
F 2.798227 66.887188 24.615609
F 30.205807 20.580673 3.637044
F 29.520138 20.580673 25.455379
F 30.205807 43.733930 3.637044
F 29.520138 43.733930 25.455379
F 30.205807 66.887188 3.637044
F 29.520138 66.887188 25.455379
F 12.391197 5.145165 3.077197
F 11.705528 5.145165 24.895533
F 12.391197 28.298422 3.077197
F 11.705528 28.298422 24.895533
F 12.391197 51.451680 3.077197
F 11.705528 51.451680 24.895533
F 39.113108 5.145165 3.916967
F 38.427439 5.145165 25.735302
F 39.113108 28.298422 3.916967
F 38.427439 28.298422 25.735302
F 39.113108 51.451680 3.916967
F 38.427439 51.451680 25.735302
F 12.391197 12.862917 3.077198
F 11.705528 12.862917 24.895534
F 12.391197 36.016175 3.077198
F 11.705528 36.016175 24.895534
F 12.391197 59.169432 3.077198
F 11.705528 59.169432 24.895534
F 39.113108 12.862917 3.916968
F 38.427439 12.862917 25.735303
F 39.113108 36.016175 3.916968
F 38.427439 36.016175 25.735303
F 39.113108 59.169432 3.916968
F 38.427439 59.169432 25.735303
F 12.391197 20.580672 3.077197
F 11.705528 20.580672 24.895534
F 12.391197 43.733930 3.077197
F 11.705528 43.733930 24.895534
F 12.391197 66.887187 3.077197
F 11.705528 66.887187 24.895534
F 39.113108 20.580672 3.916967
F 38.427439 20.580672 25.735303
F 39.113108 43.733930 3.916967
F 38.427439 43.733930 25.735303
F 39.113108 66.887187 3.916967
F 38.427439 66.887187 25.735303
F 21.298504 5.145164 3.357120
F 20.612836 5.145164 25.175457
F 21.298504 28.298422 3.357120
F 20.612836 28.298422 25.175457
F 21.298504 51.451679 3.357120
F 20.612836 51.451679 25.175457
F 48.020416 5.145164 4.196890
F 47.334747 5.145164 26.015227
F 48.020416 28.298422 4.196890
F 47.334747 28.298422 26.015227
F 48.020416 51.451679 4.196890
F 47.334747 51.451679 26.015227
F 21.298504 12.862917 3.357121
F 20.612836 12.862917 25.175458
F 21.298504 36.016174 3.357121
F 20.612836 36.016174 25.175458
F 21.298504 59.169432 3.357121
F 20.612836 59.169432 25.175458
F 48.020416 12.862917 4.196891
F 47.334747 12.862917 26.015228
F 48.020416 36.016174 4.196891
F 47.334747 36.016174 26.015228
F 48.020416 59.169432 4.196891
F 47.334747 59.169432 26.015228
F 21.298504 20.580672 3.357121
F 20.612836 20.580672 25.175457
F 21.298504 43.733929 3.357121
F 20.612836 43.733929 25.175457
F 21.298504 66.887187 3.357121
F 20.612836 66.887187 25.175457
F 48.020416 20.580672 4.196891
F 47.334747 20.580672 26.015227
F 48.020416 43.733929 4.196891
F 47.334747 43.733929 26.015227
F 48.020416 66.887187 4.196891
F 47.334747 66.887187 26.015227
F 3.369608 7.717749 6.433662
F 2.683939 7.717749 28.251999
F 3.369608 30.871007 6.433662
F 2.683939 30.871007 28.251999
F 3.369608 54.024264 6.433662
F 2.683939 54.024264 28.251999
F 30.091519 7.717749 7.273432
F 29.405850 7.717749 29.091769
F 30.091519 30.871007 7.273432
F 29.405850 30.871007 29.091769
F 30.091519 54.024264 7.273432
F 29.405850 54.024264 29.091769
F 3.369608 15.435502 6.433663
F 2.683939 15.435502 28.252000
F 3.369608 38.588760 6.433663
F 2.683939 38.588760 28.252000
F 3.369608 61.742017 6.433663
F 2.683939 61.742017 28.252000
F 30.091519 15.435502 7.273433
F 29.405850 15.435502 29.091770
F 30.091519 38.588760 7.273433
F 29.405850 38.588760 29.091770
F 30.091519 61.742017 7.273433
F 29.405850 61.742017 29.091770
F 3.369608 0.000000 6.433662
F 2.683939 0.000000 28.251999
F 3.369608 23.153257 6.433662
F 2.683939 23.153257 28.251999
F 3.369608 46.306515 6.433662
F 2.683939 46.306515 28.251999
F 30.091519 0.000000 7.273432
F 29.405850 0.000000 29.091769
F 30.091519 23.153257 7.273432
F 29.405850 23.153257 29.091769
F 30.091519 46.306515 7.273432
F 29.405850 46.306515 29.091769
F 12.276908 7.717750 6.713586
F 11.591239 7.717750 28.531922
F 12.276908 30.871007 6.713586
F 11.591239 30.871007 28.531922
F 12.276908 54.024265 6.713586
F 11.591239 54.024265 28.531922
F 38.998818 7.717750 7.553356
F 38.313150 7.717750 29.371692
F 38.998818 30.871007 7.553356
F 38.313150 30.871007 29.371692
F 38.998818 54.024265 7.553356
F 38.313150 54.024265 29.371692
F 12.276908 15.435503 6.713587
F 11.591239 15.435503 28.531923
F 12.276908 38.588760 6.713587
F 11.591239 38.588760 28.531923
F 12.276908 61.742018 6.713587
F 11.591239 61.742018 28.531923
F 38.998818 15.435503 7.553357
F 38.313150 15.435503 29.371693
F 38.998818 38.588760 7.553357
F 38.313150 38.588760 29.371693
F 38.998818 61.742018 7.553357
F 38.313150 61.742018 29.371693
F 12.276908 0.000000 6.713586
F 11.591239 0.000000 28.531922
F 12.276908 23.153258 6.713586
F 11.591239 23.153258 28.531922
F 12.276908 46.306515 6.713586
F 11.591239 46.306515 28.531922
F 38.998818 0.000000 7.553356
F 38.313150 0.000000 29.371692
F 38.998818 23.153258 7.553356
F 38.313150 23.153258 29.371692
F 38.998818 46.306515 7.553356
F 38.313150 46.306515 29.371692
F 21.184216 7.717751 6.993510
F 20.498547 7.717751 28.811846
F 21.184216 30.871008 6.993510
F 20.498547 30.871008 28.811846
F 21.184216 54.024266 6.993510
F 20.498547 54.024266 28.811846
F 47.906127 7.717751 7.833280
F 47.220458 7.717751 29.651616
F 47.906127 30.871008 7.833280
F 47.220458 30.871008 29.651616
F 47.906127 54.024266 7.833280
F 47.220458 54.024266 29.651616
F 21.184216 15.435503 6.993511
F 20.498547 15.435503 28.811847
F 21.184216 38.588761 6.993511
F 20.498547 38.588761 28.811847
F 21.184216 61.742018 6.993511
F 20.498547 61.742018 28.811847
F 47.906127 15.435503 7.833281
F 47.220458 15.435503 29.651617
F 47.906127 38.588761 7.833281
F 47.220458 38.588761 29.651617
F 47.906127 61.742018 7.833281
F 47.220458 61.742018 29.651617
F 21.184216 0.000001 6.993510
F 20.498547 0.000001 28.811846
F 21.184216 23.153259 6.993510
F 20.498547 23.153259 28.811846
F 21.184216 46.306516 6.993510
F 20.498547 46.306516 28.811846
F 47.906127 0.000001 7.833280
F 47.220458 0.000001 29.651616
F 47.906127 23.153259 7.833280
F 47.220458 23.153259 29.651616
F 47.906127 46.306516 7.833280
F 47.220458 46.306516 29.651616
F 5.710723 1.286291 2.867255
F 5.025054 1.286291 24.685590
F 5.710723 24.439548 2.867255
F 5.025054 24.439548 24.685590
F 5.710723 47.592806 2.867255
F 5.025054 47.592806 24.685590
F 32.432635 1.286291 3.707024
F 31.746966 1.286291 25.525360
F 32.432635 24.439548 3.707024
F 31.746966 24.439548 25.525360
F 32.432635 47.592806 3.707024
F 31.746966 47.592806 25.525360
F 5.710723 9.004040 2.867255
F 5.025054 9.004040 24.685590
F 5.710723 32.157298 2.867255
F 5.025054 32.157298 24.685590
F 5.710723 55.310555 2.867255
F 5.025054 55.310555 24.685590
F 32.432635 9.004040 3.707024
F 31.746966 9.004040 25.525360
F 32.432635 32.157298 3.707024
F 31.746966 32.157298 25.525360
F 32.432635 55.310555 3.707024
F 31.746966 55.310555 25.525360
F 5.710723 16.721795 2.867256
F 5.025054 16.721795 24.685591
F 5.710723 39.875053 2.867256
F 5.025054 39.875053 24.685591
F 5.710723 63.028310 2.867256
F 5.025054 63.028310 24.685591
F 32.432635 16.721795 3.707025
F 31.746966 16.721795 25.525361
F 32.432635 39.875053 3.707025
F 31.746966 39.875053 25.525361
F 32.432635 63.028310 3.707025
F 31.746966 63.028310 25.525361
F 14.618025 1.286290 3.147178
F 13.932357 1.286290 24.965514
F 14.618025 24.439548 3.147178
F 13.932357 24.439548 24.965514
F 14.618025 47.592806 3.147178
F 13.932357 47.592806 24.965514
F 41.339936 1.286290 3.986948
F 40.654267 1.286290 25.805284
F 41.339936 24.439548 3.986948
F 40.654267 24.439548 25.805284
F 41.339936 47.592806 3.986948
F 40.654267 47.592806 25.805284
F 14.618025 9.004040 3.147178
F 13.932357 9.004040 24.965514
F 14.618025 32.157297 3.147178
F 13.932357 32.157297 24.965514
F 14.618025 55.310555 3.147178
F 13.932357 55.310555 24.965514
F 41.339936 9.004040 3.986948
F 40.654267 9.004040 25.805284
F 41.339936 32.157297 3.986948
F 40.654267 32.157297 25.805284
F 41.339936 55.310555 3.986948
F 40.654267 55.310555 25.805284
F 14.618025 16.721795 3.147179
F 13.932357 16.721795 24.965514
F 14.618025 39.875053 3.147179
F 13.932357 39.875053 24.965514
F 14.618025 63.028310 3.147179
F 13.932357 63.028310 24.965514
F 41.339936 16.721795 3.986949
F 40.654267 16.721795 25.805284
F 41.339936 39.875053 3.986949
F 40.654267 39.875053 25.805284
F 41.339936 63.028310 3.986949
F 40.654267 63.028310 25.805284
F 23.525333 1.286290 3.427101
F 22.839664 1.286290 25.245438
F 23.525333 24.439548 3.427101
F 22.839664 24.439548 25.245438
F 23.525333 47.592805 3.427101
F 22.839664 47.592805 25.245438
F 50.247244 1.286290 4.266871
F 49.561575 1.286290 26.085208
F 50.247244 24.439548 4.266871
F 49.561575 24.439548 26.085208
F 50.247244 47.592805 4.266871
F 49.561575 47.592805 26.085208
F 23.525333 9.004040 3.427101
F 22.839664 9.004040 25.245438
F 23.525333 32.157297 3.427101
F 22.839664 32.157297 25.245438
F 23.525333 55.310555 3.427101
F 22.839664 55.310555 25.245438
F 50.247244 9.004040 4.266871
F 49.561575 9.004040 26.085208
F 50.247244 32.157297 4.266871
F 49.561575 32.157297 26.085208
F 50.247244 55.310555 4.266871
F 49.561575 55.310555 26.085208
F 23.525333 16.721795 3.427102
F 22.839664 16.721795 25.245438
F 23.525333 39.875052 3.427102
F 22.839664 39.875052 25.245438
F 23.525333 63.028310 3.427102
F 22.839664 63.028310 25.245438
F 50.247244 16.721795 4.266872
F 49.561575 16.721795 26.085208
F 50.247244 39.875052 4.266872
F 49.561575 39.875052 26.085208
F 50.247244 63.028310 4.266872
F 49.561575 63.028310 26.085208
F 5.596430 3.858875 6.503643
F 4.910761 3.858875 28.321979
F 5.596430 27.012132 6.503643
F 4.910761 27.012132 28.321979
F 5.596430 50.165390 6.503643
F 4.910761 50.165390 28.321979
F 32.318342 3.858875 7.343413
F 31.632673 3.858875 29.161749
F 32.318342 27.012132 7.343413
F 31.632673 27.012132 29.161749
F 32.318342 50.165390 7.343413
F 31.632673 50.165390 29.161749
F 5.596430 11.576625 6.503643
F 4.910761 11.576625 28.321979
F 5.596430 34.729882 6.503643
F 4.910761 34.729882 28.321979
F 5.596430 57.883140 6.503643
F 4.910761 57.883140 28.321979
F 32.318342 11.576625 7.343413
F 31.632673 11.576625 29.161749
F 32.318342 34.729882 7.343413
F 31.632673 34.729882 29.161749
F 32.318342 57.883140 7.343413
F 31.632673 57.883140 29.161749
F 5.596430 19.294380 6.503644
F 4.910761 19.294380 28.321979
F 5.596430 42.447638 6.503644
F 4.910761 42.447638 28.321979
F 5.596430 65.600895 6.503644
F 4.910761 65.600895 28.321979
F 32.318342 19.294380 7.343414
F 31.632673 19.294380 29.161749
F 32.318342 42.447638 7.343414
F 31.632673 42.447638 29.161749
F 32.318342 65.600895 7.343414
F 31.632673 65.600895 29.161749
F 14.503732 3.858876 6.783567
F 13.818063 3.858876 28.601904
F 14.503732 27.012134 6.783567
F 13.818063 27.012134 28.601904
F 14.503732 50.165391 6.783567
F 13.818063 50.165391 28.601904
F 41.225643 3.858876 7.623337
F 40.539974 3.858876 29.441674
F 41.225643 27.012134 7.623337
F 40.539974 27.012134 29.441674
F 41.225643 50.165391 7.623337
F 40.539974 50.165391 29.441674
F 14.503732 11.576626 6.783567
F 13.818063 11.576626 28.601904
F 14.503732 34.729884 6.783567
F 13.818063 34.729884 28.601904
F 14.503732 57.883141 6.783567
F 13.818063 57.883141 28.601904
F 41.225643 11.576626 7.623337
F 40.539974 11.576626 29.441674
F 41.225643 34.729884 7.623337
F 40.539974 34.729884 29.441674
F 41.225643 57.883141 7.623337
F 40.539974 57.883141 29.441674
F 14.503732 19.294382 6.783568
F 13.818063 19.294382 28.601904
F 14.503732 42.447639 6.783568
F 13.818063 42.447639 28.601904
F 14.503732 65.600897 6.783568
F 13.818063 65.600897 28.601904
F 41.225643 19.294382 7.623338
F 40.539974 19.294382 29.441674
F 41.225643 42.447639 7.623338
F 40.539974 42.447639 29.441674
F 41.225643 65.600897 7.623338
F 40.539974 65.600897 29.441674
F 23.411042 3.858875 7.063491
F 22.725373 3.858875 28.881826
F 23.411042 27.012133 7.063491
F 22.725373 27.012133 28.881826
F 23.411042 50.165390 7.063491
F 22.725373 50.165390 28.881826
F 50.132953 3.858875 7.903260
F 49.447284 3.858875 29.721596
F 50.132953 27.012133 7.903260
F 49.447284 27.012133 29.721596
F 50.132953 50.165390 7.903260
F 49.447284 50.165390 29.721596
F 23.411042 11.576625 7.063491
F 22.725373 11.576625 28.881826
F 23.411042 34.729883 7.063491
F 22.725373 34.729883 28.881826
F 23.411042 57.883140 7.063491
F 22.725373 57.883140 28.881826
F 50.132953 11.576625 7.903260
F 49.447284 11.576625 29.721596
F 50.132953 34.729883 7.903260
F 49.447284 34.729883 29.721596
F 50.132953 57.883140 7.903260
F 49.447284 57.883140 29.721596
F 23.411042 19.294381 7.063491
F 22.725373 19.294381 28.881827
F 23.411042 42.447638 7.063491
F 22.725373 42.447638 28.881827
F 23.411042 65.600896 7.063491
F 22.725373 65.600896 28.881827
F 50.132953 19.294381 7.903260
F 49.447284 19.294381 29.721597
F 50.132953 42.447638 7.903260
F 49.447284 42.447638 29.721597
F 50.132953 65.600896 7.903260
F 49.447284 65.600896 29.721597
F 5.682151 3.858875 3.776353
F 4.996482 3.858875 25.594688
F 5.682151 27.012133 3.776353
F 4.996482 27.012133 25.594688
F 5.682151 50.165390 3.776353
F 4.996482 50.165390 25.594688
F 32.404062 3.858875 4.616123
F 31.718393 3.858875 26.434458
F 32.404062 27.012133 4.616123
F 31.718393 27.012133 26.434458
F 32.404062 50.165390 4.616123
F 31.718393 50.165390 26.434458
F 5.682151 11.576625 3.776353
F 4.996482 11.576625 25.594688
F 5.682151 34.729883 3.776353
F 4.996482 34.729883 25.594688
F 5.682151 57.883140 3.776353
F 4.996482 57.883140 25.594688
F 32.404062 11.576625 4.616123
F 31.718393 11.576625 26.434458
F 32.404062 34.729883 4.616123
F 31.718393 34.729883 26.434458
F 32.404062 57.883140 4.616123
F 31.718393 57.883140 26.434458
F 5.682151 19.294381 3.776352
F 4.996482 19.294381 25.594688
F 5.682151 42.447638 3.776352
F 4.996482 42.447638 25.594688
F 5.682151 65.600896 3.776352
F 4.996482 65.600896 25.594688
F 32.404062 19.294381 4.616122
F 31.718393 19.294381 26.434458
F 32.404062 42.447638 4.616122
F 31.718393 42.447638 26.434458
F 32.404062 65.600896 4.616122
F 31.718393 65.600896 26.434458
F 14.589454 3.858876 4.056275
F 13.903785 3.858876 25.874612
F 14.589454 27.012133 4.056275
F 13.903785 27.012133 25.874612
F 14.589454 50.165391 4.056275
F 13.903785 50.165391 25.874612
F 41.311365 3.858876 4.896045
F 40.625696 3.858876 26.714381
F 41.311365 27.012133 4.896045
F 40.625696 27.012133 26.714381
F 41.311365 50.165391 4.896045
F 40.625696 50.165391 26.714381
F 14.589454 11.576626 4.056275
F 13.903785 11.576626 25.874611
F 14.589454 34.729883 4.056275
F 13.903785 34.729883 25.874611
F 14.589454 57.883141 4.056275
F 13.903785 57.883141 25.874611
F 41.311365 11.576626 4.896045
F 40.625696 11.576626 26.714380
F 41.311365 34.729883 4.896045
F 40.625696 34.729883 26.714380
F 41.311365 57.883141 4.896045
F 40.625696 57.883141 26.714380
F 14.589454 19.294381 4.056275
F 13.903785 19.294381 25.874611
F 14.589454 42.447639 4.056275
F 13.903785 42.447639 25.874611
F 14.589454 65.600896 4.056275
F 13.903785 65.600896 25.874611
F 41.311365 19.294381 4.896045
F 40.625696 19.294381 26.714380
F 41.311365 42.447639 4.896045
F 40.625696 42.447639 26.714380
F 41.311365 65.600896 4.896045
F 40.625696 65.600896 26.714380
F 23.496761 3.858875 4.336199
F 22.811093 3.858875 26.154535
F 23.496761 27.012133 4.336199
F 22.811093 27.012133 26.154535
F 23.496761 50.165390 4.336199
F 22.811093 50.165390 26.154535
F 50.218672 3.858875 5.175969
F 49.533004 3.858875 26.994305
F 50.218672 27.012133 5.175969
F 49.533004 27.012133 26.994305
F 50.218672 50.165390 5.175969
F 49.533004 50.165390 26.994305
F 23.496762 11.576625 4.336198
F 22.811093 11.576625 26.154535
F 23.496762 34.729883 4.336198
F 22.811093 34.729883 26.154535
F 23.496762 57.883140 4.336198
F 22.811093 57.883140 26.154535
F 50.218672 11.576625 5.175968
F 49.533004 11.576625 26.994305
F 50.218672 34.729883 5.175968
F 49.533004 34.729883 26.994305
F 50.218672 57.883140 5.175968
F 49.533004 57.883140 26.994305
F 23.496762 19.294381 4.336198
F 22.811093 19.294381 26.154534
F 23.496762 42.447638 4.336198
F 22.811093 42.447638 26.154534
F 23.496762 65.600896 4.336198
F 22.811093 65.600896 26.154534
F 50.218672 19.294381 5.175968
F 49.533004 19.294381 26.994304
F 50.218672 42.447638 5.175968
F 49.533004 42.447638 26.994304
F 50.218672 65.600896 5.175968
F 49.533004 65.600896 26.994304
F 5.796418 1.286291 0.139963
F 5.110750 1.286291 21.958299
F 5.796418 24.439549 0.139963
F 5.110750 24.439549 21.958299
F 5.796418 47.592806 0.139963
F 5.110750 47.592806 21.958299
F 32.518330 1.286291 0.979732
F 31.832661 1.286291 22.798069
F 32.518330 24.439549 0.979732
F 31.832661 24.439549 22.798069
F 32.518330 47.592806 0.979732
F 31.832661 47.592806 22.798069
F 5.796418 9.004041 0.139963
F 5.110750 9.004041 21.958299
F 5.796418 32.157298 0.139963
F 5.110750 32.157298 21.958299
F 5.796418 55.310556 0.139963
F 5.110750 55.310556 21.958299
F 32.518330 9.004041 0.979732
F 31.832661 9.004041 22.798069
F 32.518330 32.157298 0.979732
F 31.832661 32.157298 22.798069
F 32.518330 55.310556 0.979732
F 31.832661 55.310556 22.798069
F 5.796418 16.721796 0.139962
F 5.110750 16.721796 21.958298
F 5.796418 39.875053 0.139962
F 5.110750 39.875053 21.958298
F 5.796418 63.028311 0.139962
F 5.110750 63.028311 21.958298
F 32.518330 16.721796 0.979731
F 31.832661 16.721796 22.798068
F 32.518330 39.875053 0.979731
F 31.832661 39.875053 22.798068
F 32.518330 63.028311 0.979731
F 31.832661 63.028311 22.798068
F 14.703721 1.286290 0.419886
F 14.018052 1.286290 22.238221
F 14.703721 24.439547 0.419886
F 14.018052 24.439547 22.238221
F 14.703721 47.592805 0.419886
F 14.018052 47.592805 22.238221
F 41.425632 1.286290 1.259656
F 40.739963 1.286290 23.077991
F 41.425632 24.439547 1.259656
F 40.739963 24.439547 23.077991
F 41.425632 47.592805 1.259656
F 40.739963 47.592805 23.077991
F 14.703721 9.004039 0.419886
F 14.018052 9.004039 22.238221
F 14.703721 32.157297 0.419886
F 14.018052 32.157297 22.238221
F 14.703721 55.310554 0.419886
F 14.018052 55.310554 22.238221
F 41.425632 9.004039 1.259656
F 40.739963 9.004039 23.077991
F 41.425632 32.157297 1.259656
F 40.739963 32.157297 23.077991
F 41.425632 55.310554 1.259656
F 40.739963 55.310554 23.077991
F 14.703721 16.721795 0.419885
F 14.018052 16.721795 22.238220
F 14.703721 39.875052 0.419885
F 14.018052 39.875052 22.238220
F 14.703721 63.028310 0.419885
F 14.018052 63.028310 22.238220
F 41.425632 16.721795 1.259655
F 40.739963 16.721795 23.077990
F 41.425632 39.875052 1.259655
F 40.739963 39.875052 23.077990
F 41.425632 63.028310 1.259655
F 40.739963 63.028310 23.077990
F 23.611030 1.286290 0.699809
F 22.925361 1.286290 22.518145
F 23.611030 24.439548 0.699809
F 22.925361 24.439548 22.518145
F 23.611030 47.592805 0.699809
F 22.925361 47.592805 22.518145
F 50.332941 1.286290 1.539579
F 49.647273 1.286290 23.357915
F 50.332941 24.439548 1.539579
F 49.647273 24.439548 23.357915
F 50.332941 47.592805 1.539579
F 49.647273 47.592805 23.357915
F 23.611030 9.004039 0.699809
F 22.925361 9.004039 22.518145
F 23.611030 32.157297 0.699809
F 22.925361 32.157297 22.518145
F 23.611030 55.310555 0.699809
F 22.925361 55.310555 22.518145
F 50.332941 9.004039 1.539579
F 49.647273 9.004039 23.357915
F 50.332941 32.157297 1.539579
F 49.647273 32.157297 23.357915
F 50.332941 55.310555 1.539579
F 49.647273 55.310555 23.357915
F 23.611030 16.721795 0.699808
F 22.925361 16.721795 22.518144
F 23.611030 39.875052 0.699808
F 22.925361 39.875052 22.518144
F 23.611030 63.028310 0.699808
F 22.925361 63.028310 22.518144
F 50.332942 16.721795 1.539578
F 49.647273 16.721795 23.357914
F 50.332942 39.875052 1.539578
F 49.647273 39.875052 23.357914
F 50.332942 63.028310 1.539578
F 49.647273 63.028310 23.357914
F 7.908978 7.717750 3.846334
F 7.223309 7.717750 25.664669
F 7.908978 30.871007 3.846334
F 7.223309 30.871007 25.664669
F 7.908978 54.024265 3.846334
F 7.223309 54.024265 25.664669
F 34.630890 7.717750 4.686103
F 33.945221 7.717750 26.504439
F 34.630890 30.871007 4.686103
F 33.945221 30.871007 26.504439
F 34.630890 54.024265 4.686103
F 33.945221 54.024265 26.504439
F 7.908978 15.435502 3.846333
F 7.223309 15.435502 25.664668
F 7.908978 38.588760 3.846333
F 7.223309 38.588760 25.664668
F 7.908978 61.742018 3.846333
F 7.223309 61.742018 25.664668
F 34.630890 15.435502 4.686102
F 33.945221 15.435502 26.504438
F 34.630890 38.588760 4.686102
F 33.945221 38.588760 26.504438
F 34.630890 61.742018 4.686102
F 33.945221 61.742018 26.504438
F 7.908978 0.000000 3.846334
F 7.223309 0.000000 25.664669
F 7.908978 23.153258 3.846334
F 7.223309 23.153258 25.664669
F 7.908978 46.306515 3.846334
F 7.223309 46.306515 25.664669
F 34.630890 0.000000 4.686103
F 33.945221 0.000000 26.504439
F 34.630890 23.153258 4.686103
F 33.945221 23.153258 26.504439
F 34.630890 46.306515 4.686103
F 33.945221 46.306515 26.504439
F 16.816283 7.717750 4.126256
F 16.130614 7.717750 25.944592
F 16.816283 30.871008 4.126256
F 16.130614 30.871008 25.944592
F 16.816283 54.024265 4.126256
F 16.130614 54.024265 25.944592
F 43.538193 7.717750 4.966026
F 42.852525 7.717750 26.784362
F 43.538193 30.871008 4.966026
F 42.852525 30.871008 26.784362
F 43.538193 54.024265 4.966026
F 42.852525 54.024265 26.784362
F 16.816283 15.435503 4.126255
F 16.130614 15.435503 25.944590
F 16.816283 38.588760 4.126255
F 16.130614 38.588760 25.944590
F 16.816283 61.742018 4.126255
F 16.130614 61.742018 25.944590
F 43.538193 15.435503 4.966025
F 42.852525 15.435503 26.784360
F 43.538193 38.588760 4.966025
F 42.852525 38.588760 26.784360
F 43.538193 61.742018 4.966025
F 42.852525 61.742018 26.784360
F 16.816283 0.000001 4.126256
F 16.130614 0.000001 25.944591
F 16.816283 23.153258 4.126256
F 16.130614 23.153258 25.944591
F 16.816283 46.306516 4.126256
F 16.130614 46.306516 25.944591
F 43.538193 0.000001 4.966026
F 42.852525 0.000001 26.784361
F 43.538193 23.153258 4.966026
F 42.852525 23.153258 26.784361
F 43.538193 46.306516 4.966026
F 42.852525 46.306516 26.784361
F 25.723589 7.717750 4.406180
F 25.037920 7.717750 26.224516
F 25.723589 30.871007 4.406180
F 25.037920 30.871007 26.224516
F 25.723589 54.024265 4.406180
F 25.037920 54.024265 26.224516
F 51.759832 7.717750 27.064286
F 51.759832 30.871007 27.064286
F 51.759832 54.024265 27.064286
F 25.723589 15.435502 4.406179
F 25.037920 15.435502 26.224515
F 25.723589 38.588760 4.406179
F 25.037920 38.588760 26.224515
F 25.723589 61.742018 4.406179
F 25.037920 61.742018 26.224515
F 51.759832 15.435502 27.064285
F 51.759832 38.588760 27.064285
F 51.759832 61.742018 27.064285
F 25.723589 0.000000 4.406180
F 25.037920 0.000000 26.224516
F 25.723589 23.153258 4.406180
F 25.037920 23.153258 26.224516
F 25.723589 46.306515 4.406180
F 25.037920 46.306515 26.224516
F 51.759832 0.000000 27.064286
F 51.759832 23.153258 27.064286
F 51.759832 46.306515 27.064286
F 8.023241 5.145165 0.209944
F 7.337572 5.145165 22.028280
F 8.023241 28.298423 0.209944
F 7.337572 28.298423 22.028280
F 8.023241 51.451680 0.209944
F 7.337572 51.451680 22.028280
F 34.745152 5.145165 1.049714
F 34.059483 5.145165 22.868050
F 34.745152 28.298423 1.049714
F 34.059483 28.298423 22.868050
F 34.745152 51.451680 1.049714
F 34.059483 51.451680 22.868050
F 8.023241 12.862918 0.209943
F 7.337572 12.862918 22.028279
F 8.023241 36.016175 0.209943
F 7.337572 36.016175 22.028279
F 8.023241 59.169433 0.209943
F 7.337572 59.169433 22.028279
F 34.745152 12.862918 1.049713
F 34.059483 12.862918 22.868049
F 34.745152 36.016175 1.049713
F 34.059483 36.016175 22.868049
F 34.745152 59.169433 1.049713
F 34.059483 59.169433 22.868049
F 8.023241 20.580673 0.209943
F 7.337572 20.580673 22.028280
F 8.023241 43.733930 0.209943
F 7.337572 43.733930 22.028280
F 8.023241 66.887188 0.209943
F 7.337572 66.887188 22.028280
F 34.745152 20.580673 1.049713
F 34.059483 20.580673 22.868050
F 34.745152 43.733930 1.049713
F 34.059483 43.733930 22.868050
F 34.745152 66.887188 1.049713
F 34.059483 66.887188 22.868050
F 16.930547 5.145164 0.489866
F 16.244878 5.145164 22.308202
F 16.930547 28.298421 0.489866
F 16.244878 28.298421 22.308202
F 16.930547 51.451679 0.489866
F 16.244878 51.451679 22.308202
F 43.652458 5.145164 1.329635
F 42.966789 5.145164 23.147972
F 43.652458 28.298421 1.329635
F 42.966789 28.298421 23.147972
F 43.652458 51.451679 1.329635
F 42.966789 51.451679 23.147972
F 16.930547 12.862916 0.489865
F 16.244878 12.862916 22.308201
F 16.930547 36.016174 0.489865
F 16.244878 36.016174 22.308201
F 16.930547 59.169431 0.489865
F 16.244878 59.169431 22.308201
F 43.652458 12.862916 1.329634
F 42.966789 12.862916 23.147971
F 43.652458 36.016174 1.329634
F 42.966789 36.016174 23.147971
F 43.652458 59.169431 1.329634
F 42.966789 59.169431 23.147971
F 16.930547 20.580671 0.489866
F 16.244878 20.580671 22.308201
F 16.930547 43.733929 0.489866
F 16.244878 43.733929 22.308201
F 16.930547 66.887186 0.489866
F 16.244878 66.887186 22.308201
F 43.652458 20.580671 1.329635
F 42.966789 20.580671 23.147971
F 43.652458 43.733929 1.329635
F 42.966789 43.733929 23.147971
F 43.652458 66.887186 1.329635
F 42.966789 66.887186 23.147971
F 25.837854 5.145165 0.769790
F 25.152185 5.145165 22.588127
F 25.837854 28.298423 0.769790
F 25.152185 28.298423 22.588127
F 25.837854 51.451680 0.769790
F 25.152185 51.451680 22.588127
F 51.874096 5.145165 23.427897
F 51.874096 28.298423 23.427897
F 51.874096 51.451680 23.427897
F 25.837854 12.862917 0.769789
F 25.152185 12.862917 22.588126
F 25.837854 36.016175 0.769789
F 25.152185 36.016175 22.588126
F 25.837854 59.169432 0.769789
F 25.152185 59.169432 22.588126
F 51.874096 12.862917 23.427896
F 51.874096 36.016175 23.427896
F 51.874096 59.169432 23.427896
F 25.837854 20.580673 0.769790
F 25.152185 20.580673 22.588127
F 25.837854 43.733930 0.769790
F 25.152185 43.733930 22.588127
F 25.837854 66.887188 0.769790
F 25.152185 66.887188 22.588127
F 51.874096 20.580673 23.427897
F 51.874096 43.733930 23.427897
F 51.874096 66.887188 23.427897
F 7.937545 5.145165 2.937235
F 7.251877 5.145165 24.755571
F 7.937545 28.298423 2.937235
F 7.251877 28.298423 24.755571
F 7.937545 51.451680 2.937235
F 7.251877 51.451680 24.755571
F 34.659456 5.145165 3.777005
F 33.973787 5.145165 25.595341
F 34.659456 28.298423 3.777005
F 33.973787 28.298423 25.595341
F 34.659456 51.451680 3.777005
F 33.973787 51.451680 25.595341
F 7.937545 12.862917 2.937235
F 7.251877 12.862917 24.755572
F 7.937545 36.016175 2.937235
F 7.251877 36.016175 24.755572
F 7.937545 59.169432 2.937235
F 7.251877 59.169432 24.755572
F 34.659456 12.862917 3.777005
F 33.973787 12.862917 25.595342
F 34.659456 36.016175 3.777005
F 33.973787 36.016175 25.595342
F 34.659456 59.169432 3.777005
F 33.973787 59.169432 25.595342
F 7.937545 20.580673 2.937235
F 7.251877 20.580673 24.755571
F 7.937545 43.733930 2.937235
F 7.251877 43.733930 24.755571
F 7.937545 66.887188 2.937235
F 7.251877 66.887188 24.755571
F 34.659456 20.580673 3.777005
F 33.973787 20.580673 25.595341
F 34.659456 43.733930 3.777005
F 33.973787 43.733930 25.595341
F 34.659456 66.887188 3.777005
F 33.973787 66.887188 25.595341
F 16.844850 5.145164 3.217160
F 16.159181 5.145164 25.035495
F 16.844850 28.298422 3.217160
F 16.159181 28.298422 25.035495
F 16.844850 51.451679 3.217160
F 16.159181 51.451679 25.035495
F 43.566761 5.145164 4.056929
F 42.881092 5.145164 25.875265
F 43.566761 28.298422 4.056929
F 42.881092 28.298422 25.875265
F 43.566761 51.451679 4.056929
F 42.881092 51.451679 25.875265
F 16.844850 12.862917 3.217160
F 16.159181 12.862917 25.035496
F 16.844850 36.016174 3.217160
F 16.159181 36.016174 25.035496
F 16.844850 59.169432 3.217160
F 16.159181 59.169432 25.035496
F 43.566761 12.862917 4.056929
F 42.881092 12.862917 25.875266
F 43.566761 36.016174 4.056929
F 42.881092 36.016174 25.875266
F 43.566761 59.169432 4.056929
F 42.881092 59.169432 25.875266
F 16.844850 20.580672 3.217160
F 16.159181 20.580672 25.035495
F 16.844850 43.733929 3.217160
F 16.159181 43.733929 25.035495
F 16.844850 66.887187 3.217160
F 16.159181 66.887187 25.035495
F 43.566761 20.580672 4.056929
F 42.881092 20.580672 25.875265
F 43.566761 43.733929 4.056929
F 42.881092 43.733929 25.875265
F 43.566761 66.887187 4.056929
F 42.881092 66.887187 25.875265
F 25.752157 5.145165 3.497081
F 25.066488 5.145165 25.315418
F 25.752157 28.298423 3.497081
F 25.066488 28.298423 25.315418
F 25.752157 51.451680 3.497081
F 25.066488 51.451680 25.315418
F 51.788400 5.145165 26.155188
F 51.788400 28.298423 26.155188
F 51.788400 51.451680 26.155188
F 25.752157 12.862917 3.497082
F 25.066488 12.862917 25.315419
F 25.752157 36.016175 3.497082
F 25.066488 36.016175 25.315419
F 25.752157 59.169432 3.497082
F 25.066488 59.169432 25.315419
F 51.788400 12.862917 26.155189
F 51.788400 36.016175 26.155189
F 51.788400 59.169432 26.155189
F 25.752157 20.580672 3.497082
F 25.066488 20.580672 25.315418
F 25.752157 43.733930 3.497082
F 25.066488 43.733930 25.315418
F 25.752157 66.887188 3.497082
F 25.066488 66.887188 25.315418
F 51.788400 20.580672 26.155188
F 51.788400 43.733930 26.155188
F 51.788400 66.887188 26.155188
F 7.823256 7.717749 6.573624
F 7.137588 7.717749 28.391960
F 7.823256 30.871007 6.573624
F 7.137588 30.871007 28.391960
F 7.823256 54.024264 6.573624
F 7.137588 54.024264 28.391960
F 34.545168 7.717749 7.413394
F 33.859499 7.717749 29.231730
F 34.545168 30.871007 7.413394
F 33.859499 30.871007 29.231730
F 34.545168 54.024264 7.413394
F 33.859499 54.024264 29.231730
F 7.823256 15.435502 6.573625
F 7.137587 15.435502 28.391961
F 7.823256 38.588760 6.573625
F 7.137587 38.588760 28.391961
F 7.823256 61.742017 6.573625
F 7.137587 61.742017 28.391961
F 34.545168 15.435502 7.413395
F 33.859499 15.435502 29.231731
F 34.545168 38.588760 7.413395
F 33.859499 38.588760 29.231731
F 34.545168 61.742017 7.413395
F 33.859499 61.742017 29.231731
F 7.823256 0.000000 6.573624
F 7.137588 0.000000 28.391960
F 7.823256 23.153257 6.573624
F 7.137588 23.153257 28.391960
F 7.823256 46.306515 6.573624
F 7.137588 46.306515 28.391960
F 34.545168 0.000000 7.413394
F 33.859499 0.000000 29.231730
F 34.545168 23.153257 7.413394
F 33.859499 23.153257 29.231730
F 34.545168 46.306515 7.413394
F 33.859499 46.306515 29.231730
F 16.730561 7.717751 6.853548
F 16.044892 7.717751 28.671885
F 16.730561 30.871008 6.853548
F 16.044892 30.871008 28.671885
F 16.730561 54.024266 6.853548
F 16.044892 54.024266 28.671885
F 43.452472 7.717751 7.693318
F 42.766803 7.717751 29.511655
F 43.452472 30.871008 7.693318
F 42.766803 30.871008 29.511655
F 43.452472 54.024266 7.693318
F 42.766803 54.024266 29.511655
F 16.730561 15.435503 6.853549
F 16.044892 15.435503 28.671886
F 16.730561 38.588761 6.853549
F 16.044892 38.588761 28.671886
F 16.730561 61.742018 6.853549
F 16.044892 61.742018 28.671886
F 43.452472 15.435503 7.693319
F 42.766803 15.435503 29.511656
F 43.452472 38.588761 7.693319
F 42.766803 38.588761 29.511656
F 43.452472 61.742018 7.693319
F 42.766803 61.742018 29.511656
F 16.730561 0.000001 6.853548
F 16.044892 0.000001 28.671885
F 16.730561 23.153259 6.853548
F 16.044892 23.153259 28.671885
F 16.730561 46.306516 6.853548
F 16.044892 46.306516 28.671885
F 43.452472 0.000001 7.693318
F 42.766803 0.000001 29.511655
F 43.452472 23.153259 7.693318
F 42.766803 23.153259 29.511655
F 43.452472 46.306516 7.693318
F 42.766803 46.306516 29.511655
F 25.637870 7.717750 7.133470
F 24.952201 7.717750 28.951807
F 25.637870 30.871007 7.133470
F 24.952201 30.871007 28.951807
F 25.637870 54.024265 7.133470
F 24.952201 54.024265 28.951807
F 51.674112 7.717750 29.791577
F 51.674112 30.871007 29.791577
F 51.674112 54.024265 29.791577
F 25.637870 15.435502 7.133471
F 24.952201 15.435502 28.951808
F 25.637870 38.588760 7.133471
F 24.952201 38.588760 28.951808
F 25.637870 61.742017 7.133471
F 24.952201 61.742017 28.951808
F 51.674112 15.435502 29.791578
F 51.674112 38.588760 29.791578
F 51.674112 61.742017 29.791578
F 25.637870 0.000000 7.133470
F 24.952201 0.000000 28.951807
F 25.637870 23.153258 7.133470
F 24.952201 23.153258 28.951807
F 25.637870 46.306515 7.133470
F 24.952201 46.306515 28.951807
F 51.674112 0.000000 29.791577
F 51.674112 23.153258 29.791577
F 51.674112 46.306515 29.791577
F 1.028517 1.286291 10.000072
F 0.342848 1.286291 31.818407
F 1.028517 24.439548 10.000072
F 0.342848 24.439548 31.818407
F 1.028517 47.592806 10.000072
F 0.342848 47.592806 31.818407
F 27.750428 1.286291 10.839841
F 27.064759 1.286291 32.658177
F 27.750428 24.439548 10.839841
F 27.064759 24.439548 32.658177
F 27.750428 47.592806 10.839841
F 27.064759 47.592806 32.658177
F 1.028517 9.004040 10.000072
F 0.342848 9.004040 31.818407
F 1.028517 32.157298 10.000072
F 0.342848 32.157298 31.818407
F 1.028517 55.310555 10.000072
F 0.342848 55.310555 31.818407
F 27.750428 9.004040 10.839841
F 27.064759 9.004040 32.658177
F 27.750428 32.157298 10.839841
F 27.064759 32.157298 32.658177
F 27.750428 55.310555 10.839841
F 27.064759 55.310555 32.658177
F 1.028517 16.721795 10.000072
F 0.342848 16.721795 31.818408
F 1.028517 39.875053 10.000072
F 0.342848 39.875053 31.818408
F 1.028517 63.028310 10.000072
F 0.342848 63.028310 31.818408
F 27.750428 16.721795 10.839841
F 27.064759 16.721795 32.658178
F 27.750428 39.875053 10.839841
F 27.064759 39.875053 32.658178
F 27.750428 63.028310 10.839841
F 27.064759 63.028310 32.658178
F 9.935817 1.286291 10.279995
F 9.250148 1.286291 32.098330
F 9.935817 24.439548 10.279995
F 9.250148 24.439548 32.098330
F 9.935817 47.592806 10.279995
F 9.250148 47.592806 32.098330
F 36.657728 1.286291 11.119765
F 35.972059 1.286291 32.938100
F 36.657728 24.439548 11.119765
F 35.972059 24.439548 32.938100
F 36.657728 47.592806 11.119765
F 35.972059 47.592806 32.938100
F 9.935817 9.004040 10.279995
F 9.250148 9.004040 32.098330
F 9.935817 32.157298 10.279995
F 9.250148 32.157298 32.098330
F 9.935817 55.310555 10.279995
F 9.250148 55.310555 32.098330
F 36.657728 9.004040 11.119765
F 35.972059 9.004040 32.938100
F 36.657728 32.157298 11.119765
F 35.972059 32.157298 32.938100
F 36.657728 55.310555 11.119765
F 35.972059 55.310555 32.938100
F 9.935817 16.721795 10.279996
F 9.250148 16.721795 32.098331
F 9.935817 39.875053 10.279996
F 9.250148 39.875053 32.098331
F 9.935817 63.028310 10.279996
F 9.250148 63.028310 32.098331
F 36.657728 16.721795 11.119766
F 35.972059 16.721795 32.938101
F 36.657728 39.875053 11.119766
F 35.972059 39.875053 32.938101
F 36.657728 63.028310 11.119766
F 35.972059 63.028310 32.938101
F 18.843122 1.286290 10.559919
F 18.157454 1.286290 32.378255
F 18.843122 24.439547 10.559919
F 18.157454 24.439547 32.378255
F 18.843122 47.592805 10.559919
F 18.157454 47.592805 32.378255
F 45.565034 1.286290 11.399689
F 44.879365 1.286290 33.218025
F 45.565034 24.439547 11.399689
F 44.879365 24.439547 33.218025
F 45.565034 47.592805 11.399689
F 44.879365 47.592805 33.218025
F 18.843122 9.004039 10.559919
F 18.157454 9.004039 32.378255
F 18.843122 32.157297 10.559919
F 18.157454 32.157297 32.378255
F 18.843122 55.310554 10.559919
F 18.157454 55.310554 32.378255
F 45.565034 9.004039 11.399689
F 44.879365 9.004039 33.218025
F 45.565034 32.157297 11.399689
F 44.879365 32.157297 33.218025
F 45.565034 55.310554 11.399689
F 44.879365 55.310554 33.218025
F 18.843122 16.721795 10.559920
F 18.157454 16.721795 32.378256
F 18.843122 39.875052 10.559920
F 18.157454 39.875052 32.378256
F 18.843122 63.028310 10.559920
F 18.157454 63.028310 32.378256
F 45.565034 16.721795 11.399690
F 44.879365 16.721795 33.218026
F 45.565034 39.875052 11.399690
F 44.879365 39.875052 33.218026
F 45.565034 63.028310 11.399690
F 44.879365 63.028310 33.218026
F 0.914225 3.858875 13.636459
F 0.228556 3.858875 35.454795
F 0.914225 27.012132 13.636459
F 0.228556 27.012132 35.454795
F 0.914225 50.165390 13.636459
F 0.228556 50.165390 35.454795
F 27.636136 3.858875 14.476229
F 26.950467 3.858875 36.294565
F 27.636136 27.012132 14.476229
F 26.950467 27.012132 36.294565
F 27.636136 50.165390 14.476229
F 26.950467 50.165390 36.294565
F 0.914225 11.576625 13.636460
F 0.228556 11.576625 35.454795
F 0.914225 34.729882 13.636460
F 0.228556 34.729882 35.454795
F 0.914225 57.883140 13.636460
F 0.228556 57.883140 35.454795
F 27.636136 11.576625 14.476230
F 26.950467 11.576625 36.294565
F 27.636136 34.729882 14.476230
F 26.950467 34.729882 36.294565
F 27.636136 57.883140 14.476230
F 26.950467 57.883140 36.294565
F 0.914225 19.294380 13.636460
F 0.228556 19.294380 35.454796
F 0.914225 42.447638 13.636460
F 0.228556 42.447638 35.454796
F 0.914225 65.600895 13.636460
F 0.228556 65.600895 35.454796
F 27.636136 19.294380 14.476230
F 26.950467 19.294380 36.294566
F 27.636136 42.447638 14.476230
F 26.950467 42.447638 36.294566
F 27.636136 65.600895 14.476230
F 26.950467 65.600895 36.294566
F 9.821523 3.858875 13.916383
F 9.135854 3.858875 35.734719
F 9.821523 27.012133 13.916383
F 9.135854 27.012133 35.734719
F 9.821523 50.165390 13.916383
F 9.135854 50.165390 35.734719
F 36.543435 3.858875 14.756153
F 35.857766 3.858875 36.574489
F 36.543435 27.012133 14.756153
F 35.857766 27.012133 36.574489
F 36.543435 50.165390 14.756153
F 35.857766 50.165390 36.574489
F 9.821523 11.576625 13.916383
F 9.135854 11.576625 35.734719
F 9.821523 34.729883 13.916383
F 9.135854 34.729883 35.734719
F 9.821523 57.883140 13.916383
F 9.135854 57.883140 35.734719
F 36.543435 11.576625 14.756153
F 35.857766 11.576625 36.574489
F 36.543435 34.729883 14.756153
F 35.857766 34.729883 36.574489
F 36.543435 57.883140 14.756153
F 35.857766 57.883140 36.574489
F 9.821523 19.294380 13.916383
F 9.135854 19.294380 35.734720
F 9.821523 42.447638 13.916383
F 9.135854 42.447638 35.734720
F 9.821523 65.600896 13.916383
F 9.135854 65.600896 35.734720
F 36.543435 19.294380 14.756153
F 35.857766 19.294380 36.574490
F 36.543435 42.447638 14.756153
F 35.857766 42.447638 36.574490
F 36.543435 65.600896 14.756153
F 35.857766 65.600896 36.574490
F 18.728831 3.858876 14.196307
F 18.043163 3.858876 36.014643
F 18.728831 27.012134 14.196307
F 18.043163 27.012134 36.014643
F 18.728831 50.165391 14.196307
F 18.043163 50.165391 36.014643
F 45.450742 3.858876 15.036077
F 44.765073 3.858876 36.854413
F 45.450742 27.012134 15.036077
F 44.765073 27.012134 36.854413
F 45.450742 50.165391 15.036077
F 44.765073 50.165391 36.854413
F 18.728831 11.576626 14.196307
F 18.043162 11.576626 36.014644
F 18.728831 34.729884 14.196307
F 18.043162 34.729884 36.014644
F 18.728831 57.883141 14.196307
F 18.043162 57.883141 36.014644
F 45.450742 11.576626 15.036077
F 44.765073 11.576626 36.854414
F 45.450742 34.729884 15.036077
F 44.765073 34.729884 36.854414
F 45.450742 57.883141 15.036077
F 44.765073 57.883141 36.854414
F 18.728831 19.294382 14.196308
F 18.043162 19.294382 36.014644
F 18.728831 42.447639 14.196308
F 18.043162 42.447639 36.014644
F 18.728831 65.600897 14.196308
F 18.043162 65.600897 36.014644
F 45.450742 19.294382 15.036078
F 44.765073 19.294382 36.854414
F 45.450742 42.447639 15.036078
F 44.765073 42.447639 36.854414
F 45.450742 65.600897 15.036078
F 44.765073 65.600897 36.854414
F 0.999946 3.858875 10.909169
F 0.314277 3.858875 32.727505
F 0.999946 27.012133 10.909169
F 0.314277 27.012133 32.727505
F 0.999946 50.165390 10.909169
F 0.314277 50.165390 32.727505
F 27.721857 3.858875 11.748939
F 27.036188 3.858875 33.567275
F 27.721857 27.012133 11.748939
F 27.036188 27.012133 33.567275
F 27.721857 50.165390 11.748939
F 27.036188 50.165390 33.567275
F 0.999946 11.576625 10.909169
F 0.314277 11.576625 32.727504
F 0.999946 34.729883 10.909169
F 0.314277 34.729883 32.727504
F 0.999946 57.883140 10.909169
F 0.314277 57.883140 32.727504
F 27.721857 11.576625 11.748939
F 27.036188 11.576625 33.567274
F 27.721857 34.729883 11.748939
F 27.036188 34.729883 33.567274
F 27.721857 57.883140 11.748939
F 27.036188 57.883140 33.567274
F 0.999946 19.294381 10.909168
F 0.314277 19.294381 32.727504
F 0.999946 42.447638 10.909168
F 0.314277 42.447638 32.727504
F 0.999946 65.600896 10.909168
F 0.314277 65.600896 32.727504
F 27.721857 19.294381 11.748938
F 27.036188 19.294381 33.567274
F 27.721857 42.447638 11.748938
F 27.036188 42.447638 33.567274
F 27.721857 65.600896 11.748938
F 27.036188 65.600896 33.567274
F 9.907244 3.858875 11.189092
F 9.221576 3.858875 33.007427
F 9.907244 27.012133 11.189092
F 9.221576 27.012133 33.007427
F 9.907244 50.165390 11.189092
F 9.221576 50.165390 33.007427
F 36.629156 3.858875 12.028862
F 35.943487 3.858875 33.847197
F 36.629156 27.012133 12.028862
F 35.943487 27.012133 33.847197
F 36.629156 50.165390 12.028862
F 35.943487 50.165390 33.847197
F 9.907244 11.576625 11.189092
F 9.221576 11.576625 33.007427
F 9.907244 34.729883 11.189092
F 9.221576 34.729883 33.007427
F 9.907244 57.883140 11.189092
F 9.221576 57.883140 33.007427
F 36.629156 11.576625 12.028862
F 35.943487 11.576625 33.847197
F 36.629156 34.729883 12.028862
F 35.943487 34.729883 33.847197
F 36.629156 57.883140 12.028862
F 35.943487 57.883140 33.847197
F 9.907244 19.294381 11.189091
F 9.221576 19.294381 33.007427
F 9.907244 42.447638 11.189091
F 9.221576 42.447638 33.007427
F 9.907244 65.600896 11.189091
F 9.221576 65.600896 33.007427
F 36.629156 19.294381 12.028861
F 35.943487 19.294381 33.847197
F 36.629156 42.447638 12.028861
F 35.943487 42.447638 33.847197
F 36.629156 65.600896 12.028861
F 35.943487 65.600896 33.847197
F 18.814552 3.858876 11.469014
F 18.128883 3.858876 33.287350
F 18.814552 27.012133 11.469014
F 18.128883 27.012133 33.287350
F 18.814552 50.165391 11.469014
F 18.128883 50.165391 33.287350
F 45.536463 3.858876 12.308784
F 44.850794 3.858876 34.127120
F 45.536463 27.012133 12.308784
F 44.850794 27.012133 34.127120
F 45.536463 50.165391 12.308784
F 44.850794 50.165391 34.127120
F 18.814552 11.576626 11.469014
F 18.128883 11.576626 33.287350
F 18.814552 34.729883 11.469014
F 18.128883 34.729883 33.287350
F 18.814552 57.883141 11.469014
F 18.128883 57.883141 33.287350
F 45.536463 11.576626 12.308784
F 44.850794 11.576626 34.127120
F 45.536463 34.729883 12.308784
F 44.850794 34.729883 34.127120
F 45.536463 57.883141 12.308784
F 44.850794 57.883141 34.127120
F 18.814552 19.294381 11.469013
F 18.128883 19.294381 33.287350
F 18.814552 42.447639 11.469013
F 18.128883 42.447639 33.287350
F 18.814552 65.600896 11.469013
F 18.128883 65.600896 33.287350
F 45.536463 19.294381 12.308783
F 44.850794 19.294381 34.127120
F 45.536463 42.447639 12.308783
F 44.850794 42.447639 34.127120
F 45.536463 65.600896 12.308783
F 44.850794 65.600896 34.127120
F 1.114214 1.286291 7.272780
F 0.428545 1.286291 29.091115
F 1.114214 24.439549 7.272780
F 0.428545 24.439549 29.091115
F 1.114214 47.592806 7.272780
F 0.428545 47.592806 29.091115
F 27.836125 1.286291 8.112549
F 27.150456 1.286291 29.930885
F 27.836125 24.439549 8.112549
F 27.150456 24.439549 29.930885
F 27.836125 47.592806 8.112549
F 27.150456 47.592806 29.930885
F 1.114214 9.004040 7.272780
F 0.428545 9.004040 29.091116
F 1.114214 32.157298 7.272780
F 0.428545 32.157298 29.091116
F 1.114214 55.310555 7.272780
F 0.428545 55.310555 29.091116
F 27.836125 9.004040 8.112549
F 27.150456 9.004040 29.930886
F 27.836125 32.157298 8.112549
F 27.150456 32.157298 29.930886
F 27.836125 55.310555 8.112549
F 27.150456 55.310555 29.930886
F 1.114214 16.721796 7.272779
F 0.428545 16.721796 29.091115
F 1.114214 39.875053 7.272779
F 0.428545 39.875053 29.091115
F 1.114214 63.028311 7.272779
F 0.428545 63.028311 29.091115
F 27.836125 16.721796 8.112548
F 27.150456 16.721796 29.930885
F 27.836125 39.875053 8.112548
F 27.150456 39.875053 29.930885
F 27.836125 63.028311 8.112548
F 27.150456 63.028311 29.930885
F 10.021512 1.286291 7.552703
F 9.335844 1.286291 29.371038
F 10.021512 24.439548 7.552703
F 9.335844 24.439548 29.371038
F 10.021512 47.592806 7.552703
F 9.335844 47.592806 29.371038
F 36.743423 1.286291 8.392473
F 36.057754 1.286291 30.210808
F 36.743423 24.439548 8.392473
F 36.057754 24.439548 30.210808
F 36.743423 47.592806 8.392473
F 36.057754 47.592806 30.210808
F 10.021512 9.004040 7.552703
F 9.335844 9.004040 29.371038
F 10.021512 32.157298 7.552703
F 9.335844 32.157298 29.371038
F 10.021512 55.310555 7.552703
F 9.335844 55.310555 29.371038
F 36.743423 9.004040 8.392473
F 36.057754 9.004040 30.210808
F 36.743423 32.157298 8.392473
F 36.057754 32.157298 30.210808
F 36.743423 55.310555 8.392473
F 36.057754 55.310555 30.210808
F 10.021512 16.721795 7.552702
F 9.335844 16.721795 29.371038
F 10.021512 39.875053 7.552702
F 9.335844 39.875053 29.371038
F 10.021512 63.028310 7.552702
F 9.335844 63.028310 29.371038
F 36.743423 16.721795 8.392472
F 36.057754 16.721795 30.210808
F 36.743423 39.875053 8.392472
F 36.057754 39.875053 30.210808
F 36.743423 63.028310 8.392472
F 36.057754 63.028310 30.210808
F 18.928819 1.286290 7.832625
F 18.243150 1.286290 29.650961
F 18.928819 24.439547 7.832625
F 18.243150 24.439547 29.650961
F 18.928819 47.592805 7.832625
F 18.243150 47.592805 29.650961
F 45.650731 1.286290 8.672395
F 44.965062 1.286290 30.490731
F 45.650731 24.439547 8.672395
F 44.965062 24.439547 30.490731
F 45.650731 47.592805 8.672395
F 44.965062 47.592805 30.490731
F 18.928819 9.004039 7.832625
F 18.243150 9.004039 29.650961
F 18.928819 32.157296 7.832625
F 18.243150 32.157296 29.650961
F 18.928819 55.310554 7.832625
F 18.243150 55.310554 29.650961
F 45.650731 9.004039 8.672395
F 44.965062 9.004039 30.490731
F 45.650731 32.157296 8.672395
F 44.965062 32.157296 30.490731
F 45.650731 55.310554 8.672395
F 44.965062 55.310554 30.490731
F 18.928819 16.721794 7.832624
F 18.243150 16.721794 29.650960
F 18.928819 39.875052 7.832624
F 18.243150 39.875052 29.650960
F 18.928819 63.028309 7.832624
F 18.243150 63.028309 29.650960
F 45.650731 16.721794 8.672394
F 44.965062 16.721794 30.490730
F 45.650731 39.875052 8.672394
F 44.965062 39.875052 30.490730
F 45.650731 63.028309 8.672394
F 44.965062 63.028309 30.490730
F 3.226772 7.717750 10.979149
F 2.541104 7.717750 32.797486
F 3.226772 30.871007 10.979149
F 2.541104 30.871007 32.797486
F 3.226772 54.024265 10.979149
F 2.541104 54.024265 32.797486
F 29.948683 7.717750 11.818919
F 29.263014 7.717750 33.637256
F 29.948683 30.871007 11.818919
F 29.263014 30.871007 33.637256
F 29.948683 54.024265 11.818919
F 29.263014 54.024265 33.637256
F 3.226772 15.435503 10.979148
F 2.541104 15.435503 32.797485
F 3.226772 38.588760 10.979148
F 2.541104 38.588760 32.797485
F 3.226772 61.742018 10.979148
F 2.541104 61.742018 32.797485
F 29.948683 15.435503 11.818918
F 29.263014 15.435503 33.637255
F 29.948683 38.588760 11.818918
F 29.263014 38.588760 33.637255
F 29.948683 61.742018 11.818918
F 29.263014 61.742018 33.637255
F 3.226772 0.000000 10.979149
F 2.541104 0.000000 32.797485
F 3.226772 23.153258 10.979149
F 2.541104 23.153258 32.797485
F 3.226772 46.306515 10.979149
F 2.541104 46.306515 32.797485
F 29.948683 0.000000 11.818919
F 29.263014 0.000000 33.637255
F 29.948683 23.153258 11.818919
F 29.263014 23.153258 33.637255
F 29.948683 46.306515 11.818919
F 29.263014 46.306515 33.637255
F 12.134073 7.717750 11.259073
F 11.448404 7.717750 33.077408
F 12.134073 30.871007 11.259073
F 11.448404 30.871007 33.077408
F 12.134073 54.024265 11.259073
F 11.448404 54.024265 33.077408
F 38.855984 7.717750 12.098843
F 38.170315 7.717750 33.917178
F 38.855984 30.871007 12.098843
F 38.170315 30.871007 33.917178
F 38.855984 54.024265 12.098843
F 38.170315 54.024265 33.917178
F 12.134073 15.435502 11.259072
F 11.448404 15.435502 33.077407
F 12.134073 38.588760 11.259072
F 11.448404 38.588760 33.077407
F 12.134073 61.742017 11.259072
F 11.448404 61.742017 33.077407
F 38.855984 15.435502 12.098842
F 38.170315 15.435502 33.917177
F 38.855984 38.588760 12.098842
F 38.170315 38.588760 33.917177
F 38.855984 61.742017 12.098842
F 38.170315 61.742017 33.917177
F 12.134073 0.000000 11.259073
F 11.448404 0.000000 33.077408
F 12.134073 23.153258 11.259073
F 11.448404 23.153258 33.077408
F 12.134073 46.306515 11.259073
F 11.448404 46.306515 33.077408
F 38.855984 0.000000 12.098843
F 38.170315 0.000000 33.917178
F 38.855984 23.153258 12.098843
F 38.170315 23.153258 33.917178
F 38.855984 46.306515 12.098843
F 38.170315 46.306515 33.917178
F 21.041381 7.717750 11.538995
F 20.355712 7.717750 33.357332
F 21.041381 30.871008 11.538995
F 20.355712 30.871008 33.357332
F 21.041381 54.024265 11.538995
F 20.355712 54.024265 33.357332
F 47.763291 7.717750 12.378765
F 47.077623 7.717750 34.197102
F 47.763291 30.871008 12.378765
F 47.077623 30.871008 34.197102
F 47.763291 54.024265 12.378765
F 47.077623 54.024265 34.197102
F 21.041381 15.435503 11.538994
F 20.355712 15.435503 33.357331
F 21.041381 38.588760 11.538994
F 20.355712 38.588760 33.357331
F 21.041381 61.742018 11.538994
F 20.355712 61.742018 33.357331
F 47.763291 15.435503 12.378764
F 47.077623 15.435503 34.197101
F 47.763291 38.588760 12.378764
F 47.077623 38.588760 34.197101
F 47.763291 61.742018 12.378764
F 47.077623 61.742018 34.197101
F 21.041381 0.000001 11.538995
F 20.355712 0.000001 33.357332
F 21.041381 23.153258 11.538995
F 20.355712 23.153258 33.357332
F 21.041381 46.306516 11.538995
F 20.355712 46.306516 33.357332
F 47.763291 0.000001 12.378765
F 47.077623 0.000001 34.197102
F 47.763291 23.153258 12.378765
F 47.077623 23.153258 34.197102
F 47.763291 46.306516 12.378765
F 47.077623 46.306516 34.197102
F 3.341036 5.145166 7.342760
F 2.655368 5.145166 29.161097
F 3.341036 28.298423 7.342760
F 2.655368 28.298423 29.161097
F 3.341036 51.451681 7.342760
F 2.655368 51.451681 29.161097
F 30.062947 5.145166 8.182530
F 29.377278 5.145166 30.000867
F 30.062947 28.298423 8.182530
F 29.377278 28.298423 30.000867
F 30.062947 51.451681 8.182530
F 29.377278 51.451681 30.000867
F 3.341037 12.862918 7.342759
F 2.655368 12.862918 29.161096
F 3.341037 36.016175 7.342759
F 2.655368 36.016175 29.161096
F 3.341037 59.169433 7.342759
F 2.655368 59.169433 29.161096
F 30.062947 12.862918 8.182529
F 29.377279 12.862918 30.000866
F 30.062947 36.016175 8.182529
F 29.377279 36.016175 30.000866
F 30.062947 59.169433 8.182529
F 29.377279 59.169433 30.000866
F 3.341036 20.580673 7.342760
F 2.655368 20.580673 29.161096
F 3.341036 43.733931 7.342760
F 2.655368 43.733931 29.161096
F 3.341036 66.887188 7.342760
F 2.655368 66.887188 29.161096
F 30.062947 20.580673 8.182530
F 29.377279 20.580673 30.000866
F 30.062947 43.733931 8.182530
F 29.377279 43.733931 30.000866
F 30.062947 66.887188 8.182530
F 29.377279 66.887188 30.000866
F 12.248336 5.145165 7.622683
F 11.562667 5.145165 29.441019
F 12.248336 28.298422 7.622683
F 11.562667 28.298422 29.441019
F 12.248336 51.451680 7.622683
F 11.562667 51.451680 29.441019
F 38.970247 5.145165 8.462453
F 38.284578 5.145165 30.280789
F 38.970247 28.298422 8.462453
F 38.284578 28.298422 30.280789
F 38.970247 51.451680 8.462453
F 38.284578 51.451680 30.280789
F 12.248336 12.862917 7.622682
F 11.562667 12.862917 29.441018
F 12.248336 36.016174 7.622682
F 11.562667 36.016174 29.441018
F 12.248336 59.169432 7.622682
F 11.562667 59.169432 29.441018
F 38.970247 12.862917 8.462452
F 38.284578 12.862917 30.280788
F 38.970247 36.016174 8.462452
F 38.284578 36.016174 30.280788
F 38.970247 59.169432 8.462452
F 38.284578 59.169432 30.280788
F 12.248336 20.580672 7.622683
F 11.562667 20.580672 29.441019
F 12.248336 43.733930 7.622683
F 11.562667 43.733930 29.441019
F 12.248336 66.887187 7.622683
F 11.562667 66.887187 29.441019
F 38.970247 20.580672 8.462453
F 38.284578 20.580672 30.280789
F 38.970247 43.733930 8.462453
F 38.284578 43.733930 30.280789
F 38.970247 66.887187 8.462453
F 38.284578 66.887187 30.280789
F 21.155646 5.145164 7.902606
F 20.469977 5.145164 29.720943
F 21.155646 28.298422 7.902606
F 20.469977 28.298422 29.720943
F 21.155646 51.451679 7.902606
F 20.469977 51.451679 29.720943
F 47.877557 5.145164 8.742376
F 47.191888 5.145164 30.560712
F 47.877557 28.298422 8.742376
F 47.191888 28.298422 30.560712
F 47.877557 51.451679 8.742376
F 47.191888 51.451679 30.560712
F 21.155646 12.862916 7.902605
F 20.469977 12.862916 29.720942
F 21.155646 36.016174 7.902605
F 20.469977 36.016174 29.720942
F 21.155646 59.169431 7.902605
F 20.469977 59.169431 29.720942
F 47.877557 12.862916 8.742375
F 47.191888 12.862916 30.560711
F 47.877557 36.016174 8.742375
F 47.191888 36.016174 30.560711
F 47.877557 59.169431 8.742375
F 47.191888 59.169431 30.560711
F 21.155646 20.580672 7.902606
F 20.469977 20.580672 29.720942
F 21.155646 43.733929 7.902606
F 20.469977 43.733929 29.720942
F 21.155646 66.887187 7.902606
F 20.469977 66.887187 29.720942
F 47.877557 20.580672 8.742376
F 47.191888 20.580672 30.560711
F 47.877557 43.733929 8.742376
F 47.191888 43.733929 30.560711
F 47.877557 66.887187 8.742376
F 47.191888 66.887187 30.560711
F 3.255340 5.145165 10.070051
F 2.569671 5.145165 31.888388
F 3.255340 28.298423 10.070051
F 2.569671 28.298423 31.888388
F 3.255340 51.451680 10.070051
F 2.569671 51.451680 31.888388
F 29.977251 5.145165 10.909821
F 29.291582 5.145165 32.728158
F 29.977251 28.298423 10.909821
F 29.291582 28.298423 32.728158
F 29.977251 51.451680 10.909821
F 29.291582 51.451680 32.728158
F 3.255340 12.862917 10.070052
F 2.569671 12.862917 31.888389
F 3.255340 36.016175 10.070052
F 2.569671 36.016175 31.888389
F 3.255340 59.169432 10.070052
F 2.569671 59.169432 31.888389
F 29.977251 12.862917 10.909822
F 29.291582 12.862917 32.728159
F 29.977251 36.016175 10.909822
F 29.291582 36.016175 32.728159
F 29.977251 59.169432 10.909822
F 29.291582 59.169432 32.728159
F 3.255340 20.580673 10.070052
F 2.569671 20.580673 31.888388
F 3.255340 43.733930 10.070052
F 2.569671 43.733930 31.888388
F 3.255340 66.887188 10.070052
F 2.569671 66.887188 31.888388
F 29.977251 20.580673 10.909822
F 29.291582 20.580673 32.728158
F 29.977251 43.733930 10.909822
F 29.291582 43.733930 32.728158
F 29.977251 66.887188 10.909822
F 29.291582 66.887188 32.728158
F 12.162641 5.145165 10.349975
F 11.476972 5.145165 32.168311
F 12.162641 28.298422 10.349975
F 11.476972 28.298422 32.168311
F 12.162641 51.451680 10.349975
F 11.476972 51.451680 32.168311
F 38.884551 5.145165 11.189745
F 38.198883 5.145165 33.008081
F 38.884551 28.298422 11.189745
F 38.198883 28.298422 33.008081
F 38.884551 51.451680 11.189745
F 38.198883 51.451680 33.008081
F 12.162640 12.862917 10.349976
F 11.476972 12.862917 32.168312
F 12.162640 36.016175 10.349976
F 11.476972 36.016175 32.168312
F 12.162640 59.169432 10.349976
F 11.476972 59.169432 32.168312
F 38.884551 12.862917 11.189746
F 38.198882 12.862917 33.008082
F 38.884551 36.016175 11.189746
F 38.198882 36.016175 33.008082
F 38.884551 59.169432 11.189746
F 38.198882 59.169432 33.008082
F 12.162641 20.580672 10.349975
F 11.476972 20.580672 32.168312
F 12.162641 43.733930 10.349975
F 11.476972 43.733930 32.168312
F 12.162641 66.887187 10.349975
F 11.476972 66.887187 32.168312
F 38.884551 20.580672 11.189745
F 38.198882 20.580672 33.008082
F 38.884551 43.733930 11.189745
F 38.198882 43.733930 33.008082
F 38.884551 66.887187 11.189745
F 38.198882 66.887187 33.008082
F 21.069948 5.145164 10.629899
F 20.384279 5.145164 32.448236
F 21.069948 28.298422 10.629899
F 20.384279 28.298422 32.448236
F 21.069948 51.451679 10.629899
F 20.384279 51.451679 32.448236
F 47.791860 5.145164 11.469669
F 47.106191 5.145164 33.288005
F 47.791860 28.298422 11.469669
F 47.106191 28.298422 33.288005
F 47.791860 51.451679 11.469669
F 47.106191 51.451679 33.288005
F 21.069948 12.862917 10.629900
F 20.384279 12.862917 32.448237
F 21.069948 36.016174 10.629900
F 20.384279 36.016174 32.448237
F 21.069948 59.169432 10.629900
F 20.384279 59.169432 32.448237
F 47.791860 12.862917 11.469670
F 47.106191 12.862917 33.288006
F 47.791860 36.016174 11.469670
F 47.106191 36.016174 33.288006
F 47.791860 59.169432 11.469670
F 47.106191 59.169432 33.288006
F 21.069948 20.580672 10.629900
F 20.384279 20.580672 32.448236
F 21.069948 43.733929 10.629900
F 20.384279 43.733929 32.448236
F 21.069948 66.887187 10.629900
F 20.384279 66.887187 32.448236
F 47.791860 20.580672 11.469670
F 47.106191 20.580672 33.288005
F 47.791860 43.733929 11.469670
F 47.106191 43.733929 33.288005
F 47.791860 66.887187 11.469670
F 47.106191 66.887187 33.288005
F 3.141052 7.717749 13.706440
F 2.455383 7.717749 35.524776
F 3.141052 30.871007 13.706440
F 2.455383 30.871007 35.524776
F 3.141052 54.024264 13.706440
F 2.455383 54.024264 35.524776
F 29.862963 7.717749 14.546210
F 29.177294 7.717749 36.364546
F 29.862963 30.871007 14.546210
F 29.177294 30.871007 36.364546
F 29.862963 54.024264 14.546210
F 29.177294 54.024264 36.364546
F 3.141052 15.435502 13.706441
F 2.455383 15.435502 35.524777
F 3.141052 38.588760 13.706441
F 2.455383 38.588760 35.524777
F 3.141052 61.742017 13.706441
F 2.455383 61.742017 35.524777
F 29.862963 15.435502 14.546211
F 29.177294 15.435502 36.364547
F 29.862963 38.588760 14.546211
F 29.177294 38.588760 36.364547
F 29.862963 61.742017 14.546211
F 29.177294 61.742017 36.364547
F 3.141052 0.000000 13.706441
F 2.455383 0.000000 35.524776
F 3.141052 23.153257 13.706441
F 2.455383 23.153257 35.524776
F 3.141052 46.306515 13.706441
F 2.455383 46.306515 35.524776
F 29.862963 0.000000 14.546211
F 29.177294 0.000000 36.364546
F 29.862963 23.153257 14.546211
F 29.177294 23.153257 36.364546
F 29.862963 46.306515 14.546211
F 29.177294 46.306515 36.364546
F 12.048351 7.717750 13.986364
F 11.362683 7.717750 35.804700
F 12.048351 30.871007 13.986364
F 11.362683 30.871007 35.804700
F 12.048351 54.024265 13.986364
F 11.362683 54.024265 35.804700
F 38.770262 7.717750 14.826134
F 38.084593 7.717750 36.644469
F 38.770262 30.871007 14.826134
F 38.084593 30.871007 36.644469
F 38.770262 54.024265 14.826134
F 38.084593 54.024265 36.644469
F 12.048351 15.435503 13.986365
F 11.362683 15.435503 35.804701
F 12.048351 38.588760 13.986365
F 11.362683 38.588760 35.804701
F 12.048351 61.742018 13.986365
F 11.362683 61.742018 35.804701
F 38.770262 15.435503 14.826135
F 38.084593 15.435503 36.644470
F 38.770262 38.588760 14.826135
F 38.084593 38.588760 36.644470
F 38.770262 61.742018 14.826135
F 38.084593 61.742018 36.644470
F 12.048351 0.000000 13.986364
F 11.362683 0.000000 35.804700
F 12.048351 23.153258 13.986364
F 11.362683 23.153258 35.804700
F 12.048351 46.306515 13.986364
F 11.362683 46.306515 35.804700
F 38.770262 0.000000 14.826134
F 38.084593 0.000000 36.644469
F 38.770262 23.153258 14.826134
F 38.084593 23.153258 36.644469
F 38.770262 46.306515 14.826134
F 38.084593 46.306515 36.644469
F 20.955660 7.717751 14.266288
F 20.269991 7.717751 36.084624
F 20.955660 30.871008 14.266288
F 20.269991 30.871008 36.084624
F 20.955660 54.024266 14.266288
F 20.269991 54.024266 36.084624
F 47.677571 7.717751 15.106058
F 46.991902 7.717751 36.924394
F 47.677571 30.871008 15.106058
F 46.991902 30.871008 36.924394
F 47.677571 54.024266 15.106058
F 46.991902 54.024266 36.924394
F 20.955660 15.435503 14.266289
F 20.269991 15.435503 36.084625
F 20.955660 38.588761 14.266289
F 20.269991 38.588761 36.084625
F 20.955660 61.742018 14.266289
F 20.269991 61.742018 36.084625
F 47.677571 15.435503 15.106059
F 46.991902 15.435503 36.924395
F 47.677571 38.588761 15.106059
F 46.991902 38.588761 36.924395
F 47.677571 61.742018 15.106059
F 46.991902 61.742018 36.924395
F 20.955660 0.000001 14.266288
F 20.269991 0.000001 36.084624
F 20.955660 23.153259 14.266288
F 20.269991 23.153259 36.084624
F 20.955660 46.306516 14.266288
F 20.269991 46.306516 36.084624
F 47.677571 0.000001 15.106058
F 46.991902 0.000001 36.924394
F 47.677571 23.153259 15.106058
F 46.991902 23.153259 36.924394
F 47.677571 46.306516 15.106058
F 46.991902 46.306516 36.924394
F 5.482167 1.286291 10.140033
F 4.796498 1.286291 31.958369
F 5.482167 24.439548 10.140033
F 4.796498 24.439548 31.958369
F 5.482167 47.592806 10.140033
F 4.796498 47.592806 31.958369
F 32.204078 1.286291 10.979803
F 31.518410 1.286291 32.798139
F 32.204078 24.439548 10.979803
F 31.518410 24.439548 32.798139
F 32.204078 47.592806 10.979803
F 31.518410 47.592806 32.798139
F 5.482167 9.004040 10.140033
F 4.796498 9.004040 31.958369
F 5.482167 32.157298 10.140033
F 4.796498 32.157298 31.958369
F 5.482167 55.310555 10.140033
F 4.796498 55.310555 31.958369
F 32.204078 9.004040 10.979803
F 31.518410 9.004040 32.798139
F 32.204078 32.157298 10.979803
F 31.518410 32.157298 32.798139
F 32.204078 55.310555 10.979803
F 31.518410 55.310555 32.798139
F 5.482167 16.721795 10.140034
F 4.796498 16.721795 31.958370
F 5.482167 39.875053 10.140034
F 4.796498 39.875053 31.958370
F 5.482167 63.028310 10.140034
F 4.796498 63.028310 31.958370
F 32.204078 16.721795 10.979804
F 31.518410 16.721795 32.798140
F 32.204078 39.875053 10.979804
F 31.518410 39.875053 32.798140
F 32.204078 63.028310 10.979804
F 31.518410 63.028310 32.798140
F 14.389469 1.286290 10.419956
F 13.703800 1.286290 32.238293
F 14.389469 24.439548 10.419956
F 13.703800 24.439548 32.238293
F 14.389469 47.592806 10.419956
F 13.703800 47.592806 32.238293
F 41.111380 1.286290 11.259726
F 40.425711 1.286290 33.078063
F 41.111380 24.439548 11.259726
F 40.425711 24.439548 33.078063
F 41.111380 47.592806 11.259726
F 40.425711 47.592806 33.078063
F 14.389469 9.004040 10.419956
F 13.703800 9.004040 32.238293
F 14.389469 32.157297 10.419956
F 13.703800 32.157297 32.238293
F 14.389469 55.310555 10.419956
F 13.703800 55.310555 32.238293
F 41.111380 9.004040 11.259726
F 40.425711 9.004040 33.078063
F 41.111380 32.157297 11.259726
F 40.425711 32.157297 33.078063
F 41.111380 55.310555 11.259726
F 40.425711 55.310555 33.078063
F 14.389469 16.721795 10.419957
F 13.703800 16.721795 32.238293
F 14.389469 39.875053 10.419957
F 13.703800 39.875053 32.238293
F 14.389469 63.028310 10.419957
F 13.703800 63.028310 32.238293
F 41.111380 16.721795 11.259727
F 40.425711 16.721795 33.078063
F 41.111380 39.875053 11.259727
F 40.425711 39.875053 33.078063
F 41.111380 63.028310 11.259727
F 40.425711 63.028310 33.078063
F 23.296777 1.286290 10.699880
F 22.611108 1.286290 32.518216
F 23.296777 24.439548 10.699880
F 22.611108 24.439548 32.518216
F 23.296777 47.592805 10.699880
F 22.611108 47.592805 32.518216
F 50.018688 1.286290 11.539650
F 49.333019 1.286290 33.357986
F 50.018688 24.439548 11.539650
F 49.333019 24.439548 33.357986
F 50.018688 47.592805 11.539650
F 49.333019 47.592805 33.357986
F 23.296777 9.004040 10.699880
F 22.611108 9.004040 32.518216
F 23.296777 32.157297 10.699880
F 22.611108 32.157297 32.518216
F 23.296777 55.310555 10.699880
F 22.611108 55.310555 32.518216
F 50.018688 9.004040 11.539650
F 49.333019 9.004040 33.357986
F 50.018688 32.157297 11.539650
F 49.333019 32.157297 33.357986
F 50.018688 55.310555 11.539650
F 49.333019 55.310555 33.357986
F 23.296777 16.721795 10.699881
F 22.611108 16.721795 32.518216
F 23.296777 39.875052 10.699881
F 22.611108 39.875052 32.518216
F 23.296777 63.028310 10.699881
F 22.611108 63.028310 32.518216
F 50.018688 16.721795 11.539651
F 49.333019 16.721795 33.357986
F 50.018688 39.875052 11.539651
F 49.333019 39.875052 33.357986
F 50.018688 63.028310 11.539651
F 49.333019 63.028310 33.357986
F 5.367873 3.858875 13.776421
F 4.682205 3.858875 35.594757
F 5.367873 27.012132 13.776421
F 4.682205 27.012132 35.594757
F 5.367873 50.165390 13.776421
F 4.682205 50.165390 35.594757
F 32.089785 3.858875 14.616191
F 31.404116 3.858875 36.434527
F 32.089785 27.012132 14.616191
F 31.404116 27.012132 36.434527
F 32.089785 50.165390 14.616191
F 31.404116 50.165390 36.434527
F 5.367873 11.576625 13.776421
F 4.682205 11.576625 35.594757
F 5.367873 34.729882 13.776421
F 4.682205 34.729882 35.594757
F 5.367873 57.883140 13.776421
F 4.682205 57.883140 35.594757
F 32.089785 11.576625 14.616191
F 31.404116 11.576625 36.434527
F 32.089785 34.729882 14.616191
F 31.404116 34.729882 36.434527
F 32.089785 57.883140 14.616191
F 31.404116 57.883140 36.434527
F 5.367873 19.294380 13.776421
F 4.682205 19.294380 35.594758
F 5.367873 42.447638 13.776421
F 4.682205 42.447638 35.594758
F 5.367873 65.600895 13.776421
F 4.682205 65.600895 35.594758
F 32.089785 19.294380 14.616191
F 31.404116 19.294380 36.434528
F 32.089785 42.447638 14.616191
F 31.404116 42.447638 36.434528
F 32.089785 65.600895 14.616191
F 31.404116 65.600895 36.434528
F 14.275176 3.858876 14.056346
F 13.589507 3.858876 35.874681
F 14.275176 27.012134 14.056346
F 13.589507 27.012134 35.874681
F 14.275176 50.165391 14.056346
F 13.589507 50.165391 35.874681
F 40.997087 3.858876 14.896116
F 40.311418 3.858876 36.714451
F 40.997087 27.012134 14.896116
F 40.311418 27.012134 36.714451
F 40.997087 50.165391 14.896116
F 40.311418 50.165391 36.714451
F 14.275176 11.576626 14.056346
F 13.589507 11.576626 35.874681
F 14.275176 34.729884 14.056346
F 13.589507 34.729884 35.874681
F 14.275176 57.883141 14.056346
F 13.589507 57.883141 35.874681
F 40.997087 11.576626 14.896116
F 40.311418 11.576626 36.714451
F 40.997087 34.729884 14.896116
F 40.311418 34.729884 36.714451
F 40.997087 57.883141 14.896116
F 40.311418 57.883141 36.714451
F 14.275176 19.294382 14.056346
F 13.589507 19.294382 35.874682
F 14.275176 42.447639 14.056346
F 13.589507 42.447639 35.874682
F 14.275176 65.600897 14.056346
F 13.589507 65.600897 35.874682
F 40.997087 19.294382 14.896116
F 40.311418 19.294382 36.714452
F 40.997087 42.447639 14.896116
F 40.311418 42.447639 36.714452
F 40.997087 65.600897 14.896116
F 40.311418 65.600897 36.714452
F 23.182486 3.858875 14.336268
F 22.496817 3.858875 36.154604
F 23.182486 27.012133 14.336268
F 22.496817 27.012133 36.154604
F 23.182486 50.165390 14.336268
F 22.496817 50.165390 36.154604
F 49.904396 3.858875 15.176038
F 49.218728 3.858875 36.994374
F 49.904396 27.012133 15.176038
F 49.218728 27.012133 36.994374
F 49.904396 50.165390 15.176038
F 49.218728 50.165390 36.994374
F 23.182486 11.576625 14.336268
F 22.496817 11.576625 36.154605
F 23.182486 34.729883 14.336268
F 22.496817 34.729883 36.154605
F 23.182486 57.883140 14.336268
F 22.496817 57.883140 36.154605
F 49.904396 11.576625 15.176038
F 49.218728 11.576625 36.994375
F 49.904396 34.729883 15.176038
F 49.218728 34.729883 36.994375
F 49.904396 57.883140 15.176038
F 49.218728 57.883140 36.994375
F 23.182486 19.294381 14.336269
F 22.496817 19.294381 36.154605
F 23.182486 42.447638 14.336269
F 22.496817 42.447638 36.154605
F 23.182486 65.600896 14.336269
F 22.496817 65.600896 36.154605
F 49.904396 19.294381 15.176039
F 49.218728 19.294381 36.994375
F 49.904396 42.447638 15.176039
F 49.218728 42.447638 36.994375
F 49.904396 65.600896 15.176039
F 49.218728 65.600896 36.994375
F 5.453595 3.858875 11.049130
F 4.767926 3.858875 32.867466
F 5.453595 27.012133 11.049130
F 4.767926 27.012133 32.867466
F 5.453595 50.165390 11.049130
F 4.767926 50.165390 32.867466
F 32.175506 3.858875 11.888900
F 31.489837 3.858875 33.707236
F 32.175506 27.012133 11.888900
F 31.489837 27.012133 33.707236
F 32.175506 50.165390 11.888900
F 31.489837 50.165390 33.707236
F 5.453595 11.576625 11.049130
F 4.767926 11.576625 32.867466
F 5.453595 34.729883 11.049130
F 4.767926 34.729883 32.867466
F 5.453595 57.883140 11.049130
F 4.767926 57.883140 32.867466
F 32.175506 11.576625 11.888900
F 31.489837 11.576625 33.707236
F 32.175506 34.729883 11.888900
F 31.489837 34.729883 33.707236
F 32.175506 57.883140 11.888900
F 31.489837 57.883140 33.707236
F 5.453595 19.294381 11.049129
F 4.767926 19.294381 32.867466
F 5.453595 42.447638 11.049129
F 4.767926 42.447638 32.867466
F 5.453595 65.600896 11.049129
F 4.767926 65.600896 32.867466
F 32.175506 19.294381 11.888899
F 31.489837 19.294381 33.707236
F 32.175506 42.447638 11.888899
F 31.489837 42.447638 33.707236
F 32.175506 65.600896 11.888899
F 31.489837 65.600896 33.707236
F 14.360898 3.858876 11.329052
F 13.675229 3.858876 33.147389
F 14.360898 27.012133 11.329052
F 13.675229 27.012133 33.147389
F 14.360898 50.165391 11.329052
F 13.675229 50.165391 33.147389
F 41.082809 3.858876 12.168822
F 40.397140 3.858876 33.987159
F 41.082809 27.012133 12.168822
F 40.397140 27.012133 33.987159
F 41.082809 50.165391 12.168822
F 40.397140 50.165391 33.987159
F 14.360898 11.576626 11.329052
F 13.675229 11.576626 33.147389
F 14.360898 34.729883 11.329052
F 13.675229 34.729883 33.147389
F 14.360898 57.883141 11.329052
F 13.675229 57.883141 33.147389
F 41.082809 11.576626 12.168822
F 40.397140 11.576626 33.987159
F 41.082809 34.729883 12.168822
F 40.397140 34.729883 33.987159
F 41.082809 57.883141 12.168822
F 40.397140 57.883141 33.987159
F 14.360898 19.294381 11.329052
F 13.675229 19.294381 33.147388
F 14.360898 42.447639 11.329052
F 13.675229 42.447639 33.147388
F 14.360898 65.600896 11.329052
F 13.675229 65.600896 33.147388
F 41.082809 19.294381 12.168822
F 40.397140 19.294381 33.987158
F 41.082809 42.447639 12.168822
F 40.397140 42.447639 33.987158
F 41.082809 65.600896 12.168822
F 40.397140 65.600896 33.987158
F 23.268205 3.858875 11.608977
F 22.582536 3.858875 33.427313
F 23.268205 27.012133 11.608977
F 22.582536 27.012133 33.427313
F 23.268205 50.165390 11.608977
F 22.582536 50.165390 33.427313
F 49.990116 3.858875 12.448747
F 49.304447 3.858875 34.267082
F 49.990116 27.012133 12.448747
F 49.304447 27.012133 34.267082
F 49.990116 50.165390 12.448747
F 49.304447 50.165390 34.267082
F 23.268205 11.576625 11.608977
F 22.582536 11.576625 33.427313
F 23.268205 34.729883 11.608977
F 22.582536 34.729883 33.427313
F 23.268205 57.883140 11.608977
F 22.582536 57.883140 33.427313
F 49.990116 11.576625 12.448747
F 49.304447 11.576625 34.267082
F 49.990116 34.729883 12.448747
F 49.304447 34.729883 34.267082
F 49.990116 57.883140 12.448747
F 49.304447 57.883140 34.267082
F 23.268205 19.294381 11.608976
F 22.582536 19.294381 33.427313
F 23.268205 42.447638 11.608976
F 22.582536 42.447638 33.427313
F 23.268205 65.600896 11.608976
F 22.582536 65.600896 33.427313
F 49.990116 19.294381 12.448746
F 49.304447 19.294381 34.267082
F 49.990116 42.447638 12.448746
F 49.304447 42.447638 34.267082
F 49.990116 65.600896 12.448746
F 49.304447 65.600896 34.267082
F 5.567862 1.286291 7.412741
F 4.882193 1.286291 29.231077
F 5.567862 24.439549 7.412741
F 4.882193 24.439549 29.231077
F 5.567862 47.592806 7.412741
F 4.882193 47.592806 29.231077
F 32.289774 1.286291 8.252511
F 31.604105 1.286291 30.070847
F 32.289774 24.439549 8.252511
F 31.604105 24.439549 30.070847
F 32.289774 47.592806 8.252511
F 31.604105 47.592806 30.070847
F 5.567862 9.004041 7.412741
F 4.882193 9.004041 29.231077
F 5.567862 32.157298 7.412741
F 4.882193 32.157298 29.231077
F 5.567862 55.310556 7.412741
F 4.882193 55.310556 29.231077
F 32.289774 9.004041 8.252511
F 31.604105 9.004041 30.070847
F 32.289774 32.157298 8.252511
F 31.604105 32.157298 30.070847
F 32.289774 55.310556 8.252511
F 31.604105 55.310556 30.070847
F 5.567862 16.721796 7.412740
F 4.882193 16.721796 29.231077
F 5.567862 39.875053 7.412740
F 4.882193 39.875053 29.231077
F 5.567862 63.028311 7.412740
F 4.882193 63.028311 29.231077
F 32.289774 16.721796 8.252510
F 31.604105 16.721796 30.070847
F 32.289774 39.875053 8.252510
F 31.604105 39.875053 30.070847
F 32.289774 63.028311 8.252510
F 31.604105 63.028311 30.070847
F 14.475165 1.286290 7.692663
F 13.789496 1.286290 29.511000
F 14.475165 24.439547 7.692663
F 13.789496 24.439547 29.511000
F 14.475165 47.592805 7.692663
F 13.789496 47.592805 29.511000
F 41.197076 1.286290 8.532433
F 40.511407 1.286290 30.350770
F 41.197076 24.439547 8.532433
F 40.511407 24.439547 30.350770
F 41.197076 47.592805 8.532433
F 40.511407 47.592805 30.350770
F 14.475165 9.004039 7.692663
F 13.789496 9.004039 29.511000
F 14.475165 32.157297 7.692663
F 13.789496 32.157297 29.511000
F 14.475165 55.310554 7.692663
F 13.789496 55.310554 29.511000
F 41.197076 9.004039 8.532433
F 40.511407 9.004039 30.350770
F 41.197076 32.157297 8.532433
F 40.511407 32.157297 30.350770
F 41.197076 55.310554 8.532433
F 40.511407 55.310554 30.350770
F 14.475165 16.721795 7.692663
F 13.789496 16.721795 29.510999
F 14.475165 39.875052 7.692663
F 13.789496 39.875052 29.510999
F 14.475165 63.028310 7.692663
F 13.789496 63.028310 29.510999
F 41.197076 16.721795 8.532433
F 40.511407 16.721795 30.350769
F 41.197076 39.875052 8.532433
F 40.511407 39.875052 30.350769
F 41.197076 63.028310 8.532433
F 40.511407 63.028310 30.350769
F 23.382473 1.286290 7.972588
F 22.696805 1.286290 29.790923
F 23.382473 24.439548 7.972588
F 22.696805 24.439548 29.790923
F 23.382473 47.592805 7.972588
F 22.696805 47.592805 29.790923
F 50.104385 1.286290 8.812358
F 49.418716 1.286290 30.630693
F 50.104385 24.439548 8.812358
F 49.418716 24.439548 30.630693
F 50.104385 47.592805 8.812358
F 49.418716 47.592805 30.630693
F 23.382473 9.004039 7.972588
F 22.696805 9.004039 29.790923
F 23.382473 32.157297 7.972588
F 22.696805 32.157297 29.790923
F 23.382473 55.310555 7.972588
F 22.696805 55.310555 29.790923
F 50.104385 9.004039 8.812358
F 49.418716 9.004039 30.630693
F 50.104385 32.157297 8.812358
F 49.418716 32.157297 30.630693
F 50.104385 55.310555 8.812358
F 49.418716 55.310555 30.630693
F 23.382473 16.721795 7.972587
F 22.696805 16.721795 29.790922
F 23.382473 39.875052 7.972587
F 22.696805 39.875052 29.790922
F 23.382473 63.028310 7.972587
F 22.696805 63.028310 29.790922
F 50.104385 16.721795 8.812357
F 49.418716 16.721795 30.630692
F 50.104385 39.875052 8.812357
F 49.418716 39.875052 30.630692
F 50.104385 63.028310 8.812357
F 49.418716 63.028310 30.630692
F 7.680422 7.717750 11.119111
F 6.994753 7.717750 32.937448
F 7.680422 30.871007 11.119111
F 6.994753 30.871007 32.937448
F 7.680422 54.024265 11.119111
F 6.994753 54.024265 32.937448
F 34.402334 7.717750 11.958881
F 33.716665 7.717750 33.777218
F 34.402334 30.871007 11.958881
F 33.716665 30.871007 33.777218
F 34.402334 54.024265 11.958881
F 33.716665 54.024265 33.777218
F 7.680422 15.435502 11.119110
F 6.994753 15.435502 32.937447
F 7.680422 38.588760 11.119110
F 6.994753 38.588760 32.937447
F 7.680422 61.742018 11.119110
F 6.994753 61.742018 32.937447
F 34.402334 15.435502 11.958880
F 33.716665 15.435502 33.777217
F 34.402334 38.588760 11.958880
F 33.716665 38.588760 33.777217
F 34.402334 61.742018 11.958880
F 33.716665 61.742018 33.777217
F 7.680422 0.000000 11.119111
F 6.994753 0.000000 32.937447
F 7.680422 23.153258 11.119111
F 6.994753 23.153258 32.937447
F 7.680422 46.306515 11.119111
F 6.994753 46.306515 32.937447
F 34.402334 0.000000 11.958881
F 33.716665 0.000000 33.777217
F 34.402334 23.153258 11.958881
F 33.716665 23.153258 33.777217
F 34.402334 46.306515 11.958881
F 33.716665 46.306515 33.777217
F 16.587726 7.717750 11.399033
F 15.902057 7.717750 33.217370
F 16.587726 30.871008 11.399033
F 15.902057 30.871008 33.217370
F 16.587726 54.024265 11.399033
F 15.902057 54.024265 33.217370
F 43.309637 7.717750 12.238803
F 42.623968 7.717750 34.057140
F 43.309637 30.871008 12.238803
F 42.623968 30.871008 34.057140
F 43.309637 54.024265 12.238803
F 42.623968 54.024265 34.057140
F 16.587726 15.435503 11.399032
F 15.902057 15.435503 33.217369
F 16.587726 38.588760 11.399032
F 15.902057 38.588760 33.217369
F 16.587726 61.742018 11.399032
F 15.902057 61.742018 33.217369
F 43.309637 15.435503 12.238802
F 42.623968 15.435503 34.057139
F 43.309637 38.588760 12.238802
F 42.623968 38.588760 34.057139
F 43.309637 61.742018 12.238802
F 42.623968 61.742018 34.057139
F 16.587726 0.000001 11.399033
F 15.902057 0.000001 33.217370
F 16.587726 23.153258 11.399033
F 15.902057 23.153258 33.217370
F 16.587726 46.306516 11.399033
F 15.902057 46.306516 33.217370
F 43.309637 0.000001 12.238803
F 42.623968 0.000001 34.057140
F 43.309637 23.153258 12.238803
F 42.623968 23.153258 34.057140
F 43.309637 46.306516 12.238803
F 42.623968 46.306516 34.057140
F 25.495033 7.717750 11.678958
F 24.809364 7.717750 33.497294
F 25.495033 30.871007 11.678958
F 24.809364 30.871007 33.497294
F 25.495033 54.024265 11.678958
F 24.809364 54.024265 33.497294
F 51.531276 7.717750 34.337064
F 51.531276 30.871007 34.337064
F 51.531276 54.024265 34.337064
F 25.495033 15.435502 11.678957
F 24.809364 15.435502 33.497292
F 25.495033 38.588760 11.678957
F 24.809364 38.588760 33.497292
F 25.495033 61.742018 11.678957
F 24.809364 61.742018 33.497292
F 51.531276 15.435502 34.337062
F 51.531276 38.588760 34.337062
F 51.531276 61.742018 34.337062
F 25.495033 0.000000 11.678958
F 24.809364 0.000000 33.497293
F 25.495033 23.153258 11.678958
F 24.809364 23.153258 33.497293
F 25.495033 46.306515 11.678958
F 24.809364 46.306515 33.497293
F 51.531276 0.000000 34.337063
F 51.531276 23.153258 34.337063
F 51.531276 46.306515 34.337063
F 7.794685 5.145165 7.482722
F 7.109016 5.145165 29.301058
F 7.794685 28.298423 7.482722
F 7.109016 28.298423 29.301058
F 7.794685 51.451680 7.482722
F 7.109016 51.451680 29.301058
F 34.516596 5.145165 8.322492
F 33.830927 5.145165 30.140828
F 34.516596 28.298423 8.322492
F 33.830927 28.298423 30.140828
F 34.516596 51.451680 8.322492
F 33.830927 51.451680 30.140828
F 7.794685 12.862918 7.482721
F 7.109016 12.862918 29.301057
F 7.794685 36.016175 7.482721
F 7.109016 36.016175 29.301057
F 7.794685 59.169433 7.482721
F 7.109016 59.169433 29.301057
F 34.516596 12.862918 8.322491
F 33.830927 12.862918 30.140827
F 34.516596 36.016175 8.322491
F 33.830927 36.016175 30.140827
F 34.516596 59.169433 8.322491
F 33.830927 59.169433 30.140827
F 7.794685 20.580673 7.482722
F 7.109016 20.580673 29.301057
F 7.794685 43.733930 7.482722
F 7.109016 43.733930 29.301057
F 7.794685 66.887188 7.482722
F 7.109016 66.887188 29.301057
F 34.516596 20.580673 8.322492
F 33.830927 20.580673 30.140827
F 34.516596 43.733930 8.322492
F 33.830927 43.733930 30.140827
F 34.516596 66.887188 8.322492
F 33.830927 66.887188 30.140827
F 16.701990 5.145164 7.762644
F 16.016322 5.145164 29.580980
F 16.701990 28.298421 7.762644
F 16.016322 28.298421 29.580980
F 16.701990 51.451679 7.762644
F 16.016322 51.451679 29.580980
F 43.423901 5.145164 8.602414
F 42.738232 5.145164 30.420750
F 43.423901 28.298421 8.602414
F 42.738232 28.298421 30.420750
F 43.423901 51.451679 8.602414
F 42.738232 51.451679 30.420750
F 16.701990 12.862916 7.762643
F 16.016322 12.862916 29.580979
F 16.701990 36.016174 7.762643
F 16.016322 36.016174 29.580979
F 16.701990 59.169431 7.762643
F 16.016322 59.169431 29.580979
F 43.423901 12.862916 8.602413
F 42.738232 12.862916 30.420749
F 43.423901 36.016174 8.602413
F 42.738232 36.016174 30.420749
F 43.423901 59.169431 8.602413
F 42.738232 59.169431 30.420749
F 16.701990 20.580671 7.762644
F 16.016322 20.580671 29.580980
F 16.701990 43.733929 7.762644
F 16.016322 43.733929 29.580980
F 16.701990 66.887186 7.762644
F 16.016322 66.887186 29.580980
F 43.423901 20.580671 8.602414
F 42.738232 20.580671 30.420750
F 43.423901 43.733929 8.602414
F 42.738232 43.733929 30.420750
F 43.423901 66.887186 8.602414
F 42.738232 66.887186 30.420750
F 25.609298 5.145165 8.042569
F 24.923629 5.145165 29.860905
F 25.609298 28.298423 8.042569
F 24.923629 28.298423 29.860905
F 25.609298 51.451680 8.042569
F 24.923629 51.451680 29.860905
F 51.645540 5.145165 30.700675
F 51.645540 28.298423 30.700675
F 51.645540 51.451680 30.700675
F 25.609298 12.862917 8.042568
F 24.923629 12.862917 29.860904
F 25.609298 36.016175 8.042568
F 24.923629 36.016175 29.860904
F 25.609298 59.169432 8.042568
F 24.923629 59.169432 29.860904
F 51.645540 12.862917 30.700674
F 51.645540 36.016175 30.700674
F 51.645540 59.169432 30.700674
F 25.609298 20.580673 8.042569
F 24.923629 20.580673 29.860904
F 25.609298 43.733930 8.042569
F 24.923629 43.733930 29.860904
F 25.609298 66.887188 8.042569
F 24.923629 66.887188 29.860904
F 51.645540 20.580673 30.700674
F 51.645540 43.733930 30.700674
F 51.645540 66.887188 30.700674
F 7.708989 5.145165 10.210014
F 7.023320 5.145165 32.028349
F 7.708989 28.298423 10.210014
F 7.023320 28.298423 32.028349
F 7.708989 51.451680 10.210014
F 7.023320 51.451680 32.028349
F 34.430900 5.145165 11.049784
F 33.745231 5.145165 32.868119
F 34.430900 28.298423 11.049784
F 33.745231 28.298423 32.868119
F 34.430900 51.451680 11.049784
F 33.745231 51.451680 32.868119
F 7.708989 12.862917 10.210014
F 7.023320 12.862917 32.028350
F 7.708989 36.016175 10.210014
F 7.023320 36.016175 32.028350
F 7.708989 59.169432 10.210014
F 7.023320 59.169432 32.028350
F 34.430900 12.862917 11.049784
F 33.745231 12.862917 32.868120
F 34.430900 36.016175 11.049784
F 33.745231 36.016175 32.868120
F 34.430900 59.169432 11.049784
F 33.745231 59.169432 32.868120
F 7.708989 20.580673 10.210014
F 7.023320 20.580673 32.028349
F 7.708989 43.733930 10.210014
F 7.023320 43.733930 32.028349
F 7.708989 66.887188 10.210014
F 7.023320 66.887188 32.028349
F 34.430900 20.580673 11.049784
F 33.745231 20.580673 32.868119
F 34.430900 43.733930 11.049784
F 33.745231 43.733930 32.868119
F 34.430900 66.887188 11.049784
F 33.745231 66.887188 32.868119
F 16.616294 5.145164 10.489938
F 15.930625 5.145164 32.308274
F 16.616294 28.298422 10.489938
F 15.930625 28.298422 32.308274
F 16.616294 51.451679 10.489938
F 15.930625 51.451679 32.308274
F 43.338205 5.145164 11.329708
F 42.652536 5.145164 33.148044
F 43.338205 28.298422 11.329708
F 42.652536 28.298422 33.148044
F 43.338205 51.451679 11.329708
F 42.652536 51.451679 33.148044
F 16.616294 12.862917 10.489938
F 15.930625 12.862917 32.308275
F 16.616294 36.016174 10.489938
F 15.930625 36.016174 32.308275
F 16.616294 59.169432 10.489938
F 15.930625 59.169432 32.308275
F 43.338205 12.862917 11.329708
F 42.652536 12.862917 33.148045
F 43.338205 36.016174 11.329708
F 42.652536 36.016174 33.148045
F 43.338205 59.169432 11.329708
F 42.652536 59.169432 33.148045
F 16.616294 20.580672 10.489938
F 15.930625 20.580672 32.308274
F 16.616294 43.733929 10.489938
F 15.930625 43.733929 32.308274
F 16.616294 66.887187 10.489938
F 15.930625 66.887187 32.308274
F 43.338205 20.580672 11.329708
F 42.652536 20.580672 33.148044
F 43.338205 43.733929 11.329708
F 42.652536 43.733929 33.148044
F 43.338205 66.887187 11.329708
F 42.652536 66.887187 33.148044
F 25.523600 5.145165 10.769860
F 24.837932 5.145165 32.588196
F 25.523600 28.298423 10.769860
F 24.837932 28.298423 32.588196
F 25.523600 51.451680 10.769860
F 24.837932 51.451680 32.588196
F 51.559843 5.145165 33.427966
F 51.559843 28.298423 33.427966
F 51.559843 51.451680 33.427966
F 25.523600 12.862917 10.769861
F 24.837932 12.862917 32.588197
F 25.523600 36.016175 10.769861
F 24.837932 36.016175 32.588197
F 25.523600 59.169432 10.769861
F 24.837932 59.169432 32.588197
F 51.559843 12.862917 33.427967
F 51.559843 36.016175 33.427967
F 51.559843 59.169432 33.427967
F 25.523600 20.580672 10.769861
F 24.837932 20.580672 32.588196
F 25.523600 43.733930 10.769861
F 24.837932 43.733930 32.588196
F 25.523600 66.887188 10.769861
F 24.837932 66.887188 32.588196
F 51.559843 20.580672 33.427966
F 51.559843 43.733930 33.427966
F 51.559843 66.887188 33.427966
F 7.594700 7.717749 13.846402
F 6.909031 7.717749 35.664738
F 7.594700 30.871007 13.846402
F 6.909031 30.871007 35.664738
F 7.594700 54.024264 13.846402
F 6.909031 54.024264 35.664738
F 34.316612 7.717749 14.686172
F 33.630943 7.717749 36.504508
F 34.316612 30.871007 14.686172
F 33.630943 30.871007 36.504508
F 34.316612 54.024264 14.686172
F 33.630943 54.024264 36.504508
F 7.594700 15.435502 13.846403
F 6.909031 15.435502 35.664739
F 7.594700 38.588760 13.846403
F 6.909031 38.588760 35.664739
F 7.594700 61.742017 13.846403
F 6.909031 61.742017 35.664739
F 34.316612 15.435502 14.686173
F 33.630943 15.435502 36.504509
F 34.316612 38.588760 14.686173
F 33.630943 38.588760 36.504509
F 34.316612 61.742017 14.686173
F 33.630943 61.742017 36.504509
F 7.594700 0.000000 13.846402
F 6.909031 0.000000 35.664738
F 7.594700 23.153257 13.846402
F 6.909031 23.153257 35.664738
F 7.594700 46.306515 13.846402
F 6.909031 46.306515 35.664738
F 34.316612 0.000000 14.686172
F 33.630943 0.000000 36.504508
F 34.316612 23.153257 14.686172
F 33.630943 23.153257 36.504508
F 34.316612 46.306515 14.686172
F 33.630943 46.306515 36.504508
F 16.502005 7.717751 14.126327
F 15.816336 7.717751 35.944662
F 16.502005 30.871008 14.126327
F 15.816336 30.871008 35.944662
F 16.502005 54.024266 14.126327
F 15.816336 54.024266 35.944662
F 43.223916 7.717751 14.966096
F 42.538247 7.717751 36.784432
F 43.223916 30.871008 14.966096
F 42.538247 30.871008 36.784432
F 43.223916 54.024266 14.966096
F 42.538247 54.024266 36.784432
F 16.502005 15.435503 14.126328
F 15.816336 15.435503 35.944663
F 16.502005 38.588761 14.126328
F 15.816336 38.588761 35.944663
F 16.502005 61.742018 14.126328
F 15.816336 61.742018 35.944663
F 43.223915 15.435503 14.966097
F 42.538247 15.435503 36.784433
F 43.223915 38.588761 14.966097
F 42.538247 38.588761 36.784433
F 43.223915 61.742018 14.966097
F 42.538247 61.742018 36.784433
F 16.502005 0.000001 14.126327
F 15.816336 0.000001 35.944662
F 16.502005 23.153259 14.126327
F 15.816336 23.153259 35.944662
F 16.502005 46.306516 14.126327
F 15.816336 46.306516 35.944662
F 43.223916 0.000001 14.966096
F 42.538247 0.000001 36.784432
F 43.223916 23.153259 14.966096
F 42.538247 23.153259 36.784432
F 43.223916 46.306516 14.966096
F 42.538247 46.306516 36.784432
F 25.409313 7.717750 14.406249
F 24.723644 7.717750 36.224585
F 25.409313 30.871007 14.406249
F 24.723644 30.871007 36.224585
F 25.409313 54.024265 14.406249
F 24.723644 54.024265 36.224585
F 51.445555 7.717750 37.064355
F 51.445555 30.871007 37.064355
F 51.445555 54.024265 37.064355
F 25.409313 15.435502 14.406250
F 24.723644 15.435502 36.224586
F 25.409313 38.588760 14.406250
F 24.723644 38.588760 36.224586
F 25.409313 61.742017 14.406250
F 24.723644 61.742017 36.224586
F 51.445555 15.435502 37.064356
F 51.445555 38.588760 37.064356
F 51.445555 61.742017 37.064356
F 25.409313 0.000000 14.406249
F 24.723644 0.000000 36.224585
F 25.409313 23.153258 14.406249
F 24.723644 23.153258 36.224585
F 25.409313 46.306515 14.406249
F 24.723644 46.306515 36.224585
F 51.445555 0.000000 37.064355
F 51.445555 23.153258 37.064355
F 51.445555 46.306515 37.064355
F 0.799961 1.286291 17.272849
F 0.114292 1.286291 39.091186
F 0.799961 24.439548 17.272849
F 0.114292 24.439548 39.091186
F 0.799961 47.592806 17.272849
F 0.114292 47.592806 39.091186
F 27.521872 1.286291 18.112619
F 26.836203 1.286291 39.930956
F 27.521872 24.439548 18.112619
F 26.836203 24.439548 39.930956
F 27.521872 47.592806 18.112619
F 26.836203 47.592806 39.930956
F 0.799961 9.004040 17.272849
F 0.114292 9.004040 39.091185
F 0.799961 32.157298 17.272849
F 0.114292 32.157298 39.091185
F 0.799961 55.310555 17.272849
F 0.114292 55.310555 39.091185
F 27.521872 9.004040 18.112619
F 26.836203 9.004040 39.930955
F 27.521872 32.157298 18.112619
F 26.836203 32.157298 39.930955
F 27.521872 55.310555 18.112619
F 26.836203 55.310555 39.930955
F 0.799961 16.721795 17.272850
F 0.114292 16.721795 39.091186
F 0.799961 39.875053 17.272850
F 0.114292 39.875053 39.091186
F 0.799961 63.028310 17.272850
F 0.114292 63.028310 39.091186
F 27.521872 16.721795 18.112620
F 26.836203 16.721795 39.930956
F 27.521872 39.875053 18.112620
F 26.836203 39.875053 39.930956
F 27.521872 63.028310 18.112620
F 26.836203 63.028310 39.930956
F 9.707261 1.286291 17.552772
F 9.021592 1.286291 39.371109
F 9.707261 24.439548 17.552772
F 9.021592 24.439548 39.371109
F 9.707261 47.592806 17.552772
F 9.021592 47.592806 39.371109
F 36.429171 1.286291 18.392542
F 35.743503 1.286291 40.210879
F 36.429171 24.439548 18.392542
F 35.743503 24.439548 40.210879
F 36.429171 47.592806 18.392542
F 35.743503 47.592806 40.210879
F 9.707261 9.004040 17.552772
F 9.021592 9.004040 39.371109
F 9.707261 32.157298 17.552772
F 9.021592 32.157298 39.371109
F 9.707261 55.310555 17.552772
F 9.021592 55.310555 39.371109
F 36.429171 9.004040 18.392542
F 35.743503 9.004040 40.210879
F 36.429171 32.157298 18.392542
F 35.743503 32.157298 40.210879
F 36.429171 55.310555 18.392542
F 35.743503 55.310555 40.210879
F 9.707261 16.721795 17.552773
F 9.021592 16.721795 39.371109
F 9.707261 39.875053 17.552773
F 9.021592 39.875053 39.371109
F 9.707261 63.028310 17.552773
F 9.021592 63.028310 39.371109
F 36.429171 16.721795 18.392543
F 35.743503 16.721795 40.210879
F 36.429171 39.875053 18.392543
F 35.743503 39.875053 40.210879
F 36.429171 63.028310 18.392543
F 35.743503 63.028310 40.210879
F 18.614566 1.286290 17.832697
F 17.928897 1.286290 39.651033
F 18.614566 24.439547 17.832697
F 17.928897 24.439547 39.651033
F 18.614566 47.592805 17.832697
F 17.928897 47.592805 39.651033
F 45.336478 1.286290 18.672466
F 44.650809 1.286290 40.490803
F 45.336478 24.439547 18.672466
F 44.650809 24.439547 40.490803
F 45.336478 47.592805 18.672466
F 44.650809 47.592805 40.490803
F 18.614566 9.004039 17.832697
F 17.928897 9.004039 39.651033
F 18.614566 32.157297 17.832697
F 17.928897 32.157297 39.651033
F 18.614566 55.310554 17.832697
F 17.928897 55.310554 39.651033
F 45.336478 9.004039 18.672466
F 44.650809 9.004039 40.490803
F 45.336478 32.157297 18.672466
F 44.650809 32.157297 40.490803
F 45.336478 55.310554 18.672466
F 44.650809 55.310554 40.490803
F 18.614566 16.721795 17.832698
F 17.928897 16.721795 39.651033
F 18.614566 39.875052 17.832698
F 17.928897 39.875052 39.651033
F 18.614566 63.028310 17.832698
F 17.928897 63.028310 39.651033
F 45.336478 16.721795 18.672467
F 44.650809 16.721795 40.490803
F 45.336478 39.875052 18.672467
F 44.650809 39.875052 40.490803
F 45.336478 63.028310 18.672467
F 44.650809 63.028310 40.490803
F 0.685669 3.858875 20.909238
F 0.000000 3.858875 42.727574
F 0.685669 27.012132 20.909238
F 0.000000 27.012132 42.727574
F 0.685669 50.165390 20.909238
F 0.000000 50.165390 42.727574
F 27.407580 3.858875 21.749008
F 26.721911 3.858875 43.567344
F 27.407580 27.012132 21.749008
F 26.721911 27.012132 43.567344
F 27.407580 50.165390 21.749008
F 26.721911 50.165390 43.567344
F 0.685669 11.576625 20.909238
F 0.000000 11.576625 42.727574
F 0.685669 34.729882 20.909238
F 0.000000 34.729882 42.727574
F 0.685669 57.883140 20.909238
F 0.000000 57.883140 42.727574
F 27.407580 11.576625 21.749008
F 26.721911 11.576625 43.567344
F 27.407580 34.729882 21.749008
F 26.721911 34.729882 43.567344
F 27.407580 57.883140 21.749008
F 26.721911 57.883140 43.567344
F 0.685669 19.294380 20.909238
F 0.000000 19.294380 42.727575
F 0.685669 42.447638 20.909238
F 0.000000 42.447638 42.727575
F 0.685669 65.600895 20.909238
F 0.000000 65.600895 42.727575
F 27.407580 19.294380 21.749008
F 26.721911 19.294380 43.567345
F 27.407580 42.447638 21.749008
F 26.721911 42.447638 43.567345
F 27.407580 65.600895 21.749008
F 26.721911 65.600895 43.567345
F 9.592966 3.858875 21.189162
F 8.907298 3.858875 43.007498
F 9.592966 27.012133 21.189162
F 8.907298 27.012133 43.007498
F 9.592966 50.165390 21.189162
F 8.907298 50.165390 43.007498
F 36.314878 3.858875 22.028931
F 35.629209 3.858875 43.847268
F 36.314878 27.012133 22.028931
F 35.629209 27.012133 43.847268
F 36.314878 50.165390 22.028931
F 35.629209 50.165390 43.847268
F 9.592966 11.576625 21.189162
F 8.907298 11.576625 43.007498
F 9.592966 34.729883 21.189162
F 8.907298 34.729883 43.007498
F 9.592966 57.883140 21.189162
F 8.907298 57.883140 43.007498
F 36.314878 11.576625 22.028931
F 35.629209 11.576625 43.847268
F 36.314878 34.729883 22.028931
F 35.629209 34.729883 43.847268
F 36.314878 57.883140 22.028931
F 35.629209 57.883140 43.847268
F 9.592966 19.294380 21.189163
F 8.907298 19.294380 43.007498
F 9.592966 42.447638 21.189163
F 8.907298 42.447638 43.007498
F 9.592966 65.600896 21.189163
F 8.907298 65.600896 43.007498
F 36.314878 19.294380 22.028932
F 35.629209 19.294380 43.847268
F 36.314878 42.447638 22.028932
F 35.629209 42.447638 43.847268
F 36.314878 65.600896 22.028932
F 35.629209 65.600896 43.847268
F 18.500275 3.858876 21.469086
F 17.814606 3.858876 43.287423
F 18.500275 27.012134 21.469086
F 17.814606 27.012134 43.287423
F 18.500275 50.165391 21.469086
F 17.814606 50.165391 43.287423
F 45.222186 3.858876 22.308856
F 44.536517 3.858876 44.127192
F 45.222186 27.012134 22.308856
F 44.536517 27.012134 44.127192
F 45.222186 50.165391 22.308856
F 44.536517 50.165391 44.127192
F 18.500275 11.576626 21.469086
F 17.814606 11.576626 43.287423
F 18.500275 34.729884 21.469086
F 17.814606 34.729884 43.287423
F 18.500275 57.883141 21.469086
F 17.814606 57.883141 43.287423
F 45.222186 11.576626 22.308856
F 44.536517 11.576626 44.127192
F 45.222186 34.729884 22.308856
F 44.536517 34.729884 44.127192
F 45.222186 57.883141 22.308856
F 44.536517 57.883141 44.127192
F 18.500275 19.294382 21.469087
F 17.814606 19.294382 43.287423
F 18.500275 42.447639 21.469087
F 17.814606 42.447639 43.287423
F 18.500275 65.600897 21.469087
F 17.814606 65.600897 43.287423
F 45.222186 19.294382 22.308857
F 44.536517 19.294382 44.127192
F 45.222186 42.447639 22.308857
F 44.536517 42.447639 44.127192
F 45.222186 65.600897 22.308857
F 44.536517 65.600897 44.127192
F 0.771389 3.858875 18.181948
F 0.085721 3.858875 40.000284
F 0.771389 27.012133 18.181948
F 0.085721 27.012133 40.000284
F 0.771389 50.165390 18.181948
F 0.085721 50.165390 40.000284
F 27.493300 3.858875 19.021718
F 26.807631 3.858875 40.840054
F 27.493300 27.012133 19.021718
F 26.807631 27.012133 40.840054
F 27.493300 50.165390 19.021718
F 26.807631 50.165390 40.840054
F 0.771389 11.576625 18.181947
F 0.085721 11.576625 40.000284
F 0.771389 34.729883 18.181947
F 0.085721 34.729883 40.000284
F 0.771389 57.883140 18.181947
F 0.085721 57.883140 40.000284
F 27.493300 11.576625 19.021717
F 26.807631 11.576625 40.840054
F 27.493300 34.729883 19.021717
F 26.807631 34.729883 40.840054
F 27.493300 57.883140 19.021717
F 26.807631 57.883140 40.840054
F 0.771389 19.294381 18.181947
F 0.085721 19.294381 40.000283
F 0.771389 42.447638 18.181947
F 0.085721 42.447638 40.000283
F 0.771389 65.600896 18.181947
F 0.085721 65.600896 40.000283
F 27.493300 19.294381 19.021717
F 26.807631 19.294381 40.840053
F 27.493300 42.447638 19.021717
F 26.807631 42.447638 40.840053
F 27.493300 65.600896 19.021717
F 26.807631 65.600896 40.840053
F 9.678688 3.858875 18.461870
F 8.993019 3.858875 40.280207
F 9.678688 27.012133 18.461870
F 8.993019 27.012133 40.280207
F 9.678688 50.165390 18.461870
F 8.993019 50.165390 40.280207
F 36.400600 3.858875 19.301640
F 35.714931 3.858875 41.119977
F 36.400600 27.012133 19.301640
F 35.714931 27.012133 41.119977
F 36.400600 50.165390 19.301640
F 35.714931 50.165390 41.119977
F 9.678688 11.576625 18.461870
F 8.993019 11.576625 40.280207
F 9.678688 34.729883 18.461870
F 8.993019 34.729883 40.280207
F 9.678688 57.883140 18.461870
F 8.993019 57.883140 40.280207
F 36.400600 11.576625 19.301640
F 35.714931 11.576625 41.119977
F 36.400600 34.729883 19.301640
F 35.714931 34.729883 41.119977
F 36.400600 57.883140 19.301640
F 35.714931 57.883140 41.119977
F 9.678688 19.294381 18.461870
F 8.993019 19.294381 40.280206
F 9.678688 42.447638 18.461870
F 8.993019 42.447638 40.280206
F 9.678688 65.600896 18.461870
F 8.993019 65.600896 40.280206
F 36.400600 19.294381 19.301640
F 35.714931 19.294381 41.119976
F 36.400600 42.447638 19.301640
F 35.714931 42.447638 41.119976
F 36.400600 65.600896 19.301640
F 35.714931 65.600896 41.119976
F 18.585996 3.858876 18.741793
F 17.900327 3.858876 40.560129
F 18.585996 27.012133 18.741793
F 17.900327 27.012133 40.560129
F 18.585996 50.165391 18.741793
F 17.900327 50.165391 40.560129
F 45.307907 3.858876 19.581563
F 44.622238 3.858876 41.399899
F 45.307907 27.012133 19.581563
F 44.622238 27.012133 41.399899
F 45.307907 50.165391 19.581563
F 44.622238 50.165391 41.399899
F 18.585996 11.576626 18.741793
F 17.900327 11.576626 40.560129
F 18.585996 34.729883 18.741793
F 17.900327 34.729883 40.560129
F 18.585996 57.883141 18.741793
F 17.900327 57.883141 40.560129
F 45.307907 11.576626 19.581563
F 44.622238 11.576626 41.399899
F 45.307907 34.729883 19.581563
F 44.622238 34.729883 41.399899
F 45.307907 57.883141 19.581563
F 44.622238 57.883141 41.399899
F 18.585996 19.294381 18.741793
F 17.900327 19.294381 40.560128
F 18.585996 42.447639 18.741793
F 17.900327 42.447639 40.560128
F 18.585996 65.600896 18.741793
F 17.900327 65.600896 40.560128
F 45.307907 19.294381 19.581563
F 44.622238 19.294381 41.399898
F 45.307907 42.447639 19.581563
F 44.622238 42.447639 41.399898
F 45.307907 65.600896 19.581563
F 44.622238 65.600896 41.399898
F 0.885658 1.286291 14.545558
F 0.199989 1.286291 36.363894
F 0.885658 24.439549 14.545558
F 0.199989 24.439549 36.363894
F 0.885658 47.592806 14.545558
F 0.199989 47.592806 36.363894
F 27.607568 1.286291 15.385328
F 26.921900 1.286291 37.203664
F 27.607568 24.439549 15.385328
F 26.921900 24.439549 37.203664
F 27.607568 47.592806 15.385328
F 26.921900 47.592806 37.203664
F 0.885658 9.004040 14.545558
F 0.199989 9.004040 36.363894
F 0.885658 32.157298 14.545558
F 0.199989 32.157298 36.363894
F 0.885658 55.310555 14.545558
F 0.199989 55.310555 36.363894
F 27.607568 9.004040 15.385328
F 26.921900 9.004040 37.203664
F 27.607568 32.157298 15.385328
F 26.921900 32.157298 37.203664
F 27.607568 55.310555 15.385328
F 26.921900 55.310555 37.203664
F 0.885658 16.721796 14.545557
F 0.199989 16.721796 36.363893
F 0.885658 39.875053 14.545557
F 0.199989 39.875053 36.363893
F 0.885658 63.028311 14.545557
F 0.199989 63.028311 36.363893
F 27.607568 16.721796 15.385327
F 26.921900 16.721796 37.203663
F 27.607568 39.875053 15.385327
F 26.921900 39.875053 37.203663
F 27.607568 63.028311 15.385327
F 26.921900 63.028311 37.203663
F 9.792956 1.286291 14.825481
F 9.107287 1.286291 36.643817
F 9.792956 24.439548 14.825481
F 9.107287 24.439548 36.643817
F 9.792956 47.592806 14.825481
F 9.107287 47.592806 36.643817
F 36.514867 1.286291 15.665251
F 35.829198 1.286291 37.483587
F 36.514867 24.439548 15.665251
F 35.829198 24.439548 37.483587
F 36.514867 47.592806 15.665251
F 35.829198 47.592806 37.483587
F 9.792956 9.004040 14.825481
F 9.107287 9.004040 36.643817
F 9.792956 32.157298 14.825481
F 9.107287 32.157298 36.643817
F 9.792956 55.310555 14.825481
F 9.107287 55.310555 36.643817
F 36.514867 9.004040 15.665251
F 35.829198 9.004040 37.483587
F 36.514867 32.157298 15.665251
F 35.829198 32.157298 37.483587
F 36.514867 55.310555 15.665251
F 35.829198 55.310555 37.483587
F 9.792956 16.721795 14.825480
F 9.107287 16.721795 36.643816
F 9.792956 39.875053 14.825480
F 9.107287 39.875053 36.643816
F 9.792956 63.028310 14.825480
F 9.107287 63.028310 36.643816
F 36.514867 16.721795 15.665250
F 35.829198 16.721795 37.483586
F 36.514867 39.875053 15.665250
F 35.829198 39.875053 37.483586
F 36.514867 63.028310 15.665250
F 35.829198 63.028310 37.483586
F 18.700263 1.286290 15.105403
F 18.014594 1.286290 36.923739
F 18.700263 24.439547 15.105403
F 18.014594 24.439547 36.923739
F 18.700263 47.592805 15.105403
F 18.014594 47.592805 36.923739
F 45.422175 1.286290 15.945173
F 44.736506 1.286290 37.763509
F 45.422175 24.439547 15.945173
F 44.736506 24.439547 37.763509
F 45.422175 47.592805 15.945173
F 44.736506 47.592805 37.763509
F 18.700263 9.004039 15.105403
F 18.014594 9.004039 36.923739
F 18.700263 32.157296 15.105403
F 18.014594 32.157296 36.923739
F 18.700263 55.310554 15.105403
F 18.014594 55.310554 36.923739
F 45.422175 9.004039 15.945173
F 44.736506 9.004039 37.763509
F 45.422175 32.157296 15.945173
F 44.736506 32.157296 37.763509
F 45.422175 55.310554 15.945173
F 44.736506 55.310554 37.763509
F 18.700263 16.721794 15.105403
F 18.014594 16.721794 36.923738
F 18.700263 39.875052 15.105403
F 18.014594 39.875052 36.923738
F 18.700263 63.028309 15.105403
F 18.014594 63.028309 36.923738
F 45.422175 16.721794 15.945173
F 44.736506 16.721794 37.763508
F 45.422175 39.875052 15.945173
F 44.736506 39.875052 37.763508
F 45.422175 63.028309 15.945173
F 44.736506 63.028309 37.763508
F 2.998216 7.717750 18.251929
F 2.312547 7.717750 40.070265
F 2.998216 30.871007 18.251929
F 2.312547 30.871007 40.070265
F 2.998216 54.024265 18.251929
F 2.312547 54.024265 40.070265
F 29.720127 7.717750 19.091699
F 29.034458 7.717750 40.910035
F 29.720127 30.871007 19.091699
F 29.034458 30.871007 40.910035
F 29.720127 54.024265 19.091699
F 29.034458 54.024265 40.910035
F 2.998216 15.435503 18.251928
F 2.312547 15.435503 40.070264
F 2.998216 38.588760 18.251928
F 2.312547 38.588760 40.070264
F 2.998216 61.742018 18.251928
F 2.312547 61.742018 40.070264
F 29.720127 15.435503 19.091698
F 29.034458 15.435503 40.910034
F 29.720127 38.588760 19.091698
F 29.034458 38.588760 40.910034
F 29.720127 61.742018 19.091698
F 29.034458 61.742018 40.910034
F 2.998216 0.000000 18.251928
F 2.312547 0.000000 40.070265
F 2.998216 23.153258 18.251928
F 2.312547 23.153258 40.070265
F 2.998216 46.306515 18.251928
F 2.312547 46.306515 40.070265
F 29.720127 0.000000 19.091698
F 29.034458 0.000000 40.910035
F 29.720127 23.153258 19.091698
F 29.034458 23.153258 40.910035
F 29.720127 46.306515 19.091698
F 29.034458 46.306515 40.910035
F 11.905517 7.717750 18.531852
F 11.219848 7.717750 40.350188
F 11.905517 30.871007 18.531852
F 11.219848 30.871007 40.350188
F 11.905517 54.024265 18.531852
F 11.219848 54.024265 40.350188
F 38.627428 7.717750 19.371622
F 37.941759 7.717750 41.189958
F 38.627428 30.871007 19.371622
F 37.941759 30.871007 41.189958
F 38.627428 54.024265 19.371622
F 37.941759 54.024265 41.189958
F 11.905517 15.435502 18.531850
F 11.219848 15.435502 40.350187
F 11.905517 38.588760 18.531850
F 11.219848 38.588760 40.350187
F 11.905517 61.742017 18.531850
F 11.219848 61.742017 40.350187
F 38.627428 15.435502 19.371620
F 37.941759 15.435502 41.189957
F 38.627428 38.588760 19.371620
F 37.941759 38.588760 41.189957
F 38.627428 61.742017 19.371620
F 37.941759 61.742017 41.189957
F 11.905517 0.000000 18.531851
F 11.219848 0.000000 40.350188
F 11.905517 23.153258 18.531851
F 11.219848 23.153258 40.350188
F 11.905517 46.306515 18.531851
F 11.219848 46.306515 40.350188
F 38.627428 0.000000 19.371621
F 37.941759 0.000000 41.189958
F 38.627428 23.153258 19.371621
F 37.941759 23.153258 41.189958
F 38.627428 46.306515 19.371621
F 37.941759 46.306515 41.189958
F 20.812824 7.717750 18.811775
F 20.127155 7.717750 40.630110
F 20.812824 30.871008 18.811775
F 20.127155 30.871008 40.630110
F 20.812824 54.024265 18.811775
F 20.127155 54.024265 40.630110
F 47.534735 7.717750 19.651545
F 46.849066 7.717750 41.469880
F 47.534735 30.871008 19.651545
F 46.849066 30.871008 41.469880
F 47.534735 54.024265 19.651545
F 46.849066 54.024265 41.469880
F 20.812824 15.435503 18.811774
F 20.127156 15.435503 40.630109
F 20.812824 38.588760 18.811774
F 20.127156 38.588760 40.630109
F 20.812824 61.742018 18.811774
F 20.127156 61.742018 40.630109
F 47.534735 15.435503 19.651544
F 46.849066 15.435503 41.469879
F 47.534735 38.588760 19.651544
F 46.849066 38.588760 41.469879
F 47.534735 61.742018 19.651544
F 46.849066 61.742018 41.469879
F 20.812824 0.000001 18.811775
F 20.127155 0.000001 40.630110
F 20.812824 23.153258 18.811775
F 20.127155 23.153258 40.630110
F 20.812824 46.306516 18.811775
F 20.127155 46.306516 40.630110
F 47.534735 0.000001 19.651545
F 46.849066 0.000001 41.469880
F 47.534735 23.153258 19.651545
F 46.849066 23.153258 41.469880
F 47.534735 46.306516 19.651545
F 46.849066 46.306516 41.469880
F 3.112480 5.145166 14.615539
F 2.426811 5.145166 36.433874
F 3.112480 28.298423 14.615539
F 2.426811 28.298423 36.433874
F 3.112480 51.451681 14.615539
F 2.426811 51.451681 36.433874
F 29.834391 5.145166 15.455309
F 29.148722 5.145166 37.273644
F 29.834391 28.298423 15.455309
F 29.148722 28.298423 37.273644
F 29.834391 51.451681 15.455309
F 29.148722 51.451681 37.273644
F 3.112480 12.862918 14.615538
F 2.426811 12.862918 36.433873
F 3.112480 36.016175 14.615538
F 2.426811 36.016175 36.433873
F 3.112480 59.169433 14.615538
F 2.426811 59.169433 36.433873
F 29.834391 12.862918 15.455308
F 29.148722 12.862918 37.273643
F 29.834391 36.016175 15.455308
F 29.148722 36.016175 37.273643
F 29.834391 59.169433 15.455308
F 29.148722 59.169433 37.273643
F 3.112480 20.580673 14.615539
F 2.426811 20.580673 36.433874
F 3.112480 43.733931 14.615539
F 2.426811 43.733931 36.433874
F 3.112480 66.887188 14.615539
F 2.426811 66.887188 36.433874
F 29.834391 20.580673 15.455309
F 29.148722 20.580673 37.273644
F 29.834391 43.733931 15.455309
F 29.148722 43.733931 37.273644
F 29.834391 66.887188 15.455309
F 29.148722 66.887188 37.273644
F 12.019780 5.145165 14.895461
F 11.334111 5.145165 36.713798
F 12.019780 28.298422 14.895461
F 11.334111 28.298422 36.713798
F 12.019780 51.451680 14.895461
F 11.334111 51.451680 36.713798
F 38.741691 5.145165 15.735231
F 38.056022 5.145165 37.553568
F 38.741691 28.298422 15.735231
F 38.056022 28.298422 37.553568
F 38.741691 51.451680 15.735231
F 38.056022 51.451680 37.553568
F 12.019780 12.862917 14.895460
F 11.334111 12.862917 36.713797
F 12.019780 36.016174 14.895460
F 11.334111 36.016174 36.713797
F 12.019780 59.169432 14.895460
F 11.334111 59.169432 36.713797
F 38.741691 12.862917 15.735230
F 38.056022 12.862917 37.553567
F 38.741691 36.016174 15.735230
F 38.056022 36.016174 37.553567
F 38.741691 59.169432 15.735230
F 38.056022 59.169432 37.553567
F 12.019780 20.580672 14.895461
F 11.334111 20.580672 36.713798
F 12.019780 43.733930 14.895461
F 11.334111 43.733930 36.713798
F 12.019780 66.887187 14.895461
F 11.334111 66.887187 36.713798
F 38.741691 20.580672 15.735231
F 38.056022 20.580672 37.553568
F 38.741691 43.733930 15.735231
F 38.056022 43.733930 37.553568
F 38.741691 66.887187 15.735231
F 38.056022 66.887187 37.553568
F 20.927089 5.145164 15.175384
F 20.241421 5.145164 36.993720
F 20.927089 28.298422 15.175384
F 20.241421 28.298422 36.993720
F 20.927089 51.451679 15.175384
F 20.241421 51.451679 36.993720
F 47.649000 5.145164 16.015154
F 46.963331 5.145164 37.833490
F 47.649000 28.298422 16.015154
F 46.963331 28.298422 37.833490
F 47.649000 51.451679 16.015154
F 46.963331 51.451679 37.833490
F 20.927090 12.862916 15.175383
F 20.241421 12.862916 36.993719
F 20.927090 36.016174 15.175383
F 20.241421 36.016174 36.993719
F 20.927090 59.169431 15.175383
F 20.241421 59.169431 36.993719
F 47.649000 12.862916 16.015153
F 46.963332 12.862916 37.833489
F 47.649000 36.016174 16.015153
F 46.963332 36.016174 37.833489
F 47.649000 59.169431 16.015153
F 46.963332 59.169431 37.833489
F 20.927089 20.580672 15.175384
F 20.241421 20.580672 36.993720
F 20.927089 43.733929 15.175384
F 20.241421 43.733929 36.993720
F 20.927089 66.887187 15.175384
F 20.241421 66.887187 36.993720
F 47.649000 20.580672 16.015154
F 46.963331 20.580672 37.833490
F 47.649000 43.733929 16.015154
F 46.963331 43.733929 37.833490
F 47.649000 66.887187 16.015154
F 46.963331 66.887187 37.833490
F 3.026784 5.145165 17.342830
F 2.341115 5.145165 39.161165
F 3.026784 28.298423 17.342830
F 2.341115 28.298423 39.161165
F 3.026784 51.451680 17.342830
F 2.341115 51.451680 39.161165
F 29.748694 5.145165 18.182600
F 29.063026 5.145165 40.000935
F 29.748694 28.298423 18.182600
F 29.063026 28.298423 40.000935
F 29.748694 51.451680 18.182600
F 29.063026 51.451680 40.000935
F 3.026784 12.862917 17.342831
F 2.341115 12.862917 39.161166
F 3.026784 36.016175 17.342831
F 2.341115 36.016175 39.161166
F 3.026784 59.169432 17.342831
F 2.341115 59.169432 39.161166
F 29.748694 12.862917 18.182601
F 29.063026 12.862917 40.000936
F 29.748694 36.016175 18.182601
F 29.063026 36.016175 40.000936
F 29.748694 59.169432 18.182601
F 29.063026 59.169432 40.000936
F 3.026784 20.580673 17.342830
F 2.341115 20.580673 39.161166
F 3.026784 43.733930 17.342830
F 2.341115 43.733930 39.161166
F 3.026784 66.887188 17.342830
F 2.341115 66.887188 39.161166
F 29.748694 20.580673 18.182600
F 29.063026 20.580673 40.000936
F 29.748694 43.733930 18.182600
F 29.063026 43.733930 40.000936
F 29.748694 66.887188 18.182600
F 29.063026 66.887188 40.000936
F 11.934084 5.145165 17.622753
F 11.248415 5.145165 39.441090
F 11.934084 28.298422 17.622753
F 11.248415 28.298422 39.441090
F 11.934084 51.451680 17.622753
F 11.248415 51.451680 39.441090
F 38.655995 5.145165 18.462523
F 37.970326 5.145165 40.280860
F 38.655995 28.298422 18.462523
F 37.970326 28.298422 40.280860
F 38.655995 51.451680 18.462523
F 37.970326 51.451680 40.280860
F 11.934084 12.862917 17.622754
F 11.248415 12.862917 39.441091
F 11.934084 36.016175 17.622754
F 11.248415 36.016175 39.441091
F 11.934084 59.169432 17.622754
F 11.248415 59.169432 39.441091
F 38.655995 12.862917 18.462524
F 37.970326 12.862917 40.280861
F 38.655995 36.016175 18.462524
F 37.970326 36.016175 40.280861
F 38.655995 59.169432 18.462524
F 37.970326 59.169432 40.280861
F 11.934084 20.580672 17.622754
F 11.248415 20.580672 39.441090
F 11.934084 43.733930 17.622754
F 11.248415 43.733930 39.441090
F 11.934084 66.887187 17.622754
F 11.248415 66.887187 39.441090
F 38.655995 20.580672 18.462524
F 37.970326 20.580672 40.280860
F 38.655995 43.733930 18.462524
F 37.970326 43.733930 40.280860
F 38.655995 66.887187 18.462524
F 37.970326 66.887187 40.280860
F 20.841392 5.145164 17.902677
F 20.155723 5.145164 39.721013
F 20.841392 28.298422 17.902677
F 20.155723 28.298422 39.721013
F 20.841392 51.451679 17.902677
F 20.155723 51.451679 39.721013
F 47.563304 5.145164 18.742447
F 46.877635 5.145164 40.560783
F 47.563304 28.298422 18.742447
F 46.877635 28.298422 40.560783
F 47.563304 51.451679 18.742447
F 46.877635 51.451679 40.560783
F 20.841392 12.862917 17.902678
F 20.155723 12.862917 39.721014
F 20.841392 36.016174 17.902678
F 20.155723 36.016174 39.721014
F 20.841392 59.169432 17.902678
F 20.155723 59.169432 39.721014
F 47.563304 12.862917 18.742448
F 46.877635 12.862917 40.560784
F 47.563304 36.016174 18.742448
F 46.877635 36.016174 40.560784
F 47.563304 59.169432 18.742448
F 46.877635 59.169432 40.560784
F 20.841392 20.580672 17.902677
F 20.155723 20.580672 39.721013
F 20.841392 43.733929 17.902677
F 20.155723 43.733929 39.721013
F 20.841392 66.887187 17.902677
F 20.155723 66.887187 39.721013
F 47.563304 20.580672 18.742447
F 46.877635 20.580672 40.560783
F 47.563304 43.733929 18.742447
F 46.877635 43.733929 40.560783
F 47.563304 66.887187 18.742447
F 46.877635 66.887187 40.560783
F 2.912496 7.717749 20.979219
F 2.226827 7.717749 42.797555
F 2.912496 30.871007 20.979219
F 2.226827 30.871007 42.797555
F 2.912496 54.024264 20.979219
F 2.226827 54.024264 42.797555
F 29.634406 7.717749 21.818989
F 28.948738 7.717749 43.637325
F 29.634406 30.871007 21.818989
F 28.948738 30.871007 43.637325
F 29.634406 54.024264 21.818989
F 28.948738 54.024264 43.637325
F 2.912495 15.435502 20.979220
F 2.226827 15.435502 42.797556
F 2.912495 38.588760 20.979220
F 2.226827 38.588760 42.797556
F 2.912495 61.742017 20.979220
F 2.226827 61.742017 42.797556
F 29.634406 15.435502 21.818990
F 28.948737 15.435502 43.637326
F 29.634406 38.588760 21.818990
F 28.948737 38.588760 43.637326
F 29.634406 61.742017 21.818990
F 28.948737 61.742017 43.637326
F 2.912496 0.000000 20.979219
F 2.226827 0.000000 42.797555
F 2.912496 23.153257 20.979219
F 2.226827 23.153257 42.797555
F 2.912496 46.306515 20.979219
F 2.226827 46.306515 42.797555
F 29.634406 0.000000 21.818989
F 28.948738 0.000000 43.637325
F 29.634406 23.153257 21.818989
F 28.948738 23.153257 43.637325
F 29.634406 46.306515 21.818989
F 28.948738 46.306515 43.637325
F 11.819795 7.717750 21.259142
F 11.134126 7.717750 43.077479
F 11.819795 30.871007 21.259142
F 11.134126 30.871007 43.077479
F 11.819795 54.024265 21.259142
F 11.134126 54.024265 43.077479
F 38.541706 7.717750 22.098912
F 37.856037 7.717750 43.917249
F 38.541706 30.871007 22.098912
F 37.856037 30.871007 43.917249
F 38.541706 54.024265 22.098912
F 37.856037 54.024265 43.917249
F 11.819795 15.435503 21.259143
F 11.134126 15.435503 43.077480
F 11.819795 38.588760 21.259143
F 11.134126 38.588760 43.077480
F 11.819795 61.742018 21.259143
F 11.134126 61.742018 43.077480
F 38.541706 15.435503 22.098913
F 37.856037 15.435503 43.917250
F 38.541706 38.588760 22.098913
F 37.856037 38.588760 43.917250
F 38.541706 61.742018 22.098913
F 37.856037 61.742018 43.917250
F 11.819795 0.000000 21.259142
F 11.134126 0.000000 43.077479
F 11.819795 23.153258 21.259142
F 11.134126 23.153258 43.077479
F 11.819795 46.306515 21.259142
F 11.134126 46.306515 43.077479
F 38.541706 0.000000 22.098912
F 37.856037 0.000000 43.917249
F 38.541706 23.153258 22.098912
F 37.856037 23.153258 43.917249
F 38.541706 46.306515 22.098912
F 37.856037 46.306515 43.917249
F 20.727104 7.717751 21.539067
F 20.041435 7.717751 43.357403
F 20.727104 30.871008 21.539067
F 20.041435 30.871008 43.357403
F 20.727104 54.024266 21.539067
F 20.041435 54.024266 43.357403
F 47.449015 7.717751 22.378837
F 46.763346 7.717751 44.197172
F 47.449015 30.871008 22.378837
F 46.763346 30.871008 44.197172
F 47.449015 54.024266 22.378837
F 46.763346 54.024266 44.197172
F 20.727104 15.435503 21.539068
F 20.041435 15.435503 43.357404
F 20.727104 38.588761 21.539068
F 20.041435 38.588761 43.357404
F 20.727104 61.742018 21.539068
F 20.041435 61.742018 43.357404
F 47.449015 15.435503 22.378838
F 46.763346 15.435503 44.197173
F 47.449015 38.588761 22.378838
F 46.763346 38.588761 44.197173
F 47.449015 61.742018 22.378838
F 46.763346 61.742018 44.197173
F 20.727104 0.000001 21.539067
F 20.041435 0.000001 43.357403
F 20.727104 23.153259 21.539067
F 20.041435 23.153259 43.357403
F 20.727104 46.306516 21.539067
F 20.041435 46.306516 43.357403
F 47.449015 0.000001 22.378837
F 46.763346 0.000001 44.197172
F 47.449015 23.153259 22.378837
F 46.763346 23.153259 44.197172
F 47.449015 46.306516 22.378837
F 46.763346 46.306516 44.197172
F 5.253610 1.286291 17.412811
F 4.567941 1.286291 39.231147
F 5.253610 24.439548 17.412811
F 4.567941 24.439548 39.231147
F 5.253610 47.592806 17.412811
F 4.567941 47.592806 39.231147
F 31.975522 1.286291 18.252581
F 31.289853 1.286291 40.070917
F 31.975522 24.439548 18.252581
F 31.289853 24.439548 40.070917
F 31.975522 47.592806 18.252581
F 31.289853 47.592806 40.070917
F 5.253610 9.004040 17.412811
F 4.567941 9.004040 39.231147
F 5.253610 32.157298 17.412811
F 4.567941 32.157298 39.231147
F 5.253610 55.310555 17.412811
F 4.567941 55.310555 39.231147
F 31.975522 9.004040 18.252581
F 31.289853 9.004040 40.070917
F 31.975522 32.157298 18.252581
F 31.289853 32.157298 40.070917
F 31.975522 55.310555 18.252581
F 31.289853 55.310555 40.070917
F 5.253610 16.721795 17.412812
F 4.567941 16.721795 39.231147
F 5.253610 39.875053 17.412812
F 4.567941 39.875053 39.231147
F 5.253610 63.028310 17.412812
F 4.567941 63.028310 39.231147
F 31.975522 16.721795 18.252582
F 31.289853 16.721795 40.070917
F 31.975522 39.875053 18.252582
F 31.289853 39.875053 40.070917
F 31.975522 63.028310 18.252582
F 31.289853 63.028310 40.070917
F 14.160913 1.286290 17.692735
F 13.475244 1.286290 39.511071
F 14.160913 24.439548 17.692735
F 13.475244 24.439548 39.511071
F 14.160913 47.592806 17.692735
F 13.475244 47.592806 39.511071
F 40.882824 1.286290 18.532505
F 40.197155 1.286290 40.350840
F 40.882824 24.439548 18.532505
F 40.197155 24.439548 40.350840
F 40.882824 47.592806 18.532505
F 40.197155 47.592806 40.350840
F 14.160913 9.004040 17.692735
F 13.475244 9.004040 39.511071
F 14.160913 32.157297 17.692735
F 13.475244 32.157297 39.511071
F 14.160913 55.310555 17.692735
F 13.475244 55.310555 39.511071
F 40.882824 9.004040 18.532505
F 40.197155 9.004040 40.350840
F 40.882824 32.157297 18.532505
F 40.197155 32.157297 40.350840
F 40.882824 55.310555 18.532505
F 40.197155 55.310555 40.350840
F 14.160913 16.721795 17.692735
F 13.475244 16.721795 39.511072
F 14.160913 39.875053 17.692735
F 13.475244 39.875053 39.511072
F 14.160913 63.028310 17.692735
F 13.475244 63.028310 39.511072
F 40.882824 16.721795 18.532505
F 40.197155 16.721795 40.350841
F 40.882824 39.875053 18.532505
F 40.197155 39.875053 40.350841
F 40.882824 63.028310 18.532505
F 40.197155 63.028310 40.350841
F 23.068221 1.286290 17.972658
F 22.382552 1.286290 39.790994
F 23.068221 24.439548 17.972658
F 22.382552 24.439548 39.790994
F 23.068221 47.592805 17.972658
F 22.382552 47.592805 39.790994
F 49.790131 1.286290 18.812428
F 49.104463 1.286290 40.630764
F 49.790131 24.439548 18.812428
F 49.104463 24.439548 40.630764
F 49.790131 47.592805 18.812428
F 49.104463 47.592805 40.630764
F 23.068221 9.004040 17.972658
F 22.382552 9.004040 39.790994
F 23.068221 32.157297 17.972658
F 22.382552 32.157297 39.790994
F 23.068221 55.310555 17.972658
F 22.382552 55.310555 39.790994
F 49.790131 9.004040 18.812428
F 49.104463 9.004040 40.630764
F 49.790131 32.157297 18.812428
F 49.104463 32.157297 40.630764
F 49.790131 55.310555 18.812428
F 49.104463 55.310555 40.630764
F 23.068221 16.721795 17.972658
F 22.382552 16.721795 39.790995
F 23.068221 39.875052 17.972658
F 22.382552 39.875052 39.790995
F 23.068221 63.028310 17.972658
F 22.382552 63.028310 39.790995
F 49.790131 16.721795 18.812428
F 49.104462 16.721795 40.630765
F 49.790131 39.875052 18.812428
F 49.104462 39.875052 40.630765
F 49.790131 63.028310 18.812428
F 49.104462 63.028310 40.630765
F 5.139317 3.858875 21.049200
F 4.453648 3.858875 42.867536
F 5.139317 27.012132 21.049200
F 4.453648 27.012132 42.867536
F 5.139317 50.165390 21.049200
F 4.453648 50.165390 42.867536
F 31.861229 3.858875 21.888970
F 31.175560 3.858875 43.707305
F 31.861229 27.012132 21.888970
F 31.175560 27.012132 43.707305
F 31.861229 50.165390 21.888970
F 31.175560 50.165390 43.707305
F 5.139317 11.576625 21.049200
F 4.453648 11.576625 42.867536
F 5.139317 34.729882 21.049200
F 4.453648 34.729882 42.867536
F 5.139317 57.883140 21.049200
F 4.453648 57.883140 42.867536
F 31.861229 11.576625 21.888970
F 31.175560 11.576625 43.707305
F 31.861229 34.729882 21.888970
F 31.175560 34.729882 43.707305
F 31.861229 57.883140 21.888970
F 31.175560 57.883140 43.707305
F 5.139317 19.294380 21.049200
F 4.453648 19.294380 42.867537
F 5.139317 42.447638 21.049200
F 4.453648 42.447638 42.867537
F 5.139317 65.600895 21.049200
F 4.453648 65.600895 42.867537
F 31.861229 19.294380 21.888970
F 31.175560 19.294380 43.707306
F 31.861229 42.447638 21.888970
F 31.175560 42.447638 43.707306
F 31.861229 65.600895 21.888970
F 31.175560 65.600895 43.707306
F 14.046620 3.858876 21.329124
F 13.360951 3.858876 43.147460
F 14.046620 27.012134 21.329124
F 13.360951 27.012134 43.147460
F 14.046620 50.165391 21.329124
F 13.360951 50.165391 43.147460
F 40.768531 3.858876 22.168894
F 40.082862 3.858876 43.987230
F 40.768531 27.012134 22.168894
F 40.082862 27.012134 43.987230
F 40.768531 50.165391 22.168894
F 40.082862 50.165391 43.987230
F 14.046620 11.576626 21.329124
F 13.360951 11.576626 43.147460
F 14.046620 34.729884 21.329124
F 13.360951 34.729884 43.147460
F 14.046620 57.883141 21.329124
F 13.360951 57.883141 43.147460
F 40.768531 11.576626 22.168894
F 40.082862 11.576626 43.987230
F 40.768531 34.729884 22.168894
F 40.082862 34.729884 43.987230
F 40.768531 57.883141 22.168894
F 40.082862 57.883141 43.987230
F 14.046620 19.294382 21.329124
F 13.360951 19.294382 43.147461
F 14.046620 42.447639 21.329124
F 13.360951 42.447639 43.147461
F 14.046620 65.600897 21.329124
F 13.360951 65.600897 43.147461
F 40.768531 19.294382 22.168894
F 40.082862 19.294382 43.987231
F 40.768531 42.447639 22.168894
F 40.082862 42.447639 43.987231
F 40.768531 65.600897 22.168894
F 40.082862 65.600897 43.987231
F 22.953929 3.858875 21.609047
F 22.268261 3.858875 43.427383
F 22.953929 27.012133 21.609047
F 22.268261 27.012133 43.427383
F 22.953929 50.165390 21.609047
F 22.268261 50.165390 43.427383
F 49.675840 3.858875 22.448817
F 48.990171 3.858875 44.267153
F 49.675840 27.012133 22.448817
F 48.990171 27.012133 44.267153
F 49.675840 50.165390 22.448817
F 48.990171 50.165390 44.267153
F 22.953929 11.576625 21.609048
F 22.268261 11.576625 43.427383
F 22.953929 34.729883 21.609048
F 22.268261 34.729883 43.427383
F 22.953929 57.883140 21.609048
F 22.268261 57.883140 43.427383
F 49.675840 11.576625 22.448818
F 48.990171 11.576625 44.267153
F 49.675840 34.729883 22.448818
F 48.990171 34.729883 44.267153
F 49.675840 57.883140 22.448818
F 48.990171 57.883140 44.267153
F 22.953929 19.294381 21.609048
F 22.268261 19.294381 43.427383
F 22.953929 42.447638 21.609048
F 22.268261 42.447638 43.427383
F 22.953929 65.600896 21.609048
F 22.268261 65.600896 43.427383
F 49.675840 19.294381 22.448818
F 48.990171 19.294381 44.267153
F 49.675840 42.447638 22.448818
F 48.990171 42.447638 44.267153
F 49.675840 65.600896 22.448818
F 48.990171 65.600896 44.267153
F 5.225039 3.858875 18.321910
F 4.539370 3.858875 40.140245
F 5.225039 27.012133 18.321910
F 4.539370 27.012133 40.140245
F 5.225039 50.165390 18.321910
F 4.539370 50.165390 40.140245
F 31.946950 3.858875 19.161680
F 31.261281 3.858875 40.980015
F 31.946950 27.012133 19.161680
F 31.261281 27.012133 40.980015
F 31.946950 50.165390 19.161680
F 31.261281 50.165390 40.980015
F 5.225039 11.576625 18.321909
F 4.539370 11.576625 40.140245
F 5.225039 34.729883 18.321909
F 4.539370 34.729883 40.140245
F 5.225039 57.883140 18.321909
F 4.539370 57.883140 40.140245
F 31.946950 11.576625 19.161679
F 31.261281 11.576625 40.980015
F 31.946950 34.729883 19.161679
F 31.261281 34.729883 40.980015
F 31.946950 57.883140 19.161679
F 31.261281 57.883140 40.980015
F 5.225039 19.294381 18.321909
F 4.539370 19.294381 40.140244
F 5.225039 42.447638 18.321909
F 4.539370 42.447638 40.140244
F 5.225039 65.600896 18.321909
F 4.539370 65.600896 40.140244
F 31.946950 19.294381 19.161679
F 31.261281 19.294381 40.980014
F 31.946950 42.447638 19.161679
F 31.261281 42.447638 40.980014
F 31.946950 65.600896 19.161679
F 31.261281 65.600896 40.980014
F 14.132341 3.858876 18.601832
F 13.446673 3.858876 40.420168
F 14.132341 27.012133 18.601832
F 13.446673 27.012133 40.420168
F 14.132341 50.165391 18.601832
F 13.446673 50.165391 40.420168
F 40.854252 3.858876 19.441602
F 40.168583 3.858876 41.259938
F 40.854252 27.012133 19.441602
F 40.168583 27.012133 41.259938
F 40.854252 50.165391 19.441602
F 40.168583 50.165391 41.259938
F 14.132341 11.576626 18.601832
F 13.446673 11.576626 40.420168
F 14.132341 34.729883 18.601832
F 13.446673 34.729883 40.420168
F 14.132341 57.883141 18.601832
F 13.446673 57.883141 40.420168
F 40.854252 11.576626 19.441602
F 40.168583 11.576626 41.259938
F 40.854252 34.729883 19.441602
F 40.168583 34.729883 41.259938
F 40.854252 57.883141 19.441602
F 40.168583 57.883141 41.259938
F 14.132341 19.294381 18.601831
F 13.446673 19.294381 40.420168
F 14.132341 42.447639 18.601831
F 13.446673 42.447639 40.420168
F 14.132341 65.600896 18.601831
F 13.446673 65.600896 40.420168
F 40.854252 19.294381 19.441601
F 40.168583 19.294381 41.259938
F 40.854252 42.447639 19.441601
F 40.168583 42.447639 41.259938
F 40.854252 65.600896 19.441601
F 40.168583 65.600896 41.259938
F 23.039649 3.858875 18.881755
F 22.353980 3.858875 40.700092
F 23.039649 27.012133 18.881755
F 22.353980 27.012133 40.700092
F 23.039649 50.165390 18.881755
F 22.353980 50.165390 40.700092
F 49.761560 3.858875 19.721525
F 49.075891 3.858875 41.539862
F 49.761560 27.012133 19.721525
F 49.075891 27.012133 41.539862
F 49.761560 50.165390 19.721525
F 49.075891 50.165390 41.539862
F 23.039649 11.576625 18.881755
F 22.353980 11.576625 40.700091
F 23.039649 34.729883 18.881755
F 22.353980 34.729883 40.700091
F 23.039649 57.883140 18.881755
F 22.353980 57.883140 40.700091
F 49.761560 11.576625 19.721525
F 49.075891 11.576625 41.539861
F 49.761560 34.729883 19.721525
F 49.075891 34.729883 41.539861
F 49.761560 57.883140 19.721525
F 49.075891 57.883140 41.539861
F 23.039649 19.294381 18.881755
F 22.353980 19.294381 40.700091
F 23.039649 42.447638 18.881755
F 22.353980 42.447638 40.700091
F 23.039649 65.600896 18.881755
F 22.353980 65.600896 40.700091
F 49.761560 19.294381 19.721525
F 49.075891 19.294381 41.539861
F 49.761560 42.447638 19.721525
F 49.075891 42.447638 41.539861
F 49.761560 65.600896 19.721525
F 49.075891 65.600896 41.539861
F 5.339306 1.286291 14.685520
F 4.653637 1.286291 36.503855
F 5.339306 24.439549 14.685520
F 4.653637 24.439549 36.503855
F 5.339306 47.592806 14.685520
F 4.653637 47.592806 36.503855
F 32.061218 1.286291 15.525290
F 31.375549 1.286291 37.343625
F 32.061218 24.439549 15.525290
F 31.375549 24.439549 37.343625
F 32.061218 47.592806 15.525290
F 31.375549 47.592806 37.343625
F 5.339306 9.004041 14.685520
F 4.653637 9.004041 36.503855
F 5.339306 32.157298 14.685520
F 4.653637 32.157298 36.503855
F 5.339306 55.310556 14.685520
F 4.653637 55.310556 36.503855
F 32.061218 9.004041 15.525290
F 31.375549 9.004041 37.343625
F 32.061218 32.157298 15.525290
F 31.375549 32.157298 37.343625
F 32.061218 55.310556 15.525290
F 31.375549 55.310556 37.343625
F 5.339306 16.721796 14.685519
F 4.653637 16.721796 36.503854
F 5.339306 39.875053 14.685519
F 4.653637 39.875053 36.503854
F 5.339306 63.028311 14.685519
F 4.653637 63.028311 36.503854
F 32.061218 16.721796 15.525289
F 31.375549 16.721796 37.343624
F 32.061218 39.875053 15.525289
F 31.375549 39.875053 37.343624
F 32.061218 63.028311 15.525289
F 31.375549 63.028311 37.343624
F 14.246609 1.286290 14.965442
F 13.560940 1.286290 36.783778
F 14.246609 24.439547 14.965442
F 13.560940 24.439547 36.783778
F 14.246609 47.592805 14.965442
F 13.560940 47.592805 36.783778
F 40.968519 1.286290 15.805212
F 40.282851 1.286290 37.623547
F 40.968519 24.439547 15.805212
F 40.282851 24.439547 37.623547
F 40.968519 47.592805 15.805212
F 40.282851 47.592805 37.623547
F 14.246609 9.004039 14.965442
F 13.560940 9.004039 36.783778
F 14.246609 32.157297 14.965442
F 13.560940 32.157297 36.783778
F 14.246609 55.310554 14.965442
F 13.560940 55.310554 36.783778
F 40.968519 9.004039 15.805212
F 40.282851 9.004039 37.623547
F 40.968519 32.157297 15.805212
F 40.282851 32.157297 37.623547
F 40.968519 55.310554 15.805212
F 40.282851 55.310554 37.623547
F 14.246609 16.721795 14.965441
F 13.560940 16.721795 36.783778
F 14.246609 39.875052 14.965441
F 13.560940 39.875052 36.783778
F 14.246609 63.028310 14.965441
F 13.560940 63.028310 36.783778
F 40.968519 16.721795 15.805211
F 40.282851 16.721795 37.623547
F 40.968519 39.875052 15.805211
F 40.282851 39.875052 37.623547
F 40.968519 63.028310 15.805211
F 40.282851 63.028310 37.623547
F 23.153917 1.286290 15.245365
F 22.468248 1.286290 37.063701
F 23.153917 24.439548 15.245365
F 22.468248 24.439548 37.063701
F 23.153917 47.592805 15.245365
F 22.468248 47.592805 37.063701
F 49.875829 1.286290 16.085135
F 49.190160 1.286290 37.903471
F 49.875829 24.439548 16.085135
F 49.190160 24.439548 37.903471
F 49.875829 47.592805 16.085135
F 49.190160 47.592805 37.903471
F 23.153917 9.004039 15.245365
F 22.468248 9.004039 37.063702
F 23.153917 32.157297 15.245365
F 22.468248 32.157297 37.063702
F 23.153917 55.310555 15.245365
F 22.468248 55.310555 37.063702
F 49.875829 9.004039 16.085135
F 49.190160 9.004039 37.903472
F 49.875829 32.157297 16.085135
F 49.190160 32.157297 37.903472
F 49.875829 55.310555 16.085135
F 49.190160 55.310555 37.903472
F 23.153917 16.721795 15.245364
F 22.468248 16.721795 37.063701
F 23.153917 39.875052 15.245364
F 22.468248 39.875052 37.063701
F 23.153917 63.028310 15.245364
F 22.468248 63.028310 37.063701
F 49.875829 16.721795 16.085134
F 49.190160 16.721795 37.903471
F 49.875829 39.875052 16.085134
F 49.190160 39.875052 37.903471
F 49.875829 63.028310 16.085134
F 49.190160 63.028310 37.903471
F 7.451865 7.717750 18.391891
F 6.766197 7.717750 40.210226
F 7.451865 30.871007 18.391891
F 6.766197 30.871007 40.210226
F 7.451865 54.024265 18.391891
F 6.766197 54.024265 40.210226
F 34.173777 7.717750 19.231661
F 33.488108 7.717750 41.049996
F 34.173777 30.871007 19.231661
F 33.488108 30.871007 41.049996
F 34.173777 54.024265 19.231661
F 33.488108 54.024265 41.049996
F 7.451865 15.435502 18.391890
F 6.766197 15.435502 40.210225
F 7.451865 38.588760 18.391890
F 6.766197 38.588760 40.210225
F 7.451865 61.742018 18.391890
F 6.766197 61.742018 40.210225
F 34.173777 15.435502 19.231660
F 33.488108 15.435502 41.049995
F 34.173777 38.588760 19.231660
F 33.488108 38.588760 41.049995
F 34.173777 61.742018 19.231660
F 33.488108 61.742018 41.049995
F 7.451865 0.000000 18.391891
F 6.766197 0.000000 40.210226
F 7.451865 23.153258 18.391891
F 6.766197 23.153258 40.210226
F 7.451865 46.306515 18.391891
F 6.766197 46.306515 40.210226
F 34.173777 0.000000 19.231661
F 33.488108 0.000000 41.049996
F 34.173777 23.153258 19.231661
F 33.488108 23.153258 41.049996
F 34.173777 46.306515 19.231661
F 33.488108 46.306515 41.049996
F 16.359170 7.717750 18.671813
F 15.673501 7.717750 40.490149
F 16.359170 30.871008 18.671813
F 15.673501 30.871008 40.490149
F 16.359170 54.024265 18.671813
F 15.673501 54.024265 40.490149
F 43.081081 7.717750 19.511583
F 42.395412 7.717750 41.329918
F 43.081081 30.871008 19.511583
F 42.395412 30.871008 41.329918
F 43.081081 54.024265 19.511583
F 42.395412 54.024265 41.329918
F 16.359170 15.435503 18.671812
F 15.673501 15.435503 40.490148
F 16.359170 38.588760 18.671812
F 15.673501 38.588760 40.490148
F 16.359170 61.742018 18.671812
F 15.673501 61.742018 40.490148
F 43.081081 15.435503 19.511582
F 42.395412 15.435503 41.329917
F 43.081081 38.588760 19.511582
F 42.395412 38.588760 41.329917
F 43.081081 61.742018 19.511582
F 42.395412 61.742018 41.329917
F 16.359170 0.000001 18.671813
F 15.673501 0.000001 40.490149
F 16.359170 23.153258 18.671813
F 15.673501 23.153258 40.490149
F 16.359170 46.306516 18.671813
F 15.673501 46.306516 40.490149
F 43.081081 0.000001 19.511583
F 42.395412 0.000001 41.329918
F 43.081081 23.153258 19.511583
F 42.395412 23.153258 41.329918
F 43.081081 46.306516 19.511583
F 42.395412 46.306516 41.329918
F 25.266477 7.717750 18.951737
F 24.580808 7.717750 40.770073
F 25.266477 30.871007 18.951737
F 24.580808 30.871007 40.770073
F 25.266477 54.024265 18.951737
F 24.580808 54.024265 40.770073
F 51.302720 7.717750 41.609843
F 51.302720 30.871007 41.609843
F 51.302720 54.024265 41.609843
F 25.266477 15.435502 18.951736
F 24.580808 15.435502 40.770072
F 25.266477 38.588760 18.951736
F 24.580808 38.588760 40.770072
F 25.266477 61.742018 18.951736
F 24.580808 61.742018 40.770072
F 51.302720 15.435502 41.609842
F 51.302720 38.588760 41.609842
F 51.302720 61.742018 41.609842
F 25.266477 0.000000 18.951736
F 24.580808 0.000000 40.770073
F 25.266477 23.153258 18.951736
F 24.580808 23.153258 40.770073
F 25.266477 46.306515 18.951736
F 24.580808 46.306515 40.770073
F 51.302720 0.000000 41.609843
F 51.302720 23.153258 41.609843
F 51.302720 46.306515 41.609843
F 7.566129 5.145165 14.755500
F 6.880460 5.145165 36.573836
F 7.566129 28.298423 14.755500
F 6.880460 28.298423 36.573836
F 7.566129 51.451680 14.755500
F 6.880460 51.451680 36.573836
F 34.288039 5.145165 15.595270
F 33.602371 5.145165 37.413606
F 34.288039 28.298423 15.595270
F 33.602371 28.298423 37.413606
F 34.288039 51.451680 15.595270
F 33.602371 51.451680 37.413606
F 7.566129 12.862918 14.755499
F 6.880460 12.862918 36.573835
F 7.566129 36.016175 14.755499
F 6.880460 36.016175 36.573835
F 7.566129 59.169433 14.755499
F 6.880460 59.169433 36.573835
F 34.288039 12.862918 15.595269
F 33.602371 12.862918 37.413605
F 34.288039 36.016175 15.595269
F 33.602371 36.016175 37.413605
F 34.288039 59.169433 15.595269
F 33.602371 59.169433 37.413605
F 7.566129 20.580673 14.755500
F 6.880460 20.580673 36.573836
F 7.566129 43.733930 14.755500
F 6.880460 43.733930 36.573836
F 7.566129 66.887188 14.755500
F 6.880460 66.887188 36.573836
F 34.288039 20.580673 15.595270
F 33.602371 20.580673 37.413606
F 34.288039 43.733930 15.595270
F 33.602371 43.733930 37.413606
F 34.288039 66.887188 15.595270
F 33.602371 66.887188 37.413606
F 16.473434 5.145164 15.035423
F 15.787765 5.145164 36.853758
F 16.473434 28.298421 15.035423
F 15.787765 28.298421 36.853758
F 16.473434 51.451679 15.035423
F 15.787765 51.451679 36.853758
F 43.195345 5.145164 15.875193
F 42.509676 5.145164 37.693528
F 43.195345 28.298421 15.875193
F 42.509676 28.298421 37.693528
F 43.195345 51.451679 15.875193
F 42.509676 51.451679 37.693528
F 16.473434 12.862916 15.035422
F 15.787765 12.862916 36.853757
F 16.473434 36.016174 15.035422
F 15.787765 36.016174 36.853757
F 16.473434 59.169431 15.035422
F 15.787765 59.169431 36.853757
F 43.195345 12.862916 15.875192
F 42.509676 12.862916 37.693527
F 43.195345 36.016174 15.875192
F 42.509676 36.016174 37.693527
F 43.195345 59.169431 15.875192
F 42.509676 59.169431 37.693527
F 16.473434 20.580671 15.035422
F 15.787765 20.580671 36.853758
F 16.473434 43.733929 15.035422
F 15.787765 43.733929 36.853758
F 16.473434 66.887186 15.035422
F 15.787765 66.887186 36.853758
F 43.195345 20.580671 15.875192
F 42.509676 20.580671 37.693528
F 43.195345 43.733929 15.875192
F 42.509676 43.733929 37.693528
F 43.195345 66.887186 15.875192
F 42.509676 66.887186 37.693528
F 25.380742 5.145165 15.315347
F 24.695073 5.145165 37.133683
F 25.380742 28.298423 15.315347
F 24.695073 28.298423 37.133683
F 25.380742 51.451680 15.315347
F 24.695073 51.451680 37.133683
F 51.416984 5.145165 37.973453
F 51.416984 28.298423 37.973453
F 51.416984 51.451680 37.973453
F 25.380742 12.862917 15.315346
F 24.695073 12.862917 37.133682
F 25.380742 36.016175 15.315346
F 24.695073 36.016175 37.133682
F 25.380742 59.169432 15.315346
F 24.695073 59.169432 37.133682
F 51.416984 12.862917 37.973452
F 51.416984 36.016175 37.973452
F 51.416984 59.169432 37.973452
F 25.380742 20.580673 15.315347
F 24.695073 20.580673 37.133683
F 25.380742 43.733930 15.315347
F 24.695073 43.733930 37.133683
F 25.380742 66.887188 15.315347
F 24.695073 66.887188 37.133683
F 51.416984 20.580673 37.973453
F 51.416984 43.733930 37.973453
F 51.416984 66.887188 37.973453
F 7.480433 5.145165 17.482791
F 6.794764 5.145165 39.301127
F 7.480433 28.298423 17.482791
F 6.794764 28.298423 39.301127
F 7.480433 51.451680 17.482791
F 6.794764 51.451680 39.301127
F 34.202344 5.145165 18.322561
F 33.516675 5.145165 40.140897
F 34.202344 28.298423 18.322561
F 33.516675 28.298423 40.140897
F 34.202344 51.451680 18.322561
F 33.516675 51.451680 40.140897
F 7.480433 12.862917 17.482792
F 6.794764 12.862917 39.301128
F 7.480433 36.016175 17.482792
F 6.794764 36.016175 39.301128
F 7.480433 59.169432 17.482792
F 6.794764 59.169432 39.301128
F 34.202344 12.862917 18.322562
F 33.516675 12.862917 40.140898
F 34.202344 36.016175 18.322562
F 33.516675 36.016175 40.140898
F 34.202344 59.169432 18.322562
F 33.516675 59.169432 40.140898
F 7.480433 20.580673 17.482791
F 6.794764 20.580673 39.301128
F 7.480433 43.733930 17.482791
F 6.794764 43.733930 39.301128
F 7.480433 66.887188 17.482791
F 6.794764 66.887188 39.301128
F 34.202344 20.580673 18.322561
F 33.516675 20.580673 40.140898
F 34.202344 43.733930 18.322561
F 33.516675 43.733930 40.140898
F 34.202344 66.887188 18.322561
F 33.516675 66.887188 40.140898
F 16.387738 5.145164 17.762716
F 15.702069 5.145164 39.581051
F 16.387738 28.298422 17.762716
F 15.702069 28.298422 39.581051
F 16.387738 51.451679 17.762716
F 15.702069 51.451679 39.581051
F 43.109648 5.145164 18.602486
F 42.423980 5.145164 40.420821
F 43.109648 28.298422 18.602486
F 42.423980 28.298422 40.420821
F 43.109648 51.451679 18.602486
F 42.423980 51.451679 40.420821
F 16.387738 12.862917 17.762717
F 15.702069 12.862917 39.581052
F 16.387738 36.016174 17.762717
F 15.702069 36.016174 39.581052
F 16.387738 59.169432 17.762717
F 15.702069 59.169432 39.581052
F 43.109648 12.862917 18.602487
F 42.423980 12.862917 40.420822
F 43.109648 36.016174 18.602487
F 42.423980 36.016174 40.420822
F 43.109648 59.169432 18.602487
F 42.423980 59.169432 40.420822
F 16.387738 20.580672 17.762716
F 15.702069 20.580672 39.581052
F 16.387738 43.733929 17.762716
F 15.702069 43.733929 39.581052
F 16.387738 66.887187 17.762716
F 15.702069 66.887187 39.581052
F 43.109648 20.580672 18.602486
F 42.423980 20.580672 40.420822
F 43.109648 43.733929 18.602486
F 42.423980 43.733929 40.420822
F 43.109648 66.887187 18.602486
F 42.423980 66.887187 40.420822
F 25.295044 5.145165 18.042638
F 24.609375 5.145165 39.860974
F 25.295044 28.298423 18.042638
F 24.609375 28.298423 39.860974
F 25.295044 51.451680 18.042638
F 24.609375 51.451680 39.860974
F 51.331287 5.145165 40.700744
F 51.331287 28.298423 40.700744
F 51.331287 51.451680 40.700744
F 25.295044 12.862917 18.042639
F 24.609375 12.862917 39.860975
F 25.295044 36.016175 18.042639
F 24.609375 36.016175 39.860975
F 25.295044 59.169432 18.042639
F 24.609375 59.169432 39.860975
F 51.331287 12.862917 40.700745
F 51.331287 36.016175 40.700745
F 51.331287 59.169432 40.700745
F 25.295044 20.580672 18.042638
F 24.609375 20.580672 39.860975
F 25.295044 43.733930 18.042638
F 24.609375 43.733930 39.860975
F 25.295044 66.887188 18.042638
F 24.609375 66.887188 39.860975
F 51.331287 20.580672 40.700745
F 51.331287 43.733930 40.700745
F 51.331287 66.887188 40.700745
F 7.366144 7.717749 21.119181
F 6.680475 7.717749 42.937516
F 7.366144 30.871007 21.119181
F 6.680475 30.871007 42.937516
F 7.366144 54.024264 21.119181
F 6.680475 54.024264 42.937516
F 34.088056 7.717749 21.958951
F 33.402387 7.717749 43.777286
F 34.088056 30.871007 21.958951
F 33.402387 30.871007 43.777286
F 34.088056 54.024264 21.958951
F 33.402387 54.024264 43.777286
F 7.366144 15.435502 21.119182
F 6.680475 15.435502 42.937517
F 7.366144 38.588760 21.119182
F 6.680475 38.588760 42.937517
F 7.366144 61.742017 21.119182
F 6.680475 61.742017 42.937517
F 34.088056 15.435502 21.958952
F 33.402387 15.435502 43.777287
F 34.088056 38.588760 21.958952
F 33.402387 38.588760 43.777287
F 34.088056 61.742017 21.958952
F 33.402387 61.742017 43.777287
F 7.366144 0.000000 21.119181
F 6.680475 0.000000 42.937516
F 7.366144 23.153257 21.119181
F 6.680475 23.153257 42.937516
F 7.366144 46.306515 21.119181
F 6.680475 46.306515 42.937516
F 34.088056 0.000000 21.958951
F 33.402387 0.000000 43.777286
F 34.088056 23.153257 21.958951
F 33.402387 23.153257 43.777286
F 34.088056 46.306515 21.958951
F 33.402387 46.306515 43.777286
F 16.273448 7.717751 21.399105
F 15.587780 7.717751 43.217441
F 16.273448 30.871008 21.399105
F 15.587780 30.871008 43.217441
F 16.273448 54.024266 21.399105
F 15.587780 54.024266 43.217441
F 42.995359 7.717751 22.238875
F 42.309690 7.717751 44.057211
F 42.995359 30.871008 22.238875
F 42.309690 30.871008 44.057211
F 42.995359 54.024266 22.238875
F 42.309690 54.024266 44.057211
F 16.273448 15.435503 21.399106
F 15.587780 15.435503 43.217442
F 16.273448 38.588761 21.399106
F 15.587780 38.588761 43.217442
F 16.273448 61.742018 21.399106
F 15.587780 61.742018 43.217442
F 42.995359 15.435503 22.238876
F 42.309690 15.435503 44.057212
F 42.995359 38.588761 22.238876
F 42.309690 38.588761 44.057212
F 42.995359 61.742018 22.238876
F 42.309690 61.742018 44.057212
F 16.273448 0.000001 21.399105
F 15.587780 0.000001 43.217441
F 16.273448 23.153259 21.399105
F 15.587780 23.153259 43.217441
F 16.273448 46.306516 21.399105
F 15.587780 46.306516 43.217441
F 42.995359 0.000001 22.238875
F 42.309690 0.000001 44.057211
F 42.995359 23.153259 22.238875
F 42.309690 23.153259 44.057211
F 42.995359 46.306516 22.238875
F 42.309690 46.306516 44.057211
F 25.180757 7.717750 21.679028
F 24.495088 7.717750 43.497363
F 25.180757 30.871007 21.679028
F 24.495088 30.871007 43.497363
F 25.180757 54.024265 21.679028
F 24.495088 54.024265 43.497363
F 51.902668 7.717750 22.518797
F 51.216999 7.717750 44.337133
F 51.902668 30.871007 22.518797
F 51.216999 30.871007 44.337133
F 51.902668 54.024265 22.518797
F 51.216999 54.024265 44.337133
F 25.180757 15.435502 21.679029
F 24.495088 15.435502 43.497364
F 25.180757 38.588760 21.679029
F 24.495088 38.588760 43.497364
F 25.180757 61.742017 21.679029
F 24.495088 61.742017 43.497364
F 51.902668 15.435502 22.518798
F 51.216999 15.435502 44.337134
F 51.902668 38.588760 22.518798
F 51.216999 38.588760 44.337134
F 51.902668 61.742017 22.518798
F 51.216999 61.742017 44.337134
F 25.180757 0.000000 21.679028
F 24.495088 0.000000 43.497363
F 25.180757 23.153258 21.679028
F 24.495088 23.153258 43.497363
F 25.180757 46.306515 21.679028
F 24.495088 46.306515 43.497363
F 51.902668 0.000000 22.518797
F 51.216999 0.000000 44.337133
F 51.902668 23.153258 22.518797
F 51.216999 23.153258 44.337133
F 51.902668 46.306515 22.518797
F 51.216999 46.306515 44.337133
F 53.444385 1.286291 4.352095
F 53.444385 1.286291 26.181202
F 53.444385 24.439548 4.352095
F 53.444385 24.439548 26.181202
F 53.444385 47.592806 4.352095
F 53.444385 47.592806 26.181202
F 80.179489 1.286291 4.352095
F 80.179489 1.286291 26.181202
F 80.179489 24.439548 4.352095
F 80.179489 24.439548 26.181202
F 80.179489 47.592806 4.352095
F 80.179489 47.592806 26.181202
F 53.444385 9.004040 4.352095
F 53.444385 9.004040 26.181202
F 53.444385 32.157298 4.352095
F 53.444385 32.157298 26.181202
F 53.444385 55.310555 4.352095
F 53.444385 55.310555 26.181202
F 80.179489 9.004040 4.352095
F 80.179489 9.004040 26.181202
F 80.179489 32.157298 4.352095
F 80.179489 32.157298 26.181202
F 80.179489 55.310555 4.352095
F 80.179489 55.310555 26.181202
F 53.444385 16.721795 4.352095
F 53.444385 16.721795 26.181203
F 53.444385 39.875053 4.352095
F 53.444385 39.875053 26.181203
F 53.444385 63.028310 4.352095
F 53.444385 63.028310 26.181203
F 80.179489 16.721795 4.352095
F 80.179489 16.721795 26.181203
F 80.179489 39.875053 4.352095
F 80.179489 39.875053 26.181203
F 80.179489 63.028310 4.352095
F 80.179489 63.028310 26.181203
F 62.356083 1.286291 4.352095
F 62.356083 1.286291 26.181202
F 62.356083 24.439548 4.352095
F 62.356083 24.439548 26.181202
F 62.356083 47.592806 4.352095
F 62.356083 47.592806 26.181202
F 89.091186 1.286291 4.352095
F 89.091186 1.286291 26.181202
F 89.091186 24.439548 4.352095
F 89.091186 24.439548 26.181202
F 89.091186 47.592806 4.352095
F 89.091186 47.592806 26.181202
F 62.356083 9.004040 4.352095
F 62.356083 9.004040 26.181202
F 62.356083 32.157298 4.352095
F 62.356083 32.157298 26.181202
F 62.356083 55.310555 4.352095
F 62.356083 55.310555 26.181202
F 89.091186 9.004040 4.352095
F 89.091186 9.004040 26.181202
F 89.091186 32.157298 4.352095
F 89.091186 32.157298 26.181202
F 89.091186 55.310555 4.352095
F 89.091186 55.310555 26.181202
F 62.356083 16.721795 4.352096
F 62.356083 16.721795 26.181203
F 62.356083 39.875053 4.352096
F 62.356083 39.875053 26.181203
F 62.356083 63.028310 4.352096
F 62.356083 63.028310 26.181203
F 89.091186 16.721795 4.352096
F 89.091186 16.721795 26.181203
F 89.091186 39.875053 4.352096
F 89.091186 39.875053 26.181203
F 89.091186 63.028310 4.352096
F 89.091186 63.028310 26.181203
F 71.267786 1.286290 4.352096
F 71.267786 1.286290 26.181203
F 71.267786 24.439547 4.352096
F 71.267786 24.439547 26.181203
F 71.267786 47.592805 4.352096
F 71.267786 47.592805 26.181203
F 98.002889 1.286290 4.352096
F 98.002889 1.286290 26.181203
F 98.002889 24.439547 4.352096
F 98.002889 24.439547 26.181203
F 98.002889 47.592805 4.352096
F 98.002889 47.592805 26.181203
F 71.267786 9.004039 4.352096
F 71.267786 9.004039 26.181203
F 71.267786 32.157297 4.352096
F 71.267786 32.157297 26.181203
F 71.267786 55.310554 4.352096
F 71.267786 55.310554 26.181203
F 98.002889 9.004039 4.352096
F 98.002889 9.004039 26.181203
F 98.002889 32.157297 4.352096
F 98.002889 32.157297 26.181203
F 98.002889 55.310554 4.352096
F 98.002889 55.310554 26.181203
F 71.267786 16.721795 4.352097
F 71.267786 16.721795 26.181204
F 71.267786 39.875052 4.352097
F 71.267786 39.875052 26.181204
F 71.267786 63.028310 4.352097
F 71.267786 63.028310 26.181204
F 98.002889 16.721795 4.352097
F 98.002889 16.721795 26.181204
F 98.002889 39.875052 4.352097
F 98.002889 39.875052 26.181204
F 98.002889 63.028310 4.352097
F 98.002889 63.028310 26.181204
F 53.444372 3.858875 7.990279
F 53.444372 3.858875 29.819387
F 53.444372 27.012132 7.990279
F 53.444372 27.012132 29.819387
F 53.444372 50.165390 7.990279
F 53.444372 50.165390 29.819387
F 80.179475 3.858875 7.990279
F 80.179475 3.858875 29.819387
F 80.179475 27.012132 7.990279
F 80.179475 27.012132 29.819387
F 80.179475 50.165390 7.990279
F 80.179475 50.165390 29.819387
F 53.444372 11.576625 7.990279
F 53.444372 11.576625 29.819387
F 53.444372 34.729882 7.990279
F 53.444372 34.729882 29.819387
F 53.444372 57.883140 7.990279
F 53.444372 57.883140 29.819387
F 80.179475 11.576625 7.990279
F 80.179475 11.576625 29.819387
F 80.179475 34.729882 7.990279
F 80.179475 34.729882 29.819387
F 80.179475 57.883140 7.990279
F 80.179475 57.883140 29.819387
F 53.444372 19.294380 7.990280
F 53.444372 19.294380 29.819387
F 53.444372 42.447638 7.990280
F 53.444372 42.447638 29.819387
F 53.444372 65.600895 7.990280
F 53.444372 65.600895 29.819387
F 80.179475 19.294380 7.990280
F 80.179475 19.294380 29.819387
F 80.179475 42.447638 7.990280
F 80.179475 42.447638 29.819387
F 80.179475 65.600895 7.990280
F 80.179475 65.600895 29.819387
F 62.356067 3.858875 7.990280
F 62.356067 3.858875 29.819387
F 62.356067 27.012133 7.990280
F 62.356067 27.012133 29.819387
F 62.356067 50.165390 7.990280
F 62.356067 50.165390 29.819387
F 89.091170 3.858875 7.990280
F 89.091170 3.858875 29.819387
F 89.091170 27.012133 7.990280
F 89.091170 27.012133 29.819387
F 89.091170 50.165390 7.990280
F 89.091170 50.165390 29.819387
F 62.356067 11.576625 7.990280
F 62.356067 11.576625 29.819387
F 62.356067 34.729883 7.990280
F 62.356067 34.729883 29.819387
F 62.356067 57.883140 7.990280
F 62.356067 57.883140 29.819387
F 89.091170 11.576625 7.990280
F 89.091170 11.576625 29.819387
F 89.091170 34.729883 7.990280
F 89.091170 34.729883 29.819387
F 89.091170 57.883140 7.990280
F 89.091170 57.883140 29.819387
F 62.356067 19.294380 7.990280
F 62.356067 19.294380 29.819388
F 62.356067 42.447638 7.990280
F 62.356067 42.447638 29.819388
F 62.356067 65.600896 7.990280
F 62.356067 65.600896 29.819388
F 89.091170 19.294380 7.990280
F 89.091170 19.294380 29.819388
F 89.091170 42.447638 7.990280
F 89.091170 42.447638 29.819388
F 89.091170 65.600896 7.990280
F 89.091170 65.600896 29.819388
F 71.267772 3.858876 7.990281
F 71.267772 3.858876 29.819388
F 71.267772 27.012134 7.990281
F 71.267772 27.012134 29.819388
F 71.267772 50.165391 7.990281
F 71.267772 50.165391 29.819388
F 98.002876 3.858876 7.990281
F 98.002876 3.858876 29.819388
F 98.002876 27.012134 7.990281
F 98.002876 27.012134 29.819388
F 98.002876 50.165391 7.990281
F 98.002876 50.165391 29.819388
F 71.267772 11.576626 7.990281
F 71.267772 11.576626 29.819388
F 71.267772 34.729884 7.990281
F 71.267772 34.729884 29.819388
F 71.267772 57.883141 7.990281
F 71.267772 57.883141 29.819388
F 98.002876 11.576626 7.990281
F 98.002876 11.576626 29.819388
F 98.002876 34.729884 7.990281
F 98.002876 34.729884 29.819388
F 98.002876 57.883141 7.990281
F 98.002876 57.883141 29.819388
F 71.267772 19.294382 7.990281
F 71.267772 19.294382 29.819389
F 71.267772 42.447639 7.990281
F 71.267772 42.447639 29.819389
F 71.267772 65.600897 7.990281
F 71.267772 65.600897 29.819389
F 98.002876 19.294382 7.990281
F 98.002876 19.294382 29.819389
F 98.002876 42.447639 7.990281
F 98.002876 42.447639 29.819389
F 98.002876 65.600897 7.990281
F 98.002876 65.600897 29.819389
F 53.444383 3.858875 5.261642
F 53.444383 3.858875 27.090749
F 53.444383 27.012133 5.261642
F 53.444383 27.012133 27.090749
F 53.444383 50.165390 5.261642
F 53.444383 50.165390 27.090749
F 80.179487 3.858875 5.261642
F 80.179487 3.858875 27.090749
F 80.179487 27.012133 5.261642
F 80.179487 27.012133 27.090749
F 80.179487 50.165390 5.261642
F 80.179487 50.165390 27.090749
F 53.444383 11.576625 5.261642
F 53.444383 11.576625 27.090749
F 53.444383 34.729883 5.261642
F 53.444383 34.729883 27.090749
F 53.444383 57.883140 5.261642
F 53.444383 57.883140 27.090749
F 80.179487 11.576625 5.261642
F 80.179487 11.576625 27.090749
F 80.179487 34.729883 5.261642
F 80.179487 34.729883 27.090749
F 80.179487 57.883140 5.261642
F 80.179487 57.883140 27.090749
F 53.444383 19.294381 5.261641
F 53.444383 19.294381 27.090749
F 53.444383 42.447638 5.261641
F 53.444383 42.447638 27.090749
F 53.444383 65.600896 5.261641
F 53.444383 65.600896 27.090749
F 80.179487 19.294381 5.261641
F 80.179487 19.294381 27.090749
F 80.179487 42.447638 5.261641
F 80.179487 42.447638 27.090749
F 80.179487 65.600896 5.261641
F 80.179487 65.600896 27.090749
F 62.356080 3.858875 5.261642
F 62.356080 3.858875 27.090749
F 62.356080 27.012133 5.261642
F 62.356080 27.012133 27.090749
F 62.356080 50.165390 5.261642
F 62.356080 50.165390 27.090749
F 89.091183 3.858875 5.261642
F 89.091183 3.858875 27.090749
F 89.091183 27.012133 5.261642
F 89.091183 27.012133 27.090749
F 89.091183 50.165390 5.261642
F 89.091183 50.165390 27.090749
F 62.356080 11.576625 5.261642
F 62.356080 11.576625 27.090749
F 62.356080 34.729883 5.261642
F 62.356080 34.729883 27.090749
F 62.356080 57.883140 5.261642
F 62.356080 57.883140 27.090749
F 89.091183 11.576625 5.261642
F 89.091183 11.576625 27.090749
F 89.091183 34.729883 5.261642
F 89.091183 34.729883 27.090749
F 89.091183 57.883140 5.261642
F 89.091183 57.883140 27.090749
F 62.356080 19.294381 5.261641
F 62.356080 19.294381 27.090749
F 62.356080 42.447638 5.261641
F 62.356080 42.447638 27.090749
F 62.356080 65.600896 5.261641
F 62.356080 65.600896 27.090749
F 89.091183 19.294381 5.261641
F 89.091183 19.294381 27.090749
F 89.091183 42.447638 5.261641
F 89.091183 42.447638 27.090749
F 89.091183 65.600896 5.261641
F 89.091183 65.600896 27.090749
F 71.267784 3.858876 5.261641
F 71.267784 3.858876 27.090748
F 71.267784 27.012133 5.261641
F 71.267784 27.012133 27.090748
F 71.267784 50.165391 5.261641
F 71.267784 50.165391 27.090748
F 98.002888 3.858876 5.261641
F 98.002888 3.858876 27.090748
F 98.002888 27.012133 5.261641
F 98.002888 27.012133 27.090748
F 98.002888 50.165391 5.261641
F 98.002888 50.165391 27.090748
F 71.267784 11.576626 5.261641
F 71.267784 11.576626 27.090748
F 71.267784 34.729883 5.261641
F 71.267784 34.729883 27.090748
F 71.267784 57.883141 5.261641
F 71.267784 57.883141 27.090748
F 98.002888 11.576626 5.261641
F 98.002888 11.576626 27.090748
F 98.002888 34.729883 5.261641
F 98.002888 34.729883 27.090748
F 98.002888 57.883141 5.261641
F 98.002888 57.883141 27.090748
F 71.267784 19.294381 5.261640
F 71.267784 19.294381 27.090748
F 71.267784 42.447639 5.261640
F 71.267784 42.447639 27.090748
F 71.267784 65.600896 5.261640
F 71.267784 65.600896 27.090748
F 98.002888 19.294381 5.261640
F 98.002888 19.294381 27.090748
F 98.002888 42.447639 5.261640
F 98.002888 42.447639 27.090748
F 98.002888 65.600896 5.261640
F 98.002888 65.600896 27.090748
F 53.444373 1.286291 1.623457
F 53.444373 1.286291 23.452565
F 53.444373 24.439549 1.623457
F 53.444373 24.439549 23.452565
F 53.444373 47.592806 1.623457
F 53.444373 47.592806 23.452565
F 80.179477 1.286291 1.623457
F 80.179477 1.286291 23.452565
F 80.179477 24.439549 1.623457
F 80.179477 24.439549 23.452565
F 80.179477 47.592806 1.623457
F 80.179477 47.592806 23.452565
F 53.444373 9.004040 1.623457
F 53.444373 9.004040 23.452565
F 53.444373 32.157298 1.623457
F 53.444373 32.157298 23.452565
F 53.444373 55.310555 1.623457
F 53.444373 55.310555 23.452565
F 80.179477 9.004040 1.623457
F 80.179477 9.004040 23.452565
F 80.179477 32.157298 1.623457
F 80.179477 32.157298 23.452565
F 80.179477 55.310555 1.623457
F 80.179477 55.310555 23.452565
F 53.444373 16.721796 1.623456
F 53.444373 16.721796 23.452564
F 53.444373 39.875053 1.623456
F 53.444373 39.875053 23.452564
F 53.444373 63.028311 1.623456
F 53.444373 63.028311 23.452564
F 80.179477 16.721796 1.623456
F 80.179477 16.721796 23.452564
F 80.179477 39.875053 1.623456
F 80.179477 39.875053 23.452564
F 80.179477 63.028311 1.623456
F 80.179477 63.028311 23.452564
F 62.356069 1.286291 1.623457
F 62.356069 1.286291 23.452565
F 62.356069 24.439548 1.623457
F 62.356069 24.439548 23.452565
F 62.356069 47.592806 1.623457
F 62.356069 47.592806 23.452565
F 89.091173 1.286291 1.623457
F 89.091173 1.286291 23.452565
F 89.091173 24.439548 1.623457
F 89.091173 24.439548 23.452565
F 89.091173 47.592806 1.623457
F 89.091173 47.592806 23.452565
F 62.356069 9.004040 1.623457
F 62.356069 9.004040 23.452565
F 62.356069 32.157298 1.623457
F 62.356069 32.157298 23.452565
F 62.356069 55.310555 1.623457
F 62.356069 55.310555 23.452565
F 89.091173 9.004040 1.623457
F 89.091173 9.004040 23.452565
F 89.091173 32.157298 1.623457
F 89.091173 32.157298 23.452565
F 89.091173 55.310555 1.623457
F 89.091173 55.310555 23.452565
F 62.356069 16.721795 1.623456
F 62.356069 16.721795 23.452564
F 62.356069 39.875053 1.623456
F 62.356069 39.875053 23.452564
F 62.356069 63.028310 1.623456
F 62.356069 63.028310 23.452564
F 89.091173 16.721795 1.623456
F 89.091173 16.721795 23.452564
F 89.091173 39.875053 1.623456
F 89.091173 39.875053 23.452564
F 89.091173 63.028310 1.623456
F 89.091173 63.028310 23.452564
F 71.267774 1.286290 1.623456
F 71.267774 1.286290 23.452563
F 71.267774 24.439547 1.623456
F 71.267774 24.439547 23.452563
F 71.267774 47.592805 1.623456
F 71.267774 47.592805 23.452563
F 98.002877 1.286290 1.623456
F 98.002877 1.286290 23.452563
F 98.002877 24.439547 1.623456
F 98.002877 24.439547 23.452563
F 98.002877 47.592805 1.623456
F 98.002877 47.592805 23.452563
F 71.267774 9.004039 1.623456
F 71.267774 9.004039 23.452563
F 71.267774 32.157296 1.623456
F 71.267774 32.157296 23.452563
F 71.267774 55.310554 1.623456
F 71.267774 55.310554 23.452563
F 98.002877 9.004039 1.623456
F 98.002877 9.004039 23.452563
F 98.002877 32.157296 1.623456
F 98.002877 32.157296 23.452563
F 98.002877 55.310554 1.623456
F 98.002877 55.310554 23.452563
F 71.267774 16.721794 1.623455
F 71.267774 16.721794 23.452563
F 71.267774 39.875052 1.623455
F 71.267774 39.875052 23.452563
F 71.267774 63.028309 1.623455
F 71.267774 63.028309 23.452563
F 98.002877 16.721794 1.623455
F 98.002877 16.721794 23.452563
F 98.002877 39.875052 1.623455
F 98.002877 39.875052 23.452563
F 98.002877 63.028309 1.623455
F 98.002877 63.028309 23.452563
F 55.672310 7.717750 5.261642
F 55.672310 7.717750 27.090749
F 55.672310 30.871007 5.261642
F 55.672310 30.871007 27.090749
F 55.672310 54.024265 5.261642
F 55.672310 54.024265 27.090749
F 82.407413 7.717750 5.261642
F 82.407413 7.717750 27.090749
F 82.407413 30.871007 5.261642
F 82.407413 30.871007 27.090749
F 82.407413 54.024265 5.261642
F 82.407413 54.024265 27.090749
F 55.672310 15.435503 5.261641
F 55.672310 15.435503 27.090748
F 55.672310 38.588760 5.261641
F 55.672310 38.588760 27.090748
F 55.672310 61.742018 5.261641
F 55.672310 61.742018 27.090748
F 82.407413 15.435503 5.261641
F 82.407413 15.435503 27.090748
F 82.407413 38.588760 5.261641
F 82.407413 38.588760 27.090748
F 82.407413 61.742018 5.261641
F 82.407413 61.742018 27.090748
F 55.672310 0.000000 5.261642
F 55.672310 0.000000 27.090749
F 55.672310 23.153258 5.261642
F 55.672310 23.153258 27.090749
F 55.672310 46.306515 5.261642
F 55.672310 46.306515 27.090749
F 82.407413 0.000000 5.261642
F 82.407413 0.000000 27.090749
F 82.407413 23.153258 5.261642
F 82.407413 23.153258 27.090749
F 82.407413 46.306515 5.261642
F 82.407413 46.306515 27.090749
F 64.584008 7.717750 5.261642
F 64.584008 7.717750 27.090749
F 64.584008 30.871007 5.261642
F 64.584008 30.871007 27.090749
F 64.584008 54.024265 5.261642
F 64.584008 54.024265 27.090749
F 91.319111 7.717750 5.261642
F 91.319111 7.717750 27.090749
F 91.319111 30.871007 5.261642
F 91.319111 30.871007 27.090749
F 91.319111 54.024265 5.261642
F 91.319111 54.024265 27.090749
F 64.584008 15.435502 5.261641
F 64.584008 15.435502 27.090748
F 64.584008 38.588760 5.261641
F 64.584008 38.588760 27.090748
F 64.584008 61.742017 5.261641
F 64.584008 61.742017 27.090748
F 91.319111 15.435502 5.261641
F 91.319111 15.435502 27.090748
F 91.319111 38.588760 5.261641
F 91.319111 38.588760 27.090748
F 91.319111 61.742017 5.261641
F 91.319111 61.742017 27.090748
F 64.584008 0.000000 5.261642
F 64.584008 0.000000 27.090749
F 64.584008 23.153258 5.261642
F 64.584008 23.153258 27.090749
F 64.584008 46.306515 5.261642
F 64.584008 46.306515 27.090749
F 91.319111 0.000000 5.261642
F 91.319111 0.000000 27.090749
F 91.319111 23.153258 5.261642
F 91.319111 23.153258 27.090749
F 91.319111 46.306515 5.261642
F 91.319111 46.306515 27.090749
F 73.495712 7.717750 5.261641
F 73.495712 7.717750 27.090748
F 73.495712 30.871008 5.261641
F 73.495712 30.871008 27.090748
F 73.495712 54.024265 5.261641
F 73.495712 54.024265 27.090748
F 100.230816 7.717750 5.261641
F 100.230816 7.717750 27.090748
F 100.230816 30.871008 5.261641
F 100.230816 30.871008 27.090748
F 100.230816 54.024265 5.261641
F 100.230816 54.024265 27.090748
F 73.495712 15.435503 5.261640
F 73.495712 15.435503 27.090747
F 73.495712 38.588760 5.261640
F 73.495712 38.588760 27.090747
F 73.495712 61.742018 5.261640
F 73.495712 61.742018 27.090747
F 100.230816 15.435503 5.261640
F 100.230816 15.435503 27.090747
F 100.230816 38.588760 5.261640
F 100.230816 38.588760 27.090747
F 100.230816 61.742018 5.261640
F 100.230816 61.742018 27.090747
F 73.495712 0.000001 5.261641
F 73.495712 0.000001 27.090748
F 73.495712 23.153258 5.261641
F 73.495712 23.153258 27.090748
F 73.495712 46.306516 5.261641
F 73.495712 46.306516 27.090748
F 100.230816 0.000001 5.261641
F 100.230816 0.000001 27.090748
F 100.230816 23.153258 5.261641
F 100.230816 23.153258 27.090748
F 100.230816 46.306516 5.261641
F 100.230816 46.306516 27.090748
F 55.672295 5.145166 1.623458
F 55.672295 5.145166 23.452565
F 55.672295 28.298423 1.623458
F 55.672295 28.298423 23.452565
F 55.672295 51.451681 1.623458
F 55.672295 51.451681 23.452565
F 82.407399 5.145166 1.623458
F 82.407399 5.145166 23.452565
F 82.407399 28.298423 1.623458
F 82.407399 28.298423 23.452565
F 82.407399 51.451681 1.623458
F 82.407399 51.451681 23.452565
F 55.672295 12.862918 1.623457
F 55.672295 12.862918 23.452564
F 55.672295 36.016175 1.623457
F 55.672295 36.016175 23.452564
F 55.672295 59.169433 1.623457
F 55.672295 59.169433 23.452564
F 82.407399 12.862918 1.623457
F 82.407399 12.862918 23.452564
F 82.407399 36.016175 1.623457
F 82.407399 36.016175 23.452564
F 82.407399 59.169433 1.623457
F 82.407399 59.169433 23.452564
F 55.672295 20.580673 1.623457
F 55.672295 20.580673 23.452565
F 55.672295 43.733931 1.623457
F 55.672295 43.733931 23.452565
F 55.672295 66.887188 1.623457
F 55.672295 66.887188 23.452565
F 82.407399 20.580673 1.623457
F 82.407399 20.580673 23.452565
F 82.407399 43.733931 1.623457
F 82.407399 43.733931 23.452565
F 82.407399 66.887188 1.623457
F 82.407399 66.887188 23.452565
F 64.583992 5.145165 1.623457
F 64.583992 5.145165 23.452564
F 64.583992 28.298422 1.623457
F 64.583992 28.298422 23.452564
F 64.583992 51.451680 1.623457
F 64.583992 51.451680 23.452564
F 91.319095 5.145165 1.623457
F 91.319095 5.145165 23.452564
F 91.319095 28.298422 1.623457
F 91.319095 28.298422 23.452564
F 91.319095 51.451680 1.623457
F 91.319095 51.451680 23.452564
F 64.583992 12.862917 1.623456
F 64.583992 12.862917 23.452563
F 64.583992 36.016174 1.623456
F 64.583992 36.016174 23.452563
F 64.583992 59.169432 1.623456
F 64.583992 59.169432 23.452563
F 91.319095 12.862917 1.623456
F 91.319095 12.862917 23.452563
F 91.319095 36.016174 1.623456
F 91.319095 36.016174 23.452563
F 91.319095 59.169432 1.623456
F 91.319095 59.169432 23.452563
F 64.583992 20.580672 1.623457
F 64.583992 20.580672 23.452564
F 64.583992 43.733930 1.623457
F 64.583992 43.733930 23.452564
F 64.583992 66.887187 1.623457
F 64.583992 66.887187 23.452564
F 91.319095 20.580672 1.623457
F 91.319095 20.580672 23.452564
F 91.319095 43.733930 1.623457
F 91.319095 43.733930 23.452564
F 91.319095 66.887187 1.623457
F 91.319095 66.887187 23.452564
F 73.495699 5.145164 1.623456
F 73.495699 5.145164 23.452564
F 73.495699 28.298422 1.623456
F 73.495699 28.298422 23.452564
F 73.495699 51.451679 1.623456
F 73.495699 51.451679 23.452564
F 100.230803 5.145164 1.623456
F 100.230803 5.145164 23.452564
F 100.230803 28.298422 1.623456
F 100.230803 28.298422 23.452564
F 100.230803 51.451679 1.623456
F 100.230803 51.451679 23.452564
F 73.495699 12.862916 1.623456
F 73.495699 12.862916 23.452563
F 73.495699 36.016174 1.623456
F 73.495699 36.016174 23.452563
F 73.495699 59.169431 1.623456
F 73.495699 59.169431 23.452563
F 100.230803 12.862916 1.623456
F 100.230803 12.862916 23.452563
F 100.230803 36.016174 1.623456
F 100.230803 36.016174 23.452563
F 100.230803 59.169431 1.623456
F 100.230803 59.169431 23.452563
F 73.495699 20.580672 1.623456
F 73.495699 20.580672 23.452564
F 73.495699 43.733929 1.623456
F 73.495699 43.733929 23.452564
F 73.495699 66.887187 1.623456
F 73.495699 66.887187 23.452564
F 100.230803 20.580672 1.623456
F 100.230803 20.580672 23.452564
F 100.230803 43.733929 1.623456
F 100.230803 43.733929 23.452564
F 100.230803 66.887187 1.623456
F 100.230803 66.887187 23.452564
F 55.672307 5.145165 4.352094
F 55.672307 5.145165 26.181202
F 55.672307 28.298423 4.352094
F 55.672307 28.298423 26.181202
F 55.672307 51.451680 4.352094
F 55.672307 51.451680 26.181202
F 82.407411 5.145165 4.352094
F 82.407411 5.145165 26.181202
F 82.407411 28.298423 4.352094
F 82.407411 28.298423 26.181202
F 82.407411 51.451680 4.352094
F 82.407411 51.451680 26.181202
F 55.672307 12.862917 4.352095
F 55.672307 12.862917 26.181203
F 55.672307 36.016175 4.352095
F 55.672307 36.016175 26.181203
F 55.672307 59.169432 4.352095
F 55.672307 59.169432 26.181203
F 82.407411 12.862917 4.352095
F 82.407411 12.862917 26.181203
F 82.407411 36.016175 4.352095
F 82.407411 36.016175 26.181203
F 82.407411 59.169432 4.352095
F 82.407411 59.169432 26.181203
F 55.672307 20.580673 4.352095
F 55.672307 20.580673 26.181202
F 55.672307 43.733930 4.352095
F 55.672307 43.733930 26.181202
F 55.672307 66.887188 4.352095
F 55.672307 66.887188 26.181202
F 82.407411 20.580673 4.352095
F 82.407411 20.580673 26.181202
F 82.407411 43.733930 4.352095
F 82.407411 43.733930 26.181202
F 82.407411 66.887188 4.352095
F 82.407411 66.887188 26.181202
F 64.584005 5.145165 4.352095
F 64.584005 5.145165 26.181202
F 64.584005 28.298422 4.352095
F 64.584005 28.298422 26.181202
F 64.584005 51.451680 4.352095
F 64.584005 51.451680 26.181202
F 91.319108 5.145165 4.352095
F 91.319108 5.145165 26.181202
F 91.319108 28.298422 4.352095
F 91.319108 28.298422 26.181202
F 91.319108 51.451680 4.352095
F 91.319108 51.451680 26.181202
F 64.584005 12.862917 4.352096
F 64.584005 12.862917 26.181203
F 64.584005 36.016175 4.352096
F 64.584005 36.016175 26.181203
F 64.584005 59.169432 4.352096
F 64.584005 59.169432 26.181203
F 91.319108 12.862917 4.352096
F 91.319108 12.862917 26.181203
F 91.319108 36.016175 4.352096
F 91.319108 36.016175 26.181203
F 91.319108 59.169432 4.352096
F 91.319108 59.169432 26.181203
F 64.584005 20.580672 4.352095
F 64.584005 20.580672 26.181203
F 64.584005 43.733930 4.352095
F 64.584005 43.733930 26.181203
F 64.584005 66.887187 4.352095
F 64.584005 66.887187 26.181203
F 91.319108 20.580672 4.352095
F 91.319108 20.580672 26.181203
F 91.319108 43.733930 4.352095
F 91.319108 43.733930 26.181203
F 91.319108 66.887187 4.352095
F 91.319108 66.887187 26.181203
F 73.495711 5.145164 4.352095
F 73.495711 5.145164 26.181203
F 73.495711 28.298422 4.352095
F 73.495711 28.298422 26.181203
F 73.495711 51.451679 4.352095
F 73.495711 51.451679 26.181203
F 100.230814 5.145164 4.352095
F 100.230814 5.145164 26.181203
F 100.230814 28.298422 4.352095
F 100.230814 28.298422 26.181203
F 100.230814 51.451679 4.352095
F 100.230814 51.451679 26.181203
F 73.495711 12.862917 4.352096
F 73.495711 12.862917 26.181204
F 73.495711 36.016174 4.352096
F 73.495711 36.016174 26.181204
F 73.495711 59.169432 4.352096
F 73.495711 59.169432 26.181204
F 100.230814 12.862917 4.352096
F 100.230814 12.862917 26.181204
F 100.230814 36.016174 4.352096
F 100.230814 36.016174 26.181204
F 100.230814 59.169432 4.352096
F 100.230814 59.169432 26.181204
F 73.495711 20.580672 4.352096
F 73.495711 20.580672 26.181203
F 73.495711 43.733929 4.352096
F 73.495711 43.733929 26.181203
F 73.495711 66.887187 4.352096
F 73.495711 66.887187 26.181203
F 100.230814 20.580672 4.352096
F 100.230814 20.580672 26.181203
F 100.230814 43.733929 4.352096
F 100.230814 43.733929 26.181203
F 100.230814 66.887187 4.352096
F 100.230814 66.887187 26.181203
F 55.672297 7.717749 7.990279
F 55.672297 7.717749 29.819387
F 55.672297 30.871007 7.990279
F 55.672297 30.871007 29.819387
F 55.672297 54.024264 7.990279
F 55.672297 54.024264 29.819387
F 82.407401 7.717749 7.990279
F 82.407401 7.717749 29.819387
F 82.407401 30.871007 7.990279
F 82.407401 30.871007 29.819387
F 82.407401 54.024264 7.990279
F 82.407401 54.024264 29.819387
F 55.672297 15.435502 7.990280
F 55.672297 15.435502 29.819388
F 55.672297 38.588760 7.990280
F 55.672297 38.588760 29.819388
F 55.672297 61.742017 7.990280
F 55.672297 61.742017 29.819388
F 82.407401 15.435502 7.990280
F 82.407401 15.435502 29.819388
F 82.407401 38.588760 7.990280
F 82.407401 38.588760 29.819388
F 82.407401 61.742017 7.990280
F 82.407401 61.742017 29.819388
F 55.672297 0.000000 7.990279
F 55.672297 0.000000 29.819387
F 55.672297 23.153257 7.990279
F 55.672297 23.153257 29.819387
F 55.672297 46.306515 7.990279
F 55.672297 46.306515 29.819387
F 82.407401 0.000000 7.990279
F 82.407401 0.000000 29.819387
F 82.407401 23.153257 7.990279
F 82.407401 23.153257 29.819387
F 82.407401 46.306515 7.990279
F 82.407401 46.306515 29.819387
F 64.583994 7.717750 7.990280
F 64.583994 7.717750 29.819387
F 64.583994 30.871007 7.990280
F 64.583994 30.871007 29.819387
F 64.583994 54.024265 7.990280
F 64.583994 54.024265 29.819387
F 91.319098 7.717750 7.990280
F 91.319098 7.717750 29.819387
F 91.319098 30.871007 7.990280
F 91.319098 30.871007 29.819387
F 91.319098 54.024265 7.990280
F 91.319098 54.024265 29.819387
F 64.583994 15.435503 7.990281
F 64.583994 15.435503 29.819388
F 64.583994 38.588760 7.990281
F 64.583994 38.588760 29.819388
F 64.583994 61.742018 7.990281
F 64.583994 61.742018 29.819388
F 91.319098 15.435503 7.990281
F 91.319098 15.435503 29.819388
F 91.319098 38.588760 7.990281
F 91.319098 38.588760 29.819388
F 91.319098 61.742018 7.990281
F 91.319098 61.742018 29.819388
F 64.583994 0.000000 7.990280
F 64.583994 0.000000 29.819387
F 64.583994 23.153258 7.990280
F 64.583994 23.153258 29.819387
F 64.583994 46.306515 7.990280
F 64.583994 46.306515 29.819387
F 91.319098 0.000000 7.990280
F 91.319098 0.000000 29.819387
F 91.319098 23.153258 7.990280
F 91.319098 23.153258 29.819387
F 91.319098 46.306515 7.990280
F 91.319098 46.306515 29.819387
F 73.495701 7.717751 7.990280
F 73.495701 7.717751 29.819388
F 73.495701 30.871008 7.990280
F 73.495701 30.871008 29.819388
F 73.495701 54.024266 7.990280
F 73.495701 54.024266 29.819388
F 100.230804 7.717751 7.990280
F 100.230804 7.717751 29.819388
F 100.230804 30.871008 7.990280
F 100.230804 30.871008 29.819388
F 100.230804 54.024266 7.990280
F 100.230804 54.024266 29.819388
F 73.495701 15.435503 7.990281
F 73.495701 15.435503 29.819389
F 73.495701 38.588761 7.990281
F 73.495701 38.588761 29.819389
F 73.495701 61.742018 7.990281
F 73.495701 61.742018 29.819389
F 100.230804 15.435503 7.990281
F 100.230804 15.435503 29.819389
F 100.230804 38.588761 7.990281
F 100.230804 38.588761 29.819389
F 100.230804 61.742018 7.990281
F 100.230804 61.742018 29.819389
F 73.495701 0.000001 7.990280
F 73.495701 0.000001 29.819388
F 73.495701 23.153259 7.990280
F 73.495701 23.153259 29.819388
F 73.495701 46.306516 7.990280
F 73.495701 46.306516 29.819388
F 100.230804 0.000001 7.990280
F 100.230804 0.000001 29.819388
F 100.230804 23.153259 7.990280
F 100.230804 23.153259 29.819388
F 100.230804 46.306516 7.990280
F 100.230804 46.306516 29.819388
F 57.900234 1.286291 4.352095
F 57.900234 1.286291 26.181202
F 57.900234 24.439548 4.352095
F 57.900234 24.439548 26.181202
F 57.900234 47.592806 4.352095
F 57.900234 47.592806 26.181202
F 84.635337 1.286291 4.352095
F 84.635337 1.286291 26.181202
F 84.635337 24.439548 4.352095
F 84.635337 24.439548 26.181202
F 84.635337 47.592806 4.352095
F 84.635337 47.592806 26.181202
F 57.900234 9.004040 4.352095
F 57.900234 9.004040 26.181202
F 57.900234 32.157298 4.352095
F 57.900234 32.157298 26.181202
F 57.900234 55.310555 4.352095
F 57.900234 55.310555 26.181202
F 84.635337 9.004040 4.352095
F 84.635337 9.004040 26.181202
F 84.635337 32.157298 4.352095
F 84.635337 32.157298 26.181202
F 84.635337 55.310555 4.352095
F 84.635337 55.310555 26.181202
F 57.900234 16.721795 4.352096
F 57.900234 16.721795 26.181203
F 57.900234 39.875053 4.352096
F 57.900234 39.875053 26.181203
F 57.900234 63.028310 4.352096
F 57.900234 63.028310 26.181203
F 84.635337 16.721795 4.352096
F 84.635337 16.721795 26.181203
F 84.635337 39.875053 4.352096
F 84.635337 39.875053 26.181203
F 84.635337 63.028310 4.352096
F 84.635337 63.028310 26.181203
F 66.811933 1.286290 4.352095
F 66.811933 1.286290 26.181203
F 66.811933 24.439548 4.352095
F 66.811933 24.439548 26.181203
F 66.811933 47.592806 4.352095
F 66.811933 47.592806 26.181203
F 93.547036 1.286290 4.352095
F 93.547036 1.286290 26.181203
F 93.547036 24.439548 4.352095
F 93.547036 24.439548 26.181203
F 93.547036 47.592806 4.352095
F 93.547036 47.592806 26.181203
F 66.811933 9.004040 4.352095
F 66.811933 9.004040 26.181203
F 66.811933 32.157297 4.352095
F 66.811933 32.157297 26.181203
F 66.811933 55.310555 4.352095
F 66.811933 55.310555 26.181203
F 93.547036 9.004040 4.352095
F 93.547036 9.004040 26.181203
F 93.547036 32.157297 4.352095
F 93.547036 32.157297 26.181203
F 93.547036 55.310555 4.352095
F 93.547036 55.310555 26.181203
F 66.811933 16.721795 4.352096
F 66.811933 16.721795 26.181203
F 66.811933 39.875053 4.352096
F 66.811933 39.875053 26.181203
F 66.811933 63.028310 4.352096
F 66.811933 63.028310 26.181203
F 93.547036 16.721795 4.352096
F 93.547036 16.721795 26.181203
F 93.547036 39.875053 4.352096
F 93.547036 39.875053 26.181203
F 93.547036 63.028310 4.352096
F 93.547036 63.028310 26.181203
F 75.723638 1.286290 4.352095
F 75.723638 1.286290 26.181203
F 75.723638 24.439548 4.352095
F 75.723638 24.439548 26.181203
F 75.723638 47.592805 4.352095
F 75.723638 47.592805 26.181203
F 102.458742 1.286290 4.352095
F 102.458742 1.286290 26.181203
F 102.458742 24.439548 4.352095
F 102.458742 24.439548 26.181203
F 102.458742 47.592805 4.352095
F 102.458742 47.592805 26.181203
F 75.723638 9.004040 4.352095
F 75.723638 9.004040 26.181203
F 75.723638 32.157297 4.352095
F 75.723638 32.157297 26.181203
F 75.723638 55.310555 4.352095
F 75.723638 55.310555 26.181203
F 102.458742 9.004040 4.352095
F 102.458742 9.004040 26.181203
F 102.458742 32.157297 4.352095
F 102.458742 32.157297 26.181203
F 102.458742 55.310555 4.352095
F 102.458742 55.310555 26.181203
F 75.723638 16.721795 4.352096
F 75.723638 16.721795 26.181203
F 75.723638 39.875052 4.352096
F 75.723638 39.875052 26.181203
F 75.723638 63.028310 4.352096
F 75.723638 63.028310 26.181203
F 102.458742 16.721795 4.352096
F 102.458742 16.721795 26.181203
F 102.458742 39.875052 4.352096
F 102.458742 39.875052 26.181203
F 102.458742 63.028310 4.352096
F 102.458742 63.028310 26.181203
F 57.900219 3.858875 7.990279
F 57.900219 3.858875 29.819387
F 57.900219 27.012132 7.990279
F 57.900219 27.012132 29.819387
F 57.900219 50.165390 7.990279
F 57.900219 50.165390 29.819387
F 84.635322 3.858875 7.990279
F 84.635322 3.858875 29.819387
F 84.635322 27.012132 7.990279
F 84.635322 27.012132 29.819387
F 84.635322 50.165390 7.990279
F 84.635322 50.165390 29.819387
F 57.900219 11.576625 7.990279
F 57.900219 11.576625 29.819387
F 57.900219 34.729882 7.990279
F 57.900219 34.729882 29.819387
F 57.900219 57.883140 7.990279
F 57.900219 57.883140 29.819387
F 84.635322 11.576625 7.990279
F 84.635322 11.576625 29.819387
F 84.635322 34.729882 7.990279
F 84.635322 34.729882 29.819387
F 84.635322 57.883140 7.990279
F 84.635322 57.883140 29.819387
F 57.900219 19.294380 7.990280
F 57.900219 19.294380 29.819387
F 57.900219 42.447638 7.990280
F 57.900219 42.447638 29.819387
F 57.900219 65.600895 7.990280
F 57.900219 65.600895 29.819387
F 84.635322 19.294380 7.990280
F 84.635322 19.294380 29.819387
F 84.635322 42.447638 7.990280
F 84.635322 42.447638 29.819387
F 84.635322 65.600895 7.990280
F 84.635322 65.600895 29.819387
F 66.811918 3.858876 7.990280
F 66.811918 3.858876 29.819388
F 66.811918 27.012134 7.990280
F 66.811918 27.012134 29.819388
F 66.811918 50.165391 7.990280
F 66.811918 50.165391 29.819388
F 93.547022 3.858876 7.990280
F 93.547022 3.858876 29.819388
F 93.547022 27.012134 7.990280
F 93.547022 27.012134 29.819388
F 93.547022 50.165391 7.990280
F 93.547022 50.165391 29.819388
F 66.811918 11.576626 7.990280
F 66.811918 11.576626 29.819388
F 66.811918 34.729884 7.990280
F 66.811918 34.729884 29.819388
F 66.811918 57.883141 7.990280
F 66.811918 57.883141 29.819388
F 93.547022 11.576626 7.990280
F 93.547022 11.576626 29.819388
F 93.547022 34.729884 7.990280
F 93.547022 34.729884 29.819388
F 93.547022 57.883141 7.990280
F 93.547022 57.883141 29.819388
F 66.811918 19.294382 7.990281
F 66.811918 19.294382 29.819388
F 66.811918 42.447639 7.990281
F 66.811918 42.447639 29.819388
F 66.811918 65.600897 7.990281
F 66.811918 65.600897 29.819388
F 93.547022 19.294382 7.990281
F 93.547022 19.294382 29.819388
F 93.547022 42.447639 7.990281
F 93.547022 42.447639 29.819388
F 93.547022 65.600897 7.990281
F 93.547022 65.600897 29.819388
F 75.723625 3.858875 7.990280
F 75.723625 3.858875 29.819387
F 75.723625 27.012133 7.990280
F 75.723625 27.012133 29.819387
F 75.723625 50.165390 7.990280
F 75.723625 50.165390 29.819387
F 102.458729 3.858875 7.990280
F 102.458729 3.858875 29.819387
F 102.458729 27.012133 7.990280
F 102.458729 27.012133 29.819387
F 102.458729 50.165390 7.990280
F 102.458729 50.165390 29.819387
F 75.723625 11.576625 7.990280
F 75.723625 11.576625 29.819387
F 75.723625 34.729883 7.990280
F 75.723625 34.729883 29.819387
F 75.723625 57.883140 7.990280
F 75.723625 57.883140 29.819387
F 102.458729 11.576625 7.990280
F 102.458729 11.576625 29.819387
F 102.458729 34.729883 7.990280
F 102.458729 34.729883 29.819387
F 102.458729 57.883140 7.990280
F 102.458729 57.883140 29.819387
F 75.723625 19.294381 7.990280
F 75.723625 19.294381 29.819388
F 75.723625 42.447638 7.990280
F 75.723625 42.447638 29.819388
F 75.723625 65.600896 7.990280
F 75.723625 65.600896 29.819388
F 102.458729 19.294381 7.990280
F 102.458729 19.294381 29.819388
F 102.458729 42.447638 7.990280
F 102.458729 42.447638 29.819388
F 102.458729 65.600896 7.990280
F 102.458729 65.600896 29.819388
F 57.900231 3.858875 5.261642
F 57.900231 3.858875 27.090749
F 57.900231 27.012133 5.261642
F 57.900231 27.012133 27.090749
F 57.900231 50.165390 5.261642
F 57.900231 50.165390 27.090749
F 84.635334 3.858875 5.261642
F 84.635334 3.858875 27.090749
F 84.635334 27.012133 5.261642
F 84.635334 27.012133 27.090749
F 84.635334 50.165390 5.261642
F 84.635334 50.165390 27.090749
F 57.900231 11.576625 5.261642
F 57.900231 11.576625 27.090749
F 57.900231 34.729883 5.261642
F 57.900231 34.729883 27.090749
F 57.900231 57.883140 5.261642
F 57.900231 57.883140 27.090749
F 84.635334 11.576625 5.261642
F 84.635334 11.576625 27.090749
F 84.635334 34.729883 5.261642
F 84.635334 34.729883 27.090749
F 84.635334 57.883140 5.261642
F 84.635334 57.883140 27.090749
F 57.900231 19.294381 5.261641
F 57.900231 19.294381 27.090749
F 57.900231 42.447638 5.261641
F 57.900231 42.447638 27.090749
F 57.900231 65.600896 5.261641
F 57.900231 65.600896 27.090749
F 84.635334 19.294381 5.261641
F 84.635334 19.294381 27.090749
F 84.635334 42.447638 5.261641
F 84.635334 42.447638 27.090749
F 84.635334 65.600896 5.261641
F 84.635334 65.600896 27.090749
F 66.811931 3.858876 5.261641
F 66.811931 3.858876 27.090749
F 66.811931 27.012133 5.261641
F 66.811931 27.012133 27.090749
F 66.811931 50.165391 5.261641
F 66.811931 50.165391 27.090749
F 93.547034 3.858876 5.261641
F 93.547034 3.858876 27.090749
F 93.547034 27.012133 5.261641
F 93.547034 27.012133 27.090749
F 93.547034 50.165391 5.261641
F 93.547034 50.165391 27.090749
F 66.811931 11.576626 5.261641
F 66.811931 11.576626 27.090748
F 66.811931 34.729883 5.261641
F 66.811931 34.729883 27.090748
F 66.811931 57.883141 5.261641
F 66.811931 57.883141 27.090748
F 93.547034 11.576626 5.261641
F 93.547034 11.576626 27.090748
F 93.547034 34.729883 5.261641
F 93.547034 34.729883 27.090748
F 93.547034 57.883141 5.261641
F 93.547034 57.883141 27.090748
F 66.811931 19.294381 5.261641
F 66.811931 19.294381 27.090748
F 66.811931 42.447639 5.261641
F 66.811931 42.447639 27.090748
F 66.811931 65.600896 5.261641
F 66.811931 65.600896 27.090748
F 93.547034 19.294381 5.261641
F 93.547034 19.294381 27.090748
F 93.547034 42.447639 5.261641
F 93.547034 42.447639 27.090748
F 93.547034 65.600896 5.261641
F 93.547034 65.600896 27.090748
F 75.723637 3.858875 5.261642
F 75.723637 3.858875 27.090749
F 75.723637 27.012133 5.261642
F 75.723637 27.012133 27.090749
F 75.723637 50.165390 5.261642
F 75.723637 50.165390 27.090749
F 102.458740 3.858875 5.261642
F 102.458740 3.858875 27.090749
F 102.458740 27.012133 5.261642
F 102.458740 27.012133 27.090749
F 102.458740 50.165390 5.261642
F 102.458740 50.165390 27.090749
F 75.723637 11.576625 5.261641
F 75.723637 11.576625 27.090749
F 75.723637 34.729883 5.261641
F 75.723637 34.729883 27.090749
F 75.723637 57.883140 5.261641
F 75.723637 57.883140 27.090749
F 102.458740 11.576625 5.261641
F 102.458740 11.576625 27.090749
F 102.458740 34.729883 5.261641
F 102.458740 34.729883 27.090749
F 102.458740 57.883140 5.261641
F 102.458740 57.883140 27.090749
F 75.723637 19.294381 5.261641
F 75.723637 19.294381 27.090748
F 75.723637 42.447638 5.261641
F 75.723637 42.447638 27.090748
F 75.723637 65.600896 5.261641
F 75.723637 65.600896 27.090748
F 102.458740 19.294381 5.261641
F 102.458740 19.294381 27.090748
F 102.458740 42.447638 5.261641
F 102.458740 42.447638 27.090748
F 102.458740 65.600896 5.261641
F 102.458740 65.600896 27.090748
F 57.900221 1.286291 1.623457
F 57.900221 1.286291 23.452565
F 57.900221 24.439549 1.623457
F 57.900221 24.439549 23.452565
F 57.900221 47.592806 1.623457
F 57.900221 47.592806 23.452565
F 84.635324 1.286291 1.623457
F 84.635324 1.286291 23.452565
F 84.635324 24.439549 1.623457
F 84.635324 24.439549 23.452565
F 84.635324 47.592806 1.623457
F 84.635324 47.592806 23.452565
F 57.900221 9.004041 1.623457
F 57.900221 9.004041 23.452565
F 57.900221 32.157298 1.623457
F 57.900221 32.157298 23.452565
F 57.900221 55.310556 1.623457
F 57.900221 55.310556 23.452565
F 84.635324 9.004041 1.623457
F 84.635324 9.004041 23.452565
F 84.635324 32.157298 1.623457
F 84.635324 32.157298 23.452565
F 84.635324 55.310556 1.623457
F 84.635324 55.310556 23.452565
F 57.900221 16.721796 1.623456
F 57.900221 16.721796 23.452564
F 57.900221 39.875053 1.623456
F 57.900221 39.875053 23.452564
F 57.900221 63.028311 1.623456
F 57.900221 63.028311 23.452564
F 84.635324 16.721796 1.623456
F 84.635324 16.721796 23.452564
F 84.635324 39.875053 1.623456
F 84.635324 39.875053 23.452564
F 84.635324 63.028311 1.623456
F 84.635324 63.028311 23.452564
F 66.811920 1.286290 1.623457
F 66.811920 1.286290 23.452564
F 66.811920 24.439547 1.623457
F 66.811920 24.439547 23.452564
F 66.811920 47.592805 1.623457
F 66.811920 47.592805 23.452564
F 93.547023 1.286290 1.623457
F 93.547023 1.286290 23.452564
F 93.547023 24.439547 1.623457
F 93.547023 24.439547 23.452564
F 93.547023 47.592805 1.623457
F 93.547023 47.592805 23.452564
F 66.811920 9.004039 1.623457
F 66.811920 9.004039 23.452564
F 66.811920 32.157297 1.623457
F 66.811920 32.157297 23.452564
F 66.811920 55.310554 1.623457
F 66.811920 55.310554 23.452564
F 93.547023 9.004039 1.623457
F 93.547023 9.004039 23.452564
F 93.547023 32.157297 1.623457
F 93.547023 32.157297 23.452564
F 93.547023 55.310554 1.623457
F 93.547023 55.310554 23.452564
F 66.811920 16.721795 1.623456
F 66.811920 16.721795 23.452563
F 66.811920 39.875052 1.623456
F 66.811920 39.875052 23.452563
F 66.811920 63.028310 1.623456
F 66.811920 63.028310 23.452563
F 93.547023 16.721795 1.623456
F 93.547023 16.721795 23.452563
F 93.547023 39.875052 1.623456
F 93.547023 39.875052 23.452563
F 93.547023 63.028310 1.623456
F 93.547023 63.028310 23.452563
F 75.723627 1.286290 1.623457
F 75.723627 1.286290 23.452564
F 75.723627 24.439548 1.623457
F 75.723627 24.439548 23.452564
F 75.723627 47.592805 1.623457
F 75.723627 47.592805 23.452564
F 102.458730 1.286290 1.623457
F 102.458730 1.286290 23.452564
F 102.458730 24.439548 1.623457
F 102.458730 24.439548 23.452564
F 102.458730 47.592805 1.623457
F 102.458730 47.592805 23.452564
F 75.723627 9.004039 1.623457
F 75.723627 9.004039 23.452564
F 75.723627 32.157297 1.623457
F 75.723627 32.157297 23.452564
F 75.723627 55.310555 1.623457
F 75.723627 55.310555 23.452564
F 102.458730 9.004039 1.623457
F 102.458730 9.004039 23.452564
F 102.458730 32.157297 1.623457
F 102.458730 32.157297 23.452564
F 102.458730 55.310555 1.623457
F 102.458730 55.310555 23.452564
F 75.723627 16.721795 1.623456
F 75.723627 16.721795 23.452563
F 75.723627 39.875052 1.623456
F 75.723627 39.875052 23.452563
F 75.723627 63.028310 1.623456
F 75.723627 63.028310 23.452563
F 102.458730 16.721795 1.623456
F 102.458730 16.721795 23.452563
F 102.458730 39.875052 1.623456
F 102.458730 39.875052 23.452563
F 102.458730 63.028310 1.623456
F 102.458730 63.028310 23.452563
F 60.128158 7.717750 5.261642
F 60.128158 7.717750 27.090749
F 60.128158 30.871007 5.261642
F 60.128158 30.871007 27.090749
F 60.128158 54.024265 5.261642
F 60.128158 54.024265 27.090749
F 86.863261 7.717750 5.261642
F 86.863261 7.717750 27.090749
F 86.863261 30.871007 5.261642
F 86.863261 30.871007 27.090749
F 86.863261 54.024265 5.261642
F 86.863261 54.024265 27.090749
F 60.128158 15.435502 5.261641
F 60.128158 15.435502 27.090748
F 60.128158 38.588760 5.261641
F 60.128158 38.588760 27.090748
F 60.128158 61.742018 5.261641
F 60.128158 61.742018 27.090748
F 86.863261 15.435502 5.261641
F 86.863261 15.435502 27.090748
F 86.863261 38.588760 5.261641
F 86.863261 38.588760 27.090748
F 86.863261 61.742018 5.261641
F 86.863261 61.742018 27.090748
F 60.128158 0.000000 5.261642
F 60.128158 0.000000 27.090749
F 60.128158 23.153258 5.261642
F 60.128158 23.153258 27.090749
F 60.128158 46.306515 5.261642
F 60.128158 46.306515 27.090749
F 86.863261 0.000000 5.261642
F 86.863261 0.000000 27.090749
F 86.863261 23.153258 5.261642
F 86.863261 23.153258 27.090749
F 86.863261 46.306515 5.261642
F 86.863261 46.306515 27.090749
F 69.039859 7.717750 5.261641
F 69.039859 7.717750 27.090749
F 69.039859 30.871008 5.261641
F 69.039859 30.871008 27.090749
F 69.039859 54.024265 5.261641
F 69.039859 54.024265 27.090749
F 95.774963 7.717750 5.261641
F 95.774963 7.717750 27.090749
F 95.774963 30.871008 5.261641
F 95.774963 30.871008 27.090749
F 95.774963 54.024265 5.261641
F 95.774963 54.024265 27.090749
F 69.039859 15.435503 5.261640
F 69.039859 15.435503 27.090747
F 69.039859 38.588760 5.261640
F 69.039859 38.588760 27.090747
F 69.039859 61.742018 5.261640
F 69.039859 61.742018 27.090747
F 95.774963 15.435503 5.261640
F 95.774963 15.435503 27.090747
F 95.774963 38.588760 5.261640
F 95.774963 38.588760 27.090747
F 95.774963 61.742018 5.261640
F 95.774963 61.742018 27.090747
F 69.039859 0.000001 5.261641
F 69.039859 0.000001 27.090748
F 69.039859 23.153258 5.261641
F 69.039859 23.153258 27.090748
F 69.039859 46.306516 5.261641
F 69.039859 46.306516 27.090748
F 95.774963 0.000001 5.261641
F 95.774963 0.000001 27.090748
F 95.774963 23.153258 5.261641
F 95.774963 23.153258 27.090748
F 95.774963 46.306516 5.261641
F 95.774963 46.306516 27.090748
F 77.951564 7.717750 5.261642
F 77.951564 7.717750 27.090749
F 77.951564 30.871007 5.261642
F 77.951564 30.871007 27.090749
F 77.951564 54.024265 5.261642
F 77.951564 54.024265 27.090749
F 104.686667 7.717750 5.261642
F 104.686667 7.717750 27.090749
F 104.686667 30.871007 5.261642
F 104.686667 30.871007 27.090749
F 104.686667 54.024265 5.261642
F 104.686667 54.024265 27.090749
F 77.951564 15.435502 5.261641
F 77.951564 15.435502 27.090748
F 77.951564 38.588760 5.261641
F 77.951564 38.588760 27.090748
F 77.951564 61.742018 5.261641
F 77.951564 61.742018 27.090748
F 104.686667 15.435502 5.261641
F 104.686667 15.435502 27.090748
F 104.686667 38.588760 5.261641
F 104.686667 38.588760 27.090748
F 104.686667 61.742018 5.261641
F 104.686667 61.742018 27.090748
F 77.951564 0.000000 5.261642
F 77.951564 0.000000 27.090749
F 77.951564 23.153258 5.261642
F 77.951564 23.153258 27.090749
F 77.951564 46.306515 5.261642
F 77.951564 46.306515 27.090749
F 104.686667 0.000000 5.261642
F 104.686667 0.000000 27.090749
F 104.686667 23.153258 5.261642
F 104.686667 23.153258 27.090749
F 104.686667 46.306515 5.261642
F 104.686667 46.306515 27.090749
F 60.128143 5.145165 1.623458
F 60.128143 5.145165 23.452565
F 60.128143 28.298423 1.623458
F 60.128143 28.298423 23.452565
F 60.128143 51.451680 1.623458
F 60.128143 51.451680 23.452565
F 86.863246 5.145165 1.623458
F 86.863246 5.145165 23.452565
F 86.863246 28.298423 1.623458
F 86.863246 28.298423 23.452565
F 86.863246 51.451680 1.623458
F 86.863246 51.451680 23.452565
F 60.128143 12.862918 1.623457
F 60.128143 12.862918 23.452564
F 60.128143 36.016175 1.623457
F 60.128143 36.016175 23.452564
F 60.128143 59.169433 1.623457
F 60.128143 59.169433 23.452564
F 86.863246 12.862918 1.623457
F 86.863246 12.862918 23.452564
F 86.863246 36.016175 1.623457
F 86.863246 36.016175 23.452564
F 86.863246 59.169433 1.623457
F 86.863246 59.169433 23.452564
F 60.128143 20.580673 1.623457
F 60.128143 20.580673 23.452565
F 60.128143 43.733930 1.623457
F 60.128143 43.733930 23.452565
F 60.128143 66.887188 1.623457
F 60.128143 66.887188 23.452565
F 86.863246 20.580673 1.623457
F 86.863246 20.580673 23.452565
F 86.863246 43.733930 1.623457
F 86.863246 43.733930 23.452565
F 86.863246 66.887188 1.623457
F 86.863246 66.887188 23.452565
F 69.039845 5.145164 1.623456
F 69.039845 5.145164 23.452564
F 69.039845 28.298421 1.623456
F 69.039845 28.298421 23.452564
F 69.039845 51.451679 1.623456
F 69.039845 51.451679 23.452564
F 95.774949 5.145164 1.623456
F 95.774949 5.145164 23.452564
F 95.774949 28.298421 1.623456
F 95.774949 28.298421 23.452564
F 95.774949 51.451679 1.623456
F 95.774949 51.451679 23.452564
F 69.039845 12.862916 1.623455
F 69.039845 12.862916 23.452563
F 69.039845 36.016174 1.623455
F 69.039845 36.016174 23.452563
F 69.039845 59.169431 1.623455
F 69.039845 59.169431 23.452563
F 95.774949 12.862916 1.623455
F 95.774949 12.862916 23.452563
F 95.774949 36.016174 1.623455
F 95.774949 36.016174 23.452563
F 95.774949 59.169431 1.623455
F 95.774949 59.169431 23.452563
F 69.039845 20.580671 1.623456
F 69.039845 20.580671 23.452563
F 69.039845 43.733929 1.623456
F 69.039845 43.733929 23.452563
F 69.039845 66.887186 1.623456
F 69.039845 66.887186 23.452563
F 95.774949 20.580671 1.623456
F 95.774949 20.580671 23.452563
F 95.774949 43.733929 1.623456
F 95.774949 43.733929 23.452563
F 95.774949 66.887186 1.623456
F 95.774949 66.887186 23.452563
F 77.951551 5.145165 1.623457
F 77.951551 5.145165 23.452565
F 77.951551 28.298423 1.623457
F 77.951551 28.298423 23.452565
F 77.951551 51.451680 1.623457
F 77.951551 51.451680 23.452565
F 104.686654 5.145165 1.623457
F 104.686654 5.145165 23.452565
F 104.686654 28.298423 1.623457
F 104.686654 28.298423 23.452565
F 104.686654 51.451680 1.623457
F 104.686654 51.451680 23.452565
F 77.951551 12.862917 1.623456
F 77.951551 12.862917 23.452564
F 77.951551 36.016175 1.623456
F 77.951551 36.016175 23.452564
F 77.951551 59.169432 1.623456
F 77.951551 59.169432 23.452564
F 104.686654 12.862917 1.623456
F 104.686654 12.862917 23.452564
F 104.686654 36.016175 1.623456
F 104.686654 36.016175 23.452564
F 104.686654 59.169432 1.623456
F 104.686654 59.169432 23.452564
F 77.951551 20.580673 1.623457
F 77.951551 20.580673 23.452565
F 77.951551 43.733930 1.623457
F 77.951551 43.733930 23.452565
F 77.951551 66.887188 1.623457
F 77.951551 66.887188 23.452565
F 104.686654 20.580673 1.623457
F 104.686654 20.580673 23.452565
F 104.686654 43.733930 1.623457
F 104.686654 43.733930 23.452565
F 104.686654 66.887188 1.623457
F 104.686654 66.887188 23.452565
F 60.128155 5.145165 4.352095
F 60.128155 5.145165 26.181202
F 60.128155 28.298423 4.352095
F 60.128155 28.298423 26.181202
F 60.128155 51.451680 4.352095
F 60.128155 51.451680 26.181202
F 86.863259 5.145165 4.352095
F 86.863259 5.145165 26.181202
F 86.863259 28.298423 4.352095
F 86.863259 28.298423 26.181202
F 86.863259 51.451680 4.352095
F 86.863259 51.451680 26.181202
F 60.128155 12.862917 4.352095
F 60.128155 12.862917 26.181203
F 60.128155 36.016175 4.352095
F 60.128155 36.016175 26.181203
F 60.128155 59.169432 4.352095
F 60.128155 59.169432 26.181203
F 86.863259 12.862917 4.352095
F 86.863259 12.862917 26.181203
F 86.863259 36.016175 4.352095
F 86.863259 36.016175 26.181203
F 86.863259 59.169432 4.352095
F 86.863259 59.169432 26.181203
F 60.128155 20.580673 4.352095
F 60.128155 20.580673 26.181202
F 60.128155 43.733930 4.352095
F 60.128155 43.733930 26.181202
F 60.128155 66.887188 4.352095
F 60.128155 66.887188 26.181202
F 86.863259 20.580673 4.352095
F 86.863259 20.580673 26.181202
F 86.863259 43.733930 4.352095
F 86.863259 43.733930 26.181202
F 86.863259 66.887188 4.352095
F 86.863259 66.887188 26.181202
F 69.039858 5.145164 4.352096
F 69.039858 5.145164 26.181203
F 69.039858 28.298422 4.352096
F 69.039858 28.298422 26.181203
F 69.039858 51.451679 4.352096
F 69.039858 51.451679 26.181203
F 95.774961 5.145164 4.352096
F 95.774961 5.145164 26.181203
F 95.774961 28.298422 4.352096
F 95.774961 28.298422 26.181203
F 95.774961 51.451679 4.352096
F 95.774961 51.451679 26.181203
F 69.039858 12.862917 4.352096
F 69.039858 12.862917 26.181204
F 69.039858 36.016174 4.352096
F 69.039858 36.016174 26.181204
F 69.039858 59.169432 4.352096
F 69.039858 59.169432 26.181204
F 95.774961 12.862917 4.352096
F 95.774961 12.862917 26.181204
F 95.774961 36.016174 4.352096
F 95.774961 36.016174 26.181204
F 95.774961 59.169432 4.352096
F 95.774961 59.169432 26.181204
F 69.039858 20.580672 4.352096
F 69.039858 20.580672 26.181203
F 69.039858 43.733929 4.352096
F 69.039858 43.733929 26.181203
F 69.039858 66.887187 4.352096
F 69.039858 66.887187 26.181203
F 95.774961 20.580672 4.352096
F 95.774961 20.580672 26.181203
F 95.774961 43.733929 4.352096
F 95.774961 43.733929 26.181203
F 95.774961 66.887187 4.352096
F 95.774961 66.887187 26.181203
F 77.951562 5.145165 4.352094
F 77.951562 5.145165 26.181202
F 77.951562 28.298423 4.352094
F 77.951562 28.298423 26.181202
F 77.951562 51.451680 4.352094
F 77.951562 51.451680 26.181202
F 104.686665 5.145165 4.352094
F 104.686665 5.145165 26.181202
F 104.686665 28.298423 4.352094
F 104.686665 28.298423 26.181202
F 104.686665 51.451680 4.352094
F 104.686665 51.451680 26.181202
F 77.951562 12.862917 4.352095
F 77.951562 12.862917 26.181203
F 77.951562 36.016175 4.352095
F 77.951562 36.016175 26.181203
F 77.951562 59.169432 4.352095
F 77.951562 59.169432 26.181203
F 104.686665 12.862917 4.352095
F 104.686665 12.862917 26.181203
F 104.686665 36.016175 4.352095
F 104.686665 36.016175 26.181203
F 104.686665 59.169432 4.352095
F 104.686665 59.169432 26.181203
F 77.951562 20.580672 4.352095
F 77.951562 20.580672 26.181202
F 77.951562 43.733930 4.352095
F 77.951562 43.733930 26.181202
F 77.951562 66.887188 4.352095
F 77.951562 66.887188 26.181202
F 104.686665 20.580672 4.352095
F 104.686665 20.580672 26.181202
F 104.686665 43.733930 4.352095
F 104.686665 43.733930 26.181202
F 104.686665 66.887188 4.352095
F 104.686665 66.887188 26.181202
F 60.128145 7.717749 7.990279
F 60.128145 7.717749 29.819387
F 60.128145 30.871007 7.990279
F 60.128145 30.871007 29.819387
F 60.128145 54.024264 7.990279
F 60.128145 54.024264 29.819387
F 86.863248 7.717749 7.990279
F 86.863248 7.717749 29.819387
F 86.863248 30.871007 7.990279
F 86.863248 30.871007 29.819387
F 86.863248 54.024264 7.990279
F 86.863248 54.024264 29.819387
F 60.128145 15.435502 7.990280
F 60.128145 15.435502 29.819388
F 60.128145 38.588760 7.990280
F 60.128145 38.588760 29.819388
F 60.128145 61.742017 7.990280
F 60.128145 61.742017 29.819388
F 86.863248 15.435502 7.990280
F 86.863248 15.435502 29.819388
F 86.863248 38.588760 7.990280
F 86.863248 38.588760 29.819388
F 86.863248 61.742017 7.990280
F 86.863248 61.742017 29.819388
F 60.128145 0.000000 7.990279
F 60.128145 0.000000 29.819387
F 60.128145 23.153257 7.990279
F 60.128145 23.153257 29.819387
F 60.128145 46.306515 7.990279
F 60.128145 46.306515 29.819387
F 86.863248 0.000000 7.990279
F 86.863248 0.000000 29.819387
F 86.863248 23.153257 7.990279
F 86.863248 23.153257 29.819387
F 86.863248 46.306515 7.990279
F 86.863248 46.306515 29.819387
F 69.039847 7.717751 7.990280
F 69.039847 7.717751 29.819388
F 69.039847 30.871008 7.990280
F 69.039847 30.871008 29.819388
F 69.039847 54.024266 7.990280
F 69.039847 54.024266 29.819388
F 95.774950 7.717751 7.990280
F 95.774950 7.717751 29.819388
F 95.774950 30.871008 7.990280
F 95.774950 30.871008 29.819388
F 95.774950 54.024266 7.990280
F 95.774950 54.024266 29.819388
F 69.039847 15.435503 7.990281
F 69.039847 15.435503 29.819389
F 69.039847 38.588761 7.990281
F 69.039847 38.588761 29.819389
F 69.039847 61.742018 7.990281
F 69.039847 61.742018 29.819389
F 95.774950 15.435503 7.990281
F 95.774950 15.435503 29.819389
F 95.774950 38.588761 7.990281
F 95.774950 38.588761 29.819389
F 95.774950 61.742018 7.990281
F 95.774950 61.742018 29.819389
F 69.039847 0.000001 7.990280
F 69.039847 0.000001 29.819388
F 69.039847 23.153259 7.990280
F 69.039847 23.153259 29.819388
F 69.039847 46.306516 7.990280
F 69.039847 46.306516 29.819388
F 95.774950 0.000001 7.990280
F 95.774950 0.000001 29.819388
F 95.774950 23.153259 7.990280
F 95.774950 23.153259 29.819388
F 95.774950 46.306516 7.990280
F 95.774950 46.306516 29.819388
F 77.951552 7.717750 7.990279
F 77.951552 7.717750 29.819387
F 77.951552 30.871007 7.990279
F 77.951552 30.871007 29.819387
F 77.951552 54.024265 7.990279
F 77.951552 54.024265 29.819387
F 104.686656 7.717750 7.990279
F 104.686656 7.717750 29.819387
F 104.686656 30.871007 7.990279
F 104.686656 30.871007 29.819387
F 104.686656 54.024265 7.990279
F 104.686656 54.024265 29.819387
F 77.951552 15.435502 7.990280
F 77.951552 15.435502 29.819388
F 77.951552 38.588760 7.990280
F 77.951552 38.588760 29.819388
F 77.951552 61.742017 7.990280
F 77.951552 61.742017 29.819388
F 104.686656 15.435502 7.990280
F 104.686656 15.435502 29.819388
F 104.686656 38.588760 7.990280
F 104.686656 38.588760 29.819388
F 104.686656 61.742017 7.990280
F 104.686656 61.742017 29.819388
F 77.951552 0.000000 7.990279
F 77.951552 0.000000 29.819387
F 77.951552 23.153258 7.990279
F 77.951552 23.153258 29.819387
F 77.951552 46.306515 7.990279
F 77.951552 46.306515 29.819387
F 104.686656 0.000000 7.990279
F 104.686656 0.000000 29.819387
F 104.686656 23.153258 7.990279
F 104.686656 23.153258 29.819387
F 104.686656 46.306515 7.990279
F 104.686656 46.306515 29.819387
F 53.444385 1.286291 11.628464
F 53.444385 1.286291 33.457571
F 53.444385 24.439548 11.628464
F 53.444385 24.439548 33.457571
F 53.444385 47.592806 11.628464
F 53.444385 47.592806 33.457571
F 80.179489 1.286291 11.628464
F 80.179489 1.286291 33.457571
F 80.179489 24.439548 11.628464
F 80.179489 24.439548 33.457571
F 80.179489 47.592806 11.628464
F 80.179489 47.592806 33.457571
F 53.444385 9.004040 11.628464
F 53.444385 9.004040 33.457571
F 53.444385 32.157298 11.628464
F 53.444385 32.157298 33.457571
F 53.444385 55.310555 11.628464
F 53.444385 55.310555 33.457571
F 80.179489 9.004040 11.628464
F 80.179489 9.004040 33.457571
F 80.179489 32.157298 11.628464
F 80.179489 32.157298 33.457571
F 80.179489 55.310555 11.628464
F 80.179489 55.310555 33.457571
F 53.444385 16.721795 11.628464
F 53.444385 16.721795 33.457572
F 53.444385 39.875053 11.628464
F 53.444385 39.875053 33.457572
F 53.444385 63.028310 11.628464
F 53.444385 63.028310 33.457572
F 80.179489 16.721795 11.628464
F 80.179489 16.721795 33.457572
F 80.179489 39.875053 11.628464
F 80.179489 39.875053 33.457572
F 80.179489 63.028310 11.628464
F 80.179489 63.028310 33.457572
F 62.356083 1.286291 11.628464
F 62.356083 1.286291 33.457571
F 62.356083 24.439548 11.628464
F 62.356083 24.439548 33.457571
F 62.356083 47.592806 11.628464
F 62.356083 47.592806 33.457571
F 89.091186 1.286291 11.628464
F 89.091186 1.286291 33.457571
F 89.091186 24.439548 11.628464
F 89.091186 24.439548 33.457571
F 89.091186 47.592806 11.628464
F 89.091186 47.592806 33.457571
F 62.356083 9.004040 11.628464
F 62.356083 9.004040 33.457571
F 62.356083 32.157298 11.628464
F 62.356083 32.157298 33.457571
F 62.356083 55.310555 11.628464
F 62.356083 55.310555 33.457571
F 89.091186 9.004040 11.628464
F 89.091186 9.004040 33.457571
F 89.091186 32.157298 11.628464
F 89.091186 32.157298 33.457571
F 89.091186 55.310555 11.628464
F 89.091186 55.310555 33.457571
F 62.356083 16.721795 11.628465
F 62.356083 16.721795 33.457572
F 62.356083 39.875053 11.628465
F 62.356083 39.875053 33.457572
F 62.356083 63.028310 11.628465
F 62.356083 63.028310 33.457572
F 89.091186 16.721795 11.628465
F 89.091186 16.721795 33.457572
F 89.091186 39.875053 11.628465
F 89.091186 39.875053 33.457572
F 89.091186 63.028310 11.628465
F 89.091186 63.028310 33.457572
F 71.267786 1.286290 11.628465
F 71.267786 1.286290 33.457572
F 71.267786 24.439547 11.628465
F 71.267786 24.439547 33.457572
F 71.267786 47.592805 11.628465
F 71.267786 47.592805 33.457572
F 98.002889 1.286290 11.628465
F 98.002889 1.286290 33.457572
F 98.002889 24.439547 11.628465
F 98.002889 24.439547 33.457572
F 98.002889 47.592805 11.628465
F 98.002889 47.592805 33.457572
F 71.267786 9.004039 11.628465
F 71.267786 9.004039 33.457572
F 71.267786 32.157297 11.628465
F 71.267786 32.157297 33.457572
F 71.267786 55.310554 11.628465
F 71.267786 55.310554 33.457572
F 98.002889 9.004039 11.628465
F 98.002889 9.004039 33.457572
F 98.002889 32.157297 11.628465
F 98.002889 32.157297 33.457572
F 98.002889 55.310554 11.628465
F 98.002889 55.310554 33.457572
F 71.267786 16.721795 11.628466
F 71.267786 16.721795 33.457573
F 71.267786 39.875052 11.628466
F 71.267786 39.875052 33.457573
F 71.267786 63.028310 11.628466
F 71.267786 63.028310 33.457573
F 98.002889 16.721795 11.628466
F 98.002889 16.721795 33.457573
F 98.002889 39.875052 11.628466
F 98.002889 39.875052 33.457573
F 98.002889 63.028310 11.628466
F 98.002889 63.028310 33.457573
F 53.444372 3.858875 15.266647
F 53.444372 3.858875 37.095755
F 53.444372 27.012132 15.266647
F 53.444372 27.012132 37.095755
F 53.444372 50.165390 15.266647
F 53.444372 50.165390 37.095755
F 80.179475 3.858875 15.266647
F 80.179475 3.858875 37.095755
F 80.179475 27.012132 15.266647
F 80.179475 27.012132 37.095755
F 80.179475 50.165390 15.266647
F 80.179475 50.165390 37.095755
F 53.444372 11.576625 15.266648
F 53.444372 11.576625 37.095755
F 53.444372 34.729882 15.266648
F 53.444372 34.729882 37.095755
F 53.444372 57.883140 15.266648
F 53.444372 57.883140 37.095755
F 80.179475 11.576625 15.266648
F 80.179475 11.576625 37.095755
F 80.179475 34.729882 15.266648
F 80.179475 34.729882 37.095755
F 80.179475 57.883140 15.266648
F 80.179475 57.883140 37.095755
F 53.444372 19.294380 15.266648
F 53.444372 19.294380 37.095756
F 53.444372 42.447638 15.266648
F 53.444372 42.447638 37.095756
F 53.444372 65.600895 15.266648
F 53.444372 65.600895 37.095756
F 80.179475 19.294380 15.266648
F 80.179475 19.294380 37.095756
F 80.179475 42.447638 15.266648
F 80.179475 42.447638 37.095756
F 80.179475 65.600895 15.266648
F 80.179475 65.600895 37.095756
F 62.356067 3.858875 15.266648
F 62.356067 3.858875 37.095755
F 62.356067 27.012133 15.266648
F 62.356067 27.012133 37.095755
F 62.356067 50.165390 15.266648
F 62.356067 50.165390 37.095755
F 89.091170 3.858875 15.266648
F 89.091170 3.858875 37.095755
F 89.091170 27.012133 15.266648
F 89.091170 27.012133 37.095755
F 89.091170 50.165390 15.266648
F 89.091170 50.165390 37.095755
F 62.356067 11.576625 15.266648
F 62.356067 11.576625 37.095755
F 62.356067 34.729883 15.266648
F 62.356067 34.729883 37.095755
F 62.356067 57.883140 15.266648
F 62.356067 57.883140 37.095755
F 89.091170 11.576625 15.266648
F 89.091170 11.576625 37.095755
F 89.091170 34.729883 15.266648
F 89.091170 34.729883 37.095755
F 89.091170 57.883140 15.266648
F 89.091170 57.883140 37.095755
F 62.356067 19.294380 15.266648
F 62.356067 19.294380 37.095756
F 62.356067 42.447638 15.266648
F 62.356067 42.447638 37.095756
F 62.356067 65.600896 15.266648
F 62.356067 65.600896 37.095756
F 89.091170 19.294380 15.266648
F 89.091170 19.294380 37.095756
F 89.091170 42.447638 15.266648
F 89.091170 42.447638 37.095756
F 89.091170 65.600896 15.266648
F 89.091170 65.600896 37.095756
F 71.267772 3.858876 15.266649
F 71.267772 3.858876 37.095756
F 71.267772 27.012134 15.266649
F 71.267772 27.012134 37.095756
F 71.267772 50.165391 15.266649
F 71.267772 50.165391 37.095756
F 98.002876 3.858876 15.266649
F 98.002876 3.858876 37.095756
F 98.002876 27.012134 15.266649
F 98.002876 27.012134 37.095756
F 98.002876 50.165391 15.266649
F 98.002876 50.165391 37.095756
F 71.267772 11.576626 15.266649
F 71.267772 11.576626 37.095757
F 71.267772 34.729884 15.266649
F 71.267772 34.729884 37.095757
F 71.267772 57.883141 15.266649
F 71.267772 57.883141 37.095757
F 98.002876 11.576626 15.266649
F 98.002876 11.576626 37.095757
F 98.002876 34.729884 15.266649
F 98.002876 34.729884 37.095757
F 98.002876 57.883141 15.266649
F 98.002876 57.883141 37.095757
F 71.267772 19.294382 15.266650
F 71.267772 19.294382 37.095757
F 71.267772 42.447639 15.266650
F 71.267772 42.447639 37.095757
F 71.267772 65.600897 15.266650
F 71.267772 65.600897 37.095757
F 98.002876 19.294382 15.266650
F 98.002876 19.294382 37.095757
F 98.002876 42.447639 15.266650
F 98.002876 42.447639 37.095757
F 98.002876 65.600897 15.266650
F 98.002876 65.600897 37.095757
F 53.444383 3.858875 12.538010
F 53.444383 3.858875 34.367118
F 53.444383 27.012133 12.538010
F 53.444383 27.012133 34.367118
F 53.444383 50.165390 12.538010
F 53.444383 50.165390 34.367118
F 80.179487 3.858875 12.538010
F 80.179487 3.858875 34.367118
F 80.179487 27.012133 12.538010
F 80.179487 27.012133 34.367118
F 80.179487 50.165390 12.538010
F 80.179487 50.165390 34.367118
F 53.444383 11.576625 12.538010
F 53.444383 11.576625 34.367117
F 53.444383 34.729883 12.538010
F 53.444383 34.729883 34.367117
F 53.444383 57.883140 12.538010
F 53.444383 57.883140 34.367117
F 80.179487 11.576625 12.538010
F 80.179487 11.576625 34.367117
F 80.179487 34.729883 12.538010
F 80.179487 34.729883 34.367117
F 80.179487 57.883140 12.538010
F 80.179487 57.883140 34.367117
F 53.444383 19.294381 12.538009
F 53.444383 19.294381 34.367117
F 53.444383 42.447638 12.538009
F 53.444383 42.447638 34.367117
F 53.444383 65.600896 12.538009
F 53.444383 65.600896 34.367117
F 80.179487 19.294381 12.538009
F 80.179487 19.294381 34.367117
F 80.179487 42.447638 12.538009
F 80.179487 42.447638 34.367117
F 80.179487 65.600896 12.538009
F 80.179487 65.600896 34.367117
F 62.356080 3.858875 12.538010
F 62.356080 3.858875 34.367117
F 62.356080 27.012133 12.538010
F 62.356080 27.012133 34.367117
F 62.356080 50.165390 12.538010
F 62.356080 50.165390 34.367117
F 89.091183 3.858875 12.538010
F 89.091183 3.858875 34.367117
F 89.091183 27.012133 12.538010
F 89.091183 27.012133 34.367117
F 89.091183 50.165390 12.538010
F 89.091183 50.165390 34.367117
F 62.356080 11.576625 12.538010
F 62.356080 11.576625 34.367117
F 62.356080 34.729883 12.538010
F 62.356080 34.729883 34.367117
F 62.356080 57.883140 12.538010
F 62.356080 57.883140 34.367117
F 89.091183 11.576625 12.538010
F 89.091183 11.576625 34.367117
F 89.091183 34.729883 12.538010
F 89.091183 34.729883 34.367117
F 89.091183 57.883140 12.538010
F 89.091183 57.883140 34.367117
F 62.356080 19.294381 12.538009
F 62.356080 19.294381 34.367117
F 62.356080 42.447638 12.538009
F 62.356080 42.447638 34.367117
F 62.356080 65.600896 12.538009
F 62.356080 65.600896 34.367117
F 89.091183 19.294381 12.538009
F 89.091183 19.294381 34.367117
F 89.091183 42.447638 12.538009
F 89.091183 42.447638 34.367117
F 89.091183 65.600896 12.538009
F 89.091183 65.600896 34.367117
F 71.267784 3.858876 12.538009
F 71.267784 3.858876 34.367116
F 71.267784 27.012133 12.538009
F 71.267784 27.012133 34.367116
F 71.267784 50.165391 12.538009
F 71.267784 50.165391 34.367116
F 98.002888 3.858876 12.538009
F 98.002888 3.858876 34.367116
F 98.002888 27.012133 12.538009
F 98.002888 27.012133 34.367116
F 98.002888 50.165391 12.538009
F 98.002888 50.165391 34.367116
F 71.267784 11.576626 12.538009
F 71.267784 11.576626 34.367116
F 71.267784 34.729883 12.538009
F 71.267784 34.729883 34.367116
F 71.267784 57.883141 12.538009
F 71.267784 57.883141 34.367116
F 98.002888 11.576626 12.538009
F 98.002888 11.576626 34.367116
F 98.002888 34.729883 12.538009
F 98.002888 34.729883 34.367116
F 98.002888 57.883141 12.538009
F 98.002888 57.883141 34.367116
F 71.267784 19.294381 12.538008
F 71.267784 19.294381 34.367116
F 71.267784 42.447639 12.538008
F 71.267784 42.447639 34.367116
F 71.267784 65.600896 12.538008
F 71.267784 65.600896 34.367116
F 98.002888 19.294381 12.538008
F 98.002888 19.294381 34.367116
F 98.002888 42.447639 12.538008
F 98.002888 42.447639 34.367116
F 98.002888 65.600896 12.538008
F 98.002888 65.600896 34.367116
F 53.444373 1.286291 8.899826
F 53.444373 1.286291 30.728933
F 53.444373 24.439549 8.899826
F 53.444373 24.439549 30.728933
F 53.444373 47.592806 8.899826
F 53.444373 47.592806 30.728933
F 80.179477 1.286291 8.899826
F 80.179477 1.286291 30.728933
F 80.179477 24.439549 8.899826
F 80.179477 24.439549 30.728933
F 80.179477 47.592806 8.899826
F 80.179477 47.592806 30.728933
F 53.444373 9.004040 8.899826
F 53.444373 9.004040 30.728934
F 53.444373 32.157298 8.899826
F 53.444373 32.157298 30.728934
F 53.444373 55.310555 8.899826
F 53.444373 55.310555 30.728934
F 80.179477 9.004040 8.899826
F 80.179477 9.004040 30.728934
F 80.179477 32.157298 8.899826
F 80.179477 32.157298 30.728934
F 80.179477 55.310555 8.899826
F 80.179477 55.310555 30.728934
F 53.444373 16.721796 8.899825
F 53.444373 16.721796 30.728933
F 53.444373 39.875053 8.899825
F 53.444373 39.875053 30.728933
F 53.444373 63.028311 8.899825
F 53.444373 63.028311 30.728933
F 80.179477 16.721796 8.899825
F 80.179477 16.721796 30.728933
F 80.179477 39.875053 8.899825
F 80.179477 39.875053 30.728933
F 80.179477 63.028311 8.899825
F 80.179477 63.028311 30.728933
F 62.356069 1.286291 8.899826
F 62.356069 1.286291 30.728933
F 62.356069 24.439548 8.899826
F 62.356069 24.439548 30.728933
F 62.356069 47.592806 8.899826
F 62.356069 47.592806 30.728933
F 89.091173 1.286291 8.899826
F 89.091173 1.286291 30.728933
F 89.091173 24.439548 8.899826
F 89.091173 24.439548 30.728933
F 89.091173 47.592806 8.899826
F 89.091173 47.592806 30.728933
F 62.356069 9.004040 8.899826
F 62.356069 9.004040 30.728933
F 62.356069 32.157298 8.899826
F 62.356069 32.157298 30.728933
F 62.356069 55.310555 8.899826
F 62.356069 55.310555 30.728933
F 89.091173 9.004040 8.899826
F 89.091173 9.004040 30.728933
F 89.091173 32.157298 8.899826
F 89.091173 32.157298 30.728933
F 89.091173 55.310555 8.899826
F 89.091173 55.310555 30.728933
F 62.356069 16.721795 8.899825
F 62.356069 16.721795 30.728933
F 62.356069 39.875053 8.899825
F 62.356069 39.875053 30.728933
F 62.356069 63.028310 8.899825
F 62.356069 63.028310 30.728933
F 89.091173 16.721795 8.899825
F 89.091173 16.721795 30.728933
F 89.091173 39.875053 8.899825
F 89.091173 39.875053 30.728933
F 89.091173 63.028310 8.899825
F 89.091173 63.028310 30.728933
F 71.267774 1.286290 8.899825
F 71.267774 1.286290 30.728932
F 71.267774 24.439547 8.899825
F 71.267774 24.439547 30.728932
F 71.267774 47.592805 8.899825
F 71.267774 47.592805 30.728932
F 98.002877 1.286290 8.899825
F 98.002877 1.286290 30.728932
F 98.002877 24.439547 8.899825
F 98.002877 24.439547 30.728932
F 98.002877 47.592805 8.899825
F 98.002877 47.592805 30.728932
F 71.267774 9.004039 8.899825
F 71.267774 9.004039 30.728932
F 71.267774 32.157296 8.899825
F 71.267774 32.157296 30.728932
F 71.267774 55.310554 8.899825
F 71.267774 55.310554 30.728932
F 98.002877 9.004039 8.899825
F 98.002877 9.004039 30.728932
F 98.002877 32.157296 8.899825
F 98.002877 32.157296 30.728932
F 98.002877 55.310554 8.899825
F 98.002877 55.310554 30.728932
F 71.267774 16.721794 8.899824
F 71.267774 16.721794 30.728931
F 71.267774 39.875052 8.899824
F 71.267774 39.875052 30.728931
F 71.267774 63.028309 8.899824
F 71.267774 63.028309 30.728931
F 98.002877 16.721794 8.899824
F 98.002877 16.721794 30.728931
F 98.002877 39.875052 8.899824
F 98.002877 39.875052 30.728931
F 98.002877 63.028309 8.899824
F 98.002877 63.028309 30.728931
F 55.672310 7.717750 12.538010
F 55.672310 7.717750 34.367118
F 55.672310 30.871007 12.538010
F 55.672310 30.871007 34.367118
F 55.672310 54.024265 12.538010
F 55.672310 54.024265 34.367118
F 82.407413 7.717750 12.538010
F 82.407413 7.717750 34.367118
F 82.407413 30.871007 12.538010
F 82.407413 30.871007 34.367118
F 82.407413 54.024265 12.538010
F 82.407413 54.024265 34.367118
F 55.672310 15.435503 12.538009
F 55.672310 15.435503 34.367117
F 55.672310 38.588760 12.538009
F 55.672310 38.588760 34.367117
F 55.672310 61.742018 12.538009
F 55.672310 61.742018 34.367117
F 82.407413 15.435503 12.538009
F 82.407413 15.435503 34.367117
F 82.407413 38.588760 12.538009
F 82.407413 38.588760 34.367117
F 82.407413 61.742018 12.538009
F 82.407413 61.742018 34.367117
F 55.672310 0.000000 12.538010
F 55.672310 0.000000 34.367117
F 55.672310 23.153258 12.538010
F 55.672310 23.153258 34.367117
F 55.672310 46.306515 12.538010
F 55.672310 46.306515 34.367117
F 82.407413 0.000000 12.538010
F 82.407413 0.000000 34.367117
F 82.407413 23.153258 12.538010
F 82.407413 23.153258 34.367117
F 82.407413 46.306515 12.538010
F 82.407413 46.306515 34.367117
F 64.584008 7.717750 12.538010
F 64.584008 7.717750 34.367117
F 64.584008 30.871007 12.538010
F 64.584008 30.871007 34.367117
F 64.584008 54.024265 12.538010
F 64.584008 54.024265 34.367117
F 91.319111 7.717750 12.538010
F 91.319111 7.717750 34.367117
F 91.319111 30.871007 12.538010
F 91.319111 30.871007 34.367117
F 91.319111 54.024265 12.538010
F 91.319111 54.024265 34.367117
F 64.584008 15.435502 12.538009
F 64.584008 15.435502 34.367116
F 64.584008 38.588760 12.538009
F 64.584008 38.588760 34.367116
F 64.584008 61.742017 12.538009
F 64.584008 61.742017 34.367116
F 91.319111 15.435502 12.538009
F 91.319111 15.435502 34.367116
F 91.319111 38.588760 12.538009
F 91.319111 38.588760 34.367116
F 91.319111 61.742017 12.538009
F 91.319111 61.742017 34.367116
F 64.584008 0.000000 12.538010
F 64.584008 0.000000 34.367117
F 64.584008 23.153258 12.538010
F 64.584008 23.153258 34.367117
F 64.584008 46.306515 12.538010
F 64.584008 46.306515 34.367117
F 91.319111 0.000000 12.538010
F 91.319111 0.000000 34.367117
F 91.319111 23.153258 12.538010
F 91.319111 23.153258 34.367117
F 91.319111 46.306515 12.538010
F 91.319111 46.306515 34.367117
F 73.495712 7.717750 12.538009
F 73.495712 7.717750 34.367117
F 73.495712 30.871008 12.538009
F 73.495712 30.871008 34.367117
F 73.495712 54.024265 12.538009
F 73.495712 54.024265 34.367117
F 100.230816 7.717750 12.538009
F 100.230816 7.717750 34.367117
F 100.230816 30.871008 12.538009
F 100.230816 30.871008 34.367117
F 100.230816 54.024265 12.538009
F 100.230816 54.024265 34.367117
F 73.495712 15.435503 12.538008
F 73.495712 15.435503 34.367116
F 73.495712 38.588760 12.538008
F 73.495712 38.588760 34.367116
F 73.495712 61.742018 12.538008
F 73.495712 61.742018 34.367116
F 100.230816 15.435503 12.538008
F 100.230816 15.435503 34.367116
F 100.230816 38.588760 12.538008
F 100.230816 38.588760 34.367116
F 100.230816 61.742018 12.538008
F 100.230816 61.742018 34.367116
F 73.495712 0.000001 12.538009
F 73.495712 0.000001 34.367117
F 73.495712 23.153258 12.538009
F 73.495712 23.153258 34.367117
F 73.495712 46.306516 12.538009
F 73.495712 46.306516 34.367117
F 100.230816 0.000001 12.538009
F 100.230816 0.000001 34.367117
F 100.230816 23.153258 12.538009
F 100.230816 23.153258 34.367117
F 100.230816 46.306516 12.538009
F 100.230816 46.306516 34.367117
F 55.672295 5.145166 8.899826
F 55.672295 5.145166 30.728934
F 55.672295 28.298423 8.899826
F 55.672295 28.298423 30.728934
F 55.672295 51.451681 8.899826
F 55.672295 51.451681 30.728934
F 82.407399 5.145166 8.899826
F 82.407399 5.145166 30.728934
F 82.407399 28.298423 8.899826
F 82.407399 28.298423 30.728934
F 82.407399 51.451681 8.899826
F 82.407399 51.451681 30.728934
F 55.672295 12.862918 8.899825
F 55.672295 12.862918 30.728933
F 55.672295 36.016175 8.899825
F 55.672295 36.016175 30.728933
F 55.672295 59.169433 8.899825
F 55.672295 59.169433 30.728933
F 82.407399 12.862918 8.899825
F 82.407399 12.862918 30.728933
F 82.407399 36.016175 8.899825
F 82.407399 36.016175 30.728933
F 82.407399 59.169433 8.899825
F 82.407399 59.169433 30.728933
F 55.672295 20.580673 8.899826
F 55.672295 20.580673 30.728933
F 55.672295 43.733931 8.899826
F 55.672295 43.733931 30.728933
F 55.672295 66.887188 8.899826
F 55.672295 66.887188 30.728933
F 82.407399 20.580673 8.899826
F 82.407399 20.580673 30.728933
F 82.407399 43.733931 8.899826
F 82.407399 43.733931 30.728933
F 82.407399 66.887188 8.899826
F 82.407399 66.887188 30.728933
F 64.583992 5.145165 8.899826
F 64.583992 5.145165 30.728933
F 64.583992 28.298422 8.899826
F 64.583992 28.298422 30.728933
F 64.583992 51.451680 8.899826
F 64.583992 51.451680 30.728933
F 91.319095 5.145165 8.899826
F 91.319095 5.145165 30.728933
F 91.319095 28.298422 8.899826
F 91.319095 28.298422 30.728933
F 91.319095 51.451680 8.899826
F 91.319095 51.451680 30.728933
F 64.583992 12.862917 8.899825
F 64.583992 12.862917 30.728932
F 64.583992 36.016174 8.899825
F 64.583992 36.016174 30.728932
F 64.583992 59.169432 8.899825
F 64.583992 59.169432 30.728932
F 91.319095 12.862917 8.899825
F 91.319095 12.862917 30.728932
F 91.319095 36.016174 8.899825
F 91.319095 36.016174 30.728932
F 91.319095 59.169432 8.899825
F 91.319095 59.169432 30.728932
F 64.583992 20.580672 8.899826
F 64.583992 20.580672 30.728933
F 64.583992 43.733930 8.899826
F 64.583992 43.733930 30.728933
F 64.583992 66.887187 8.899826
F 64.583992 66.887187 30.728933
F 91.319095 20.580672 8.899826
F 91.319095 20.580672 30.728933
F 91.319095 43.733930 8.899826
F 91.319095 43.733930 30.728933
F 91.319095 66.887187 8.899826
F 91.319095 66.887187 30.728933
F 73.495699 5.145164 8.899825
F 73.495699 5.145164 30.728933
F 73.495699 28.298422 8.899825
F 73.495699 28.298422 30.728933
F 73.495699 51.451679 8.899825
F 73.495699 51.451679 30.728933
F 100.230803 5.145164 8.899825
F 100.230803 5.145164 30.728933
F 100.230803 28.298422 8.899825
F 100.230803 28.298422 30.728933
F 100.230803 51.451679 8.899825
F 100.230803 51.451679 30.728933
F 73.495699 12.862916 8.899824
F 73.495699 12.862916 30.728932
F 73.495699 36.016174 8.899824
F 73.495699 36.016174 30.728932
F 73.495699 59.169431 8.899824
F 73.495699 59.169431 30.728932
F 100.230803 12.862916 8.899824
F 100.230803 12.862916 30.728932
F 100.230803 36.016174 8.899824
F 100.230803 36.016174 30.728932
F 100.230803 59.169431 8.899824
F 100.230803 59.169431 30.728932
F 73.495699 20.580672 8.899825
F 73.495699 20.580672 30.728932
F 73.495699 43.733929 8.899825
F 73.495699 43.733929 30.728932
F 73.495699 66.887187 8.899825
F 73.495699 66.887187 30.728932
F 100.230803 20.580672 8.899825
F 100.230803 20.580672 30.728932
F 100.230803 43.733929 8.899825
F 100.230803 43.733929 30.728932
F 100.230803 66.887187 8.899825
F 100.230803 66.887187 30.728932
F 55.672307 5.145165 11.628463
F 55.672307 5.145165 33.457571
F 55.672307 28.298423 11.628463
F 55.672307 28.298423 33.457571
F 55.672307 51.451680 11.628463
F 55.672307 51.451680 33.457571
F 82.407411 5.145165 11.628463
F 82.407411 5.145165 33.457571
F 82.407411 28.298423 11.628463
F 82.407411 28.298423 33.457571
F 82.407411 51.451680 11.628463
F 82.407411 51.451680 33.457571
F 55.672307 12.862917 11.628464
F 55.672307 12.862917 33.457572
F 55.672307 36.016175 11.628464
F 55.672307 36.016175 33.457572
F 55.672307 59.169432 11.628464
F 55.672307 59.169432 33.457572
F 82.407411 12.862917 11.628464
F 82.407411 12.862917 33.457572
F 82.407411 36.016175 11.628464
F 82.407411 36.016175 33.457572
F 82.407411 59.169432 11.628464
F 82.407411 59.169432 33.457572
F 55.672307 20.580673 11.628464
F 55.672307 20.580673 33.457571
F 55.672307 43.733930 11.628464
F 55.672307 43.733930 33.457571
F 55.672307 66.887188 11.628464
F 55.672307 66.887188 33.457571
F 82.407411 20.580673 11.628464
F 82.407411 20.580673 33.457571
F 82.407411 43.733930 11.628464
F 82.407411 43.733930 33.457571
F 82.407411 66.887188 11.628464
F 82.407411 66.887188 33.457571
F 64.584005 5.145165 11.628464
F 64.584005 5.145165 33.457571
F 64.584005 28.298422 11.628464
F 64.584005 28.298422 33.457571
F 64.584005 51.451680 11.628464
F 64.584005 51.451680 33.457571
F 91.319108 5.145165 11.628464
F 91.319108 5.145165 33.457571
F 91.319108 28.298422 11.628464
F 91.319108 28.298422 33.457571
F 91.319108 51.451680 11.628464
F 91.319108 51.451680 33.457571
F 64.584005 12.862917 11.628465
F 64.584005 12.862917 33.457572
F 64.584005 36.016175 11.628465
F 64.584005 36.016175 33.457572
F 64.584005 59.169432 11.628465
F 64.584005 59.169432 33.457572
F 91.319108 12.862917 11.628465
F 91.319108 12.862917 33.457572
F 91.319108 36.016175 11.628465
F 91.319108 36.016175 33.457572
F 91.319108 59.169432 11.628465
F 91.319108 59.169432 33.457572
F 64.584005 20.580672 11.628464
F 64.584005 20.580672 33.457572
F 64.584005 43.733930 11.628464
F 64.584005 43.733930 33.457572
F 64.584005 66.887187 11.628464
F 64.584005 66.887187 33.457572
F 91.319108 20.580672 11.628464
F 91.319108 20.580672 33.457572
F 91.319108 43.733930 11.628464
F 91.319108 43.733930 33.457572
F 91.319108 66.887187 11.628464
F 91.319108 66.887187 33.457572
F 73.495711 5.145164 11.628464
F 73.495711 5.145164 33.457572
F 73.495711 28.298422 11.628464
F 73.495711 28.298422 33.457572
F 73.495711 51.451679 11.628464
F 73.495711 51.451679 33.457572
F 100.230814 5.145164 11.628464
F 100.230814 5.145164 33.457572
F 100.230814 28.298422 11.628464
F 100.230814 28.298422 33.457572
F 100.230814 51.451679 11.628464
F 100.230814 51.451679 33.457572
F 73.495711 12.862917 11.628465
F 73.495711 12.862917 33.457573
F 73.495711 36.016174 11.628465
F 73.495711 36.016174 33.457573
F 73.495711 59.169432 11.628465
F 73.495711 59.169432 33.457573
F 100.230814 12.862917 11.628465
F 100.230814 12.862917 33.457573
F 100.230814 36.016174 11.628465
F 100.230814 36.016174 33.457573
F 100.230814 59.169432 11.628465
F 100.230814 59.169432 33.457573
F 73.495711 20.580672 11.628465
F 73.495711 20.580672 33.457572
F 73.495711 43.733929 11.628465
F 73.495711 43.733929 33.457572
F 73.495711 66.887187 11.628465
F 73.495711 66.887187 33.457572
F 100.230814 20.580672 11.628465
F 100.230814 20.580672 33.457572
F 100.230814 43.733929 11.628465
F 100.230814 43.733929 33.457572
F 100.230814 66.887187 11.628465
F 100.230814 66.887187 33.457572
F 55.672297 7.717749 15.266647
F 55.672297 7.717749 37.095755
F 55.672297 30.871007 15.266647
F 55.672297 30.871007 37.095755
F 55.672297 54.024264 15.266647
F 55.672297 54.024264 37.095755
F 82.407401 7.717749 15.266647
F 82.407401 7.717749 37.095755
F 82.407401 30.871007 15.266647
F 82.407401 30.871007 37.095755
F 82.407401 54.024264 15.266647
F 82.407401 54.024264 37.095755
F 55.672297 15.435502 15.266648
F 55.672297 15.435502 37.095756
F 55.672297 38.588760 15.266648
F 55.672297 38.588760 37.095756
F 55.672297 61.742017 15.266648
F 55.672297 61.742017 37.095756
F 82.407401 15.435502 15.266648
F 82.407401 15.435502 37.095756
F 82.407401 38.588760 15.266648
F 82.407401 38.588760 37.095756
F 82.407401 61.742017 15.266648
F 82.407401 61.742017 37.095756
F 55.672297 0.000000 15.266648
F 55.672297 0.000000 37.095755
F 55.672297 23.153257 15.266648
F 55.672297 23.153257 37.095755
F 55.672297 46.306515 15.266648
F 55.672297 46.306515 37.095755
F 82.407401 0.000000 15.266648
F 82.407401 0.000000 37.095755
F 82.407401 23.153257 15.266648
F 82.407401 23.153257 37.095755
F 82.407401 46.306515 15.266648
F 82.407401 46.306515 37.095755
F 64.583994 7.717750 15.266648
F 64.583994 7.717750 37.095755
F 64.583994 30.871007 15.266648
F 64.583994 30.871007 37.095755
F 64.583994 54.024265 15.266648
F 64.583994 54.024265 37.095755
F 91.319098 7.717750 15.266648
F 91.319098 7.717750 37.095755
F 91.319098 30.871007 15.266648
F 91.319098 30.871007 37.095755
F 91.319098 54.024265 15.266648
F 91.319098 54.024265 37.095755
F 64.583994 15.435503 15.266649
F 64.583994 15.435503 37.095756
F 64.583994 38.588760 15.266649
F 64.583994 38.588760 37.095756
F 64.583994 61.742018 15.266649
F 64.583994 61.742018 37.095756
F 91.319098 15.435503 15.266649
F 91.319098 15.435503 37.095756
F 91.319098 38.588760 15.266649
F 91.319098 38.588760 37.095756
F 91.319098 61.742018 15.266649
F 91.319098 61.742018 37.095756
F 64.583994 0.000000 15.266648
F 64.583994 0.000000 37.095755
F 64.583994 23.153258 15.266648
F 64.583994 23.153258 37.095755
F 64.583994 46.306515 15.266648
F 64.583994 46.306515 37.095755
F 91.319098 0.000000 15.266648
F 91.319098 0.000000 37.095755
F 91.319098 23.153258 15.266648
F 91.319098 23.153258 37.095755
F 91.319098 46.306515 15.266648
F 91.319098 46.306515 37.095755
F 73.495701 7.717751 15.266649
F 73.495701 7.717751 37.095756
F 73.495701 30.871008 15.266649
F 73.495701 30.871008 37.095756
F 73.495701 54.024266 15.266649
F 73.495701 54.024266 37.095756
F 100.230804 7.717751 15.266649
F 100.230804 7.717751 37.095756
F 100.230804 30.871008 15.266649
F 100.230804 30.871008 37.095756
F 100.230804 54.024266 15.266649
F 100.230804 54.024266 37.095756
F 73.495701 15.435503 15.266650
F 73.495701 15.435503 37.095757
F 73.495701 38.588761 15.266650
F 73.495701 38.588761 37.095757
F 73.495701 61.742018 15.266650
F 73.495701 61.742018 37.095757
F 100.230804 15.435503 15.266650
F 100.230804 15.435503 37.095757
F 100.230804 38.588761 15.266650
F 100.230804 38.588761 37.095757
F 100.230804 61.742018 15.266650
F 100.230804 61.742018 37.095757
F 73.495701 0.000001 15.266649
F 73.495701 0.000001 37.095756
F 73.495701 23.153259 15.266649
F 73.495701 23.153259 37.095756
F 73.495701 46.306516 15.266649
F 73.495701 46.306516 37.095756
F 100.230804 0.000001 15.266649
F 100.230804 0.000001 37.095756
F 100.230804 23.153259 15.266649
F 100.230804 23.153259 37.095756
F 100.230804 46.306516 15.266649
F 100.230804 46.306516 37.095756
F 57.900234 1.286291 11.628464
F 57.900234 1.286291 33.457571
F 57.900234 24.439548 11.628464
F 57.900234 24.439548 33.457571
F 57.900234 47.592806 11.628464
F 57.900234 47.592806 33.457571
F 84.635337 1.286291 11.628464
F 84.635337 1.286291 33.457571
F 84.635337 24.439548 11.628464
F 84.635337 24.439548 33.457571
F 84.635337 47.592806 11.628464
F 84.635337 47.592806 33.457571
F 57.900234 9.004040 11.628464
F 57.900234 9.004040 33.457571
F 57.900234 32.157298 11.628464
F 57.900234 32.157298 33.457571
F 57.900234 55.310555 11.628464
F 57.900234 55.310555 33.457571
F 84.635337 9.004040 11.628464
F 84.635337 9.004040 33.457571
F 84.635337 32.157298 11.628464
F 84.635337 32.157298 33.457571
F 84.635337 55.310555 11.628464
F 84.635337 55.310555 33.457571
F 57.900234 16.721795 11.628465
F 57.900234 16.721795 33.457572
F 57.900234 39.875053 11.628465
F 57.900234 39.875053 33.457572
F 57.900234 63.028310 11.628465
F 57.900234 63.028310 33.457572
F 84.635337 16.721795 11.628465
F 84.635337 16.721795 33.457572
F 84.635337 39.875053 11.628465
F 84.635337 39.875053 33.457572
F 84.635337 63.028310 11.628465
F 84.635337 63.028310 33.457572
F 66.811933 1.286290 11.628464
F 66.811933 1.286290 33.457572
F 66.811933 24.439548 11.628464
F 66.811933 24.439548 33.457572
F 66.811933 47.592806 11.628464
F 66.811933 47.592806 33.457572
F 93.547036 1.286290 11.628464
F 93.547036 1.286290 33.457572
F 93.547036 24.439548 11.628464
F 93.547036 24.439548 33.457572
F 93.547036 47.592806 11.628464
F 93.547036 47.592806 33.457572
F 66.811933 9.004040 11.628464
F 66.811933 9.004040 33.457572
F 66.811933 32.157297 11.628464
F 66.811933 32.157297 33.457572
F 66.811933 55.310555 11.628464
F 66.811933 55.310555 33.457572
F 93.547036 9.004040 11.628464
F 93.547036 9.004040 33.457572
F 93.547036 32.157297 11.628464
F 93.547036 32.157297 33.457572
F 93.547036 55.310555 11.628464
F 93.547036 55.310555 33.457572
F 66.811933 16.721795 11.628465
F 66.811933 16.721795 33.457572
F 66.811933 39.875053 11.628465
F 66.811933 39.875053 33.457572
F 66.811933 63.028310 11.628465
F 66.811933 63.028310 33.457572
F 93.547036 16.721795 11.628465
F 93.547036 16.721795 33.457572
F 93.547036 39.875053 11.628465
F 93.547036 39.875053 33.457572
F 93.547036 63.028310 11.628465
F 93.547036 63.028310 33.457572
F 75.723638 1.286290 11.628464
F 75.723638 1.286290 33.457572
F 75.723638 24.439548 11.628464
F 75.723638 24.439548 33.457572
F 75.723638 47.592805 11.628464
F 75.723638 47.592805 33.457572
F 102.458742 1.286290 11.628464
F 102.458742 1.286290 33.457572
F 102.458742 24.439548 11.628464
F 102.458742 24.439548 33.457572
F 102.458742 47.592805 11.628464
F 102.458742 47.592805 33.457572
F 75.723638 9.004040 11.628464
F 75.723638 9.004040 33.457572
F 75.723638 32.157297 11.628464
F 75.723638 32.157297 33.457572
F 75.723638 55.310555 11.628464
F 75.723638 55.310555 33.457572
F 102.458742 9.004040 11.628464
F 102.458742 9.004040 33.457572
F 102.458742 32.157297 11.628464
F 102.458742 32.157297 33.457572
F 102.458742 55.310555 11.628464
F 102.458742 55.310555 33.457572
F 75.723638 16.721795 11.628465
F 75.723638 16.721795 33.457572
F 75.723638 39.875052 11.628465
F 75.723638 39.875052 33.457572
F 75.723638 63.028310 11.628465
F 75.723638 63.028310 33.457572
F 102.458742 16.721795 11.628465
F 102.458742 16.721795 33.457572
F 102.458742 39.875052 11.628465
F 102.458742 39.875052 33.457572
F 102.458742 63.028310 11.628465
F 102.458742 63.028310 33.457572
F 57.900219 3.858875 15.266648
F 57.900219 3.858875 37.095755
F 57.900219 27.012132 15.266648
F 57.900219 27.012132 37.095755
F 57.900219 50.165390 15.266648
F 57.900219 50.165390 37.095755
F 84.635322 3.858875 15.266648
F 84.635322 3.858875 37.095755
F 84.635322 27.012132 15.266648
F 84.635322 27.012132 37.095755
F 84.635322 50.165390 15.266648
F 84.635322 50.165390 37.095755
F 57.900219 11.576625 15.266648
F 57.900219 11.576625 37.095755
F 57.900219 34.729882 15.266648
F 57.900219 34.729882 37.095755
F 57.900219 57.883140 15.266648
F 57.900219 57.883140 37.095755
F 84.635322 11.576625 15.266648
F 84.635322 11.576625 37.095755
F 84.635322 34.729882 15.266648
F 84.635322 34.729882 37.095755
F 84.635322 57.883140 15.266648
F 84.635322 57.883140 37.095755
F 57.900219 19.294380 15.266648
F 57.900219 19.294380 37.095756
F 57.900219 42.447638 15.266648
F 57.900219 42.447638 37.095756
F 57.900219 65.600895 15.266648
F 57.900219 65.600895 37.095756
F 84.635322 19.294380 15.266648
F 84.635322 19.294380 37.095756
F 84.635322 42.447638 15.266648
F 84.635322 42.447638 37.095756
F 84.635322 65.600895 15.266648
F 84.635322 65.600895 37.095756
F 66.811918 3.858876 15.266649
F 66.811918 3.858876 37.095756
F 66.811918 27.012134 15.266649
F 66.811918 27.012134 37.095756
F 66.811918 50.165391 15.266649
F 66.811918 50.165391 37.095756
F 93.547022 3.858876 15.266649
F 93.547022 3.858876 37.095756
F 93.547022 27.012134 15.266649
F 93.547022 27.012134 37.095756
F 93.547022 50.165391 15.266649
F 93.547022 50.165391 37.095756
F 66.811918 11.576626 15.266649
F 66.811918 11.576626 37.095756
F 66.811918 34.729884 15.266649
F 66.811918 34.729884 37.095756
F 66.811918 57.883141 15.266649
F 66.811918 57.883141 37.095756
F 93.547022 11.576626 15.266649
F 93.547022 11.576626 37.095756
F 93.547022 34.729884 15.266649
F 93.547022 34.729884 37.095756
F 93.547022 57.883141 15.266649
F 93.547022 57.883141 37.095756
F 66.811918 19.294382 15.266649
F 66.811918 19.294382 37.095757
F 66.811918 42.447639 15.266649
F 66.811918 42.447639 37.095757
F 66.811918 65.600897 15.266649
F 66.811918 65.600897 37.095757
F 93.547022 19.294382 15.266649
F 93.547022 19.294382 37.095757
F 93.547022 42.447639 15.266649
F 93.547022 42.447639 37.095757
F 93.547022 65.600897 15.266649
F 93.547022 65.600897 37.095757
F 75.723625 3.858875 15.266648
F 75.723625 3.858875 37.095755
F 75.723625 27.012133 15.266648
F 75.723625 27.012133 37.095755
F 75.723625 50.165390 15.266648
F 75.723625 50.165390 37.095755
F 102.458729 3.858875 15.266648
F 102.458729 3.858875 37.095755
F 102.458729 27.012133 15.266648
F 102.458729 27.012133 37.095755
F 102.458729 50.165390 15.266648
F 102.458729 50.165390 37.095755
F 75.723625 11.576625 15.266648
F 75.723625 11.576625 37.095756
F 75.723625 34.729883 15.266648
F 75.723625 34.729883 37.095756
F 75.723625 57.883140 15.266648
F 75.723625 57.883140 37.095756
F 102.458729 11.576625 15.266648
F 102.458729 11.576625 37.095756
F 102.458729 34.729883 15.266648
F 102.458729 34.729883 37.095756
F 102.458729 57.883140 15.266648
F 102.458729 57.883140 37.095756
F 75.723625 19.294381 15.266649
F 75.723625 19.294381 37.095756
F 75.723625 42.447638 15.266649
F 75.723625 42.447638 37.095756
F 75.723625 65.600896 15.266649
F 75.723625 65.600896 37.095756
F 102.458729 19.294381 15.266649
F 102.458729 19.294381 37.095756
F 102.458729 42.447638 15.266649
F 102.458729 42.447638 37.095756
F 102.458729 65.600896 15.266649
F 102.458729 65.600896 37.095756
F 57.900231 3.858875 12.538010
F 57.900231 3.858875 34.367117
F 57.900231 27.012133 12.538010
F 57.900231 27.012133 34.367117
F 57.900231 50.165390 12.538010
F 57.900231 50.165390 34.367117
F 84.635334 3.858875 12.538010
F 84.635334 3.858875 34.367117
F 84.635334 27.012133 12.538010
F 84.635334 27.012133 34.367117
F 84.635334 50.165390 12.538010
F 84.635334 50.165390 34.367117
F 57.900231 11.576625 12.538010
F 57.900231 11.576625 34.367117
F 57.900231 34.729883 12.538010
F 57.900231 34.729883 34.367117
F 57.900231 57.883140 12.538010
F 57.900231 57.883140 34.367117
F 84.635334 11.576625 12.538010
F 84.635334 11.576625 34.367117
F 84.635334 34.729883 12.538010
F 84.635334 34.729883 34.367117
F 84.635334 57.883140 12.538010
F 84.635334 57.883140 34.367117
F 57.900231 19.294381 12.538009
F 57.900231 19.294381 34.367117
F 57.900231 42.447638 12.538009
F 57.900231 42.447638 34.367117
F 57.900231 65.600896 12.538009
F 57.900231 65.600896 34.367117
F 84.635334 19.294381 12.538009
F 84.635334 19.294381 34.367117
F 84.635334 42.447638 12.538009
F 84.635334 42.447638 34.367117
F 84.635334 65.600896 12.538009
F 84.635334 65.600896 34.367117
F 66.811931 3.858876 12.538009
F 66.811931 3.858876 34.367117
F 66.811931 27.012133 12.538009
F 66.811931 27.012133 34.367117
F 66.811931 50.165391 12.538009
F 66.811931 50.165391 34.367117
F 93.547034 3.858876 12.538009
F 93.547034 3.858876 34.367117
F 93.547034 27.012133 12.538009
F 93.547034 27.012133 34.367117
F 93.547034 50.165391 12.538009
F 93.547034 50.165391 34.367117
F 66.811931 11.576626 12.538009
F 66.811931 11.576626 34.367117
F 66.811931 34.729883 12.538009
F 66.811931 34.729883 34.367117
F 66.811931 57.883141 12.538009
F 66.811931 57.883141 34.367117
F 93.547034 11.576626 12.538009
F 93.547034 11.576626 34.367117
F 93.547034 34.729883 12.538009
F 93.547034 34.729883 34.367117
F 93.547034 57.883141 12.538009
F 93.547034 57.883141 34.367117
F 66.811931 19.294381 12.538009
F 66.811931 19.294381 34.367116
F 66.811931 42.447639 12.538009
F 66.811931 42.447639 34.367116
F 66.811931 65.600896 12.538009
F 66.811931 65.600896 34.367116
F 93.547034 19.294381 12.538009
F 93.547034 19.294381 34.367116
F 93.547034 42.447639 12.538009
F 93.547034 42.447639 34.367116
F 93.547034 65.600896 12.538009
F 93.547034 65.600896 34.367116
F 75.723637 3.858875 12.538010
F 75.723637 3.858875 34.367117
F 75.723637 27.012133 12.538010
F 75.723637 27.012133 34.367117
F 75.723637 50.165390 12.538010
F 75.723637 50.165390 34.367117
F 102.458740 3.858875 12.538010
F 102.458740 3.858875 34.367117
F 102.458740 27.012133 12.538010
F 102.458740 27.012133 34.367117
F 102.458740 50.165390 12.538010
F 102.458740 50.165390 34.367117
F 75.723637 11.576625 12.538010
F 75.723637 11.576625 34.367117
F 75.723637 34.729883 12.538010
F 75.723637 34.729883 34.367117
F 75.723637 57.883140 12.538010
F 75.723637 57.883140 34.367117
F 102.458740 11.576625 12.538010
F 102.458740 11.576625 34.367117
F 102.458740 34.729883 12.538010
F 102.458740 34.729883 34.367117
F 102.458740 57.883140 12.538010
F 102.458740 57.883140 34.367117
F 75.723637 19.294381 12.538009
F 75.723637 19.294381 34.367117
F 75.723637 42.447638 12.538009
F 75.723637 42.447638 34.367117
F 75.723637 65.600896 12.538009
F 75.723637 65.600896 34.367117
F 102.458740 19.294381 12.538009
F 102.458740 19.294381 34.367117
F 102.458740 42.447638 12.538009
F 102.458740 42.447638 34.367117
F 102.458740 65.600896 12.538009
F 102.458740 65.600896 34.367117
F 57.900221 1.286291 8.899826
F 57.900221 1.286291 30.728933
F 57.900221 24.439549 8.899826
F 57.900221 24.439549 30.728933
F 57.900221 47.592806 8.899826
F 57.900221 47.592806 30.728933
F 84.635324 1.286291 8.899826
F 84.635324 1.286291 30.728933
F 84.635324 24.439549 8.899826
F 84.635324 24.439549 30.728933
F 84.635324 47.592806 8.899826
F 84.635324 47.592806 30.728933
F 57.900221 9.004041 8.899826
F 57.900221 9.004041 30.728933
F 57.900221 32.157298 8.899826
F 57.900221 32.157298 30.728933
F 57.900221 55.310556 8.899826
F 57.900221 55.310556 30.728933
F 84.635324 9.004041 8.899826
F 84.635324 9.004041 30.728933
F 84.635324 32.157298 8.899826
F 84.635324 32.157298 30.728933
F 84.635324 55.310556 8.899826
F 84.635324 55.310556 30.728933
F 57.900221 16.721796 8.899825
F 57.900221 16.721796 30.728933
F 57.900221 39.875053 8.899825
F 57.900221 39.875053 30.728933
F 57.900221 63.028311 8.899825
F 57.900221 63.028311 30.728933
F 84.635324 16.721796 8.899825
F 84.635324 16.721796 30.728933
F 84.635324 39.875053 8.899825
F 84.635324 39.875053 30.728933
F 84.635324 63.028311 8.899825
F 84.635324 63.028311 30.728933
F 66.811920 1.286290 8.899825
F 66.811920 1.286290 30.728933
F 66.811920 24.439547 8.899825
F 66.811920 24.439547 30.728933
F 66.811920 47.592805 8.899825
F 66.811920 47.592805 30.728933
F 93.547023 1.286290 8.899825
F 93.547023 1.286290 30.728933
F 93.547023 24.439547 8.899825
F 93.547023 24.439547 30.728933
F 93.547023 47.592805 8.899825
F 93.547023 47.592805 30.728933
F 66.811920 9.004039 8.899825
F 66.811920 9.004039 30.728933
F 66.811920 32.157297 8.899825
F 66.811920 32.157297 30.728933
F 66.811920 55.310554 8.899825
F 66.811920 55.310554 30.728933
F 93.547023 9.004039 8.899825
F 93.547023 9.004039 30.728933
F 93.547023 32.157297 8.899825
F 93.547023 32.157297 30.728933
F 93.547023 55.310554 8.899825
F 93.547023 55.310554 30.728933
F 66.811920 16.721795 8.899825
F 66.811920 16.721795 30.728932
F 66.811920 39.875052 8.899825
F 66.811920 39.875052 30.728932
F 66.811920 63.028310 8.899825
F 66.811920 63.028310 30.728932
F 93.547023 16.721795 8.899825
F 93.547023 16.721795 30.728932
F 93.547023 39.875052 8.899825
F 93.547023 39.875052 30.728932
F 93.547023 63.028310 8.899825
F 93.547023 63.028310 30.728932
F 75.723627 1.286290 8.899826
F 75.723627 1.286290 30.728933
F 75.723627 24.439548 8.899826
F 75.723627 24.439548 30.728933
F 75.723627 47.592805 8.899826
F 75.723627 47.592805 30.728933
F 102.458730 1.286290 8.899826
F 102.458730 1.286290 30.728933
F 102.458730 24.439548 8.899826
F 102.458730 24.439548 30.728933
F 102.458730 47.592805 8.899826
F 102.458730 47.592805 30.728933
F 75.723627 9.004039 8.899826
F 75.723627 9.004039 30.728933
F 75.723627 32.157297 8.899826
F 75.723627 32.157297 30.728933
F 75.723627 55.310555 8.899826
F 75.723627 55.310555 30.728933
F 102.458730 9.004039 8.899826
F 102.458730 9.004039 30.728933
F 102.458730 32.157297 8.899826
F 102.458730 32.157297 30.728933
F 102.458730 55.310555 8.899826
F 102.458730 55.310555 30.728933
F 75.723627 16.721795 8.899825
F 75.723627 16.721795 30.728932
F 75.723627 39.875052 8.899825
F 75.723627 39.875052 30.728932
F 75.723627 63.028310 8.899825
F 75.723627 63.028310 30.728932
F 102.458730 16.721795 8.899825
F 102.458730 16.721795 30.728932
F 102.458730 39.875052 8.899825
F 102.458730 39.875052 30.728932
F 102.458730 63.028310 8.899825
F 102.458730 63.028310 30.728932
F 60.128158 7.717750 12.538010
F 60.128158 7.717750 34.367118
F 60.128158 30.871007 12.538010
F 60.128158 30.871007 34.367118
F 60.128158 54.024265 12.538010
F 60.128158 54.024265 34.367118
F 86.863261 7.717750 12.538010
F 86.863261 7.717750 34.367118
F 86.863261 30.871007 12.538010
F 86.863261 30.871007 34.367118
F 86.863261 54.024265 12.538010
F 86.863261 54.024265 34.367118
F 60.128158 15.435502 12.538009
F 60.128158 15.435502 34.367117
F 60.128158 38.588760 12.538009
F 60.128158 38.588760 34.367117
F 60.128158 61.742018 12.538009
F 60.128158 61.742018 34.367117
F 86.863261 15.435502 12.538009
F 86.863261 15.435502 34.367117
F 86.863261 38.588760 12.538009
F 86.863261 38.588760 34.367117
F 86.863261 61.742018 12.538009
F 86.863261 61.742018 34.367117
F 60.128158 0.000000 12.538010
F 60.128158 0.000000 34.367117
F 60.128158 23.153258 12.538010
F 60.128158 23.153258 34.367117
F 60.128158 46.306515 12.538010
F 60.128158 46.306515 34.367117
F 86.863261 0.000000 12.538010
F 86.863261 0.000000 34.367117
F 86.863261 23.153258 12.538010
F 86.863261 23.153258 34.367117
F 86.863261 46.306515 12.538010
F 86.863261 46.306515 34.367117
F 69.039859 7.717750 12.538009
F 69.039859 7.717750 34.367117
F 69.039859 30.871008 12.538009
F 69.039859 30.871008 34.367117
F 69.039859 54.024265 12.538009
F 69.039859 54.024265 34.367117
F 95.774963 7.717750 12.538009
F 95.774963 7.717750 34.367117
F 95.774963 30.871008 12.538009
F 95.774963 30.871008 34.367117
F 95.774963 54.024265 12.538009
F 95.774963 54.024265 34.367117
F 69.039859 15.435503 12.538008
F 69.039859 15.435503 34.367116
F 69.039859 38.588760 12.538008
F 69.039859 38.588760 34.367116
F 69.039859 61.742018 12.538008
F 69.039859 61.742018 34.367116
F 95.774963 15.435503 12.538008
F 95.774963 15.435503 34.367116
F 95.774963 38.588760 12.538008
F 95.774963 38.588760 34.367116
F 95.774963 61.742018 12.538008
F 95.774963 61.742018 34.367116
F 69.039859 0.000001 12.538009
F 69.039859 0.000001 34.367117
F 69.039859 23.153258 12.538009
F 69.039859 23.153258 34.367117
F 69.039859 46.306516 12.538009
F 69.039859 46.306516 34.367117
F 95.774963 0.000001 12.538009
F 95.774963 0.000001 34.367117
F 95.774963 23.153258 12.538009
F 95.774963 23.153258 34.367117
F 95.774963 46.306516 12.538009
F 95.774963 46.306516 34.367117
F 77.951564 7.717750 12.538010
F 77.951564 7.717750 34.367118
F 77.951564 30.871007 12.538010
F 77.951564 30.871007 34.367118
F 77.951564 54.024265 12.538010
F 77.951564 54.024265 34.367118
F 104.686667 7.717750 12.538010
F 104.686667 7.717750 34.367118
F 104.686667 30.871007 12.538010
F 104.686667 30.871007 34.367118
F 104.686667 54.024265 12.538010
F 104.686667 54.024265 34.367118
F 77.951564 15.435502 12.538009
F 77.951564 15.435502 34.367116
F 77.951564 38.588760 12.538009
F 77.951564 38.588760 34.367116
F 77.951564 61.742018 12.538009
F 77.951564 61.742018 34.367116
F 104.686667 15.435502 12.538009
F 104.686667 15.435502 34.367116
F 104.686667 38.588760 12.538009
F 104.686667 38.588760 34.367116
F 104.686667 61.742018 12.538009
F 104.686667 61.742018 34.367116
F 77.951564 0.000000 12.538010
F 77.951564 0.000000 34.367117
F 77.951564 23.153258 12.538010
F 77.951564 23.153258 34.367117
F 77.951564 46.306515 12.538010
F 77.951564 46.306515 34.367117
F 104.686667 0.000000 12.538010
F 104.686667 0.000000 34.367117
F 104.686667 23.153258 12.538010
F 104.686667 23.153258 34.367117
F 104.686667 46.306515 12.538010
F 104.686667 46.306515 34.367117
F 60.128143 5.145165 8.899826
F 60.128143 5.145165 30.728934
F 60.128143 28.298423 8.899826
F 60.128143 28.298423 30.728934
F 60.128143 51.451680 8.899826
F 60.128143 51.451680 30.728934
F 86.863246 5.145165 8.899826
F 86.863246 5.145165 30.728934
F 86.863246 28.298423 8.899826
F 86.863246 28.298423 30.728934
F 86.863246 51.451680 8.899826
F 86.863246 51.451680 30.728934
F 60.128143 12.862918 8.899825
F 60.128143 12.862918 30.728933
F 60.128143 36.016175 8.899825
F 60.128143 36.016175 30.728933
F 60.128143 59.169433 8.899825
F 60.128143 59.169433 30.728933
F 86.863246 12.862918 8.899825
F 86.863246 12.862918 30.728933
F 86.863246 36.016175 8.899825
F 86.863246 36.016175 30.728933
F 86.863246 59.169433 8.899825
F 86.863246 59.169433 30.728933
F 60.128143 20.580673 8.899826
F 60.128143 20.580673 30.728933
F 60.128143 43.733930 8.899826
F 60.128143 43.733930 30.728933
F 60.128143 66.887188 8.899826
F 60.128143 66.887188 30.728933
F 86.863246 20.580673 8.899826
F 86.863246 20.580673 30.728933
F 86.863246 43.733930 8.899826
F 86.863246 43.733930 30.728933
F 86.863246 66.887188 8.899826
F 86.863246 66.887188 30.728933
F 69.039845 5.145164 8.899825
F 69.039845 5.145164 30.728932
F 69.039845 28.298421 8.899825
F 69.039845 28.298421 30.728932
F 69.039845 51.451679 8.899825
F 69.039845 51.451679 30.728932
F 95.774949 5.145164 8.899825
F 95.774949 5.145164 30.728932
F 95.774949 28.298421 8.899825
F 95.774949 28.298421 30.728932
F 95.774949 51.451679 8.899825
F 95.774949 51.451679 30.728932
F 69.039845 12.862916 8.899824
F 69.039845 12.862916 30.728931
F 69.039845 36.016174 8.899824
F 69.039845 36.016174 30.728931
F 69.039845 59.169431 8.899824
F 69.039845 59.169431 30.728931
F 95.774949 12.862916 8.899824
F 95.774949 12.862916 30.728931
F 95.774949 36.016174 8.899824
F 95.774949 36.016174 30.728931
F 95.774949 59.169431 8.899824
F 95.774949 59.169431 30.728931
F 69.039845 20.580671 8.899825
F 69.039845 20.580671 30.728932
F 69.039845 43.733929 8.899825
F 69.039845 43.733929 30.728932
F 69.039845 66.887186 8.899825
F 69.039845 66.887186 30.728932
F 95.774949 20.580671 8.899825
F 95.774949 20.580671 30.728932
F 95.774949 43.733929 8.899825
F 95.774949 43.733929 30.728932
F 95.774949 66.887186 8.899825
F 95.774949 66.887186 30.728932
F 77.951551 5.145165 8.899826
F 77.951551 5.145165 30.728934
F 77.951551 28.298423 8.899826
F 77.951551 28.298423 30.728934
F 77.951551 51.451680 8.899826
F 77.951551 51.451680 30.728934
F 104.686654 5.145165 8.899826
F 104.686654 5.145165 30.728934
F 104.686654 28.298423 8.899826
F 104.686654 28.298423 30.728934
F 104.686654 51.451680 8.899826
F 104.686654 51.451680 30.728934
F 77.951551 12.862917 8.899825
F 77.951551 12.862917 30.728933
F 77.951551 36.016175 8.899825
F 77.951551 36.016175 30.728933
F 77.951551 59.169432 8.899825
F 77.951551 59.169432 30.728933
F 104.686654 12.862917 8.899825
F 104.686654 12.862917 30.728933
F 104.686654 36.016175 8.899825
F 104.686654 36.016175 30.728933
F 104.686654 59.169432 8.899825
F 104.686654 59.169432 30.728933
F 77.951551 20.580673 8.899826
F 77.951551 20.580673 30.728933
F 77.951551 43.733930 8.899826
F 77.951551 43.733930 30.728933
F 77.951551 66.887188 8.899826
F 77.951551 66.887188 30.728933
F 104.686654 20.580673 8.899826
F 104.686654 20.580673 30.728933
F 104.686654 43.733930 8.899826
F 104.686654 43.733930 30.728933
F 104.686654 66.887188 8.899826
F 104.686654 66.887188 30.728933
F 60.128155 5.145165 11.628464
F 60.128155 5.145165 33.457571
F 60.128155 28.298423 11.628464
F 60.128155 28.298423 33.457571
F 60.128155 51.451680 11.628464
F 60.128155 51.451680 33.457571
F 86.863259 5.145165 11.628464
F 86.863259 5.145165 33.457571
F 86.863259 28.298423 11.628464
F 86.863259 28.298423 33.457571
F 86.863259 51.451680 11.628464
F 86.863259 51.451680 33.457571
F 60.128155 12.862917 11.628464
F 60.128155 12.862917 33.457572
F 60.128155 36.016175 11.628464
F 60.128155 36.016175 33.457572
F 60.128155 59.169432 11.628464
F 60.128155 59.169432 33.457572
F 86.863259 12.862917 11.628464
F 86.863259 12.862917 33.457572
F 86.863259 36.016175 11.628464
F 86.863259 36.016175 33.457572
F 86.863259 59.169432 11.628464
F 86.863259 59.169432 33.457572
F 60.128155 20.580673 11.628464
F 60.128155 20.580673 33.457571
F 60.128155 43.733930 11.628464
F 60.128155 43.733930 33.457571
F 60.128155 66.887188 11.628464
F 60.128155 66.887188 33.457571
F 86.863259 20.580673 11.628464
F 86.863259 20.580673 33.457571
F 86.863259 43.733930 11.628464
F 86.863259 43.733930 33.457571
F 86.863259 66.887188 11.628464
F 86.863259 66.887188 33.457571
F 69.039858 5.145164 11.628465
F 69.039858 5.145164 33.457572
F 69.039858 28.298422 11.628465
F 69.039858 28.298422 33.457572
F 69.039858 51.451679 11.628465
F 69.039858 51.451679 33.457572
F 95.774961 5.145164 11.628465
F 95.774961 5.145164 33.457572
F 95.774961 28.298422 11.628465
F 95.774961 28.298422 33.457572
F 95.774961 51.451679 11.628465
F 95.774961 51.451679 33.457572
F 69.039858 12.862917 11.628465
F 69.039858 12.862917 33.457573
F 69.039858 36.016174 11.628465
F 69.039858 36.016174 33.457573
F 69.039858 59.169432 11.628465
F 69.039858 59.169432 33.457573
F 95.774961 12.862917 11.628465
F 95.774961 12.862917 33.457573
F 95.774961 36.016174 11.628465
F 95.774961 36.016174 33.457573
F 95.774961 59.169432 11.628465
F 95.774961 59.169432 33.457573
F 69.039858 20.580672 11.628465
F 69.039858 20.580672 33.457572
F 69.039858 43.733929 11.628465
F 69.039858 43.733929 33.457572
F 69.039858 66.887187 11.628465
F 69.039858 66.887187 33.457572
F 95.774961 20.580672 11.628465
F 95.774961 20.580672 33.457572
F 95.774961 43.733929 11.628465
F 95.774961 43.733929 33.457572
F 95.774961 66.887187 11.628465
F 95.774961 66.887187 33.457572
F 77.951562 5.145165 11.628463
F 77.951562 5.145165 33.457571
F 77.951562 28.298423 11.628463
F 77.951562 28.298423 33.457571
F 77.951562 51.451680 11.628463
F 77.951562 51.451680 33.457571
F 104.686665 5.145165 11.628463
F 104.686665 5.145165 33.457571
F 104.686665 28.298423 11.628463
F 104.686665 28.298423 33.457571
F 104.686665 51.451680 11.628463
F 104.686665 51.451680 33.457571
F 77.951562 12.862917 11.628464
F 77.951562 12.862917 33.457572
F 77.951562 36.016175 11.628464
F 77.951562 36.016175 33.457572
F 77.951562 59.169432 11.628464
F 77.951562 59.169432 33.457572
F 104.686665 12.862917 11.628464
F 104.686665 12.862917 33.457572
F 104.686665 36.016175 11.628464
F 104.686665 36.016175 33.457572
F 104.686665 59.169432 11.628464
F 104.686665 59.169432 33.457572
F 77.951562 20.580672 11.628464
F 77.951562 20.580672 33.457571
F 77.951562 43.733930 11.628464
F 77.951562 43.733930 33.457571
F 77.951562 66.887188 11.628464
F 77.951562 66.887188 33.457571
F 104.686665 20.580672 11.628464
F 104.686665 20.580672 33.457571
F 104.686665 43.733930 11.628464
F 104.686665 43.733930 33.457571
F 104.686665 66.887188 11.628464
F 104.686665 66.887188 33.457571
F 60.128145 7.717749 15.266648
F 60.128145 7.717749 37.095755
F 60.128145 30.871007 15.266648
F 60.128145 30.871007 37.095755
F 60.128145 54.024264 15.266648
F 60.128145 54.024264 37.095755
F 86.863248 7.717749 15.266648
F 86.863248 7.717749 37.095755
F 86.863248 30.871007 15.266648
F 86.863248 30.871007 37.095755
F 86.863248 54.024264 15.266648
F 86.863248 54.024264 37.095755
F 60.128145 15.435502 15.266649
F 60.128145 15.435502 37.095756
F 60.128145 38.588760 15.266649
F 60.128145 38.588760 37.095756
F 60.128145 61.742017 15.266649
F 60.128145 61.742017 37.095756
F 86.863248 15.435502 15.266649
F 86.863248 15.435502 37.095756
F 86.863248 38.588760 15.266649
F 86.863248 38.588760 37.095756
F 86.863248 61.742017 15.266649
F 86.863248 61.742017 37.095756
F 60.128145 0.000000 15.266648
F 60.128145 0.000000 37.095755
F 60.128145 23.153257 15.266648
F 60.128145 23.153257 37.095755
F 60.128145 46.306515 15.266648
F 60.128145 46.306515 37.095755
F 86.863248 0.000000 15.266648
F 86.863248 0.000000 37.095755
F 86.863248 23.153257 15.266648
F 86.863248 23.153257 37.095755
F 86.863248 46.306515 15.266648
F 86.863248 46.306515 37.095755
F 69.039847 7.717751 15.266649
F 69.039847 7.717751 37.095756
F 69.039847 30.871008 15.266649
F 69.039847 30.871008 37.095756
F 69.039847 54.024266 15.266649
F 69.039847 54.024266 37.095756
F 95.774950 7.717751 15.266649
F 95.774950 7.717751 37.095756
F 95.774950 30.871008 15.266649
F 95.774950 30.871008 37.095756
F 95.774950 54.024266 15.266649
F 95.774950 54.024266 37.095756
F 69.039847 15.435503 15.266650
F 69.039847 15.435503 37.095757
F 69.039847 38.588761 15.266650
F 69.039847 38.588761 37.095757
F 69.039847 61.742018 15.266650
F 69.039847 61.742018 37.095757
F 95.774950 15.435503 15.266650
F 95.774950 15.435503 37.095757
F 95.774950 38.588761 15.266650
F 95.774950 38.588761 37.095757
F 95.774950 61.742018 15.266650
F 95.774950 61.742018 37.095757
F 69.039847 0.000001 15.266649
F 69.039847 0.000001 37.095756
F 69.039847 23.153259 15.266649
F 69.039847 23.153259 37.095756
F 69.039847 46.306516 15.266649
F 69.039847 46.306516 37.095756
F 95.774950 0.000001 15.266649
F 95.774950 0.000001 37.095756
F 95.774950 23.153259 15.266649
F 95.774950 23.153259 37.095756
F 95.774950 46.306516 15.266649
F 95.774950 46.306516 37.095756
F 77.951552 7.717750 15.266648
F 77.951552 7.717750 37.095755
F 77.951552 30.871007 15.266648
F 77.951552 30.871007 37.095755
F 77.951552 54.024265 15.266648
F 77.951552 54.024265 37.095755
F 104.686656 7.717750 15.266648
F 104.686656 7.717750 37.095755
F 104.686656 30.871007 15.266648
F 104.686656 30.871007 37.095755
F 104.686656 54.024265 15.266648
F 104.686656 54.024265 37.095755
F 77.951552 15.435502 15.266649
F 77.951552 15.435502 37.095756
F 77.951552 38.588760 15.266649
F 77.951552 38.588760 37.095756
F 77.951552 61.742017 15.266649
F 77.951552 61.742017 37.095756
F 104.686656 15.435502 15.266649
F 104.686656 15.435502 37.095756
F 104.686656 38.588760 15.266649
F 104.686656 38.588760 37.095756
F 104.686656 61.742017 15.266649
F 104.686656 61.742017 37.095756
F 77.951552 0.000000 15.266648
F 77.951552 0.000000 37.095755
F 77.951552 23.153258 15.266648
F 77.951552 23.153258 37.095755
F 77.951552 46.306515 15.266648
F 77.951552 46.306515 37.095755
F 104.686656 0.000000 15.266648
F 104.686656 0.000000 37.095755
F 104.686656 23.153258 15.266648
F 104.686656 23.153258 37.095755
F 104.686656 46.306515 15.266648
F 104.686656 46.306515 37.095755
F 53.444385 1.286291 18.904832
F 53.444385 1.286291 40.733940
F 53.444385 24.439548 18.904832
F 53.444385 24.439548 40.733940
F 53.444385 47.592806 18.904832
F 53.444385 47.592806 40.733940
F 80.179489 1.286291 18.904832
F 80.179489 1.286291 40.733940
F 80.179489 24.439548 18.904832
F 80.179489 24.439548 40.733940
F 80.179489 47.592806 18.904832
F 80.179489 47.592806 40.733940
F 53.444385 9.004040 18.904832
F 53.444385 9.004040 40.733939
F 53.444385 32.157298 18.904832
F 53.444385 32.157298 40.733939
F 53.444385 55.310555 18.904832
F 53.444385 55.310555 40.733939
F 80.179489 9.004040 18.904832
F 80.179489 9.004040 40.733939
F 80.179489 32.157298 18.904832
F 80.179489 32.157298 40.733939
F 80.179489 55.310555 18.904832
F 80.179489 55.310555 40.733939
F 53.444385 16.721795 18.904833
F 53.444385 16.721795 40.733940
F 53.444385 39.875053 18.904833
F 53.444385 39.875053 40.733940
F 53.444385 63.028310 18.904833
F 53.444385 63.028310 40.733940
F 80.179489 16.721795 18.904833
F 80.179489 16.721795 40.733940
F 80.179489 39.875053 18.904833
F 80.179489 39.875053 40.733940
F 80.179489 63.028310 18.904833
F 80.179489 63.028310 40.733940
F 62.356083 1.286291 18.904832
F 62.356083 1.286291 40.733940
F 62.356083 24.439548 18.904832
F 62.356083 24.439548 40.733940
F 62.356083 47.592806 18.904832
F 62.356083 47.592806 40.733940
F 89.091186 1.286291 18.904832
F 89.091186 1.286291 40.733940
F 89.091186 24.439548 18.904832
F 89.091186 24.439548 40.733940
F 89.091186 47.592806 18.904832
F 89.091186 47.592806 40.733940
F 62.356083 9.004040 18.904832
F 62.356083 9.004040 40.733940
F 62.356083 32.157298 18.904832
F 62.356083 32.157298 40.733940
F 62.356083 55.310555 18.904832
F 62.356083 55.310555 40.733940
F 89.091186 9.004040 18.904832
F 89.091186 9.004040 40.733940
F 89.091186 32.157298 18.904832
F 89.091186 32.157298 40.733940
F 89.091186 55.310555 18.904832
F 89.091186 55.310555 40.733940
F 62.356083 16.721795 18.904833
F 62.356083 16.721795 40.733940
F 62.356083 39.875053 18.904833
F 62.356083 39.875053 40.733940
F 62.356083 63.028310 18.904833
F 62.356083 63.028310 40.733940
F 89.091186 16.721795 18.904833
F 89.091186 16.721795 40.733940
F 89.091186 39.875053 18.904833
F 89.091186 39.875053 40.733940
F 89.091186 63.028310 18.904833
F 89.091186 63.028310 40.733940
F 71.267786 1.286290 18.904833
F 71.267786 1.286290 40.733941
F 71.267786 24.439547 18.904833
F 71.267786 24.439547 40.733941
F 71.267786 47.592805 18.904833
F 71.267786 47.592805 40.733941
F 98.002889 1.286290 18.904833
F 98.002889 1.286290 40.733941
F 98.002889 24.439547 18.904833
F 98.002889 24.439547 40.733941
F 98.002889 47.592805 18.904833
F 98.002889 47.592805 40.733941
F 71.267786 9.004039 18.904833
F 71.267786 9.004039 40.733941
F 71.267786 32.157297 18.904833
F 71.267786 32.157297 40.733941
F 71.267786 55.310554 18.904833
F 71.267786 55.310554 40.733941
F 98.002889 9.004039 18.904833
F 98.002889 9.004039 40.733941
F 98.002889 32.157297 18.904833
F 98.002889 32.157297 40.733941
F 98.002889 55.310554 18.904833
F 98.002889 55.310554 40.733941
F 71.267786 16.721795 18.904834
F 71.267786 16.721795 40.733941
F 71.267786 39.875052 18.904834
F 71.267786 39.875052 40.733941
F 71.267786 63.028310 18.904834
F 71.267786 63.028310 40.733941
F 98.002889 16.721795 18.904834
F 98.002889 16.721795 40.733941
F 98.002889 39.875052 18.904834
F 98.002889 39.875052 40.733941
F 98.002889 63.028310 18.904834
F 98.002889 63.028310 40.733941
F 53.444372 3.858875 22.543017
F 53.444372 3.858875 44.372124
F 53.444372 27.012132 22.543017
F 53.444372 27.012132 44.372124
F 53.444372 50.165390 22.543017
F 53.444372 50.165390 44.372124
F 80.179475 3.858875 22.543017
F 80.179475 3.858875 44.372124
F 80.179475 27.012132 22.543017
F 80.179475 27.012132 44.372124
F 80.179475 50.165390 22.543017
F 80.179475 50.165390 44.372124
F 53.444372 11.576625 22.543017
F 53.444372 11.576625 44.372124
F 53.444372 34.729882 22.543017
F 53.444372 34.729882 44.372124
F 53.444372 57.883140 22.543017
F 53.444372 57.883140 44.372124
F 80.179475 11.576625 22.543017
F 80.179475 11.576625 44.372124
F 80.179475 34.729882 22.543017
F 80.179475 34.729882 44.372124
F 80.179475 57.883140 22.543017
F 80.179475 57.883140 44.372124
F 53.444372 19.294380 22.543017
F 53.444372 19.294380 44.372125
F 53.444372 42.447638 22.543017
F 53.444372 42.447638 44.372125
F 53.444372 65.600895 22.543017
F 53.444372 65.600895 44.372125
F 80.179475 19.294380 22.543017
F 80.179475 19.294380 44.372125
F 80.179475 42.447638 22.543017
F 80.179475 42.447638 44.372125
F 80.179475 65.600895 22.543017
F 80.179475 65.600895 44.372125
F 62.356067 3.858875 22.543017
F 62.356067 3.858875 44.372125
F 62.356067 27.012133 22.543017
F 62.356067 27.012133 44.372125
F 62.356067 50.165390 22.543017
F 62.356067 50.165390 44.372125
F 89.091170 3.858875 22.543017
F 89.091170 3.858875 44.372125
F 89.091170 27.012133 22.543017
F 89.091170 27.012133 44.372125
F 89.091170 50.165390 22.543017
F 89.091170 50.165390 44.372125
F 62.356067 11.576625 22.543017
F 62.356067 11.576625 44.372125
F 62.356067 34.729883 22.543017
F 62.356067 34.729883 44.372125
F 62.356067 57.883140 22.543017
F 62.356067 57.883140 44.372125
F 89.091170 11.576625 22.543017
F 89.091170 11.576625 44.372125
F 89.091170 34.729883 22.543017
F 89.091170 34.729883 44.372125
F 89.091170 57.883140 22.543017
F 89.091170 57.883140 44.372125
F 62.356067 19.294380 22.543018
F 62.356067 19.294380 44.372125
F 62.356067 42.447638 22.543018
F 62.356067 42.447638 44.372125
F 62.356067 65.600896 22.543018
F 62.356067 65.600896 44.372125
F 89.091170 19.294380 22.543018
F 89.091170 19.294380 44.372125
F 89.091170 42.447638 22.543018
F 89.091170 42.447638 44.372125
F 89.091170 65.600896 22.543018
F 89.091170 65.600896 44.372125
F 71.267772 3.858876 22.543018
F 71.267772 3.858876 44.372126
F 71.267772 27.012134 22.543018
F 71.267772 27.012134 44.372126
F 71.267772 50.165391 22.543018
F 71.267772 50.165391 44.372126
F 98.002876 3.858876 22.543018
F 98.002876 3.858876 44.372126
F 98.002876 27.012134 22.543018
F 98.002876 27.012134 44.372126
F 98.002876 50.165391 22.543018
F 98.002876 50.165391 44.372126
F 71.267772 11.576626 22.543018
F 71.267772 11.576626 44.372126
F 71.267772 34.729884 22.543018
F 71.267772 34.729884 44.372126
F 71.267772 57.883141 22.543018
F 71.267772 57.883141 44.372126
F 98.002876 11.576626 22.543018
F 98.002876 11.576626 44.372126
F 98.002876 34.729884 22.543018
F 98.002876 34.729884 44.372126
F 98.002876 57.883141 22.543018
F 98.002876 57.883141 44.372126
F 71.267772 19.294382 22.543019
F 71.267772 19.294382 44.372126
F 71.267772 42.447639 22.543019
F 71.267772 42.447639 44.372126
F 71.267772 65.600897 22.543019
F 71.267772 65.600897 44.372126
F 98.002876 19.294382 22.543019
F 98.002876 19.294382 44.372126
F 98.002876 42.447639 22.543019
F 98.002876 42.447639 44.372126
F 98.002876 65.600897 22.543019
F 98.002876 65.600897 44.372126
F 53.444383 3.858875 19.814380
F 53.444383 3.858875 41.643487
F 53.444383 27.012133 19.814380
F 53.444383 27.012133 41.643487
F 53.444383 50.165390 19.814380
F 53.444383 50.165390 41.643487
F 80.179487 3.858875 19.814380
F 80.179487 3.858875 41.643487
F 80.179487 27.012133 19.814380
F 80.179487 27.012133 41.643487
F 80.179487 50.165390 19.814380
F 80.179487 50.165390 41.643487
F 53.444383 11.576625 19.814379
F 53.444383 11.576625 41.643487
F 53.444383 34.729883 19.814379
F 53.444383 34.729883 41.643487
F 53.444383 57.883140 19.814379
F 53.444383 57.883140 41.643487
F 80.179487 11.576625 19.814379
F 80.179487 11.576625 41.643487
F 80.179487 34.729883 19.814379
F 80.179487 34.729883 41.643487
F 80.179487 57.883140 19.814379
F 80.179487 57.883140 41.643487
F 53.444383 19.294381 19.814379
F 53.444383 19.294381 41.643486
F 53.444383 42.447638 19.814379
F 53.444383 42.447638 41.643486
F 53.444383 65.600896 19.814379
F 53.444383 65.600896 41.643486
F 80.179487 19.294381 19.814379
F 80.179487 19.294381 41.643486
F 80.179487 42.447638 19.814379
F 80.179487 42.447638 41.643486
F 80.179487 65.600896 19.814379
F 80.179487 65.600896 41.643486
F 62.356080 3.858875 19.814379
F 62.356080 3.858875 41.643487
F 62.356080 27.012133 19.814379
F 62.356080 27.012133 41.643487
F 62.356080 50.165390 19.814379
F 62.356080 50.165390 41.643487
F 89.091183 3.858875 19.814379
F 89.091183 3.858875 41.643487
F 89.091183 27.012133 19.814379
F 89.091183 27.012133 41.643487
F 89.091183 50.165390 19.814379
F 89.091183 50.165390 41.643487
F 62.356080 11.576625 19.814379
F 62.356080 11.576625 41.643487
F 62.356080 34.729883 19.814379
F 62.356080 34.729883 41.643487
F 62.356080 57.883140 19.814379
F 62.356080 57.883140 41.643487
F 89.091183 11.576625 19.814379
F 89.091183 11.576625 41.643487
F 89.091183 34.729883 19.814379
F 89.091183 34.729883 41.643487
F 89.091183 57.883140 19.814379
F 89.091183 57.883140 41.643487
F 62.356080 19.294381 19.814379
F 62.356080 19.294381 41.643486
F 62.356080 42.447638 19.814379
F 62.356080 42.447638 41.643486
F 62.356080 65.600896 19.814379
F 62.356080 65.600896 41.643486
F 89.091183 19.294381 19.814379
F 89.091183 19.294381 41.643486
F 89.091183 42.447638 19.814379
F 89.091183 42.447638 41.643486
F 89.091183 65.600896 19.814379
F 89.091183 65.600896 41.643486
F 71.267784 3.858876 19.814378
F 71.267784 3.858876 41.643486
F 71.267784 27.012133 19.814378
F 71.267784 27.012133 41.643486
F 71.267784 50.165391 19.814378
F 71.267784 50.165391 41.643486
F 98.002888 3.858876 19.814378
F 98.002888 3.858876 41.643486
F 98.002888 27.012133 19.814378
F 98.002888 27.012133 41.643486
F 98.002888 50.165391 19.814378
F 98.002888 50.165391 41.643486
F 71.267784 11.576626 19.814378
F 71.267784 11.576626 41.643486
F 71.267784 34.729883 19.814378
F 71.267784 34.729883 41.643486
F 71.267784 57.883141 19.814378
F 71.267784 57.883141 41.643486
F 98.002888 11.576626 19.814378
F 98.002888 11.576626 41.643486
F 98.002888 34.729883 19.814378
F 98.002888 34.729883 41.643486
F 98.002888 57.883141 19.814378
F 98.002888 57.883141 41.643486
F 71.267784 19.294381 19.814378
F 71.267784 19.294381 41.643485
F 71.267784 42.447639 19.814378
F 71.267784 42.447639 41.643485
F 71.267784 65.600896 19.814378
F 71.267784 65.600896 41.643485
F 98.002888 19.294381 19.814378
F 98.002888 19.294381 41.643485
F 98.002888 42.447639 19.814378
F 98.002888 42.447639 41.643485
F 98.002888 65.600896 19.814378
F 98.002888 65.600896 41.643485
F 53.444373 1.286291 16.176195
F 53.444373 1.286291 38.005302
F 53.444373 24.439549 16.176195
F 53.444373 24.439549 38.005302
F 53.444373 47.592806 16.176195
F 53.444373 47.592806 38.005302
F 80.179477 1.286291 16.176195
F 80.179477 1.286291 38.005302
F 80.179477 24.439549 16.176195
F 80.179477 24.439549 38.005302
F 80.179477 47.592806 16.176195
F 80.179477 47.592806 38.005302
F 53.444373 9.004040 16.176195
F 53.444373 9.004040 38.005302
F 53.444373 32.157298 16.176195
F 53.444373 32.157298 38.005302
F 53.444373 55.310555 16.176195
F 53.444373 55.310555 38.005302
F 80.179477 9.004040 16.176195
F 80.179477 9.004040 38.005302
F 80.179477 32.157298 16.176195
F 80.179477 32.157298 38.005302
F 80.179477 55.310555 16.176195
F 80.179477 55.310555 38.005302
F 53.444373 16.721796 16.176194
F 53.444373 16.721796 38.005301
F 53.444373 39.875053 16.176194
F 53.444373 39.875053 38.005301
F 53.444373 63.028311 16.176194
F 53.444373 63.028311 38.005301
F 80.179477 16.721796 16.176194
F 80.179477 16.721796 38.005301
F 80.179477 39.875053 16.176194
F 80.179477 39.875053 38.005301
F 80.179477 63.028311 16.176194
F 80.179477 63.028311 38.005301
F 62.356069 1.286291 16.176195
F 62.356069 1.286291 38.005302
F 62.356069 24.439548 16.176195
F 62.356069 24.439548 38.005302
F 62.356069 47.592806 16.176195
F 62.356069 47.592806 38.005302
F 89.091173 1.286291 16.176195
F 89.091173 1.286291 38.005302
F 89.091173 24.439548 16.176195
F 89.091173 24.439548 38.005302
F 89.091173 47.592806 16.176195
F 89.091173 47.592806 38.005302
F 62.356069 9.004040 16.176195
F 62.356069 9.004040 38.005302
F 62.356069 32.157298 16.176195
F 62.356069 32.157298 38.005302
F 62.356069 55.310555 16.176195
F 62.356069 55.310555 38.005302
F 89.091173 9.004040 16.176195
F 89.091173 9.004040 38.005302
F 89.091173 32.157298 16.176195
F 89.091173 32.157298 38.005302
F 89.091173 55.310555 16.176195
F 89.091173 55.310555 38.005302
F 62.356069 16.721795 16.176194
F 62.356069 16.721795 38.005301
F 62.356069 39.875053 16.176194
F 62.356069 39.875053 38.005301
F 62.356069 63.028310 16.176194
F 62.356069 63.028310 38.005301
F 89.091173 16.721795 16.176194
F 89.091173 16.721795 38.005301
F 89.091173 39.875053 16.176194
F 89.091173 39.875053 38.005301
F 89.091173 63.028310 16.176194
F 89.091173 63.028310 38.005301
F 71.267774 1.286290 16.176193
F 71.267774 1.286290 38.005301
F 71.267774 24.439547 16.176193
F 71.267774 24.439547 38.005301
F 71.267774 47.592805 16.176193
F 71.267774 47.592805 38.005301
F 98.002877 1.286290 16.176193
F 98.002877 1.286290 38.005301
F 98.002877 24.439547 16.176193
F 98.002877 24.439547 38.005301
F 98.002877 47.592805 16.176193
F 98.002877 47.592805 38.005301
F 71.267774 9.004039 16.176193
F 71.267774 9.004039 38.005301
F 71.267774 32.157296 16.176193
F 71.267774 32.157296 38.005301
F 71.267774 55.310554 16.176193
F 71.267774 55.310554 38.005301
F 98.002877 9.004039 16.176193
F 98.002877 9.004039 38.005301
F 98.002877 32.157296 16.176193
F 98.002877 32.157296 38.005301
F 98.002877 55.310554 16.176193
F 98.002877 55.310554 38.005301
F 71.267774 16.721794 16.176193
F 71.267774 16.721794 38.005300
F 71.267774 39.875052 16.176193
F 71.267774 39.875052 38.005300
F 71.267774 63.028309 16.176193
F 71.267774 63.028309 38.005300
F 98.002877 16.721794 16.176193
F 98.002877 16.721794 38.005300
F 98.002877 39.875052 16.176193
F 98.002877 39.875052 38.005300
F 98.002877 63.028309 16.176193
F 98.002877 63.028309 38.005300
F 55.672310 7.717750 19.814380
F 55.672310 7.717750 41.643487
F 55.672310 30.871007 19.814380
F 55.672310 30.871007 41.643487
F 55.672310 54.024265 19.814380
F 55.672310 54.024265 41.643487
F 82.407413 7.717750 19.814380
F 82.407413 7.717750 41.643487
F 82.407413 30.871007 19.814380
F 82.407413 30.871007 41.643487
F 82.407413 54.024265 19.814380
F 82.407413 54.024265 41.643487
F 55.672310 15.435503 19.814379
F 55.672310 15.435503 41.643486
F 55.672310 38.588760 19.814379
F 55.672310 38.588760 41.643486
F 55.672310 61.742018 19.814379
F 55.672310 61.742018 41.643486
F 82.407413 15.435503 19.814379
F 82.407413 15.435503 41.643486
F 82.407413 38.588760 19.814379
F 82.407413 38.588760 41.643486
F 82.407413 61.742018 19.814379
F 82.407413 61.742018 41.643486
F 55.672310 0.000000 19.814379
F 55.672310 0.000000 41.643487
F 55.672310 23.153258 19.814379
F 55.672310 23.153258 41.643487
F 55.672310 46.306515 19.814379
F 55.672310 46.306515 41.643487
F 82.407413 0.000000 19.814379
F 82.407413 0.000000 41.643487
F 82.407413 23.153258 19.814379
F 82.407413 23.153258 41.643487
F 82.407413 46.306515 19.814379
F 82.407413 46.306515 41.643487
F 64.584008 7.717750 19.814380
F 64.584008 7.717750 41.643487
F 64.584008 30.871007 19.814380
F 64.584008 30.871007 41.643487
F 64.584008 54.024265 19.814380
F 64.584008 54.024265 41.643487
F 91.319111 7.717750 19.814380
F 91.319111 7.717750 41.643487
F 91.319111 30.871007 19.814380
F 91.319111 30.871007 41.643487
F 91.319111 54.024265 19.814380
F 91.319111 54.024265 41.643487
F 64.584008 15.435502 19.814378
F 64.584008 15.435502 41.643486
F 64.584008 38.588760 19.814378
F 64.584008 38.588760 41.643486
F 64.584008 61.742017 19.814378
F 64.584008 61.742017 41.643486
F 91.319111 15.435502 19.814378
F 91.319111 15.435502 41.643486
F 91.319111 38.588760 19.814378
F 91.319111 38.588760 41.643486
F 91.319111 61.742017 19.814378
F 91.319111 61.742017 41.643486
F 64.584008 0.000000 19.814379
F 64.584008 0.000000 41.643487
F 64.584008 23.153258 19.814379
F 64.584008 23.153258 41.643487
F 64.584008 46.306515 19.814379
F 64.584008 46.306515 41.643487
F 91.319111 0.000000 19.814379
F 91.319111 0.000000 41.643487
F 91.319111 23.153258 19.814379
F 91.319111 23.153258 41.643487
F 91.319111 46.306515 19.814379
F 91.319111 46.306515 41.643487
F 73.495712 7.717750 19.814379
F 73.495712 7.717750 41.643486
F 73.495712 30.871008 19.814379
F 73.495712 30.871008 41.643486
F 73.495712 54.024265 19.814379
F 73.495712 54.024265 41.643486
F 100.230816 7.717750 19.814379
F 100.230816 7.717750 41.643486
F 100.230816 30.871008 19.814379
F 100.230816 30.871008 41.643486
F 100.230816 54.024265 19.814379
F 100.230816 54.024265 41.643486
F 73.495712 15.435503 19.814378
F 73.495712 15.435503 41.643485
F 73.495712 38.588760 19.814378
F 73.495712 38.588760 41.643485
F 73.495712 61.742018 19.814378
F 73.495712 61.742018 41.643485
F 100.230816 15.435503 19.814378
F 100.230816 15.435503 41.643485
F 100.230816 38.588760 19.814378
F 100.230816 38.588760 41.643485
F 100.230816 61.742018 19.814378
F 100.230816 61.742018 41.643485
F 73.495712 0.000001 19.814379
F 73.495712 0.000001 41.643486
F 73.495712 23.153258 19.814379
F 73.495712 23.153258 41.643486
F 73.495712 46.306516 19.814379
F 73.495712 46.306516 41.643486
F 100.230816 0.000001 19.814379
F 100.230816 0.000001 41.643486
F 100.230816 23.153258 19.814379
F 100.230816 23.153258 41.643486
F 100.230816 46.306516 19.814379
F 100.230816 46.306516 41.643486
F 55.672295 5.145166 16.176195
F 55.672295 5.145166 38.005302
F 55.672295 28.298423 16.176195
F 55.672295 28.298423 38.005302
F 55.672295 51.451681 16.176195
F 55.672295 51.451681 38.005302
F 82.407399 5.145166 16.176195
F 82.407399 5.145166 38.005302
F 82.407399 28.298423 16.176195
F 82.407399 28.298423 38.005302
F 82.407399 51.451681 16.176195
F 82.407399 51.451681 38.005302
F 55.672295 12.862918 16.176194
F 55.672295 12.862918 38.005301
F 55.672295 36.016175 16.176194
F 55.672295 36.016175 38.005301
F 55.672295 59.169433 16.176194
F 55.672295 59.169433 38.005301
F 82.407399 12.862918 16.176194
F 82.407399 12.862918 38.005301
F 82.407399 36.016175 16.176194
F 82.407399 36.016175 38.005301
F 82.407399 59.169433 16.176194
F 82.407399 59.169433 38.005301
F 55.672295 20.580673 16.176195
F 55.672295 20.580673 38.005302
F 55.672295 43.733931 16.176195
F 55.672295 43.733931 38.005302
F 55.672295 66.887188 16.176195
F 55.672295 66.887188 38.005302
F 82.407399 20.580673 16.176195
F 82.407399 20.580673 38.005302
F 82.407399 43.733931 16.176195
F 82.407399 43.733931 38.005302
F 82.407399 66.887188 16.176195
F 82.407399 66.887188 38.005302
F 64.583992 5.145165 16.176194
F 64.583992 5.145165 38.005302
F 64.583992 28.298422 16.176194
F 64.583992 28.298422 38.005302
F 64.583992 51.451680 16.176194
F 64.583992 51.451680 38.005302
F 91.319095 5.145165 16.176194
F 91.319095 5.145165 38.005302
F 91.319095 28.298422 16.176194
F 91.319095 28.298422 38.005302
F 91.319095 51.451680 16.176194
F 91.319095 51.451680 38.005302
F 64.583992 12.862917 16.176193
F 64.583992 12.862917 38.005301
F 64.583992 36.016174 16.176193
F 64.583992 36.016174 38.005301
F 64.583992 59.169432 16.176193
F 64.583992 59.169432 38.005301
F 91.319095 12.862917 16.176193
F 91.319095 12.862917 38.005301
F 91.319095 36.016174 16.176193
F 91.319095 36.016174 38.005301
F 91.319095 59.169432 16.176193
F 91.319095 59.169432 38.005301
F 64.583992 20.580672 16.176194
F 64.583992 20.580672 38.005302
F 64.583992 43.733930 16.176194
F 64.583992 43.733930 38.005302
F 64.583992 66.887187 16.176194
F 64.583992 66.887187 38.005302
F 91.319095 20.580672 16.176194
F 91.319095 20.580672 38.005302
F 91.319095 43.733930 16.176194
F 91.319095 43.733930 38.005302
F 91.319095 66.887187 16.176194
F 91.319095 66.887187 38.005302
F 73.495699 5.145164 16.176194
F 73.495699 5.145164 38.005301
F 73.495699 28.298422 16.176194
F 73.495699 28.298422 38.005301
F 73.495699 51.451679 16.176194
F 73.495699 51.451679 38.005301
F 100.230803 5.145164 16.176194
F 100.230803 5.145164 38.005301
F 100.230803 28.298422 16.176194
F 100.230803 28.298422 38.005301
F 100.230803 51.451679 16.176194
F 100.230803 51.451679 38.005301
F 73.495699 12.862916 16.176193
F 73.495699 12.862916 38.005300
F 73.495699 36.016174 16.176193
F 73.495699 36.016174 38.005300
F 73.495699 59.169431 16.176193
F 73.495699 59.169431 38.005300
F 100.230803 12.862916 16.176193
F 100.230803 12.862916 38.005300
F 100.230803 36.016174 16.176193
F 100.230803 36.016174 38.005300
F 100.230803 59.169431 16.176193
F 100.230803 59.169431 38.005300
F 73.495699 20.580672 16.176194
F 73.495699 20.580672 38.005301
F 73.495699 43.733929 16.176194
F 73.495699 43.733929 38.005301
F 73.495699 66.887187 16.176194
F 73.495699 66.887187 38.005301
F 100.230803 20.580672 16.176194
F 100.230803 20.580672 38.005301
F 100.230803 43.733929 16.176194
F 100.230803 43.733929 38.005301
F 100.230803 66.887187 16.176194
F 100.230803 66.887187 38.005301
F 55.672307 5.145165 18.904832
F 55.672307 5.145165 40.733939
F 55.672307 28.298423 18.904832
F 55.672307 28.298423 40.733939
F 55.672307 51.451680 18.904832
F 55.672307 51.451680 40.733939
F 82.407411 5.145165 18.904832
F 82.407411 5.145165 40.733939
F 82.407411 28.298423 18.904832
F 82.407411 28.298423 40.733939
F 82.407411 51.451680 18.904832
F 82.407411 51.451680 40.733939
F 55.672307 12.862917 18.904833
F 55.672307 12.862917 40.733940
F 55.672307 36.016175 18.904833
F 55.672307 36.016175 40.733940
F 55.672307 59.169432 18.904833
F 55.672307 59.169432 40.733940
F 82.407411 12.862917 18.904833
F 82.407411 12.862917 40.733940
F 82.407411 36.016175 18.904833
F 82.407411 36.016175 40.733940
F 82.407411 59.169432 18.904833
F 82.407411 59.169432 40.733940
F 55.672307 20.580673 18.904832
F 55.672307 20.580673 40.733940
F 55.672307 43.733930 18.904832
F 55.672307 43.733930 40.733940
F 55.672307 66.887188 18.904832
F 55.672307 66.887188 40.733940
F 82.407411 20.580673 18.904832
F 82.407411 20.580673 40.733940
F 82.407411 43.733930 18.904832
F 82.407411 43.733930 40.733940
F 82.407411 66.887188 18.904832
F 82.407411 66.887188 40.733940
F 64.584005 5.145165 18.904832
F 64.584005 5.145165 40.733940
F 64.584005 28.298422 18.904832
F 64.584005 28.298422 40.733940
F 64.584005 51.451680 18.904832
F 64.584005 51.451680 40.733940
F 91.319108 5.145165 18.904832
F 91.319108 5.145165 40.733940
F 91.319108 28.298422 18.904832
F 91.319108 28.298422 40.733940
F 91.319108 51.451680 18.904832
F 91.319108 51.451680 40.733940
F 64.584005 12.862917 18.904833
F 64.584005 12.862917 40.733941
F 64.584005 36.016175 18.904833
F 64.584005 36.016175 40.733941
F 64.584005 59.169432 18.904833
F 64.584005 59.169432 40.733941
F 91.319108 12.862917 18.904833
F 91.319108 12.862917 40.733941
F 91.319108 36.016175 18.904833
F 91.319108 36.016175 40.733941
F 91.319108 59.169432 18.904833
F 91.319108 59.169432 40.733941
F 64.584005 20.580672 18.904833
F 64.584005 20.580672 40.733940
F 64.584005 43.733930 18.904833
F 64.584005 43.733930 40.733940
F 64.584005 66.887187 18.904833
F 64.584005 66.887187 40.733940
F 91.319108 20.580672 18.904833
F 91.319108 20.580672 40.733940
F 91.319108 43.733930 18.904833
F 91.319108 43.733930 40.733940
F 91.319108 66.887187 18.904833
F 91.319108 66.887187 40.733940
F 73.495711 5.145164 18.904833
F 73.495711 5.145164 40.733940
F 73.495711 28.298422 18.904833
F 73.495711 28.298422 40.733940
F 73.495711 51.451679 18.904833
F 73.495711 51.451679 40.733940
F 100.230814 5.145164 18.904833
F 100.230814 5.145164 40.733940
F 100.230814 28.298422 18.904833
F 100.230814 28.298422 40.733940
F 100.230814 51.451679 18.904833
F 100.230814 51.451679 40.733940
F 73.495711 12.862917 18.904834
F 73.495711 12.862917 40.733941
F 73.495711 36.016174 18.904834
F 73.495711 36.016174 40.733941
F 73.495711 59.169432 18.904834
F 73.495711 59.169432 40.733941
F 100.230814 12.862917 18.904834
F 100.230814 12.862917 40.733941
F 100.230814 36.016174 18.904834
F 100.230814 36.016174 40.733941
F 100.230814 59.169432 18.904834
F 100.230814 59.169432 40.733941
F 73.495711 20.580672 18.904833
F 73.495711 20.580672 40.733940
F 73.495711 43.733929 18.904833
F 73.495711 43.733929 40.733940
F 73.495711 66.887187 18.904833
F 73.495711 66.887187 40.733940
F 100.230814 20.580672 18.904833
F 100.230814 20.580672 40.733940
F 100.230814 43.733929 18.904833
F 100.230814 43.733929 40.733940
F 100.230814 66.887187 18.904833
F 100.230814 66.887187 40.733940
F 55.672297 7.717749 22.543017
F 55.672297 7.717749 44.372124
F 55.672297 30.871007 22.543017
F 55.672297 30.871007 44.372124
F 55.672297 54.024264 22.543017
F 55.672297 54.024264 44.372124
F 82.407401 7.717749 22.543017
F 82.407401 7.717749 44.372124
F 82.407401 30.871007 22.543017
F 82.407401 30.871007 44.372124
F 82.407401 54.024264 22.543017
F 82.407401 54.024264 44.372124
F 55.672297 15.435502 22.543018
F 55.672297 15.435502 44.372125
F 55.672297 38.588760 22.543018
F 55.672297 38.588760 44.372125
F 55.672297 61.742017 22.543018
F 55.672297 61.742017 44.372125
F 82.407401 15.435502 22.543018
F 82.407401 15.435502 44.372125
F 82.407401 38.588760 22.543018
F 82.407401 38.588760 44.372125
F 82.407401 61.742017 22.543018
F 82.407401 61.742017 44.372125
F 55.672297 0.000000 22.543017
F 55.672297 0.000000 44.372124
F 55.672297 23.153257 22.543017
F 55.672297 23.153257 44.372124
F 55.672297 46.306515 22.543017
F 55.672297 46.306515 44.372124
F 82.407401 0.000000 22.543017
F 82.407401 0.000000 44.372124
F 82.407401 23.153257 22.543017
F 82.407401 23.153257 44.372124
F 82.407401 46.306515 22.543017
F 82.407401 46.306515 44.372124
F 64.583994 7.717750 22.543017
F 64.583994 7.717750 44.372125
F 64.583994 30.871007 22.543017
F 64.583994 30.871007 44.372125
F 64.583994 54.024265 22.543017
F 64.583994 54.024265 44.372125
F 91.319098 7.717750 22.543017
F 91.319098 7.717750 44.372125
F 91.319098 30.871007 22.543017
F 91.319098 30.871007 44.372125
F 91.319098 54.024265 22.543017
F 91.319098 54.024265 44.372125
F 64.583994 15.435503 22.543018
F 64.583994 15.435503 44.372126
F 64.583994 38.588760 22.543018
F 64.583994 38.588760 44.372126
F 64.583994 61.742018 22.543018
F 64.583994 61.742018 44.372126
F 91.319098 15.435503 22.543018
F 91.319098 15.435503 44.372126
F 91.319098 38.588760 22.543018
F 91.319098 38.588760 44.372126
F 91.319098 61.742018 22.543018
F 91.319098 61.742018 44.372126
F 64.583994 0.000000 22.543017
F 64.583994 0.000000 44.372125
F 64.583994 23.153258 22.543017
F 64.583994 23.153258 44.372125
F 64.583994 46.306515 22.543017
F 64.583994 46.306515 44.372125
F 91.319098 0.000000 22.543017
F 91.319098 0.000000 44.372125
F 91.319098 23.153258 22.543017
F 91.319098 23.153258 44.372125
F 91.319098 46.306515 22.543017
F 91.319098 46.306515 44.372125
F 73.495701 7.717751 22.543018
F 73.495701 7.717751 44.372125
F 73.495701 30.871008 22.543018
F 73.495701 30.871008 44.372125
F 73.495701 54.024266 22.543018
F 73.495701 54.024266 44.372125
F 100.230804 7.717751 22.543018
F 100.230804 7.717751 44.372125
F 100.230804 30.871008 22.543018
F 100.230804 30.871008 44.372125
F 100.230804 54.024266 22.543018
F 100.230804 54.024266 44.372125
F 73.495701 15.435503 22.543019
F 73.495701 15.435503 44.372126
F 73.495701 38.588761 22.543019
F 73.495701 38.588761 44.372126
F 73.495701 61.742018 22.543019
F 73.495701 61.742018 44.372126
F 100.230804 15.435503 22.543019
F 100.230804 15.435503 44.372126
F 100.230804 38.588761 22.543019
F 100.230804 38.588761 44.372126
F 100.230804 61.742018 22.543019
F 100.230804 61.742018 44.372126
F 73.495701 0.000001 22.543018
F 73.495701 0.000001 44.372125
F 73.495701 23.153259 22.543018
F 73.495701 23.153259 44.372125
F 73.495701 46.306516 22.543018
F 73.495701 46.306516 44.372125
F 100.230804 0.000001 22.543018
F 100.230804 0.000001 44.372125
F 100.230804 23.153259 22.543018
F 100.230804 23.153259 44.372125
F 100.230804 46.306516 22.543018
F 100.230804 46.306516 44.372125
F 57.900234 1.286291 18.904832
F 57.900234 1.286291 40.733940
F 57.900234 24.439548 18.904832
F 57.900234 24.439548 40.733940
F 57.900234 47.592806 18.904832
F 57.900234 47.592806 40.733940
F 84.635337 1.286291 18.904832
F 84.635337 1.286291 40.733940
F 84.635337 24.439548 18.904832
F 84.635337 24.439548 40.733940
F 84.635337 47.592806 18.904832
F 84.635337 47.592806 40.733940
F 57.900234 9.004040 18.904832
F 57.900234 9.004040 40.733940
F 57.900234 32.157298 18.904832
F 57.900234 32.157298 40.733940
F 57.900234 55.310555 18.904832
F 57.900234 55.310555 40.733940
F 84.635337 9.004040 18.904832
F 84.635337 9.004040 40.733940
F 84.635337 32.157298 18.904832
F 84.635337 32.157298 40.733940
F 84.635337 55.310555 18.904832
F 84.635337 55.310555 40.733940
F 57.900234 16.721795 18.904833
F 57.900234 16.721795 40.733940
F 57.900234 39.875053 18.904833
F 57.900234 39.875053 40.733940
F 57.900234 63.028310 18.904833
F 57.900234 63.028310 40.733940
F 84.635337 16.721795 18.904833
F 84.635337 16.721795 40.733940
F 84.635337 39.875053 18.904833
F 84.635337 39.875053 40.733940
F 84.635337 63.028310 18.904833
F 84.635337 63.028310 40.733940
F 66.811933 1.286290 18.904833
F 66.811933 1.286290 40.733940
F 66.811933 24.439548 18.904833
F 66.811933 24.439548 40.733940
F 66.811933 47.592806 18.904833
F 66.811933 47.592806 40.733940
F 93.547036 1.286290 18.904833
F 93.547036 1.286290 40.733940
F 93.547036 24.439548 18.904833
F 93.547036 24.439548 40.733940
F 93.547036 47.592806 18.904833
F 93.547036 47.592806 40.733940
F 66.811933 9.004040 18.904833
F 66.811933 9.004040 40.733940
F 66.811933 32.157297 18.904833
F 66.811933 32.157297 40.733940
F 66.811933 55.310555 18.904833
F 66.811933 55.310555 40.733940
F 93.547036 9.004040 18.904833
F 93.547036 9.004040 40.733940
F 93.547036 32.157297 18.904833
F 93.547036 32.157297 40.733940
F 93.547036 55.310555 18.904833
F 93.547036 55.310555 40.733940
F 66.811933 16.721795 18.904833
F 66.811933 16.721795 40.733941
F 66.811933 39.875053 18.904833
F 66.811933 39.875053 40.733941
F 66.811933 63.028310 18.904833
F 66.811933 63.028310 40.733941
F 93.547036 16.721795 18.904833
F 93.547036 16.721795 40.733941
F 93.547036 39.875053 18.904833
F 93.547036 39.875053 40.733941
F 93.547036 63.028310 18.904833
F 93.547036 63.028310 40.733941
F 75.723638 1.286290 18.904833
F 75.723638 1.286290 40.733940
F 75.723638 24.439548 18.904833
F 75.723638 24.439548 40.733940
F 75.723638 47.592805 18.904833
F 75.723638 47.592805 40.733940
F 102.458742 1.286290 18.904833
F 102.458742 1.286290 40.733940
F 102.458742 24.439548 18.904833
F 102.458742 24.439548 40.733940
F 102.458742 47.592805 18.904833
F 102.458742 47.592805 40.733940
F 75.723638 9.004040 18.904833
F 75.723638 9.004040 40.733940
F 75.723638 32.157297 18.904833
F 75.723638 32.157297 40.733940
F 75.723638 55.310555 18.904833
F 75.723638 55.310555 40.733940
F 102.458742 9.004040 18.904833
F 102.458742 9.004040 40.733940
F 102.458742 32.157297 18.904833
F 102.458742 32.157297 40.733940
F 102.458742 55.310555 18.904833
F 102.458742 55.310555 40.733940
F 75.723638 16.721795 18.904833
F 75.723638 16.721795 40.733941
F 75.723638 39.875052 18.904833
F 75.723638 39.875052 40.733941
F 75.723638 63.028310 18.904833
F 75.723638 63.028310 40.733941
F 102.458742 16.721795 18.904833
F 102.458742 16.721795 40.733941
F 102.458742 39.875052 18.904833
F 102.458742 39.875052 40.733941
F 102.458742 63.028310 18.904833
F 102.458742 63.028310 40.733941
F 57.900219 3.858875 22.543017
F 57.900219 3.858875 44.372124
F 57.900219 27.012132 22.543017
F 57.900219 27.012132 44.372124
F 57.900219 50.165390 22.543017
F 57.900219 50.165390 44.372124
F 84.635322 3.858875 22.543017
F 84.635322 3.858875 44.372124
F 84.635322 27.012132 22.543017
F 84.635322 27.012132 44.372124
F 84.635322 50.165390 22.543017
F 84.635322 50.165390 44.372124
F 57.900219 11.576625 22.543017
F 57.900219 11.576625 44.372124
F 57.900219 34.729882 22.543017
F 57.900219 34.729882 44.372124
F 57.900219 57.883140 22.543017
F 57.900219 57.883140 44.372124
F 84.635322 11.576625 22.543017
F 84.635322 11.576625 44.372124
F 84.635322 34.729882 22.543017
F 84.635322 34.729882 44.372124
F 84.635322 57.883140 22.543017
F 84.635322 57.883140 44.372124
F 57.900219 19.294380 22.543017
F 57.900219 19.294380 44.372125
F 57.900219 42.447638 22.543017
F 57.900219 42.447638 44.372125
F 57.900219 65.600895 22.543017
F 57.900219 65.600895 44.372125
F 84.635322 19.294380 22.543017
F 84.635322 19.294380 44.372125
F 84.635322 42.447638 22.543017
F 84.635322 42.447638 44.372125
F 84.635322 65.600895 22.543017
F 84.635322 65.600895 44.372125
F 66.811918 3.858876 22.543018
F 66.811918 3.858876 44.372125
F 66.811918 27.012134 22.543018
F 66.811918 27.012134 44.372125
F 66.811918 50.165391 22.543018
F 66.811918 50.165391 44.372125
F 93.547022 3.858876 22.543018
F 93.547022 3.858876 44.372125
F 93.547022 27.012134 22.543018
F 93.547022 27.012134 44.372125
F 93.547022 50.165391 22.543018
F 93.547022 50.165391 44.372125
F 66.811918 11.576626 22.543018
F 66.811918 11.576626 44.372125
F 66.811918 34.729884 22.543018
F 66.811918 34.729884 44.372125
F 66.811918 57.883141 22.543018
F 66.811918 57.883141 44.372125
F 93.547022 11.576626 22.543018
F 93.547022 11.576626 44.372125
F 93.547022 34.729884 22.543018
F 93.547022 34.729884 44.372125
F 93.547022 57.883141 22.543018
F 93.547022 57.883141 44.372125
F 66.811918 19.294382 22.543018
F 66.811918 19.294382 44.372126
F 66.811918 42.447639 22.543018
F 66.811918 42.447639 44.372126
F 66.811918 65.600897 22.543018
F 66.811918 65.600897 44.372126
F 93.547022 19.294382 22.543018
F 93.547022 19.294382 44.372126
F 93.547022 42.447639 22.543018
F 93.547022 42.447639 44.372126
F 93.547022 65.600897 22.543018
F 93.547022 65.600897 44.372126
F 75.723625 3.858875 22.543017
F 75.723625 3.858875 44.372125
F 75.723625 27.012133 22.543017
F 75.723625 27.012133 44.372125
F 75.723625 50.165390 22.543017
F 75.723625 50.165390 44.372125
F 102.458729 3.858875 22.543017
F 102.458729 3.858875 44.372125
F 102.458729 27.012133 22.543017
F 102.458729 27.012133 44.372125
F 102.458729 50.165390 22.543017
F 102.458729 50.165390 44.372125
F 75.723625 11.576625 22.543018
F 75.723625 11.576625 44.372125
F 75.723625 34.729883 22.543018
F 75.723625 34.729883 44.372125
F 75.723625 57.883140 22.543018
F 75.723625 57.883140 44.372125
F 102.458729 11.576625 22.543018
F 102.458729 11.576625 44.372125
F 102.458729 34.729883 22.543018
F 102.458729 34.729883 44.372125
F 102.458729 57.883140 22.543018
F 102.458729 57.883140 44.372125
F 75.723625 19.294381 22.543018
F 75.723625 19.294381 44.372125
F 75.723625 42.447638 22.543018
F 75.723625 42.447638 44.372125
F 75.723625 65.600896 22.543018
F 75.723625 65.600896 44.372125
F 102.458729 19.294381 22.543018
F 102.458729 19.294381 44.372125
F 102.458729 42.447638 22.543018
F 102.458729 42.447638 44.372125
F 102.458729 65.600896 22.543018
F 102.458729 65.600896 44.372125
F 57.900231 3.858875 19.814380
F 57.900231 3.858875 41.643487
F 57.900231 27.012133 19.814380
F 57.900231 27.012133 41.643487
F 57.900231 50.165390 19.814380
F 57.900231 50.165390 41.643487
F 84.635334 3.858875 19.814380
F 84.635334 3.858875 41.643487
F 84.635334 27.012133 19.814380
F 84.635334 27.012133 41.643487
F 84.635334 50.165390 19.814380
F 84.635334 50.165390 41.643487
F 57.900231 11.576625 19.814379
F 57.900231 11.576625 41.643487
F 57.900231 34.729883 19.814379
F 57.900231 34.729883 41.643487
F 57.900231 57.883140 19.814379
F 57.900231 57.883140 41.643487
F 84.635334 11.576625 19.814379
F 84.635334 11.576625 41.643487
F 84.635334 34.729883 19.814379
F 84.635334 34.729883 41.643487
F 84.635334 57.883140 19.814379
F 84.635334 57.883140 41.643487
F 57.900231 19.294381 19.814379
F 57.900231 19.294381 41.643486
F 57.900231 42.447638 19.814379
F 57.900231 42.447638 41.643486
F 57.900231 65.600896 19.814379
F 57.900231 65.600896 41.643486
F 84.635334 19.294381 19.814379
F 84.635334 19.294381 41.643486
F 84.635334 42.447638 19.814379
F 84.635334 42.447638 41.643486
F 84.635334 65.600896 19.814379
F 84.635334 65.600896 41.643486
F 66.811931 3.858876 19.814379
F 66.811931 3.858876 41.643486
F 66.811931 27.012133 19.814379
F 66.811931 27.012133 41.643486
F 66.811931 50.165391 19.814379
F 66.811931 50.165391 41.643486
F 93.547034 3.858876 19.814379
F 93.547034 3.858876 41.643486
F 93.547034 27.012133 19.814379
F 93.547034 27.012133 41.643486
F 93.547034 50.165391 19.814379
F 93.547034 50.165391 41.643486
F 66.811931 11.576626 19.814379
F 66.811931 11.576626 41.643486
F 66.811931 34.729883 19.814379
F 66.811931 34.729883 41.643486
F 66.811931 57.883141 19.814379
F 66.811931 57.883141 41.643486
F 93.547034 11.576626 19.814379
F 93.547034 11.576626 41.643486
F 93.547034 34.729883 19.814379
F 93.547034 34.729883 41.643486
F 93.547034 57.883141 19.814379
F 93.547034 57.883141 41.643486
F 66.811931 19.294381 19.814378
F 66.811931 19.294381 41.643486
F 66.811931 42.447639 19.814378
F 66.811931 42.447639 41.643486
F 66.811931 65.600896 19.814378
F 66.811931 65.600896 41.643486
F 93.547034 19.294381 19.814378
F 93.547034 19.294381 41.643486
F 93.547034 42.447639 19.814378
F 93.547034 42.447639 41.643486
F 93.547034 65.600896 19.814378
F 93.547034 65.600896 41.643486
F 75.723637 3.858875 19.814379
F 75.723637 3.858875 41.643487
F 75.723637 27.012133 19.814379
F 75.723637 27.012133 41.643487
F 75.723637 50.165390 19.814379
F 75.723637 50.165390 41.643487
F 102.458740 3.858875 19.814379
F 102.458740 3.858875 41.643487
F 102.458740 27.012133 19.814379
F 102.458740 27.012133 41.643487
F 102.458740 50.165390 19.814379
F 102.458740 50.165390 41.643487
F 75.723637 11.576625 19.814379
F 75.723637 11.576625 41.643486
F 75.723637 34.729883 19.814379
F 75.723637 34.729883 41.643486
F 75.723637 57.883140 19.814379
F 75.723637 57.883140 41.643486
F 102.458740 11.576625 19.814379
F 102.458740 11.576625 41.643486
F 102.458740 34.729883 19.814379
F 102.458740 34.729883 41.643486
F 102.458740 57.883140 19.814379
F 102.458740 57.883140 41.643486
F 75.723637 19.294381 19.814379
F 75.723637 19.294381 41.643486
F 75.723637 42.447638 19.814379
F 75.723637 42.447638 41.643486
F 75.723637 65.600896 19.814379
F 75.723637 65.600896 41.643486
F 102.458740 19.294381 19.814379
F 102.458740 19.294381 41.643486
F 102.458740 42.447638 19.814379
F 102.458740 42.447638 41.643486
F 102.458740 65.600896 19.814379
F 102.458740 65.600896 41.643486
F 57.900221 1.286291 16.176195
F 57.900221 1.286291 38.005302
F 57.900221 24.439549 16.176195
F 57.900221 24.439549 38.005302
F 57.900221 47.592806 16.176195
F 57.900221 47.592806 38.005302
F 84.635324 1.286291 16.176195
F 84.635324 1.286291 38.005302
F 84.635324 24.439549 16.176195
F 84.635324 24.439549 38.005302
F 84.635324 47.592806 16.176195
F 84.635324 47.592806 38.005302
F 57.900221 9.004041 16.176195
F 57.900221 9.004041 38.005302
F 57.900221 32.157298 16.176195
F 57.900221 32.157298 38.005302
F 57.900221 55.310556 16.176195
F 57.900221 55.310556 38.005302
F 84.635324 9.004041 16.176195
F 84.635324 9.004041 38.005302
F 84.635324 32.157298 16.176195
F 84.635324 32.157298 38.005302
F 84.635324 55.310556 16.176195
F 84.635324 55.310556 38.005302
F 57.900221 16.721796 16.176194
F 57.900221 16.721796 38.005301
F 57.900221 39.875053 16.176194
F 57.900221 39.875053 38.005301
F 57.900221 63.028311 16.176194
F 57.900221 63.028311 38.005301
F 84.635324 16.721796 16.176194
F 84.635324 16.721796 38.005301
F 84.635324 39.875053 16.176194
F 84.635324 39.875053 38.005301
F 84.635324 63.028311 16.176194
F 84.635324 63.028311 38.005301
F 66.811920 1.286290 16.176194
F 66.811920 1.286290 38.005301
F 66.811920 24.439547 16.176194
F 66.811920 24.439547 38.005301
F 66.811920 47.592805 16.176194
F 66.811920 47.592805 38.005301
F 93.547023 1.286290 16.176194
F 93.547023 1.286290 38.005301
F 93.547023 24.439547 16.176194
F 93.547023 24.439547 38.005301
F 93.547023 47.592805 16.176194
F 93.547023 47.592805 38.005301
F 66.811920 9.004039 16.176194
F 66.811920 9.004039 38.005301
F 66.811920 32.157297 16.176194
F 66.811920 32.157297 38.005301
F 66.811920 55.310554 16.176194
F 66.811920 55.310554 38.005301
F 93.547023 9.004039 16.176194
F 93.547023 9.004039 38.005301
F 93.547023 32.157297 16.176194
F 93.547023 32.157297 38.005301
F 93.547023 55.310554 16.176194
F 93.547023 55.310554 38.005301
F 66.811920 16.721795 16.176193
F 66.811920 16.721795 38.005301
F 66.811920 39.875052 16.176193
F 66.811920 39.875052 38.005301
F 66.811920 63.028310 16.176193
F 66.811920 63.028310 38.005301
F 93.547023 16.721795 16.176193
F 93.547023 16.721795 38.005301
F 93.547023 39.875052 16.176193
F 93.547023 39.875052 38.005301
F 93.547023 63.028310 16.176193
F 93.547023 63.028310 38.005301
F 75.723627 1.286290 16.176194
F 75.723627 1.286290 38.005301
F 75.723627 24.439548 16.176194
F 75.723627 24.439548 38.005301
F 75.723627 47.592805 16.176194
F 75.723627 47.592805 38.005301
F 102.458730 1.286290 16.176194
F 102.458730 1.286290 38.005301
F 102.458730 24.439548 16.176194
F 102.458730 24.439548 38.005301
F 102.458730 47.592805 16.176194
F 102.458730 47.592805 38.005301
F 75.723627 9.004039 16.176194
F 75.723627 9.004039 38.005302
F 75.723627 32.157297 16.176194
F 75.723627 32.157297 38.005302
F 75.723627 55.310555 16.176194
F 75.723627 55.310555 38.005302
F 102.458730 9.004039 16.176194
F 102.458730 9.004039 38.005302
F 102.458730 32.157297 16.176194
F 102.458730 32.157297 38.005302
F 102.458730 55.310555 16.176194
F 102.458730 55.310555 38.005302
F 75.723627 16.721795 16.176193
F 75.723627 16.721795 38.005301
F 75.723627 39.875052 16.176193
F 75.723627 39.875052 38.005301
F 75.723627 63.028310 16.176193
F 75.723627 63.028310 38.005301
F 102.458730 16.721795 16.176193
F 102.458730 16.721795 38.005301
F 102.458730 39.875052 16.176193
F 102.458730 39.875052 38.005301
F 102.458730 63.028310 16.176193
F 102.458730 63.028310 38.005301
F 60.128158 7.717750 19.814380
F 60.128158 7.717750 41.643487
F 60.128158 30.871007 19.814380
F 60.128158 30.871007 41.643487
F 60.128158 54.024265 19.814380
F 60.128158 54.024265 41.643487
F 86.863261 7.717750 19.814380
F 86.863261 7.717750 41.643487
F 86.863261 30.871007 19.814380
F 86.863261 30.871007 41.643487
F 86.863261 54.024265 19.814380
F 86.863261 54.024265 41.643487
F 60.128158 15.435502 19.814379
F 60.128158 15.435502 41.643486
F 60.128158 38.588760 19.814379
F 60.128158 38.588760 41.643486
F 60.128158 61.742018 19.814379
F 60.128158 61.742018 41.643486
F 86.863261 15.435502 19.814379
F 86.863261 15.435502 41.643486
F 86.863261 38.588760 19.814379
F 86.863261 38.588760 41.643486
F 86.863261 61.742018 19.814379
F 86.863261 61.742018 41.643486
F 60.128158 0.000000 19.814380
F 60.128158 0.000000 41.643487
F 60.128158 23.153258 19.814380
F 60.128158 23.153258 41.643487
F 60.128158 46.306515 19.814380
F 60.128158 46.306515 41.643487
F 86.863261 0.000000 19.814380
F 86.863261 0.000000 41.643487
F 86.863261 23.153258 19.814380
F 86.863261 23.153258 41.643487
F 86.863261 46.306515 19.814380
F 86.863261 46.306515 41.643487
F 69.039859 7.717750 19.814379
F 69.039859 7.717750 41.643486
F 69.039859 30.871008 19.814379
F 69.039859 30.871008 41.643486
F 69.039859 54.024265 19.814379
F 69.039859 54.024265 41.643486
F 95.774963 7.717750 19.814379
F 95.774963 7.717750 41.643486
F 95.774963 30.871008 19.814379
F 95.774963 30.871008 41.643486
F 95.774963 54.024265 19.814379
F 95.774963 54.024265 41.643486
F 69.039859 15.435503 19.814378
F 69.039859 15.435503 41.643485
F 69.039859 38.588760 19.814378
F 69.039859 38.588760 41.643485
F 69.039859 61.742018 19.814378
F 69.039859 61.742018 41.643485
F 95.774963 15.435503 19.814378
F 95.774963 15.435503 41.643485
F 95.774963 38.588760 19.814378
F 95.774963 38.588760 41.643485
F 95.774963 61.742018 19.814378
F 95.774963 61.742018 41.643485
F 69.039859 0.000001 19.814379
F 69.039859 0.000001 41.643486
F 69.039859 23.153258 19.814379
F 69.039859 23.153258 41.643486
F 69.039859 46.306516 19.814379
F 69.039859 46.306516 41.643486
F 95.774963 0.000001 19.814379
F 95.774963 0.000001 41.643486
F 95.774963 23.153258 19.814379
F 95.774963 23.153258 41.643486
F 95.774963 46.306516 19.814379
F 95.774963 46.306516 41.643486
F 77.951564 7.717750 19.814380
F 77.951564 7.717750 41.643487
F 77.951564 30.871007 19.814380
F 77.951564 30.871007 41.643487
F 77.951564 54.024265 19.814380
F 77.951564 54.024265 41.643487
F 104.686667 7.717750 19.814380
F 104.686667 7.717750 41.643487
F 104.686667 30.871007 19.814380
F 104.686667 30.871007 41.643487
F 104.686667 54.024265 19.814380
F 104.686667 54.024265 41.643487
F 77.951564 15.435502 19.814379
F 77.951564 15.435502 41.643486
F 77.951564 38.588760 19.814379
F 77.951564 38.588760 41.643486
F 77.951564 61.742018 19.814379
F 77.951564 61.742018 41.643486
F 104.686667 15.435502 19.814379
F 104.686667 15.435502 41.643486
F 104.686667 38.588760 19.814379
F 104.686667 38.588760 41.643486
F 104.686667 61.742018 19.814379
F 104.686667 61.742018 41.643486
F 77.951564 0.000000 19.814379
F 77.951564 0.000000 41.643487
F 77.951564 23.153258 19.814379
F 77.951564 23.153258 41.643487
F 77.951564 46.306515 19.814379
F 77.951564 46.306515 41.643487
F 104.686667 0.000000 19.814379
F 104.686667 0.000000 41.643487
F 104.686667 23.153258 19.814379
F 104.686667 23.153258 41.643487
F 104.686667 46.306515 19.814379
F 104.686667 46.306515 41.643487
F 60.128143 5.145165 16.176195
F 60.128143 5.145165 38.005302
F 60.128143 28.298423 16.176195
F 60.128143 28.298423 38.005302
F 60.128143 51.451680 16.176195
F 60.128143 51.451680 38.005302
F 86.863246 5.145165 16.176195
F 86.863246 5.145165 38.005302
F 86.863246 28.298423 16.176195
F 86.863246 28.298423 38.005302
F 86.863246 51.451680 16.176195
F 86.863246 51.451680 38.005302
F 60.128143 12.862918 16.176194
F 60.128143 12.862918 38.005301
F 60.128143 36.016175 16.176194
F 60.128143 36.016175 38.005301
F 60.128143 59.169433 16.176194
F 60.128143 59.169433 38.005301
F 86.863246 12.862918 16.176194
F 86.863246 12.862918 38.005301
F 86.863246 36.016175 16.176194
F 86.863246 36.016175 38.005301
F 86.863246 59.169433 16.176194
F 86.863246 59.169433 38.005301
F 60.128143 20.580673 16.176195
F 60.128143 20.580673 38.005302
F 60.128143 43.733930 16.176195
F 60.128143 43.733930 38.005302
F 60.128143 66.887188 16.176195
F 60.128143 66.887188 38.005302
F 86.863246 20.580673 16.176195
F 86.863246 20.580673 38.005302
F 86.863246 43.733930 16.176195
F 86.863246 43.733930 38.005302
F 86.863246 66.887188 16.176195
F 86.863246 66.887188 38.005302
F 69.039845 5.145164 16.176194
F 69.039845 5.145164 38.005301
F 69.039845 28.298421 16.176194
F 69.039845 28.298421 38.005301
F 69.039845 51.451679 16.176194
F 69.039845 51.451679 38.005301
F 95.774949 5.145164 16.176194
F 95.774949 5.145164 38.005301
F 95.774949 28.298421 16.176194
F 95.774949 28.298421 38.005301
F 95.774949 51.451679 16.176194
F 95.774949 51.451679 38.005301
F 69.039845 12.862916 16.176193
F 69.039845 12.862916 38.005300
F 69.039845 36.016174 16.176193
F 69.039845 36.016174 38.005300
F 69.039845 59.169431 16.176193
F 69.039845 59.169431 38.005300
F 95.774949 12.862916 16.176193
F 95.774949 12.862916 38.005300
F 95.774949 36.016174 16.176193
F 95.774949 36.016174 38.005300
F 95.774949 59.169431 16.176193
F 95.774949 59.169431 38.005300
F 69.039845 20.580671 16.176193
F 69.039845 20.580671 38.005301
F 69.039845 43.733929 16.176193
F 69.039845 43.733929 38.005301
F 69.039845 66.887186 16.176193
F 69.039845 66.887186 38.005301
F 95.774949 20.580671 16.176193
F 95.774949 20.580671 38.005301
F 95.774949 43.733929 16.176193
F 95.774949 43.733929 38.005301
F 95.774949 66.887186 16.176193
F 95.774949 66.887186 38.005301
F 77.951551 5.145165 16.176195
F 77.951551 5.145165 38.005302
F 77.951551 28.298423 16.176195
F 77.951551 28.298423 38.005302
F 77.951551 51.451680 16.176195
F 77.951551 51.451680 38.005302
F 104.686654 5.145165 16.176195
F 104.686654 5.145165 38.005302
F 104.686654 28.298423 16.176195
F 104.686654 28.298423 38.005302
F 104.686654 51.451680 16.176195
F 104.686654 51.451680 38.005302
F 77.951551 12.862917 16.176194
F 77.951551 12.862917 38.005301
F 77.951551 36.016175 16.176194
F 77.951551 36.016175 38.005301
F 77.951551 59.169432 16.176194
F 77.951551 59.169432 38.005301
F 104.686654 12.862917 16.176194
F 104.686654 12.862917 38.005301
F 104.686654 36.016175 16.176194
F 104.686654 36.016175 38.005301
F 104.686654 59.169432 16.176194
F 104.686654 59.169432 38.005301
F 77.951551 20.580673 16.176195
F 77.951551 20.580673 38.005302
F 77.951551 43.733930 16.176195
F 77.951551 43.733930 38.005302
F 77.951551 66.887188 16.176195
F 77.951551 66.887188 38.005302
F 104.686654 20.580673 16.176195
F 104.686654 20.580673 38.005302
F 104.686654 43.733930 16.176195
F 104.686654 43.733930 38.005302
F 104.686654 66.887188 16.176195
F 104.686654 66.887188 38.005302
F 60.128155 5.145165 18.904832
F 60.128155 5.145165 40.733939
F 60.128155 28.298423 18.904832
F 60.128155 28.298423 40.733939
F 60.128155 51.451680 18.904832
F 60.128155 51.451680 40.733939
F 86.863259 5.145165 18.904832
F 86.863259 5.145165 40.733939
F 86.863259 28.298423 18.904832
F 86.863259 28.298423 40.733939
F 86.863259 51.451680 18.904832
F 86.863259 51.451680 40.733939
F 60.128155 12.862917 18.904833
F 60.128155 12.862917 40.733940
F 60.128155 36.016175 18.904833
F 60.128155 36.016175 40.733940
F 60.128155 59.169432 18.904833
F 60.128155 59.169432 40.733940
F 86.863259 12.862917 18.904833
F 86.863259 12.862917 40.733940
F 86.863259 36.016175 18.904833
F 86.863259 36.016175 40.733940
F 86.863259 59.169432 18.904833
F 86.863259 59.169432 40.733940
F 60.128155 20.580673 18.904832
F 60.128155 20.580673 40.733940
F 60.128155 43.733930 18.904832
F 60.128155 43.733930 40.733940
F 60.128155 66.887188 18.904832
F 60.128155 66.887188 40.733940
F 86.863259 20.580673 18.904832
F 86.863259 20.580673 40.733940
F 86.863259 43.733930 18.904832
F 86.863259 43.733930 40.733940
F 86.863259 66.887188 18.904832
F 86.863259 66.887188 40.733940
F 69.039858 5.145164 18.904833
F 69.039858 5.145164 40.733940
F 69.039858 28.298422 18.904833
F 69.039858 28.298422 40.733940
F 69.039858 51.451679 18.904833
F 69.039858 51.451679 40.733940
F 95.774961 5.145164 18.904833
F 95.774961 5.145164 40.733940
F 95.774961 28.298422 18.904833
F 95.774961 28.298422 40.733940
F 95.774961 51.451679 18.904833
F 95.774961 51.451679 40.733940
F 69.039858 12.862917 18.904834
F 69.039858 12.862917 40.733941
F 69.039858 36.016174 18.904834
F 69.039858 36.016174 40.733941
F 69.039858 59.169432 18.904834
F 69.039858 59.169432 40.733941
F 95.774961 12.862917 18.904834
F 95.774961 12.862917 40.733941
F 95.774961 36.016174 18.904834
F 95.774961 36.016174 40.733941
F 95.774961 59.169432 18.904834
F 95.774961 59.169432 40.733941
F 69.039858 20.580672 18.904833
F 69.039858 20.580672 40.733941
F 69.039858 43.733929 18.904833
F 69.039858 43.733929 40.733941
F 69.039858 66.887187 18.904833
F 69.039858 66.887187 40.733941
F 95.774961 20.580672 18.904833
F 95.774961 20.580672 40.733941
F 95.774961 43.733929 18.904833
F 95.774961 43.733929 40.733941
F 95.774961 66.887187 18.904833
F 95.774961 66.887187 40.733941
F 77.951562 5.145165 18.904832
F 77.951562 5.145165 40.733939
F 77.951562 28.298423 18.904832
F 77.951562 28.298423 40.733939
F 77.951562 51.451680 18.904832
F 77.951562 51.451680 40.733939
F 104.686665 5.145165 18.904832
F 104.686665 5.145165 40.733939
F 104.686665 28.298423 18.904832
F 104.686665 28.298423 40.733939
F 104.686665 51.451680 18.904832
F 104.686665 51.451680 40.733939
F 77.951562 12.862917 18.904833
F 77.951562 12.862917 40.733940
F 77.951562 36.016175 18.904833
F 77.951562 36.016175 40.733940
F 77.951562 59.169432 18.904833
F 77.951562 59.169432 40.733940
F 104.686665 12.862917 18.904833
F 104.686665 12.862917 40.733940
F 104.686665 36.016175 18.904833
F 104.686665 36.016175 40.733940
F 104.686665 59.169432 18.904833
F 104.686665 59.169432 40.733940
F 77.951562 20.580672 18.904832
F 77.951562 20.580672 40.733940
F 77.951562 43.733930 18.904832
F 77.951562 43.733930 40.733940
F 77.951562 66.887188 18.904832
F 77.951562 66.887188 40.733940
F 104.686665 20.580672 18.904832
F 104.686665 20.580672 40.733940
F 104.686665 43.733930 18.904832
F 104.686665 43.733930 40.733940
F 104.686665 66.887188 18.904832
F 104.686665 66.887188 40.733940
F 60.128145 7.717749 22.543017
F 60.128145 7.717749 44.372124
F 60.128145 30.871007 22.543017
F 60.128145 30.871007 44.372124
F 60.128145 54.024264 22.543017
F 60.128145 54.024264 44.372124
F 86.863248 7.717749 22.543017
F 86.863248 7.717749 44.372124
F 86.863248 30.871007 22.543017
F 86.863248 30.871007 44.372124
F 86.863248 54.024264 22.543017
F 86.863248 54.024264 44.372124
F 60.128145 15.435502 22.543018
F 60.128145 15.435502 44.372125
F 60.128145 38.588760 22.543018
F 60.128145 38.588760 44.372125
F 60.128145 61.742017 22.543018
F 60.128145 61.742017 44.372125
F 86.863248 15.435502 22.543018
F 86.863248 15.435502 44.372125
F 86.863248 38.588760 22.543018
F 86.863248 38.588760 44.372125
F 86.863248 61.742017 22.543018
F 86.863248 61.742017 44.372125
F 60.128145 0.000000 22.543017
F 60.128145 0.000000 44.372124
F 60.128145 23.153257 22.543017
F 60.128145 23.153257 44.372124
F 60.128145 46.306515 22.543017
F 60.128145 46.306515 44.372124
F 86.863248 0.000000 22.543017
F 86.863248 0.000000 44.372124
F 86.863248 23.153257 22.543017
F 86.863248 23.153257 44.372124
F 86.863248 46.306515 22.543017
F 86.863248 46.306515 44.372124
F 69.039847 7.717751 22.543018
F 69.039847 7.717751 44.372125
F 69.039847 30.871008 22.543018
F 69.039847 30.871008 44.372125
F 69.039847 54.024266 22.543018
F 69.039847 54.024266 44.372125
F 95.774950 7.717751 22.543018
F 95.774950 7.717751 44.372125
F 95.774950 30.871008 22.543018
F 95.774950 30.871008 44.372125
F 95.774950 54.024266 22.543018
F 95.774950 54.024266 44.372125
F 69.039847 15.435503 22.543019
F 69.039847 15.435503 44.372126
F 69.039847 38.588761 22.543019
F 69.039847 38.588761 44.372126
F 69.039847 61.742018 22.543019
F 69.039847 61.742018 44.372126
F 95.774950 15.435503 22.543019
F 95.774950 15.435503 44.372126
F 95.774950 38.588761 22.543019
F 95.774950 38.588761 44.372126
F 95.774950 61.742018 22.543019
F 95.774950 61.742018 44.372126
F 69.039847 0.000001 22.543018
F 69.039847 0.000001 44.372125
F 69.039847 23.153259 22.543018
F 69.039847 23.153259 44.372125
F 69.039847 46.306516 22.543018
F 69.039847 46.306516 44.372125
F 95.774950 0.000001 22.543018
F 95.774950 0.000001 44.372125
F 95.774950 23.153259 22.543018
F 95.774950 23.153259 44.372125
F 95.774950 46.306516 22.543018
F 95.774950 46.306516 44.372125
F 77.951552 7.717750 22.543017
F 77.951552 7.717750 44.372124
F 77.951552 30.871007 22.543017
F 77.951552 30.871007 44.372124
F 77.951552 54.024265 22.543017
F 77.951552 54.024265 44.372124
F 104.686656 7.717750 22.543017
F 104.686656 7.717750 44.372124
F 104.686656 30.871007 22.543017
F 104.686656 30.871007 44.372124
F 104.686656 54.024265 22.543017
F 104.686656 54.024265 44.372124
F 77.951552 15.435502 22.543018
F 77.951552 15.435502 44.372125
F 77.951552 38.588760 22.543018
F 77.951552 38.588760 44.372125
F 77.951552 61.742017 22.543018
F 77.951552 61.742017 44.372125
F 104.686656 15.435502 22.543018
F 104.686656 15.435502 44.372125
F 104.686656 38.588760 22.543018
F 104.686656 38.588760 44.372125
F 104.686656 61.742017 22.543018
F 104.686656 61.742017 44.372125
F 77.951552 0.000000 22.543017
F 77.951552 0.000000 44.372124
F 77.951552 23.153258 22.543017
F 77.951552 23.153258 44.372124
F 77.951552 46.306515 22.543017
F 77.951552 46.306515 44.372124
F 104.686656 0.000000 22.543017
F 104.686656 0.000000 44.372124
F 104.686656 23.153258 22.543017
F 104.686656 23.153258 44.372124
F 104.686656 46.306515 22.543017
F 104.686656 46.306515 44.372124
