# Supplementary material for: Molecular-resolution imaging of ice crystallized from liquid water by cryogenic liquid-cell TEM
Source: Nat Commun. 2025 Sep 25;16:8342. doi: 10.1038/s41467-025-62451-0 (PMC12462463; doi:10.1038/s41467-025-62451-0)
Supplement: Supplementary file 9 — Supplementary Data 1 [file 41467_2025_62451_MOESM9_ESM.zip › supercell_4_3_2/1.8/minimized.xyz]

10269
F10269
F 1.260346 1.330366 2.859107
F 1.260345 9.072283 2.859107
F 1.260346 16.814205 2.859106
F 10.175878 1.314807 3.184146
F 10.175878 9.056725 3.184146
F 10.175878 16.798646 3.184146
F 19.111185 1.314807 3.464952
F 19.111185 9.056725 3.464952
F 19.111185 16.798646 3.464952
F 1.170706 3.854056 6.395094
F 1.170707 11.595973 6.395094
F 10.080338 3.871554 6.689436
F 10.080338 11.613472 6.689436
F 19.015661 3.871553 6.970238
F 19.015661 11.613471 6.970238
F 1.232588 3.878356 3.714606
F 1.232589 11.620273 3.714606
F 10.154163 3.890646 3.988931
F 10.154162 11.632564 3.988931
F 19.089495 3.890648 4.269734
F 19.089495 11.632566 4.269734
F 1.044414 1.643948 0.219373
F 7.846086 0.000746 6.619324
F 1.044413 9.385864 0.219374
F 7.920073 0.019785 3.918702
F 1.044415 17.127786 0.219373
F 7.385957 0.000719 21.185731
F 10.057635 1.545696 0.521337
F 10.057634 9.287613 0.521337
F 10.057635 17.029534 0.521336
F 18.992833 1.545694 0.802141
F 18.992832 9.287610 0.802141
F 18.992833 17.029532 0.802140
F 3.445651 7.757706 3.775091
F 3.445651 15.499626 3.775090
F 12.314245 0.000600 6.759641
F 12.388079 7.761613 4.059129
F 12.388079 15.503532 4.059129
F 16.324408 15.483837 21.466113
F 21.323296 7.761606 4.339934
F 21.323296 15.503526 4.339933
F 7.474586 15.483969 18.449468
F 3.345926 5.436475 0.302611
F 3.345927 13.178394 0.302611
F 12.291431 5.416652 0.591542
F 12.291431 13.158571 0.591542
F 21.226632 5.416652 0.872341
F 21.226633 13.158571 0.872341
F 3.468983 5.188550 2.965870
F 3.468983 12.930469 2.965870
F 12.409763 5.185759 3.254357
F 12.409763 12.927678 3.254357
F 21.344984 5.185766 3.535152
F 21.344984 12.927685 3.535152
F 3.371671 7.737455 6.473833
F 3.371671 15.479375 6.473833
F 16.324408 7.741917 21.466113
F 12.314245 7.742517 6.759641
F 12.314245 15.484437 6.759641
F 7.385957 15.484556 21.185732
F 21.249462 7.742512 7.040437
F 21.249462 15.484431 7.040438
F 21.249461 0.000594 7.040438
F 5.705387 1.313001 3.045746
F 5.705387 9.054919 3.045746
F 5.705387 16.796840 3.045746
F 14.643584 1.314807 3.324552
F 14.643584 9.056725 3.324552
F 14.643584 16.798646 3.324552
F 5.608425 3.873908 6.550379
F 5.608425 11.615825 6.550379
F 14.548059 3.871553 6.829837
F 14.548059 11.613471 6.829837
F 5.682695 3.892584 3.846963
F 5.682695 11.634502 3.846963
F 14.621894 3.890648 4.129334
F 14.621894 11.632566 4.129333
F 5.589532 1.546453 0.381588
F 5.589532 9.288371 0.381588
F 5.589533 17.030292 0.381588
F 14.525233 1.545694 0.661741
F 14.525232 9.287611 0.661741
F 14.525234 17.029533 0.661741
F 7.920073 7.761702 3.918702
F 7.920073 15.503622 3.918702
F 7.385957 7.742636 21.185731
F 16.855696 7.761606 4.199534
F 16.855696 15.503526 4.199533
F 7.474586 7.742049 18.449468
F 7.823856 5.416670 0.451140
F 7.823857 13.158589 0.451139
F 16.759031 5.416652 0.731941
F 16.759032 13.158571 0.731941
F 7.941523 5.185558 3.114098
F 7.941523 12.927477 3.114098
F 16.877384 5.185766 3.394752
F 16.877384 12.927685 3.394752
F 7.846086 7.742663 6.619324
F 7.846086 15.484583 6.619324
F 16.439052 12.903195 17.818337
F 16.781861 7.742512 6.900037
F 16.781861 15.484431 6.900038
F 16.781861 0.000594 6.900037
F 1.061029 1.309862 10.016790
F 1.061028 9.051778 10.016790
F 1.061029 16.793700 10.016790
F 9.966784 1.290318 10.312840
F 9.966783 9.032235 10.312840
F 9.966783 16.774156 10.312840
F 18.902103 1.290319 10.593643
F 18.902104 9.032237 10.593643
F 18.902104 16.774158 10.593643
F 0.946334 3.849799 13.664373
F 0.946334 11.591716 13.664374
F 9.852153 3.870961 13.959968
F 9.852153 11.612878 13.959968
F 18.787479 3.870959 14.240765
F 18.787479 11.612876 14.240766
F 1.031535 3.851228 10.960682
F 1.031536 11.593145 10.960682
F 9.938143 3.870960 11.224175
F 9.938142 11.612878 11.224175
F 18.873463 3.870959 11.504979
F 18.873463 11.612876 11.504979
F 1.144777 1.309404 7.314805
F 1.144777 9.051321 7.314805
F 1.144777 16.793242 7.314805
F 10.052585 1.290485 7.580088
F 10.052585 9.032402 7.580088
F 10.052585 16.774323 7.580088
F 18.987905 1.290486 7.860891
F 18.987905 9.032403 7.860891
F 18.987905 16.774324 7.860891
F 3.229102 7.736567 11.017390
F 3.229102 15.478486 11.017390
F 16.439052 5.161276 17.818337
F 12.172049 7.741923 11.294375
F 12.172048 15.483842 11.294374
F 7.501694 12.902724 17.537800
F 21.107264 7.741917 11.575179
F 21.107264 15.483837 11.575179
F 21.323296 0.019689 4.339934
F 3.343641 5.166706 7.372631
F 3.343641 12.908625 7.372631
F 12.286487 5.161439 7.650287
F 12.286487 12.903358 7.650287
F 21.221704 5.161444 7.931091
F 21.221705 12.903363 7.931091
F 3.258089 5.166674 10.098728
F 3.258089 12.908593 10.098728
F 12.200686 5.161272 10.383046
F 12.200686 12.903191 10.383046
F 21.135902 5.161278 10.663842
F 21.135902 12.903197 10.663842
F 3.140772 7.737059 13.747812
F 3.140772 15.478978 13.747812
F 7.501694 5.160805 17.537800
F 12.086063 7.741923 14.030169
F 12.086063 15.483842 14.030169
F 16.525020 12.903195 15.082504
F 21.021280 7.741917 14.310965
F 21.021280 15.483837 14.310966
F 16.855696 0.019689 4.199534
F 5.494921 1.287948 10.173976
F 5.494921 9.029865 10.173976
F 5.494921 16.771786 10.173977
F 14.434503 1.290319 10.453242
F 14.434503 9.032237 10.453242
F 14.434503 16.774158 10.453243
F 5.379914 3.873531 13.821705
F 5.379914 11.615449 13.821705
F 14.319878 3.870959 14.100365
F 14.319878 11.612876 14.100366
F 5.466397 3.873329 11.082136
F 5.466397 11.615247 11.082136
F 14.405862 3.870959 11.364579
F 14.405862 11.612877 11.364579
F 5.580817 1.288122 7.437941
F 5.580817 9.030040 7.437941
F 5.580817 16.771961 7.437941
F 14.520304 1.290486 7.720491
F 14.520304 9.032403 7.720491
F 14.520304 16.774324 7.720491
F 7.703898 7.742065 11.153876
F 7.703898 15.483984 11.153876
F 16.525020 5.161276 15.082504
F 16.639664 7.741917 11.434779
F 16.639664 15.483837 11.434779
F 12.388079 0.019695 4.059129
F 7.818322 5.161290 7.509778
F 7.818322 12.903209 7.509777
F 16.754104 5.161444 7.790691
F 16.754104 12.903363 7.790691
F 7.732528 5.161130 10.242717
F 7.732528 12.903048 10.242717
F 16.668302 5.161278 10.523442
F 16.668302 12.903197 10.523442
F 7.617807 7.742086 13.889853
F 7.617807 15.484006 13.889853
F 7.589228 12.903048 14.801632
F 16.553680 7.741917 14.170566
F 16.553680 15.483837 14.170566
F 14.291220 16.774156 15.012304
F 0.825610 1.353638 17.328105
F 0.825610 9.095555 17.328105
F 0.825610 16.837477 17.328105
F 9.737523 1.290308 17.607744
F 9.737523 9.032226 17.607744
F 9.737523 16.774147 17.607745
F 18.672853 1.290318 17.888537
F 18.672853 9.032235 17.888537
F 18.672853 16.774156 17.888537
F 0.726145 3.789541 21.017369
F 0.726146 11.531458 21.017369
F 9.622887 3.870972 21.255517
F 9.622887 11.612890 21.255517
F 18.558207 3.870959 21.536313
F 18.558207 11.612876 21.536313
F 0.575333 3.937123 18.288196
F 0.575333 11.679041 18.288195
F 9.708717 3.870991 18.519650
F 9.708717 11.612909 18.519650
F 18.644193 3.870959 18.800480
F 18.644193 11.612876 18.800480
F 0.909890 1.308795 14.612988
F 0.909890 9.050712 14.612988
F 0.909891 16.792634 14.612988
F 9.823491 1.290314 14.871899
F 9.823491 9.032231 14.871899
F 9.823491 16.774152 14.871898
F 18.758821 1.290318 15.152704
F 18.758821 9.032235 15.152704
F 18.758821 16.774156 15.152704
F 2.993713 7.742966 18.322379
F 2.993712 15.484886 18.322379
F 7.589228 5.161129 14.801632
F 11.942778 7.741923 18.589876
F 11.942778 15.483843 18.589876
F 14.291220 9.032235 15.012304
F 20.877994 7.741917 18.870681
F 20.877994 15.483837 18.870680
F 14.291220 1.290318 15.012304
F 3.112282 5.165735 14.670755
F 3.112282 12.907654 14.670755
F 12.057404 5.161271 14.942100
F 12.057404 12.903190 14.942099
F 20.992620 5.161276 15.222904
F 20.992621 12.903195 15.222904
F 2.974441 5.151930 17.414923
F 2.974441 12.893849 17.414923
F 11.971422 5.161271 17.677939
F 11.971422 12.903189 17.677940
F 20.906652 5.161276 17.958736
F 20.906652 12.903195 17.958737
F 2.849478 7.752551 21.066698
F 2.849478 15.494471 21.066698
F 16.410394 15.483837 18.730280
F 11.856763 7.741923 21.325716
F 11.856763 15.483843 21.325716
F 16.410394 7.741917 18.730281
F 20.792008 7.741917 21.606513
F 20.792008 15.483837 21.606513
F 5.351291 16.771705 14.729932
F 5.265151 1.287262 17.469717
F 5.265151 9.029179 17.469717
F 5.265151 16.771100 17.469717
F 14.205252 1.290318 17.748137
F 14.205252 9.032235 17.748137
F 14.205252 16.774156 17.748137
F 5.151168 3.873862 21.117432
F 5.151168 11.615780 21.117432
F 14.090606 3.870959 21.395913
F 14.090606 11.612876 21.395913
F 5.228237 3.873926 18.377446
F 5.228237 11.615843 18.377446
F 14.176591 3.870959 18.660080
F 14.176591 11.612877 18.660080
F 5.351291 1.287866 14.729932
F 5.351291 9.029784 14.729932
F 7.617807 0.000168 13.889853
F 12.086063 0.000005 14.030169
F 7.703898 0.000147 11.153876
F 12.172048 0.000005 11.294375
F 3.445651 0.015789 3.775091
F 2.993712 0.001049 18.322379
F 11.942778 0.000005 18.589876
F 2.849478 0.010634 21.066697
F 11.856763 0.000006 21.325716
F 7.474586 0.000132 18.449468
F 0.619922 1.360102 24.668866
F 0.619921 9.102019 24.668866
F 0.619922 16.843941 24.668866
F 9.508281 1.290309 24.903286
F 9.508281 9.032227 24.903286
F 9.508281 16.774148 24.903286
F 18.443581 1.290318 25.184089
F 18.443581 9.032235 25.184089
F 18.443581 16.774156 25.184090
F 0.508760 3.809581 28.315253
F 0.508761 11.551498 28.315253
F 9.393651 3.870958 28.551055
F 9.393651 11.612876 28.551055
F 18.328936 3.870959 28.831865
F 18.328936 11.612876 28.831865
F 0.415306 3.924484 25.593477
F 0.415306 11.666402 25.593477
F 9.479286 3.871025 25.815171
F 9.479286 11.612942 25.815171
F 18.414921 3.870959 26.096033
F 18.414921 11.612876 26.096033
F 9.593924 1.290255 22.167398
F 9.593924 9.032172 22.167398
F 9.593924 16.774093 22.167398
F 18.529549 1.290318 22.448256
F 18.529549 9.032235 22.448256
F 18.529549 16.774156 22.448256
F 2.775245 7.738193 25.619471
F 2.775245 15.480113 25.619471
F 15.861121 15.228460 43.112229
F 11.713508 7.741923 25.885429
F 11.713508 15.483843 25.885428
F 15.861122 7.486540 43.112229
F 20.648721 7.741917 26.166233
F 20.648722 15.483837 26.166233
F 0.480055 1.224304 21.945463
F 2.883414 5.161424 21.971021
F 2.883414 12.903343 21.971021
F 11.828132 5.161270 22.237652
F 11.828132 12.903189 22.237652
F 20.763349 5.161276 22.518457
F 20.763348 12.903195 22.518456
F 2.751389 5.156002 24.710388
F 2.751389 12.897921 24.710388
F 11.742131 5.161269 24.973493
F 11.742131 12.903188 24.973493
F 20.677380 5.161276 25.254289
F 20.677379 12.903195 25.254290
F 2.649226 7.743787 28.355128
F 2.649226 15.485707 28.355128
F 6.925826 15.228614 42.831534
F 11.627497 7.741924 28.621269
F 11.627497 15.483844 28.621269
F 6.925826 7.486695 42.831534
F 20.562736 7.741917 28.902065
F 20.562736 15.483837 28.902065
F 7.157693 0.000502 28.481152
F 5.037327 1.287931 24.764973
F 5.037327 9.029848 24.764973
F 5.037327 16.771769 24.764974
F 13.975980 1.290318 25.043689
F 13.975980 9.032235 25.043689
F 13.975980 16.774156 25.043689
F 4.923244 3.872996 28.412439
F 4.923244 11.614914 28.412439
F 13.861334 3.870959 28.691465
F 13.861334 11.612876 28.691465
F 4.996940 3.875123 25.672193
F 4.996940 11.617041 25.672192
F 13.947317 3.870959 25.955633
F 13.947317 11.612877 25.955633
F 5.109389 1.286165 22.024407
F 5.109389 9.028083 22.024407
F 5.109389 16.770004 22.024406
F 14.061946 1.290317 22.307856
F 14.061946 9.032235 22.307856
F 14.061946 16.774156 22.307856
F 7.245565 7.742044 25.744961
F 7.245565 15.483964 25.744960
F 15.764479 12.883507 39.644636
F 16.181122 7.741917 26.025833
F 16.181122 15.483837 26.025833
F 13.604495 1.289723 36.873932
F 7.360045 5.161156 22.097238
F 7.360045 12.903075 22.097238
F 16.295748 5.161276 22.378057
F 16.295748 12.903195 22.378056
F 7.271590 5.160601 24.833488
F 7.271590 12.902519 24.833488
F 16.209779 5.161276 25.113889
F 16.209779 12.903195 25.113889
F 7.157693 7.742419 28.481152
F 7.157693 15.484339 28.481152
F 15.764479 5.141587 39.644635
F 16.095136 7.741917 28.761665
F 16.095136 15.483837 28.761665
F 4.664998 16.771198 36.591693
F 0.403644 1.347388 31.964833
F 0.403644 9.089305 31.964833
F 0.403644 16.831226 31.964833
F 9.279054 1.290329 32.198774
F 9.279054 9.032246 32.198774
F 9.279054 16.774167 32.198775
F 18.214310 1.290318 32.479591
F 18.214310 9.032235 32.479591
F 18.214310 16.774156 32.479591
F 0.303711 3.825280 35.616505
F 0.303712 11.567198 35.616504
F 9.164631 3.870765 35.842854
F 9.164631 11.612682 35.842854
F 18.099852 3.870790 36.123677
F 18.099851 11.612708 36.123678
F 0.262528 3.899148 32.902745
F 0.262528 11.641066 32.902744
F 9.250242 3.870977 33.110103
F 9.250242 11.612894 33.110103
F 18.185670 3.870957 33.390927
F 18.185670 11.612875 33.390927
F 0.337896 1.250068 29.242918
F 0.337896 8.991985 29.242918
F 0.337896 16.733906 29.242918
F 9.364739 1.290273 29.462959
F 9.364739 9.032191 29.462959
F 9.364739 16.774111 29.462959
F 18.300277 1.290318 29.743803
F 18.300278 9.032235 29.743804
F 18.300278 16.774156 29.743803
F 2.555390 7.733929 32.914351
F 2.555390 15.475849 32.914351
F 6.829318 12.883699 39.363686
F 11.484260 7.741921 33.180323
F 11.484260 15.483840 33.180322
F 6.829318 5.141780 39.363686
F 20.419471 7.741915 33.461127
F 20.419471 15.483835 33.461127
F 4.664998 9.029277 36.591693
F 2.664147 5.166580 29.267344
F 2.664147 12.908499 29.267344
F 11.598863 5.161270 29.533199
F 11.598863 12.903189 29.533199
F 20.534077 5.161276 29.814004
F 20.534077 12.903195 29.814004
F 2.546771 5.162513 31.999887
F 2.546771 12.904432 31.999887
F 11.512882 5.161270 32.268994
F 11.512882 12.903189 32.268994
F 20.448109 5.161276 32.549791
F 20.448109 12.903195 32.549791
F 2.453098 7.733674 35.639258
F 2.453097 15.475594 35.639259
F 15.838295 12.902600 36.944131
F 11.398436 7.741754 35.913081
F 11.398436 15.483674 35.913081
F 15.838295 5.160681 36.944131
F 20.333652 7.741749 36.193878
F 20.333653 15.483669 36.193878
F 4.664998 1.287360 36.591693
F 4.809740 1.288645 32.059824
F 4.809740 9.030562 32.059825
F 4.809740 16.772483 32.059825
F 13.746710 1.290318 32.339191
F 13.746710 9.032235 32.339191
F 13.746710 16.774156 32.339191
F 4.696423 3.872221 35.704016
F 4.696423 11.614139 35.704016
F 13.632251 3.870791 35.983278
F 13.632251 11.612708 35.983278
F 4.774103 3.874106 32.967862
F 4.774103 11.616024 32.967862
F 13.718068 3.870957 33.250527
F 13.718068 11.612875 33.250527
F 4.885534 1.286680 29.320363
F 4.885534 9.028597 29.320363
F 4.885534 16.770518 29.320363
F 13.832675 1.290317 29.603403
F 13.832675 9.032235 29.603403
F 13.832675 16.774156 29.603403
F 7.016600 7.742049 33.039828
F 7.016600 15.483968 33.039828
F 6.903303 12.902493 36.663222
F 15.951871 7.741915 33.320727
F 15.951871 15.483835 33.320727
F 13.508991 11.588388 40.379218
F 7.131011 5.161136 29.392694
F 7.131011 12.903055 29.392694
F 16.066476 5.161276 29.673603
F 16.066476 12.903195 29.673603
F 7.043839 5.160970 32.128753
F 7.043839 12.902889 32.128753
F 15.980509 5.161276 32.409390
F 15.980509 12.903195 32.409391
F 6.930280 7.741874 35.772742
F 6.930280 15.483794 35.772743
F 6.903303 5.160574 36.663222
F 15.866052 7.741749 36.053478
F 15.866052 15.483669 36.053478
F 13.508990 3.846470 40.379218
F 0.164830 1.313227 39.271638
F 0.164829 9.055144 39.271638
F 0.164831 16.797066 39.271638
F 9.063036 1.270657 39.434018
F 9.063036 9.012574 39.434018
F 9.063036 16.754495 39.434018
F 17.998280 1.270629 39.714836
F 17.998280 9.012546 39.714836
F 17.998280 16.754467 39.714836
F 0.480055 16.708142 21.945463
F 0.480055 8.966221 21.945463
F 9.159722 3.615578 42.901630
F 9.159721 11.357495 42.901630
F 18.094922 3.615581 43.182429
F 18.094921 11.357499 43.182429
F 0.151335 3.850914 40.130561
F 0.151336 11.592831 40.130562
F 9.041379 3.846463 40.238828
F 9.041379 11.588381 40.238828
F 17.976590 3.846470 40.519618
F 17.976590 11.588387 40.519618
F 0.210084 1.280706 36.538251
F 0.210085 9.022623 36.538250
F 0.210084 16.764544 36.538251
F 9.136781 1.289727 36.733527
F 9.136781 9.031644 36.733527
F 9.136781 16.773565 36.733527
F 18.072096 1.289723 37.014331
F 18.072096 9.031640 37.014332
F 18.072096 16.773561 37.014331
F 2.353881 7.707108 40.052492
F 2.353882 15.449028 40.052492
F 6.807516 15.459586 40.168481
F 11.275178 7.717433 40.309013
F 11.275178 15.459353 40.309013
F 6.807516 7.717667 40.168481
F 20.210391 7.717428 40.589817
F 20.210391 15.459348 40.589817
F 13.604495 16.773562 36.873932
F 2.451317 5.172798 36.547115
F 2.451317 12.914717 36.547115
F 11.370686 5.160677 36.803728
F 11.370686 12.902596 36.803728
F 20.305895 5.160682 37.084531
F 20.305895 12.902600 37.084531
F 2.350026 5.142642 39.242939
F 2.350026 12.884561 39.242939
F 11.296877 5.141584 39.504238
F 11.296877 12.883503 39.504238
F 20.232079 5.141587 39.785035
F 20.232079 12.883507 39.785036
F 2.423374 7.540168 42.711834
F 2.423373 15.282087 42.711834
F 13.604495 9.031640 36.873932
F 11.393522 7.486539 42.971828
F 11.393521 15.228459 42.971829
F 15.742791 15.459348 40.449418
F 20.328724 7.486541 43.252629
F 20.328722 15.228460 43.252629
F 15.742791 7.717428 40.449418
F 4.594537 1.269396 39.294083
F 4.594537 9.011313 39.294083
F 4.594537 16.753234 39.294083
F 13.530680 1.270629 39.574436
F 13.530680 9.012547 39.574436
F 13.530680 16.754467 39.574437
F 4.689221 3.620233 42.761613
F 4.689220 11.362150 42.761613
F 13.627320 3.615581 43.042029
F 13.627320 11.357498 43.042029
F 4.572897 3.847410 40.097283
F 4.572897 11.589328 40.097283
F 11.713508 0.000006 25.885429
F 2.649226 0.001870 28.355128
F 11.627497 0.000007 28.621269
F 7.245565 0.000127 25.744961
F 11.484260 0.000003 33.180323
F 7.016600 0.000131 33.039828
F 1.260345 24.556124 2.859107
F 1.260346 32.298042 2.859107
F 10.175878 24.540566 3.184146
F 10.175878 32.282483 3.184146
F 19.111185 24.540565 3.464952
F 19.111185 32.282483 3.464952
F 1.170706 27.079814 6.395094
F 1.170707 34.821731 6.395094
F 1.170706 19.337895 6.395094
F 10.080338 27.097313 6.689436
F 16.324408 23.225758 21.466113
F 10.080338 19.355393 6.689435
F 19.015661 27.097311 6.970238
F 16.324408 30.967675 21.466113
F 19.015661 19.355393 6.970238
F 1.232588 27.104115 3.714606
F 7.474586 30.967807 18.449468
F 1.232589 19.362195 3.714605
F 10.154162 27.116404 3.988931
F 7.385957 23.226477 21.185731
F 10.154162 19.374485 3.988931
F 19.089495 27.116406 4.269734
F 7.385957 30.968394 21.185731
F 19.089495 19.374487 4.269734
F 1.044414 24.869706 0.219374
F 16.410394 30.967675 18.730281
F 1.044414 32.611622 0.219374
F 7.474586 23.225890 18.449468
F 10.057635 24.771454 0.521337
F 10.057635 32.513371 0.521337
F 18.992832 24.771451 0.802141
F 18.992831 32.513368 0.802141
F 3.445651 30.983465 3.775091
F 3.445651 23.241547 3.775091
F 12.388079 30.987371 4.059129
F 12.388079 23.245454 4.059129
F 21.323296 30.987364 4.339934
F 21.323296 23.245447 4.339934
F 3.345926 28.662233 0.302611
F 3.345927 20.920315 0.302611
F 12.291430 28.642409 0.591542
F 12.291431 20.900492 0.591542
F 21.226632 28.642410 0.872341
F 21.226633 20.900493 0.872341
F 3.468983 28.414308 2.965870
F 3.468983 20.672390 2.965870
F 12.409763 28.411517 3.254357
F 12.409763 20.669599 3.254357
F 21.344983 28.411524 3.535152
F 21.344984 20.669606 3.535152
F 3.371671 30.963213 6.473833
F 3.371671 23.221296 6.473833
F 12.314245 30.968275 6.759641
F 12.314244 23.226358 6.759641
F 21.249462 30.968270 7.040437
F 21.249462 23.226353 7.040438
F 5.705387 24.538760 3.045746
F 5.705387 32.280677 3.045746
F 14.643584 24.540565 3.324552
F 14.643584 32.282483 3.324552
F 5.608425 27.099666 6.550379
F 16.439052 20.645117 17.818337
F 5.608425 19.357747 6.550379
F 14.548059 27.097312 6.829837
F 16.439052 28.387034 17.818337
F 14.548059 19.355393 6.829838
F 5.682695 27.118342 3.846963
F 7.501694 20.644646 17.537800
F 5.682695 19.376423 3.846962
F 14.621894 27.116406 4.129334
F 7.501694 28.386563 17.537800
F 14.621894 19.374487 4.129334
F 5.589532 24.772212 0.381588
F 5.589532 32.514128 0.381588
F 14.525232 24.771452 0.661741
F 14.525232 32.513369 0.661741
F 7.920073 30.987460 3.918702
F 7.920073 23.245543 3.918702
F 16.855696 30.987364 4.199534
F 16.855696 23.245447 4.199534
F 7.823856 28.642428 0.451140
F 7.823857 20.900510 0.451139
F 16.759031 28.642409 0.731941
F 16.759032 20.900492 0.731941
F 7.941523 28.411317 3.114098
F 7.941523 20.669399 3.114098
F 16.877384 28.411524 3.394752
F 16.877384 20.669606 3.394752
F 7.846086 30.968421 6.619324
F 7.846086 23.226504 6.619324
F 16.781861 30.968270 6.900037
F 16.781861 23.226353 6.900037
F 1.061028 24.535620 10.016790
F 1.061029 32.277537 10.016790
F 9.966784 24.516076 10.312840
F 9.966784 32.257994 10.312840
F 18.902103 24.516077 10.593643
F 18.902103 32.257995 10.593643
F 0.946334 27.075557 13.664373
F 0.946334 34.817474 13.664374
F 0.946334 19.333638 13.664373
F 9.852153 27.096719 13.959968
F 9.852153 34.838637 13.959968
F 9.852153 19.354800 13.959968
F 18.787479 27.096717 14.240765
F 18.787479 34.838634 14.240766
F 18.787479 19.354798 14.240766
F 1.031535 27.076986 10.960682
F 1.031536 34.818903 10.960682
F 1.031536 19.335067 10.960682
F 9.938143 27.096718 11.224175
F 9.938142 34.838636 11.224175
F 9.938143 19.354799 11.224175
F 18.873463 27.096717 11.504979
F 18.873463 34.838634 11.504979
F 18.873463 19.354798 11.504979
F 1.144777 24.535162 7.314805
F 1.144777 32.277079 7.314805
F 10.052585 24.516243 7.580088
F 10.052585 32.258161 7.580088
F 18.987905 24.516244 7.860891
F 18.987905 32.258161 7.860891
F 3.229102 30.962325 11.017390
F 3.229102 23.220408 11.017391
F 12.172048 30.967681 11.294375
F 12.172048 23.225763 11.294375
F 21.107264 30.967675 11.575179
F 21.107264 23.225758 11.575179
F 3.343641 28.392464 7.372631
F 3.343641 20.650547 7.372631
F 12.286487 28.387197 7.650287
F 12.286487 20.645279 7.650287
F 21.221704 28.387203 7.931091
F 21.221704 20.645285 7.931091
F 3.258089 28.392432 10.098728
F 3.258089 20.650515 10.098729
F 12.200686 28.387030 10.383046
F 12.200686 20.645113 10.383046
F 21.135902 28.387036 10.663842
F 21.135902 20.645118 10.663843
F 3.140772 30.962817 13.747812
F 3.140772 23.220900 13.747812
F 12.086063 30.967681 14.030169
F 12.086063 23.225763 14.030169
F 21.021280 30.967675 14.310965
F 21.021280 23.225758 14.310965
F 5.494921 24.513706 10.173976
F 5.494921 32.255623 10.173976
F 14.434503 24.516078 10.453242
F 14.434503 32.257995 10.453242
F 5.379914 27.099289 13.821705
F 16.525020 20.645117 15.082504
F 5.379914 19.357370 13.821705
F 14.319878 27.096717 14.100365
F 14.319878 34.838635 14.100366
F 14.319878 19.354798 14.100366
F 5.466397 27.099087 11.082136
F 16.525020 28.387034 15.082504
F 5.466397 19.357168 11.082135
F 14.405862 27.096717 11.364579
F 14.405862 34.838635 11.364579
F 14.405862 19.354798 11.364579
F 5.580817 24.513880 7.437941
F 5.580817 32.255797 7.437941
F 14.520304 24.516244 7.720491
F 14.520304 32.258161 7.720491
F 7.703898 30.967823 11.153876
F 7.703898 23.225906 11.153876
F 16.639664 30.967675 11.434779
F 16.639664 23.225758 11.434779
F 7.818322 28.387048 7.509778
F 7.818322 20.645130 7.509777
F 16.754104 28.387202 7.790691
F 16.754104 20.645285 7.790691
F 7.732528 28.386888 10.242717
F 7.732528 20.644970 10.242717
F 16.668303 28.387036 10.523442
F 16.668303 20.645118 10.523442
F 7.617807 30.967844 13.889853
F 7.617807 23.225927 13.889853
F 16.553680 30.967675 14.170566
F 16.553680 23.225758 14.170566
F 0.825610 24.579396 17.328105
F 0.825610 32.321313 17.328105
F 9.737523 24.516067 17.607744
F 9.737523 32.257984 17.607745
F 18.672853 24.516076 17.888537
F 18.672853 32.257993 17.888537
F 0.726146 27.015299 21.017369
F 0.726146 34.757216 21.017369
F 0.726146 19.273379 21.017369
F 9.622887 27.096730 21.255517
F 14.291220 32.257993 15.012304
F 9.622887 19.354811 21.255518
F 18.558208 27.096717 21.536313
F 18.558207 34.838634 21.536313
F 18.558208 19.354798 21.536313
F 0.575333 27.162882 18.288196
F 7.589229 20.644969 14.801632
F 0.575333 19.420963 18.288195
F 9.708717 27.096749 18.519650
F 14.291220 24.516076 15.012304
F 9.708717 19.354830 18.519650
F 18.644193 27.096717 18.800480
F 18.644193 34.838634 18.800480
F 18.644193 19.354798 18.800480
F 0.909890 24.534553 14.612988
F 0.909890 32.276470 14.612988
F 9.823491 24.516072 14.871899
F 9.823491 32.257989 14.871899
F 18.758821 24.516076 15.152704
F 18.758821 32.257993 15.152704
F 2.993713 30.968724 18.322379
F 2.993712 23.226807 18.322379
F 11.942778 30.967681 18.589876
F 11.942778 23.225764 18.589876
F 20.877994 30.967675 18.870681
F 20.877994 23.225758 18.870680
F 3.112282 28.391493 14.670755
F 3.112282 20.649575 14.670755
F 12.057404 28.387029 14.942100
F 12.057403 20.645111 14.942100
F 20.992620 28.387034 15.222904
F 20.992620 20.645117 15.222904
F 2.974441 28.377688 17.414923
F 2.974441 20.635770 17.414923
F 11.971422 28.387029 17.677939
F 11.971422 20.645111 17.677940
F 20.906651 28.387035 17.958736
F 20.906651 20.645117 17.958737
F 2.849478 30.978309 21.066698
F 2.849478 23.236392 21.066698
F 11.856763 30.967681 21.325716
F 11.856763 23.225764 21.325716
F 20.792009 30.967675 21.606513
F 20.792009 23.225758 21.606513
F 5.265151 24.513020 17.469717
F 5.265151 32.254937 17.469717
F 14.205252 24.516076 17.748137
F 14.205252 32.257993 17.748137
F 5.151168 27.099620 21.117432
F 7.589228 28.386887 14.801632
F 5.151168 19.357701 21.117432
F 14.090606 27.096717 21.395913
F 14.090606 34.838635 21.395913
F 14.090606 19.354798 21.395913
F 5.228237 27.099684 18.377446
F 16.410394 23.225758 18.730280
F 5.228237 19.357765 18.377445
F 14.176591 27.096717 18.660080
F 14.176591 34.838635 18.660080
F 14.176591 19.354798 18.660080
F 5.351291 24.513625 14.729932
F 5.351290 32.255542 14.729932
F 0.619922 24.585860 24.668866
F 0.619922 32.327777 24.668866
F 9.508281 24.516068 24.903286
F 9.508281 32.257985 24.903286
F 18.443581 24.516076 25.184089
F 18.443581 32.257993 25.184089
F 0.508760 27.035339 28.315252
F 0.508761 34.777256 28.315253
F 0.508761 19.293419 28.315253
F 9.393651 27.096716 28.551054
F 9.393651 34.838634 28.551055
F 9.393651 19.354797 28.551055
F 18.328936 27.096717 28.831865
F 18.328936 34.838634 28.831865
F 18.328936 19.354798 28.831865
F 0.415306 27.150243 25.593477
F 15.861123 22.970381 43.112229
F 0.415306 19.408324 25.593477
F 9.479286 27.096783 25.815171
F 4.572897 34.815086 40.097283
F 9.479286 19.354864 25.815171
F 18.414921 27.096717 26.096033
F 18.414921 34.838634 26.096033
F 18.414921 19.354798 26.096033
F 9.593924 24.516013 22.167398
F 9.593924 32.257931 22.167398
F 18.529549 24.516076 22.448256
F 18.529549 32.257993 22.448256
F 2.775245 30.963951 25.619471
F 2.775245 23.222034 25.619471
F 11.713508 30.967681 25.885429
F 11.713508 23.225764 25.885429
F 20.648722 30.967675 26.166233
F 20.648722 23.225758 26.166233
F 2.883414 28.387182 21.971021
F 2.883414 20.645265 21.971021
F 11.828132 28.387028 22.237652
F 11.828132 20.645110 22.237652
F 20.763348 28.387034 22.518457
F 20.763348 20.645117 22.518457
F 2.751389 28.381760 24.710387
F 2.751389 20.639842 24.710388
F 11.742131 28.387027 24.973493
F 11.742131 20.645109 24.973493
F 20.677379 28.387034 25.254289
F 20.677379 20.645117 25.254289
F 2.649226 30.969545 28.355128
F 2.649226 23.227628 28.355128
F 11.627497 30.967682 28.621269
F 11.627497 23.225765 28.621269
F 20.562736 30.967675 28.902065
F 20.562736 23.225758 28.902065
F 5.037327 24.513689 24.764973
F 5.037327 32.255606 24.764974
F 13.975980 24.516076 25.043689
F 13.975980 32.257993 25.043689
F 4.923244 27.098754 28.412439
F 6.829318 20.625620 39.363686
F 4.923244 19.356835 28.412439
F 13.861334 27.096717 28.691465
F 13.861334 34.838635 28.691465
F 13.861334 19.354798 28.691465
F 4.996940 27.100881 25.672193
F 6.829318 28.367538 39.363686
F 4.996940 19.358962 25.672192
F 13.947317 27.096717 25.955633
F 13.947317 34.838635 25.955633
F 13.947317 19.354798 25.955633
F 5.109389 24.511924 22.024407
F 5.109389 32.253841 22.024407
F 14.061946 24.516076 22.307856
F 14.061946 32.257993 22.307856
F 7.245565 30.967803 25.744961
F 7.245565 23.225885 25.744961
F 16.181122 30.967675 26.025833
F 16.181122 23.225758 26.025833
F 7.360045 28.386914 22.097238
F 7.360045 20.644996 22.097238
F 16.295748 28.387034 22.378057
F 16.295748 20.645117 22.378056
F 7.271590 28.386359 24.833488
F 7.271590 20.644441 24.833488
F 16.209779 28.387034 25.113889
F 16.209779 20.645117 25.113889
F 7.157693 30.968177 28.481152
F 7.157693 23.226260 28.481152
F 16.095136 30.967675 28.761665
F 16.095136 23.225758 28.761665
F 0.403644 24.573146 31.964833
F 0.403644 32.315063 31.964833
F 9.279054 24.516087 32.198774
F 9.279054 32.258005 32.198774
F 18.214310 24.516076 32.479591
F 18.214310 32.257993 32.479591
F 0.303711 27.051038 35.616505
F 0.303712 34.792955 35.616504
F 0.303712 19.309119 35.616505
F 9.164631 27.096523 35.842853
F 9.164631 34.838441 35.842854
F 9.164631 19.354604 35.842854
F 18.099852 27.096549 36.123677
F 18.099851 34.838466 36.123678
F 18.099851 19.354630 36.123678
F 0.262528 27.124906 32.902745
F 15.861122 30.712298 43.112229
F 0.262528 19.382987 32.902744
F 9.250242 27.096735 33.110103
F 13.508990 34.814146 40.379218
F 9.250242 19.354816 33.110103
F 18.185670 27.096715 33.390927
F 18.185670 34.838633 33.390927
F 18.185670 19.354796 33.390927
F 0.337896 24.475826 29.242918
F 0.337896 32.217743 29.242918
F 9.364739 24.516031 29.462959
F 9.364739 32.257949 29.462959
F 18.300278 24.516076 29.743804
F 18.300278 32.257993 29.743803
F 2.555390 30.959687 32.914351
F 2.555390 23.217770 32.914351
F 11.484259 30.967679 33.180323
F 11.484260 23.225762 33.180323
F 20.419471 30.967674 33.461127
F 20.419471 23.225756 33.461127
F 2.664147 28.392338 29.267344
F 2.664147 20.650421 29.267343
F 11.598863 28.387028 29.533199
F 11.598863 20.645111 29.533199
F 20.534077 28.387034 29.814004
F 20.534077 20.645117 29.814004
F 2.546771 28.388271 31.999887
F 2.546771 20.646353 31.999887
F 11.512882 28.387028 32.268994
F 11.512882 20.645110 32.268994
F 20.448109 28.387034 32.549791
F 20.448109 20.645117 32.549791
F 2.453097 30.959432 35.639258
F 2.453097 23.217514 35.639258
F 11.398436 30.967512 35.913081
F 11.398436 23.225595 35.913081
F 20.333652 30.967507 36.193878
F 20.333652 23.225590 36.193878
F 4.809740 24.514403 32.059824
F 4.809740 32.256320 32.059825
F 13.746710 24.516076 32.339191
F 13.746710 32.257993 32.339191
F 4.696423 27.097979 35.704016
F 15.838295 20.644522 36.944131
F 4.696423 19.356060 35.704016
F 13.632251 27.096549 35.983278
F 13.632251 34.838466 35.983278
F 13.632251 19.354630 35.983278
F 4.774103 27.099864 32.967862
F 15.838295 28.386439 36.944131
F 4.774103 19.357946 32.967862
F 13.718068 27.096715 33.250527
F 13.718068 34.838633 33.250527
F 13.718068 19.354796 33.250527
F 4.885534 24.512438 29.320363
F 4.885534 32.254355 29.320363
F 13.832675 24.516076 29.603403
F 13.832675 32.257993 29.603403
F 7.016600 30.967807 33.039828
F 7.016600 23.225890 33.039828
F 15.951871 30.967673 33.320727
F 15.951871 23.225756 33.320727
F 7.131011 28.386894 29.392694
F 7.131011 20.644976 29.392694
F 16.066476 28.387034 29.673604
F 16.066476 20.645117 29.673603
F 7.043839 28.386729 32.128753
F 7.043839 20.644811 32.128753
F 15.980509 28.387034 32.409391
F 15.980509 20.645116 32.409391
F 6.930280 30.967632 35.772742
F 6.930280 23.225715 35.772742
F 15.866052 30.967507 36.053478
F 15.866052 23.225590 36.053478
F 0.164829 24.538985 39.271638
F 0.164830 32.280903 39.271638
F 9.063036 24.496415 39.434018
F 9.063036 32.238333 39.434018
F 17.998280 24.496387 39.714836
F 17.998280 32.238305 39.714836
F 0.480055 32.191979 21.945463
F 0.480055 24.450062 21.945463
F 17.976590 34.814145 40.519618
F 9.159722 26.841336 42.901630
F 9.159721 34.583253 42.901630
F 9.159721 19.099416 42.901630
F 18.094922 26.841340 43.182429
F 18.094921 34.583257 43.182429
F 18.094921 19.099421 43.182429
F 0.151335 27.076672 40.130561
F 0.151335 34.818590 40.130562
F 0.151335 19.334753 40.130560
F 9.041379 27.072221 40.238828
F 6.925826 22.970536 42.831533
F 9.041379 19.330302 40.238828
F 17.976590 27.072228 40.519618
F 6.925826 30.712453 42.831533
F 17.976590 19.330309 40.519617
F 0.210084 24.506464 36.538251
F 0.210084 32.248381 36.538251
F 9.136781 24.515485 36.733527
F 9.136781 32.257402 36.733527
F 18.072096 24.515481 37.014331
F 18.072096 32.257398 37.014331
F 2.353882 30.932866 40.052492
F 2.353882 23.190949 40.052492
F 11.275178 30.943191 40.309013
F 11.275178 23.201274 40.309013
F 20.210391 30.943186 40.589817
F 20.210391 23.201269 40.589817
F 2.451317 28.398556 36.547115
F 2.451317 20.656639 36.547115
F 11.370686 28.386435 36.803728
F 11.370686 20.644517 36.803728
F 20.305895 28.386440 37.084531
F 20.305895 20.644522 37.084531
F 2.350026 28.368400 39.242939
F 2.350026 20.626483 39.242939
F 11.296877 28.367342 39.504238
F 11.296877 20.625425 39.504238
F 20.232079 28.367346 39.785035
F 20.232079 20.625428 39.785036
F 2.423374 30.765926 42.711834
F 2.423374 23.024008 42.711834
F 11.393521 30.712297 42.971829
F 11.393522 22.970380 42.971829
F 20.328723 30.712299 43.252629
F 20.328724 22.970382 43.252629
F 4.594537 24.495154 39.294082
F 4.594537 32.237072 39.294083
F 13.530680 24.496387 39.574436
F 13.530680 32.238304 39.574436
F 4.689220 26.845991 42.761613
F 4.689219 34.587908 42.761613
F 4.689220 19.104072 42.761613
F 13.627321 26.841339 43.042029
F 13.627320 34.583257 43.042029
F 13.627320 19.099420 43.042029
F 4.572897 27.073168 40.097283
F 15.764479 20.625428 39.644636
F 4.572897 19.331249 40.097283
F 13.508990 27.072228 40.379218
F 15.764479 28.367346 39.644635
F 13.508990 19.330309 40.379218
F 4.664998 24.513118 36.591693
F 4.664998 32.255035 36.591693
F 13.604495 24.515481 36.873931
F 13.604495 32.257399 36.873931
F 6.807516 30.943425 40.168481
F 6.807516 23.201508 40.168481
F 15.742791 30.943186 40.449418
F 15.742791 23.201269 40.449418
F 6.903303 28.386332 36.663222
F 6.903303 20.644415 36.663222
F 9.041379 34.814139 40.238828
F 1.260345 47.781883 2.859107
F 1.260346 40.039963 2.859106
F 10.175878 47.766324 3.184146
F 10.175878 40.024404 3.184146
F 19.111185 47.766324 3.464952
F 19.111185 40.024404 3.464952
F 1.170706 50.305572 6.395094
F 1.170706 42.563653 6.395094
F 10.080338 50.323071 6.689436
F 10.080338 42.581152 6.689435
F 19.015661 50.323070 6.970238
F 19.015661 42.581151 6.970238
F 1.232588 50.329873 3.714606
F 1.232589 42.587953 3.714605
F 10.154163 50.342162 3.988931
F 10.154162 42.600243 3.988931
F 19.089495 50.342164 4.269734
F 19.089495 42.600245 4.269733
F 1.044414 48.095464 0.219374
F 5.228237 34.841602 18.377446
F 1.044414 40.353544 0.219373
F 5.151168 34.841538 21.117432
F 10.057635 47.997212 0.521337
F 10.057636 40.255292 0.521336
F 18.992833 47.997210 0.802141
F 18.992833 40.255290 0.802141
F 3.445651 38.725384 3.775090
F 3.445651 46.467305 3.775090
F 12.388079 38.729291 4.059129
F 12.388079 46.471212 4.059129
F 21.323296 38.729284 4.339933
F 21.323296 46.471205 4.339934
F 3.345926 51.887991 0.302611
F 3.345927 36.404152 0.302611
F 3.345927 44.146074 0.302611
F 12.291431 51.868168 0.591542
F 12.291431 36.384328 0.591542
F 12.291432 44.126250 0.591542
F 21.226632 51.868168 0.872341
F 21.226633 36.384329 0.872341
F 21.226633 44.126251 0.872341
F 3.468983 51.640066 2.965870
F 3.468983 36.156227 2.965870
F 3.468983 43.898148 2.965870
F 12.409763 51.637275 3.254357
F 12.409763 36.153436 3.254357
F 12.409763 43.895357 3.254357
F 21.344984 51.637282 3.535152
F 21.344984 36.153443 3.535152
F 21.344984 43.895364 3.535152
F 3.371671 38.705133 6.473833
F 3.371671 46.447054 6.473833
F 12.314245 38.710195 6.759641
F 12.314245 46.452116 6.759641
F 21.249461 38.710190 7.040438
F 21.249461 46.452110 7.040438
F 5.705387 47.764518 3.045746
F 5.705387 40.022598 3.045746
F 14.643584 47.766324 3.324552
F 14.643584 40.024404 3.324552
F 5.608425 50.325424 6.550379
F 5.608425 42.583505 6.550379
F 14.548059 50.323070 6.829837
F 14.548059 42.581151 6.829838
F 5.682695 50.344100 3.846963
F 5.682695 42.602181 3.846963
F 14.621894 50.342164 4.129334
F 14.621894 42.600245 4.129334
F 5.589532 47.997969 0.381588
F 5.589532 40.256050 0.381588
F 14.525233 47.997210 0.661741
F 14.525233 40.255291 0.661741
F 7.920073 38.729380 3.918702
F 7.920073 46.471301 3.918702
F 16.855696 38.729284 4.199533
F 16.855696 46.471205 4.199534
F 7.823856 51.868186 0.451140
F 7.823856 36.384347 0.451139
F 7.823857 44.126268 0.451139
F 16.759031 51.868168 0.731941
F 16.759032 36.384329 0.731941
F 16.759032 44.126250 0.731941
F 7.941523 51.637074 3.114098
F 7.941523 36.153236 3.114098
F 7.941523 43.895157 3.114098
F 16.877384 51.637282 3.394752
F 16.877384 36.153443 3.394752
F 16.877384 43.895364 3.394752
F 7.846086 38.710341 6.619324
F 7.846086 46.452262 6.619324
F 16.781861 38.710190 6.900037
F 16.781861 46.452111 6.900037
F 1.061029 47.761378 10.016790
F 1.061029 40.019458 10.016790
F 9.966784 47.741834 10.312840
F 9.966784 39.999915 10.312840
F 18.902103 47.741836 10.593643
F 18.902103 39.999916 10.593643
F 0.946334 50.301315 13.664373
F 0.946334 42.559396 13.664373
F 9.852153 50.322477 13.959968
F 9.852153 42.580558 13.959968
F 18.787479 50.322475 14.240765
F 18.787479 42.580556 14.240766
F 1.031535 50.302744 10.960682
F 1.031536 42.560825 10.960682
F 9.938143 50.322476 11.224175
F 9.938143 42.580558 11.224175
F 18.873463 50.322475 11.504979
F 18.873463 42.580556 11.504979
F 1.144777 47.760920 7.314805
F 1.144777 40.019000 7.314804
F 10.052585 47.742001 7.580088
F 10.052585 40.000082 7.580088
F 18.987905 47.742002 7.860891
F 18.987905 40.000082 7.860891
F 3.229102 38.704245 11.017390
F 3.229102 46.446166 11.017391
F 12.172048 38.709601 11.294375
F 12.172049 46.451522 11.294375
F 21.107264 38.709595 11.575179
F 21.107264 46.451516 11.575179
F 3.343641 51.618223 7.372631
F 3.343641 36.134383 7.372631
F 3.343641 43.876305 7.372631
F 12.286487 51.612955 7.650287
F 12.286487 36.129116 7.650287
F 12.286487 43.871037 7.650287
F 21.221705 51.612961 7.931091
F 21.221704 36.129121 7.931091
F 21.221705 43.871043 7.931091
F 3.258089 51.618190 10.098728
F 3.258089 36.134351 10.098728
F 3.258089 43.876273 10.098729
F 12.200686 51.612789 10.383046
F 12.200686 36.128949 10.383046
F 12.200686 43.870871 10.383046
F 21.135902 51.612794 10.663842
F 21.135902 36.128955 10.663842
F 21.135902 43.870876 10.663843
F 3.140772 38.704737 13.747812
F 3.140772 46.446658 13.747812
F 12.086063 38.709600 14.030169
F 12.086063 46.451521 14.030169
F 21.021280 38.709595 14.310966
F 21.021280 46.451516 14.310965
F 5.494921 47.739464 10.173976
F 5.494921 39.997544 10.173977
F 14.434503 47.741836 10.453242
F 14.434503 39.999916 10.453243
F 5.379914 50.325047 13.821705
F 5.379914 42.583129 13.821705
F 14.319878 50.322475 14.100365
F 14.319878 42.580556 14.100366
F 5.466397 50.324845 11.082136
F 5.466397 42.582926 11.082135
F 14.405862 50.322475 11.364579
F 14.405862 42.580556 11.364579
F 5.580817 47.739638 7.437941
F 5.580817 39.997719 7.437941
F 14.520304 47.742002 7.720491
F 14.520304 40.000082 7.720491
F 7.703898 38.709743 11.153876
F 7.703898 46.451663 11.153876
F 16.639664 38.709595 11.434779
F 16.639664 46.451516 11.434779
F 7.818322 51.612806 7.509778
F 7.818322 36.128967 7.509777
F 7.818322 43.870888 7.509777
F 16.754104 51.612961 7.790691
F 16.754104 36.129121 7.790691
F 16.754104 43.871043 7.790691
F 7.732528 51.612646 10.242717
F 7.732528 36.128807 10.242717
F 7.732528 43.870728 10.242717
F 16.668303 51.612794 10.523442
F 16.668302 36.128955 10.523442
F 16.668303 43.870876 10.523442
F 7.617807 38.709764 13.889853
F 7.617807 46.451685 13.889853
F 16.553680 38.709595 14.170566
F 16.553680 46.451516 14.170566
F 0.825610 47.805154 17.328105
F 0.825610 40.063235 17.328105
F 9.737523 47.741825 17.607744
F 9.737523 39.999905 17.607745
F 18.672853 47.741834 17.888537
F 18.672853 39.999914 17.888537
F 0.726145 50.241057 21.017369
F 0.726146 42.499138 21.017369
F 9.622887 50.322488 21.255517
F 9.622887 42.580569 21.255518
F 18.558208 50.322475 21.536313
F 18.558208 42.580556 21.536313
F 0.575333 50.388640 18.288196
F 0.575333 42.646720 18.288195
F 9.708717 50.322507 18.519650
F 9.708717 42.580588 18.519650
F 18.644193 50.322475 18.800480
F 18.644193 42.580556 18.800480
F 0.909890 47.760311 14.612988
F 0.909891 40.018392 14.612988
F 9.823491 47.741830 14.871899
F 9.823491 39.999910 14.871898
F 18.758821 47.741834 15.152704
F 18.758821 39.999914 15.152704
F 2.993712 38.710644 18.322379
F 2.993712 46.452565 18.322379
F 11.942778 38.709601 18.589876
F 11.942778 46.451522 18.589876
F 20.877994 38.709595 18.870680
F 20.877994 46.451516 18.870680
F 3.112282 51.617251 14.670755
F 3.112282 36.133412 14.670755
F 3.112282 43.875333 14.670755
F 12.057404 51.612787 14.942100
F 12.057404 36.128948 14.942099
F 12.057403 43.870869 14.942100
F 20.992620 51.612792 15.222904
F 20.992621 36.128953 15.222904
F 20.992620 43.870875 15.222904
F 2.974441 51.603446 17.414923
F 2.974441 36.119607 17.414923
F 2.974441 43.861528 17.414923
F 11.971422 51.612787 17.677939
F 11.971422 36.128948 17.677940
F 11.971422 43.870869 17.677940
F 20.906652 51.612792 17.958736
F 20.906652 36.128953 17.958737
F 20.906652 43.870875 17.958737
F 2.849478 38.720229 21.066698
F 2.849478 46.462150 21.066697
F 11.856763 38.709601 21.325716
F 11.856763 46.451522 21.325716
F 20.792008 38.709595 21.606513
F 20.792008 46.451516 21.606513
F 5.265151 47.738778 17.469717
F 5.265151 39.996858 17.469717
F 14.205252 47.741834 17.748137
F 14.205252 39.999914 17.748137
F 5.151168 50.325378 21.117432
F 5.151168 42.583460 21.117432
F 14.090606 50.322475 21.395913
F 14.090606 42.580556 21.395913
F 5.228237 50.325442 18.377446
F 5.228237 42.583523 18.377446
F 14.176591 50.322475 18.660080
F 14.176591 42.580556 18.660080
F 5.351291 47.739383 14.729932
F 5.351290 39.997463 14.729932
F 14.291220 47.741834 15.012304
F 14.291220 39.999914 15.012304
F 7.474586 38.709727 18.449468
F 7.474586 46.451648 18.449468
F 16.410394 38.709595 18.730280
F 16.410394 46.451516 18.730280
F 7.589228 51.612645 14.801632
F 7.589228 36.128806 14.801632
F 7.589229 43.870728 14.801632
F 16.525020 51.612792 15.082504
F 16.525020 36.128953 15.082504
F 16.525020 43.870875 15.082504
F 7.501694 51.612321 17.537800
F 7.501694 36.128482 17.537800
F 7.501694 43.870404 17.537800
F 16.439052 51.612792 17.818337
F 16.439052 36.128953 17.818337
F 16.439052 43.870875 17.818337
F 7.385957 38.710314 21.185732
F 7.385957 46.452235 21.185731
F 16.324408 38.709595 21.466113
F 16.324408 46.451516 21.466113
F 10.080338 34.839230 6.689436
F 19.015661 34.839229 6.970238
F 10.154163 34.858322 3.988931
F 19.089495 34.858324 4.269734
F 5.608425 34.841583 6.550379
F 14.548059 34.839229 6.829837
F 5.682695 34.860260 3.846963
F 14.621894 34.858324 4.129333
F 5.379914 34.841207 13.821705
F 5.466397 34.841005 11.082136
F 0.575333 34.904799 18.288195
F 1.232589 34.846032 3.714606
F 9.622887 34.838648 21.255517
F 9.708717 34.838667 18.519650
F 0.619922 47.811618 24.668866
F 0.619922 40.069699 24.668866
F 9.508281 47.741826 24.903286
F 9.508281 39.999906 24.903286
F 18.443581 47.741834 25.184089
F 18.443581 39.999914 25.184090
F 0.508760 50.261097 28.315253
F 0.508761 42.519178 28.315253
F 9.393651 50.322474 28.551055
F 9.393651 42.580555 28.551055
F 18.328936 50.322475 28.831865
F 18.328936 42.580556 28.831865
F 0.415306 50.376001 25.593477
F 0.415306 42.634082 25.593477
F 9.479286 50.322541 25.815171
F 9.479286 42.580622 25.815171
F 18.414921 50.322475 26.096033
F 18.414921 42.580556 26.096033
F 9.593924 47.741771 22.167398
F 9.593924 39.999851 22.167398
F 18.529549 47.741834 22.448256
F 18.529549 39.999914 22.448256
F 2.775245 38.705871 25.619471
F 2.775246 46.447792 25.619471
F 11.713508 38.709601 25.885428
F 11.713508 46.451522 25.885429
F 20.648722 38.709595 26.166233
F 20.648721 46.451516 26.166233
F 2.883414 51.612940 21.971021
F 2.883414 36.129101 21.971021
F 2.883414 43.871023 21.971021
F 11.828132 51.612786 22.237652
F 11.828132 36.128947 22.237652
F 11.828132 43.870869 22.237652
F 20.763349 51.612792 22.518457
F 20.763348 36.128953 22.518456
F 20.763349 43.870875 22.518457
F 2.751389 51.607518 24.710388
F 2.751389 36.123679 24.710388
F 2.751389 43.865600 24.710388
F 11.742131 51.612785 24.973493
F 11.742131 36.128946 24.973493
F 11.742131 43.870867 24.973493
F 20.677380 51.612792 25.254289
F 20.677379 36.128953 25.254289
F 20.677379 43.870875 25.254290
F 2.649226 38.711465 28.355128
F 2.649226 46.453386 28.355128
F 11.627496 38.709602 28.621269
F 11.627497 46.451523 28.621269
F 20.562736 38.709595 28.902065
F 20.562736 46.451516 28.902065
F 5.037327 47.739447 24.764973
F 5.037327 39.997527 24.764974
F 13.975980 47.741834 25.043689
F 13.975980 39.999914 25.043689
F 4.923244 50.324512 28.412439
F 4.923244 42.582593 28.412439
F 13.861334 50.322475 28.691465
F 13.861334 42.580556 28.691465
F 4.996940 50.326639 25.672193
F 4.996940 42.584720 25.672192
F 13.947317 50.322475 25.955633
F 13.947317 42.580556 25.955633
F 5.109389 47.737682 22.024407
F 5.109389 39.995762 22.024406
F 14.061946 47.741834 22.307856
F 14.061946 39.999914 22.307856
F 7.245565 38.709722 25.744961
F 7.245565 46.451643 25.744961
F 16.181122 38.709595 26.025833
F 16.181122 46.451516 26.025833
F 7.360045 51.612672 22.097238
F 7.360045 36.128833 22.097238
F 7.360045 43.870755 22.097238
F 16.295748 51.612792 22.378057
F 16.295748 36.128953 22.378056
F 16.295748 43.870875 22.378056
F 7.271590 51.612117 24.833488
F 7.271590 36.128278 24.833488
F 7.271590 43.870199 24.833488
F 16.209779 51.612792 25.113889
F 16.209779 36.128953 25.113889
F 16.209779 43.870875 25.113889
F 7.157693 38.710097 28.481152
F 7.157693 46.452018 28.481152
F 16.095136 38.709595 28.761665
F 16.095136 46.451516 28.761665
F 0.403644 47.798904 31.964833
F 0.403644 40.056984 31.964833
F 9.279054 47.741845 32.198774
F 9.279054 39.999926 32.198775
F 18.214310 47.741834 32.479591
F 18.214310 39.999914 32.479591
F 0.303711 50.276796 35.616505
F 0.303712 42.534877 35.616505
F 9.164631 50.322281 35.842854
F 9.164631 42.580362 35.842854
F 18.099852 50.322307 36.123677
F 18.099851 42.580388 36.123678
F 0.262528 50.350664 32.902745
F 0.262528 42.608745 32.902744
F 9.250242 50.322493 33.110103
F 9.250242 42.580574 33.110103
F 18.185670 50.322473 33.390927
F 18.185670 42.580554 33.390927
F 0.337896 47.701584 29.242918
F 0.337896 39.959664 29.242918
F 9.364739 47.741790 29.462959
F 9.364739 39.999870 29.462959
F 18.300278 47.741834 29.743803
F 18.300278 39.999914 29.743803
F 2.555390 38.701607 32.914351
F 2.555390 46.443528 32.914350
F 11.484260 38.709599 33.180322
F 11.484260 46.451520 33.180323
F 20.419471 38.709593 33.461127
F 20.419471 46.451514 33.461127
F 2.664147 51.618096 29.267344
F 2.664147 36.134257 29.267344
F 2.664147 43.876179 29.267343
F 11.598863 51.612787 29.533199
F 11.598863 36.128947 29.533199
F 11.598863 43.870869 29.533199
F 20.534077 51.612792 29.814004
F 20.534077 36.128953 29.814004
F 20.534077 43.870875 29.814004
F 2.546771 51.614029 31.999887
F 2.546771 36.130190 31.999887
F 2.546771 43.872111 31.999887
F 11.512882 51.612786 32.268994
F 11.512882 36.128947 32.268994
F 11.512882 43.870868 32.268994
F 20.448109 51.612792 32.549791
F 20.448109 36.128953 32.549791
F 20.448109 43.870875 32.549791
F 2.453097 38.701352 35.639259
F 2.453097 46.443273 35.639258
F 11.398436 38.709432 35.913081
F 11.398436 46.451353 35.913081
F 20.333652 38.709427 36.193878
F 20.333652 46.451348 36.193878
F 4.809740 47.740161 32.059824
F 4.809740 39.998241 32.059825
F 13.746710 47.741834 32.339191
F 13.746710 39.999914 32.339191
F 4.696423 50.323737 35.704016
F 4.696423 42.581818 35.704016
F 13.632251 50.322307 35.983278
F 13.632251 42.580388 35.983278
F 4.774103 50.325622 32.967862
F 4.774103 42.583704 32.967862
F 13.718068 50.322474 33.250527
F 13.718068 42.580555 33.250527
F 4.885534 47.738196 29.320363
F 4.885534 39.996276 29.320363
F 13.832675 47.741834 29.603403
F 13.832675 39.999914 29.603403
F 7.016600 38.709727 33.039828
F 7.016600 46.451648 33.039828
F 15.951871 38.709593 33.320727
F 15.951871 46.451514 33.320727
F 7.131011 51.612652 29.392694
F 7.131011 36.128813 29.392694
F 7.131011 43.870734 29.392694
F 16.066476 51.612792 29.673603
F 16.066476 36.128953 29.673603
F 16.066476 43.870875 29.673603
F 7.043839 51.612486 32.128753
F 7.043839 36.128647 32.128753
F 7.043839 43.870569 32.128753
F 15.980509 51.612792 32.409390
F 15.980509 36.128953 32.409391
F 15.980509 43.870875 32.409391
F 6.930280 38.709552 35.772743
F 6.930280 46.451473 35.772742
F 15.866052 38.709427 36.053478
F 15.866052 46.451348 36.053478
F 0.164830 47.764743 39.271638
F 0.164831 40.022824 39.271638
F 9.063036 47.722173 39.434018
F 9.063036 39.980253 39.434018
F 17.998280 47.722145 39.714836
F 17.998280 39.980225 39.714836
F 0.480055 39.933901 21.945463
F 0.480055 47.675820 21.945463
F 9.159722 50.067094 42.901630
F 9.159721 42.325175 42.901630
F 18.094922 50.067098 43.182429
F 18.094921 42.325178 43.182429
F 0.151335 50.302430 40.130561
F 0.151335 42.560511 40.130560
F 9.041379 50.297979 40.238828
F 9.041379 42.556060 40.238828
F 17.976590 50.297986 40.519618
F 17.976590 42.556067 40.519617
F 0.210084 47.732222 36.538251
F 0.210084 39.990302 36.538251
F 9.136781 47.741243 36.733527
F 9.136781 39.999323 36.733527
F 18.072096 47.741239 37.014331
F 18.072096 39.999320 37.014331
F 2.353882 38.674786 40.052492
F 2.353882 46.416707 40.052492
F 11.275178 38.685111 40.309013
F 11.275178 46.427032 40.309013
F 20.210391 38.685106 40.589817
F 20.210391 46.427027 40.589817
F 2.451317 51.624314 36.547115
F 2.451317 36.140475 36.547115
F 2.451317 43.882397 36.547115
F 11.370686 51.612193 36.803728
F 11.370686 36.128354 36.803728
F 11.370686 43.870275 36.803728
F 20.305895 51.612198 37.084531
F 20.305895 36.128359 37.084531
F 20.305895 43.870280 37.084531
F 2.350026 51.594158 39.242939
F 2.350026 36.110319 39.242939
F 2.350026 43.852241 39.242939
F 11.296877 51.593101 39.504238
F 11.296877 36.109261 39.504238
F 11.296877 43.851183 39.504238
F 20.232079 51.593104 39.785035
F 20.232079 36.109265 39.785036
F 20.232079 43.851186 39.785036
F 2.423374 38.507845 42.711834
F 2.423374 46.249767 42.711834
F 11.393521 38.454216 42.971829
F 11.393521 46.196138 42.971828
F 20.328723 38.454218 43.252629
F 20.328723 46.196139 43.252629
F 4.594537 47.720912 39.294083
F 4.594537 39.978992 39.294083
F 13.530680 47.722145 39.574436
F 13.530680 39.980226 39.574437
F 4.689221 50.071749 42.761613
F 4.689220 42.329830 42.761613
F 13.627320 50.067097 43.042029
F 13.627320 42.325178 43.042029
F 4.572897 50.298926 40.097283
F 4.572897 42.557007 40.097283
F 13.508990 50.297986 40.379218
F 13.508990 42.556067 40.379218
F 4.664998 47.738876 36.591693
F 4.664998 39.996956 36.591693
F 13.604495 47.741239 36.873932
F 13.604495 39.999320 36.873932
F 6.807516 38.685345 40.168481
F 6.807516 46.427266 40.168481
F 15.742791 38.685106 40.449418
F 15.742791 46.427027 40.449418
F 6.903303 51.612090 36.663222
F 6.903303 36.128251 36.663222
F 6.903303 43.870173 36.663222
F 15.838295 51.612198 36.944131
F 15.838295 36.128359 36.944131
F 15.838295 43.870280 36.944131
F 6.829318 51.593296 39.363686
F 6.829318 36.109457 39.363686
F 6.829318 43.851378 39.363686
F 15.764479 51.593104 39.644635
F 15.764479 36.109264 39.644636
F 15.764479 43.851186 39.644636
F 6.925826 38.454373 42.831534
F 6.925827 46.196294 42.831534
F 15.861122 38.454218 43.112229
F 15.861122 46.196139 43.112229
F 0.415306 34.892160 25.593477
F 0.262528 34.866824 32.902744
F 4.923244 34.840672 28.412439
F 4.996940 34.842799 25.672192
F 4.696423 34.839897 35.704016
F 4.774103 34.841782 32.967862
F 9.479286 34.838701 25.815171
F 9.250242 34.838653 33.110103
F 1.260345 55.523799 2.859107
F 1.260346 63.265721 2.859106
F 10.175878 55.508241 3.184146
F 10.175878 63.250162 3.184146
F 19.111185 55.508241 3.464952
F 19.111185 63.250162 3.464952
F 1.170707 58.047489 6.395094
F 1.170707 65.789411 6.395094
F 10.080338 58.064988 6.689436
F 10.080338 65.806910 6.689435
F 19.015661 58.064987 6.970238
F 19.015661 65.806909 6.970238
F 1.232589 58.071790 3.714606
F 1.232589 65.813711 3.714605
F 10.154162 58.084080 3.988931
F 10.154162 65.826001 3.988931
F 19.089495 58.084082 4.269734
F 19.089495 65.826003 4.269733
F 1.044413 55.837380 0.219374
F 3.140772 69.672416 13.747812
F 1.044415 63.579302 0.219373
F 3.229102 69.671924 11.017391
F 10.057634 55.739129 0.521337
F 10.057635 63.481050 0.521336
F 18.992832 55.739127 0.802141
F 18.992833 63.481048 0.802140
F 3.445651 54.209223 3.775091
F 3.445651 61.951142 3.775090
F 12.388079 54.213129 4.059129
F 12.388079 61.955049 4.059129
F 21.323296 54.213122 4.339934
F 21.323296 61.955042 4.339933
F 3.345927 59.629910 0.302611
F 3.345927 67.371832 0.302611
F 12.291431 59.610087 0.591542
F 12.291431 67.352008 0.591542
F 21.226633 59.610087 0.872341
F 21.226633 67.352009 0.872341
F 3.468983 59.381985 2.965870
F 3.468983 67.123907 2.965870
F 12.409763 59.379194 3.254357
F 12.409763 67.121115 3.254357
F 21.344984 59.379201 3.535152
F 21.344984 67.121123 3.535152
F 3.371671 54.188971 6.473833
F 3.371671 61.930891 6.473833
F 12.314245 54.194034 6.759641
F 12.314245 61.935953 6.759641
F 21.249462 54.194028 7.040437
F 21.249462 61.935948 7.040438
F 5.705387 55.506435 3.045746
F 5.705387 63.248356 3.045746
F 14.643584 55.508241 3.324552
F 14.643584 63.250162 3.324552
F 5.608425 58.067342 6.550379
F 5.608425 65.809263 6.550379
F 14.548059 58.064987 6.829837
F 14.548059 65.806909 6.829838
F 5.682695 58.086018 3.846962
F 5.682695 65.827940 3.846962
F 14.621894 58.084082 4.129333
F 14.621894 65.826003 4.129334
F 5.589532 55.739887 0.381588
F 5.589533 63.481808 0.381588
F 14.525232 55.739127 0.661741
F 14.525234 63.481049 0.661741
F 7.920073 54.213218 3.918702
F 7.920073 61.955138 3.918702
F 16.855696 54.213122 4.199534
F 16.855696 61.955042 4.199533
F 7.823857 59.610105 0.451139
F 7.823857 67.352027 0.451139
F 16.759032 59.610087 0.731941
F 16.759031 67.352008 0.731941
F 7.941523 59.378993 3.114098
F 7.941523 67.120915 3.114098
F 16.877384 59.379201 3.394752
F 16.877384 67.121123 3.394752
F 7.846086 54.194179 6.619324
F 7.846086 61.936099 6.619324
F 16.781861 54.194028 6.900037
F 16.781861 61.935948 6.900038
F 1.061028 55.503295 10.016790
F 1.061029 63.245216 10.016790
F 9.966783 55.483752 10.312840
F 9.966784 63.225673 10.312840
F 18.902104 55.483753 10.593643
F 18.902104 63.225674 10.593643
F 0.946334 58.043232 13.664374
F 0.946334 65.785154 13.664373
F 9.852153 58.064394 13.959968
F 9.852153 65.806316 13.959968
F 18.787479 58.064393 14.240766
F 18.787479 65.806314 14.240766
F 1.031536 58.044661 10.960682
F 1.031536 65.786583 10.960682
F 9.938142 58.064394 11.224175
F 9.938143 65.806316 11.224175
F 18.873463 58.064393 11.504979
F 18.873463 65.806314 11.504979
F 1.144777 55.502837 7.314805
F 1.144777 63.244758 7.314805
F 10.052585 55.483918 7.580088
F 10.052585 63.225840 7.580088
F 18.987905 55.483919 7.860891
F 18.987905 63.225840 7.860891
F 3.229102 54.188083 11.017390
F 3.229102 61.930003 11.017390
F 12.172049 54.193439 11.294375
F 12.172048 61.935358 11.294374
F 21.107264 54.193433 11.575179
F 21.107264 61.935353 11.575179
F 3.343641 59.360141 7.372631
F 3.343641 67.102063 7.372631
F 12.286487 59.354874 7.650287
F 12.286487 67.096796 7.650287
F 21.221704 59.354879 7.931091
F 21.221704 67.096801 7.931091
F 3.258089 59.360109 10.098728
F 3.258089 67.102031 10.098728
F 12.200686 59.354707 10.383046
F 12.200686 67.096629 10.383046
F 21.135902 59.354713 10.663842
F 21.135902 67.096635 10.663843
F 3.140772 54.188575 13.747812
F 3.140772 61.930495 13.747812
F 12.086063 54.193439 14.030169
F 12.086063 61.935359 14.030169
F 21.021280 54.193433 14.310965
F 21.021280 61.935353 14.310966
F 5.494921 55.481381 10.173976
F 5.494921 63.223302 10.173977
F 14.434503 55.483753 10.453242
F 14.434503 63.225674 10.453243
F 5.379914 58.066965 13.821705
F 5.379914 65.808887 13.821705
F 14.319878 58.064393 14.100366
F 14.319878 65.806314 14.100366
F 5.466397 58.066763 11.082136
F 5.466397 65.808684 11.082135
F 14.405862 58.064393 11.364579
F 14.405862 65.806314 11.364579
F 5.580817 55.481556 7.437941
F 5.580817 63.223477 7.437941
F 14.520304 55.483919 7.720491
F 14.520304 63.225841 7.720491
F 7.703898 54.193581 11.153876
F 7.703898 61.935501 11.153876
F 16.639664 54.193433 11.434779
F 16.639664 61.935353 11.434779
F 7.818322 59.354725 7.509777
F 7.818322 67.096647 7.509777
F 16.754104 59.354879 7.790691
F 16.754104 67.096801 7.790691
F 7.732528 59.354565 10.242717
F 7.732528 67.096487 10.242717
F 16.668302 59.354713 10.523442
F 16.668303 67.096635 10.523442
F 7.617807 54.193602 13.889853
F 7.617807 61.935522 13.889853
F 16.553680 54.193433 14.170566
F 16.553680 61.935353 14.170566
F 0.825610 55.547071 17.328105
F 0.825610 63.288993 17.328105
F 9.737523 55.483742 17.607744
F 9.737523 63.225663 17.607745
F 18.672853 55.483751 17.888537
F 18.672853 63.225672 17.888537
F 0.726146 57.982974 21.017369
F 0.726146 65.724896 21.017369
F 9.622887 58.064406 21.255517
F 9.622887 65.806328 21.255518
F 18.558207 58.064392 21.536313
F 18.558208 65.806314 21.536313
F 0.575333 58.130557 18.288195
F 0.575333 65.872479 18.288195
F 9.708717 58.064425 18.519650
F 9.708717 65.806346 18.519650
F 18.644193 58.064392 18.800480
F 18.644193 65.806314 18.800480
F 0.909890 55.502228 14.612988
F 0.909891 63.244150 14.612988
F 9.823491 55.483747 14.871899
F 9.823491 63.225668 14.871898
F 18.758821 55.483751 15.152704
F 18.758821 63.225672 15.152704
F 2.993713 54.194482 18.322379
F 2.993712 61.936402 18.322379
F 11.942778 54.193439 18.589876
F 11.942778 61.935359 18.589876
F 20.877994 54.193433 18.870681
F 20.877994 61.935353 18.870680
F 3.112282 59.359170 14.670755
F 3.112282 67.101091 14.670755
F 12.057404 59.354706 14.942099
F 12.057403 67.096627 14.942100
F 20.992621 59.354711 15.222904
F 20.992620 67.096633 15.222904
F 2.974441 59.345365 17.414923
F 2.974441 67.087287 17.414923
F 11.971422 59.354706 17.677940
F 11.971422 67.096627 17.677940
F 20.906652 59.354712 17.958737
F 20.906651 67.096633 17.958737
F 2.849478 54.204067 21.066698
F 2.849478 61.945987 21.066698
F 11.856763 54.193440 21.325716
F 11.856763 61.935359 21.325716
F 20.792009 54.193433 21.606513
F 20.792008 61.935353 21.606513
F 5.265151 55.480695 17.469717
F 5.265151 63.222617 17.469717
F 14.205252 55.483751 17.748137
F 14.205252 63.225672 17.748137
F 5.151168 58.067296 21.117432
F 5.151168 65.809218 21.117432
F 14.090606 58.064393 21.395913
F 14.090606 65.806314 21.395913
F 5.228237 58.067360 18.377446
F 5.228237 65.809281 18.377445
F 14.176591 58.064393 18.660080
F 14.176591 65.806314 18.660080
F 5.351291 55.481300 14.729932
F 5.351291 63.223221 14.729932
F 14.291220 55.483751 15.012304
F 14.291220 63.225672 15.012304
F 7.474586 54.193565 18.449468
F 7.474586 61.935485 18.449468
F 16.410394 54.193433 18.730281
F 16.410394 61.935353 18.730280
F 7.589228 59.354564 14.801632
F 7.589228 67.096486 14.801632
F 16.525020 59.354711 15.082504
F 16.525020 67.096633 15.082504
F 7.501694 59.354240 17.537800
F 7.501694 67.096162 17.537800
F 16.439052 59.354711 17.818337
F 16.439052 67.096633 17.818337
F 7.385957 54.194152 21.185731
F 7.385957 61.936072 21.185732
F 16.324408 54.193433 21.466113
F 16.324408 61.935353 21.466113
F 3.371671 69.672812 6.473833
F 16.324408 69.677274 21.466113
F 21.107264 69.677275 11.575179
F 21.021280 69.677274 14.310965
F 16.639664 69.677275 11.434779
F 16.553680 69.677274 14.170566
F 16.410394 69.677274 18.730280
F 20.877994 69.677274 18.870680
F 20.792008 69.677274 21.606513
F 0.619921 55.553535 24.668866
F 0.619922 63.295457 24.668866
F 9.508281 55.483743 24.903286
F 9.508281 63.225664 24.903286
F 18.443581 55.483751 25.184089
F 18.443581 63.225672 25.184090
F 0.508761 58.003014 28.315253
F 0.508761 65.744936 28.315253
F 9.393651 58.064392 28.551055
F 9.393651 65.806313 28.551055
F 18.328936 58.064392 28.831865
F 18.328936 65.806314 28.831865
F 0.415306 58.117918 25.593477
F 0.415306 65.859840 25.593477
F 9.479286 58.064458 25.815171
F 9.479286 65.806380 25.815171
F 18.414921 58.064392 26.096033
F 18.414921 65.806314 26.096033
F 9.593924 55.483688 22.167398
F 9.593924 63.225610 22.167398
F 18.529549 55.483751 22.448256
F 18.529549 63.225672 22.448256
F 2.775245 54.189709 25.619471
F 2.775245 61.931629 25.619471
F 11.713508 54.193439 25.885429
F 11.713508 61.935359 25.885428
F 20.648722 54.193433 26.166233
F 20.648722 61.935353 26.166233
F 2.883414 59.354859 21.971021
F 2.883414 67.096781 21.971021
F 11.828132 59.354705 22.237652
F 11.828132 67.096627 22.237652
F 20.763348 59.354711 22.518456
F 20.763348 67.096633 22.518457
F 2.751389 59.349437 24.710388
F 2.751389 67.091359 24.710388
F 11.742131 59.354704 24.973493
F 11.742131 67.096626 24.973493
F 20.677379 59.354711 25.254290
F 20.677379 67.096633 25.254290
F 2.649226 54.195303 28.355128
F 2.649226 61.937223 28.355128
F 11.627497 54.193441 28.621269
F 11.627497 61.935360 28.621269
F 20.562736 54.193433 28.902065
F 20.562736 61.935353 28.902065
F 5.037327 55.481364 24.764973
F 5.037327 63.223285 24.764974
F 13.975980 55.483751 25.043689
F 13.975980 63.225672 25.043689
F 4.923244 58.066430 28.412439
F 4.923244 65.808352 28.412439
F 13.861334 58.064393 28.691465
F 13.861334 65.806314 28.691465
F 4.996940 58.068557 25.672192
F 4.996940 65.810479 25.672192
F 13.947317 58.064393 25.955633
F 13.947317 65.806314 25.955633
F 5.109389 55.479599 22.024407
F 5.109389 63.221520 22.024406
F 14.061946 55.483751 22.307856
F 14.061946 63.225672 22.307856
F 7.245565 54.193561 25.744961
F 7.245565 61.935480 25.744960
F 16.181122 54.193433 26.025833
F 16.181122 61.935353 26.025833
F 7.360045 59.354591 22.097238
F 7.360045 67.096513 22.097238
F 16.295748 59.354711 22.378056
F 16.295748 67.096633 22.378056
F 7.271590 59.354036 24.833488
F 7.271590 67.095957 24.833488
F 16.209779 59.354711 25.113889
F 16.209779 67.096633 25.113889
F 7.157693 54.193935 28.481152
F 7.157693 61.935855 28.481152
F 16.095136 54.193433 28.761665
F 16.095136 61.935353 28.761665
F 0.403644 55.540821 31.964833
F 0.403644 63.282742 31.964833
F 9.279054 55.483763 32.198774
F 9.279054 63.225684 32.198775
F 18.214310 55.483751 32.479591
F 18.214310 63.225672 32.479591
F 0.303712 58.018714 35.616504
F 0.303712 65.760635 35.616505
F 9.164631 58.064199 35.842854
F 9.164631 65.806120 35.842854
F 18.099851 58.064224 36.123678
F 18.099851 65.806146 36.123678
F 0.262528 58.092582 32.902744
F 0.262528 65.834504 32.902744
F 9.250242 58.064411 33.110103
F 9.250242 65.806332 33.110103
F 18.185670 58.064391 33.390927
F 18.185670 65.806312 33.390927
F 0.337896 55.443501 29.242918
F 0.337896 63.185422 29.242918
F 9.364739 55.483707 29.462959
F 9.364739 63.225628 29.462959
F 18.300278 55.483751 29.743804
F 18.300278 63.225672 29.743803
F 2.555390 54.185445 32.914351
F 2.555390 61.927365 32.914351
F 11.484260 54.193437 33.180323
F 11.484260 61.935357 33.180322
F 20.419471 54.193431 33.461127
F 20.419471 61.935351 33.461127
F 2.664147 59.360015 29.267344
F 2.664147 67.101937 29.267343
F 11.598863 59.354705 29.533199
F 11.598863 67.096627 29.533199
F 20.534077 59.354711 29.814004
F 20.534077 67.096633 29.814004
F 2.546771 59.355948 31.999887
F 2.546771 67.097870 31.999887
F 11.512882 59.354705 32.268994
F 11.512882 67.096626 32.268994
F 20.448109 59.354711 32.549791
F 20.448109 67.096633 32.549791
F 2.453098 54.185190 35.639258
F 2.453097 61.927110 35.639259
F 11.398436 54.193270 35.913081
F 11.398436 61.935190 35.913081
F 20.333652 54.193265 36.193878
F 20.333652 61.935185 36.193878
F 4.809740 55.482078 32.059825
F 4.809740 63.224000 32.059825
F 13.746710 55.483751 32.339191
F 13.746710 63.225672 32.339191
F 4.696423 58.065655 35.704016
F 4.696423 65.807577 35.704016
F 13.632251 58.064224 35.983278
F 13.632251 65.806146 35.983278
F 4.774103 58.067540 32.967862
F 4.774103 65.809462 32.967862
F 13.718068 58.064391 33.250527
F 13.718068 65.806313 33.250527
F 4.885534 55.480113 29.320363
F 4.885534 63.222034 29.320363
F 13.832675 55.483751 29.603403
F 13.832675 63.225672 29.603403
F 7.016600 54.193565 33.039828
F 7.016600 61.935485 33.039828
F 15.951871 54.193431 33.320727
F 15.951871 61.935351 33.320727
F 7.131011 59.354571 29.392694
F 7.131011 67.096493 29.392693
F 16.066476 59.354711 29.673603
F 16.066476 67.096633 29.673603
F 7.043839 59.354405 32.128753
F 7.043839 67.096327 32.128753
F 15.980509 59.354711 32.409391
F 15.980509 67.096633 32.409391
F 6.930280 54.193390 35.772742
F 6.930280 61.935310 35.772743
F 15.866052 54.193265 36.053478
F 15.866052 61.935185 36.053478
F 0.164829 55.506660 39.271638
F 0.164831 63.248582 39.271638
F 9.063036 55.464090 39.434018
F 9.063036 63.206011 39.434018
F 17.998280 55.464063 39.714836
F 17.998280 63.205984 39.714836
F 0.480055 63.159659 21.945463
F 0.480055 55.417737 21.945463
F 9.159721 57.809011 42.901630
F 9.159722 65.550933 42.901630
F 18.094921 57.809015 43.182429
F 18.094921 65.550937 43.182429
F 0.151335 58.044347 40.130562
F 0.151335 65.786270 40.130561
F 9.041379 58.039897 40.238828
F 9.041379 65.781819 40.238828
F 17.976590 58.039904 40.519618
F 17.976590 65.781825 40.519617
F 0.210084 55.474139 36.538250
F 0.210084 63.216060 36.538251
F 9.136781 55.483160 36.733527
F 9.136781 63.225081 36.733527
F 18.072096 55.483156 37.014332
F 18.072096 63.225078 37.014331
F 2.353881 54.158624 40.052492
F 2.353882 61.900544 40.052492
F 11.275178 54.168950 40.309013
F 11.275178 61.910869 40.309013
F 20.210391 54.168944 40.589817
F 20.210391 61.910864 40.589817
F 2.451317 59.366233 36.547115
F 2.451317 67.108155 36.547115
F 11.370686 59.354112 36.803728
F 11.370686 67.096034 36.803728
F 20.305895 59.354117 37.084531
F 20.305895 67.096038 37.084531
F 2.350026 59.336077 39.242939
F 2.350026 67.077999 39.242939
F 11.296877 59.335019 39.504238
F 11.296877 67.076941 39.504238
F 20.232079 59.335023 39.785036
F 20.232079 67.076944 39.785036
F 2.423374 53.991684 42.711834
F 2.423373 61.733603 42.711834
F 11.393522 53.938055 42.971828
F 11.393521 61.679975 42.971829
F 20.328724 53.938057 43.252629
F 20.328722 61.679976 43.252629
F 4.594537 55.462829 39.294083
F 4.594537 63.204750 39.294083
F 13.530680 55.464063 39.574436
F 13.530680 63.205984 39.574437
F 4.689220 57.813666 42.761613
F 4.689220 65.555588 42.761613
F 13.627320 57.809014 43.042029
F 13.627320 65.550936 43.042029
F 4.572897 58.040844 40.097283
F 4.572897 65.782766 40.097283
F 13.508991 58.039904 40.379218
F 13.508990 65.781825 40.379218
F 4.664998 55.480793 36.591693
F 4.664998 63.222714 36.591693
F 13.604495 55.483157 36.873932
F 13.604495 63.225078 36.873932
F 6.807516 54.169183 40.168481
F 6.807516 61.911103 40.168481
F 15.742791 54.168944 40.449418
F 15.742791 61.910864 40.449418
F 6.903303 59.354009 36.663222
F 6.903303 67.095931 36.663222
F 15.838295 59.354117 36.944131
F 15.838295 67.096038 36.944131
F 6.829318 59.335215 39.363686
F 6.829318 67.077137 39.363686
F 15.764479 59.335023 39.644636
F 15.764479 67.076944 39.644636
F 6.925826 53.938211 42.831534
F 6.925826 61.680131 42.831534
F 15.861122 53.938057 43.112229
F 15.861121 61.679976 43.112229
F 2.775246 69.673551 25.619471
F 15.861123 69.421898 43.112229
F 15.742791 69.652785 40.449418
F 20.210391 69.652785 40.589817
F 6.925827 69.422053 42.831534
F 11.275178 69.652790 40.309013
F 6.807516 69.653024 40.168481
F 2.353882 69.642465 40.052492
F 2.555390 69.669286 32.914350
F 20.328723 69.421898 43.252629
F 2.453097 69.669031 35.639258
F 11.398436 69.677111 35.913081
F 11.393522 69.421896 42.971829
F 6.930280 69.677232 35.772742
F 2.423375 69.475525 42.711834
F 20.648721 69.677274 26.166233
F 20.562736 69.677274 28.902065
F 16.181122 69.677274 26.025833
F 16.095136 69.677274 28.761665
F 20.419471 69.677273 33.461127
F 20.333652 69.677106 36.193878
F 15.951871 69.677273 33.320727
F 15.866052 69.677106 36.053478
F 28.046382 1.314808 3.745752
F 28.046382 9.056725 3.745752
F 28.046381 16.798646 3.745752
F 36.981578 1.314807 4.026552
F 36.981578 9.056724 4.026552
F 36.981578 16.798645 4.026552
F 27.950857 3.871553 7.251037
F 27.950857 11.613470 7.251037
F 36.886050 3.871553 7.531837
F 36.886050 11.613471 7.531837
F 28.024691 3.890647 4.550534
F 28.024691 11.632565 4.550534
F 36.959887 3.890648 4.831334
F 36.959887 11.632566 4.831333
F 27.928032 1.545695 1.082941
F 27.928031 9.287612 1.082941
F 27.928033 17.029535 1.082941
F 36.863223 1.545695 1.363741
F 36.863222 9.287612 1.363741
F 36.863223 17.029534 1.363741
F 30.258491 7.761606 4.620734
F 30.258491 15.503526 4.620733
F 25.259607 15.483836 21.746913
F 39.193736 7.761614 4.901531
F 39.193736 15.503533 4.901530
F 25.259607 7.741917 21.746913
F 30.161828 5.416653 1.153141
F 30.161829 13.158573 1.153141
F 39.097017 5.416652 1.433942
F 39.097018 13.158571 1.433941
F 30.280178 5.185766 3.815952
F 30.280178 12.927685 3.815952
F 39.215423 5.185758 4.096758
F 39.215423 12.927677 4.096758
F 30.184656 7.742511 7.321237
F 30.184656 15.484431 7.321237
F 42.666709 15.228462 0.159703
F 39.119877 7.742517 7.602041
F 39.119877 15.484437 7.602042
F 42.666710 7.486542 0.159702
F 32.513978 1.314808 3.886151
F 32.513978 9.056725 3.886151
F 32.513978 16.798646 3.886151
F 41.449669 1.314718 4.167011
F 41.449669 9.056636 4.167011
F 41.449669 16.798557 4.167011
F 23.578784 1.314807 3.605352
F 23.578784 9.056725 3.605352
F 23.578784 16.798646 3.605352
F 32.418453 3.871553 7.391437
F 32.418453 11.613470 7.391437
F 41.353918 3.871587 7.672263
F 41.353918 11.613504 7.672263
F 23.483260 3.871553 7.110637
F 23.483260 11.613470 7.110637
F 32.492287 3.890647 4.690934
F 32.492287 11.632565 4.690934
F 41.427970 3.890727 4.971699
F 41.427970 11.632645 4.971699
F 23.557094 3.890647 4.410134
F 23.557094 11.632565 4.410133
F 32.395627 1.545695 1.223341
F 32.395627 9.287613 1.223341
F 32.395628 17.029534 1.223341
F 41.330818 1.545695 1.504143
F 41.330817 9.287612 1.504143
F 41.330819 17.029533 1.504143
F 23.460434 1.545694 0.942541
F 23.460433 9.287611 0.942541
F 23.460435 17.029534 0.942541
F 34.726087 7.761606 4.761134
F 34.726087 15.503525 4.761133
F 25.717060 0.000594 7.180837
F 25.790894 7.761606 4.480334
F 25.790894 15.503526 4.480333
F 34.652252 0.000594 7.461637
F 34.629421 5.416652 1.293541
F 34.629422 13.158572 1.293541
F 25.694231 5.416653 1.012741
F 25.694232 13.158572 1.012741
F 34.747774 5.185766 3.956352
F 34.747774 12.927685 3.956352
F 25.812582 5.185766 3.675552
F 25.812582 12.927685 3.675552
F 34.652252 7.742511 7.461637
F 34.652252 15.484431 7.461637
F 25.374249 12.903195 18.099137
F 25.717060 7.742511 7.180837
F 25.717060 15.484431 7.180837
F 25.374250 5.161277 18.099136
F 27.837300 1.290320 10.874442
F 27.837300 9.032237 10.874442
F 27.837300 16.774158 10.874442
F 36.772494 1.290320 11.155242
F 36.772494 9.032237 11.155242
F 36.772494 16.774158 11.155242
F 27.722676 3.870958 14.521565
F 27.722676 11.612876 14.521565
F 36.657868 3.870958 14.802365
F 36.657868 11.612876 14.802365
F 27.808659 3.870958 11.785779
F 27.808659 11.612876 11.785779
F 36.743853 3.870959 12.066579
F 36.743853 11.612876 12.066579
F 27.923102 1.290487 8.141691
F 27.923102 9.032404 8.141691
F 27.923102 16.774325 8.141691
F 36.858295 1.290486 8.422491
F 36.858295 9.032403 8.422491
F 36.858295 16.774324 8.422491
F 30.042459 7.741917 11.855979
F 30.042459 15.483837 11.855979
F 34.309442 12.903196 18.379936
F 38.977668 7.741922 12.136775
F 38.977668 15.483842 12.136775
F 34.309442 5.161277 18.379936
F 30.156898 5.161445 8.211891
F 30.156898 12.903364 8.211891
F 39.092121 5.161439 8.492688
F 39.092121 12.903358 8.492687
F 30.071097 5.161278 10.944642
F 30.071097 12.903197 10.944642
F 39.006306 5.161273 11.225446
F 39.006306 12.903192 11.225446
F 29.956475 7.741917 14.591765
F 29.956475 15.483836 14.591765
F 25.460219 12.903195 15.363304
F 38.891684 7.741923 14.872569
F 38.891684 15.483842 14.872570
F 25.460219 5.161277 15.363304
F 32.304896 1.290320 11.014842
F 32.304896 9.032237 11.014842
F 32.304896 16.774158 11.014842
F 41.240204 1.290320 11.295643
F 41.240204 9.032238 11.295644
F 41.240204 16.774159 11.295644
F 23.369703 1.290319 10.734042
F 23.369703 9.032237 10.734042
F 23.369703 16.774158 10.734043
F 32.190271 3.870958 14.661965
F 32.190271 11.612876 14.661965
F 41.125584 3.870959 14.942768
F 41.125584 11.612877 14.942768
F 23.255079 3.870958 14.381165
F 23.255079 11.612876 14.381165
F 32.276255 3.870958 11.926179
F 32.276255 11.612876 11.926179
F 41.211570 3.870961 12.206975
F 41.211570 11.612878 12.206975
F 23.341062 3.870958 11.645379
F 23.341062 11.612876 11.645379
F 32.390698 1.290487 8.282092
F 32.390698 9.032404 8.282092
F 32.390698 16.774325 8.282091
F 41.326157 1.290450 8.562867
F 41.326157 9.032367 8.562867
F 41.326157 16.774289 8.562867
F 23.455505 1.290486 8.001292
F 23.455505 9.032403 8.001292
F 23.455505 16.774324 8.001291
F 34.510055 7.741917 11.996379
F 34.510055 15.483836 11.996379
F 34.395410 12.903196 15.644104
F 25.574862 7.741917 11.715579
F 25.574862 15.483836 11.715579
F 34.395410 5.161277 15.644104
F 34.624494 5.161445 8.352292
F 34.624494 12.903364 8.352291
F 25.689303 5.161445 8.071492
F 25.689303 12.903364 8.071491
F 34.538693 5.161278 11.085042
F 34.538693 12.903197 11.085042
F 25.603500 5.161278 10.804242
F 25.603500 12.903197 10.804242
F 34.424070 7.741916 14.732165
F 34.424070 15.483836 14.732165
F 25.345592 15.483836 19.011080
F 25.488879 7.741917 14.451365
F 25.488879 15.483836 14.451365
F 25.345592 7.741917 19.011081
F 27.608049 1.290318 18.169336
F 27.608049 9.032235 18.169336
F 27.608049 16.774156 18.169337
F 36.543243 1.290318 18.450136
F 36.543243 9.032235 18.450136
F 36.543243 16.774156 18.450136
F 27.493404 3.870958 21.817112
F 27.493404 11.612876 21.817112
F 38.977668 0.000005 12.136775
F 38.748398 0.000005 19.432276
F 27.579389 3.870958 19.081281
F 27.579389 11.612876 19.081280
F 36.514582 3.870958 19.362080
F 36.514582 11.612876 19.362080
F 27.694018 1.290318 15.433504
F 27.694018 9.032235 15.433504
F 27.694018 16.774157 15.433504
F 36.629211 1.290318 15.714304
F 36.629211 9.032235 15.714304
F 36.629211 16.774156 15.714304
F 29.813188 7.741917 19.151481
F 29.813188 15.483837 19.151480
F 34.280784 15.483836 19.291881
F 38.748398 7.741922 19.432276
F 38.748398 15.483842 19.432276
F 34.280784 7.741917 19.291881
F 29.927815 5.161277 15.503705
F 29.927815 12.903196 15.503704
F 38.863024 5.161271 15.784500
F 38.863024 12.903190 15.784500
F 29.841846 5.161277 18.239536
F 29.841846 12.903196 18.239536
F 38.777054 5.161271 18.520339
F 38.777054 12.903190 18.520340
F 29.727203 7.741917 21.887312
F 29.727203 15.483836 21.887313
F 23.226421 16.774156 15.293104
F 38.199108 7.486539 0.019305
F 38.199107 15.228459 0.019305
F 23.226421 9.032235 15.293104
F 32.075645 1.290318 18.309736
F 32.075645 9.032235 18.309736
F 32.075645 16.774157 18.309737
F 41.010958 1.290318 18.590535
F 41.010958 9.032235 18.590535
F 41.010958 16.774156 18.590535
F 23.140452 1.290318 18.028936
F 23.140452 9.032235 18.028937
F 23.140452 16.774156 18.028937
F 23.226421 1.290318 15.293104
F 41.096930 16.774155 15.854706
F 40.432906 3.615582 0.089504
F 40.432906 11.357499 0.089504
F 23.025807 3.870958 21.676712
F 23.025807 11.612876 21.676713
F 32.046985 3.870958 19.221681
F 32.046985 11.612876 19.221680
F 40.982283 3.870959 19.502484
F 40.982283 11.612877 19.502484
F 23.111792 3.870958 18.940880
F 23.111792 11.612876 18.940880
F 32.161614 1.290318 15.573905
F 32.161614 9.032236 15.573904
F 32.161614 16.774157 15.573904
F 41.096930 1.290316 15.854706
F 41.096930 9.032234 15.854706
F 30.258491 0.019689 4.620734
F 39.193736 0.019696 4.901531
F 30.184656 0.000594 7.321237
F 39.119877 0.000600 7.602041
F 34.726087 0.019688 4.761134
F 25.790894 0.019688 4.480334
F 38.891684 0.000005 14.872570
F 27.378777 1.290318 25.464889
F 27.378777 9.032235 25.464889
F 27.378777 16.774157 25.464889
F 36.313969 1.290318 25.745689
F 36.313969 9.032235 25.745689
F 36.313969 16.774157 25.745689
F 27.264132 3.870958 29.112665
F 27.264132 11.612876 29.112665
F 36.199323 3.870958 29.393464
F 36.199323 11.612876 29.393464
F 27.350117 3.870958 26.376833
F 27.350117 11.612876 26.376833
F 36.285309 3.870958 26.657633
F 36.285309 11.612876 26.657633
F 27.464746 1.290318 22.729057
F 27.464746 9.032236 22.729057
F 27.464746 16.774157 22.729057
F 36.399937 1.290318 23.009856
F 36.399937 9.032236 23.009856
F 36.399937 16.774156 23.009856
F 29.583917 7.741917 26.447033
F 29.583917 15.483836 26.447033
F 24.796320 15.228459 43.393029
F 38.519099 7.741915 26.727834
F 38.519099 15.483835 26.727833
F 24.796321 7.486540 43.393028
F 29.698543 5.161277 22.799257
F 29.698543 12.903196 22.799256
F 38.633724 5.161279 23.080056
F 38.633724 12.903197 23.080056
F 29.612574 5.161277 25.535089
F 29.612574 12.903196 25.535089
F 38.547757 5.161278 25.815887
F 38.547757 12.903197 25.815887
F 29.497931 7.741917 29.182864
F 29.497931 15.483836 29.182865
F 34.194799 15.483836 22.027713
F 38.433116 7.741916 29.463663
F 38.433116 15.483836 29.463664
F 34.194799 7.741916 22.027712
F 31.846373 1.290318 25.605289
F 31.846373 9.032235 25.605289
F 31.846374 16.774157 25.605289
F 40.781457 1.290334 25.886075
F 40.781457 9.032251 25.886075
F 40.781457 16.774172 25.886075
F 22.911180 1.290318 25.324489
F 22.911180 9.032235 25.324489
F 22.911180 16.774156 25.324489
F 31.731727 3.870958 29.253064
F 31.731727 11.612876 29.253064
F 40.666838 3.870947 29.533855
F 40.666838 11.612864 29.533855
F 22.796535 3.870958 28.972265
F 22.796535 11.612876 28.972265
F 31.817713 3.870958 26.517233
F 31.817713 11.612876 26.517233
F 40.752797 3.870943 26.798039
F 40.752798 11.612861 26.798039
F 22.882520 3.870958 26.236433
F 22.882520 11.612876 26.236433
F 31.932342 1.290318 22.869457
F 31.932342 9.032236 22.869457
F 31.932342 16.774157 22.869456
F 40.867393 1.290338 23.150261
F 40.867394 9.032256 23.150261
F 40.867394 16.774177 23.150260
F 22.997149 1.290318 22.588657
F 22.997149 9.032235 22.588657
F 22.997149 16.774156 22.588656
F 34.051512 7.741917 26.587433
F 34.051512 15.483836 26.587433
F 24.699677 12.883507 39.925436
F 25.116320 7.741917 26.306633
F 25.116320 15.483836 26.306633
F 24.699677 5.141588 39.925435
F 34.166138 5.161277 22.939657
F 34.166138 12.903196 22.939657
F 25.230947 5.161277 22.658857
F 25.230947 12.903195 22.658857
F 34.080170 5.161277 25.675489
F 34.080170 12.903195 25.675489
F 25.144978 5.161277 25.394689
F 25.144978 12.903195 25.394689
F 33.965526 7.741916 29.323264
F 33.965526 15.483836 29.323264
F 42.569919 12.883521 40.487028
F 42.900041 7.741771 29.603957
F 42.900041 15.483690 29.603957
F 33.731511 7.486539 43.673828
F 25.030335 7.741917 29.042465
F 25.030335 15.483836 29.042465
F 42.569919 5.141601 40.487027
F 27.149507 1.290318 32.760390
F 27.149507 9.032235 32.760390
F 27.149507 16.774156 32.760390
F 36.084699 1.290318 33.041190
F 36.084699 9.032235 33.041190
F 36.084699 16.774156 33.041190
F 27.035048 3.870790 36.404477
F 27.035048 11.612708 36.404477
F 35.970239 3.870790 36.685277
F 35.970239 11.612708 36.685277
F 27.120866 3.870957 33.671727
F 27.120866 11.612874 33.671727
F 36.056058 3.870957 33.952527
F 36.056058 11.612874 33.952527
F 27.235474 1.290318 30.024604
F 27.235474 9.032235 30.024604
F 27.235474 16.774157 30.024604
F 36.170665 1.290318 30.305403
F 36.170665 9.032235 30.305403
F 36.170665 16.774156 30.305403
F 29.354666 7.741915 33.741927
F 29.354666 15.483835 33.741927
F 33.634869 12.883507 40.206235
F 38.289853 7.741914 34.022727
F 38.289853 15.483834 34.022727
F 33.634869 5.141588 40.206235
F 29.469271 5.161277 30.094804
F 29.469271 12.903196 30.094804
F 38.404456 5.161278 30.375604
F 38.404456 12.903197 30.375603
F 29.383304 5.161277 32.830590
F 29.383304 12.903196 32.830590
F 38.318492 5.161277 33.111389
F 38.318491 12.903196 33.111389
F 29.268847 7.741748 36.474677
F 29.268847 15.483668 36.474677
F 24.773493 12.902601 37.224931
F 38.204037 7.741748 36.755476
F 38.204037 15.483668 36.755477
F 24.773493 5.160682 37.224932
F 31.617103 1.290318 32.900790
F 31.617103 9.032235 32.900790
F 31.617103 16.774157 32.900791
F 40.552239 1.290326 33.181584
F 40.552239 9.032244 33.181584
F 40.552239 16.774165 33.181584
F 22.681910 1.290318 32.619990
F 22.681910 9.032235 32.619990
F 22.681910 16.774156 32.619990
F 31.502643 3.870790 36.544877
F 31.502643 11.612708 36.544877
F 40.437802 3.870785 36.825673
F 40.437802 11.612703 36.825673
F 22.567451 3.870790 36.264077
F 22.567451 11.612708 36.264078
F 31.588462 3.870956 33.812127
F 31.588462 11.612874 33.812127
F 40.523600 3.870949 34.092931
F 40.523600 11.612867 34.092931
F 22.653269 3.870957 33.531327
F 22.653269 11.612874 33.531327
F 31.703070 1.290318 30.165004
F 31.703070 9.032236 30.165004
F 31.703070 16.774157 30.165004
F 40.638181 1.290329 30.445809
F 40.638181 9.032247 30.445809
F 40.638181 16.774168 30.445809
F 22.767877 1.290318 29.884203
F 22.767877 9.032235 29.884203
F 22.767877 16.774156 29.884203
F 33.822262 7.741915 33.882327
F 33.822262 15.483835 33.882327
F 42.643575 12.902661 37.786571
F 42.756964 7.741815 34.163189
F 42.756964 15.483735 34.163189
F 33.731510 15.228459 43.673828
F 24.887069 7.741915 33.601527
F 24.887069 15.483835 33.601527
F 42.643575 5.160743 37.786571
F 33.936866 5.161277 30.235203
F 33.936866 12.903196 30.235203
F 42.871365 5.161422 30.516090
F 42.871365 12.903340 30.516090
F 25.001675 5.161277 29.954404
F 25.001675 12.903195 29.954404
F 33.850899 5.161277 32.970990
F 33.850899 12.903195 32.970990
F 42.785621 5.161376 33.251719
F 42.785622 12.903295 33.251719
F 24.915707 5.161276 32.690190
F 24.915707 12.903195 32.690190
F 33.736443 7.741748 36.615077
F 33.736443 15.483668 36.615077
F 33.708685 12.902601 37.505731
F 42.671353 7.741689 36.895835
F 42.671353 15.483608 36.895835
F 42.548176 7.717386 41.291847
F 24.801251 7.741749 36.334277
F 24.801251 15.483668 36.334277
F 33.708685 5.160682 37.505731
F 26.933477 1.270630 39.995635
F 26.933477 9.012547 39.995635
F 26.933477 16.754468 39.995636
F 35.868669 1.270630 40.276435
F 35.868669 9.012547 40.276435
F 35.868669 16.754468 40.276435
F 27.030117 3.615580 43.463228
F 27.030116 11.357497 43.463228
F 36.428594 3.870958 22.097912
F 36.428594 11.612876 22.097912
F 26.911786 3.846470 40.800418
F 26.911786 11.588387 40.800417
F 35.846978 3.846470 41.081217
F 35.846978 11.588387 41.081217
F 27.007293 1.289724 37.295132
F 27.007293 9.031641 37.295132
F 27.007293 16.773562 37.295131
F 35.942484 1.289724 37.575931
F 35.942484 9.031641 37.575931
F 35.942484 16.773562 37.575931
F 29.145586 7.717428 40.870618
F 29.145586 15.459348 40.870617
F 31.497710 11.357497 43.603628
F 38.080777 7.717428 41.151417
F 38.080777 15.459347 41.151417
F 31.497711 3.615580 43.603628
F 29.241089 5.160682 37.365331
F 29.241089 12.902601 37.365331
F 38.176279 5.160682 37.646132
F 38.176279 12.902601 37.646132
F 29.167273 5.141588 40.065835
F 29.167273 12.883507 40.065835
F 38.102465 5.141588 40.346635
F 38.102465 12.883507 40.346636
F 29.263916 7.486539 43.533428
F 29.263914 15.228458 43.533428
F 24.677989 7.717428 40.730217
F 38.662383 7.741915 22.168110
F 38.662383 15.483835 22.168110
F 24.677989 15.459347 40.730217
F 31.401073 1.270630 40.136035
F 31.401073 9.012547 40.136035
F 31.401073 16.754468 40.136035
F 40.336245 1.270632 40.416833
F 40.336245 9.012550 40.416833
F 40.336245 16.754470 40.416833
F 22.465879 1.270629 39.855235
F 22.465879 9.012546 39.855236
F 22.465879 16.754468 39.855236
F 31.960999 3.870958 21.957512
F 31.960999 11.612876 21.957512
F 40.896073 3.870940 22.238297
F 40.896073 11.612857 22.238297
F 22.562522 3.615581 43.322829
F 22.562521 11.357498 43.322829
F 31.379382 3.846469 40.940817
F 31.379382 11.588387 40.940817
F 40.314560 3.846467 41.221619
F 40.314560 11.588385 41.221619
F 22.444189 3.846469 40.660018
F 22.444189 11.588387 40.660017
F 31.474888 1.289724 37.435531
F 31.474889 9.031641 37.435531
F 31.474889 16.773562 37.435531
F 40.410049 1.289728 37.716333
F 40.410049 9.031645 37.716333
F 40.410049 16.773566 37.716333
F 22.539696 1.289723 37.154731
F 22.539696 9.031640 37.154732
F 22.539696 16.773562 37.154731
F 33.613182 7.717428 41.011017
F 33.613182 15.459347 41.011017
F 42.548176 15.459306 41.291847
F 35.965306 3.615580 43.744028
F 35.965305 11.357497 43.744028
F 28.046382 24.540566 3.745752
F 28.046382 32.282483 3.745752
F 36.981578 24.540565 4.026552
F 36.981578 32.282483 4.026552
F 27.950857 27.097311 7.251037
F 42.666710 30.712300 0.159702
F 27.950857 19.355392 7.251037
F 36.886050 27.097311 7.531837
F 34.395410 28.387035 15.644104
F 36.886050 19.355392 7.531837
F 28.024691 27.116406 4.550534
F 25.345592 23.225758 19.011080
F 28.024691 19.374487 4.550534
F 36.959887 27.116406 4.831334
F 25.374249 20.645117 18.099136
F 36.959887 19.374487 4.831333
F 27.928032 24.771454 1.082941
F 27.928031 32.513371 1.082941
F 36.863222 24.771453 1.363741
F 36.863222 32.513371 1.363741
F 30.258491 30.987364 4.620734
F 30.258491 23.245447 4.620734
F 39.193736 30.987372 4.901531
F 39.193736 23.245454 4.901531
F 30.161828 28.642411 1.153141
F 30.161829 20.900494 1.153141
F 39.097017 28.642409 1.433942
F 39.097018 20.900492 1.433942
F 30.280178 28.411525 3.815952
F 30.280178 20.669607 3.815952
F 39.215423 28.411516 4.096758
F 39.215423 20.669598 4.096758
F 30.184656 30.968269 7.321237
F 30.184656 23.226352 7.321237
F 39.119877 30.968275 7.602041
F 39.119877 23.226358 7.602041
F 32.513978 24.540566 3.886151
F 32.513978 32.282483 3.886151
F 41.449669 24.540476 4.167011
F 41.449669 32.282393 4.167011
F 23.578784 24.540566 3.605352
F 23.578784 32.282483 3.605352
F 32.418453 27.097311 7.391437
F 25.374250 28.387035 18.099136
F 32.418453 19.355392 7.391437
F 41.353918 27.097345 7.672263
F 34.309442 20.645117 18.379936
F 41.353918 19.355426 7.672263
F 23.483260 27.097311 7.110637
F 34.309442 28.387035 18.379936
F 23.483260 19.355392 7.110637
F 32.492287 27.116405 4.690934
F 25.460219 20.645117 15.363304
F 32.492287 19.374486 4.690934
F 41.427970 27.116485 4.971699
F 25.460219 28.387035 15.363304
F 41.427970 19.374566 4.971699
F 23.557094 27.116406 4.410134
F 34.395410 20.645117 15.644104
F 23.557094 19.374487 4.410133
F 32.395627 24.771454 1.223341
F 32.395626 32.513371 1.223341
F 41.330817 24.771452 1.504143
F 41.330817 32.513370 1.504143
F 23.460434 24.771453 0.942541
F 23.460433 32.513370 0.942541
F 34.726087 30.987364 4.761134
F 34.726087 23.245447 4.761134
F 25.790894 30.987364 4.480334
F 25.790894 23.245447 4.480334
F 34.629421 28.642411 1.293541
F 34.629422 20.900493 1.293541
F 25.694231 28.642411 1.012741
F 25.694232 20.900494 1.012741
F 34.747774 28.411524 3.956352
F 34.747774 20.669607 3.956351
F 25.812582 28.411524 3.675552
F 25.812582 20.669606 3.675552
F 34.652252 30.968269 7.461637
F 34.652252 23.226352 7.461637
F 25.717060 30.968270 7.180837
F 25.717060 23.226352 7.180837
F 27.837300 24.516078 10.874442
F 27.837300 32.257995 10.874442
F 36.772494 24.516078 11.155242
F 36.772494 32.257995 11.155242
F 27.722676 27.096716 14.521565
F 27.722676 34.838634 14.521565
F 27.722676 19.354797 14.521565
F 36.657868 27.096717 14.802365
F 36.657868 34.838634 14.802365
F 36.657868 19.354798 14.802365
F 27.808659 27.096717 11.785779
F 27.808659 34.838634 11.785779
F 27.808659 19.354798 11.785779
F 36.743853 27.096717 12.066579
F 36.743853 34.838635 12.066579
F 36.743853 19.354798 12.066579
F 27.923102 24.516245 8.141691
F 27.923102 32.258162 8.141691
F 36.858295 24.516244 8.422491
F 36.858295 32.258162 8.422491
F 30.042459 30.967675 11.855979
F 30.042459 23.225758 11.855979
F 38.977668 30.967680 12.136775
F 38.977668 23.225763 12.136775
F 30.156898 28.387203 8.211891
F 30.156898 20.645285 8.211891
F 39.092121 28.387197 8.492688
F 39.092120 20.645279 8.492688
F 30.071097 28.387037 10.944641
F 30.071097 20.645119 10.944642
F 39.006306 28.387031 11.225446
F 39.006306 20.645113 11.225446
F 29.956475 30.967675 14.591765
F 29.956475 23.225757 14.591765
F 38.891684 30.967681 14.872569
F 38.891684 23.225763 14.872570
F 32.304896 24.516078 11.014842
F 32.304896 32.257995 11.014842
F 41.240204 24.516078 11.295643
F 41.240204 32.257996 11.295643
F 23.369703 24.516078 10.734042
F 23.369703 32.257995 10.734042
F 32.190271 27.096716 14.661965
F 32.190271 34.838634 14.661965
F 32.190271 19.354797 14.661965
F 41.125584 27.096717 14.942768
F 41.125584 34.838635 14.942768
F 41.125584 19.354799 14.942768
F 23.255079 27.096717 14.381165
F 23.255079 34.838634 14.381165
F 23.255079 19.354798 14.381166
F 32.276255 27.096716 11.926179
F 32.276255 34.838634 11.926179
F 32.276255 19.354798 11.926179
F 41.211570 27.096719 12.206975
F 41.211570 34.838636 12.206975
F 41.211570 19.354800 12.206975
F 23.341062 27.096717 11.645379
F 23.341062 34.838634 11.645379
F 23.341062 19.354798 11.645379
F 32.390698 24.516245 8.282092
F 32.390698 32.258162 8.282092
F 41.326157 24.516208 8.562867
F 41.326157 32.258125 8.562867
F 23.455505 24.516244 8.001292
F 23.455505 32.258161 8.001291
F 34.510055 30.967675 11.996379
F 34.510055 23.225758 11.996379
F 25.574862 30.967675 11.715579
F 25.574862 23.225758 11.715579
F 34.624494 28.387203 8.352292
F 34.624494 20.645285 8.352291
F 25.689303 28.387203 8.071492
F 25.689303 20.645286 8.071492
F 34.538693 28.387037 11.085042
F 34.538693 20.645119 11.085042
F 25.603500 28.387036 10.804242
F 25.603500 20.645119 10.804242
F 34.424071 30.967675 14.732165
F 34.424070 23.225757 14.732165
F 25.488879 30.967675 14.451365
F 25.488879 23.225758 14.451365
F 27.608049 24.516077 18.169336
F 27.608049 32.257994 18.169336
F 36.543243 24.516076 18.450136
F 36.543243 32.257993 18.450136
F 27.493404 27.096716 21.817112
F 27.493404 34.838634 21.817112
F 27.493404 19.354797 21.817112
F 25.345592 30.967675 19.011081
F 34.280784 23.225758 19.291881
F 34.280784 30.967675 19.291881
F 27.579389 27.096716 19.081281
F 27.579389 34.838634 19.081280
F 27.579389 19.354797 19.081280
F 36.514582 27.096717 19.362080
F 36.514582 34.838634 19.362080
F 36.514582 19.354798 19.362080
F 27.694018 24.516077 15.433504
F 27.694018 32.257994 15.433504
F 36.629211 24.516076 15.714304
F 36.629211 32.257994 15.714304
F 29.813188 30.967675 19.151481
F 29.813188 23.225758 19.151481
F 38.748398 30.967680 19.432276
F 38.748398 23.225763 19.432276
F 29.927815 28.387035 15.503705
F 29.927815 20.645117 15.503704
F 38.863024 28.387029 15.784500
F 38.863024 20.645111 15.784500
F 29.841846 28.387035 18.239536
F 29.841846 20.645117 18.239536
F 38.777054 28.387029 18.520339
F 38.777053 20.645111 18.520340
F 29.727203 30.967675 21.887312
F 29.727203 23.225757 21.887312
F 38.199107 30.712297 0.019305
F 38.199108 22.970380 0.019305
F 32.075645 24.516077 18.309736
F 32.075645 32.257994 18.309736
F 41.010958 24.516076 18.590535
F 41.010958 32.257993 18.590535
F 23.140452 24.516076 18.028936
F 23.140452 32.257993 18.028937
F 25.259607 23.225758 21.746912
F 25.259607 30.967675 21.746913
F 42.666711 22.970383 0.159703
F 40.432907 26.841340 0.089504
F 40.432906 34.583258 0.089504
F 40.432906 19.099421 0.089505
F 23.025807 27.096717 21.676712
F 23.025807 34.838634 21.676713
F 23.025807 19.354798 21.676713
F 32.046985 27.096716 19.221681
F 32.046985 34.838634 19.221680
F 32.046985 19.354797 19.221680
F 40.982283 27.096717 19.502484
F 40.982283 34.838635 19.502484
F 40.982283 19.354798 19.502483
F 23.111792 27.096717 18.940880
F 23.111792 34.838634 18.940880
F 23.111792 19.354798 18.940880
F 32.161614 24.516077 15.573905
F 32.161614 32.257994 15.573905
F 41.096930 24.516074 15.854706
F 41.096930 32.257992 15.854706
F 23.226421 24.516076 15.293104
F 23.226421 32.257993 15.293104
F 27.378777 24.516076 25.464889
F 27.378777 32.257994 25.464889
F 36.313969 24.516076 25.745689
F 36.313969 32.257994 25.745689
F 27.264132 27.096716 29.112664
F 27.264132 34.838634 29.112665
F 27.264132 19.354797 29.112665
F 36.199323 27.096716 29.393464
F 36.199323 34.838634 29.393464
F 36.199323 19.354797 29.393465
F 27.350117 27.096716 26.376833
F 27.350117 34.838634 26.376833
F 27.350117 19.354797 26.376833
F 36.285308 27.096717 26.657633
F 36.285309 34.838634 26.657633
F 36.285308 19.354798 26.657633
F 27.464746 24.516077 22.729057
F 27.464746 32.257994 22.729057
F 36.399937 24.516076 23.009856
F 36.399937 32.257994 23.009856
F 29.583917 30.967675 26.447033
F 29.583917 23.225758 26.447033
F 38.519099 30.967673 26.727834
F 38.519099 23.225756 26.727834
F 29.698543 28.387035 22.799257
F 29.698543 20.645117 22.799256
F 38.633724 28.387036 23.080056
F 38.633724 20.645119 23.080056
F 29.612574 28.387035 25.535089
F 29.612574 20.645117 25.535089
F 38.547757 28.387036 25.815887
F 38.547757 20.645118 25.815887
F 29.497931 30.967675 29.182864
F 29.497931 23.225757 29.182864
F 38.433116 30.967674 29.463663
F 38.433116 23.225757 29.463664
F 31.846373 24.516077 25.605289
F 31.846373 32.257994 25.605289
F 40.781457 24.516092 25.886075
F 40.781457 32.258009 25.886075
F 22.911180 24.516076 25.324489
F 22.911180 32.257993 25.324489
F 31.731727 27.096716 29.253064
F 31.731727 34.838634 29.253064
F 31.731727 19.354797 29.253064
F 40.666838 27.096705 29.533855
F 40.666838 34.838622 29.533855
F 40.666838 19.354786 29.533855
F 22.796535 27.096717 28.972265
F 22.796535 34.838634 28.972265
F 22.796535 19.354798 28.972265
F 31.817713 27.096716 26.517233
F 31.817713 34.838634 26.517233
F 31.817713 19.354797 26.517233
F 40.752798 27.096701 26.798039
F 40.752797 34.838619 26.798039
F 40.752798 19.354783 26.798039
F 22.882520 27.096717 26.236433
F 22.882520 34.838634 26.236433
F 22.882520 19.354798 26.236433
F 31.932342 24.516076 22.869457
F 31.932342 32.257994 22.869457
F 40.867393 24.516096 23.150261
F 40.867394 32.258014 23.150261
F 22.997149 24.516076 22.588657
F 22.997149 32.257993 22.588657
F 34.051512 30.967675 26.587433
F 34.051512 23.225758 26.587433
F 25.116320 30.967675 26.306633
F 25.116320 23.225758 26.306633
F 34.166138 28.387035 22.939657
F 34.166138 20.645117 22.939657
F 25.230947 28.387035 22.658857
F 25.230947 20.645117 22.658857
F 34.080170 28.387035 25.675489
F 34.080170 20.645117 25.675489
F 25.144978 28.387035 25.394689
F 25.144978 20.645117 25.394689
F 33.965526 30.967675 29.323264
F 33.965526 23.225757 29.323264
F 42.900041 30.967529 29.603957
F 42.900041 23.225611 29.603956
F 25.030335 30.967675 29.042465
F 25.030335 23.225758 29.042465
F 27.149507 24.516076 32.760390
F 27.149507 32.257994 32.760390
F 36.084699 24.516076 33.041190
F 36.084699 32.257994 33.041190
F 27.035048 27.096548 36.404477
F 27.035048 34.838466 36.404477
F 27.035048 19.354629 36.404477
F 35.970239 27.096548 36.685277
F 35.970239 34.838466 36.685277
F 35.970239 19.354629 36.685277
F 27.120866 27.096715 33.671727
F 27.120866 34.838632 33.671727
F 27.120866 19.354796 33.671727
F 36.056058 27.096715 33.952527
F 36.056058 34.838633 33.952527
F 36.056058 19.354796 33.952527
F 27.235474 24.516076 30.024604
F 27.235474 32.257994 30.024604
F 36.170665 24.516076 30.305403
F 36.170665 32.257994 30.305403
F 29.354666 30.967673 33.741927
F 29.354666 23.225756 33.741927
F 38.289853 30.967672 34.022727
F 38.289853 23.225755 34.022727
F 29.469271 28.387035 30.094804
F 29.469271 20.645117 30.094803
F 38.404456 28.387036 30.375604
F 38.404456 20.645118 30.375604
F 29.383304 28.387035 32.830590
F 29.383304 20.645117 32.830590
F 38.318492 28.387035 33.111389
F 38.318491 20.645117 33.111390
F 29.268847 30.967507 36.474677
F 29.268847 23.225589 36.474677
F 38.204037 30.967506 36.755476
F 38.204036 23.225589 36.755476
F 31.617103 24.516076 32.900790
F 31.617103 32.257994 32.900790
F 40.552239 24.516084 33.181584
F 40.552239 32.258001 33.181584
F 22.681910 24.516076 32.619990
F 22.681910 32.257993 32.619990
F 31.502643 27.096548 36.544877
F 31.502643 34.838466 36.544877
F 31.502643 19.354629 36.544877
F 40.437802 27.096543 36.825673
F 40.437802 34.838461 36.825673
F 40.437802 19.354625 36.825673
F 22.567451 27.096548 36.264077
F 22.567451 34.838466 36.264078
F 22.567451 19.354629 36.264078
F 31.588462 27.096715 33.812127
F 31.588462 34.838632 33.812127
F 31.588462 19.354796 33.812127
F 40.523600 27.096707 34.092931
F 40.523600 34.838625 34.092931
F 40.523600 19.354789 34.092931
F 22.653269 27.096715 33.531327
F 22.653269 34.838632 33.531327
F 22.653269 19.354796 33.531327
F 31.703070 24.516077 30.165004
F 31.703070 32.257994 30.165004
F 40.638181 24.516087 30.445809
F 40.638181 32.258005 30.445809
F 22.767877 24.516076 29.884203
F 22.767877 32.257993 29.884203
F 33.822262 30.967673 33.882327
F 33.822262 23.225756 33.882327
F 42.756964 30.967573 34.163189
F 42.756964 23.225656 34.163189
F 24.887069 30.967673 33.601527
F 24.887069 23.225756 33.601527
F 33.936866 28.387035 30.235203
F 33.936866 20.645117 30.235203
F 42.871365 28.387179 30.516090
F 42.871365 20.645262 30.516090
F 25.001675 28.387035 29.954404
F 25.001675 20.645117 29.954403
F 33.850899 28.387035 32.970990
F 33.850899 20.645117 32.970990
F 42.785622 28.387134 33.251719
F 42.785621 20.645217 33.251719
F 24.915707 28.387035 32.690190
F 24.915707 20.645117 32.690190
F 33.736443 30.967507 36.615077
F 33.736443 23.225589 36.615077
F 42.671353 30.967447 36.895835
F 42.671353 23.225530 36.895835
F 24.801251 30.967507 36.334277
F 24.801251 23.225590 36.334277
F 26.933477 24.496388 39.995635
F 26.933477 32.238305 39.995635
F 35.868669 24.496388 40.276435
F 35.868669 32.238305 40.276435
F 27.030116 26.841338 43.463228
F 27.030115 34.583255 43.463228
F 27.030116 19.099419 43.463228
F 36.428594 27.096716 22.097912
F 36.428594 34.838634 22.097912
F 36.428594 19.354797 22.097912
F 26.911786 27.072228 40.800417
F 24.796321 22.970381 43.393028
F 26.911786 19.330309 40.800417
F 35.846978 27.072228 41.081218
F 24.796321 30.712298 43.393028
F 35.846978 19.330309 41.081217
F 27.007293 24.515482 37.295132
F 27.007293 32.257399 37.295132
F 35.942484 24.515482 37.575931
F 35.942484 32.257399 37.575931
F 29.145586 30.943186 40.870618
F 29.145586 23.201269 40.870618
F 38.080777 30.943186 41.151418
F 38.080777 23.201269 41.151417
F 29.241089 28.386440 37.365331
F 29.241089 20.644523 37.365331
F 38.176279 28.386440 37.646132
F 38.176279 20.644523 37.646132
F 29.167273 28.367346 40.065835
F 29.167273 20.625429 40.065835
F 38.102465 28.367346 40.346635
F 38.102465 20.625428 40.346636
F 29.263916 30.712297 43.533428
F 29.263916 22.970380 43.533429
F 38.662383 30.967673 22.168110
F 38.662383 23.225756 22.168110
F 31.401073 24.496388 40.136035
F 31.401073 32.238305 40.136035
F 40.336245 24.496390 40.416833
F 40.336245 32.238307 40.416833
F 22.465879 24.496387 39.855235
F 22.465879 32.238305 39.855236
F 31.960999 27.096716 21.957512
F 31.960999 34.838634 21.957512
F 31.960999 19.354797 21.957512
F 40.896073 27.096698 22.238297
F 40.896073 34.838615 22.238297
F 40.896073 19.354779 22.238297
F 22.562522 26.841340 43.322829
F 22.562521 34.583257 43.322829
F 22.562521 19.099420 43.322829
F 31.379382 27.072228 40.940817
F 34.194799 23.225757 22.027712
F 31.379382 19.330309 40.940817
F 40.314560 27.072225 41.221619
F 34.194799 30.967675 22.027712
F 40.314560 19.330306 41.221619
F 22.444189 27.072228 40.660018
F 24.699677 20.625428 39.925436
F 22.444189 19.330309 40.660017
F 31.474889 24.515482 37.435531
F 31.474889 32.257399 37.435532
F 40.410049 24.515486 37.716333
F 40.410049 32.257403 37.716333
F 22.539696 24.515482 37.154731
F 22.539696 32.257399 37.154732
F 33.613182 30.943186 41.011017
F 33.613182 23.201269 41.011017
F 42.548176 30.943144 41.291848
F 42.548176 23.201226 41.291848
F 24.677989 30.943186 40.730217
F 24.677989 23.201269 40.730217
F 33.708685 28.386440 37.505731
F 33.708685 20.644523 37.505731
F 42.643575 28.386501 37.786571
F 42.643575 20.644583 37.786571
F 24.773493 28.386440 37.224932
F 24.773493 20.644523 37.224932
F 33.634869 28.367346 40.206235
F 33.634869 20.625428 40.206235
F 42.569919 28.367360 40.487027
F 42.569919 20.625442 40.487028
F 24.699677 28.367346 39.925435
F 31.497711 26.841338 43.603628
F 31.497710 34.583255 43.603628
F 31.497710 19.099418 43.603628
F 26.911786 34.814145 40.800417
F 35.846978 34.814146 41.081217
F 31.379382 34.814145 40.940817
F 22.444189 34.814145 40.660017
F 40.314560 34.814142 41.221619
F 33.731511 22.970380 43.673828
F 33.731511 30.712297 43.673828
F 35.965307 26.841338 43.744028
F 35.965306 34.583255 43.744028
F 35.965306 19.099418 43.744028
F 28.046382 47.766324 3.745752
F 28.046382 40.024404 3.745752
F 36.981578 47.766323 4.026552
F 36.981578 40.024404 4.026552
F 27.950857 50.323069 7.251037
F 27.950857 42.581150 7.251037
F 36.886050 50.323069 7.531837
F 36.886050 42.581150 7.531837
F 28.024691 50.342164 4.550534
F 28.024691 42.600245 4.550534
F 36.959887 50.342164 4.831334
F 36.959887 42.600245 4.831333
F 27.928032 47.997212 1.082941
F 27.928032 40.255292 1.082941
F 36.863223 47.997212 1.363741
F 36.863223 40.255292 1.363741
F 30.258490 38.729284 4.620733
F 30.258491 46.471205 4.620734
F 39.193736 38.729292 4.901530
F 39.193736 46.471213 4.901531
F 30.161828 51.868170 1.153141
F 30.161828 36.384331 1.153141
F 30.161829 44.126252 1.153141
F 39.097017 51.868168 1.433942
F 39.097017 36.384328 1.433941
F 39.097018 44.126250 1.433942
F 30.280178 51.637282 3.815952
F 30.280178 36.153444 3.815952
F 30.280178 43.895365 3.815952
F 39.215423 51.637274 4.096758
F 39.215423 36.153435 4.096758
F 39.215423 43.895356 4.096758
F 30.184656 38.710189 7.321237
F 30.184656 46.452110 7.321237
F 39.119877 38.710195 7.602042
F 39.119877 46.452116 7.602041
F 32.513978 47.766324 3.886151
F 32.513978 40.024404 3.886151
F 41.449669 47.766234 4.167011
F 41.449669 40.024315 4.167011
F 23.578784 47.766324 3.605352
F 23.578784 40.024404 3.605352
F 32.418453 50.323069 7.391437
F 32.418453 42.581150 7.391437
F 41.353918 50.323103 7.672263
F 41.353918 42.581184 7.672263
F 23.483260 50.323069 7.110637
F 23.483260 42.581150 7.110637
F 32.492287 50.342163 4.690934
F 32.492287 42.600244 4.690934
F 41.427970 50.342243 4.971699
F 41.427970 42.600324 4.971699
F 23.557094 50.342164 4.410134
F 23.557094 42.600245 4.410133
F 32.395627 47.997212 1.223341
F 32.395627 40.255292 1.223341
F 41.330818 47.997211 1.504143
F 41.330818 40.255291 1.504143
F 23.460434 47.997211 0.942541
F 23.460434 40.255291 0.942541
F 34.726087 38.729284 4.761133
F 34.726087 46.471205 4.761134
F 25.790894 38.729284 4.480333
F 25.790894 46.471205 4.480334
F 34.629421 51.868169 1.293541
F 34.629421 36.384330 1.293541
F 34.629422 44.126251 1.293541
F 25.694231 51.868169 1.012741
F 25.694232 36.384330 1.012741
F 25.694232 44.126252 1.012741
F 34.747774 51.637282 3.956352
F 34.747774 36.153443 3.956352
F 34.747774 43.895365 3.956351
F 25.812582 51.637282 3.675552
F 25.812582 36.153443 3.675552
F 25.812582 43.895364 3.675552
F 34.652252 38.710189 7.461637
F 34.652252 46.452110 7.461637
F 25.717060 38.710189 7.180837
F 25.717060 46.452110 7.180837
F 27.837300 47.741836 10.874442
F 27.837300 39.999916 10.874442
F 36.772494 47.741836 11.155242
F 36.772494 39.999916 11.155242
F 27.722676 50.322474 14.521565
F 27.722676 42.580555 14.521565
F 36.657868 50.322475 14.802365
F 36.657868 42.580556 14.802365
F 27.808659 50.322475 11.785779
F 27.808659 42.580556 11.785779
F 36.743853 50.322475 12.066579
F 36.743853 42.580556 12.066579
F 27.923102 47.742003 8.141691
F 27.923102 40.000083 8.141691
F 36.858295 47.742002 8.422491
F 36.858295 40.000083 8.422491
F 30.042459 38.709595 11.855979
F 30.042459 46.451516 11.855979
F 38.977668 38.709600 12.136775
F 38.977668 46.451521 12.136775
F 30.156898 51.612961 8.211891
F 30.156898 36.129122 8.211891
F 30.156898 43.871044 8.211891
F 39.092121 51.612955 8.492688
F 39.092121 36.129116 8.492688
F 39.092121 43.871038 8.492688
F 30.071097 51.612795 10.944642
F 30.071097 36.128956 10.944642
F 30.071097 43.870877 10.944642
F 39.006306 51.612789 11.225446
F 39.006306 36.128950 11.225446
F 39.006306 43.870871 11.225446
F 29.956475 38.709595 14.591765
F 29.956475 46.451516 14.591765
F 38.891684 38.709600 14.872570
F 38.891684 46.451521 14.872570
F 32.304896 47.741836 11.014842
F 32.304896 39.999916 11.014842
F 41.240204 47.741837 11.295643
F 41.240204 39.999917 11.295644
F 23.369703 47.741836 10.734042
F 23.369703 39.999916 10.734043
F 32.190271 50.322474 14.661965
F 32.190271 42.580555 14.661965
F 41.125584 50.322476 14.942768
F 41.125584 42.580557 14.942768
F 23.255079 50.322474 14.381165
F 23.255079 42.580556 14.381166
F 32.276255 50.322474 11.926179
F 32.276255 42.580556 11.926179
F 41.211570 50.322477 12.206975
F 41.211570 42.580558 12.206975
F 23.341062 50.322475 11.645379
F 23.341062 42.580556 11.645379
F 32.390698 47.742003 8.282092
F 32.390698 40.000083 8.282091
F 41.326157 47.741966 8.562867
F 41.326157 40.000047 8.562867
F 23.455505 47.742002 8.001292
F 23.455505 40.000082 8.001291
F 34.510055 38.709595 11.996379
F 34.510055 46.451516 11.996379
F 25.574862 38.709595 11.715579
F 25.574862 46.451516 11.715579
F 34.624494 51.612961 8.352292
F 34.624494 36.129122 8.352291
F 34.624494 43.871043 8.352291
F 25.689302 51.612961 8.071492
F 25.689303 36.129122 8.071491
F 25.689302 43.871043 8.071492
F 34.538693 51.612795 11.085042
F 34.538693 36.128955 11.085042
F 34.538693 43.870877 11.085042
F 25.603500 51.612794 10.804242
F 25.603500 36.128955 10.804242
F 25.603500 43.870877 10.804242
F 34.424070 38.709595 14.732165
F 34.424070 46.451515 14.732165
F 25.488879 38.709595 14.451365
F 25.488879 46.451516 14.451365
F 27.608049 47.741835 18.169336
F 27.608049 39.999915 18.169336
F 36.543243 47.741834 18.450136
F 36.543243 39.999915 18.450136
F 27.493404 50.322474 21.817112
F 27.493404 42.580556 21.817112
F 32.492287 34.858323 4.690934
F 23.483260 34.839229 7.110637
F 27.579389 50.322474 19.081281
F 27.579389 42.580555 19.081280
F 36.514582 50.322475 19.362080
F 36.514582 42.580556 19.362080
F 27.694018 47.741835 15.433504
F 27.694018 39.999915 15.433504
F 36.629211 47.741834 15.714304
F 36.629211 39.999915 15.714304
F 29.813188 38.709595 19.151480
F 29.813188 46.451516 19.151480
F 38.748398 38.709600 19.432276
F 38.748398 46.451521 19.432276
F 29.927815 51.612793 15.503705
F 29.927815 36.128954 15.503704
F 29.927815 43.870876 15.503704
F 38.863024 51.612787 15.784500
F 38.863024 36.128948 15.784500
F 38.863024 43.870869 15.784500
F 29.841846 51.612793 18.239536
F 29.841846 36.128954 18.239536
F 29.841846 43.870875 18.239536
F 38.777053 51.612787 18.520339
F 38.777054 36.128948 18.520340
F 38.777053 43.870869 18.520340
F 29.727203 38.709595 21.887313
F 29.727203 46.451516 21.887312
F 38.199107 38.454217 0.019305
F 38.199108 46.196138 0.019305
F 32.075646 47.741835 18.309736
F 32.075645 39.999915 18.309737
F 41.010958 47.741835 18.590535
F 41.010958 39.999915 18.590535
F 23.140452 47.741834 18.028936
F 23.140452 39.999914 18.028937
F 25.259607 46.451516 21.746912
F 25.259607 38.709595 21.746913
F 40.432906 50.067098 0.089504
F 40.432906 42.325179 0.089505
F 23.025807 50.322474 21.676712
F 23.025807 42.580556 21.676713
F 32.046985 50.322474 19.221681
F 32.046985 42.580555 19.221680
F 40.982283 50.322475 19.502484
F 40.982283 42.580556 19.502484
F 23.111792 50.322474 18.940880
F 23.111792 42.580555 18.940880
F 32.161614 47.741835 15.573905
F 32.161614 39.999915 15.573904
F 41.096930 47.741833 15.854706
F 41.096930 39.999913 15.854706
F 23.226421 47.741834 15.293104
F 23.226421 39.999914 15.293104
F 34.280784 38.709595 19.291881
F 34.280784 46.451515 19.291881
F 25.345592 38.709595 19.011080
F 25.345592 46.451516 19.011081
F 34.395410 51.612793 15.644104
F 34.395410 36.128954 15.644104
F 34.395410 43.870875 15.644104
F 25.460219 51.612793 15.363304
F 25.460219 36.128954 15.363304
F 25.460219 43.870875 15.363304
F 34.309442 51.612793 18.379936
F 34.309442 36.128954 18.379936
F 34.309442 43.870875 18.379936
F 25.374250 51.612793 18.099136
F 25.374249 36.128954 18.099137
F 25.374249 43.870875 18.099136
F 23.557094 34.858323 4.410133
F 41.427970 34.858403 4.971699
F 42.666710 38.454220 0.159703
F 42.666710 46.196141 0.159702
F 27.950857 34.839229 7.251037
F 36.886050 34.839229 7.531837
F 28.024691 34.858323 4.550534
F 36.959887 34.858324 4.831333
F 32.418453 34.839228 7.391437
F 41.353918 34.839263 7.672263
F 27.378777 47.741834 25.464889
F 27.378777 39.999915 25.464889
F 36.313969 47.741835 25.745689
F 36.313969 39.999915 25.745689
F 27.264132 50.322474 29.112665
F 27.264132 42.580556 29.112665
F 36.199323 50.322475 29.393464
F 36.199323 42.580556 29.393465
F 27.350117 50.322474 26.376833
F 27.350117 42.580555 26.376833
F 36.285309 50.322475 26.657633
F 36.285309 42.580556 26.657633
F 27.464746 47.741835 22.729057
F 27.464746 39.999915 22.729057
F 36.399937 47.741835 23.009856
F 36.399937 39.999915 23.009856
F 29.583917 38.709595 26.447033
F 29.583917 46.451516 26.447033
F 38.519099 38.709593 26.727833
F 38.519099 46.451514 26.727834
F 29.698543 51.612793 22.799257
F 29.698543 36.128954 22.799256
F 29.698543 43.870875 22.799256
F 38.633724 51.612795 23.080056
F 38.633724 36.128955 23.080056
F 38.633724 43.870877 23.080056
F 29.612574 51.612793 25.535089
F 29.612574 36.128954 25.535089
F 29.612574 43.870875 25.535089
F 38.547757 51.612794 25.815887
F 38.547757 36.128955 25.815887
F 38.547757 43.870877 25.815887
F 29.497931 38.709594 29.182865
F 29.497931 46.451516 29.182864
F 38.433116 38.709594 29.463664
F 38.433116 46.451515 29.463664
F 31.846373 47.741834 25.605289
F 31.846373 39.999915 25.605289
F 40.781457 47.741850 25.886075
F 40.781457 39.999930 25.886075
F 22.911180 47.741834 25.324489
F 22.911180 39.999914 25.324489
F 31.731727 50.322474 29.253064
F 31.731727 42.580555 29.253064
F 40.666838 50.322463 29.533855
F 40.666838 42.580544 29.533855
F 22.796535 50.322474 28.972265
F 22.796535 42.580555 28.972265
F 31.817713 50.322474 26.517233
F 31.817713 42.580555 26.517233
F 40.752797 50.322460 26.798039
F 40.752798 42.580541 26.798039
F 22.882520 50.322474 26.236433
F 22.882520 42.580555 26.236433
F 31.932342 47.741834 22.869457
F 31.932342 39.999915 22.869456
F 40.867393 47.741855 23.150261
F 40.867393 39.999935 23.150260
F 22.997149 47.741834 22.588657
F 22.997149 39.999914 22.588656
F 34.051512 38.709595 26.587433
F 34.051512 46.451515 26.587433
F 25.116320 38.709595 26.306633
F 25.116320 46.451516 26.306633
F 34.166138 51.612793 22.939657
F 34.166138 36.128954 22.939656
F 34.166138 43.870875 22.939657
F 25.230946 51.612793 22.658857
F 25.230947 36.128954 22.658857
F 25.230947 43.870875 22.658857
F 34.080170 51.612793 25.675489
F 34.080170 36.128954 25.675489
F 34.080170 43.870875 25.675489
F 25.144978 51.612793 25.394689
F 25.144978 36.128954 25.394689
F 25.144978 43.870875 25.394689
F 33.965526 38.709595 29.323265
F 33.965526 46.451516 29.323264
F 42.900041 38.709449 29.603957
F 42.900041 46.451370 29.603956
F 25.030335 38.709595 29.042465
F 25.030335 46.451516 29.042465
F 27.149507 47.741834 32.760390
F 27.149507 39.999915 32.760390
F 36.084699 47.741834 33.041190
F 36.084699 39.999915 33.041190
F 27.035048 50.322306 36.404477
F 27.035048 42.580387 36.404477
F 35.970239 50.322306 36.685277
F 35.970239 42.580387 36.685277
F 27.120866 50.322473 33.671727
F 27.120866 42.580554 33.671727
F 36.056058 50.322473 33.952527
F 36.056058 42.580554 33.952527
F 27.235474 47.741835 30.024604
F 27.235475 39.999915 30.024604
F 36.170665 47.741834 30.305403
F 36.170665 39.999915 30.305403
F 29.354666 38.709593 33.741927
F 29.354666 46.451514 33.741927
F 38.289853 38.709592 34.022727
F 38.289853 46.451513 34.022727
F 29.469271 51.612793 30.094804
F 29.469271 36.128954 30.094804
F 29.469271 43.870875 30.094803
F 38.404456 51.612794 30.375604
F 38.404456 36.128955 30.375604
F 38.404456 43.870876 30.375604
F 29.383304 51.612793 32.830590
F 29.383304 36.128954 32.830590
F 29.383304 43.870875 32.830590
F 38.318492 51.612793 33.111389
F 38.318492 36.128954 33.111389
F 38.318491 43.870876 33.111390
F 29.268847 38.709426 36.474677
F 29.268847 46.451347 36.474677
F 38.204037 38.709426 36.755477
F 38.204037 46.451347 36.755476
F 31.617103 47.741834 32.900790
F 31.617103 39.999915 32.900791
F 40.552239 47.741843 33.181584
F 40.552239 39.999923 33.181584
F 22.681910 47.741834 32.619990
F 22.681910 39.999914 32.619990
F 31.502643 50.322306 36.544877
F 31.502643 42.580387 36.544877
F 40.437802 50.322302 36.825673
F 40.437802 42.580383 36.825673
F 22.567451 50.322306 36.264077
F 22.567451 42.580387 36.264078
F 31.588462 50.322473 33.812127
F 31.588462 42.580554 33.812127
F 40.523600 50.322466 34.092931
F 40.523600 42.580547 34.092931
F 22.653269 50.322473 33.531327
F 22.653269 42.580554 33.531327
F 31.703070 47.741835 30.165004
F 31.703070 39.999915 30.165004
F 40.638181 47.741845 30.445809
F 40.638181 39.999926 30.445809
F 22.767877 47.741834 29.884203
F 22.767877 39.999914 29.884203
F 33.822262 38.709593 33.882327
F 33.822262 46.451514 33.882327
F 42.756964 38.709493 34.163189
F 42.756964 46.451414 34.163189
F 24.887069 38.709593 33.601527
F 24.887069 46.451514 33.601527
F 33.936866 51.612793 30.235203
F 33.936866 36.128954 30.235203
F 33.936866 43.870875 30.235203
F 42.871365 51.612938 30.516090
F 42.871365 36.129099 30.516090
F 42.871365 43.871020 30.516090
F 25.001675 51.612793 29.954404
F 25.001675 36.128954 29.954404
F 25.001675 43.870875 29.954403
F 33.850899 51.612793 32.970990
F 33.850899 36.128954 32.970990
F 33.850899 43.870875 32.970990
F 42.785622 51.612892 33.251719
F 42.785621 36.129053 33.251719
F 42.785621 43.870975 33.251719
F 24.915707 51.612793 32.690190
F 24.915707 36.128953 32.690190
F 24.915707 43.870875 32.690190
F 33.736443 38.709426 36.615077
F 33.736443 46.451347 36.615077
F 42.671353 38.709367 36.895835
F 42.671353 46.451288 36.895835
F 24.801251 38.709426 36.334277
F 24.801251 46.451347 36.334277
F 26.933477 47.722146 39.995635
F 26.933477 39.980226 39.995636
F 35.868669 47.722146 40.276435
F 35.868669 39.980226 40.276435
F 27.030117 50.067096 43.463228
F 27.030116 42.325177 43.463228
F 36.428594 50.322474 22.097912
F 36.428594 42.580556 22.097912
F 26.911786 50.297986 40.800418
F 26.911786 42.556067 40.800417
F 35.846978 50.297986 41.081217
F 35.846978 42.556067 41.081217
F 27.007293 47.741240 37.295132
F 27.007293 39.999320 37.295131
F 35.942484 47.741240 37.575931
F 35.942484 39.999320 37.575931
F 29.145586 38.685106 40.870617
F 29.145586 46.427027 40.870618
F 38.080777 38.685106 41.151417
F 38.080777 46.427027 41.151417
F 29.241089 51.612198 37.365331
F 29.241089 36.128359 37.365331
F 29.241089 43.870281 37.365331
F 38.176279 51.612199 37.646132
F 38.176279 36.128359 37.646132
F 38.176279 43.870281 37.646132
F 29.167273 51.593104 40.065835
F 29.167273 36.109265 40.065835
F 29.167273 43.851187 40.065835
F 38.102465 51.593104 40.346635
F 38.102465 36.109265 40.346636
F 38.102465 43.851187 40.346636
F 29.263915 38.454216 43.533428
F 29.263916 46.196138 43.533428
F 38.662383 38.709593 22.168110
F 38.662383 46.451514 22.168110
F 31.401073 47.722146 40.136035
F 31.401073 39.980226 40.136035
F 40.336245 47.722148 40.416833
F 40.336245 39.980229 40.416833
F 22.465879 47.722145 39.855235
F 22.465879 39.980225 39.855236
F 31.960999 50.322474 21.957512
F 31.960999 42.580555 21.957512
F 40.896073 50.322456 22.238297
F 40.896073 42.580537 22.238297
F 22.562522 50.067097 43.322829
F 22.562521 42.325178 43.322829
F 31.379382 50.297986 40.940817
F 31.379382 42.556067 40.940817
F 40.314560 50.297983 41.221619
F 40.314560 42.556064 41.221619
F 22.444189 50.297985 40.660018
F 22.444189 42.556067 40.660017
F 31.474889 47.741240 37.435531
F 31.474888 39.999320 37.435531
F 40.410049 47.741244 37.716333
F 40.410049 39.999324 37.716334
F 22.539696 47.741239 37.154731
F 22.539696 39.999319 37.154732
F 33.613182 38.685106 41.011017
F 33.613182 46.427027 41.011017
F 42.548176 38.685063 41.291847
F 42.548176 46.426985 41.291848
F 24.677989 38.685106 40.730217
F 24.677989 46.427027 40.730217
F 33.708685 51.612198 37.505731
F 33.708685 36.128359 37.505731
F 33.708685 43.870281 37.505731
F 42.643575 51.612259 37.786571
F 42.643575 36.128420 37.786571
F 42.643575 43.870341 37.786571
F 24.773493 51.612198 37.224932
F 24.773494 36.128359 37.224931
F 24.773493 43.870281 37.224932
F 33.634869 51.593104 40.206235
F 33.634869 36.109265 40.206235
F 33.634869 43.851186 40.206235
F 42.569919 51.593118 40.487027
F 42.569919 36.109278 40.487028
F 42.569919 43.851200 40.487028
F 24.699677 51.593104 39.925435
F 24.699677 36.109265 39.925436
F 24.699677 43.851186 39.925436
F 34.194799 38.709595 22.027713
F 34.194799 46.451515 22.027712
F 24.796320 38.454217 43.393029
F 24.796321 46.196139 43.393028
F 31.497711 42.325177 43.603628
F 31.497711 50.067096 43.603628
F 33.731511 38.454217 43.673828
F 33.731512 46.196138 43.673828
F 35.965306 50.067096 43.744028
F 35.965306 42.325177 43.744028
F 28.046382 55.508241 3.745752
F 28.046382 63.250162 3.745752
F 36.981578 55.508241 4.026552
F 36.981578 63.250162 4.026552
F 27.950857 58.064987 7.251037
F 27.950857 65.806908 7.251037
F 36.886050 58.064987 7.531837
F 36.886050 65.806909 7.531837
F 28.024691 58.084081 4.550534
F 28.024691 65.826003 4.550533
F 36.959887 58.084082 4.831333
F 36.959887 65.826003 4.831333
F 27.928031 55.739129 1.082941
F 27.928033 63.481051 1.082941
F 36.863222 55.739129 1.363741
F 36.863223 63.481050 1.363741
F 30.258491 54.213122 4.620734
F 30.258490 61.955042 4.620733
F 39.193736 54.213130 4.901531
F 39.193736 61.955050 4.901530
F 30.161829 59.610089 1.153141
F 30.161829 67.352010 1.153141
F 39.097018 59.610087 1.433941
F 39.097018 67.352008 1.433942
F 30.280178 59.379201 3.815952
F 30.280178 67.121123 3.815952
F 39.215423 59.379193 4.096758
F 39.215423 67.121114 4.096758
F 30.184656 54.194027 7.321237
F 30.184656 61.935947 7.321237
F 39.119877 54.194033 7.602041
F 39.119877 61.935953 7.602042
F 32.513978 55.508241 3.886151
F 32.513978 63.250162 3.886151
F 41.449669 55.508152 4.167011
F 41.449669 63.250073 4.167011
F 23.578784 55.508241 3.605352
F 23.578784 63.250162 3.605352
F 32.418453 58.064987 7.391437
F 32.418453 65.806908 7.391437
F 41.353918 58.065021 7.672263
F 41.353918 65.806942 7.672263
F 23.483260 58.064987 7.110637
F 23.483260 65.806908 7.110637
F 32.492287 58.084081 4.690934
F 32.492287 65.826003 4.690934
F 41.427970 58.084161 4.971699
F 41.427970 65.826082 4.971699
F 23.557094 58.084081 4.410133
F 23.557094 65.826003 4.410133
F 32.395627 55.739129 1.223341
F 32.395628 63.481050 1.223341
F 41.330817 55.739128 1.504143
F 41.330818 63.481050 1.504143
F 23.460434 55.739128 0.942541
F 23.460435 63.481050 0.942541
F 34.726087 54.213122 4.761134
F 34.726087 61.955042 4.761133
F 25.790894 54.213122 4.480334
F 25.790894 61.955042 4.480333
F 34.629422 59.610088 1.293541
F 34.629422 67.352010 1.293541
F 25.694232 59.610088 1.012741
F 25.694232 67.352010 1.012741
F 34.747774 59.379201 3.956352
F 34.747774 67.121123 3.956351
F 25.812582 59.379201 3.675552
F 25.812582 67.121123 3.675552
F 34.652252 54.194027 7.461637
F 34.652252 61.935947 7.461637
F 25.717060 54.194028 7.180837
F 25.717060 61.935947 7.180837
F 27.837300 55.483753 10.874442
F 27.837300 63.225675 10.874442
F 36.772494 55.483753 11.155242
F 36.772494 63.225674 11.155242
F 27.722676 58.064392 14.521565
F 27.722676 65.806314 14.521565
F 36.657868 58.064392 14.802365
F 36.657868 65.806314 14.802365
F 27.808659 58.064392 11.785779
F 27.808659 65.806314 11.785779
F 36.743853 58.064392 12.066579
F 36.743853 65.806314 12.066579
F 27.923102 55.483920 8.141691
F 27.923102 63.225841 8.141691
F 36.858295 55.483920 8.422491
F 36.858295 63.225841 8.422491
F 30.042459 54.193433 11.855979
F 30.042459 61.935353 11.855979
F 38.977668 54.193439 12.136775
F 38.977668 61.935358 12.136775
F 30.156898 59.354880 8.211891
F 30.156898 67.096802 8.211891
F 39.092121 59.354874 8.492687
F 39.092120 67.096796 8.492688
F 30.071097 59.354713 10.944642
F 30.071097 67.096635 10.944642
F 39.006306 59.354708 11.225446
F 39.006306 67.096629 11.225446
F 29.956475 54.193433 14.591765
F 29.956475 61.935353 14.591765
F 38.891684 54.193439 14.872569
F 38.891684 61.935359 14.872570
F 32.304896 55.483753 11.014842
F 32.304896 63.225674 11.014842
F 41.240204 55.483754 11.295644
F 41.240204 63.225675 11.295644
F 23.369703 55.483753 10.734042
F 23.369703 63.225674 10.734043
F 32.190271 58.064392 14.661965
F 32.190271 65.806314 14.661965
F 41.125584 58.064393 14.942768
F 41.125584 65.806315 14.942768
F 23.255079 58.064392 14.381165
F 23.255079 65.806314 14.381166
F 32.276255 58.064392 11.926179
F 32.276255 65.806314 11.926179
F 41.211570 58.064395 12.206975
F 41.211570 65.806316 12.206975
F 23.341062 58.064392 11.645379
F 23.341062 65.806314 11.645379
F 32.390698 55.483920 8.282092
F 32.390698 63.225841 8.282091
F 41.326157 55.483884 8.562867
F 41.326157 63.225805 8.562867
F 23.455505 55.483919 8.001292
F 23.455505 63.225841 8.001291
F 34.510055 54.193433 11.996379
F 34.510055 61.935353 11.996379
F 25.574862 54.193433 11.715579
F 25.574862 61.935353 11.715579
F 34.624494 59.354880 8.352291
F 34.624494 67.096802 8.352291
F 25.689303 59.354880 8.071491
F 25.689303 67.096802 8.071492
F 34.538693 59.354713 11.085042
F 34.538693 67.096635 11.085042
F 25.603500 59.354713 10.804242
F 25.603500 67.096635 10.804242
F 34.424070 54.193433 14.732165
F 34.424070 61.935353 14.732165
F 25.488879 54.193433 14.451365
F 25.488879 61.935353 14.451365
F 27.608049 55.483752 18.169336
F 27.608049 63.225673 18.169337
F 36.543243 55.483751 18.450136
F 36.543243 63.225673 18.450136
F 27.493404 58.064392 21.817112
F 27.493404 65.806314 21.817112
F 34.424070 69.677274 14.732165
F 25.574862 69.677274 11.715579
F 27.579389 58.064392 19.081280
F 27.579389 65.806314 19.081280
F 36.514582 58.064392 19.362080
F 36.514582 65.806314 19.362080
F 27.694018 55.483752 15.433504
F 27.694018 63.225673 15.433504
F 36.629211 55.483751 15.714304
F 36.629211 63.225673 15.714304
F 29.813188 54.193433 19.151481
F 29.813188 61.935353 19.151480
F 38.748398 54.193439 19.432276
F 38.748398 61.935358 19.432276
F 29.927815 59.354712 15.503704
F 29.927815 67.096634 15.503704
F 38.863024 59.354706 15.784500
F 38.863024 67.096627 15.784500
F 29.841846 59.354712 18.239536
F 29.841846 67.096634 18.239536
F 38.777053 59.354706 18.520340
F 38.777053 67.096628 18.520340
F 29.727203 54.193433 21.887312
F 29.727203 61.935353 21.887313
F 38.199108 53.938056 0.019305
F 38.199107 61.679975 0.019305
F 32.075645 55.483752 18.309736
F 32.075645 63.225673 18.309737
F 41.010958 55.483752 18.590535
F 41.010958 63.225673 18.590535
F 23.140452 55.483751 18.028937
F 23.140452 63.225673 18.028937
F 38.199108 69.421896 0.019305
F 29.727203 69.677274 21.887312
F 40.432906 57.809015 0.089504
F 40.432906 65.550937 0.089505
F 23.025807 58.064392 21.676713
F 23.025807 65.806314 21.676713
F 32.046985 58.064392 19.221680
F 32.046985 65.806314 19.221680
F 40.982283 58.064393 19.502484
F 40.982283 65.806314 19.502483
F 23.111792 58.064392 18.940880
F 23.111792 65.806314 18.940880
F 32.161614 55.483752 15.573904
F 32.161614 63.225673 15.573904
F 41.096930 55.483750 15.854706
F 41.096930 63.225671 15.854706
F 23.226421 55.483751 15.293104
F 23.226421 63.225672 15.293104
F 34.280784 54.193433 19.291881
F 34.280784 61.935353 19.291881
F 25.345592 54.193433 19.011081
F 25.345592 61.935353 19.011080
F 34.395410 59.354712 15.644104
F 34.395410 67.096634 15.644104
F 25.460219 59.354712 15.363304
F 25.460219 67.096633 15.363304
F 34.309442 59.354712 18.379936
F 34.309442 67.096634 18.379936
F 25.374249 59.354712 18.099137
F 25.374249 67.096633 18.099136
F 30.042459 69.677274 11.855979
F 29.956475 69.677274 14.591765
F 42.666710 53.938059 0.159702
F 42.666709 61.679978 0.159703
F 25.259607 54.193433 21.746913
F 25.259607 61.935353 21.746913
F 34.510055 69.677274 11.996379
F 25.259607 69.677274 21.746912
F 34.280784 69.677274 19.291881
F 29.813188 69.677274 19.151480
F 42.666711 69.421900 0.159703
F 25.488879 69.677274 14.451365
F 25.345592 69.677274 19.011081
F 27.378777 55.483752 25.464889
F 27.378777 63.225673 25.464889
F 36.313969 55.483752 25.745689
F 36.313969 63.225673 25.745689
F 27.264132 58.064392 29.112665
F 27.264132 65.806314 29.112665
F 36.199323 58.064392 29.393464
F 36.199323 65.806314 29.393465
F 27.350117 58.064392 26.376833
F 27.350117 65.806314 26.376833
F 36.285308 58.064392 26.657633
F 36.285308 65.806314 26.657633
F 27.464746 55.483752 22.729057
F 27.464746 63.225673 22.729057
F 36.399937 55.483752 23.009856
F 36.399937 63.225673 23.009856
F 29.583917 54.193433 26.447033
F 29.583917 61.935353 26.447033
F 38.519099 54.193431 26.727834
F 38.519099 61.935351 26.727833
F 29.698543 59.354712 22.799256
F 29.698543 67.096634 22.799256
F 38.633724 59.354714 23.080056
F 38.633724 67.096635 23.080056
F 29.612574 59.354712 25.535089
F 29.612574 67.096634 25.535089
F 38.547757 59.354713 25.815887
F 38.547757 67.096635 25.815887
F 29.497931 54.193433 29.182864
F 29.497931 61.935353 29.182865
F 38.433116 54.193432 29.463663
F 38.433116 61.935352 29.463664
F 31.846373 55.483752 25.605289
F 31.846373 63.225673 25.605289
F 40.781457 55.483767 25.886075
F 40.781457 63.225688 25.886075
F 22.911180 55.483751 25.324489
F 22.911180 63.225673 25.324489
F 31.731727 58.064392 29.253064
F 31.731727 65.806313 29.253064
F 40.666838 58.064380 29.533855
F 40.666838 65.806302 29.533855
F 22.796535 58.064392 28.972265
F 22.796535 65.806314 28.972265
F 31.817713 58.064392 26.517233
F 31.817713 65.806314 26.517233
F 40.752798 58.064377 26.798039
F 40.752798 65.806299 26.798039
F 22.882520 58.064392 26.236433
F 22.882520 65.806314 26.236433
F 31.932342 55.483752 22.869457
F 31.932342 63.225673 22.869456
F 40.867394 55.483772 23.150261
F 40.867394 63.225693 23.150260
F 22.997149 55.483751 22.588657
F 22.997149 63.225672 22.588656
F 34.051512 54.193433 26.587433
F 34.051512 61.935353 26.587433
F 25.116320 54.193433 26.306633
F 25.116320 61.935353 26.306633
F 34.166138 59.354712 22.939657
F 34.166138 67.096634 22.939657
F 25.230947 59.354712 22.658857
F 25.230947 67.096633 22.658857
F 34.080170 59.354712 25.675489
F 34.080170 67.096633 25.675489
F 25.144978 59.354712 25.394689
F 25.144978 67.096633 25.394689
F 33.965526 54.193433 29.323264
F 33.965526 61.935353 29.323264
F 42.900041 54.193287 29.603957
F 42.900041 61.935206 29.603957
F 25.030335 54.193433 29.042465
F 25.030335 61.935353 29.042465
F 27.149507 55.483751 32.760390
F 27.149507 63.225673 32.760390
F 36.084699 55.483751 33.041190
F 36.084699 63.225673 33.041190
F 27.035048 58.064224 36.404477
F 27.035048 65.806145 36.404477
F 35.970239 58.064224 36.685277
F 35.970239 65.806146 36.685277
F 27.120866 58.064390 33.671727
F 27.120866 65.806312 33.671727
F 36.056058 58.064390 33.952527
F 36.056058 65.806312 33.952527
F 27.235474 55.483752 30.024604
F 27.235474 63.225673 30.024604
F 36.170665 55.483752 30.305403
F 36.170665 63.225673 30.305403
F 29.354666 54.193431 33.741927
F 29.354666 61.935351 33.741927
F 38.289853 54.193431 34.022727
F 38.289853 61.935350 34.022727
F 29.469271 59.354712 30.094804
F 29.469271 67.096634 30.094803
F 38.404456 59.354713 30.375603
F 38.404456 67.096634 30.375604
F 29.383304 59.354712 32.830590
F 29.383304 67.096634 32.830590
F 38.318491 59.354712 33.111389
F 38.318491 67.096634 33.111390
F 29.268847 54.193265 36.474677
F 29.268847 61.935184 36.474677
F 38.204037 54.193264 36.755476
F 38.204037 61.935184 36.755477
F 31.617103 55.483751 32.900790
F 31.617103 63.225673 32.900791
F 40.552239 55.483760 33.181584
F 40.552239 63.225681 33.181584
F 22.681910 55.483751 32.619990
F 22.681910 63.225673 32.619990
F 31.502643 58.064224 36.544877
F 31.502643 65.806145 36.544877
F 40.437802 58.064219 36.825673
F 40.437802 65.806141 36.825673
F 22.567451 58.064224 36.264078
F 22.567451 65.806146 36.264078
F 31.588462 58.064390 33.812127
F 31.588462 65.806312 33.812127
F 40.523600 58.064383 34.092931
F 40.523600 65.806305 34.092931
F 22.653269 58.064391 33.531327
F 22.653269 65.806312 33.531327
F 31.703070 55.483752 30.165004
F 31.703070 63.225673 30.165004
F 40.638181 55.483763 30.445809
F 40.638181 63.225684 30.445809
F 22.767877 55.483751 29.884203
F 22.767877 63.225672 29.884203
F 33.822262 54.193431 33.882327
F 33.822262 61.935351 33.882327
F 42.756964 54.193331 34.163189
F 42.756964 61.935251 34.163189
F 24.887069 54.193431 33.601527
F 24.887069 61.935351 33.601527
F 33.936866 59.354712 30.235203
F 33.936866 67.096634 30.235203
F 42.871365 59.354857 30.516090
F 42.871365 67.096778 30.516090
F 25.001675 59.354712 29.954404
F 25.001675 67.096633 29.954403
F 33.850899 59.354712 32.970990
F 33.850899 67.096633 32.970990
F 42.785622 59.354811 33.251719
F 42.785621 67.096733 33.251719
F 24.915707 59.354711 32.690190
F 24.915707 67.096633 32.690190
F 33.736443 54.193264 36.615077
F 33.736443 61.935184 36.615077
F 42.671353 54.193205 36.895835
F 42.671353 61.935125 36.895835
F 24.801251 54.193265 36.334277
F 24.801251 61.935184 36.334277
F 26.933477 55.464063 39.995635
F 26.933477 63.205984 39.995636
F 35.868669 55.464063 40.276435
F 35.868669 63.205984 40.276435
F 27.030116 57.809014 43.463228
F 27.030116 65.550935 43.463228
F 36.428594 58.064392 22.097912
F 36.428594 65.806314 22.097912
F 26.911786 58.039903 40.800417
F 26.911786 65.781825 40.800417
F 35.846978 58.039903 41.081217
F 35.846978 65.781825 41.081217
F 27.007293 55.483157 37.295132
F 27.007293 63.225078 37.295131
F 35.942484 55.483157 37.575931
F 35.942484 63.225078 37.575931
F 29.145586 54.168944 40.870618
F 29.145586 61.910864 40.870617
F 38.080777 54.168944 41.151417
F 38.080777 61.910864 41.151417
F 29.241089 59.354117 37.365331
F 29.241089 67.096039 37.365331
F 38.176279 59.354117 37.646132
F 38.176279 67.096039 37.646132
F 29.167273 59.335023 40.065835
F 29.167273 67.076945 40.065835
F 38.102465 59.335023 40.346636
F 38.102465 67.076945 40.346636
F 29.263916 53.938055 43.533428
F 29.263914 61.679974 43.533428
F 38.662383 54.193431 22.168110
F 38.662383 61.935351 22.168110
F 31.401073 55.464063 40.136035
F 31.401073 63.205984 40.136035
F 40.336245 55.464066 40.416833
F 40.336245 63.205987 40.416833
F 22.465879 55.464063 39.855236
F 22.465879 63.205984 39.855236
F 31.960999 58.064392 21.957512
F 31.960999 65.806314 21.957512
F 40.896073 58.064373 22.238297
F 40.896073 65.806295 22.238297
F 22.562521 57.809015 43.322829
F 22.562521 65.550937 43.322829
F 31.379382 58.039903 40.940817
F 31.379382 65.781825 40.940817
F 40.314560 58.039901 41.221619
F 40.314560 65.781822 41.221619
F 22.444189 58.039903 40.660017
F 22.444189 65.781825 40.660017
F 31.474889 55.483157 37.435531
F 31.474889 63.225078 37.435531
F 40.410049 55.483161 37.716333
F 40.410049 63.225082 37.716333
F 22.539696 55.483157 37.154732
F 22.539696 63.225078 37.154731
F 33.613182 54.168944 41.011017
F 33.613182 61.910864 41.011017
F 42.548176 54.168902 41.291847
F 42.548176 61.910822 41.291847
F 24.677989 54.168944 40.730217
F 24.677989 61.910864 40.730217
F 33.708685 59.354117 37.505731
F 33.708685 67.096039 37.505731
F 42.643575 59.354178 37.786571
F 42.643575 67.096099 37.786571
F 24.773494 59.354117 37.224931
F 24.773494 67.096039 37.224932
F 33.634869 59.335023 40.206235
F 33.634869 67.076945 40.206235
F 42.569919 59.335037 40.487028
F 42.569919 67.076958 40.487028
F 24.699677 59.335023 39.925436
F 24.699677 67.076945 39.925436
F 34.194799 54.193433 22.027712
F 34.194799 61.935353 22.027713
F 24.796321 53.938056 43.393028
F 24.796320 61.679975 43.393029
F 29.583917 69.677274 26.447033
F 24.796321 69.421897 43.393028
F 38.519099 69.677272 26.727834
F 29.497931 69.677274 29.182864
F 34.194799 69.677274 22.027712
F 38.433116 69.677273 29.463664
F 34.051512 69.677274 26.587433
F 25.116320 69.677274 26.306633
F 33.965526 69.677274 29.323264
F 25.030335 69.677274 29.042465
F 29.354666 69.677272 33.741927
F 38.289853 69.677272 34.022727
F 29.268847 69.677106 36.474677
F 38.204037 69.677105 36.755476
F 33.822262 69.677272 33.882327
F 24.887069 69.677272 33.601527
F 33.736443 69.677106 36.615077
F 24.801251 69.677106 36.334277
F 29.263917 69.421897 43.533429
F 38.662383 69.677272 22.168110
F 31.497710 57.809013 43.603628
F 31.497710 65.550935 43.603628
F 29.145586 69.652785 40.870618
F 38.080777 69.652785 41.151417
F 24.677989 69.652785 40.730217
F 33.613182 69.652785 41.011017
F 42.548176 69.652743 41.291848
F 33.731511 53.938055 43.673828
F 33.731510 61.679975 43.673828
F 33.731512 69.421897 43.673828
F 42.900041 69.677128 29.603956
F 42.756964 69.677172 34.163189
F 42.671353 69.677046 36.895835
F 35.965305 57.809013 43.744028
F 35.965306 65.550935 43.744028
F 45.936075 1.309488 4.311948
F 45.936075 9.051405 4.311948
F 45.936075 16.793326 4.311947
F 45.834562 3.874858 7.814719
F 45.834562 11.616775 7.814719
F 45.914009 3.894989 5.109673
F 45.914009 11.636906 5.109673
F 45.797256 1.547344 1.646639
F 45.797255 9.289260 1.646639
F 45.797257 17.031182 1.646638
F 48.203849 7.777267 5.170620
F 48.203849 15.519187 5.170620
F 58.079033 3.872936 19.872820
F 48.026119 5.422987 1.722498
F 48.026119 13.164906 1.722498
F 48.218673 5.172790 4.392989
F 48.218673 12.914709 4.392989
F 48.117688 7.757637 7.889991
F 48.117688 15.499557 7.889991
F 58.080900 11.614221 0.718807
F 50.570004 1.284649 4.428301
F 50.570004 9.026566 4.428301
F 50.570004 16.768488 4.428301
F 50.480823 3.901173 7.964630
F 50.480823 11.643089 7.964630
F 50.560652 3.930588 5.201497
F 50.560652 11.672505 5.201496
F 50.069583 1.437812 1.759146
F 50.069583 9.179729 1.759146
F 50.069586 16.921653 1.759145
F 43.664970 7.762369 5.041501
F 43.664970 15.504289 5.041501
F 58.077549 1.288310 18.964183
F 43.564596 5.416667 1.574496
F 43.564596 13.158586 1.574496
F 43.686564 5.184861 4.237851
F 43.686564 12.926780 4.237851
F 43.589541 7.742981 7.742722
F 43.589541 15.484901 7.742722
F 43.589541 0.001064 7.742722
F 45.711510 1.288173 11.437692
F 45.711510 9.030090 11.437692
F 45.711510 16.772011 11.437692
F 45.597197 3.873290 15.084845
F 45.597197 11.615208 15.084845
F 45.683396 3.873310 12.345548
F 45.683396 11.615228 12.345548
F 45.806815 1.287074 8.701262
F 45.806815 9.028991 8.701262
F 45.806815 16.770913 8.701261
F 47.915877 7.734283 12.419658
F 47.915877 15.476203 12.419658
F 58.080900 3.872303 0.718807
F 48.086839 5.148491 8.762058
F 48.086839 12.890409 8.762057
F 47.949044 5.166523 11.498985
F 47.949044 12.908442 11.498985
F 47.834180 7.736414 15.149880
F 47.834180 15.478333 15.149881
F 58.077549 16.772148 18.964183
F 50.126986 1.312401 11.562915
F 50.126986 9.054318 11.562915
F 50.126986 16.796240 11.562915
F 50.030801 3.851290 15.206860
F 50.030801 11.593207 15.206860
F 50.114432 3.854958 12.502919
F 50.114431 11.596875 12.502919
F 50.469703 1.256378 8.847385
F 50.469703 8.998295 8.847385
F 50.469702 16.740217 8.847385
F 43.445797 7.742078 12.277051
F 43.445797 15.483998 12.277051
F 60.313558 0.000643 5.277906
F 43.561890 5.160937 8.632733
F 43.561890 12.902855 8.632733
F 43.474461 5.161124 11.365908
F 43.474462 12.903043 11.365908
F 43.359828 7.742064 15.013058
F 43.359828 15.483984 15.013058
F 43.664970 0.020451 5.041501
F 45.482459 1.288028 18.732169
F 45.482459 9.029946 18.732169
F 45.482459 16.771867 18.732169
F 44.900428 3.615823 0.229912
F 44.900427 11.357740 0.229912
F 45.453207 3.873084 19.640347
F 45.453207 11.615001 19.640347
F 45.568713 1.287980 15.993549
F 45.568713 9.029897 15.993549
F 45.568713 16.771818 15.993549
F 47.688845 7.736170 19.717693
F 47.688845 15.478090 19.717693
F 58.077549 9.030227 18.964183
F 47.804992 5.166874 16.069043
F 47.804992 12.908793 16.069043
F 47.717258 5.167641 18.796957
F 47.717258 12.909560 18.796957
F 47.131599 7.493094 0.297938
F 47.131598 15.235013 0.297938
F 60.320276 15.483327 0.715871
F 49.916974 1.307832 18.855112
F 49.916974 9.049749 18.855112
F 49.916974 16.791671 18.855112
F 49.381968 3.630519 0.369823
F 49.381967 11.372437 0.369823
F 49.871795 3.844266 19.802883
F 49.871794 11.586183 19.802884
F 50.002431 1.309748 16.150832
F 50.002431 9.051665 16.150832
F 50.002430 16.793587 16.150832
F 43.216542 7.742086 19.572584
F 43.216542 15.484006 19.572584
F 58.079033 11.614854 19.872820
F 43.331152 5.161137 15.924813
F 43.331152 12.903056 15.924813
F 43.245013 5.161206 18.660694
F 43.245013 12.903125 18.660694
F 51.706878 7.444220 0.523929
F 51.706878 15.186140 0.523929
F 60.320276 7.741407 0.715871
F 53.448564 1.258321 4.350176
F 53.448564 9.000238 4.350176
F 53.448564 16.742160 4.350176
F 62.550954 1.290257 4.365770
F 62.550954 9.032174 4.365770
F 62.550954 16.774095 4.365770
F 53.422350 3.899243 8.029401
F 53.422350 11.641159 8.029401
F 62.551062 3.870990 8.015316
F 62.551062 11.612907 8.015317
F 53.443267 3.901855 5.249107
F 53.443267 11.643772 5.249106
F 62.550954 3.871018 5.278089
F 62.550954 11.612935 5.278089
F 53.692003 1.257273 1.616364
F 53.692003 8.999190 1.616364
F 53.692003 16.741111 1.616364
F 62.551986 1.290473 1.628657
F 62.551986 9.032390 1.628657
F 62.551986 16.774311 1.628657
F 55.782660 7.754423 5.270473
F 55.782660 15.496343 5.270473
F 60.316288 12.903110 18.963739
F 55.848680 5.161377 1.639618
F 55.848680 12.903296 1.639618
F 55.784163 5.150041 4.378357
F 55.784163 12.891960 4.378357
F 55.784914 7.756428 8.022135
F 55.784914 15.498347 8.022135
F 60.316288 5.161191 18.963739
F 58.065498 1.285794 4.370027
F 58.065498 9.027711 4.370027
F 58.065498 16.769632 4.370027
F 58.068341 3.874176 8.017095
F 58.068341 11.616093 8.017095
F 58.065107 3.875108 5.275873
F 58.065107 11.617026 5.275873
F 58.098067 1.296063 1.633359
F 58.098067 9.037980 1.633359
F 58.098067 16.779901 1.633358
F 60.313558 7.742560 5.277906
F 60.313558 15.484480 5.277906
F 60.315900 12.903055 16.226690
F 60.316350 5.161443 1.628612
F 60.316350 12.903362 1.628612
F 60.313487 5.160582 4.366248
F 60.313487 12.902501 4.366248
F 60.314367 7.742372 8.015566
F 60.314367 15.484292 8.015566
F 60.315900 5.161136 16.226690
F 53.659725 1.312467 11.650721
F 53.659725 9.054384 11.650721
F 53.659725 16.796305 11.650721
F 62.551225 1.290319 11.664875
F 62.551225 9.032236 11.664875
F 62.551225 16.774157 11.664875
F 53.642152 3.851237 15.298675
F 53.642153 11.593154 15.298675
F 62.551212 3.870959 15.314450
F 62.551212 11.612876 15.314450
F 53.643474 3.854705 12.593282
F 53.643475 11.596622 12.593283
F 62.551216 3.870960 12.577263
F 62.551216 11.612878 12.577263
F 53.404695 1.256696 8.924002
F 53.404695 8.998613 8.924002
F 53.404695 16.740535 8.924001
F 62.551068 1.290284 8.927667
F 62.551068 9.032201 8.927667
F 62.551068 16.774122 8.927667
F 55.843145 7.734469 12.578833
F 55.843145 15.476389 12.578832
F 60.315882 15.484000 19.876001
F 55.788064 5.148671 8.914996
F 55.788064 12.890590 8.914996
F 55.839297 5.166517 11.657274
F 55.839297 12.908436 11.657275
F 55.839844 7.736557 15.309919
F 55.839844 15.478477 15.309919
F 60.315882 7.742080 19.876001
F 58.077651 1.288170 11.666412
F 58.077651 9.030087 11.666412
F 58.077651 16.772008 11.666412
F 58.077654 3.873145 15.315694
F 58.077655 11.615062 15.315694
F 58.077252 3.873308 12.575244
F 58.077252 11.615225 12.575243
F 58.068459 1.286994 8.925446
F 58.068459 9.028911 8.925446
F 58.068459 16.770832 8.925446
F 60.315890 7.742076 12.577127
F 60.315890 15.483996 12.577126
F 58.077257 16.771840 16.224983
F 60.314275 5.160782 8.927297
F 60.314275 12.902701 8.927297
F 60.315862 5.161124 11.664924
F 60.315862 12.903042 11.664924
F 60.315864 7.742064 15.314527
F 60.315864 15.483984 15.314527
F 58.077258 9.029919 16.224983
F 53.640512 1.293695 18.940098
F 53.640512 9.035612 18.940098
F 53.640513 16.777533 18.940098
F 62.551225 1.290325 18.963982
F 62.551225 9.032242 18.963982
F 62.551225 16.774163 18.963982
F 53.669930 3.824165 0.699914
F 53.669931 11.566082 0.699914
F 62.551269 3.870942 0.716162
F 62.551269 11.612860 0.716163
F 53.660181 3.842968 19.838161
F 53.660182 11.584885 19.838161
F 62.551249 3.870955 19.876420
F 62.551249 11.612872 19.876420
F 53.640743 1.307938 16.238408
F 53.640743 9.049854 16.238408
F 53.640743 16.791776 16.238408
F 62.551207 1.290317 16.226841
F 62.551207 9.032235 16.226841
F 62.551207 16.774156 16.226841
F 55.843846 7.734940 19.874191
F 55.843846 15.476860 19.874191
F 58.077258 1.288002 16.224983
F 55.841013 5.167573 16.226305
F 55.841013 12.909492 16.226305
F 55.852105 5.172554 18.948877
F 55.852105 12.914473 18.948877
F 55.900935 7.723956 0.705510
F 55.900934 15.465876 0.705511
F 60.314367 0.000455 8.015566
F 55.782659 0.012506 5.270473
F 43.216542 0.000169 19.572584
F 43.359828 0.000147 15.013058
F 43.445797 0.000161 12.277051
F 48.117688 0.015720 7.889991
F 48.203849 0.035350 5.170620
F 55.784914 0.014510 8.022135
F 60.315882 0.000163 19.876001
F 60.315864 0.000147 15.314527
F 60.315890 0.000159 12.577127
F 45.243324 1.291826 26.025335
F 45.243324 9.033743 26.025335
F 45.243324 16.775665 26.025336
F 45.129957 3.869791 29.673464
F 45.129957 11.611709 29.673464
F 45.214498 3.869480 26.939345
F 45.214498 11.611397 26.939344
F 45.328005 1.292271 23.291356
F 45.328005 9.034188 23.291356
F 45.328005 16.776110 23.291356
F 47.429434 7.735696 27.012039
F 47.429434 15.477616 27.012038
F 58.091261 1.292926 38.126268
F 47.540089 5.168027 23.364759
F 47.540089 12.909945 23.364759
F 47.457734 5.167406 26.092167
F 47.457734 12.909325 26.092168
F 47.348472 7.737165 29.741125
F 47.348472 15.479085 29.741125
F 58.085089 11.611678 41.775902
F 49.631135 1.313174 26.144368
F 49.631135 9.055091 26.144368
F 49.631135 16.797012 26.144368
F 49.532352 3.852163 29.805582
F 49.532352 11.594081 29.805583
F 49.597034 3.843816 27.098056
F 49.597034 11.585734 27.098055
F 49.710401 1.315321 23.433836
F 49.710401 9.057238 23.433836
F 49.710401 16.799160 23.433836
F 42.985809 7.741723 26.868342
F 42.985809 15.483643 26.868342
F 55.860226 5.163377 40.861570
F 51.715650 7.707321 27.187247
F 51.715650 15.449241 27.187247
F 60.323575 15.482013 22.612099
F 43.100420 5.161444 23.220447
F 43.100420 12.903363 23.220447
F 51.797823 5.225321 23.529049
F 51.797823 12.967239 23.529049
F 43.014479 5.161468 25.956121
F 43.014479 12.903387 25.956121
F 51.746422 5.202555 26.219645
F 51.746422 12.944474 26.219645
F 51.672022 7.711781 29.880059
F 51.672022 15.453701 29.880059
F 60.323576 7.740093 22.612099
F 45.016623 1.291154 33.321449
F 45.016623 9.033071 33.321450
F 45.016623 16.774992 33.321450
F 44.903366 3.870259 36.965741
F 44.903366 11.612176 36.965741
F 44.987917 3.870125 34.233894
F 44.987917 11.612043 34.233894
F 45.101195 1.291472 30.586950
F 45.101195 9.033389 30.586950
F 45.101195 16.775310 30.586950
F 47.210018 7.737996 34.306265
F 47.210018 15.479916 34.306265
F 58.085090 3.869760 41.775902
F 47.319210 5.166582 30.659888
F 47.319210 12.908501 30.659887
F 47.239205 5.164682 33.390094
F 47.239205 12.906601 33.390094
F 47.130122 7.739716 37.035148
F 47.130122 15.481636 37.035149
F 58.109803 11.605837 22.606863
F 49.436132 1.303755 33.457146
F 49.436132 9.045673 33.457146
F 49.436132 16.787594 33.457146
F 49.340247 3.862548 37.104669
F 49.340248 11.604465 37.104670
F 49.405010 3.855348 34.387186
F 49.405010 11.597266 34.387186
F 49.500293 1.311466 30.743881
F 49.500293 9.053383 30.743881
F 49.500293 16.795304 30.743880
F 51.572297 7.723051 34.468994
F 51.572297 15.464971 34.468994
F 60.317140 12.903355 40.861528
F 51.643503 5.188064 30.828644
F 51.643503 12.929983 30.828644
F 51.599521 5.183308 33.531815
F 51.599521 12.925227 33.531815
F 51.528782 7.728143 37.180683
F 51.528782 15.470063 37.180683
F 60.317140 5.161436 40.861527
F 44.802533 1.270998 40.556971
F 44.802533 9.012915 40.556971
F 44.802533 16.754836 40.556971
F 45.357554 3.869378 22.376317
F 45.357554 11.611296 22.376317
F 44.781128 3.846152 41.362271
F 44.781128 11.588070 41.362270
F 44.875603 1.290250 37.857090
F 44.875603 9.032167 37.857090
F 44.875603 16.774088 37.857090
F 47.009188 7.715692 41.433117
F 47.009188 15.457612 41.433117
F 58.109803 3.863919 22.606863
F 47.101563 5.163424 37.928222
F 47.101563 12.905343 37.928222
F 47.030211 5.144330 40.624854
F 47.030211 12.886249 40.624854
F 47.568375 7.734136 22.443871
F 47.568375 15.476056 22.443871
F 58.086918 16.775404 40.860129
F 49.257318 1.271212 40.703705
F 49.257318 9.013129 40.703705
F 49.257318 16.755050 40.703705
F 49.737568 3.847663 22.500822
F 49.737568 11.589580 22.500823
F 49.230382 3.844462 41.498009
F 49.230382 11.586380 41.498009
F 49.311056 1.299308 38.007438
F 49.311056 9.041225 38.007438
F 49.311056 16.783146 38.007438
F 51.445169 7.717602 41.654854
F 51.445169 15.459522 41.654855
F 60.318459 12.903707 38.124773
F 51.504461 5.171902 38.087794
F 51.504461 12.913821 38.087794
F 51.475924 5.156518 40.785878
F 51.475924 12.898437 40.785878
F 43.128869 7.741666 22.308305
F 43.128869 15.483586 22.308305
F 55.881036 12.913399 38.134859
F 51.822360 7.693665 22.469057
F 51.822360 15.435584 22.469058
F 60.318459 5.161788 38.124774
F 53.816122 1.330673 26.244591
F 53.816122 9.072590 26.244591
F 53.816122 16.814511 26.244591
F 62.552237 1.290512 26.263060
F 62.552237 9.032429 26.263060
F 62.552237 16.774350 26.263060
F 53.775741 3.840618 29.913326
F 53.775741 11.582535 29.913326
F 62.552012 3.870812 29.912675
F 62.552012 11.612729 29.912675
F 53.817097 3.834800 27.220421
F 53.817097 11.576718 27.220421
F 62.552231 3.870767 27.175715
F 62.552231 11.612684 27.175715
F 53.843482 1.345916 23.547242
F 53.843482 9.087834 23.547242
F 53.843482 16.829755 23.547242
F 62.552428 1.290550 23.526116
F 62.552428 9.032468 23.526116
F 62.552428 16.774389 23.526116
F 55.936317 7.715534 27.197264
F 55.936316 15.457453 27.197264
F 58.086918 9.033483 40.860129
F 55.939010 5.184789 23.536861
F 55.939009 12.926708 23.536860
F 55.933260 5.184343 26.246576
F 55.933260 12.926262 26.246576
F 55.916557 7.723227 29.905776
F 55.916557 15.465147 29.905776
F 58.086918 1.291566 40.860129
F 58.106896 1.296449 26.259349
F 58.106896 9.038367 26.259349
F 58.106896 16.780288 26.259350
F 58.101514 3.866183 29.910119
F 58.101514 11.608101 29.910119
F 58.106612 3.864577 27.180063
F 58.106612 11.606495 27.180063
F 58.111429 1.297717 23.529911
F 58.111429 9.039635 23.529910
F 58.111429 16.781556 23.529910
F 60.322416 7.740429 27.176700
F 60.322416 15.482348 27.176700
F 60.317401 15.483624 41.774106
F 60.323134 5.163032 23.526913
F 60.323134 12.904951 23.526912
F 60.322286 5.162773 26.262236
F 60.322286 12.904692 26.262236
F 60.321016 7.740748 29.912109
F 60.321016 15.482668 29.912110
F 60.317401 7.741705 41.774107
F 53.733521 1.312333 33.565319
F 53.733521 9.054250 33.565319
F 53.733521 16.796171 33.565319
F 62.551814 1.290418 33.562282
F 62.551814 9.032335 33.562282
F 62.551814 16.774257 33.562282
F 53.693901 3.856282 37.214264
F 53.693901 11.598200 37.214264
F 62.551610 3.870900 37.211886
F 62.551610 11.612818 37.211886
F 53.731574 3.851960 34.502806
F 53.731574 11.593877 34.502806
F 62.551827 3.870858 34.474810
F 62.551827 11.612775 34.474810
F 53.774390 1.317063 30.862170
F 53.774390 9.058980 30.862171
F 53.774389 16.800901 30.862170
F 62.552023 1.290464 30.825264
F 62.552023 9.032381 30.825264
F 62.552023 16.774302 30.825265
F 55.900076 7.726284 34.489798
F 55.900076 15.468204 34.489797
F 55.946605 15.455993 22.588331
F 55.919231 5.182443 30.844713
F 55.919231 12.924362 30.844712
F 55.898176 5.174733 33.558663
F 55.898176 12.916652 33.558663
F 55.880666 7.733147 37.210288
F 55.880666 15.475067 37.210288
F 55.946606 7.714073 22.588330
F 58.096087 1.293725 33.560694
F 58.096087 9.035642 33.560694
F 58.096087 16.777563 33.560694
F 58.090669 3.868928 37.211154
F 58.090669 11.610845 37.211154
F 58.096480 3.867040 34.477957
F 58.096480 11.608957 34.477956
F 58.101858 1.295618 30.829282
F 58.101858 9.037535 30.829282
F 58.101858 16.779456 30.829282
F 60.319755 7.741086 34.475405
F 60.319755 15.483006 34.475405
F 58.091261 16.776765 38.126268
F 60.321076 5.162434 30.826055
F 60.321076 12.904353 30.826055
F 60.319725 5.162113 33.561902
F 60.319725 12.904032 33.561902
F 60.318493 7.741394 37.211665
F 60.318493 15.483314 37.211665
F 58.091261 9.034844 38.126268
F 53.665886 1.307885 40.853366
F 53.665886 9.049802 40.853366
F 53.665886 16.791723 40.853367
F 62.551467 1.290340 40.861461
F 62.551466 9.032258 40.861461
F 62.551466 16.774179 40.861461
F 53.839723 3.830134 22.528893
F 53.839723 11.572051 22.528893
F 62.552390 3.870725 22.613453
F 62.552390 11.612643 22.613453
F 53.640633 3.869848 41.777972
F 53.640633 11.611766 41.777971
F 62.551452 3.870934 41.773909
F 62.551452 11.612851 41.773909
F 53.691360 1.303557 38.137999
F 53.691360 9.045474 38.137999
F 53.691360 16.787395 38.137998
F 62.551631 1.290378 38.124356
F 62.551630 9.032295 38.124356
F 62.551631 16.774216 38.124356
F 55.866809 7.735213 41.771531
F 55.866808 15.477133 41.771531
F 55.860226 12.905295 40.861570
F 55.881036 5.171480 38.134859
F 45.936075 24.535246 4.311948
F 45.936075 32.277163 4.311948
F 45.834562 27.100616 7.814719
F 60.320277 30.967165 0.715871
F 45.834563 19.358697 7.814719
F 45.914009 27.120747 5.109673
F 60.316288 20.645032 18.963739
F 45.914009 19.378828 5.109673
F 45.797256 24.773101 1.646639
F 45.797255 32.515018 1.646639
F 48.203849 31.003025 5.170620
F 48.203849 23.261108 5.170620
F 48.026119 28.648746 1.722498
F 48.026120 20.906829 1.722498
F 48.218673 28.398548 4.392989
F 48.218673 20.656631 4.392989
F 48.117688 30.983395 7.889991
F 48.117688 23.241478 7.889991
F 50.570004 24.510408 4.428301
F 50.570004 32.252325 4.428301
F 50.480823 27.126931 7.964630
F 58.080900 19.356142 0.718807
F 50.480823 19.385012 7.964630
F 50.560652 27.156347 5.201497
F 60.316288 28.386949 18.963739
F 50.560652 19.414427 5.201496
F 50.069583 24.663571 1.759146
F 50.069583 32.405487 1.759146
F 43.664970 30.988127 5.041501
F 43.664970 23.246210 5.041501
F 43.564595 28.642425 1.574496
F 43.564596 20.900507 1.574496
F 43.686564 28.410619 4.237851
F 43.686564 20.668702 4.237851
F 43.589541 30.968739 7.742722
F 43.589541 23.226822 7.742722
F 45.711510 24.513931 11.437692
F 45.711510 32.255848 11.437692
F 45.597197 27.099048 15.084845
F 60.320276 23.225248 0.715871
F 45.597197 19.357129 15.084846
F 45.683396 27.099068 12.345548
F 60.315900 20.644976 16.226690
F 45.683396 19.357149 12.345548
F 45.806815 24.512832 8.701262
F 45.806815 32.254750 8.701262
F 47.915877 30.960042 12.419658
F 47.915877 23.218124 12.419658
F 48.086839 28.374249 8.762058
F 48.086839 20.632331 8.762057
F 47.949044 28.392281 11.498985
F 47.949044 20.650364 11.498985
F 47.834180 30.962172 15.149880
F 47.834180 23.220255 15.149880
F 50.126986 24.538159 11.562915
F 50.126987 32.280076 11.562915
F 50.030801 27.077049 15.206860
F 50.030801 34.818966 15.206860
F 50.030801 19.335130 15.206860
F 50.114432 27.080716 12.502919
F 50.114431 34.822633 12.502919
F 50.114431 19.338797 12.502919
F 50.469702 24.482137 8.847385
F 50.469703 32.224053 8.847385
F 43.445797 30.967836 12.277051
F 43.445797 23.225919 12.277051
F 43.561890 28.386695 8.632733
F 43.561890 20.644777 8.632733
F 43.474462 28.386882 11.365908
F 43.474462 20.644964 11.365908
F 43.359828 30.967822 15.013058
F 43.359828 23.225905 15.013058
F 45.482459 24.513786 18.732169
F 45.482459 32.255704 18.732169
F 44.900429 26.841581 0.229912
F 44.900428 34.583498 0.229913
F 44.900428 19.099662 0.229912
F 45.453207 27.098841 19.640347
F 60.315900 28.386894 16.226690
F 45.453207 19.356923 19.640347
F 45.568713 24.513738 15.993549
F 45.568713 32.255655 15.993549
F 47.688845 30.961928 19.717693
F 47.688845 23.220011 19.717693
F 47.804992 28.392632 16.069043
F 47.804992 20.650714 16.069043
F 47.717258 28.393400 18.796957
F 47.717258 20.651482 18.796957
F 47.131599 30.718852 0.297938
F 47.131600 22.976935 0.297938
F 49.916974 24.533591 18.855112
F 49.916974 32.275507 18.855112
F 49.381968 26.856278 0.369823
F 49.381967 34.598195 0.369823
F 49.381968 19.114358 0.369823
F 49.871795 27.070024 19.802883
F 49.871795 34.811941 19.802884
F 49.871794 19.328105 19.802884
F 50.002431 24.535506 16.150832
F 50.002431 32.277423 16.150832
F 43.216542 30.967844 19.572584
F 43.216542 23.225927 19.572584
F 43.331152 28.386895 15.924813
F 43.331152 20.644977 15.924813
F 43.245013 28.386964 18.660694
F 43.245013 20.645046 18.660694
F 51.706878 30.669978 0.523929
F 51.706878 22.928062 0.523929
F 53.448564 24.484079 4.350177
F 53.448564 32.225996 4.350177
F 62.550954 24.516015 4.365770
F 62.550954 32.257933 4.365770
F 53.422350 27.125001 8.029401
F 58.079033 27.098694 19.872820
F 53.422350 19.383081 8.029401
F 62.551062 27.096748 8.015316
F 58.080900 27.098061 0.718807
F 62.551062 19.354829 8.015316
F 53.443267 27.127613 5.249106
F 60.315882 23.225921 19.876001
F 53.443267 19.385694 5.249106
F 62.550954 27.096776 5.278089
F 58.077549 32.255985 18.964183
F 62.550954 19.354857 5.278088
F 53.692003 24.483032 1.616364
F 53.692003 32.224948 1.616364
F 62.551986 24.516231 1.628657
F 62.551986 32.258149 1.628657
F 55.782660 30.980182 5.270473
F 55.782659 23.238264 5.270473
F 55.848680 28.387135 1.639618
F 55.848680 20.645217 1.639618
F 55.784163 28.375799 4.378357
F 55.784163 20.633882 4.378357
F 55.784914 30.982186 8.022135
F 55.784914 23.240268 8.022135
F 58.065498 24.511552 4.370027
F 58.065498 32.253469 4.370027
F 58.068341 27.099934 8.017095
F 60.315882 30.967838 19.876001
F 58.068341 19.358015 8.017095
F 58.065107 27.100866 5.275873
F 58.077257 32.255677 16.224983
F 58.065107 19.358947 5.275873
F 58.098067 24.521821 1.633359
F 58.098067 32.263738 1.633359
F 60.313558 30.968319 5.277906
F 60.313558 23.226401 5.277906
F 60.316350 28.387201 1.628612
F 60.316350 20.645283 1.628612
F 60.313487 28.386341 4.366248
F 60.313487 20.644423 4.366248
F 60.314367 30.968131 8.015566
F 60.314367 23.226213 8.015566
F 53.659725 24.538225 11.650721
F 53.659725 32.280142 11.650721
F 62.551225 24.516077 11.664875
F 62.551225 32.257994 11.664875
F 53.642152 27.076995 15.298675
F 53.642153 34.818912 15.298675
F 53.642153 19.335076 15.298675
F 62.551212 27.096717 15.314450
F 62.551212 34.838635 15.314450
F 62.551212 19.354798 15.314450
F 53.643474 27.080463 12.593282
F 53.643475 34.822380 12.593283
F 53.643475 19.338544 12.593282
F 62.551216 27.096718 12.577263
F 62.551216 34.838636 12.577263
F 62.551216 19.354799 12.577263
F 53.404695 24.482454 8.924002
F 53.404695 32.224371 8.924002
F 62.551068 24.516042 8.927667
F 62.551068 32.257959 8.927667
F 55.843145 30.960227 12.578833
F 55.843145 23.218310 12.578833
F 55.788064 28.374429 8.914996
F 55.788064 20.632512 8.914996
F 55.839297 28.392275 11.657274
F 55.839297 20.650357 11.657275
F 55.839844 30.962315 15.309919
F 55.839844 23.220398 15.309919
F 58.077651 24.513928 11.666412
F 58.077651 32.255845 11.666412
F 58.077655 27.098903 15.315694
F 58.077258 24.513760 16.224983
F 58.077655 19.356984 15.315694
F 58.077252 27.099066 12.575244
F 58.079033 19.356775 19.872820
F 58.077253 19.357147 12.575243
F 58.068459 24.512752 8.925446
F 58.068459 32.254669 8.925446
F 60.315890 30.967834 12.577127
F 60.315890 23.225917 12.577127
F 60.314275 28.386540 8.927297
F 60.314275 20.644623 8.927297
F 60.315862 28.386882 11.664924
F 60.315862 20.644964 11.664924
F 60.315864 30.967823 15.314527
F 60.315864 23.225905 15.314527
F 53.640512 24.519453 18.940098
F 53.640512 32.261370 18.940098
F 62.551225 24.516083 18.963982
F 62.551225 32.258000 18.963982
F 53.669930 27.049923 0.699914
F 53.669931 34.791840 0.699914
F 53.669931 19.308004 0.699914
F 62.551269 27.096700 0.716162
F 62.551269 34.838618 0.716163
F 62.551269 19.354781 0.716162
F 53.660181 27.068726 19.838161
F 53.660182 34.810644 19.838161
F 53.660182 19.326807 19.838161
F 62.551249 27.096713 19.876420
F 62.551249 34.838631 19.876420
F 62.551249 19.354794 19.876420
F 53.640743 24.533696 16.238408
F 53.640743 32.275613 16.238408
F 62.551207 24.516076 16.226841
F 62.551207 32.257993 16.226841
F 55.843846 30.960698 19.874191
F 55.843845 23.218781 19.874191
F 55.841013 28.393331 16.226305
F 55.841013 20.651414 16.226304
F 55.852105 28.398312 18.948877
F 55.852105 20.656394 18.948877
F 55.900935 30.949714 0.705510
F 55.900935 23.207797 0.705511
F 58.077549 24.514068 18.964183
F 45.243324 24.517584 26.025335
F 45.243324 32.259501 26.025335
F 45.129957 27.095549 29.673464
F 45.129957 34.837467 29.673464
F 45.129957 19.353631 29.673464
F 45.214498 27.095238 26.939345
F 45.214498 34.837155 26.939344
F 45.214498 19.353319 26.939345
F 45.328005 24.518029 23.291356
F 45.328005 32.259947 23.291356
F 47.429434 30.961454 27.012039
F 47.429434 23.219537 27.012039
F 47.540089 28.393785 23.364759
F 47.540089 20.651867 23.364759
F 47.457734 28.393164 26.092167
F 47.457734 20.651246 26.092168
F 47.348472 30.962923 29.741125
F 47.348472 23.221006 29.741125
F 49.631135 24.538932 26.144368
F 49.631135 32.280849 26.144368
F 49.532352 27.077921 29.805582
F 60.323576 23.223934 22.612099
F 49.532352 19.336002 29.805583
F 49.597034 27.069574 27.098056
F 60.323576 30.965852 22.612099
F 49.597034 19.327655 27.098055
F 49.710401 24.541080 23.433836
F 49.710401 32.282997 23.433836
F 42.985809 30.967481 26.868342
F 42.985809 23.225564 26.868342
F 51.715650 30.933080 27.187247
F 51.715650 23.191162 27.187247
F 43.100420 28.387202 23.220447
F 43.100420 20.645285 23.220447
F 51.797823 28.451079 23.529049
F 51.797823 20.709162 23.529049
F 43.014479 28.387226 25.956121
F 43.014479 20.645308 25.956121
F 51.746422 28.428313 26.219645
F 51.746422 20.686395 26.219645
F 51.672022 30.937539 29.880059
F 51.672022 23.195622 29.880059
F 45.016623 24.516912 33.321449
F 45.016623 32.258829 33.321449
F 44.903366 27.096017 36.965741
F 44.903366 34.837934 36.965741
F 44.903366 19.354098 36.965741
F 44.987917 27.095883 34.233894
F 44.987917 34.837801 34.233894
F 44.987917 19.353965 34.233894
F 45.101195 24.517230 30.586950
F 45.101195 32.259147 30.586950
F 47.210018 30.963754 34.306265
F 47.210018 23.221837 34.306265
F 47.319210 28.392341 30.659888
F 47.319210 20.650423 30.659887
F 47.239204 28.390440 33.390094
F 47.239205 20.648522 33.390094
F 47.130122 30.965475 37.035148
F 47.130122 23.223557 37.035148
F 49.436132 24.529514 33.457146
F 49.436132 32.271431 33.457146
F 49.340247 27.088306 37.104669
F 60.317140 20.645277 40.861528
F 49.340247 19.346387 37.104670
F 49.405010 27.081107 34.387186
F 60.317140 28.387194 40.861527
F 49.405010 19.339187 34.387186
F 49.500293 24.537224 30.743881
F 49.500293 32.279141 30.743881
F 51.572297 30.948810 34.468994
F 51.572297 23.206892 34.468994
F 51.643503 28.413823 30.828644
F 51.643503 20.671905 30.828644
F 51.599521 28.409066 33.531815
F 51.599521 20.667148 33.531815
F 51.528782 30.953901 37.180683
F 51.528782 23.211984 37.180683
F 44.802533 24.496756 40.556971
F 44.802533 32.238673 40.556971
F 45.357554 27.095136 22.376317
F 45.357554 34.837054 22.376317
F 45.357555 19.353217 22.376317
F 44.781128 27.071910 41.362271
F 60.318459 20.645629 38.124774
F 44.781128 19.329991 41.362270
F 44.875603 24.516008 37.857090
F 44.875603 32.257925 37.857090
F 47.009189 30.941450 41.433117
F 47.009189 23.199533 41.433117
F 47.101563 28.389183 37.928222
F 47.101563 20.647265 37.928222
F 47.030211 28.370088 40.624854
F 47.030211 20.628171 40.624854
F 47.568375 30.959895 22.443871
F 47.568375 23.217977 22.443871
F 49.257318 24.496970 40.703705
F 49.257318 32.238887 40.703705
F 49.737568 27.073421 22.500822
F 60.318459 28.387547 38.124774
F 49.737568 19.331502 22.500823
F 49.230382 27.070220 41.498009
F 60.317401 23.225546 41.774107
F 49.230382 19.328301 41.498009
F 49.311056 24.525066 38.007438
F 49.311056 32.266983 38.007438
F 51.445169 30.943360 41.654854
F 51.445169 23.201443 41.654854
F 51.504461 28.397660 38.087794
F 51.504461 20.655742 38.087794
F 51.475924 28.382277 40.785878
F 51.475924 20.640359 40.785879
F 43.128869 30.967424 22.308305
F 43.128869 23.225507 22.308305
F 51.822360 30.919423 22.469056
F 51.822360 23.177506 22.469057
F 53.816122 24.556431 26.244591
F 53.816122 32.298348 26.244591
F 62.552237 24.516270 26.263060
F 62.552237 32.258188 26.263060
F 53.775741 27.066376 29.913325
F 53.775741 34.808293 29.913326
F 53.775741 19.324456 29.913326
F 62.552012 27.096570 29.912675
F 62.552012 34.838488 29.912675
F 62.552012 19.354651 29.912675
F 53.817097 27.060558 27.220421
F 53.817097 34.802476 27.220421
F 53.817097 19.318639 27.220421
F 62.552231 27.096525 27.175715
F 62.552231 34.838443 27.175715
F 62.552231 19.354606 27.175715
F 53.843482 24.571675 23.547242
F 53.843481 32.313592 23.547242
F 62.552428 24.516309 23.526116
F 62.552428 32.258226 23.526116
F 55.936316 30.941292 27.197264
F 55.936317 23.199374 27.197264
F 55.939010 28.410547 23.536860
F 55.939009 20.668630 23.536860
F 55.933260 28.410101 26.246576
F 55.933260 20.668183 26.246576
F 55.916557 30.948985 29.905776
F 55.916557 23.207068 29.905776
F 58.106896 24.522208 26.259349
F 58.106896 32.264125 26.259349
F 58.101514 27.091941 29.910119
F 58.101514 34.833859 29.910119
F 58.101514 19.350022 29.910119
F 58.106612 27.090336 27.180063
F 58.106612 34.832253 27.180063
F 58.106612 19.348417 27.180063
F 58.111429 24.523475 23.529911
F 58.111429 32.265393 23.529911
F 60.322416 30.966187 27.176700
F 60.322416 23.224270 27.176700
F 60.323134 28.388790 23.526913
F 60.323134 20.646872 23.526912
F 60.322286 28.388531 26.262236
F 60.322286 20.646613 26.262236
F 60.321016 30.966507 29.912109
F 60.321016 23.224589 29.912109
F 53.733521 24.538091 33.565319
F 53.733521 32.280008 33.565319
F 62.551814 24.516176 33.562282
F 62.551814 32.258094 33.562282
F 53.693901 27.082040 37.214264
F 53.693901 34.823958 37.214264
F 53.693901 19.340121 37.214265
F 62.551609 27.096658 37.211886
F 62.551610 34.838576 37.211886
F 62.551609 19.354739 37.211887
F 53.731574 27.077718 34.502806
F 53.731574 34.819636 34.502806
F 53.731574 19.335799 34.502806
F 62.551827 27.096616 34.474810
F 62.551827 34.838534 34.474810
F 62.551827 19.354697 34.474810
F 53.774390 24.542821 30.862170
F 53.774390 32.284738 30.862171
F 62.552023 24.516222 30.825264
F 62.552023 32.258139 30.825265
F 55.900076 30.952042 34.489798
F 55.900076 23.210125 34.489798
F 55.919231 28.408201 30.844713
F 55.919231 20.666283 30.844712
F 55.898176 28.400491 33.558663
F 55.898176 20.658574 33.558663
F 55.880666 30.958905 37.210288
F 55.880666 23.216988 37.210288
F 58.096087 24.519483 33.560693
F 58.096087 32.261400 33.560694
F 58.090669 27.094686 37.211154
F 58.090669 34.836603 37.211154
F 58.090669 19.352767 37.211154
F 58.096480 27.092798 34.477957
F 58.096480 34.834716 34.477956
F 58.096480 19.350879 34.477956
F 58.101858 24.521376 30.829282
F 58.101858 32.263293 30.829282
F 60.319755 30.966844 34.475405
F 60.319755 23.224927 34.475405
F 60.321076 28.388192 30.826055
F 60.321076 20.646274 30.826055
F 60.319725 28.387871 33.561901
F 60.319725 20.645953 33.561902
F 60.318493 30.967152 37.211665
F 60.318493 23.225235 37.211665
F 53.665886 24.533643 40.853366
F 53.665886 32.275561 40.853366
F 62.551466 24.516099 40.861461
F 62.551467 32.258016 40.861461
F 53.839723 27.055892 22.528893
F 53.839723 34.797810 22.528893
F 53.839723 19.313973 22.528893
F 62.552390 27.096483 22.613453
F 62.552390 34.838401 22.613453
F 62.552390 19.354564 22.613453
F 53.640633 27.095606 41.777972
F 53.640633 34.837524 41.777971
F 53.640633 19.353687 41.777971
F 62.551451 27.096692 41.773909
F 62.551452 34.838609 41.773909
F 62.551452 19.354773 41.773909
F 53.691360 24.529315 38.137999
F 53.691360 32.271232 38.137999
F 62.551630 24.516136 38.124356
F 62.551631 32.258054 38.124357
F 55.866808 30.960971 41.771531
F 55.866809 23.219054 41.771531
F 55.881036 28.397239 38.134859
F 55.881036 20.655321 38.134859
F 55.860226 28.389135 40.861570
F 55.860226 20.647217 40.861570
F 55.946606 30.939831 22.588331
F 55.946606 23.197914 22.588330
F 58.086918 24.517324 40.860129
F 58.086918 32.259241 40.860129
F 58.109803 27.089677 22.606863
F 58.109803 34.831594 22.606863
F 58.109803 19.347758 22.606863
F 58.085090 27.095518 41.775902
F 58.085090 34.837436 41.775902
F 58.085090 19.353599 41.775902
F 58.091261 24.518685 38.126268
F 58.091261 32.260602 38.126268
F 60.317401 30.967463 41.774107
F 49.532352 34.819839 29.805583
F 49.230382 34.812138 41.498009
F 49.737568 34.815339 22.500823
F 44.781128 34.813828 41.362271
F 49.405010 34.823024 34.387186
F 49.340248 34.830224 37.104670
F 49.597034 34.811492 27.098055
F 45.936075 47.761004 4.311948
F 45.936075 40.019084 4.311948
F 45.834562 50.326374 7.814719
F 45.834562 42.584455 7.814719
F 45.914009 50.346505 5.109673
F 45.914009 42.604586 5.109673
F 45.797256 47.998860 1.646639
F 45.797257 40.256940 1.646639
F 48.203849 38.744945 5.170620
F 48.203849 46.486866 5.170620
F 48.026119 51.874503 1.722498
F 48.026119 36.390665 1.722498
F 48.026120 44.132586 1.722498
F 48.218673 51.624306 4.392989
F 48.218673 36.140467 4.392989
F 48.218673 43.882389 4.392989
F 48.117688 38.725315 7.889991
F 48.117688 46.467236 7.889991
F 50.570004 47.736166 4.428301
F 50.570004 39.994246 4.428301
F 50.480823 50.352689 7.964630
F 50.480823 42.610770 7.964630
F 50.560652 50.382104 5.201497
F 50.560652 42.640185 5.201496
F 50.069583 47.889328 1.759146
F 50.069585 40.147410 1.759146
F 43.664970 38.730047 5.041501
F 43.664970 46.471968 5.041501
F 43.564596 51.868183 1.574496
F 43.564596 36.384344 1.574496
F 43.564597 44.126266 1.574496
F 43.686564 51.636377 4.237851
F 43.686564 36.152538 4.237851
F 43.686564 43.894460 4.237851
F 43.589541 38.710659 7.742722
F 43.589541 46.452580 7.742722
F 45.711510 47.739689 11.437692
F 45.711510 39.997769 11.437692
F 45.597197 50.324807 15.084845
F 45.597197 42.582888 15.084846
F 45.683396 50.324826 12.345548
F 45.683396 42.582907 12.345548
F 45.806815 47.738590 8.701262
F 45.806815 39.996671 8.701261
F 47.915877 38.701961 12.419658
F 47.915877 46.443882 12.419658
F 48.086839 51.600007 8.762058
F 48.086839 36.116168 8.762057
F 48.086839 43.858089 8.762057
F 47.949044 51.618039 11.498985
F 47.949044 36.134200 11.498985
F 47.949044 43.876122 11.498985
F 47.834180 38.704092 15.149880
F 47.834180 46.446013 15.149880
F 50.126986 47.763917 11.562915
F 50.126986 40.021998 11.562915
F 50.030801 50.302807 15.206860
F 50.030801 42.560887 15.206860
F 50.114432 50.306474 12.502919
F 50.114431 42.564555 12.502919
F 50.469702 47.707894 8.847385
F 50.469702 39.965975 8.847385
F 43.445797 38.709756 12.277051
F 43.445797 46.451677 12.277051
F 43.561890 51.612453 8.632733
F 43.561890 36.128614 8.632733
F 43.561890 43.870535 8.632733
F 43.474462 51.612640 11.365908
F 43.474461 36.128801 11.365908
F 43.474462 43.870722 11.365908
F 43.359828 38.709742 15.013058
F 43.359828 46.451663 15.013058
F 45.482459 47.739545 18.732169
F 45.482459 39.997625 18.732169
F 44.900428 50.067339 0.229912
F 44.900428 42.325420 0.229912
F 45.453207 50.324600 19.640347
F 45.453207 42.582681 19.640347
F 45.568713 47.739496 15.993549
F 45.568713 39.997576 15.993549
F 47.688845 38.703848 19.717693
F 47.688845 46.445769 19.717693
F 47.804992 51.618390 16.069043
F 47.804992 36.134551 16.069042
F 47.804992 43.876472 16.069043
F 47.717258 51.619158 18.796957
F 47.717258 36.135318 18.796957
F 47.717258 43.877240 18.796957
F 47.131598 38.460771 0.297938
F 47.131599 46.202692 0.297938
F 49.916974 47.759348 18.855112
F 49.916974 40.017429 18.855112
F 49.381968 50.082036 0.369823
F 49.381968 42.340116 0.369823
F 49.871795 50.295782 19.802883
F 49.871794 42.553863 19.802884
F 50.002431 47.761264 16.150832
F 50.002430 40.019344 16.150832
F 43.216542 38.709764 19.572584
F 43.216542 46.451685 19.572584
F 43.331152 51.612653 15.924813
F 43.331152 36.128814 15.924813
F 43.331152 43.870735 15.924813
F 43.245013 51.612722 18.660694
F 43.245013 36.128883 18.660694
F 43.245013 43.870805 18.660694
F 51.706878 38.411898 0.523929
F 51.706878 46.153819 0.523929
F 53.448564 47.709837 4.350176
F 53.448564 39.967918 4.350176
F 62.550954 47.741773 4.365770
F 62.550954 39.999854 4.365770
F 53.422350 50.350759 8.029401
F 53.422350 42.608840 8.029401
F 62.551062 50.322506 8.015316
F 62.551062 42.580587 8.015316
F 53.443267 50.353371 5.249107
F 53.443267 42.611452 5.249106
F 62.550954 50.322534 5.278089
F 62.550954 42.580615 5.278088
F 53.692003 47.708790 1.616364
F 53.692003 39.966870 1.616364
F 62.551986 47.741989 1.628657
F 62.551986 40.000070 1.628657
F 55.782659 38.722101 5.270473
F 55.782659 46.464022 5.270473
F 55.848680 51.612893 1.639618
F 55.848680 36.129054 1.639618
F 55.848680 43.870976 1.639618
F 55.784163 51.601557 4.378357
F 55.784163 36.117718 4.378357
F 55.784163 43.859639 4.378357
F 55.784914 38.724105 8.022135
F 55.784914 46.466027 8.022135
F 58.065498 47.737310 4.370027
F 58.065498 39.995390 4.370027
F 58.068341 50.325692 8.017095
F 58.068341 42.583773 8.017095
F 58.065107 50.326624 5.275873
F 58.065107 42.584705 5.275873
F 58.098067 47.747579 1.633359
F 58.098067 40.005659 1.633358
F 60.313558 38.710238 5.277906
F 60.313558 46.452159 5.277906
F 60.316350 51.612959 1.628612
F 60.316349 36.129120 1.628612
F 60.316350 43.871041 1.628612
F 60.313487 51.612099 4.366248
F 60.313487 36.128260 4.366248
F 60.313487 43.870181 4.366248
F 60.314367 38.710050 8.015566
F 60.314367 46.451971 8.015566
F 53.659725 47.763983 11.650721
F 53.659725 40.022064 11.650721
F 62.551225 47.741835 11.664875
F 62.551225 39.999915 11.664875
F 53.642152 50.302754 15.298675
F 53.642153 42.560834 15.298675
F 62.551212 50.322475 15.314450
F 62.551212 42.580556 15.314450
F 53.643474 50.306221 12.593282
F 53.643475 42.564302 12.593282
F 62.551216 50.322477 12.577263
F 62.551216 42.580558 12.577263
F 53.404695 47.708212 8.924002
F 53.404695 39.966293 8.924001
F 62.551068 47.741800 8.927667
F 62.551068 39.999880 8.927667
F 55.843145 38.702147 12.578832
F 55.843145 46.444068 12.578833
F 55.788064 51.600187 8.914996
F 55.788064 36.116348 8.914995
F 55.788064 43.858270 8.914996
F 55.839297 51.618033 11.657274
F 55.839297 36.134194 11.657275
F 55.839297 43.876115 11.657275
F 55.839844 38.704235 15.309919
F 55.839844 46.446156 15.309919
F 58.077651 47.739686 11.666412
F 58.077651 39.997766 11.666412
F 58.077654 50.324661 15.315694
F 58.077655 42.582742 15.315694
F 58.077252 50.324824 12.575244
F 58.077253 42.582905 12.575243
F 58.068459 47.738510 8.925446
F 58.068459 39.996590 8.925446
F 60.315890 38.709754 12.577127
F 60.315890 46.451675 12.577127
F 60.314275 51.612298 8.927297
F 60.314275 36.128459 8.927297
F 60.314275 43.870381 8.927297
F 60.315862 51.612640 11.664924
F 60.315862 36.128801 11.664924
F 60.315862 43.870722 11.664924
F 60.315864 38.709742 15.314527
F 60.315864 46.451663 15.314527
F 53.640512 47.745211 18.940098
F 53.640513 40.003291 18.940098
F 62.551225 47.741841 18.963982
F 62.551225 39.999921 18.963982
F 53.669930 50.275681 0.699914
F 53.669931 42.533762 0.699914
F 62.551269 50.322458 0.716162
F 62.551269 42.580539 0.716162
F 53.660181 50.294484 19.838161
F 53.660182 42.552565 19.838161
F 62.551249 50.322471 19.876420
F 62.551249 42.580552 19.876420
F 53.640743 47.759454 16.238408
F 53.640743 40.017534 16.238408
F 62.551207 47.741834 16.226841
F 62.551207 39.999914 16.226841
F 55.843846 38.702618 19.874191
F 55.843846 46.444539 19.874191
F 55.841013 51.619090 16.226305
F 55.841013 36.135250 16.226304
F 55.841013 43.877172 16.226304
F 55.852105 51.624070 18.948877
F 55.852105 36.140231 18.948877
F 55.852105 43.882152 18.948877
F 55.900934 38.691634 0.705511
F 55.900935 46.433555 0.705511
F 58.077549 47.739826 18.964183
F 58.077549 39.997906 18.964183
F 58.080900 50.323819 0.718807
F 58.080900 42.581900 0.718807
F 58.079033 50.324452 19.872820
F 58.079033 42.582533 19.872820
F 58.077258 47.739518 16.224983
F 58.077257 39.997598 16.224983
F 60.315882 38.709758 19.876001
F 60.315882 46.451679 19.876001
F 60.315900 51.612652 16.226690
F 60.315900 36.128813 16.226690
F 60.315900 43.870735 16.226690
F 60.316288 51.612707 18.963739
F 60.316288 36.128868 18.963739
F 60.316288 43.870790 18.963739
F 60.320276 38.709085 0.715871
F 60.320276 46.451006 0.715871
F 45.597197 34.840966 15.084845
F 45.834562 34.842533 7.814719
F 45.914009 34.862664 5.109673
F 50.560652 34.898264 5.201496
F 45.683396 34.840986 12.345548
F 45.453207 34.840759 19.640347
F 53.443267 34.869530 5.249106
F 58.068341 34.841851 8.017095
F 58.065107 34.842784 5.275873
F 58.077655 34.840820 15.315694
F 58.077253 34.840984 12.575243
F 58.080900 34.839979 0.718807
F 58.079033 34.840612 19.872820
F 50.480823 34.868848 7.964630
F 53.422350 34.866918 8.029401
F 62.551062 34.838666 8.015317
F 62.550954 34.838694 5.278089
F 45.243324 47.743342 26.025335
F 45.243324 40.001423 26.025336
F 45.129957 50.321308 29.673464
F 45.129957 42.579389 29.673464
F 45.214498 50.320996 26.939345
F 45.214498 42.579077 26.939345
F 45.328005 47.743788 23.291356
F 45.328005 40.001868 23.291356
F 47.429434 38.703374 27.012038
F 47.429434 46.445295 27.012039
F 47.540089 51.619543 23.364759
F 47.540089 36.135704 23.364759
F 47.540089 43.877625 23.364759
F 47.457734 51.618922 26.092167
F 47.457734 36.135083 26.092168
F 47.457734 43.877004 26.092168
F 47.348472 38.704843 29.741125
F 47.348472 46.446764 29.741125
F 49.631135 47.764690 26.144368
F 49.631135 40.022770 26.144368
F 49.532352 50.303679 29.805582
F 49.532352 42.561760 29.805582
F 49.597034 50.295332 27.098056
F 49.597034 42.553413 27.098055
F 49.710401 47.766837 23.433836
F 49.710401 40.024917 23.433836
F 42.985809 38.709401 26.868342
F 42.985809 46.451322 26.868342
F 51.715650 38.674999 27.187247
F 51.715650 46.416920 27.187247
F 43.100420 51.612961 23.220447
F 43.100420 36.129121 23.220447
F 43.100420 43.871043 23.220447
F 51.797823 51.676837 23.529049
F 51.797823 36.192998 23.529049
F 51.797823 43.934919 23.529049
F 43.014479 51.612984 25.956121
F 43.014479 36.129145 25.956121
F 43.014479 43.871066 25.956121
F 51.746422 51.654071 26.219645
F 51.746422 36.170232 26.219645
F 51.746422 43.912153 26.219645
F 51.672022 38.679459 29.880059
F 51.672022 46.421380 29.880059
F 45.016623 47.742670 33.321449
F 45.016623 40.000750 33.321450
F 44.903366 50.321775 36.965741
F 44.903366 42.579856 36.965741
F 44.987917 50.321642 34.233894
F 44.987917 42.579723 34.233894
F 45.101195 47.742988 30.586950
F 45.101195 40.001068 30.586950
F 47.210018 38.705674 34.306265
F 47.210018 46.447595 34.306265
F 47.319210 51.618099 30.659888
F 47.319210 36.134260 30.659887
F 47.319210 43.876181 30.659887
F 47.239205 51.616198 33.390094
F 47.239205 36.132359 33.390094
F 47.239205 43.874280 33.390094
F 47.130122 38.707394 37.035149
F 47.130122 46.449315 37.035148
F 49.436132 47.755272 33.457146
F 49.436132 40.013352 33.457146
F 49.340247 50.314064 37.104669
F 49.340247 42.572145 37.104670
F 49.405010 50.306864 34.387186
F 49.405010 42.564945 34.387186
F 49.500293 47.762982 30.743881
F 49.500293 40.021062 30.743880
F 51.572297 38.690729 34.468994
F 51.572297 46.432650 34.468994
F 51.643503 51.639581 30.828644
F 51.643503 36.155742 30.828644
F 51.643503 43.897663 30.828644
F 51.599521 51.634824 33.531815
F 51.599521 36.150985 33.531815
F 51.599521 43.892906 33.531815
F 51.528782 38.695821 37.180683
F 51.528782 46.437742 37.180683
F 44.802533 47.722514 40.556971
F 44.802533 39.980594 40.556971
F 45.357554 50.320894 22.376317
F 45.357554 42.578975 22.376317
F 44.781128 50.297668 41.362271
F 44.781128 42.555749 41.362270
F 44.875603 47.741766 37.857090
F 44.875603 39.999846 37.857090
F 47.009188 38.683370 41.433117
F 47.009189 46.425291 41.433117
F 47.101563 51.614941 37.928222
F 47.101563 36.131102 37.928222
F 47.101563 43.873023 37.928222
F 47.030211 51.595846 40.624854
F 47.030211 36.112007 40.624854
F 47.030211 43.853929 40.624854
F 47.568375 38.701814 22.443871
F 47.568375 46.443735 22.443871
F 49.257318 47.722728 40.703705
F 49.257317 39.980808 40.703705
F 49.737568 50.299179 22.500822
F 49.737568 42.557260 22.500823
F 49.230382 50.295978 41.498009
F 49.230382 42.554059 41.498009
F 49.311056 47.750824 38.007438
F 49.311056 40.008904 38.007438
F 51.445169 38.685280 41.654854
F 51.445169 46.427201 41.654854
F 51.504461 51.623418 38.087794
F 51.504461 36.139579 38.087794
F 51.504461 43.881500 38.087795
F 51.475924 51.608034 40.785878
F 51.475924 36.124195 40.785878
F 51.475924 43.866117 40.785879
F 43.128869 38.709344 22.308305
F 43.128869 46.451265 22.308305
F 51.822361 38.661343 22.469058
F 51.822360 46.403263 22.469057
F 53.816122 47.782189 26.244591
F 53.816122 40.040269 26.244591
F 62.552237 47.742028 26.263060
F 62.552237 40.000109 26.263060
F 53.775741 50.292134 29.913326
F 53.775741 42.550215 29.913326
F 62.552012 50.322328 29.912675
F 62.552012 42.580409 29.912675
F 53.817097 50.286316 27.220421
F 53.817097 42.544397 27.220421
F 62.552231 50.322283 27.175715
F 62.552231 42.580364 27.175715
F 53.843481 47.797433 23.547242
F 53.843482 40.055513 23.547242
F 62.552428 47.742067 23.526116
F 62.552428 40.000147 23.526116
F 55.936316 38.683211 27.197264
F 55.936317 46.425132 27.197264
F 55.939010 51.636306 23.536861
F 55.939009 36.152466 23.536860
F 55.939009 43.894388 23.536860
F 55.933260 51.635859 26.246576
F 55.933260 36.152020 26.246576
F 55.933260 43.893941 26.246576
F 55.916557 38.690905 29.905776
F 55.916557 46.432826 29.905776
F 58.106896 47.747966 26.259349
F 58.106896 40.006046 26.259349
F 58.101514 50.317699 29.910119
F 58.101514 42.575780 29.910119
F 58.106612 50.316094 27.180063
F 58.106612 42.574175 27.180063
F 58.111429 47.749233 23.529911
F 58.111429 40.007314 23.529910
F 60.322416 38.708107 27.176700
F 60.322416 46.450028 27.176700
F 60.323134 51.614548 23.526913
F 60.323134 36.130709 23.526912
F 60.323134 43.872630 23.526912
F 60.322286 51.614289 26.262236
F 60.322286 36.130450 26.262236
F 60.322286 43.872371 26.262236
F 60.321016 38.708427 29.912110
F 60.321016 46.450348 29.912109
F 53.733521 47.763849 33.565319
F 53.733521 40.021929 33.565319
F 62.551814 47.741934 33.562282
F 62.551814 40.000015 33.562282
F 53.693901 50.307798 37.214264
F 53.693901 42.565879 37.214265
F 62.551610 50.322416 37.211886
F 62.551610 42.580498 37.211886
F 53.731574 50.303476 34.502806
F 53.731574 42.561557 34.502806
F 62.551827 50.322374 34.474810
F 62.551827 42.580455 34.474810
F 53.774390 47.768579 30.862170
F 53.774390 40.026659 30.862170
F 62.552023 47.741980 30.825265
F 62.552023 40.000060 30.825265
F 55.900076 38.693962 34.489798
F 55.900076 46.435883 34.489797
F 55.919231 51.633959 30.844713
F 55.919231 36.150120 30.844712
F 55.919231 43.892041 30.844712
F 55.898176 51.626249 33.558663
F 55.898176 36.142410 33.558663
F 55.898176 43.884332 33.558663
F 55.880666 38.700825 37.210288
F 55.880666 46.442746 37.210288
F 58.096087 47.745241 33.560694
F 58.096087 40.003321 33.560694
F 58.090669 50.320444 37.211154
F 58.090669 42.578525 37.211154
F 58.096480 50.318556 34.477957
F 58.096480 42.576637 34.477957
F 58.101858 47.747134 30.829282
F 58.101858 40.005214 30.829282
F 60.319755 38.708764 34.475405
F 60.319755 46.450685 34.475405
F 60.321076 51.613950 30.826055
F 60.321076 36.130111 30.826055
F 60.321076 43.872032 30.826055
F 60.319725 51.613629 33.561902
F 60.319725 36.129790 33.561902
F 60.319725 43.871711 33.561902
F 60.318493 38.709072 37.211665
F 60.318493 46.450993 37.211665
F 53.665886 47.759401 40.853366
F 53.665886 40.017482 40.853367
F 62.551466 47.741857 40.861461
F 62.551466 39.999937 40.861461
F 53.839723 50.281650 22.528893
F 53.839723 42.539731 22.528893
F 62.552390 50.322241 22.613453
F 62.552390 42.580322 22.613453
F 53.640633 50.321364 41.777972
F 53.640633 42.579445 41.777971
F 62.551452 50.322450 41.773909
F 62.551452 42.580531 41.773909
F 53.691360 47.755073 38.137999
F 53.691360 40.013153 38.137998
F 62.551630 47.741894 38.124357
F 62.551631 39.999974 38.124356
F 55.866808 38.702891 41.771531
F 55.866809 46.444812 41.771531
F 55.881036 51.622997 38.134859
F 55.881036 36.139157 38.134859
F 55.881036 43.881079 38.134859
F 55.860226 51.614893 40.861570
F 55.860226 36.131054 40.861570
F 55.860226 43.872975 40.861570
F 55.946605 38.681751 22.588331
F 55.946606 46.423672 22.588330
F 58.086918 47.743082 40.860129
F 58.086918 40.001162 40.860129
F 58.109803 50.315435 22.606863
F 58.109802 42.573516 22.606863
F 58.085090 50.321276 41.775902
F 58.085090 42.579357 41.775902
F 58.091261 47.744443 38.126268
F 58.091261 40.002523 38.126268
F 60.317401 38.709383 41.774106
F 60.317401 46.451304 41.774107
F 60.318459 51.613304 38.124774
F 60.318459 36.129465 38.124773
F 60.318459 43.871387 38.124774
F 60.317140 51.612952 40.861527
F 60.317140 36.129113 40.861528
F 60.317140 43.871035 40.861528
F 60.323576 38.707771 22.612099
F 60.323576 46.449692 22.612099
F 45.936075 55.502921 4.311948
F 45.936075 63.244842 4.311947
F 45.834562 58.068291 7.814719
F 45.834562 65.810213 7.814719
F 45.914009 58.088423 5.109673
F 45.914009 65.830344 5.109673
F 45.797255 55.740777 1.646639
F 45.797257 63.482698 1.646638
F 48.203849 54.228783 5.170620
F 48.203849 61.970703 5.170620
F 48.026119 59.616423 1.722498
F 48.026120 67.358345 1.722498
F 48.218673 59.366225 4.392989
F 48.218673 67.108147 4.392989
F 48.117688 54.209153 7.889991
F 48.117688 61.951073 7.889991
F 50.570004 55.478083 4.428301
F 50.570004 63.220005 4.428301
F 50.480823 58.094606 7.964630
F 50.480823 65.836528 7.964630
F 50.560652 58.124022 5.201496
F 50.560652 65.865944 5.201496
F 50.069583 55.631246 1.759146
F 50.069586 63.373169 1.759145
F 43.664970 54.213885 5.041501
F 43.664970 61.955805 5.041501
F 43.564596 59.610102 1.574496
F 43.564596 67.352023 1.574496
F 43.686564 59.378296 4.237851
F 43.686564 67.120218 4.237851
F 43.589541 54.194497 7.742722
F 43.589541 61.936417 7.742722
F 45.711510 55.481606 11.437692
F 45.711510 63.223528 11.437692
F 45.597197 58.066724 15.084845
F 45.597197 65.808646 15.084846
F 45.683396 58.066744 12.345548
F 45.683396 65.808666 12.345548
F 45.806815 55.480508 8.701262
F 45.806815 63.222429 8.701261
F 47.915877 54.185800 12.419658
F 47.915877 61.927720 12.419658
F 48.086839 59.341926 8.762057
F 48.086839 67.083848 8.762057
F 47.949044 59.359958 11.498985
F 47.949044 67.101880 11.498985
F 47.834180 54.187930 15.149880
F 47.834180 61.929849 15.149881
F 50.126986 55.505834 11.562915
F 50.126986 63.247756 11.562915
F 50.030801 58.044724 15.206860
F 50.030801 65.786646 15.206860
F 50.114431 58.048391 12.502919
F 50.114431 65.790313 12.502919
F 50.469703 55.449811 8.847385
F 50.469702 63.191733 8.847385
F 43.445797 54.193594 12.277051
F 43.445797 61.935514 12.277051
F 43.561890 59.354372 8.632733
F 43.561890 67.096293 8.632733
F 43.474462 59.354559 11.365908
F 43.474462 67.096481 11.365909
F 43.359828 54.193580 15.013058
F 43.359828 61.935500 15.013058
F 45.482459 55.481462 18.732169
F 45.482459 63.223383 18.732169
F 44.900427 57.809256 0.229912
F 44.900428 65.551178 0.229912
F 45.453207 58.066517 19.640347
F 45.453207 65.808439 19.640347
F 45.568713 55.481413 15.993549
F 45.568713 63.223334 15.993549
F 47.688845 54.187686 19.717693
F 47.688845 61.929606 19.717693
F 47.804992 59.360309 16.069043
F 47.804992 67.102231 16.069043
F 47.717258 59.361077 18.796957
F 47.717258 67.102998 18.796957
F 47.131599 53.944610 0.297938
F 47.131598 61.686529 0.297938
F 49.916974 55.501266 18.855112
F 49.916974 63.243187 18.855112
F 49.381967 57.823953 0.369823
F 49.381968 65.565875 0.369823
F 49.871794 58.037699 19.802884
F 49.871794 65.779621 19.802884
F 50.002431 55.503181 16.150832
F 50.002430 63.245103 16.150832
F 43.216542 54.193602 19.572584
F 43.216542 61.935522 19.572584
F 43.331152 59.354572 15.924813
F 43.331152 67.096494 15.924813
F 43.245013 59.354641 18.660694
F 43.245013 67.096563 18.660694
F 51.706878 53.895736 0.523929
F 51.706878 61.637656 0.523928
F 53.448564 55.451754 4.350176
F 53.448564 63.193676 4.350176
F 62.550954 55.483691 4.365770
F 62.550954 63.225612 4.365770
F 53.422350 58.092676 8.029401
F 53.422350 65.834598 8.029401
F 62.551062 58.064423 8.015317
F 62.551062 65.806345 8.015316
F 53.443267 58.095288 5.249106
F 53.443267 65.837210 5.249106
F 62.550954 58.064451 5.278089
F 62.550954 65.806373 5.278088
F 53.692003 55.450706 1.616364
F 53.692003 63.192628 1.616364
F 62.551986 55.483907 1.628657
F 62.551986 63.225828 1.628657
F 55.782660 54.205939 5.270473
F 55.782660 61.947859 5.270473
F 55.848680 59.354812 1.639618
F 55.848680 67.096734 1.639618
F 55.784163 59.343476 4.378357
F 55.784163 67.085398 4.378357
F 55.784914 54.207944 8.022135
F 55.784914 61.949864 8.022135
F 58.065498 55.479227 4.370027
F 58.065498 63.221148 4.370027
F 58.068341 58.067610 8.017095
F 58.068341 65.809531 8.017095
F 58.065107 58.068542 5.275873
F 58.065107 65.810464 5.275873
F 58.098067 55.489496 1.633359
F 58.098067 63.231417 1.633358
F 60.313558 54.194077 5.277906
F 60.313558 61.935996 5.277906
F 60.316350 59.354878 1.628612
F 60.316350 67.096800 1.628612
F 60.313487 59.354018 4.366248
F 60.313487 67.095939 4.366248
F 60.314367 54.193888 8.015566
F 60.314367 61.935808 8.015566
F 53.659725 55.505900 11.650721
F 53.659725 63.247822 11.650721
F 62.551225 55.483752 11.664875
F 62.551225 63.225673 11.664875
F 53.642153 58.044670 15.298675
F 53.642153 65.786592 15.298675
F 62.551212 58.064392 15.314450
F 62.551212 65.806314 15.314450
F 53.643475 58.048138 12.593283
F 53.643475 65.790060 12.593282
F 62.551216 58.064394 12.577263
F 62.551216 65.806316 12.577263
F 53.404695 55.450129 8.924002
F 53.404695 63.192051 8.924001
F 62.551068 55.483717 8.927667
F 62.551068 63.225638 8.927667
F 55.843145 54.185985 12.578833
F 55.843145 61.927905 12.578832
F 55.788064 59.342106 8.914996
F 55.788064 67.084028 8.914996
F 55.839297 59.359952 11.657275
F 55.839297 67.101874 11.657275
F 55.839844 54.188074 15.309919
F 55.839844 61.929993 15.309919
F 58.077651 55.481603 11.666412
F 58.077651 63.223524 11.666412
F 58.077655 58.066579 15.315694
F 58.077655 65.808500 15.315694
F 58.077253 58.066741 12.575243
F 58.077253 65.808663 12.575243
F 58.068459 55.480427 8.925446
F 58.068459 63.222348 8.925446
F 60.315890 54.193592 12.577127
F 60.315890 61.935512 12.577126
F 60.314275 59.354217 8.927297
F 60.314275 67.096139 8.927297
F 60.315862 59.354559 11.664924
F 60.315862 67.096481 11.664924
F 60.315864 54.193581 15.314527
F 60.315864 61.935500 15.314527
F 53.640512 55.487128 18.940098
F 53.640513 63.229050 18.940098
F 62.551225 55.483758 18.963982
F 62.551225 63.225679 18.963982
F 53.669931 58.017598 0.699914
F 53.669931 65.759520 0.699914
F 62.551269 58.064376 0.716163
F 62.551269 65.806297 0.716162
F 53.660182 58.036401 19.838161
F 53.660182 65.778323 19.838161
F 62.551249 58.064389 19.876420
F 62.551249 65.806310 19.876420
F 53.640743 55.501371 16.238408
F 53.640743 63.243292 16.238408
F 62.551207 55.483751 16.226841
F 62.551207 63.225672 16.226841
F 55.843846 54.186456 19.874191
F 55.843846 61.928376 19.874191
F 55.841013 59.361009 16.226305
F 55.841013 67.102930 16.226304
F 55.852105 59.365989 18.948877
F 55.852105 67.107911 18.948877
F 55.900935 54.175472 0.705510
F 55.900934 61.917392 0.705511
F 58.077549 55.481743 18.964183
F 58.077549 63.223664 18.964183
F 58.080900 58.065737 0.718807
F 58.080900 65.807658 0.718807
F 58.079033 58.066370 19.872820
F 58.079033 65.808292 19.872820
F 58.077258 55.481436 16.224983
F 58.077257 63.223357 16.224983
F 60.315882 54.193596 19.876001
F 60.315882 61.935516 19.876001
F 60.315900 59.354571 16.226690
F 60.315900 67.096493 16.226690
F 60.316288 59.354626 18.963739
F 60.316288 67.096548 18.963739
F 60.320276 54.192923 0.715871
F 60.320276 61.934843 0.715871
F 47.131599 69.428451 0.297938
F 47.688845 69.671528 19.717693
F 51.706878 69.379578 0.523929
F 55.900935 69.659314 0.705511
F 55.843846 69.670298 19.874191
F 47.834180 69.671771 15.149880
F 47.915877 69.669641 12.419658
F 55.843145 69.669827 12.578833
F 55.839844 69.671915 15.309919
F 60.320276 69.676765 0.715871
F 45.243324 55.485259 26.025335
F 45.243324 63.227181 26.025336
F 45.129957 58.063225 29.673464
F 45.129957 65.805147 29.673464
F 45.214499 58.062914 26.939344
F 45.214498 65.804835 26.939345
F 45.328005 55.485705 23.291356
F 45.328005 63.227626 23.291356
F 47.429434 54.187212 27.012039
F 47.429434 61.929132 27.012038
F 47.540089 59.361462 23.364759
F 47.540089 67.103384 23.364759
F 47.457734 59.360841 26.092168
F 47.457734 67.102763 26.092168
F 47.348472 54.188681 29.741125
F 47.348472 61.930601 29.741125
F 49.631135 55.506607 26.144368
F 49.631135 63.248528 26.144368
F 49.532352 58.045597 29.805583
F 49.532352 65.787519 29.805583
F 49.597034 58.037250 27.098055
F 49.597034 65.779172 27.098055
F 49.710401 55.508755 23.433836
F 49.710401 63.250676 23.433836
F 42.985809 54.193239 26.868342
F 42.985809 61.935159 26.868342
F 51.715650 54.158837 27.187247
F 51.715650 61.900757 27.187247
F 43.100420 59.354879 23.220447
F 43.100420 67.096801 23.220447
F 51.797823 59.418756 23.529049
F 51.797823 67.160678 23.529049
F 43.014479 59.354903 25.956121
F 43.014479 67.096824 25.956121
F 51.746422 59.395990 26.219645
F 51.746422 67.137912 26.219645
F 51.672022 54.163297 29.880059
F 51.672022 61.905217 29.880059
F 45.016623 55.484587 33.321450
F 45.016623 63.226508 33.321450
F 44.903366 58.063692 36.965741
F 44.903366 65.805614 36.965741
F 44.987917 58.063559 34.233894
F 44.987917 65.805481 34.233894
F 45.101195 55.484905 30.586950
F 45.101195 63.226826 30.586950
F 47.210018 54.189512 34.306265
F 47.210018 61.931432 34.306265
F 47.319210 59.360017 30.659887
F 47.319210 67.101939 30.659887
F 47.239205 59.358117 33.390094
F 47.239205 67.100039 33.390094
F 47.130122 54.191233 37.035148
F 47.130122 61.933152 37.035149
F 49.436132 55.497189 33.457146
F 49.436132 63.239110 33.457146
F 49.340248 58.055982 37.104670
F 49.340247 65.797904 37.104670
F 49.405010 58.048782 34.387186
F 49.405010 65.790704 34.387186
F 49.500293 55.504899 30.743881
F 49.500293 63.246820 30.743880
F 51.572297 54.174568 34.468994
F 51.572297 61.916487 34.468994
F 51.643503 59.381499 30.828644
F 51.643503 67.123421 30.828644
F 51.599521 59.376743 33.531815
F 51.599521 67.118665 33.531815
F 51.528782 54.179659 37.180683
F 51.528782 61.921579 37.180683
F 44.802533 55.464431 40.556971
F 44.802533 63.206352 40.556971
F 45.357554 58.062812 22.376317
F 45.357554 65.804734 22.376317
F 44.781128 58.039586 41.362270
F 44.781128 65.781507 41.362270
F 44.875603 55.483683 37.857090
F 44.875603 63.225604 37.857090
F 47.009188 54.167208 41.433117
F 47.009188 61.909128 41.433117
F 47.101563 59.356859 37.928222
F 47.101563 67.098781 37.928222
F 47.030211 59.337765 40.624854
F 47.030211 67.079687 40.624854
F 47.568375 54.185653 22.443871
F 47.568375 61.927572 22.443871
F 49.257318 55.464645 40.703705
F 49.257318 63.206566 40.703705
F 49.737568 58.041097 22.500823
F 49.737568 65.783018 22.500823
F 49.230382 58.037896 41.498009
F 49.230382 65.779818 41.498009
F 49.311056 55.492742 38.007438
F 49.311056 63.234663 38.007438
F 51.445169 54.169118 41.654854
F 51.445169 61.911038 41.654855
F 51.504461 59.365337 38.087794
F 51.504461 67.107259 38.087794
F 51.475924 59.349953 40.785878
F 51.475924 67.091875 40.785879
F 43.128869 54.193183 22.308305
F 43.128869 61.935102 22.308305
F 51.822360 54.145181 22.469057
F 51.822360 61.887100 22.469058
F 53.816122 55.524106 26.244591
F 53.816122 63.266027 26.244591
F 62.552237 55.483946 26.263060
F 62.552237 63.225867 26.263060
F 53.775741 58.034051 29.913326
F 53.775741 65.775973 29.913326
F 62.552012 58.064246 29.912675
F 62.552012 65.806167 29.912675
F 53.817097 58.028234 27.220421
F 53.817097 65.770156 27.220421
F 62.552231 58.064201 27.175715
F 62.552231 65.806122 27.175715
F 53.843482 55.539350 23.547242
F 53.843482 63.281271 23.547242
F 62.552428 55.483984 23.526116
F 62.552428 63.225905 23.526116
F 55.936317 54.167050 27.197264
F 55.936316 61.908970 27.197264
F 55.939009 59.378225 23.536860
F 55.939009 67.120146 23.536860
F 55.933260 59.377778 26.246576
F 55.933260 67.119700 26.246576
F 55.916557 54.174744 29.905776
F 55.916557 61.916663 29.905776
F 58.106896 55.489883 26.259349
F 58.106896 63.231804 26.259350
F 58.101514 58.059617 29.910119
F 58.101514 65.801538 29.910119
F 58.106612 58.058011 27.180063
F 58.106612 65.799933 27.180063
F 58.111429 55.491151 23.529910
F 58.111429 63.233072 23.529910
F 60.322416 54.191945 27.176700
F 60.322416 61.933865 27.176700
F 60.323134 59.356467 23.526912
F 60.323134 67.098389 23.526912
F 60.322286 59.356208 26.262236
F 60.322286 67.098130 26.262236
F 60.321016 54.192265 29.912109
F 60.321016 61.934185 29.912110
F 53.733521 55.505766 33.565319
F 53.733521 63.247688 33.565319
F 62.551814 55.483852 33.562282
F 62.551814 63.225773 33.562282
F 53.693901 58.049716 37.214264
F 53.693901 65.791638 37.214265
F 62.551610 58.064334 37.211886
F 62.551609 65.806256 37.211887
F 53.731574 58.045394 34.502806
F 53.731574 65.787315 34.502806
F 62.551827 58.064292 34.474810
F 62.551827 65.806213 34.474810
F 53.774390 55.510496 30.862171
F 53.774389 63.252418 30.862170
F 62.552023 55.483897 30.825264
F 62.552023 63.225818 30.825265
F 55.900076 54.177800 34.489798
F 55.900075 61.919720 34.489797
F 55.919231 59.375878 30.844712
F 55.919231 67.117800 30.844712
F 55.898176 59.368168 33.558663
F 55.898176 67.110090 33.558663
F 55.880666 54.184663 37.210288
F 55.880666 61.926583 37.210288
F 58.096087 55.487158 33.560694
F 58.096087 63.229079 33.560694
F 58.090669 58.062362 37.211154
F 58.090669 65.804283 37.211154
F 58.096480 58.060473 34.477956
F 58.096480 65.802395 34.477956
F 58.101858 55.489051 30.829282
F 58.101858 63.230972 30.829282
F 60.319755 54.192602 34.475405
F 60.319755 61.934522 34.475405
F 60.321076 59.355869 30.826055
F 60.321076 67.097791 30.826055
F 60.319725 59.355548 33.561902
F 60.319725 67.097470 33.561902
F 60.318493 54.192910 37.211665
F 60.318493 61.934830 37.211665
F 53.665886 55.501319 40.853366
F 53.665886 63.243240 40.853367
F 62.551466 55.483774 40.861461
F 62.551466 63.225695 40.861461
F 53.839723 58.023568 22.528893
F 53.839723 65.765489 22.528893
F 62.552390 58.064159 22.613453
F 62.552390 65.806081 22.613453
F 53.640633 58.063282 41.777971
F 53.640633 65.805203 41.777971
F 62.551451 58.064367 41.773909
F 62.551452 65.806289 41.773909
F 53.691360 55.496990 38.137999
F 53.691360 63.238911 38.137998
F 62.551630 55.483811 38.124356
F 62.551631 63.225733 38.124356
F 55.866809 54.186729 41.771531
F 55.866808 61.928649 41.771531
F 55.881036 59.364916 38.134859
F 55.881036 67.106837 38.134859
F 55.860226 59.356812 40.861570
F 55.860226 67.098733 40.861570
F 55.946606 54.165589 22.588330
F 55.946605 61.907509 22.588331
F 58.086918 55.484999 40.860129
F 58.086918 63.226920 40.860129
F 58.109803 58.057353 22.606863
F 58.109803 65.799274 22.606863
F 58.085090 58.063194 41.775902
F 58.085090 65.805116 41.775902
F 58.091261 55.486360 38.126268
F 58.091261 63.228281 38.126268
F 60.317401 54.193221 41.774107
F 60.317401 61.935141 41.774106
F 60.318459 59.355224 38.124773
F 60.318459 67.097145 38.124774
F 60.317140 59.354871 40.861528
F 60.317140 67.096793 40.861528
F 60.323576 54.191610 22.612099
F 60.323576 61.933530 22.612099
F 51.715650 69.642679 27.187247
F 60.318493 69.676752 37.211665
F 51.672022 69.647138 29.880059
F 51.572297 69.658409 34.468994
F 51.528782 69.663500 37.180683
F 51.445169 69.652959 41.654854
F 51.822360 69.629022 22.469057
F 60.319755 69.676443 34.475405
F 60.317401 69.677062 41.774107
F 47.429434 69.671054 27.012039
F 60.321016 69.676106 29.912109
F 60.322416 69.675786 27.176700
F 60.323576 69.675451 22.612099
F 47.348472 69.672523 29.741125
F 47.210018 69.673353 34.306265
F 47.130122 69.675074 37.035148
F 47.009189 69.651050 41.433117
F 47.568375 69.669494 22.443871
F 55.936317 69.650891 27.197264
F 55.916557 69.658585 29.905776
F 55.900076 69.661642 34.489797
F 55.946606 69.649430 22.588330
F 55.880666 69.668504 37.210288
F 55.866809 69.670570 41.771531
F 42.985809 69.677080 26.868342
F 43.128869 69.677024 22.308305
F 80.430555 1.290318 4.365723
F 80.430555 9.032235 4.365723
F 80.430555 16.774157 4.365723
F 71.490947 1.290318 4.365723
F 71.490947 9.032235 4.365723
F 71.490947 16.774156 4.365723
F 80.430545 3.870958 8.015300
F 80.430545 11.612876 8.015300
F 71.490937 3.870959 8.015300
F 71.490937 11.612876 8.015300
F 80.430553 3.870958 5.278117
F 80.430554 11.612876 5.278117
F 71.490946 3.870959 5.278117
F 71.490946 11.612876 5.278117
F 80.430547 1.290318 1.628540
F 80.430547 9.032235 1.628540
F 80.430547 16.774157 1.628540
F 71.490939 1.290318 1.628540
F 71.490939 9.032235 1.628540
F 71.490939 16.774156 1.628539
F 82.665456 7.741917 5.278117
F 82.665456 15.483837 5.278117
F 78.195645 15.483836 0.716146
F 64.786200 7.741923 5.278116
F 64.786200 15.483843 5.278116
F 78.195646 7.741917 0.716145
F 73.725849 7.741917 5.278117
F 73.725849 15.483837 5.278117
F 69.256044 15.483837 19.876424
F 82.665446 5.161277 1.628540
F 82.665446 12.903196 1.628540
F 64.786219 5.161274 1.628537
F 64.786219 12.903193 1.628536
F 73.725840 5.161276 1.628540
F 73.725840 12.903195 1.628540
F 82.665454 5.161277 4.365723
F 82.665454 12.903196 4.365723
F 64.786197 5.161270 4.365727
F 64.786197 12.903189 4.365727
F 73.725848 5.161276 4.365723
F 73.725848 12.903195 4.365723
F 82.665447 7.741917 8.015300
F 82.665447 15.483836 8.015300
F 69.256044 7.741917 19.876424
F 64.786202 7.741922 8.015304
F 64.786203 15.483842 8.015304
F 69.256036 15.483837 0.716146
F 73.725841 7.741917 8.015300
F 73.725841 15.483837 8.015300
F 75.960744 16.774156 16.226847
F 84.900356 1.290318 4.365723
F 84.900356 9.032236 4.365723
F 84.900356 16.774157 4.365723
F 67.021139 1.290318 4.365723
F 67.021139 9.032235 4.365723
F 67.021139 16.774156 4.365723
F 75.960752 1.290318 4.365723
F 75.960752 9.032235 4.365723
F 75.960752 16.774156 4.365723
F 84.900346 3.870958 8.015300
F 84.900346 11.612876 8.015300
F 67.021130 3.870959 8.015300
F 67.021129 11.612877 8.015300
F 75.960743 3.870958 8.015300
F 75.960743 11.612876 8.015300
F 84.900355 3.870958 5.278117
F 84.900355 11.612876 5.278117
F 67.021137 3.870959 5.278117
F 67.021138 11.612877 5.278117
F 75.960751 3.870958 5.278117
F 75.960751 11.612876 5.278117
F 84.900348 1.290318 1.628540
F 84.900348 9.032236 1.628540
F 84.900348 16.774157 1.628540
F 67.021138 1.290318 1.628540
F 67.021138 9.032235 1.628540
F 67.021138 16.774157 1.628540
F 75.960744 1.290318 1.628540
F 75.960744 9.032235 1.628540
F 75.960744 16.774156 1.628540
F 69.256044 7.741917 5.278117
F 69.256044 15.483837 5.278117
F 75.960744 9.032235 16.226847
F 78.195654 7.741917 5.278117
F 78.195654 15.483836 5.278117
F 69.256036 7.741917 0.716146
F 69.256034 5.161276 1.628540
F 69.256034 12.903195 1.628539
F 78.195644 5.161277 1.628540
F 78.195644 12.903195 1.628540
F 69.256043 5.161276 4.365723
F 69.256043 12.903195 4.365723
F 78.195652 5.161277 4.365723
F 78.195652 12.903195 4.365723
F 69.256035 7.741917 8.015300
F 69.256035 15.483837 8.015300
F 75.960744 1.290318 16.226847
F 78.195646 7.741917 8.015300
F 78.195645 15.483836 8.015300
F 78.195652 12.903195 18.964030
F 80.430555 1.290318 11.664876
F 80.430555 9.032235 11.664876
F 80.430555 16.774157 11.664876
F 71.490947 1.290318 11.664877
F 71.490947 9.032235 11.664877
F 71.490947 16.774156 11.664877
F 80.430545 3.870958 15.314453
F 80.430545 11.612876 15.314453
F 71.490937 3.870959 15.314453
F 71.490937 11.612876 15.314454
F 80.430553 3.870958 12.577271
F 80.430554 11.612876 12.577271
F 71.490946 3.870959 12.577270
F 71.490946 11.612876 12.577270
F 80.430547 1.290318 8.927694
F 80.430547 9.032235 8.927694
F 80.430546 16.774157 8.927694
F 71.490939 1.290318 8.927694
F 71.490939 9.032235 8.927694
F 71.490939 16.774156 8.927693
F 82.665456 7.741917 12.577271
F 82.665456 15.483836 12.577270
F 78.195652 5.161277 18.964030
F 64.786224 7.741922 12.577267
F 64.786223 15.483842 12.577266
F 69.256043 12.903195 18.964031
F 73.725849 7.741917 12.577270
F 73.725849 15.483837 12.577270
F 67.021132 16.774156 16.226847
F 82.665446 5.161277 8.927694
F 82.665446 12.903196 8.927694
F 64.786200 5.161271 8.927690
F 64.786200 12.903190 8.927690
F 73.725840 5.161276 8.927694
F 73.725840 12.903195 8.927693
F 82.665454 5.161277 11.664876
F 82.665454 12.903196 11.664876
F 64.786221 5.161271 11.664881
F 64.786221 12.903190 11.664881
F 73.725849 5.161276 11.664877
F 73.725848 12.903195 11.664877
F 82.665447 7.741917 15.314453
F 82.665447 15.483836 15.314453
F 69.256043 5.161276 18.964030
F 64.786214 7.741923 15.314457
F 64.786214 15.483842 15.314457
F 78.195644 12.903195 16.226847
F 73.725841 7.741917 15.314453
F 73.725841 15.483837 15.314454
F 67.021132 9.032235 16.226847
F 84.900356 1.290318 11.664876
F 84.900356 9.032236 11.664876
F 84.900356 16.774157 11.664877
F 67.021141 1.290318 11.664877
F 67.021141 9.032235 11.664877
F 67.021141 16.774156 11.664877
F 75.960752 1.290318 11.664877
F 75.960752 9.032235 11.664877
F 75.960752 16.774156 11.664877
F 84.900346 3.870958 15.314453
F 84.900346 11.612876 15.314453
F 67.021130 3.870959 15.314453
F 67.021130 11.612876 15.314454
F 75.960743 3.870958 15.314453
F 75.960743 11.612876 15.314453
F 84.900355 3.870958 12.577271
F 84.900355 11.612876 12.577271
F 67.021139 3.870959 12.577270
F 67.021139 11.612877 12.577270
F 75.960751 3.870958 12.577271
F 75.960751 11.612876 12.577270
F 84.900348 1.290318 8.927694
F 84.900348 9.032236 8.927694
F 84.900348 16.774157 8.927694
F 67.021131 1.290318 8.927693
F 67.021131 9.032235 8.927693
F 67.021131 16.774156 8.927693
F 75.960744 1.290318 8.927694
F 75.960744 9.032235 8.927694
F 75.960744 16.774156 8.927694
F 69.256044 7.741917 12.577270
F 69.256044 15.483837 12.577270
F 67.021132 1.290318 16.226847
F 78.195654 7.741917 12.577271
F 78.195654 15.483836 12.577270
F 78.195644 5.161277 16.226848
F 69.256034 5.161276 8.927694
F 69.256034 12.903195 8.927693
F 78.195644 5.161277 8.927694
F 78.195644 12.903195 8.927694
F 69.256043 5.161276 11.664877
F 69.256043 12.903195 11.664877
F 78.195652 5.161277 11.664876
F 78.195652 12.903195 11.664877
F 69.256035 7.741917 15.314453
F 69.256036 15.483837 15.314454
F 84.900348 16.774157 16.226847
F 78.195646 7.741917 15.314453
F 78.195646 15.483836 15.314453
F 69.256034 12.903195 16.226847
F 80.430555 1.290318 18.964030
F 80.430555 9.032235 18.964030
F 80.430555 16.774157 18.964030
F 71.490947 1.290318 18.964030
F 71.490947 9.032235 18.964030
F 71.490947 16.774156 18.964031
F 80.430545 3.870958 0.716145
F 80.430545 11.612876 0.716145
F 71.490937 3.870959 0.716146
F 71.490937 11.612876 0.716146
F 80.430554 3.870958 19.876425
F 80.430554 11.612876 19.876424
F 71.490946 3.870959 19.876424
F 71.490946 11.612876 19.876424
F 80.430547 1.290318 16.226848
F 80.430547 9.032235 16.226848
F 80.430547 16.774157 16.226847
F 71.490939 1.290318 16.226847
F 71.490939 9.032235 16.226847
F 71.490939 16.774156 16.226847
F 82.665456 7.741917 19.876425
F 82.665456 15.483837 19.876425
F 69.256034 5.161276 16.226847
F 64.786222 7.741923 19.876419
F 64.786222 15.483842 19.876419
F 78.195654 15.483836 19.876424
F 73.725849 7.741917 19.876424
F 73.725849 15.483837 19.876424
F 84.900348 9.032236 16.226848
F 82.665446 5.161277 16.226848
F 82.665446 12.903196 16.226847
F 64.786212 5.161271 16.226843
F 64.786212 12.903190 16.226843
F 73.725840 5.161276 16.226847
F 73.725840 12.903195 16.226847
F 82.665454 5.161277 18.964030
F 82.665454 12.903196 18.964030
F 64.786225 5.161271 18.964030
F 64.786225 12.903189 18.964030
F 73.725848 5.161276 18.964030
F 73.725848 12.903195 18.964031
F 82.665447 7.741917 0.716145
F 82.665447 15.483836 0.716145
F 78.195654 7.741917 19.876425
F 64.786290 7.741911 0.716143
F 64.786290 15.483831 0.716143
F 84.900348 1.290318 16.226848
F 73.725841 7.741917 0.716146
F 73.725841 15.483837 0.716146
F 75.960751 11.612876 19.876425
F 84.900356 1.290318 18.964030
F 84.900356 9.032236 18.964030
F 84.900356 16.774157 18.964030
F 67.021141 1.290318 18.964030
F 67.021141 9.032235 18.964030
F 67.021141 16.774156 18.964030
F 75.960752 1.290318 18.964030
F 75.960752 9.032235 18.964030
F 75.960752 16.774156 18.964030
F 84.900346 3.870958 0.716145
F 84.900346 11.612876 0.716145
F 67.021131 3.870959 0.716146
F 67.021131 11.612876 0.716146
F 75.960743 3.870958 0.716146
F 75.960743 11.612876 0.716146
F 84.900355 3.870958 19.876425
F 84.900355 11.612876 19.876424
F 67.021139 3.870959 19.876424
F 67.021139 11.612876 19.876424
F 75.960751 3.870958 19.876424
F 64.786200 0.000006 5.278116
F 64.786202 0.000005 8.015304
F 64.786224 0.000005 12.577267
F 64.786214 0.000005 15.314457
F 64.786222 0.000005 19.876419
F 80.430555 1.290318 26.263184
F 80.430555 9.032235 26.263185
F 80.430555 16.774157 26.263185
F 71.490947 1.290318 26.263185
F 71.490947 9.032235 26.263185
F 71.490947 16.774156 26.263185
F 80.430545 3.870958 29.912761
F 80.430545 11.612876 29.912762
F 71.490937 3.870959 29.912762
F 71.490937 11.612876 29.912762
F 80.430553 3.870958 27.175579
F 80.430554 11.612876 27.175579
F 71.490946 3.870959 27.175579
F 71.490946 11.612876 27.175578
F 80.430547 1.290318 23.526002
F 80.430547 9.032236 23.526002
F 80.430547 16.774157 23.526002
F 71.490939 1.290318 23.526001
F 71.490939 9.032235 23.526001
F 71.490939 16.774156 23.526001
F 82.665456 7.741917 27.175579
F 82.665456 15.483837 27.175579
F 78.195646 15.483836 22.613608
F 64.786350 7.741901 27.175590
F 64.786350 15.483821 27.175590
F 78.195646 7.741917 22.613607
F 73.725849 7.741917 27.175579
F 73.725849 15.483837 27.175578
F 69.256044 15.483837 41.773886
F 82.665446 5.161277 23.526002
F 82.665446 12.903196 23.526002
F 64.786363 5.161296 23.526011
F 64.786363 12.903215 23.526011
F 73.725840 5.161276 23.526002
F 73.725840 12.903195 23.526001
F 82.665454 5.161277 26.263184
F 82.665454 12.903196 26.263185
F 64.786349 5.161293 26.263174
F 64.786349 12.903211 26.263174
F 73.725848 5.161276 26.263185
F 73.725848 12.903195 26.263185
F 82.665447 7.741917 29.912761
F 82.665447 15.483836 29.912762
F 69.256044 7.741917 41.773886
F 64.786314 7.741905 29.912754
F 64.786314 15.483825 29.912755
F 69.256036 15.483837 22.613608
F 73.725841 7.741917 29.912762
F 73.725841 15.483837 29.912762
F 75.960744 16.774156 38.124309
F 84.900356 1.290318 26.263184
F 84.900356 9.032236 26.263184
F 84.900356 16.774157 26.263185
F 67.021152 1.290320 26.263184
F 67.021152 9.032237 26.263184
F 67.021152 16.774158 26.263184
F 75.960752 1.290318 26.263185
F 75.960752 9.032235 26.263185
F 75.960752 16.774156 26.263185
F 84.900346 3.870958 29.912761
F 84.900346 11.612876 29.912761
F 67.021139 3.870957 29.912761
F 67.021139 11.612875 29.912761
F 75.960743 3.870958 29.912762
F 75.960743 11.612876 29.912762
F 84.900355 3.870958 27.175579
F 84.900355 11.612876 27.175579
F 67.021150 3.870957 27.175580
F 67.021150 11.612875 27.175580
F 75.960751 3.870958 27.175579
F 75.960751 11.612876 27.175579
F 84.900348 1.290318 23.526002
F 84.900348 9.032236 23.526002
F 84.900348 16.774157 23.526002
F 67.021145 1.290320 23.526003
F 67.021145 9.032237 23.526003
F 67.021145 16.774158 23.526002
F 75.960744 1.290318 23.526002
F 75.960744 9.032235 23.526002
F 75.960744 16.774156 23.526001
F 69.256045 7.741917 27.175579
F 69.256045 15.483837 27.175578
F 75.960744 9.032235 38.124309
F 78.195654 7.741917 27.175579
F 78.195654 15.483836 27.175579
F 69.256036 7.741917 22.613608
F 69.256035 5.161276 23.526002
F 69.256035 12.903195 23.526001
F 78.195644 5.161276 23.526002
F 78.195644 12.903195 23.526002
F 69.256043 5.161276 26.263185
F 69.256044 12.903195 26.263185
F 78.195652 5.161277 26.263185
F 78.195652 12.903195 26.263185
F 69.256036 7.741917 29.912762
F 69.256036 15.483837 29.912762
F 75.960744 1.290318 38.124309
F 78.195646 7.741917 29.912761
F 78.195646 15.483836 29.912762
F 78.195652 12.903195 40.861492
F 80.430555 1.290318 33.562338
F 80.430555 9.032235 33.562338
F 80.430555 16.774157 33.562338
F 71.490947 1.290318 33.562338
F 71.490947 9.032235 33.562338
F 71.490947 16.774156 33.562339
F 80.430545 3.870958 37.211915
F 80.430545 11.612876 37.211915
F 71.490937 3.870959 37.211915
F 71.490937 11.612876 37.211915
F 80.430553 3.870958 34.474732
F 80.430554 11.612876 34.474732
F 71.490946 3.870959 34.474732
F 71.490946 11.612876 34.474732
F 80.430547 1.290318 30.825156
F 80.430547 9.032235 30.825156
F 80.430547 16.774157 30.825156
F 71.490939 1.290318 30.825155
F 71.490939 9.032235 30.825155
F 71.490939 16.774156 30.825155
F 82.665456 7.741917 34.474732
F 82.665456 15.483837 34.474732
F 78.195652 5.161277 40.861492
F 64.786296 7.741909 34.474738
F 64.786296 15.483829 34.474738
F 69.256043 12.903195 40.861492
F 73.725849 7.741917 34.474732
F 73.725849 15.483837 34.474732
F 67.021136 16.774157 38.124309
F 82.665446 5.161277 30.825156
F 82.665446 12.903196 30.825156
F 64.786312 5.161288 30.825164
F 64.786312 12.903207 30.825164
F 73.725840 5.161276 30.825155
F 73.725840 12.903195 30.825155
F 82.665454 5.161277 33.562338
F 82.665454 12.903196 33.562338
F 64.786296 5.161285 33.562333
F 64.786296 12.903204 33.562333
F 73.725848 5.161276 33.562338
F 73.725848 12.903195 33.562339
F 82.665447 7.741917 37.211915
F 82.665447 15.483836 37.211915
F 69.256043 5.161276 40.861492
F 64.786265 7.741912 37.211912
F 64.786266 15.483832 37.211912
F 78.195644 12.903195 38.124309
F 73.725841 7.741917 37.211915
F 73.725842 15.483837 37.211915
F 67.021136 9.032235 38.124309
F 84.900356 1.290318 33.562338
F 84.900356 9.032236 33.562338
F 84.900356 16.774157 33.562338
F 67.021147 1.290319 33.562338
F 67.021147 9.032236 33.562338
F 67.021147 16.774157 33.562338
F 75.960752 1.290318 33.562338
F 75.960752 9.032235 33.562338
F 75.960752 16.774156 33.562338
F 84.900346 3.870958 37.211914
F 84.900346 11.612876 37.211915
F 67.021134 3.870958 37.211915
F 67.021134 11.612876 37.211915
F 75.960743 3.870958 37.211915
F 75.960743 11.612876 37.211915
F 84.900355 3.870958 34.474732
F 84.900355 11.612876 34.474732
F 67.021145 3.870958 34.474733
F 67.021145 11.612876 34.474733
F 75.960751 3.870958 34.474732
F 75.960751 11.612876 34.474732
F 84.900348 1.290318 30.825156
F 84.900348 9.032236 30.825156
F 84.900348 16.774157 30.825156
F 67.021140 1.290319 30.825156
F 67.021140 9.032236 30.825156
F 67.021140 16.774157 30.825156
F 75.960744 1.290318 30.825156
F 75.960744 9.032235 30.825156
F 75.960744 16.774156 30.825155
F 69.256044 7.741917 34.474732
F 69.256044 15.483837 34.474732
F 67.021136 1.290318 38.124309
F 78.195654 7.741917 34.474732
F 78.195654 15.483836 34.474732
F 78.195644 5.161276 38.124309
F 69.256035 5.161276 30.825155
F 69.256035 12.903195 30.825155
F 78.195644 5.161277 30.825156
F 78.195644 12.903195 30.825155
F 69.256043 5.161276 33.562338
F 69.256043 12.903195 33.562339
F 78.195652 5.161277 33.562338
F 78.195652 12.903195 33.562338
F 69.256036 7.741917 37.211915
F 69.256036 15.483837 37.211915
F 84.900348 16.774157 38.124309
F 78.195646 7.741917 37.211915
F 78.195645 15.483836 37.211915
F 69.256034 12.903195 38.124308
F 80.430555 1.290318 40.861492
F 80.430555 9.032235 40.861491
F 80.430555 16.774157 40.861492
F 71.490947 1.290318 40.861492
F 71.490947 9.032235 40.861492
F 71.490947 16.774156 40.861492
F 80.430545 3.870958 22.613607
F 80.430545 11.612876 22.613607
F 71.490937 3.870959 22.613607
F 71.490937 11.612876 22.613608
F 80.430553 3.870958 41.773886
F 80.430554 11.612876 41.773886
F 71.490946 3.870959 41.773886
F 71.490946 11.612876 41.773886
F 80.430547 1.290318 38.124309
F 80.430547 9.032235 38.124309
F 80.430546 16.774157 38.124309
F 71.490939 1.290318 38.124309
F 71.490939 9.032235 38.124309
F 71.490939 16.774156 38.124308
F 82.665456 7.741917 41.773886
F 82.665456 15.483836 41.773886
F 69.256034 5.161276 38.124309
F 64.786253 7.741916 41.773888
F 64.786253 15.483835 41.773888
F 78.195654 15.483836 41.773886
F 73.725849 7.741917 41.773886
F 73.725849 15.483837 41.773886
F 84.900348 9.032236 38.124309
F 82.665446 5.161277 38.124309
F 82.665446 12.903196 38.124309
F 64.786262 5.161281 38.124313
F 64.786262 12.903200 38.124313
F 73.725840 5.161276 38.124309
F 73.725840 12.903195 38.124309
F 82.665454 5.161277 40.861491
F 82.665454 12.903196 40.861492
F 64.786251 5.161279 40.861491
F 64.786251 12.903198 40.861491
F 73.725848 5.161276 40.861492
F 73.725848 12.903195 40.861492
F 82.665447 7.741917 22.613607
F 82.665447 15.483836 22.613607
F 78.195654 7.741917 41.773886
F 64.786370 7.741896 22.613593
F 64.786370 15.483816 22.613593
F 84.900348 1.290318 38.124309
F 73.725841 7.741917 22.613608
F 73.725841 15.483837 22.613608
F 75.960751 11.612876 41.773886
F 84.900356 1.290318 40.861492
F 84.900356 9.032236 40.861492
F 84.900356 16.774157 40.861492
F 67.021143 1.290318 40.861492
F 67.021143 9.032235 40.861492
F 67.021143 16.774157 40.861492
F 75.960752 1.290318 40.861492
F 75.960752 9.032235 40.861492
F 75.960752 16.774156 40.861492
F 84.900346 3.870958 22.613607
F 84.900346 11.612876 22.613607
F 67.021144 3.870957 22.613606
F 67.021144 11.612874 22.613606
F 75.960743 3.870958 22.613607
F 75.960743 11.612876 22.613608
F 84.900355 3.870958 41.773886
F 84.900355 11.612876 41.773886
F 67.021141 3.870958 41.773886
F 67.021141 11.612876 41.773886
F 75.960751 3.870958 41.773886
F 80.430555 24.516076 4.365723
F 80.430555 32.257994 4.365723
F 71.490947 24.516076 4.365723
F 71.490947 32.257993 4.365723
F 80.430545 27.096716 8.015299
F 80.430545 34.838634 8.015300
F 80.430545 19.354797 8.015300
F 71.490937 27.096717 8.015300
F 71.490937 34.838634 8.015300
F 71.490937 19.354798 8.015300
F 80.430553 27.096716 5.278117
F 80.430553 34.838634 5.278117
F 80.430554 19.354797 5.278117
F 71.490946 27.096717 5.278117
F 71.490946 34.838634 5.278117
F 71.490946 19.354798 5.278117
F 80.430547 24.516077 1.628540
F 80.430547 32.257994 1.628540
F 71.490939 24.516076 1.628540
F 71.490939 32.257993 1.628540
F 82.665456 30.967675 5.278117
F 82.665456 23.225758 5.278117
F 64.786200 30.967681 5.278116
F 64.786200 23.225764 5.278116
F 73.725849 30.967675 5.278117
F 73.725849 23.225758 5.278117
F 82.665446 28.387035 1.628540
F 82.665446 20.645117 1.628540
F 64.786219 28.387032 1.628537
F 64.786219 20.645115 1.628536
F 73.725840 28.387034 1.628540
F 73.725840 20.645117 1.628540
F 82.665454 28.387035 4.365723
F 82.665454 20.645117 4.365723
F 64.786197 28.387028 4.365727
F 64.786197 20.645110 4.365727
F 73.725848 28.387034 4.365723
F 73.725848 20.645117 4.365723
F 82.665447 30.967675 8.015300
F 82.665447 23.225757 8.015300
F 64.786202 30.967680 8.015304
F 64.786202 23.225763 8.015304
F 73.725841 30.967675 8.015300
F 73.725841 23.225758 8.015300
F 84.900356 24.516077 4.365723
F 84.900356 32.257994 4.365723
F 67.021139 24.516076 4.365723
F 67.021139 32.257993 4.365723
F 75.960752 24.516076 4.365723
F 75.960752 32.257993 4.365723
F 84.900346 27.096716 8.015300
F 84.900346 34.838634 8.015300
F 84.900346 19.354797 8.015300
F 67.021130 27.096717 8.015300
F 67.021130 34.838635 8.015300
F 67.021130 19.354798 8.015301
F 75.960743 27.096717 8.015300
F 75.960743 34.838634 8.015300
F 75.960743 19.354798 8.015300
F 84.900355 27.096716 5.278117
F 84.900355 34.838634 5.278117
F 84.900355 19.354797 5.278117
F 67.021138 27.096717 5.278117
F 67.021137 34.838635 5.278117
F 67.021137 19.354798 5.278117
F 75.960751 27.096717 5.278117
F 75.960751 34.838634 5.278117
F 75.960751 19.354798 5.278117
F 84.900348 24.516077 1.628540
F 84.900348 32.257994 1.628540
F 67.021138 24.516076 1.628540
F 67.021138 32.257993 1.628540
F 75.960744 24.516076 1.628540
F 75.960744 32.257993 1.628540
F 69.256044 30.967675 5.278117
F 69.256044 23.225758 5.278117
F 78.195654 30.967675 5.278117
F 78.195654 23.225758 5.278117
F 69.256034 28.387034 1.628540
F 69.256034 20.645117 1.628540
F 78.195644 28.387035 1.628540
F 78.195644 20.645117 1.628540
F 69.256043 28.387034 4.365723
F 69.256043 20.645117 4.365723
F 78.195652 28.387035 4.365723
F 78.195652 20.645117 4.365723
F 69.256035 30.967675 8.015300
F 69.256036 23.225758 8.015300
F 78.195646 30.967675 8.015300
F 78.195646 23.225758 8.015300
F 80.430555 24.516076 11.664876
F 80.430555 32.257994 11.664877
F 71.490947 24.516076 11.664877
F 71.490947 32.257993 11.664877
F 80.430545 27.096716 15.314453
F 80.430545 34.838634 15.314453
F 80.430545 19.354797 15.314453
F 71.490937 27.096717 15.314453
F 71.490937 34.838635 15.314454
F 71.490937 19.354798 15.314454
F 80.430553 27.096716 12.577270
F 80.430553 34.838634 12.577271
F 80.430554 19.354797 12.577270
F 71.490946 27.096717 12.577270
F 71.490946 34.838634 12.577270
F 71.490946 19.354798 12.577270
F 80.430547 24.516076 8.927694
F 80.430547 32.257994 8.927694
F 71.490939 24.516076 8.927694
F 71.490939 32.257993 8.927694
F 82.665456 30.967675 12.577271
F 82.665456 23.225758 12.577271
F 64.786223 30.967680 12.577267
F 64.786224 23.225763 12.577267
F 73.725849 30.967675 12.577270
F 73.725849 23.225758 12.577270
F 82.665446 28.387035 8.927694
F 82.665446 20.645117 8.927694
F 64.786200 28.387029 8.927690
F 64.786200 20.645111 8.927690
F 73.725840 28.387034 8.927694
F 73.725840 20.645117 8.927694
F 82.665454 28.387035 11.664876
F 82.665454 20.645117 11.664876
F 64.786221 28.387029 11.664881
F 64.786221 20.645111 11.664881
F 73.725848 28.387034 11.664877
F 73.725848 20.645117 11.664877
F 82.665447 30.967675 15.314453
F 82.665447 23.225757 15.314453
F 64.786214 30.967681 15.314457
F 64.786214 23.225763 15.314457
F 73.725841 30.967675 15.314453
F 73.725841 23.225758 15.314454
F 84.900356 24.516077 11.664876
F 84.900356 32.257994 11.664876
F 67.021141 24.516076 11.664877
F 67.021141 32.257993 11.664877
F 75.960752 24.516076 11.664877
F 75.960752 32.257993 11.664877
F 84.900346 27.096716 15.314453
F 84.900346 34.838634 15.314453
F 84.900346 19.354797 15.314453
F 67.021130 27.096717 15.314453
F 67.021130 34.838635 15.314454
F 67.021130 19.354798 15.314454
F 75.960743 27.096717 15.314453
F 75.960743 34.838634 15.314453
F 75.960743 19.354798 15.314454
F 84.900355 27.096716 12.577271
F 84.900355 34.838634 12.577271
F 84.900355 19.354797 12.577270
F 67.021139 27.096717 12.577270
F 67.021139 34.838634 12.577270
F 67.021139 19.354798 12.577270
F 75.960751 27.096717 12.577271
F 75.960751 34.838634 12.577270
F 75.960751 19.354798 12.577270
F 84.900348 24.516077 8.927694
F 84.900348 32.257994 8.927694
F 67.021131 24.516076 8.927693
F 67.021131 32.257993 8.927693
F 75.960744 24.516076 8.927694
F 75.960744 32.257993 8.927694
F 69.256044 30.967675 12.577270
F 69.256044 23.225758 12.577270
F 78.195654 30.967675 12.577271
F 78.195654 23.225758 12.577271
F 69.256034 28.387034 8.927694
F 69.256034 20.645117 8.927694
F 78.195644 28.387035 8.927694
F 78.195644 20.645117 8.927694
F 69.256043 28.387034 11.664877
F 69.256043 20.645117 11.664877
F 78.195652 28.387035 11.664876
F 78.195652 20.645117 11.664877
F 69.256035 30.967675 15.314454
F 69.256035 23.225758 15.314454
F 78.195646 30.967675 15.314453
F 78.195646 23.225758 15.314453
F 80.430555 24.516077 18.964030
F 80.430555 32.257994 18.964030
F 71.490947 24.516076 18.964030
F 71.490947 32.257993 18.964030
F 80.430545 27.096716 0.716145
F 80.430545 34.838634 0.716145
F 80.430545 19.354797 0.716145
F 71.490937 27.096717 0.716146
F 71.490937 34.838634 0.716146
F 71.490937 19.354798 0.716146
F 80.430554 27.096716 19.876425
F 80.430554 34.838634 19.876424
F 80.430554 19.354797 19.876424
F 71.490946 27.096717 19.876424
F 71.490946 34.838634 19.876424
F 71.490946 19.354798 19.876424
F 80.430547 24.516077 16.226848
F 80.430547 32.257994 16.226848
F 71.490939 24.516076 16.226847
F 71.490939 32.257993 16.226847
F 82.665456 30.967675 19.876425
F 82.665456 23.225758 19.876425
F 64.786222 30.967681 19.876419
F 64.786222 23.225763 19.876419
F 73.725849 30.967675 19.876424
F 73.725849 23.225758 19.876424
F 82.665446 28.387035 16.226848
F 82.665446 20.645117 16.226847
F 64.786212 28.387029 16.226843
F 64.786212 20.645111 16.226843
F 73.725840 28.387034 16.226847
F 73.725840 20.645117 16.226847
F 82.665454 28.387035 18.964030
F 82.665454 20.645117 18.964030
F 64.786225 28.387029 18.964030
F 64.786225 20.645111 18.964030
F 73.725848 28.387034 18.964030
F 73.725848 20.645117 18.964031
F 82.665447 30.967675 0.716145
F 82.665447 23.225757 0.716145
F 64.786290 30.967669 0.716143
F 64.786290 23.225752 0.716143
F 73.725841 30.967675 0.716146
F 73.725841 23.225758 0.716146
F 84.900356 24.516077 18.964030
F 84.900356 32.257994 18.964030
F 67.021141 24.516076 18.964030
F 67.021141 32.257993 18.964030
F 75.960752 24.516076 18.964030
F 75.960752 32.257993 18.964030
F 84.900346 27.096716 0.716145
F 84.900346 34.838634 0.716145
F 84.900346 19.354797 0.716145
F 67.021131 27.096717 0.716146
F 67.021131 34.838634 0.716146
F 67.021131 19.354798 0.716146
F 75.960743 27.096717 0.716146
F 75.960743 34.838634 0.716146
F 75.960743 19.354798 0.716146
F 84.900355 27.096716 19.876425
F 84.900355 34.838634 19.876424
F 84.900355 19.354797 19.876424
F 67.021139 27.096717 19.876424
F 67.021139 34.838634 19.876424
F 67.021139 19.354798 19.876424
F 75.960751 27.096717 19.876424
F 75.960751 34.838634 19.876424
F 75.960751 19.354798 19.876424
F 84.900348 24.516077 16.226848
F 84.900348 32.257994 16.226848
F 67.021132 24.516076 16.226847
F 67.021132 32.257993 16.226847
F 75.960744 24.516076 16.226847
F 75.960744 32.257993 16.226847
F 69.256044 30.967675 19.876424
F 69.256044 23.225758 19.876424
F 78.195654 30.967675 19.876425
F 78.195654 23.225758 19.876424
F 69.256034 28.387034 16.226847
F 69.256034 20.645117 16.226847
F 78.195644 28.387035 16.226848
F 78.195644 20.645117 16.226847
F 69.256043 28.387034 18.964030
F 69.256043 20.645117 18.964030
F 78.195652 28.387035 18.964030
F 78.195652 20.645117 18.964030
F 69.256036 30.967675 0.716146
F 69.256036 23.225758 0.716146
F 78.195646 30.967675 0.716145
F 78.195646 23.225758 0.716145
F 80.430555 24.516076 26.263184
F 80.430555 32.257994 26.263185
F 71.490947 24.516076 26.263185
F 71.490947 32.257993 26.263185
F 80.430545 27.096716 29.912761
F 80.430545 34.838634 29.912762
F 80.430545 19.354797 29.912761
F 71.490937 27.096717 29.912762
F 71.490937 34.838634 29.912762
F 71.490937 19.354798 29.912762
F 80.430553 27.096716 27.175579
F 80.430554 34.838634 27.175579
F 80.430554 19.354797 27.175579
F 71.490946 27.096717 27.175579
F 71.490946 34.838634 27.175579
F 71.490946 19.354798 27.175579
F 80.430547 24.516076 23.526002
F 80.430547 32.257994 23.526002
F 71.490939 24.516076 23.526001
F 71.490939 32.257993 23.526001
F 82.665456 30.967675 27.175579
F 82.665456 23.225758 27.175579
F 64.786350 30.967659 27.175590
F 64.786350 23.225742 27.175590
F 73.725849 30.967675 27.175579
F 73.725849 23.225758 27.175579
F 82.665446 28.387035 23.526002
F 82.665446 20.645117 23.526002
F 64.786363 28.387054 23.526011
F 64.786363 20.645137 23.526011
F 73.725840 28.387034 23.526002
F 73.725840 20.645117 23.526002
F 82.665454 28.387035 26.263184
F 82.665454 20.645117 26.263184
F 64.786349 28.387050 26.263174
F 64.786349 20.645133 26.263175
F 73.725848 28.387034 26.263185
F 73.725848 20.645117 26.263185
F 82.665447 30.967675 29.912761
F 82.665447 23.225757 29.912761
F 64.786314 30.967663 29.912754
F 64.786314 23.225746 29.912754
F 73.725841 30.967675 29.912762
F 73.725841 23.225758 29.912762
F 84.900356 24.516077 26.263184
F 84.900356 32.257994 26.263185
F 67.021152 24.516078 26.263184
F 67.021152 32.257995 26.263184
F 75.960752 24.516076 26.263185
F 75.960752 32.257993 26.263185
F 84.900346 27.096716 29.912761
F 84.900346 34.838634 29.912761
F 84.900346 19.354797 29.912761
F 67.021139 27.096715 29.912761
F 67.021139 34.838633 29.912761
F 67.021139 19.354797 29.912761
F 75.960743 27.096717 29.912762
F 75.960743 34.838634 29.912762
F 75.960743 19.354798 29.912762
F 84.900355 27.096716 27.175579
F 84.900355 34.838634 27.175579
F 84.900355 19.354797 27.175579
F 67.021150 27.096715 27.175580
F 67.021150 34.838633 27.175580
F 67.021150 19.354796 27.175580
F 75.960751 27.096717 27.175579
F 75.960751 34.838634 27.175579
F 75.960751 19.354798 27.175579
F 84.900348 24.516077 23.526002
F 84.900348 32.257994 23.526002
F 67.021145 24.516078 23.526003
F 67.021145 32.257995 23.526003
F 75.960744 24.516076 23.526002
F 75.960744 32.257993 23.526002
F 69.256045 30.967675 27.175579
F 69.256045 23.225758 27.175579
F 78.195654 30.967675 27.175579
F 78.195654 23.225758 27.175579
F 69.256035 28.387034 23.526002
F 69.256035 20.645117 23.526001
F 78.195644 28.387035 23.526002
F 78.195644 20.645117 23.526002
F 69.256044 28.387034 26.263185
F 69.256044 20.645117 26.263185
F 78.195652 28.387035 26.263184
F 78.195652 20.645117 26.263185
F 69.256036 30.967675 29.912762
F 69.256036 23.225758 29.912762
F 78.195646 30.967675 29.912762
F 78.195645 23.225758 29.912761
F 80.430555 24.516077 33.562338
F 80.430555 32.257994 33.562338
F 71.490947 24.516076 33.562338
F 71.490947 32.257993 33.562338
F 80.430545 27.096716 37.211915
F 80.430545 34.838634 37.211915
F 80.430545 19.354797 37.211915
F 71.490937 27.096717 37.211915
F 71.490937 34.838634 37.211915
F 71.490937 19.354798 37.211915
F 80.430553 27.096716 34.474732
F 80.430554 34.838634 34.474732
F 80.430554 19.354798 34.474732
F 71.490946 27.096717 34.474732
F 71.490946 34.838634 34.474732
F 71.490946 19.354798 34.474732
F 80.430547 24.516077 30.825156
F 80.430547 32.257994 30.825156
F 71.490939 24.516076 30.825155
F 71.490939 32.257993 30.825155
F 82.665456 30.967675 34.474732
F 82.665456 23.225758 34.474732
F 64.786296 30.967667 34.474738
F 64.786296 23.225750 34.474738
F 73.725849 30.967675 34.474732
F 73.725849 23.225758 34.474732
F 82.665446 28.387035 30.825156
F 82.665446 20.645117 30.825156
F 64.786312 28.387046 30.825164
F 64.786312 20.645128 30.825164
F 73.725840 28.387034 30.825156
F 73.725840 20.645117 30.825155
F 82.665454 28.387035 33.562338
F 82.665454 20.645117 33.562338
F 64.786296 28.387043 33.562333
F 64.786296 20.645125 33.562334
F 73.725848 28.387034 33.562338
F 73.725848 20.645117 33.562338
F 82.665447 30.967675 37.211915
F 82.665447 23.225757 37.211915
F 64.786265 30.967670 37.211912
F 64.786265 23.225753 37.211912
F 73.725841 30.967675 37.211915
F 73.725841 23.225758 37.211915
F 84.900356 24.516077 33.562338
F 84.900356 32.257994 33.562338
F 67.021147 24.516077 33.562338
F 67.021146 32.257994 33.562338
F 75.960752 24.516076 33.562338
F 75.960752 32.257993 33.562338
F 84.900346 27.096716 37.211914
F 84.900346 34.838634 37.211915
F 84.900346 19.354797 37.211915
F 67.021134 27.096716 37.211915
F 67.021134 34.838634 37.211915
F 67.021134 19.354798 37.211915
F 75.960743 27.096717 37.211915
F 75.960743 34.838634 37.211915
F 75.960743 19.354798 37.211915
F 84.900355 27.096716 34.474732
F 84.900355 34.838634 34.474732
F 84.900355 19.354797 34.474732
F 67.021145 27.096716 34.474733
F 67.021145 34.838634 34.474733
F 67.021145 19.354797 34.474733
F 75.960751 27.096717 34.474732
F 75.960751 34.838634 34.474732
F 75.960751 19.354798 34.474732
F 84.900348 24.516077 30.825156
F 84.900348 32.257994 30.825156
F 67.021140 24.516077 30.825156
F 67.021140 32.257994 30.825156
F 75.960744 24.516076 30.825156
F 75.960744 32.257993 30.825156
F 69.256044 30.967675 34.474732
F 69.256044 23.225758 34.474732
F 78.195654 30.967675 34.474732
F 78.195654 23.225758 34.474732
F 69.256035 28.387034 30.825155
F 69.256035 20.645117 30.825155
F 78.195644 28.387035 30.825156
F 78.195644 20.645117 30.825155
F 69.256043 28.387034 33.562338
F 69.256043 20.645117 33.562338
F 78.195652 28.387035 33.562338
F 78.195652 20.645117 33.562338
F 69.256036 30.967675 37.211915
F 69.256036 23.225758 37.211915
F 78.195645 30.967675 37.211915
F 78.195646 23.225758 37.211915
F 80.430555 24.516076 40.861492
F 80.430555 32.257994 40.861492
F 71.490947 24.516076 40.861492
F 71.490947 32.257993 40.861492
F 80.430545 27.096716 22.613607
F 80.430545 34.838634 22.613607
F 80.430545 19.354797 22.613607
F 71.490937 27.096717 22.613607
F 71.490937 34.838634 22.613608
F 71.490937 19.354798 22.613608
F 80.430554 27.096716 41.773886
F 80.430554 34.838634 41.773886
F 80.430554 19.354797 41.773886
F 71.490946 27.096717 41.773886
F 71.490946 34.838634 41.773886
F 71.490946 19.354798 41.773886
F 80.430547 24.516076 38.124309
F 80.430547 32.257994 38.124309
F 71.490939 24.516076 38.124309
F 71.490939 32.257993 38.124309
F 82.665456 30.967675 41.773886
F 82.665456 23.225758 41.773886
F 64.786253 30.967673 41.773888
F 64.786253 23.225756 41.773888
F 73.725849 30.967675 41.773886
F 73.725850 23.225758 41.773886
F 82.665446 28.387035 38.124309
F 82.665446 20.645117 38.124309
F 64.786262 28.387039 38.124313
F 64.786262 20.645121 38.124313
F 73.725840 28.387034 38.124309
F 73.725840 20.645117 38.124309
F 82.665454 28.387035 40.861491
F 82.665454 20.645117 40.861492
F 64.786251 28.387037 40.861491
F 64.786251 20.645119 40.861491
F 73.725848 28.387034 40.861492
F 73.725848 20.645117 40.861492
F 82.665447 30.967675 22.613607
F 82.665447 23.225757 22.613607
F 64.786370 30.967654 22.613593
F 64.786370 23.225737 22.613593
F 73.725841 30.967675 22.613608
F 73.725842 23.225758 22.613608
F 84.900356 24.516077 40.861492
F 84.900356 32.257994 40.861492
F 67.021143 24.516076 40.861491
F 67.021143 32.257993 40.861492
F 75.960752 24.516076 40.861492
F 75.960752 32.257993 40.861492
F 84.900346 27.096716 22.613607
F 84.900346 34.838634 22.613607
F 84.900346 19.354797 22.613607
F 67.021144 27.096715 22.613606
F 67.021144 34.838632 22.613606
F 67.021144 19.354796 22.613606
F 75.960743 27.096717 22.613607
F 75.960743 34.838634 22.613608
F 75.960743 19.354798 22.613608
F 84.900355 27.096716 41.773886
F 84.900355 34.838634 41.773886
F 84.900355 19.354797 41.773886
F 67.021141 27.096717 41.773886
F 67.021141 34.838634 41.773886
F 67.021141 19.354798 41.773886
F 75.960751 27.096717 41.773886
F 75.960751 34.838634 41.773886
F 75.960751 19.354798 41.773886
F 84.900348 24.516077 38.124309
F 84.900348 32.257994 38.124309
F 67.021136 24.516076 38.124309
F 67.021136 32.257994 38.124309
F 75.960744 24.516076 38.124309
F 75.960744 32.257993 38.124309
F 69.256044 30.967675 41.773886
F 69.256044 23.225758 41.773886
F 78.195654 30.967675 41.773886
F 78.195654 23.225758 41.773886
F 69.256034 28.387034 38.124309
F 69.256034 20.645117 38.124309
F 78.195644 28.387035 38.124309
F 78.195644 20.645117 38.124309
F 69.256043 28.387034 40.861492
F 69.256043 20.645117 40.861492
F 78.195652 28.387035 40.861492
F 78.195652 20.645117 40.861492
F 69.256036 30.967675 22.613608
F 69.256036 23.225758 22.613608
F 78.195646 30.967675 22.613607
F 78.195646 23.225758 22.613607
F 80.430555 47.741834 4.365723
F 80.430555 39.999915 4.365723
F 71.490947 47.741834 4.365723
F 71.490947 39.999914 4.365723
F 80.430545 50.322474 8.015300
F 80.430545 42.580556 8.015300
F 71.490937 50.322475 8.015300
F 71.490937 42.580556 8.015300
F 80.430553 50.322474 5.278117
F 80.430554 42.580555 5.278117
F 71.490946 50.322475 5.278117
F 71.490946 42.580556 5.278117
F 80.430547 47.741835 1.628540
F 80.430547 39.999915 1.628540
F 71.490939 47.741834 1.628540
F 71.490939 39.999914 1.628540
F 82.665456 38.709595 5.278117
F 82.665456 46.451516 5.278117
F 64.786200 38.709601 5.278116
F 64.786200 46.451522 5.278116
F 73.725849 38.709595 5.278117
F 73.725849 46.451516 5.278117
F 82.665446 51.612793 1.628540
F 82.665446 36.128954 1.628540
F 82.665446 43.870876 1.628540
F 64.786219 51.612790 1.628537
F 64.786219 36.128951 1.628536
F 64.786219 43.870873 1.628537
F 73.725840 51.612792 1.628540
F 73.725840 36.128953 1.628540
F 73.725840 43.870875 1.628540
F 82.665454 51.612793 4.365723
F 82.665454 36.128954 4.365723
F 82.665454 43.870875 4.365723
F 64.786197 51.612786 4.365727
F 64.786197 36.128947 4.365727
F 64.786197 43.870869 4.365727
F 73.725849 51.612792 4.365723
F 73.725848 36.128953 4.365723
F 73.725848 43.870875 4.365723
F 82.665447 38.709594 8.015300
F 82.665447 46.451516 8.015300
F 64.786203 38.709600 8.015304
F 64.786202 46.451521 8.015304
F 73.725841 38.709595 8.015300
F 73.725841 46.451516 8.015300
F 84.900356 47.741835 4.365723
F 84.900356 39.999915 4.365723
F 67.021139 47.741834 4.365723
F 67.021139 39.999914 4.365724
F 75.960752 47.741834 4.365723
F 75.960752 39.999914 4.365723
F 84.900346 50.322474 8.015300
F 84.900346 42.580555 8.015300
F 67.021130 50.322475 8.015300
F 67.021130 42.580556 8.015301
F 75.960743 50.322474 8.015300
F 75.960743 42.580556 8.015300
F 84.900355 50.322474 5.278117
F 84.900355 42.580555 5.278117
F 67.021137 50.322475 5.278117
F 67.021137 42.580556 5.278117
F 75.960751 50.322474 5.278117
F 75.960751 42.580555 5.278117
F 84.900348 47.741835 1.628540
F 84.900348 39.999915 1.628540
F 67.021138 47.741834 1.628540
F 67.021138 39.999915 1.628540
F 75.960744 47.741834 1.628540
F 75.960744 39.999914 1.628540
F 69.256044 38.709595 5.278117
F 69.256044 46.451516 5.278117
F 78.195654 38.709595 5.278117
F 78.195654 46.451516 5.278117
F 69.256034 51.612792 1.628540
F 69.256034 36.128953 1.628539
F 69.256034 43.870875 1.628540
F 78.195644 51.612793 1.628540
F 78.195644 36.128954 1.628540
F 78.195644 43.870875 1.628540
F 69.256043 51.612792 4.365723
F 69.256043 36.128953 4.365723
F 69.256043 43.870875 4.365723
F 78.195652 51.612793 4.365723
F 78.195652 36.128954 4.365723
F 78.195652 43.870875 4.365723
F 69.256035 38.709595 8.015300
F 69.256035 46.451516 8.015300
F 78.195646 38.709595 8.015300
F 78.195646 46.451516 8.015300
F 80.430555 47.741834 11.664876
F 80.430555 39.999915 11.664876
F 71.490947 47.741834 11.664877
F 71.490947 39.999914 11.664877
F 80.430545 50.322474 15.314453
F 80.430545 42.580555 15.314453
F 71.490937 50.322475 15.314453
F 71.490937 42.580556 15.314454
F 80.430553 50.322474 12.577271
F 80.430554 42.580555 12.577270
F 71.490946 50.322475 12.577270
F 71.490946 42.580556 12.577270
F 80.430547 47.741835 8.927694
F 80.430547 39.999915 8.927694
F 71.490939 47.741834 8.927694
F 71.490939 39.999914 8.927694
F 82.665456 38.709595 12.577270
F 82.665456 46.451516 12.577271
F 64.786224 38.709600 12.577266
F 64.786224 46.451521 12.577267
F 73.725849 38.709595 12.577270
F 73.725849 46.451516 12.577270
F 82.665446 51.612793 8.927694
F 82.665446 36.128954 8.927694
F 82.665446 43.870876 8.927694
F 64.786200 51.612787 8.927690
F 64.786200 36.128948 8.927690
F 64.786200 43.870870 8.927690
F 73.725840 51.612792 8.927694
F 73.725840 36.128953 8.927693
F 73.725840 43.870875 8.927694
F 82.665454 51.612793 11.664876
F 82.665454 36.128954 11.664876
F 82.665454 43.870875 11.664876
F 64.786221 51.612787 11.664881
F 64.786222 36.128948 11.664881
F 64.786221 43.870870 11.664881
F 73.725849 51.612792 11.664877
F 73.725848 36.128953 11.664877
F 73.725848 43.870875 11.664877
F 82.665447 38.709594 15.314453
F 82.665447 46.451516 15.314453
F 64.786214 38.709600 15.314457
F 64.786214 46.451521 15.314457
F 73.725841 38.709595 15.314454
F 73.725841 46.451516 15.314454
F 84.900356 47.741835 11.664876
F 84.900356 39.999915 11.664877
F 67.021141 47.741834 11.664877
F 67.021141 39.999914 11.664877
F 75.960752 47.741834 11.664877
F 75.960752 39.999914 11.664877
F 84.900346 50.322474 15.314453
F 84.900346 42.580555 15.314453
F 67.021130 50.322475 15.314453
F 67.021130 42.580556 15.314454
F 75.960743 50.322475 15.314453
F 75.960743 42.580556 15.314454
F 84.900355 50.322474 12.577271
F 84.900355 42.580555 12.577270
F 67.021139 50.322475 12.577270
F 67.021139 42.580556 12.577270
F 75.960751 50.322474 12.577271
F 75.960751 42.580555 12.577270
F 84.900348 47.741835 8.927694
F 84.900348 39.999915 8.927694
F 67.021131 47.741834 8.927693
F 67.021131 39.999914 8.927693
F 75.960744 47.741834 8.927694
F 75.960744 39.999914 8.927694
F 69.256044 38.709595 12.577270
F 69.256044 46.451516 12.577270
F 78.195654 38.709595 12.577270
F 78.195654 46.451516 12.577271
F 69.256034 51.612792 8.927694
F 69.256034 36.128953 8.927693
F 69.256034 43.870875 8.927694
F 78.195644 51.612793 8.927694
F 78.195644 36.128954 8.927694
F 78.195644 43.870875 8.927694
F 69.256043 51.612792 11.664877
F 69.256043 36.128953 11.664877
F 69.256043 43.870875 11.664877
F 78.195652 51.612793 11.664876
F 78.195652 36.128954 11.664877
F 78.195652 43.870875 11.664877
F 69.256036 38.709595 15.314454
F 69.256035 46.451516 15.314453
F 78.195646 38.709595 15.314453
F 78.195646 46.451516 15.314453
F 80.430555 47.741835 18.964030
F 80.430555 39.999915 18.964030
F 71.490947 47.741834 18.964030
F 71.490947 39.999914 18.964031
F 80.430545 50.322474 0.716145
F 80.430545 42.580556 0.716145
F 71.490937 50.322475 0.716146
F 71.490937 42.580556 0.716146
F 80.430554 50.322474 19.876425
F 80.430554 42.580555 19.876424
F 71.490946 50.322475 19.876424
F 71.490946 42.580556 19.876424
F 80.430547 47.741835 16.226848
F 80.430547 39.999915 16.226847
F 71.490939 47.741834 16.226847
F 71.490939 39.999914 16.226847
F 82.665456 38.709595 19.876425
F 82.665456 46.451516 19.876425
F 64.786222 38.709601 19.876419
F 64.786222 46.451522 19.876419
F 73.725849 38.709595 19.876424
F 73.725849 46.451516 19.876424
F 82.665446 51.612793 16.226848
F 82.665446 36.128954 16.226847
F 82.665446 43.870875 16.226847
F 64.786212 51.612787 16.226843
F 64.786212 36.128948 16.226843
F 64.786212 43.870869 16.226843
F 73.725840 51.612792 16.226847
F 73.725840 36.128953 16.226847
F 73.725840 43.870875 16.226847
F 82.665454 51.612793 18.964030
F 82.665454 36.128954 18.964030
F 82.665454 43.870875 18.964030
F 64.786225 51.612787 18.964030
F 64.786225 36.128948 18.964030
F 64.786225 43.870869 18.964030
F 73.725848 51.612792 18.964030
F 73.725848 36.128953 18.964031
F 73.725848 43.870875 18.964031
F 82.665447 38.709594 0.716145
F 82.665447 46.451516 0.716145
F 64.786290 38.709589 0.716143
F 64.786290 46.451510 0.716143
F 73.725841 38.709595 0.716146
F 73.725841 46.451516 0.716146
F 84.900356 47.741835 18.964030
F 84.900356 39.999915 18.964030
F 67.021141 47.741834 18.964030
F 67.021141 39.999914 18.964030
F 75.960752 47.741834 18.964030
F 75.960752 39.999914 18.964030
F 84.900346 50.322474 0.716145
F 84.900346 42.580555 0.716145
F 67.021131 50.322475 0.716146
F 67.021131 42.580556 0.716146
F 75.960743 50.322474 0.716146
F 75.960743 42.580556 0.716146
F 84.900355 50.322474 19.876425
F 84.900355 42.580555 19.876424
F 67.021139 50.322475 19.876424
F 67.021139 42.580556 19.876424
F 75.960751 50.322474 19.876424
F 75.960751 42.580555 19.876424
F 84.900348 47.741835 16.226848
F 84.900348 39.999915 16.226847
F 67.021132 47.741834 16.226847
F 67.021132 39.999914 16.226847
F 75.960744 47.741834 16.226847
F 75.960744 39.999914 16.226847
F 69.256044 38.709595 19.876424
F 69.256044 46.451516 19.876424
F 78.195654 38.709595 19.876424
F 78.195654 46.451516 19.876424
F 69.256034 51.612792 16.226847
F 69.256034 36.128953 16.226847
F 69.256034 43.870875 16.226847
F 78.195644 51.612793 16.226848
F 78.195644 36.128954 16.226847
F 78.195644 43.870875 16.226847
F 69.256043 51.612792 18.964030
F 69.256043 36.128953 18.964031
F 69.256043 43.870875 18.964030
F 78.195652 51.612793 18.964030
F 78.195652 36.128954 18.964030
F 78.195652 43.870875 18.964030
F 69.256036 38.709595 0.716146
F 69.256036 46.451516 0.716146
F 78.195646 38.709595 0.716146
F 78.195646 46.451516 0.716145
F 80.430555 47.741834 26.263184
F 80.430555 39.999915 26.263185
F 71.490947 47.741834 26.263185
F 71.490947 39.999914 26.263185
F 80.430545 50.322474 29.912761
F 80.430545 42.580555 29.912761
F 71.490937 50.322475 29.912762
F 71.490937 42.580556 29.912762
F 80.430553 50.322474 27.175579
F 80.430554 42.580555 27.175579
F 71.490946 50.322475 27.175579
F 71.490946 42.580556 27.175579
F 80.430547 47.741834 23.526002
F 80.430547 39.999915 23.526002
F 71.490939 47.741834 23.526001
F 71.490939 39.999914 23.526001
F 82.665456 38.709595 27.175579
F 82.665456 46.451516 27.175579
F 64.786350 38.709579 27.175590
F 64.786350 46.451500 27.175590
F 73.725849 38.709595 27.175578
F 73.725849 46.451516 27.175579
F 82.665446 51.612793 23.526002
F 82.665446 36.128954 23.526002
F 82.665446 43.870876 23.526002
F 64.786363 51.612813 23.526011
F 64.786363 36.128973 23.526011
F 64.786363 43.870895 23.526011
F 73.725840 51.612792 23.526002
F 73.725840 36.128953 23.526001
F 73.725840 43.870875 23.526002
F 82.665454 51.612793 26.263184
F 82.665454 36.128954 26.263185
F 82.665454 43.870875 26.263184
F 64.786349 51.612809 26.263174
F 64.786349 36.128970 26.263174
F 64.786349 43.870891 26.263175
F 73.725848 51.612792 26.263185
F 73.725848 36.128953 26.263185
F 73.725848 43.870875 26.263185
F 82.665447 38.709594 29.912762
F 82.665447 46.451516 29.912761
F 64.786314 38.709583 29.912755
F 64.786314 46.451504 29.912754
F 73.725841 38.709595 29.912762
F 73.725841 46.451516 29.912762
F 84.900356 47.741835 26.263184
F 84.900356 39.999915 26.263185
F 67.021152 47.741836 26.263184
F 67.021152 39.999916 26.263184
F 75.960752 47.741834 26.263185
F 75.960752 39.999914 26.263185
F 84.900346 50.322474 29.912761
F 84.900346 42.580555 29.912761
F 67.021139 50.322474 29.912761
F 67.021139 42.580555 29.912761
F 75.960743 50.322475 29.912762
F 75.960743 42.580556 29.912762
F 84.900355 50.322474 27.175579
F 84.900355 42.580555 27.175579
F 67.021150 50.322473 27.175580
F 67.021150 42.580554 27.175580
F 75.960751 50.322474 27.175579
F 75.960751 42.580555 27.175579
F 84.900348 47.741835 23.526002
F 84.900348 39.999915 23.526002
F 67.021145 47.741836 23.526003
F 67.021145 39.999916 23.526002
F 75.960744 47.741834 23.526002
F 75.960744 39.999914 23.526001
F 69.256045 38.709595 27.175578
F 69.256045 46.451516 27.175579
F 78.195654 38.709595 27.175579
F 78.195654 46.451516 27.175579
F 69.256035 51.612792 23.526002
F 69.256035 36.128953 23.526001
F 69.256035 43.870875 23.526001
F 78.195644 51.612793 23.526002
F 78.195644 36.128954 23.526002
F 78.195644 43.870875 23.526002
F 69.256044 51.612792 26.263185
F 69.256044 36.128953 26.263185
F 69.256044 43.870875 26.263185
F 78.195652 51.612793 26.263185
F 78.195652 36.128954 26.263185
F 78.195652 43.870875 26.263185
F 69.256036 38.709595 29.912762
F 69.256036 46.451516 29.912762
F 78.195646 38.709595 29.912762
F 78.195646 46.451516 29.912761
F 80.430555 47.741834 33.562338
F 80.430555 39.999915 33.562338
F 71.490947 47.741834 33.562338
F 71.490947 39.999914 33.562339
F 80.430545 50.322474 37.211915
F 80.430545 42.580556 37.211915
F 71.490937 50.322475 37.211915
F 71.490937 42.580556 37.211915
F 80.430553 50.322474 34.474732
F 80.430554 42.580556 34.474732
F 71.490946 50.322475 34.474732
F 71.490946 42.580556 34.474732
F 80.430547 47.741835 30.825156
F 80.430547 39.999915 30.825156
F 71.490939 47.741834 30.825155
F 71.490939 39.999914 30.825155
F 82.665456 38.709595 34.474732
F 82.665456 46.451516 34.474732
F 64.786296 38.709587 34.474738
F 64.786296 46.451508 34.474738
F 73.725849 38.709595 34.474732
F 73.725849 46.451516 34.474732
F 82.665446 51.612793 30.825156
F 82.665446 36.128954 30.825156
F 82.665446 43.870876 30.825156
F 64.786312 51.612804 30.825164
F 64.786312 36.128965 30.825164
F 64.786312 43.870886 30.825164
F 73.725840 51.612792 30.825155
F 73.725840 36.128953 30.825155
F 73.725840 43.870875 30.825155
F 82.665454 51.612793 33.562338
F 82.665454 36.128954 33.562338
F 82.665454 43.870875 33.562338
F 64.786296 51.612801 33.562333
F 64.786296 36.128962 33.562333
F 64.786296 43.870883 33.562334
F 73.725848 51.612792 33.562338
F 73.725848 36.128953 33.562339
F 73.725848 43.870875 33.562338
F 82.665447 38.709594 37.211915
F 82.665447 46.451516 37.211914
F 64.786266 38.709590 37.211912
F 64.786265 46.451511 37.211912
F 73.725841 38.709595 37.211915
F 73.725841 46.451516 37.211915
F 84.900356 47.741835 33.562338
F 84.900356 39.999915 33.562338
F 67.021147 47.741835 33.562338
F 67.021147 39.999915 33.562338
F 75.960752 47.741834 33.562338
F 75.960752 39.999914 33.562338
F 84.900346 50.322474 37.211914
F 84.900346 42.580556 37.211915
F 67.021134 50.322474 37.211915
F 67.021134 42.580556 37.211915
F 75.960743 50.322474 37.211915
F 75.960743 42.580556 37.211915
F 84.900355 50.322474 34.474732
F 84.900355 42.580555 34.474732
F 67.021145 50.322474 34.474733
F 67.021145 42.580555 34.474733
F 75.960751 50.322474 34.474732
F 75.960751 42.580555 34.474732
F 84.900348 47.741835 30.825156
F 84.900348 39.999915 30.825156
F 67.021140 47.741835 30.825156
F 67.021140 39.999915 30.825156
F 75.960744 47.741834 30.825156
F 75.960744 39.999914 30.825155
F 69.256044 38.709595 34.474732
F 69.256044 46.451516 34.474732
F 78.195654 38.709595 34.474732
F 78.195654 46.451516 34.474732
F 69.256035 51.612792 30.825155
F 69.256035 36.128953 30.825155
F 69.256035 43.870875 30.825155
F 78.195644 51.612793 30.825156
F 78.195644 36.128954 30.825155
F 78.195644 43.870875 30.825155
F 69.256043 51.612792 33.562338
F 69.256043 36.128953 33.562339
F 69.256043 43.870875 33.562338
F 78.195652 51.612793 33.562338
F 78.195652 36.128954 33.562338
F 78.195652 43.870875 33.562338
F 69.256036 38.709595 37.211915
F 69.256036 46.451516 37.211915
F 78.195646 38.709595 37.211915
F 78.195646 46.451516 37.211915
F 80.430555 47.741834 40.861492
F 80.430555 39.999915 40.861492
F 71.490947 47.741834 40.861492
F 71.490947 39.999914 40.861492
F 80.430545 50.322474 22.613607
F 80.430545 42.580555 22.613607
F 71.490937 50.322475 22.613607
F 71.490937 42.580556 22.613608
F 80.430553 50.322474 41.773886
F 80.430554 42.580555 41.773886
F 71.490946 50.322475 41.773886
F 71.490946 42.580556 41.773886
F 80.430547 47.741834 38.124309
F 80.430547 39.999915 38.124309
F 71.490939 47.741834 38.124309
F 71.490939 39.999914 38.124308
F 82.665456 38.709595 41.773886
F 82.665456 46.451516 41.773886
F 64.786253 38.709593 41.773888
F 64.786253 46.451514 41.773888
F 73.725849 38.709595 41.773886
F 73.725849 46.451516 41.773886
F 82.665446 51.612793 38.124309
F 82.665446 36.128954 38.124309
F 82.665446 43.870876 38.124309
F 64.786262 51.612797 38.124313
F 64.786262 36.128958 38.124313
F 64.786262 43.870879 38.124313
F 73.725840 51.612792 38.124309
F 73.725840 36.128953 38.124309
F 73.725840 43.870875 38.124309
F 82.665454 51.612793 40.861491
F 82.665454 36.128954 40.861492
F 82.665454 43.870875 40.861492
F 64.786251 51.612795 40.861491
F 64.786251 36.128956 40.861492
F 64.786251 43.870877 40.861491
F 73.725848 51.612792 40.861492
F 73.725848 36.128953 40.861492
F 73.725848 43.870875 40.861492
F 82.665447 38.709594 22.613607
F 82.665447 46.451516 22.613607
F 64.786370 38.709574 22.613593
F 64.786370 46.451495 22.613593
F 73.725841 38.709595 22.613608
F 73.725841 46.451516 22.613608
F 84.900356 47.741835 40.861492
F 84.900356 39.999915 40.861492
F 67.021143 47.741835 40.861492
F 67.021143 39.999915 40.861492
F 75.960752 47.741834 40.861492
F 75.960752 39.999914 40.861492
F 84.900346 50.322474 22.613607
F 84.900346 42.580555 22.613607
F 67.021144 50.322473 22.613606
F 67.021144 42.580554 22.613606
F 75.960743 50.322474 22.613607
F 75.960743 42.580556 22.613608
F 84.900355 50.322474 41.773886
F 84.900355 42.580555 41.773886
F 67.021141 50.322475 41.773886
F 67.021141 42.580556 41.773886
F 75.960751 50.322474 41.773886
F 75.960751 42.580555 41.773886
F 84.900348 47.741835 38.124309
F 84.900348 39.999915 38.124309
F 67.021136 47.741835 38.124309
F 67.021136 39.999915 38.124309
F 75.960744 47.741834 38.124309
F 75.960744 39.999914 38.124309
F 69.256044 38.709595 41.773886
F 69.256044 46.451516 41.773886
F 78.195654 38.709595 41.773886
F 78.195654 46.451516 41.773886
F 69.256034 51.612792 38.124309
F 69.256034 36.128953 38.124308
F 69.256034 43.870875 38.124309
F 78.195644 51.612793 38.124309
F 78.195644 36.128954 38.124309
F 78.195644 43.870875 38.124309
F 69.256043 51.612792 40.861492
F 69.256043 36.128953 40.861492
F 69.256043 43.870875 40.861492
F 78.195652 51.612793 40.861492
F 78.195652 36.128954 40.861492
F 78.195652 43.870875 40.861492
F 69.256036 38.709595 22.613608
F 69.256036 46.451516 22.613608
F 78.195646 38.709595 22.613608
F 78.195646 46.451516 22.613607
F 80.430555 55.483752 4.365723
F 80.430555 63.225673 4.365723
F 71.490947 55.483751 4.365723
F 71.490947 63.225672 4.365723
F 80.430545 58.064392 8.015300
F 80.430545 65.806314 8.015300
F 71.490937 58.064392 8.015300
F 71.490937 65.806314 8.015300
F 80.430553 58.064392 5.278117
F 80.430553 65.806314 5.278117
F 71.490946 58.064392 5.278117
F 71.490946 65.806314 5.278117
F 80.430547 55.483752 1.628540
F 80.430547 63.225673 1.628540
F 71.490939 55.483751 1.628540
F 71.490939 63.225672 1.628539
F 82.665456 54.193433 5.278117
F 82.665456 61.935353 5.278117
F 64.786200 54.193439 5.278116
F 64.786200 61.935359 5.278116
F 73.725849 54.193433 5.278117
F 73.725849 61.935353 5.278117
F 82.665446 59.354712 1.628540
F 82.665446 67.096634 1.628540
F 64.786219 59.354709 1.628536
F 64.786219 67.096631 1.628536
F 73.725840 59.354711 1.628540
F 73.725840 67.096633 1.628540
F 82.665454 59.354712 4.365723
F 82.665454 67.096634 4.365723
F 64.786197 59.354705 4.365727
F 64.786197 67.096627 4.365727
F 73.725848 59.354711 4.365723
F 73.725848 67.096633 4.365723
F 82.665447 54.193433 8.015300
F 82.665447 61.935353 8.015300
F 64.786202 54.193438 8.015304
F 64.786203 61.935358 8.015304
F 73.725841 54.193433 8.015300
F 73.725841 61.935353 8.015300
F 84.900356 55.483752 4.365723
F 84.900356 63.225673 4.365723
F 67.021139 55.483751 4.365723
F 67.021139 63.225672 4.365723
F 75.960752 55.483751 4.365723
F 75.960752 63.225673 4.365723
F 84.900346 58.064392 8.015300
F 84.900346 65.806314 8.015300
F 67.021129 58.064393 8.015300
F 67.021130 65.806314 8.015301
F 75.960743 58.064392 8.015300
F 75.960743 65.806314 8.015300
F 84.900355 58.064392 5.278117
F 84.900355 65.806314 5.278117
F 67.021138 58.064393 5.278117
F 67.021137 65.806314 5.278117
F 75.960751 58.064392 5.278117
F 75.960751 65.806314 5.278117
F 84.900348 55.483752 1.628540
F 84.900348 63.225673 1.628540
F 67.021138 55.483751 1.628540
F 67.021138 63.225673 1.628540
F 75.960744 55.483751 1.628540
F 75.960744 63.225672 1.628540
F 69.256044 54.193433 5.278117
F 69.256044 61.935353 5.278117
F 78.195654 54.193433 5.278117
F 78.195654 61.935353 5.278117
F 69.256034 59.354711 1.628539
F 69.256034 67.096633 1.628540
F 78.195644 59.354712 1.628540
F 78.195644 67.096633 1.628540
F 69.256043 59.354711 4.365723
F 69.256043 67.096633 4.365723
F 78.195652 59.354712 4.365723
F 78.195652 67.096633 4.365723
F 69.256035 54.193433 8.015300
F 69.256035 61.935353 8.015300
F 78.195645 54.193433 8.015300
F 78.195645 61.935353 8.015300
F 80.430555 55.483752 11.664876
F 80.430555 63.225673 11.664876
F 71.490947 55.483751 11.664877
F 71.490947 63.225672 11.664877
F 80.430545 58.064392 15.314453
F 80.430545 65.806314 15.314453
F 71.490937 58.064393 15.314454
F 71.490937 65.806314 15.314454
F 80.430553 58.064392 12.577271
F 80.430553 65.806314 12.577270
F 71.490946 58.064392 12.577270
F 71.490946 65.806314 12.577270
F 80.430547 55.483752 8.927694
F 80.430547 63.225673 8.927694
F 71.490939 55.483751 8.927694
F 71.490939 63.225672 8.927693
F 82.665456 54.193433 12.577271
F 82.665456 61.935353 12.577270
F 64.786224 54.193438 12.577267
F 64.786223 61.935358 12.577266
F 73.725849 54.193433 12.577270
F 73.725849 61.935353 12.577270
F 82.665446 59.354712 8.927694
F 82.665446 67.096634 8.927694
F 64.786200 59.354706 8.927690
F 64.786200 67.096628 8.927690
F 73.725840 59.354711 8.927693
F 73.725840 67.096633 8.927694
F 82.665454 59.354712 11.664876
F 82.665454 67.096634 11.664876
F 64.786221 59.354706 11.664881
F 64.786221 67.096628 11.664881
F 73.725848 59.354711 11.664877
F 73.725848 67.096633 11.664877
F 82.665447 54.193433 15.314453
F 82.665447 61.935353 15.314453
F 64.786214 54.193439 15.314457
F 64.786214 61.935359 15.314457
F 73.725841 54.193433 15.314453
F 73.725841 61.935353 15.314454
F 84.900356 55.483752 11.664876
F 84.900356 63.225673 11.664877
F 67.021141 55.483751 11.664877
F 67.021141 63.225672 11.664877
F 75.960752 55.483751 11.664877
F 75.960752 63.225673 11.664877
F 84.900346 58.064392 15.314453
F 84.900346 65.806314 15.314453
F 67.021130 58.064393 15.314454
F 67.021130 65.806314 15.314454
F 75.960743 58.064392 15.314453
F 75.960743 65.806314 15.314454
F 84.900355 58.064392 12.577271
F 84.900355 65.806314 12.577270
F 67.021139 58.064393 12.577270
F 67.021139 65.806314 12.577270
F 75.960751 58.064392 12.577270
F 75.960751 65.806314 12.577270
F 84.900348 55.483752 8.927694
F 84.900348 63.225673 8.927694
F 67.021131 55.483751 8.927693
F 67.021131 63.225672 8.927693
F 75.960744 55.483751 8.927694
F 75.960744 63.225672 8.927694
F 69.256044 54.193433 12.577270
F 69.256044 61.935353 12.577270
F 78.195654 54.193433 12.577271
F 78.195654 61.935353 12.577270
F 69.256034 59.354711 8.927693
F 69.256034 67.096633 8.927694
F 78.195644 59.354712 8.927694
F 78.195644 67.096633 8.927694
F 69.256043 59.354711 11.664877
F 69.256043 67.096633 11.664877
F 78.195652 59.354712 11.664877
F 78.195652 67.096633 11.664877
F 69.256035 54.193433 15.314453
F 69.256036 61.935353 15.314454
F 78.195646 54.193433 15.314453
F 78.195646 61.935353 15.314453
F 80.430555 55.483752 18.964030
F 80.430555 63.225673 18.964030
F 71.490947 55.483751 18.964030
F 71.490947 63.225672 18.964031
F 80.430545 58.064392 0.716145
F 80.430545 65.806314 0.716145
F 71.490937 58.064392 0.716146
F 71.490937 65.806314 0.716146
F 80.430554 58.064392 19.876424
F 80.430554 65.806314 19.876424
F 71.490946 58.064392 19.876424
F 71.490946 65.806314 19.876424
F 80.430547 55.483752 16.226848
F 80.430547 63.225673 16.226847
F 71.490939 55.483751 16.226847
F 71.490939 63.225672 16.226847
F 82.665456 54.193433 19.876425
F 82.665456 61.935353 19.876425
F 64.786222 54.193439 19.876419
F 64.786222 61.935358 19.876419
F 73.725849 54.193433 19.876424
F 73.725849 61.935353 19.876424
F 82.665446 59.354712 16.226847
F 82.665446 67.096634 16.226847
F 64.786212 59.354706 16.226843
F 64.786212 67.096628 16.226843
F 73.725840 59.354711 16.226847
F 73.725840 67.096633 16.226847
F 82.665454 59.354712 18.964030
F 82.665454 67.096634 18.964030
F 64.786225 59.354706 18.964030
F 64.786225 67.096627 18.964030
F 73.725848 59.354711 18.964031
F 73.725848 67.096633 18.964031
F 82.665447 54.193433 0.716145
F 82.665447 61.935353 0.716145
F 64.786290 54.193427 0.716143
F 64.786290 61.935347 0.716143
F 73.725841 54.193433 0.716146
F 73.725841 61.935353 0.716146
F 84.900356 55.483752 18.964030
F 84.900356 63.225673 18.964030
F 67.021141 55.483751 18.964030
F 67.021141 63.225672 18.964030
F 75.960752 55.483751 18.964030
F 75.960752 63.225673 18.964030
F 84.900346 58.064392 0.716145
F 84.900346 65.806314 0.716145
F 67.021131 58.064392 0.716146
F 67.021131 65.806314 0.716146
F 75.960743 58.064392 0.716146
F 75.960743 65.806314 0.716146
F 84.900355 58.064392 19.876424
F 84.900355 65.806314 19.876424
F 67.021139 58.064393 19.876424
F 67.021139 65.806314 19.876424
F 75.960751 58.064392 19.876424
F 75.960751 65.806314 19.876424
F 84.900348 55.483752 16.226848
F 84.900348 63.225673 16.226847
F 67.021132 55.483751 16.226847
F 67.021132 63.225672 16.226847
F 75.960744 55.483751 16.226847
F 75.960744 63.225672 16.226847
F 69.256044 54.193433 19.876424
F 69.256044 61.935353 19.876424
F 78.195654 54.193433 19.876425
F 78.195654 61.935353 19.876424
F 69.256034 59.354711 16.226847
F 69.256034 67.096633 16.226847
F 78.195644 59.354712 16.226847
F 78.195644 67.096633 16.226847
F 69.256043 59.354711 18.964031
F 69.256043 67.096633 18.964030
F 78.195652 59.354712 18.964030
F 78.195652 67.096633 18.964030
F 69.256036 54.193433 0.716146
F 69.256036 61.935353 0.716146
F 78.195646 54.193433 0.716145
F 78.195645 61.935353 0.716146
F 82.665456 69.677274 5.278117
F 78.195646 69.677274 0.716146
F 64.786290 69.677268 0.716143
F 82.665447 69.677274 8.015300
F 82.665447 69.677274 0.716145
F 78.195654 69.677274 5.278117
F 78.195646 69.677274 8.015300
F 82.665456 69.677274 12.577271
F 78.195654 69.677274 19.876424
F 82.665447 69.677274 15.314453
F 82.665456 69.677274 19.876425
F 78.195654 69.677274 12.577271
F 78.195646 69.677274 15.314453
F 73.725849 69.677274 5.278117
F 69.256036 69.677274 0.716146
F 73.725841 69.677274 8.015300
F 69.256044 69.677274 5.278117
F 69.256036 69.677274 8.015300
F 73.725849 69.677274 12.577270
F 73.725841 69.677274 15.314454
F 69.256044 69.677274 12.577270
F 69.256035 69.677274 15.314454
F 73.725849 69.677274 19.876424
F 69.256044 69.677274 19.876424
F 73.725841 69.677274 0.716146
F 80.430555 55.483752 26.263185
F 80.430555 63.225673 26.263185
F 71.490947 55.483751 26.263185
F 71.490947 63.225672 26.263185
F 80.430545 58.064392 29.912762
F 80.430545 65.806314 29.912761
F 71.490937 58.064392 29.912762
F 71.490937 65.806314 29.912762
F 80.430554 58.064392 27.175579
F 80.430554 65.806314 27.175579
F 71.490946 58.064392 27.175578
F 71.490946 65.806314 27.175579
F 80.430547 55.483752 23.526002
F 80.430547 63.225673 23.526002
F 71.490939 55.483751 23.526001
F 71.490939 63.225672 23.526001
F 82.665456 54.193433 27.175579
F 82.665456 61.935353 27.175579
F 64.786350 54.193418 27.175590
F 64.786350 61.935337 27.175590
F 73.725849 54.193433 27.175579
F 73.725849 61.935353 27.175578
F 82.665446 59.354712 23.526002
F 82.665446 67.096634 23.526002
F 64.786363 59.354732 23.526011
F 64.786363 67.096653 23.526011
F 73.725840 59.354711 23.526001
F 73.725840 67.096633 23.526002
F 82.665454 59.354712 26.263185
F 82.665454 67.096634 26.263184
F 64.786349 59.354728 26.263174
F 64.786349 67.096649 26.263175
F 73.725848 59.354711 26.263185
F 73.725848 67.096633 26.263185
F 82.665447 54.193433 29.912761
F 82.665447 61.935353 29.912762
F 64.786314 54.193421 29.912754
F 64.786314 61.935341 29.912755
F 73.725841 54.193433 29.912762
F 73.725841 61.935353 29.912762
F 84.900356 55.483752 26.263184
F 84.900356 63.225673 26.263185
F 67.021152 55.483753 26.263184
F 67.021152 63.225674 26.263184
F 75.960752 55.483751 26.263185
F 75.960752 63.225673 26.263185
F 84.900346 58.064392 29.912761
F 84.900346 65.806314 29.912761
F 67.021139 58.064391 29.912761
F 67.021139 65.806313 29.912761
F 75.960743 58.064392 29.912762
F 75.960743 65.806314 29.912762
F 84.900355 58.064392 27.175579
F 84.900355 65.806314 27.175579
F 67.021150 58.064391 27.175580
F 67.021150 65.806312 27.175580
F 75.960751 58.064392 27.175579
F 75.960751 65.806314 27.175579
F 84.900348 55.483752 23.526002
F 84.900348 63.225673 23.526002
F 67.021145 55.483753 23.526003
F 67.021145 63.225675 23.526002
F 75.960744 55.483751 23.526002
F 75.960744 63.225672 23.526001
F 69.256045 54.193433 27.175579
F 69.256045 61.935353 27.175578
F 78.195654 54.193433 27.175579
F 78.195654 61.935353 27.175579
F 69.256035 59.354711 23.526001
F 69.256035 67.096633 23.526001
F 78.195644 59.354711 23.526002
F 78.195644 67.096633 23.526002
F 69.256044 59.354711 26.263185
F 69.256044 67.096633 26.263185
F 78.195652 59.354712 26.263185
F 78.195652 67.096633 26.263185
F 69.256036 54.193433 29.912762
F 69.256036 61.935353 29.912762
F 78.195645 54.193433 29.912762
F 78.195646 61.935353 29.912762
F 80.430555 55.483752 33.562338
F 80.430555 63.225673 33.562338
F 71.490947 55.483751 33.562338
F 71.490947 63.225672 33.562339
F 80.430545 58.064392 37.211915
F 80.430545 65.806314 37.211915
F 71.490937 58.064392 37.211915
F 71.490937 65.806314 37.211915
F 80.430553 58.064392 34.474732
F 80.430554 65.806314 34.474732
F 71.490946 58.064392 34.474732
F 71.490946 65.806314 34.474732
F 80.430547 55.483752 30.825156
F 80.430547 63.225673 30.825156
F 71.490939 55.483751 30.825155
F 71.490939 63.225672 30.825155
F 82.665456 54.193433 34.474732
F 82.665456 61.935353 34.474732
F 64.786296 54.193425 34.474738
F 64.786296 61.935345 34.474738
F 73.725849 54.193433 34.474732
F 73.725849 61.935353 34.474732
F 82.665446 59.354712 30.825156
F 82.665446 67.096634 30.825155
F 64.786312 59.354723 30.825164
F 64.786312 67.096645 30.825164
F 73.725840 59.354711 30.825155
F 73.725840 67.096633 30.825155
F 82.665454 59.354712 33.562338
F 82.665454 67.096634 33.562338
F 64.786296 59.354720 33.562333
F 64.786296 67.096641 33.562334
F 73.725848 59.354711 33.562339
F 73.725848 67.096633 33.562338
F 82.665447 54.193433 37.211915
F 82.665447 61.935353 37.211915
F 64.786265 54.193428 37.211912
F 64.786266 61.935348 37.211912
F 73.725841 54.193433 37.211915
F 73.725841 61.935353 37.211915
F 84.900356 55.483752 33.562338
F 84.900356 63.225673 33.562338
F 67.021147 55.483752 33.562338
F 67.021147 63.225673 33.562338
F 75.960752 55.483751 33.562339
F 75.960752 63.225673 33.562338
F 84.900346 58.064392 37.211915
F 84.900346 65.806314 37.211915
F 67.021134 58.064392 37.211915
F 67.021134 65.806314 37.211915
F 75.960743 58.064392 37.211915
F 75.960743 65.806314 37.211915
F 84.900355 58.064392 34.474732
F 84.900355 65.806314 34.474732
F 67.021145 58.064392 34.474733
F 67.021145 65.806313 34.474733
F 75.960751 58.064392 34.474732
F 75.960751 65.806314 34.474732
F 84.900348 55.483752 30.825156
F 84.900348 63.225673 30.825156
F 67.021140 55.483752 30.825156
F 67.021140 63.225674 30.825156
F 75.960744 55.483751 30.825156
F 75.960744 63.225672 30.825155
F 69.256044 54.193433 34.474732
F 69.256044 61.935353 34.474732
F 78.195654 54.193433 34.474732
F 78.195654 61.935353 34.474732
F 69.256035 59.354711 30.825155
F 69.256035 67.096633 30.825155
F 78.195644 59.354712 30.825156
F 78.195644 67.096633 30.825155
F 69.256043 59.354711 33.562339
F 69.256043 67.096633 33.562339
F 78.195652 59.354712 33.562338
F 78.195652 67.096633 33.562338
F 69.256036 54.193433 37.211915
F 69.256036 61.935353 37.211915
F 78.195645 54.193433 37.211915
F 78.195645 61.935353 37.211915
F 80.430555 55.483752 40.861491
F 80.430555 63.225673 40.861492
F 71.490947 55.483751 40.861492
F 71.490947 63.225672 40.861492
F 80.430545 58.064392 22.613607
F 80.430545 65.806314 22.613607
F 71.490937 58.064392 22.613608
F 71.490937 65.806314 22.613608
F 80.430554 58.064392 41.773886
F 80.430553 65.806314 41.773886
F 71.490946 58.064392 41.773886
F 71.490946 65.806314 41.773886
F 80.430547 55.483752 38.124309
F 80.430546 63.225673 38.124309
F 71.490939 55.483751 38.124309
F 71.490939 63.225672 38.124308
F 82.665456 54.193433 41.773886
F 82.665456 61.935353 41.773886
F 64.786253 54.193432 41.773888
F 64.786253 61.935351 41.773888
F 73.725849 54.193433 41.773886
F 73.725849 61.935353 41.773886
F 82.665446 59.354712 38.124309
F 82.665446 67.096634 38.124309
F 64.786262 59.354716 38.124313
F 64.786262 67.096638 38.124313
F 73.725840 59.354711 38.124309
F 73.725840 67.096633 38.124309
F 82.665454 59.354712 40.861492
F 82.665454 67.096634 40.861492
F 64.786251 59.354714 40.861491
F 64.786251 67.096635 40.861492
F 73.725848 59.354711 40.861492
F 73.725848 67.096633 40.861492
F 82.665447 54.193433 22.613607
F 82.665447 61.935353 22.613607
F 64.786370 54.193413 22.613593
F 64.786370 61.935332 22.613593
F 73.725841 54.193433 22.613608
F 73.725841 61.935353 22.613608
F 84.900356 55.483752 40.861492
F 84.900356 63.225673 40.861492
F 67.021143 55.483752 40.861492
F 67.021143 63.225673 40.861492
F 75.960752 55.483751 40.861492
F 75.960752 63.225673 40.861492
F 84.900346 58.064392 22.613607
F 84.900346 65.806314 22.613607
F 67.021144 58.064390 22.613606
F 67.021144 65.806312 22.613606
F 75.960743 58.064392 22.613608
F 75.960743 65.806314 22.613608
F 84.900355 58.064392 41.773886
F 84.900355 65.806314 41.773886
F 67.021141 58.064392 41.773886
F 67.021141 65.806314 41.773886
F 75.960751 58.064392 41.773886
F 75.960751 65.806314 41.773886
F 84.900348 55.483752 38.124309
F 84.900348 63.225673 38.124309
F 67.021136 55.483752 38.124309
F 67.021136 63.225673 38.124309
F 75.960744 55.483751 38.124309
F 75.960744 63.225672 38.124309
F 69.256044 54.193433 41.773886
F 69.256044 61.935353 41.773886
F 78.195654 54.193433 41.773886
F 78.195654 61.935353 41.773886
F 69.256034 59.354711 38.124308
F 69.256034 67.096633 38.124309
F 78.195644 59.354712 38.124309
F 78.195644 67.096633 38.124309
F 69.256043 59.354711 40.861492
F 69.256043 67.096633 40.861492
F 78.195652 59.354712 40.861492
F 78.195652 67.096633 40.861492
F 69.256036 54.193433 22.613608
F 69.256036 61.935353 22.613608
F 78.195646 54.193433 22.613607
F 78.195646 61.935353 22.613608
F 82.665456 69.677274 27.175579
F 78.195646 69.677274 22.613607
F 64.786350 69.677258 27.175590
F 82.665447 69.677274 29.912761
F 64.786314 69.677262 29.912754
F 78.195654 69.677274 27.175579
F 78.195646 69.677274 29.912761
F 82.665456 69.677274 34.474732
F 64.786296 69.677266 34.474738
F 82.665447 69.677274 37.211915
F 64.786265 69.677269 37.211912
F 78.195654 69.677274 34.474732
F 78.195646 69.677274 37.211915
F 82.665456 69.677274 41.773886
F 64.786253 69.677273 41.773888
F 78.195654 69.677274 41.773886
F 82.665447 69.677274 22.613607
F 64.786370 69.677254 22.613593
F 73.725849 69.677274 27.175579
F 69.256036 69.677274 22.613608
F 73.725841 69.677274 29.912762
F 69.256045 69.677274 27.175579
F 69.256036 69.677274 29.912762
F 73.725849 69.677274 34.474732
F 73.725841 69.677274 37.211915
F 69.256044 69.677274 34.474732
F 69.256036 69.677274 37.211915
F 73.725849 69.677274 41.773886
F 69.256044 69.677274 41.773886
F 73.725841 69.677274 22.613608
F 89.370158 1.290318 4.365723
F 89.370158 9.032235 4.365723
F 89.370158 16.774156 4.365723
F 98.310339 1.290171 4.365810
F 98.310339 9.032088 4.365810
F 98.310339 16.774009 4.365810
F 89.370148 3.870958 8.015300
F 89.370148 11.612876 8.015300
F 98.310328 3.871105 8.015388
F 98.310328 11.613023 8.015388
F 89.370156 3.870958 5.278118
F 89.370156 11.612876 5.278117
F 98.310337 3.871105 5.278031
F 98.310337 11.613022 5.278031
F 89.370149 1.290318 1.628540
F 89.370149 9.032235 1.628540
F 89.370149 16.774156 1.628540
F 98.310337 1.290171 1.628444
F 98.310337 9.032088 1.628444
F 98.310337 16.774009 1.628444
F 91.605061 7.741917 5.278117
F 91.605061 15.483837 5.278117
F 104.985170 15.466116 0.699921
F 100.548957 7.744267 5.276507
F 100.548957 15.486187 5.276507
F 100.548957 0.002350 5.276507
F 91.605050 5.161276 1.628540
F 91.605050 12.903195 1.628540
F 100.548690 5.159018 1.627145
F 100.548690 12.900937 1.627145
F 91.605059 5.161276 4.365723
F 91.605059 12.903195 4.365723
F 100.548958 5.158925 4.367379
F 100.548958 12.900844 4.367380
F 91.605052 7.741917 8.015300
F 91.605052 15.483837 8.015300
F 104.985171 7.724197 0.699921
F 100.548937 7.744262 8.016901
F 100.548937 15.486182 8.016901
F 100.548937 0.002345 8.016901
F 93.839979 1.290312 4.365727
F 93.839979 9.032230 4.365727
F 93.839979 16.774151 4.365727
F 102.787102 1.295675 4.362395
F 102.787102 9.037593 4.362395
F 102.787102 16.779514 4.362395
F 93.839969 3.870964 8.015304
F 93.839969 11.612882 8.015304
F 102.787080 3.865609 8.011874
F 102.787080 11.607526 8.011874
F 93.839977 3.870964 5.278113
F 93.839977 11.612882 5.278113
F 102.787112 3.865610 5.281507
F 102.787112 11.607528 5.281507
F 93.839970 1.290312 1.628536
F 93.839970 9.032230 1.628536
F 93.839970 16.774151 1.628536
F 102.786761 1.295658 1.632320
F 102.786761 9.037575 1.632320
F 102.786761 16.779497 1.632320
F 87.135257 7.741917 5.278117
F 87.135257 15.483836 5.278117
F 96.074978 0.000001 0.716147
F 96.074986 7.741919 5.278116
F 96.074986 15.483839 5.278116
F 96.074986 0.000001 5.278116
F 104.985525 7.722243 5.294140
F 104.985524 15.464163 5.294140
F 96.074978 15.483838 0.716147
F 87.135247 5.161277 1.628541
F 87.135247 12.903196 1.628540
F 96.074971 5.161276 1.628543
F 96.074971 12.903195 1.628543
F 104.984942 5.181351 1.643486
F 104.984941 12.923270 1.643485
F 87.135255 5.161277 4.365723
F 87.135255 12.903195 4.365723
F 96.074985 5.161274 4.365725
F 96.074985 12.903193 4.365725
F 104.985505 5.180950 4.349356
F 104.985505 12.922869 4.349356
F 87.135248 7.741917 8.015300
F 87.135248 15.483836 8.015300
F 96.074978 7.741919 0.716147
F 96.074978 7.741919 8.015301
F 96.074978 15.483839 8.015301
F 96.074978 0.000001 8.015301
F 104.985504 7.722249 7.999285
F 104.985503 15.464168 7.999285
F 87.135248 15.483836 0.716146
F 89.370158 1.290318 11.664877
F 89.370158 9.032235 11.664877
F 89.370158 16.774156 11.664877
F 98.310315 1.290174 11.664964
F 98.310315 9.032092 11.664964
F 98.310315 16.774013 11.664964
F 89.370148 3.870958 15.314453
F 89.370148 11.612876 15.314453
F 98.310177 3.871098 15.314576
F 98.310177 11.613016 15.314576
F 89.370156 3.870958 12.577271
F 89.370156 11.612876 12.577271
F 98.310328 3.871106 12.577185
F 98.310328 11.613024 12.577185
F 89.370149 1.290318 8.927694
F 89.370149 9.032235 8.927694
F 89.370149 16.774156 8.927694
F 98.310329 1.290171 8.927606
F 98.310329 9.032088 8.927606
F 98.310329 16.774009 8.927605
F 91.605061 7.741917 12.577270
F 91.605061 15.483837 12.577270
F 87.135248 7.741916 0.716145
F 100.548833 7.744222 12.575614
F 100.548833 15.486142 12.575614
F 100.548833 0.002305 12.575614
F 91.605050 5.161276 8.927694
F 91.605050 12.903195 8.927694
F 100.548944 5.158930 8.926067
F 100.548944 12.900848 8.926067
F 91.605059 5.161276 11.664877
F 91.605059 12.903195 11.664877
F 100.548856 5.158973 11.666392
F 100.548856 12.900892 11.666392
F 91.605052 7.741917 15.314453
F 91.605052 15.483837 15.314454
F 105.213092 12.824684 18.915197
F 100.549188 7.744158 15.315827
F 100.549188 15.486078 15.315827
F 100.549188 0.002241 15.315827
F 93.839978 1.290312 11.664881
F 93.839978 9.032230 11.664881
F 93.839978 16.774151 11.664881
F 102.786369 1.295877 11.661083
F 102.786369 9.037794 11.661083
F 102.786369 16.779716 11.661083
F 93.839967 3.870964 15.314458
F 93.839967 11.612882 15.314458
F 102.779083 3.862381 15.308681
F 102.779083 11.604299 15.308681
F 93.839977 3.870964 12.577267
F 93.839977 11.612882 12.577266
F 102.786345 3.865255 12.579958
F 102.786345 11.607173 12.579957
F 93.839970 1.290312 8.927690
F 93.839970 9.032230 8.927690
F 93.839970 16.774151 8.927690
F 102.787036 1.295696 8.930983
F 102.787036 9.037613 8.930983
F 102.787036 16.779534 8.930983
F 87.135257 7.741917 12.577271
F 87.135257 15.483836 12.577271
F 105.213093 5.082765 18.915197
F 96.074984 7.741918 12.577270
F 96.074984 15.483838 12.577270
F 96.074984 0.000001 12.577270
F 104.984332 7.722447 12.591383
F 104.984332 15.464366 12.591383
F 96.075139 12.903164 18.964053
F 87.135247 5.161277 8.927694
F 87.135247 12.903196 8.927694
F 96.074977 5.161274 8.927693
F 96.074977 12.903193 8.927692
F 104.985514 5.180874 8.943633
F 104.985513 12.922793 8.943633
F 87.135255 5.161277 11.664877
F 87.135255 12.903195 11.664877
F 96.074984 5.161275 11.664877
F 96.074984 12.903194 11.664877
F 104.985415 5.180360 11.648791
F 104.985414 12.922279 11.648791
F 87.135248 7.741917 15.314453
F 87.135248 15.483836 15.314453
F 96.075139 5.161245 18.964053
F 96.074985 7.741921 15.314456
F 96.074985 15.483840 15.314456
F 96.074985 0.000003 15.314456
F 104.991971 7.733226 15.296094
F 104.991969 15.475145 15.296094
F 87.135255 12.903196 18.964030
F 89.370158 1.290318 18.964030
F 89.370158 9.032235 18.964030
F 89.370158 16.774156 18.964030
F 98.310058 1.290194 18.964153
F 98.310058 9.032111 18.964153
F 98.310058 16.774033 18.964154
F 89.370148 3.870958 0.716146
F 89.370148 11.612876 0.716146
F 98.310297 3.871122 0.716226
F 98.310297 11.613040 0.716226
F 89.370156 3.870958 19.876424
F 89.370156 11.612876 19.876424
F 98.311919 3.871439 19.876090
F 98.311919 11.613356 19.876090
F 89.370149 1.290318 16.226848
F 89.370149 9.032235 16.226848
F 89.370149 16.774156 16.226847
F 98.310414 1.290148 16.226746
F 98.310414 9.032065 16.226746
F 98.310414 16.773986 16.226745
F 91.605061 7.741917 19.876424
F 91.605061 15.483837 19.876424
F 87.135255 5.161277 18.964030
F 100.547162 7.744098 19.874990
F 100.547162 15.486018 19.874990
F 100.547162 0.002180 19.874990
F 91.605050 5.161276 16.226847
F 91.605050 12.903195 16.226847
F 100.548011 5.159228 16.225123
F 100.548011 12.901147 16.225122
F 91.605060 5.161276 18.964030
F 91.605060 12.903195 18.964030
F 100.557683 5.158616 18.965352
F 100.557683 12.900535 18.965352
F 91.605052 7.741917 0.716146
F 91.605052 15.483837 0.716146
F 104.966388 12.932547 16.204705
F 100.548982 7.744234 0.717713
F 100.548982 15.486154 0.717713
F 100.548982 0.002317 0.717713
F 93.839976 1.290312 18.964035
F 93.839976 9.032229 18.964035
F 93.839976 16.774150 18.964035
F 102.778352 1.294561 18.954726
F 102.778352 9.036478 18.954726
F 102.778352 16.778400 18.954726
F 93.839968 3.870964 0.716150
F 93.839968 11.612882 0.716150
F 102.785437 3.864862 0.712701
F 102.785437 11.606780 0.712701
F 93.839991 3.870964 19.876421
F 93.839991 11.612882 19.876420
F 102.839078 3.880588 19.856186
F 102.839077 11.622505 19.856186
F 93.839970 1.290312 16.226843
F 93.839971 9.032230 16.226844
F 93.839971 16.774151 16.226843
F 102.787686 1.295364 16.227511
F 102.787686 9.037281 16.227511
F 102.787686 16.779203 16.227511
F 87.135257 7.741917 19.876425
F 87.135257 15.483836 19.876425
F 104.966389 5.190628 16.204705
F 96.074954 7.741917 19.876432
F 96.074954 15.483837 19.876432
F 96.074960 5.161279 16.226850
F 104.967333 7.665604 19.833389
F 104.967333 15.407524 19.833389
F 96.074960 12.903197 16.226850
F 87.135247 5.161277 16.226848
F 87.135247 12.903196 16.226847
F 89.370158 1.290318 26.263184
F 89.370158 9.032235 26.263185
F 89.370158 16.774156 26.263185
F 98.310036 1.290210 26.263189
F 98.310036 9.032127 26.263189
F 98.310036 16.774048 26.263190
F 89.370148 3.870958 29.912761
F 89.370148 11.612876 29.912762
F 98.309811 3.871057 29.912737
F 98.309811 11.612974 29.912737
F 89.370157 3.870958 27.175579
F 89.370157 11.612876 27.175579
F 98.312762 3.871644 27.175078
F 98.312762 11.613562 27.175078
F 89.370149 1.290318 23.526002
F 89.370149 9.032235 23.526002
F 89.370149 16.774156 23.526002
F 98.313013 1.289587 23.525476
F 98.313013 9.031504 23.525476
F 98.313013 16.773425 23.525476
F 91.605061 7.741917 27.175579
F 91.605061 15.483837 27.175578
F 105.194355 0.071759 22.550784
F 100.547821 7.744395 27.173188
F 100.547821 15.486315 27.173188
F 100.547821 0.002478 27.173188
F 91.605050 5.161276 23.526002
F 91.605050 12.903195 23.526001
F 100.547370 5.158819 23.524157
F 100.547370 12.900738 23.524157
F 91.605062 5.161276 26.263185
F 91.605062 12.903195 26.263185
F 100.559851 5.157220 26.265177
F 100.559851 12.899139 26.265177
F 91.605054 7.741917 29.912762
F 91.605054 15.483837 29.912762
F 105.194355 15.555596 22.550784
F 100.556263 7.745436 29.914356
F 100.556263 15.487356 29.914356
F 100.556263 0.003519 29.914356
F 93.839975 1.290312 26.263189
F 93.839975 9.032229 26.263189
F 93.839975 16.774150 26.263189
F 102.781628 1.293910 26.243273
F 102.781628 9.035827 26.243273
F 102.781628 16.777748 26.243273
F 93.839963 3.870965 29.912765
F 93.839963 11.612882 29.912765
F 102.774322 3.863982 29.890327
F 102.774322 11.605900 29.890327
F 93.840009 3.870966 27.175574
F 93.840009 11.612884 27.175573
F 102.834446 3.875713 27.153212
F 102.834446 11.617631 27.153212
F 93.839999 1.290311 23.525997
F 93.839999 9.032229 23.525997
F 93.839999 16.774150 23.525997
F 102.849819 1.279862 23.500546
F 102.849819 9.021779 23.500546
F 102.849819 16.763701 23.500546
F 87.135257 7.741917 27.175579
F 87.135257 15.483836 27.175579
F 105.194355 7.813676 22.550784
F 96.074951 7.741922 27.175578
F 96.074951 15.483842 27.175578
F 96.074951 0.000005 27.175578
F 104.960902 7.669974 27.128256
F 104.960901 15.411893 27.128256
F 104.957766 5.204415 38.100305
F 87.135247 5.161277 23.526002
F 87.135247 12.903196 23.526002
F 96.074941 5.161271 23.526007
F 96.074941 12.903190 23.526007
F 104.965834 5.246567 23.480463
F 104.965834 12.988486 23.480462
F 87.135255 5.161277 26.263184
F 87.135255 12.903195 26.263185
F 96.075302 5.161210 26.263232
F 96.075302 12.903129 26.263232
F 105.144520 5.107060 26.197744
F 105.144520 12.848978 26.197744
F 87.135248 7.741916 29.912761
F 87.135248 15.483836 29.912762
F 96.075284 15.483899 22.613653
F 96.075190 7.741960 29.912791
F 96.075190 15.483880 29.912791
F 96.074920 12.903206 38.124312
F 105.099773 7.783371 29.843719
F 105.099773 15.525291 29.843719
F 105.099773 0.041454 29.843719
F 89.370158 1.290318 33.562338
F 89.370158 9.032235 33.562338
F 89.370158 16.774156 33.562339
F 98.309570 1.290242 33.562309
F 98.309570 9.032160 33.562309
F 98.309570 16.774081 33.562309
F 89.370148 3.870958 37.211915
F 89.370148 11.612876 37.211915
F 98.309950 3.871078 37.211940
F 98.309950 11.612996 37.211941
F 89.370156 3.870958 34.474732
F 89.370156 11.612876 34.474732
F 98.311138 3.871228 34.474528
F 98.311138 11.613146 34.474528
F 89.370149 1.290318 30.825155
F 89.370149 9.032235 30.825155
F 89.370149 16.774156 30.825156
F 98.311920 1.289837 30.824795
F 98.311920 9.031755 30.824796
F 98.311920 16.773676 30.824795
F 91.605060 7.741917 34.474732
F 91.605060 15.483837 34.474732
F 96.075284 7.741980 22.613653
F 100.545336 7.743663 34.472687
F 100.545336 15.485583 34.472687
F 100.545336 0.001746 34.472687
F 91.605050 5.161276 30.825155
F 91.605050 12.903195 30.825155
F 100.546798 5.159157 30.822855
F 100.546798 12.901076 30.822855
F 91.605060 5.161276 33.562338
F 91.605060 12.903195 33.562338
F 100.552964 5.158207 33.563856
F 100.552964 12.900126 33.563856
F 91.605052 7.741917 37.211915
F 91.605052 15.483837 37.211915
F 87.135248 15.483836 22.613608
F 100.550171 7.744089 37.212884
F 100.550171 15.486008 37.212885
F 100.550170 0.002171 37.212884
F 93.839970 1.290313 33.562342
F 93.839970 9.032230 33.562342
F 93.839970 16.774151 33.562342
F 102.767698 1.300987 33.540749
F 102.767698 9.042905 33.540749
F 102.767698 16.784826 33.540749
F 93.839963 3.870964 37.211918
F 93.839963 11.612881 37.211918
F 102.776831 3.862489 37.198675
F 102.776831 11.604407 37.198675
F 93.839986 3.870965 34.474728
F 93.839986 11.612882 34.474728
F 102.807954 3.869067 34.462594
F 102.807953 11.610985 34.462594
F 93.839993 1.290310 30.825150
F 93.839993 9.032228 30.825150
F 93.839993 16.774149 30.825150
F 102.820330 1.289610 30.806734
F 102.820330 9.031528 30.806734
F 102.820330 16.773449 30.806733
F 87.135257 7.741917 34.474732
F 87.135257 15.483836 34.474732
F 87.135248 7.741917 22.613607
F 96.074891 7.741898 34.474741
F 96.074891 15.483818 34.474741
F 107.263386 11.628818 42.874078
F 104.937089 7.678316 34.431693
F 104.937088 15.420235 34.431693
F 105.018507 12.903771 40.884549
F 87.135247 5.161277 30.825156
F 87.135247 12.903196 30.825156
F 96.074915 5.161283 30.825157
F 96.074915 12.903202 30.825157
F 104.949943 5.227438 30.767490
F 104.949942 12.969357 30.767490
F 87.135255 5.161277 33.562338
F 87.135255 12.903196 33.562338
F 96.075081 5.161257 33.562352
F 96.075082 12.903176 33.562352
F 105.052854 5.134346 33.481750
F 105.052854 12.876265 33.481750
F 87.135248 7.741917 37.211915
F 87.135248 15.483836 37.211915
F 105.018507 5.161852 40.884551
F 96.074989 7.741923 37.211920
F 96.074989 15.483843 37.211920
F 96.074920 5.161287 38.124313
F 105.020784 7.744239 37.140763
F 105.020783 15.486159 37.140762
F 96.074842 12.903221 40.861474
F 89.370158 1.290318 40.861492
F 89.370158 9.032235 40.861492
F 89.370158 16.774156 40.861492
F 98.310273 1.290204 40.861593
F 98.310273 9.032122 40.861593
F 98.310273 16.774043 40.861593
F 89.370148 3.870958 22.613607
F 89.370148 11.612876 22.613607
F 98.310019 3.871063 22.613666
F 98.310019 11.612981 22.613666
F 89.370156 3.870958 41.773886
F 89.370156 11.612876 41.773886
F 98.309663 3.871086 41.773815
F 98.309663 11.613004 41.773815
F 89.370149 1.290318 38.124309
F 89.370149 9.032235 38.124309
F 89.370149 16.774156 38.124309
F 98.310632 1.290100 38.124162
F 98.310632 9.032017 38.124162
F 98.310632 16.773938 38.124161
F 91.605061 7.741917 41.773886
F 91.605061 15.483837 41.773886
F 96.074842 5.161302 40.861473
F 100.548510 7.744100 41.772166
F 100.548510 15.486020 41.772166
F 100.548510 0.002183 41.772166
F 91.605050 5.161276 38.124309
F 91.605050 12.903195 38.124309
F 100.547077 5.159334 38.122275
F 100.547077 12.901253 38.122275
F 91.605058 5.161276 40.861492
F 91.605058 12.903195 40.861492
F 100.545419 5.160744 40.861500
F 100.545419 12.902663 40.861501
F 91.605054 7.741917 22.613608
F 91.605054 15.483837 22.613608
F 87.135255 12.903195 40.861492
F 100.561968 7.745846 22.615638
F 100.561968 15.487766 22.615639
F 100.561968 0.003929 22.615638
F 93.839978 1.290313 40.861496
F 93.839978 9.032230 40.861496
F 93.839978 16.774151 40.861496
F 102.783270 1.295268 40.852311
F 102.783270 9.037185 40.852311
F 102.783270 16.779106 40.852311
F 93.839965 3.870965 22.613612
F 93.839965 11.612883 22.613612
F 102.782674 3.869042 22.598112
F 102.782674 11.610959 22.598112
F 93.839962 3.870961 41.773885
F 93.839962 11.612878 41.773885
F 102.775214 3.862188 41.775878
F 102.775214 11.604106 41.775878
F 93.839970 1.290314 38.124306
F 93.839970 9.032231 38.124306
F 93.839970 16.774152 38.124306
F 102.798093 1.292805 38.117668
F 102.798093 9.034722 38.117668
F 102.798093 16.776643 38.117668
F 87.135257 7.741917 41.773886
F 87.135257 15.483836 41.773886
F 87.135255 5.161277 40.861491
F 96.074978 7.741916 41.773884
F 96.074978 15.483836 41.773884
F 107.263385 3.886902 42.874077
F 104.984178 7.734880 41.787604
F 104.984178 15.476798 41.787604
F 104.957765 12.946335 38.100304
F 87.135247 5.161277 38.124309
F 87.135247 12.903196 38.124309
F 105.020783 0.002321 37.140762
F 96.075284 0.000062 22.613653
F 96.075190 0.000043 29.912791
F 96.074989 0.000005 37.211920
F 89.370158 24.516076 4.365723
F 89.370158 32.257994 4.365723
F 98.310339 24.515929 4.365810
F 98.310339 32.257846 4.365810
F 89.370147 27.096716 8.015300
F 89.370148 34.838634 8.015300
F 89.370148 19.354797 8.015300
F 98.310328 27.096863 8.015388
F 104.985171 23.208039 0.699921
F 98.310329 19.354944 8.015388
F 89.370156 27.096716 5.278118
F 89.370156 34.838634 5.278117
F 89.370156 19.354797 5.278117
F 98.310337 27.096863 5.278031
F 104.985171 30.949955 0.699921
F 98.310337 19.354944 5.278031
F 89.370149 24.516076 1.628540
F 89.370149 32.257994 1.628540
F 98.310337 24.515929 1.628444
F 98.310337 32.257846 1.628444
F 91.605061 30.967675 5.278117
F 91.605061 23.225758 5.278117
F 100.548957 30.970025 5.276507
F 100.548957 23.228108 5.276507
F 91.605050 28.387034 1.628540
F 91.605050 20.645117 1.628540
F 100.548690 28.384777 1.627146
F 100.548690 20.642859 1.627145
F 91.605059 28.387034 4.365723
F 91.605059 20.645117 4.365723
F 100.548958 28.384683 4.367379
F 100.548958 20.642765 4.367379
F 91.605052 30.967675 8.015300
F 91.605052 23.225758 8.015300
F 100.548937 30.970021 8.016901
F 100.548937 23.228104 8.016901
F 93.839979 24.516070 4.365727
F 93.839979 32.257988 4.365727
F 102.787102 24.521434 4.362395
F 102.787102 32.263351 4.362395
F 93.839969 27.096722 8.015304
F 96.074978 23.225759 0.716147
F 93.839969 19.354804 8.015304
F 102.787080 27.091367 8.011874
F 102.787080 34.833285 8.011874
F 102.787080 19.349448 8.011875
F 93.839977 27.096722 5.278113
F 96.074977 30.967677 0.716147
F 93.839977 19.354803 5.278113
F 102.787112 27.091369 5.281507
F 102.787112 34.833286 5.281507
F 102.787112 19.349450 5.281507
F 93.839970 24.516070 1.628536
F 93.839970 32.257988 1.628536
F 102.786761 24.521417 1.632320
F 102.786761 32.263334 1.632320
F 87.135257 30.967675 5.278117
F 87.135257 23.225758 5.278117
F 96.074986 30.967677 5.278116
F 96.074986 23.225760 5.278116
F 104.985525 30.948001 5.294140
F 104.985525 23.206084 5.294140
F 87.135246 28.387035 1.628541
F 87.135247 20.645117 1.628540
F 96.074971 28.387034 1.628544
F 96.074971 20.645116 1.628543
F 104.984942 28.407110 1.643486
F 104.984941 20.665193 1.643486
F 87.135255 28.387035 4.365723
F 87.135255 20.645117 4.365723
F 96.074985 28.387032 4.365725
F 96.074985 20.645115 4.365725
F 104.985505 28.406708 4.349356
F 104.985505 20.664791 4.349356
F 87.135248 30.967675 8.015300
F 87.135248 23.225757 8.015300
F 96.074978 30.967677 8.015301
F 96.074978 23.225760 8.015301
F 104.985504 30.948007 7.999285
F 104.985504 23.206091 7.999285
F 89.370158 24.516076 11.664877
F 89.370158 32.257994 11.664877
F 98.310315 24.515932 11.664964
F 98.310315 32.257850 11.664964
F 89.370147 27.096716 15.314453
F 89.370147 34.838634 15.314453
F 89.370148 19.354797 15.314453
F 98.310177 27.096856 15.314576
F 87.135248 23.225757 0.716145
F 98.310177 19.354937 15.314576
F 89.370156 27.096716 12.577271
F 89.370156 34.838634 12.577271
F 89.370156 19.354797 12.577270
F 98.310328 27.096864 12.577185
F 87.135248 30.967675 0.716145
F 98.310328 19.354945 12.577185
F 89.370149 24.516076 8.927694
F 89.370149 32.257994 8.927694
F 98.310329 24.515929 8.927606
F 98.310329 32.257846 8.927605
F 91.605061 30.967675 12.577271
F 91.605061 23.225758 12.577270
F 100.548833 30.969980 12.575614
F 100.548833 23.228063 12.575614
F 91.605050 28.387034 8.927694
F 91.605050 20.645117 8.927694
F 100.548944 28.384688 8.926067
F 100.548944 20.642770 8.926067
F 91.605059 28.387034 11.664877
F 91.605059 20.645117 11.664877
F 100.548856 28.384732 11.666392
F 100.548856 20.642814 11.666392
F 91.605052 30.967675 15.314453
F 91.605052 23.225758 15.314453
F 100.549188 30.969917 15.315827
F 100.549188 23.228000 15.315827
F 93.839978 24.516070 11.664881
F 93.839978 32.257988 11.664881
F 102.786369 24.521635 11.661083
F 102.786369 32.263553 11.661083
F 93.839967 27.096722 15.314458
F 105.213093 20.566606 18.915197
F 93.839967 19.354804 15.314458
F 102.779083 27.088140 15.308681
F 102.779083 34.830057 15.308681
F 102.779083 19.346221 15.308682
F 93.839977 27.096722 12.577267
F 105.213093 28.308523 18.915197
F 93.839977 19.354803 12.577266
F 102.786345 27.091014 12.579958
F 102.786345 34.832931 12.579957
F 102.786345 19.349095 12.579957
F 93.839970 24.516070 8.927690
F 93.839970 32.257988 8.927690
F 102.787036 24.521454 8.930983
F 102.787036 32.263371 8.930983
F 87.135257 30.967675 12.577271
F 87.135257 23.225758 12.577271
F 96.074984 30.967676 12.577270
F 96.074984 23.225759 12.577270
F 104.984332 30.948205 12.591383
F 104.984332 23.206288 12.591383
F 87.135247 28.387035 8.927694
F 87.135247 20.645117 8.927694
F 96.074977 28.387032 8.927693
F 96.074977 20.645115 8.927693
F 104.985514 28.406633 8.943633
F 104.985513 20.664716 8.943633
F 87.135255 28.387035 11.664876
F 87.135255 20.645117 11.664877
F 96.074984 28.387033 11.664877
F 96.074984 20.645115 11.664878
F 104.985415 28.406118 11.648791
F 104.985414 20.664200 11.648792
F 87.135248 30.967675 15.314453
F 87.135248 23.225757 15.314453
F 96.074985 30.967679 15.314456
F 96.074985 23.225762 15.314456
F 104.991971 30.958984 15.296094
F 104.991971 23.217067 15.296094
F 89.370158 24.516076 18.964030
F 89.370158 32.257994 18.964030
F 98.310058 24.515952 18.964153
F 98.310058 32.257869 18.964153
F 89.370147 27.096716 0.716146
F 89.370148 34.838634 0.716146
F 89.370148 19.354797 0.716146
F 98.310297 27.096880 0.716226
F 96.075139 20.645085 18.964053
F 98.310297 19.354961 0.716226
F 89.370156 27.096716 19.876424
F 89.370156 34.838634 19.876424
F 89.370156 19.354797 19.876425
F 98.311919 27.097197 19.876090
F 96.075139 28.387003 18.964053
F 98.311919 19.355278 19.876090
F 89.370149 24.516076 16.226848
F 89.370149 32.257994 16.226848
F 98.310414 24.515906 16.226746
F 98.310414 32.257823 16.226745
F 91.605060 30.967675 19.876425
F 91.605061 23.225758 19.876424
F 100.547162 30.969856 19.874990
F 100.547162 23.227939 19.874990
F 91.605050 28.387034 16.226847
F 91.605050 20.645117 16.226847
F 100.548011 28.384986 16.225123
F 100.548011 20.643068 16.225122
F 91.605060 28.387034 18.964030
F 91.605060 20.645117 18.964030
F 100.557683 28.384374 18.965352
F 100.557683 20.642456 18.965352
F 91.605052 30.967675 0.716146
F 91.605052 23.225758 0.716146
F 100.548982 30.969992 0.717713
F 100.548982 23.228075 0.717713
F 93.839976 24.516070 18.964035
F 93.839976 32.257987 18.964035
F 102.778352 24.520320 18.954726
F 102.778352 32.262237 18.954726
F 93.839968 27.096722 0.716150
F 87.135255 20.645117 18.964030
F 93.839968 19.354804 0.716150
F 102.785437 27.090621 0.712701
F 102.785437 34.832538 0.712701
F 102.785437 19.348702 0.712701
F 93.839991 27.096722 19.876421
F 87.135255 28.387035 18.964030
F 93.839991 19.354803 19.876420
F 102.839078 27.106346 19.856186
F 104.966388 20.674469 16.204705
F 102.839077 19.364427 19.856186
F 93.839970 24.516070 16.226843
F 93.839970 32.257988 16.226843
F 102.787686 24.521123 16.227511
F 102.787686 32.263040 16.227511
F 87.135257 30.967675 19.876425
F 87.135257 23.225758 19.876425
F 96.074954 30.967675 19.876432
F 96.074954 23.225758 19.876432
F 104.967333 30.891362 19.833389
F 104.967333 23.149446 19.833389
F 87.135247 28.387035 16.226848
F 87.135247 20.645117 16.226847
F 96.074960 28.387037 16.226850
F 96.074960 20.645119 16.226850
F 104.966389 28.416386 16.204705
F 89.370158 24.516076 26.263184
F 89.370158 32.257994 26.263185
F 98.310036 24.515968 26.263189
F 98.310036 32.257885 26.263189
F 89.370147 27.096716 29.912761
F 89.370147 34.838634 29.912762
F 89.370148 19.354797 29.912762
F 98.309811 27.096815 29.912737
F 107.263385 19.370740 42.874077
F 98.309811 19.354896 29.912737
F 89.370156 27.096716 27.175579
F 89.370157 34.838634 27.175579
F 89.370156 19.354797 27.175579
F 98.312762 27.097402 27.175078
F 105.194354 23.297518 22.550784
F 98.312762 19.355483 27.175078
F 89.370149 24.516076 23.526002
F 89.370149 32.257994 23.526002
F 98.313013 24.515345 23.525476
F 98.313013 32.257262 23.525476
F 91.605060 30.967675 27.175579
F 91.605061 23.225758 27.175579
F 100.547821 30.970153 27.173188
F 100.547821 23.228236 27.173188
F 91.605050 28.387034 23.526002
F 91.605050 20.645117 23.526002
F 100.547370 28.384578 23.524157
F 100.547370 20.642660 23.524157
F 91.605062 28.387034 26.263185
F 91.605062 20.645116 26.263185
F 100.559851 28.382978 26.265177
F 100.559851 20.641060 26.265177
F 91.605054 30.967675 29.912762
F 91.605054 23.225758 29.912762
F 100.556263 30.971194 29.914356
F 100.556263 23.229277 29.914356
F 93.839975 24.516070 26.263189
F 93.839975 32.257987 26.263189
F 102.781628 24.519668 26.243273
F 102.781628 32.261585 26.243273
F 93.839963 27.096723 29.912766
F 107.263386 27.112659 42.874077
F 93.839963 19.354804 29.912765
F 102.774322 27.089740 29.890327
F 102.774322 34.831658 29.890327
F 102.774322 19.347821 29.890327
F 93.840010 27.096724 27.175574
F 105.194355 31.039435 22.550784
F 93.840009 19.354805 27.175573
F 102.834446 27.101472 27.153212
F 96.075284 23.225821 22.613653
F 102.834446 19.359552 27.153211
F 93.839999 24.516069 23.525997
F 93.839999 32.257987 23.525997
F 102.849819 24.505621 23.500546
F 102.849819 32.247538 23.500546
F 87.135257 30.967675 27.175579
F 87.135257 23.225758 27.175579
F 96.074951 30.967680 27.175578
F 96.074951 23.225763 27.175578
F 104.960902 30.895732 27.128256
F 104.960902 23.153815 27.128256
F 87.135247 28.387035 23.526002
F 87.135247 20.645117 23.526002
F 96.074941 28.387029 23.526007
F 96.074941 20.645111 23.526006
F 104.965835 28.472325 23.480463
F 104.965834 20.730408 23.480463
F 87.135255 28.387035 26.263184
F 87.135255 20.645117 26.263185
F 96.075302 28.386968 26.263232
F 96.075302 20.645050 26.263232
F 105.144520 28.332818 26.197744
F 105.144520 20.590900 26.197744
F 87.135248 30.967675 29.912761
F 87.135248 23.225757 29.912761
F 96.075190 30.967718 29.912791
F 96.075190 23.225801 29.912791
F 105.099773 31.009130 29.843719
F 105.099773 23.267213 29.843719
F 89.370158 24.516076 33.562338
F 89.370158 32.257994 33.562338
F 98.309570 24.516000 33.562309
F 98.309570 32.257918 33.562309
F 89.370148 27.096716 37.211915
F 89.370148 34.838634 37.211915
F 89.370148 19.354797 37.211915
F 98.309950 27.096836 37.211940
F 96.075284 30.967738 22.613653
F 98.309950 19.354917 37.211941
F 89.370156 27.096716 34.474732
F 89.370156 34.838634 34.474732
F 89.370156 19.354797 34.474732
F 98.311138 27.096986 34.474528
F 87.135248 23.225757 22.613607
F 98.311138 19.355067 34.474528
F 89.370149 24.516076 30.825155
F 89.370149 32.257994 30.825155
F 98.311920 24.515596 30.824795
F 98.311920 32.257513 30.824795
F 91.605060 30.967675 34.474732
F 91.605060 23.225758 34.474732
F 100.545336 30.969422 34.472687
F 100.545336 23.227504 34.472687
F 91.605050 28.387034 30.825155
F 91.605050 20.645117 30.825155
F 100.546798 28.384915 30.822855
F 100.546798 20.642998 30.822855
F 91.605060 28.387034 33.562338
F 91.605060 20.645117 33.562339
F 100.552963 28.383966 33.563856
F 100.552964 20.642048 33.563856
F 91.605052 30.967675 37.211915
F 91.605052 23.225758 37.211915
F 100.550171 30.969847 37.212884
F 100.550171 23.227930 37.212884
F 93.839970 24.516071 33.562342
F 93.839970 32.257988 33.562342
F 102.767698 24.526746 33.540749
F 102.767698 32.268663 33.540749
F 93.839963 27.096722 37.211918
F 87.135248 30.967675 22.613607
F 93.839964 19.354803 37.211918
F 102.776831 27.088248 37.198675
F 102.776831 34.830165 37.198675
F 102.776831 19.346329 37.198675
F 93.839986 27.096723 34.474728
F 105.018507 20.645693 40.884551
F 93.839986 19.354804 34.474728
F 102.807954 27.094826 34.462594
F 102.807954 34.836743 34.462594
F 102.807954 19.352907 34.462594
F 93.839993 24.516068 30.825150
F 93.839993 32.257986 30.825150
F 102.820330 24.515369 30.806734
F 102.820330 32.257286 30.806734
F 87.135257 30.967675 34.474732
F 87.135257 23.225758 34.474732
F 96.074891 30.967656 34.474741
F 96.074891 23.225739 34.474741
F 104.937089 30.904074 34.431693
F 104.937089 23.162157 34.431693
F 87.135247 28.387035 30.825156
F 87.135247 20.645117 30.825156
F 96.074915 28.387041 30.825157
F 96.074915 20.645124 30.825157
F 104.949943 28.453197 30.767490
F 104.949943 20.711279 30.767490
F 87.135255 28.387035 33.562338
F 87.135255 20.645117 33.562338
F 96.075082 28.387015 33.562352
F 96.075082 20.645097 33.562352
F 105.052854 28.360104 33.481750
F 105.052854 20.618186 33.481750
F 87.135248 30.967675 37.211915
F 87.135248 23.225757 37.211915
F 96.074989 30.967681 37.211920
F 96.074989 23.225764 37.211920
F 105.020783 30.969997 37.140762
F 105.020783 23.228080 37.140762
F 89.370158 24.516076 40.861492
F 89.370158 32.257994 40.861492
F 98.310273 24.515962 40.861593
F 98.310273 32.257880 40.861593
F 89.370147 27.096716 22.613607
F 89.370147 34.838634 22.613607
F 89.370148 19.354797 22.613608
F 98.310019 27.096822 22.613666
F 105.018507 28.387611 40.884550
F 98.310019 19.354903 22.613666
F 89.370156 27.096716 41.773886
F 89.370156 34.838634 41.773886
F 89.370156 19.354797 41.773886
F 98.309663 27.096844 41.773815
F 96.074842 20.645143 40.861474
F 98.309663 19.354925 41.773815
F 89.370149 24.516076 38.124309
F 89.370149 32.257994 38.124309
F 98.310632 24.515858 38.124162
F 98.310632 32.257775 38.124162
F 91.605061 30.967675 41.773886
F 91.605061 23.225758 41.773886
F 100.548510 30.969859 41.772166
F 100.548510 23.227941 41.772166
F 91.605050 28.387034 38.124309
F 91.605050 20.645117 38.124309
F 100.547077 28.385093 38.122275
F 100.547077 20.643175 38.122275
F 91.605058 28.387034 40.861492
F 91.605058 20.645117 40.861492
F 100.545419 28.386502 40.861500
F 100.545419 20.644585 40.861500
F 91.605054 30.967675 22.613608
F 91.605054 23.225758 22.613608
F 100.561968 30.971604 22.615638
F 100.561968 23.229687 22.615638
F 93.839978 24.516071 40.861496
F 93.839978 32.257988 40.861496
F 102.783270 24.521026 40.852311
F 102.783270 32.262943 40.852311
F 93.839965 27.096723 22.613612
F 96.074842 28.387060 40.861473
F 93.839965 19.354804 22.613612
F 102.782674 27.094800 22.598112
F 102.782674 34.836718 22.598112
F 102.782674 19.352881 22.598112
F 93.839962 27.096719 41.773885
F 93.839962 34.838636 41.773885
F 93.839962 19.354800 41.773885
F 102.775214 27.087946 41.775878
F 102.775214 34.829864 41.775878
F 102.775214 19.346028 41.775878
F 93.839970 24.516072 38.124306
F 93.839970 32.257989 38.124306
F 102.798093 24.518563 38.117668
F 102.798093 32.260480 38.117668
F 87.135257 30.967675 41.773886
F 87.135257 23.225758 41.773886
F 96.074978 30.967674 41.773884
F 96.074978 23.225757 41.773884
F 104.984178 30.960638 41.787604
F 104.984178 23.218721 41.787604
F 87.135247 28.387035 38.124309
F 87.135247 20.645117 38.124309
F 96.074920 28.387045 38.124313
F 96.074920 20.645127 38.124313
F 104.957766 28.430173 38.100304
F 104.957766 20.688256 38.100305
F 87.135255 28.387035 40.861491
F 87.135255 20.645117 40.861492
F 89.370158 47.741834 4.365723
F 89.370158 39.999915 4.365723
F 98.310339 47.741687 4.365810
F 98.310339 39.999767 4.365810
F 89.370148 50.322474 8.015300
F 89.370148 42.580556 8.015300
F 98.310328 50.322621 8.015388
F 98.310328 42.580702 8.015388
F 89.370156 50.322474 5.278118
F 89.370156 42.580556 5.278117
F 98.310337 50.322621 5.278031
F 98.310337 42.580702 5.278031
F 89.370149 47.741834 1.628540
F 89.370149 39.999915 1.628540
F 98.310337 47.741687 1.628444
F 98.310337 39.999767 1.628444
F 91.605061 38.709595 5.278117
F 91.605061 46.451516 5.278117
F 100.548957 38.711945 5.276507
F 100.548957 46.453866 5.276507
F 91.605050 51.612792 1.628540
F 91.605050 36.128953 1.628540
F 91.605050 43.870875 1.628540
F 100.548690 51.610535 1.627145
F 100.548690 36.126695 1.627145
F 100.548690 43.868617 1.627145
F 91.605059 51.612793 4.365723
F 91.605059 36.128953 4.365723
F 91.605059 43.870875 4.365723
F 100.548958 51.610441 4.367379
F 100.548958 36.126602 4.367380
F 100.548958 43.868523 4.367379
F 91.605052 38.709595 8.015300
F 91.605052 46.451516 8.015300
F 100.548937 38.711940 8.016901
F 100.548937 46.453861 8.016901
F 93.839979 47.741829 4.365727
F 93.839979 39.999909 4.365727
F 102.787102 47.747191 4.362395
F 102.787102 40.005272 4.362395
F 93.839969 50.322481 8.015304
F 93.839969 42.580562 8.015304
F 102.787080 50.317125 8.011874
F 102.787080 42.575206 8.011874
F 93.839977 50.322481 5.278113
F 93.839977 42.580562 5.278113
F 102.787112 50.317126 5.281507
F 102.787112 42.575207 5.281507
F 93.839970 47.741829 1.628536
F 93.839970 39.999909 1.628536
F 102.786761 47.747174 1.632320
F 102.786761 40.005255 1.632320
F 87.135257 38.709595 5.278117
F 87.135257 46.451516 5.278117
F 96.074986 38.709597 5.278116
F 96.074986 46.451518 5.278116
F 104.985524 38.689921 5.294140
F 104.985525 46.431842 5.294140
F 87.135247 51.612793 1.628541
F 87.135246 36.128954 1.628540
F 87.135247 43.870875 1.628540
F 96.074971 51.612792 1.628543
F 96.074971 36.128953 1.628543
F 96.074971 43.870875 1.628543
F 104.984942 51.632868 1.643486
F 104.984941 36.149029 1.643485
F 104.984941 43.890950 1.643486
F 87.135255 51.612793 4.365723
F 87.135255 36.128954 4.365723
F 87.135255 43.870875 4.365723
F 96.074985 51.612791 4.365725
F 96.074985 36.128951 4.365725
F 96.074985 43.870873 4.365725
F 104.985505 51.632466 4.349356
F 104.985505 36.148628 4.349356
F 104.985505 43.890549 4.349356
F 87.135248 38.709595 8.015300
F 87.135248 46.451516 8.015300
F 96.074978 38.709597 8.015301
F 96.074978 46.451518 8.015301
F 104.985503 38.689927 7.999285
F 104.985504 46.431848 7.999285
F 89.370158 47.741834 11.664877
F 89.370158 39.999915 11.664877
F 98.310315 47.741691 11.664964
F 98.310315 39.999771 11.664964
F 89.370148 50.322474 15.314453
F 89.370148 42.580556 15.314453
F 98.310177 50.322615 15.314576
F 98.310177 42.580696 15.314576
F 89.370156 50.322474 12.577271
F 89.370156 42.580556 12.577270
F 98.310328 50.322622 12.577185
F 98.310328 42.580703 12.577185
F 89.370149 47.741834 8.927694
F 89.370149 39.999915 8.927694
F 98.310329 47.741687 8.927606
F 98.310329 39.999768 8.927605
F 91.605061 38.709595 12.577270
F 91.605061 46.451516 12.577270
F 100.548833 38.711900 12.575614
F 100.548833 46.453821 12.575614
F 91.605050 51.612792 8.927694
F 91.605050 36.128953 8.927694
F 91.605050 43.870875 8.927694
F 100.548944 51.610446 8.926067
F 100.548944 36.126607 8.926066
F 100.548944 43.868528 8.926067
F 91.605059 51.612793 11.664877
F 91.605059 36.128953 11.664877
F 91.605059 43.870875 11.664877
F 100.548856 51.610489 11.666392
F 100.548856 36.126650 11.666392
F 100.548856 43.868572 11.666392
F 91.605052 38.709595 15.314454
F 91.605052 46.451516 15.314453
F 100.549188 38.711836 15.315827
F 100.549188 46.453757 15.315827
F 93.839978 47.741829 11.664881
F 93.839978 39.999909 11.664881
F 102.786369 47.747393 11.661083
F 102.786369 40.005473 11.661083
F 93.839967 50.322481 15.314458
F 93.839967 42.580562 15.314458
F 102.779083 50.313898 15.308681
F 102.779083 42.571979 15.308681
F 93.839977 50.322481 12.577267
F 93.839977 42.580562 12.577266
F 102.786345 50.316771 12.579958
F 102.786345 42.574852 12.579957
F 93.839970 47.741829 8.927690
F 93.839970 39.999909 8.927690
F 102.787036 47.747212 8.930983
F 102.787036 40.005292 8.930983
F 87.135257 38.709595 12.577271
F 87.135257 46.451516 12.577271
F 96.074984 38.709596 12.577270
F 96.074984 46.451517 12.577270
F 104.984332 38.690125 12.591383
F 104.984332 46.432046 12.591383
F 87.135247 51.612793 8.927694
F 87.135246 36.128954 8.927694
F 87.135247 43.870875 8.927694
F 96.074977 51.612791 8.927693
F 96.074977 36.128952 8.927692
F 96.074977 43.870873 8.927693
F 104.985514 51.632391 8.943633
F 104.985513 36.148552 8.943633
F 104.985513 43.890473 8.943633
F 87.135255 51.612793 11.664877
F 87.135255 36.128954 11.664876
F 87.135255 43.870875 11.664877
F 96.074984 51.612791 11.664877
F 96.074984 36.128952 11.664877
F 96.074984 43.870873 11.664878
F 104.985415 51.631876 11.648791
F 104.985414 36.148037 11.648791
F 104.985414 43.889958 11.648792
F 87.135248 38.709595 15.314453
F 87.135248 46.451516 15.314453
F 96.074985 38.709599 15.314456
F 96.074985 46.451520 15.314455
F 104.991970 38.700903 15.296094
F 104.991971 46.442825 15.296094
F 89.370158 47.741834 18.964030
F 89.370158 39.999915 18.964030
F 98.310058 47.741710 18.964153
F 98.310058 39.999791 18.964154
F 89.370148 50.322474 0.716146
F 89.370148 42.580555 0.716146
F 98.310297 50.322638 0.716226
F 98.310297 42.580719 0.716226
F 89.370156 50.322474 19.876424
F 89.370156 42.580556 19.876425
F 98.311919 50.322955 19.876090
F 98.311919 42.581036 19.876090
F 89.370149 47.741834 16.226848
F 89.370149 39.999915 16.226847
F 98.310414 47.741664 16.226746
F 98.310414 39.999744 16.226746
F 91.605061 38.709595 19.876424
F 91.605061 46.451516 19.876424
F 100.547162 38.711775 19.874990
F 100.547162 46.453697 19.874990
F 91.605050 51.612792 16.226847
F 91.605050 36.128953 16.226847
F 91.605050 43.870875 16.226847
F 100.548011 51.610744 16.225123
F 100.548011 36.126905 16.225122
F 100.548011 43.868826 16.225123
F 91.605060 51.612793 18.964030
F 91.605060 36.128953 18.964030
F 91.605060 43.870875 18.964030
F 100.557683 51.610132 18.965352
F 100.557683 36.126293 18.965352
F 100.557683 43.868214 18.965352
F 91.605052 38.709595 0.716146
F 91.605052 46.451516 0.716146
F 100.548982 38.711912 0.717713
F 100.548982 46.453833 0.717713
F 93.839976 47.741829 18.964035
F 93.839976 39.999909 18.964035
F 102.778352 47.746077 18.954726
F 102.778352 40.004158 18.954726
F 93.839968 50.322481 0.716150
F 93.839968 42.580562 0.716150
F 102.785437 50.316379 0.712701
F 102.785437 42.574460 0.712701
F 93.839991 50.322481 19.876421
F 93.839991 42.580562 19.876420
F 102.839078 50.332104 19.856186
F 102.839077 42.590185 19.856186
F 93.839970 47.741829 16.226843
F 93.839971 39.999909 16.226843
F 102.787686 47.746881 16.227511
F 102.787686 40.004961 16.227511
F 87.135257 38.709595 19.876425
F 87.135257 46.451516 19.876425
F 96.074954 38.709595 19.876432
F 96.074954 46.451516 19.876432
F 104.967333 38.633282 19.833389
F 104.967333 46.375203 19.833389
F 87.135247 51.612793 16.226848
F 87.135246 36.128954 16.226847
F 87.135247 43.870875 16.226847
F 96.074960 51.612795 16.226850
F 96.074960 36.128956 16.226850
F 96.074960 43.870877 16.226850
F 104.966389 51.642144 16.204705
F 104.966388 36.158305 16.204705
F 104.966388 43.900227 16.204705
F 87.135255 51.612793 18.964030
F 87.135255 36.128954 18.964030
F 87.135255 43.870875 18.964030
F 96.075139 51.612761 18.964053
F 96.075139 36.128922 18.964053
F 96.075139 43.870843 18.964053
F 105.213093 51.534281 18.915197
F 105.213092 36.050442 18.915197
F 105.213092 43.792364 18.915197
F 87.135248 38.709595 0.716146
F 87.135248 46.451516 0.716145
F 96.074978 38.709597 0.716147
F 96.074978 46.451518 0.716147
F 104.985171 38.691875 0.699921
F 104.985171 46.433796 0.699921
F 98.310328 34.838781 8.015388
F 98.310337 34.838780 5.278031
F 93.839969 34.838640 8.015304
F 93.839977 34.838640 5.278113
F 98.310177 34.838774 15.314576
F 98.310328 34.838782 12.577185
F 93.839968 34.838640 15.314458
F 93.839977 34.838640 12.577266
F 98.310297 34.838798 0.716226
F 98.311919 34.839114 19.876090
F 93.839968 34.838640 0.716150
F 93.839991 34.838640 19.876420
F 102.839077 34.848264 19.856186
F 89.370158 47.741834 26.263184
F 89.370158 39.999915 26.263185
F 98.310036 47.741726 26.263189
F 98.310036 39.999806 26.263190
F 89.370148 50.322474 29.912761
F 89.370148 42.580555 29.912762
F 98.309811 50.322573 29.912737
F 98.309811 42.580654 29.912737
F 89.370157 50.322474 27.175579
F 89.370157 42.580556 27.175579
F 98.312762 50.323160 27.175078
F 98.312762 42.581241 27.175078
F 89.370149 47.741834 23.526002
F 89.370149 39.999915 23.526002
F 98.313013 47.741103 23.525476
F 98.313013 39.999183 23.525476
F 91.605061 38.709595 27.175578
F 91.605061 46.451516 27.175579
F 100.547821 38.712073 27.173188
F 100.547821 46.453994 27.173188
F 91.605050 51.612792 23.526002
F 91.605050 36.128953 23.526001
F 91.605050 43.870875 23.526002
F 100.547370 51.610336 23.524157
F 100.547370 36.126497 23.524157
F 100.547370 43.868418 23.524157
F 91.605062 51.612792 26.263185
F 91.605062 36.128953 26.263185
F 91.605062 43.870875 26.263185
F 100.559851 51.608736 26.265177
F 100.559851 36.124897 26.265177
F 100.559851 43.866818 26.265177
F 91.605054 38.709595 29.912762
F 91.605054 46.451516 29.912762
F 100.556263 38.713114 29.914356
F 100.556263 46.455035 29.914356
F 93.839975 47.741828 26.263189
F 93.839975 39.999908 26.263189
F 102.781628 47.745426 26.243273
F 102.781628 40.003506 26.243273
F 93.839963 50.322481 29.912766
F 93.839963 42.580562 29.912766
F 102.774322 50.315498 29.890327
F 102.774322 42.573579 29.890327
F 93.840009 50.322482 27.175574
F 93.840010 42.580564 27.175573
F 102.834446 50.327229 27.153212
F 102.834446 42.585310 27.153211
F 93.839999 47.741828 23.525997
F 93.839999 39.999908 23.525997
F 102.849819 47.731378 23.500546
F 102.849819 39.989459 23.500546
F 87.135257 38.709595 27.175579
F 87.135257 46.451516 27.175579
F 96.074951 38.709600 27.175577
F 96.074951 46.451521 27.175578
F 104.960901 38.637652 27.128256
F 104.960902 46.379573 27.128256
F 87.135247 51.612793 23.526002
F 87.135247 36.128954 23.526002
F 87.135247 43.870875 23.526002
F 96.074941 51.612787 23.526007
F 96.074941 36.128948 23.526007
F 96.074941 43.870869 23.526006
F 104.965834 51.698083 23.480463
F 104.965834 36.214244 23.480462
F 104.965834 43.956166 23.480462
F 87.135255 51.612793 26.263184
F 87.135255 36.128954 26.263185
F 87.135255 43.870875 26.263185
F 96.075302 51.612726 26.263232
F 96.075302 36.128887 26.263232
F 96.075302 43.870808 26.263232
F 105.144520 51.558576 26.197744
F 105.144520 36.074736 26.197744
F 105.144520 43.816658 26.197744
F 87.135248 38.709595 29.912762
F 87.135248 46.451516 29.912761
F 96.075190 38.709638 29.912791
F 96.075190 46.451559 29.912791
F 105.099773 38.751049 29.843719
F 105.099773 46.492970 29.843719
F 89.370158 47.741834 33.562338
F 89.370158 39.999915 33.562338
F 98.309570 47.741759 33.562309
F 98.309570 39.999839 33.562309
F 89.370148 50.322474 37.211915
F 89.370148 42.580556 37.211915
F 98.309950 50.322594 37.211940
F 98.309949 42.580675 37.211941
F 89.370156 50.322474 34.474732
F 89.370156 42.580556 34.474732
F 98.311138 50.322744 34.474528
F 98.311138 42.580825 34.474528
F 89.370149 47.741834 30.825155
F 89.370149 39.999914 30.825156
F 98.311920 47.741354 30.824795
F 98.311920 39.999434 30.824795
F 91.605060 38.709595 34.474732
F 91.605060 46.451516 34.474732
F 100.545336 38.711341 34.472687
F 100.545336 46.453262 34.472687
F 91.605050 51.612792 30.825155
F 91.605050 36.128953 30.825155
F 91.605050 43.870875 30.825155
F 100.546798 51.610673 30.822855
F 100.546798 36.126834 30.822855
F 100.546798 43.868756 30.822855
F 91.605060 51.612793 33.562338
F 91.605060 36.128953 33.562338
F 91.605060 43.870875 33.562339
F 100.552964 51.609723 33.563856
F 100.552964 36.125884 33.563856
F 100.552964 43.867806 33.563856
F 91.605052 38.709595 37.211915
F 91.605052 46.451516 37.211915
F 100.550171 38.711767 37.212884
F 100.550171 46.453688 37.212884
F 93.839970 47.741829 33.562342
F 93.839970 39.999909 33.562342
F 102.767698 47.752503 33.540749
F 102.767698 40.010584 33.540749
F 93.839963 50.322480 37.211918
F 93.839964 42.580561 37.211918
F 102.776831 50.314005 37.198675
F 102.776831 42.572087 37.198675
F 93.839986 50.322481 34.474728
F 93.839986 42.580562 34.474728
F 102.807954 50.320583 34.462594
F 102.807954 42.578665 34.462594
F 93.839993 47.741827 30.825150
F 93.839993 39.999907 30.825150
F 102.820330 47.741127 30.806734
F 102.820330 39.999207 30.806734
F 87.135257 38.709595 34.474732
F 87.135257 46.451516 34.474732
F 96.074891 38.709576 34.474741
F 96.074891 46.451497 34.474741
F 104.937088 38.645994 34.431693
F 104.937089 46.387915 34.431693
F 87.135247 51.612793 30.825156
F 87.135247 36.128954 30.825156
F 87.135247 43.870875 30.825156
F 96.074915 51.612799 30.825157
F 96.074915 36.128960 30.825157
F 96.074915 43.870882 30.825157
F 104.949943 51.678954 30.767490
F 104.949942 36.195116 30.767490
F 104.949943 43.937037 30.767490
F 87.135255 51.612793 33.562338
F 87.135255 36.128954 33.562338
F 87.135255 43.870875 33.562338
F 96.075082 51.612773 33.562352
F 96.075082 36.128934 33.562352
F 96.075082 43.870855 33.562352
F 105.052854 51.585862 33.481750
F 105.052854 36.102023 33.481750
F 105.052854 43.843944 33.481750
F 87.135248 38.709595 37.211915
F 87.135248 46.451516 37.211915
F 96.074989 38.709601 37.211920
F 96.074989 46.451522 37.211920
F 105.020783 38.711917 37.140762
F 105.020783 46.453837 37.140762
F 89.370158 47.741834 40.861492
F 89.370158 39.999915 40.861492
F 98.310273 47.741721 40.861593
F 98.310273 39.999801 40.861593
F 89.370148 50.322474 22.613607
F 89.370148 42.580556 22.613608
F 98.310019 50.322580 22.613666
F 98.310019 42.580661 22.613666
F 89.370156 50.322474 41.773886
F 89.370156 42.580555 41.773886
F 98.309663 50.322602 41.773815
F 98.309663 42.580683 41.773815
F 89.370149 47.741834 38.124309
F 89.370149 39.999915 38.124309
F 98.310632 47.741616 38.124162
F 98.310632 39.999696 38.124161
F 91.605061 38.709595 41.773886
F 91.605061 46.451516 41.773886
F 100.548509 38.711778 41.772166
F 100.548510 46.453699 41.772166
F 91.605050 51.612792 38.124309
F 91.605050 36.128953 38.124309
F 91.605050 43.870875 38.124309
F 100.547077 51.610851 38.122275
F 100.547077 36.127011 38.122274
F 100.547077 43.868933 38.122275
F 91.605058 51.612793 40.861492
F 91.605058 36.128953 40.861492
F 91.605058 43.870875 40.861492
F 100.545419 51.612260 40.861500
F 100.545419 36.128421 40.861501
F 100.545419 43.870343 40.861500
F 91.605054 38.709595 22.613608
F 91.605054 46.451516 22.613608
F 100.561968 38.713524 22.615639
F 100.561968 46.455445 22.615638
F 93.839978 47.741829 40.861496
F 93.839978 39.999910 40.861496
F 102.783270 47.746784 40.852311
F 102.783270 40.004864 40.852311
F 93.839965 50.322481 22.613612
F 93.839965 42.580562 22.613612
F 102.782674 50.320558 22.598112
F 102.782674 42.578639 22.598112
F 93.839962 50.322477 41.773885
F 93.839962 42.580558 41.773885
F 102.775214 50.313704 41.775878
F 102.775214 42.571785 41.775878
F 93.839970 47.741830 38.124306
F 93.839970 39.999910 38.124306
F 102.798093 47.744321 38.117668
F 102.798093 40.002401 38.117668
F 87.135257 38.709595 41.773886
F 87.135257 46.451516 41.773886
F 96.074978 38.709594 41.773884
F 96.074978 46.451515 41.773884
F 104.984178 38.702557 41.787604
F 104.984178 46.444478 41.787604
F 87.135247 51.612793 38.124309
F 87.135247 36.128954 38.124309
F 87.135247 43.870875 38.124309
F 96.074920 51.612803 38.124313
F 96.074920 36.128964 38.124312
F 96.074920 43.870885 38.124313
F 104.957766 51.655931 38.100305
F 104.957765 36.172093 38.100304
F 104.957766 43.914014 38.100305
F 87.135255 51.612793 40.861491
F 87.135255 36.128954 40.861492
F 87.135255 43.870875 40.861492
F 96.074842 51.612819 40.861473
F 96.074842 36.128979 40.861474
F 96.074842 43.870901 40.861474
F 105.018507 51.613368 40.884551
F 105.018506 36.129530 40.884548
F 105.018507 43.871451 40.884551
F 87.135248 38.709595 22.613608
F 87.135248 46.451516 22.613607
F 96.075284 38.709658 22.613653
F 96.075284 46.451579 22.613653
F 105.194355 38.781354 22.550784
F 105.194355 46.523275 22.550784
F 98.312762 34.839320 27.175078
F 107.263385 50.338418 42.874077
F 107.263385 42.596498 42.874077
F 98.309811 34.838733 29.912737
F 93.839963 34.838640 29.912765
F 107.263387 34.854575 42.874078
F 93.840009 34.838642 27.175573
F 102.834446 34.843389 27.153212
F 98.309950 34.838754 37.211941
F 98.311138 34.838904 34.474528
F 93.839964 34.838639 37.211918
F 93.839986 34.838640 34.474728
F 98.310019 34.838739 22.613666
F 98.309663 34.838762 41.773815
F 93.839966 34.838641 22.613612
F 89.370158 55.483752 4.365723
F 89.370158 63.225673 4.365723
F 98.310339 55.483604 4.365810
F 98.310339 63.225526 4.365810
F 89.370148 58.064392 8.015300
F 89.370147 65.806314 8.015300
F 98.310328 58.064539 8.015388
F 98.310329 65.806460 8.015388
F 89.370156 58.064392 5.278117
F 89.370156 65.806314 5.278117
F 98.310337 58.064539 5.278031
F 98.310337 65.806460 5.278031
F 89.370149 55.483751 1.628540
F 89.370149 63.225673 1.628540
F 98.310337 55.483604 1.628444
F 98.310337 63.225525 1.628444
F 91.605061 54.193433 5.278117
F 91.605061 61.935353 5.278117
F 100.548957 54.195783 5.276507
F 100.548957 61.937703 5.276507
F 91.605050 59.354711 1.628540
F 91.605050 67.096633 1.628540
F 100.548690 59.352453 1.627145
F 100.548690 67.094375 1.627145
F 91.605059 59.354711 4.365723
F 91.605059 67.096633 4.365723
F 100.548958 59.352360 4.367380
F 100.548958 67.094282 4.367379
F 91.605052 54.193433 8.015300
F 91.605052 61.935353 8.015300
F 100.548937 54.195779 8.016901
F 100.548937 61.937698 8.016901
F 93.839979 55.483746 4.365727
F 93.839979 63.225667 4.365727
F 102.787102 55.489109 4.362395
F 102.787102 63.231030 4.362395
F 93.839969 58.064398 8.015304
F 93.839969 65.806320 8.015304
F 102.787080 58.059043 8.011874
F 102.787080 65.800965 8.011875
F 93.839977 58.064398 5.278113
F 93.839977 65.806320 5.278113
F 102.787112 58.059044 5.281507
F 102.787112 65.800966 5.281507
F 93.839970 55.483746 1.628536
F 93.839970 63.225667 1.628536
F 102.786761 55.489092 1.632320
F 102.786761 63.231013 1.632319
F 87.135257 54.193433 5.278117
F 87.135257 61.935353 5.278117
F 96.074986 54.193435 5.278116
F 96.074986 61.935355 5.278116
F 104.985525 54.173760 5.294140
F 104.985524 61.915679 5.294140
F 87.135247 59.354712 1.628540
F 87.135247 67.096634 1.628540
F 96.074971 59.354711 1.628543
F 96.074971 67.096633 1.628543
F 104.984941 59.374787 1.643485
F 104.984941 67.116709 1.643486
F 87.135255 59.354712 4.365723
F 87.135255 67.096634 4.365723
F 96.074985 59.354710 4.365725
F 96.074985 67.096631 4.365725
F 104.985504 59.374386 4.349356
F 104.985505 67.116308 4.349356
F 87.135248 54.193433 8.015300
F 87.135248 61.935353 8.015300
F 96.074978 54.193435 8.015301
F 96.074978 61.935355 8.015301
F 104.985504 54.173765 7.999285
F 104.985503 61.915685 7.999285
F 89.370158 55.483751 11.664877
F 89.370158 63.225673 11.664877
F 98.310315 55.483608 11.664964
F 98.310315 63.225529 11.664964
F 89.370147 58.064392 15.314453
F 89.370147 65.806314 15.314453
F 98.310177 58.064532 15.314576
F 98.310177 65.806454 15.314576
F 89.370156 58.064392 12.577271
F 89.370156 65.806314 12.577270
F 98.310328 58.064540 12.577185
F 98.310328 65.806461 12.577185
F 89.370149 55.483751 8.927694
F 89.370149 63.225673 8.927694
F 98.310329 55.483605 8.927606
F 98.310329 63.225526 8.927605
F 91.605061 54.193433 12.577270
F 91.605061 61.935353 12.577270
F 100.548833 54.195738 12.575614
F 100.548833 61.937658 12.575614
F 91.605050 59.354711 8.927694
F 91.605050 67.096633 8.927694
F 100.548944 59.352365 8.926067
F 100.548944 67.094287 8.926067
F 91.605059 59.354711 11.664877
F 91.605059 67.096633 11.664877
F 100.548856 59.352409 11.666392
F 100.548856 67.094330 11.666392
F 91.605052 54.193433 15.314453
F 91.605052 61.935353 15.314454
F 100.549188 54.195675 15.315827
F 100.549188 61.937594 15.315827
F 93.839978 55.483746 11.664881
F 93.839978 63.225667 11.664881
F 102.786369 55.489311 11.661083
F 102.786369 63.231232 11.661083
F 93.839967 58.064398 15.314458
F 93.839967 65.806320 15.314458
F 102.779083 58.055815 15.308681
F 102.779083 65.797737 15.308682
F 93.839977 58.064398 12.577266
F 93.839977 65.806320 12.577266
F 102.786345 58.058689 12.579957
F 102.786345 65.800611 12.579957
F 93.839970 55.483746 8.927690
F 93.839970 63.225667 8.927690
F 102.787036 55.489129 8.930983
F 102.787036 63.231050 8.930983
F 87.135257 54.193433 12.577271
F 87.135257 61.935353 12.577271
F 96.074984 54.193434 12.577270
F 96.074984 61.935354 12.577270
F 104.984332 54.173963 12.591383
F 104.984332 61.915883 12.591383
F 87.135247 59.354712 8.927694
F 87.135247 67.096634 8.927694
F 96.074977 59.354709 8.927692
F 96.074977 67.096631 8.927693
F 104.985513 59.374310 8.943633
F 104.985513 67.116232 8.943633
F 87.135255 59.354712 11.664877
F 87.135255 67.096634 11.664877
F 96.074984 59.354710 11.664877
F 96.074984 67.096631 11.664878
F 104.985414 59.373795 11.648791
F 104.985414 67.115717 11.648792
F 87.135248 54.193433 15.314453
F 87.135248 61.935353 15.314453
F 96.074985 54.193437 15.314456
F 96.074985 61.935357 15.314456
F 104.991971 54.184742 15.296094
F 104.991969 61.926661 15.296094
F 89.370158 55.483751 18.964030
F 89.370158 63.225673 18.964030
F 98.310058 55.483628 18.964153
F 98.310058 63.225549 18.964154
F 89.370148 58.064392 0.716146
F 89.370147 65.806314 0.716146
F 98.310297 58.064556 0.716226
F 98.310297 65.806478 0.716226
F 89.370156 58.064392 19.876424
F 89.370156 65.806314 19.876425
F 98.311919 58.064873 19.876090
F 98.311919 65.806794 19.876090
F 89.370149 55.483751 16.226848
F 89.370149 63.225673 16.226847
F 98.310414 55.483581 16.226746
F 98.310414 63.225502 16.226745
F 91.605061 54.193433 19.876424
F 91.605061 61.935353 19.876424
F 100.547162 54.195614 19.874990
F 100.547162 61.937534 19.874990
F 91.605050 59.354711 16.226847
F 91.605050 67.096633 16.226847
F 100.548011 59.352663 16.225122
F 100.548011 67.094585 16.225123
F 91.605060 59.354711 18.964030
F 91.605060 67.096633 18.964030
F 100.557683 59.352051 18.965352
F 100.557683 67.093973 18.965352
F 91.605052 54.193433 0.716146
F 91.605052 61.935353 0.716146
F 100.548982 54.195750 0.717713
F 100.548982 61.937670 0.717713
F 93.839976 55.483746 18.964035
F 93.839976 63.225667 18.964035
F 102.778352 55.487995 18.954726
F 102.778352 63.229916 18.954726
F 93.839968 58.064398 0.716150
F 93.839968 65.806320 0.716150
F 102.785437 58.058296 0.712701
F 102.785437 65.800218 0.712701
F 93.839991 58.064398 19.876420
F 93.839991 65.806320 19.876420
F 102.839077 58.074022 19.856186
F 102.839077 65.815943 19.856186
F 93.839971 55.483746 16.226844
F 93.839971 63.225667 16.226843
F 102.787686 55.488798 16.227511
F 102.787686 63.230719 16.227511
F 87.135257 54.193433 19.876425
F 87.135257 61.935353 19.876425
F 96.074954 54.193433 19.876432
F 96.074954 61.935353 19.876432
F 104.967333 54.117120 19.833389
F 104.967333 61.859040 19.833389
F 87.135247 59.354712 16.226847
F 87.135247 67.096634 16.226847
F 96.074960 59.354714 16.226850
F 96.074960 67.096635 16.226850
F 104.966388 59.384063 16.204706
F 104.966388 67.125985 16.204705
F 87.135255 59.354712 18.964030
F 87.135255 67.096634 18.964030
F 96.075139 59.354680 18.964053
F 96.075139 67.096601 18.964053
F 105.213092 59.276201 18.915197
F 105.213092 67.018122 18.915197
F 87.135248 54.193433 0.716145
F 87.135248 61.935353 0.716146
F 96.074978 54.193435 0.716147
F 96.074978 61.935355 0.716147
F 104.985171 54.175713 0.699921
F 104.985170 61.917633 0.699921
F 91.605061 69.677274 5.278117
F 104.985171 69.659555 0.699921
F 91.605052 69.677274 8.015300
F 87.135257 69.677274 5.278117
F 104.985525 69.657601 5.294140
F 87.135248 69.677274 8.015300
F 104.985504 69.657607 7.999285
F 87.135248 69.677274 0.716145
F 91.605061 69.677274 12.577270
F 91.605052 69.677274 15.314453
F 87.135257 69.677274 12.577271
F 104.984332 69.657805 12.591383
F 87.135248 69.677274 15.314453
F 104.991971 69.668583 15.296094
F 91.605061 69.677274 19.876424
F 91.605052 69.677274 0.716146
F 87.135257 69.677274 19.876425
F 104.967333 69.600962 19.833389
F 96.074954 69.677275 19.876432
F 89.370158 55.483751 26.263185
F 89.370158 63.225673 26.263185
F 98.310036 55.483643 26.263189
F 98.310036 63.225564 26.263190
F 89.370148 58.064392 29.912762
F 89.370148 65.806314 29.912762
F 98.309811 58.064491 29.912737
F 98.309811 65.806412 29.912737
F 89.370156 58.064392 27.175579
F 89.370156 65.806314 27.175579
F 98.312762 58.065078 27.175078
F 98.312762 65.807000 27.175078
F 89.370149 55.483752 23.526002
F 89.370149 63.225673 23.526002
F 98.313013 55.483020 23.525476
F 98.313013 63.224941 23.525476
F 91.605061 54.193433 27.175579
F 91.605061 61.935353 27.175578
F 100.547821 54.195911 27.173188
F 100.547821 61.937831 27.173188
F 91.605050 59.354711 23.526001
F 91.605050 67.096633 23.526002
F 100.547370 59.352255 23.524157
F 100.547370 67.094176 23.524157
F 91.605062 59.354711 26.263185
F 91.605062 67.096633 26.263185
F 100.559851 59.350655 26.265177
F 100.559851 67.092577 26.265177
F 91.605054 54.193433 29.912762
F 91.605054 61.935353 29.912762
F 100.556263 54.196952 29.914356
F 100.556263 61.938872 29.914356
F 93.839975 55.483745 26.263189
F 93.839975 63.225666 26.263189
F 102.781628 55.487343 26.243273
F 102.781628 63.229264 26.243273
F 93.839963 58.064398 29.912765
F 93.839963 65.806320 29.912765
F 102.774322 58.057416 29.890327
F 102.774322 65.799338 29.890327
F 93.840009 58.064400 27.175573
F 93.840010 65.806322 27.175573
F 102.834446 58.069147 27.153212
F 102.834446 65.811069 27.153211
F 93.839999 55.483745 23.525997
F 93.839999 63.225666 23.525997
F 102.849819 55.473296 23.500546
F 102.849819 63.215217 23.500546
F 87.135257 54.193433 27.175579
F 87.135257 61.935353 27.175579
F 96.074951 54.193438 27.175578
F 96.074951 61.935358 27.175578
F 104.960902 54.121491 27.128256
F 104.960901 61.863410 27.128256
F 87.135247 59.354712 23.526002
F 87.135246 67.096634 23.526002
F 96.074941 59.354706 23.526007
F 96.074941 67.096627 23.526006
F 104.965834 59.440002 23.480462
F 104.965834 67.181924 23.480462
F 87.135255 59.354712 26.263185
F 87.135255 67.096634 26.263185
F 96.075302 59.354645 26.263232
F 96.075302 67.096566 26.263232
F 105.144520 59.300494 26.197744
F 105.144520 67.042416 26.197744
F 87.135248 54.193433 29.912761
F 87.135248 61.935353 29.912762
F 96.075190 54.193477 29.912791
F 96.075190 61.935396 29.912791
F 105.099773 54.234888 29.843719
F 105.099773 61.976807 29.843719
F 89.370158 55.483751 33.562338
F 89.370158 63.225673 33.562338
F 98.309570 55.483676 33.562309
F 98.309570 63.225597 33.562309
F 89.370148 58.064392 37.211915
F 89.370147 65.806314 37.211915
F 98.309950 58.064512 37.211941
F 98.309950 65.806434 37.211941
F 89.370156 58.064392 34.474732
F 89.370156 65.806314 34.474732
F 98.311138 58.064662 34.474528
F 98.311138 65.806584 34.474528
F 89.370149 55.483751 30.825155
F 89.370149 63.225673 30.825156
F 98.311920 55.483271 30.824796
F 98.311920 63.225192 30.824795
F 91.605060 54.193433 34.474732
F 91.605060 61.935353 34.474732
F 100.545336 54.195180 34.472687
F 100.545336 61.937100 34.472687
F 91.605050 59.354711 30.825155
F 91.605050 67.096633 30.825155
F 100.546798 59.352592 30.822855
F 100.546798 67.094514 30.822855
F 91.605060 59.354711 33.562338
F 91.605060 67.096633 33.562339
F 100.552964 59.351642 33.563856
F 100.552964 67.093564 33.563856
F 91.605052 54.193433 37.211915
F 91.605052 61.935353 37.211915
F 100.550171 54.195605 37.212884
F 100.550171 61.937525 37.212885
F 93.839970 55.483746 33.562342
F 93.839970 63.225667 33.562342
F 102.767698 55.494421 33.540749
F 102.767698 63.236342 33.540749
F 93.839963 58.064397 37.211918
F 93.839964 65.806319 37.211918
F 102.776831 58.055923 37.198675
F 102.776831 65.797845 37.198675
F 93.839986 58.064399 34.474728
F 93.839987 65.806320 34.474728
F 102.807953 58.062501 34.462594
F 102.807954 65.804423 34.462594
F 93.839993 55.483744 30.825150
F 93.839993 63.225665 30.825150
F 102.820330 55.483044 30.806734
F 102.820330 63.224965 30.806733
F 87.135257 54.193433 34.474732
F 87.135257 61.935353 34.474732
F 96.074891 54.193415 34.474741
F 96.074891 61.935334 34.474741
F 104.937089 54.129832 34.431693
F 104.937088 61.871752 34.431693
F 87.135247 59.354712 30.825156
F 87.135246 67.096634 30.825156
F 96.074915 59.354718 30.825157
F 96.074915 67.096640 30.825157
F 104.949943 59.420874 30.767490
F 104.949943 67.162796 30.767490
F 87.135255 59.354712 33.562338
F 87.135255 67.096634 33.562338
F 96.075082 59.354692 33.562352
F 96.075082 67.096614 33.562352
F 105.052854 59.327781 33.481750
F 105.052854 67.069703 33.481750
F 87.135248 54.193433 37.211915
F 87.135248 61.935353 37.211915
F 96.074989 54.193439 37.211920
F 96.074989 61.935359 37.211920
F 105.020784 54.195755 37.140763
F 105.020783 61.937675 37.140762
F 89.370158 55.483752 40.861492
F 89.370158 63.225673 40.861492
F 98.310273 55.483638 40.861593
F 98.310273 63.225559 40.861593
F 89.370148 58.064392 22.613607
F 89.370147 65.806314 22.613608
F 98.310019 58.064497 22.613666
F 98.310019 65.806419 22.613666
F 89.370156 58.064392 41.773886
F 89.370156 65.806314 41.773886
F 98.309663 58.064520 41.773815
F 98.309663 65.806442 41.773815
F 89.370149 55.483752 38.124309
F 89.370149 63.225673 38.124309
F 98.310632 55.483533 38.124162
F 98.310632 63.225454 38.124161
F 91.605061 54.193433 41.773886
F 91.605061 61.935353 41.773886
F 100.548510 54.195616 41.772166
F 100.548510 61.937536 41.772166
F 91.605050 59.354711 38.124309
F 91.605050 67.096633 38.124309
F 100.547077 59.352769 38.122275
F 100.547077 67.094691 38.122275
F 91.605058 59.354711 40.861492
F 91.605058 67.096633 40.861492
F 100.545419 59.354179 40.861501
F 100.545419 67.096101 40.861500
F 91.605054 54.193433 22.613608
F 91.605054 61.935353 22.613608
F 100.561968 54.197362 22.615638
F 100.561968 61.939282 22.615639
F 93.839978 55.483746 40.861496
F 93.839978 63.225667 40.861496
F 102.783270 55.488701 40.852311
F 102.783270 63.230623 40.852311
F 93.839965 58.064399 22.613612
F 93.839965 65.806320 22.613612
F 102.782674 58.062476 22.598112
F 102.782674 65.804397 22.598112
F 93.839962 58.064395 41.773885
F 93.839962 65.806316 41.773885
F 102.775214 58.055622 41.775878
F 102.775214 65.797544 41.775878
F 93.839970 55.483747 38.124306
F 93.839970 63.225668 38.124306
F 102.798093 55.486238 38.117668
F 102.798093 63.228159 38.117668
F 87.135257 54.193433 41.773886
F 87.135257 61.935353 41.773886
F 96.074978 54.193432 41.773884
F 96.074978 61.935352 41.773884
F 104.984178 54.186396 41.787604
F 104.984178 61.928315 41.787604
F 87.135247 59.354712 38.124309
F 87.135247 67.096634 38.124309
F 96.074920 59.354722 38.124312
F 96.074920 67.096643 38.124313
F 104.957765 59.397851 38.100304
F 104.957766 67.139772 38.100305
F 87.135255 59.354712 40.861492
F 87.135255 67.096634 40.861492
F 96.074842 59.354738 40.861474
F 96.074842 67.096659 40.861474
F 105.018507 59.355288 40.884549
F 105.018507 67.097210 40.884550
F 87.135248 54.193433 22.613607
F 87.135248 61.935353 22.613608
F 96.075284 54.193496 22.613653
F 96.075284 61.935416 22.613653
F 105.194355 54.265193 22.550784
F 105.194355 62.007112 22.550784
F 91.605060 69.677274 27.175579
F 91.605054 69.677274 29.912762
F 87.135257 69.677274 27.175579
F 104.960902 69.605332 27.128256
F 87.135248 69.677274 29.912761
F 91.605060 69.677274 34.474732
F 91.605052 69.677274 37.211915
F 87.135248 69.677274 22.613607
F 87.135257 69.677274 34.474732
F 104.937089 69.613673 34.431693
F 87.135248 69.677274 37.211915
F 107.263386 65.822256 42.874077
F 91.605061 69.677274 41.773886
F 91.605054 69.677274 22.613608
F 87.135257 69.677274 41.773886
F 104.984178 69.670237 41.787604
F 107.263386 58.080334 42.874078
F 96.074891 69.677256 34.474741
F 96.074978 69.677274 41.773884
