# Supplementary material for: Molecular-resolution imaging of ice crystallized from liquid water by cryogenic liquid-cell TEM
Source: Nat Commun. 2025 Sep 25;16:8342. doi: 10.1038/s41467-025-62451-0 (PMC12462463; doi:10.1038/s41467-025-62451-0)
Supplement: Supplementary file 9 — Supplementary Data 1 [file 41467_2025_62451_MOESM9_ESM.zip › supercell_4_3_2/2.0/93K_relaxed.xyz]

10251
F10251
F 1.362765 1.370893 2.867452
F 1.362765 9.111253 2.867452
F 1.362765 16.851663 2.867452
F 10.285975 1.341023 3.239122
F 10.285975 9.081383 3.239122
F 10.285975 16.821763 3.239122
F 19.132575 1.671843 3.549182
F 19.340475 9.213573 3.384122
F 21.065575 5.281703 15.442662
F 1.285805 3.860603 6.436202
F 1.285805 11.600963 6.436202
F 10.192775 3.873733 6.768262
F 10.192775 11.614063 6.768262
F 19.473875 4.047583 7.333962
F 19.145675 11.567063 7.268472
F 1.339285 3.911213 3.753652
F 1.339285 11.651563 3.753652
F 10.262175 3.915493 4.067112
F 10.262175 11.655863 4.067112
F 19.326975 4.374093 4.588422
F 19.432075 11.700563 4.425312
F 1.127076 1.760873 0.209724
F 12.271675 0.000134 11.334562
F 1.127076 9.501233 0.209724
F 12.176275 0.000080 14.066662
F 1.127077 17.241563 0.209723
F 7.803695 0.000527 11.178362
F 10.259875 1.632373 0.570832
F 10.259875 9.372733 0.570832
F 10.259875 17.113063 0.570832
F 21.030775 7.979773 18.980062
F 16.655475 -0.041570 14.469662
F 19.311875 17.022363 8.058602
F 3.544665 7.787053 3.813672
F 3.544665 15.527463 3.813672
F 20.866875 12.915363 18.117362
F 12.496075 7.785653 4.145162
F 12.496075 15.526063 4.145162
F 17.153475 5.407813 0.630754
F 3.522375 5.555163 0.312955
F 3.522375 13.295563 0.312955
F 12.493075 5.502403 0.648841
F 12.493075 13.242763 0.648841
F 3.577175 5.220163 2.980882
F 3.577175 12.960563 2.980882
F 12.519775 5.211403 3.317002
F 12.519775 12.951763 3.317002
F 3.489755 7.737763 6.515142
F 3.489755 15.478163 6.515142
F 20.877775 7.887253 21.700862
F 12.426475 7.743833 6.846202
F 12.426475 15.484163 6.846202
F 7.439845 15.484463 21.204962
F 2.881345 0.004171 21.087562
F 7.708115 0.000575 13.911062
F 12.496075 0.045292 4.145162
F 5.814225 1.340903 3.082652
F 5.814225 9.081273 3.082652
F 5.814225 16.821663 3.082652
F 14.753175 1.341313 3.394912
F 14.753175 9.081673 3.394912
F 14.753175 16.822063 3.394912
F 5.721335 3.875643 6.611372
F 5.721335 11.615963 6.611372
F 14.659875 3.873583 6.924142
F 14.659875 11.613963 6.924142
F 5.787225 3.920113 3.906072
F 5.787225 11.660463 3.906072
F 14.729375 3.915443 4.223172
F 14.729375 11.655763 4.223172
F 5.786595 1.643173 0.412395
F 5.786595 9.383533 0.412394
F 5.786595 17.123863 0.412394
F 14.726175 1.632203 0.726803
F 14.726175 9.372573 0.726803
F 14.726175 17.112963 0.726803
F 8.027335 7.786043 3.988872
F 8.027335 15.526463 3.988862
F 7.439845 7.744103 21.204962
F 17.058175 7.944443 4.268652
F 17.180875 15.633363 4.370922
F 7.548085 15.481363 18.468062
F 8.025745 5.504253 0.492284
F 8.025745 13.244663 0.492284
F 19.544475 9.460053 0.602719
F 16.383475 15.531163 21.610662
F 8.051235 5.210953 3.161082
F 8.051235 12.951363 3.161082
F 17.001775 5.305153 3.374342
F 17.134675 13.012663 3.576872
F 7.958335 7.744233 6.690532
F 7.958335 15.484563 6.690532
F 16.390075 12.992763 17.876062
F 17.079575 7.870263 7.059072
F 17.091275 15.735663 7.155312
F 11.920675 0.000284 21.358162
F 1.176255 1.308803 10.024592
F 1.176255 9.049173 10.024592
F 1.176255 16.789563 10.024592
F 10.069395 1.290013 10.357062
F 10.069395 9.030383 10.357062
F 10.069395 16.770763 10.357062
F 18.967575 1.225853 10.851162
F 19.155575 9.180123 10.858762
F 20.976875 15.544563 21.710662
F 1.052568 3.850063 13.660862
F 1.052569 11.590463 13.660862
F 9.942645 3.870333 13.988662
F 9.942645 11.610663 13.988662
F 19.037275 3.966013 14.425162
F 18.803775 11.571863 14.449062
F 1.145043 3.849803 10.960662
F 1.145044 11.590163 10.960662
F 10.038035 3.870393 11.256562
F 10.038035 11.610763 11.256562
F 18.976875 4.041123 11.722362
F 19.115675 11.971963 11.741162
F 1.258325 1.308223 7.329082
F 1.258325 9.048583 7.329082
F 1.258325 16.788963 7.329082
F 10.162975 1.292293 7.636522
F 10.162975 9.032653 7.636522
F 10.162975 16.773063 7.636522
F 19.292675 1.450253 8.187502
F 19.387075 8.930503 8.070822
F 18.676875 16.708763 18.170262
F 3.336595 7.732813 11.026762
F 3.336595 15.473163 11.026762
F 16.311475 5.225953 17.965762
F 12.271675 7.740503 11.334562
F 12.271675 15.480863 11.334562
F 7.580775 12.900063 17.556262
F 19.243175 17.364763 0.841435
F 16.699475 -0.107213 11.868162
F 18.678775 3.849963 21.628562
F 3.458385 5.170423 7.402842
F 3.458385 12.910763 7.402842
F 12.396675 5.162533 7.714552
F 12.396675 12.902863 7.714552
F 12.017175 0.000094 18.622962
F 12.426475 0.003463 6.846202
F 3.369025 5.168273 10.115862
F 3.369025 12.908663 10.115862
F 12.303075 5.160283 10.434962
F 12.303075 12.900663 10.434962
F 19.372075 17.319363 3.555732
F 14.250575 3.870203 18.700962
F 3.242575 7.732133 13.749262
F 3.242575 15.472463 13.749262
F 7.580775 5.159733 17.556262
F 12.176275 7.740443 14.066662
F 12.176275 15.480763 14.066662
F 16.608175 12.829963 15.158962
F 5.440045 9.028293 14.744362
F 7.958335 0.003866 6.690532
F 5.312195 11.613063 18.391662
F 5.598995 1.288273 10.201062
F 5.598995 9.028633 10.201062
F 5.598995 16.768963 10.201062
F 14.536375 1.290153 10.512962
F 14.536375 9.030513 10.512962
F 14.536375 16.770863 10.512962
F 5.472055 3.871873 13.834362
F 5.472055 11.612263 13.834362
F 14.409675 3.870203 14.144562
F 14.409675 11.610563 14.144562
F 5.567805 3.871993 11.099162
F 5.567805 11.612363 11.099162
F 14.504975 3.870263 11.412662
F 14.504975 11.610663 11.412662
F 5.690665 1.289963 7.477102
F 5.690665 9.030333 7.477102
F 5.690665 16.770663 7.477102
F 14.630075 1.292413 7.792582
F 14.630075 9.032773 7.792582
F 14.630075 16.773163 7.792582
F 7.803695 7.740893 11.178362
F 7.803695 15.481263 11.178362
F 16.700775 5.155533 15.202662
F 16.824575 7.974703 11.578662
F 16.847075 15.192963 11.369962
F 7.548085 0.000631 18.468062
F 7.928365 5.161973 7.558052
F 7.928365 12.902363 7.558052
F 16.973075 5.254593 8.025992
F 16.950875 12.932863 7.700722
F 7.835215 5.159933 10.279062
F 7.835215 12.900263 10.279062
F 16.711675 5.354943 10.834662
F 16.823675 12.681863 10.296362
F 7.708115 7.740943 13.911062
F 7.708115 15.481263 13.911062
F 7.676665 12.900163 14.820662
F 16.757775 7.760303 14.344062
F 16.642675 15.432763 14.136062
F 19.348075 1.659313 0.896240
F 0.925802 1.309333 17.304862
F 0.925802 9.049693 17.304862
F 0.925803 16.790063 17.304862
F 9.814925 1.289813 17.633862
F 9.814925 9.030183 17.633862
F 9.814925 16.770563 17.633862
F 18.738475 1.480183 17.985362
F 18.671475 9.011833 18.017962
F 17.293475 13.477863 0.762527
F 0.785170 3.771603 20.980662
F 0.785171 11.511963 20.980662
F 9.686715 3.870673 21.280562
F 9.686715 11.611063 21.280562
F 14.250575 11.610563 18.700962
F 20.952075 0.284013 19.122262
F 0.894819 3.838893 18.272662
F 0.894820 11.579263 18.272662
F 9.783525 3.870373 18.545062
F 9.783525 11.610763 18.545062
F 18.557775 4.112833 18.883262
F 18.628475 11.621763 18.938562
F 1.020127 1.310713 14.604362
F 1.020127 9.051073 14.604362
F 1.020128 16.791463 14.604362
F 9.910835 1.289893 14.898762
F 9.910835 9.030263 14.898762
F 9.910835 16.770663 14.898762
F 18.823875 1.433383 15.167362
F 19.001675 9.001193 15.268562
F 14.377875 1.290033 15.054662
F 3.071505 7.733413 18.345162
F 3.071505 15.473763 18.345162
F 7.676665 5.159823 14.820662
F 12.017175 7.740463 18.622962
F 12.017175 15.480863 18.622962
F 8.027335 0.045681 3.988862
F 21.070075 15.658263 14.543762
F 20.907875 13.063663 15.370562
F 3.544665 0.046685 3.813672
F 3.209555 5.168663 14.673862
F 3.209555 12.909063 14.673862
F 12.144575 5.160163 14.976662
F 12.144575 12.900563 14.976662
F 7.548085 7.740993 18.468062
F 5.440045 1.287933 14.744362
F 3.110875 5.170673 17.402762
F 3.110875 12.911063 17.402762
F 12.049075 5.160163 17.711462
F 12.049075 12.900563 17.711462
F 18.919375 16.802063 10.739362
F 14.377875 16.770763 15.054662
F 2.881345 7.744533 21.087562
F 2.881345 15.484863 21.087562
F 16.472275 15.477563 18.856262
F 11.920675 7.740653 21.358162
F 11.920675 15.481063 21.358162
F 16.322375 7.737833 18.719962
F 5.440045 16.768663 14.744262
F 14.377875 9.030403 15.054662
F 7.439845 0.003736 21.204962
F 5.338635 1.285773 17.485162
F 5.338635 9.026133 17.485162
F 5.338635 16.766463 17.485162
F 14.282375 1.290033 17.789462
F 14.282375 9.030403 17.789462
F 14.282375 16.770763 17.789462
F 5.203785 3.875803 21.133262
F 5.203785 11.616163 21.133262
F 14.154975 3.870213 21.435962
F 14.154975 11.610563 21.435962
F 5.312195 3.872743 18.391662
F 16.983575 0.129679 7.065622
F 18.596875 16.660363 15.380162
F 20.929875 15.528063 18.973962
F 16.309375 7.771313 21.465262
F 20.854475 5.414303 18.179062
F 17.031375 0.284033 4.339342
F 21.372275 7.883193 14.598662
F 18.686775 11.624263 21.766862
F 21.225375 0.110069 14.591062
F 21.423875 0.309464 11.889062
F 21.469075 13.222463 10.906762
F 21.537075 5.418373 8.321012
F 21.392175 5.390573 11.033362
F 20.765675 0.208475 21.858762
F 0.691558 1.403303 24.690762
F 0.691557 9.143663 24.690762
F 0.691558 16.884063 24.690762
F 9.559635 1.289703 24.926762
F 9.559635 9.030063 24.926762
F 9.559635 16.770463 24.926762
F 18.350075 1.284543 25.464462
F 18.530475 8.789293 25.370662
F 20.460975 15.091363 28.987662
F 0.578664 3.762953 28.353562
F 0.578665 11.503363 28.353562
F 9.433385 3.870263 28.572562
F 9.433385 11.610663 28.572562
F 18.191475 3.569423 28.946062
F 18.272675 11.423463 29.011362
F 0.433271 3.946253 25.643262
F 0.433271 11.686663 25.643262
F 9.524385 3.871403 25.836962
F 9.524385 11.611763 25.836962
F 18.511775 4.086343 26.292862
F 18.391875 11.442563 26.252362
F 9.652285 1.288943 22.190762
F 9.652285 9.029313 22.190762
F 9.652285 16.769663 22.190762
F 7.291895 0.000619 25.759962
F 17.873575 16.451263 39.915562
F 16.297675 5.159473 22.463962
F 2.817135 7.742023 25.641862
F 2.817135 15.482363 25.641862
F 14.950475 6.777573 43.685862
F 11.762275 7.740513 25.916062
F 11.762275 15.480863 25.916062
F 20.688075 5.374193 22.639562
F 16.477875 12.847163 22.528262
F 20.982475 12.913863 22.408462
F 4.667835 9.027063 36.552762
F 2.920815 5.152883 21.990062
F 2.920815 12.893263 21.990062
F 11.889575 5.160093 22.269562
F 11.889575 12.900463 22.269562
F 11.666075 0.000284 28.651062
F 20.716475 7.661353 26.390462
F 2.766095 5.160013 24.731462
F 2.766095 12.900363 24.731462
F 11.793075 5.159883 25.004762
F 11.793075 12.900263 25.004762
F 20.319175 4.875163 29.990362
F 18.109575 16.629763 32.486762
F 2.663225 7.739203 28.373862
F 2.663225 15.479563 28.373862
F 6.849405 15.145763 42.823962
F 11.666075 7.740653 28.651062
F 11.666075 15.481063 28.651062
F 6.849405 7.405363 42.823962
F 20.843075 12.783563 25.168562
F 20.588275 7.395403 29.114362
F 4.667835 1.286693 36.552762
F 5.081885 1.286803 24.776262
F 5.081885 9.027163 24.776262
F 5.081885 16.767563 24.776262
F 14.027675 1.290023 25.082562
F 14.027675 9.030393 25.082562
F 14.027675 16.770763 25.082562
F 4.965015 3.870543 28.416962
F 4.965015 11.610863 28.416962
F 13.900375 3.870203 28.728862
F 13.900375 11.610563 28.728862
F 5.023295 3.879313 25.676562
F 5.023295 11.619663 25.676562
F 13.995575 3.870283 25.994062
F 13.995575 11.610663 25.994062
F 5.147865 1.280363 22.032362
F 5.147865 9.020733 22.032362
F 5.147865 16.761063 22.032362
F 14.122975 1.289993 22.347562
F 14.122975 9.030353 22.347562
F 14.122975 16.770763 22.347562
F 7.291895 7.740983 25.759962
F 7.291895 15.481363 25.759962
F 15.837375 12.783263 39.757662
F 16.212375 7.543493 26.176162
F 16.096375 15.321363 26.039062
F 0.518912 8.962783 21.976762
F 7.418055 5.159613 22.114462
F 7.418055 12.899963 22.114462
F 7.189105 0.002573 28.496362
F 17.966775 0.716363 39.803962
F 7.312375 5.156703 24.851262
F 7.312375 12.897063 24.851262
F 16.223175 5.028823 25.158962
F 16.268875 12.769163 25.198962
F 7.189105 7.742933 28.496362
F 7.189105 15.483263 28.496362
F 16.028775 5.020783 40.029262
F 16.074675 7.697223 28.846262
F 15.935075 15.190263 28.660162
F 0.518912 16.703163 21.976762
F 0.472178 1.326533 31.986062
F 0.472178 9.066893 31.986062
F 0.472178 16.807263 31.986062
F 9.307475 1.290193 32.214662
F 9.307475 9.030563 32.214662
F 9.307475 16.770963 32.214662
F 18.156875 1.278963 32.501962
F 18.293575 8.734683 32.564362
F 18.503675 16.693763 25.321762
F 0.107684 3.932003 35.571262
F 0.107684 11.672363 35.571262
F 9.179165 3.868483 35.835462
F 9.179165 11.608863 35.835462
F 18.001775 3.622293 36.262762
F 18.010675 11.266963 36.247062
F 0.384534 3.889773 32.792062
F 0.384534 11.630163 32.792062
F 9.274235 3.870363 33.114562
F 9.274235 11.610763 33.114562
F 18.279575 3.752973 33.606662
F 18.080475 11.423563 33.410062
F 0.347142 1.211403 29.280862
F 0.347141 8.951773 29.280862
F 0.347142 16.692163 29.280862
F 9.398345 1.289113 29.482062
F 9.398345 9.029473 29.482062
F 9.398345 16.769863 29.482062
F 18.179575 1.113653 29.926662
F 18.313875 8.862623 29.786062
F 20.366875 12.714463 30.115562
F 2.619555 7.727513 32.917462
F 2.619555 15.467863 32.917462
F 6.839985 12.852763 39.327762
F 11.508775 7.740263 33.192662
F 11.508775 15.480663 33.192662
F 6.839985 5.112383 39.327762
F 20.353975 7.202473 33.699062
F 20.203375 15.191763 33.645762
F 13.524875 11.559363 40.388662
F 2.713685 5.164153 29.272662
F 2.713685 12.904563 29.272662
F 11.635275 5.160143 29.560962
F 11.635275 12.900563 29.560962
F 20.865675 5.094673 25.412762
F 20.502775 15.238963 26.310562
F 2.624745 5.183623 31.987162
F 2.624745 12.923963 31.987162
F 11.539575 5.160043 32.293062
F 11.539575 12.900363 32.293062
F 20.535075 4.689393 32.733162
F 20.583675 12.588263 32.879862
F 2.448915 7.738023 35.622362
F 2.448915 15.478363 35.622362
F 15.951775 12.741263 37.063162
F 11.414375 7.738153 35.913162
F 11.414375 15.478563 35.913162
F 15.629775 5.194383 37.172262
F 20.250075 7.094373 36.416462
F 20.035475 15.244863 36.261462
F 13.524875 3.818963 40.388662
F 4.849735 1.293403 32.058662
F 4.849735 9.033763 32.058662
F 4.849735 16.774163 32.058662
F 13.773275 1.289993 32.370962
F 13.773275 9.030363 32.370962
F 13.773275 16.770763 32.370962
F 4.687885 3.874083 35.685462
F 4.687885 11.614463 35.685462
F 13.648075 3.867843 35.990962
F 13.648075 11.608163 35.990962
F 4.806575 3.871033 32.962362
F 4.806575 11.611363 32.962362
F 13.741675 3.870113 33.270662
F 13.741675 11.610463 33.270662
F 4.906705 1.283483 29.322762
F 4.906705 9.023853 29.322762
F 4.906705 16.764263 29.322762
F 13.868275 1.289973 29.638962
F 13.868275 9.030343 29.638962
F 13.868275 16.770663 29.638962
F 7.044955 7.739943 33.037962
F 7.044955 15.480263 33.037962
F 6.909885 12.895463 36.624362
F 15.953175 7.582063 33.382762
F 15.883675 15.404063 33.484862
F 4.572315 11.558863 40.077062
F 7.167765 5.160033 29.404862
F 7.167765 12.900363 29.404862
F 16.058275 5.061473 29.747062
F 15.992875 12.721563 29.733462
F 7.071045 5.159363 32.138162
F 7.071045 12.899763 32.138162
F 16.036075 5.041013 32.534762
F 15.947975 12.920163 32.405162
F 6.940635 7.740753 35.759762
F 6.940635 15.481163 35.759762
F 6.909885 5.155103 36.624362
F 15.808875 7.637153 36.089062
F 15.830975 15.257463 36.194862
F 4.572315 3.818483 40.077062
F 0.041346 1.227443 39.074562
F 0.041346 8.967803 39.074562
F 0.041347 16.708163 39.074562
F 9.078035 1.243793 39.405062
F 9.078035 8.984163 39.405062
F 9.078035 16.724563 39.405062
F 18.223075 16.488563 29.789862
F 17.695275 8.496633 40.086962
F 18.619175 16.751663 22.452762
F 6.813545 7.690693 40.152762
F 6.813545 15.431063 40.152762
F 9.085535 3.529013 42.900862
F 9.085535 11.269363 42.900862
F 11.762275 0.000145 25.916062
F 18.475575 1.356953 22.754062
F 0.010725 3.842453 39.856162
F 0.010725 11.582863 39.856162
F 9.056005 3.819523 40.231962
F 9.056005 11.559863 40.231962
F 17.790975 3.162493 40.987362
F 17.568575 11.058963 40.962162
F 0.081355 1.266183 36.200562
F 0.081355 9.006543 36.200562
F 0.081355 16.746863 36.200562
F 9.149935 1.286233 36.703462
F 9.149935 9.026593 36.703462
F 9.149935 16.766963 36.703462
F 18.131475 0.990212 37.111862
F 17.978175 8.685643 37.273362
F 17.922075 16.590063 37.213162
F 2.290995 7.695163 39.995462
F 2.290995 15.435563 39.995462
F 13.618275 16.767363 36.859462
F 11.290675 7.689423 40.310362
F 11.290675 15.429763 40.310362
F 13.618275 9.026993 36.859462
F 19.884375 7.002983 41.001262
F 19.793975 14.920063 41.002762
F 13.618275 1.286633 36.859462
F 2.395825 5.150973 36.477262
F 2.395825 12.891363 36.477262
F 11.384675 5.156693 36.781362
F 11.384675 12.897063 36.781362
F 20.279675 4.516023 37.534162
F 20.153175 12.676063 37.146362
F 2.337505 5.109143 39.188162
F 2.337505 12.849463 39.188162
F 11.314875 5.114853 39.482462
F 11.314875 12.855263 39.482462
F 20.031975 4.513803 40.247462
F 19.902475 12.489963 40.010962
F 2.329025 7.520453 42.682162
F 2.329025 15.260863 42.682162
F 4.667835 16.767463 36.552762
F 11.319075 7.398313 42.978762
F 11.319075 15.138663 42.978762
F 15.504975 15.308863 40.779662
F 6.940635 0.000384 35.759762
F 0.518912 1.222413 21.976762
F 15.269175 7.369913 41.043862
F 4.582925 1.235723 39.256662
F 4.582925 8.976093 39.256662
F 4.582925 16.716463 39.256662
F 13.548575 1.244743 39.560462
F 13.548575 8.985113 39.560462
F 13.548575 16.725463 39.560462
F 4.604405 3.560573 42.751762
F 4.604395 11.300963 42.751762
F 13.552175 3.528053 43.056762
F 13.552175 11.268463 43.056762
F 2.817135 0.001655 25.641862
F 18.535175 9.107643 22.593862
F 14.864075 14.576063 43.362262
F 19.538975 14.836263 43.754562
F 19.460875 6.707893 43.796162
F 17.278375 10.763863 43.715362
F 20.730275 -0.007894 26.204962
F 17.046175 2.804613 43.591662
F 1.362765 24.591963 2.867452
F 1.362765 32.332363 2.867452
F 10.285975 24.562163 3.239122
F 10.285975 32.302463 3.239122
F 19.337975 24.713963 3.620422
F 19.154175 32.569863 3.539772
F 1.285805 27.081663 6.436202
F 1.285805 34.822063 6.436202
F 1.285805 19.341363 6.436202
F 10.192775 27.094863 6.768262
F 5.312195 27.093863 18.391662
F 10.192775 19.354463 6.768262
F 19.351575 27.128163 7.113112
F 5.312195 19.353463 18.391662
F 19.418075 19.673563 7.154672
F 1.339285 27.132363 3.753652
F 7.580775 28.380863 17.556262
F 1.339285 19.391963 3.753652
F 10.262175 27.136563 4.067112
F 5.440045 32.249363 14.744362
F 10.262175 19.396263 4.067112
F 19.370175 27.432263 4.447242
F 14.250575 27.091263 18.700962
F 19.515175 19.851063 4.427752
F 1.127077 24.981963 0.209724
F 5.440045 24.509063 14.744362
F 1.127076 32.722363 0.209724
F 14.250575 19.350963 18.700962
F 10.259875 24.853463 0.570832
F 10.259875 32.593863 0.570832
F 21.084675 31.061063 19.012262
F 21.524775 30.946663 11.798362
F 3.544665 31.008163 3.813672
F 3.544665 23.267763 3.813672
F 12.496075 31.006763 4.145162
F 12.496075 23.266363 4.145162
F 3.522375 28.776263 0.312955
F 3.522375 21.035863 0.312955
F 12.493075 28.723463 0.648841
F 12.493075 20.983163 0.648841
F 3.577175 28.441263 2.980882
F 3.577175 20.700863 2.980882
F 12.519775 28.432463 3.317002
F 12.519775 20.692163 3.317002
F 3.489755 30.958863 6.515142
F 3.489755 23.218463 6.515142
F 12.426475 30.964963 6.846202
F 12.426475 23.224563 6.846202
F 14.154975 19.350963 21.435962
F 5.203785 19.356563 21.133262
F 5.814225 24.561963 3.082652
F 5.814225 32.302363 3.082652
F 14.753175 24.562363 3.394912
F 14.753175 32.302763 3.394912
F 5.721335 27.096763 6.611372
F 5.338635 32.247263 17.485162
F 5.721335 19.356363 6.611372
F 14.659875 27.094663 6.924142
F 16.533475 20.617963 15.092162
F 14.659875 19.354363 6.924142
F 5.787225 27.141163 3.906072
F 5.338635 24.506863 17.485162
F 5.787225 19.400863 3.906072
F 14.729375 27.136563 4.223172
F 7.439845 23.224863 21.204962
F 14.729375 19.396163 4.223172
F 5.786595 24.864263 0.412394
F 5.786595 32.604663 0.412394
F 14.726175 24.853263 0.726803
F 14.726175 32.593663 0.726803
F 8.027335 31.007163 3.988872
F 8.027335 23.266763 3.988862
F 16.957375 31.229663 4.427352
F 17.012375 23.480763 4.319042
F 8.025745 28.725363 0.492285
F 8.025745 20.984963 0.492284
F 21.016475 28.415463 18.156762
F 21.355075 28.339163 10.903662
F 8.051235 28.432063 3.161082
F 8.051235 20.691663 3.161082
F 17.203275 28.702863 3.577352
F 17.133575 20.806363 3.544452
F 7.958335 30.965363 6.690532
F 7.958335 23.224963 6.690532
F 17.001875 31.111563 6.990732
F 16.927375 23.266863 7.195352
F 1.176255 24.529863 10.024592
F 1.176255 32.270263 10.024592
F 10.069395 24.511163 10.357062
F 10.069395 32.251463 10.357062
F 19.138675 24.568063 10.781662
F 19.173375 32.142563 10.819562
F 1.052568 27.071163 13.660862
F 1.052569 34.811563 13.660862
F 1.052569 19.330763 13.660862
F 9.942645 27.091463 13.988662
F 16.709175 28.312763 15.287762
F 9.942645 19.351063 13.988662
F 19.067775 27.034663 14.532262
F 7.676665 20.640563 14.820662
F 18.772375 19.294863 14.313662
F 1.145043 27.070863 10.960662
F 1.145044 34.811263 10.960662
F 1.145044 19.330563 10.960662
F 10.038035 27.091463 11.256562
F 7.676665 28.380963 14.820662
F 10.038035 19.351163 11.256562
F 19.025975 27.080263 11.763862
F 16.488375 23.218763 18.797762
F 18.752475 19.293963 11.638762
F 1.258325 24.529363 7.329082
F 1.258325 32.269663 7.329082
F 10.162975 24.513363 7.636522
F 10.162975 32.253763 7.636522
F 19.135975 24.639563 8.118982
F 19.092375 32.308663 8.145202
F 3.336595 30.953963 11.026762
F 3.336595 23.213563 11.026762
F 12.271675 30.961563 11.334562
F 12.271675 23.221263 11.334562
F 18.511675 27.198763 21.731062
F 19.314875 32.572763 0.677598
F 3.458385 28.391563 7.402842
F 3.458385 20.651163 7.402842
F 12.396675 28.383663 7.714552
F 12.396675 20.643263 7.714552
F 14.377875 24.511163 15.054662
F 16.625175 28.421663 18.020062
F 3.369025 28.389363 10.115862
F 3.369025 20.648963 10.115862
F 12.303075 28.381363 10.434962
F 12.303075 20.641063 10.434962
F 18.762175 34.801063 18.763062
F 5.203785 27.096863 21.133262
F 3.242575 30.953263 13.749262
F 3.242575 23.212863 13.749262
F 12.176275 30.961563 14.066662
F 12.176275 23.221163 14.066662
F 18.659875 19.406663 21.738562
F 19.463875 24.920563 0.820121
F 5.598995 24.509363 10.201062
F 5.598995 32.249763 10.201062
F 14.536375 24.511263 10.512962
F 14.536375 32.251663 10.512962
F 5.472055 27.092963 13.834362
F 7.439845 30.965163 21.204962
F 5.472055 19.352563 13.834362
F 14.409675 27.091263 14.144562
F 16.589775 31.122463 18.777162
F 14.409675 19.350963 14.144562
F 5.567805 27.093063 11.099162
F 16.560075 20.706463 17.823662
F 5.567805 19.352763 11.099162
F 14.504975 27.091363 11.412662
F 7.548085 23.221763 18.468062
F 14.504975 19.350963 11.412662
F 5.690665 24.511063 7.477102
F 5.690665 32.251463 7.477102
F 14.630075 24.513463 7.792582
F 14.630075 32.253863 7.792582
F 7.803695 30.961963 11.178362
F 7.803695 23.221663 11.178362
F 16.797575 30.921363 11.520462
F 16.882975 23.266763 11.415062
F 7.928365 28.383063 7.558052
F 7.928365 20.642663 7.558052
F 16.911175 28.408663 7.795752
F 16.785575 20.594163 7.726682
F 7.835215 28.381063 10.279062
F 7.835215 20.640663 10.279062
F 16.836775 28.285363 10.706262
F 16.660475 20.660863 10.451862
F 7.708115 30.962063 13.911062
F 7.708115 23.221663 13.911062
F 16.640475 30.793063 14.329662
F 16.746575 23.247863 14.259462
F 0.925802 24.530463 17.304862
F 0.925802 32.270763 17.304862
F 9.814925 24.510963 17.633862
F 9.814925 32.251263 17.633862
F 18.887475 24.607863 18.057162
F 18.832975 32.259163 17.930462
F 0.785170 26.992663 20.980662
F 0.785171 34.733063 20.980662
F 0.785171 19.252363 20.980662
F 9.686715 27.091763 21.280562
F 7.548085 30.962063 18.468062
F 9.686715 19.351363 21.280562
F 14.282375 32.251463 17.789462
F 14.154975 27.091363 21.435962
F 16.393875 23.117463 21.583062
F 0.894819 27.059963 18.272662
F 0.894820 34.800363 18.272662
F 0.894820 19.319663 18.272662
F 9.783525 27.091463 18.545062
F 14.377875 32.251463 15.054662
F 9.783525 19.351063 18.545062
F 18.708775 27.118563 19.060862
F 7.580775 20.640463 17.556262
F 18.620375 19.348063 18.911562
F 1.020127 24.531763 14.604362
F 1.020127 32.272163 14.604362
F 9.910835 24.510963 14.898762
F 9.910835 32.251363 14.898762
F 18.998975 24.436863 15.420762
F 18.840375 32.199363 15.226062
F 3.071505 30.954463 18.345162
F 3.071505 23.214163 18.345162
F 12.017175 30.961563 18.622962
F 12.017175 23.221163 18.622962
F 17.114875 28.910663 0.841457
F 21.195775 31.132963 14.501562
F 3.209555 28.389763 14.673862
F 3.209555 20.649363 14.673862
F 12.144575 28.381263 14.976662
F 12.144575 20.640863 14.976662
F 11.920675 23.221363 21.358162
F 17.388075 21.142163 0.828672
F 3.110875 28.391763 17.402762
F 3.110875 20.651363 17.402762
F 12.049075 28.381263 17.711462
F 12.049075 20.640863 17.711462
F 14.282375 24.511163 17.789462
F 21.212075 28.577063 15.350462
F 2.881345 30.965663 21.087562
F 2.881345 23.225263 21.087562
F 11.920675 30.961763 21.358162
F 21.124575 23.277763 18.966962
F 16.457875 30.997063 21.486962
F 21.141775 20.653063 18.092762
F 21.010975 31.007463 21.720762
F 21.328275 23.019163 14.434962
F 21.205575 23.130063 11.807862
F 21.090975 20.476463 15.408362
F 20.931475 23.236963 21.665062
F 18.617975 34.803063 21.481762
F 19.174375 34.834663 11.588662
F 21.423275 31.210863 7.123072
F 19.616975 30.049263 -0.033084
F 0.691557 24.624363 24.690762
F 0.691557 32.364763 24.690762
F 9.559635 24.510763 24.926762
F 9.559635 32.251163 24.926762
F 18.539075 24.392363 25.399662
F 18.321675 32.163563 25.335262
F 0.578664 26.984063 28.353562
F 0.578665 34.724463 28.353562
F 0.578665 19.243663 28.353562
F 9.433385 27.091363 28.572562
F 4.572315 34.779963 40.077062
F 9.433385 19.350963 28.572562
F 18.448275 27.069063 28.938562
F 0.518912 32.183863 21.976762
F 18.381075 19.237363 29.009362
F 0.433271 27.167363 25.643262
F 13.524875 19.299663 40.388662
F 0.433271 19.426963 25.643262
F 9.524385 27.092463 25.836962
F 9.056005 34.780963 40.231962
F 9.524385 19.352163 25.836962
F 18.473775 27.047263 26.291062
F 20.513375 28.310163 30.036762
F 18.379075 19.162463 26.209062
F 9.652285 24.510063 22.190762
F 9.652285 32.250363 22.190762
F 20.774175 23.127063 26.382262
F 17.003575 33.734463 43.528162
F 2.817135 30.963163 25.641862
F 2.817135 23.222763 25.641862
F 11.762275 30.961563 25.916062
F 11.762275 23.221263 25.916062
F 20.909675 28.529663 22.627762
F 16.262275 20.456763 22.758062
F 2.920815 28.373963 21.990062
F 2.920815 20.633663 21.990062
F 11.889575 28.381163 22.269562
F 11.889575 20.640863 22.269562
F 15.004075 22.341463 43.782062
F 17.609475 34.037963 40.922562
F 2.766095 28.381163 24.731462
F 2.766095 20.640763 24.731462
F 11.793075 28.380963 25.004762
F 11.793075 20.640663 25.004762
F 20.657775 28.309163 25.355762
F 18.598875 24.372863 22.635262
F 2.663225 30.960263 28.373862
F 2.663225 23.219963 28.373862
F 11.666075 30.961763 28.651062
F 11.666075 23.221363 28.651062
F 20.576175 30.845163 26.281762
F 20.543875 30.775163 28.992162
F 5.081885 24.507863 24.776262
F 5.081885 32.248263 24.776262
F 14.027675 24.511163 25.082562
F 14.027675 32.251463 25.082562
F 4.965015 27.091663 28.416962
F 16.027075 28.279363 36.857762
F 4.965015 19.351263 28.416962
F 13.900375 27.091263 28.728862
F 13.524875 34.780463 40.388662
F 13.900375 19.350963 28.728862
F 5.023295 27.100463 25.676562
F 6.909885 20.635863 36.624362
F 5.023295 19.360063 25.676562
F 13.995575 27.091363 25.994062
F 6.813545 23.171463 40.152762
F 13.995575 19.351063 25.994062
F 5.147865 24.501463 22.032362
F 5.147865 32.241863 22.032362
F 14.122975 24.511063 22.347562
F 14.122975 32.251463 22.347562
F 7.291895 30.962063 25.759962
F 7.291895 23.221763 25.759962
F 16.159575 30.934463 26.265462
F 16.298175 23.302563 26.377262
F 7.418055 28.380663 22.114462
F 7.418055 20.640363 22.114462
F 13.524875 27.040063 40.388662
F 20.659075 23.117863 29.133962
F 7.312375 28.377763 24.851262
F 7.312375 20.637463 24.851262
F 16.305375 28.284263 25.393462
F 16.200275 20.769163 25.473062
F 7.189105 30.964063 28.496362
F 7.189105 23.223663 28.496362
F 16.157575 30.946563 28.990762
F 16.209975 23.290263 29.098262
F 0.472178 24.547663 31.986062
F 0.472178 32.287963 31.986062
F 9.307475 24.511263 32.214662
F 9.307475 32.251663 32.214662
F 18.181175 24.446763 32.717862
F 18.308175 32.085763 32.591262
F 0.107684 27.153063 35.571262
F 6.813545 30.911763 40.152762
F 0.107684 19.412763 35.571262
F 9.179165 27.089563 35.835462
F 9.179165 34.829963 35.835462
F 9.179165 19.349263 35.835462
F 18.216775 26.762263 36.228062
F 4.667835 32.248163 36.552762
F 18.070275 19.280163 36.199362
F 0.384534 27.110863 32.792062
F 15.947675 27.966763 39.514862
F 0.384534 19.370463 32.792062
F 9.274235 27.091463 33.114562
F 13.618275 32.248063 36.859462
F 9.274235 19.351063 33.114562
F 18.058675 26.986963 33.453762
F 4.667835 24.507763 36.552762
F 17.963975 19.089863 33.456262
F 0.347142 24.432463 29.280862
F 0.347141 32.172863 29.280862
F 9.398345 24.510163 29.482062
F 9.398345 32.250563 29.482062
F 18.479975 24.480263 30.093862
F 18.406375 32.265763 29.814362
F 2.619555 30.948563 32.917462
F 2.619555 23.208263 32.917462
F 11.508775 30.961363 33.192662
F 11.508775 23.220963 33.192662
F 20.431175 30.774863 33.628262
F 20.311875 23.059563 33.631462
F 2.713685 28.385263 29.272662
F 2.713685 20.644863 29.272662
F 11.635275 28.381263 29.560962
F 11.635275 20.640863 29.560962
F 20.641775 20.416363 30.221162
F 20.663375 20.597163 25.504662
F 2.624745 28.404763 31.987162
F 2.624745 20.664363 31.987162
F 11.539575 28.381163 32.293062
F 11.539575 20.640763 32.293062
F 20.795375 20.789563 22.805262
F 20.405875 20.244763 32.830362
F 2.448915 30.959163 35.622362
F 2.448915 23.218763 35.622362
F 11.414375 30.959263 35.913162
F 11.414375 23.218863 35.913162
F 20.063875 30.623163 36.345462
F 20.185275 22.877963 36.333662
F 4.849735 24.514463 32.058662
F 4.849735 32.254863 32.058662
F 13.773275 24.511063 32.370962
F 13.773275 32.251463 32.370962
F 4.687885 27.095163 35.685462
F 6.909885 28.376163 36.624362
F 4.687885 19.354863 35.685462
F 13.648075 27.088963 35.990962
F 13.648075 34.829263 35.990962
F 13.648075 19.348563 35.990962
F 4.806575 27.092163 32.962362
F 15.271175 22.948563 41.011962
F 4.806575 19.351763 32.962362
F 13.741675 27.091163 33.270662
F 13.741675 34.831563 33.270662
F 13.741675 19.350863 33.270662
F 4.906705 24.504563 29.322762
F 4.906705 32.244963 29.322762
F 13.868275 24.511063 29.638962
F 13.868275 32.251463 29.638962
F 7.044955 30.961063 33.037962
F 7.044955 23.220663 33.037962
F 15.956875 30.869063 33.254962
F 15.829375 23.252063 33.505362
F 7.167765 28.381163 29.404862
F 7.167765 20.640763 29.404862
F 16.085675 28.285463 29.673962
F 16.088475 20.672263 29.815362
F 7.071045 28.380463 32.138162
F 7.071045 20.640063 32.138162
F 15.982875 28.284763 32.453162
F 15.928875 20.621063 32.479562
F 6.940635 30.961863 35.759762
F 6.940635 23.221463 35.759762
F 15.714075 30.769763 35.876662
F 15.908975 23.255063 36.156162
F 0.041346 24.448563 39.074562
F 0.041346 32.188863 39.074562
F 9.078035 24.464863 39.405062
F 9.078035 32.205263 39.405062
F 17.646175 23.867963 39.986462
F 17.581175 31.460963 39.977362
F 6.839985 20.593163 39.327762
F 6.839985 28.333463 39.327762
F 15.780675 20.578663 36.967062
F 9.085535 26.750163 42.900862
F 9.085535 34.490463 42.900862
F 9.085535 19.009763 42.900862
F 16.237775 28.529463 22.543462
F 0.518912 24.443563 21.976762
F 0.010725 34.803963 39.856162
F 0.010725 27.063563 39.856162
F 15.242675 30.323163 40.804962
F 0.010725 19.323163 39.856162
F 9.056005 27.040663 40.231962
F 6.849405 22.886063 42.823962
F 9.056005 19.300263 40.231962
F 17.629475 26.468163 40.968562
F 6.849405 30.626463 42.823962
F 17.692975 19.068763 40.986962
F 0.081355 24.487263 36.200562
F 0.081355 32.227663 36.200562
F 9.149935 24.507363 36.703462
F 9.149935 32.247663 36.703462
F 18.210975 24.344563 37.376262
F 17.870375 31.956863 37.230662
F 2.290995 30.916263 39.995462
F 2.290995 23.175863 39.995462
F 11.290675 30.910563 40.310362
F 11.290675 23.170163 40.310362
F 19.770375 30.198163 40.996362
F 19.983975 22.700363 40.918662
F 2.395825 28.372063 36.477262
F 2.395825 20.631663 36.477262
F 11.384675 28.377763 36.781362
F 11.384675 20.637463 36.781362
F 20.228575 28.093863 37.310162
F 20.406675 20.463263 37.469462
F 2.337505 28.330263 39.188162
F 2.337505 20.589863 39.188162
F 11.314875 28.335963 39.482462
F 11.314875 20.595563 39.482462
F 19.954775 27.695163 40.033562
F 19.910375 20.130363 40.138862
F 2.329025 30.741563 42.682162
F 2.329025 23.001163 42.682162
F 11.319075 30.619463 42.978762
F 11.319075 22.879063 42.978762
F 13.618275 24.507763 36.859462
F 20.453375 28.247563 32.777562
F 4.582925 24.456863 39.256662
F 4.582925 32.197163 39.256662
F 13.548575 24.465863 39.560462
F 13.548575 32.206163 39.560462
F 4.604405 26.781663 42.751762
F 4.604395 34.522063 42.751762
F 4.604405 19.041263 42.751762
F 13.552175 26.749163 43.056762
F 13.552175 34.489563 43.056762
F 13.552175 19.008763 43.056762
F 4.572315 27.039563 40.077062
F 15.720475 20.479163 39.645362
F 4.572315 19.299163 40.077062
F 18.540675 32.254963 22.524662
F 18.261075 34.893463 28.826062
F 19.581475 22.481763 43.632962
F 14.839075 30.133963 43.531662
F 17.181475 26.337963 43.632062
F 18.188275 34.734063 26.187662
F 17.092175 18.489263 43.643562
F 1.362765 47.813063 2.867452
F 1.362765 40.072763 2.867452
F 10.285975 47.783263 3.239122
F 10.285975 40.042863 3.239122
F 19.247975 47.991163 3.605612
F 19.272975 40.252563 3.622842
F 1.285805 50.302763 6.436202
F 1.285805 42.562463 6.436202
F 10.192775 50.315963 6.768262
F 10.192775 42.575563 6.768262
F 19.253575 50.655263 7.183692
F 19.206375 42.803263 6.887202
F 1.339285 50.353363 3.753652
F 1.339285 42.613063 3.753652
F 10.262175 50.357663 4.067112
F 10.262175 42.617363 4.067112
F 19.256575 50.567163 4.507132
F 19.333975 42.826363 4.347042
F 1.127076 48.203063 0.209724
F 14.250575 34.831663 18.700962
F 1.127077 40.462663 0.209723
F 14.154975 34.831663 21.435962
F 10.259875 48.074563 0.570832
F 10.259875 40.334163 0.570832
F 18.518975 50.183163 21.626662
F 21.304375 43.885163 15.353062
F 3.544665 38.748563 3.813672
F 3.544665 46.488863 3.813672
F 12.496075 38.747163 4.145162
F 12.496075 46.487463 4.145162
F 3.522375 51.997363 0.312955
F 3.522375 36.516663 0.312955
F 3.522375 44.256963 0.312955
F 12.493075 51.944563 0.648841
F 12.493075 36.463863 0.648841
F 12.493075 44.204263 0.648841
F 3.577175 51.662363 2.980882
F 3.577175 36.181663 2.980882
F 3.577175 43.921963 2.980882
F 12.519775 51.653563 3.317002
F 12.519775 36.172863 3.317002
F 12.519775 43.913263 3.317002
F 3.489755 38.699263 6.515142
F 3.489755 46.439563 6.515142
F 12.426475 38.705263 6.846202
F 12.426475 46.445663 6.846202
F 14.659875 34.835063 6.924142
F 21.072775 43.943363 18.071362
F 5.814225 47.783063 3.082652
F 5.814225 40.042763 3.082652
F 14.753175 47.783463 3.394912
F 14.753175 40.043163 3.394912
F 5.721335 50.317863 6.611372
F 5.721335 42.577463 6.611372
F 14.659875 50.315763 6.924142
F 14.659875 42.575463 6.924142
F 5.787225 50.362263 3.906072
F 5.787225 42.621963 3.906072
F 14.729375 50.357663 4.223172
F 14.729375 42.617263 4.223172
F 5.786595 48.085363 0.412395
F 5.786595 40.344963 0.412394
F 14.726175 48.074363 0.726803
F 14.726175 40.334063 0.726803
F 8.027335 38.747463 3.988862
F 8.027335 46.487863 3.988862
F 16.933275 38.853063 4.451802
F 17.036675 46.614663 4.208882
F 8.025745 51.946463 0.492285
F 8.025745 36.465763 0.492284
F 8.025745 44.206063 0.492284
F 21.187875 38.774063 11.890162
F 16.766375 51.697463 10.723162
F 20.826275 38.760163 18.828962
F 8.051235 51.653163 3.161082
F 8.051235 36.172463 3.161082
F 8.051235 43.912763 3.161082
F 20.752775 51.492663 18.039162
F 17.031975 36.260963 3.444492
F 17.052575 43.986363 3.459922
F 7.958335 38.705663 6.690532
F 7.958335 46.446063 6.690532
F 16.845375 38.671063 7.131332
F 16.883975 46.514163 6.986172
F 1.176255 47.750963 10.024592
F 1.176255 40.010663 10.024592
F 10.069395 47.732263 10.357062
F 10.069395 39.991863 10.357062
F 19.080775 47.809063 10.617662
F 18.977975 40.015963 10.728062
F 1.052568 50.292263 13.660862
F 1.052569 42.551863 13.660862
F 9.942645 50.312563 13.988662
F 9.942645 42.572163 13.988662
F 18.945375 50.167063 14.294762
F 18.947175 42.709563 14.299562
F 1.145043 50.291963 10.960662
F 1.145044 42.551663 10.960662
F 10.038035 50.312563 11.256562
F 10.038035 42.572263 11.256562
F 19.043475 50.429463 11.493962
F 18.998375 42.680063 11.610162
F 1.258325 47.750463 7.329082
F 1.258325 40.010063 7.329082
F 10.162975 47.734463 7.636522
F 10.162975 39.994163 7.636522
F 19.150275 48.052963 7.731482
F 18.903775 40.183763 7.977372
F 3.336595 38.694263 11.026762
F 3.336595 46.434663 11.026762
F 12.271675 38.701963 11.334562
F 12.271675 46.442363 11.334562
F 19.360275 40.366363 0.828469
F 21.105275 46.687763 14.397662
F 3.458385 51.612663 7.402842
F 3.458385 36.131863 7.402842
F 3.458385 43.872263 7.402842
F 12.396675 51.604763 7.714552
F 12.396675 36.123963 7.714552
F 12.396675 43.864363 7.714552
F 20.774975 38.599563 21.761562
F 17.058575 44.094063 0.731666
F 1.339285 34.872663 3.753652
F 3.369025 51.610463 10.115862
F 3.369025 36.129763 10.115862
F 3.369025 43.870063 10.115862
F 12.303075 51.602463 10.434962
F 12.303075 36.121763 10.434962
F 12.303075 43.862063 10.434962
F 9.942645 34.831763 13.988662
F 18.702775 42.619363 21.514362
F 16.364275 46.493263 21.519662
F 3.242575 38.693563 13.749262
F 3.242575 46.433963 13.749262
F 12.176275 38.701863 14.066662
F 12.176275 46.442263 14.066662
F 17.250775 36.465263 0.546842
F 16.504275 51.560763 17.902962
F 5.598995 47.730463 10.201062
F 5.598995 39.990063 10.201062
F 14.536375 47.732363 10.512962
F 14.536375 39.991963 10.512962
F 5.472055 50.314063 13.834362
F 5.472055 42.573663 13.834362
F 14.409675 50.312363 14.144562
F 14.409675 42.572063 14.144562
F 5.567805 50.314163 11.099162
F 5.567805 42.573863 11.099162
F 14.504975 50.312463 11.412662
F 14.504975 42.572063 11.412662
F 5.690665 47.732163 7.477102
F 5.690665 39.991763 7.477102
F 14.630075 47.734563 7.792582
F 14.630075 39.994263 7.792582
F 7.803695 38.702363 11.178362
F 7.803695 46.442763 11.178362
F 16.751875 38.629063 11.375362
F 16.926875 46.362563 11.501762
F 7.928365 51.604163 7.558052
F 7.928365 36.123463 7.558052
F 7.928365 43.863763 7.558052
F 19.426475 48.030763 1.002834
F 16.678575 36.228463 8.121462
F 16.893875 43.820463 7.833532
F 7.835215 51.602163 10.279062
F 7.835215 36.121363 10.279062
F 7.835215 43.861763 10.279062
F 21.138075 51.479263 15.391262
F 21.271075 43.977263 10.651562
F 16.785775 43.849863 10.519262
F 7.708115 38.702363 13.911062
F 7.708115 46.442763 13.911062
F 16.642475 38.783463 14.111662
F 16.633475 46.501063 14.212462
F 0.925802 47.751563 17.304862
F 0.925803 40.011163 17.304862
F 9.814925 47.732063 17.633862
F 9.814925 39.991663 17.633862
F 18.819075 47.772463 18.179762
F 18.624175 40.007463 17.831662
F 0.785170 50.213763 20.980662
F 0.785171 42.473463 20.980662
F 9.686715 50.312863 21.280562
F 9.686715 42.572463 21.280562
F 16.843275 36.099863 10.740462
F 14.729375 34.876863 4.223162
F 0.894819 50.281063 18.272662
F 0.894820 42.540763 18.272662
F 9.783525 50.312563 18.545062
F 9.783525 42.572163 18.545062
F 18.617575 50.220063 19.031362
F 18.821175 42.634263 18.799162
F 1.020127 47.752863 14.604362
F 1.020128 40.012563 14.604362
F 9.910835 47.732063 14.898762
F 9.910835 39.991763 14.898762
F 18.750975 47.676063 15.283162
F 18.725575 40.162463 15.152962
F 3.071505 38.694863 18.345162
F 3.071505 46.435263 18.345162
F 12.017175 38.701963 18.622962
F 12.017175 46.442263 18.622962
F 21.015175 36.150763 17.993962
F 5.721335 34.837063 6.611372
F 3.209555 51.610863 14.673862
F 3.209555 36.130163 14.673862
F 3.209555 43.870463 14.673862
F 12.144575 51.602363 14.976662
F 12.144575 36.121663 14.976662
F 12.144575 43.861963 14.976662
F 5.472055 34.833363 13.834362
F 21.199875 36.113963 15.247162
F 16.729575 51.481563 15.179262
F 3.110875 51.612863 17.402762
F 3.110875 36.132163 17.402762
F 3.110875 43.872463 17.402762
F 12.049075 51.602363 17.711462
F 12.049075 36.121663 17.711462
F 12.049075 43.861963 17.711462
F 10.038035 34.831863 11.256562
F 16.924975 51.700863 8.018002
F 5.312195 34.834163 18.391662
F 2.881345 38.705963 21.087562
F 2.881345 46.446363 21.087562
F 11.920675 38.702163 21.358162
F 11.920675 46.442463 21.358162
F 5.203785 34.837263 21.133262
F 5.567805 34.833463 11.099162
F 5.338635 47.727963 17.485162
F 5.338635 39.987563 17.485162
F 14.282375 47.732263 17.789462
F 14.282375 39.991863 17.789462
F 5.203785 50.317963 21.133262
F 5.203785 42.577663 21.133262
F 14.154975 50.312463 21.435962
F 14.154975 42.572063 21.435962
F 5.312195 50.314963 18.391662
F 5.312195 42.574563 18.391662
F 14.250575 50.312363 18.700962
F 14.250575 42.572063 18.700962
F 5.440045 47.730163 14.744362
F 5.440045 39.989763 14.744262
F 14.377875 47.732263 15.054662
F 14.377875 39.991863 15.054662
F 7.548085 38.702463 18.468062
F 7.548085 46.442863 18.468062
F 16.411175 38.565663 18.961562
F 16.574575 46.401663 18.732362
F 7.676665 51.602063 14.820662
F 7.676665 36.121263 14.820662
F 7.676665 43.861663 14.820662
F 16.457975 38.642263 21.660162
F 16.623975 36.178463 15.202262
F 16.730175 43.837363 15.069662
F 7.580775 51.601963 17.556262
F 7.580775 36.121163 17.556262
F 7.580775 43.861563 17.556262
F 16.922375 51.700963 3.518672
F 16.477975 36.144263 17.867862
F 16.581175 43.807463 17.914262
F 7.439845 38.705563 21.204962
F 7.439845 46.445963 21.204962
F 14.409675 34.831663 14.144562
F 5.787225 34.881563 3.906072
F 9.783525 34.831863 18.545062
F 9.686715 34.832163 21.280562
F 14.504975 34.831763 11.412662
F 10.262175 34.876963 4.067112
F 10.192775 34.835163 6.768262
F 19.362975 35.027363 4.560392
F 21.012075 46.560063 19.045462
F 20.841475 46.601763 21.631862
F 17.270375 51.822163 0.795651
F 19.141675 34.864363 7.342832
F 18.986375 34.733263 14.443962
F 21.138675 38.865163 14.626562
F 21.403875 36.272763 10.936862
F 21.310375 51.710263 10.797162
F 21.396875 46.549963 11.661662
F 21.370375 44.097563 8.001262
F 19.478975 37.701163 -0.187986
F 0.691558 47.845463 24.690762
F 0.691558 40.105163 24.690762
F 9.559635 47.731863 24.926762
F 9.559635 39.991563 24.926762
F 18.425875 47.717163 25.258462
F 18.407975 39.942063 25.204662
F 0.578664 50.205163 28.353562
F 0.578665 42.464763 28.353562
F 9.433385 50.312463 28.572562
F 9.433385 42.572063 28.572562
F 18.378675 50.151563 29.013862
F 18.324775 42.558463 28.806462
F 0.433271 50.388463 25.643262
F 0.433271 42.648063 25.643262
F 9.524385 50.313563 25.836962
F 9.524385 42.573263 25.836962
F 18.540175 50.219963 26.272462
F 18.265575 42.885263 26.062862
F 9.652285 47.731163 22.190762
F 9.652285 39.990763 22.190762
F 15.832475 51.605063 32.514862
F 20.177775 35.544063 37.308062
F 2.817135 38.703463 25.641862
F 2.817135 46.443863 25.641862
F 11.762275 38.701963 25.916062
F 11.762275 46.442363 25.916062
F 20.556775 51.496763 30.019762
F 20.857375 51.598063 25.391962
F 2.920815 51.595063 21.990062
F 2.920815 36.114363 21.990062
F 2.920815 43.854763 21.990062
F 11.889575 51.602263 22.269562
F 11.889575 36.121563 22.269562
F 11.889575 43.861963 22.269562
F 9.524385 34.832863 25.836962
F 16.330475 51.388863 25.327662
F 16.119075 51.407163 29.791962
F 2.766095 51.602263 24.731462
F 2.766095 36.121463 24.731462
F 2.766095 43.861863 24.731462
F 11.793075 51.602063 25.004762
F 11.793075 36.121363 25.004762
F 11.793075 43.861663 25.004762
F 20.663475 38.682563 26.003662
F 19.881575 35.418963 40.126262
F 18.597975 47.704963 22.587562
F 2.663225 38.700663 28.373862
F 2.663225 46.441063 28.373862
F 11.666075 38.702163 28.651062
F 11.666075 46.442463 28.651062
F 20.645975 38.489363 28.705862
F 20.776275 35.928363 22.429762
F 5.081885 47.728963 24.776262
F 5.081885 39.988663 24.776262
F 14.027675 47.732263 25.082562
F 14.027675 39.991863 25.082562
F 4.965015 50.312763 28.416962
F 4.965015 42.572363 28.416962
F 13.900375 50.312363 28.728862
F 13.900375 42.572063 28.728862
F 5.023295 50.321563 25.676562
F 5.023295 42.581163 25.676562
F 13.995575 50.312463 25.994062
F 13.995575 42.572163 25.994062
F 5.147865 47.722563 22.032362
F 5.147865 39.982163 22.032362
F 14.122975 47.732163 22.347562
F 14.122975 39.991863 22.347562
F 7.291895 38.702463 25.759962
F 7.291895 46.442863 25.759962
F 16.173075 38.566463 26.011062
F 16.250975 46.560363 26.253062
F 7.418055 51.601763 22.114462
F 7.418055 36.121063 22.114462
F 7.418055 43.861463 22.114462
F 20.860375 46.493363 26.216062
F 20.684175 43.889063 25.286562
F 13.900375 34.831663 28.728862
F 7.312375 51.598863 24.851262
F 7.312375 36.118163 24.851262
F 7.312375 43.858563 24.851262
F 20.334375 35.996063 25.114362
F 16.153875 36.150763 25.131562
F 15.993775 43.998663 25.101462
F 7.189105 38.704363 28.496362
F 7.189105 46.444763 28.496362
F 16.174875 38.793663 28.820362
F 16.180675 46.406263 28.900362
F 0.472178 47.768763 31.986062
F 0.472178 40.028363 31.986062
F 9.307475 47.732363 32.214662
F 9.307475 39.992063 32.214662
F 18.385775 47.613063 32.489762
F 18.360075 40.020463 32.405362
F 0.107683 50.374163 35.571262
F 0.107684 42.633863 35.571262
F 9.179165 50.310663 35.835462
F 9.179165 42.570363 35.835462
F 18.075575 49.957263 36.189362
F 18.114575 42.101963 36.091462
F 0.384534 50.331963 32.792062
F 0.384534 42.591563 32.792062
F 9.274235 50.312563 33.114562
F 9.274235 42.572163 33.114562
F 18.204375 50.247663 33.437462
F 18.232975 42.457463 33.415662
F 0.347141 47.653563 29.280862
F 0.347142 39.913263 29.280862
F 9.398345 47.731263 29.482062
F 9.398345 39.990963 29.482062
F 18.360375 47.544463 29.876162
F 18.515975 39.938163 29.541162
F 2.619555 38.688963 32.917462
F 2.619555 46.429363 32.917462
F 11.508775 38.701763 33.192662
F 11.508775 46.442063 33.192662
F 20.122175 38.426163 33.559462
F 20.335275 46.163063 33.696662
F 2.713685 51.606363 29.272662
F 2.713685 36.125663 29.272662
F 2.713685 43.865963 29.272662
F 11.635275 51.602363 29.560962
F 11.635275 36.121663 29.560962
F 11.635275 43.861963 29.560962
F 15.904875 51.372063 36.953362
F 20.471775 36.040963 29.824962
F 20.600275 43.702863 29.870062
F 2.624745 51.625863 31.987162
F 2.624745 36.145063 31.987162
F 2.624745 43.885463 31.987162
F 11.539575 51.602263 32.293062
F 11.539575 36.121463 32.293062
F 11.539575 43.861863 32.293062
F 0.518912 39.924263 21.976762
F 20.462775 35.926663 32.612062
F 20.451975 43.747463 32.589762
F 2.448915 38.699463 35.622362
F 2.448915 46.439863 35.622362
F 11.414375 38.699663 35.913162
F 11.414375 46.439963 35.913162
F 20.181475 38.110463 36.296862
F 20.085175 45.992063 36.381562
F 4.849735 47.735563 32.058662
F 4.849735 39.995263 32.058662
F 13.773275 47.732163 32.370962
F 13.773275 39.991863 32.370962
F 4.687885 50.316263 35.685462
F 4.687885 42.575963 35.685462
F 13.648075 50.310063 35.990962
F 13.648075 42.569663 35.990962
F 4.806575 50.313263 32.962362
F 4.806575 42.572863 32.962362
F 13.741675 50.312263 33.270662
F 13.741675 42.571963 33.270662
F 4.906705 47.725663 29.322762
F 4.906705 39.985363 29.322762
F 13.868275 47.732163 29.638962
F 13.868275 39.991763 29.638962
F 7.044955 38.701363 33.037962
F 7.044955 46.441763 33.037962
F 16.015075 38.722763 33.219662
F 15.995175 46.409463 33.242562
F 7.167765 51.602263 29.404862
F 7.167765 36.121463 29.404862
F 7.167765 43.861863 29.404862
F 20.661675 43.929763 22.557562
F 16.066275 36.200963 29.810362
F 16.058275 43.863363 29.843262
F 7.071045 51.601563 32.138162
F 7.071045 36.120863 32.138162
F 7.071045 43.861163 32.138162
F 20.516975 46.213263 28.855462
F 16.091975 35.893263 32.536462
F 15.916775 43.826363 32.531662
F 6.940635 38.702263 35.759762
F 6.940635 46.442563 35.759762
F 15.693875 38.463063 35.926362
F 15.785975 46.385563 35.922662
F 0.041346 47.669663 39.074562
F 0.041347 39.929263 39.074562
F 9.078035 47.685963 39.405062
F 9.078035 39.945663 39.405062
F 17.671375 47.318663 40.010662
F 17.795175 39.364063 39.793762
F 0.384534 34.851263 32.792062
F 0.433271 34.907763 25.643262
F 9.085535 49.971163 42.900862
F 9.085535 42.230863 42.900862
F 0.518912 47.664663 21.976762
F 0.107684 34.893463 35.571262
F 0.010725 50.284663 39.856162
F 0.010725 42.544263 39.856162
F 9.056005 50.261763 40.231962
F 9.056005 42.521363 40.231962
F 17.713175 49.841763 41.062662
F 17.598375 42.065563 40.787262
F 0.081355 47.708363 36.200562
F 0.081355 39.967963 36.200562
F 9.149935 47.728463 36.703462
F 9.149935 39.988063 36.703462
F 17.964375 47.380063 37.384062
F 17.949875 39.467963 37.070062
F 2.290995 38.656663 39.995462
F 2.290995 46.396963 39.995462
F 11.290675 38.650863 40.310362
F 11.290675 46.391263 40.310362
F 19.854075 38.040663 40.964362
F 19.752275 45.779063 41.033462
F 2.395825 51.593163 36.477262
F 2.395825 36.112463 36.477262
F 2.395825 43.852763 36.477262
F 11.384675 51.598863 36.781362
F 11.384675 36.118163 36.781362
F 11.384675 43.858563 36.781362
F 20.229075 51.254663 37.325262
F 20.713875 51.487863 22.585062
F 20.218375 43.471563 37.248062
F 2.337505 51.551363 39.188162
F 2.337505 36.070563 39.188162
F 2.337505 43.810963 39.188162
F 11.314875 51.557063 39.482462
F 11.314875 36.076363 39.482462
F 11.314875 43.816663 39.482462
F 19.981575 50.989663 40.003862
F 16.358775 36.108763 22.351262
F 19.850675 43.337863 39.952962
F 2.329025 38.481963 42.682162
F 2.329025 46.222263 42.682162
F 11.319075 38.359763 42.978762
F 11.319075 46.100163 42.978762
F 20.425075 51.323363 32.610462
F 13.995575 34.831763 25.994062
F 4.582925 47.677963 39.256662
F 4.582925 39.937563 39.256662
F 13.548575 47.686963 39.560462
F 13.548575 39.946563 39.560462
F 4.604405 50.002763 42.751762
F 4.604405 42.262363 42.751762
F 13.552175 49.970263 43.056762
F 13.552175 42.229863 43.056762
F 4.572315 50.260663 40.077062
F 4.572315 42.520263 40.077062
F 13.524875 50.261163 40.388662
F 13.524875 42.520763 40.388662
F 4.667835 47.728863 36.552762
F 4.667835 39.988563 36.552762
F 13.618275 47.728863 36.859462
F 13.618275 39.988463 36.859462
F 6.813545 38.652163 40.152762
F 6.813545 46.392563 40.152762
F 15.478175 38.494763 40.938762
F 15.327875 46.042663 40.795562
F 6.909885 51.597263 36.624362
F 6.909885 36.116563 36.624362
F 6.909885 43.856963 36.624362
F 15.970075 51.388163 39.671062
F 15.894975 36.077263 37.038062
F 15.983675 43.716263 36.813962
F 6.839985 51.554563 39.327762
F 6.839985 36.073863 39.327762
F 6.839985 43.814263 39.327762
F 16.326175 43.796163 22.478362
F 15.900675 36.025063 39.744262
F 15.915275 43.551363 39.441462
F 6.849405 38.366863 42.823962
F 6.849405 46.107163 42.823962
F 16.475475 51.520763 22.563062
F 9.274235 34.831863 33.114562
F 4.965015 34.831963 28.416962
F 5.023295 34.840763 25.676562
F 4.687885 34.835563 35.685462
F 4.806575 34.832463 32.962362
F 9.433385 34.831763 28.572562
F 18.558475 40.082063 22.538162
F 14.914075 45.576963 43.592062
F 14.867275 37.783563 43.655062
F 17.128175 41.635063 43.622562
F 18.290875 34.657263 33.590362
F 17.280875 49.220463 43.729762
F 19.390175 45.509363 43.809062
F 17.881275 34.546863 36.320362
F 1.362765 55.553463 2.867452
F 1.362765 63.293863 2.867452
F 10.285975 55.523563 3.239122
F 10.285975 63.263963 3.239122
F 19.346175 55.607463 3.708642
F 19.388775 63.643663 3.413252
F 1.285805 58.043163 6.436202
F 1.285805 65.783563 6.436202
F 10.192775 58.056263 6.768262
F 10.192775 65.796663 6.768262
F 19.297475 58.143663 7.243452
F 19.165475 66.036163 7.162932
F 1.339285 58.093763 3.753652
F 1.339285 65.834163 3.753652
F 10.262175 58.098063 4.067112
F 10.262175 65.838463 4.067112
F 19.444475 58.180663 4.522482
F 19.260375 66.283163 4.387432
F 1.127076 55.943463 0.209724
F 16.605575 59.332163 17.920162
F 1.127077 63.683763 0.209723
F 21.274375 54.303263 14.677662
F 10.259875 55.814963 0.570832
F 10.259875 63.555263 0.570832
F 20.892675 54.080963 18.950762
F 17.132675 67.453763 0.579753
F 3.544665 54.229263 3.813672
F 3.544665 61.969663 3.813672
F 12.496075 54.227863 4.145162
F 12.496075 61.968263 4.145162
F 3.522375 59.737763 0.312955
F 3.522375 67.478063 0.312955
F 12.493075 59.684963 0.648841
F 12.493075 67.425363 0.648841
F 3.577175 59.402763 2.980882
F 3.577175 67.143063 2.980882
F 12.519775 59.393963 3.317002
F 12.519775 67.134363 3.317002
F 3.489755 54.179963 6.515142
F 3.489755 61.920363 6.515142
F 12.426475 54.186063 6.846202
F 12.426475 61.926363 6.846202
F 3.071505 69.656363 18.345162
F 21.340875 67.279063 15.396162
F 5.814225 55.523463 3.082652
F 5.814225 63.263863 3.082652
F 14.753175 55.523863 3.394912
F 14.753175 63.264263 3.394912
F 5.721335 58.058163 6.611372
F 5.721335 65.798563 6.611372
F 14.659875 58.056163 6.924142
F 14.659875 65.796563 6.924142
F 5.787225 58.102663 3.906072
F 5.787225 65.843063 3.906072
F 14.729375 58.097963 4.223172
F 14.729375 65.838363 4.223172
F 5.786595 55.825763 0.412394
F 5.786595 63.566063 0.412394
F 14.726175 55.814763 0.726803
F 14.726175 63.555163 0.726802
F 8.027335 54.228263 3.988872
F 8.027335 61.968563 3.988862
F 17.030175 54.289763 4.208002
F 17.119375 62.055963 4.255202
F 8.025745 59.686863 0.492284
F 8.025745 67.427163 0.492284
F 21.415975 59.560063 8.241432
F 21.538175 59.478363 10.936362
F 8.051235 59.393563 3.161082
F 8.051235 67.133863 3.161082
F 17.132075 59.363063 3.410642
F 16.980675 67.273063 3.294142
F 7.958335 54.186463 6.690532
F 7.958335 61.926763 6.690532
F 16.877175 54.278363 7.002492
F 17.102675 62.096263 7.096852
F 1.176255 55.491363 10.024592
F 1.176255 63.231763 10.024592
F 10.069395 55.472563 10.357062
F 10.069395 63.212963 10.357062
F 19.235475 55.475563 10.777462
F 19.117375 63.397163 10.723062
F 1.052569 58.032663 13.660862
F 1.052569 65.772963 13.660862
F 9.942645 58.052863 13.988662
F 9.942645 65.793263 13.988662
F 18.972975 58.214563 14.368762
F 19.172175 65.947263 14.517562
F 1.145044 58.032363 10.960662
F 1.145044 65.772763 10.960662
F 10.038035 58.052963 11.256562
F 10.038035 65.793363 11.256562
F 19.179475 58.270063 11.688062
F 19.094675 66.063563 11.671562
F 1.258325 55.490763 7.329082
F 1.258325 63.231163 7.329082
F 10.162975 55.474863 7.636522
F 10.162975 63.215263 7.636522
F 19.067775 55.501663 8.138782
F 19.358975 63.563363 8.042902
F 3.336595 54.175063 11.026762
F 3.336595 61.915363 11.026762
F 12.271675 54.182663 11.334562
F 12.271675 61.923063 11.334562
F 21.091475 67.434163 18.107562
F 3.489755 69.660663 6.515142
F 3.458385 59.352963 7.402842
F 3.458385 67.093363 7.402842
F 12.396675 59.345063 7.714552
F 12.396675 67.085463 7.714552
F 3.242575 69.655063 13.749262
F 19.410275 56.087663 0.931541
F 3.369025 59.350863 10.115862
F 3.369025 67.091163 10.115862
F 12.303075 59.342863 10.434962
F 12.303075 67.083163 10.434962
F 19.305775 63.587063 0.770379
F 7.439845 61.926663 21.204962
F 3.242575 54.174363 13.749262
F 3.242575 61.914663 13.749262
F 12.176275 54.182663 14.066662
F 12.176275 61.922963 14.066662
F 7.439845 54.186263 21.204962
F 16.407775 62.004563 21.470362
F 5.598995 55.470863 10.201062
F 5.598995 63.211163 10.201062
F 14.536375 55.472763 10.512962
F 14.536375 63.213063 10.512962
F 5.472055 58.054463 13.834362
F 5.472055 65.794763 13.834362
F 14.409675 58.052763 14.144562
F 14.409675 65.793163 14.144562
F 5.567805 58.054563 11.099162
F 5.567805 65.794963 11.099162
F 14.504975 58.052863 11.412662
F 14.504975 65.793163 11.412662
F 5.690665 55.472563 7.477102
F 5.690665 63.212863 7.477102
F 14.630075 55.474963 7.792582
F 14.630075 63.215363 7.792582
F 7.803695 54.183063 11.178362
F 7.803695 61.923463 11.178362
F 16.911775 54.360463 11.593562
F 16.791575 61.918163 11.325062
F 7.928365 59.344563 7.558052
F 7.928365 67.084863 7.558052
F 16.949775 59.502163 7.799982
F 16.788375 67.163663 7.942502
F 7.835215 59.342463 10.279062
F 7.835215 67.082863 10.279062
F 16.820975 59.308163 10.625662
F 16.767575 67.131263 10.603662
F 7.708115 54.183163 13.911062
F 7.708115 61.923463 13.911062
F 16.755775 54.265563 14.354462
F 16.805875 62.039463 14.130462
F 0.925802 55.491863 17.304862
F 0.925803 63.232263 17.304862
F 9.814925 55.472363 17.633862
F 9.814925 63.212763 17.633862
F 18.673575 55.405863 18.099562
F 18.603175 63.326063 18.010962
F 0.785171 57.954163 20.980662
F 0.785171 65.694563 20.980662
F 9.686715 58.053263 21.280562
F 9.686715 65.793563 21.280562
F 16.496375 67.100463 17.883762
F 20.792675 61.917963 19.053762
F 0.894820 58.021463 18.272662
F 0.894820 65.761863 18.272662
F 9.783525 58.052963 18.545062
F 9.783525 65.793263 18.545062
F 18.840475 58.218063 18.928962
F 18.808175 66.012263 18.774262
F 1.020127 55.493263 14.604362
F 1.020128 63.233663 14.604362
F 9.910835 55.472463 14.898762
F 9.910835 63.212863 14.898762
F 18.860275 55.660363 15.321662
F 19.220175 63.344363 15.274962
F 3.071505 54.175563 18.345162
F 3.071505 61.915963 18.345162
F 12.017175 54.182663 18.622962
F 12.017175 61.923063 18.622962
F 17.260575 59.675263 0.724702
F 21.199775 59.415863 17.944062
F 3.209555 59.351263 14.673862
F 3.209555 67.091563 14.673862
F 12.144575 59.342763 14.976662
F 12.144575 67.083063 14.976662
F 16.342275 54.069863 21.741862
F 3.336595 69.655763 11.026762
F 3.110875 59.353263 17.402762
F 3.110875 67.093563 17.402762
F 12.049075 59.342763 17.711462
F 12.049075 67.083063 17.711462
F 21.237875 59.497463 15.314562
F 16.624875 67.097063 15.057162
F 2.881345 54.186763 21.087562
F 2.881345 61.927063 21.087562
F 11.920675 54.182863 21.358162
F 11.920675 61.923263 21.358162
F 7.580775 59.342263 17.556262
F 7.580775 67.082663 17.556262
F 5.338635 55.468363 17.485162
F 5.338635 63.208663 17.485162
F 14.282375 55.472563 17.789462
F 14.282375 63.212963 17.789462
F 5.203785 58.058363 21.133262
F 5.203785 65.798763 21.133262
F 14.154975 58.052763 21.435962
F 14.154975 65.793163 21.435962
F 5.312195 58.055263 18.391662
F 5.312195 65.795663 18.391662
F 14.250575 58.052763 18.700962
F 14.250575 65.793163 18.700962
F 5.440045 55.470463 14.744362
F 5.440045 63.210863 14.744262
F 14.377875 55.472563 15.054662
F 14.377875 63.212963 15.054662
F 7.548085 54.183163 18.468062
F 7.548085 61.923563 18.468062
F 16.399875 54.064763 18.865562
F 16.454575 61.878263 18.711862
F 7.676665 59.342363 14.820662
F 7.676665 67.082763 14.820662
F 16.613275 59.365563 15.152662
F 20.841775 61.912263 21.716962
F 20.734675 54.184663 21.583462
F 21.491575 62.028563 14.389462
F 16.292375 69.657863 21.521862
F 18.644675 58.190863 21.678662
F 21.413575 62.276663 11.688762
F 21.359175 54.240763 11.870662
F 16.507275 69.576563 18.789262
F 19.489975 68.830263 0.055435
F 0.691557 55.585863 24.690762
F 0.691558 63.326263 24.690762
F 9.559635 55.472263 24.926762
F 9.559635 63.212663 24.926762
F 18.434075 55.435863 25.422562
F 18.543075 63.125963 25.154562
F 0.578665 57.945563 28.353562
F 0.578665 65.685863 28.353562
F 9.433385 58.052863 28.572562
F 9.433385 65.793163 28.572562
F 18.360575 57.904363 28.891562
F 18.105175 65.560163 28.787162
F 0.433271 58.128863 25.643262
F 0.433271 65.869163 25.643262
F 9.524385 58.053963 25.836962
F 9.524385 65.794363 25.836962
F 18.577575 57.996063 25.982262
F 18.311275 65.650463 26.024862
F 9.652285 55.471463 22.190762
F 9.652285 63.211863 22.190762
F 14.965375 68.694163 43.465662
F 21.066175 59.420063 22.576562
F 2.817135 54.184263 25.641862
F 2.817135 61.924563 25.641862
F 11.762275 54.182663 25.916062
F 11.762275 61.923063 25.916062
F 20.776275 67.272963 22.696262
F 20.564875 54.093263 26.518062
F 2.920815 59.335463 21.990062
F 2.920815 67.075863 21.990062
F 11.889575 59.342663 22.269562
F 11.889575 67.083063 22.269562
F 20.681175 53.980363 29.149862
F 16.278275 67.061263 22.387962
F 2.766095 59.342563 24.731462
F 2.766095 67.082963 24.731462
F 11.793075 59.342463 25.004762
F 11.793075 67.082763 25.004762
F 20.344375 69.320563 33.289762
F 18.523275 63.302363 22.457762
F 2.663225 54.181363 28.373862
F 2.663225 61.921763 28.373862
F 11.666075 54.182863 28.651062
F 11.666075 61.923263 28.651062
F 20.290875 69.238163 35.989162
F 20.553275 61.768563 28.850062
F 5.081885 55.469363 24.776262
F 5.081885 63.209763 24.776262
F 14.027675 55.472563 25.082562
F 14.027675 63.212963 25.082562
F 4.965015 58.053063 28.416962
F 4.965015 65.793463 28.416962
F 13.900375 58.052763 28.728862
F 13.900375 65.793163 28.728862
F 5.023295 58.061863 25.676562
F 5.023295 65.802263 25.676562
F 13.995575 58.052863 25.994062
F 13.995575 65.793163 25.994062
F 5.147865 55.462963 22.032362
F 5.147865 63.203263 22.032362
F 14.122975 55.472563 22.347562
F 14.122975 63.212963 22.347562
F 7.291895 54.183163 25.759962
F 7.291895 61.923563 25.759962
F 16.130875 54.005663 26.275262
F 16.247075 61.829163 26.042462
F 7.418055 59.342163 22.114462
F 7.418055 67.082563 22.114462
F 15.481675 69.280363 40.644662
F 14.874875 61.012863 43.674162
F 7.312375 59.339263 24.851262
F 7.312375 67.079663 24.851262
F 16.456675 59.280763 25.094362
F 16.101575 67.054763 25.089062
F 7.189105 54.185163 28.496362
F 7.189105 61.925463 28.496362
F 16.041875 53.948863 29.080562
F 16.087175 61.733563 28.750962
F 0.472178 55.509063 31.986062
F 0.472178 63.249463 31.986062
F 9.307475 55.472763 32.214662
F 9.307475 63.213163 32.214662
F 18.345475 55.360063 32.542662
F 18.452075 62.784263 32.434362
F 0.107684 58.114563 35.571262
F 0.107684 65.854963 35.571262
F 9.179165 58.051063 35.835462
F 9.179165 65.791463 35.835462
F 17.882475 57.904563 36.048462
F 18.003075 65.393663 36.192562
F 0.384534 58.072363 32.792062
F 0.384534 65.812663 32.792062
F 9.274235 58.052963 33.114562
F 9.274235 65.793263 33.114562
F 18.219475 58.085563 33.350162
F 18.308375 65.426663 33.383862
F 0.347141 55.393963 29.280862
F 0.347142 63.134363 29.280862
F 9.398345 55.471663 29.482062
F 9.398345 63.212063 29.482062
F 18.328975 55.271463 29.881462
F 18.371975 63.052963 29.672562
F 2.619555 54.169663 32.917462
F 2.619555 61.910063 32.917462
F 11.508775 54.182463 33.192662
F 11.508775 61.922863 33.192662
F 20.378375 53.898963 33.525862
F 20.505375 61.416463 33.560262
F 2.713685 59.346763 29.272662
F 2.713685 67.087063 29.272662
F 11.635275 59.342663 29.560962
F 11.635275 67.083063 29.560962
F 20.594575 59.204463 29.636962
F 20.265075 66.718163 29.650862
F 2.624745 59.366163 31.987162
F 2.624745 67.106563 31.987162
F 11.539575 59.342563 32.293062
F 11.539575 67.082963 32.293062
F 20.659775 58.913763 32.436562
F 20.469575 66.735563 32.330562
F 2.448915 54.180263 35.622362
F 2.448915 61.920563 35.622362
F 11.414375 54.180363 35.913162
F 11.414375 61.920763 35.913162
F 20.084875 53.920263 36.167762
F 20.258075 61.465763 36.292062
F 4.849735 55.475963 32.058662
F 4.849735 63.216363 32.058662
F 13.773275 55.472563 32.370962
F 13.773275 63.212963 32.370962
F 4.687885 58.056663 35.685462
F 4.687885 65.797063 35.685462
F 13.648075 58.050363 35.990962
F 13.648075 65.790763 35.990962
F 4.806575 58.053563 32.962362
F 4.806575 65.793963 32.962362
F 13.741675 58.052663 33.270662
F 13.741675 65.793063 33.270662
F 4.906705 55.466063 29.322762
F 4.906705 63.206463 29.322762
F 13.868275 55.472563 29.638962
F 13.868275 63.212863 29.638962
F 7.044955 54.182163 33.037962
F 7.044955 61.922463 33.037962
F 16.048475 54.098363 33.237462
F 16.088975 61.743163 33.411062
F 7.167765 59.342563 29.404862
F 7.167765 67.082963 29.404862
F 16.119375 59.192263 29.805962
F 16.103075 66.917163 29.727962
F 7.071045 59.341963 32.138162
F 7.071045 67.082263 32.138162
F 15.961775 59.296463 32.391762
F 16.134875 66.901063 32.446162
F 6.940635 54.182963 35.759762
F 6.940635 61.923363 35.759762
F 15.835075 54.032163 36.053462
F 15.733775 61.909463 36.091262
F 0.041346 55.409963 39.074562
F 0.041347 63.150363 39.074562
F 9.078035 55.426363 39.405062
F 9.078035 63.166763 39.405062
F 17.581275 55.024863 39.862862
F 17.725675 62.779563 39.875562
F 20.899275 59.217763 25.195762
F 11.319075 69.321263 42.978762
F 9.085535 57.711563 42.900862
F 9.085535 65.451963 42.900862
F 16.409975 59.508963 22.405962
F 20.719375 61.861863 26.077462
F 0.010725 58.025063 39.856162
F 0.010725 65.765363 39.856162
F 9.056005 58.002063 40.231962
F 9.056005 65.742463 40.231962
F 17.681675 57.522963 40.941662
F 17.556275 65.248563 40.828562
F 0.081355 55.448763 36.200562
F 0.081355 63.189063 36.200562
F 9.149935 55.468763 36.703462
F 9.149935 63.209163 36.703462
F 18.014275 55.346463 37.143962
F 18.027575 62.924963 37.219662
F 2.290995 54.137363 39.995462
F 2.290995 61.877763 39.995462
F 11.290675 54.131663 40.310362
F 11.290675 61.871963 40.310362
F 19.737775 53.668363 41.049662
F 19.857675 61.477863 40.996262
F 2.395825 59.333563 36.477262
F 2.395825 67.073863 36.477262
F 11.384675 59.339263 36.781362
F 11.384675 67.079663 36.781362
F 20.066175 58.938063 37.198662
F 20.065275 66.647863 37.170762
F 2.337505 59.291663 39.188162
F 2.337505 67.032063 39.188162
F 11.314875 59.297463 39.482462
F 11.314875 67.037763 39.482462
F 19.948375 58.895263 40.026862
F 19.948675 66.402463 40.012962
F 2.329025 53.962663 42.682162
F 2.329025 61.703063 42.682162
F 11.319075 53.840563 42.978762
F 11.319075 61.580863 42.978762
F 7.044955 69.662863 33.037962
F 20.630375 67.046363 25.336162
F 4.582925 55.418263 39.256662
F 4.582925 63.158663 39.256662
F 13.548575 55.427263 39.560462
F 13.548575 63.167663 39.560462
F 4.604395 57.743163 42.751762
F 4.604405 65.483463 42.751762
F 13.552175 57.710663 43.056762
F 13.552175 65.450963 43.056762
F 4.572315 58.001063 40.077062
F 4.572315 65.741363 40.077062
F 13.524875 58.001563 40.388662
F 13.524875 65.741863 40.388662
F 4.667835 55.469263 36.552762
F 4.667835 63.209663 36.552762
F 13.618275 55.469163 36.859462
F 13.618275 63.209563 36.859462
F 6.813545 54.132863 40.152762
F 6.813545 61.873263 40.152762
F 15.418475 53.760263 40.837562
F 15.457075 61.693863 40.832062
F 6.909885 59.337663 36.624362
F 6.909885 67.078063 36.624362
F 15.768375 59.283863 37.159662
F 15.790475 66.932063 36.825862
F 6.839985 59.294963 39.327762
F 6.839985 67.035363 39.327762
F 15.876175 59.187263 39.782562
F 15.771575 66.804163 39.512662
F 6.849405 53.847563 42.823962
F 6.849405 61.587963 42.823962
F 11.414375 69.661063 35.913162
F 18.581275 55.447563 22.728862
F 0.518912 63.145363 21.976762
F 0.518912 55.404963 21.976762
F 2.329025 69.443363 42.682162
F 2.663225 69.662163 28.373862
F 6.849405 69.328263 42.823962
F 11.290675 69.612363 40.310362
F 2.290995 69.618063 39.995462
F 6.813545 69.613663 40.152762
F 2.619555 69.650463 32.917462
F 11.508775 69.663163 33.192662
F 2.448915 69.660963 35.622362
F 17.012875 64.771463 43.471562
F 19.869675 68.908263 41.145862
F 15.877675 69.548863 35.975362
F 14.990375 53.286763 43.692762
F 19.459375 61.056263 43.727462
F 16.011375 69.520563 28.878162
F 15.864775 69.555063 33.217062
F 17.185975 57.201463 43.623062
F 20.274075 69.422763 28.851162
F 19.385575 53.526863 43.840462
F 16.118675 69.651463 26.176862
F 18.633075 65.949263 21.607362
F 28.319675 1.831423 3.674192
F 28.280775 9.334173 3.977652
F 21.746875 0.456700 4.538202
F 26.070475 0.421912 4.592602
F 37.267575 9.441213 4.367582
F 41.265175 9.728293 19.055162
F 28.484075 4.082803 7.497332
F 28.279075 11.975963 7.511862
F 37.468775 4.453363 8.002512
F 37.466775 12.032963 7.956572
F 28.301075 4.399433 4.709212
F 28.572475 11.976063 4.628202
F 37.269975 4.384013 5.307432
F 37.527675 12.272963 5.281812
F 28.560175 1.813873 0.998435
F 28.261875 9.669493 1.287262
F 41.664875 4.665533 12.756562
F 37.600375 1.939683 1.725972
F 37.447675 9.494543 1.598232
F 37.556775 17.155763 1.692122
F 30.519975 8.119833 4.967772
F 30.765075 15.837063 5.217892
F 28.591575 17.254763 1.314002
F 39.724875 8.568843 5.296612
F 39.773075 16.128663 5.177032
F 21.670275 13.139563 3.765322
F 37.088675 17.546963 18.839562
F 35.023275 0.450914 4.998352
F 23.637275 1.573393 15.541562
F 30.551175 5.620153 1.364492
F 30.838275 13.254363 1.320042
F 39.729775 5.867393 1.878482
F 39.860175 13.594563 1.524102
F 26.195175 0.425573 7.405402
F 35.305375 3.014873 0.587038
F 30.602375 5.565883 4.151092
F 30.881275 13.377563 4.150932
F 39.469875 5.765493 4.548392
F 39.799675 13.557163 4.232142
F 32.998275 14.484563 0.611946
F 21.630075 0.342549 7.237312
F 30.509775 8.091683 7.736262
F 30.701575 15.701063 7.936812
F 41.541475 9.798713 16.375862
F 39.750475 8.432903 8.020842
F 39.745275 15.848663 7.996372
F 23.955775 6.939593 0.179734
F 32.733775 1.712573 3.950502
F 32.891175 9.522083 4.484162
F 41.885475 12.581263 8.028192
F 39.355875 5.664693 16.034462
F 39.139575 8.186903 19.879762
F 41.566475 12.383563 12.957662
F 24.061575 1.749763 3.771152
F 23.881075 9.500173 3.438282
F 37.041375 17.510363 16.151162
F 32.926675 4.298983 7.738192
F 32.796275 11.963863 7.869092
F 28.554375 17.259963 4.222672
F 23.748075 16.958763 8.392692
F 23.817875 4.219053 7.620712
F 23.761675 11.748963 7.393012
F 32.889675 4.282183 4.906622
F 32.975875 12.099363 5.129682
F 32.916075 17.029763 8.745752
F 39.599875 0.565561 5.513922
F 23.913675 4.335823 4.859472
F 23.866275 12.002963 4.663042
F 32.955075 1.650623 1.192972
F 32.849475 9.330863 1.746402
F 39.630375 0.538941 8.186042
F 34.963275 10.777263 0.578736
F 41.605875 2.023663 11.815062
F 30.814475 3.060493 0.173806
F 42.014275 9.709633 4.369932
F 24.117875 1.911823 0.998754
F 41.717875 4.578373 15.383062
F 35.083675 8.183043 5.222822
F 35.288575 15.969663 5.197542
F 23.739175 16.888063 11.047762
F 25.982875 8.235213 4.772212
F 26.181575 16.004363 4.528522
F 21.615175 15.903863 4.554222
F 35.213475 5.622883 1.391692
F 35.142975 13.209563 1.542832
F 26.178375 5.505013 1.062841
F 26.381775 13.556763 1.268382
F 35.132875 5.611643 4.399462
F 35.248575 13.471963 4.409152
F 26.039075 5.601383 3.885982
F 26.245575 13.373263 3.940222
F 35.109875 8.082903 7.879112
F 35.231775 15.836663 7.844242
F 25.509375 13.200263 18.403162
F 26.025775 7.983233 7.542092
F 26.132575 15.985963 7.485002
F 25.308575 5.376423 18.206662
F 28.251775 1.682933 11.070462
F 28.080075 9.413333 11.329262
F 37.331575 1.784183 4.410232
F 37.208875 1.788913 11.669862
F 37.380075 9.517333 11.427062
F 23.522075 16.602063 15.525962
F 27.877575 4.114613 14.921962
F 28.239675 11.614963 15.048162
F 37.086175 4.412483 15.190262
F 37.053275 12.284663 15.246662
F 28.262675 4.176253 12.291462
F 28.044875 11.917063 12.261662
F 37.119575 4.408423 12.484662
F 37.316775 12.157463 12.470462
F 28.369775 1.572513 8.395382
F 28.343175 9.407983 8.674202
F 39.639575 10.862463 0.829967
F 37.443675 1.913533 8.926382
F 37.374075 9.484353 8.573942
F 32.905075 6.858633 0.517465
F 30.429475 8.081303 12.129762
F 30.304675 15.900863 12.278962
F 34.529475 13.457963 18.893462
F 39.518775 8.491623 12.742562
F 25.873375 0.227206 14.649762
F 34.571775 5.580383 18.811862
F 30.472075 5.433713 8.452122
F 30.316375 13.077863 8.705302
F 39.472975 5.895783 8.992742
F 39.443475 13.359063 9.073752
F 30.424775 5.459723 11.186962
F 30.247875 13.330663 11.516562
F 39.454775 5.879013 11.694862
F 39.424075 13.610163 11.812162
F 30.383375 7.999573 14.891562
F 30.325975 15.871863 14.952862
F 25.726475 12.947163 15.695862
F 37.356875 6.984543 0.696028
F 41.799275 1.989133 4.638192
F 25.406175 5.295373 15.483162
F 32.692875 1.506683 11.470662
F 32.747875 9.427023 11.280762
F 41.719875 12.502863 15.648362
F 38.985375 5.651563 18.749162
F 41.973175 17.262863 1.843812
F 27.790475 16.846563 18.609062
F 23.636875 1.680983 10.961062
F 23.549875 9.300263 11.224662
F 30.663675 10.684663 0.482201
F 32.502475 4.342013 14.960462
F 32.554875 12.066363 14.871162
F 41.189675 1.934513 18.628762
F 28.253875 17.085663 11.088362
F 23.396575 4.020723 14.515862
F 23.374275 11.964963 14.621562
F 32.757475 4.173843 12.308762
F 32.726875 12.059763 12.260562
F 41.292475 4.571973 19.718562
F 39.079875 13.514963 19.163462
F 23.806475 4.198623 11.879462
F 23.612275 11.853963 11.866162
F 32.881175 1.792693 8.718842
F 32.808775 9.301413 8.499332
F 27.918375 16.869463 15.789062
F 41.817875 1.739693 9.008942
F 30.530375 0.596777 4.898812
F 21.778875 5.499643 3.766132
F 23.883675 1.584423 8.340262
F 23.883375 9.206783 8.525822
F 21.633675 8.176303 4.463392
F 34.999575 8.334653 12.471062
F 35.057575 15.899163 12.361062
F 34.745775 13.462863 16.059162
F 25.793075 7.870853 12.106062
F 26.094175 15.622663 11.797262
F 34.915375 5.737433 16.061862
F 34.988775 5.552503 8.692352
F 35.079175 13.183763 8.576132
F 26.156375 5.392703 8.362232
F 26.026175 13.340963 8.153102
F 34.907475 5.674773 11.521562
F 35.172175 13.240963 11.315962
F 26.162575 5.346023 11.055162
F 25.912075 13.053863 10.947462
F 34.941775 8.420513 15.131062
F 35.140875 15.859863 15.041062
F 25.348475 15.675363 19.351562
F 25.603175 7.911553 14.755262
F 25.832275 15.502763 14.644262
F 25.468875 7.991153 19.166362
F 27.883875 1.546113 18.412162
F 27.912975 9.330313 18.601962
F 30.413275 0.247114 14.908662
F 36.724875 1.693193 18.917062
F 37.113375 9.619213 18.876962
F 41.599875 1.937313 16.092062
F 39.343175 0.588041 15.200162
F 39.477675 8.394663 15.465662
F 27.551875 4.165503 19.333362
F 27.808875 12.114563 19.390362
F 36.835375 4.351583 19.620462
F 36.890275 12.158163 19.782762
F 28.111375 1.482783 15.566662
F 27.898675 8.977823 15.838362
F 42.065675 12.241863 5.357852
F 37.049375 1.932883 16.150362
F 37.237675 9.686353 16.161662
F 38.988675 0.358637 19.611262
F 30.141775 7.859413 19.496062
F 30.108575 15.963763 19.704062
F 34.873975 16.071763 19.508862
F 41.943575 2.092273 1.920502
F 39.022975 16.108463 20.075862
F 34.550475 8.249493 19.549762
F 30.088375 5.285213 15.739862
F 30.279175 13.304463 15.910362
F 23.909575 17.094963 3.762402
F 37.574375 14.538763 0.711057
F 30.214775 5.370773 18.450862
F 30.147775 13.309063 18.659962
F 32.948975 17.190263 4.172022
F 39.369775 0.377239 12.594762
F 21.580975 15.660063 7.305992
F 41.552475 12.337363 19.838362
F 23.942275 9.599943 0.752561
F 41.997475 17.371963 4.450282
F 34.779175 0.579705 15.266462
F 23.417175 9.258473 15.300662
F 32.267675 1.502683 18.587462
F 32.297375 9.567163 18.564862
F 21.824975 5.538633 0.955839
F 28.747575 14.657263 0.327901
F 39.200675 13.603163 16.196062
F 42.128875 9.795973 1.518662
F 23.276275 1.473683 18.271662
F 23.298175 9.322793 18.161462
F 30.855175 0.385948 7.535862
F 41.772575 9.806323 9.022632
F 39.782875 3.273483 0.882672
F 21.717875 7.936673 7.209732
F 39.377275 16.311663 15.384862
F 42.174975 14.689763 0.807532
F 41.766475 9.719363 11.759362
F 32.380775 4.164223 19.437362
F 32.299775 12.008063 19.711262
F 41.730875 4.402553 8.253372
F 39.510175 16.305463 12.545162
F 23.231475 3.941993 19.080162
F 23.173875 11.798363 18.994662
F 32.478075 1.812763 15.910762
F 32.523475 9.513433 15.791562
F 41.419275 17.681063 19.270962
F 28.429775 17.144063 8.451552
F 37.122575 17.340363 11.496162
F 21.775975 13.612163 0.972000
F 32.828475 17.149063 11.483262
F 41.849675 4.664973 5.424542
F 32.494975 17.023963 18.717762
F 41.961875 7.140283 0.824139
F 23.246275 16.872963 18.279662
F 35.217575 0.615899 7.831002
F 30.426375 0.290129 12.033262
F 34.960975 0.312376 12.492162
F 28.466975 6.823533 0.440134
F 21.354375 7.988483 11.977862
F 32.621375 17.108563 15.923662
F 37.491175 17.257063 8.743652
F 26.283375 2.976193 -0.032898
F 33.042775 17.082163 1.397212
F 23.972775 17.258163 1.030651
F 24.086775 14.767763 0.086575
F 25.849675 0.165850 11.926462
F 37.628175 17.244163 4.340422
F 30.061775 0.251935 19.479562
F 34.431875 0.214160 19.553462
F 25.564075 0.215883 19.077262
F 21.270075 15.691663 11.783662
F 26.186075 11.022863 0.224595
F 21.463975 12.957063 8.126022
F 23.096875 4.002913 21.907062
F 21.744875 11.071263 -0.186243
F 27.363675 1.214113 25.467462
F 27.456675 8.955953 25.647762
F 35.894675 0.573321 33.479362
F 22.111075 3.121083 41.312262
F 26.592075 0.526907 40.357962
F 40.035475 0.549262 41.128262
F 27.080175 3.536753 29.331462
F 26.926275 11.546363 29.182062
F 36.067175 3.263083 29.649862
F 36.108475 11.220663 29.640562
F 27.283275 3.726693 26.603562
F 27.320975 11.588463 26.575162
F 35.949475 3.499203 26.942162
F 36.316875 8.939733 26.060262
F 25.347675 0.014342 21.761262
F 27.727275 9.237623 23.090162
F 40.866875 1.399783 23.505262
F 42.419475 4.224023 33.730462
F 41.011275 7.809783 24.143062
F 26.697975 0.980626 32.791562
F 29.593375 7.616773 26.725162
F 29.771975 15.314163 26.626562
F 38.512575 12.746763 26.168062
F 38.257475 7.418613 27.367762
F 38.716075 15.302763 27.089262
F 36.179175 16.112663 30.583362
F 22.212575 0.719598 40.189462
F 29.843775 13.113663 23.052462
F 40.861075 3.878453 22.446762
F 22.776675 16.801563 25.884862
F 29.567275 5.024473 25.815162
F 29.658975 12.723663 25.826162
F 26.788775 0.668025 37.487662
F 36.182375 11.553563 26.919262
F 29.343575 7.481863 29.472262
F 29.319175 15.060063 29.433962
F 22.400575 16.444063 37.364362
F 38.033175 7.072373 30.116262
F 38.258475 14.906563 29.720962
F 41.243975 17.422263 23.776362
F 22.053175 11.205063 40.923262
F 31.872475 8.793203 25.826762
F 30.873975 0.467027 40.349362
F 36.625475 16.998763 23.364562
F 42.250975 14.312663 30.099162
F 31.480675 1.136773 25.577162
F 22.971675 1.305463 25.379962
F 22.904175 8.950473 25.445262
F 22.437475 10.933263 36.195462
F 31.456875 3.517413 29.445262
F 31.705675 11.242563 29.542862
F 40.397975 2.974233 30.023562
F 31.497075 1.001888 30.233462
F 22.524675 3.416003 29.094162
F 22.697375 11.534463 29.026062
F 31.598875 3.578633 26.692562
F 31.875675 11.344963 26.757662
F 38.302775 4.805013 26.193262
F 25.353275 13.005963 22.856162
F 22.858875 3.689473 26.514262
F 22.933175 11.478563 26.307062
F 32.057775 1.647603 22.944062
F 32.087975 9.359363 23.120362
F 22.488475 16.547963 30.097762
F 42.556775 6.709303 30.309562
F 42.221675 14.244163 34.925562
F 40.766075 8.481563 26.821562
F 38.570075 5.188733 23.447462
F 38.976475 13.266963 23.492662
F 40.166175 10.769763 30.086962
F 34.139875 7.423453 26.931362
F 33.978775 15.376863 26.991962
F 24.515675 12.457563 40.198962
F 25.174075 7.618143 26.541362
F 25.157075 15.408463 26.661162
F 24.227375 4.616793 40.333962
F 34.221675 5.288013 23.364262
F 34.477975 13.101763 23.244162
F 40.154475 3.221273 27.372362
F 36.056775 1.030128 25.855762
F 33.884175 4.922893 25.944262
F 34.130675 12.903963 25.976162
F 25.126575 5.095233 25.792062
F 25.113775 12.948063 25.643062
F 33.820575 7.200133 29.815762
F 33.959175 14.879963 29.639562
F 22.257075 0.699371 37.254962
F 24.902475 7.527633 29.312362
F 24.816375 15.366263 29.261862
F 42.088875 14.237563 37.549862
F 40.856775 16.804563 26.415462
F 27.065775 8.697273 33.028262
F 27.032875 16.453863 33.106262
F 36.538675 16.627163 26.162862
F 35.739375 8.189573 33.276262
F 35.840475 16.097963 33.444462
F 26.895575 3.252013 36.642662
F 26.580675 11.157263 36.683162
F 35.778375 3.082093 37.164662
F 35.705775 10.732463 36.967362
F 26.835475 3.454453 33.760862
F 26.942075 11.294763 33.956562
F 35.798475 3.252283 34.369062
F 35.734375 10.735463 34.265662
F 35.335575 0.505151 40.721162
F 27.050975 8.909303 30.170362
F 26.908775 0.936279 30.114262
F 36.389175 4.034043 22.427862
F 35.866275 8.586883 30.567862
F 31.406775 0.589626 32.969162
F 29.173775 7.325493 34.258262
F 29.221275 14.974963 34.088662
F 33.378875 11.995863 40.721562
F 37.934475 6.932803 34.452262
F 38.037475 14.876163 34.452662
F 33.139175 4.357653 40.503262
F 29.250675 4.878453 30.118862
F 29.296075 12.530763 30.320862
F 38.251575 4.474673 30.745162
F 38.062475 12.481263 31.121662
F 29.079875 4.755083 32.957562
F 29.116075 12.402163 33.042762
F 38.055075 4.378063 33.595562
F 37.999475 12.189363 33.759962
F 29.014075 7.232763 36.977862
F 29.097075 14.900263 36.829862
F 24.452875 12.412863 37.558862
F 38.008675 6.996893 37.321362
F 37.482075 14.573663 37.232662
F 24.789775 4.602773 37.541462
F 42.636775 6.915303 37.310962
F 31.344275 8.485243 33.317662
F 31.420675 16.269163 33.224262
F 42.419575 5.474533 24.094162
F 40.222975 8.118813 33.689662
F 40.353575 16.058563 33.666262
F 42.177875 11.704363 38.388462
F 22.571575 8.491233 32.806262
F 22.140375 16.115263 40.091462
F 31.063575 3.182023 36.695162
F 31.295475 11.089063 36.824262
F 40.095475 2.958143 37.519862
F 39.930575 10.694063 37.336662
F 22.540575 3.398853 36.528862
F 40.194475 0.321034 33.725062
F 31.177975 3.113843 33.953062
F 31.262475 11.021663 34.210662
F 40.167075 2.874463 34.730162
F 40.229575 10.645063 34.625462
F 22.593675 3.470963 33.780862
F 22.657975 11.048463 33.509162
F 29.692675 5.298133 23.053462
F 31.499675 8.607043 30.551262
F 31.568275 16.174163 30.419262
F 39.933675 10.630963 41.916562
F 40.429775 8.328903 30.881162
F 40.342775 16.102263 30.842762
F 22.468175 0.741954 29.911262
F 22.715175 8.856033 30.171062
F 36.672675 9.173293 23.408162
F 33.486075 7.101983 34.346762
F 33.566575 14.729463 34.224262
F 23.159075 9.040503 22.714662
F 42.210575 10.270863 23.814162
F 42.296375 4.266473 38.268562
F 27.454275 1.495263 22.754862
F 24.882075 7.256353 33.769762
F 24.676575 15.049963 33.686562
F 22.979975 17.016563 23.013162
F 33.726275 4.507373 30.522662
F 33.790375 12.403563 30.567062
F 24.769275 4.865713 30.125462
F 24.812175 12.765463 29.992562
F 33.657675 4.529913 33.251662
F 33.571475 12.108763 33.329062
F 32.244675 11.952463 22.425162
F 42.534075 4.084463 26.339762
F 24.674175 4.824233 32.799862
F 24.698275 12.477263 32.715862
F 33.473075 7.014843 37.031262
F 33.431975 14.759663 36.897362
F 33.612275 12.315463 37.907062
F 23.208975 1.421973 22.665562
F 22.040975 8.387273 40.073162
F 22.717075 0.855753 32.678062
F 24.879475 7.131113 36.501262
F 24.688775 15.111963 36.526362
F 33.496875 4.361413 37.779262
F 32.337175 16.849763 23.225362
F 26.520375 8.245443 40.318462
F 26.688175 16.266663 40.275462
F 22.426875 16.459063 32.801762
F 35.471275 8.118063 40.761562
F 35.430375 15.998863 40.891562
F 36.756575 11.843763 22.627362
F 42.655875 4.051923 31.103562
F 40.036075 0.382870 38.300362
F 22.580775 8.369613 37.264862
F 42.236075 6.840993 41.937762
F 35.482775 0.523271 37.943362
F 26.338875 3.195153 41.127062
F 26.235475 10.787063 41.302962
F 35.341575 3.071483 41.624562
F 35.449475 10.626263 41.701062
F 42.131875 4.363893 41.010562
F 26.802275 8.566143 37.633762
F 26.833375 16.222863 37.679062
F 32.030275 4.110703 22.198262
F 35.642875 8.240793 37.909562
F 35.294575 16.115063 38.214062
F 28.683075 7.043753 41.482062
F 28.642675 14.670863 41.491162
F 39.776675 15.694363 38.140362
F 37.670275 6.968663 41.771962
F 37.568875 14.567663 41.724762
F 31.895575 16.812263 25.828362
F 28.973575 4.655573 37.726062
F 29.025375 12.262363 37.892862
F 37.987675 4.316013 38.212962
F 37.803175 12.025263 38.140562
F 28.530275 4.613173 40.466262
F 28.725775 12.064463 40.564262
F 37.624075 4.241823 40.928662
F 37.685475 11.988663 40.806162
F 40.238275 8.140403 38.107562
F 33.108275 14.617963 41.716462
F 24.230475 7.171613 41.137662
F 31.268975 16.188763 37.801662
F 31.340175 8.351243 37.845862
F 24.425775 14.892063 41.218262
F 25.432275 5.110783 23.080162
F 31.037975 8.247933 40.585162
F 30.940675 16.154563 40.626162
F 40.632075 0.783096 26.333262
F 40.139275 8.008193 40.853762
F 39.946975 15.910863 41.134462
F 36.365575 1.448023 23.201862
F 27.363475 16.539963 25.763562
F 35.858875 0.865407 30.682962
F 38.703875 7.709383 22.414862
F 33.147375 6.902023 41.447762
F 41.492375 12.626663 22.494862
F 27.006375 16.412363 30.341562
F 40.393175 11.148963 27.317362
F 30.038175 7.856613 22.285462
F 30.637675 3.079413 41.237162
F 31.107475 10.878663 41.651962
F 39.989875 3.037063 42.077362
F 34.345075 7.971363 22.429762
F 42.149475 14.393563 41.879162
F 27.586875 16.934163 23.046862
F 31.141075 0.526764 37.621262
F 40.391075 0.319183 31.019062
F 39.046275 15.863263 22.977962
F 34.607275 15.604663 22.264162
F 42.500675 6.867273 34.508062
F 42.291875 11.828363 41.201062
F 29.839175 15.779563 22.396062
F 42.435175 11.793863 33.727662
F 27.563975 4.036503 21.895662
F 42.665975 6.538613 27.607162
F 42.440675 11.737563 31.114662
F 23.232875 11.484663 21.652962
F 25.253975 15.859163 22.119262
F 21.676975 2.822563 43.996262
F 25.518775 7.819753 22.012562
F 27.642475 11.817663 22.023662
F 28.429575 24.820863 4.080612
F 28.184675 32.696463 4.150202
F 37.444875 24.974663 4.298572
F 37.386075 32.697363 4.542092
F 28.377375 27.690963 7.614812
F 25.510575 23.174463 19.322562
F 28.277075 19.797163 7.621362
F 37.408775 27.395863 8.041422
F 25.699375 31.324063 19.293762
F 37.472075 19.933563 8.003402
F 28.424175 27.401063 4.839742
F 41.821375 32.610563 1.926082
F 28.500475 19.939963 5.005012
F 37.362175 27.372363 5.394882
F 37.473675 30.062663 0.490441
F 37.554875 20.065963 5.137962
F 28.379775 24.867363 1.355552
F 28.449075 32.788663 1.354872
F 37.366175 24.888963 1.498042
F 37.213775 32.611563 1.733972
F 30.649175 31.446163 4.831142
F 30.702675 23.726463 5.206462
F 39.527175 31.232463 5.468092
F 39.864575 23.697363 5.308802
F 34.848475 21.093463 16.146462
F 34.605475 28.881363 16.231362
F 30.647775 28.575163 1.440442
F 30.847975 21.169963 1.390682
F 39.621775 28.683863 1.690892
F 39.970675 21.124163 1.649272
F 41.290475 32.950763 19.196262
F 39.778675 18.565163 0.946942
F 30.650075 28.760563 4.186012
F 30.793675 21.187863 4.114272
F 39.530475 28.795863 4.368252
F 39.909575 21.178263 4.338262
F 32.247375 19.628463 19.510262
F 41.525875 17.558163 16.558162
F 30.652775 31.488463 7.534522
F 30.472375 23.708363 7.921882
F 39.508575 31.653963 8.221502
F 39.612775 23.850263 8.168572
F 32.796375 25.042363 4.193192
F 32.946675 32.682763 4.181492
F 41.814475 32.793263 4.625212
F 30.679975 33.946463 0.475644
F 23.815775 24.858563 3.638212
F 23.772375 32.620563 3.666122
F 33.142575 27.466663 7.880202
F 34.585075 23.657863 19.844362
F 33.102875 19.611763 7.779962
F 21.467175 28.610563 8.067052
F 34.519875 31.485963 19.788562
F 42.008575 19.983563 5.453912
F 23.933075 27.428763 7.191172
F 23.451675 32.372563 15.548962
F 23.641875 19.600663 7.461082
F 33.000475 27.628863 5.126762
F 25.621175 20.535063 18.418562
F 33.149875 19.902763 5.008002
F 41.561975 25.366763 19.522462
F 25.670875 28.564763 18.417562
F 41.969975 20.056463 8.158842
F 24.026475 27.461763 4.544892
F 34.705775 21.148863 19.042962
F 23.725975 19.679963 4.581662
F 32.970575 24.959563 1.454962
F 33.043175 32.672263 1.513642
F 41.721475 27.928563 12.848962
F 41.940275 27.803163 5.405322
F 24.183875 25.059063 0.859229
F 39.464175 34.014363 0.768625
F 35.209275 31.434863 5.277182
F 35.054575 23.912963 5.072542
F 25.947175 31.486463 4.794152
F 26.027275 23.568763 4.694352
F 35.436875 28.705963 1.634672
F 35.266475 21.009763 1.472222
F 21.678475 21.072663 3.594422
F 26.325375 20.999563 1.302922
F 35.397275 28.849763 4.283332
F 35.347575 21.348563 4.210982
F 26.270475 28.909763 3.893972
F 26.082375 21.011063 3.987172
F 35.031575 31.169063 8.100072
F 35.040775 23.557163 7.752672
F 25.943375 31.297163 7.496532
F 26.129975 23.593363 7.436092
F 28.091675 24.814163 11.160162
F 28.141475 32.578563 11.136162
F 37.223075 25.156563 11.742262
F 37.092175 32.873363 11.790062
F 27.695375 27.253063 14.865962
F 41.792175 25.355063 11.711762
F 28.001375 19.519963 14.737762
F 37.078075 27.798863 15.422862
F 23.343875 24.591263 15.528762
F 37.130375 20.071263 15.203162
F 28.228775 27.329163 12.141462
F 41.569075 33.059363 16.411862
F 28.170875 19.569163 12.064962
F 37.106575 27.660563 12.712062
F 33.070075 30.037463 0.822621
F 37.356575 20.206163 12.435462
F 28.250075 24.960063 8.532572
F 28.270875 32.549163 8.289262
F 37.260175 24.839663 8.998322
F 37.228675 32.610963 9.059392
F 30.295675 31.193863 12.051062
F 30.271675 23.606963 12.196862
F 39.245375 31.554363 12.704862
F 39.600675 23.846763 12.591762
F 30.835775 28.731863 8.262582
F 30.726075 20.960463 8.527102
F 39.367475 29.019463 8.979732
F 39.650475 21.286663 8.855432
F 30.436275 28.707363 11.052962
F 30.443175 21.010663 11.270962
F 39.460675 28.947463 11.735662
F 39.679175 21.385163 11.517762
F 29.986775 31.335163 14.826662
F 30.307575 23.677263 14.914562
F 39.269575 31.629163 15.487362
F 39.365975 24.044563 15.336562
F 32.601975 24.946563 11.400562
F 32.596675 32.556363 11.544062
F 41.787275 20.023463 15.472762
F 41.754675 25.159163 8.970102
F 23.385675 24.559263 10.996162
F 23.555875 32.278963 10.752062
F 32.349475 27.578863 15.105362
F 32.142275 27.359563 19.570262
F 32.666475 19.733263 15.150362
F 28.522875 22.422763 0.395286
F 32.200875 32.478863 15.963162
F 21.843075 28.756363 0.788403
F 23.392975 27.149163 14.574062
F 26.409575 26.406163 0.111830
F 23.552075 19.349963 14.627262
F 32.544175 27.500863 12.182662
F 32.513875 24.909163 15.977562
F 32.794375 19.722463 12.401562
F 21.438675 31.345663 4.380362
F 23.234375 19.451563 19.146562
F 26.221175 28.781063 1.135432
F 23.634675 27.057663 11.832962
F 24.178575 22.397663 0.201780
F 23.563375 19.567863 11.802462
F 32.883375 24.880563 8.713552
F 32.752675 32.654663 8.794032
F 41.924375 25.209663 4.467652
F 30.810975 18.544063 0.410212
F 23.774375 24.984263 8.318342
F 23.598675 32.451663 8.092732
F 34.857875 31.463263 12.689862
F 34.836175 23.650463 12.500562
F 25.854475 31.208063 11.772462
F 25.679075 23.598663 11.931162
F 35.214375 28.690663 9.137192
F 35.156775 21.082263 8.875892
F 25.930875 28.745463 8.369592
F 25.911075 20.935663 8.403132
F 34.792675 28.890963 11.699762
F 34.952375 21.149063 11.691562
F 25.938675 28.273663 11.068662
F 25.827775 20.899863 11.105162
F 34.709775 31.306863 15.326262
F 34.731875 23.751963 15.237062
F 25.564675 31.188763 14.431362
F 25.656975 23.225263 14.735662
F 27.753075 24.645163 18.391362
F 27.934075 32.380163 18.312862
F 36.679075 24.948563 18.940662
F 36.879375 32.509363 18.935262
F 41.632275 27.998863 15.733262
F 24.036575 32.710463 0.814698
F 41.572975 20.240363 20.127662
F 27.776775 27.184663 19.290962
F 35.130475 33.995063 0.556468
F 27.793975 19.499563 19.460562
F 36.802675 27.475163 19.751362
F 23.413575 27.198263 19.032162
F 36.947175 20.005763 19.948662
F 27.854475 24.646163 15.696462
F 27.784575 32.425963 15.691962
F 36.911075 25.109963 16.236462
F 36.904875 32.668863 16.134362
F 29.909875 30.904263 19.476262
F 29.998975 23.589363 19.372962
F 39.103975 31.395563 20.014062
F 39.113475 24.016063 19.971962
F 29.955375 28.786663 15.865562
F 30.243275 21.068763 15.854662
F 39.348675 29.120963 16.477462
F 39.447075 21.418863 16.372362
F 29.951275 28.467863 18.457362
F 30.002775 20.945463 18.596862
F 39.184175 28.846263 19.189762
F 39.166975 21.284463 19.208262
F 37.669875 22.341263 0.646773
F 41.853375 30.075463 0.824233
F 41.748075 33.213163 9.083602
F 39.775275 26.139263 0.803705
F 32.292975 24.877763 18.691562
F 32.123975 32.301063 18.677962
F 41.623775 28.095163 20.070262
F 41.476075 25.431563 16.598562
F 23.354475 24.647363 18.166362
F 23.385475 32.226263 18.230862
F 34.576075 28.895063 19.038262
F 25.741975 20.689763 15.610962
F 25.462275 28.694663 15.720062
F 42.097775 22.415563 0.680348
F 41.831175 27.918163 8.145632
F 41.840575 20.214763 12.722262
F 41.729375 33.031063 11.762362
F 35.111875 26.214563 0.435857
F 33.158675 22.380563 0.584343
F 24.167275 30.187063 0.075765
F 35.276475 18.455563 0.620014
F 42.041175 24.984863 1.769592
F 21.665775 23.562463 4.607722
F 28.482175 30.109463 0.392120
F 21.909375 21.089763 0.869026
F 30.674875 25.938663 0.390272
F 21.647275 23.578363 7.311882
F 21.758675 28.584763 3.643042
F 26.420775 18.517263 0.314861
F 26.253575 34.215663 0.294264
F 41.817775 17.643963 11.756562
F 21.506675 20.954263 8.166692
F 23.032775 19.549163 21.911862
F 23.181075 27.097463 21.790162
F 41.844675 17.389863 8.964282
F 21.695575 33.815663 0.061173
F 21.919275 26.210163 -0.084481
F 21.104075 20.529363 10.806862
F 25.403975 23.375263 22.031662
F 27.298375 24.364863 25.799462
F 27.257375 32.121563 25.518662
F 36.212975 24.390363 26.158462
F 36.377275 32.358563 23.449162
F 27.102375 26.878763 29.477462
F 22.232175 31.652563 37.449962
F 27.230775 18.996163 29.479362
F 35.856475 26.500363 29.825162
F 26.878675 34.384063 36.651662
F 35.937675 18.791163 29.709462
F 27.223075 26.991363 26.776262
F 42.543575 29.980663 29.986762
F 27.466975 19.034263 26.722362
F 36.099775 26.896163 27.121362
F 42.206875 19.544563 38.342562
F 36.084775 19.231763 27.101762
F 27.635075 24.517563 23.082962
F 40.314575 19.146263 27.451562
F 36.673275 24.646063 23.450462
F 35.243775 33.936063 41.700962
F 29.431375 30.705563 26.692862
F 29.418775 23.017463 26.864862
F 36.220775 31.956463 26.122762
F 40.262175 34.267063 27.298762
F 29.598675 28.455563 23.259562
F 29.749275 20.758763 23.181662
F 42.095275 30.016163 37.098962
F 22.216075 24.016963 40.081862
F 29.597875 28.169863 25.828762
F 29.614475 20.331763 25.838862
F 42.355075 19.572063 41.048362
F 35.702175 34.187063 34.547562
F 29.412475 30.648263 29.508362
F 29.331675 22.785863 29.555062
F 38.180775 30.306063 29.724062
F 38.151475 22.589663 29.727562
F 31.808375 23.944163 25.917962
F 31.749475 31.976063 25.764962
F 39.156575 28.537863 23.476262
F 39.964975 18.307163 37.412162
F 22.970975 24.447263 25.591962
F 22.842275 32.181163 25.454762
F 31.346475 26.636563 29.354962
F 33.117975 27.610363 40.590762
F 31.482375 18.890763 29.527862
F 40.180375 26.220163 29.917862
F 26.940975 34.531363 33.952262
F 42.295775 27.396863 41.042262
F 22.658875 27.156963 29.213062
F 24.617475 20.090463 37.535362
F 22.785375 19.091163 29.309562
F 31.854075 26.600863 26.671562
F 24.370075 27.905263 40.128962
F 31.753475 19.133663 26.884862
F 38.870675 20.988563 23.748362
F 31.292575 34.098463 36.862262
F 22.325575 34.209563 36.466762
F 22.812475 26.935363 26.437462
F 39.752575 33.985963 41.824362
F 22.772575 19.402463 26.620062
F 32.083475 24.630463 23.242662
F 32.017475 32.229363 23.166962
F 38.413675 23.445563 27.101962
F 38.314175 28.126763 26.204262
F 23.106475 24.529663 22.848962
F 40.076775 18.642063 30.167062
F 33.789375 30.662663 26.853862
F 34.080975 22.808263 26.962662
F 25.180975 30.826863 26.285862
F 25.135075 23.060263 26.549362
F 34.325875 28.265563 23.224262
F 34.228075 20.854863 23.240862
F 41.683175 27.740963 22.784662
F 41.053175 32.597563 23.376762
F 33.873675 28.197863 25.862362
F 33.882875 20.332363 25.878362
F 25.192875 28.226363 25.474662
F 25.279675 20.398163 25.844662
F 33.759675 30.174063 29.654462
F 33.769375 22.788163 29.592462
F 25.031975 30.742663 29.048562
F 24.910075 22.960663 29.295562
F 26.990575 24.007063 33.129862
F 27.101875 32.144163 32.951462
F 35.784775 23.825163 33.365362
F 35.833375 31.728363 33.375962
F 26.738175 26.424263 36.622962
F 34.248775 30.995363 22.448462
F 26.839175 18.700063 36.608262
F 35.554375 26.474663 37.010362
F 24.382875 22.730363 41.273062
F 35.693175 18.607163 36.983062
F 26.600975 26.628563 33.788962
F 26.453975 34.190563 41.364262
F 26.865375 19.020663 33.883462
F 35.707675 26.295663 34.273062
F 22.222375 24.212863 37.421162
F 35.705775 18.576863 34.296962
F 27.136575 24.240463 30.342762
F 27.245175 31.829963 30.239462
F 36.001175 23.895163 30.722762
F 35.913975 31.656863 30.624462
F 29.339475 30.711663 33.934562
F 29.140175 22.716563 34.333462
F 37.811975 30.232763 34.361062
F 37.848275 22.569663 34.685062
F 29.310275 28.109363 30.491862
F 29.272475 20.335363 30.609462
F 38.142275 27.737363 30.846962
F 38.009175 20.166563 30.996862
F 29.123375 27.982163 33.176762
F 29.117175 20.193963 33.219462
F 37.926775 27.698163 33.477162
F 37.960475 20.131963 33.812962
F 28.928975 30.393863 36.799862
F 29.009175 22.720463 37.026762
F 37.752475 30.157663 37.203862
F 37.940275 22.429163 37.422462
F 31.300375 23.976363 33.226562
F 31.601775 31.942863 33.048862
F 40.086975 23.730963 33.760262
F 40.160275 31.142663 33.633762
F 34.514275 23.362163 22.463362
F 22.778575 31.906763 32.624962
F 31.039075 26.733463 36.675762
F 40.600875 31.812763 26.029762
F 31.198575 18.681763 36.716662
F 40.129375 26.165163 37.293862
F 39.933675 33.896263 37.188662
F 35.654675 34.222463 37.117162
F 22.477775 26.733663 36.515662
F 36.704975 19.662563 22.593562
F 22.409975 18.965263 36.455562
F 31.350975 26.565463 33.925962
F 42.262575 27.426563 38.163162
F 31.288075 18.847563 34.009262
F 40.011475 26.255463 34.503162
F 27.529375 27.064563 22.029262
F 42.154175 22.088363 37.407162
F 22.450175 26.819363 33.767862
F 35.906875 34.417763 26.975862
F 31.259775 34.318763 34.259962
F 31.582575 24.117163 30.373562
F 31.673575 31.732563 30.392062
F 40.214675 23.742463 31.015262
F 40.246575 31.585263 30.895662
F 22.721075 24.488263 30.093762
F 22.698775 32.049763 29.937762
F 33.762075 30.187063 34.193762
F 33.441075 22.646563 34.284962
F 30.790975 33.916063 41.548662
F 42.447675 19.369063 31.319562
F 24.925975 30.811663 33.749862
F 24.634975 22.918263 33.985962
F 33.536375 27.601063 30.538762
F 33.617175 20.096763 30.510962
F 24.884975 28.361863 30.056762
F 24.987875 20.156363 30.282862
F 33.754675 27.644363 33.359262
F 33.528575 20.150563 33.295962
F 38.332575 20.702263 26.530362
F 41.486475 20.213863 23.126862
F 24.655675 28.345263 32.829462
F 24.537675 20.432463 32.951662
F 33.289475 30.312263 36.899962
F 33.362675 22.650163 36.942562
F 32.089375 19.455663 22.284962
F 22.158575 18.714163 41.030462
F 24.615175 30.648963 36.487662
F 24.368175 22.691663 36.888262
F 26.583775 24.201163 40.375662
F 26.548075 31.757063 40.285162
F 35.512075 23.689963 40.674262
F 35.479375 31.221063 40.785662
F 42.333375 27.348163 33.302362
F 24.749075 28.048963 37.317862
F 24.216575 30.507563 41.154062
F 27.595575 32.413263 22.832862
F 42.749775 20.560163 27.903862
F 22.524075 34.770063 26.378362
F 29.948975 23.313263 22.176962
F 42.758675 30.824863 27.369362
F 38.330975 30.684763 27.047962
F 26.594175 26.694463 41.228262
F 42.425075 21.981763 30.503162
F 26.504075 18.712863 41.365262
F 35.381775 26.229163 41.436662
F 33.402675 19.939663 38.003762
F 35.485875 18.537363 41.647962
F 26.715375 23.866463 37.717462
F 26.697875 31.745863 37.666962
F 35.643975 23.839863 38.010362
F 35.557475 31.657463 37.884262
F 28.690975 30.398563 41.358162
F 28.700275 22.766563 41.424662
F 37.729475 29.936263 41.664262
F 37.575475 22.493363 41.819462
F 28.801475 27.928263 37.491362
F 28.936975 19.885863 37.783862
F 37.923175 27.492163 37.997162
F 37.814075 19.723663 38.234162
F 28.807175 27.935263 40.284062
F 28.749775 20.072263 40.495862
F 37.782275 27.509863 40.717062
F 37.819875 19.841263 40.996462
F 27.521275 19.501963 22.046062
F 25.252175 28.525363 22.774362
F 22.492975 18.856463 33.677662
F 33.298175 27.720263 37.895762
F 31.031075 23.717563 40.416462
F 30.929475 31.395363 40.449162
F 39.952875 23.512363 41.023862
F 39.865975 31.331663 40.949362
F 42.160975 30.292463 41.910362
F 42.261375 19.693763 33.999262
F 32.943775 30.178663 41.751962
F 25.312675 20.811163 22.956262
F 22.004575 31.450863 40.185962
F 39.969275 34.050263 29.952862
F 33.301875 19.984963 40.648262
F 27.024875 34.398163 29.373262
F 33.320775 22.532663 41.627362
F 31.554075 34.390863 26.738462
F 39.313475 23.664363 22.795362
F 30.910375 26.305363 41.404162
F 39.850875 25.898363 27.199362
F 31.041875 18.881763 41.506562
F 39.888375 26.094963 41.834062
F 38.938175 31.176563 22.668762
F 36.795875 27.266463 22.522262
F 42.250075 22.310663 41.792462
F 24.432375 20.151963 40.309162
F 22.555175 24.269163 32.861862
F 31.189875 24.160363 37.773062
F 31.054475 31.687863 37.817662
F 40.091175 23.652763 38.309562
F 40.073375 31.268363 38.271362
F 42.317475 29.937763 34.409562
F 23.066375 32.336263 22.746062
F 22.021575 34.128763 41.151562
F 35.822675 34.257263 29.662262
F 40.013675 18.493963 42.035762
F 40.209875 33.730963 34.633262
F 32.028775 27.228463 22.297562
F 41.519575 25.003663 23.444562
F 22.234775 26.477663 41.054762
F 42.486775 27.332563 30.567662
F 39.989675 18.547763 34.798262
F 42.215475 22.279763 34.693062
F 22.647975 34.520763 33.675762
F 31.501075 34.422563 29.521962
F 42.296375 25.973463 25.990062
F 23.068075 34.834263 21.782662
F 25.387475 31.102963 21.969062
F 29.831575 30.953563 22.171662
F 27.108275 34.637063 26.730462
F 27.407375 34.893163 21.818262
F 21.726075 18.425563 43.817562
F 28.255875 48.232663 4.104032
F 28.317175 40.244863 3.803492
F 37.549075 48.232663 4.416952
F 37.362075 40.461463 4.260202
F 28.239475 50.809563 7.444532
F 28.343375 42.858163 7.537272
F 37.394475 50.906563 7.919982
F 37.424775 43.366063 7.976262
F 28.349875 50.825663 4.836792
F 28.330475 42.815963 4.810732
F 37.227075 50.883463 5.295122
F 37.466275 43.103863 5.196962
F 28.448475 48.297763 1.395062
F 28.598475 40.463463 1.156962
F 37.712775 47.996163 1.612962
F 37.619675 40.544963 1.484862
F 30.504775 39.209563 4.866642
F 30.478175 46.755163 4.974122
F 39.577975 39.229663 5.384742
F 39.760575 47.036663 5.413922
F 30.689875 41.800563 0.355484
F 21.442575 46.873463 4.654992
F 32.821975 35.262863 4.933122
F 30.972575 36.500463 1.527262
F 30.713775 44.297563 1.365362
F 30.864875 51.965763 1.315762
F 39.673575 36.489163 1.805422
F 40.049175 44.327863 1.676752
F 42.170975 48.117763 1.744482
F 41.433375 43.132463 19.909262
F 30.574875 51.815963 11.180962
F 21.670775 36.187463 3.669212
F 30.761675 36.657063 4.151822
F 30.576575 44.206063 3.984302
F 27.917875 34.992463 19.182762
F 39.644975 36.594663 4.575832
F 39.659175 44.541163 4.314912
F 21.472075 52.042563 0.879320
F 41.823675 40.221163 1.652142
F 37.065375 35.570763 12.451662
F 30.661775 39.011263 7.608122
F 30.439775 46.987063 7.771082
F 39.552875 39.333163 8.179422
F 39.422775 47.094763 8.121242
F 32.846975 48.276163 4.165712
F 32.742575 40.568663 4.145342
F 21.691775 51.804163 3.667922
F 41.510675 50.875363 15.476162
F 23.775275 47.975363 3.645912
F 23.726875 40.285763 3.795832
F 32.752175 50.915463 7.755632
F 32.541875 43.013663 7.845762
F 23.983875 48.170463 0.953245
F 41.858675 35.664063 8.170912
F 23.911075 50.461663 7.250232
F 23.901975 42.931163 7.432142
F 32.790075 50.923563 5.106222
F 32.837775 43.101863 4.989682
F 23.825175 34.960763 11.686562
F 34.782975 52.141663 11.720562
F 24.028575 50.556263 4.486632
F 23.669475 42.886663 4.651482
F 32.821875 48.301563 1.413892
F 32.903975 40.562163 1.415842
F 39.925875 49.379863 0.730027
F 42.297275 45.585463 0.649486
F 41.389675 35.645963 19.920062
F 32.640275 35.168263 12.317462
F 34.982475 39.196563 5.057062
F 35.143375 46.917863 5.197562
F 25.943275 39.069463 4.887732
F 26.125175 46.843363 4.771072
F 35.039575 52.176663 4.250092
F 35.162775 36.655763 1.472332
F 35.145675 44.117363 1.619532
F 25.868075 51.969163 8.364632
F 26.227975 36.702163 1.206952
F 26.291175 44.301663 1.185142
F 23.260975 34.808163 18.976962
F 35.208975 36.596963 4.286092
F 35.180375 44.488163 4.319642
F 28.431875 45.626663 0.421550
F 26.043375 36.500163 3.913772
F 25.960675 44.175363 4.012492
F 35.128875 39.199463 7.745262
F 34.865275 47.050963 7.870242
F 25.986275 39.024063 7.587982
F 26.058675 46.739063 7.483032
F 28.114175 47.945763 11.182862
F 28.118975 40.245863 11.226862
F 37.308475 48.329463 11.714062
F 37.102275 40.657763 11.528962
F 27.919775 50.507263 14.843862
F 27.980675 42.847563 14.812162
F 37.227075 50.750263 15.387862
F 37.021275 43.045463 15.205362
F 28.256975 50.685963 12.037262
F 28.139575 42.818663 12.155262
F 37.114075 50.919963 12.672062
F 37.243575 43.214963 12.401562
F 28.140175 48.236663 8.325152
F 28.329075 40.188863 8.641122
F 37.056575 48.437463 8.730152
F 37.299075 40.652363 8.768302
F 30.497375 39.305763 12.155962
F 30.390475 46.857963 12.141162
F 39.371675 39.479263 12.479762
F 39.674675 47.205463 12.778962
F 41.781775 51.082763 8.151692
F 30.409975 36.368663 8.608982
F 30.368575 44.241663 8.534412
F 30.513475 52.095863 4.119542
F 39.468375 36.733163 8.998202
F 39.583275 44.675963 8.974012
F 41.755175 43.239963 8.247122
F 30.469875 36.459863 11.397762
F 30.409275 44.116763 11.451362
F 28.019575 34.861963 14.985162
F 39.387875 36.873063 11.842462
F 39.518275 44.663063 11.776962
F 30.124575 39.051463 14.847762
F 30.272475 46.669263 14.798862
F 39.001375 39.163663 15.151862
F 39.392475 46.915063 15.374162
F 32.718475 48.031563 11.286662
F 32.735675 40.597363 11.459562
F 41.863875 48.557563 11.944562
F 41.714075 40.767263 11.719062
F 23.538375 48.048963 11.014162
F 23.485875 40.224063 11.006062
F 32.506275 50.549263 15.074662
F 32.720075 42.868663 15.100662
F 41.840775 48.266563 4.378262
F 24.041275 45.624863 0.121766
F 23.425975 50.495863 14.483562
F 23.503575 42.677763 14.425462
F 32.618575 50.458763 12.392162
F 32.773375 43.046263 12.315162
F 41.876075 51.142863 12.774562
F 41.812275 43.342463 12.803762
F 23.496875 50.695063 11.683862
F 23.622575 42.742263 11.746262
F 32.556675 48.317463 8.629122
F 32.752475 40.411463 8.723602
F 35.146775 51.943563 1.519692
F 37.270775 35.247363 8.067302
F 23.784575 48.048263 8.190812
F 23.628975 40.160963 8.288882
F 34.878175 39.200063 12.375562
F 34.977275 46.906663 12.345962
F 25.795075 38.866563 11.893562
F 25.814075 46.708063 11.754062
F 35.321775 41.620863 0.576526
F 35.084175 36.589863 8.652862
F 34.828075 44.368063 8.640742
F 26.144675 52.038563 3.800892
F 25.984075 36.328663 8.139092
F 26.075575 44.239863 8.209002
F 34.818075 52.137863 8.934862
F 34.851175 36.733663 11.426562
F 34.943375 44.267463 11.444162
F 41.403375 35.698263 15.456362
F 26.063375 36.339463 10.927062
F 26.069275 44.153363 10.928862
F 34.628575 39.108163 15.009362
F 34.885175 46.886463 15.196462
F 25.661775 38.923263 14.725462
F 25.785175 46.733863 14.746762
F 27.775675 47.758563 18.549362
F 27.599575 40.152563 18.239262
F 37.102875 47.618563 19.037462
F 36.540575 40.428863 18.760962
F 41.798575 50.933163 20.075462
F 37.692375 37.953763 0.718526
F 27.792975 50.391763 19.003562
F 27.775475 42.706863 19.139662
F 36.886775 50.382463 19.703362
F 36.852175 42.980163 19.561862
F 27.979775 48.001763 15.808062
F 27.808775 40.284063 15.551562
F 37.292675 48.116463 16.411162
F 36.688575 40.498763 15.952162
F 29.879075 38.801863 19.521362
F 30.088675 46.521363 19.388562
F 38.790175 39.187063 19.913562
F 39.561575 46.869463 19.983162
F 28.210475 35.348763 4.723812
F 30.236375 36.473663 15.687062
F 30.286075 44.106663 15.647662
F 41.846975 48.347163 9.067152
F 38.891475 36.567263 16.264162
F 39.278575 44.452963 16.329862
F 30.150375 51.671563 18.424962
F 30.123875 36.330363 18.504262
F 30.056475 43.920563 18.376362
F 41.618375 50.853263 5.364092
F 38.832875 36.554563 19.210562
F 39.176675 44.300063 19.020162
F 21.523175 44.376163 3.719912
F 41.758175 43.131963 15.457562
F 26.105475 52.008763 11.118562
F 30.122375 51.913463 15.722162
F 32.296675 47.975363 18.491762
F 32.163475 40.270263 18.621962
F 21.202375 38.900463 7.205302
F 34.716575 51.682163 16.209262
F 23.169175 47.808963 18.067062
F 23.291975 40.048263 18.192762
F 41.575175 35.637563 12.833662
F 34.721375 51.741563 18.866362
F 30.443475 52.177263 8.459312
F 26.207175 52.023863 1.008347
F 41.603675 48.399163 19.015662
F 39.573375 52.090863 1.431322
F 32.282075 50.433563 19.558162
F 32.246375 42.788663 19.529262
F 21.595575 51.737663 8.070562
F 35.346575 49.301463 0.865296
F 23.169075 50.401063 19.003062
F 23.261375 42.700863 19.007762
F 32.355575 47.961563 15.769262
F 32.418875 40.304663 15.955162
F 41.676675 48.359763 16.309362
F 41.490375 40.315263 19.184062
F 23.285575 47.821163 15.334062
F 23.247075 40.154063 15.539662
F 34.263175 38.994363 19.745862
F 34.709475 46.678963 19.657962
F 25.457575 38.869863 19.349562
F 25.441675 46.677663 19.015462
F 41.903475 37.661763 0.894868
F 34.482175 36.482863 15.990362
F 34.720875 44.314263 16.174862
F 41.585575 40.683763 9.123962
F 25.690975 36.313063 15.479862
F 25.621175 44.083363 15.618762
F 30.608275 49.427663 0.410274
F 34.356275 36.444063 18.758762
F 34.485375 44.130363 18.864262
F 23.931275 40.646963 1.153932
F 25.540075 36.317763 18.284662
F 25.612275 44.042463 18.257162
F 41.260075 40.498763 16.353562
F 39.782075 41.880363 0.574452
F 41.800375 43.085263 5.492252
F 25.519475 51.650363 18.263362
F 37.603875 45.472363 0.712791
F 36.559275 35.126063 19.771562
F 21.432575 38.902763 4.415512
F 23.942375 35.067463 4.586852
F 28.568975 37.779963 0.470145
F 41.661375 40.598363 4.351092
F 26.435275 41.714063 0.271825
F 32.987375 38.000263 0.563365
F 37.370975 35.259263 5.415882
F 32.102975 34.786663 19.453862
F 32.987575 45.657263 0.612962
F 41.949475 35.375163 5.379322
F 36.732275 35.270663 15.248962
F 32.883775 35.295663 7.753862
F 28.270275 35.122863 7.431192
F 39.375375 52.201663 16.297362
F 21.652975 44.367963 0.963644
F 25.579175 51.866763 15.536862
F 39.358575 51.818663 19.073162
F 21.702575 36.613563 1.038628
F 32.426475 34.998563 14.958862
F 23.805575 35.111563 7.258792
F 39.501675 52.106863 4.307362
F 28.186175 35.214263 12.253862
F 26.245375 49.573263 0.285050
F 39.454575 52.286863 9.112242
F 23.548475 34.788063 14.468162
F 24.060475 37.909863 0.203763
F 21.619475 46.748363 7.266162
F 21.736775 41.832063 0.006963
F 21.431475 36.210063 8.111932
F 23.050375 42.553063 21.729462
F 27.439575 47.336463 25.335462
F 27.402875 39.844463 25.535162
F 36.357075 47.313363 25.983762
F 35.979775 39.653363 26.017262
F 26.963175 50.054863 29.190062
F 27.161775 42.224563 29.302462
F 35.865375 49.541863 29.947362
F 35.732475 41.921763 29.760662
F 27.297675 49.987963 26.381062
F 27.250975 42.416263 26.500262
F 36.169475 49.810363 27.060062
F 35.782975 42.050063 26.974662
F 24.830275 35.840763 32.971662
F 22.085375 47.343163 37.362562
F 36.981975 47.717863 23.300762
F 36.386975 40.100263 23.221962
F 29.419575 38.216163 26.733062
F 29.613075 46.199563 26.605162
F 33.337975 35.517963 37.955262
F 33.577175 35.440563 33.436362
F 37.971475 38.104463 27.242962
F 37.866775 35.245463 38.094462
F 29.767575 43.865363 23.058562
F 42.552275 42.755763 31.054462
F 32.304175 50.298063 22.225862
F 39.066075 43.926163 23.454562
F 40.256775 39.321863 26.588162
F 29.443875 35.721763 25.721162
F 29.766875 43.507763 25.761762
F 29.201075 35.552863 37.606662
F 38.989375 51.743163 23.376862
F 38.104175 43.380563 26.149862
F 29.119575 38.003163 29.348162
F 29.354575 45.965663 29.424462
F 37.824075 37.947163 29.939762
F 38.125275 45.562863 29.829462
F 31.809675 47.467563 25.850462
F 31.630675 39.596563 26.008462
F 40.290775 49.817463 27.313962
F 42.422875 50.437763 33.787262
F 23.159575 47.535463 25.317162
F 22.992975 40.068563 25.473362
F 31.524875 49.712763 29.586462
F 31.424975 41.997063 29.682062
F 40.077575 49.466263 30.161562
F 40.111175 41.698863 30.081162
F 22.647575 50.167463 29.066862
F 22.731375 42.431663 28.980962
F 31.694575 50.022563 26.704762
F 31.729675 42.094763 26.973262
F 42.257775 45.283463 34.663062
F 42.499075 37.712363 27.615362
F 23.010175 50.083163 26.380962
F 22.888875 42.548163 26.318962
F 32.178975 47.778363 23.195662
F 31.999675 40.004263 23.305862
F 38.386675 38.522163 22.415662
F 38.463975 46.006763 27.059762
F 41.944275 37.505863 41.902762
F 40.765175 38.905563 23.912062
F 33.758575 38.227863 26.929162
F 34.043375 46.113763 27.046062
F 25.199175 38.526563 26.398762
F 25.335675 46.239163 26.367662
F 22.985175 47.805463 22.735962
F 38.088075 35.268463 33.779662
F 34.372875 43.937363 23.243562
F 29.410675 36.232263 23.073562
F 31.605675 34.827363 22.114362
F 36.833975 50.349563 22.548662
F 33.766375 35.747763 25.954662
F 42.367175 45.365263 30.105062
F 33.944675 43.637863 25.904662
F 22.883575 40.070663 22.661562
F 24.987975 35.775463 25.690962
F 25.068675 43.783863 25.548862
F 33.387575 37.936963 29.681662
F 33.655575 45.744263 29.853962
F 24.809575 38.325963 29.148662
F 24.985475 46.393463 29.090062
F 26.943375 47.194563 33.054862
F 26.969075 39.579763 32.724662
F 35.613975 47.061163 33.479562
F 35.772675 39.379763 33.493762
F 26.760175 49.777263 36.516662
F 26.279175 41.786663 36.557762
F 35.623175 49.562963 36.977962
F 35.333875 41.814863 37.101362
F 26.865475 49.925263 33.804762
F 26.725875 41.984563 33.799862
F 35.445675 49.564163 34.215562
F 35.758675 41.995763 34.381962
F 27.192775 47.594763 30.151562
F 27.014975 39.553763 30.085862
F 35.953075 46.891463 30.821462
F 35.568375 39.350363 30.624562
F 29.039075 38.297363 34.166262
F 29.136975 45.870163 34.005462
F 37.755775 37.905963 34.495362
F 37.785275 45.696163 34.455862
F 24.485975 35.234763 37.691362
F 36.723175 42.681863 22.417062
F 29.323375 43.465263 30.478562
F 42.130475 45.490763 41.851562
F 33.824675 36.038163 23.294062
F 37.996375 43.144163 30.801462
F 29.138875 50.920963 32.925162
F 33.650575 35.464963 30.667762
F 29.111275 43.189263 33.283462
F 37.872575 50.663263 33.619162
F 34.454675 46.466063 22.399362
F 38.115475 43.130463 33.593762
F 28.850875 38.111363 36.848162
F 28.825875 45.797163 36.693862
F 37.765675 37.866563 37.211962
F 37.770775 45.316163 37.248262
F 31.412175 47.097763 33.091962
F 31.328975 39.369863 33.306562
F 40.173275 46.812363 33.648362
F 40.039575 39.018663 33.659762
F 22.474375 47.288063 32.645762
F 22.386975 39.728263 32.759962
F 31.206075 49.672863 36.900262
F 31.055575 41.937763 37.108062
F 40.006075 49.355363 37.385262
F 40.015175 41.715263 37.172262
F 21.950075 47.255563 40.137362
F 42.664475 42.740363 33.777562
F 31.299575 49.684663 33.999562
F 31.245875 41.822463 34.351262
F 40.130875 49.363263 34.650862
F 40.244275 41.774963 34.373362
F 22.218275 49.734163 33.668162
F 22.468275 42.314863 33.622162
F 31.456275 47.267463 30.453262
F 31.224275 39.376763 30.565562
F 40.318475 46.823063 30.960762
F 40.103575 39.123863 30.959162
F 22.660675 47.525863 29.886262
F 22.718675 39.830763 30.112662
F 33.464575 38.031763 34.115062
F 33.476275 45.882563 34.357662
F 32.908975 43.180263 40.758562
F 25.210075 43.733163 22.730262
F 24.547075 38.474563 33.698662
F 24.514375 46.084763 33.925662
F 33.748975 51.080263 30.582262
F 24.280375 35.303163 40.471062
F 33.565775 43.356563 30.789862
F 38.140175 35.635263 26.240062
F 24.844575 35.879963 30.209362
F 24.918375 43.626663 29.943162
F 33.389075 51.069663 33.362562
F 41.720575 43.562563 22.544662
F 33.482075 43.239863 33.520662
F 27.477575 42.858763 21.885462
F 29.481875 51.342363 25.594962
F 42.280475 42.696363 38.057562
F 24.503675 51.049263 32.644262
F 42.259675 45.267163 37.301162
F 24.668675 43.561563 32.687262
F 33.338275 37.975063 37.016162
F 33.179675 45.878263 37.173462
F 22.308875 49.792563 36.390062
F 42.425075 37.512663 30.268362
F 24.352975 37.813263 36.421862
F 24.340775 45.960463 36.636962
F 26.485675 47.052863 40.147662
F 26.485675 39.213363 40.468162
F 35.241575 46.886763 40.977362
F 35.491075 39.300163 40.763162
F 34.146875 51.195363 25.947062
F 27.592975 40.189263 22.832262
F 40.747875 47.196963 26.373762
F 24.515175 50.948563 40.386962
F 24.907475 51.477663 29.995662
F 24.400675 43.263863 40.299162
F 26.610875 49.514063 41.322362
F 26.472875 41.862363 41.267562
F 35.481175 49.380563 41.999562
F 35.320575 41.856963 41.731362
F 26.663375 47.207663 37.417562
F 26.386375 39.285463 37.713562
F 35.737375 46.983663 38.202862
F 35.667575 39.321263 38.075362
F 28.441175 37.860363 41.552262
F 28.460175 45.663463 41.315862
F 37.559175 37.889863 41.704462
F 37.572075 45.460863 41.824062
F 28.838375 50.839963 37.517062
F 25.430275 51.428063 22.526762
F 28.652375 43.172163 37.581462
F 37.793975 50.641463 38.261562
F 29.933775 46.420863 22.179762
F 37.634375 42.794763 38.042962
F 28.836375 51.010963 40.338662
F 41.546775 50.771763 22.723862
F 28.538575 43.263263 40.127162
F 37.713575 50.681263 40.933062
F 22.123775 41.935863 40.999162
F 37.453475 43.000963 40.745162
F 40.183375 41.953863 27.285462
F 42.195075 50.535963 40.991062
F 42.420775 50.491463 31.123962
F 42.225975 37.648163 34.706462
F 30.743175 47.078863 40.649862
F 30.780975 38.970963 40.600562
F 39.931975 46.579663 41.026962
F 39.890675 39.057663 40.859562
F 29.891175 51.345463 22.832162
F 25.141375 51.354663 25.287062
F 41.821175 48.322763 23.938862
F 22.127775 39.466263 40.149962
F 25.195875 36.178363 22.976162
F 37.913875 35.543463 31.040762
F 22.247575 41.947063 36.298962
F 37.942575 51.015063 30.793062
F 30.737875 49.786163 41.555862
F 30.725675 41.669963 41.309362
F 40.026075 49.147663 41.778962
F 39.788875 41.650763 41.655862
F 32.073775 42.522663 22.418162
F 22.036175 49.800163 41.246462
F 30.908075 47.115863 37.974062
F 31.039675 39.276963 37.854062
F 40.068575 46.744763 38.319762
F 39.971075 39.160863 38.065262
F 37.554475 35.300463 40.872962
F 22.296375 39.454563 37.373762
F 33.269075 37.960163 41.627962
F 32.978875 45.757963 41.723662
F 42.116275 37.749363 37.355262
F 42.184575 41.249663 23.776462
F 24.253375 37.867863 41.325262
F 24.212675 45.805063 41.123462
F 33.385975 50.809563 38.011762
F 27.585575 47.702663 22.667862
F 33.172775 43.267463 38.015062
F 38.275075 51.139763 25.997062
F 33.114975 35.364763 40.618062
F 29.126875 35.905263 33.324062
F 24.500675 51.075963 37.552462
F 28.896775 35.395663 40.333462
F 24.304575 43.336063 37.665062
F 33.295275 50.775563 40.839162
F 29.314875 51.233963 30.121862
F 42.005675 42.925063 40.871262
F 29.227275 35.566863 30.442262
F 38.072375 35.967763 23.412062
F 34.460675 51.525463 23.276162
F 39.452775 46.849363 22.799562
F 34.047075 38.616263 22.579162
F 42.310775 50.580563 38.246262
F 42.123475 36.717063 23.832362
F 29.765075 38.718963 22.239962
F 42.320075 35.080363 38.213062
F 42.602775 35.341863 26.410362
F 27.726775 50.320063 21.728062
F 42.248575 35.015163 40.986762
F 42.300675 35.005663 33.716262
F 42.359275 34.911463 30.982162
F 42.745175 50.225963 26.099662
F 42.799475 46.406963 27.624362
F 40.563875 35.124963 22.521262
F 25.243875 38.760163 21.982462
F 22.649775 34.624563 29.174862
F 25.226875 46.412963 21.813862
F 35.868475 34.767363 22.301662
F 22.988475 50.359863 21.787062
F 21.719875 49.338763 43.898662
F 28.335175 55.924463 3.830462
F 28.448775 63.702063 3.753802
F 37.286375 56.031763 4.317872
F 37.455075 63.861963 4.305672
F 28.122075 58.673663 7.636232
F 28.475175 66.342163 7.467052
F 37.445075 58.703263 8.246352
F 37.476875 66.301863 7.994512
F 28.587175 58.484263 4.870022
F 28.485875 66.284663 4.723972
F 37.531775 58.548363 5.489062
F 37.462075 66.443563 5.306162
F 28.631175 55.805963 1.015842
F 28.743475 63.661963 1.054699
F 37.521075 55.926463 1.665862
F 37.759475 63.759663 1.626222
F 30.628575 54.743463 4.833052
F 30.635375 62.498363 4.934672
F 39.638975 54.702763 5.412022
F 39.558075 62.503363 5.413172
F 41.774975 66.347463 12.717962
F 39.874175 65.012663 0.498722
F 30.721875 59.892963 1.289642
F 30.850175 67.672563 1.286012
F 39.689175 59.893563 1.653282
F 40.009875 67.702363 1.601692
F 25.472575 67.219963 18.298762
F 25.593875 59.446763 18.294562
F 30.836875 59.861063 4.040212
F 30.799375 67.610163 3.961382
F 39.627275 59.996263 4.375842
F 39.749575 67.826563 4.280222
F 39.449175 52.187763 11.816862
F 41.774675 56.152463 4.369362
F 30.616775 54.729563 7.654662
F 30.641975 62.403463 7.706172
F 39.586675 54.846663 8.331802
F 39.617175 62.604363 8.145992
F 33.037675 56.027863 4.204492
F 32.961275 63.594663 4.213262
F 26.315575 57.286563 0.169044
F 41.836375 63.891163 4.504302
F 23.865175 55.837763 3.682412
F 23.957175 63.491463 3.627292
F 32.751875 58.676263 7.900442
F 33.058475 66.199763 7.686742
F 21.299875 67.434763 8.052512
F 41.660275 63.661263 19.051862
F 23.727375 58.371163 7.286432
F 23.627575 66.022263 7.187472
F 32.957475 58.570263 5.072012
F 33.041575 66.303563 4.865562
F 28.589675 53.222863 0.355629
F 31.004575 64.958863 0.389419
F 23.890075 58.445663 4.602512
F 23.782475 66.149363 4.476642
F 33.151775 56.145463 1.497092
F 33.105575 63.555663 1.431322
F 26.442375 65.019363 0.189022
F 41.620375 66.351963 19.724762
F 35.375075 64.968363 0.731558
F 39.725175 57.337863 0.750965
F 35.126375 54.724863 5.400912
F 35.287675 62.386563 5.102742
F 26.023975 54.728663 4.856342
F 26.138875 62.487463 4.591962
F 35.323875 59.832363 1.671902
F 35.554275 67.648363 1.405472
F 26.264975 59.901963 0.977432
F 26.334675 67.504763 1.107532
F 35.276275 59.790563 4.404232
F 35.304475 67.508963 4.105552
F 26.298275 59.823163 3.722872
F 26.084475 67.493763 3.857892
F 34.907975 54.803963 8.125222
F 35.304075 62.462863 7.898452
F 25.929275 54.691563 7.559512
F 26.009075 62.405863 7.287542
F 28.099975 55.914063 11.062262
F 28.299775 63.544663 11.094062
F 37.182975 56.121763 11.821262
F 37.153975 63.805763 11.699862
F 28.150875 58.207363 14.937162
F 28.118075 66.061263 14.817962
F 37.071775 58.577963 15.469562
F 37.039075 66.212063 15.175662
F 28.167475 58.535663 12.121462
F 28.043075 66.235563 11.917962
F 37.273875 58.658263 12.776462
F 37.043075 66.387663 12.516562
F 28.245475 55.980063 8.300242
F 28.398575 63.698163 8.301442
F 37.273675 56.002363 8.931772
F 37.439575 63.790163 8.930242
F 30.279975 54.555863 12.046262
F 30.391175 62.368863 12.080862
F 39.559875 54.748463 12.723462
F 39.641075 62.537863 12.621062
F 30.411675 59.874263 8.496592
F 30.755275 67.532963 8.527962
F 39.634175 59.895863 9.006452
F 39.732175 67.631263 9.033402
F 30.389575 59.722463 11.120562
F 30.210975 67.385263 11.201862
F 39.502875 59.931863 11.884062
F 39.394775 67.488063 11.647562
F 30.180675 54.449563 14.837462
F 30.592175 62.139763 14.836262
F 39.397575 54.812363 15.374562
F 39.252275 62.569763 15.519562
F 32.626375 55.964463 11.605562
F 32.806675 63.693863 11.385962
F 41.679675 56.320063 11.880562
F 41.874275 66.376763 7.944542
F 23.663875 55.735163 10.994662
F 23.706275 63.536363 10.870462
F 32.707075 58.283663 15.015462
F 32.591075 66.226863 14.926262
F 33.173075 68.728763 0.416453
F 30.992375 57.310663 0.466707
F 23.715275 58.263963 14.697562
F 23.462275 65.956263 14.691062
F 32.663475 58.569863 12.478162
F 32.668975 66.300363 12.154762
F 37.824475 68.972363 0.715140
F 41.600575 63.849263 16.319962
F 23.703975 58.253563 11.979362
F 23.543575 66.122063 11.921062
F 32.666875 56.045163 8.821632
F 32.927875 63.683163 8.613412
F 21.527375 62.381163 4.476142
F 37.500375 61.211063 0.675853
F 23.703275 55.801863 8.397702
F 23.673475 63.422463 8.106122
F 34.917775 54.873563 12.635462
F 34.953175 62.408163 12.441562
F 25.891475 54.587563 12.051862
F 25.999375 62.337063 11.886062
F 35.042775 59.961763 9.068442
F 35.165775 67.727563 8.738942
F 25.819375 59.744963 8.417232
F 25.984675 67.401263 8.203962
F 34.994475 59.890263 11.860362
F 34.823875 67.510763 11.417162
F 25.832975 59.636663 11.227162
F 25.840075 67.342763 10.931362
F 34.811675 54.225863 15.435562
F 34.922575 62.348163 15.240762
F 25.612875 54.463663 14.901662
F 25.999075 62.071563 14.724562
F 27.733075 55.762463 18.513462
F 27.861175 63.332363 18.375462
F 36.838075 55.721763 18.771262
F 36.980775 63.512863 19.136262
F 35.329475 57.346763 0.679663
F 23.744875 56.092663 0.960537
F 28.010075 58.406963 19.149662
F 27.679675 65.892263 19.176962
F 36.656075 58.291863 19.764062
F 36.862575 66.128863 19.723762
F 27.851075 55.622463 15.794262
F 28.204975 63.425763 15.554462
F 36.934075 55.848163 16.021162
F 37.009075 63.777763 16.234562
F 30.074575 54.444863 19.346762
F 30.102375 62.041763 19.242962
F 39.319775 54.638463 19.673662
F 39.268275 62.256163 19.933562
F 30.354275 59.535863 15.835762
F 30.289675 67.379163 15.708562
F 39.429075 59.995563 16.371962
F 39.371375 67.642363 16.317162
F 30.299475 59.537963 18.472062
F 29.988175 67.310663 18.446762
F 39.031275 59.714663 19.058062
F 42.327275 69.133663 0.948804
F 41.558575 56.283663 19.044962
F 37.270075 53.383163 0.674688
F 41.894975 56.147763 9.124012
F 41.897575 63.846463 11.806662
F 32.519075 55.565863 18.527762
F 32.461175 63.438163 18.576262
F 23.976575 61.153563 -0.000747
F 21.789475 59.956563 0.980521
F 23.230075 55.522763 18.359662
F 23.099275 63.331963 18.107862
F 42.017875 55.965863 1.686022
F 42.052175 63.601963 1.814122
F 41.891875 53.262863 0.821134
F 41.588875 58.891863 20.008962
F 41.757275 58.782563 12.933262
F 41.862375 63.851763 9.093372
F 32.306875 58.141663 19.621162
F 32.315275 66.181963 19.392962
F 41.939675 66.568163 5.305262
F 23.926475 63.788263 0.945578
F 23.389075 58.109563 19.113062
F 23.228475 65.835963 19.194462
F 32.434875 55.635263 15.693962
F 32.645375 63.505163 15.807062
F 41.507975 56.173163 16.390862
F 41.550675 66.429063 15.357062
F 23.261975 55.787663 15.741062
F 23.659775 63.412663 15.394662
F 34.725275 54.298263 19.682962
F 34.610675 62.083563 19.574662
F 25.619775 54.377863 19.207962
F 25.444675 62.114163 19.102362
F 34.740475 59.840063 15.980662
F 34.757175 67.638663 16.019462
F 25.859775 59.604763 15.672062
F 25.778775 67.317363 15.636062
F 34.379375 59.511263 18.707262
F 34.691875 67.282863 18.707462
F 39.221275 67.400463 19.015662
F 41.909375 58.780463 5.318702
F 41.938375 61.097063 0.729004
F 41.701875 58.866763 15.660962
F 41.936475 58.841463 8.092822
F 33.043475 53.587463 0.617769
F 33.037075 61.086863 0.520442
F 21.625675 59.641863 3.654252
F 23.232975 58.034563 21.901262
F 21.742275 67.667263 0.925093
F 28.596775 68.853163 0.244912
F 28.572475 61.200663 0.236315
F 23.797275 53.254063 0.192579
F 21.592975 54.334163 4.492612
F 21.629975 67.545163 3.569172
F 21.537275 54.385763 7.317412
F 25.364475 54.104763 21.934262
F 21.551575 57.342963 0.053653
F 21.488975 62.115363 7.340772
F 21.210975 67.383363 10.840162
F 21.615575 65.021563 -0.011244
F 27.294775 55.227163 25.590962
F 27.470975 63.072463 25.558162
F 36.092675 55.184063 26.012262
F 36.146875 62.894263 26.021162
F 27.253875 57.697763 29.235862
F 27.033575 65.573063 29.150362
F 35.878175 57.329263 29.703462
F 35.987675 65.191863 29.485062
F 27.340975 57.820863 26.468062
F 27.233575 65.849663 26.381162
F 35.884375 57.702663 26.923862
F 36.073075 65.366963 26.783762
F 27.622275 55.369563 22.687262
F 42.364975 68.471963 30.041862
F 42.285675 53.107463 37.214662
F 36.568775 63.255163 23.177762
F 29.517475 53.900163 26.411462
F 29.580875 61.670263 26.585862
F 34.403075 61.978163 22.226162
F 40.506175 62.574763 26.685462
F 23.179075 62.999763 22.641362
F 29.790875 67.279663 22.885862
F 38.734775 59.311863 23.373162
F 38.979075 67.292963 23.592662
F 29.473375 59.064963 25.583462
F 29.673675 66.951563 25.637162
F 38.333175 58.941263 26.017062
F 38.526675 66.630363 26.317962
F 29.281975 53.792363 29.233262
F 29.200975 61.337063 29.417262
F 38.086275 53.418463 29.612162
F 38.020875 61.330863 29.834162
F 31.690775 55.197863 25.738362
F 31.695975 63.042763 25.487562
F 42.436175 65.902763 33.779262
F 22.919675 55.318863 22.716562
F 22.867175 55.188063 25.436462
F 23.190175 63.170063 25.250962
F 31.568675 57.535363 29.384162
F 31.491975 65.300563 29.319162
F 40.197575 56.999263 29.903562
F 40.079975 64.992863 30.143862
F 22.746875 57.799963 28.986062
F 22.657275 65.606563 28.905062
F 31.688875 57.774063 26.765862
F 31.843775 65.502063 26.548462
F 40.348075 57.647463 27.273862
F 36.668575 65.788663 22.520362
F 22.886175 57.810063 26.312962
F 22.909875 65.842863 26.112862
F 32.052575 55.284763 23.016662
F 32.075475 63.176463 22.842462
F 36.484575 58.085763 22.503762
F 22.172675 65.169863 41.105162
F 33.155675 68.806463 41.468262
F 34.311775 59.424563 23.227962
F 33.841475 53.781463 26.704262
F 33.871675 61.623863 26.758462
F 25.128575 53.837663 26.276462
F 25.178175 61.714963 26.457362
F 42.535875 64.969663 23.821462
F 34.223275 67.020363 23.087362
F 22.036975 62.654263 39.952462
F 38.878975 61.934963 22.612462
F 33.914875 59.062663 25.848562
F 34.078475 66.835463 25.811462
F 25.237175 59.183163 25.553562
F 25.223275 67.128963 25.244262
F 33.838875 53.678563 29.545262
F 33.750975 61.475763 29.343062
F 25.003375 53.991063 29.152462
F 25.011675 61.515063 29.241762
F 27.077675 54.908663 32.969762
F 26.984875 62.844763 32.902962
F 35.662675 54.746363 33.367162
F 35.409275 62.528963 33.231862
F 26.648775 57.526563 36.826462
F 26.671575 65.359163 36.795462
F 35.429275 57.416363 36.762862
F 35.310675 65.004763 36.924562
F 26.968075 57.344563 34.134362
F 27.003875 65.339963 34.088962
F 35.515975 57.445563 34.038662
F 35.626875 65.013863 34.201762
F 27.108175 55.187463 30.244262
F 27.177175 62.926363 30.111362
F 35.982375 54.720763 30.597562
F 35.792275 62.719863 30.499062
F 29.033675 53.467263 33.964062
F 28.960075 61.386563 33.834262
F 37.790875 53.245563 34.406362
F 37.567475 61.106863 34.461462
F 29.467375 58.786163 30.185062
F 29.236675 66.731963 29.988762
F 38.128975 58.624463 30.800162
F 37.999675 66.529563 30.763862
F 28.960175 58.829063 33.074862
F 29.046575 66.604963 32.752662
F 37.925575 58.523763 33.508362
F 37.921775 66.268463 33.396362
F 28.912575 53.560163 36.705262
F 28.857175 61.439763 36.542362
F 37.764175 53.115163 37.137762
F 37.625675 61.083463 37.104262
F 31.265675 54.898563 33.256762
F 31.164475 62.806463 32.965662
F 40.148075 54.401463 33.597262
F 39.979575 62.239363 33.872862
F 22.712175 55.028463 32.805062
F 22.919775 62.797063 32.592062
F 31.059575 57.555263 36.846362
F 30.997075 65.164163 36.577762
F 39.867075 57.139363 37.303062
F 39.913275 64.814263 37.098962
F 37.738875 68.891463 37.215162
F 22.282675 65.354663 36.226162
F 31.061075 57.626963 34.159862
F 31.263075 65.335963 33.907862
F 40.001675 57.019563 34.491462
F 40.015675 64.917563 34.476062
F 22.638375 57.547963 33.686562
F 22.232475 55.024363 37.330662
F 31.525075 55.175563 30.509262
F 31.615775 62.697963 30.242162
F 40.312475 54.459863 30.930762
F 40.084175 62.405663 31.091662
F 22.951275 55.253963 30.155362
F 22.759375 62.964563 29.891162
F 33.340075 53.539363 34.448162
F 33.140375 61.452563 34.132462
F 33.594875 68.957063 34.175562
F 38.155675 53.804163 26.895662
F 24.829875 53.498863 33.848762
F 24.773375 61.430063 33.797562
F 33.701275 58.899163 30.473262
F 33.775275 66.755563 30.068862
F 25.002875 58.983263 30.168662
F 24.762075 66.700663 29.991562
F 33.446375 58.891363 33.158162
F 33.560775 66.397863 32.991462
F 22.541675 65.525463 33.524762
F 41.149575 62.572663 24.125462
F 24.961875 58.761263 32.918462
F 24.834775 66.682863 32.756962
F 33.491375 53.569563 37.138562
F 33.303075 61.301063 37.154662
F 22.323875 62.882663 37.276962
F 33.394975 68.865763 36.864562
F 24.571275 53.592563 36.519462
F 24.567475 61.549363 36.560762
F 26.429575 54.887263 40.523262
F 26.563075 62.588063 40.335562
F 35.514375 54.780263 40.680162
F 35.596775 62.379163 40.757962
F 42.606075 60.073563 24.164062
F 41.220375 58.201863 22.680562
F 42.285775 53.012063 29.995262
F 32.183475 57.862763 22.339262
F 42.285275 68.725163 41.993462
F 39.022975 54.329963 22.394462
F 26.630175 57.474463 41.286262
F 26.345475 65.124463 41.284162
F 35.334075 57.343463 41.843762
F 35.276975 64.862063 41.830662
F 26.510175 55.078063 37.678762
F 26.664975 62.893563 37.615462
F 35.662275 54.868763 37.953162
F 35.558475 62.507363 38.016262
F 28.733475 53.609163 41.417462
F 28.738075 61.330163 41.340862
F 42.822575 58.690563 26.537262
F 37.786575 61.158763 41.638362
F 28.800575 58.892463 37.997362
F 28.887775 66.544163 37.648562
F 37.504575 58.420563 38.037462
F 37.687675 66.205163 37.912362
F 28.805275 58.728763 40.564562
F 28.619575 66.448063 40.375162
F 37.601975 58.637963 40.881762
F 37.448475 66.434863 40.828262
F 22.250975 57.559163 36.467562
F 41.128775 55.546063 23.538662
F 42.092075 53.193063 41.862762
F 42.351475 58.188563 33.607062
F 30.970575 54.691363 40.626962
F 30.998175 62.474563 40.358062
F 39.896275 54.533463 40.973262
F 39.925175 62.359863 40.845262
F 37.724075 68.919963 41.753462
F 33.630075 69.407563 29.335162
F 42.352875 52.958763 34.386962
F 25.483275 59.255763 22.861762
F 42.343075 60.989963 30.438562
F 42.622275 65.910663 31.133762
F 42.210875 68.650963 37.543562
F 27.687175 58.002063 21.851362
F 30.747175 57.341163 41.523662
F 30.728075 65.043663 41.292162
F 40.003375 57.112363 41.764062
F 39.821075 64.956463 41.615962
F 27.581775 65.641663 21.922262
F 42.494975 58.351463 31.006362
F 31.004275 54.691963 37.816462
F 31.026575 62.603763 37.654362
F 40.027475 54.482663 38.175762
F 40.059775 62.195263 38.133562
F 25.152475 69.596563 26.298862
F 29.376175 69.523063 26.563362
F 33.239175 53.394063 41.567862
F 33.329375 61.340863 41.400062
F 38.210575 61.422563 27.137162
F 38.000175 68.710763 34.415462
F 24.278775 53.478163 41.346162
F 24.040575 61.235563 41.149162
F 33.257875 58.657463 37.823162
F 33.118375 66.212463 37.896562
F 22.031575 57.393363 41.042762
F 24.817375 69.138263 33.841062
F 24.495675 58.925063 37.386962
F 24.345375 66.508463 37.443562
F 33.150075 58.474563 40.665362
F 33.239675 66.277763 40.476462
F 29.835675 53.865063 22.075762
F 38.272775 69.244763 27.140362
F 24.276875 58.652663 40.087762
F 24.351575 66.323563 40.170162
F 42.167675 66.159363 40.828262
F 29.840275 59.330663 22.941762
F 37.597975 53.288363 41.775362
F 29.307475 69.418763 29.267362
F 42.213275 58.308263 38.228262
F 27.549475 63.242063 22.919262
F 24.281575 68.901063 41.155962
F 41.476975 67.011863 22.328962
F 40.421475 55.159263 26.222262
F 28.804775 68.953763 41.348362
F 28.979475 69.006963 36.460962
F 33.787775 69.456763 26.528662
F 42.163075 58.261263 41.001762
F 42.099675 65.902663 38.077462
F 36.636175 55.334963 23.199262
F 25.326775 66.998463 22.427162
F 22.095675 54.812963 40.255562
F 42.029475 60.845663 34.614962
F 42.225675 60.833463 37.232862
F 40.386275 65.065463 27.479962
F 42.051275 60.791663 41.821762
F 37.932575 69.079163 29.843362
F 42.512575 68.552863 27.289962
F 24.521275 69.034863 36.521462
F 28.904575 69.163163 33.658662
F 42.652475 61.117063 27.721462
F 34.388675 54.089463 22.330662
F 24.964175 69.312063 29.093962
F 42.172875 68.505663 34.742462
F 31.941075 65.832663 22.097462
F 29.691075 61.942263 22.131862
F 22.953975 65.649763 21.855562
F 29.811375 70.014163 22.221062
F 42.615775 65.934663 26.405762
F 38.694775 69.842563 22.377862
F 34.155675 69.723863 22.192962
F 24.174375 69.061163 44.016362
F 25.406175 61.792663 21.816662
F 48.748075 0.713474 5.490492
F 55.643775 5.273223 20.139662
F 50.724875 12.638863 12.835162
F 44.075175 0.929533 12.649362
F 44.174575 8.350633 8.288882
F 46.547275 4.588513 5.434612
F 48.748775 8.653603 5.386042
F 46.526675 1.855973 1.822782
F 46.161475 4.859433 20.099162
F 52.956475 14.199863 16.401862
F 51.033775 2.233953 4.520692
F 53.166075 14.271963 19.235462
F 57.645675 1.396213 20.219562
F 48.359975 16.378363 20.152962
F 43.878975 8.643853 15.598562
F 48.859975 6.193283 4.615082
F 43.941475 13.655563 11.766362
F 46.580175 4.736163 12.777062
F 46.064575 12.506963 15.486162
F 57.669875 16.900163 19.938462
F 46.436175 12.339063 8.250142
F 46.524075 15.020063 0.942719
F 44.097075 0.813001 5.504172
F 51.058975 4.814403 12.763162
F 48.515775 9.016843 19.924362
F 52.973575 14.080663 9.161192
F 55.315275 12.912063 15.470362
F 62.280375 9.470493 0.877870
F 50.882575 12.606863 5.685212
F 55.401675 12.909463 12.676862
F 48.968075 5.760593 1.787492
F 57.705075 6.483583 16.392162
F 50.866175 2.616693 19.225162
F 44.279475 5.920783 1.606682
F 44.414075 13.562963 1.901712
F 44.321575 5.880153 4.393292
F 53.040275 3.202483 0.658940
F 50.720175 9.941823 16.300162
F 43.916275 13.857063 16.504562
F 50.972375 1.858113 1.693642
F 46.156375 12.227963 12.694962
F 44.041375 8.390763 12.867062
F 62.232175 1.728293 0.980576
F 48.502975 8.588793 15.562162
F 48.398275 13.712563 11.906862
F 44.331775 16.471663 8.003042
F 46.550775 12.585463 5.537822
F 46.521175 4.531693 8.354732
F 50.954075 10.031603 11.879462
F 44.260475 8.508553 5.600922
F 46.358775 9.690093 9.148832
F 51.130875 15.163563 1.008873
F 57.786475 1.544513 1.094912
F 50.711775 2.365753 9.011602
F 46.236575 9.741083 11.919762
F 50.963275 4.933893 15.497962
F 53.543675 9.560063 0.952216
F 50.931675 2.319723 16.430362
F 52.886475 13.397163 2.196832
F 52.920075 14.046663 11.941462
F 48.330075 6.295873 19.120862
F 53.242075 8.996803 12.875262
F 62.084675 6.654413 19.045762
F 57.726775 16.820163 15.432162
F 46.217175 2.319753 16.358762
F 50.901775 2.377633 11.885662
F 58.042475 9.516243 0.974622
F 62.198475 14.243063 9.114982
F 55.405075 10.326063 12.028462
F 57.811675 14.311063 18.997562
F 53.416175 16.373063 5.598922
F 48.332775 13.884963 16.525162
F 51.016375 4.938243 7.998382
F 46.475175 1.842933 9.176272
F 50.828375 12.676463 8.402072
F 50.892875 12.814563 19.889662
F 46.167375 9.973123 16.448862
F 50.758775 5.348673 19.825262
F 44.086575 5.744493 9.082912
F 55.431775 2.522513 16.352262
F 48.740275 6.025233 12.017562
F 43.998875 16.338863 12.796162
F 48.474575 13.768463 9.124702
F 44.287475 3.288013 1.021190
F 44.503375 10.940663 0.947559
F 50.925375 10.082193 4.574582
F 43.770675 13.948263 19.126862
F 46.562275 2.254483 11.931162
F 48.648175 8.643943 12.843662
F 57.518575 14.453563 2.010702
F 46.491575 4.916433 15.458562
F 53.154175 8.990873 15.518962
F 57.786775 6.735883 19.109262
F 62.013975 16.815263 5.406552
F 43.949075 6.005743 16.516462
F 44.287375 16.185063 5.356962
F 57.477975 16.688563 5.524322
F 48.610975 16.319363 12.858362
F 46.683075 7.214143 0.961546
F 59.989875 13.248063 1.165932
F 44.022075 13.828563 9.048912
F 46.433875 9.939303 4.679902
F 57.472575 14.202363 16.416862
F 50.738375 12.691463 15.656162
F 51.154975 4.731173 5.256082
F 46.788875 9.917633 2.003222
F 50.869775 10.231263 19.006662
F 62.184375 14.605663 1.945332
F 59.891075 10.361063 11.736862
F 44.237475 5.751343 11.785162
F 45.997975 9.889543 19.200862
F 62.217675 14.585963 19.042362
F 55.507375 13.195563 20.196162
F 48.773575 13.958063 4.357002
F 48.427375 13.903463 19.253162
F 43.688475 5.876023 19.215062
F 53.089175 16.886063 20.106662
F 62.271475 16.860863 8.167412
F 51.459475 10.896763 2.115402
F 59.885375 5.307993 1.018209
F 57.726175 14.296363 9.196322
F 53.362675 6.414163 4.563442
F 57.720875 9.338323 20.085662
F 48.650975 6.115583 16.468562
F 62.326375 6.737363 4.414552
F 62.152875 14.226163 4.590822
F 53.192775 1.119893 8.265492
F 53.157375 8.863933 8.243482
F 62.218175 1.446653 8.273792
F 62.140375 9.188063 8.157762
F 49.023475 11.265163 1.053011
F 53.228875 8.929123 5.465372
F 62.258875 1.566613 5.446562
F 62.088375 9.137153 5.345222
F 53.211475 1.522643 20.065462
F 53.427775 7.046093 1.978852
F 48.545575 1.390603 19.905262
F 44.257075 13.515063 4.466332
F 61.943375 6.737813 1.634622
F 62.119075 6.488703 16.314562
F 55.643275 5.137623 5.472892
F 50.899175 10.012273 9.143962
F 59.935475 10.626163 19.049262
F 55.502775 3.258423 1.778882
F 55.776575 10.577163 2.047682
F 55.524675 2.545073 4.560882
F 55.411775 10.359663 4.663132
F 55.423575 5.131453 8.109542
F 55.434375 12.922963 5.771682
F 59.811375 2.640583 19.239362
F 48.715875 5.990493 9.292262
F 57.651875 6.781663 4.562742
F 53.238975 6.484343 19.027662
F 57.791875 1.510193 8.288592
F 57.594875 9.081023 8.402262
F 57.889575 1.391653 5.651902
F 57.648875 9.197233 5.700872
F 62.122175 9.270543 20.193962
F 57.950475 6.976853 1.802242
F 57.750075 14.045263 4.721402
F 60.063275 5.445553 5.341562
F 59.964275 12.980263 5.734742
F 59.842875 10.446163 16.318062
F 59.949475 2.804773 1.990082
F 60.172775 10.713663 1.942402
F 60.083175 2.664483 4.594962
F 59.824175 10.425063 4.557712
F 60.033275 5.406743 8.028792
F 59.880575 13.008763 8.535742
F 59.701475 2.667043 16.479462
F 62.255275 14.350363 16.243462
F 53.083175 6.395073 11.969762
F 62.242475 14.421163 11.784762
F 48.714675 8.552983 8.192532
F 62.131475 6.745973 11.719662
F 55.334575 10.366863 16.339862
F 53.196275 1.287783 15.537062
F 53.287075 6.268453 16.277462
F 62.104275 1.643263 15.480562
F 62.312675 9.217973 15.581462
F 53.173775 1.336143 12.861262
F 43.608475 16.299263 15.452262
F 62.244375 1.357953 12.818662
F 62.157775 9.258513 12.810162
F 48.790575 13.948363 1.710742
F 53.219575 6.255843 9.113502
F 55.435875 10.438963 19.098562
F 53.153175 13.859863 4.821002
F 62.295975 6.567833 9.006312
F 55.489875 2.552223 19.228362
F 55.418975 5.161043 12.792662
F 59.935875 13.212263 15.471362
F 60.109375 13.230163 20.040262
F 55.334475 2.691183 9.162612
F 55.253475 12.931163 8.416442
F 55.545375 2.502503 11.957362
F 55.313875 10.266163 9.134332
F 55.686775 5.178613 15.433162
F 48.636675 1.248383 15.514662
F 59.922975 5.354933 20.183562
F 62.106475 1.520743 20.199062
F 57.580375 6.415993 11.853362
F 57.791375 14.135163 11.794862
F 57.702675 1.175043 15.658162
F 57.721575 9.017633 15.491662
F 57.734675 1.488633 12.953462
F 57.785975 9.099663 12.786462
F 57.634275 16.745163 12.665762
F 57.749075 6.550363 9.123992
F 53.227175 9.111983 19.908262
F 59.977675 5.357453 12.743662
F 60.009275 12.924663 12.726662
F 59.908275 5.304993 15.567962
F 59.979775 2.710393 9.135182
F 59.943375 10.238263 9.148052
F 60.041575 2.720263 11.788562
F 55.582375 5.769383 1.009370
F 53.287275 1.051812 5.502842
F 51.580775 5.492813 0.634473
F 46.121575 2.350813 19.210862
F 46.400075 1.898273 4.705812
F 43.759175 16.350863 20.102862
F 46.133775 12.614963 19.924162
F 55.364575 13.063363 0.953209
F 48.712175 1.002276 12.781162
F 48.744275 3.100383 0.830731
F 43.625175 8.767453 20.021762
F 48.570875 16.521763 15.471362
F 48.711475 16.409863 5.431372
F 44.092275 0.924153 15.388162
F 57.584275 16.798463 8.316272
F 48.686375 16.358863 8.135922
F 52.961875 16.549863 8.266602
F 48.737575 0.730753 8.097512
F 53.179475 16.829963 12.685862
F 43.585975 0.881977 19.658062
F 61.900475 17.093763 0.917217
F 52.964375 16.961163 15.479762
F 44.211475 0.773256 8.245852
F 62.268175 16.990663 15.377962
F 62.281475 16.862863 12.625562
F 62.161775 17.110763 19.894262
F 57.012175 16.992463 1.305812
F 48.724075 14.758163 26.396862
F 44.374375 2.268703 27.489862
F 46.587375 13.380263 27.301262
F 44.524375 2.365403 30.227162
F 44.511275 10.178663 30.135962
F 44.465175 9.118623 22.635162
F 55.424975 5.229383 22.830162
F 62.203075 9.339643 22.852262
F 42.949475 15.547263 27.525262
F 60.156375 2.884183 33.718962
F 48.918775 1.583623 22.744062
F 60.092375 10.693463 30.860262
F 60.191775 2.719913 31.006462
F 45.021075 7.231883 26.557462
F 48.778575 6.446203 23.503362
F 57.595175 17.235163 30.157062
F 46.931275 10.811263 26.427362
F 47.349375 6.146743 30.080562
F 46.650575 13.625863 30.085262
F 57.888075 7.133003 41.208562
F 48.643575 14.103463 23.701562
F 44.656875 9.809653 27.485762
F 50.972075 10.521563 23.421662
F 48.885475 2.034353 30.312862
F 48.912475 9.693343 30.152662
F 44.872475 6.735913 23.859962
F 62.076475 17.165363 37.594462
F 53.484475 7.365603 38.381162
F 57.607675 9.187853 22.830362
F 57.741275 14.575163 23.721662
F 53.433475 14.922963 31.006562
F 62.284475 6.815283 38.221062
F 60.127175 5.496213 34.529062
F 51.339475 5.515573 27.312162
F 50.911575 13.347463 27.240862
F 52.913475 17.001263 22.823362
F 43.795675 16.642063 22.891062
F 57.709375 17.161363 22.673562
F 57.926275 14.739163 41.125062
F 48.966575 1.842253 27.473662
F 51.095775 3.110873 26.388762
F 53.376975 1.519153 22.901662
F 62.203375 14.496563 38.425062
F 55.619775 5.982123 42.131962
F 57.942475 6.958813 38.403162
F 51.195275 5.764773 30.021662
F 51.260775 13.591263 29.844662
F 51.042975 5.435033 22.574262
F 57.770075 1.425323 22.982862
F 44.828375 7.876473 33.668262
F 44.488675 15.433963 34.024362
F 44.467275 2.789793 37.589162
F 44.637075 10.607063 37.545362
F 44.244675 2.617153 34.725462
F 44.580375 10.428963 34.833762
F 49.214175 6.976083 26.213562
F 45.090975 7.583933 31.011762
F 44.671375 15.123763 31.199362
F 46.816275 6.378363 34.772362
F 46.699975 14.009163 34.651262
F 51.430775 14.574663 42.142462
F 46.876875 3.731703 31.246462
F 46.808175 11.126263 31.112262
F 46.758575 3.602213 33.947062
F 46.994175 11.386963 33.902262
F 46.824075 6.524673 37.460262
F 46.786975 14.137863 37.569762
F 49.187775 9.478403 27.298362
F 57.645875 14.561163 30.983162
F 49.240575 7.539933 34.029162
F 49.141675 15.163863 33.663062
F 48.864475 2.504903 37.525262
F 48.877875 10.493663 37.652962
F 48.979175 2.411313 34.716962
F 49.067975 10.135263 34.813962
F 62.279975 9.618193 41.993862
F 49.477975 7.394943 31.320062
F 62.175875 1.767553 41.913862
F 51.428275 5.993763 34.887962
F 51.194575 13.605363 34.884662
F 60.079475 10.806463 40.906462
F 57.934875 6.826373 30.807662
F 46.266475 13.079163 22.553262
F 51.327575 3.277393 31.087562
F 51.168375 11.102663 30.973662
F 51.264275 3.455873 33.796962
F 51.319375 11.203763 33.709662
F 51.185875 6.211963 37.503262
F 51.034975 14.001263 37.526562
F 60.059075 3.134213 41.043162
F 50.940175 13.059163 22.546762
F 44.550075 7.983613 41.339062
F 44.455675 15.657763 41.141862
F 53.061575 14.472163 23.635462
F 59.909375 13.448663 34.699562
F 44.324675 2.854113 41.941862
F 44.629475 10.613963 42.089162
F 62.168575 1.580023 22.895562
F 44.757275 7.913673 38.618662
F 44.535075 15.245263 38.462762
F 46.737475 6.588063 42.192962
F 46.824775 14.612263 42.057662
F 57.706375 9.741563 41.985462
F 46.753575 4.093423 38.414362
F 46.794975 11.746663 38.736062
F 46.596775 4.130053 41.105962
F 46.997375 11.861663 41.366062
F 60.043075 10.780363 33.716462
F 51.178575 10.806663 26.027762
F 48.815775 9.107923 22.678662
F 53.404675 10.208963 42.172862
F 49.088875 7.882233 41.355862
F 44.033575 13.641163 25.969462
F 62.090275 16.996163 30.168162
F 46.439675 2.265103 23.813262
F 48.932475 2.824163 41.883062
F 49.273275 10.391463 42.192162
F 47.224075 5.642183 27.330762
F 49.086975 7.748723 38.454162
F 48.998375 15.413863 38.456062
F 51.352675 6.442623 42.075662
F 59.838375 5.317413 22.891562
F 60.055275 10.932363 38.139462
F 51.127175 3.676443 38.331962
F 51.372875 11.493263 38.387562
F 51.382775 3.752683 41.104062
F 51.443575 11.929663 41.345862
F 49.187775 15.696863 41.170962
F 55.497275 13.699263 42.098562
F 57.864275 1.875863 42.143362
F 62.325475 14.566663 33.791262
F 53.361475 6.934583 26.326262
F 53.221575 14.536163 26.421462
F 48.574875 16.718463 22.941562
F 62.301175 6.804013 26.202562
F 62.103375 14.532463 26.603862
F 53.513875 2.059193 30.115662
F 53.494775 9.686633 30.080962
F 62.447475 1.550733 29.904962
F 62.291975 9.282703 30.009262
F 53.357275 1.702423 27.310262
F 53.403975 9.561043 27.106162
F 62.460275 1.512413 27.239962
F 62.072475 9.195363 27.350462
F 60.036675 5.754203 42.009662
F 53.195375 6.831053 23.618362
F 57.682675 14.472763 33.696162
F 57.814175 14.754763 38.392262
F 62.091675 6.715693 23.591262
F 62.131375 14.593363 23.831962
F 55.434075 5.476453 27.320662
F 55.593575 13.296563 27.309962
F 55.644175 11.196763 40.941662
F 55.672175 2.688763 23.720662
F 55.476275 10.744363 23.492662
F 55.677975 2.723823 26.422662
F 55.571675 10.819363 26.186962
F 55.593275 5.732793 29.991462
F 55.430075 13.402063 30.082562
F 55.806275 3.229443 41.213662
F 59.839275 13.424863 37.477262
F 57.797875 6.720003 26.393762
F 57.760775 14.434463 26.503162
F 57.858175 1.508183 30.085462
F 57.837075 9.408873 30.077562
F 57.908875 1.516263 27.332062
F 57.612875 9.411323 27.311762
F 53.793575 15.632263 41.092562
F 57.501575 6.666343 23.617662
F 53.349075 15.090363 38.398362
F 60.109675 5.264183 27.354962
F 59.930475 13.141463 27.492762
F 59.993775 3.248933 38.282262
F 59.885975 2.771073 23.852262
F 59.768275 10.493863 23.825762
F 60.175475 2.636013 26.552762
F 59.891175 10.663463 26.471262
F 60.007575 5.173703 30.106562
F 60.040675 13.301563 30.207662
F 59.946875 13.311763 42.160762
F 62.231375 14.511363 41.153862
F 53.524375 7.230133 33.746662
F 53.184375 15.216763 33.707562
F 62.239975 6.991813 41.061462
F 62.433675 6.762073 33.816062
F 51.068375 3.017473 23.746662
F 53.461075 2.377943 37.507762
F 53.438175 9.921813 37.471562
F 62.277775 1.949743 37.452762
F 62.176475 9.530333 37.371762
F 53.350175 1.953403 34.735762
F 53.427975 9.858933 34.773962
F 62.337275 1.686943 34.729362
F 62.262075 9.484333 34.558662
F 53.700175 7.501983 41.052962
F 53.434675 6.950913 30.949662
F 46.478675 4.778933 22.854162
F 60.099175 5.698223 37.303362
F 62.210475 6.607333 30.975862
F 49.023675 14.875663 30.984662
F 55.759775 5.716413 34.662362
F 55.269175 13.666363 34.501862
F 55.653375 11.185863 38.209162
F 55.834075 3.234833 30.976562
F 55.710375 10.878463 31.142262
F 55.640275 3.114993 33.699262
F 55.707175 10.968563 33.817462
F 55.660075 5.795153 37.339262
F 55.616775 13.809563 37.329962
F 55.765875 3.308713 38.468462
F 53.430775 2.224523 41.898462
F 57.911275 6.923393 33.708162
F 62.172475 14.480663 31.204162
F 57.785775 1.907773 37.451362
F 57.808575 9.524603 37.422562
F 57.745375 1.841613 34.718962
F 57.858075 9.533703 34.616062
F 55.403575 13.378163 22.887962
F 46.709875 10.454463 23.768462
F 46.839175 3.133373 26.397762
F 59.941875 13.171763 22.964362
F 53.385875 9.297633 22.718362
F 43.772175 13.923063 23.191362
F 44.493875 0.008124 33.955562
F 57.583375 17.166063 34.503962
F 57.536975 17.325363 42.331862
F 62.128375 17.193063 27.400862
F 62.386675 16.959763 22.524662
F 42.907475 11.249563 26.200862
F 57.589775 17.105163 27.499862
F 62.171475 17.119263 42.009962
F 62.235475 17.118663 34.752162
F 48.880375 17.285563 27.460062
F 44.570775 0.077599 38.336762
F 44.556375 0.233899 41.014162
F 53.177975 17.058863 27.193362
F 53.341575 17.413663 29.913762
F 51.300175 28.571963 0.705511
F 46.311675 32.721863 4.604862
F 50.932475 28.126363 5.562842
F 59.948375 17.932363 9.052892
F 46.010775 25.763463 19.197062
F 51.027775 25.265263 9.054182
F 46.038275 17.674863 16.373262
F 48.795875 29.221863 4.293222
F 43.945975 21.420863 19.211162
F 59.806475 33.721163 4.786102
F 50.735375 28.156663 12.822062
F 62.203675 24.581963 0.799348
F 43.843275 29.453963 19.145862
F 46.096075 25.558163 16.457462
F 53.312075 24.362663 5.476732
F 60.077975 33.783163 2.010342
F 59.661775 18.201663 1.895412
F 50.752875 33.387163 4.824282
F 59.813375 18.203263 19.077662
F 53.140175 29.616663 4.693992
F 61.990675 32.331063 15.697662
F 46.653775 17.552063 1.812302
F 55.377575 33.696663 1.990802
F 53.162775 29.950563 1.872242
F 59.874575 26.117663 19.198962
F 46.438675 20.357763 12.624862
F 48.397075 29.507663 16.434762
F 50.592275 25.486363 16.393362
F 59.938175 18.038263 16.361062
F 44.165075 28.986163 4.531112
F 44.119775 28.911063 1.817772
F 53.148175 21.736163 16.344562
F 43.709875 24.140663 15.648262
F 44.082175 21.325563 4.510372
F 48.648075 31.719763 8.055692
F 44.265475 18.476963 0.757901
F 48.293875 24.218363 12.863762
F 53.084775 22.054963 19.059662
F 55.311075 18.046163 4.664092
F 46.440575 29.980063 0.800364
F 48.532375 21.809463 19.259162
F 62.096675 32.467263 5.455152
F 59.830075 25.894763 16.390462
F 48.668075 31.696663 5.425272
F 48.311675 24.307063 15.587762
F 57.471475 32.242263 15.421362
F 55.237375 28.162963 12.744562
F 48.483175 29.141563 9.087442
F 48.914975 23.954663 5.240272
F 44.013175 29.211863 11.953062
F 46.102575 28.068463 15.655762
F 48.817575 21.600063 8.933002
F 44.113275 21.561963 16.564562
F 50.934175 20.402763 12.797262
F 48.661475 28.729763 1.628612
F 46.567275 20.286063 8.225092
F 55.449075 33.589163 4.731662
F 43.922575 24.146463 19.873262
F 57.416675 32.604863 19.823762
F 48.448875 29.140263 11.879162
F 46.566575 27.900563 5.315582
F 43.992275 24.005963 8.293222
F 53.299775 24.299763 8.105932
F 55.398775 18.072663 11.874762
F 48.268175 21.661763 16.511162
F 53.171675 32.240063 19.961262
F 44.094675 31.748263 8.313462
F 43.887075 31.773563 12.848762
F 46.343375 33.411363 19.085662
F 59.589575 33.705863 8.983352
F 46.258175 25.265163 9.021302
F 50.864875 33.527363 19.163662
F 48.503375 24.457463 19.847762
F 55.281175 33.465563 16.297962
F 46.382975 20.401563 20.237062
F 46.596875 22.180463 1.133662
F 48.390875 19.996663 1.941912
F 53.196575 32.132163 8.238672
F 59.983675 20.715763 19.903262
F 43.878975 29.406063 16.426562
F 48.642575 24.014463 7.965032
F 53.141675 29.660663 19.250662
F 53.111975 21.906563 12.038262
F 43.860075 32.010263 15.688962
F 50.703475 33.572463 16.480162
F 46.323775 27.827963 7.972362
F 55.485775 20.595163 15.589462
F 50.819275 28.146363 15.627762
F 59.912875 28.635663 0.907849
F 48.746375 21.333563 4.398042
F 61.952475 32.352663 13.035262
F 46.276875 27.840963 13.048062
F 46.410775 33.090263 9.108422
F 51.192675 20.327563 7.978942
F 55.124175 20.552263 1.047983
F 48.727975 21.687563 11.739762
F 53.150975 24.516863 20.025862
F 48.667375 29.551363 19.145862
F 46.178475 33.290563 16.050562
F 55.153275 33.765263 11.820462
F 50.844475 25.631763 19.087062
F 55.133375 25.732063 16.341062
F 44.234775 21.423563 9.180072
F 46.461775 20.215163 5.578502
F 53.055675 32.170263 12.865162
F 44.158875 29.053563 9.059902
F 50.551975 25.460963 12.000162
F 48.465875 31.722563 12.679662
F 59.804075 20.730663 0.913630
F 55.293775 28.185563 5.522372
F 62.200975 21.961763 4.496252
F 62.255375 29.854263 4.760702
F 50.835875 33.208863 9.118582
F 59.847375 28.764863 19.962462
F 46.178875 20.279663 15.488362
F 62.131075 24.821063 8.093022
F 57.606475 29.930963 19.056262
F 50.693775 20.539663 15.593962
F 53.267175 21.786363 9.101542
F 57.436175 29.700463 16.262062
F 44.348775 26.289063 1.082762
F 62.290475 24.586463 5.342702
F 57.617975 21.911163 19.027862
F 59.777775 33.416263 11.707362
F 44.023875 31.604563 5.516232
F 55.337275 28.611263 1.102982
F 62.090875 22.102563 1.829622
F 62.096675 29.922763 2.088792
F 46.290575 25.206463 4.422382
F 53.296775 21.936863 4.372292
F 55.252475 25.927163 1.683472
F 57.403575 32.183363 8.315852
F 55.460975 25.798963 4.545952
F 48.616175 25.986563 0.884860
F 55.377075 28.236263 8.234272
F 55.375475 20.530763 8.226082
F 57.711175 21.863563 4.577722
F 57.569075 29.629063 4.636192
F 57.697975 24.373763 8.042882
F 55.497975 20.635263 12.771462
F 44.165075 21.471463 11.928862
F 57.633075 24.410163 5.283132
F 59.561175 33.705263 18.823862
F 55.320675 20.485063 20.013162
F 57.482175 21.881963 1.861232
F 57.700175 29.795163 1.963722
F 59.917675 28.418063 5.221472
F 59.865775 20.712163 5.440452
F 59.821175 25.831263 1.657512
F 51.170775 26.049363 1.932642
F 59.857175 25.851963 4.306952
F 59.906075 18.072063 11.770962
F 60.012475 28.554263 8.046022
F 59.956875 20.606363 8.183962
F 52.804975 24.342563 15.579262
F 53.057575 32.161963 15.532162
F 62.055075 21.857063 11.701762
F 61.968475 29.827063 12.059062
F 57.661975 22.002063 16.386162
F 46.333675 28.407163 19.982762
F 59.708475 33.588263 16.207162
F 62.149875 24.484263 15.410462
F 57.661275 32.498663 1.075152
F 48.618675 32.143163 15.515962
F 55.343875 17.968663 18.894362
F 53.238475 32.184963 5.483692
F 51.142975 20.261763 5.214062
F 62.019575 24.390363 12.679362
F 53.109375 32.444563 0.967205
F 55.412975 25.762063 19.012762
F 55.390375 20.650263 5.320772
F 50.780575 28.033663 8.398842
F 62.179275 22.110563 8.846212
F 62.074175 30.167863 9.328932
F 52.987675 29.561263 11.918362
F 50.937775 28.245463 19.918462
F 55.440275 25.615263 8.976402
F 48.602275 32.177163 20.128662
F 55.319875 25.656263 11.807162
F 53.195575 24.608863 0.714913
F 55.316575 28.300163 15.475062
F 43.957675 23.992263 12.837662
F 57.776975 22.050863 11.853762
F 57.361375 29.554263 11.634862
F 57.487475 24.505863 15.416762
F 57.636075 24.440863 20.005062
F 50.942375 20.028563 0.832525
F 57.602775 24.521763 12.650762
F 46.158075 33.132063 12.007062
F 50.890075 20.588263 20.057362
F 57.575675 21.785063 8.959392
F 57.572875 29.633563 8.959912
F 59.837375 28.410263 12.462262
F 59.862075 20.626163 12.783262
F 59.927575 26.009263 8.903812
F 50.938975 33.737763 2.049172
F 59.842075 25.788563 11.550462
F 52.791175 21.914363 1.665192
F 59.459275 28.377863 15.116762
F 60.021475 20.665663 15.558262
F 57.559175 32.214763 12.661262
F 57.524575 24.571263 1.034044
F 62.080875 22.084763 19.040462
F 62.133775 30.048863 18.921062
F 50.638075 33.268863 11.908862
F 62.091575 32.744263 8.210102
F 44.032675 33.796063 0.946591
F 62.230675 32.480063 1.013689
F 44.092075 23.827563 5.523832
F 53.076475 29.524463 9.209162
F 51.020875 25.598063 4.623332
F 44.187375 20.898863 1.872162
F 46.352675 24.866063 1.898442
F 62.157075 24.768563 19.929462
F 61.735575 32.494563 19.989362
F 43.956875 32.096063 19.976662
F 52.992775 24.487163 12.814962
F 46.074975 25.463863 11.811862
F 62.298275 21.936463 16.323462
F 61.757575 29.549763 16.320662
F 55.392375 28.314563 20.086562
F 57.668375 32.326363 5.574802
F 55.245475 33.723863 18.906162
F 53.084075 29.409863 16.500962
F 55.263075 33.694063 9.219612
F 46.236275 32.424363 1.877942
F 48.355575 33.724263 0.733740
F 59.682275 18.086563 4.605172
F 46.343475 17.692963 12.052462
F 54.666875 17.853063 2.018292
F 55.387975 18.076163 16.237162
F 50.614975 17.875563 16.518762
F 50.622175 17.918463 19.273662
F 55.157175 17.896563 9.064322
F 50.738475 17.879063 11.929762
F 50.687275 17.934863 9.170102
F 46.137875 17.661363 19.179562
F 51.025075 17.620063 4.584582
F 51.878675 17.663463 2.023682
F 46.634875 17.793563 9.239472
F 64.479375 20.915163 19.855362
F 46.463775 17.549663 4.580252
F 44.426075 17.856463 37.697862
F 53.057375 22.001363 41.095162
F 44.526675 25.695063 29.827962
F 59.848075 34.167263 26.561762
F 51.128175 29.069963 41.862262
F 46.396275 28.698363 26.948762
F 60.005675 18.502163 33.762862
F 48.633175 30.094763 26.293362
F 55.432375 34.156163 30.724462
F 48.507875 29.850363 23.653162
F 59.870675 18.396963 40.872562
F 48.732475 24.775763 27.314062
F 59.820775 18.339463 26.344862
F 48.833575 25.529363 41.970562
F 52.986375 32.415463 22.677862
F 46.249875 20.713463 22.859162
F 46.508775 29.298363 29.722062
F 46.668675 21.468563 30.064562
F 48.765375 22.307863 26.269362
F 50.810375 21.058763 22.860662
F 48.713175 25.241863 30.017862
F 55.548175 18.668363 38.401262
F 59.778075 28.707463 22.683362
F 46.351575 25.671563 23.461562
F 55.209975 17.971063 41.017562
F 50.638475 20.844563 42.066962
F 48.805175 17.863863 34.600362
F 46.252875 28.264563 22.709262
F 57.500575 22.022663 41.072362
F 60.108575 33.775763 33.580262
F 50.945775 28.787563 27.002962
F 51.032075 21.093763 27.213162
F 51.156675 18.581563 30.870962
F 48.543775 24.605163 22.605162
F 44.490975 33.531363 30.127562
F 61.959075 32.681963 22.680562
F 50.906075 26.130763 26.254962
F 55.411675 18.552263 31.168862
F 57.722575 30.118363 41.203162
F 43.790775 29.349663 23.380762
F 51.042375 29.029863 29.834562
F 51.192975 21.143363 30.119062
F 44.497475 23.320863 33.754162
F 44.739075 30.977763 33.683762
F 44.472875 25.956963 37.279562
F 62.070575 32.745563 27.204562
F 53.125075 32.844063 42.112262
F 44.400175 26.073563 34.559962
F 50.820675 25.974763 23.486062
F 48.754775 33.207263 37.264962
F 44.710675 23.145363 30.975362
F 43.627975 32.092963 22.743862
F 46.831375 29.563963 34.668362
F 46.554575 21.815563 34.586462
F 46.672275 26.790463 30.910462
F 46.601575 18.914563 31.148862
F 46.523675 27.041763 33.583462
F 46.561575 19.203463 33.769562
F 46.653375 29.672463 37.374062
F 46.641675 21.912463 37.298062
F 48.889575 23.010963 33.600262
F 49.044875 30.544263 33.537762
F 48.871975 25.817363 37.252962
F 50.768675 33.632563 23.399462
F 44.763775 30.963263 31.010362
F 48.662375 25.552963 34.496062
F 59.744575 25.943163 41.222062
F 59.894975 20.928663 22.752662
F 48.877575 22.716263 30.964262
F 48.835075 30.271863 30.733962
F 51.128875 29.044363 34.490762
F 51.053175 21.610563 34.489262
F 50.750475 18.245763 23.670862
F 53.482475 30.349463 38.221262
F 51.014075 26.439363 30.879562
F 46.575675 18.396963 26.331962
F 51.136975 26.427263 33.713462
F 51.094275 18.933363 33.624962
F 51.171075 28.975263 37.217662
F 50.838175 21.681963 37.230462
F 44.704475 23.432063 41.104762
F 44.511375 31.169663 40.896762
F 50.930675 19.098663 38.537862
F 59.760975 20.946363 41.937962
F 62.119875 32.460063 42.103362
F 46.846675 19.370663 40.995162
F 55.478275 18.144963 26.272562
F 53.352375 24.820263 41.865862
F 44.478175 23.339063 38.259562
F 44.313375 31.017763 38.209362
F 49.027075 30.510663 41.022662
F 46.792475 21.983663 42.090262
F 46.701575 27.175263 38.358662
F 46.714875 19.251463 38.277962
F 46.716675 27.155963 40.999062
F 44.347575 17.759563 30.372662
F 53.222075 22.144663 23.677562
F 53.349275 32.745963 29.678662
F 49.089375 23.039563 41.160462
F 48.844275 33.270963 41.801562
F 44.511675 33.628463 37.331662
F 57.555475 32.545163 27.086762
F 55.592375 28.690263 42.144962
F 57.598875 32.765363 29.864962
F 59.996275 26.211463 38.457162
F 53.382375 32.931863 34.618762
F 48.865375 23.268063 38.232362
F 49.057575 30.606763 38.147462
F 46.939675 34.365163 30.930262
F 51.124475 18.546463 26.334462
F 51.276975 26.508163 38.294162
F 44.243875 18.179963 27.614762
F 51.236375 26.463863 40.946362
F 53.158075 24.768363 22.875962
F 62.023475 24.731563 41.839562
F 50.897775 28.548763 22.701262
F 53.330675 22.346063 26.526762
F 53.167275 30.047063 26.246562
F 62.141375 22.352563 26.276462
F 62.250075 30.156063 26.297862
F 53.180175 25.111863 30.017562
F 62.226075 29.987463 38.378662
F 55.625075 33.927463 38.333962
F 61.948675 24.973263 30.034862
F 62.016275 32.491163 37.382562
F 59.906975 33.824463 38.318062
F 53.180375 24.899963 27.283162
F 46.367375 33.729863 26.206662
F 55.060175 33.802363 23.766362
F 62.013675 24.887763 27.249362
F 57.437075 24.672563 41.907062
F 60.023775 18.165563 23.485162
F 48.815075 33.095863 34.532062
F 46.561275 29.850263 41.811962
F 62.220275 22.151663 23.535062
F 62.182475 29.881763 23.433062
F 55.547575 28.863663 27.307462
F 55.462075 20.850063 27.237162
F 55.596475 25.830963 23.588762
F 48.744775 32.619563 27.128262
F 55.478675 26.303363 26.516862
F 48.781275 17.825563 37.351862
F 55.399875 28.843663 30.004062
F 55.430175 21.068963 30.002862
F 57.604975 22.250363 26.501662
F 57.792375 29.994763 26.134662
F 57.717475 25.107163 30.006862
F 59.841775 28.572863 41.942362
F 62.366875 32.666063 29.863762
F 57.726975 24.788563 27.267862
F 57.805575 30.054763 38.370162
F 44.630375 18.262463 41.887262
F 57.679475 22.157563 23.826662
F 57.583575 30.028563 23.513462
F 59.985975 28.699663 27.141762
F 59.925375 20.965563 27.359362
F 59.856675 26.138763 23.610562
F 43.723375 21.599263 23.806262
F 59.876775 26.095163 26.289262
F 59.883875 33.775563 41.059962
F 59.837275 28.778563 29.788762
F 59.902975 21.010163 30.195862
F 53.252475 22.869063 33.680562
F 53.383975 30.307563 33.670562
F 62.168375 22.258963 33.792962
F 62.299875 30.046163 33.517662
F 53.427775 25.015863 37.391562
F 48.446175 22.132963 23.577162
F 49.543075 18.419063 41.043162
F 62.176575 24.952163 37.314762
F 44.170375 24.104563 22.675962
F 44.549075 24.785763 27.240862
F 53.446375 25.400763 34.698362
F 44.341475 33.682963 42.013662
F 43.818475 28.612363 26.012862
F 62.286475 24.899563 34.528862
F 55.356175 18.414063 23.374662
F 59.749875 33.916063 23.801362
F 53.174675 22.605163 31.055462
F 53.124875 30.367663 30.882162
F 62.005175 22.393763 30.984262
F 62.211375 30.059063 30.699462
F 55.634975 28.927663 34.517062
F 55.398775 21.492763 34.600062
F 55.519175 26.322963 30.852062
F 59.914875 18.605563 38.209862
F 55.759775 26.407063 33.673862
F 55.409175 18.752763 33.916562
F 55.576675 29.016763 37.186562
F 55.425375 21.120063 37.335962
F 57.741375 22.338463 33.532362
F 58.017375 30.211363 33.556762
F 57.861675 25.085963 37.409362
F 62.064375 22.392163 38.373962
F 44.561475 33.490663 34.556862
F 57.909975 24.841563 34.593962
F 57.524475 22.611163 38.450862
F 53.120275 29.742663 23.672162
F 57.777475 22.445763 30.718962
F 57.774975 30.117963 30.721762
F 60.115775 28.848663 34.629262
F 59.928475 21.002163 34.622162
F 59.859675 26.362763 30.952162
F 57.449975 32.615063 22.723162
F 60.056175 26.276363 33.669162
F 46.633675 26.019163 26.222362
F 59.969175 28.757663 37.316662
F 59.764175 21.301063 37.516762
F 44.450475 25.910163 41.993462
F 53.516375 30.355963 41.181162
F 62.111075 22.100163 41.055362
F 62.077975 29.839763 41.158062
F 55.348875 20.990563 22.703162
F 55.577575 26.500963 38.295762
F 59.747575 18.444563 31.017362
F 62.071675 24.893663 22.678462
F 53.197075 22.316563 38.401362
F 57.784975 24.642463 22.728462
F 55.644475 33.952363 33.498662
F 55.443975 26.143363 40.906062
F 53.058775 32.675663 26.989662
F 44.237875 22.146363 26.449262
F 46.696575 21.104063 27.260762
F 57.720375 32.559663 42.087662
F 53.428875 32.871963 37.412462
F 59.890375 33.816163 30.742762
F 57.747275 32.552763 37.196662
F 43.857475 33.297463 27.402362
F 51.100375 34.288863 40.880362
F 55.501975 33.881163 40.933262
F 48.993075 32.879163 29.793262
F 57.802075 32.690763 34.493762
F 51.238675 34.104063 33.419562
F 62.235075 32.465363 34.717862
F 44.294575 18.140563 34.903262
F 55.476275 28.461863 22.768962
F 55.364075 34.037463 26.380562
F 50.867175 34.006363 26.173162
F 48.344975 32.478463 22.781162
F 55.359275 20.544863 42.115862
F 46.007675 33.640563 23.451862
F 51.328675 34.274063 30.686862
F 51.259175 34.313363 38.200362
F 46.744175 34.730763 33.672262
F 46.244375 18.008763 23.650762
F 64.504275 20.974463 41.937462
F 48.855875 17.572063 30.124762
F 53.208875 17.740963 34.840962
F 53.075775 17.699663 37.547562
F 57.756975 17.347463 37.214262
F 46.168675 48.698663 4.874672
F 50.598475 43.707963 8.143222
F 55.312575 51.820463 5.607742
F 46.299775 43.533563 8.131212
F 43.787975 39.701663 15.412862
F 46.301675 43.395163 5.459792
F 46.822075 49.252663 2.279422
F 46.237075 51.357663 5.515342
F 48.518175 44.888563 19.240862
F 48.404975 47.535163 8.199782
F 55.521175 51.612163 8.322632
F 48.636975 39.749563 5.418662
F 48.381675 36.990163 4.647172
F 53.137375 40.056463 5.551702
F 48.667875 44.938363 4.509422
F 55.433175 41.514063 1.820242
F 48.400575 44.900963 11.851262
F 57.609275 37.643863 1.799552
F 51.075975 49.350763 2.218222
F 55.430175 43.918963 5.338272
F 51.104375 41.645263 1.639242
F 46.938275 44.092663 0.868127
F 43.955875 39.696963 8.268202
F 52.896375 37.808963 1.879582
F 45.827575 36.091963 15.293462
F 46.160175 40.606063 4.576172
F 43.922475 39.434463 5.556272
F 55.222075 36.375263 0.992756
F 50.877075 35.827563 8.165102
F 59.941375 52.228063 5.512572
F 44.236675 44.100863 1.696772
F 60.159675 51.935163 20.252062
F 43.989775 36.873463 4.504202
F 44.124975 44.546363 4.407462
F 48.299075 37.320663 16.204862
F 44.074775 47.105463 8.253802
F 46.346375 48.650563 11.894862
F 46.134775 40.822063 11.793362
F 43.846375 36.768063 11.898762
F 52.743375 37.355663 16.253262
F 43.994175 39.441463 20.163062
F 46.396875 43.395663 12.699762
F 46.163675 48.683763 9.163652
F 48.317375 39.658963 8.014512
F 50.688175 41.009063 11.949162
F 46.267175 37.774163 1.036296
F 50.854375 49.056863 4.761122
F 50.554075 41.010163 9.102702
F 50.719575 48.944463 16.456762
F 59.865275 44.203963 19.755662
F 55.454675 49.468863 2.230282
F 50.737475 49.045763 9.071642
F 53.379275 40.033263 19.983562
F 50.588375 43.726963 12.591862
F 46.151775 48.644263 16.267662
F 48.318175 36.217363 1.859132
F 48.619075 37.304063 18.897462
F 50.710875 49.026963 11.786962
F 43.791875 36.903463 19.117862
F 55.277975 49.034163 12.095462
F 53.016175 47.741663 8.238902
F 44.155275 41.385563 0.770044
F 43.825275 39.374963 12.708362
F 44.228575 47.210963 12.493562
F 46.269575 36.031263 19.644662
F 50.975675 36.266363 0.925406
F 43.970475 44.552863 9.207062
F 55.476375 49.238163 19.033662
F 48.952775 48.185663 1.047298
F 50.931975 35.747163 12.710762
F 43.529575 44.687463 19.093362
F 59.741975 36.182563 20.243162
F 50.575375 35.979463 15.441062
F 48.680375 37.055263 11.765862
F 50.976175 51.523563 8.233522
F 55.522575 44.025463 0.913873
F 48.556775 47.372663 15.574562
F 46.090475 40.974163 9.164632
F 46.182975 43.539763 15.471862
F 57.840775 40.329163 0.965122
F 43.848575 44.640863 16.419962
F 53.144775 45.056163 16.145162
F 57.700675 48.023463 19.889962
F 57.433275 37.566963 19.113362
F 48.522275 39.643263 12.534962
F 59.959075 44.182963 1.104522
F 46.302675 35.808063 8.113092
F 48.372975 45.044663 9.167052
F 50.967675 51.647263 19.913762
F 50.803775 51.667263 5.549122
F 46.317975 51.248463 12.746062
F 57.692675 45.438663 19.036962
F 57.347075 37.289163 16.405862
F 57.569975 37.697163 4.505642
F 50.901475 43.788963 15.321962
F 53.027275 37.507763 18.914362
F 52.907375 47.565063 12.713062
F 46.418375 35.823963 12.424162
F 55.181475 36.177463 8.160382
F 48.692375 47.592763 5.373572
F 46.368775 51.383863 15.431162
F 55.417575 44.173563 19.753962
F 51.014175 43.873363 20.052062
F 44.098975 44.511263 11.878862
F 46.365275 40.395963 1.976862
F 59.704475 49.405963 9.115412
F 44.351875 49.273563 0.927955
F 50.926575 43.836963 5.444692
F 43.918175 37.046063 9.091192
F 53.021375 39.903863 8.206692
F 62.123275 45.467363 4.822052
F 62.150475 37.623963 4.621732
F 57.623975 40.298863 5.366212
F 53.066175 39.922363 15.334862
F 62.091075 47.976763 8.272452
F 62.200775 40.063063 8.359332
F 59.815975 49.422563 11.826162
F 60.001275 51.929163 12.744662
F 62.093775 48.033163 5.531892
F 62.307475 40.149063 5.645292
F 53.019175 45.207363 4.477702
F 52.949475 47.640763 15.448662
F 62.180775 45.488163 2.098892
F 62.272675 37.691563 1.893922
F 48.513775 37.140163 8.883952
F 43.422575 37.264963 16.382562
F 55.311375 49.210763 16.313562
F 53.114275 47.700563 5.485392
F 46.208975 51.265763 8.230742
F 59.637575 49.380563 16.461762
F 46.275675 51.302663 19.792362
F 53.102675 45.345363 18.800362
F 55.331775 36.233863 5.345132
F 52.882175 45.020963 9.071102
F 57.702075 45.343863 4.705622
F 53.190175 48.078363 1.126082
F 57.713875 47.692563 8.415572
F 57.571375 37.556063 8.866672
F 57.700175 48.009663 5.764672
F 57.570575 40.145063 8.093512
F 57.768775 45.515663 1.992922
F 52.903975 37.352763 8.992762
F 59.855775 36.454663 5.446882
F 59.871075 43.910063 5.634492
F 50.893575 41.174463 4.400722
F 59.873075 49.466163 4.860702
F 60.132975 41.496763 1.906882
F 55.403775 41.060963 11.729762
F 48.478375 39.965063 15.256762
F 60.131675 41.371963 4.569522
F 59.752175 36.284063 8.126912
F 59.686975 44.086263 8.305492
F 48.764775 47.485263 20.008762
F 55.362075 43.978563 8.121702
F 62.150775 45.357763 11.966862
F 61.867775 37.418163 12.096962
F 55.230675 41.388763 16.233862
F 48.512175 44.867363 16.474662
F 62.041875 48.033263 15.547662
F 62.016275 40.126863 15.548662
F 51.141975 44.339763 0.883497
F 53.053275 37.258663 11.681362
F 62.136275 48.039363 12.761662
F 62.082575 40.200563 12.797462
F 46.142875 43.691163 19.729462
F 55.169375 41.356463 8.969932
F 62.204175 45.242163 9.082952
F 61.937575 37.344763 9.382952
F 55.300575 36.311363 12.681862
F 55.533375 43.981163 15.308662
F 44.144775 46.961763 5.456322
F 57.615475 45.317263 16.319962
F 55.261675 43.743363 12.629862
F 55.458075 49.117463 9.404622
F 59.901375 49.260463 19.246762
F 48.910775 45.573363 1.836442
F 54.974275 36.098463 15.328762
F 52.830875 45.044963 11.734962
F 57.525075 45.170163 11.949462
F 57.596675 37.308463 11.531362
F 57.532475 48.059063 15.452362
F 57.421375 39.819363 15.542462
F 57.596575 47.862363 12.641762
F 57.691975 39.848063 12.905462
F 57.427275 45.220063 9.197722
F 55.339075 41.242163 4.442372
F 59.705775 36.000663 12.633862
F 59.838975 44.037563 12.777762
F 55.405175 49.255063 4.809912
F 46.474475 48.555863 19.019362
F 59.839075 41.364763 8.938522
F 50.818875 51.588063 12.659962
F 46.202675 41.008563 18.940662
F 59.855875 41.398263 11.752762
F 59.512475 36.089863 15.357662
F 59.830475 43.904963 15.694462
F 50.772275 35.972063 5.442162
F 46.073575 40.882163 16.238062
F 62.207875 45.416263 18.951262
F 61.909975 37.542563 19.241662
F 44.057075 36.384163 1.881672
F 53.344775 45.480363 1.793732
F 53.343275 47.867363 20.034762
F 62.413775 40.213663 0.823315
F 57.505075 48.088163 1.076512
F 59.669675 41.149963 16.356562
F 62.170275 48.030363 19.869762
F 62.110875 40.266063 20.073362
F 43.937775 47.179563 15.385262
F 59.901475 36.481263 1.032520
F 62.095375 45.356463 16.254362
F 61.770975 37.504063 16.469462
F 55.239475 36.188563 19.706662
F 51.064175 49.069863 19.213062
F 59.967775 49.233263 2.102042
F 57.712675 40.150763 20.057762
F 55.379375 41.475463 19.073162
F 59.890975 41.544063 19.132262
F 48.679275 47.499763 12.761862
F 53.107675 40.225763 0.760181
F 50.923775 51.935863 1.106342
F 51.038075 41.308963 19.113762
F 50.825675 41.423063 16.356762
F 53.240675 39.785863 12.695262
F 53.005375 37.515063 4.599422
F 48.567475 39.851663 19.715862
F 46.196375 35.495863 5.310392
F 59.778675 51.894063 8.228282
F 50.834075 36.210763 19.874362
F 62.215975 48.017263 1.126332
F 48.289775 51.597363 2.165592
F 44.136175 47.377163 19.887962
F 55.382175 51.603863 12.791262
F 50.801975 51.439163 15.435362
F 48.530475 41.716763 0.716220
F 55.235875 51.946263 1.158822
F 55.409875 51.971763 15.519162
F 55.532675 51.904063 20.012862
F 59.690175 51.852663 15.464962
F 43.852075 51.868363 1.730732
F 43.897175 52.156563 4.544852
F 60.166475 51.798863 1.131402
F 48.728675 45.532463 26.359162
F 48.748475 48.112163 27.478562
F 44.746975 49.003363 30.332362
F 44.388075 40.925863 30.173862
F 57.693075 40.265463 22.814662
F 46.799975 41.638263 26.252962
F 49.046475 40.311163 22.473162
F 44.815075 38.166663 26.425362
F 62.381475 48.108663 22.680262
F 59.955275 51.841763 42.114562
F 48.879775 47.892863 22.839762
F 46.449575 36.142763 22.422562
F 42.733975 42.268163 26.284562
F 62.327875 45.406263 38.212462
F 55.473475 36.156463 22.496062
F 50.761375 36.159663 22.642362
F 46.918275 37.091263 30.034862
F 46.670075 44.778563 30.133062
F 50.866675 49.810263 26.599662
F 48.847475 37.809063 26.046762
F 46.959475 50.029563 31.190162
F 48.919375 40.768863 30.040362
F 49.135275 48.446563 30.320662
F 48.833575 40.276063 27.377562
F 55.434875 44.221063 22.563062
F 48.675575 45.258963 23.650162
F 57.817975 37.678863 38.258162
F 60.034275 49.257663 41.190262
F 51.219475 36.910063 29.841962
F 51.075275 44.331763 27.271062
F 55.545975 49.408263 23.631362
F 51.272775 49.724963 34.071462
F 48.681575 37.756163 23.331962
F 59.900775 49.220263 23.663562
F 53.202975 45.430863 23.551862
F 60.082975 49.279663 38.381162
F 44.159975 44.500763 26.102562
F 46.709975 49.621763 26.349162
F 50.945275 41.705863 26.288962
F 59.754175 41.731163 41.175662
F 62.027075 37.525863 38.287362
F 44.558475 40.742363 27.456262
F 51.043575 44.569163 29.972162
F 44.643975 46.353663 33.934862
F 44.530175 38.503763 33.822062
F 44.461975 49.000563 37.545662
F 44.540675 41.370563 37.475562
F 44.434175 48.978463 34.800762
F 44.589775 41.102963 34.852162
F 44.762275 46.357363 31.267762
F 44.133475 47.619963 22.687962
F 46.810075 37.096663 37.370562
F 46.653875 44.660463 34.718862
F 46.747675 37.333563 34.676062
F 57.708675 37.603163 41.129662
F 46.681675 42.256263 31.068762
F 59.794575 36.417763 22.921462
F 44.434375 48.711563 27.727362
F 46.920275 42.097763 33.808462
F 53.170375 48.079063 22.772362
F 46.671575 44.997463 37.410062
F 48.967475 45.953563 33.840862
F 49.115975 38.112963 33.661962
F 48.853275 48.630663 37.469362
F 48.999075 40.976463 37.386762
F 48.943075 48.582663 34.570262
F 49.213475 40.663563 34.575662
F 48.963375 45.897763 31.110162
F 49.163775 38.247863 30.854562
F 51.113275 36.641163 34.572462
F 51.141775 44.488463 34.619462
F 59.997875 41.673463 38.356862
F 46.553675 44.221463 27.272962
F 46.771675 36.516463 27.233262
F 51.369075 49.746963 31.419962
F 55.560375 44.198363 42.036662
F 51.037675 42.096463 30.992762
F 46.784775 50.184263 33.949462
F 57.827175 45.507563 41.174862
F 51.327375 41.976363 33.600762
F 51.251475 36.760163 37.224662
F 51.131675 44.574263 37.454362
F 44.583775 46.487563 41.278462
F 44.199375 38.668963 40.925962
F 57.646975 40.225963 41.883262
F 55.566875 49.522963 41.136162
F 44.379175 49.051963 41.990762
F 44.217375 41.456863 41.764862
F 44.597475 46.502963 38.438762
F 44.478675 38.660663 38.392862
F 51.178575 36.660863 27.133062
F 46.691075 44.835163 41.983662
F 46.741975 50.158863 38.483562
F 55.420275 41.665163 41.138462
F 46.812975 42.506963 38.195962
F 46.780875 50.155163 41.266362
F 44.398475 40.206663 22.658662
F 46.592975 42.330663 40.920462
F 46.734275 41.463963 23.425162
F 50.905975 36.741963 42.014362
F 48.963075 45.925463 41.049962
F 48.736475 38.355663 41.202662
F 55.465275 52.182163 34.825862
F 55.423775 36.370863 42.107862
F 48.936575 48.581063 42.050062
F 48.700075 40.992863 41.921962
F 49.104475 46.120063 38.423962
F 49.062175 38.460163 38.371562
F 50.959775 44.092063 22.615562
F 50.863675 44.488563 42.018862
F 51.215175 49.902763 38.387562
F 53.436275 37.912463 38.261662
F 51.319275 42.064163 38.459562
F 51.198175 49.874363 41.124562
F 55.783775 49.800263 38.334062
F 51.222675 41.923663 41.241562
F 46.422475 49.132763 23.731862
F 60.015375 44.252963 42.027862
F 53.263575 45.469863 26.252962
F 53.416475 37.856863 26.104062
F 62.265075 45.749763 26.462862
F 62.336475 37.786863 26.339862
F 53.387875 48.235863 30.111862
F 53.162475 40.715563 29.994862
F 62.286075 48.160863 30.128062
F 62.412775 40.508263 30.074262
F 52.965675 48.215463 27.246962
F 53.190675 40.426063 27.169262
F 62.382175 48.163963 27.417862
F 62.307375 40.361663 27.280762
F 57.803275 45.526563 38.566762
F 44.579775 37.733263 23.587162
F 62.043775 45.685563 23.747362
F 62.127475 37.619963 23.687062
F 55.696175 36.623263 27.271562
F 55.655075 44.388563 27.406262
F 59.905775 44.120763 22.652462
F 57.646975 47.888563 42.031962
F 55.553375 41.669063 23.442462
F 55.368075 49.284163 26.381862
F 55.567175 41.729763 38.419762
F 55.480575 41.861663 26.102562
F 55.581075 36.807263 30.081562
F 55.650375 44.462463 30.108662
F 57.714775 45.771663 26.292162
F 57.798475 38.078363 26.186762
F 58.036075 48.199663 30.042162
F 57.718275 40.733563 29.958562
F 57.749875 48.284663 27.398162
F 57.821875 40.554663 27.207062
F 57.687675 45.511363 23.420162
F 57.483575 37.637763 23.565962
F 59.949775 36.820363 27.354962
F 59.949775 44.399763 27.118162
F 59.891575 36.257863 42.124762
F 51.132475 41.565663 23.502462
F 60.116675 41.473063 23.565862
F 60.034875 49.493963 26.495662
F 44.076075 45.047263 23.283662
F 60.109875 41.769263 26.494462
F 59.943175 36.477663 30.077262
F 60.127475 44.327463 29.926262
F 53.352575 45.610863 33.866462
F 53.309175 37.927663 33.711762
F 62.366275 45.318963 33.725962
F 62.220475 37.931163 33.560462
F 53.476775 48.524463 37.638862
F 53.295275 40.486763 37.338062
F 62.349675 48.013463 37.282262
F 61.996175 40.161163 37.388362
F 53.453075 48.339263 34.877262
F 53.422975 40.423063 34.515362
F 62.350075 47.881463 34.680962
F 62.161075 40.491263 34.640962
F 53.448275 45.803063 31.213562
F 53.334875 38.147663 31.074362
F 62.427275 45.529463 30.954362
F 62.201875 37.838363 30.849362
F 55.594075 36.511463 34.504862
F 55.453375 44.276263 34.823862
F 55.687575 49.551963 30.876762
F 53.208875 40.449563 41.922162
F 55.451175 41.944563 30.961362
F 55.680075 49.639363 33.746562
F 51.056275 49.545163 23.714462
F 55.565675 41.713663 33.709462
F 55.614175 36.635563 37.366662
F 55.368075 44.290763 37.554962
F 57.767475 45.664263 33.854062
F 57.838675 37.913163 33.563062
F 57.762275 48.186263 37.376662
F 57.757775 40.438563 37.415962
F 57.847475 48.248463 34.773462
F 57.749075 40.403763 34.629062
F 57.973775 45.617563 31.182062
F 57.774375 38.052163 30.782662
F 59.959975 36.575563 34.461762
F 59.976575 44.165063 34.740362
F 60.164375 49.537263 31.080662
F 46.304475 37.571463 42.145462
F 60.060375 41.811563 30.926862
F 60.095275 49.400663 33.894662
F 53.343275 40.163563 22.726062
F 59.924475 41.704463 33.659362
F 59.856975 36.356763 37.185562
F 59.968375 44.226563 37.480062
F 53.231875 45.644763 41.171462
F 53.181175 37.825163 41.023762
F 62.196775 45.545163 41.016062
F 61.967875 37.706663 41.044162
F 62.425275 40.370163 22.903762
F 53.318075 37.398763 23.393362
F 60.183475 52.074263 30.166962
F 46.263475 51.735463 22.548662
F 53.296775 48.354963 41.956962
F 53.225775 45.803563 38.548762
F 62.287375 48.114763 42.105062
F 62.159575 40.353163 41.908462
F 44.861375 38.421163 31.109062
F 59.998575 52.086963 34.935362
F 46.408275 43.971663 22.477962
F 55.494575 51.895963 22.775162
F 57.584775 48.094763 22.694762
F 50.843375 51.906363 22.500362
F 59.941275 51.850363 23.037262
F 60.100075 52.017963 27.494262
F 50.919175 52.293163 27.422562
F 55.634775 52.125663 30.208862
F 59.896975 51.850163 37.546762
F 46.644175 52.298363 27.376662
F 55.289975 51.958663 27.521762
F 55.642675 52.042363 42.194362
F 46.720175 34.603763 38.475662
F 46.663375 34.937463 41.241962
F 46.023575 56.250063 4.430292
F 46.200175 63.836763 4.597432
F 46.494775 59.081163 8.314552
F 55.330075 67.151763 20.154462
F 46.491675 58.981263 5.570772
F 46.454075 66.467863 5.231262
F 46.379275 55.684563 1.770112
F 46.374575 63.702563 1.766832
F 53.084175 68.332963 16.361162
F 48.635975 62.782563 5.394722
F 48.455975 59.723463 1.625632
F 53.141975 52.904763 9.251012
F 48.547575 60.179263 4.298122
F 51.005975 59.259363 15.450062
F 48.489675 60.411463 11.824362
F 48.689175 63.210563 8.105332
F 50.878575 56.805563 9.186832
F 53.130775 55.616763 5.445102
F 50.842175 59.249063 8.330232
F 50.927775 64.198463 9.122112
F 46.344775 64.400563 18.973262
F 51.204275 65.056763 2.047322
F 50.934175 57.101363 1.935042
F 48.671975 65.166863 0.923728
F 43.952075 54.818263 5.317262
F 43.975275 62.537563 5.430502
F 44.159575 59.987463 1.754312
F 46.171375 56.294263 19.236462
F 44.245375 60.055563 4.508942
F 44.186675 67.973263 4.465282
F 44.007075 54.840863 7.965512
F 44.247375 62.587363 8.289462
F 46.400875 56.509663 11.761062
F 46.357975 66.718663 7.972102
F 46.405975 59.122563 15.585762
F 43.944675 54.882763 19.878562
F 62.212675 53.211463 4.513752
F 46.367275 64.292763 11.806562
F 46.337675 56.302663 8.885312
F 46.408375 64.103363 9.179982
F 57.876075 68.449963 4.660602
F 50.894375 68.975763 0.726274
F 48.659075 60.590263 9.114642
F 59.924775 67.225263 15.772062
F 48.752075 63.038463 12.831862
F 57.770975 63.401163 0.954299
F 48.666275 55.320363 20.043262
F 48.573975 60.422663 19.031762
F 62.246475 55.925363 0.865280
F 50.939775 56.532763 11.864262
F 50.859775 67.068363 20.110562
F 50.954875 64.316863 16.491462
F 55.519275 56.714263 11.815562
F 51.010475 64.488563 11.866462
F 50.751375 56.758263 4.561242
F 48.471275 57.101163 0.880999
F 44.429375 67.690463 1.825402
F 44.198675 62.817363 12.753462
F 44.056075 59.923063 9.318062
F 44.173075 67.756163 9.049872
F 46.421675 67.028863 19.838262
F 43.884075 55.070963 15.396262
F 55.343875 67.147663 0.949172
F 60.016275 67.358963 8.128212
F 62.043675 68.535163 11.938762
F 43.920775 67.997963 16.230662
F 57.723475 68.557163 9.255822
F 57.662275 53.285563 16.438262
F 48.662375 55.309463 12.601662
F 59.876075 67.150363 20.112562
F 52.986875 53.051763 4.641212
F 46.247175 66.883263 15.410762
F 55.499775 67.012963 15.604162
F 55.579375 57.154063 1.798832
F 48.677275 63.144363 15.514062
F 43.864175 60.275363 11.940562
F 46.325275 64.282563 16.312962
F 50.744675 56.875063 18.956462
F 55.374175 59.710763 0.963915
F 57.536375 53.228063 4.703632
F 53.094575 55.436763 15.551262
F 48.490475 67.973763 11.657562
F 46.257775 53.073963 1.084552
F 57.666875 68.582063 12.044562
F 48.679075 60.538963 16.190462
F 51.053475 59.709163 0.859018
F 44.157875 62.871063 19.947762
F 46.236275 56.421363 16.387662
F 53.198075 55.969263 1.009681
F 51.076675 66.842163 8.355912
F 57.655275 68.485563 19.493662
F 52.671475 67.475263 2.128022
F 50.758275 56.701063 16.264462
F 53.254175 68.169363 4.766542
F 43.859775 62.874063 15.494762
F 53.198575 60.922763 1.943202
F 43.946375 60.295563 19.229062
F 53.200375 60.673863 4.639712
F 44.202275 57.379163 0.969111
F 62.170875 60.879163 4.571072
F 50.691875 59.167763 12.680262
F 53.223775 63.186263 8.335022
F 62.148375 55.730763 8.361092
F 62.288875 63.727063 8.284682
F 48.515875 55.347963 15.398862
F 53.159775 63.286763 5.456902
F 62.168775 55.930763 5.407702
F 62.493075 63.501963 5.625492
F 48.575175 68.347263 19.074562
F 50.769975 64.186063 4.626172
F 57.572575 52.968763 11.873162
F 62.231075 61.047863 1.869392
F 46.286375 59.022363 19.944262
F 55.508075 59.590963 5.426702
F 57.716775 68.259963 16.654762
F 55.832175 64.794963 2.089482
F 55.455875 56.944363 4.527262
F 55.533275 64.724063 4.688392
F 51.005775 64.434663 19.245562
F 55.493675 59.484463 8.148922
F 57.596275 68.560463 1.954432
F 57.819075 61.120663 4.628082
F 57.640875 55.717763 8.288612
F 57.827175 63.453463 8.363522
F 57.687675 55.777163 5.617572
F 57.770875 63.586963 5.627922
F 59.858675 67.351163 1.042465
F 57.622375 60.887263 1.793492
F 50.871375 66.931263 15.605062
F 60.032875 59.559763 5.512812
F 60.071575 57.159963 1.830132
F 59.863275 64.662263 2.037392
F 59.752575 56.950763 4.508802
F 60.160075 64.794863 4.759972
F 43.997975 67.872763 18.949262
F 60.035975 59.681063 8.247212
F 48.769875 67.868363 1.986112
F 53.188775 60.562763 9.285522
F 48.505375 68.241563 16.348362
F 62.174275 60.866963 11.857262
F 53.104175 68.381163 12.054762
F 53.105675 62.892263 15.459262
F 62.243275 55.705263 15.462162
F 62.444975 63.451763 15.434562
F 53.172575 55.539863 8.170692
F 53.202075 63.008663 12.791462
F 62.141475 55.765963 12.734362
F 62.375975 63.465563 12.693162
F 50.926375 59.292863 20.066462
F 50.899175 59.410163 5.550592
F 46.364275 61.260063 0.866289
F 62.308775 61.005363 9.018322
F 46.562075 69.015463 0.878164
F 55.487775 59.320763 12.736462
F 55.248675 56.943663 9.172532
F 55.407375 64.568163 9.251372
F 53.032175 60.463263 11.909062
F 55.452475 64.498263 11.921562
F 53.143375 68.237863 9.340072
F 55.532175 59.277063 15.537462
F 61.984075 68.661363 19.319862
F 57.628575 60.886363 11.893862
F 57.872375 55.753363 15.503562
F 57.793875 63.122163 15.678462
F 57.803175 55.626163 12.708662
F 57.824575 63.376963 12.875162
F 62.153275 68.749563 1.797392
F 57.746975 60.820063 9.076632
F 55.453075 66.932463 12.898062
F 59.773575 59.565063 12.865062
F 59.899675 57.062663 9.228472
F 59.996375 64.810263 9.161262
F 59.853375 56.996263 11.911862
F 60.100175 64.741363 11.969162
F 53.086775 52.932863 12.038662
F 60.019075 59.566563 15.681262
F 57.820175 53.088863 1.851042
F 53.177275 60.443063 19.126562
F 46.346575 66.786463 12.670462
F 62.306275 61.056063 19.218162
F 62.068975 53.061063 16.448662
F 48.721875 67.828763 4.806502
F 53.204975 68.651863 19.176862
F 62.231075 63.516563 0.950611
F 53.120075 55.579663 19.829562
F 53.365475 63.046363 20.107062
F 62.199475 55.898363 20.052162
F 62.048975 63.760063 20.059862
F 59.900275 67.241663 13.137062
F 53.193175 60.480963 16.507462
F 53.405575 63.631063 1.106702
F 62.210375 60.950463 16.437362
F 43.972875 60.289063 16.545062
F 55.570775 59.415963 20.217062
F 55.351875 56.817563 16.461562
F 55.435275 64.376263 16.607562
F 55.428575 56.812163 19.066262
F 55.441175 64.615763 19.346662
F 48.667075 63.090063 20.004062
F 62.327075 53.423963 1.798642
F 44.063175 55.183263 12.648462
F 57.629675 60.758663 19.224462
F 57.812575 55.700463 0.963456
F 62.124375 53.047163 9.087472
F 57.757075 55.531463 20.049662
F 62.194875 68.531463 9.091342
F 62.469675 68.656363 4.624972
F 57.688875 60.590463 16.586462
F 55.497875 67.196863 8.284052
F 59.969875 59.725463 20.200262
F 60.086775 57.025563 16.401962
F 59.993775 64.659363 16.489362
F 59.855975 57.113463 19.255362
F 59.576275 64.590263 19.148462
F 52.966375 53.329363 1.990632
F 60.093175 59.658263 0.815306
F 62.064475 68.693063 16.682862
F 57.527075 63.259363 20.213362
F 48.537075 52.754563 16.326762
F 48.598275 67.780963 8.862782
F 48.480575 55.433063 5.274562
F 55.663575 67.180163 5.660412
F 48.636675 55.218963 7.985442
F 46.191175 59.274063 12.831862
F 53.310775 55.510563 12.916962
F 51.134575 66.638063 5.675382
F 60.195575 67.364863 5.468622
F 44.062675 68.002063 11.843962
F 50.686175 66.939763 12.796662
F 44.131675 65.113363 0.986897
F 62.182275 53.307863 19.229162
F 57.643175 53.089963 9.138822
F 57.847775 52.957763 19.167762
F 62.408975 53.289963 11.893562
F 53.154075 52.906763 18.849462
F 52.938975 52.888163 16.210462
F 48.591075 52.711863 11.676762
F 48.614175 52.724463 19.085162
F 48.551875 52.641863 9.021322
F 43.860275 52.296763 18.994362
F 43.935575 52.392963 16.283462
F 43.922875 52.318763 9.219742
F 48.429275 52.700263 4.533992
F 44.138175 52.498963 11.845962
F 46.767175 67.478463 22.565062
F 49.028475 61.179963 26.495762
F 44.713375 56.796263 30.295362
F 44.734375 64.430663 30.252362
F 62.233375 55.573963 22.724362
F 62.143975 53.167363 38.345362
F 48.787575 55.926463 27.205162
F 55.613475 67.579463 30.157862
F 46.641375 59.501663 22.766762
F 48.898775 63.786463 27.358562
F 57.973375 68.904563 33.719062
F 46.747475 52.565563 30.169962
F 51.300875 67.332163 22.878362
F 49.038775 63.501963 22.801762
F 62.383575 53.286663 33.964262
F 46.537075 60.218263 30.118762
F 62.330575 53.033863 23.787062
F 53.363975 69.322863 41.017062
F 49.030375 56.174563 30.074562
F 48.868175 64.067863 30.063662
F 62.053875 63.518763 22.777162
F 62.485375 52.998663 26.563262
F 46.761775 68.523063 41.982862
F 62.388775 53.362263 31.170662
F 60.032275 67.393363 34.741062
F 43.884375 55.224663 22.783362
F 57.694075 52.910263 24.024362
F 51.102375 59.706963 27.545562
F 46.043375 56.782163 23.740862
F 55.445275 67.870263 41.989662
F 59.996875 67.724163 37.466762
F 51.051775 56.908963 23.695462
F 51.055975 57.241963 26.360462
F 51.205375 64.861463 26.460062
F 53.551675 53.604763 41.232462
F 44.052475 56.563363 27.636062
F 46.795175 65.080463 23.501062
F 51.102275 60.103163 30.228262
F 44.713275 54.110963 33.790962
F 44.573375 61.909063 34.063562
F 44.328675 56.823963 37.441062
F 44.338075 64.499763 37.473662
F 44.573975 56.761563 34.648262
F 44.494575 64.460863 34.747162
F 57.917975 53.341363 38.617862
F 44.654075 61.790363 31.210762
F 62.126475 68.546063 23.689662
F 46.790675 60.546963 34.785062
F 46.969675 57.749063 31.151162
F 46.842675 65.658663 31.195862
F 46.732375 57.922563 33.832662
F 46.784575 65.658963 33.937962
F 48.575675 53.071263 23.466862
F 46.920675 60.688063 37.622462
F 48.981375 53.756963 33.929562
F 49.016275 61.577463 33.781762
F 48.895075 56.336063 37.501562
F 48.756575 64.407263 37.419562
F 48.992275 56.354263 34.770462
F 48.858375 64.165163 34.678462
F 48.949075 53.715863 31.228862
F 48.848475 61.549863 31.022362
F 57.678475 52.923563 26.563762
F 51.286075 60.116563 34.750962
F 48.460775 55.669663 22.783062
F 62.335575 68.742863 33.889562
F 51.113675 57.506563 31.228462
F 51.354875 65.278263 30.949062
F 51.289175 57.625463 33.908062
F 51.232075 65.475663 33.676962
F 55.557875 59.481163 23.049362
F 51.089675 60.276663 37.530662
F 44.527475 54.317363 41.097662
F 44.280475 62.149863 41.251362
F 48.918375 60.784963 23.860162
F 59.994575 67.270863 30.247862
F 44.390175 56.932863 42.088462
F 44.225375 64.746363 42.011362
F 44.581475 54.158963 38.356362
F 44.432075 61.836363 38.442162
F 51.322475 67.962063 30.001762
F 46.525475 60.742363 41.952462
F 46.729375 57.972663 38.143762
F 46.646275 65.786563 38.311462
F 46.637675 58.121463 40.978762
F 46.579575 65.907663 41.061862
F 51.048675 68.242363 41.844162
F 49.034475 69.526563 38.258362
F 49.063075 53.904263 41.360562
F 48.936275 61.884563 41.245162
F 44.977675 62.137963 26.411562
F 51.278075 64.801663 23.611362
F 48.591075 56.681863 42.019362
F 46.829075 68.238163 34.803262
F 48.979875 53.827163 38.410862
F 49.016875 61.857963 38.570262
F 42.739875 69.472763 22.383762
F 51.035975 60.083263 41.912762
F 51.141275 57.746263 38.349662
F 51.240375 65.531163 38.357562
F 51.054275 57.493963 41.090962
F 51.176075 65.572263 41.118562
F 48.735475 64.620363 42.061562
F 62.312975 68.844663 41.069662
F 62.194675 68.694963 30.918562
F 53.434775 60.778863 26.589562
F 60.015275 67.087463 22.786662
F 62.255075 60.765863 26.420462
F 53.141075 56.035363 30.221062
F 53.517475 63.554163 30.157262
F 62.284975 55.926863 30.294062
F 62.398875 63.569463 30.043062
F 53.156675 55.892663 27.417262
F 53.320775 63.457563 27.484062
F 62.322375 55.660063 27.473962
F 62.387775 63.536163 27.322962
F 48.981975 68.609563 23.746462
F 53.312475 60.751363 23.780962
F 44.591175 54.133963 31.090362
F 62.247275 61.013363 23.641162
F 62.358375 68.791063 38.243862
F 55.643475 59.596463 27.622762
F 55.536975 56.889663 23.696962
F 55.472675 64.796863 23.861362
F 55.551375 56.951863 26.454762
F 55.580375 64.726863 26.653362
F 46.733675 52.688963 37.516962
F 55.609875 59.682963 30.313962
F 46.780575 59.960763 27.463362
F 57.863075 60.712963 26.799762
F 57.820975 55.841363 30.367062
F 57.805875 63.518163 30.475862
F 57.749775 55.642863 27.553262
F 57.812375 63.308563 27.732262
F 53.450075 63.347463 22.928162
F 57.722775 60.932263 24.057062
F 55.493475 67.349763 22.931262
F 60.090775 59.448163 27.569762
F 60.036175 57.048063 23.752262
F 59.797075 64.600263 23.803962
F 60.074875 56.778463 26.674862
F 59.977375 64.579663 26.472062
F 53.585075 68.695363 26.596062
F 60.044275 59.470663 30.343262
F 53.210775 53.640463 33.756762
F 53.453675 61.232463 33.745762
F 53.288375 53.137763 23.580862
F 62.192475 61.068563 33.828262
F 53.298375 56.374163 37.597262
F 53.353775 63.917863 37.455062
F 62.105975 55.790363 37.594462
F 62.188775 63.671763 37.446262
F 53.379975 56.126563 34.716562
F 53.204175 63.912563 34.684562
F 62.361375 55.840363 34.826462
F 62.253975 63.613563 34.644962
F 53.292975 53.296763 30.968062
F 53.447475 61.109763 31.139862
F 46.550975 57.157763 26.407962
F 62.330975 60.947163 31.009662
F 57.933575 68.460763 26.556562
F 55.620775 60.000163 34.763362
F 55.493175 57.105463 31.199862
F 55.645975 64.982963 31.150162
F 55.686175 57.363263 33.954962
F 55.428175 65.006363 33.908662
F 53.197875 53.357263 26.472062
F 55.612175 60.025963 37.385562
F 57.651575 53.419963 33.883862
F 57.852075 61.233263 34.034262
F 57.818675 55.923263 37.534262
F 57.856675 64.023063 37.613062
F 57.856775 55.859463 34.833262
F 57.812775 63.862563 34.972462
F 57.936975 69.154363 38.439462
F 57.939975 60.998163 31.359962
F 60.064675 67.652063 42.131562
F 60.040875 59.771063 34.825962
F 59.981275 56.983763 31.448962
F 60.187575 64.717863 31.122462
F 60.182775 57.232463 34.221862
F 60.119475 64.857063 33.896162
F 62.149975 68.650763 26.379362
F 59.980175 59.908063 37.548462
F 46.827975 67.983163 27.504262
F 53.309075 61.328663 41.032262
F 44.580475 63.874263 22.511962
F 62.021075 61.148563 40.921362
F 57.561875 63.393063 22.975762
F 51.222875 67.987163 34.695262
F 59.970375 59.670863 22.985862
F 57.897675 53.293163 31.184662
F 53.282275 56.261863 42.098662
F 60.171175 67.081663 27.481662
F 62.247875 55.872363 41.903962
F 62.114575 63.628663 41.874762
F 53.527875 53.881063 38.600062
F 53.404675 61.433163 38.427562
F 46.755575 68.121763 30.395462
F 62.321275 61.180263 38.298962
F 49.123975 69.409963 33.846362
F 55.515275 60.051363 42.057062
F 55.633375 57.531963 38.611262
F 55.533975 65.327263 38.349462
F 55.472875 57.437563 41.359362
F 55.459675 65.098763 41.103762
F 57.874575 68.531363 23.807662
F 46.786275 52.735563 42.094962
F 53.244375 55.663163 22.704962
F 57.813475 61.134363 41.085462
F 62.245475 53.285463 41.192062
F 44.934575 61.493663 23.729262
F 57.761575 56.046863 42.173462
F 57.756375 63.697963 41.926562
F 49.164275 68.984163 26.426362
F 57.762875 61.244763 38.391762
F 51.230875 68.110063 37.268862
F 60.009375 59.749363 41.837962
F 60.072675 57.295763 38.433962
F 59.961775 65.332963 38.417862
F 60.008075 57.265163 41.155662
F 59.924175 65.029663 41.119862
F 55.713175 67.240563 27.373862
F 51.215475 67.511363 27.384262
F 57.725075 55.476763 22.893862
F 53.030675 63.959063 42.072662
F 53.526475 69.068963 33.794262
F 53.481875 69.148063 30.987662
F 53.419675 69.280563 38.094762
F 44.833275 64.618363 27.532662
F 46.706675 68.378663 37.470862
F 55.700475 68.012363 37.391162
F 47.093075 65.504963 26.220662
F 53.406075 68.695563 23.890162
F 51.046475 59.488263 22.837862
F 48.736375 53.373763 26.199862
F 57.859475 53.457863 41.465462
F 55.683575 67.726463 34.579762
F 57.732575 68.968763 41.210062
F 51.105975 52.477563 35.006962
F 57.881275 68.656963 31.038862
F 49.241875 69.196963 31.213962
F 46.815775 52.725163 34.807862
F 48.933575 69.892763 40.966862
F 44.280975 52.459763 25.950562
F 51.223575 52.652663 37.771762
F 43.842575 52.516063 23.286062
F 42.618675 54.224663 27.475562
F 45.047775 69.498563 23.769462
F 44.562775 69.535363 31.127262
F 44.819775 69.411263 26.438562
F 55.697175 52.518663 37.551962
F 50.862275 52.132663 30.133762
F 51.268275 52.357163 42.203362
F 73.330875 13.248263 20.218162
F 80.079275 6.605853 4.913832
F 80.123875 14.473463 4.550042
F 71.251275 1.605313 1.072102
F 71.186475 6.679363 4.626482
F 70.966875 14.469263 16.466162
F 80.251175 1.624853 8.352352
F 80.150675 9.525373 8.160472
F 71.291775 1.804773 8.244742
F 70.956475 9.134513 8.440292
F 80.227275 1.783453 5.700422
F 80.097575 9.207183 5.529982
F 71.156075 1.557453 5.553452
F 71.182475 9.272393 5.735462
F 75.809775 1.817293 0.986520
F 80.282575 6.802203 2.188772
F 68.928075 2.709483 16.423462
F 82.638975 5.456143 20.246462
F 71.367475 6.852623 1.936352
F 66.514275 14.484663 16.383462
F 82.438275 5.423833 5.575862
F 82.272175 13.196363 5.476902
F 75.747175 9.239033 1.022093
F 71.042775 17.301063 5.424152
F 80.049975 14.366363 9.285042
F 75.542275 17.212363 0.866685
F 73.447475 5.419653 5.567472
F 73.289775 13.374863 5.263932
F 68.857975 13.251763 20.073862
F 82.440875 2.986753 1.829382
F 82.662475 10.790563 1.844582
F 66.553875 14.384363 19.181362
F 80.041375 14.687763 16.468862
F 73.543575 2.814613 2.145872
F 73.492075 10.719963 1.746572
F 82.455875 2.862593 4.658962
F 82.270675 10.659463 4.680702
F 84.598175 17.279963 15.528262
F 82.426375 13.461563 20.194362
F 73.555775 2.813883 4.799892
F 73.393775 10.701763 4.572752
F 82.459875 5.431873 8.290082
F 82.551475 13.333463 8.286752
F 68.899375 5.622163 20.015762
F 78.003875 13.255463 20.515462
F 66.586175 14.548263 4.725182
F 82.383075 5.493743 0.914891
F 73.587475 5.460663 8.188852
F 73.404675 13.064563 8.038342
F 75.673675 17.270063 5.401052
F 64.570275 10.603763 1.854862
F 84.555375 6.849713 4.629842
F 84.760175 14.744363 9.298142
F 75.770375 1.671443 20.216862
F 66.927575 6.701023 4.661142
F 84.649575 6.793503 9.420782
F 78.007475 5.555033 20.379462
F 75.796275 6.648253 4.705492
F 66.560475 6.654023 18.995962
F 84.749175 1.921503 8.213042
F 84.626175 9.276743 8.517282
F 66.799975 1.588873 8.469972
F 66.673875 9.228593 8.230722
F 75.767275 1.648523 8.440092
F 75.470175 9.392683 8.399542
F 84.718075 1.738843 5.567772
F 80.147275 17.014563 12.873162
F 66.876675 1.527033 5.601862
F 66.889375 9.272983 5.577702
F 75.849375 1.612383 5.707282
F 75.542875 9.181633 5.690922
F 64.289275 13.027463 12.764662
F 64.455675 5.491703 12.569162
F 75.671475 14.368163 11.888862
F 82.384575 2.793203 16.607362
F 66.790075 6.677633 1.825732
F 66.559075 14.478263 1.941532
F 71.180375 17.018063 15.473862
F 75.833775 6.742443 1.985772
F 66.628375 14.350563 9.352212
F 69.097275 5.211133 5.458982
F 68.805075 13.369263 5.600072
F 66.594475 16.998563 0.905277
F 77.789775 5.480253 5.717482
F 77.795975 13.289463 5.501542
F 73.546275 5.397683 1.181252
F 68.777675 2.822183 1.832872
F 69.192675 10.681863 2.118082
F 77.947975 2.912563 1.958062
F 77.962675 10.672463 2.229032
F 68.977575 2.698003 4.525142
F 69.079575 10.647463 4.783642
F 77.994275 2.963873 4.768122
F 77.844375 10.488963 4.910162
F 68.947075 5.292793 8.258222
F 68.961875 13.164163 8.365322
F 66.602475 1.660283 20.175962
F 77.953375 5.400723 8.408332
F 77.950675 12.966063 8.110642
F 77.879675 10.712863 19.274862
F 73.387575 10.643563 16.401662
F 80.220175 6.950463 11.959762
F 84.757375 1.632973 0.814925
F 66.830475 9.277193 19.937762
F 71.287575 6.761333 11.909462
F 64.437975 13.131763 0.889421
F 80.122475 1.677453 15.540962
F 80.239075 9.354233 15.556662
F 71.431775 1.582543 15.550162
F 70.904775 9.472083 15.576262
F 80.193475 1.596573 12.873662
F 80.303975 9.544093 12.816462
F 71.532675 1.587433 12.716162
F 71.138875 9.355203 12.783962
F 82.456175 10.866863 16.590462
F 80.251975 6.788903 9.161252
F 84.355375 6.892873 1.904202
F 73.454375 2.783193 19.292662
F 71.133075 6.561513 9.156142
F 75.494775 14.659163 1.766072
F 82.472275 5.583123 12.772762
F 82.406075 13.286563 12.833462
F 77.931375 3.143813 19.260662
F 73.521175 3.143073 16.478062
F 80.047775 14.482263 12.051462
F 69.113075 10.621063 19.361562
F 73.563875 5.317683 12.915962
F 73.468775 13.205163 12.911862
F 75.737175 6.744513 16.633062
F 82.411875 2.911673 9.299672
F 82.457075 10.697563 9.237742
F 71.335575 14.331563 9.085122
F 71.140875 14.603963 2.029962
F 73.512775 2.960263 9.276352
F 73.169775 10.548863 9.221442
F 82.534475 2.881423 12.017662
F 82.476175 10.771363 11.962662
F 75.651675 14.525563 16.651662
F 71.333975 17.174863 0.967839
F 73.612975 2.856093 11.972962
F 73.493975 10.708763 12.032262
F 82.272175 5.451203 15.562462
F 82.305875 13.397763 15.466262
F 68.891575 2.916223 19.147962
F 75.768775 14.284463 19.339462
F 66.518075 14.416863 11.995362
F 78.129375 10.654063 16.585862
F 73.384875 5.684373 15.667562
F 73.356475 13.280063 15.581462
F 73.725875 5.417223 20.023562
F 75.481375 14.679163 4.433712
F 84.764575 6.687523 12.095262
F 71.278675 14.474263 11.777262
F 66.902775 9.492793 1.072722
F 66.820475 6.788703 11.765262
F 84.727175 14.680963 16.413762
F 82.354075 10.685963 19.350262
F 75.649675 6.788053 12.053562
F 73.290475 13.490663 0.929110
F 84.641475 1.623703 15.509162
F 71.240575 16.890763 20.183962
F 66.753975 1.743443 15.418962
F 66.734675 9.346583 15.514862
F 75.872475 1.730483 15.644262
F 75.892475 9.306303 15.673362
F 82.382675 13.361163 1.121852
F 84.690975 9.381613 12.736162
F 66.597575 1.544063 12.772262
F 66.764975 9.289873 12.707962
F 75.879175 1.660893 12.844062
F 75.625875 9.394533 12.781962
F 64.509375 2.800033 9.089532
F 84.664175 9.348373 20.064862
F 80.009975 14.550663 1.757102
F 73.475575 10.794163 19.091762
F 66.592275 6.646893 9.016472
F 75.649975 14.327663 9.104482
F 68.811275 13.150463 1.118762
F 75.665075 6.750833 9.314802
F 75.845475 6.762073 19.250062
F 69.010875 5.346383 12.625662
F 68.971275 13.306063 12.813362
F 84.631975 17.395063 20.022362
F 78.001375 5.731203 12.943562
F 77.967575 12.966163 12.955862
F 78.003175 3.046833 16.573362
F 69.029875 2.877863 9.332352
F 68.775575 10.513163 9.281162
F 77.934775 2.829613 9.379122
F 77.871675 10.457263 9.238332
F 68.985775 2.492113 11.995262
F 68.932075 10.719963 12.007662
F 78.174475 3.213773 12.060362
F 77.875175 10.530863 11.929462
F 68.963675 5.380503 15.394662
F 68.800575 13.129563 15.566162
F 75.706075 9.436113 20.030662
F 77.848375 5.555173 15.555862
F 77.905675 13.253363 15.796562
F 68.759375 10.688463 16.617862
F 82.435875 2.836993 19.301762
F 80.304275 6.779973 19.498262
F 70.820175 14.603663 4.622352
F 66.689875 6.661203 16.353962
F 71.407675 6.487593 19.147462
F 71.118975 14.398063 19.122562
F 64.569775 10.417363 16.549962
F 75.616975 16.861663 20.172462
F 80.245375 16.926863 8.300432
F 84.881075 9.327703 0.863350
F 80.147075 1.805093 20.222562
F 80.067075 9.350393 20.138762
F 71.046875 1.748993 20.194362
F 71.345075 9.170423 20.086662
F 77.717675 13.178663 1.160952
F 80.106375 6.849093 16.727962
F 80.046975 17.267663 15.497962
F 80.155375 14.553963 19.154062
F 70.960075 6.859283 16.360362
F 84.729575 17.062563 1.099362
F 66.597375 1.634983 0.826555
F 64.411775 13.039263 5.557622
F 84.613075 1.551973 20.075962
F 84.696475 9.538683 15.451962
F 84.761675 17.194463 12.895362
F 84.677375 14.673063 19.083162
F 78.026175 5.483233 1.067312
F 69.103675 5.503363 1.046571
F 80.092575 1.577163 1.152232
F 66.685575 17.044663 19.825462
F 80.197275 9.480903 1.350452
F 84.338875 9.302083 5.798692
F 84.531575 14.771163 4.871342
F 84.608675 6.820023 16.418162
F 84.771175 14.519663 2.084992
F 84.726875 6.703863 19.120462
F 84.792275 1.580803 12.765762
F 64.490375 13.068963 15.480962
F 66.463975 17.010463 12.765162
F 64.381175 5.398463 19.806062
F 84.593775 14.537863 11.961362
F 71.287675 9.497973 1.071952
F 64.537675 5.308843 8.019032
F 66.655875 17.135563 15.586562
F 75.626975 16.825663 12.825462
F 84.797275 17.218863 8.334172
F 75.794775 16.985363 15.452762
F 66.616175 17.157363 5.485222
F 80.035475 16.915863 5.559922
F 71.013575 16.913063 12.854862
F 75.668475 16.948463 8.203712
F 80.112675 17.115663 20.278262
F 71.186475 16.985263 8.218752
F 64.472375 10.414263 19.344062
F 66.791975 16.939363 8.180792
F 84.502775 17.359863 5.560372
F 64.529575 2.653603 4.664072
F 64.527575 5.397913 5.248022
F 64.350475 5.398113 15.370662
F 64.399475 2.952133 11.840462
F 64.442975 5.698363 0.903709
F 64.412575 13.041963 20.169962
F 64.502975 2.791213 16.476262
F 64.332975 2.784563 19.298262
F 64.446475 10.469463 4.761582
F 64.455275 2.990393 1.802252
F 64.301375 13.049763 8.274292
F 64.365975 10.424363 9.031172
F 64.497975 10.456963 11.773662
F 66.656275 1.347363 22.821962
F 80.332375 6.673513 26.549062
F 84.497775 17.252963 22.732762
F 82.379075 2.772323 38.394962
F 71.270575 6.764453 26.637662
F 71.116475 17.152163 37.409462
F 80.113975 1.447513 30.329962
F 80.217875 9.373513 30.292862
F 71.169275 1.693703 30.266162
F 71.259475 9.703593 30.279462
F 80.023175 1.585573 27.563162
F 80.435875 9.202373 27.388362
F 71.147675 1.586443 27.415262
F 71.210975 9.370163 27.597962
F 64.380675 2.943263 30.967962
F 80.213875 6.721163 23.791962
F 64.370475 5.318553 22.526262
F 84.711975 1.563253 41.897662
F 71.237775 6.602073 23.694262
F 84.648875 6.762983 38.365362
F 82.490975 5.533793 27.531862
F 82.561875 13.256463 27.470262
F 64.487475 10.673963 38.305462
F 73.555875 13.195763 42.060562
F 64.517275 5.684643 41.925862
F 66.632475 17.100163 27.391662
F 73.606975 5.581533 27.557362
F 73.318075 13.111163 27.335362
F 68.984875 13.165663 42.149262
F 82.370175 2.929013 23.858362
F 82.467775 10.637763 23.723462
F 75.515975 6.862933 41.147762
F 71.098275 14.585163 26.429962
F 73.477575 2.710693 23.981762
F 73.497875 10.568563 23.837362
F 82.326175 2.922003 26.685162
F 82.700875 10.596463 26.498062
F 75.732675 1.747193 42.064462
F 66.661375 14.431063 31.165662
F 73.473475 3.013553 26.790962
F 73.246075 10.493463 26.476062
F 82.382575 5.456793 30.302862
F 82.409675 13.320063 30.240362
F 68.974975 5.437523 42.190062
F 66.852875 9.482503 41.928062
F 64.203375 10.596163 26.349662
F 80.172075 17.044463 27.424662
F 73.551575 5.512853 30.276362
F 73.483275 13.420863 30.199562
F 80.185375 14.386063 26.680362
F 66.918175 6.850643 41.101462
F 84.766775 9.347783 34.784062
F 75.597375 14.290963 26.541962
F 73.347375 5.363783 42.198162
F 66.661975 6.949213 26.439462
F 84.715575 6.829723 31.154762
F 77.924575 13.172563 42.100362
F 75.816475 6.878433 26.640462
F 80.122575 14.592863 23.869062
F 75.704375 17.028063 27.384162
F 84.719875 9.431243 37.620662
F 66.662775 1.726183 30.206962
F 66.748975 9.316993 30.021862
F 75.665175 1.456343 30.167062
F 75.765775 9.634633 30.167962
F 75.765475 9.282633 22.883962
F 84.550475 14.502663 41.247062
F 66.702675 1.591533 27.439762
F 66.667475 9.543073 27.270862
F 75.639875 1.676923 27.445862
F 75.675475 9.441913 27.536162
F 75.649375 9.407903 42.148962
F 84.330675 14.521263 34.137362
F 84.772375 9.406343 22.878462
F 82.360775 10.546463 41.157762
F 66.655975 6.711683 23.601362
F 66.658175 14.516763 23.631362
F 64.335375 10.758063 33.775162
F 75.820475 6.786593 23.961162
F 80.002475 14.590863 41.197362
F 68.923275 5.472323 27.315762
F 69.026675 13.304063 27.453762
F 75.630675 6.704793 38.403062
F 77.938975 5.423903 27.207762
F 77.877175 13.123463 27.519362
F 71.299475 17.221063 34.580062
F 68.704275 2.781473 23.737362
F 68.905775 10.471963 23.732162
F 77.953075 2.926513 24.008762
F 78.010375 10.426363 23.893762
F 68.966475 2.952283 26.506562
F 68.961175 10.731163 26.429362
F 77.820075 2.817553 26.580062
F 78.089875 10.453663 26.558462
F 69.128875 5.559313 30.014562
F 69.000175 13.283063 30.296562
F 84.614475 1.618003 27.229162
F 77.910475 5.521653 30.040062
F 77.852075 13.395163 30.224962
F 77.954275 10.565863 41.255362
F 73.389675 10.522263 38.485062
F 80.307675 6.899413 33.849062
F 75.595875 14.720163 31.180262
F 71.221275 14.466363 34.022262
F 71.312475 6.765733 33.760662
F 75.933375 14.432863 23.887562
F 80.126975 1.591603 37.460962
F 80.237475 9.083503 37.384262
F 71.134275 1.590003 37.397562
F 70.983075 9.453893 37.420262
F 80.092175 1.694283 34.820462
F 79.966375 9.403423 34.626662
F 71.305575 1.750793 34.641162
F 71.255575 9.250853 34.662162
F 66.333875 16.959963 22.626662
F 80.186975 6.767533 31.008162
F 78.007475 13.098663 23.096962
F 84.676375 9.330613 41.819862
F 71.328275 7.064803 31.074462
F 80.380775 14.531463 38.340262
F 82.481975 5.494243 34.738662
F 82.148775 13.190063 34.691962
F 78.039475 2.895833 41.224862
F 66.702275 14.323563 41.087162
F 78.013875 5.457683 23.043462
F 69.031775 10.758263 41.125762
F 73.725375 5.701143 34.686062
F 73.463575 13.267563 34.858962
F 66.518875 14.765063 38.441962
F 82.351675 2.924213 31.157462
F 82.433675 10.714063 31.063862
F 84.723375 6.740373 26.627362
F 75.848175 14.674163 38.328862
F 73.488775 2.950163 31.225962
F 73.622575 10.900863 31.246362
F 82.411475 2.805833 33.913662
F 82.410775 10.582463 33.767562
F 66.652775 1.589863 41.917062
F 75.799275 1.454653 22.992462
F 73.541375 2.899403 34.003662
F 73.477275 10.575663 33.888162
F 82.384075 5.363083 37.510762
F 82.442975 13.178763 37.375262
F 68.951375 2.907433 41.052262
F 71.143875 14.468763 38.268962
F 75.651175 14.465363 41.112762
F 78.116675 10.628363 38.470062
F 73.316475 5.505603 37.430662
F 73.540075 13.224663 37.796862
F 66.747375 6.941213 38.268462
F 71.062475 14.445163 23.673662
F 80.061275 14.586163 31.088562
F 82.380375 10.438063 38.501462
F 64.340275 13.247963 30.236062
F 66.873675 6.832563 33.493962
F 66.815375 14.705363 33.958962
F 84.821175 6.696673 40.969262
F 75.812075 6.908083 33.604462
F 79.911675 14.643463 33.811562
F 79.955275 17.062263 22.973662
F 80.127775 9.286943 22.746562
F 66.806075 1.684483 37.496662
F 66.756975 9.552333 37.377062
F 75.644275 1.725923 37.527162
F 75.699375 9.225543 37.468162
F 84.602575 1.427563 34.689562
F 66.782075 9.126403 22.593262
F 66.603575 1.693403 34.679962
F 66.622975 9.440313 34.627762
F 75.808575 1.424163 34.855662
F 75.857775 9.494283 34.728462
F 73.505975 2.856343 41.093762
F 71.275475 17.333263 27.253462
F 84.599475 1.656133 30.115162
F 84.808375 9.335693 27.585362
F 66.839675 6.723203 30.761362
F 73.512075 13.081063 22.941762
F 73.340575 3.048613 38.347862
F 75.580275 6.936643 30.934362
F 75.465375 17.239963 34.857862
F 69.034875 5.565443 34.542762
F 69.050775 13.063363 34.809762
F 73.621075 10.632263 41.303462
F 77.951775 5.487753 34.817162
F 77.742775 13.487663 34.769562
F 77.836675 2.891143 38.515762
F 68.964775 2.977933 31.039362
F 68.879175 10.725363 31.101962
F 77.972875 2.995803 30.995462
F 77.865475 10.791163 31.137862
F 68.954075 2.903553 33.792462
F 69.030275 10.525063 33.799662
F 77.949775 2.975353 33.652862
F 77.959775 11.006963 33.844062
F 68.912675 5.581373 37.291262
F 68.803175 13.435163 37.526562
F 84.596775 14.363763 38.638062
F 77.786475 5.460143 37.669462
F 78.141575 13.095663 37.381062
F 68.949375 10.785563 38.319262
F 75.508675 14.582663 33.861562
F 80.086875 6.857133 41.375962
F 84.478775 1.362973 22.793562
F 77.801675 5.559813 42.118362
F 71.181275 6.822193 41.265962
F 71.236275 14.369963 40.966862
F 84.602875 14.560863 23.931462
F 71.103075 16.959963 42.092062
F 64.479575 5.396723 27.280362
F 84.780375 6.828333 33.882662
F 80.282875 1.543043 42.194062
F 80.180275 9.273053 42.334362
F 71.123175 1.513443 42.027362
F 71.200075 9.419503 42.095962
F 64.482875 13.317763 34.714862
F 80.064975 6.610453 38.601362
F 84.537375 6.829573 23.880062
F 82.433775 2.896273 41.107862
F 71.052175 6.876143 38.371262
F 66.694375 14.441063 26.457562
F 82.478875 5.495463 41.969362
F 82.258675 13.263263 42.115162
F 69.097475 2.973543 38.259362
F 64.634875 5.600403 37.255462
F 71.219875 14.658363 31.305162
F 66.487075 17.368763 34.885062
F 68.813875 12.973063 22.817162
F 64.449975 10.684663 30.947762
F 71.153875 1.609963 22.834262
F 84.762375 9.358173 30.306962
F 64.479875 5.415123 29.959662
F 84.812875 14.567163 26.563662
F 84.672175 17.178063 27.522562
F 84.488675 14.632463 31.281062
F 80.099675 1.679883 23.098462
F 71.366575 9.256543 22.786762
F 82.282075 13.308863 22.947262
F 82.475775 5.435273 22.899962
F 84.663175 1.585223 37.388762
F 73.675875 5.414363 22.849362
F 68.789975 5.258783 22.787962
F 75.539075 17.027063 41.839062
F 71.074575 17.148163 30.141162
F 80.241375 17.159263 37.622362
F 84.614475 17.290763 42.131762
F 66.500875 17.035563 30.166062
F 84.526175 17.222763 34.803462
F 79.936275 17.158363 30.071562
F 64.391775 10.522663 23.711862
F 66.668975 16.938363 41.956062
F 71.154675 16.913163 22.823762
F 75.674675 17.107563 22.879562
F 64.337875 2.919633 23.653062
F 64.470275 3.037453 33.648162
F 64.744275 5.568183 34.618862
F 64.328975 13.351663 37.435762
F 64.415775 13.195663 41.960062
F 75.627675 17.310563 37.657362
F 64.679575 10.734063 40.993762
F 79.987175 17.136163 42.192062
F 84.538275 17.174863 30.213862
F 84.662675 16.870263 37.380962
F 66.637775 17.327363 37.734562
F 64.514975 3.146523 41.104262
F 75.832375 17.268963 30.033262
F 64.496475 3.178923 38.380462
F 64.375575 13.184663 27.418762
F 64.629875 2.878843 26.294062
F 64.322275 13.233363 22.969562
F 80.043875 17.158763 34.753262
F 80.156375 22.338763 4.710472
F 80.272475 30.000963 4.729052
F 71.197975 22.017263 4.420762
F 71.162475 29.766163 4.673932
F 80.078675 24.636263 8.296562
F 82.184775 18.516663 4.782212
F 84.614275 22.455463 16.454962
F 71.149275 24.823563 8.164272
F 64.114975 33.784663 16.540962
F 80.211075 32.582463 15.740162
F 80.193175 24.821063 5.572342
F 82.388675 18.461863 19.140462
F 77.769875 21.133363 1.239022
F 71.152175 24.673363 5.458252
F 84.637175 29.918563 9.285422
F 66.482275 32.415463 5.489972
F 80.137975 22.283763 2.061652
F 80.195375 30.034163 1.970522
F 71.260075 22.251363 1.675112
F 71.125675 29.833663 1.949842
F 82.466375 28.575163 5.613432
F 82.237175 21.059863 5.732532
F 77.796375 18.487363 1.840162
F 75.794875 32.468263 1.084002
F 73.434975 28.752263 5.417132
F 73.440275 21.004263 5.625772
F 82.224175 26.268563 1.929162
F 66.685975 32.387763 0.794200
F 80.353975 32.544563 19.912762
F 84.612875 24.820063 8.262122
F 73.330375 25.938563 1.773622
F 68.721275 18.394263 4.423322
F 82.373175 26.118663 4.763072
F 84.621775 22.252263 11.943862
F 71.245875 32.323663 5.515642
F 68.826175 18.109663 11.858362
F 73.500675 26.102663 4.545052
F 82.368375 18.507363 16.479662
F 82.230575 28.707063 8.262932
F 82.520775 20.911663 8.418512
F 84.895475 32.522063 20.337262
F 66.376175 32.540463 15.722462
F 73.454775 28.627963 8.158902
F 73.288575 20.914663 8.308752
F 82.482075 28.858763 1.005032
F 84.781775 32.491763 0.957126
F 66.564875 22.138163 4.715732
F 66.643575 29.716463 4.645622
F 75.678575 22.348363 4.625642
F 75.815675 29.928163 4.547392
F 66.495975 24.659763 0.723153
F 68.787975 26.146663 19.182762
F 80.149875 32.666063 12.964062
F 66.610475 24.676463 8.163272
F 64.543175 28.496563 5.640232
F 79.900075 32.594263 5.551952
F 75.627475 24.730163 8.370972
F 77.901375 26.138963 16.507662
F 71.208375 32.304963 15.429662
F 82.494875 18.217563 9.306552
F 64.253975 28.515763 12.868062
F 66.546175 32.367863 8.189362
F 66.582875 24.766263 5.345872
F 73.363775 18.332563 9.201032
F 71.215575 32.308163 12.635262
F 75.744375 24.828263 5.609812
F 84.589175 24.747363 20.051562
F 68.701075 18.373663 1.888112
F 70.980875 24.743063 0.773034
F 64.443575 33.729063 4.528702
F 66.723475 22.205863 1.923102
F 66.771275 29.749063 1.817492
F 75.518675 22.426163 1.852582
F 75.675175 29.864063 1.871742
F 69.052175 28.407763 5.451192
F 68.840575 20.968363 5.315902
F 77.924375 28.632363 5.448732
F 77.969575 20.878963 5.347982
F 68.812475 26.026963 1.749542
F 64.404675 26.086363 18.887162
F 77.981775 26.105263 1.905672
F 80.288075 32.467563 1.007162
F 68.966875 25.902963 4.381722
F 64.219975 28.397563 15.530062
F 77.945775 26.236263 4.597292
F 73.427475 18.465463 4.705062
F 69.015675 28.491663 8.210932
F 69.027875 20.869763 8.202052
F 77.964875 28.672363 8.263212
F 77.847775 20.745063 8.101062
F 80.160775 22.116263 11.886962
F 80.143975 30.084963 12.026162
F 71.205975 22.123863 11.720262
F 71.267575 29.777763 11.897662
F 80.116975 24.840163 15.361462
F 68.812375 26.058463 16.449062
F 84.598675 24.930563 15.509062
F 71.268175 24.601963 15.567662
F 80.269675 32.561963 8.313442
F 68.831675 33.484763 9.174582
F 80.083275 24.768463 12.517962
F 77.786375 21.022163 20.093162
F 75.733075 32.429363 8.169212
F 71.033575 24.618863 12.874562
F 84.717375 32.659063 8.426672
F 68.868475 33.438363 4.584262
F 79.970075 22.158763 9.160572
F 80.069675 30.039563 9.174562
F 71.138775 22.264563 8.968822
F 71.237575 29.744763 9.153922
F 82.326575 28.575563 12.805462
F 82.470475 20.968763 12.740962
F 82.306675 33.723863 4.758182
F 75.702275 29.856563 19.312862
F 73.403575 28.502063 12.906662
F 73.327775 20.794263 12.715462
F 82.468675 26.158063 9.074692
F 82.593475 33.607963 1.972222
F 75.716375 22.282963 19.106162
F 66.550775 29.886263 16.354062
F 73.344475 26.126363 9.122282
F 78.186275 28.553763 1.015370
F 82.267675 26.075363 11.876462
F 80.251175 24.983163 0.862803
F 69.051775 18.248863 19.175662
F 68.900175 33.707363 19.235462
F 73.217675 26.020563 11.983362
F 82.754175 33.706863 19.070762
F 82.434275 28.861763 15.598962
F 82.423575 21.075463 15.479062
F 73.555575 18.237363 16.368962
F 77.855575 18.258463 12.018162
F 73.423675 28.460763 15.556862
F 73.254475 20.808463 15.407962
F 68.866075 33.582563 16.472162
F 73.471175 33.736563 4.655572
F 66.635775 22.192363 11.702962
F 66.661275 29.758663 12.000962
F 75.563875 21.992763 11.963162
F 75.558675 29.779263 11.891462
F 68.769575 33.431063 12.001962
F 84.776675 29.992163 4.943382
F 71.409975 32.396063 1.029601
F 66.580575 24.760863 15.379162
F 77.749075 26.167563 19.143362
F 66.427775 32.346763 12.795662
F 75.725675 24.723363 15.529162
F 78.040475 28.561063 20.172062
F 69.066375 18.300963 9.134352
F 84.518075 24.946463 12.840362
F 69.025175 20.900863 19.986262
F 73.417975 20.915063 0.908003
F 66.674975 24.699563 12.863962
F 84.702075 22.319463 9.154992
F 68.966775 33.739763 1.791592
F 75.512975 24.692063 12.721762
F 68.916275 28.809763 19.805762
F 77.663875 33.910963 4.494792
F 84.567875 30.024963 12.010362
F 64.226775 18.198963 4.488112
F 66.664375 21.936863 8.730202
F 66.658275 29.842963 9.135062
F 75.459075 22.264463 9.198842
F 75.595775 29.891663 9.083152
F 69.093375 28.562463 12.610562
F 69.013675 20.781463 12.430262
F 77.836375 28.837363 12.728662
F 77.961975 20.880563 12.771962
F 68.880475 25.875763 9.236892
F 77.970575 33.705063 19.207062
F 77.819975 26.054463 9.262922
F 84.692575 32.579263 12.923762
F 68.782275 25.919863 11.902662
F 84.815975 29.992763 19.269562
F 77.746575 26.081663 11.932662
F 77.988175 18.287363 4.624992
F 68.831075 28.698063 15.388962
F 68.746975 20.872163 15.303862
F 77.893575 28.691763 15.538262
F 77.849575 20.949263 15.382162
F 80.017475 22.354363 19.236462
F 80.249975 29.825263 19.144662
F 71.246875 22.262963 19.184262
F 71.345775 29.950963 19.014562
F 73.436475 33.658263 9.240612
F 66.577275 22.283963 16.379562
F 75.689875 32.437363 5.501212
F 77.891775 33.758463 11.891162
F 75.616175 29.751163 16.620962
F 84.767575 30.027563 2.128142
F 79.998475 24.966363 19.951862
F 75.501375 22.043963 16.285062
F 77.995775 33.875863 1.841042
F 71.066875 24.907463 20.044762
F 75.649875 32.517963 12.945962
F 84.567475 22.334663 2.122522
F 80.089475 22.249163 16.472862
F 80.276775 30.073963 16.554662
F 71.098675 22.006263 16.437762
F 71.202375 29.702163 16.230762
F 82.553675 28.698963 20.163262
F 82.342375 21.058263 20.104562
F 84.684375 29.985263 16.470262
F 68.834675 28.471963 0.928000
F 73.395675 28.606863 20.270762
F 73.413475 20.805963 20.050062
F 82.230275 26.173063 16.422262
F 69.031475 20.952963 0.986020
F 77.934175 18.376363 16.603162
F 84.592875 24.834063 5.605272
F 73.466175 25.946463 16.624462
F 73.423375 28.503263 0.846830
F 82.440375 26.278963 19.149262
F 71.125475 32.500963 20.002962
F 84.547575 24.873663 1.028899
F 66.584375 24.906463 19.982962
F 73.329075 26.038363 19.384362
F 84.668075 32.598763 15.565162
F 75.748075 24.954263 0.899215
F 68.956275 18.418263 16.358162
F 84.567675 22.213763 4.817392
F 75.497175 24.726263 20.335262
F 73.528375 33.707063 1.838502
F 73.402375 18.224663 19.279862
F 84.540575 22.163763 19.089162
F 77.912775 18.215563 9.239452
F 66.731375 22.262863 19.086462
F 66.596475 29.868863 18.926962
F 82.445075 34.041663 9.118452
F 71.251375 32.386363 8.345602
F 75.659975 32.458763 15.702762
F 77.773075 18.247763 19.247362
F 73.369975 33.600463 16.428962
F 66.453475 32.621363 19.929462
F 82.450475 33.925763 16.360062
F 82.467775 33.761663 11.766662
F 73.420475 33.784363 12.047962
F 75.619375 32.443063 20.009662
F 77.977275 33.793563 9.128332
F 73.466375 33.810463 19.174362
F 84.703775 32.725963 5.576312
F 82.377975 21.046063 1.158502
F 77.884275 33.769063 16.449662
F 82.242275 18.319763 11.948262
F 82.256275 18.460663 2.074302
F 73.480675 18.509863 1.980922
F 73.404375 18.155463 11.934462
F 64.428375 18.415863 19.068562
F 64.454375 26.173063 1.588032
F 64.411075 20.774863 5.333082
F 64.547475 20.991563 15.245262
F 64.276375 25.974663 11.868562
F 64.246175 18.040263 1.827702
F 64.448175 33.807963 1.769152
F 64.337175 18.306363 11.665262
F 64.414675 26.147663 4.483232
F 64.435775 33.923863 9.264562
F 64.375675 28.751763 0.973695
F 64.371775 20.653763 0.940066
F 64.193375 33.584663 11.956062
F 64.446475 20.907663 12.481562
F 64.077075 33.799163 19.139262
F 64.490175 20.611563 7.971332
F 64.312475 25.752163 16.194862
F 64.552475 18.036663 8.927112
F 64.409075 26.031463 9.148102
F 64.407775 28.611163 19.750562
F 64.265275 28.707263 8.343102
F 64.280975 18.430863 16.436362
F 80.111175 17.199163 1.041979
F 80.073275 22.319563 26.494062
F 80.121375 30.069563 26.519862
F 70.927775 22.299963 26.397462
F 71.271075 30.216763 26.393962
F 80.141575 24.856063 30.114162
F 75.822775 32.499963 22.709762
F 64.369275 26.266063 38.202162
F 71.145275 25.164163 29.819862
F 64.476775 33.889163 26.230262
F 66.664175 32.611963 30.114062
F 80.091175 24.872763 27.426962
F 84.592375 22.275863 33.710362
F 80.302775 32.545963 22.687662
F 71.099575 24.840263 27.169162
F 64.319775 28.627963 29.811562
F 66.874875 32.579563 22.692062
F 79.889375 22.341363 23.812162
F 80.268575 30.018663 23.868062
F 70.941575 22.271563 23.657462
F 71.181375 30.025763 23.597462
F 82.328975 28.693463 27.507762
F 82.228475 20.956263 27.403162
F 64.426775 28.701763 27.063262
F 84.809675 30.176863 41.102962
F 73.308975 28.919163 27.452362
F 73.420175 21.097463 27.464662
F 82.396375 26.168463 23.673462
F 68.797675 18.524063 26.414162
F 75.749575 32.642363 30.149762
F 80.207675 32.824263 42.060262
F 73.292875 26.029263 23.934662
F 66.476075 24.664963 22.818562
F 82.382475 26.162463 26.460062
F 68.899575 18.560563 38.419762
F 75.563675 32.668363 27.421662
F 73.267475 18.388863 41.011162
F 73.420575 26.286563 26.610162
F 64.357875 26.060963 30.859962
F 82.449275 28.507463 30.127662
F 82.144475 20.919463 30.088862
F 80.307675 32.486863 30.116562
F 69.035075 28.640663 22.567362
F 73.478975 29.016563 30.174762
F 73.395275 21.025763 30.213962
F 64.268675 18.493263 30.893562
F 84.915875 29.709863 26.595562
F 66.559575 22.300663 26.255862
F 66.730675 30.269763 26.526962
F 75.630475 22.293463 26.595962
F 75.636175 29.953263 26.432462
F 84.619975 24.701663 30.031562
F 77.815875 26.171263 40.989562
F 78.043275 28.748963 22.883862
F 66.597575 24.770063 30.045262
F 84.588875 32.426563 22.964462
F 80.159775 32.465563 34.748562
F 75.759975 25.037563 30.009462
F 68.648975 18.319363 33.654562
F 77.821375 33.845963 41.076862
F 77.671475 21.023263 22.710062
F 68.933475 26.102663 40.645862
F 84.797575 30.068563 38.419662
F 66.559675 24.863963 27.180762
F 82.220375 18.573763 33.757962
F 73.399775 33.751163 26.576062
F 75.666675 24.772363 27.184862
F 78.028075 26.042863 38.206962
F 68.786075 20.825363 22.616362
F 84.616975 22.213163 23.790562
F 84.885075 29.946263 23.765262
F 66.591575 22.110263 23.574562
F 66.820175 29.818763 23.678462
F 75.470575 22.182463 23.708762
F 75.684675 29.830863 23.724862
F 69.035975 28.904963 27.241162
F 68.725375 21.010763 27.304662
F 77.965475 28.708163 27.367762
F 77.942875 21.056363 27.632962
F 68.746375 26.183663 23.624262
F 77.899075 18.543863 23.832262
F 77.884975 26.181763 23.627162
F 82.519875 18.127663 38.435262
F 68.769875 26.236463 26.385462
F 73.419475 18.463863 33.744062
F 77.943175 26.062963 26.321362
F 84.818675 32.518663 30.196362
F 68.855375 28.869463 30.023062
F 68.856475 21.032263 30.087162
F 78.109675 28.844663 30.163362
F 77.619975 21.217463 30.261962
F 80.000675 22.106563 33.743762
F 80.268675 29.914763 33.772662
F 70.925375 22.116463 33.746562
F 71.133275 30.257263 33.736962
F 80.207875 24.674363 37.490362
F 75.581175 22.229963 38.372262
F 71.249275 32.997463 30.200062
F 71.173175 24.820463 37.460062
F 66.801675 29.995763 38.308962
F 78.040075 33.880363 33.797662
F 80.351575 24.713163 34.769662
F 66.523075 22.548263 38.137962
F 64.395875 28.460663 41.975862
F 71.316075 24.604563 34.629262
F 64.451675 18.449863 23.679962
F 73.640875 33.751663 23.890062
F 79.874175 22.193463 31.170062
F 80.496375 30.000063 30.996562
F 71.079375 22.311063 30.950762
F 71.188675 30.384163 30.997862
F 82.340675 28.591363 34.833262
F 82.409575 21.028863 34.668062
F 84.665575 24.839863 22.916562
F 66.673475 32.678763 37.483362
F 73.241275 28.764763 34.414462
F 73.283575 21.026963 34.642662
F 82.398675 26.020463 31.117562
F 73.331175 18.430463 23.729462
F 80.199975 24.880563 22.644862
F 66.670575 32.519563 34.696962
F 73.329375 26.316063 30.842662
F 64.421875 18.390463 41.195762
F 82.396175 26.076063 33.862162
F 64.419575 33.969663 30.887962
F 80.065575 32.656963 37.328362
F 64.339875 33.834263 41.107062
F 73.383775 26.227863 33.624362
F 64.382075 28.695163 34.662462
F 82.372775 28.869963 37.657762
F 82.545775 20.859463 37.659062
F 84.634275 32.334363 34.623062
F 84.695375 32.182563 27.470562
F 73.546275 28.712063 37.046662
F 73.359275 21.000263 37.433062
F 73.663175 18.529563 26.493762
F 82.559375 33.671463 26.632362
F 66.532175 22.489663 33.654262
F 66.725375 29.944663 33.770762
F 75.569675 22.199963 33.888562
F 75.588875 29.974963 33.615462
F 84.679975 24.804763 37.397162
F 68.878575 26.227163 37.962762
F 68.852475 34.069663 31.023462
F 66.566375 25.063763 37.297662
F 77.858275 21.153963 42.133262
F 69.050475 33.944663 26.308762
F 75.531975 24.724763 37.413762
F 73.271075 21.061563 22.714762
F 82.274475 20.816463 42.167062
F 73.286575 18.497763 38.304762
F 73.323075 28.625663 22.900962
F 71.156075 32.635463 27.440762
F 66.617875 25.063563 34.542162
F 75.616475 24.856263 41.809362
F 77.734775 18.306763 33.970662
F 75.556675 24.854763 34.742262
F 78.053875 33.680663 23.884562
F 84.713875 32.576763 37.362962
F 68.815875 33.709363 41.034562
F 84.765175 29.928263 31.100862
F 66.511175 22.236663 31.003862
F 66.583675 29.972163 30.878462
F 75.460175 22.566663 31.156862
F 75.774275 30.238363 31.058762
F 69.092875 28.747463 34.537062
F 68.652975 20.873863 34.685162
F 77.887775 28.793963 34.470462
F 77.832175 20.988663 34.940662
F 68.958875 26.251563 30.901462
F 71.108775 24.833563 22.952062
F 77.935775 26.284963 31.120662
F 82.544775 28.763163 22.726562
F 69.048275 26.120463 33.617862
F 84.376575 24.917663 42.017462
F 78.125975 26.035963 33.974162
F 84.643375 22.188763 26.455162
F 69.061675 28.904563 37.374562
F 68.809975 21.012963 37.456662
F 77.966075 28.574163 37.341362
F 77.957175 21.075963 37.625162
F 80.035875 22.397663 41.444262
F 80.348075 30.267363 40.954862
F 71.072675 22.284863 41.106262
F 71.081875 29.905663 40.836062
F 84.466975 24.702263 27.286862
F 75.569975 25.002163 22.997162
F 77.832275 33.843363 38.393362
F 84.752475 29.843763 33.873362
F 78.168475 28.629663 41.930162
F 66.729175 32.846663 27.341262
F 80.125375 25.097763 41.959162
F 68.777475 20.873063 41.987162
F 78.007475 33.758163 26.663462
F 70.891275 24.893063 41.862362
F 68.850675 28.516063 41.907062
F 71.387075 32.809363 34.603762
F 80.338775 22.270563 38.621462
F 80.084575 30.031663 38.239862
F 71.144775 22.340163 38.362362
F 71.309675 29.972763 38.096262
F 82.475275 28.993663 41.933562
F 80.118175 32.521963 27.550062
F 84.603975 22.128063 30.879662
F 66.768275 24.722563 41.774562
F 82.266675 21.148963 23.058962
F 73.312875 20.921363 41.990662
F 82.424475 26.134463 38.252962
F 82.402075 33.628763 33.764062
F 73.750475 34.048363 33.858062
F 75.718375 32.490163 37.215162
F 73.342775 26.104463 38.291362
F 82.445475 33.722863 38.386762
F 82.336275 26.326763 41.006262
F 69.020875 33.792263 23.599062
F 75.644875 29.804763 38.313462
F 84.709175 22.289563 38.570562
F 73.275575 26.086063 41.067962
F 69.058475 33.998163 33.714862
F 73.513575 33.837363 38.126562
F 78.031075 18.573063 38.486262
F 84.666375 24.853763 34.757762
F 73.555975 34.087463 31.031762
F 68.803075 18.375163 30.890562
F 68.885675 18.233563 41.096562
F 82.562375 33.780863 31.096462
F 78.170375 33.808163 31.070162
F 66.613975 22.107763 40.751162
F 66.536675 30.007063 41.038262
F 75.634375 22.251863 40.983162
F 75.642775 29.715063 40.984262
F 64.395375 33.638463 23.376762
F 82.449075 33.892463 23.935162
F 71.314375 32.448563 37.255962
F 75.518575 32.405863 42.062162
F 82.234775 18.322063 41.113762
F 73.329475 28.550863 41.936062
F 82.478375 33.830363 41.097162
F 73.285375 33.580363 40.905662
F 84.367575 22.297863 41.434262
F 77.791875 18.672363 31.059262
F 71.302875 32.504363 22.690862
F 66.563575 32.580363 41.974162
F 71.048475 32.335563 41.930162
F 69.079175 33.753063 38.298062
F 84.833575 32.639663 42.078762
F 75.837375 32.519963 34.599662
F 82.163375 18.389763 30.996262
F 64.473175 33.910063 33.740062
F 64.274475 18.521363 33.666762
F 68.859075 18.064063 23.635862
F 77.883675 18.442963 41.212562
F 82.272175 18.372963 26.585762
F 64.413775 21.177363 34.947362
F 77.869075 18.501263 26.454362
F 82.352475 18.450063 23.796862
F 64.418275 28.797963 37.471462
F 73.396775 18.283663 31.039362
F 64.492475 20.961963 27.296962
F 64.277075 21.133763 30.056462
F 64.475175 18.367663 26.498762
F 64.427775 20.905263 22.567762
F 64.261975 26.292563 33.573962
F 64.391275 26.153263 23.612762
F 64.414975 18.534263 38.548162
F 64.296375 33.935963 38.367862
F 64.377975 25.986163 41.009462
F 64.274775 26.124263 26.306662
F 64.215775 20.991463 37.556762
F 64.485375 28.606163 22.480062
F 80.227075 45.358863 4.571532
F 79.979475 37.766463 4.547782
F 71.214175 45.456763 4.560682
F 70.969575 37.458763 4.519962
F 80.448975 47.988263 8.362602
F 80.232475 40.253763 8.384292
F 71.036675 47.919463 8.201612
F 71.102075 40.099663 8.200752
F 80.169075 47.987163 5.405332
F 80.201875 40.211463 5.683602
F 71.221475 47.917863 5.560672
F 71.118475 40.047363 5.400532
F 80.229175 45.485063 1.780912
F 80.095275 37.694063 1.736222
F 70.971875 45.463963 1.807192
F 71.084075 37.810363 1.826522
F 82.216475 36.428263 5.327232
F 82.478975 44.172263 5.469912
F 68.972175 49.296263 4.662132
F 73.204175 36.249663 0.999997
F 73.193275 36.258463 5.372052
F 73.572675 44.209563 5.506272
F 78.069275 43.864363 1.116332
F 64.478175 44.031163 8.215782
F 82.309075 41.490763 1.852662
F 64.400275 49.334663 2.001592
F 71.140775 40.312763 0.866381
F 69.019375 51.984363 0.997050
F 73.489975 49.116963 9.080792
F 80.276375 48.040063 0.980423
F 73.290775 41.661663 1.879792
F 64.406775 44.157863 20.075962
F 73.535275 52.099163 5.673112
F 82.247575 41.594363 4.642742
F 73.438775 49.539763 4.653362
F 84.652675 40.371263 12.648962
F 66.597975 37.750363 19.177462
F 66.626975 45.452863 18.971862
F 84.572275 37.727663 4.701312
F 73.246475 41.570763 4.518902
F 82.322275 36.487263 8.121642
F 82.568775 44.173863 8.255382
F 73.427375 49.273063 16.559662
F 69.011875 49.428763 19.087762
F 73.383675 36.222463 8.211072
F 73.540575 44.107163 8.120212
F 82.501175 51.813663 15.512662
F 64.639075 41.423263 1.896442
F 66.685475 45.276063 4.761562
F 66.537575 37.531963 4.803322
F 75.831675 45.379663 4.568172
F 75.503775 37.565463 4.491542
F 82.401975 51.766463 20.273162
F 64.465975 49.276063 19.260962
F 66.509075 47.938163 8.261432
F 66.799175 40.067263 8.349992
F 75.794675 47.837863 8.312452
F 75.520275 40.276963 8.311782
F 82.516775 51.772163 0.951762
F 64.333075 36.438263 8.205492
F 66.721075 47.943463 5.500902
F 66.583675 40.059663 5.642362
F 75.552675 48.137263 5.430742
F 75.566675 40.116963 5.557062
F 64.319875 51.807363 13.054662
F 64.386875 44.211063 5.590372
F 66.565575 45.654663 2.047942
F 66.749075 37.509863 1.836572
F 75.981475 45.492663 1.825612
F 75.579975 37.694363 1.663782
F 68.733475 36.091163 5.537802
F 68.999075 43.970563 5.357982
F 77.879675 36.367563 5.662092
F 78.054775 43.992463 5.568082
F 69.041675 51.883263 8.231962
F 75.591675 45.419863 19.040162
F 69.015775 41.502363 2.054802
F 68.788575 49.426663 2.030242
F 77.831175 51.770363 13.052062
F 77.829475 41.327563 2.018462
F 68.964675 49.347863 16.347062
F 73.334175 51.974163 15.404262
F 68.847175 41.375663 4.686672
F 66.718275 40.402263 20.204262
F 66.660375 48.025863 20.076762
F 77.819675 41.338463 4.751892
F 68.795675 36.090963 8.270822
F 68.978075 44.085363 8.144362
F 78.054675 36.354063 8.273012
F 77.993975 44.078163 8.327892
F 80.066475 45.494763 11.926662
F 80.298575 37.743663 11.961762
F 71.139775 45.453363 11.793562
F 71.031175 37.422863 12.070662
F 80.242375 47.971063 15.497262
F 80.043975 40.315763 15.572062
F 71.199175 48.025563 15.613062
F 71.077775 40.174963 15.489762
F 80.043775 48.032863 12.876262
F 80.297175 40.339763 12.801562
F 70.988575 48.039863 12.837762
F 71.118175 40.122163 12.744362
F 80.273975 45.394863 9.164032
F 80.221775 37.673163 9.280922
F 71.185675 45.277763 9.076122
F 71.202075 37.441363 9.303932
F 82.500975 36.397663 12.782062
F 82.449475 44.245163 13.122662
F 68.695175 49.159963 11.868062
F 77.845675 44.033963 19.929662
F 73.446875 36.326163 12.675462
F 73.361175 44.192163 12.801462
F 77.860275 36.314063 20.116062
F 68.845275 36.415363 19.821162
F 82.374975 41.663063 9.188722
F 84.743975 45.603563 9.316912
F 77.963575 49.155963 9.382182
F 82.520575 36.373363 1.150832
F 82.299275 49.207963 11.988062
F 69.034275 36.450363 0.790985
F 73.236275 41.577363 8.968822
F 68.770775 49.236663 9.045122
F 84.659275 40.240763 20.239162
F 82.451375 41.687263 11.889862
F 84.742975 45.485763 16.746162
F 77.897875 49.329863 4.566842
F 77.858075 51.747763 5.500402
F 71.068275 48.049563 0.963021
F 75.559975 40.276063 0.943388
F 73.311075 41.513163 11.702462
F 82.556475 36.427363 15.608062
F 82.622075 44.096263 15.920962
F 84.700775 48.081563 5.619872
F 73.446475 49.137163 11.926662
F 73.448775 36.239763 15.437962
F 73.357475 44.205463 15.462262
F 84.613275 37.577963 19.300462
F 84.662475 37.708663 11.942662
F 66.578675 45.331263 12.062862
F 66.468075 37.498063 12.052862
F 75.772775 45.424263 11.968562
F 75.685175 37.491763 11.620862
F 84.762575 48.041963 15.563862
F 69.011375 41.637063 19.140962
F 66.633375 48.052763 15.465062
F 66.417075 40.326863 15.611862
F 75.611575 47.902263 15.533362
F 75.421675 40.143563 15.385962
F 84.745375 48.095363 12.877062
F 82.428275 51.992263 5.358282
F 66.551275 47.974963 12.842562
F 66.695475 40.183163 12.975062
F 75.619375 47.935363 12.868462
F 75.568275 40.177963 12.632162
F 84.576475 40.316963 8.299822
F 84.530275 37.720763 9.035662
F 66.709175 45.333163 9.348132
F 66.791475 37.638163 9.392992
F 75.737975 45.319463 9.262672
F 75.707975 37.587563 8.907982
F 68.602575 36.132663 12.926962
F 68.962575 44.048263 12.644962
F 78.002475 36.464963 12.736762
F 78.019875 44.023163 12.731062
F 68.757675 41.485763 16.492862
F 75.661675 45.391463 16.392162
F 68.960375 41.507163 9.144682
F 77.892175 49.190363 16.254562
F 75.666175 37.682163 19.075962
F 77.859975 41.366263 9.203982
F 66.431375 37.556263 16.453562
F 64.308675 51.916063 20.194962
F 68.865475 41.531363 12.009762
F 78.028075 49.106963 18.972362
F 66.690875 45.400963 16.254162
F 77.974275 41.406463 11.927962
F 68.680575 36.267863 15.756262
F 68.898975 44.039363 15.416762
F 78.003875 36.289663 15.420362
F 78.059975 44.049263 15.403762
F 80.152275 45.205463 19.161562
F 80.198975 37.414063 19.091962
F 71.208175 45.370563 19.157362
F 71.018475 37.776363 19.010662
F 84.727375 45.437463 19.551862
F 80.100875 40.337663 0.993343
F 73.454175 51.981763 20.065562
F 78.056675 51.765663 0.914829
F 80.262075 47.862363 19.881662
F 80.234775 40.090963 19.912962
F 71.168675 47.911163 20.047762
F 71.271675 40.306963 20.048962
F 80.224275 45.302863 16.417362
F 80.090475 37.613063 16.353262
F 71.125975 45.437663 16.433262
F 71.047775 37.519863 16.281362
F 82.398575 36.220563 20.011562
F 82.394975 43.893163 19.884362
F 77.786475 41.552163 16.293762
F 77.849875 49.310763 11.998962
F 73.411875 36.566663 19.916662
F 73.367575 44.091763 20.103362
F 75.778175 37.570563 16.227362
F 84.714475 48.141363 8.305802
F 82.496875 41.585063 16.384962
F 82.532875 49.190163 19.179962
F 66.613275 48.123363 0.979888
F 73.442775 49.183063 1.964572
F 78.059275 49.358463 1.938562
F 75.863375 47.934063 19.936862
F 73.320275 41.666263 16.363962
F 82.589375 49.224163 1.913402
F 68.769675 44.037263 20.082662
F 82.458375 41.247863 19.060762
F 77.853275 41.371763 19.082162
F 84.682475 40.216563 15.402762
F 73.430575 49.278563 19.293762
F 82.414475 49.316763 4.649102
F 75.675275 40.197763 20.014562
F 73.378175 41.612263 19.171762
F 84.652675 45.483763 12.115962
F 84.621675 37.745163 16.598262
F 82.572475 49.450163 9.155402
F 82.549975 49.343263 16.409762
F 84.695475 48.170363 20.351462
F 84.684875 40.386763 5.524122
F 77.852175 36.336763 0.836682
F 84.723875 47.905463 1.242182
F 84.613275 45.312863 1.910812
F 75.808975 48.082863 1.004452
F 84.559475 40.254863 0.984277
F 66.817675 40.027963 0.945304
F 84.694075 37.668163 2.089502
F 84.640575 45.516663 4.630112
F 73.328375 44.221163 1.066532
F 73.510775 51.807263 12.700262
F 68.777475 44.218863 1.080142
F 82.504475 44.011463 0.871531
F 64.386675 41.533163 19.277362
F 78.032175 51.783763 20.083662
F 78.122375 51.756063 8.130922
F 68.874475 52.115263 20.011062
F 73.661775 51.776963 8.298662
F 82.439175 51.997163 12.729362
F 82.436075 52.093663 8.146402
F 68.916475 51.916963 5.572172
F 73.497975 51.727763 0.743201
F 68.983975 51.755763 12.762862
F 77.898475 51.940263 15.789662
F 64.314175 36.279163 5.451422
F 64.173075 35.991363 12.938262
F 64.379375 44.332263 1.050895
F 64.488975 36.352463 0.758445
F 64.380175 49.169863 4.577302
F 64.165275 41.411963 16.549162
F 64.351275 43.925163 12.828162
F 68.999275 52.018163 15.435962
F 64.436575 51.782363 5.437032
F 64.496375 41.408163 11.810762
F 64.260875 49.316063 9.192052
F 64.351075 51.736463 8.183082
F 64.594975 52.084363 0.915227
F 64.560775 41.472563 9.022272
F 64.332575 49.292563 16.490962
F 64.302975 51.798563 15.688362
F 64.165275 36.264663 15.596662
F 64.397475 44.103063 15.419862
F 64.314275 36.540163 19.946462
F 64.373175 49.283063 11.922562
F 64.483175 41.462363 4.659942
F 80.114675 45.253463 26.435662
F 80.392275 37.697763 26.412462
F 71.128175 45.403463 26.560662
F 71.351475 37.888063 26.315662
F 80.079475 47.808663 30.321262
F 80.354475 40.118263 30.136062
F 71.216375 48.157463 30.030362
F 71.243975 40.289263 30.174862
F 79.995775 47.735263 27.611362
F 80.352775 40.170363 27.448762
F 71.436375 48.038163 27.226062
F 71.249375 40.388963 27.376162
F 80.372775 45.307263 23.703762
F 80.266575 37.597263 23.741962
F 71.176775 45.330463 23.956262
F 71.014975 37.451463 23.531962
F 82.479575 36.330663 27.403862
F 82.421975 44.106963 27.499362
F 84.781175 45.419463 41.103262
F 69.110175 51.962363 30.213762
F 73.572275 36.400363 27.095062
F 73.440375 44.347363 27.584162
F 84.749475 48.001063 27.497562
F 75.536775 40.266863 41.987462
F 82.626375 41.448163 23.663762
F 84.695075 40.294863 37.440862
F 75.632175 47.994463 42.185162
F 66.777575 47.988363 22.807862
F 64.380675 36.678163 34.706862
F 73.403875 36.359563 22.726362
F 73.711375 41.415963 23.635862
F 73.442475 52.064463 34.687562
F 66.536375 40.404063 42.004162
F 82.601875 41.465463 26.364662
F 69.043075 51.925763 27.303962
F 75.750875 45.424463 38.534462
F 77.873575 49.273563 31.156862
F 73.577475 44.097363 22.783862
F 66.560075 37.845163 38.380162
F 73.570575 41.814863 26.484162
F 82.665675 36.338763 30.203062
F 82.295475 44.034963 30.096362
F 73.766975 49.276163 23.626162
F 84.642575 45.529863 26.527862
F 73.620675 36.682263 30.081162
F 73.350475 44.369663 30.217762
F 82.581275 36.286463 22.766562
F 69.102575 51.834063 42.219262
F 66.830475 45.452363 26.507562
F 66.795975 37.774963 26.420162
F 75.680375 45.394463 26.475662
F 75.819975 37.811363 26.573062
F 84.775075 48.039963 30.120862
F 82.523475 51.796963 34.875562
F 66.721075 48.107063 29.901462
F 66.798575 40.282463 30.208362
F 75.703675 48.046663 29.952362
F 75.665075 40.400063 30.317662
F 78.168275 51.769963 41.940462
F 84.741375 40.166663 27.395862
F 66.819675 48.030163 27.235062
F 66.726775 40.411863 27.474362
F 75.792675 47.952163 27.250562
F 75.780075 40.353463 27.694462
F 66.911875 45.371163 38.271362
F 84.644475 37.602063 38.245462
F 66.860275 45.331663 23.771862
F 66.514575 37.725463 23.375462
F 75.898575 45.175963 23.708062
F 75.745975 37.386063 23.693662
F 69.031775 36.521563 27.152962
F 68.933575 44.114463 27.680162
F 78.071075 36.325163 27.242562
F 77.952175 44.059663 27.373462
F 66.739375 40.511063 22.785562
F 64.473975 51.972563 41.985062
F 68.982975 41.615463 23.822662
F 78.101875 49.194063 23.674862
F 84.851175 37.550863 23.924962
F 78.001675 41.564363 23.696562
F 68.946875 49.301963 41.184362
F 84.815575 45.417663 38.360862
F 68.920175 41.542563 26.481862
F 68.675475 36.438863 22.624262
F 71.337775 40.208263 22.865762
F 78.103775 41.533563 26.475762
F 68.828475 36.504163 29.984262
F 68.798375 44.291163 30.452962
F 78.168575 36.471863 30.039662
F 77.880275 43.979063 30.146662
F 80.285575 45.301563 33.924362
F 80.245675 37.658763 33.837162
F 71.317375 45.545163 33.967962
F 71.245275 37.806063 33.618662
F 80.360475 47.870963 37.643862
F 80.029275 40.182063 37.547362
F 71.147775 48.039263 37.388462
F 71.204575 40.328063 37.304262
F 80.278475 47.815263 34.818562
F 80.277375 40.249263 34.825962
F 71.304375 48.252963 34.617762
F 71.093075 40.501463 34.672262
F 80.032675 45.066663 31.253162
F 80.467675 37.581963 31.063962
F 71.108875 45.556163 31.193162
F 71.177475 37.797663 30.815362
F 82.486675 36.359863 34.778462
F 82.528175 44.197163 34.822062
F 77.714075 41.597163 41.111562
F 73.588975 49.309963 26.334662
F 73.409475 36.574363 34.690362
F 73.631375 44.309963 34.716062
F 82.442975 49.172363 31.167762
F 84.717975 47.946863 23.181362
F 82.355775 41.411563 31.156062
F 84.663375 40.123463 41.894862
F 68.797275 41.630863 41.231762
F 71.444575 47.879063 22.859762
F 78.220675 43.921263 22.726762
F 77.850875 36.487463 41.932862
F 73.381575 41.642363 31.284762
F 73.541475 49.386863 33.829062
F 66.654775 48.057863 42.053262
F 82.434375 41.644363 33.878462
F 73.323075 49.323963 38.303362
F 78.079475 51.664563 27.365862
F 69.144275 41.679063 38.516562
F 68.984375 49.426663 31.003462
F 84.671775 40.297563 30.124562
F 73.548675 41.554263 33.986862
F 82.270075 36.176763 37.517762
F 82.525675 44.205263 37.660162
F 82.524175 44.068963 22.693962
F 64.465275 44.259563 42.096962
F 73.343475 36.353163 37.412762
F 73.490975 44.254663 37.408562
F 84.753775 45.427863 33.663962
F 84.600075 37.866163 33.830662
F 67.026275 45.755363 33.885762
F 66.607275 37.841463 34.010062
F 76.110375 45.588963 33.813662
F 75.734475 37.916463 33.849362
F 84.847275 48.032463 37.576062
F 64.621375 52.055863 30.478062
F 66.830475 48.150463 37.392962
F 66.647075 40.412263 37.518662
F 75.649575 47.897263 37.430062
F 75.635175 40.227263 37.546362
F 84.852975 47.908463 34.800962
F 78.099075 51.761463 22.879562
F 66.885075 48.290363 34.722462
F 66.624375 40.394863 34.861062
F 75.715575 48.121163 34.771662
F 75.815075 40.449763 34.945462
F 69.024575 51.954363 37.531862
F 84.983675 37.831263 31.047262
F 66.600875 45.645263 31.086862
F 66.622575 37.708963 31.162862
F 75.733375 45.433263 31.041762
F 75.847075 37.790463 31.172262
F 68.865875 36.655263 34.726962
F 69.178175 44.290663 34.864562
F 77.881775 36.413563 34.796762
F 78.180175 44.196263 34.998562
F 84.782475 45.409463 30.783662
F 64.552175 49.292863 33.856862
F 69.011375 41.661963 31.061662
F 69.038375 49.333263 26.285262
F 69.014475 44.227863 42.186862
F 78.101675 41.468063 31.244662
F 77.968175 49.265863 33.797862
F 77.859975 41.613563 38.510962
F 68.892575 41.569363 33.812062
F 82.696175 49.288263 41.277162
F 75.662675 37.544663 38.517462
F 78.079075 41.759263 33.916862
F 68.967075 36.579063 37.502162
F 69.080575 44.137663 37.515862
F 77.967875 36.344663 37.431362
F 78.102775 44.175463 37.678262
F 80.348875 45.281863 41.318462
F 79.952875 37.780963 41.209962
F 71.418275 45.323063 41.118362
F 71.031775 37.663063 40.889662
F 75.930075 47.770563 22.654162
F 64.745275 52.023563 27.691862
F 75.967775 39.958063 22.790262
F 64.621975 44.146063 30.120762
F 80.326975 47.847663 42.148562
F 79.988575 40.452763 42.023562
F 71.160075 47.968363 42.042162
F 71.051575 40.190763 41.948462
F 80.283575 45.317463 38.671462
F 80.067775 37.691363 38.519562
F 71.305975 45.499963 38.307462
F 71.287175 37.821463 38.141862
F 82.264575 36.421963 42.092762
F 82.655675 44.014663 41.959662
F 78.015175 49.192763 26.469362
F 78.026575 49.002663 38.407462
F 73.057575 36.246063 42.039662
F 73.519775 44.036463 42.138462
F 73.494975 49.304363 31.051262
F 84.744775 45.365563 23.694062
F 82.373475 41.591463 38.369762
F 82.326575 48.925363 26.736362
F 82.475375 49.239863 34.029462
F 68.808675 36.474463 41.785062
F 73.800175 51.811663 30.193462
F 78.032675 44.105663 42.105662
F 73.419975 41.621063 38.204962
F 69.116375 49.259063 23.456462
F 84.744675 37.480763 26.601962
F 82.325475 41.485463 41.147662
F 77.830575 49.084063 41.181862
F 64.675275 49.515363 26.636862
F 69.165775 49.588963 33.668462
F 73.497075 49.346863 40.918162
F 69.034075 49.309763 38.575462
F 73.391575 41.579763 41.022562
F 78.260275 51.760563 34.779862
F 82.607975 51.485563 27.635262
F 82.613775 49.264663 38.500762
F 82.439875 49.005363 23.884462
F 73.664475 51.955863 27.383162
F 64.533775 44.124263 37.323262
F 68.960075 52.106463 34.788962
F 84.477775 37.540763 41.147762
F 66.710975 45.465463 41.175062
F 66.542375 37.899263 41.041962
F 75.720175 45.496263 41.286062
F 75.446275 37.595163 41.334662
F 84.713275 40.478363 34.635962
F 73.693775 51.998863 41.819262
F 64.606375 41.784863 23.777462
F 69.091975 44.068963 22.892562
F 84.828875 40.158263 22.950662
F 80.339875 40.139563 22.579662
F 78.071275 51.530263 37.477262
F 64.408175 44.451963 27.473562
F 80.251275 47.840163 22.659862
F 84.784575 47.943463 42.205962
F 78.068875 36.350263 22.803762
F 64.494475 44.561763 22.786862
F 64.503875 52.007263 37.477662
F 64.475775 36.550463 30.039362
F 73.387575 51.887463 22.729062
F 78.211775 51.848363 30.170162
F 64.309875 41.487563 38.375162
F 82.586075 51.725863 23.010662
F 64.409075 36.488363 37.523062
F 64.674575 44.216163 34.651562
F 64.472375 49.347963 38.277962
F 64.553875 49.318363 23.802562
F 73.523075 52.006063 37.472862
F 82.762075 51.748563 30.255162
F 64.522875 36.466063 27.079862
F 69.137875 52.058563 22.668262
F 82.403275 51.916263 37.606962
F 64.685675 41.569563 30.996562
F 82.600375 51.965863 42.023362
F 64.550175 41.828463 26.566262
F 64.264475 36.408763 22.729462
F 64.371775 49.399463 41.105262
F 64.426175 41.523063 33.830362
F 64.312475 36.397363 41.941362
F 64.614175 51.929963 34.738662
F 64.313775 41.722563 41.122062
F 64.538375 49.345963 30.908862
F 64.556575 51.865963 22.842562
F 66.702575 55.947463 1.138852
F 80.294975 61.092663 4.519802
F 71.278675 53.142863 9.305372
F 71.349875 60.973163 4.607502
F 80.253775 56.043763 8.387032
F 80.116075 63.698063 8.255152
F 71.170875 55.581963 8.440642
F 71.245075 63.389863 8.270532
F 80.196175 55.808863 5.650962
F 80.216975 63.615463 5.465972
F 70.973075 55.566263 5.663632
F 71.279175 63.655163 5.462122
F 84.727075 61.079463 4.484662
F 80.097875 60.841963 1.923572
F 66.559475 53.337663 4.615132
F 71.116675 61.005263 1.810002
F 80.082875 53.140463 11.898562
F 82.534075 59.851463 5.407812
F 84.454675 53.249063 16.615562
F 84.712275 60.945863 11.900062
F 64.417475 67.524463 0.943501
F 73.419975 59.435663 5.448002
F 82.392375 56.967163 1.959962
F 82.383075 64.847463 1.849342
F 73.583275 67.437963 12.848762
F 64.409175 57.233563 1.637722
F 73.328075 57.141163 1.828072
F 73.405375 64.976963 1.885172
F 82.436875 57.056963 4.645962
F 82.454475 65.008563 4.608842
F 66.717875 53.453963 1.951512
F 77.961575 64.796663 16.376862
F 73.323375 56.889163 4.813372
F 73.578075 64.920363 4.638052
F 80.278475 63.375163 0.988724
F 82.753875 59.837363 8.109522
F 78.039375 57.199363 16.276262
F 77.779275 59.470363 1.056132
F 71.077975 55.877463 1.086702
F 73.413275 59.440563 8.224902
F 66.754375 63.579563 1.076482
F 84.694675 53.397163 12.263962
F 77.890375 67.256863 1.098062
F 66.765675 61.010563 4.535042
F 73.674075 67.599263 0.936806
F 75.718375 60.770363 4.594832
F 64.651875 67.355463 5.693822
F 84.784675 63.438563 8.386152
F 66.727375 55.727063 8.330722
F 66.901375 63.423463 8.179932
F 75.814175 55.655063 8.209902
F 75.710175 63.429463 8.233572
F 84.794275 56.041863 5.638152
F 64.367175 64.937563 1.937192
F 66.710075 56.020063 5.475432
F 66.884375 63.536163 5.540632
F 75.742675 55.776363 5.464772
F 75.525475 63.549663 5.512702
F 75.483675 53.262463 16.405962
F 75.928275 53.193963 9.047202
F 68.884875 67.558863 0.921163
F 66.532675 60.988463 1.785082
F 66.546175 53.235263 19.054762
F 75.629275 60.911363 1.910142
F 73.745275 67.430363 5.586872
F 68.951075 59.839063 5.637272
F 80.014475 68.851863 19.267162
F 78.109475 59.645263 5.399622
F 68.982875 57.225963 1.837332
F 69.103675 64.916563 1.796842
F 77.749775 56.904863 1.938542
F 77.981175 64.598263 1.966552
F 69.077375 57.166263 4.567052
F 68.962975 64.947063 4.720282
F 77.906075 57.038263 4.574212
F 77.769375 64.763563 4.666712
F 77.959875 67.445363 12.975162
F 68.897975 59.565163 8.412812
F 71.334575 68.680663 16.598362
F 78.154975 59.786563 8.195272
F 64.394775 59.643063 8.285592
F 80.101375 61.066563 11.693762
F 84.518475 55.791863 1.048785
F 71.353475 60.949863 11.849062
F 80.197775 55.750163 15.302462
F 80.190375 63.634763 15.602262
F 71.162075 55.743663 15.639762
F 71.262075 63.697763 15.283662
F 80.175975 55.947663 12.535562
F 80.276975 63.524263 12.891162
F 71.154975 55.727963 12.901962
F 71.345375 63.605463 12.625862
F 80.131075 55.789163 0.938835
F 80.314675 60.988163 9.056682
F 64.309875 65.096063 16.487262
F 71.270575 60.736763 9.155142
F 69.071975 67.456363 15.736862
F 82.391975 59.712463 12.492062
F 75.526775 55.603963 1.076232
F 69.035975 64.962963 16.341462
F 73.611275 67.476263 15.632862
F 73.654675 59.430563 12.668062
F 82.810875 57.233463 9.044332
F 82.503375 64.561063 9.361302
F 71.212175 68.696663 19.341462
F 69.122575 57.272663 16.573462
F 73.462075 56.804963 9.167432
F 73.422675 64.810563 9.208252
F 82.575375 57.170463 11.750062
F 82.602875 64.521063 12.081262
F 66.585675 68.668363 1.892182
F 82.166875 67.556063 15.586262
F 73.464275 56.824863 11.865862
F 73.356375 64.963663 11.855862
F 66.588375 53.057363 9.032362
F 82.488575 59.818963 15.212662
F 78.076975 67.321263 5.558282
F 84.729475 53.380263 4.734352
F 69.177875 67.519063 8.371442
F 73.431175 59.607063 15.317662
F 75.819275 68.836563 2.013022
F 71.067075 53.132163 11.899862
F 82.317875 67.420763 0.966156
F 66.882375 61.181363 11.956162
F 71.323275 68.636563 4.792532
F 75.684275 60.923463 11.855962
F 84.595275 55.734363 15.779062
F 84.500275 68.798263 4.518582
F 66.767175 55.863763 15.548062
F 66.601675 63.734163 15.494762
F 75.771075 55.930863 15.471762
F 75.663675 63.511063 15.602662
F 84.727675 55.956063 13.038662
F 84.768175 63.374363 13.132162
F 66.726575 55.773763 12.822662
F 66.697675 63.626063 12.855162
F 75.774975 55.767863 12.711262
F 75.616375 63.577063 12.889962
F 75.749375 68.880863 16.422762
F 68.802475 59.800463 0.914576
F 80.185275 68.919663 4.713982
F 66.691275 60.990063 9.321402
F 84.721175 68.848163 9.160502
F 75.844175 60.822463 9.113572
F 82.438075 67.563763 5.505782
F 68.995275 59.746463 12.888362
F 71.160675 68.626863 1.945312
F 77.919075 59.795163 12.712262
F 68.942275 56.850063 9.345222
F 69.003075 64.768763 9.133222
F 77.901575 57.116963 9.192432
F 77.898875 64.709863 9.263432
F 68.899775 57.211163 11.923162
F 69.019475 64.772663 11.885062
F 77.906975 57.330563 11.849162
F 77.925775 64.784563 12.155962
F 66.732075 68.421763 12.158662
F 69.067375 59.817763 15.613762
F 84.692475 63.476563 15.752762
F 78.034375 59.773963 15.388662
F 64.627075 64.673663 9.018692
F 80.174375 60.804363 19.081662
F 84.715075 53.130363 9.331562
F 71.208575 61.130263 18.976962
F 75.781275 53.078163 1.845852
F 84.651575 60.819463 16.486762
F 64.462075 57.202463 16.347262
F 64.466375 57.225163 19.038762
F 80.125175 55.830063 19.979262
F 80.410575 63.435263 20.156862
F 71.261175 55.744663 20.262462
F 71.343575 63.574563 20.076062
F 75.655475 53.140463 11.815362
F 80.291875 61.055063 16.325962
F 84.584475 68.825963 1.836182
F 71.368775 61.055863 16.287562
F 66.729575 68.637163 4.592452
F 82.479875 59.628663 20.193062
F 75.577875 68.859263 19.059562
F 79.996375 68.814463 16.518562
F 84.667275 63.481963 0.992268
F 73.366975 59.594663 20.065762
F 82.288175 57.325263 16.146862
F 82.476475 64.934063 16.360062
F 77.904575 57.138463 18.976662
F 66.815175 68.541763 9.364212
F 73.365375 57.042263 16.257962
F 73.473675 64.891063 16.423362
F 82.448575 57.081163 19.157962
F 82.495075 64.982263 19.137562
F 69.127075 64.938263 19.067262
F 69.004175 57.194763 19.326562
F 73.582975 57.012563 19.110162
F 73.572975 64.850563 19.076362
F 77.882575 67.588663 20.214162
F 76.018975 68.807863 4.702802
F 78.143075 65.067963 19.169062
F 77.801575 59.814163 20.016762
F 71.314475 63.486463 0.815410
F 84.714575 68.704863 11.882162
F 84.554075 53.218363 19.435562
F 84.778975 60.838863 1.832132
F 84.639575 55.925663 20.242662
F 66.802575 61.221763 18.991762
F 71.108075 53.141963 4.622102
F 75.630475 61.010063 19.127462
F 77.986575 67.437463 15.641562
F 68.898975 67.469363 19.998662
F 66.541475 53.001863 16.309162
F 75.625275 63.442363 1.136272
F 71.294375 53.261463 1.958182
F 80.377575 68.540263 11.892162
F 85.073775 55.774363 8.320412
F 71.173375 53.306863 19.231162
F 66.738475 55.759663 19.797562
F 66.479775 63.788263 20.039362
F 75.887275 55.742863 19.980462
F 75.964475 63.454563 20.020962
F 80.129775 53.195163 9.084082
F 80.168275 68.705563 9.102872
F 80.297375 53.129963 16.376962
F 66.693275 61.180863 16.286162
F 84.636675 63.482863 20.069762
F 75.690675 60.793863 16.365062
F 84.596975 68.447763 19.156462
F 68.966275 59.929763 20.023762
F 84.518575 68.699563 16.399962
F 84.841475 60.809963 9.144762
F 82.142975 67.441263 20.143062
F 68.951275 67.316463 12.978062
F 75.939275 68.756763 11.855662
F 73.464575 67.445263 20.016462
F 75.796175 68.730363 9.065292
F 82.561275 67.222663 12.799162
F 75.706775 53.257063 4.576682
F 73.471175 67.418863 8.411632
F 82.468675 59.676163 1.086012
F 78.103975 67.270563 8.253402
F 66.552875 68.802763 19.045962
F 84.643975 60.820063 19.213162
F 66.652375 68.830163 16.301862
F 75.654475 53.074063 19.099562
F 80.101975 68.822263 1.954532
F 71.122675 53.221163 16.634262
F 71.132575 68.616863 12.105662
F 71.248275 68.922063 9.370872
F 84.579175 63.631063 5.603592
F 69.045575 67.627663 5.791582
F 82.530875 67.324863 8.373832
F 73.296375 59.755863 0.921134
F 80.030675 53.251463 4.523782
F 80.273275 53.194463 1.890462
F 80.251975 53.127063 19.162062
F 84.672075 53.168463 1.923472
F 66.636375 52.872663 11.972962
F 64.523375 67.272563 8.450692
F 64.527275 59.660663 12.784462
F 64.282875 65.187663 19.274862
F 64.452175 57.089663 4.457122
F 64.304075 67.595163 20.173462
F 64.516775 59.872763 19.952062
F 64.422575 57.063763 9.088742
F 64.346375 59.949063 0.775028
F 64.500075 59.669163 5.363392
F 64.502975 64.745463 11.771962
F 64.531675 59.832263 15.421462
F 64.332975 67.250463 12.731862
F 64.479775 57.061763 11.787462
F 64.706575 64.817363 4.654522
F 64.341675 67.628363 15.469162
F 82.335575 67.433863 22.804362
F 80.140375 60.969563 26.505762
F 77.955975 67.420363 22.957562
F 71.288475 61.115963 26.481262
F 80.327875 55.632663 30.070462
F 80.379775 63.423763 30.264062
F 71.236575 55.782063 30.373262
F 71.212575 63.646363 29.929062
F 80.221475 55.518463 27.335462
F 80.130775 63.544863 27.688962
F 71.031275 55.734663 27.464762
F 71.266275 63.778463 27.155162
F 84.509175 55.753463 22.988862
F 79.980575 60.815063 23.673362
F 80.148675 63.377863 22.764662
F 71.198775 60.824763 23.788462
F 84.819975 53.048163 31.145462
F 82.329375 59.589463 27.463662
F 84.764375 53.108963 33.902862
F 64.480575 67.200963 34.805562
F 64.435175 59.991963 41.924062
F 73.493975 59.563063 27.264462
F 82.343375 57.001863 23.878662
F 82.314275 64.713363 23.680462
F 66.815975 53.115263 38.478562
F 82.270675 67.418263 41.968062
F 73.625575 56.967863 23.773962
F 73.629075 64.791363 23.679362
F 82.471775 56.950463 26.558962
F 82.214575 64.722263 26.423762
F 82.466175 67.234363 27.530362
F 77.776675 67.534963 27.417562
F 73.498875 56.838663 26.569762
F 73.574575 64.888563 26.440062
F 73.455575 67.510663 30.012662
F 82.463575 59.586363 30.276362
F 75.842075 68.739063 41.309062
F 71.232275 53.140563 23.845662
F 64.343275 56.915363 38.283162
F 73.569775 59.496763 30.134262
F 80.469175 52.863363 26.538362
F 66.897775 55.590563 22.700162
F 75.967675 53.256863 31.183262
F 66.605775 61.024963 26.549762
F 84.568075 63.659063 27.544262
F 75.734275 61.100063 26.420262
F 84.607075 55.646963 30.261462
F 84.837675 63.429463 30.338762
F 66.761775 55.887163 30.014662
F 66.902775 63.586163 30.030262
F 75.835175 55.771463 30.182262
F 75.771875 63.602663 30.214562
F 84.734675 68.590563 38.323862
F 64.654875 64.863563 30.971262
F 66.934575 55.686563 27.331462
F 66.748975 63.585463 27.284662
F 75.806475 55.756963 27.511162
F 75.741875 63.682963 27.405162
F 84.673575 61.028863 38.359562
F 84.590575 60.927563 23.940062
F 80.413675 53.067263 31.052762
F 66.714175 60.817363 23.755662
F 71.196675 53.195563 38.472762
F 75.655975 61.002963 23.687162
F 66.770975 53.204963 33.922062
F 68.872475 59.857563 27.253962
F 84.867075 60.862963 31.258562
F 77.986075 59.828863 27.435662
F 68.976875 57.014763 23.621662
F 69.031975 64.787663 23.603262
F 78.031775 56.945763 23.695662
F 77.846475 64.753063 23.695362
F 68.851875 57.176563 26.347762
F 68.949775 64.893063 26.372562
F 77.968675 57.074663 26.412262
F 77.939675 64.991663 26.411562
F 71.338975 68.840463 33.647262
F 69.120975 59.758763 30.024062
F 75.684075 68.576263 23.805662
F 77.893875 59.824063 30.178062
F 73.514375 67.400463 22.727162
F 80.160475 60.915863 33.936162
F 84.782575 61.080463 40.976362
F 71.423775 60.991463 33.717262
F 80.135775 55.712763 37.456962
F 80.300675 63.418963 37.434462
F 71.143675 55.846163 37.468362
F 71.204775 63.608463 37.144162
F 80.218375 55.826063 34.854562
F 80.181775 63.513063 34.749662
F 71.228375 55.810563 34.650862
F 71.252575 63.670463 34.456062
F 64.370475 64.797763 23.507962
F 80.218275 60.975363 31.173462
F 64.404875 67.390863 22.823662
F 71.372175 60.932363 30.880462
F 80.192875 68.482563 31.159462
F 82.433075 59.621663 34.745362
F 73.544175 67.324663 34.610662
F 73.612875 67.338763 37.420862
F 66.781175 68.562863 23.774162
F 73.517475 59.576163 34.616562
F 82.508275 57.007163 31.113862
F 82.556575 64.675863 31.180562
F 69.048375 67.420263 27.517662
F 71.291675 68.537363 38.216362
F 73.493775 56.888163 31.103862
F 73.476875 64.950563 30.823062
F 82.517675 57.041463 33.864762
F 82.544875 64.603463 33.830062
F 75.850075 63.482063 22.637262
F 75.686375 68.664563 31.219462
F 73.447475 57.029163 33.818262
F 73.408075 65.019263 33.484662
F 82.391275 67.269363 30.208262
F 82.316475 59.647863 37.580662
F 66.828375 53.145163 26.404862
F 71.263275 68.544763 41.006962
F 71.237275 68.596563 26.326462
F 73.527675 59.657663 37.318462
F 71.387075 53.063963 26.691562
F 84.473475 60.980063 33.928762
F 64.695175 59.767663 30.185662
F 66.875375 60.923163 33.629662
F 78.147075 67.424263 34.782562
F 75.798075 60.903563 33.713862
F 68.823675 67.584163 34.610562
F 75.854175 68.563163 33.958862
F 66.682975 55.798063 37.451662
F 66.543075 63.457163 37.401662
F 75.713575 55.836563 37.416162
F 75.551075 63.463363 37.445662
F 64.482075 67.278263 37.525862
F 71.391675 53.058263 41.211762
F 66.729975 55.789363 34.785262
F 66.837375 63.380463 34.679862
F 75.851175 55.827863 34.550362
F 75.560175 63.504763 34.720962
F 75.818375 53.003563 23.674362
F 84.556875 68.508163 23.778962
F 80.303675 53.006763 23.738962
F 67.031175 61.140563 30.961362
F 64.586075 57.216763 33.895562
F 75.572375 60.966263 31.071762
F 84.765375 55.890363 42.116262
F 69.033775 59.785663 34.732262
F 82.520875 67.308463 34.738762
F 78.000275 59.675763 34.943062
F 68.896375 57.200363 31.175162
F 69.122675 64.940463 30.975962
F 78.037775 57.208963 31.076662
F 77.964175 64.769063 31.185962
F 68.959375 57.112963 33.894562
F 68.890775 64.925263 33.602662
F 78.093175 57.213263 33.763662
F 77.976575 64.742363 33.960862
F 80.356675 53.117563 33.914762
F 68.837975 59.649163 37.446562
F 73.549775 67.493363 41.949262
F 77.993875 59.790063 37.698662
F 84.751175 63.573263 34.901662
F 80.214375 60.889063 41.221362
F 64.402575 67.462363 41.971162
F 71.269175 60.890363 40.917962
F 64.563775 57.172563 31.084262
F 84.535375 63.562263 22.742062
F 80.352875 55.700163 22.788362
F 84.857175 63.687863 37.562262
F 80.204475 55.792763 41.903662
F 80.329475 63.390263 41.930862
F 71.090375 55.669563 42.039762
F 71.290175 63.530463 41.902262
F 75.953775 52.967163 26.346062
F 80.256675 60.964063 38.506762
F 80.119875 53.166663 38.378862
F 71.158975 61.023963 37.984962
F 64.371375 57.411563 40.942262
F 82.680675 59.926963 42.132062
F 71.246275 68.632663 23.539462
F 75.723275 55.720263 41.984862
F 82.468975 67.337863 37.726462
F 73.424075 59.640763 41.932462
F 82.333775 57.026563 38.589562
F 82.547775 64.688963 38.486762
F 69.049175 59.594163 22.708062
F 75.862775 53.151463 33.833262
F 73.426875 57.133963 38.179862
F 73.369475 64.839263 38.484762
F 82.369775 57.204763 41.278562
F 82.618175 64.833663 41.284962
F 71.385475 52.967463 30.865062
F 80.131275 68.580963 23.938662
F 73.427175 56.816363 41.003762
F 73.592875 64.854963 41.191762
F 84.697175 55.680163 27.466762
F 66.625375 63.436363 22.791362
F 73.485975 67.362963 27.341362
F 77.886075 67.306063 30.153962
F 68.835275 67.240963 41.799062
F 80.340375 68.768063 33.906062
F 66.607775 68.800163 33.735562
F 71.316575 63.429763 22.902162
F 80.363075 53.152563 41.091462
F 66.723675 61.111363 41.073062
F 66.857575 53.376363 31.167562
F 75.763975 60.911663 41.193362
F 71.323275 68.843663 31.007462
F 84.504475 68.751463 31.157762
F 64.588675 67.420463 27.308962
F 66.660475 68.768163 31.031762
F 75.864975 55.699763 22.777262
F 84.716275 53.266863 41.203962
F 80.217275 68.699763 38.422962
F 80.045675 68.624263 26.664162
F 66.606075 55.974963 42.121762
F 66.698275 63.698363 42.109062
F 73.459575 59.659463 22.800962
F 75.725375 63.518363 42.209562
F 84.613075 68.563463 41.011862
F 77.672175 59.567663 22.795262
F 79.995775 68.809863 41.039062
F 66.671575 60.846963 38.339262
F 66.713975 68.707563 26.510862
F 75.693575 60.879763 38.356762
F 84.791775 55.748563 34.824362
F 69.030475 59.682963 41.871562
F 68.854575 67.400263 37.317162
F 77.978675 59.596863 42.078362
F 68.805075 57.152363 38.383662
F 68.848875 64.672863 38.167062
F 77.885075 57.080263 38.353562
F 77.988575 64.651263 38.297562
F 68.874375 57.059263 41.035362
F 68.756675 64.683963 40.851562
F 77.943375 57.067163 41.109062
F 78.029875 64.679163 41.077562
F 84.592375 61.018363 26.711062
F 77.889475 67.355863 37.585562
F 66.544375 68.632163 40.993462
F 75.557975 68.790163 26.504562
F 84.811475 53.091763 23.860862
F 75.853175 68.794463 38.556762
F 66.789575 53.076363 23.761662
F 71.231275 55.737363 23.030062
F 84.631475 55.836163 37.527662
F 82.235575 59.653663 23.003662
F 69.020675 67.541563 30.186962
F 84.727275 68.601863 33.773962
F 78.008075 67.285463 42.198862
F 66.650075 68.826563 38.303162
F 76.051375 53.133563 40.926562
F 84.654475 68.570163 26.484162
F 69.108175 67.418063 22.831562
F 84.869375 63.656663 42.143662
F 84.629875 53.260263 38.435762
F 75.835175 53.139663 38.186962
F 66.747775 53.372763 41.270562
F 64.584475 64.679663 33.797262
F 84.593975 52.951963 26.617362
F 71.278475 53.225763 33.725062
F 64.508175 59.496463 27.465762
F 64.502775 67.455963 30.039162
F 64.523475 64.869763 26.378362
F 64.457875 64.853863 41.157062
F 64.415075 64.829663 38.531162
F 64.344975 59.551463 37.366062
F 64.482675 59.652163 22.661562
F 64.522875 56.908163 26.246062
F 64.435675 59.841463 34.589762
F 64.495275 56.998563 23.411162
F 104.724175 10.656363 16.549162
F 89.176775 6.781783 4.650472
F 89.186475 14.535563 9.187972
F 100.295175 13.224563 1.031956
F 98.062175 6.776293 4.678682
F 98.069875 14.516663 4.678972
F 89.033275 1.607753 8.208682
F 89.206675 9.350393 8.542262
F 98.056075 1.616653 8.327412
F 98.063775 9.357003 8.327702
F 89.042775 1.795143 5.553902
F 89.021475 9.308963 5.887242
F 98.056575 1.616643 5.590432
F 98.064275 9.357003 5.590722
F 102.524175 6.780653 16.536862
F 89.204675 6.928703 1.934532
F 89.003475 14.634763 19.329262
F 100.287175 5.484173 1.031665
F 98.061975 6.776513 1.941592
F 98.069775 14.516863 1.941882
F 91.343075 5.520893 5.635932
F 91.255875 13.283763 5.671732
F 104.719175 13.209763 1.023807
F 100.297175 5.486113 5.590502
F 100.305175 13.226463 5.590792
F 86.913175 5.280643 20.113162
F 91.370275 2.939823 2.056022
F 91.409575 10.801863 2.063592
F 100.291175 2.904073 1.943962
F 100.299175 10.644463 1.944252
F 91.429275 2.895283 4.741262
F 91.293375 10.654763 4.954472
F 100.295175 2.902593 4.681562
F 100.303175 10.642963 4.681852
F 91.344175 5.354313 8.346192
F 91.494475 13.228463 8.387182
F 104.712175 5.469363 1.023516
F 100.297175 5.486003 8.329262
F 100.305175 13.226363 8.329552
F 86.660075 13.253863 20.121062
F 102.520175 9.343213 20.183862
F 93.590875 6.780863 4.678062
F 93.597875 14.521063 4.678342
F 93.593775 14.520163 19.273262
F 102.531175 6.779973 4.676912
F 102.538175 14.520363 4.677202
F 93.593975 1.615463 8.322052
F 93.595075 9.360223 8.325462
F 102.525175 1.603853 8.323022
F 102.533175 9.344223 8.323322
F 93.588875 1.619533 5.590232
F 93.594875 9.360903 5.590462
F 102.526175 1.604283 5.596742
F 102.534175 9.344643 5.597032
F 102.513175 1.602853 20.183562
F 93.594975 6.783263 1.942422
F 93.605175 14.524663 1.943312
F 93.590575 6.782893 19.271462
F 102.527175 6.779443 1.952822
F 102.534175 14.519763 1.953112
F 86.857175 5.657913 5.443792
F 86.695675 13.098463 5.607862
F 95.828475 13.228563 20.186062
F 95.825075 5.488933 5.589932
F 95.832875 13.229263 5.590242
F 95.820775 5.488163 20.185762
F 104.721175 5.458863 5.609022
F 104.729175 13.199263 5.609312
F 95.823275 13.227863 1.029251
F 87.064175 2.962973 1.744222
F 86.943775 10.717663 1.956302
F 95.822775 2.908613 1.940982
F 95.830575 10.648963 1.941262
F 104.714175 2.923883 1.956752
F 104.721175 10.664263 1.957042
F 86.943675 3.068373 4.371552
F 86.877975 10.548463 4.820282
F 95.822875 2.908533 4.677832
F 95.830475 10.648963 4.678062
F 104.718175 2.920413 4.660892
F 104.726175 10.660763 4.661182
F 86.869775 5.542223 8.202582
F 86.787175 13.244963 8.346892
F 95.815475 5.487493 1.028932
F 95.824475 5.488863 8.326762
F 95.832375 13.229263 8.327082
F 104.716175 2.915983 16.548862
F 104.720175 5.459093 8.312042
F 104.728175 13.199463 8.312332
F 86.950075 13.341863 1.153272
F 93.599375 14.522663 16.536862
F 89.108275 6.742603 12.037862
F 89.033975 14.796263 2.096222
F 93.590275 9.361113 20.184662
F 98.060275 6.776023 11.976262
F 98.068075 14.516363 11.976562
F 89.180575 1.687263 15.439562
F 89.152575 9.149373 15.706762
F 98.053875 1.616263 15.624862
F 98.061675 9.356633 15.625162
F 89.140675 1.481953 12.739862
F 89.148275 9.417573 12.966562
F 98.054875 1.616473 12.887862
F 98.062675 9.356823 12.888162
F 93.583375 1.620373 20.184662
F 89.074275 6.744803 9.348592
F 89.108975 14.545363 11.953962
F 102.514175 9.340183 1.035290
F 98.060975 6.776093 9.239252
F 98.068775 14.516463 9.239542
F 91.516775 5.364693 12.920162
F 91.358875 13.288863 12.859162
F 86.881575 5.741183 1.052780
F 100.296175 5.485753 12.886962
F 100.303175 13.226163 12.887262
F 86.864275 2.981083 16.422362
F 91.423375 2.696553 9.121062
F 91.433175 10.699063 9.164092
F 100.294175 2.902223 9.238612
F 100.302175 10.642563 9.238902
F 91.470875 2.844603 11.792562
F 91.451575 10.714263 11.830562
F 100.293175 2.902143 11.977562
F 100.301175 10.642463 11.977862
F 91.344775 5.418533 15.619362
F 91.467775 13.298663 15.500262
F 104.721175 10.637263 19.249362
F 100.293175 5.485173 15.625162
F 100.301175 13.225563 15.625462
F 95.827475 10.648463 16.536662
F 102.506175 1.599823 1.034998
F 93.591975 6.781713 11.974462
F 93.598475 14.522163 11.974762
F 102.502175 6.786243 19.258062
F 102.529175 6.779733 11.972062
F 102.537175 14.520063 11.972362
F 93.582975 1.620763 15.623662
F 93.591475 9.360763 15.623662
F 102.521175 1.604023 15.618262
F 102.529175 9.344383 15.618562
F 93.587875 1.618453 12.887862
F 93.592575 9.361053 12.886962
F 102.523175 1.603703 12.893262
F 102.531175 9.344063 12.893562
F 93.583475 9.361093 1.029680
F 93.589675 6.779943 9.238242
F 93.603375 14.524063 9.240662
F 87.094575 10.797763 16.543962
F 102.530175 6.779943 9.245752
F 102.538175 14.520263 9.246042
F 86.921675 5.324893 12.949062
F 86.931575 13.346463 12.799562
F 104.713175 2.896943 19.249062
F 95.823575 5.488773 12.887562
F 95.831075 13.229063 12.887962
F 104.688175 13.183863 20.137462
F 104.719175 5.459083 12.907162
F 104.727175 13.199463 12.907462
F 95.826575 10.648463 19.273462
F 86.849875 2.982423 9.205762
F 86.839675 10.646563 9.173202
F 95.821575 2.908513 9.238762
F 95.829475 10.648763 9.238962
F 104.717175 2.920143 9.257872
F 104.725175 10.660463 9.258162
F 86.925775 2.888403 11.909462
F 86.914575 10.689363 11.980462
F 95.821075 2.908233 11.975562
F 95.828875 10.648563 11.975862
F 104.717175 2.920143 11.960862
F 104.725175 10.660463 11.961162
F 87.000075 5.602843 15.684962
F 86.941175 13.432863 15.487962
F 95.818875 2.908013 19.273262
F 95.822575 5.488583 15.624462
F 95.830475 13.228963 15.624762
F 104.681175 5.443513 20.137162
F 104.718175 5.458473 15.610562
F 104.725175 13.198863 15.610862
F 86.895075 10.657763 19.316562
F 102.532175 14.520963 16.537162
F 89.052175 6.765193 19.456762
F 88.898175 14.533163 4.768572
F 93.576075 1.620303 1.028925
F 98.056275 6.776043 19.274262
F 98.064075 14.516363 19.274562
F 91.323475 5.610233 1.183252
F 89.166975 1.609703 1.025541
F 98.046175 1.615303 1.028891
F 98.053975 9.355663 1.029183
F 89.163275 1.600803 20.100662
F 89.116975 9.357573 20.243562
F 98.051875 1.616053 20.185862
F 98.059675 9.356413 20.186162
F 93.588375 6.780103 16.536062
F 89.080175 6.639493 16.694262
F 89.268175 14.423563 16.584362
F 102.510175 14.526563 19.258362
F 98.058775 6.775863 16.537062
F 98.066575 14.516263 16.537362
F 91.348575 5.557963 20.095662
F 91.256675 13.241463 20.064462
F 86.971075 2.800783 19.169262
F 100.288175 5.483713 20.186862
F 100.295175 13.224063 20.187162
F 95.819575 2.908203 16.536362
F 91.263275 2.829413 16.464262
F 91.370675 10.650863 16.493462
F 100.292175 2.902313 16.535262
F 100.299175 10.642663 16.535562
F 91.476475 3.034833 19.196162
F 91.400775 10.646463 19.212462
F 100.287175 2.903643 19.273162
F 100.295175 10.643963 19.273462
F 91.400275 13.362763 1.172112
F 89.216175 9.428873 1.151742
F 93.599475 17.101463 15.624562
F 102.528175 17.083563 20.184162
F 93.602075 17.101763 8.326912
F 93.593875 17.099163 1.028830
F 102.541175 17.084563 8.323612
F 93.597975 17.102663 12.887062
F 102.541175 17.084963 5.597332
F 102.537175 17.084763 15.618862
F 102.539175 17.084463 12.893862
F 102.521175 17.080563 1.035582
F 93.600575 17.099963 20.186662
F 93.601575 17.102363 5.590522
F 98.070475 17.097163 12.888362
F 98.072075 17.097363 5.591022
F 98.071575 17.097363 8.327992
F 98.069475 17.096963 15.625462
F 98.067475 17.096763 20.186362
F 98.061775 17.096063 1.029475
F 89.388375 17.166363 8.229452
F 89.171875 17.205563 20.282362
F 89.084375 17.203763 15.772662
F 89.014475 17.240563 0.976986
F 88.980875 17.108563 5.490122
F 89.087575 17.027263 13.127362
F 102.545175 14.513763 38.434962
F 89.195275 6.737203 26.454162
F 89.144875 14.534563 26.715462
F 100.334175 13.231463 22.926662
F 98.057575 6.775503 26.571162
F 98.065375 14.515863 26.571462
F 89.062775 1.537043 30.236862
F 89.315775 9.490173 30.259162
F 98.051775 1.615653 30.219462
F 98.059575 9.356013 30.219762
F 89.115975 1.618993 27.545362
F 89.040475 9.200953 27.509962
F 98.064175 1.618883 27.480662
F 98.071975 9.359243 27.480962
F 93.595975 14.522563 38.430462
F 89.122475 6.838763 23.743362
F 88.992375 14.441563 34.020762
F 93.578175 1.621843 22.922462
F 98.069975 6.772303 23.832262
F 98.077675 14.512663 23.832462
F 91.313975 5.488913 27.594162
F 91.324275 13.245163 27.437562
F 104.826175 10.585663 38.529062
F 100.297175 5.486413 27.479762
F 100.304175 13.226763 27.480062
F 95.823075 13.227963 42.078562
F 91.076975 2.896253 23.845162
F 91.376675 10.700363 23.803662
F 100.290175 2.902703 23.835262
F 100.298175 10.643063 23.835562
F 91.286275 2.957793 26.595762
F 91.305075 10.606663 26.586462
F 100.323175 2.894853 26.576362
F 100.331175 10.635263 26.576662
F 91.540575 5.421433 30.138462
F 91.356675 13.328963 30.154962
F 104.969175 13.323863 22.831862
F 100.323175 5.493293 30.226062
F 100.330175 13.233663 30.226362
F 104.715175 13.223263 42.106462
F 102.516175 14.516963 41.160662
F 93.584575 6.779283 26.571162
F 93.593675 14.520563 26.570462
F 102.508175 6.776633 41.160462
F 102.524175 6.771133 26.523462
F 102.532175 14.511463 26.523762
F 93.580175 1.620183 30.219662
F 93.587975 9.361143 30.219362
F 102.535175 1.610903 30.195662
F 102.543175 9.351263 30.195962
F 93.580475 1.620993 27.481662
F 93.589175 9.360763 27.482262
F 102.609175 1.608843 27.444662
F 102.616175 9.349203 27.444962
F 93.583975 6.779773 38.430262
F 93.586275 6.779443 23.832962
F 93.592675 14.519863 23.833162
F 86.896275 3.045303 40.972562
F 102.620175 6.766653 23.787762
F 102.628175 14.507063 23.788062
F 87.070175 5.248393 27.317262
F 86.983775 13.124863 27.585062
F 104.961175 5.583553 22.831562
F 95.819875 5.488143 27.483162
F 95.827675 13.228463 27.483462
F 95.815575 5.487763 42.078162
F 104.676175 5.359123 27.395162
F 104.683175 13.099463 27.395462
F 95.824975 10.646863 38.428762
F 86.798775 2.965143 23.715462
F 86.911775 10.799663 23.903862
F 95.817575 2.908013 23.834562
F 95.825475 10.648263 23.834762
F 104.685175 3.019363 23.747962
F 104.693175 10.759763 23.748262
F 86.901075 2.713293 26.434362
F 86.972175 10.620963 26.633362
F 95.821375 2.906763 26.571762
F 95.829075 10.647163 26.572062
F 104.910175 2.813603 26.447562
F 104.918175 10.553963 26.447762
F 87.043875 5.588983 30.144562
F 86.973575 13.193363 30.421462
F 95.831875 13.229463 22.923162
F 95.822775 5.489003 30.220762
F 95.830275 13.229263 30.220962
F 104.707175 5.482893 42.106162
F 104.861175 5.522593 30.106462
F 104.869175 13.262963 30.106762
F 104.818175 2.845323 38.528762
F 86.857675 13.474063 42.174362
F 89.190175 6.671043 33.965862
F 88.991075 14.473263 24.046862
F 102.490175 9.331893 42.098362
F 98.065875 6.773533 33.870162
F 98.073575 14.513863 33.870462
F 89.183375 1.705133 37.436062
F 89.254475 9.472263 37.519262
F 98.057175 1.616513 37.517862
F 98.064975 9.356873 37.518162
F 89.210875 1.564363 34.831662
F 89.065475 9.310443 34.633362
F 98.063275 1.619303 34.778262
F 98.071075 9.359663 34.778562
F 86.940475 5.511053 42.098362
F 89.218575 6.714153 31.173662
F 89.094975 14.740763 41.190762
F 102.482175 1.591533 42.098062
F 98.066675 6.772793 31.130562
F 98.074475 14.513163 31.130862
F 91.533975 5.687243 35.092662
F 91.186175 13.248163 34.686362
F 95.824275 5.489153 22.922962
F 100.323175 5.492553 34.771062
F 100.331175 13.232963 34.771362
F 95.817075 2.906453 38.428462
F 91.430875 2.982203 31.285362
F 91.458375 10.862863 31.188462
F 100.295175 2.899443 31.126862
F 100.303175 10.639763 31.127162
F 91.413375 3.032423 33.905262
F 91.335375 10.629163 33.799362
F 100.326175 2.895453 33.872862
F 100.334175 10.635863 33.873162
F 91.299575 5.429853 37.887762
F 91.415275 13.404263 37.455862
F 86.868575 5.463143 22.842562
F 100.302175 5.482403 37.513562
F 100.310175 13.222763 37.513762
F 95.812475 2.907613 41.165662
F 93.584475 9.361043 42.078162
F 93.588975 6.782143 33.867662
F 93.590475 14.519263 33.868662
F 93.576775 1.618923 42.078562
F 102.612175 6.760593 33.881462
F 102.620175 14.500963 33.881762
F 93.579375 1.619303 37.516762
F 93.583575 9.362653 37.518062
F 102.573175 1.610953 37.525262
F 102.580175 9.351313 37.525562
F 93.579875 1.620543 34.779962
F 93.587475 9.360873 34.779762
F 102.609175 1.621673 34.775562
F 102.616175 9.362033 34.775862
F 102.524175 9.353043 22.903362
F 93.589175 6.781613 31.132262
F 93.594475 14.520863 31.131262
F 93.590875 14.521363 41.165762
F 102.603175 6.772303 31.120162
F 102.611175 14.512663 31.120462
F 86.931675 5.514743 34.654262
F 86.642575 13.395863 34.913462
F 91.328575 5.542133 22.801362
F 95.821275 5.488793 34.779862
F 95.828675 13.229063 34.780262
F 86.907675 10.652263 38.277762
F 104.856175 5.473413 34.879562
F 104.864175 13.213763 34.879862
F 104.783175 10.605163 41.379062
F 86.757975 3.013013 30.973762
F 87.076975 10.585863 31.241962
F 95.816675 2.907443 31.131662
F 95.824475 10.647763 31.131962
F 104.656175 3.018343 31.191062
F 104.664175 10.758663 31.191362
F 86.851575 2.933553 33.847862
F 86.933375 10.814863 33.981062
F 95.819375 2.906533 33.869362
F 95.827075 10.646963 33.869662
F 104.972175 2.863413 33.975562
F 104.980175 10.603763 33.975862
F 86.961575 5.695743 37.373362
F 87.000875 13.306763 37.635662
F 104.776175 2.864793 41.378762
F 95.818575 5.487963 37.517362
F 95.826575 13.228363 37.517762
F 86.950875 10.881263 41.147762
F 104.853175 5.470563 37.757362
F 104.861175 13.210963 37.757662
F 100.327175 5.491103 22.926362
F 93.584175 6.781063 41.165662
F 89.278675 6.918403 41.392362
F 89.090475 14.641863 31.209362
F 102.516175 1.612683 22.903062
F 98.051275 6.775803 41.165562
F 98.059075 14.516163 41.165862
F 88.976375 1.642743 22.815262
F 89.115475 9.433453 22.910162
F 98.051975 1.615733 22.923262
F 98.059775 9.356093 22.923462
F 88.912675 1.819183 42.012362
F 89.150475 9.553873 42.189662
F 98.045875 1.616333 42.077262
F 98.053675 9.356693 42.077562
F 102.537175 6.773353 38.434662
F 89.246475 6.970873 38.626962
F 89.100275 14.618263 38.545462
F 93.589075 9.361343 22.921662
F 98.059875 6.772513 38.427062
F 98.067675 14.512863 38.427362
F 91.450975 5.579363 42.194262
F 91.264875 13.523363 42.156162
F 95.820375 10.647963 41.165962
F 100.282175 5.483363 42.079462
F 100.290175 13.223763 42.079762
F 86.864075 2.997423 38.226562
F 91.354975 2.790063 38.537862
F 91.279975 10.956463 38.425262
F 100.309175 2.895573 38.421462
F 100.317175 10.635963 38.421762
F 91.363575 2.919193 41.270562
F 91.430575 10.844363 41.265262
F 100.280175 2.906133 41.161462
F 100.288175 10.646463 41.161762
F 86.694975 13.282863 22.922762
F 91.120575 13.314763 22.966462
F 106.940175 9.373753 42.876262
F 106.932175 1.633393 42.875962
F 102.498175 17.072263 42.098662
F 102.624175 17.089563 27.445262
F 102.624175 17.102363 34.776162
F 93.593575 17.099163 42.079462
F 102.532175 17.093363 22.903662
F 98.067575 17.096463 22.923762
F 102.588175 17.091663 37.525862
F 98.078875 17.100063 34.778862
F 102.551175 17.091663 30.196162
F 98.072775 17.097263 37.518462
F 93.597875 17.098663 37.516962
F 93.601175 17.097263 34.783362
F 98.079675 17.099563 27.481262
F 98.061475 17.097063 42.077862
F 93.594375 17.102763 27.482062
F 93.596675 17.100363 30.219762
F 98.067375 17.096363 30.220062
F 93.595275 17.102763 22.923562
F 106.947175 17.114163 42.876562
F 89.025475 16.991863 34.844362
F 89.198475 17.133263 37.571862
F 89.018175 17.117163 42.150462
F 89.225675 17.063863 22.998362
F 89.101575 17.193263 27.535462
F 89.171575 17.171963 30.272762
F 89.117175 22.461563 4.673082
F 89.177775 30.096263 4.561812
F 98.077675 22.256963 4.679272
F 98.085475 29.997363 4.679562
F 89.203375 24.774063 8.352072
F 104.727175 20.950063 1.024099
F 86.964075 33.809963 11.808662
F 98.079375 24.837763 8.328282
F 104.735175 28.690463 1.024390
F 91.432075 18.450663 16.624062
F 89.187075 24.841663 5.688542
F 95.831175 20.968363 1.029581
F 104.749175 33.881563 9.259042
F 98.079875 24.837763 5.591312
F 95.839075 28.708663 1.029871
F 100.325175 33.863663 9.239772
F 89.211775 22.194763 1.889832
F 89.249875 29.905863 1.843642
F 98.077575 22.257263 1.942182
F 98.085375 29.997563 1.942472
F 91.402975 28.734263 5.394922
F 91.321475 21.233863 5.492372
F 100.321175 28.707163 5.591382
F 100.313175 20.966863 5.591092
F 91.410975 26.010163 2.101532
F 89.088675 24.923363 1.199452
F 100.314175 26.125163 1.944842
F 100.306175 18.384763 1.944542
F 91.395775 26.055163 4.715662
F 104.750175 33.881863 4.662062
F 100.318175 26.123663 4.682432
F 100.310175 18.383363 4.682142
F 91.475475 28.790063 8.187212
F 91.337775 20.949463 8.339842
F 100.320175 28.707063 8.330132
F 100.313175 20.966763 8.329842
F 93.612175 22.264963 4.675772
F 93.617875 30.003863 4.676462
F 102.546175 22.260663 4.677492
F 102.554175 30.001063 4.677782
F 93.610875 24.840663 8.326082
F 91.487075 18.497263 9.275062
F 86.975975 33.966263 16.678262
F 102.548175 24.824963 8.323902
F 95.844175 28.709263 20.186562
F 86.841775 34.007763 1.817202
F 93.611775 24.841063 5.591192
F 87.100975 18.325163 9.134882
F 100.318175 33.865063 19.274262
F 102.549175 24.825363 5.597622
F 104.696175 20.924263 20.137762
F 91.430275 33.840563 11.901162
F 93.609275 22.262363 1.941542
F 93.614275 30.000763 1.940932
F 102.542175 22.260163 1.953412
F 102.550175 30.000563 1.953702
F 87.091075 28.670063 5.741292
F 86.936375 21.103463 5.560412
F 95.848475 28.709963 5.590822
F 95.840675 20.969563 5.590592
F 104.744175 28.679963 5.609892
F 104.737175 20.939563 5.609602
F 86.796075 26.026163 2.079472
F 87.069075 18.364063 11.976062
F 95.846075 26.129763 1.941872
F 95.838375 18.389363 1.941562
F 104.737175 26.144963 1.957632
F 104.729175 18.404563 1.957342
F 87.081375 26.195563 4.808682
F 91.424975 28.438063 1.004478
F 95.846075 26.129663 4.678672
F 95.838375 18.389263 4.678392
F 104.742175 26.141463 4.661772
F 104.734175 18.401163 4.661482
F 86.958975 28.824263 8.419472
F 87.008875 20.905663 8.324132
F 95.847975 28.709963 8.327672
F 95.839975 20.969563 8.327332
F 104.744175 28.680163 8.312912
F 104.736175 20.939863 8.312622
F 88.994275 22.411663 12.050762
F 89.131475 30.012463 12.023662
F 98.075775 22.256763 11.976862
F 98.083575 29.997063 11.977162
F 89.148075 24.688163 15.707762
F 104.729175 18.377663 19.249662
F 86.919475 33.968463 4.629352
F 98.077275 24.837363 15.625762
F 104.737175 26.118063 19.249962
F 95.853675 33.870163 1.942212
F 89.114875 24.975163 12.952962
F 95.834375 18.388763 19.273762
F 104.745175 33.885363 1.957922
F 98.078275 24.837563 12.888662
F 95.842075 26.129163 19.274062
F 100.322175 33.865563 1.945132
F 89.062975 22.224563 9.278712
F 89.235675 30.040263 9.287762
F 98.076575 22.256863 9.239832
F 98.084375 29.997163 9.240122
F 91.422775 28.584063 12.673062
F 91.401975 21.010863 12.930462
F 100.319175 28.706863 12.887862
F 100.311175 20.966463 12.887562
F 91.397575 26.083763 9.220472
F 95.852175 33.869763 11.976662
F 100.318175 26.123363 9.239482
F 100.310175 18.382963 9.239192
F 91.350275 25.961963 11.891562
F 104.747175 33.877463 16.549962
F 100.317175 26.123263 11.978462
F 100.309175 18.382863 11.978162
F 91.369275 28.650963 15.556062
F 91.431675 20.964063 15.687162
F 100.317175 28.706263 15.626062
F 100.309175 20.965863 15.625762
F 93.605775 22.261563 11.975562
F 93.614175 30.001963 11.974962
F 102.545175 22.260463 11.972562
F 102.553175 30.000863 11.972862
F 93.606775 24.841663 15.624862
F 91.435175 20.977363 0.998450
F 104.748175 33.881563 11.962062
F 102.545175 24.825063 15.619162
F 104.704175 28.664563 20.138062
F 87.040775 33.887463 19.377762
F 93.608575 24.840763 12.888062
F 86.816575 26.136763 19.015762
F 100.326175 33.864063 4.682722
F 102.547175 24.824763 12.894162
F 95.836475 20.968963 20.186262
F 91.167775 33.940863 1.963182
F 93.605575 22.261463 9.238752
F 93.616775 30.003563 9.239542
F 102.545175 22.260663 9.246332
F 102.553175 30.001063 9.246622
F 86.996775 28.765663 12.802262
F 86.831575 20.960263 12.912562
F 95.846675 28.709763 12.888462
F 95.838875 20.969363 12.888162
F 104.743175 28.680163 12.908062
F 104.735175 20.939763 12.907762
F 86.797975 26.152563 8.940672
F 95.854075 33.869963 4.679002
F 95.844975 26.129463 9.239562
F 95.837375 18.389063 9.239222
F 104.741175 26.141263 9.258742
F 104.733175 18.400863 9.258452
F 86.862175 26.100863 11.762962
F 91.497375 18.525163 19.377962
F 95.844275 26.129463 11.976362
F 95.836375 18.389063 11.976062
F 104.740175 26.141263 11.961762
F 104.732175 18.400863 11.961462
F 86.942975 28.603763 15.565762
F 86.797875 20.965663 15.634462
F 95.845875 28.709663 15.625262
F 95.838075 20.969263 15.624962
F 104.741175 28.679563 15.611462
F 104.733175 20.939163 15.611162
F 89.126675 22.270463 19.446162
F 89.130475 30.028063 19.355062
F 98.071875 22.256763 19.274862
F 98.079575 29.997163 19.275162
F 91.371275 18.523463 4.818562
F 104.731175 18.396663 16.549462
F 91.321975 33.909863 9.159092
F 98.069575 24.836363 1.029768
F 104.739175 26.137063 16.549762
F 95.852675 33.869863 9.239872
F 89.139775 24.849263 20.031162
F 95.835375 18.388863 16.536862
F 91.311975 33.668663 19.304662
F 98.075275 24.837163 20.186662
F 95.843075 26.129263 16.537262
F 104.744175 33.858363 19.250262
F 89.029275 22.032663 16.554862
F 89.104675 30.037763 16.598262
F 98.074375 22.256563 16.537662
F 98.082175 29.996963 16.537862
F 91.422075 28.650363 20.114362
F 91.428975 21.029163 20.229462
F 100.311175 28.704763 20.187662
F 100.303175 20.964463 20.187462
F 91.340375 26.107463 16.594562
F 91.281275 18.437863 12.056762
F 100.315175 26.123363 16.536062
F 100.307175 18.383063 16.535762
F 91.376075 26.128963 19.249662
F 95.850675 33.869663 16.537562
F 100.310175 26.124763 19.273962
F 100.303175 18.384363 19.273662
F 87.059675 33.958563 9.121882
F 89.114275 32.516363 0.946706
F 100.310175 28.705263 1.032539
F 100.302175 20.964863 1.032248
F 93.605475 22.262763 19.272762
F 93.611675 30.001363 19.273262
F 102.518175 22.266963 19.258662
F 102.526175 30.007363 19.258962
F 93.601375 24.839263 1.029321
F 86.857875 18.513363 16.376462
F 100.324175 33.863563 11.978762
F 102.529175 24.820863 1.035873
F 87.063875 28.622263 20.132962
F 100.323175 33.863763 16.536362
F 93.605375 24.841763 20.185362
F 86.797275 26.044863 16.368962
F 91.466375 34.002663 4.729312
F 102.536175 24.823963 20.184462
F 86.743175 21.067163 20.117262
F 91.231475 33.733463 16.539562
F 93.605375 22.262163 16.537262
F 93.610975 30.000763 16.536062
F 102.540175 22.261363 16.537362
F 102.548175 30.001763 16.537662
F 98.083075 32.577463 20.186962
F 102.556175 32.565263 8.324192
F 102.544175 32.564263 20.184762
F 102.552175 32.565463 15.619462
F 98.077275 32.576763 1.030059
F 102.557175 32.565763 5.597912
F 102.555175 32.565163 12.894462
F 102.537175 32.561263 1.036164
F 98.087175 32.578063 8.328572
F 93.604075 32.582763 1.030714
F 98.085075 32.577763 15.625962
F 98.086075 32.577963 12.888962
F 98.087675 32.578063 5.591602
F 89.248875 32.671963 8.090442
F 93.614475 32.580663 20.186162
F 93.614075 32.581463 15.624862
F 93.615475 32.583263 8.327582
F 93.617375 32.583063 5.590292
F 93.616975 32.580963 12.888362
F 86.895775 28.575163 1.169782
F 89.073075 32.491963 15.548062
F 89.232675 32.596063 5.451342
F 89.250575 32.690963 12.719062
F 89.186275 32.520163 20.335762
F 95.849675 33.869663 19.274262
F 91.422575 18.322063 2.029302
F 86.832875 21.118063 1.041750
F 86.713475 18.476163 2.155242
F 87.047375 18.488863 19.239062
F 86.797375 18.476863 4.773902
F 89.189675 22.197763 26.258162
F 89.126675 29.896963 26.775962
F 98.073175 22.256263 26.571762
F 98.080975 29.996563 26.572062
F 89.114975 24.641063 30.044462
F 87.152075 28.598163 22.830762
F 86.813475 33.831063 38.311362
F 98.075075 24.836763 30.220362
F 89.280075 32.496763 30.256562
F 86.858475 33.681863 33.947862
F 89.162775 24.747263 27.242762
F 104.976175 21.064263 22.832162
F 91.451575 33.829763 26.535662
F 98.087575 24.839963 27.481462
F 104.984175 28.804663 22.832462
F 86.809175 33.759463 26.719662
F 89.108475 22.348063 23.555962
F 89.211275 30.015863 24.035662
F 98.085475 22.253063 23.832762
F 98.093275 29.993363 23.833062
F 91.439075 28.750563 27.511062
F 91.400975 21.046363 27.428662
F 100.320175 28.707463 27.480662
F 100.312175 20.967163 27.480362
F 91.496575 26.028563 23.841762
F 104.941175 33.775063 26.448662
F 100.313175 26.123763 23.836162
F 100.306175 18.383463 23.835862
F 91.431675 26.192863 26.549862
F 91.373475 21.016863 23.023962
F 100.347175 26.115963 26.577262
F 100.339175 18.375563 26.576962
F 91.327475 28.747763 30.295862
F 91.235275 20.889363 30.335262
F 100.346175 28.714363 30.226962
F 100.338175 20.974063 30.226662
F 93.604175 22.262163 26.570362
F 93.611375 30.002563 26.570762
F 102.540175 22.251863 26.524062
F 102.547175 29.992263 26.524362
F 93.601475 24.841563 30.220562
F 95.839875 20.969863 22.923462
F 95.850375 33.868063 33.870462
F 102.559175 24.831963 30.196462
F 104.723175 20.963663 42.106762
F 95.847775 33.868963 31.132862
F 93.606475 24.840963 27.483562
F 95.847775 28.710263 22.923762
F 95.848975 33.869363 23.835662
F 102.632175 24.829963 27.445562
F 104.730175 28.703963 42.107062
F 86.925875 33.854663 41.081262
F 93.603975 22.261463 23.834762
F 93.609775 30.000463 23.833762
F 102.636175 22.247363 23.788362
F 102.643175 29.987763 23.788662
F 87.045075 28.505763 27.682862
F 86.974175 20.951363 27.315662
F 95.843375 28.709263 27.483962
F 95.835575 20.968863 27.483762
F 104.699175 28.580263 27.396062
F 104.691175 20.839863 27.395762
F 86.844775 25.992063 23.825162
F 91.449475 33.898363 38.326862
F 95.841175 26.128963 23.835362
F 95.833375 18.388663 23.835062
F 104.709175 26.240463 23.748862
F 104.701175 18.500063 23.748562
F 86.766675 25.992363 26.503762
F 86.813275 21.002863 22.840462
F 95.844875 26.127763 26.572662
F 95.836875 18.387563 26.572362
F 104.933175 26.034663 26.448362
F 104.926175 18.294363 26.448062
F 86.996375 28.513263 30.434862
F 86.809875 20.713563 29.985962
F 95.845875 28.709963 30.221462
F 95.837975 20.969563 30.221162
F 104.885175 28.743663 30.107362
F 104.877175 21.003363 30.107062
F 88.973975 22.138763 33.866162
F 89.058675 29.846863 33.952962
F 98.081375 22.254263 33.870762
F 98.089175 29.994663 33.871062
F 89.078575 24.951863 37.811362
F 89.070075 32.554463 27.459362
F 86.875775 18.318063 26.486562
F 98.080575 24.837563 37.518762
F 89.199675 24.933563 22.871862
F 95.848375 33.867863 38.429562
F 89.206875 24.658763 35.026562
F 104.791175 18.345563 41.379262
F 106.963175 32.594863 42.877162
F 98.086675 24.840363 34.779062
F 104.799175 26.085863 41.379562
F 95.852575 33.868163 26.572962
F 88.826775 22.132063 31.071962
F 89.164375 29.954463 31.214362
F 98.082275 22.253563 31.131162
F 98.090075 29.993863 31.131462
F 91.494875 28.667263 34.754862
F 91.348975 20.955663 34.680962
F 100.346175 28.713663 34.771962
F 100.339175 20.973263 34.771662
F 91.247775 26.000163 31.159762
F 86.932375 33.869463 31.151562
F 100.318175 26.120563 31.127762
F 100.310175 18.380163 31.127462
F 91.170675 25.997463 33.793662
F 86.842675 18.569763 41.062362
F 100.349175 26.116563 33.873762
F 100.341175 18.376163 33.873462
F 91.502275 28.635063 37.455662
F 91.432975 20.863863 37.501562
F 100.325175 28.703463 37.514362
F 100.318175 20.963163 37.514062
F 93.601275 22.261063 33.868162
F 93.611375 30.002463 33.867562
F 102.627175 22.241363 33.882062
F 102.635175 29.981663 33.882262
F 93.600575 24.841563 37.518962
F 95.827975 18.388463 41.166162
F 104.688175 33.979763 31.192262
F 102.596175 24.832063 37.526162
F 95.835775 26.128763 41.166462
F 91.441675 33.658763 31.371562
F 93.600675 24.842163 34.779762
F 86.945475 33.765763 23.916162
F 104.716175 33.980863 23.749162
F 102.632175 24.842763 34.776362
F 86.653475 25.999463 41.270362
F 100.340175 33.857063 38.422562
F 93.599175 22.259463 31.131362
F 93.610175 30.001063 31.132662
F 102.618175 22.253063 31.120762
F 102.626175 29.993363 31.121062
F 86.917575 28.496163 34.911862
F 86.709775 20.881763 34.676262
F 95.844575 28.709863 34.780762
F 95.836575 20.969463 34.780562
F 104.880175 28.694463 34.880362
F 104.872175 20.954163 34.880062
F 86.871375 25.810763 31.195562
F 86.845575 18.279563 31.104762
F 95.839675 26.128663 31.132662
F 95.832175 18.388163 31.132262
F 104.680175 26.239463 31.191962
F 104.672175 18.499063 31.191662
F 87.075775 25.931863 33.966762
F 91.323675 18.531563 23.981262
F 95.842475 26.127763 33.870162
F 95.834875 18.387363 33.869862
F 104.996175 26.084463 33.976462
F 104.988175 18.344163 33.976162
F 87.128775 28.739263 37.530462
F 86.845875 21.013563 37.482562
F 95.842375 28.709163 37.518362
F 95.834475 20.968863 37.518062
F 104.877175 28.691663 37.758262
F 104.869175 20.951263 37.757962
F 89.001275 22.132363 41.338862
F 89.249275 29.812863 41.311262
F 98.066875 22.256563 41.166162
F 98.074675 29.996863 41.166462
F 104.807175 33.826263 41.379862
F 104.833175 18.326063 38.529362
F 100.311175 33.867563 41.162562
F 98.075375 24.836863 22.924062
F 104.841175 26.066363 38.529562
F 91.256875 33.954963 41.162062
F 88.975275 24.725463 42.307462
F 95.831075 20.968463 42.078762
F 91.281875 33.847563 34.009262
F 98.069275 24.837463 42.078162
F 95.832775 18.387163 38.428962
F 105.003175 33.824863 33.976762
F 89.053075 22.294963 38.467162
F 89.315975 29.849563 38.428662
F 98.075475 22.253263 38.427662
F 98.083275 29.993563 38.427962
F 91.505075 28.634563 42.145962
F 91.375775 21.005963 42.107862
F 100.306175 28.704463 42.080362
F 100.298175 20.964063 42.080062
F 91.373675 26.118563 38.633262
F 91.248575 18.501263 26.662462
F 100.333175 26.116663 38.422362
F 100.325175 18.376263 38.422062
F 91.349275 26.046463 41.273362
F 95.843575 33.869063 41.166762
F 100.303175 26.127263 41.162362
F 100.295175 18.386863 41.162062
F 89.151275 32.426363 23.053862
F 86.817375 18.343363 33.856062
F 100.350175 28.712163 22.927262
F 100.342175 20.971863 22.926962
F 93.598375 22.260963 41.165962
F 93.607575 30.001563 41.166062
F 102.524175 22.257363 41.160962
F 102.531175 29.997763 41.161262
F 93.609675 24.838663 22.920662
F 95.840575 26.127563 38.429262
F 91.352075 33.973063 23.699862
F 102.540175 24.833763 22.903962
F 91.377475 28.593863 22.860862
F 100.326175 33.860863 31.128062
F 93.601175 24.839663 42.079462
F 86.679575 26.217663 38.489462
F 100.321175 33.864163 23.836362
F 102.506175 24.812663 42.098962
F 95.839075 28.708863 42.079062
F 100.354175 33.856263 26.577562
F 93.599975 22.260363 38.429662
F 93.609075 30.001663 38.430362
F 102.553175 22.254063 38.435262
F 102.560175 29.994463 38.435462
F 86.800775 28.556663 42.211462
F 86.621275 20.972463 42.190362
F 102.513175 32.552963 42.099262
F 93.612875 32.582163 22.922162
F 93.612675 32.580063 37.517062
F 98.095275 32.580363 27.481762
F 93.610975 32.581163 34.781762
F 93.614275 32.579663 30.219962
F 93.613775 32.581263 27.483362
F 102.640175 32.570263 27.445862
F 98.083175 32.577163 22.924362
F 106.955175 24.854463 42.876862
F 102.604175 32.572363 37.526462
F 98.077075 32.577763 42.078462
F 98.094475 32.580763 34.779362
F 98.082875 32.577063 30.220662
F 98.088375 32.577963 37.519062
F 102.547175 32.574163 22.904262
F 93.605375 32.582663 42.078062
F 102.566175 32.572363 30.196762
F 102.640175 32.583163 34.776662
F 89.265575 32.577163 37.547662
F 89.092675 32.503763 34.720862
F 100.357175 33.856863 33.874062
F 86.767075 18.279563 23.756062
F 89.218375 32.467963 41.974062
F 86.823875 18.319863 38.256762
F 104.849175 33.806763 38.529862
F 91.428675 18.245663 38.564262
F 91.464275 18.335363 31.283062
F 91.253775 18.236263 41.261962
F 91.410275 18.248263 34.015862
F 89.112075 45.630463 4.851572
F 89.188675 37.707463 4.542552
F 98.101075 45.478063 4.680142
F 98.093275 37.737763 4.679852
F 89.268275 48.007463 8.480762
F 89.040175 40.351263 8.267272
F 98.102775 48.058863 8.329162
F 98.094975 40.318463 8.328862
F 89.154275 48.239863 5.836332
F 89.171975 40.280563 5.434502
F 98.103275 48.058863 5.592182
F 98.095475 40.318463 5.591892
F 89.123575 45.648963 1.848762
F 89.040075 37.649163 1.816102
F 98.100875 45.478363 1.943052
F 98.093075 37.737963 1.942762
F 91.384975 36.489863 5.610662
F 91.302975 44.186563 5.644112
F 100.328175 36.447563 5.591672
F 100.336175 44.187963 5.591962
F 91.377575 49.227963 2.032552
F 104.752175 41.598763 19.250562
F 91.429375 41.626563 1.925692
F 100.338175 49.346263 1.945712
F 86.928875 36.480463 20.404662
F 100.330175 41.605863 1.945422
F 86.739575 49.362463 2.040302
F 95.865375 49.350263 19.274862
F 91.509675 41.565163 4.601192
F 100.342175 49.344763 4.683302
F 86.957975 41.372763 19.198862
F 100.334175 41.604363 4.683012
F 91.411075 36.450663 8.287412
F 91.459075 44.172963 8.242062
F 100.328175 36.447463 8.330422
F 100.336175 44.187863 8.330712
F 93.628075 45.481763 4.679732
F 93.623175 37.742863 4.678652
F 102.569175 45.481763 4.678362
F 102.562175 37.741463 4.678072
F 93.634675 48.061963 8.326802
F 93.623875 40.322763 8.328242
F 102.572175 48.046063 8.324772
F 102.564175 40.305663 8.324482
F 93.631975 48.063863 5.591032
F 93.627675 40.321563 5.591632
F 102.573175 48.046463 5.598492
F 102.565175 40.306063 5.598202
F 93.635175 45.484963 1.943772
F 93.624175 37.743763 1.942562
F 102.565175 45.481263 1.954282
F 102.558175 37.740863 1.953992
F 86.971475 36.557563 5.494192
F 86.760175 44.178863 5.609812
F 95.856275 36.450363 5.591102
F 95.863975 44.190763 5.591412
F 104.752175 36.420263 5.610182
F 104.760175 44.160663 5.610472
F 86.927775 49.446063 4.770852
F 95.857775 41.609863 19.274662
F 86.868175 41.654563 1.940142
F 95.869375 49.350863 1.942772
F 95.846575 36.448963 1.030111
F 95.861675 41.610463 1.942452
F 104.760175 49.366063 1.958502
F 86.994075 43.941963 20.024962
F 104.753175 41.625663 1.958212
F 91.393875 49.435163 4.794932
F 86.809275 44.129263 1.013956
F 86.959475 41.725963 4.650802
F 95.869475 49.350763 4.679542
F 86.934675 49.271563 16.419162
F 95.861875 41.610363 4.679312
F 104.765175 49.362563 4.662642
F 95.851975 36.449663 20.186862
F 104.757175 41.622263 4.662352
F 86.887275 36.509763 8.221172
F 86.916175 44.244263 8.400802
F 95.855675 36.450263 8.327922
F 95.863475 44.190663 8.328232
F 104.751175 36.420563 8.313202
F 104.759175 44.160863 8.313502
F 89.145675 45.468863 11.949362
F 89.285375 37.457263 12.079962
F 98.099175 45.477863 11.977762
F 98.091375 37.737463 11.977462
F 89.207775 48.128263 15.514262
F 89.189675 40.175763 15.573662
F 98.100675 48.058463 15.626562
F 98.092875 40.318063 15.626262
F 89.062575 48.241963 12.658862
F 89.082775 40.152763 12.837962
F 98.101575 48.058663 12.889562
F 98.093775 40.318263 12.889262
F 89.170475 45.314363 9.336692
F 89.163375 37.718963 9.365092
F 98.099975 45.477863 9.240702
F 98.092175 37.737563 9.240412
F 91.510975 36.339863 12.957662
F 91.281175 44.150563 12.811762
F 100.327175 36.447163 12.888162
F 100.335175 44.187563 12.888462
F 91.479975 49.377763 9.160222
F 104.743175 36.430763 1.024682
F 91.387375 41.602563 9.333662
F 100.341175 49.344363 9.240352
F 104.755175 41.617763 16.550262
F 100.333175 41.604063 9.240062
F 91.405375 49.410963 11.814262
F 104.760175 49.339163 19.250862
F 91.194675 41.584363 12.052262
F 100.340175 49.344363 11.979362
F 104.720175 44.145363 20.138662
F 100.332175 41.603963 11.979062
F 91.505675 36.274663 15.670162
F 91.396575 44.187863 15.613362
F 100.325175 36.446663 15.626362
F 100.332175 44.186963 15.626662
F 93.627675 45.481763 11.976362
F 93.621575 37.742263 11.976262
F 102.568175 45.481563 11.973462
F 102.560175 37.741163 11.973162
F 93.629075 48.064263 15.626262
F 93.620875 40.322963 15.625462
F 102.568175 48.046163 15.620062
F 102.560175 40.305863 15.619762
F 93.629175 48.064063 12.887562
F 93.620275 40.323863 12.887762
F 102.570175 48.045863 12.895062
F 102.562175 40.305563 12.894762
F 93.629875 45.482863 9.239452
F 93.621075 37.741763 9.239202
F 102.569175 45.481763 9.247202
F 102.561175 37.741363 9.246912
F 86.976775 36.313763 12.994962
F 86.980775 44.095963 12.801462
F 95.854675 36.450163 12.888762
F 95.862175 44.190463 12.889062
F 104.750175 36.420563 12.908362
F 104.758175 44.160863 12.908662
F 86.938075 49.253863 9.252082
F 104.763175 49.358163 16.550562
F 86.815975 36.521563 0.855998
F 95.868475 49.350563 9.240412
F 95.858575 41.609963 16.537862
F 95.860575 41.610263 9.240142
F 104.764175 49.362363 9.259622
F 104.712175 36.404963 20.138362
F 104.756175 41.621963 9.259332
F 91.443575 49.511463 16.577662
F 95.854675 44.189463 1.030474
F 86.998875 41.375663 11.764662
F 95.867775 49.350463 11.977262
F 95.866575 49.350263 16.538062
F 95.859675 41.610163 11.976862
F 104.764175 49.362363 11.962562
F 95.859975 44.190063 20.187162
F 104.756175 41.621963 11.962362
F 86.961475 36.519163 15.688662
F 86.936375 44.068363 15.614262
F 95.853875 36.450063 15.625562
F 95.861475 44.190363 15.625862
F 104.749175 36.419963 15.611762
F 104.757175 44.160263 15.611962
F 89.189475 45.389063 19.081562
F 89.099275 37.750863 19.361162
F 98.095175 45.477863 19.275762
F 98.087375 37.737463 19.275462
F 91.381875 51.964763 12.722062
F 88.964375 40.255563 1.010216
F 98.092875 48.057463 1.030642
F 98.085175 40.317163 1.030351
F 89.087875 48.076363 20.085762
F 89.196275 40.257463 20.214362
F 98.098575 48.058263 20.187562
F 98.090875 40.317863 20.187262
F 89.239775 45.523663 16.390462
F 89.244975 37.695763 16.683762
F 98.097775 45.477663 16.538462
F 98.089975 37.737363 16.538162
F 91.343775 36.355863 20.094462
F 91.487475 44.036063 20.185762
F 100.319175 36.445163 20.187962
F 100.327175 44.185563 20.188262
F 86.834675 49.353163 19.166462
F 102.556175 37.742063 16.537962
F 91.276875 41.559063 16.515262
F 100.338175 49.344463 16.536962
F 86.981975 41.429963 16.432262
F 100.331175 41.604163 16.536662
F 91.303775 49.543563 19.309762
F 86.868575 49.542963 11.940262
F 91.482775 41.483263 19.312262
F 100.334175 49.345863 19.274862
F 104.750175 44.171163 1.024973
F 100.326175 41.605463 19.274562
F 91.364975 36.609263 1.026935
F 91.529575 44.174163 1.115162
F 100.318175 36.445663 1.032831
F 100.326175 44.185963 1.033122
F 93.626775 45.481963 19.274062
F 93.618375 37.740963 19.273662
F 102.541175 45.488063 19.259562
F 102.534175 37.747663 19.259262
F 93.622775 48.061463 1.030700
F 93.616175 40.320963 1.029321
F 102.553175 48.041963 1.036747
F 102.545175 40.301663 1.036456
F 93.626375 48.064363 20.185462
F 93.627675 40.318163 20.188562
F 102.559175 48.045063 20.185362
F 102.552175 40.304663 20.185062
F 93.626975 45.482063 16.537162
F 93.621775 37.742263 16.537962
F 102.563175 45.482463 16.538262
F 86.841175 41.546563 9.076622
F 104.727175 51.885663 20.138962
F 104.766175 51.901263 12.908962
F 100.344175 51.928163 8.331002
F 100.340175 51.927363 15.626962
F 104.764175 51.900663 15.612262
F 104.767175 51.901263 8.313792
F 104.768175 51.901063 5.610772
F 100.344175 51.928263 5.592252
F 100.334175 51.925863 20.188562
F 95.871875 51.931063 5.591682
F 104.758175 51.911563 1.025265
F 89.057975 48.311363 0.938569
F 100.342175 51.927963 12.888762
F 95.862375 51.929763 1.030743
F 95.867575 51.930363 20.187462
F 100.333175 51.926363 1.033414
F 95.869175 51.930763 15.626162
F 95.869875 51.930763 12.889362
F 95.871275 51.931063 8.328512
F 86.929575 52.058763 13.050062
F 91.466675 52.034163 20.239262
F 91.445775 51.891463 1.025255
F 91.435275 52.084663 5.677872
F 86.805575 51.920463 15.677362
F 86.890875 51.992763 5.651822
F 86.986675 51.887763 8.366102
F 86.840475 51.953963 20.216062
F 91.329275 52.002763 15.404062
F 87.012175 51.810363 0.840742
F 91.501275 52.009963 8.341222
F 89.116975 45.343863 26.448662
F 89.098375 37.632163 26.457062
F 98.096575 45.477263 26.572562
F 98.088775 37.736963 26.572262
F 89.236875 48.052463 30.198662
F 89.237175 40.184263 30.245962
F 98.098475 48.057863 30.221262
F 98.090675 40.317463 30.220962
F 89.261375 47.805663 27.475262
F 89.285575 40.060763 27.627662
F 98.110875 48.061063 27.482362
F 98.103075 40.320663 27.482062
F 88.943275 45.518463 23.771862
F 89.287275 37.847863 23.839962
F 98.108875 45.474163 23.833662
F 98.101075 37.733763 23.833362
F 91.325575 36.395463 27.567862
F 91.351275 44.235463 27.338462
F 100.328175 36.447863 27.480962
F 100.336175 44.188263 27.481262
F 91.396175 49.379463 23.600362
F 104.738175 36.444363 42.107362
F 91.434275 41.643463 23.887262
F 100.337175 49.344863 23.836962
F 86.987675 49.242263 31.198062
F 100.329175 41.604563 23.836662
F 91.426975 49.265963 26.493962
F 105.000175 44.285363 22.833062
F 91.401975 41.585763 26.676562
F 100.370175 49.337063 26.578162
F 104.746175 44.184663 42.107662
F 100.362175 41.596663 26.577862
F 91.449375 36.360763 30.311662
F 91.400275 44.036663 30.127562
F 100.354175 36.454763 30.227262
F 100.361175 44.195063 30.227562
F 93.625575 45.482563 26.571162
F 93.615275 37.740463 26.572562
F 102.563175 45.472963 26.524962
F 102.555175 37.732563 26.524662
F 93.625475 48.062963 30.221262
F 93.623475 40.319063 30.218162
F 102.582175 48.053063 30.197362
F 102.574175 40.312763 30.197062
F 93.630675 48.061463 27.484262
F 93.622675 40.321463 27.484262
F 102.655175 48.051063 27.446462
F 102.648175 40.310663 27.446162
F 93.629675 45.483863 23.836062
F 93.618275 37.741163 23.833762
F 102.659175 45.468463 23.789262
F 102.651175 37.728063 23.788962
F 87.003475 36.372463 27.459262
F 86.858575 44.048263 27.238462
F 95.851075 36.449563 27.484262
F 95.858775 44.189863 27.484662
F 104.707175 36.320563 27.396362
F 104.715175 44.060963 27.396662
F 87.049775 49.321563 33.881662
F 104.815175 41.566563 41.380162
F 86.939375 41.565463 23.734962
F 95.864475 49.350163 23.836262
F 95.863975 49.348563 38.430162
F 95.856775 41.609663 23.835962
F 104.732175 49.461563 23.749762
F 95.846475 36.449063 42.079362
F 104.724175 41.721163 23.749462
F 91.412475 49.396363 38.515162
F 86.937475 41.590863 38.200962
F 86.996375 41.475363 26.452462
F 95.868175 49.348863 26.573562
F 95.859375 49.349763 41.167462
F 95.860375 41.608563 26.573262
F 104.957175 49.255763 26.449262
F 86.775075 41.429863 40.929762
F 104.949175 41.515463 26.448962
F 87.261775 36.362763 30.263162
F 87.191075 44.155963 30.042862
F 95.853775 36.450363 30.221862
F 95.861575 44.190763 30.222162
F 104.893175 36.484063 30.107662
F 104.900175 44.224363 30.107962
F 89.159075 45.455163 33.847862
F 89.161075 37.512763 33.881062
F 98.104775 45.475363 33.871562
F 98.096975 37.734963 33.871262
F 89.234575 47.953463 37.590762
F 89.150975 40.283863 37.196562
F 98.103975 48.058663 37.519562
F 98.096175 40.318363 37.519362
F 89.248075 47.948063 34.791762
F 89.269375 40.159263 34.563262
F 98.110075 48.061463 34.779962
F 98.102275 40.321163 34.779662
F 89.201475 45.454263 31.110862
F 89.392275 37.685063 31.319162
F 98.105675 45.474563 31.132062
F 98.097875 37.734263 31.131762
F 91.428475 36.439963 34.674362
F 91.322675 44.167463 34.682362
F 100.354175 36.453963 34.772162
F 100.362175 44.194363 34.772462
F 91.353775 49.417263 31.148162
F 91.454375 51.984363 22.968162
F 91.445875 41.543363 30.956762
F 100.341175 49.341663 31.128662
F 104.992175 36.544963 22.832762
F 100.334175 41.601263 31.128362
F 87.161075 49.376563 38.400762
F 106.971175 40.335163 42.877462
F 91.490575 41.470363 33.595762
F 100.373175 49.337663 33.874662
F 86.886375 49.437563 41.105562
F 100.365175 41.597263 33.874362
F 91.443575 36.579563 37.375362
F 91.389975 44.200863 37.450662
F 100.333175 36.443863 37.514662
F 100.341175 44.184263 37.514962
F 93.622575 45.480763 33.869762
F 93.618975 37.742463 33.867962
F 102.651175 45.462363 33.882862
F 102.643175 37.722063 33.882562
F 93.625475 48.062463 37.518762
F 93.616475 40.322463 37.518262
F 102.619175 48.053163 37.527062
F 102.612175 40.312763 37.526762
F 93.625975 48.061963 34.781762
F 93.620875 40.320763 34.781062
F 102.655175 48.063863 34.777262
F 102.648175 40.323463 34.776962
F 93.623275 45.480363 31.131362
F 93.618475 37.741463 31.132762
F 102.642175 45.474163 31.121662
F 102.634175 37.733763 31.121362
F 86.752575 36.319963 34.654462
F 86.938875 44.107163 34.591462
F 95.852275 36.450263 34.781062
F 95.859975 44.190563 34.781362
F 104.888175 36.434863 34.880662
F 104.895175 44.175263 34.880962
F 91.295675 49.201463 33.927162
F 106.978175 48.075563 42.877762
F 86.948775 41.609063 30.833762
F 95.863275 49.349663 31.133462
F 104.857175 41.547163 38.530162
F 95.855475 41.609363 31.133262
F 104.703175 49.460563 31.192862
F 95.854475 44.189563 42.079662
F 104.695175 41.720163 31.192562
F 86.998375 49.303363 23.902362
F 104.822175 49.306963 41.380462
F 86.922075 41.628363 33.558462
F 95.865875 49.348863 33.871062
F 104.865175 49.287463 38.530462
F 95.858375 41.608363 33.870862
F 105.019175 49.305563 33.977262
F 95.851475 41.609363 41.167162
F 105.011175 41.565263 33.976962
F 86.920975 36.348463 37.283962
F 87.049075 44.244463 37.247862
F 95.849875 36.449563 37.518662
F 95.857675 44.189863 37.518962
F 104.884175 36.432063 37.758562
F 104.892175 44.172363 37.758862
F 89.163775 45.483963 41.157162
F 89.093575 37.770463 40.966362
F 98.090275 45.477663 41.167062
F 98.082475 37.737263 41.166762
F 91.493275 44.198163 22.942862
F 87.012475 36.333163 23.140362
F 98.098775 48.057863 22.924962
F 98.090975 40.317563 22.924662
F 89.107475 48.100663 41.851662
F 89.064275 40.267763 42.050562
F 98.092575 48.058463 42.079062
F 98.084775 40.318163 42.078762
F 89.151675 45.461563 38.472062
F 89.025375 37.774063 38.248462
F 98.098875 45.474363 38.428562
F 98.091075 37.733963 38.428262
F 91.275275 36.469963 41.925362
F 91.410075 43.985363 42.019562
F 100.314175 36.444863 42.080662
F 100.321175 44.185163 42.080962
F 86.898675 49.107763 26.599862
F 91.425775 36.473863 22.771162
F 91.266475 41.581163 38.314562
F 100.356175 49.337763 38.423162
F 95.855975 41.608363 38.429962
F 100.348175 41.597363 38.422862
F 91.477175 49.341063 41.169262
F 95.855575 36.450663 22.924062
F 91.423775 41.511363 41.157062
F 100.327175 49.348263 41.163162
F 95.863475 44.191063 22.924462
F 100.319175 41.607963 41.162862
F 89.059575 48.024963 22.748062
F 86.885575 44.149863 22.760362
F 100.358175 36.452563 22.927562
F 100.366175 44.192963 22.927862
F 93.619975 45.480263 41.167462
F 93.612875 37.740963 41.166462
F 102.547175 45.478463 41.161862
F 102.539175 37.738063 41.161562
F 93.630175 48.061663 22.921962
F 93.621075 40.322063 22.923062
F 102.563175 48.054863 22.904762
F 102.555175 40.314463 22.904562
F 93.626075 48.059863 42.080662
F 93.617275 40.320063 42.079462
F 102.529175 48.033663 42.099762
F 102.521175 40.293363 42.099462
F 93.622475 45.481363 38.430062
F 93.615875 37.742163 38.430062
F 102.576175 45.475163 38.436062
F 102.568175 37.734763 38.435762
F 86.971275 36.441163 42.029762
F 87.018975 44.003863 42.059862
F 104.722175 51.801263 27.396962
F 104.754175 51.925063 42.107962
F 100.349175 51.924563 37.515262
F 104.900175 51.912763 37.759162
F 104.903175 51.915563 34.881262
F 100.369175 51.935463 30.227862
F 95.862375 51.929963 42.079962
F 95.867875 51.930963 34.781662
F 100.343175 51.928563 27.481562
F 95.871075 51.931363 22.924662
F 89.195575 40.390563 22.907762
F 100.373175 51.933263 22.928162
F 95.865375 51.930163 37.519162
F 95.866675 51.930363 27.484862
F 95.869275 51.931063 30.222362
F 100.329175 51.925563 42.081162
F 100.370175 51.934763 34.772762
F 104.908175 51.964763 30.108262
F 91.307475 51.927463 37.451762
F 105.008175 52.025763 22.833362
F 86.782175 51.774463 34.883062
F 91.471975 51.784363 42.049562
F 91.311275 51.880463 27.563662
F 86.915675 52.048463 42.055262
F 87.064975 51.884663 22.984662
F 86.963275 51.848763 30.052462
F 91.395375 51.938263 30.278362
F 91.449075 51.944463 34.732262
F 86.910675 52.016863 37.570062
F 86.985575 51.710363 27.385362
F 91.227075 67.583763 15.677662
F 89.231675 61.146063 4.899192
F 98.108875 53.218463 4.680432
F 98.116675 60.958863 4.680722
F 89.374475 56.022463 8.463452
F 89.210775 63.610663 8.335372
F 98.110575 55.799163 8.329442
F 98.118375 63.539563 8.329742
F 89.116075 55.978463 5.517142
F 89.164675 63.772763 5.686362
F 98.111075 55.799163 5.592472
F 98.118875 63.539563 5.592772
F 86.927275 59.574063 0.850132
F 89.191275 60.928363 2.002522
F 98.108675 53.218663 1.943342
F 98.116475 60.959063 1.943642
F 91.394275 67.384663 20.185662
F 91.405475 59.628163 5.660792
F 93.584375 68.703963 9.238472
F 100.352175 59.668663 5.592542
F 91.399675 57.031063 2.068202
F 91.407375 64.818263 1.818792
F 100.345175 57.086563 1.946002
F 100.353175 64.826963 1.946272
F 91.417375 57.074163 4.679762
F 91.495575 64.770363 4.557262
F 100.349175 57.085163 4.683602
F 100.357175 64.825463 4.683872
F 88.918075 68.701763 16.438362
F 91.537275 59.669263 8.448092
F 91.479375 67.301063 8.326402
F 100.351175 59.668563 8.331302
F 93.641575 53.225463 4.677612
F 93.645875 60.963263 4.680012
F 102.577175 53.222163 4.678662
F 102.585175 60.962563 4.678952
F 93.641975 55.802863 8.328372
F 93.650575 63.541663 8.327242
F 102.579175 55.786363 8.325072
F 102.587175 63.526763 8.325362
F 93.640675 55.803763 5.591632
F 93.649675 63.543063 5.591672
F 102.580175 55.786863 5.598782
F 102.588175 63.527163 5.599082
F 93.638975 53.223163 1.942392
F 93.650675 60.965663 1.944752
F 102.573175 53.221663 1.954572
F 102.581175 60.961963 1.954862
F 93.585475 68.705163 4.676062
F 86.951975 59.911863 5.770332
F 102.522175 68.702863 9.245462
F 95.879775 59.671463 5.591962
F 93.580675 68.702863 11.975262
F 104.776175 59.641363 5.611062
F 98.052475 68.698963 11.975962
F 86.947375 64.930063 1.819592
F 95.877275 57.091163 1.943032
F 95.884775 64.831563 1.943322
F 104.768175 57.106463 1.958792
F 104.776175 64.846863 1.959042
F 86.797875 57.433863 4.597632
F 86.919275 64.798763 4.691212
F 95.877275 57.091063 4.679862
F 95.884975 64.831463 4.680152
F 104.773175 57.102963 4.662932
F 104.781175 64.843363 4.663222
F 102.521175 68.702663 11.971762
F 87.243975 59.891063 8.414282
F 93.579675 68.703763 16.535762
F 95.879175 59.671463 8.328812
F 93.579575 68.703063 19.272662
F 104.775175 59.641663 8.314082
F 89.063675 63.503663 1.068422
F 89.129675 61.015763 12.094662
F 98.106975 53.218163 11.978062
F 98.114775 60.958563 11.978362
F 89.246175 55.750963 15.768862
F 89.092575 63.612363 15.698262
F 98.108475 55.798763 15.626862
F 98.116275 63.539163 15.627162
F 89.167875 55.748063 13.020562
F 89.087075 63.590763 13.016862
F 98.109375 55.798963 12.889862
F 98.117175 63.539363 12.890162
F 86.644275 67.353163 15.494262
F 89.506375 61.097463 9.427152
F 98.107775 53.218263 9.240992
F 98.115575 60.958663 9.241292
F 98.054375 68.699263 4.678392
F 91.484475 59.788163 12.942062
F 91.405975 67.435463 5.516532
F 100.350175 59.668263 12.888962
F 91.623375 57.187363 9.424282
F 91.469675 64.691063 9.316012
F 100.349175 57.084763 9.240652
F 100.356175 64.825163 9.240922
F 91.423575 57.223363 12.198862
F 91.356475 64.715963 12.005062
F 100.348175 57.084663 11.979662
F 100.355175 64.825063 11.979862
F 102.519175 68.702363 1.952542
F 91.459875 59.695063 15.659462
F 86.956675 67.431963 8.236252
F 100.348175 59.667663 15.627262
F 93.637975 53.224363 11.975562
F 93.646975 60.965063 11.976262
F 102.576175 53.221863 11.973762
F 102.584175 60.962263 11.974062
F 93.637875 55.803763 15.625862
F 93.647575 63.542763 15.624762
F 102.576175 55.786563 15.620362
F 102.583175 63.526963 15.620662
F 93.640075 55.803163 12.889962
F 93.647775 63.542663 12.889762
F 102.578175 55.786263 12.895362
F 102.586175 63.526563 12.895662
F 93.641775 53.225663 9.241682
F 93.650675 60.966163 9.242162
F 102.577175 53.222163 9.247502
F 102.584175 60.962463 9.247792
F 86.799675 67.385063 20.301862
F 86.891175 59.793963 13.039762
F 89.052075 68.638463 19.195862
F 95.877775 59.671163 12.889662
F 98.053175 68.699063 9.238962
F 104.774175 59.641663 12.909162
F 87.221175 57.267263 9.467402
F 86.876275 64.873163 9.207322
F 95.876475 57.090863 9.240632
F 95.883775 64.831363 9.240982
F 104.772175 57.102663 9.259912
F 104.780175 64.843163 9.260162
F 87.071575 57.193863 12.203362
F 86.721975 64.767363 11.937162
F 95.875475 57.090863 11.977562
F 95.882975 64.831263 11.977762
F 104.771175 57.102663 11.962862
F 104.779175 64.843063 11.963162
F 89.079275 53.236663 11.876162
F 87.148375 59.661963 15.699662
F 98.050975 68.698763 16.536762
F 95.877075 59.671063 15.626462
F 86.749275 67.460063 5.464932
F 104.772175 59.640963 15.612562
F 89.113075 53.201363 1.975692
F 89.217075 61.072463 19.316662
F 98.102975 53.218263 19.276062
F 98.110775 60.958563 19.276362
F 91.545675 67.352363 0.819840
F 89.261875 55.672763 1.049460
F 98.100675 55.797863 1.030933
F 98.108475 63.538163 1.031222
F 89.032075 55.875563 20.118462
F 89.288275 63.593263 20.356362
F 98.106375 55.798563 20.187862
F 98.114175 63.538963 20.188162
F 89.283475 53.386763 9.129092
F 89.105375 61.122063 16.619362
F 98.105575 53.218063 16.538762
F 98.113375 60.958363 16.539062
F 102.517175 68.703563 16.536562
F 91.359475 59.871163 20.190262
F 98.048475 68.698963 19.273962
F 100.342175 59.666263 20.188862
F 91.348775 57.185163 16.438062
F 91.420875 64.823963 16.392462
F 100.346175 57.084863 16.537262
F 100.354175 64.825263 16.537562
F 91.280875 57.149863 19.306262
F 91.455375 64.749763 19.181062
F 100.342175 57.086163 19.275162
F 100.349175 64.826563 19.275462
F 89.212575 68.597863 9.107302
F 91.499475 59.623463 1.226222
F 93.586275 68.704963 1.940272
F 100.341175 59.666663 1.033705
F 93.636875 53.224363 19.273362
F 93.644575 60.964663 19.273762
F 102.549175 53.228463 19.259862
F 102.557175 60.968763 19.260062
F 93.631375 55.801863 1.030959
F 93.639275 63.541663 1.029982
F 102.560175 55.782363 1.037039
F 102.568175 63.522763 1.037329
F 93.634875 55.804263 20.185862
F 93.645575 63.543063 20.186762
F 102.567175 55.785363 20.185662
F 102.575175 63.525763 20.185962
F 93.633475 53.222363 16.536462
F 93.645575 60.964463 16.539162
F 102.571175 53.222863 16.538562
F 102.579175 60.963163 16.538862
F 88.961175 53.286463 16.454862
F 87.024075 59.741863 20.136462
F 89.053275 68.574363 11.893462
F 95.875275 59.670663 20.187862
F 89.041675 68.759163 4.619392
F 104.735175 59.626063 20.139262
F 86.962975 57.017463 16.551162
F 86.865975 64.805263 16.598562
F 95.874275 57.090663 16.538462
F 95.881775 64.831063 16.538662
F 104.770175 57.098563 16.550862
F 104.778175 64.838963 16.551162
F 86.782775 57.196063 19.224462
F 87.010675 64.797063 19.326162
F 95.873175 57.090663 19.275162
F 95.880875 64.830963 19.275462
F 104.768175 57.079463 19.251062
F 104.776175 64.819963 19.251362
F 86.930775 57.038363 1.883812
F 86.848175 67.334763 12.836962
F 102.495175 68.709163 19.257762
F 95.870175 59.670163 1.031035
F 98.054175 68.699463 1.941312
F 104.766175 59.651863 1.025556
F 100.289175 67.408863 8.328992
F 89.266975 68.551463 1.912952
F 104.673175 67.366463 20.136962
F 104.713175 67.381863 5.608762
F 95.815675 67.411563 12.887362
F 100.280175 67.406663 20.186562
F 104.713175 67.382063 8.311762
F 104.711175 67.382063 12.906962
F 95.813275 67.411163 20.185462
F 104.710175 67.381463 15.610262
F 104.704175 67.392263 1.023236
F 100.286175 67.408063 15.624862
F 95.808275 67.410563 1.028796
F 100.279175 67.407063 1.031394
F 95.817075 67.411763 8.326532
F 91.308575 67.413863 12.900262
F 95.814675 67.411363 15.624062
F 100.288175 67.408663 12.886662
F 100.290175 67.409063 5.590232
F 95.817575 67.411863 5.589662
F 102.523175 68.702863 4.676612
F 86.973875 67.618263 0.981332
F 89.151575 53.115363 19.267562
F 89.082175 53.255463 4.804572
F 86.817075 59.544263 42.086262
F 89.080175 60.828863 26.553662
F 98.104375 53.217663 26.572862
F 98.112075 60.958063 26.573162
F 89.175275 55.662263 30.402662
F 89.118275 63.609363 30.259162
F 98.106275 55.798163 30.221562
F 98.114075 63.538563 30.221762
F 89.155375 55.724563 27.438262
F 88.967075 63.405163 27.480462
F 98.118675 55.801463 27.482662
F 98.126475 63.541763 27.482962
F 89.084875 63.364563 23.071862
F 88.979375 60.719963 23.826862
F 98.116675 53.214463 23.833962
F 98.124475 60.954863 23.834262
F 89.365475 68.956163 41.316462
F 91.364875 59.833063 27.333462
F 102.529175 68.696263 38.434362
F 100.351175 59.668963 27.481762
F 91.337375 57.042563 23.673262
F 91.460375 64.795263 23.924162
F 100.344175 57.085263 23.837262
F 100.352175 64.825663 23.837562
F 91.387375 57.009063 26.452862
F 91.258475 64.690663 26.579262
F 100.378175 57.077363 26.578462
F 100.385175 64.817763 26.578662
F 98.052175 68.695463 38.426762
F 91.495175 59.666063 30.079462
F 93.577675 68.703663 41.163662
F 100.377175 59.675863 30.228162
F 93.631075 53.221263 26.573262
F 93.641775 60.964063 26.571162
F 102.571175 53.213263 26.525262
F 102.579175 60.953663 26.525562
F 93.633675 55.803063 30.221862
F 93.642175 63.543463 30.221262
F 102.590175 55.793463 30.197662
F 102.598175 63.533763 30.197962
F 93.636675 55.802663 27.484062
F 93.642375 63.543463 27.483962
F 102.663175 55.791363 27.446662
F 102.671175 63.531763 27.447062
F 93.636775 53.223563 23.836462
F 93.643475 60.963463 23.835462
F 102.667175 53.208863 23.789562
F 102.675175 60.949163 23.789862
F 106.986175 55.815963 42.877962
F 86.781275 59.548763 27.463562
F 102.500175 68.699563 41.160062
F 95.874275 59.670563 27.485262
F 89.165175 68.650263 33.854662
F 104.730175 59.541663 27.397262
F 86.888775 56.960263 23.744662
F 86.850475 64.702663 23.666062
F 95.872175 57.090563 23.836562
F 95.879875 64.830863 23.836762
F 104.740175 57.201863 23.750062
F 104.747175 64.942263 23.750262
F 86.890775 57.029463 26.507962
F 86.801675 64.788263 26.499262
F 95.875875 57.089263 26.573762
F 95.883275 64.829763 26.574062
F 104.965175 56.996163 26.449562
F 104.972175 64.736663 26.449862
F 89.143475 68.860463 38.578662
F 87.077275 59.658563 30.192362
F 89.229175 68.783963 23.848062
F 95.877175 59.671463 30.222762
F 87.058575 67.475663 34.878962
F 104.916175 59.705163 30.108562
F 89.306175 53.220363 41.233462
F 89.227075 60.943563 33.758662
F 98.112575 53.215663 33.871862
F 98.120375 60.956063 33.872162
F 89.171675 55.753263 37.432562
F 89.157475 63.278563 37.579262
F 98.111675 55.799063 37.519862
F 98.119475 63.539463 37.520162
F 89.110975 55.707963 34.740862
F 89.260675 63.371563 34.566462
F 98.117875 55.801863 34.780262
F 98.125675 63.542163 34.780562
F 106.994175 63.556363 42.878262
F 89.264275 61.031663 30.974962
F 98.113475 53.214963 31.132362
F 98.121275 60.955363 31.132662
F 93.579175 68.703763 31.131162
F 91.379775 59.668763 34.793562
F 89.102475 68.705563 31.121062
F 100.378175 59.675063 34.773062
F 91.407875 57.150863 31.220862
F 91.418875 64.905663 31.034762
F 100.349175 57.081963 31.128962
F 100.357175 64.822363 31.129162
F 91.323975 57.208763 33.910062
F 91.353675 64.984863 33.849262
F 100.380175 57.077963 33.874862
F 100.388175 64.818363 33.875162
F 91.493575 59.738963 22.723462
F 91.391075 59.625463 37.463962
F 98.043575 68.698763 41.165262
F 100.356175 59.664963 37.515562
F 93.634975 53.224063 33.868262
F 93.638775 60.962163 33.870462
F 102.659175 53.202763 33.883162
F 102.666175 60.943163 33.883462
F 93.631275 55.803663 37.519762
F 93.643375 63.541463 37.518162
F 102.627175 55.793463 37.527362
F 102.635175 63.533863 37.527662
F 93.632475 55.803963 34.781362
F 93.640075 63.544563 34.781162
F 102.663175 55.804163 34.777562
F 102.671175 63.544563 34.777862
F 93.633675 53.222563 31.133462
F 93.641375 60.962963 31.133162
F 102.650175 53.214463 31.121962
F 102.657175 60.954863 31.122262
F 91.330175 67.258963 37.614862
F 86.898375 59.934563 34.671462
F 98.058875 68.695763 31.130262
F 95.875575 59.671263 34.781962
F 89.044975 53.226463 26.573262
F 104.911175 59.655963 34.881562
F 86.854775 57.049063 31.123262
F 86.913075 64.901263 31.373762
F 95.871175 57.089963 31.133762
F 95.878675 64.830363 31.134062
F 104.711175 57.200863 31.193162
F 104.719175 64.941263 31.193362
F 87.087975 57.129663 33.859662
F 86.989675 64.789763 33.998362
F 95.873875 57.089163 33.871362
F 95.881475 64.829463 33.871662
F 105.027175 57.045963 33.977562
F 105.034175 64.786463 33.977862
F 86.766975 67.290963 27.479862
F 86.918975 59.685763 37.361262
F 98.062175 68.695263 23.831962
F 95.873275 59.670563 37.519462
F 93.576075 68.702263 33.868762
F 104.908175 59.653063 37.759462
F 89.136675 68.537863 26.643162
F 89.153975 60.679963 41.249562
F 98.098075 53.217963 41.167262
F 98.105875 60.958363 41.167562
F 88.960875 53.057763 34.003162
F 86.806275 67.366963 23.012462
F 98.106575 55.798263 22.925262
F 98.114375 63.538663 22.925562
F 89.064475 55.823163 42.102862
F 88.999375 63.314263 42.092462
F 98.100375 55.798863 42.079362
F 98.108175 63.539263 42.079662
F 91.385275 67.443163 22.982062
F 89.261475 60.763063 38.511962
F 98.106675 53.214663 38.428862
F 98.114475 60.955063 38.429162
F 98.058075 68.696463 33.869862
F 91.417575 59.543563 42.181462
F 93.581075 68.703663 23.833762
F 100.337175 59.665863 42.081462
F 91.337075 57.150763 38.544962
F 91.480775 64.746563 38.380562
F 100.364175 57.078163 38.423462
F 100.371175 64.818563 38.423762
F 91.438675 56.951763 41.158962
F 91.351475 64.705563 41.230362
F 100.334175 57.088663 41.163462
F 100.342175 64.829063 41.163762
F 91.340175 67.377263 34.890262
F 86.792475 67.419363 30.168662
F 86.663375 59.428063 22.881862
F 100.381175 59.673663 22.928462
F 93.628775 53.220963 41.167662
F 93.635475 60.961263 41.168562
F 102.555175 53.218763 41.162162
F 102.563175 60.959163 41.162462
F 93.637175 55.802063 22.922762
F 93.644175 63.543263 22.924162
F 102.571175 55.795263 22.905062
F 102.579175 63.535563 22.905462
F 93.634375 55.799663 42.081062
F 93.639375 63.541663 42.080262
F 102.537175 55.774063 42.100062
F 102.545175 63.514463 42.100362
F 93.628575 53.220963 38.429862
F 93.636675 60.961063 38.430262
F 102.584175 53.215563 38.436362
F 102.592175 60.955863 38.436662
F 93.575075 68.701563 38.428262
F 100.315175 67.416163 30.225862
F 102.595175 68.695263 31.119862
F 95.870075 59.670263 42.080262
F 93.578275 68.702163 26.570062
F 104.762175 59.665463 42.108262
F 86.892975 57.156863 38.363762
F 87.121875 64.877563 38.336562
F 95.871675 57.088963 38.430462
F 95.879275 64.829363 38.430762
F 104.872175 57.027863 38.530762
F 104.880175 64.768263 38.531062
F 86.867875 57.045463 41.041762
F 87.016175 64.998963 41.182062
F 95.867075 57.090163 41.167662
F 95.874575 64.830563 41.167962
F 104.830175 57.047363 41.380762
F 104.838175 64.787863 41.381062
F 102.612175 68.689563 23.787462
F 87.031575 67.672863 42.079062
F 102.516175 68.694063 26.523162
F 95.879075 59.671763 22.925062
F 98.049775 68.698463 26.570862
F 105.015175 59.766063 22.833662
F 102.604175 68.683563 33.881162
F 89.261475 53.290263 23.871462
F 104.953175 67.506663 22.831262
F 104.668175 67.281963 27.394962
F 95.816775 67.412063 22.922662
F 104.849175 67.396363 34.879262
F 95.812475 67.411163 27.482862
F 104.846175 67.393563 37.757162
F 91.426775 67.285463 41.818562
F 100.275175 67.406363 42.079162
F 100.289175 67.409363 27.479462
F 95.807975 67.410663 42.077962
F 100.315175 67.415463 34.770762
F 95.814875 67.411763 30.220362
F 100.319175 67.414063 22.926162
F 95.813575 67.411763 34.779662
F 95.811175 67.410963 37.517162
F 104.699175 67.405763 42.105962
F 100.294175 67.405263 37.513262
F 91.414675 67.221163 27.495262
F 104.854175 67.445663 30.106262
F 87.016375 67.310963 37.586162
F 91.396475 67.514963 30.158262
F 89.198375 55.792163 22.812362
F 89.151375 53.046763 31.237562
F 89.233675 53.268263 38.447762
